# Supplementary material for: RPocket: an intuitive database of RNA pocket topology information with RNA-ligand data resources
Source: BMC Bioinformatics. 2021 Sep 8;22:428. doi: 10.1186/s12859-021-04349-4 (PMC8424408; doi:10.1186/s12859-021-04349-4)
Supplement: Supplementary file 2 — Additional file 2. Table S1: RNA-ligand complexes involved in this study. [file 12859_2021_4349_MOESM2_ESM.xls]

## Sheet: Sheet1
PDB_ID	PUBMED	Method	Resolution	Organism	Type	Nts	Ligand
1AJF	9195889	NMR			ribozyme	18	NCO
1AM0	8700212	NMR			Synthetic RNA	40	AMP
1BYJ	9822590	NMR			Synthetic RNA	27	GE1, GE2, GE3
1C0O	10388561	NMR		Tetrahymena thermophila	ribozyme	14	NCO
1DUH	10801497	X-ray	2.7 Å		small RNA	45	SO4
1EHT	9253414	NMR			Synthetic RNA	33	TEP
1EI2	10637322	NMR			Synthetic RNA	25	NMY
1EVV	10926517	X-ray	2.0 Å	Saccharomyces	tRNA	76	SPM
1F78	10999599	NMR			ribozyme	27	NCO
1FMN	8642604	NMR			Synthetic RNA	35	FMN
1LVJ	12079782	NMR		Human immunodeficiency virus 1	other	31	PMZ
1NBK	12737819	NMR			Synthetic RNA	34	GND
1NEM	10425683	NMR			Synthetic RNA	23	BDG, NEB
1Q8N	14695514	NMR			Synthetic RNA	38	MGR
1RAW	8756406	NMR			Synthetic RNA	36	AMP
1TOB	9070426	NMR			Synthetic RNA	27	TOA, TOB, TOC
1XSU	15576680	NMR			ribozyme	27	NCO
1Y26	15610857	X-ray	2.1 Å	Vibrio vulnificus	riboswitch	71	ADE
1Y27	15610857	X-ray	2.4 Å	Bacillus subtilis	riboswitch	68	GUN
2AU4	16510427	NMR			Synthetic RNA	41	GTP
2HOJ	16962976	X-ray	2.5 Å		riboswitch	83	TPP
2KTZ	20360559	NMR			Synthetic RNA	38	ISH
2KX8	20816986	NMR		Homo sapiens	small RNA	42	ARG
2KXM	20632338	NMR			riboswitch	27	RIO
2L1V	19285444	NMR			riboswitch	36	PRF
2L94	21648432	NMR			Synthetic RNA	45	L94
2LWK	24247110	NMR			other	32	0EC
2MIY	24469808	NMR			riboswitch	59	PRF
2TOB	9731769	NMR			Synthetic RNA	20	2TB, TOA, TOC
2TRA	3272146	X-ray	3.0 Å	Saccharomyces cerevisiae	tRNA	75	SPM
2YGH	21893284	X-ray	2.6 Å	Caldanaerobacter subterraneus subsp. tengcongensis	riboswitch	95	SAM
3BNT	18346970	X-ray	2.3 Å		rRNA	22	NCO
3CZW	18658118	X-ray	1.4 Å		other	16	SO4
3D0U	18593706	X-ray	2.8 Å		riboswitch	161	IRI, LYS
3DIG	18784651	X-ray	2.8 Å		riboswitch	174	IPA, SLZ
3DVZ	19228585	X-ray	1.0 Å		rRNA	27	GOL
3E5C	18806797	X-ray	2.25 Å		riboswitch	53	SAM
3F2Q	19169240	X-ray	2.95 Å		riboswitch	112	FMN
3FO4	19523903	X-ray	1.9 Å		riboswitch	68	6GU, ACT, NCO
3GCA	19261617	X-ray	2.75 Å		riboswitch	33	PQ0, SO4
3GX7	20006621	X-ray	2.95 Å		riboswitch	94	SAM
3K1V	19234468	X-ray	2.2 Å		riboswitch	34	PRF
3LA5	20133756	X-ray	1.7 Å	Bacillus subtilis	riboswitch	71	5AZ
3MIJ	21291211	X-ray	2.6 Å	Homo sapiens	telomeric RNA	12	R14
3NPN	20864509	X-ray	2.79 Å	Ralstonia solanacearum	riboswitch	54	SAH
3SD3	21906956	X-ray	1.95 Å		riboswitch	89	FOZ, IRI
3SUH	21873197	X-ray	2.65 Å	Eubacterium] siraeum V10Sc8a	riboswitch	101	FFO
4AOB	22539525	X-ray	2.95 Å	Caldanaerobacter subterraneus subsp. tengcongensis	riboswitch	94	SAM
4B5R	23325110	X-ray	2.95 Å	Caldanaerobacter subterraneus subsp. tengcongensis	riboswitch	94	SAM
4ENB	22678284	X-ray	2.3 Å	Thermotoga petrophila	riboswitch	52	IRI
4FAU	23101623	X-ray	2.87 Å	Oceanobacillus iheyensis	ribozyme	398	EPE, SPM
4FEN	23485418	X-ray	1.35 Å		riboswitch	67	ACT, HPA, NCO
4GMA	23064232	X-ray	3.94 Å	marine metagenome	riboswitch	210	B1Z
4GXY	23064646	X-ray	3.05 Å		riboswitch	172	B1Z, IRI
4JF2	23584677	X-ray	2.28 Å	Lactobacillus rhamnosus	riboswitch	77	PRF
4KQY	20951706	X-ray	3.02 Å	Bacillus subtilis subsp. subtilis str. BSP1	riboswitch	119	SAM
4OQU	24753586	X-ray	3.2 Å		riboswitch	97	SAM
4P5J	24909993	X-ray	1.99 Å	Turnip yellow mosaic virus	tRNA	86	IRI, SPM
4P95	24821772	X-ray	2.5 Å	Didymium iridis	ribozyme	192	MES
4QK9	25086507	X-ray	3.05 Å		riboswitch	124	2BA
4QLM	25086509	X-ray	2.72 Å	Caldanaerobacter subterraneus subsp. tengcongensis MB4	riboswitch	125	2BA, SO4
4RUM	25794617	X-ray	2.64 Å	synthetic construct	riboswitch	94	GOL
4RZD	26106162	X-ray	2.75 Å	Faecalibacterium prausnitzii	riboswitch	101	PRF
4WFL	25270875	X-ray	2.49 Å	Bacillus subtilis subsp. subtilis str. 168	other	107	NCO
4XW7	26144884	X-ray	2.5 Å	Schaalia odontolytica	riboswitch	64	AMZ, IRI
5HBY	28058281	X-ray	1.18 Å	synthetic construct	Synthetic RNA	13	PZG
5KPY	28092358	X-ray	2.0 Å	unidentified	Synthetic RNA	71	4PQ, IRI
5LWJ	27885761	NMR		synthetic construct	Synthetic RNA	34	GTP
5M0H	28092367	X-ray	2.65 Å	Saccharomyces cerevisiae	mRNA	42	SO4
5MWI	28334744	X-ray	1.51 Å	Homo sapiens	other	26	SO4
5NZ6	28988949	X-ray	2.94 Å	Thermobifida fusca	riboswitch	41	GAI
5OB3	28939697	X-ray	2.0 Å	synthetic construct	Synthetic RNA	69	1TU, SPM
5SWE	27841871	X-ray	3.0 Å	Vibrio vulnificus	riboswitch	71	ADE
5T83	28017522	X-ray	2.71 Å	Sulfobacillus acidophilus DSM 10332	riboswitch	95	GAI, IRI, SPK
5TPY	27934765	X-ray	2.81 Å	Zika virus	circular RNA	71	HEZ
5U3G	28096518	X-ray	2.3 Å	Dickeya dadantii	riboswitch	85	GAI
5Z1I	29766661	X-ray	1.9 Å	synthetic construct	rRNA	21	FSJ
6CU1	30318468	X-ray	3.0 Å	Salmonella enterica subsp. enterica serovar Typhimurium	other	81	SO4
6D3P	29866852	X-ray	2.9 Å	Sweet clover necrotic mosaic virus	ribozyme	45	IRI
6DLQ	30120360	X-ray	2.8 Å	Syntrophothermus lipocalidus DSM 12680	riboswitch	107	PRP
6DME	30120360	X-ray	2.7 Å	Sulfobacillus acidophilus DSM 10332	riboswitch	102	G4P
6E1S	30940810	X-ray	1.8 Å	Caldanaerobacter subterraneus subsp. tengcongensis	riboswitch	33	HLV
6e+80	31178406	X-ray	2.901 Å	synthetic construct	Synthetic RNA	36	ACT, IRI
6E8U	30992561	X-ray	1.55 Å	synthetic construct	Synthetic RNA	37	HZD
6GZK	31754719	NMR		synthetic construct	Synthetic RNA	48	FH8
6HAG	30590743	NMR		Proteobacteria	riboswitch	43	SAH
6HBT	30609994	X-ray	1.66 Å	Gloeobacter violaceus	riboswitch	18	FXQ, SO4
6IZP		NMR		Homo sapiens	other	29	B2R
6JJH		X-ray	1.74 Å	Pseudorabies virus Ea	other	14	POH
6JQ6	31088965	X-ray	2.63 Å	synthetic construct	ribozyme	81	IRI
6N5Q		X-ray	2.95 Å	Homo sapiens	small RNA	128	2BA, SO4
6P2H	31598729	X-ray	2.8 Å	synthetic construct	riboswitch	69	GNG, NCO
6UET	31796736	Electron Microscopy	4.1 Å	Mycobacterium sp. MCS	riboswitch	119	SAM
6UGI	31848215	X-ray	1.75 Å	Escherichia coli	tRNA	31	SO4
