# Supplementary material for: RPocket: an intuitive database of RNA pocket topology information with RNA-ligand data resources
Source: BMC Bioinformatics. 2021 Sep 8;22:428. doi: 10.1186/s12859-021-04349-4 (PMC8424408; doi:10.1186/s12859-021-04349-4)
Supplement: Supplementary file 3 — Additional file 3. Table S2: Geometrical information of RNA pockets and secondary structural elements which pocket located. [file 12859_2021_4349_MOESM3_ESM.xls]

## Sheet: Sheet1
PDB	Pocket_ID	Volume	Area	Sphericity	R	Centroid	rpd1	rpd2	Similarity score	shape	Secondary structural elements
1AJF	1	628	476	0.74	3.96	(-22.5, -25.7, -21.5)	0.440401	0.96229	0.521889	rod	Stem
1AM0	N/A
1BYJ	1	979	598	0.8	4.91	(-24.5, -32.7, -24.4)	0.364989	0.990663	0.625674	rod	Stem, Internal loop
1C0O	N/A
1DUH	1	734	550	0.71	4	(-30.8, -27.1, -65.9)	0.349695	0.931635	0.581939	rod	N/A
	2	203	204	0.82	2.98	(-33.6, -29.4, -68.5)	0.469452	0.956759	0.487307	rod	N/A
	3	1288	864	0.66	4.47	(-27.0, -26.1, -61.5)	0.371261	0.926917	0.555657	rod	N/A
1EHT	N/A
1EI2	N/A
1EVV	1	441	304	0.92	4.35	(-35.3, -35.6, -48.7)	0.546975	0.990872	0.537846	sphere	Stem, Hairpin loop
	2	507	346	0.89	4.39	(-36.3, -35.2, -48.0)	0.566862	0.921914	0.488776	sphere	Stem, Hairpin loop
	3	832	620	0.69	4.02	(-33.5, -29.0, -47.5)	0.272909	0.864834	0.591925	rod	Stem, Multibranched loop
	4	499	395	0.77	3.79	(-36.3, -33.0, -46.2)	0.32687	0.883204	0.556334	rod	Stem, Hairpin loop
	5	1983	1114	0.68	5.34	(-30.9, -29.1, -39.3)	0.305092	0.913461	0.60837	rod	Stem, Hairpin loop
1F78	1	747	531	0.75	4.21	(-23.2, -31.6, -28.3)	0.560136	0.822401	0.382537	sphere	Stem, Hairpin loop, Bulge
	2	219	190	0.92	3.44	(-27.5, -35.0, -30.3)	0.460011	0.849455	0.389445	rod	Stem
1FMN	1	477	393	0.75	3.64	(-23.3, -41.2, -31.3)	0.192348	0.946394	0.754046	rod	Stem, Internal loop
1LVJ	1	874	588	0.75	4.46	(-27.2, -41.5, -22.9)	0.349435	0.964408	0.614972	rod	Stem
1NBK	1	1505	937	0.68	4.82	(-28.3, -25.9, -35.5)	0.253543	0.926518	0.672975	rod	Stem, Bulge
	2	536	371	0.86	4.33	(-32.3, -31.2, -39.7)	0.604041	0.728984	0.542032	disc	Stem, Hairpin loop
1NEM	1	454	353	0.81	3.86	(-26.6, -32.0, -22.5)	0.475603	0.930378	0.454774	rod	Stem
1Q8N	1	296	275	0.78	3.22	(-41.6, -29.2, -27.6)	0.298086	0.862512	0.564426	rod	Stem
1RAW	N/A
1TOB	N/A
1XSU	1	1724	1003	0.69	5.15	(-29.8, -23.3, -16.9)	0.249796	0.956071	0.706276	rod	Stem, Bulge
1Y26	1	1930	1136	0.66	5.1	(-35.5, -30.0, -30.4)	0.353606	0.865964	0.512357	rod	Stem, Hairpin loop
	2	940	570	0.81	4.94	(-40.1, -39.6, -31.7)	0.410492	0.924815	0.514323	rod	Stem
	3	788	492	0.84	4.8	(-42.4, -40.1, -32.1)	0.545342	0.845336	0.390678	sphere	Stem, Internal loop, Multibranched loop
1Y27	1	646	411	0.88	4.7	(-32.0, -25.4, -44.9)	0.496723	0.845626	0.348903	rod	Stem, Internal loop, Multibranched loop
	2	487	363	0.82	4.02	(-29.6, -26.4, -44.5)	0.354281	0.920455	0.566174	rod	Stem, Internal loop, Multibranched loop
	3	1514	905	0.7	5.02	(-29.5, -25.5, -38.7)	0.318877	0.893195	0.574317	rod	Stem, Hairpin loop
2AU4	1	525	408	0.77	3.86	(-33.0, -41.4, -23.6)	0.288839	0.956063	0.667223	rod	Stem, Internal loop, Hairpin loop
	2	643	475	0.76	4.06	(-32.7, -43.6, -21.8)	0.350538	0.95672	0.606182	rod	Stem, Internal loop
2HOJ	1	1713	1059	0.65	4.85	(-33.2, -28.9, -35.6)	0.253506	0.919428	0.665922	rod	Stem, Internal loop, Hairpin loop, Multibranched loop
	2	828	557	0.76	4.46	(-33.7, -30.8, -45.3)	0.599428	0.752982	0.494036	disc	Stem, Internal loop, Multibranched loop
2KTZ	1	407	307	0.86	3.96	(-32.9, -29.5, -38.8)	0.558626	0.907888	0.466515	sphere	Stem, Internal loop, Hairpin loop
	2	962	596	0.79	4.84	(-30.9, -27.9, -37.3)	0.530214	0.847961	0.378175	sphere	Stem, Bulge
2KX8	1	1472	836	0.75	5.28	(-23.4, -21.7, -42.2)	0.259712	0.917326	0.657614	rod	Stem, Internal loop
	2	849	610	0.71	4.17	(-25.9, -22.5, -45.5)	0.269431	0.926829	0.657398	rod	Stem
2KXM	N/A
2L1V	1	1320	713	0.82	5.55	(-24.5, -27.6, -27.7)	0.533751	0.863169	0.396919	sphere	Stem, Hairpin loop
2L94	1	255	229	0.85	3.34	(-47.2, -28.2, -27.9)	0.541928	0.849883	0.39181	sphere	Stem
	2	804	506	0.83	4.76	(-46.7, -26.6, -25.7)	0.538947	0.760797	0.478407	disc	Stem, Hairpin loop
2LWK	1	2554	1349	0.67	5.68	(-23.9, -26.6, -22.6)	0.283467	0.970564	0.687097	rod	Stem, Internal loop
2MIY	1	254	226	0.85	3.36	(-41.9, -40.4, -29.2)	0.599533	0.846179	0.445712	sphere	Stem
	2	843	542	0.8	4.66	(-38.8, -36.9, -28.5)	0.325188	0.948773	0.623586	rod	Stem, Hairpin loop
	3	398	318	0.82	3.75	(-41.9, -40.2, -28.8)	0.598833	0.729246	0.541509	disc	Stem
2TOB	N/A
2TRA	1	742	514	0.77	4.33	(-40.8, -31.3, -43.5)	0.340471	0.939078	0.598608	rod	Stem, Hairpin loop
	2	424	352	0.77	3.61	(-41.7, -31.2, -47.1)	0.619224	0.698597	0.602805	disc	Stem
	3	1975	1266	0.6	4.68	(-38.5, -24.8, -38.3)	0.204573	0.956252	0.751679	rod	Stem, Hairpin loop
2YGH	1	803	521	0.8	4.62	(-38.8, -30.8, -39.9)	0.519171	0.880172	0.399343	sphere	Stem, Internal loop, Hairpin loop
	2	601	482	0.71	3.73	(-39.8, -32.9, -37.6)	0.200998	0.959341	0.758343	rod	Stem, Internal loop, Hairpin loop
	3	616	465	0.75	3.97	(-41.7, -30.4, -37.8)	0.631847	0.918619	0.550466	sphere	Stem, Internal loop, Hairpin loop
	4	781	514	0.8	4.55	(-42.9, -28.1, -40.4)	0.291411	0.967605	0.676194	rod	Stem, Internal loop
	5	397	312	0.84	3.81	(-42.7, -33.8, -38.2)	0.515419	0.963988	0.479406	sphere	Stem
3BNT	1	707	596	0.64	3.56	(-37.8, -31.3, -20.1)	0.240023	0.979966	0.739942	rod	Stem, Internal loop
	2	385	349	0.73	3.31	(-38.1, -34.2, -24.0)	0.598551	0.908717	0.507268	sphere	Stem, Internal loop
3CZW	1	451	396	0.72	3.42	(-28.1, -24.1, -23.4)	0.275718	0.918168	0.64245	rod	Stem, Internal loop
3D0U	1	1587	930	0.71	5.11	(-49.6, -35.9, -51.5)	0.280071	0.925719	0.645649	rod	Stem, Internal loop
	2	5195	2866	0.51	5.44	(-38.2, -17.9, -42.2)	0.339053	0.726088	0.547825	disc	Stem, Internal loop, Hairpin loop, Multibranched loop, Bulge
	3	343	278	0.85	3.69	(-54.6, -44.2, -56.9)	0.395423	0.986725	0.591302	rod	Stem, Hairpin loop
	4	2370	1230	0.7	5.78	(-49.9, -39.8, -50.1)	0.503549	0.918631	0.42218	sphere	Stem, Internal loop, Hairpin loop
	5	1372	753	0.79	5.46	(-51.0, -40.0, -52.5)	0.653591	0.717258	0.565484	disc	Stem, Internal loop, Bulge
	6	2892	1624	0.6	5.34	(-46.8, -32.6, -46.8)	0.208799	0.942244	0.733445	rod	Stem, Internal loop, Hairpin loop, Multibranched loop
3DIG	1	9462	5117	0.42	5.55	(-49.4, -37.1, -6.0)	0.327101	0.784391	0.45729	rod	over
	2	2147	1165	0.69	5.53	(-51.4, -52.9, -33.8)	0.542199	0.786498	0.427004	disc	Stem, Internal loop, Hairpin loop
	3	1586	923	0.71	5.15	(-54.7, -56.3, -31.7)	0.280049	0.933779	0.65373	rod	Stem, Internal loop, Bulge
	4	1252	698	0.8	5.38	(-55.4, -55.9, -35.2)	0.594878	0.855743	0.450621	sphere	Stem, Internal loop, Bulge
	5	389	343	0.75	3.4	(-58.5, -57.6, -39.7)	0.203304	0.927039	0.723735	rod	Stem, Internal loop
3DVZ	1	340	300	0.78	3.39	(-29.3, -34.5, -20.9)	0.303867	0.971918	0.668051	rod	Stem, Internal loop
	2	390	304	0.85	3.84	(-29.2, -33.1, -22.0)	0.606216	0.912064	0.51828	sphere	Stem, Internal loop
3E5C	1	785	455	0.9	5.17	(-35.3, -39.6, -27.2)	0.555682	0.863786	0.419468	sphere	Stem
	2	499	361	0.84	4.14	(-37.6, -40.3, -26.4)	0.429848	0.906167	0.476319	rod	Stem
	3	432	331	0.83	3.91	(-38.2, -38.5, -28.7)	0.526131	0.893779	0.41991	sphere	Stem
3F2Q	1	1926	1056	0.71	5.47	(-48.3, -37.8, -27.6)	0.268228	0.880502	0.612273	rod	Stem, Hairpin loop, Multibranched loop
	2	1472	1016	0.62	4.35	(-44.6, -39.8, -30.0)	0.324135	0.878407	0.554272	rod	Stem, Multibranched loop
	3	733	499	0.79	4.4	(-50.3, -40.8, -32.1)	0.470505	0.80369	0.39262	disc	Stem, Multibranched loop
3FO4	1	300	261	0.83	3.44	(-43.3, -32.7, -29.3)	0.3306	0.893293	0.562692	rod	Stem, Internal loop, Multibranched loop
	2	686	417	0.9	4.93	(-43.1, -31.8, -29.1)	0.646985	0.858106	0.505092	sphere	Stem
	3	858	530	0.82	4.85	(-43.1, -32.6, -25.2)	0.538391	0.911771	0.450162	sphere	Stem, Internal loop, Multibranched loop
3GCA	1	832	567	0.75	4.4	(-25.3, -25.7, -30.4)	0.354791	0.886749	0.531958	rod	Stem, Hairpin loop
3GX7	1	843	604	0.71	4.18	(-31.3, -40.3, -38.8)	0.262603	0.950515	0.687912	rod	Stem, Internal loop, Hairpin loop
	2	1957	1232	0.61	4.76	(-30.5, -33.7, -31.3)	0.198549	0.951179	0.752631	rod	Stem, Internal loop, Hairpin loop
	3	1889	1132	0.65	5.01	(-27.9, -39.9, -32.4)	0.215133	0.95305	0.737917	rod	Stem, Internal loop, Multibranched loop
3K1V	1	212	223	0.77	2.85	(-24.5, -31.5, -26.5)	0.467768	0.726816	0.546368	disc	Stem
3LA5	1	1490	940	0.67	4.75	(-43.2, -26.8, -28.5)	0.201167	0.947656	0.746489	rod	Stem, Multibranched loop
	2	427	329	0.83	3.89	(-43.3, -35.9, -35.2)	0.329154	0.922736	0.593582	rod	Stem, Internal loop, Multibranched loop
	3	1451	870	0.71	5	(-42.1, -30.2, -32.7)	0.255238	0.992918	0.737681	rod	Stem, Hairpin loop
3MIJ	N/A
3NPN	1	442	406	0.69	3.26	(-32.6, -40.6, -37.9)	0.265602	0.972067	0.706465	rod	Stem, Internal loop
	2	546	366	0.88	4.47	(-33.8, -42.5, -35.2)	0.69722	0.896822	0.594042	sphere	Internal loop
	3	1549	1094	0.59	4.25	(-26.3, -33.3, -35.8)	0.385974	0.70307	0.59386	disc	Stem, Internal loop
3SD3	1	2743	1664	0.57	4.94	(-24.9, -31.5, -32.5)	0.207886	0.976945	0.769059	rod	Stem, Internal loop, Hairpin loop, Multibranched loop, Bulge
	2	980	611	0.78	4.81	(-27.2, -45.1, -37.5)	0.441534	0.916547	0.475013	rod	Stem, Internal loop
	3	1113	734	0.71	4.54	(-27.4, -42.5, -36.2)	0.340884	0.841564	0.500681	rod	Stem, Hairpin loop
3SUH	1	2332	1464	0.58	4.78	(-50.3, -28.1, -27.2)	0.353175	0.800875	0.4477	rod	Hairpin loop
	2	1610	967	0.69	4.99	(-50.6, -34.1, -26.0)	0.20953	0.968061	0.758531	rod	Stem, Hairpin loop
	3	4251	2148	0.59	5.94	(-48.2, -28.7, -14.9)	0.324834	0.856628	0.531793	rod	Stem, Bulge
4AOB	1	726	475	0.82	4.58	(-27.7, -40.4, -40.7)	0.628662	0.78773	0.424541	disc	Stem, Internal loop, Multibranched loop, Bulge
	2	740	543	0.73	4.08	(-27.6, -38.5, -38.9)	0.2691	0.949112	0.680012	rod	Stem, Internal loop, Hairpin loop
	3	574	414	0.81	4.15	(-31.1, -39.6, -39.9)	0.578846	0.863159	0.442005	sphere	Stem, Hairpin loop
	4	1620	1045	0.64	4.65	(-23.0, -33.0, -33.8)	0.240003	0.93282	0.692817	rod	Stem
	5	556	362	0.9	4.6	(-30.9, -41.9, -38.6)	0.408001	0.881849	0.473848	rod	Stem
4B5R	1	947	630	0.74	4.51	(-37.0, -30.0, -36.9)	0.528503	0.805005	0.389991	disc	Stem, Internal loop, Multibranched loop, Bulge
	2	302	262	0.83	3.46	(-42.8, -31.9, -38.6)	0.536719	0.850312	0.387031	sphere	Internal loop, Hairpin loop
	3	265	253	0.79	3.14	(-42.1, -33.6, -39.7)	0.383227	0.843159	0.459933	rod	Stem, Hairpin loop
	4	481	385	0.77	3.75	(-42.2, -31.8, -37.5)	0.542437	0.912685	0.455122	sphere	Stem, Internal loop
	5	463	330	0.88	4.21	(-42.4, -32.3, -38.7)	0.476123	0.961999	0.485875	rod	Stem, Internal loop, Multibranched loop
	6	420	319	0.85	3.95	(-42.9, -33.2, -36.4)	0.557831	0.919942	0.477772	sphere	Stem
	7	382	296	0.86	3.86	(-43.4, -30.5, -40.4)	0.363281	0.950116	0.586834	rod	Stem, Internal loop
4ENB	1	455	374	0.76	3.65	(-33.7, -39.8, -31.1)	0.626864	0.738599	0.522801	disc	Stem, Internal loop
	2	458	380	0.75	3.61	(-33.0, -39.2, -31.4)	0.77067	0.840783	0.611453	sphere	Stem, Internal loop, Hairpin loop
	3	827	522	0.81	4.75	(-34.0, -39.0, -30.9)	0.443849	0.911336	0.467487	rod	Stem, Internal loop
4FAU	1	226	217	0.82	3.11	(-73.5, -61.1, -70.3)	0.495262	0.828894	0.342212	disc	Stem
	2	2328	1462	0.58	4.77	(-56.6, -58.9, -62.5)	0.153111	0.951373	0.798261	rod	Stem, Internal loop, Hairpin loop
	3	5355	2908	0.51	5.52	(-49.9, -53.5, -59.1)	0.165266	0.933367	0.768101	rod	Stem, Internal loop, Multibranched loop, Bulge
	4	29956	14847	0.31	6.05	(-43.0, -10.7, -38.9)	0.6102	0.826204	0.436405	sphere	over
	5	3082	1612	0.64	5.73	(-61.8, -51.3, -62.6)	0.177397	0.990805	0.813408	rod	Stem, Internal loop, Hairpin loop, Multibranched loop, Bulge
	6	980	646	0.74	4.55	(-66.6, -58.3, -70.3)	0.577476	0.766822	0.466355	disc	Stem, Internal loop, Hairpin loop
	7	478	345	0.85	4.14	(-73.6, -59.3, -71.2)	0.549869	0.991009	0.540878	sphere	Stem, Hairpin loop
	8	306	262	0.84	3.5	(-73.3, -61.6, -71.1)	0.444973	0.848875	0.403902	rod	Hairpin loop, Bulge
	9	278	246	0.84	3.39	(-73.3, -60.8, -70.6)	0.65939	0.874077	0.533467	sphere	Stem, Hairpin loop, Multibranched loop
4FEN	1	486	391	0.76	3.72	(-41.2, -35.9, -26.3)	0.31279	0.936847	0.624056	rod	Stem, Internal loop, Multibranched loop
	2	667	409	0.9	4.88	(-42.6, -32.3, -28.8)	0.609699	0.863263	0.472963	sphere	Stem
	3	564	397	0.83	4.26	(-44.2, -33.2, -27.7)	0.509229	0.896281	0.40551	sphere	Stem, Multibranched loop
4GMA	1	802	550	0.76	4.37	(-57.1, -56.8, -42.0)	0.437699	0.798556	0.402888	disc	Multibranched loop
	2	8912	4166	0.5	6.42	(-51.4, -40.0, -24.4)	0.264536	0.854818	0.590282	rod	over
	3	238	211	0.88	3.37	(-61.1, -59.4, -45.3)	0.543374	0.867653	0.411027	sphere	Internal loop, Hairpin loop, Multibranched loop
	4	8399	4286	0.47	5.88	(-51.5, -43.4, -25.4)	0.384111	0.933399	0.549288	rod	Stem, Internal loop, Hairpin loop, Multibranched loop
	5	2344	1354	0.63	5.19	(-55.6, -52.4, -33.3)	0.246541	0.920666	0.674125	rod	Stem, Internal loop, Multibranched loop
	6	1619	902	0.74	5.38	(-58.8, -51.5, -39.8)	0.346698	0.955092	0.608395	rod	Stem, Hairpin loop
	7	516	428	0.73	3.61	(-61.4, -56.6, -43.2)	0.503142	0.817598	0.364804	disc	Stem, Internal loop, Hairpin loop
4GXY	1	4950	2524	0.56	5.88	(-34.6, -43.5, -30.6)	0.512038	0.827728	0.344544	disc	Stem, Internal loop, Hairpin loop, Multibranched loop
	2	4269	2227	0.57	5.75	(-37.9, -45.4, -31.0)	0.304943	0.867278	0.562335	rod	Stem, Internal loop
	3	1034	617	0.8	5.03	(-45.9, -50.8, -41.1)	0.504364	0.844642	0.349006	sphere	Stem, Internal loop, Hairpin loop
	4	1707	940	0.73	5.45	(-42.5, -48.5, -38.3)	0.280379	0.952852	0.672473	rod	Stem, Internal loop
	5	676	537	0.69	3.77	(-41.3, -51.0, -43.5)	0.436597	0.844377	0.40778	rod	Stem, Internal loop
	6	1246	769	0.73	4.86	(-46.6, -51.8, -39.1)	0.555394	0.730266	0.539467	disc	Multibranched loop
	7	845	614	0.7	4.12	(-45.2, -51.3, -39.3)	0.468843	0.718195	0.56361	disc	Stem, Internal loop, Hairpin loop, Multibranched loop
4JF2	1	2159	1182	0.68	5.48	(-22.8, -30.0, -48.1)	0.234709	0.982515	0.747806	rod	Stem
	2	314	287	0.78	3.28	(-34.1, -32.0, -51.7)	0.421071	0.771991	0.456018	disc	Stem
	3	371	315	0.79	3.53	(-32.3, -35.6, -50.8)	0.623728	0.821293	0.445021	sphere	Stem, Hairpin loop, Multibranched loop
	4	857	537	0.81	4.78	(-29.4, -34.0, -52.5)	0.251273	0.949962	0.69869	rod	Stem, Hairpin loop
	5	230	209	0.87	3.29	(-35.7, -35.4, -52.3)	0.594807	0.656308	0.687385	disc	Hairpin loop, Multibranched loop
4KQY	1	738	512	0.77	4.32	(-44.7, -37.8, -41.5)	0.362278	0.851097	0.488819	rod	Stem, Hairpin loop
	2	5602	3017	0.51	5.57	(-33.2, -26.6, -30.3)	0.39951	0.778605	0.44279	disc	Stem, Internal loop, Hairpin loop, Multibranched loop, Bulge
	3	3456	1687	0.66	6.15	(-32.4, -33.4, -36.9)	0.327354	0.937875	0.610521	rod	Stem, Internal loop, Multibranched loop, Bulge
4OQU	1	1076	810	0.63	3.98	(-44.6, -34.9, -39.9)	0.334052	0.898621	0.564569	rod	Stem, Hairpin loop
	2	1346	873	0.67	4.62	(-40.1, -30.0, -43.1)	0.277165	0.941232	0.664067	rod	Stem, Multibranched loop
	3	974	653	0.73	4.47	(-45.0, -38.2, -42.7)	0.38584	0.847726	0.461886	rod	Stem, Hairpin loop, Multibranched loop
	4	866	565	0.78	4.6	(-43.4, -38.6, -43.5)	0.355364	0.956613	0.601249	rod	Stem
	5	292	275	0.77	3.18	(-45.8, -42.2, -43.7)	0.639094	0.73965	0.520701	disc	Stem, Internal loop
	6	562	414	0.8	4.07	(-45.0, -39.1, -43.8)	0.629193	0.72796	0.54408	disc	Stem, Hairpin loop, Multibranched loop
4P5J	1	865	544	0.81	4.77	(-35.9, -39.7, -41.9)	0.26377	0.949308	0.685538	rod	Stem, Hairpin loop
	2	221	194	0.91	3.41	(-44.2, -41.5, -43.3)	0.694249	0.826388	0.520638	sphere	Stem
	3	1109	676	0.77	4.92	(-37.8, -32.4, -41.8)	0.264562	0.889115	0.624554	rod	Stem, Hairpin loop, Multibranched loop
4P95	1	7384	3873	0.47	5.72	(-39.2, -29.9, -26.4)	0.270381	0.8373	0.566918	rod	Stem, Internal loop, Hairpin loop, Multibranched loop
	2	2591	1547	0.59	5.02	(-48.8, -38.8, -41.0)	0.369438	0.802169	0.432731	rod	Stem, Internal loop, Hairpin loop, Multibranched loop
	3	346	279	0.85	3.72	(-58.6, -42.9, -54.2)	0.483556	0.914931	0.431376	rod	Stem, Multibranched loop
	4	2811	1848	0.52	4.56	(-48.0, -30.4, -49.2)	0.462466	0.685037	0.629927	disc	Stem, Internal loop, Hairpin loop
	5	1035	676	0.73	4.59	(-52.8, -40.2, -51.1)	0.330888	0.856921	0.526033	rod	Stem, Hairpin loop
	6	260	230	0.85	3.38	(-60.5, -42.0, -55.1)	0.380994	0.808423	0.427428	rod	Stem, Internal loop
4QK9	1	1290	793	0.72	4.87	(-43.1, -36.5, -45.1)	0.307122	0.977855	0.670733	rod	Stem, Hairpin loop, Multibranched loop
	2	1553	884	0.73	5.27	(-41.9, -40.2, -38.6)	0.430033	0.894679	0.464646	rod	Stem, Multibranched loop
	3	902	567	0.8	4.77	(-40.7, -44.0, -47.4)	0.371263	0.931309	0.560046	rod	Stem, Multibranched loop
	4	1058	688	0.73	4.61	(-42.0, -44.7, -38.6)	0.319477	0.953381	0.633903	rod	Stem, Internal loop
	5	2236	1165	0.71	5.76	(-39.7, -39.1, -42.4)	0.476723	0.978885	0.502162	rod	Stem, Multibranched loop, Bulge
	6	1120	685	0.76	4.9	(-42.7, -37.3, -45.0)	0.237277	0.971989	0.734712	rod	Stem, Internal loop, Multibranched loop
	7	433	338	0.82	3.83	(-43.4, -44.1, -45.3)	0.804808	0.980599	0.785407	sphere	Stem, Internal loop
4QLM	1	2404	1390	0.62	5.19	(-28.3, -38.1, -40.9)	0.277942	0.911299	0.633356	rod	Stem, Hairpin loop, Multibranched loop
	2	585	431	0.78	4.07	(-41.7, -39.4, -45.4)	0.451527	0.81795	0.366423	rod	Stem, Internal loop
	3	1774	1158	0.61	4.59	(-39.2, -34.4, -42.3)	0.413244	0.942093	0.528849	rod	Stem, Internal loop, Hairpin loop
	4	2018	1265	0.61	4.78	(-38.8, -41.8, -30.4)	0.0899086	0.982952	0.893043	rod	Stem, Internal loop
	5	3522	1664	0.67	6.35	(-31.9, -36.7, -37.2)	0.522702	0.804127	0.391746	disc	Stem, Hairpin loop, Multibranched loop, Bulge
4RUM	1	3754	2181	0.54	5.16	(-24.1, -33.1, -37.9)	0.318793	0.769619	0.460763	disc	Stem, Internal loop, Hairpin loop, Multibranched loop
	2	1507	881	0.72	5.13	(-35.4, -35.3, -42.8)	0.638658	0.889721	0.528379	sphere	Stem, Internal loop, Multibranched loop
	3	461	332	0.87	4.16	(-40.5, -38.7, -44.7)	0.379799	0.925649	0.54585	rod	Stem, Internal loop, Hairpin loop
	4	370	281	0.89	3.95	(-38.7, -41.3, -47.7)	0.34533	0.98711	0.641779	rod	Stem
	5	863	585	0.75	4.42	(-37.4, -37.4, -43.3)	0.394338	0.83743	0.443092	rod	Stem, Multibranched loop
4RZD	1	244	221	0.85	3.3	(-57.0, -42.0, -55.5)	0.568562	0.883899	0.452461	sphere	Stem
	2	2491	1363	0.65	5.48	(-53.2, -28.2, -45.5)	0.19506	0.968178	0.773118	rod	Stem, Hairpin loop, Multibranched loop, Bulge
	3	2949	1503	0.66	5.88	(-44.6, -36.9, -49.0)	0.281192	0.934065	0.652873	rod	Stem, Hairpin loop, Multibranched loop
4WFL	1	1168	753	0.71	4.65	(-29.2, -50.5, -37.9)	0.363275	0.973852	0.610577	rod	Stem, Multibranched loop
	2	5858	3142	0.5	5.59	(-17.4, -43.9, -31.6)	0.79668	0.88117	0.67785	sphere	Stem, Internal loop, Hairpin loop, Multibranched loop
	3	1539	987	0.65	4.68	(-26.6, -50.2, -39.1)	0.243001	0.940709	0.697708	rod	Stem, Internal loop, Hairpin loop
4XW7	1	1855	1159	0.63	4.8	(-42.7, -41.1, -33.0)	0.226862	0.902306	0.675444	rod	Stem, Internal loop
	2	1932	1131	0.66	5.12	(-43.1, -39.1, -33.8)	0.234884	0.952904	0.71802	rod	Stem, Hairpin loop
5HBY	N/A
5KPY	1	2972	1671	0.6	5.34	(-35.9, -25.0, -24.2)	0.436443	0.737013	0.525974	disc	Stem, Bulge
	2	952	647	0.72	4.41	(-44.0, -27.2, -29.1)	0.289442	0.93367	0.644228	rod	Stem, Multibranched loop
5LWJ	1	215	188	0.92	3.42	(-31.7, -39.2, -30.5)	0.642014	0.708592	0.582816	disc	Internal loop
5M0H	1	612	452	0.77	4.06	(-29.9, -25.6, -40.3)	0.322261	0.958908	0.636647	rod	Stem, Internal loop, Bulge
	2	1433	890	0.69	4.83	(-23.5, -22.7, -39.1)	0.273272	0.878243	0.604971	rod	Stem, Bulge
5MWI	1	320	290	0.78	3.31	(-21.7, -22.6, -48.7)	0.41115	0.89424	0.483089	rod	N/A
	2	2272	1517	0.55	4.49	(-2.5, -20.7, -45.5)	0.09745	0.975128	0.877678	rod	N/A
5NZ6	1	310	273	0.81	3.4	(-31.3, -37.0, -28.6)	0.575647	0.782069	0.435862	disc	Hairpin loop
5OB3	1	1210	815	0.67	4.45	(-49.3, -23.8, -27.3)	0.238064	0.935011	0.696947	rod	Stem, Internal loop, Bulge
	2	2239	1294	0.64	5.19	(-46.7, -23.0, -24.5)	0.19703	0.982799	0.785769	rod	Stem, Internal loop
5SWE	1	1381	824	0.73	5.03	(-38.0, -39.2, -25.9)	0.208768	0.961854	0.753086	rod	Stem, Internal loop
	2	1085	586	0.87	5.55	(-40.5, -38.3, -33.6)	0.604633	0.916227	0.52086	sphere	Stem, Hairpin loop
	3	471	359	0.81	3.93	(-42.4, -40.2, -33.1)	0.332953	0.943453	0.6105	rod	Stem, Hairpin loop
5T83	1	1673	975	0.7	5.14	(-31.6, -23.3, -52.3)	0.291623	0.86593	0.574307	rod	Stem, Internal loop, Hairpin loop
	2	540	439	0.73	3.69	(-31.9, -27.3, -54.9)	0.213151	0.913832	0.700681	rod	Stem, Internal loop
	3	277	215	0.96	3.86	(-37.9, -27.8, -57.8)	0.774565	0.930979	0.705544	sphere	Stem
5TPY	1	438	332	0.84	3.96	(-39.4, -37.0, -43.3)	0.619858	0.817694	0.437552	sphere	Stem, Multibranched loop
	2	686	465	0.81	4.42	(-40.2, -35.7, -41.1)	0.471123	0.880379	0.409256	rod	Stem
	3	1916	1022	0.73	5.62	(-35.4, -30.5, -38.6)	0.315052	0.929459	0.614407	rod	Stem, Internal loop, Hairpin loop
5U3G	1	2379	1351	0.64	5.28	(-23.4, -34.0, -80.1)	0.323536	0.883551	0.560014	rod	Stem, Internal loop, Hairpin loop
	2	422	329	0.83	3.84	(-34.5, -39.4, -84.8)	0.504479	0.75386	0.49228	disc	Stem, Internal loop, Hairpin loop
5Z1I	1	1033	795	0.62	3.9	(-13.3, -25.3, -37.1)	0.152289	0.992719	0.84043	rod	N/A
6CU1	1	479	396	0.75	3.63	(-30.9, -51.2, -35.2)	0.173737	0.953866	0.78013	rod	Stem, Multibranched loop, Bulge
	2	328	253	0.91	3.89	(-29.5, -53.5, -38.3)	0.584473	0.955243	0.539717	sphere	Stem, Hairpin loop
	3	825	503	0.84	4.91	(-29.8, -49.7, -37.2)	0.437134	0.932761	0.495627	rod	Stem
	4	1320	790	0.74	5.01	(-26.4, -49.3, -35.3)	0.344556	0.894556	0.550001	rod	Stem, Hairpin loop
	5	332	299	0.77	3.32	(-32.1, -52.4, -35.6)	0.410831	0.814491	0.40366	rod	Stem
6D3P	1	718	508	0.76	4.24	-38.1, -33.4, -31.8)	0.449635	0.928177	0.478542	rod	Stem, Internal loop, Hairpin loop, Bulge
	2	985	766	0.62	3.85	(-34.9, -30.5, -29.8)	0.399703	0.969607	0.569904	rod	Stem, Internal loop, Hairpin loop, Bulge
	3	725	509	0.77	4.27	(-34.4, -35.9, -31.0)	0.327158	0.973197	0.646039	rod	Stem, Hairpin loop
6DLQ	1	764	463	0.87	4.94	(-39.8, -37.3, -54.2)	0.581836	0.908016	0.489853	sphere	Stem, Internal loop, Hairpin loop
	2	1832	1113	0.65	4.94	(-39.6, -35.2, -46.4)	0.259775	0.907002	0.647227	rod	Stem, Internal loop, Multibranched loop
	3	351	258	0.93	4.08	(-42.9, -40.9, -55.7)	0.735638	0.890066	0.625703	sphere	Stem, Multibranched loop
6DME	1	2057	962	0.81	6.41	(-45.1, -28.0, -47.9)	0.501212	0.968498	0.469709	sphere	Stem, Multibranched loop
	2	1975	1134	0.67	5.22	(-47.6, -24.8, -41.4)	0.260234	0.907804	0.647569	rod	Stem, Internal loop, Multibranched loop
	3	1047	735	0.68	4.27	(-47.1, -24.0, -48.8)	0.170116	0.939299	0.769183	rod	Stem, Internal loop, Hairpin loop
6E1S	1	269	221	0.91	3.64	(-28.1, -30.1, -36.2)	0.491738	0.810602	0.378796	disc	Stem, Hairpin loop
6e+80	1	536	382	0.84	4.21	(-24.0, -37.1, -28.5)	0.620453	0.90691	0.527363	sphere	Stem, Hairpin loop, Multibranched loop
6E8U	1	1332	736	0.8	5.43	(-28.9, -26.5, -25.7)	0.479956	0.882683	0.402727	rod	Stem, Internal loop, Hairpin loop
6GZK	1	703	589	0.65	3.58	(-31.2, -27.2, -30.4)	0.237081	0.950238	0.713157	rod	Stem, Hairpin loop, Multibranched loop
	2	876	567	0.78	4.63	(-32.6, -28.1, -34.5)	0.533967	0.726533	0.546933	disc	Stem, Multibranched loop
6HAG	N/A
6HBT	1	709	497	0.77	4.27	(-21.2, -21.3, -27.8)	0.558275	0.966156	0.524432	sphere	Stem, Hairpin loop
6IZP	1	181	212	0.73	2.55	(-29.9, -31.7, -37.5)	0.405986	0.888363	0.482377	rod	Stem, Internal loop
	2	860	661	0.66	3.9	(-26.4, -26.0, -33.2)	0.13459	0.958478	0.823888	rod	Stem, Internal loop, Hairpin loop
6JJH	N/A
6JQ6	1	2301	1446	0.58	4.77	(-41.1, -28.6, -37.0)	0.250081	0.867395	0.617314	rod	Stem, Bulge
	2	702	556	0.69	3.78	(-47.2, -31.4, -46.0)	0.328755	0.805801	0.477046	rod	Stem, Internal loop
	3	856	533	0.82	4.81	(-45.1, -26.2, -47.3)	0.266773	0.947963	0.68119	rod	Stem, Internal loop, Bulge
6N5Q	1	2375	1432	0.6	4.97	(-27.7, -43.0, -41.0)	0.074829	0.983092	0.908263	rod	Stem, Internal loop, Hairpin loop, Multibranched loop
	2	5675	3251	0.47	5.24	(-30.5, -29.1, -39.1)	0.416185	0.730957	0.538085	disc	Stem, Internal loop, Hairpin loop, Multibranched loop
	3	695	508	0.75	4.1	(-47.1, -43.8, -42.2)	0.509238	0.659139	0.681722	disc	Stem, Multibranched loop
	4	610	469	0.74	3.9	(-47.3, -43.2, -39.2)	0.295549	0.899299	0.603751	rod	Stem, Hairpin loop, Multibranched loop
	5	928	654	0.7	4.25	(-46.9, -43.3, -40.8)	0.330783	0.947086	0.616302	rod	Stem, Internal loop, Multibranched loop
6P2H	1	1172	585	0.92	6	(-73.8, -39.9, -28.4)	0.653152	0.833598	0.48675	sphere	Stem
	2	337	285	0.82	3.54	(-78.0, -40.0, -30.4)	0.449601	0.795127	0.409746	disc	Stem, Multibranched loop
6UET	1	3817	2299	0.51	4.98	(-30.7, -33.6, -47.9)	0.405906	0.762163	0.475675	disc	Stem, Internal loop, Hairpin loop
	2	1006	692	0.7	4.36	(-31.6, -49.9, -54.7)	0.303395	0.84336	0.539965	rod	Stem, Internal loop, Hairpin loop
	3	2438	1345	0.65	5.44	(-28.2, -42.3, -52.3)	0.207297	0.960298	0.753001	rod	Stem, Internal loop, Multibranched loop, Bulge
	4	561	348	0.94	4.83	(-38.6, -50.6, -55.2)	0.59927	0.817101	0.416371	sphere	Stem, Internal loop, Multibranched loop
	5	595	439	0.78	4.07	(-33.8, -52.3, -52.7)	0.399174	0.829757	0.430583	rod	Stem, Hairpin loop
	6	464	413	0.7	3.37	(-37.4, -52.2, -51.9)	0.256572	0.889882	0.633311	rod	Stem, Hairpin loop, Bulge
6UGI	1	1800	904	0.79	5.97	(-17.5, -20.4, -34.4)	0.379173	0.986894	0.607721	rod	Stem, Hairpin loop
