# Supplementary material for: RPocket: an intuitive database of RNA pocket topology information with RNA-ligand data resources
Source: BMC Bioinformatics. 2021 Sep 8;22:428. doi: 10.1186/s12859-021-04349-4 (PMC8424408; doi:10.1186/s12859-021-04349-4)
Supplement: Supplementary file 4 — Additional file 4. Table S3: Binding sites of RNA-ligand complexes and functional groups of ligands involved in interaction with RNA. [file 12859_2021_4349_MOESM4_ESM.xlsx]

## Sheet: Sheet1
PDB_ID	Ligand	Binding sites	Sequence of binding sites	A	U	G	C	all Nts	Hydrogen Bonds	Non Bonded Contacts（<3.35Å）
1AJF	NCO	4-8,12-14	AGGGG,CUU	1	2	4	1	8	amino	amino
1AM0	AMP	7-8,10-12,17-18,34	GG,AGA,GU,G	2	1	5	0	8	hydroxyl，N	furan，purine，amino, hydroxyl，ether bond
1BYJ	GE1	7-8,19-21	AC,GAA	3	0	1	1	5	N/A	pyran，methylamino
	GE2	6-7,20-23	CA,AAGU	3	1	1	1	6	amino, hydroxyl	phenol，amino
	GE3	3-6,23	CGUC,U	0	2	1	2	5	N/A	pyran，methylamino, methyl，hydroxyl
1C0O	NCO	1-5,10-13	GGGUC,GGUC	0	2	5	2	9	amino	amino
1DUH	SO4	31,48-49	C,GG	0	0	2	1	3	ether bond	thioether
1EHT	TEP	6,7,8,22,23,24,26,28	UAC,CUU,G,A	2	3	1	2	8	ether bond	purine，methyl，ether bond
1EI2	NMY	5-8,13-21	GUGU,ACCUUCACA	3	4	2	4	13	amino	pyran，phenol，methylamino, amino, methyl，hydroxyl，ether bond
1EVV	SPM	51-55,57-58	GUGUU,GA	1	3	3	0	7	amino	diaminobutanyl，propane group
1F78	NCO	4-5,7-9,19-21	AG,CCG,CCG	1	0	3	4	8	amino	amino
1FMN	FMN	9-10,12,25-27	GG,U,AAG	2	1	3	0	6	amino, hydroxyl，ether bond	pyrazine，pyrimidine，benzene，propane group，methyl，hydroxyl，ether bond
1LVJ	PMZ	22-26,39-41	AUCUG,CUC	1	3	1	3	8	N/A	E，dimethylaminopropane group，ethanyl group
1NBK	GND	6-7,9-13,22-23,25-29	CU,GAUCC,GU,GAUCG	2	4	4	4	14	amino, hydroxyl，N	guanidine，valerate group
1NEM	BDG	8-9,12-13,15-19	UG,CG,GAAGU	2	2	4	1	9	amino, hydroxyl	pyran，methylamino, amino, hydroxyl
	NEB	8-11,16,19-22	UGGG,A,UUUA	2	4	3	0	9	amino	benzene，amino, hydroxyl
1Q8N	MGR	7-8,24-25,27-31	CG,GU,ACGAA	3	1	3	2	9	N/A	benzene，methylamino, methyl，vinyl，cyclohexyl，dimethylammonium
1RAW	AMP	7-8,10-12,16-19,29-30	GG,AGA,UGCG,GG	2	1	7	1	11	hydroxyl，N	furan，purine，amino, formaldehyde，hydroxyl
1TOB	TOA	7-10,15-19	AGGU,CUACA	3	2	2	2	9	hydroxyl	pyran，formaldehyde group，hydroxyl，ammonium ion
	TOB	7-11,15,17	AGGUU,CA	2	2	2	1	7	amino	cyclohexyl，hydroxyl，ammonium ion
	TOC	11-16	UUAGCU	1	3	1	1	6	amino	cyclohexyl，ammonium ion
1XSU	NCO	7-10,19-20	UCGG,CC	0	1	2	3	6	amino	N/A
1Y26	ADE	21-22,47,50-52,73-75	AU,U,CUA,AUU	3	5	0	1	9	amino, N	purine，amino
1Y27	GUN	21-22,47,50-52,73-75	AU,U,CUA,ACU	3	4	0	2	9	amino, ether bond, N	purine，amino, ether bond
2AU4	GTP	8-11,15-16,25,28,31-32	AGUG,GG,G,U,GA	2	2	6	0	10	hydroxyl，ether bond	furan，purine，amino, hydroxyl，ether bond
2HOJ	TPP	19-20,39-40,42-43,57-58,72-73,77-78	GU,UG,GA,CC,GC,CG	1	2	5	4	12	amino, hydroxyl，ether bond, N，S	thiazole，pyrimidine，ethane，amino, methyl
2KTZ	ISH	4-7,9-11,32-34	GGAA,UAC,AGC	4	1	3	2	10	N	imidazole，furan，benzene，dimethylaminepropane group，dimethylaminemethyl alkyl，amino
2KX8	ARG	302-305,319-320, 322-323	GGCG,UC,GC	0	1	4	3	8	amino	pentanyl，amino, methyl，hydroxyl，ammonium ion
2KXM	RIO	4-5,8-13,17-24	UG,UGUCCU,AUGGUCCA	2	6	4	4	16	amino, hydroxyl	furan，pyran，cyclohexyl，methylamino, methanol base，amino, hydroxyl，ether bond
2L1V	PRF	7-8,13-14,18-20,30-33	GU,GU,ACC,AAAC	4	2	2	3	11	amino, ether bond, N	guanine，methylamino
2L94	L94	9-11,14-17,26-29,31-34	CUG,CUUC,GAAG,CCAG	3	3	4	5	15	amino	N/A
2LWK	0EC	8-14,21-25	AACAAGG,CCUGC	4	1	3	4	12	N/A	aminoamyl，vinyl，methyl
2MIY	PRF	7-9,18-20,50-51	GCU,UUC,AA	2	3	1	2	8	amino	guanine，methylamino
2TOB	2TB	7-11,15,17-18	UGGUU,G,AA	2	3	3	0	8	amino	cyclohexyl，hydroxyl，ammonium ion
	TOA	7-11,14-20	UGGUU,GGUAAUG	2	5	5	0	12	amino, hydroxyl	pyran，formaldehyde group，hydroxyl，ammonium ion
	TOC	11-12,14-16	UU,GGU	0	3	2	0	5	amino, hydroxyl	cyclohexyl，ammonium ion
2TRA	SPM	5-6,65-67	UG,UCG	0	2	2	1	5	N/A	propane group
2YGH	SAM	6-8,10-11,45-47,57-59,88-89	AUC,AG,AAC,UGC,UG	4	3	3	3	13	amino, ether bond, N，O-	purine，furan，methylmethanesulfonate，acetate，amino, hydroxyl
3BNT	NCO	17-19	AGU	1	1	1	0	3	amino	amino
3CZW	SO4	7,8	UG	0	1	1	0	2	ether bond	thioether
3D0U	IRI	80-82,105-106,119-122,137-140,148-151	GCG,UU,GGGG,UGUC,CGGA	1	4	9	3	17	amino	amino
	LYS	8-9,76-78,111-112,152	GG,CGA,GG,G	1	0	6	1	8	amino, hydroxyl，ether bond, 铵例子	hexanoic acid，amino, ammonium ion
3DIG	IPA	13	C	0	0	0	1	1	N/A	hydroxyl
	SLZ	11-12,79-81,114-115,163	GG,CGA,GG,G	1	0	6	1	8	amino, hydroxyl，ether bond	aminoEthyl sulfonamido，acetic，amino
3DVZ	GOL	2653-2654, 2656, 2665-2667	UA,U,ACC	2	2	0	2	6	hydroxyl	propylene glycol group
3E5C	SAM	7,30-31,36-39,47-48	G,UG,GUAA,GG	2	2	5	0	9	N/A	furan，purine，methylmethanesulfonate，acetate，amino, hydroxyl
3F2Q	FMN	10-11,32-33,48-49,61-62,84-85,98-99	GG,GG,AA,UG,GA,GA	4	1	7	0	12	amino, hydroxyl，ether bond, N	pyrazine，pyrimidine，benzene，pentanyl，methyl，hydroxyl，ether bond
3FO4	6GU	21-22,47,51-52,73-75	AU,U,UA,AUU	3	5	0	0	8	amino, N	purine，amino
	ACT	32-33,38-39,66-67	GA,GC,AU	2	1	2	1	6	ether bond, O-	acetate
	NCO	21-24,26-27,30-32,37-39,41-42,45-47,50-51,53-58,65-69,71-73	AUAA,CG,UGG,GGC,CG,AGU,CU,CCGGGC,AAUGU,CGA	7	6	12	8	33	amino	amino
3GCA	PQ0	5-7,11,15-16,29-30	GUC,G,CC,AC	1	1	2	4	8	amino, ether bond	pyrrole，pyrimidine，carbonitrile ，amino, ether bond
	SO4	2-4,15-19	UGG,CCCCA	1	1	2	4	8	ether bond	thioether
3GX7	SAM	7-8,11,45-47,57-59,88-89	GC,G,AAC,UGC,GG	2	1	5	3	11	amino, hydroxyl，ether bond, N，O-	furan，purine，methylmethanesulfonate，acetate，amino, hydroxyl
3K1V	PRF	5,6,11,12,17,18,30,31	GU,GC,CC,AC	1	1	2	4	8	amino, ether bond, N	guanine，methylamino
3LA5	5AZ	21,22,51,52,73,74,75	AU,CA,ACU	3	2	0	2	7	amino, ether bond, N	triazine，amino, ether bond
3MIJ	R14	1-3,8,9	UAG,AG	2	1	2	0	5	N/A	triazole，acridine，benzene，popionamide group
3NPN	SAH	14-16,29-32,47	UGC,AGGC,G	1	1	4	2	8	amino, N	purine，furan，methyl sulfonamido，butyric acid group，amino
3SD3	FOZ	7,8,35,41,42,44,78,79,80	UA,U,GU,G,GCA	2	3	3	1	9	N/A	N/A
	IRI	7-9,29-33,42,45-47,59-62,72,77-78	UAG,UGUGA,U,UCA,GAGA,A,UG	6	6	6	1	19	N/A	N/A
3SUH	FFO	28,29,58,59,77	UG,CG,G	0	1	3	1	5	amino, ether bond, N	N/A
4AOB	SAM	6-8,10-11,45-47,57-59,87-89	AUC,AG,AAC,UGC,AUG	5	3	3	3	14	amino, ether bond, N，O-	purine，furan，methylmethanesulfonate，acetate，amino, hydroxyl
4B5R	SAM	7-8,10,11, 45-47,57-59,87-89	UC,AG,AAC,UGC,AUG	4	3	3	3	13	amino, ether bond, N，O-	furan，purine，methylmethanesulfonate，acetate，amino, hydroxyl
4ENB	IRI	2,10,35	GGG	0	0	3	0	3	Ir	N/A
4FAU	EPE	38,39,96,97,98,115,116,117,242,243,244	CC,UGG,ACG,GGG	1	1	6	3	11	N	piperazine，ethylsulfonate group
	SPM	56,57,58	AAG	2	0	1	0	3	amino	diaminobutanyl，ethanyl group
4FEN	ACT	32,33,38,39,66,67	GA,GC,AU	2	1	2	1	6	ether bond, O-	acetate
	HPA	21,22,47,51,52,73,74,75	AU,U,UA,ACU	3	4	0	1	8	amino, ether bond, N	purine，ether bond
	NCO	30,31,32,37,38,39,55,56,57,58,65,66,67,68,69,72,73	UGG,GGC,GGGC,AAUGU,GA	3	3	9	2	17	amino	amino
4GMA	B1Z	49-51,74-75,81-83,117,161-162,164,166,193-194	GGA,GC,CUA,G,GA,A,C,UC	4	2	5	4	15	N/A	N/A
4GXY	B1Z	41-43,64-66,72-73,75,77-78,108-109,148-150,156-157,159-161	GGA,GGU,CA,U,UG,UG,GGA,GA,ACC	5	4	9	3	21	N/A	N/A
	IRI	33,34,35,38,39,41,42,64,65,66,67,68,69,70,71,72,73,100,101,103,104,122,123,150,151,157	GUU,AA,GG,GGUCCCGCCA,UG,GC,GG,AG,A	5	4	11	6	26	amino	amino
4JF2	PRF	30,31,41,42,70,71	CU,UG,AA	2	2	1	1	6	amino, N	guanine，methylamino
4KQY	SAM	6-8,10-12,46-48,78-80,111- 113	AUC,AGA,AAC,UGC,AUA	7	3	2	3	15	amino, N，O-	purine，furan，methylmethanesulfonate，acetate，amino, hydroxyl
4OQU	SAM	3-5,8,25-27,47-49,68-70	AUC,G,AAC,UGC,AUC	4	3	2	4	13	amino, ether bond, N，O-	furan，purine，methylmethanesulfonate，acetate，amino, hydroxyl
4P5J	IRI	11,12,14,15,16,17,18,19,22,25,26,30,38,39,40,41,43,44,45,46,47,48,50,51,52,54,56,57,58,59,60,61,62,65,71,72,73,75,78,79,84	UU,GCGAGG,U,CU,C,AUAA,CGGGUG,AAC,C,CGCCCCU,U,GGU,A,GG,A	8	9	13	11	41	amino	amino
	SPM	79,80	GA	1	0	1	0	2	N/A	propane group，methyl
4P95	MES	333, 553,554,558,559	G,AU,CA	2	1	1	1	5	N/A	morpholine group
4QK9	2BA	4-8，26-29，45-49，69-72，86-87，92-93，97，106-107，111-114	GCUGA，GGGG，GGUGA，GGCU，CC，CC，A，CG，GCGU	2	4	14	8	28	amino, hydroxyl，ether bond, N	N/A
4QLM	2BA	6-10，24-27，41-45，68-72，84-85，90-91，95，104-105，109-112	GCUGA,GGGG,GGCGA,GGGUU,CC,CC,A,CG,GCGU	3	4	15	8	30	amino, hydroxyl，ether bond, N	N/A
	SO4	no		0	0	0	0	0	N/A	N/A
4RUM	GOL	50,52,54	G,G,A	1	0	2	0	3	hydroxyl	glycol group
4RZD	PRF	6-8,16-18,84-85	ACU,UUA,AA,	4	3	0	1	8	amino	guanine，methylamino
4WFL	NCO		GGC,CU,GCGGGGAGGU,GGU,GU,C,UGC,AG,GG,CG,AUCCC,CG,CGG,GACAGA,GGU,CACGGU	7	8	26	14	55	amino	amino
4XW7	AMZ	11,12,28,29	UG,AC	1	1	1	1	4	amino	furan，imidazole，amino, formaldehyde group
	IRI		UG,C,CA,G,GC,UGGG	1	2	6	3	12	amino	amino
5HBY	PZG	1-2	CC	0	0	0	2	2	amino, ether bond, N	guanine，pyrazole，furan，methyl
5KPY	4PQ	25,46,48-49,51	U,U,AA,U	2	3	0	0	5	amino, hydroxyl	indole，propionic acid group，hydroxyl，ammonium ion
	IRI		GGA,UGAUGAUCGCGU,U,GGCACGCAU,AUUGUUG,A,UA,UCCUAA,UGUCC	10	15	12	9	46	amino	amino
5LWJ	GTP	12,16-20,22-23	G,ACGUA,AC	3	1	2	2	8	amino, hydroxyl，ether bond, N	purine，furan，amino, hydroxyl，ether bond
5M0H	SO4	20,22,25-27	A,G,AGU	2	1	2	0	5	N/A	thioether
5MWI	SO4	1,4-5,	G,GC	0	0	2	1	3	N/A	N/A
5NZ6	GAI	6-8,16-18,34-36	CGA,CGU,GAC	2	1	3	3	9	amino	guanidine
5OB3	1TU	16,20-22,42,45-46,50-51	G,GGU,U,AG,AG	2	2	5	0	9	hydroxyl，F，N	benzyl，imidazole，methyl，hydroxyl
	SPM	13-14,47-48,54	AG,UA,U	2	2	1	0	5	amino	propane group，amino
5SWE	ADE	21-22,47,51-52,74-75	AU,U,UA,UU	2	5	0	0	7	amino, N	purine，amino
5T83	GAI	45-46,72-73,88,90	GA,GG,G,G	1	0	5	0	6	amino	guanidine
	IRI		GC,GU,GGU,CAA,CUUU,C	2	5	4	4	15	amino	amino
	SPK	no		0	0	0	0	0	N/A	N/A
5TPY	HEZ	36,53-54	A,AC	2	0	0	1	3	N/A	amyl
5U3G	GAI	33-34,63-64,79-81	GA,GG,GGG	1	0	6	0	7	amino	guanidine
5Z1I	FSJ	4-9	CGUCGC	0	1	2	3	6	amino, ether bond, F	pyran，methylamino, methyl，hydroxyl
6CU1	SO4	44-45	AA	2	0	0	0	2	ether bond	thioether
6D3P	IRI		GGGCGU,U,CGAGUUGCAA,AGAGGG	5	4	11	3	23	amino	amino
6DLQ	PRP	4-6,48-49,74-76,94-95,98-99,102- 103	AAG,GU,ACC,GG,GG,GG	3	1	8	2	14	hydroxyl，ether bond	furan，hydroxyl，ether bond
6DME	G4P	3-6,43,70-72,94,96,98	AAGU,G,CAC,G,A,G	4	1	4	2	11	amino, hydroxyl，ether bond	guanine，furan，hydroxyl
6E1S	HLV	5-7,11,15-16,29-30	GUC,G,CC,AC	1	1	2	4	8	ether bond	furan，phenyl，formaldehyde group
6e+80	ACT	10-11,20	AA,G	2	0	1	0	3	N/A	acetate
	IRI	19-20,27-31	UG,UCACU	1	3	1	2	7	amino	amino
6E8U	HZD	9,13-14,16,18-22	G,GU,U,GUAUG	1	4	4	0	9	N/A	N/A
6GZK	FH8	2,7-8,24-26,40-41,43	G,CU,UGG,GG,A	1	2	5	1	9	ether bond	N/A
6HAG	SAH	7-9,15-17,36-38	ACG,CUG,UUG	1	3	3	2	9	amino, hydroxyl，N	purine，furan，methyl sulfonamido，propane group，amino, hydroxyl，ether bond
6HBT	FXQ	7-10	GACG	1	0	2	1	4	amino, N	guanidine，butyl
	SO4	2-3,17-18	GU,CC	0	1	1	2	4	ether bond	S
6IZP	B2R	5-7,9,21-25	UGG,A,UGGAA	3	2	4	0	9	amino, N	N/A
6JJH	POH	9-11,13-14	GGC,GA	1	0	3	1	5	N/A	N/A
6JQ6	IRI	21,28-29	A,UGG	1	1	2	0	4	amino	amino
6N5Q	2BA	5-9,29-32,47-51,74-78,88-89,94-95,108-109,113-115	GCCGA,GGAG,GGUUA,GGAUA,CC,CC,CG,GCA	6	3	11	8	28	amino, hydroxyl，ether bond, N	N/A
	SO4	35,101-102	A,CU	1	1	0	1	3	ether bond	thioether
6P2H	GNG	21-22，47-52，78-79	GU,CCUCCA,CC	1	2	1	6	10	amino, hydroxyl，ether bond, N	guanine，pyran，formaldehyde group，hydroxyl
	NCO	18-19，27，40，46-50，55-56，76	GG,U,U,GCCUC,AG,C	1	3	4	4	12	amino	amino
6UET	SAM	2-4,6-7,42,44,63-64,77-78	GUC,UG,A,C,UG,AC	2	3	3	3	11	amino, hydroxyl，N	purine，furan，amino, hydroxyl
6UGI	SO4	8-9	GC	0	0	1	1	2	ether bond	ether bond
				238	237	390	226	1091
				0.221	0.217	0.356	0.206
