# Supplementary material for: RPocket: an intuitive database of RNA pocket topology information with RNA-ligand data resources
Source: BMC Bioinformatics. 2021 Sep 8;22:428. doi: 10.1186/s12859-021-04349-4 (PMC8424408; doi:10.1186/s12859-021-04349-4)
Supplement: Supplementary file 5 — Additional file 5. Folder S1: The structure of all RNA pockets. [file 12859_2021_4349_MOESM5_ESM.zip]

Archive with 241 entries (240 files):
- 12859_2021_4349_MOESM5_ESM/
- 12859_2021_4349_MOESM5_ESM/1AJF_1.nc
- 12859_2021_4349_MOESM5_ESM/1BYJ_1.nc
- 12859_2021_4349_MOESM5_ESM/1DUH_1.nc
- 12859_2021_4349_MOESM5_ESM/1DUH_2.nc
- 12859_2021_4349_MOESM5_ESM/1DUH_3.nc
- 12859_2021_4349_MOESM5_ESM/1EVV_1.nc
- 12859_2021_4349_MOESM5_ESM/1EVV_2.nc
- 12859_2021_4349_MOESM5_ESM/1EVV_3.nc
- 12859_2021_4349_MOESM5_ESM/1EVV_4.nc
- 12859_2021_4349_MOESM5_ESM/1EVV_5.nc
- 12859_2021_4349_MOESM5_ESM/1F78_1.nc
- 12859_2021_4349_MOESM5_ESM/1F78_2.nc
- 12859_2021_4349_MOESM5_ESM/1FMN_1.nc
- 12859_2021_4349_MOESM5_ESM/1LVJ_1.nc
- 12859_2021_4349_MOESM5_ESM/1NBK_1.nc
- 12859_2021_4349_MOESM5_ESM/1NBK_2.nc
- 12859_2021_4349_MOESM5_ESM/1NEM_1.nc
- 12859_2021_4349_MOESM5_ESM/1Q8N_1.nc
- 12859_2021_4349_MOESM5_ESM/1XSU_1.nc
- 12859_2021_4349_MOESM5_ESM/1Y26_1.nc
- 12859_2021_4349_MOESM5_ESM/1Y26_2.nc
- 12859_2021_4349_MOESM5_ESM/1Y26_3.nc
- 12859_2021_4349_MOESM5_ESM/1Y27_1.nc
- 12859_2021_4349_MOESM5_ESM/1Y27_2.nc
- 12859_2021_4349_MOESM5_ESM/1Y27_3.nc
- 12859_2021_4349_MOESM5_ESM/2AU4_1.nc
- 12859_2021_4349_MOESM5_ESM/2AU4_2.nc
- 12859_2021_4349_MOESM5_ESM/2HOJ_1.nc
- 12859_2021_4349_MOESM5_ESM/2HOJ_2.nc
- 12859_2021_4349_MOESM5_ESM/2KTZ_1.nc
- 12859_2021_4349_MOESM5_ESM/2KTZ_2.nc
- 12859_2021_4349_MOESM5_ESM/2KX8_1.nc
- 12859_2021_4349_MOESM5_ESM/2KX8_2.nc
- 12859_2021_4349_MOESM5_ESM/2L1V_1.nc
- 12859_2021_4349_MOESM5_ESM/2L94_1.nc
- 12859_2021_4349_MOESM5_ESM/2L94_2.nc
- 12859_2021_4349_MOESM5_ESM/2LWK_1.nc
- 12859_2021_4349_MOESM5_ESM/2MIY_1.nc
- 12859_2021_4349_MOESM5_ESM/2MIY_2.nc
- 12859_2021_4349_MOESM5_ESM/2MIY_3.nc
- 12859_2021_4349_MOESM5_ESM/2TRA_1.nc
- 12859_2021_4349_MOESM5_ESM/2TRA_2.nc
- 12859_2021_4349_MOESM5_ESM/2TRA_3.nc
- 12859_2021_4349_MOESM5_ESM/2YGH_1.nc
- 12859_2021_4349_MOESM5_ESM/2YGH_2.nc
- 12859_2021_4349_MOESM5_ESM/2YGH_3.nc
- 12859_2021_4349_MOESM5_ESM/2YGH_4.nc
- 12859_2021_4349_MOESM5_ESM/2YGH_5.nc
- 12859_2021_4349_MOESM5_ESM/3BNT_1.nc
- 12859_2021_4349_MOESM5_ESM/3BNT_2.nc
- 12859_2021_4349_MOESM5_ESM/3CZW_1.nc
- 12859_2021_4349_MOESM5_ESM/3D0U_1.nc
- 12859_2021_4349_MOESM5_ESM/3D0U_2.nc
- 12859_2021_4349_MOESM5_ESM/3D0U_3.nc
- 12859_2021_4349_MOESM5_ESM/3D0U_4.nc
- 12859_2021_4349_MOESM5_ESM/3D0U_5.nc
- 12859_2021_4349_MOESM5_ESM/3D0U_6.nc
- 12859_2021_4349_MOESM5_ESM/3DIG_1.nc
- 12859_2021_4349_MOESM5_ESM/3DIG_2.nc
- 12859_2021_4349_MOESM5_ESM/3DIG_3.nc
- 12859_2021_4349_MOESM5_ESM/3DIG_4.nc
- 12859_2021_4349_MOESM5_ESM/3DIG_5.nc
- 12859_2021_4349_MOESM5_ESM/3DVZ_1.nc
- 12859_2021_4349_MOESM5_ESM/3DVZ_2.nc
- 12859_2021_4349_MOESM5_ESM/3E5C_1.nc
- 12859_2021_4349_MOESM5_ESM/3E5C_2.nc
- 12859_2021_4349_MOESM5_ESM/3E5C_3.nc
- 12859_2021_4349_MOESM5_ESM/3F2Q_1.nc
- 12859_2021_4349_MOESM5_ESM/3F2Q_2.nc
- 12859_2021_4349_MOESM5_ESM/3F2Q_3.nc
- 12859_2021_4349_MOESM5_ESM/3FO4_1.nc
- 12859_2021_4349_MOESM5_ESM/3FO4_2.nc
- 12859_2021_4349_MOESM5_ESM/3FO4_3.nc
- 12859_2021_4349_MOESM5_ESM/3GCA_1.nc
- 12859_2021_4349_MOESM5_ESM/3GX7_1.nc
- 12859_2021_4349_MOESM5_ESM/3GX7_2.nc
- 12859_2021_4349_MOESM5_ESM/3GX7_3.nc
- 12859_2021_4349_MOESM5_ESM/3K1V_1.nc
- 12859_2021_4349_MOESM5_ESM/3LA5_1.nc
- 12859_2021_4349_MOESM5_ESM/3LA5_2.nc
- 12859_2021_4349_MOESM5_ESM/3LA5_3.nc
- 12859_2021_4349_MOESM5_ESM/3NPN_1.nc
- 12859_2021_4349_MOESM5_ESM/3NPN_2.nc
- 12859_2021_4349_MOESM5_ESM/3NPN_3.nc
- 12859_2021_4349_MOESM5_ESM/3SD3_1.nc
- 12859_2021_4349_MOESM5_ESM/3SD3_2.nc
- 12859_2021_4349_MOESM5_ESM/3SD3_3.nc
- 12859_2021_4349_MOESM5_ESM/3SUH_1.nc
- 12859_2021_4349_MOESM5_ESM/3SUH_2.nc
- 12859_2021_4349_MOESM5_ESM/3SUH_3.nc
- 12859_2021_4349_MOESM5_ESM/4AOB_1.nc
- 12859_2021_4349_MOESM5_ESM/4AOB_2.nc
- 12859_2021_4349_MOESM5_ESM/4AOB_3.nc
- 12859_2021_4349_MOESM5_ESM/4AOB_4.nc
- 12859_2021_4349_MOESM5_ESM/4AOB_5.nc
- 12859_2021_4349_MOESM5_ESM/4B5R_1.nc
- 12859_2021_4349_MOESM5_ESM/4B5R_2.nc
- 12859_2021_4349_MOESM5_ESM/4B5R_3.nc
- 12859_2021_4349_MOESM5_ESM/4B5R_4.nc
- 12859_2021_4349_MOESM5_ESM/4B5R_5.nc
- 12859_2021_4349_MOESM5_ESM/4B5R_6.nc
- 12859_2021_4349_MOESM5_ESM/4B5R_7.nc
- 12859_2021_4349_MOESM5_ESM/4ENB_1.nc
- 12859_2021_4349_MOESM5_ESM/4ENB_2.nc
- 12859_2021_4349_MOESM5_ESM/4ENB_3.nc
- 12859_2021_4349_MOESM5_ESM/4FAU_1.nc
- 12859_2021_4349_MOESM5_ESM/4FAU_2.nc
- 12859_2021_4349_MOESM5_ESM/4FAU_3.nc
- 12859_2021_4349_MOESM5_ESM/4FAU_4.nc
- 12859_2021_4349_MOESM5_ESM/4FAU_5.nc
- 12859_2021_4349_MOESM5_ESM/4FAU_6.nc
- 12859_2021_4349_MOESM5_ESM/4FAU_7.nc
- 12859_2021_4349_MOESM5_ESM/4FAU_8.nc
- 12859_2021_4349_MOESM5_ESM/4FAU_9.nc
- 12859_2021_4349_MOESM5_ESM/4FEN_1.nc
- 12859_2021_4349_MOESM5_ESM/4FEN_2.nc
- 12859_2021_4349_MOESM5_ESM/4FEN_3.nc
- 12859_2021_4349_MOESM5_ESM/4GMA_1.nc
- 12859_2021_4349_MOESM5_ESM/4GMA_2.nc
- 12859_2021_4349_MOESM5_ESM/4GMA_3.nc
- 12859_2021_4349_MOESM5_ESM/4GMA_4.nc
- 12859_2021_4349_MOESM5_ESM/4GMA_5.nc
- 12859_2021_4349_MOESM5_ESM/4GMA_6.nc
- 12859_2021_4349_MOESM5_ESM/4GMA_7.nc
- 12859_2021_4349_MOESM5_ESM/4GXY_1.nc
- 12859_2021_4349_MOESM5_ESM/4GXY_2.nc
- 12859_2021_4349_MOESM5_ESM/4GXY_3.nc
- 12859_2021_4349_MOESM5_ESM/4GXY_4.nc
- 12859_2021_4349_MOESM5_ESM/4GXY_5.nc
- 12859_2021_4349_MOESM5_ESM/4GXY_6.nc
- 12859_2021_4349_MOESM5_ESM/4GXY_7.nc
- 12859_2021_4349_MOESM5_ESM/4JF2_1.nc
- 12859_2021_4349_MOESM5_ESM/4JF2_2.nc
- 12859_2021_4349_MOESM5_ESM/4JF2_3.nc
- 12859_2021_4349_MOESM5_ESM/4JF2_4.nc
- 12859_2021_4349_MOESM5_ESM/4JF2_5.nc
- 12859_2021_4349_MOESM5_ESM/4KQY_1.nc
- 12859_2021_4349_MOESM5_ESM/4KQY_2.nc
- 12859_2021_4349_MOESM5_ESM/4KQY_3.nc
- 12859_2021_4349_MOESM5_ESM/4OQU_1.nc
- 12859_2021_4349_MOESM5_ESM/4OQU_2.nc
- 12859_2021_4349_MOESM5_ESM/4OQU_3.nc
- 12859_2021_4349_MOESM5_ESM/4OQU_4.nc
- 12859_2021_4349_MOESM5_ESM/4OQU_5.nc
- 12859_2021_4349_MOESM5_ESM/4OQU_6.nc
- 12859_2021_4349_MOESM5_ESM/4P5J_1.nc
- 12859_2021_4349_MOESM5_ESM/4P5J_2.nc
- 12859_2021_4349_MOESM5_ESM/4P5J_3.nc
- 12859_2021_4349_MOESM5_ESM/4P95_1.nc
- 12859_2021_4349_MOESM5_ESM/4P95_2.nc
- 12859_2021_4349_MOESM5_ESM/4P95_3.nc
- 12859_2021_4349_MOESM5_ESM/4P95_4.nc
- 12859_2021_4349_MOESM5_ESM/4P95_5.nc
- 12859_2021_4349_MOESM5_ESM/4P95_6.nc
- 12859_2021_4349_MOESM5_ESM/4QK9_1.nc
- 12859_2021_4349_MOESM5_ESM/4QK9_2.nc
- 12859_2021_4349_MOESM5_ESM/4QK9_3.nc
- 12859_2021_4349_MOESM5_ESM/4QK9_4.nc
- 12859_2021_4349_MOESM5_ESM/4QK9_5.nc
- 12859_2021_4349_MOESM5_ESM/4QK9_6.nc
- 12859_2021_4349_MOESM5_ESM/4QK9_7.nc
- 12859_2021_4349_MOESM5_ESM/4QLM_1.nc
- 12859_2021_4349_MOESM5_ESM/4QLM_2.nc
- 12859_2021_4349_MOESM5_ESM/4QLM_3.nc
- 12859_2021_4349_MOESM5_ESM/4QLM_4.nc
- 12859_2021_4349_MOESM5_ESM/4QLM_5.nc
- 12859_2021_4349_MOESM5_ESM/4RUM_1.nc
- 12859_2021_4349_MOESM5_ESM/4RUM_2.nc
- 12859_2021_4349_MOESM5_ESM/4RUM_3.nc
- 12859_2021_4349_MOESM5_ESM/4RUM_4.nc
- 12859_2021_4349_MOESM5_ESM/4RUM_5.nc
- 12859_2021_4349_MOESM5_ESM/4RZD_1.nc
- 12859_2021_4349_MOESM5_ESM/4RZD_2.nc
- 12859_2021_4349_MOESM5_ESM/4RZD_3.nc
- 12859_2021_4349_MOESM5_ESM/4WFL_1.nc
- 12859_2021_4349_MOESM5_ESM/4WFL_2.nc
- 12859_2021_4349_MOESM5_ESM/4WFL_3.nc
- 12859_2021_4349_MOESM5_ESM/4XW7_1.nc
- 12859_2021_4349_MOESM5_ESM/4XW7_2.nc
- 12859_2021_4349_MOESM5_ESM/5KPY_1.nc
- 12859_2021_4349_MOESM5_ESM/5KPY_2.nc
- 12859_2021_4349_MOESM5_ESM/5LWJ_1.nc
- 12859_2021_4349_MOESM5_ESM/5M0H_1.nc
- 12859_2021_4349_MOESM5_ESM/5M0H_2.nc
- 12859_2021_4349_MOESM5_ESM/5MWI_1.nc
- 12859_2021_4349_MOESM5_ESM/5MWI_2.nc
- 12859_2021_4349_MOESM5_ESM/5NZ6_1.nc
- 12859_2021_4349_MOESM5_ESM/5OB3_1.nc
- 12859_2021_4349_MOESM5_ESM/5OB3_2.nc
- 12859_2021_4349_MOESM5_ESM/5SWE_1.nc
- 12859_2021_4349_MOESM5_ESM/5SWE_2.nc
- 12859_2021_4349_MOESM5_ESM/5SWE_3.nc
- 12859_2021_4349_MOESM5_ESM/5T83_1.nc
- 12859_2021_4349_MOESM5_ESM/5T83_2.nc
- 12859_2021_4349_MOESM5_ESM/5t83_3.nc
- 12859_2021_4349_MOESM5_ESM/5TPY_1.nc
- 12859_2021_4349_MOESM5_ESM/5TPY_2.nc
- 12859_2021_4349_MOESM5_ESM/5TPY_3.nc
- 12859_2021_4349_MOESM5_ESM/5U3G_1.nc
- 12859_2021_4349_MOESM5_ESM/5U3G_2.nc
- 12859_2021_4349_MOESM5_ESM/5Z1I_1.nc
- 12859_2021_4349_MOESM5_ESM/6CU1_1.nc
- 12859_2021_4349_MOESM5_ESM/6CU1_2.nc
- 12859_2021_4349_MOESM5_ESM/6CU1_3.nc
- 12859_2021_4349_MOESM5_ESM/6CU1_4.nc
- 12859_2021_4349_MOESM5_ESM/6CU1_5.nc
- 12859_2021_4349_MOESM5_ESM/6D3P_1.nc
- 12859_2021_4349_MOESM5_ESM/6D3P_2.nc
- 12859_2021_4349_MOESM5_ESM/6D3P_3.nc
- 12859_2021_4349_MOESM5_ESM/6DLQ_1.nc
- 12859_2021_4349_MOESM5_ESM/6DLQ_2.nc
- 12859_2021_4349_MOESM5_ESM/6DLQ_3.nc
- 12859_2021_4349_MOESM5_ESM/6DME_1.nc
- 12859_2021_4349_MOESM5_ESM/6DME_2.nc
- 12859_2021_4349_MOESM5_ESM/6DME_3.nc
- 12859_2021_4349_MOESM5_ESM/6E1S_1.nc
- 12859_2021_4349_MOESM5_ESM/6E80_1.nc
- 12859_2021_4349_MOESM5_ESM/6E8U_1.nc
- 12859_2021_4349_MOESM5_ESM/6GZK_1.nc
- 12859_2021_4349_MOESM5_ESM/6GZK_2.nc
- 12859_2021_4349_MOESM5_ESM/6HBT_1.nc
- 12859_2021_4349_MOESM5_ESM/6IZP_1.nc
- 12859_2021_4349_MOESM5_ESM/6IZP_2.nc
- 12859_2021_4349_MOESM5_ESM/6JQ6_1.nc
- 12859_2021_4349_MOESM5_ESM/6JQ6_2.nc
- 12859_2021_4349_MOESM5_ESM/6JQ6_3.nc
- 12859_2021_4349_MOESM5_ESM/6N5Q_1.nc
- 12859_2021_4349_MOESM5_ESM/6N5Q_2.nc
- 12859_2021_4349_MOESM5_ESM/6N5Q_3.nc
- 12859_2021_4349_MOESM5_ESM/6N5Q_4.nc
- 12859_2021_4349_MOESM5_ESM/6N5Q_5.nc
- 12859_2021_4349_MOESM5_ESM/6P2H_1.nc
- 12859_2021_4349_MOESM5_ESM/6P2H_2.nc
- 12859_2021_4349_MOESM5_ESM/6UET_1.nc
- 12859_2021_4349_MOESM5_ESM/6UET_2.nc
- 12859_2021_4349_MOESM5_ESM/6UET_3.nc
- 12859_2021_4349_MOESM5_ESM/6UET_4.nc
- 12859_2021_4349_MOESM5_ESM/6UET_5.nc
- 12859_2021_4349_MOESM5_ESM/6UET_6.nc
- 12859_2021_4349_MOESM5_ESM/6UGI_1.nc
