# Supplementary material for: RPocket: an intuitive database of RNA pocket topology information with RNA-ligand data resources
Source: BMC Bioinformatics. 2021 Sep 8;22:428. doi: 10.1186/s12859-021-04349-4 (PMC8424408; doi:10.1186/s12859-021-04349-4)
Supplement: Supplementary file 6 — Additional file 6. Folder S2: Interaction info of RNA-ligand complexes. [file 12859_2021_4349_MOESM6_ESM.zip]

Archive with 406 entries (304 files):
- 12859_2021_4349_MOESM6_ESM/
- 12859_2021_4349_MOESM6_ESM/1AJF/
- 12859_2021_4349_MOESM6_ESM/1AJF/.DS_Store
- 12859_2021_4349_MOESM6_ESM/1AJF/1AJF.pdf
- 12859_2021_4349_MOESM6_ESM/1AJF/ligplot.bonds
- 12859_2021_4349_MOESM6_ESM/1AJF/ligplot.sum
- 12859_2021_4349_MOESM6_ESM/1AM0/
- 12859_2021_4349_MOESM6_ESM/1AM0/1AM0.pdf
- 12859_2021_4349_MOESM6_ESM/1AM0/ligplot.bonds
- 12859_2021_4349_MOESM6_ESM/1AM0/ligplot.sum
- 12859_2021_4349_MOESM6_ESM/1BYJ/
- 12859_2021_4349_MOESM6_ESM/1BYJ/1BYJ.pdf
- 12859_2021_4349_MOESM6_ESM/1BYJ/ligplot.bonds
- 12859_2021_4349_MOESM6_ESM/1BYJ/ligplot.sum
- 12859_2021_4349_MOESM6_ESM/1C0O/
- 12859_2021_4349_MOESM6_ESM/1C0O/1C0O.pdf
- 12859_2021_4349_MOESM6_ESM/1C0O/ligplot.bonds
- 12859_2021_4349_MOESM6_ESM/1C0O/ligplot.sum
- 12859_2021_4349_MOESM6_ESM/1DUH/
- 12859_2021_4349_MOESM6_ESM/1DUH/1DUH.pdf
- 12859_2021_4349_MOESM6_ESM/1DUH/ligplot.bonds
- 12859_2021_4349_MOESM6_ESM/1DUH/ligplot.sum
- 12859_2021_4349_MOESM6_ESM/1EHT/
- 12859_2021_4349_MOESM6_ESM/1EHT/1EHT.pdf
- 12859_2021_4349_MOESM6_ESM/1EHT/ligplot.bonds
- 12859_2021_4349_MOESM6_ESM/1EHT/ligplot.sum
- 12859_2021_4349_MOESM6_ESM/1EI2/
- 12859_2021_4349_MOESM6_ESM/1EI2/1EI2.pdf
- 12859_2021_4349_MOESM6_ESM/1EI2/ligplot.bonds
- 12859_2021_4349_MOESM6_ESM/1EI2/ligplot.sum
- 12859_2021_4349_MOESM6_ESM/1EVV/
- 12859_2021_4349_MOESM6_ESM/1EVV/1EVV.pdf
- 12859_2021_4349_MOESM6_ESM/1EVV/ligplot.bonds
- 12859_2021_4349_MOESM6_ESM/1EVV/ligplot.sum
- 12859_2021_4349_MOESM6_ESM/1F78/
- 12859_2021_4349_MOESM6_ESM/1F78/1F78.pdf
- 12859_2021_4349_MOESM6_ESM/1F78/ligplot.bonds
- 12859_2021_4349_MOESM6_ESM/1F78/ligplot.sum
- 12859_2021_4349_MOESM6_ESM/1FMN/
- 12859_2021_4349_MOESM6_ESM/1FMN/1FMN.pdf
- 12859_2021_4349_MOESM6_ESM/1FMN/ligplot.bonds
- 12859_2021_4349_MOESM6_ESM/1FMN/ligplot.sum
- 12859_2021_4349_MOESM6_ESM/1LVJ/
- 12859_2021_4349_MOESM6_ESM/1LVJ/1LVJ.pdf
- 12859_2021_4349_MOESM6_ESM/1LVJ/ligplot.bonds
- 12859_2021_4349_MOESM6_ESM/1LVJ/ligplot.sum
- 12859_2021_4349_MOESM6_ESM/1NBK/
- 12859_2021_4349_MOESM6_ESM/1NBK/1NBK.pdf
- 12859_2021_4349_MOESM6_ESM/1NBK/ligplot.bonds
- 12859_2021_4349_MOESM6_ESM/1NBK/ligplot.sum
- 12859_2021_4349_MOESM6_ESM/1NEM/
- 12859_2021_4349_MOESM6_ESM/1NEM/1NEM.pdf
- 12859_2021_4349_MOESM6_ESM/1NEM/ligplot.bonds
- 12859_2021_4349_MOESM6_ESM/1NEM/ligplot.sum
- 12859_2021_4349_MOESM6_ESM/1Q8N/
- 12859_2021_4349_MOESM6_ESM/1Q8N/1Q8N.pdf
- 12859_2021_4349_MOESM6_ESM/1Q8N/ligplot.bonds
- 12859_2021_4349_MOESM6_ESM/1Q8N/ligplot.sum
- 12859_2021_4349_MOESM6_ESM/1RAW/
- 12859_2021_4349_MOESM6_ESM/1RAW/1RAW.pdf
- 12859_2021_4349_MOESM6_ESM/1RAW/ligplot.bonds
- 12859_2021_4349_MOESM6_ESM/1RAW/ligplot.sum
- 12859_2021_4349_MOESM6_ESM/1TOB_TOA/
- 12859_2021_4349_MOESM6_ESM/1TOB_TOA/1TOB_TOA.pdf
- 12859_2021_4349_MOESM6_ESM/1TOB_TOA/ligplot.bonds
- 12859_2021_4349_MOESM6_ESM/1TOB_TOA/ligplot.sum
- 12859_2021_4349_MOESM6_ESM/1TOB_TOB_TOC/
- 12859_2021_4349_MOESM6_ESM/1TOB_TOB_TOC/1TOB_TOB_TOC.pdf
- 12859_2021_4349_MOESM6_ESM/1TOB_TOB_TOC/ligplot.bonds
- 12859_2021_4349_MOESM6_ESM/1TOB_TOB_TOC/ligplot.sum
- 12859_2021_4349_MOESM6_ESM/1XSU/
- 12859_2021_4349_MOESM6_ESM/1XSU/1XSU.pdf
- 12859_2021_4349_MOESM6_ESM/1XSU/ligplot.bonds
- 12859_2021_4349_MOESM6_ESM/1XSU/ligplot.sum
- 12859_2021_4349_MOESM6_ESM/1Y26/
- 12859_2021_4349_MOESM6_ESM/1Y26/1Y26.pdf
- 12859_2021_4349_MOESM6_ESM/1Y26/ligplot.bonds
- 12859_2021_4349_MOESM6_ESM/1Y26/ligplot.sum
- 12859_2021_4349_MOESM6_ESM/1Y27/
- 12859_2021_4349_MOESM6_ESM/1Y27/1Y27.pdf
- 12859_2021_4349_MOESM6_ESM/1Y27/ligplot.bonds
- 12859_2021_4349_MOESM6_ESM/1Y27/ligplot.sum
- 12859_2021_4349_MOESM6_ESM/2AU4/
- 12859_2021_4349_MOESM6_ESM/2AU4/2AU4.pdf
- 12859_2021_4349_MOESM6_ESM/2AU4/ligplot.bonds
- 12859_2021_4349_MOESM6_ESM/2AU4/ligplot.sum
- 12859_2021_4349_MOESM6_ESM/2HOJ/
- 12859_2021_4349_MOESM6_ESM/2HOJ/2HOJ.pdf
- 12859_2021_4349_MOESM6_ESM/2HOJ/ligplot.bonds
- 12859_2021_4349_MOESM6_ESM/2HOJ/ligplot.sum
- 12859_2021_4349_MOESM6_ESM/2KTZ/
- 12859_2021_4349_MOESM6_ESM/2KTZ/2KTZ.pdf
- 12859_2021_4349_MOESM6_ESM/2KTZ/ligplot.bonds
- 12859_2021_4349_MOESM6_ESM/2KTZ/ligplot.sum
- 12859_2021_4349_MOESM6_ESM/2KX8/
- 12859_2021_4349_MOESM6_ESM/2KX8/2KX8.pdf
- 12859_2021_4349_MOESM6_ESM/2KX8/ligplot.bonds
- 12859_2021_4349_MOESM6_ESM/2KX8/ligplot.sum
- 12859_2021_4349_MOESM6_ESM/2KXM/
- 12859_2021_4349_MOESM6_ESM/2KXM/2KXM.pdf
- 12859_2021_4349_MOESM6_ESM/2KXM/ligplot.bonds
- 12859_2021_4349_MOESM6_ESM/2KXM/ligplot.sum
- 12859_2021_4349_MOESM6_ESM/2L1V/
- 12859_2021_4349_MOESM6_ESM/2L1V/2L1V.pdf
- 12859_2021_4349_MOESM6_ESM/2L1V/ligplot.bonds
- 12859_2021_4349_MOESM6_ESM/2L1V/ligplot.sum
- 12859_2021_4349_MOESM6_ESM/2L94/
- 12859_2021_4349_MOESM6_ESM/2L94/2L94.pdf
- 12859_2021_4349_MOESM6_ESM/2L94/ligplot.bonds
- 12859_2021_4349_MOESM6_ESM/2L94/ligplot.sum
- 12859_2021_4349_MOESM6_ESM/2LWK/
- 12859_2021_4349_MOESM6_ESM/2LWK/2LWK.pdf
- 12859_2021_4349_MOESM6_ESM/2LWK/ligplot.bonds
- 12859_2021_4349_MOESM6_ESM/2LWK/ligplot.sum
- 12859_2021_4349_MOESM6_ESM/2MIY/
- 12859_2021_4349_MOESM6_ESM/2MIY/2MIY.pdf
- 12859_2021_4349_MOESM6_ESM/2MIY/ligplot.bonds
- 12859_2021_4349_MOESM6_ESM/2MIY/ligplot.sum
- 12859_2021_4349_MOESM6_ESM/2TOB_TOA/
- 12859_2021_4349_MOESM6_ESM/2TOB_TOA/2TOB_TOA.pdf
- 12859_2021_4349_MOESM6_ESM/2TOB_TOA/ligplot.bonds
- 12859_2021_4349_MOESM6_ESM/2TOB_TOA/ligplot.sum
- 12859_2021_4349_MOESM6_ESM/2TOB_TOC_2TB/
- 12859_2021_4349_MOESM6_ESM/2TOB_TOC_2TB/2TOB_TOC_2TB.pdf
- 12859_2021_4349_MOESM6_ESM/2TOB_TOC_2TB/ligplot.bonds
- 12859_2021_4349_MOESM6_ESM/2TOB_TOC_2TB/ligplot.sum
- 12859_2021_4349_MOESM6_ESM/2TRA/
- 12859_2021_4349_MOESM6_ESM/2TRA/2TRA.pdf
- 12859_2021_4349_MOESM6_ESM/2TRA/ligplot.bonds
- 12859_2021_4349_MOESM6_ESM/2TRA/ligplot.sum
- 12859_2021_4349_MOESM6_ESM/2YGH/
- 12859_2021_4349_MOESM6_ESM/2YGH/2YGH.pdf
- 12859_2021_4349_MOESM6_ESM/2YGH/ligplot.bonds
- 12859_2021_4349_MOESM6_ESM/2YGH/ligplot.sum
- 12859_2021_4349_MOESM6_ESM/3BNT/
- 12859_2021_4349_MOESM6_ESM/3BNT/3BNT.pdf
- 12859_2021_4349_MOESM6_ESM/3BNT/ligplot.bonds
- 12859_2021_4349_MOESM6_ESM/3BNT/ligplot.sum
- 12859_2021_4349_MOESM6_ESM/3CZW/
- 12859_2021_4349_MOESM6_ESM/3CZW/3CZW.pdf
- 12859_2021_4349_MOESM6_ESM/3CZW/ligplot.bonds
- 12859_2021_4349_MOESM6_ESM/3CZW/ligplot.sum
- 12859_2021_4349_MOESM6_ESM/3D0U_IRI/
- 12859_2021_4349_MOESM6_ESM/3D0U_IRI/3D0U_IRI.pdf
- 12859_2021_4349_MOESM6_ESM/3D0U_IRI/ligplot.bonds
- 12859_2021_4349_MOESM6_ESM/3D0U_IRI/ligplot.sum
- 12859_2021_4349_MOESM6_ESM/3D0U_LYS/
- 12859_2021_4349_MOESM6_ESM/3D0U_LYS/3D0U_LYS.pdf
- 12859_2021_4349_MOESM6_ESM/3D0U_LYS/ligplot.bonds
- 12859_2021_4349_MOESM6_ESM/3D0U_LYS/ligplot.sum
- 12859_2021_4349_MOESM6_ESM/3DIG/
- 12859_2021_4349_MOESM6_ESM/3DIG/3DIG.pdf
- 12859_2021_4349_MOESM6_ESM/3DIG/ligplot.bonds
- 12859_2021_4349_MOESM6_ESM/3DIG/ligplot.sum
- 12859_2021_4349_MOESM6_ESM/3DVZ/
- 12859_2021_4349_MOESM6_ESM/3DVZ/3DVZ.pdf
- 12859_2021_4349_MOESM6_ESM/3DVZ/ligplot.bonds
- 12859_2021_4349_MOESM6_ESM/3DVZ/ligplot.sum
- 12859_2021_4349_MOESM6_ESM/3E5C/
- 12859_2021_4349_MOESM6_ESM/3E5C/3E5C.pdf
- 12859_2021_4349_MOESM6_ESM/3E5C/ligplot.bonds
- 12859_2021_4349_MOESM6_ESM/3E5C/ligplot.sum
- 12859_2021_4349_MOESM6_ESM/3F2Q/
- 12859_2021_4349_MOESM6_ESM/3F2Q/3F2Q.pdf
- 12859_2021_4349_MOESM6_ESM/3F2Q/ligplot.bonds
- 12859_2021_4349_MOESM6_ESM/3F2Q/ligplot.sum
- 12859_2021_4349_MOESM6_ESM/3FO4_6GU_ACT/
- 12859_2021_4349_MOESM6_ESM/3FO4_6GU_ACT/3FO4_6GU_ACT.pdf
- 12859_2021_4349_MOESM6_ESM/3FO4_6GU_ACT/ligplot.bonds
- 12859_2021_4349_MOESM6_ESM/3FO4_6GU_ACT/ligplot.sum
- 12859_2021_4349_MOESM6_ESM/3FO4_NCO/
- 12859_2021_4349_MOESM6_ESM/3FO4_NCO/3FO4_NCO.pdf
- 12859_2021_4349_MOESM6_ESM/3FO4_NCO/ligplot.bonds
- 12859_2021_4349_MOESM6_ESM/3FO4_NCO/ligplot.sum
- 12859_2021_4349_MOESM6_ESM/3GCA_PQ0/
- 12859_2021_4349_MOESM6_ESM/3GCA_PQ0/3GCA_PQ0.pdf
- 12859_2021_4349_MOESM6_ESM/3GCA_PQ0/ligplot.bonds
- 12859_2021_4349_MOESM6_ESM/3GCA_PQ0/ligplot.sum
- 12859_2021_4349_MOESM6_ESM/3GCA_SO4/
- 12859_2021_4349_MOESM6_ESM/3GCA_SO4/3GCA_SO4.pdf
- 12859_2021_4349_MOESM6_ESM/3GCA_SO4/ligplot.bonds
- 12859_2021_4349_MOESM6_ESM/3GCA_SO4/ligplot.sum
- 12859_2021_4349_MOESM6_ESM/3GX7/
- 12859_2021_4349_MOESM6_ESM/3GX7/3GX7.pdf
- 12859_2021_4349_MOESM6_ESM/3GX7/ligplot.bonds
- 12859_2021_4349_MOESM6_ESM/3GX7/ligplot.sum
- 12859_2021_4349_MOESM6_ESM/3K1V/
- 12859_2021_4349_MOESM6_ESM/3K1V/3K1V.pdf
- 12859_2021_4349_MOESM6_ESM/3K1V/ligplot.bonds
- 12859_2021_4349_MOESM6_ESM/3K1V/ligplot.sum
- 12859_2021_4349_MOESM6_ESM/3LA5/
- 12859_2021_4349_MOESM6_ESM/3LA5/3LA5.pdf
- 12859_2021_4349_MOESM6_ESM/3LA5/ligplot.bonds
- 12859_2021_4349_MOESM6_ESM/3LA5/ligplot.sum
- 12859_2021_4349_MOESM6_ESM/3MIJ/
- 12859_2021_4349_MOESM6_ESM/3MIJ/3MIJ.pdf
- 12859_2021_4349_MOESM6_ESM/3MIJ/ligplot.bonds
- 12859_2021_4349_MOESM6_ESM/3MIJ/ligplot.sum
- 12859_2021_4349_MOESM6_ESM/3NPN/
- 12859_2021_4349_MOESM6_ESM/3NPN/3NPN.pdf
- 12859_2021_4349_MOESM6_ESM/3NPN/ligplot.bonds
- 12859_2021_4349_MOESM6_ESM/3NPN/ligplot.sum
- 12859_2021_4349_MOESM6_ESM/3SUH/
- 12859_2021_4349_MOESM6_ESM/3SUH/3SUH.pdf
- 12859_2021_4349_MOESM6_ESM/3SUH/ligplot.bonds
- 12859_2021_4349_MOESM6_ESM/3SUH/ligplot.sum
- 12859_2021_4349_MOESM6_ESM/4AOB/
- 12859_2021_4349_MOESM6_ESM/4AOB/4AOB.pdf
- 12859_2021_4349_MOESM6_ESM/4AOB/ligplot.bonds
- 12859_2021_4349_MOESM6_ESM/4AOB/ligplot.sum
- 12859_2021_4349_MOESM6_ESM/4B5R/
- 12859_2021_4349_MOESM6_ESM/4B5R/4B5R.pdf
- 12859_2021_4349_MOESM6_ESM/4B5R/ligplot.bonds
- 12859_2021_4349_MOESM6_ESM/4B5R/ligplot.sum
- 12859_2021_4349_MOESM6_ESM/4FAU_EPE/
- 12859_2021_4349_MOESM6_ESM/4FAU_EPE/4FAU_EPE.pdf
- 12859_2021_4349_MOESM6_ESM/4FAU_EPE/ligplot.bonds
- 12859_2021_4349_MOESM6_ESM/4FAU_EPE/ligplot.sum
- 12859_2021_4349_MOESM6_ESM/4FAU_SPM/
- 12859_2021_4349_MOESM6_ESM/4FAU_SPM/4FAU_SPM.pdf
- 12859_2021_4349_MOESM6_ESM/4FAU_SPM/ligplot.bonds
- 12859_2021_4349_MOESM6_ESM/4FAU_SPM/ligplot.sum
- 12859_2021_4349_MOESM6_ESM/4FEN_ACT_HPA/
- 12859_2021_4349_MOESM6_ESM/4FEN_ACT_HPA/4FEN_ACT_HPA.pdf
- 12859_2021_4349_MOESM6_ESM/4FEN_ACT_HPA/ligplot.bonds
- 12859_2021_4349_MOESM6_ESM/4FEN_ACT_HPA/ligplot.sum
- 12859_2021_4349_MOESM6_ESM/4FEN_NCO/
- 12859_2021_4349_MOESM6_ESM/4FEN_NCO/4FEN_NCO.pdf
- 12859_2021_4349_MOESM6_ESM/4FEN_NCO/ligplot.bonds
- 12859_2021_4349_MOESM6_ESM/4FEN_NCO/ligplot.sum
- 12859_2021_4349_MOESM6_ESM/4GMA/
- 12859_2021_4349_MOESM6_ESM/4GMA/4GMA.pdf
- 12859_2021_4349_MOESM6_ESM/4GMA/ligplot.bonds
- 12859_2021_4349_MOESM6_ESM/4GMA/ligplot.sum
- 12859_2021_4349_MOESM6_ESM/4GXY/
- 12859_2021_4349_MOESM6_ESM/4GXY/4GXY.pdf
- 12859_2021_4349_MOESM6_ESM/4GXY/ligplot.bonds
- 12859_2021_4349_MOESM6_ESM/4GXY/ligplot.sum
- 12859_2021_4349_MOESM6_ESM/4JF2/
- 12859_2021_4349_MOESM6_ESM/4JF2/4JF2.pdf
- 12859_2021_4349_MOESM6_ESM/4JF2/ligplot.bonds
- 12859_2021_4349_MOESM6_ESM/4JF2/ligplot.sum
- 12859_2021_4349_MOESM6_ESM/4KQY/
- 12859_2021_4349_MOESM6_ESM/4KQY/4KQY.pdf
- 12859_2021_4349_MOESM6_ESM/4KQY/ligplot.bonds
- 12859_2021_4349_MOESM6_ESM/4KQY/ligplot.sum
- 12859_2021_4349_MOESM6_ESM/4OQU/
- 12859_2021_4349_MOESM6_ESM/4OQU/4OQU.pdf
- 12859_2021_4349_MOESM6_ESM/4OQU/ligplot.bonds
- 12859_2021_4349_MOESM6_ESM/4OQU/ligplot.sum
- 12859_2021_4349_MOESM6_ESM/4P5J/
- 12859_2021_4349_MOESM6_ESM/4P5J/4P5J.pdf
- 12859_2021_4349_MOESM6_ESM/4P5J/ligplot.bonds
- 12859_2021_4349_MOESM6_ESM/4P5J/ligplot.sum
- 12859_2021_4349_MOESM6_ESM/4P95/
- 12859_2021_4349_MOESM6_ESM/4P95/4P95.pdf
- 12859_2021_4349_MOESM6_ESM/4P95/ligplot.bonds
- 12859_2021_4349_MOESM6_ESM/4P95/ligplot.sum
- 12859_2021_4349_MOESM6_ESM/4QK9/
- 12859_2021_4349_MOESM6_ESM/4QK9/4QK9.pdf
- 12859_2021_4349_MOESM6_ESM/4QK9/ligplot.bonds
- 12859_2021_4349_MOESM6_ESM/4QK9/ligplot.sum
- 12859_2021_4349_MOESM6_ESM/4QLM_2BA/
- 12859_2021_4349_MOESM6_ESM/4QLM_2BA/4QLM_2BA.pdf
- 12859_2021_4349_MOESM6_ESM/4QLM_2BA/ligplot.bonds
- 12859_2021_4349_MOESM6_ESM/4QLM_2BA/ligplot.sum
- 12859_2021_4349_MOESM6_ESM/4QLM_SO4/
- 12859_2021_4349_MOESM6_ESM/4QLM_SO4/4QLM_SO4.pdf
- 12859_2021_4349_MOESM6_ESM/4QLM_SO4/ligplot.bonds
- 12859_2021_4349_MOESM6_ESM/4QLM_SO4/ligplot.sum
- 12859_2021_4349_MOESM6_ESM/4RUM/
- 12859_2021_4349_MOESM6_ESM/4RUM/4RUM.pdf
- 12859_2021_4349_MOESM6_ESM/4RUM/ligplot.bonds
- 12859_2021_4349_MOESM6_ESM/4RUM/ligplot.sum
- 12859_2021_4349_MOESM6_ESM/4RZD/
- 12859_2021_4349_MOESM6_ESM/4RZD/4RZD.pdf
- 12859_2021_4349_MOESM6_ESM/4RZD/ligplot.bonds
- 12859_2021_4349_MOESM6_ESM/4RZD/ligplot.sum
- 12859_2021_4349_MOESM6_ESM/4WFL/
- 12859_2021_4349_MOESM6_ESM/4WFL/4WFL.pdf
- 12859_2021_4349_MOESM6_ESM/4WFL/ligplot.bonds
- 12859_2021_4349_MOESM6_ESM/4WFL/ligplot.sum
- 12859_2021_4349_MOESM6_ESM/4XW7_AMZ/
- 12859_2021_4349_MOESM6_ESM/4XW7_AMZ/4XW7_AMZ.pdf
- 12859_2021_4349_MOESM6_ESM/4XW7_AMZ/ligplot.bonds
- 12859_2021_4349_MOESM6_ESM/4XW7_AMZ/ligplot.sum
- 12859_2021_4349_MOESM6_ESM/4XW7_IRI/
- 12859_2021_4349_MOESM6_ESM/4XW7_IRI/4XW7_IRI.pdf
- 12859_2021_4349_MOESM6_ESM/4XW7_IRI/ligplot.bonds
- 12859_2021_4349_MOESM6_ESM/4XW7_IRI/ligplot.sum
- 12859_2021_4349_MOESM6_ESM/5HBY/
- 12859_2021_4349_MOESM6_ESM/5HBY/5HBY.pdf
- 12859_2021_4349_MOESM6_ESM/5HBY/ligplot.bonds
- 12859_2021_4349_MOESM6_ESM/5HBY/ligplot.sum
- 12859_2021_4349_MOESM6_ESM/5KPY/
- 12859_2021_4349_MOESM6_ESM/5KPY/5KPY.pdf
- 12859_2021_4349_MOESM6_ESM/5KPY/ligplot.bonds
- 12859_2021_4349_MOESM6_ESM/5KPY/ligplot.sum
- 12859_2021_4349_MOESM6_ESM/5LWJ/
- 12859_2021_4349_MOESM6_ESM/5LWJ/5LWJ.pdf
[truncated: 106 more entries]
