# Supplementary material for: RPocket: an intuitive database of RNA pocket topology information with RNA-ligand data resources
Source: BMC Bioinformatics. 2021 Sep 8;22:428. doi: 10.1186/s12859-021-04349-4 (PMC8424408; doi:10.1186/s12859-021-04349-4)
Supplement: Supplementary file 6 — Additional file 6. Folder S2: Interaction info of RNA-ligand complexes. [file 12859_2021_4349_MOESM6_ESM.zip › 12859_2021_4349_MOESM6_ESM/1AJF/ligplot.bonds]

Bond   0. Atoms  587 [ N4  NCO   19  A] ->  248 [ C6    G    8  A]n E 3.7866 - HBPLUS
Bond   1. Atoms  587 [ N4  NCO   19  A] ->  180 [ C6    G    6  A]n E 3.1895 - HBPLUS
Bond   2. Atoms  585 [ N2  NCO   19  A] ->  180 [ C6    G    6  A]n E 3.0840 - HBPLUS
Bond   3. Atoms  589 [ N6  NCO   19  A] ->  179 [ C5    G    6  A]n E 3.7801 - HBPLUS
Bond   4. Atoms  587 [ N4  NCO   19  A] ->  179 [ C5    G    6  A]n E 3.0754 - HBPLUS
Bond   5. Atoms  585 [ N2  NCO   19  A] ->  179 [ C5    G    6  A]n E 3.4009 - HBPLUS
Bond   6. Atoms  589 [ N6  NCO   19  A] ->  177 [ C8    G    6  A]n E 3.1134 - HBPLUS
Bond   7. Atoms  587 [ N4  NCO   19  A] ->  177 [ C8    G    6  A]n E 3.6267 - HBPLUS
Bond   8. Atoms  589 [ N6  NCO   19  A] ->  152 [ C4    G    5  A]n E 3.6002 - HBPLUS
Bond   9. Atoms  589 [ N6  NCO   19  A] ->  146 [ C6    G    5  A]n E 3.7953 - HBPLUS
Bond  10. Atoms  585 [ N2  NCO   19  A] ->  146 [ C6    G    5  A]n E 2.9672 - HBPLUS
Bond  11. Atoms  589 [ N6  NCO   19  A] ->  145 [ C5    G    5  A]n E 3.1336 - HBPLUS
Bond  12. Atoms  585 [ N2  NCO   19  A] ->  145 [ C5    G    5  A]n E 3.5138 - HBPLUS
Bond  13. Atoms  589 [ N6  NCO   19  A] ->  143 [ C8    G    5  A]n E 3.0977 - HBPLUS
Bond  14. Atoms  587 [ N4  NCO   19  A] ->  215 [ O6    G    7  A]H E 3.2012 - HBPLUS
Bond  15. Atoms  588 [ N5  NCO   19  A] ->  181 [ O6    G    6  A]H E 3.2369 - HBPLUS
Bond  16. Atoms  587 [ N4  NCO   19  A] ->  181 [ O6    G    6  A]H E 2.7956 - HBPLUS
Bond  17. Atoms  585 [ N2  NCO   19  A] ->  181 [ O6    G    6  A]H E 2.4341 - HBPLUS
Bond  18. Atoms  589 [ N6  NCO   19  A] ->  178 [ N7    G    6  A]H E 2.5550 - HBPLUS
Bond  19. Atoms  587 [ N4  NCO   19  A] ->  178 [ N7    G    6  A]H E 2.5087 - HBPLUS
Bond  20. Atoms  585 [ N2  NCO   19  A] ->  147 [ O6    G    5  A]H E 2.4661 - HBPLUS
Bond  21. Atoms  253 [ N3    G    8  A] ->  254 [ C4    G    8  A]c   1.3557 - Calc  
Bond  22. Atoms  251 [ C2    G    8  A] ->  253 [ N3    G    8  A]c   1.3308 d Calc  
Bond  23. Atoms  251 [ C2    G    8  A] ->  252 [ N2    G    8  A]ce  1.3228 - Calc  
Bond  24. Atoms  250 [ N1    G    8  A] ->  251 [ C2    G    8  A]c   1.3708 - Calc  
Bond  25. Atoms  248 [ C6    G    8  A] ->  250 [ N1    G    8  A]c   1.3795 - Calc  
Bond  26. Atoms  248 [ C6    G    8  A] ->  249 [ O6    G    8  A]ce  1.2270 d Calc  
Bond  27. Atoms  247 [ C5    G    8  A] ->  254 [ C4    G    8  A]c   1.3741 d Calc  
Bond  28. Atoms  247 [ C5    G    8  A] ->  248 [ C6    G    8  A]c   1.4224 - Calc  
Bond  29. Atoms  246 [ N7    G    8  A] ->  247 [ C5    G    8  A]c   1.3907 - Calc  
Bond  30. Atoms  245 [ C8    G    8  A] ->  246 [ N7    G    8  A]c   1.3031 d Calc  
Bond  31. Atoms  244 [ N9    G    8  A] ->  254 [ C4    G    8  A]c   1.3719 - Calc  
Bond  32. Atoms  244 [ N9    G    8  A] ->  245 [ C8    G    8  A]c   1.3714 - Calc  
Bond  33. Atoms  243 [ C1'   G    8  A] ->  244 [ N9    G    8  A]cr  1.4740 - Calc  
Bond  34. Atoms  241 [ C2'   G    8  A] ->  243 [ C1'   G    8  A]c   1.5301 - Calc  
Bond  35. Atoms  241 [ C2'   G    8  A] ->  242 [ O2'   G    8  A]ce  1.4325 - Calc  
Bond  36. Atoms  239 [ C3'   G    8  A] ->  241 [ C2'   G    8  A]c   1.5183 - Calc  
Bond  37. Atoms  239 [ C3'   G    8  A] ->  240 [ O3'   G    8  A]ce  1.4352 - Calc  
Bond  38. Atoms  238 [ O4'   G    8  A] ->  243 [ C1'   G    8  A]c   1.4387 - Calc  
Bond  39. Atoms  237 [ C4'   G    8  A] ->  239 [ C3'   G    8  A]c   1.5203 - Calc  
Bond  40. Atoms  237 [ C4'   G    8  A] ->  238 [ O4'   G    8  A]c   1.4328 - Calc  
Bond  41. Atoms  236 [ C5'   G    8  A] ->  237 [ C4'   G    8  A]cr  1.5262 - Calc  
Bond  42. Atoms  235 [ O5'   G    8  A] ->  236 [ C5'   G    8  A]cr  1.4341 - Calc  
Bond  43. Atoms  232 [ P     G    8  A] ->  235 [ O5'   G    8  A]cr  1.6128 - Calc  
Bond  44. Atoms  232 [ P     G    8  A] ->  234 [ OP2   G    8  A]ce  1.4809 - Calc  
Bond  45. Atoms  232 [ P     G    8  A] ->  233 [ OP1   G    8  A]ce  1.4799 - Calc  
Bond  46. Atoms  219 [ N3    G    7  A] ->  220 [ C4    G    7  A]c   1.3554 - Calc  
Bond  47. Atoms  217 [ C2    G    7  A] ->  219 [ N3    G    7  A]c   1.3299 d Calc  
Bond  48. Atoms  217 [ C2    G    7  A] ->  218 [ N2    G    7  A]ce  1.3238 - Calc  
Bond  49. Atoms  216 [ N1    G    7  A] ->  217 [ C2    G    7  A]c   1.3707 - Calc  
Bond  50. Atoms  214 [ C6    G    7  A] ->  216 [ N1    G    7  A]c   1.3806 - Calc  
Bond  51. Atoms  214 [ C6    G    7  A] ->  215 [ O6    G    7  A]ce  1.2278 d Calc  
Bond  52. Atoms  213 [ C5    G    7  A] ->  220 [ C4    G    7  A]c   1.3737 d Calc  
Bond  53. Atoms  213 [ C5    G    7  A] ->  214 [ C6    G    7  A]c   1.4223 - Calc  
Bond  54. Atoms  212 [ N7    G    7  A] ->  213 [ C5    G    7  A]c   1.3905 - Calc  
Bond  55. Atoms  211 [ C8    G    7  A] ->  212 [ N7    G    7  A]c   1.3039 d Calc  
Bond  56. Atoms  210 [ N9    G    7  A] ->  220 [ C4    G    7  A]c   1.3725 - Calc  
Bond  57. Atoms  210 [ N9    G    7  A] ->  211 [ C8    G    7  A]c   1.3714 - Calc  
Bond  58. Atoms  209 [ C1'   G    7  A] ->  210 [ N9    G    7  A]cr  1.4753 - Calc  
Bond  59. Atoms  207 [ C2'   G    7  A] ->  209 [ C1'   G    7  A]c   1.5355 - Calc  
Bond  60. Atoms  207 [ C2'   G    7  A] ->  208 [ O2'   G    7  A]ce  1.4323 - Calc  
Bond  61. Atoms  205 [ C3'   G    7  A] ->  207 [ C2'   G    7  A]c   1.5214 - Calc  
Bond  62. Atoms  205 [ C3'   G    7  A] ->  206 [ O3'   G    7  A]ce  1.4362 - Calc  
Bond  63. Atoms  204 [ O4'   G    7  A] ->  209 [ C1'   G    7  A]c   1.4402 - Calc  
Bond  64. Atoms  203 [ C4'   G    7  A] ->  205 [ C3'   G    7  A]c   1.5168 - Calc  
Bond  65. Atoms  203 [ C4'   G    7  A] ->  204 [ O4'   G    7  A]c   1.4288 - Calc  
Bond  66. Atoms  202 [ C5'   G    7  A] ->  203 [ C4'   G    7  A]cr  1.5266 - Calc  
Bond  67. Atoms  201 [ O5'   G    7  A] ->  202 [ C5'   G    7  A]cr  1.4333 - Calc  
Bond  68. Atoms  198 [ P     G    7  A] ->  201 [ O5'   G    7  A]cr  1.6119 - Calc  
Bond  69. Atoms  198 [ P     G    7  A] ->  200 [ OP2   G    7  A]ce  1.4799 - Calc  
Bond  70. Atoms  198 [ P     G    7  A] ->  199 [ OP1   G    7  A]ce  1.4806 - Calc  
Bond  71. Atoms  185 [ N3    G    6  A] ->  186 [ C4    G    6  A]c   1.3557 - Calc  
Bond  72. Atoms  183 [ C2    G    6  A] ->  185 [ N3    G    6  A]c   1.3295 d Calc  
Bond  73. Atoms  183 [ C2    G    6  A] ->  184 [ N2    G    6  A]ce  1.3261 - Calc  
Bond  74. Atoms  182 [ N1    G    6  A] ->  183 [ C2    G    6  A]c   1.3715 - Calc  
Bond  75. Atoms  180 [ C6    G    6  A] ->  182 [ N1    G    6  A]c   1.3863 - Calc  
Bond  76. Atoms  180 [ C6    G    6  A] ->  181 [ O6    G    6  A]ce  1.2292 d Calc  
Bond  77. Atoms  179 [ C5    G    6  A] ->  186 [ C4    G    6  A]c   1.3735 d Calc  
Bond  78. Atoms  179 [ C5    G    6  A] ->  180 [ C6    G    6  A]c   1.4243 - Calc  
Bond  79. Atoms  178 [ N7    G    6  A] ->  179 [ C5    G    6  A]c   1.3915 - Calc  
Bond  80. Atoms  177 [ C8    G    6  A] ->  178 [ N7    G    6  A]c   1.3049 d Calc  
Bond  81. Atoms  176 [ N9    G    6  A] ->  186 [ C4    G    6  A]c   1.3731 - Calc  
Bond  82. Atoms  176 [ N9    G    6  A] ->  177 [ C8    G    6  A]c   1.3709 - Calc  
Bond  83. Atoms  175 [ C1'   G    6  A] ->  176 [ N9    G    6  A]cr  1.4770 - Calc  
Bond  84. Atoms  173 [ C2'   G    6  A] ->  175 [ C1'   G    6  A]c   1.5217 - Calc  
Bond  85. Atoms  173 [ C2'   G    6  A] ->  174 [ O2'   G    6  A]ce  1.4320 - Calc  
Bond  86. Atoms  171 [ C3'   G    6  A] ->  173 [ C2'   G    6  A]c   1.4988 - Calc  
Bond  87. Atoms  171 [ C3'   G    6  A] ->  172 [ O3'   G    6  A]ce  1.4341 - Calc  
Bond  88. Atoms  170 [ O4'   G    6  A] ->  175 [ C1'   G    6  A]c   1.4440 - Calc  
Bond  89. Atoms  169 [ C4'   G    6  A] ->  171 [ C3'   G    6  A]c   1.5098 - Calc  
Bond  90. Atoms  169 [ C4'   G    6  A] ->  170 [ O4'   G    6  A]c   1.4259 - Calc  
Bond  91. Atoms  168 [ C5'   G    6  A] ->  169 [ C4'   G    6  A]cr  1.5270 - Calc  
Bond  92. Atoms  167 [ O5'   G    6  A] ->  168 [ C5'   G    6  A]cr  1.4335 - Calc  
Bond  93. Atoms  164 [ P     G    6  A] ->  167 [ O5'   G    6  A]cr  1.6132 - Calc  
Bond  94. Atoms  164 [ P     G    6  A] ->  166 [ OP2   G    6  A]ce  1.4799 - Calc  
Bond  95. Atoms  164 [ P     G    6  A] ->  165 [ OP1   G    6  A]ce  1.4801 - Calc  
Bond  96. Atoms  151 [ N3    G    5  A] ->  152 [ C4    G    5  A]c   1.3545 - Calc  
Bond  97. Atoms  149 [ C2    G    5  A] ->  151 [ N3    G    5  A]c   1.3302 d Calc  
Bond  98. Atoms  149 [ C2    G    5  A] ->  150 [ N2    G    5  A]ce  1.3250 - Calc  
Bond  99. Atoms  148 [ N1    G    5  A] ->  149 [ C2    G    5  A]c   1.3710 - Calc  
Bond 100. Atoms  146 [ C6    G    5  A] ->  148 [ N1    G    5  A]c   1.3855 - Calc  
Bond 101. Atoms  146 [ C6    G    5  A] ->  147 [ O6    G    5  A]ce  1.2293 d Calc  
Bond 102. Atoms  145 [ C5    G    5  A] ->  152 [ C4    G    5  A]c   1.3742 d Calc  
Bond 103. Atoms  145 [ C5    G    5  A] ->  146 [ C6    G    5  A]c   1.4214 - Calc  
Bond 104. Atoms  144 [ N7    G    5  A] ->  145 [ C5    G    5  A]c   1.3911 - Calc  
Bond 105. Atoms  143 [ C8    G    5  A] ->  144 [ N7    G    5  A]c   1.3041 d Calc  
Bond 106. Atoms  142 [ N9    G    5  A] ->  152 [ C4    G    5  A]c   1.3719 - Calc  
Bond 107. Atoms  142 [ N9    G    5  A] ->  143 [ C8    G    5  A]c   1.3693 - Calc  
Bond 108. Atoms  141 [ C1'   G    5  A] ->  142 [ N9    G    5  A]cr  1.4744 - Calc  
Bond 109. Atoms  139 [ C2'   G    5  A] ->  141 [ C1'   G    5  A]c   1.5295 - Calc  
Bond 110. Atoms  139 [ C2'   G    5  A] ->  140 [ O2'   G    5  A]ce  1.4326 - Calc  
Bond 111. Atoms  137 [ C3'   G    5  A] ->  139 [ C2'   G    5  A]c   1.5187 - Calc  
Bond 112. Atoms  137 [ C3'   G    5  A] ->  138 [ O3'   G    5  A]ce  1.4355 - Calc  
Bond 113. Atoms  136 [ O4'   G    5  A] ->  141 [ C1'   G    5  A]c   1.4445 - Calc  
Bond 114. Atoms  135 [ C4'   G    5  A] ->  137 [ C3'   G    5  A]c   1.5158 - Calc  
Bond 115. Atoms  135 [ C4'   G    5  A] ->  136 [ O4'   G    5  A]c   1.4323 - Calc  
Bond 116. Atoms  134 [ C5'   G    5  A] ->  135 [ C4'   G    5  A]cr  1.5272 - Calc  
Bond 117. Atoms  133 [ O5'   G    5  A] ->  134 [ C5'   G    5  A]cr  1.4345 - Calc  
Bond 118. Atoms  130 [ P     G    5  A] ->  133 [ O5'   G    5  A]cr  1.6129 - Calc  
Bond 119. Atoms  130 [ P     G    5  A] ->  132 [ OP2   G    5  A]ce  1.4796 - Calc  
Bond 120. Atoms  130 [ P     G    5  A] ->  131 [ OP1   G    5  A]ce  1.4803 - Calc  
Bond 121. Atoms  583 [CO   NCO   19  A] ->  589 [ N6  NCO   19  A]ce  1.9739 - CONECT
Bond 122. Atoms  583 [CO   NCO   19  A] ->  588 [ N5  NCO   19  A]ce  1.9836 - CONECT
Bond 123. Atoms  583 [CO   NCO   19  A] ->  587 [ N4  NCO   19  A]ce  1.9945 - CONECT
Bond 124. Atoms  583 [CO   NCO   19  A] ->  586 [ N3  NCO   19  A]ce  1.9809 - CONECT
Bond 125. Atoms  583 [CO   NCO   19  A] ->  585 [ N2  NCO   19  A]ce  1.9432 - CONECT
Bond 126. Atoms  583 [CO   NCO   19  A] ->  584 [ N1  NCO   19  A]cr  1.9758 - CONECT
