# Supplementary material for: RPocket: an intuitive database of RNA pocket topology information with RNA-ligand data resources
Source: BMC Bioinformatics. 2021 Sep 8;22:428. doi: 10.1186/s12859-021-04349-4 (PMC8424408; doi:10.1186/s12859-021-04349-4)
Supplement: Supplementary file 6 — Additional file 6. Folder S2: Interaction info of RNA-ligand complexes. [file 12859_2021_4349_MOESM6_ESM.zip › 12859_2021_4349_MOESM6_ESM/1AM0/ligplot.bonds]

Bond   0. Atoms  537 [ O2' AMP   41  A] ->  473 [ C8    G   34  A]n E 3.5003 - HBPLUS
Bond   1. Atoms  537 [ O2' AMP   41  A] ->  416 [ C6    U   18  A]n E 3.7491 - HBPLUS
Bond   2. Atoms  537 [ O2' AMP   41  A] ->  410 [ C2    U   18  A]n E 2.7104 - HBPLUS
Bond   3. Atoms  537 [ O2' AMP   41  A] ->  408 [ C1'   U   18  A]n E 3.1566 - HBPLUS
Bond   4. Atoms  536 [ C2' AMP   41  A] ->  408 [ C1'   U   18  A]n E 3.7953 - HBPLUS
Bond   5. Atoms  535 [ O3' AMP   41  A] ->  408 [ C1'   U   18  A]n E 2.5075 - HBPLUS
Bond   6. Atoms  534 [ C3' AMP   41  A] ->  408 [ C1'   U   18  A]n E 3.5387 - HBPLUS
Bond   7. Atoms  535 [ O3' AMP   41  A] ->  406 [ C2'   U   18  A]n E 3.3548 - HBPLUS
Bond   8. Atoms  535 [ O3' AMP   41  A] ->  402 [ C4'   U   18  A]n E 3.8161 - HBPLUS
Bond   9. Atoms  536 [ C2' AMP   41  A] ->  384 [ N3    G   17  A]n E 3.3321 - HBPLUS
Bond  10. Atoms  548 [ C4  AMP   41  A] ->  383 [ N2    G   17  A]n E 3.8126 - HBPLUS
Bond  11. Atoms  538 [ C1' AMP   41  A] ->  383 [ N2    G   17  A]n E 3.1933 - HBPLUS
Bond  12. Atoms  536 [ C2' AMP   41  A] ->  383 [ N2    G   17  A]n E 2.9660 - HBPLUS
Bond  13. Atoms  537 [ O2' AMP   41  A] ->  382 [ C2    G   17  A]n E 3.2254 - HBPLUS
Bond  14. Atoms  536 [ C2' AMP   41  A] ->  382 [ C2    G   17  A]n E 3.4080 - HBPLUS
Bond  15. Atoms  548 [ C4  AMP   41  A] ->  220 [ N6    A   12  A]n E 3.7755 - HBPLUS
Bond  16. Atoms  546 [ C2  AMP   41  A] ->  220 [ N6    A   12  A]n E 3.5932 - HBPLUS
Bond  17. Atoms  538 [ C1' AMP   41  A] ->  220 [ N6    A   12  A]n E 3.7546 - HBPLUS
Bond  18. Atoms  547 [ N3  AMP   41  A] ->  219 [ C6    A   12  A]n E 3.5478 - HBPLUS
Bond  19. Atoms  548 [ C4  AMP   41  A] ->  191 [ C4    G   11  A]n E 3.5977 - HBPLUS
Bond  20. Atoms  547 [ N3  AMP   41  A] ->  191 [ C4    G   11  A]n E 3.4784 - HBPLUS
Bond  21. Atoms  546 [ C2  AMP   41  A] ->  191 [ C4    G   11  A]n E 3.5347 - HBPLUS
Bond  22. Atoms  545 [ N1  AMP   41  A] ->  191 [ C4    G   11  A]n E 3.7992 - HBPLUS
Bond  23. Atoms  542 [ C5  AMP   41  A] ->  191 [ C4    G   11  A]n E 3.8658 - HBPLUS
Bond  24. Atoms  548 [ C4  AMP   41  A] ->  190 [ N3    G   11  A]n E 3.8018 - HBPLUS
Bond  25. Atoms  538 [ C1' AMP   41  A] ->  189 [ N2    G   11  A]n E 3.8982 - HBPLUS
Bond  26. Atoms  539 [ N9  AMP   41  A] ->  188 [ C2    G   11  A]n E 3.8194 - HBPLUS
Bond  27. Atoms  533 [ O4' AMP   41  A] ->  188 [ C2    G   11  A]n E 3.8210 - HBPLUS
Bond  28. Atoms  527 [ O1P AMP   41  A] ->  188 [ C2    G   11  A]n E 3.7551 - HBPLUS
Bond  29. Atoms  540 [ C8  AMP   41  A] ->  187 [ N1    G   11  A]n E 3.8247 - HBPLUS
Bond  30. Atoms  548 [ C4  AMP   41  A] ->  185 [ C6    G   11  A]n E 3.8853 - HBPLUS
Bond  31. Atoms  542 [ C5  AMP   41  A] ->  185 [ C6    G   11  A]n E 3.6375 - HBPLUS
Bond  32. Atoms  541 [ N7  AMP   41  A] ->  185 [ C6    G   11  A]n E 3.6318 - HBPLUS
Bond  33. Atoms  540 [ C8  AMP   41  A] ->  185 [ C6    G   11  A]n E 3.8173 - HBPLUS
Bond  34. Atoms  527 [ O1P AMP   41  A] ->  185 [ C6    G   11  A]n E 3.4827 - HBPLUS
Bond  35. Atoms  548 [ C4  AMP   41  A] ->  184 [ C5    G   11  A]n E 3.6486 - HBPLUS
Bond  36. Atoms  545 [ N1  AMP   41  A] ->  184 [ C5    G   11  A]n E 3.7806 - HBPLUS
Bond  37. Atoms  543 [ C6  AMP   41  A] ->  184 [ C5    G   11  A]n E 3.5298 - HBPLUS
Bond  38. Atoms  542 [ C5  AMP   41  A] ->  184 [ C5    G   11  A]n E 3.4473 - HBPLUS
Bond  39. Atoms  543 [ C6  AMP   41  A] ->  183 [ N7    G   11  A]n E 3.2159 - HBPLUS
Bond  40. Atoms  542 [ C5  AMP   41  A] ->  183 [ N7    G   11  A]n E 3.6677 - HBPLUS
Bond  41. Atoms  546 [ C2  AMP   41  A] ->  182 [ C8    G   11  A]n E 3.4924 - HBPLUS
Bond  42. Atoms  545 [ N1  AMP   41  A] ->  182 [ C8    G   11  A]n E 3.1201 - HBPLUS
Bond  43. Atoms  544 [ N6  AMP   41  A] ->  182 [ C8    G   11  A]n E 3.8923 - HBPLUS
Bond  44. Atoms  543 [ C6  AMP   41  A] ->  182 [ C8    G   11  A]n E 3.4739 - HBPLUS
Bond  45. Atoms  546 [ C2  AMP   41  A] ->  181 [ N9    G   11  A]n E 3.2170 - HBPLUS
Bond  46. Atoms  546 [ C2  AMP   41  A] ->  180 [ C1'   G   11  A]n E 3.5278 - HBPLUS
Bond  47. Atoms  546 [ C2  AMP   41  A] ->  175 [ O4'   G   11  A]n E 3.3974 - HBPLUS
Bond  48. Atoms  547 [ N3  AMP   41  A] ->  157 [ C4    A   10  A]n E 3.8133 - HBPLUS
Bond  49. Atoms  546 [ C2  AMP   41  A] ->  157 [ C4    A   10  A]n E 3.2763 - HBPLUS
Bond  50. Atoms  545 [ N1  AMP   41  A] ->  157 [ C4    A   10  A]n E 3.1368 - HBPLUS
Bond  51. Atoms  543 [ C6  AMP   41  A] ->  157 [ C4    A   10  A]n E 3.5438 - HBPLUS
Bond  52. Atoms  546 [ C2  AMP   41  A] ->  156 [ N3    A   10  A]n E 3.2438 - HBPLUS
Bond  53. Atoms  548 [ C4  AMP   41  A] ->  155 [ C2    A   10  A]n E 3.4558 - HBPLUS
Bond  54. Atoms  547 [ N3  AMP   41  A] ->  155 [ C2    A   10  A]n E 3.3297 - HBPLUS
Bond  55. Atoms  546 [ C2  AMP   41  A] ->  155 [ C2    A   10  A]n E 3.5979 - HBPLUS
Bond  56. Atoms  548 [ C4  AMP   41  A] ->  154 [ N1    A   10  A]n E 3.3156 - HBPLUS
Bond  57. Atoms  543 [ C6  AMP   41  A] ->  154 [ N1    A   10  A]n E 3.8808 - HBPLUS
Bond  58. Atoms  542 [ C5  AMP   41  A] ->  154 [ N1    A   10  A]n E 3.4197 - HBPLUS
Bond  59. Atoms  540 [ C8  AMP   41  A] ->  154 [ N1    A   10  A]n E 3.8355 - HBPLUS
Bond  60. Atoms  543 [ C6  AMP   41  A] ->  153 [ N6    A   10  A]n E 3.7073 - HBPLUS
Bond  61. Atoms  542 [ C5  AMP   41  A] ->  153 [ N6    A   10  A]n E 3.4654 - HBPLUS
Bond  62. Atoms  548 [ C4  AMP   41  A] ->  152 [ C6    A   10  A]n E 3.6152 - HBPLUS
Bond  63. Atoms  545 [ N1  AMP   41  A] ->  152 [ C6    A   10  A]n E 3.7967 - HBPLUS
Bond  64. Atoms  544 [ N6  AMP   41  A] ->  152 [ C6    A   10  A]n E 3.7048 - HBPLUS
Bond  65. Atoms  543 [ C6  AMP   41  A] ->  152 [ C6    A   10  A]n E 3.3190 - HBPLUS
Bond  66. Atoms  542 [ C5  AMP   41  A] ->  152 [ C6    A   10  A]n E 3.2025 - HBPLUS
Bond  67. Atoms  541 [ N7  AMP   41  A] ->  152 [ C6    A   10  A]n E 3.5547 - HBPLUS
Bond  68. Atoms  546 [ C2  AMP   41  A] ->  151 [ C5    A   10  A]n E 3.7395 - HBPLUS
Bond  69. Atoms  545 [ N1  AMP   41  A] ->  151 [ C5    A   10  A]n E 3.2310 - HBPLUS
Bond  70. Atoms  544 [ N6  AMP   41  A] ->  151 [ C5    A   10  A]n E 3.3819 - HBPLUS
Bond  71. Atoms  543 [ C6  AMP   41  A] ->  151 [ C5    A   10  A]n E 3.1071 - HBPLUS
Bond  72. Atoms  542 [ C5  AMP   41  A] ->  151 [ C5    A   10  A]n E 3.5531 - HBPLUS
Bond  73. Atoms  543 [ C6  AMP   41  A] ->  150 [ N7    A   10  A]n E 3.3654 - HBPLUS
Bond  74. Atoms  545 [ N1  AMP   41  A] ->  149 [ C8    A   10  A]n E 3.5276 - HBPLUS
Bond  75. Atoms  544 [ N6  AMP   41  A] ->  149 [ C8    A   10  A]n E 3.7682 - HBPLUS
Bond  76. Atoms  543 [ C6  AMP   41  A] ->  149 [ C8    A   10  A]n E 3.8466 - HBPLUS
Bond  77. Atoms  546 [ C2  AMP   41  A] ->  148 [ N9    A   10  A]n E 3.6897 - HBPLUS
Bond  78. Atoms  546 [ C2  AMP   41  A] ->  145 [ C2'   A   10  A]n E 3.8683 - HBPLUS
Bond  79. Atoms  546 [ C2  AMP   41  A] ->   89 [ N2    G    8  A]n E 3.8257 - HBPLUS
Bond  80. Atoms  407 [ O2'   U   18  A] ->  535 [ O3' AMP   41  A]H E 3.0364 - HBPLUS
Bond  81. Atoms  383 [ N2    G   17  A] ->  547 [ N3  AMP   41  A]H E 3.0917 - HBPLUS
Bond  82. Atoms  220 [ N6    A   12  A] ->  547 [ N3  AMP   41  A]H E 2.8456 - HBPLUS
Bond  83. Atoms   89 [ N2    G    8  A] ->  545 [ N1  AMP   41  A]H E 3.0910 - HBPLUS
Bond  84. Atoms  481 [ N3    G   34  A] ->  482 [ C4    G   34  A]c   1.3427 - Calc  
Bond  85. Atoms  479 [ C2    G   34  A] ->  481 [ N3    G   34  A]c   1.3119 d Calc  
Bond  86. Atoms  479 [ C2    G   34  A] ->  480 [ N2    G   34  A]ce  1.3211 - Calc  
Bond  87. Atoms  478 [ N1    G   34  A] ->  479 [ C2    G   34  A]c   1.3588 - Calc  
Bond  88. Atoms  476 [ C6    G   34  A] ->  478 [ N1    G   34  A]c   1.3701 - Calc  
Bond  89. Atoms  476 [ C6    G   34  A] ->  477 [ O6    G   34  A]ce  1.2177 d Calc  
Bond  90. Atoms  475 [ C5    G   34  A] ->  482 [ C4    G   34  A]c   1.3571 d Calc  
Bond  91. Atoms  475 [ C5    G   34  A] ->  476 [ C6    G   34  A]c   1.4151 - Calc  
Bond  92. Atoms  474 [ N7    G   34  A] ->  475 [ C5    G   34  A]c   1.3952 - Calc  
Bond  93. Atoms  473 [ C8    G   34  A] ->  474 [ N7    G   34  A]c   1.3127 d Calc  
Bond  94. Atoms  472 [ N9    G   34  A] ->  482 [ C4    G   34  A]c   1.3522 - Calc  
Bond  95. Atoms  472 [ N9    G   34  A] ->  473 [ C8    G   34  A]c   1.3704 - Calc  
Bond  96. Atoms  471 [ C1'   G   34  A] ->  472 [ N9    G   34  A]cr  1.4527 - Calc  
Bond  97. Atoms  469 [ C2'   G   34  A] ->  471 [ C1'   G   34  A]c   1.4683 - Calc  
Bond  98. Atoms  469 [ C2'   G   34  A] ->  470 [ O2'   G   34  A]ce  1.3983 - Calc  
Bond  99. Atoms  467 [ C3'   G   34  A] ->  469 [ C2'   G   34  A]c   1.4991 - Calc  
Bond 100. Atoms  467 [ C3'   G   34  A] ->  468 [ O3'   G   34  A]ce  1.4276 - Calc  
Bond 101. Atoms  466 [ O4'   G   34  A] ->  471 [ C1'   G   34  A]c   1.4663 - Calc  
Bond 102. Atoms  465 [ C4'   G   34  A] ->  467 [ C3'   G   34  A]c   1.5368 - Calc  
Bond 103. Atoms  465 [ C4'   G   34  A] ->  466 [ O4'   G   34  A]c   1.4367 - Calc  
Bond 104. Atoms  464 [ C5'   G   34  A] ->  465 [ C4'   G   34  A]cr  1.5398 - Calc  
Bond 105. Atoms  463 [ O5'   G   34  A] ->  464 [ C5'   G   34  A]cr  1.4334 - Calc  
Bond 106. Atoms  460 [ P     G   34  A] ->  463 [ O5'   G   34  A]cr  1.5973 - Calc  
Bond 107. Atoms  460 [ P     G   34  A] ->  462 [ OP2   G   34  A]ce  1.4700 - Calc  
Bond 108. Atoms  460 [ P     G   34  A] ->  461 [ OP1   G   34  A]ce  1.4810 - Calc  
Bond 109. Atoms  415 [ C5    U   18  A] ->  416 [ C6    U   18  A]c   1.3242 - Calc  
Bond 110. Atoms  413 [ C4    U   18  A] ->  415 [ C5    U   18  A]c   1.4322 - Calc  
Bond 111. Atoms  413 [ C4    U   18  A] ->  414 [ O4    U   18  A]ce  1.2216 d Calc  
Bond 112. Atoms  412 [ N3    U   18  A] ->  413 [ C4    U   18  A]c   1.3617 - Calc  
Bond 113. Atoms  410 [ C2    U   18  A] ->  412 [ N3    U   18  A]c   1.3838 - Calc  
Bond 114. Atoms  410 [ C2    U   18  A] ->  411 [ O2    U   18  A]ce  1.2295 d Calc  
Bond 115. Atoms  409 [ N1    U   18  A] ->  416 [ C6    U   18  A]c   1.3596 - Calc  
Bond 116. Atoms  409 [ N1    U   18  A] ->  410 [ C2    U   18  A]c   1.3980 - Calc  
Bond 117. Atoms  408 [ C1'   U   18  A] ->  409 [ N1    U   18  A]cr  1.4731 - Calc  
Bond 118. Atoms  406 [ C2'   U   18  A] ->  408 [ C1'   U   18  A]c   1.5067 - Calc  
Bond 119. Atoms  406 [ C2'   U   18  A] ->  407 [ O2'   U   18  A]ce  1.4349 - Calc  
Bond 120. Atoms  404 [ C3'   U   18  A] ->  406 [ C2'   U   18  A]c   1.5237 - Calc  
Bond 121. Atoms  404 [ C3'   U   18  A] ->  405 [ O3'   U   18  A]ce  1.4352 - Calc  
Bond 122. Atoms  403 [ O4'   U   18  A] ->  408 [ C1'   U   18  A]c   1.4562 - Calc  
Bond 123. Atoms  402 [ C4'   U   18  A] ->  404 [ C3'   U   18  A]c   1.5015 - Calc  
Bond 124. Atoms  402 [ C4'   U   18  A] ->  403 [ O4'   U   18  A]c   1.4380 - Calc  
Bond 125. Atoms  401 [ C5'   U   18  A] ->  402 [ C4'   U   18  A]cr  1.5176 - Calc  
Bond 126. Atoms  400 [ O5'   U   18  A] ->  401 [ C5'   U   18  A]cr  1.4288 - Calc  
Bond 127. Atoms  397 [ P     U   18  A] ->  400 [ O5'   U   18  A]cr  1.5932 - Calc  
Bond 128. Atoms  397 [ P     U   18  A] ->  399 [ OP2   U   18  A]ce  1.4812 - Calc  
Bond 129. Atoms  397 [ P     U   18  A] ->  398 [ OP1   U   18  A]ce  1.4790 - Calc  
Bond 130. Atoms  384 [ N3    G   17  A] ->  385 [ C4    G   17  A]c   1.3420 - Calc  
Bond 131. Atoms  382 [ C2    G   17  A] ->  384 [ N3    G   17  A]c   1.3180 d Calc  
Bond 132. Atoms  382 [ C2    G   17  A] ->  383 [ N2    G   17  A]ce  1.3100 - Calc  
Bond 133. Atoms  381 [ N1    G   17  A] ->  382 [ C2    G   17  A]c   1.3711 - Calc  
Bond 134. Atoms  379 [ C6    G   17  A] ->  381 [ N1    G   17  A]c   1.3984 - Calc  
Bond 135. Atoms  379 [ C6    G   17  A] ->  380 [ O6    G   17  A]ce  1.2271 d Calc  
Bond 136. Atoms  378 [ C5    G   17  A] ->  385 [ C4    G   17  A]c   1.3641 d Calc  
Bond 137. Atoms  378 [ C5    G   17  A] ->  379 [ C6    G   17  A]c   1.4074 - Calc  
Bond 138. Atoms  377 [ N7    G   17  A] ->  378 [ C5    G   17  A]c   1.3886 - Calc  
Bond 139. Atoms  376 [ C8    G   17  A] ->  377 [ N7    G   17  A]c   1.2995 d Calc  
Bond 140. Atoms  375 [ N9    G   17  A] ->  385 [ C4    G   17  A]c   1.3458 - Calc  
Bond 141. Atoms  375 [ N9    G   17  A] ->  376 [ C8    G   17  A]c   1.3514 - Calc  
Bond 142. Atoms  374 [ C1'   G   17  A] ->  375 [ N9    G   17  A]cr  1.4585 - Calc  
Bond 143. Atoms  372 [ C2'   G   17  A] ->  374 [ C1'   G   17  A]c   1.5236 - Calc  
Bond 144. Atoms  372 [ C2'   G   17  A] ->  373 [ O2'   G   17  A]ce  1.4368 - Calc  
Bond 145. Atoms  370 [ C3'   G   17  A] ->  372 [ C2'   G   17  A]c   1.5109 - Calc  
Bond 146. Atoms  370 [ C3'   G   17  A] ->  371 [ O3'   G   17  A]ce  1.4285 - Calc  
Bond 147. Atoms  369 [ O4'   G   17  A] ->  374 [ C1'   G   17  A]c   1.4271 - Calc  
Bond 148. Atoms  368 [ C4'   G   17  A] ->  370 [ C3'   G   17  A]c   1.5402 - Calc  
Bond 149. Atoms  368 [ C4'   G   17  A] ->  369 [ O4'   G   17  A]c   1.4206 - Calc  
Bond 150. Atoms  367 [ C5'   G   17  A] ->  368 [ C4'   G   17  A]cr  1.5254 - Calc  
Bond 151. Atoms  366 [ O5'   G   17  A] ->  367 [ C5'   G   17  A]cr  1.4375 - Calc  
Bond 152. Atoms  363 [ P     G   17  A] ->  366 [ O5'   G   17  A]cr  1.6070 - Calc  
Bond 153. Atoms  363 [ P     G   17  A] ->  365 [ OP2   G   17  A]ce  1.4803 - Calc  
Bond 154. Atoms  363 [ P     G   17  A] ->  364 [ OP1   G   17  A]ce  1.4796 - Calc  
Bond 155. Atoms  223 [ N3    A   12  A] ->  224 [ C4    A   12  A]c   1.3395 - Calc  
Bond 156. Atoms  222 [ C2    A   12  A] ->  223 [ N3    A   12  A]c   1.3095 d Calc  
Bond 157. Atoms  221 [ N1    A   12  A] ->  222 [ C2    A   12  A]c   1.3286 - Calc  
Bond 158. Atoms  219 [ C6    A   12  A] ->  221 [ N1    A   12  A]c   1.3490 d Calc  
Bond 159. Atoms  219 [ C6    A   12  A] ->  220 [ N6    A   12  A]ce  1.3295 - Calc  
Bond 160. Atoms  218 [ C5    A   12  A] ->  224 [ C4    A   12  A]c   1.3592 d Calc  
Bond 161. Atoms  218 [ C5    A   12  A] ->  219 [ C6    A   12  A]c   1.3972 - Calc  
Bond 162. Atoms  217 [ N7    A   12  A] ->  218 [ C5    A   12  A]c   1.3963 - Calc  
Bond 163. Atoms  216 [ C8    A   12  A] ->  217 [ N7    A   12  A]c   1.3039 d Calc  
Bond 164. Atoms  215 [ N9    A   12  A] ->  224 [ C4    A   12  A]c   1.3405 - Calc  
Bond 165. Atoms  215 [ N9    A   12  A] ->  216 [ C8    A   12  A]c   1.3772 - Calc  
Bond 166. Atoms  214 [ C1'   A   12  A] ->  215 [ N9    A   12  A]cr  1.4549 - Calc  
Bond 167. Atoms  212 [ C2'   A   12  A] ->  214 [ C1'   A   12  A]c   1.5302 - Calc  
Bond 168. Atoms  212 [ C2'   A   12  A] ->  213 [ O2'   A   12  A]ce  1.4280 - Calc  
Bond 169. Atoms  210 [ C3'   A   12  A] ->  212 [ C2'   A   12  A]c   1.5755 - Calc  
Bond 170. Atoms  210 [ C3'   A   12  A] ->  211 [ O3'   A   12  A]ce  1.4351 - Calc  
Bond 171. Atoms  209 [ O4'   A   12  A] ->  214 [ C1'   A   12  A]c   1.3870 - Calc  
Bond 172. Atoms  208 [ C4'   A   12  A] ->  210 [ C3'   A   12  A]c   1.4904 - Calc  
Bond 173. Atoms  208 [ C4'   A   12  A] ->  209 [ O4'   A   12  A]c   1.3979 - Calc  
Bond 174. Atoms  207 [ C5'   A   12  A] ->  208 [ C4'   A   12  A]cr  1.5058 - Calc  
Bond 175. Atoms  206 [ O5'   A   12  A] ->  207 [ C5'   A   12  A]cr  1.4383 - Calc  
Bond 176. Atoms  203 [ P     A   12  A] ->  206 [ O5'   A   12  A]cr  1.6212 - Calc  
Bond 177. Atoms  203 [ P     A   12  A] ->  205 [ OP2   A   12  A]ce  1.4786 - Calc  
Bond 178. Atoms  203 [ P     A   12  A] ->  204 [ OP1   A   12  A]ce  1.4829 - Calc  
Bond 179. Atoms  190 [ N3    G   11  A] ->  191 [ C4    G   11  A]c   1.3510 - Calc  
Bond 180. Atoms  188 [ C2    G   11  A] ->  190 [ N3    G   11  A]c   1.3364 d Calc  
Bond 181. Atoms  188 [ C2    G   11  A] ->  189 [ N2    G   11  A]ce  1.3262 - Calc  
Bond 182. Atoms  187 [ N1    G   11  A] ->  188 [ C2    G   11  A]c   1.3618 - Calc  
Bond 183. Atoms  185 [ C6    G   11  A] ->  187 [ N1    G   11  A]c   1.3851 - Calc  
Bond 184. Atoms  185 [ C6    G   11  A] ->  186 [ O6    G   11  A]ce  1.2274 d Calc  
Bond 185. Atoms  184 [ C5    G   11  A] ->  191 [ C4    G   11  A]c   1.3670 d Calc  
Bond 186. Atoms  184 [ C5    G   11  A] ->  185 [ C6    G   11  A]c   1.4217 - Calc  
Bond 187. Atoms  183 [ N7    G   11  A] ->  184 [ C5    G   11  A]c   1.3852 - Calc  
Bond 188. Atoms  182 [ C8    G   11  A] ->  183 [ N7    G   11  A]c   1.3038 d Calc  
Bond 189. Atoms  181 [ N9    G   11  A] ->  191 [ C4    G   11  A]c   1.3811 - Calc  
Bond 190. Atoms  181 [ N9    G   11  A] ->  182 [ C8    G   11  A]c   1.3352 - Calc  
Bond 191. Atoms  180 [ C1'   G   11  A] ->  181 [ N9    G   11  A]cr  1.4629 - Calc  
Bond 192. Atoms  178 [ C2'   G   11  A] ->  180 [ C1'   G   11  A]c   1.5215 - Calc  
Bond 193. Atoms  178 [ C2'   G   11  A] ->  179 [ O2'   G   11  A]ce  1.4339 - Calc  
Bond 194. Atoms  176 [ C3'   G   11  A] ->  178 [ C2'   G   11  A]c   1.5228 - Calc  
Bond 195. Atoms  176 [ C3'   G   11  A] ->  177 [ O3'   G   11  A]ce  1.4272 - Calc  
Bond 196. Atoms  175 [ O4'   G   11  A] ->  180 [ C1'   G   11  A]c   1.4347 - Calc  
Bond 197. Atoms  174 [ C4'   G   11  A] ->  176 [ C3'   G   11  A]c   1.4871 - Calc  
Bond 198. Atoms  174 [ C4'   G   11  A] ->  175 [ O4'   G   11  A]c   1.4409 - Calc  
Bond 199. Atoms  173 [ C5'   G   11  A] ->  174 [ C4'   G   11  A]cr  1.4918 - Calc  
Bond 200. Atoms  172 [ O5'   G   11  A] ->  173 [ C5'   G   11  A]cr  1.4306 - Calc  
Bond 201. Atoms  169 [ P     G   11  A] ->  172 [ O5'   G   11  A]cr  1.5923 - Calc  
Bond 202. Atoms  169 [ P     G   11  A] ->  171 [ OP2   G   11  A]ce  1.4787 - Calc  
Bond 203. Atoms  169 [ P     G   11  A] ->  170 [ OP1   G   11  A]ce  1.4787 - Calc  
Bond 204. Atoms  156 [ N3    A   10  A] ->  157 [ C4    A   10  A]c   1.3350 - Calc  
Bond 205. Atoms  155 [ C2    A   10  A] ->  156 [ N3    A   10  A]c   1.3076 d Calc  
Bond 206. Atoms  154 [ N1    A   10  A] ->  155 [ C2    A   10  A]c   1.3286 - Calc  
Bond 207. Atoms  152 [ C6    A   10  A] ->  154 [ N1    A   10  A]c   1.3437 d Calc  
Bond 208. Atoms  152 [ C6    A   10  A] ->  153 [ N6    A   10  A]ce  1.3296 - Calc  
Bond 209. Atoms  151 [ C5    A   10  A] ->  157 [ C4    A   10  A]c   1.3632 d Calc  
Bond 210. Atoms  151 [ C5    A   10  A] ->  152 [ C6    A   10  A]c   1.3979 - Calc  
Bond 211. Atoms  150 [ N7    A   10  A] ->  151 [ C5    A   10  A]c   1.3887 - Calc  
Bond 212. Atoms  149 [ C8    A   10  A] ->  150 [ N7    A   10  A]c   1.3013 d Calc  
Bond 213. Atoms  148 [ N9    A   10  A] ->  157 [ C4    A   10  A]c   1.3526 - Calc  
Bond 214. Atoms  148 [ N9    A   10  A] ->  149 [ C8    A   10  A]c   1.3885 - Calc  
Bond 215. Atoms  147 [ C1'   A   10  A] ->  148 [ N9    A   10  A]cr  1.4863 - Calc  
Bond 216. Atoms  145 [ C2'   A   10  A] ->  147 [ C1'   A   10  A]c   1.5435 - Calc  
Bond 217. Atoms  145 [ C2'   A   10  A] ->  146 [ O2'   A   10  A]ce  1.4342 - Calc  
Bond 218. Atoms  143 [ C3'   A   10  A] ->  145 [ C2'   A   10  A]c   1.5198 - Calc  
Bond 219. Atoms  143 [ C3'   A   10  A] ->  144 [ O3'   A   10  A]ce  1.4248 - Calc  
Bond 220. Atoms  142 [ O4'   A   10  A] ->  147 [ C1'   A   10  A]c   1.4181 - Calc  
Bond 221. Atoms  141 [ C4'   A   10  A] ->  143 [ C3'   A   10  A]c   1.4646 - Calc  
Bond 222. Atoms  141 [ C4'   A   10  A] ->  142 [ O4'   A   10  A]c   1.3907 - Calc  
Bond 223. Atoms  140 [ C5'   A   10  A] ->  141 [ C4'   A   10  A]cr  1.5067 - Calc  
Bond 224. Atoms  139 [ O5'   A   10  A] ->  140 [ C5'   A   10  A]cr  1.4296 - Calc  
Bond 225. Atoms  136 [ P     A   10  A] ->  139 [ O5'   A   10  A]cr  1.6079 - Calc  
Bond 226. Atoms  136 [ P     A   10  A] ->  138 [ OP2   A   10  A]ce  1.4749 - Calc  
Bond 227. Atoms  136 [ P     A   10  A] ->  137 [ OP1   A   10  A]ce  1.4810 - Calc  
Bond 228. Atoms   90 [ N3    G    8  A] ->   91 [ C4    G    8  A]c   1.3458 - Calc  
Bond 229. Atoms   88 [ C2    G    8  A] ->   90 [ N3    G    8  A]c   1.3311 d Calc  
Bond 230. Atoms   88 [ C2    G    8  A] ->   89 [ N2    G    8  A]ce  1.3120 - Calc  
Bond 231. Atoms   87 [ N1    G    8  A] ->   88 [ C2    G    8  A]c   1.3600 - Calc  
Bond 232. Atoms   85 [ C6    G    8  A] ->   87 [ N1    G    8  A]c   1.3825 - Calc  
Bond 233. Atoms   85 [ C6    G    8  A] ->   86 [ O6    G    8  A]ce  1.2254 d Calc  
Bond 234. Atoms   84 [ C5    G    8  A] ->   91 [ C4    G    8  A]c   1.3691 d Calc  
Bond 235. Atoms   84 [ C5    G    8  A] ->   85 [ C6    G    8  A]c   1.4205 - Calc  
Bond 236. Atoms   83 [ N7    G    8  A] ->   84 [ C5    G    8  A]c   1.3877 - Calc  
Bond 237. Atoms   82 [ C8    G    8  A] ->   83 [ N7    G    8  A]c   1.3029 d Calc  
Bond 238. Atoms   81 [ N9    G    8  A] ->   91 [ C4    G    8  A]c   1.3662 - Calc  
Bond 239. Atoms   81 [ N9    G    8  A] ->   82 [ C8    G    8  A]c   1.3711 - Calc  
Bond 240. Atoms   80 [ C1'   G    8  A] ->   81 [ N9    G    8  A]cr  1.4904 - Calc  
Bond 241. Atoms   78 [ C2'   G    8  A] ->   80 [ C1'   G    8  A]c   1.5348 - Calc  
Bond 242. Atoms   78 [ C2'   G    8  A] ->   79 [ O2'   G    8  A]ce  1.4366 - Calc  
Bond 243. Atoms   76 [ C3'   G    8  A] ->   78 [ C2'   G    8  A]c   1.5172 - Calc  
Bond 244. Atoms   76 [ C3'   G    8  A] ->   77 [ O3'   G    8  A]ce  1.4257 - Calc  
Bond 245. Atoms   75 [ O4'   G    8  A] ->   80 [ C1'   G    8  A]c   1.4532 - Calc  
Bond 246. Atoms   74 [ C4'   G    8  A] ->   76 [ C3'   G    8  A]c   1.5121 - Calc  
Bond 247. Atoms   74 [ C4'   G    8  A] ->   75 [ O4'   G    8  A]c   1.4373 - Calc  
Bond 248. Atoms   73 [ C5'   G    8  A] ->   74 [ C4'   G    8  A]cr  1.5363 - Calc  
Bond 249. Atoms   72 [ O5'   G    8  A] ->   73 [ C5'   G    8  A]cr  1.4367 - Calc  
Bond 250. Atoms   69 [ P     G    8  A] ->   72 [ O5'   G    8  A]cr  1.6246 - Calc  
Bond 251. Atoms   69 [ P     G    8  A] ->   71 [ OP2   G    8  A]ce  1.4815 - Calc  
Bond 252. Atoms   69 [ P     G    8  A] ->   70 [ OP1   G    8  A]ce  1.4804 - Calc  
Bond 253. Atoms  547 [ N3  AMP   41  A] ->  548 [ C4  AMP   41  A]c   1.3456 - CONECT
Bond 254. Atoms  546 [ C2  AMP   41  A] ->  547 [ N3  AMP   41  A]c   1.3265 - CONECT
Bond 255. Atoms  545 [ N1  AMP   41  A] ->  546 [ C2  AMP   41  A]c   1.3347 - CONECT
Bond 256. Atoms  543 [ C6  AMP   41  A] ->  545 [ N1  AMP   41  A]c   1.3449 - CONECT
Bond 257. Atoms  543 [ C6  AMP   41  A] ->  544 [ N6  AMP   41  A]ce  1.3390 - CONECT
Bond 258. Atoms  542 [ C5  AMP   41  A] ->  548 [ C4  AMP   41  A]c   1.3705 - CONECT
Bond 259. Atoms  542 [ C5  AMP   41  A] ->  543 [ C6  AMP   41  A]c   1.4000 - CONECT
Bond 260. Atoms  541 [ N7  AMP   41  A] ->  542 [ C5  AMP   41  A]c   1.3867 - CONECT
Bond 261. Atoms  540 [ C8  AMP   41  A] ->  541 [ N7  AMP   41  A]c   1.2960 - CONECT
Bond 262. Atoms  539 [ N9  AMP   41  A] ->  548 [ C4  AMP   41  A]c   1.3786 - CONECT
Bond 263. Atoms  539 [ N9  AMP   41  A] ->  540 [ C8  AMP   41  A]c   1.3661 - CONECT
Bond 264. Atoms  538 [ C1' AMP   41  A] ->  539 [ N9  AMP   41  A]cr  1.4889 - CONECT
Bond 265. Atoms  536 [ C2' AMP   41  A] ->  538 [ C1' AMP   41  A]c   1.5803 - CONECT
Bond 266. Atoms  536 [ C2' AMP   41  A] ->  537 [ O2' AMP   41  A]ce  1.4220 - CONECT
Bond 267. Atoms  534 [ C3' AMP   41  A] ->  536 [ C2' AMP   41  A]c   1.5203 - CONECT
Bond 268. Atoms  534 [ C3' AMP   41  A] ->  535 [ O3' AMP   41  A]ce  1.4208 - CONECT
Bond 269. Atoms  533 [ O4' AMP   41  A] ->  538 [ C1' AMP   41  A]c   1.4364 - CONECT
Bond 270. Atoms  532 [ C4' AMP   41  A] ->  534 [ C3' AMP   41  A]c   1.5692 - CONECT
Bond 271. Atoms  532 [ C4' AMP   41  A] ->  533 [ O4' AMP   41  A]c   1.4323 - CONECT
Bond 272. Atoms  531 [ C5' AMP   41  A] ->  532 [ C4' AMP   41  A]cr  1.5307 - CONECT
Bond 273. Atoms  530 [ O5' AMP   41  A] ->  531 [ C5' AMP   41  A]cr  1.4370 - CONECT
Bond 274. Atoms  526 [ P   AMP   41  A] ->  530 [ O5' AMP   41  A]cr  1.6202 - CONECT
Bond 275. Atoms  526 [ P   AMP   41  A] ->  529 [ O3P AMP   41  A]ce  1.6097 - CONECT
Bond 276. Atoms  526 [ P   AMP   41  A] ->  528 [ O2P AMP   41  A]ce  1.4800 - CONECT
Bond 277. Atoms  526 [ P   AMP   41  A] ->  527 [ O1P AMP   41  A]ce  1.4799 - CONECT
