# Supplementary material for: RPocket: an intuitive database of RNA pocket topology information with RNA-ligand data resources
Source: BMC Bioinformatics. 2021 Sep 8;22:428. doi: 10.1186/s12859-021-04349-4 (PMC8424408; doi:10.1186/s12859-021-04349-4)
Supplement: Supplementary file 6 — Additional file 6. Folder S2: Interaction info of RNA-ligand complexes. [file 12859_2021_4349_MOESM6_ESM.zip › 12859_2021_4349_MOESM6_ESM/1BYJ/ligplot.bonds]

Bond   0. Atoms  895 [ N1  GE2   29  A] ->  729 [ C5    U   23  A]n E 3.7692 - HBPLUS
Bond   1. Atoms  895 [ N1  GE2   29  A] ->  727 [ C4    U   23  A]n E 3.8571 - HBPLUS
Bond   2. Atoms  899 [ C4  GE2   29  A] ->  694 [ O6    G   22  A]n E 3.8707 - HBPLUS
Bond   3. Atoms  893 [ C   GE2   29  A] ->  694 [ O6    G   22  A]n E 3.5399 - HBPLUS
Bond   4. Atoms  893 [ C   GE2   29  A] ->  691 [ N7    G   22  A]n E 3.3744 - HBPLUS
Bond   5. Atoms  892 [ C5  GE2   29  A] ->  691 [ N7    G   22  A]n E 3.8514 - HBPLUS
Bond   6. Atoms  893 [ C   GE2   29  A] ->  679 [ OP2   G   22  A]n E 3.6266 - HBPLUS
Bond   7. Atoms  900 [ N6  GE2   29  A] ->  657 [ C8    A   21  A]n E 3.5214 - HBPLUS
Bond   8. Atoms  899 [ C4  GE2   29  A] ->  646 [ OP2   A   21  A]n E 3.7401 - HBPLUS
Bond   9. Atoms  892 [ C5  GE2   29  A] ->  646 [ OP2   A   21  A]n E 3.3563 - HBPLUS
Bond  10. Atoms  876 [ C4  GE1   28  A] ->  646 [ OP2   A   21  A]n E 3.7255 - HBPLUS
Bond  11. Atoms  875 [ C3  GE1   28  A] ->  646 [ OP2   A   21  A]n E 3.5473 - HBPLUS
Bond  12. Atoms  869 [ C5  GE1   28  A] ->  646 [ OP2   A   21  A]n E 3.4833 - HBPLUS
Bond  13. Atoms  877 [ C6  GE1   28  A] ->  632 [ C4    A   20  A]n E 3.7965 - HBPLUS
Bond  14. Atoms  877 [ C6  GE1   28  A] ->  626 [ C5    A   20  A]n E 3.6873 - HBPLUS
Bond  15. Atoms  877 [ C6  GE1   28  A] ->  598 [ N3    G   19  A]n E 3.8150 - HBPLUS
Bond  16. Atoms  877 [ C6  GE1   28  A] ->  597 [ N2    G   19  A]n E 3.7727 - HBPLUS
Bond  17. Atoms  878 [ N1  GE1   28  A] ->  596 [ C2    G   19  A]n E 3.6846 - HBPLUS
Bond  18. Atoms  877 [ C6  GE1   28  A] ->  596 [ C2    G   19  A]n E 3.6302 - HBPLUS
Bond  19. Atoms  870 [ O   GE1   28  A] ->  593 [ C6    G   19  A]n E 3.7986 - HBPLUS
Bond  20. Atoms  878 [ N1  GE1   28  A] ->  214 [ C2    A    7  A]n E 3.8373 - HBPLUS
Bond  21. Atoms  871 [ C1  GE1   28  A] ->  212 [ N6    A    7  A]n E 3.6728 - HBPLUS
Bond  22. Atoms  918 [ C4  GE3   30  A] ->  181 [ N4    C    6  A]n E 3.8874 - HBPLUS
Bond  23. Atoms  896 [ C2  GE2   29  A] ->  181 [ N4    C    6  A]n E 3.6945 - HBPLUS
Bond  24. Atoms  920 [ O3  GE3   30  A] ->  152 [ C5    U    5  A]n E 3.7172 - HBPLUS
Bond  25. Atoms  915 [ O11 GE3   30  A] ->  152 [ C5    U    5  A]n E 3.6721 - HBPLUS
Bond  26. Atoms  918 [ C4  GE3   30  A] ->  151 [ O4    U    5  A]n E 3.2723 - HBPLUS
Bond  27. Atoms  917 [ C3  GE3   30  A] ->  151 [ O4    U    5  A]n E 3.6693 - HBPLUS
Bond  28. Atoms  923 [ C31 GE3   30  A] ->  114 [ N7    G    4  A]n E 3.2923 - HBPLUS
Bond  29. Atoms  923 [ C31 GE3   30  A] ->  113 [ C8    G    4  A]n E 3.8713 - HBPLUS
Bond  30. Atoms  924 [ C41 GE3   30  A] ->  102 [ OP2   G    4  A]n E 3.6281 - HBPLUS
Bond  31. Atoms  923 [ C31 GE3   30  A] ->  102 [ OP2   G    4  A]n E 3.4563 - HBPLUS
Bond  32. Atoms  923 [ C31 GE3   30  A] ->   88 [ C6    C    3  A]n E 3.7168 - HBPLUS
Bond  33. Atoms  923 [ C31 GE3   30  A] ->   87 [ C5    C    3  A]n E 3.8126 - HBPLUS
Bond  34. Atoms  898 [ O32 GE2   29  A] ->  874 [ N2  GE1   28  A]i E 3.2543 - HBPLUS
Bond  35. Atoms  900 [ N6  GE2   29  A] ->  691 [ N7    G   22  A]H E 3.1792 - HBPLUS
Bond  36. Atoms  900 [ N6  GE2   29  A] ->  646 [ OP2   A   21  A]H E 3.1733 - HBPLUS
Bond  37. Atoms  922 [ N1  GE3   30  A] ->  923 [ C31 GE3   30  A]ce  1.4769 - Calc  
Bond  38. Atoms  918 [ C4  GE3   30  A] ->  920 [ O3  GE3   30  A]c   1.4604 - Calc  
Bond  39. Atoms  918 [ C4  GE3   30  A] ->  919 [ O4  GE3   30  A]cr  1.4494 - Calc  
Bond  40. Atoms  917 [ C3  GE3   30  A] ->  921 [ OH  GE3   30  A]ce  1.4240 - Calc  
Bond  41. Atoms  917 [ C3  GE3   30  A] ->  918 [ C4  GE3   30  A]c   1.5497 - Calc  
Bond  42. Atoms  916 [ C2  GE3   30  A] ->  922 [ N1  GE3   30  A]cr  1.5034 - Calc  
Bond  43. Atoms  916 [ C2  GE3   30  A] ->  917 [ C3  GE3   30  A]c   1.5705 - Calc  
Bond  44. Atoms  914 [ C1  GE3   30  A] ->  924 [ C41 GE3   30  A]ce  1.5454 - Calc  
Bond  45. Atoms  914 [ C1  GE3   30  A] ->  916 [ C2  GE3   30  A]c   1.5778 - Calc  
Bond  46. Atoms  914 [ C1  GE3   30  A] ->  915 [ O11 GE3   30  A]ce  1.4261 - Calc  
Bond  47. Atoms  913 [ C   GE3   30  A] ->  920 [ O3  GE3   30  A]c   1.4557 - Calc  
Bond  48. Atoms  913 [ C   GE3   30  A] ->  914 [ C1  GE3   30  A]c   1.5542 - Calc  
Bond  49. Atoms  897 [ C3  GE2   29  A] ->  899 [ C4  GE2   29  A]c   1.5544 - Calc  
Bond  50. Atoms  897 [ C3  GE2   29  A] ->  898 [ O32 GE2   29  A]ce  1.4203 - Calc  
Bond  51. Atoms  896 [ C2  GE2   29  A] ->  919 [ O4  GE3   30  A]cr  1.4523 - Calc  
Bond  52. Atoms  896 [ C2  GE2   29  A] ->  897 [ C3  GE2   29  A]c   1.5472 - Calc  
Bond  53. Atoms  894 [ C1  GE2   29  A] ->  896 [ C2  GE2   29  A]c   1.5570 - Calc  
Bond  54. Atoms  894 [ C1  GE2   29  A] ->  895 [ N1  GE2   29  A]ce  1.4769 - Calc  
Bond  55. Atoms  893 [ C   GE2   29  A] ->  894 [ C1  GE2   29  A]c   1.5537 - Calc  
Bond  56. Atoms  892 [ C5  GE2   29  A] ->  900 [ N6  GE2   29  A]ce  1.4751 - Calc  
Bond  57. Atoms  892 [ C5  GE2   29  A] ->  899 [ C4  GE2   29  A]c   1.5587 - Calc  
Bond  58. Atoms  892 [ C5  GE2   29  A] ->  893 [ C   GE2   29  A]c   1.5503 - Calc  
Bond  59. Atoms  877 [ C6  GE1   28  A] ->  878 [ N1  GE1   28  A]ce  1.4722 - Calc  
Bond  60. Atoms  875 [ C3  GE1   28  A] ->  876 [ C4  GE1   28  A]c   1.5442 - Calc  
Bond  61. Atoms  873 [ C2  GE1   28  A] ->  875 [ C3  GE1   28  A]c   1.5523 - Calc  
Bond  62. Atoms  873 [ C2  GE1   28  A] ->  874 [ N2  GE1   28  A]ce  1.4772 - Calc  
Bond  63. Atoms  872 [ O1  GE1   28  A] ->  899 [ C4  GE2   29  A]cr  1.4519 - Calc  
Bond  64. Atoms  871 [ C1  GE1   28  A] ->  873 [ C2  GE1   28  A]c   1.5548 - Calc  
Bond  65. Atoms  871 [ C1  GE1   28  A] ->  872 [ O1  GE1   28  A]cr  1.4590 - Calc  
Bond  66. Atoms  870 [ O   GE1   28  A] ->  871 [ C1  GE1   28  A]c   1.4616 - Calc  
Bond  67. Atoms  869 [ C5  GE1   28  A] ->  877 [ C6  GE1   28  A]cr  1.5426 - Calc  
Bond  68. Atoms  869 [ C5  GE1   28  A] ->  876 [ C4  GE1   28  A]c   1.5530 - Calc  
Bond  69. Atoms  869 [ C5  GE1   28  A] ->  870 [ O   GE1   28  A]c   1.4657 - Calc  
Bond  70. Atoms  729 [ C5    U   23  A] ->  730 [ C6    U   23  A]c   1.3547 - Calc  
Bond  71. Atoms  727 [ C4    U   23  A] ->  729 [ C5    U   23  A]c   1.5467 - Calc  
Bond  72. Atoms  727 [ C4    U   23  A] ->  728 [ O4    U   23  A]ce  1.2293 d Calc  
Bond  73. Atoms  726 [ N3    U   23  A] ->  727 [ C4    U   23  A]c   1.3621 - Calc  
Bond  74. Atoms  724 [ C2    U   23  A] ->  726 [ N3    U   23  A]c   1.3676 - Calc  
Bond  75. Atoms  724 [ C2    U   23  A] ->  725 [ O2    U   23  A]ce  1.2332 d Calc  
Bond  76. Atoms  723 [ N1    U   23  A] ->  730 [ C6    U   23  A]c   1.4991 - Calc  
Bond  77. Atoms  723 [ N1    U   23  A] ->  724 [ C2    U   23  A]c   1.3971 - Calc  
Bond  78. Atoms  722 [ C1'   U   23  A] ->  723 [ N1    U   23  A]cr  1.5076 - Calc  
Bond  79. Atoms  720 [ C2'   U   23  A] ->  722 [ C1'   U   23  A]c   1.5458 - Calc  
Bond  80. Atoms  720 [ C2'   U   23  A] ->  721 [ O2'   U   23  A]ce  1.4261 - Calc  
Bond  81. Atoms  718 [ C3'   U   23  A] ->  720 [ C2'   U   23  A]c   1.5277 - Calc  
Bond  82. Atoms  718 [ C3'   U   23  A] ->  719 [ O3'   U   23  A]ce  1.4416 - Calc  
Bond  83. Atoms  717 [ O4'   U   23  A] ->  722 [ C1'   U   23  A]c   1.4481 - Calc  
Bond  84. Atoms  716 [ C4'   U   23  A] ->  718 [ C3'   U   23  A]c   1.5301 - Calc  
Bond  85. Atoms  716 [ C4'   U   23  A] ->  717 [ O4'   U   23  A]c   1.4409 - Calc  
Bond  86. Atoms  715 [ C5'   U   23  A] ->  716 [ C4'   U   23  A]cr  1.5347 - Calc  
Bond  87. Atoms  714 [ O5'   U   23  A] ->  715 [ C5'   U   23  A]cr  1.4340 - Calc  
Bond  88. Atoms  711 [ P     U   23  A] ->  714 [ O5'   U   23  A]cr  1.6112 - Calc  
Bond  89. Atoms  711 [ P     U   23  A] ->  713 [ OP2   U   23  A]ce  1.5315 - Calc  
Bond  90. Atoms  711 [ P     U   23  A] ->  712 [ OP1   U   23  A]ce  1.5299 - Calc  
Bond  91. Atoms  698 [ N3    G   22  A] ->  699 [ C4    G   22  A]c   1.4518 - Calc  
Bond  92. Atoms  696 [ C2    G   22  A] ->  698 [ N3    G   22  A]c   1.2994 d Calc  
Bond  93. Atoms  696 [ C2    G   22  A] ->  697 [ N2    G   22  A]ce  1.4103 - Calc  
Bond  94. Atoms  695 [ N1    G   22  A] ->  696 [ C2    G   22  A]c   1.4781 - Calc  
Bond  95. Atoms  693 [ C6    G   22  A] ->  695 [ N1    G   22  A]c   1.3563 - Calc  
Bond  96. Atoms  693 [ C6    G   22  A] ->  694 [ O6    G   22  A]ce  1.2306 d Calc  
Bond  97. Atoms  692 [ C5    G   22  A] ->  699 [ C4    G   22  A]c   1.4368 d Calc  
Bond  98. Atoms  692 [ C5    G   22  A] ->  693 [ C6    G   22  A]c   1.5486 - Calc  
Bond  99. Atoms  691 [ N7    G   22  A] ->  692 [ C5    G   22  A]c   1.3703 - Calc  
Bond 100. Atoms  690 [ C8    G   22  A] ->  691 [ N7    G   22  A]c   1.3652 d Calc  
Bond 101. Atoms  689 [ N9    G   22  A] ->  699 [ C4    G   22  A]c   1.4021 - Calc  
Bond 102. Atoms  689 [ N9    G   22  A] ->  690 [ C8    G   22  A]c   1.3874 - Calc  
Bond 103. Atoms  688 [ C1'   G   22  A] ->  689 [ N9    G   22  A]cr  1.5052 - Calc  
Bond 104. Atoms  686 [ C2'   G   22  A] ->  688 [ C1'   G   22  A]c   1.5452 - Calc  
Bond 105. Atoms  686 [ C2'   G   22  A] ->  687 [ O2'   G   22  A]ce  1.4251 - Calc  
Bond 106. Atoms  684 [ C3'   G   22  A] ->  686 [ C2'   G   22  A]c   1.5337 - Calc  
Bond 107. Atoms  684 [ C3'   G   22  A] ->  685 [ O3'   G   22  A]ce  1.4394 - Calc  
Bond 108. Atoms  683 [ O4'   G   22  A] ->  688 [ C1'   G   22  A]c   1.4497 - Calc  
Bond 109. Atoms  682 [ C4'   G   22  A] ->  684 [ C3'   G   22  A]c   1.5336 - Calc  
Bond 110. Atoms  682 [ C4'   G   22  A] ->  683 [ O4'   G   22  A]c   1.4418 - Calc  
Bond 111. Atoms  681 [ C5'   G   22  A] ->  682 [ C4'   G   22  A]cr  1.5398 - Calc  
Bond 112. Atoms  680 [ O5'   G   22  A] ->  681 [ C5'   G   22  A]cr  1.4431 - Calc  
Bond 113. Atoms  677 [ P     G   22  A] ->  680 [ O5'   G   22  A]cr  1.6191 - Calc  
Bond 114. Atoms  677 [ P     G   22  A] ->  679 [ OP2   G   22  A]ce  1.5313 - Calc  
Bond 115. Atoms  677 [ P     G   22  A] ->  678 [ OP1   G   22  A]ce  1.5307 - Calc  
Bond 116. Atoms  664 [ N3    A   21  A] ->  665 [ C4    A   21  A]c   1.4659 - Calc  
Bond 117. Atoms  663 [ C2    A   21  A] ->  664 [ N3    A   21  A]c   1.3088 d Calc  
Bond 118. Atoms  662 [ N1    A   21  A] ->  663 [ C2    A   21  A]c   1.3152 - Calc  
Bond 119. Atoms  660 [ C6    A   21  A] ->  662 [ N1    A   21  A]c   1.3197 d Calc  
Bond 120. Atoms  660 [ C6    A   21  A] ->  661 [ N6    A   21  A]ce  1.3257 - Calc  
Bond 121. Atoms  659 [ C5    A   21  A] ->  665 [ C4    A   21  A]c   1.4580 d Calc  
Bond 122. Atoms  659 [ C5    A   21  A] ->  660 [ C6    A   21  A]c   1.4463 - Calc  
Bond 123. Atoms  658 [ N7    A   21  A] ->  659 [ C5    A   21  A]c   1.3856 - Calc  
Bond 124. Atoms  657 [ C8    A   21  A] ->  658 [ N7    A   21  A]c   1.3724 d Calc  
Bond 125. Atoms  656 [ N9    A   21  A] ->  665 [ C4    A   21  A]c   1.3924 - Calc  
Bond 126. Atoms  656 [ N9    A   21  A] ->  657 [ C8    A   21  A]c   1.3861 - Calc  
Bond 127. Atoms  655 [ C1'   A   21  A] ->  656 [ N9    A   21  A]cr  1.4925 - Calc  
Bond 128. Atoms  653 [ C2'   A   21  A] ->  655 [ C1'   A   21  A]c   1.5447 - Calc  
Bond 129. Atoms  653 [ C2'   A   21  A] ->  654 [ O2'   A   21  A]ce  1.4250 - Calc  
Bond 130. Atoms  651 [ C3'   A   21  A] ->  653 [ C2'   A   21  A]c   1.5247 - Calc  
Bond 131. Atoms  651 [ C3'   A   21  A] ->  652 [ O3'   A   21  A]ce  1.4378 - Calc  
Bond 132. Atoms  650 [ O4'   A   21  A] ->  655 [ C1'   A   21  A]c   1.4463 - Calc  
Bond 133. Atoms  649 [ C4'   A   21  A] ->  651 [ C3'   A   21  A]c   1.5320 - Calc  
Bond 134. Atoms  649 [ C4'   A   21  A] ->  650 [ O4'   A   21  A]c   1.4382 - Calc  
Bond 135. Atoms  648 [ C5'   A   21  A] ->  649 [ C4'   A   21  A]cr  1.5395 - Calc  
Bond 136. Atoms  647 [ O5'   A   21  A] ->  648 [ C5'   A   21  A]cr  1.4392 - Calc  
Bond 137. Atoms  644 [ P     A   21  A] ->  647 [ O5'   A   21  A]cr  1.6224 - Calc  
Bond 138. Atoms  644 [ P     A   21  A] ->  646 [ OP2   A   21  A]ce  1.5265 - Calc  
Bond 139. Atoms  644 [ P     A   21  A] ->  645 [ OP1   A   21  A]ce  1.5306 - Calc  
Bond 140. Atoms  631 [ N3    A   20  A] ->  632 [ C4    A   20  A]c   1.4663 - Calc  
Bond 141. Atoms  630 [ C2    A   20  A] ->  631 [ N3    A   20  A]c   1.3084 d Calc  
Bond 142. Atoms  629 [ N1    A   20  A] ->  630 [ C2    A   20  A]c   1.3162 - Calc  
Bond 143. Atoms  627 [ C6    A   20  A] ->  629 [ N1    A   20  A]c   1.3197 d Calc  
Bond 144. Atoms  627 [ C6    A   20  A] ->  628 [ N6    A   20  A]ce  1.3299 - Calc  
Bond 145. Atoms  626 [ C5    A   20  A] ->  632 [ C4    A   20  A]c   1.4622 d Calc  
Bond 146. Atoms  626 [ C5    A   20  A] ->  627 [ C6    A   20  A]c   1.4487 - Calc  
Bond 147. Atoms  625 [ N7    A   20  A] ->  626 [ C5    A   20  A]c   1.3879 - Calc  
Bond 148. Atoms  624 [ C8    A   20  A] ->  625 [ N7    A   20  A]c   1.3798 d Calc  
Bond 149. Atoms  623 [ N9    A   20  A] ->  632 [ C4    A   20  A]c   1.3955 - Calc  
Bond 150. Atoms  623 [ N9    A   20  A] ->  624 [ C8    A   20  A]c   1.3915 - Calc  
Bond 151. Atoms  622 [ C1'   A   20  A] ->  623 [ N9    A   20  A]cr  1.4999 - Calc  
Bond 152. Atoms  620 [ C2'   A   20  A] ->  622 [ C1'   A   20  A]c   1.5450 - Calc  
Bond 153. Atoms  620 [ C2'   A   20  A] ->  621 [ O2'   A   20  A]ce  1.4241 - Calc  
Bond 154. Atoms  618 [ C3'   A   20  A] ->  620 [ C2'   A   20  A]c   1.5339 - Calc  
Bond 155. Atoms  618 [ C3'   A   20  A] ->  619 [ O3'   A   20  A]ce  1.4452 - Calc  
Bond 156. Atoms  617 [ O4'   A   20  A] ->  622 [ C1'   A   20  A]c   1.4446 - Calc  
Bond 157. Atoms  616 [ C4'   A   20  A] ->  618 [ C3'   A   20  A]c   1.5360 - Calc  
Bond 158. Atoms  616 [ C4'   A   20  A] ->  617 [ O4'   A   20  A]c   1.4378 - Calc  
Bond 159. Atoms  615 [ C5'   A   20  A] ->  616 [ C4'   A   20  A]cr  1.5402 - Calc  
Bond 160. Atoms  614 [ O5'   A   20  A] ->  615 [ C5'   A   20  A]cr  1.4414 - Calc  
Bond 161. Atoms  611 [ P     A   20  A] ->  614 [ O5'   A   20  A]cr  1.6259 - Calc  
Bond 162. Atoms  611 [ P     A   20  A] ->  613 [ OP2   A   20  A]ce  1.5322 - Calc  
Bond 163. Atoms  611 [ P     A   20  A] ->  612 [ OP1   A   20  A]ce  1.5319 - Calc  
Bond 164. Atoms  598 [ N3    G   19  A] ->  599 [ C4    G   19  A]c   1.4437 - Calc  
Bond 165. Atoms  596 [ C2    G   19  A] ->  598 [ N3    G   19  A]c   1.2919 d Calc  
Bond 166. Atoms  596 [ C2    G   19  A] ->  597 [ N2    G   19  A]ce  1.4072 - Calc  
Bond 167. Atoms  595 [ N1    G   19  A] ->  596 [ C2    G   19  A]c   1.4756 - Calc  
Bond 168. Atoms  593 [ C6    G   19  A] ->  595 [ N1    G   19  A]c   1.3604 - Calc  
Bond 169. Atoms  593 [ C6    G   19  A] ->  594 [ O6    G   19  A]ce  1.2301 d Calc  
Bond 170. Atoms  592 [ C5    G   19  A] ->  599 [ C4    G   19  A]c   1.4374 d Calc  
Bond 171. Atoms  592 [ C5    G   19  A] ->  593 [ C6    G   19  A]c   1.5520 - Calc  
Bond 172. Atoms  591 [ N7    G   19  A] ->  592 [ C5    G   19  A]c   1.3771 - Calc  
Bond 173. Atoms  590 [ C8    G   19  A] ->  591 [ N7    G   19  A]c   1.3771 d Calc  
Bond 174. Atoms  589 [ N9    G   19  A] ->  599 [ C4    G   19  A]c   1.3875 - Calc  
Bond 175. Atoms  589 [ N9    G   19  A] ->  590 [ C8    G   19  A]c   1.3925 - Calc  
Bond 176. Atoms  588 [ C1'   G   19  A] ->  589 [ N9    G   19  A]cr  1.5007 - Calc  
Bond 177. Atoms  586 [ C2'   G   19  A] ->  588 [ C1'   G   19  A]c   1.5445 - Calc  
Bond 178. Atoms  586 [ C2'   G   19  A] ->  587 [ O2'   G   19  A]ce  1.4266 - Calc  
Bond 179. Atoms  584 [ C3'   G   19  A] ->  586 [ C2'   G   19  A]c   1.5322 - Calc  
Bond 180. Atoms  584 [ C3'   G   19  A] ->  585 [ O3'   G   19  A]ce  1.4406 - Calc  
Bond 181. Atoms  583 [ O4'   G   19  A] ->  588 [ C1'   G   19  A]c   1.4370 - Calc  
Bond 182. Atoms  582 [ C4'   G   19  A] ->  584 [ C3'   G   19  A]c   1.5399 - Calc  
Bond 183. Atoms  582 [ C4'   G   19  A] ->  583 [ O4'   G   19  A]c   1.4390 - Calc  
Bond 184. Atoms  581 [ C5'   G   19  A] ->  582 [ C4'   G   19  A]cr  1.5365 - Calc  
Bond 185. Atoms  580 [ O5'   G   19  A] ->  581 [ C5'   G   19  A]cr  1.4374 - Calc  
Bond 186. Atoms  577 [ P     G   19  A] ->  580 [ O5'   G   19  A]cr  1.6180 - Calc  
Bond 187. Atoms  577 [ P     G   19  A] ->  579 [ OP2   G   19  A]ce  1.5321 - Calc  
Bond 188. Atoms  577 [ P     G   19  A] ->  578 [ OP1   G   19  A]ce  1.5305 - Calc  
Bond 189. Atoms  215 [ N3    A    7  A] ->  216 [ C4    A    7  A]c   1.4660 - Calc  
Bond 190. Atoms  214 [ C2    A    7  A] ->  215 [ N3    A    7  A]c   1.3091 d Calc  
Bond 191. Atoms  213 [ N1    A    7  A] ->  214 [ C2    A    7  A]c   1.3155 - Calc  
Bond 192. Atoms  211 [ C6    A    7  A] ->  213 [ N1    A    7  A]c   1.3196 d Calc  
Bond 193. Atoms  211 [ C6    A    7  A] ->  212 [ N6    A    7  A]ce  1.3290 - Calc  
Bond 194. Atoms  210 [ C5    A    7  A] ->  216 [ C4    A    7  A]c   1.4612 d Calc  
Bond 195. Atoms  210 [ C5    A    7  A] ->  211 [ C6    A    7  A]c   1.4487 - Calc  
Bond 196. Atoms  209 [ N7    A    7  A] ->  210 [ C5    A    7  A]c   1.3850 - Calc  
Bond 197. Atoms  208 [ C8    A    7  A] ->  209 [ N7    A    7  A]c   1.3756 d Calc  
Bond 198. Atoms  207 [ N9    A    7  A] ->  216 [ C4    A    7  A]c   1.3959 - Calc  
Bond 199. Atoms  207 [ N9    A    7  A] ->  208 [ C8    A    7  A]c   1.3947 - Calc  
Bond 200. Atoms  206 [ C1'   A    7  A] ->  207 [ N9    A    7  A]cr  1.5034 - Calc  
Bond 201. Atoms  204 [ C2'   A    7  A] ->  206 [ C1'   A    7  A]c   1.5432 - Calc  
Bond 202. Atoms  204 [ C2'   A    7  A] ->  205 [ O2'   A    7  A]ce  1.4249 - Calc  
Bond 203. Atoms  202 [ C3'   A    7  A] ->  204 [ C2'   A    7  A]c   1.5300 - Calc  
Bond 204. Atoms  202 [ C3'   A    7  A] ->  203 [ O3'   A    7  A]ce  1.4401 - Calc  
Bond 205. Atoms  201 [ O4'   A    7  A] ->  206 [ C1'   A    7  A]c   1.4449 - Calc  
Bond 206. Atoms  200 [ C4'   A    7  A] ->  202 [ C3'   A    7  A]c   1.5353 - Calc  
Bond 207. Atoms  200 [ C4'   A    7  A] ->  201 [ O4'   A    7  A]c   1.4403 - Calc  
Bond 208. Atoms  199 [ C5'   A    7  A] ->  200 [ C4'   A    7  A]cr  1.5382 - Calc  
Bond 209. Atoms  198 [ O5'   A    7  A] ->  199 [ C5'   A    7  A]cr  1.4368 - Calc  
Bond 210. Atoms  195 [ P     A    7  A] ->  198 [ O5'   A    7  A]cr  1.6147 - Calc  
Bond 211. Atoms  195 [ P     A    7  A] ->  197 [ OP2   A    7  A]ce  1.5308 - Calc  
Bond 212. Atoms  195 [ P     A    7  A] ->  196 [ OP1   A    7  A]ce  1.5307 - Calc  
Bond 213. Atoms  182 [ C5    C    6  A] ->  183 [ C6    C    6  A]c   1.3646 d Calc  
Bond 214. Atoms  180 [ C4    C    6  A] ->  182 [ C5    C    6  A]c   1.3694 - Calc  
Bond 215. Atoms  180 [ C4    C    6  A] ->  181 [ N4    C    6  A]ce  1.4100 - Calc  
Bond 216. Atoms  179 [ N3    C    6  A] ->  180 [ C4    C    6  A]c   1.2999 d Calc  
Bond 217. Atoms  177 [ C2    C    6  A] ->  179 [ N3    C    6  A]c   1.4732 - Calc  
Bond 218. Atoms  177 [ C2    C    6  A] ->  178 [ O2    C    6  A]ce  1.2351 d Calc  
Bond 219. Atoms  176 [ N1    C    6  A] ->  183 [ C6    C    6  A]c   1.4988 - Calc  
Bond 220. Atoms  176 [ N1    C    6  A] ->  177 [ C2    C    6  A]c   1.3944 - Calc  
Bond 221. Atoms  175 [ C1'   C    6  A] ->  176 [ N1    C    6  A]cr  1.4989 - Calc  
Bond 222. Atoms  173 [ C2'   C    6  A] ->  175 [ C1'   C    6  A]c   1.5450 - Calc  
Bond 223. Atoms  173 [ C2'   C    6  A] ->  174 [ O2'   C    6  A]ce  1.4254 - Calc  
Bond 224. Atoms  171 [ C3'   C    6  A] ->  173 [ C2'   C    6  A]c   1.5336 - Calc  
Bond 225. Atoms  171 [ C3'   C    6  A] ->  172 [ O3'   C    6  A]ce  1.4388 - Calc  
Bond 226. Atoms  170 [ O4'   C    6  A] ->  175 [ C1'   C    6  A]c   1.4528 - Calc  
Bond 227. Atoms  169 [ C4'   C    6  A] ->  171 [ C3'   C    6  A]c   1.5320 - Calc  
Bond 228. Atoms  169 [ C4'   C    6  A] ->  170 [ O4'   C    6  A]c   1.4423 - Calc  
Bond 229. Atoms  168 [ C5'   C    6  A] ->  169 [ C4'   C    6  A]cr  1.5408 - Calc  
Bond 230. Atoms  167 [ O5'   C    6  A] ->  168 [ C5'   C    6  A]cr  1.4375 - Calc  
Bond 231. Atoms  164 [ P     C    6  A] ->  167 [ O5'   C    6  A]cr  1.6241 - Calc  
Bond 232. Atoms  164 [ P     C    6  A] ->  166 [ OP2   C    6  A]ce  1.5299 - Calc  
Bond 233. Atoms  164 [ P     C    6  A] ->  165 [ OP1   C    6  A]ce  1.5303 - Calc  
Bond 234. Atoms  152 [ C5    U    5  A] ->  153 [ C6    U    5  A]c   1.3555 - Calc  
Bond 235. Atoms  150 [ C4    U    5  A] ->  152 [ C5    U    5  A]c   1.5489 - Calc  
Bond 236. Atoms  150 [ C4    U    5  A] ->  151 [ O4    U    5  A]ce  1.2270 d Calc  
Bond 237. Atoms  149 [ N3    U    5  A] ->  150 [ C4    U    5  A]c   1.3605 - Calc  
Bond 238. Atoms  147 [ C2    U    5  A] ->  149 [ N3    U    5  A]c   1.3656 - Calc  
Bond 239. Atoms  147 [ C2    U    5  A] ->  148 [ O2    U    5  A]ce  1.2338 d Calc  
Bond 240. Atoms  146 [ N1    U    5  A] ->  153 [ C6    U    5  A]c   1.4926 - Calc  
Bond 241. Atoms  146 [ N1    U    5  A] ->  147 [ C2    U    5  A]c   1.3984 - Calc  
Bond 242. Atoms  145 [ C1'   U    5  A] ->  146 [ N1    U    5  A]cr  1.4997 - Calc  
Bond 243. Atoms  143 [ C2'   U    5  A] ->  145 [ C1'   U    5  A]c   1.5419 - Calc  
Bond 244. Atoms  143 [ C2'   U    5  A] ->  144 [ O2'   U    5  A]ce  1.4267 - Calc  
Bond 245. Atoms  141 [ C3'   U    5  A] ->  143 [ C2'   U    5  A]c   1.5292 - Calc  
Bond 246. Atoms  141 [ C3'   U    5  A] ->  142 [ O3'   U    5  A]ce  1.4404 - Calc  
Bond 247. Atoms  140 [ O4'   U    5  A] ->  145 [ C1'   U    5  A]c   1.4537 - Calc  
Bond 248. Atoms  139 [ C4'   U    5  A] ->  141 [ C3'   U    5  A]c   1.5310 - Calc  
Bond 249. Atoms  139 [ C4'   U    5  A] ->  140 [ O4'   U    5  A]c   1.4440 - Calc  
Bond 250. Atoms  138 [ C5'   U    5  A] ->  139 [ C4'   U    5  A]cr  1.5381 - Calc  
Bond 251. Atoms  137 [ O5'   U    5  A] ->  138 [ C5'   U    5  A]cr  1.4364 - Calc  
Bond 252. Atoms  134 [ P     U    5  A] ->  137 [ O5'   U    5  A]cr  1.6186 - Calc  
Bond 253. Atoms  134 [ P     U    5  A] ->  136 [ OP2   U    5  A]ce  1.5316 - Calc  
Bond 254. Atoms  134 [ P     U    5  A] ->  135 [ OP1   U    5  A]ce  1.5301 - Calc  
Bond 255. Atoms  121 [ N3    G    4  A] ->  122 [ C4    G    4  A]c   1.4495 - Calc  
Bond 256. Atoms  119 [ C2    G    4  A] ->  121 [ N3    G    4  A]c   1.2958 d Calc  
Bond 257. Atoms  119 [ C2    G    4  A] ->  120 [ N2    G    4  A]ce  1.4092 - Calc  
Bond 258. Atoms  118 [ N1    G    4  A] ->  119 [ C2    G    4  A]c   1.4762 - Calc  
Bond 259. Atoms  116 [ C6    G    4  A] ->  118 [ N1    G    4  A]c   1.3629 - Calc  
Bond 260. Atoms  116 [ C6    G    4  A] ->  117 [ O6    G    4  A]ce  1.2293 d Calc  
Bond 261. Atoms  115 [ C5    G    4  A] ->  122 [ C4    G    4  A]c   1.4347 d Calc  
Bond 262. Atoms  115 [ C5    G    4  A] ->  116 [ C6    G    4  A]c   1.5423 - Calc  
Bond 263. Atoms  114 [ N7    G    4  A] ->  115 [ C5    G    4  A]c   1.3703 - Calc  
Bond 264. Atoms  113 [ C8    G    4  A] ->  114 [ N7    G    4  A]c   1.3700 d Calc  
Bond 265. Atoms  112 [ N9    G    4  A] ->  122 [ C4    G    4  A]c   1.3909 - Calc  
Bond 266. Atoms  112 [ N9    G    4  A] ->  113 [ C8    G    4  A]c   1.3870 - Calc  
Bond 267. Atoms  111 [ C1'   G    4  A] ->  112 [ N9    G    4  A]cr  1.4956 - Calc  
Bond 268. Atoms  109 [ C2'   G    4  A] ->  111 [ C1'   G    4  A]c   1.5426 - Calc  
Bond 269. Atoms  109 [ C2'   G    4  A] ->  110 [ O2'   G    4  A]ce  1.4254 - Calc  
Bond 270. Atoms  107 [ C3'   G    4  A] ->  109 [ C2'   G    4  A]c   1.5297 - Calc  
Bond 271. Atoms  107 [ C3'   G    4  A] ->  108 [ O3'   G    4  A]ce  1.4381 - Calc  
Bond 272. Atoms  106 [ O4'   G    4  A] ->  111 [ C1'   G    4  A]c   1.4475 - Calc  
Bond 273. Atoms  105 [ C4'   G    4  A] ->  107 [ C3'   G    4  A]c   1.5366 - Calc  
Bond 274. Atoms  105 [ C4'   G    4  A] ->  106 [ O4'   G    4  A]c   1.4428 - Calc  
Bond 275. Atoms  104 [ C5'   G    4  A] ->  105 [ C4'   G    4  A]cr  1.5381 - Calc  
Bond 276. Atoms  103 [ O5'   G    4  A] ->  104 [ C5'   G    4  A]cr  1.4352 - Calc  
Bond 277. Atoms  100 [ P     G    4  A] ->  103 [ O5'   G    4  A]cr  1.6163 - Calc  
Bond 278. Atoms  100 [ P     G    4  A] ->  102 [ OP2   G    4  A]ce  1.5294 - Calc  
Bond 279. Atoms  100 [ P     G    4  A] ->  101 [ OP1   G    4  A]ce  1.5316 - Calc  
Bond 280. Atoms   87 [ C5    C    3  A] ->   88 [ C6    C    3  A]c   1.3653 d Calc  
Bond 281. Atoms   85 [ C4    C    3  A] ->   87 [ C5    C    3  A]c   1.3695 - Calc  
Bond 282. Atoms   85 [ C4    C    3  A] ->   86 [ N4    C    3  A]ce  1.4146 - Calc  
Bond 283. Atoms   84 [ N3    C    3  A] ->   85 [ C4    C    3  A]c   1.2994 d Calc  
Bond 284. Atoms   82 [ C2    C    3  A] ->   84 [ N3    C    3  A]c   1.4742 - Calc  
Bond 285. Atoms   82 [ C2    C    3  A] ->   83 [ O2    C    3  A]ce  1.2328 d Calc  
Bond 286. Atoms   81 [ N1    C    3  A] ->   88 [ C6    C    3  A]c   1.4982 - Calc  
Bond 287. Atoms   81 [ N1    C    3  A] ->   82 [ C2    C    3  A]c   1.3931 - Calc  
Bond 288. Atoms   80 [ C1'   C    3  A] ->   81 [ N1    C    3  A]cr  1.4997 - Calc  
Bond 289. Atoms   78 [ C2'   C    3  A] ->   80 [ C1'   C    3  A]c   1.5466 - Calc  
Bond 290. Atoms   78 [ C2'   C    3  A] ->   79 [ O2'   C    3  A]ce  1.4252 - Calc  
Bond 291. Atoms   76 [ C3'   C    3  A] ->   78 [ C2'   C    3  A]c   1.5305 - Calc  
Bond 292. Atoms   76 [ C3'   C    3  A] ->   77 [ O3'   C    3  A]ce  1.4391 - Calc  
Bond 293. Atoms   75 [ O4'   C    3  A] ->   80 [ C1'   C    3  A]c   1.4525 - Calc  
Bond 294. Atoms   74 [ C4'   C    3  A] ->   76 [ C3'   C    3  A]c   1.5335 - Calc  
Bond 295. Atoms   74 [ C4'   C    3  A] ->   75 [ O4'   C    3  A]c   1.4412 - Calc  
Bond 296. Atoms   73 [ C5'   C    3  A] ->   74 [ C4'   C    3  A]cr  1.5380 - Calc  
Bond 297. Atoms   72 [ O5'   C    3  A] ->   73 [ C5'   C    3  A]cr  1.4357 - Calc  
Bond 298. Atoms   69 [ P     C    3  A] ->   72 [ O5'   C    3  A]cr  1.6174 - Calc  
Bond 299. Atoms   69 [ P     C    3  A] ->   71 [ OP2   C    3  A]ce  1.5300 - Calc  
Bond 300. Atoms   69 [ P     C    3  A] ->   70 [ OP1   C    3  A]ce  1.5313 - Calc  
