# Supplementary material for: RPocket: an intuitive database of RNA pocket topology information with RNA-ligand data resources
Source: BMC Bioinformatics. 2021 Sep 8;22:428. doi: 10.1186/s12859-021-04349-4 (PMC8424408; doi:10.1186/s12859-021-04349-4)
Supplement: Supplementary file 6 — Additional file 6. Folder S2: Interaction info of RNA-ligand complexes. [file 12859_2021_4349_MOESM6_ESM.zip › 12859_2021_4349_MOESM6_ESM/1C0O/ligplot.bonds]

Bond   0. Atoms  452 [ N3  NCO   15  A] ->  371 [ C4    U   12  A]n E 3.7237 - HBPLUS
Bond   1. Atoms  452 [ N3  NCO   15  A] ->  337 [ C6    G   11  A]n E 3.8646 - HBPLUS
Bond   2. Atoms  454 [ N5  NCO   15  A] ->  117 [ C4    U    4  A]n E 3.7443 - HBPLUS
Bond   3. Atoms  454 [ N5  NCO   15  A] ->   83 [ C6    G    3  A]n E 3.7400 - HBPLUS
Bond   4. Atoms  454 [ N5  NCO   15  A] ->   82 [ C5    G    3  A]n E 3.6632 - HBPLUS
Bond   5. Atoms  454 [ N5  NCO   15  A] ->   49 [ C6    G    2  A]n E 3.6068 - HBPLUS
Bond   6. Atoms  454 [ N5  NCO   15  A] ->   48 [ C5    G    2  A]n E 3.5337 - HBPLUS
Bond   7. Atoms  452 [ N3  NCO   15  A] ->  372 [ O4    U   12  A]H E 3.0357 - HBPLUS
Bond   8. Atoms  450 [ N1  NCO   15  A] ->  372 [ O4    U   12  A]H E 3.0870 - HBPLUS
Bond   9. Atoms  452 [ N3  NCO   15  A] ->  338 [ O6    G   11  A]H E 3.1553 - HBPLUS
Bond  10. Atoms  452 [ N3  NCO   15  A] ->  335 [ N7    G   11  A]H E 3.3099 - HBPLUS
Bond  11. Atoms  454 [ N5  NCO   15  A] ->  118 [ O4    U    4  A]H E 3.0685 - HBPLUS
Bond  12. Atoms  454 [ N5  NCO   15  A] ->   84 [ O6    G    3  A]H E 3.1497 - HBPLUS
Bond  13. Atoms  454 [ N5  NCO   15  A] ->   81 [ N7    G    3  A]H E 2.9224 - HBPLUS
Bond  14. Atoms  454 [ N5  NCO   15  A] ->   50 [ O6    G    2  A]H E 3.3050 - HBPLUS
Bond  15. Atoms  450 [ N1  NCO   15  A] ->   50 [ O6    G    2  A]H E 3.1296 - HBPLUS
Bond  16. Atoms  454 [ N5  NCO   15  A] ->   47 [ N7    G    2  A]H E 3.1328 - HBPLUS
Bond  17. Atoms  453 [ N4  NCO   15  A] ->   47 [ N7    G    2  A]H E 3.3283 - HBPLUS
Bond  18. Atoms  373 [ C5    U   12  A] ->  374 [ C6    U   12  A]c   1.3539 - Calc  
Bond  19. Atoms  371 [ C4    U   12  A] ->  373 [ C5    U   12  A]c   1.4444 - Calc  
Bond  20. Atoms  371 [ C4    U   12  A] ->  372 [ O4    U   12  A]ce  1.2251 d Calc  
Bond  21. Atoms  370 [ N3    U   12  A] ->  371 [ C4    U   12  A]c   1.3772 - Calc  
Bond  22. Atoms  368 [ C2    U   12  A] ->  370 [ N3    U   12  A]c   1.3772 - Calc  
Bond  23. Atoms  368 [ C2    U   12  A] ->  369 [ O2    U   12  A]ce  1.2286 d Calc  
Bond  24. Atoms  367 [ N1    U   12  A] ->  374 [ C6    U   12  A]c   1.3724 - Calc  
Bond  25. Atoms  367 [ N1    U   12  A] ->  368 [ C2    U   12  A]c   1.3816 - Calc  
Bond  26. Atoms  366 [ C1'   U   12  A] ->  367 [ N1    U   12  A]cr  1.4790 - Calc  
Bond  27. Atoms  364 [ C2'   U   12  A] ->  366 [ C1'   U   12  A]c   1.5300 - Calc  
Bond  28. Atoms  364 [ C2'   U   12  A] ->  365 [ O2'   U   12  A]ce  1.4302 - Calc  
Bond  29. Atoms  362 [ C3'   U   12  A] ->  364 [ C2'   U   12  A]c   1.5190 - Calc  
Bond  30. Atoms  362 [ C3'   U   12  A] ->  363 [ O3'   U   12  A]ce  1.4327 - Calc  
Bond  31. Atoms  361 [ O4'   U   12  A] ->  366 [ C1'   U   12  A]c   1.4413 - Calc  
Bond  32. Atoms  360 [ C4'   U   12  A] ->  362 [ C3'   U   12  A]c   1.5152 - Calc  
Bond  33. Atoms  360 [ C4'   U   12  A] ->  361 [ O4'   U   12  A]c   1.4324 - Calc  
Bond  34. Atoms  359 [ C5'   U   12  A] ->  360 [ C4'   U   12  A]cr  1.5255 - Calc  
Bond  35. Atoms  358 [ O5'   U   12  A] ->  359 [ C5'   U   12  A]cr  1.4343 - Calc  
Bond  36. Atoms  355 [ P     U   12  A] ->  358 [ O5'   U   12  A]cr  1.6128 - Calc  
Bond  37. Atoms  355 [ P     U   12  A] ->  357 [ OP2   U   12  A]ce  1.4798 - Calc  
Bond  38. Atoms  355 [ P     U   12  A] ->  356 [ OP1   U   12  A]ce  1.4811 - Calc  
Bond  39. Atoms  342 [ N3    G   11  A] ->  343 [ C4    G   11  A]c   1.3551 - Calc  
Bond  40. Atoms  340 [ C2    G   11  A] ->  342 [ N3    G   11  A]c   1.3303 d Calc  
Bond  41. Atoms  340 [ C2    G   11  A] ->  341 [ N2    G   11  A]ce  1.3250 - Calc  
Bond  42. Atoms  339 [ N1    G   11  A] ->  340 [ C2    G   11  A]c   1.3713 - Calc  
Bond  43. Atoms  337 [ C6    G   11  A] ->  339 [ N1    G   11  A]c   1.3823 - Calc  
Bond  44. Atoms  337 [ C6    G   11  A] ->  338 [ O6    G   11  A]ce  1.2278 d Calc  
Bond  45. Atoms  336 [ C5    G   11  A] ->  343 [ C4    G   11  A]c   1.3732 d Calc  
Bond  46. Atoms  336 [ C5    G   11  A] ->  337 [ C6    G   11  A]c   1.4227 - Calc  
Bond  47. Atoms  335 [ N7    G   11  A] ->  336 [ C5    G   11  A]c   1.3902 - Calc  
Bond  48. Atoms  334 [ C8    G   11  A] ->  335 [ N7    G   11  A]c   1.3042 d Calc  
Bond  49. Atoms  333 [ N9    G   11  A] ->  343 [ C4    G   11  A]c   1.3730 - Calc  
Bond  50. Atoms  333 [ N9    G   11  A] ->  334 [ C8    G   11  A]c   1.3727 - Calc  
Bond  51. Atoms  332 [ C1'   G   11  A] ->  333 [ N9    G   11  A]cr  1.4768 - Calc  
Bond  52. Atoms  330 [ C2'   G   11  A] ->  332 [ C1'   G   11  A]c   1.5334 - Calc  
Bond  53. Atoms  330 [ C2'   G   11  A] ->  331 [ O2'   G   11  A]ce  1.4329 - Calc  
Bond  54. Atoms  328 [ C3'   G   11  A] ->  330 [ C2'   G   11  A]c   1.5212 - Calc  
Bond  55. Atoms  328 [ C3'   G   11  A] ->  329 [ O3'   G   11  A]ce  1.4356 - Calc  
Bond  56. Atoms  327 [ O4'   G   11  A] ->  332 [ C1'   G   11  A]c   1.4415 - Calc  
Bond  57. Atoms  326 [ C4'   G   11  A] ->  328 [ C3'   G   11  A]c   1.5153 - Calc  
Bond  58. Atoms  326 [ C4'   G   11  A] ->  327 [ O4'   G   11  A]c   1.4318 - Calc  
Bond  59. Atoms  325 [ C5'   G   11  A] ->  326 [ C4'   G   11  A]cr  1.5267 - Calc  
Bond  60. Atoms  324 [ O5'   G   11  A] ->  325 [ C5'   G   11  A]cr  1.4336 - Calc  
Bond  61. Atoms  321 [ P     G   11  A] ->  324 [ O5'   G   11  A]cr  1.6136 - Calc  
Bond  62. Atoms  321 [ P     G   11  A] ->  323 [ OP2   G   11  A]ce  1.4794 - Calc  
Bond  63. Atoms  321 [ P     G   11  A] ->  322 [ OP1   G   11  A]ce  1.4805 - Calc  
Bond  64. Atoms  119 [ C5    U    4  A] ->  120 [ C6    U    4  A]c   1.3545 - Calc  
Bond  65. Atoms  117 [ C4    U    4  A] ->  119 [ C5    U    4  A]c   1.4439 - Calc  
Bond  66. Atoms  117 [ C4    U    4  A] ->  118 [ O4    U    4  A]ce  1.2264 d Calc  
Bond  67. Atoms  116 [ N3    U    4  A] ->  117 [ C4    U    4  A]c   1.3786 - Calc  
Bond  68. Atoms  114 [ C2    U    4  A] ->  116 [ N3    U    4  A]c   1.3769 - Calc  
Bond  69. Atoms  114 [ C2    U    4  A] ->  115 [ O2    U    4  A]ce  1.2289 d Calc  
Bond  70. Atoms  113 [ N1    U    4  A] ->  120 [ C6    U    4  A]c   1.3723 - Calc  
Bond  71. Atoms  113 [ N1    U    4  A] ->  114 [ C2    U    4  A]c   1.3824 - Calc  
Bond  72. Atoms  112 [ C1'   U    4  A] ->  113 [ N1    U    4  A]cr  1.4794 - Calc  
Bond  73. Atoms  110 [ C2'   U    4  A] ->  112 [ C1'   U    4  A]c   1.5292 - Calc  
Bond  74. Atoms  110 [ C2'   U    4  A] ->  111 [ O2'   U    4  A]ce  1.4309 - Calc  
Bond  75. Atoms  108 [ C3'   U    4  A] ->  110 [ C2'   U    4  A]c   1.5183 - Calc  
Bond  76. Atoms  108 [ C3'   U    4  A] ->  109 [ O3'   U    4  A]ce  1.4328 - Calc  
Bond  77. Atoms  107 [ O4'   U    4  A] ->  112 [ C1'   U    4  A]c   1.4415 - Calc  
Bond  78. Atoms  106 [ C4'   U    4  A] ->  108 [ C3'   U    4  A]c   1.5155 - Calc  
Bond  79. Atoms  106 [ C4'   U    4  A] ->  107 [ O4'   U    4  A]c   1.4344 - Calc  
Bond  80. Atoms  105 [ C5'   U    4  A] ->  106 [ C4'   U    4  A]cr  1.5261 - Calc  
Bond  81. Atoms  104 [ O5'   U    4  A] ->  105 [ C5'   U    4  A]cr  1.4338 - Calc  
Bond  82. Atoms  101 [ P     U    4  A] ->  104 [ O5'   U    4  A]cr  1.6129 - Calc  
Bond  83. Atoms  101 [ P     U    4  A] ->  103 [ OP2   U    4  A]ce  1.4793 - Calc  
Bond  84. Atoms  101 [ P     U    4  A] ->  102 [ OP1   U    4  A]ce  1.4798 - Calc  
Bond  85. Atoms   88 [ N3    G    3  A] ->   89 [ C4    G    3  A]c   1.3539 - Calc  
Bond  86. Atoms   86 [ C2    G    3  A] ->   88 [ N3    G    3  A]c   1.3316 d Calc  
Bond  87. Atoms   86 [ C2    G    3  A] ->   87 [ N2    G    3  A]ce  1.3245 - Calc  
Bond  88. Atoms   85 [ N1    G    3  A] ->   86 [ C2    G    3  A]c   1.3709 - Calc  
Bond  89. Atoms   83 [ C6    G    3  A] ->   85 [ N1    G    3  A]c   1.3805 - Calc  
Bond  90. Atoms   83 [ C6    G    3  A] ->   84 [ O6    G    3  A]ce  1.2260 d Calc  
Bond  91. Atoms   82 [ C5    G    3  A] ->   89 [ C4    G    3  A]c   1.3720 d Calc  
Bond  92. Atoms   82 [ C5    G    3  A] ->   83 [ C6    G    3  A]c   1.4213 - Calc  
Bond  93. Atoms   81 [ N7    G    3  A] ->   82 [ C5    G    3  A]c   1.3899 - Calc  
Bond  94. Atoms   80 [ C8    G    3  A] ->   81 [ N7    G    3  A]c   1.3032 d Calc  
Bond  95. Atoms   79 [ N9    G    3  A] ->   89 [ C4    G    3  A]c   1.3732 - Calc  
Bond  96. Atoms   79 [ N9    G    3  A] ->   80 [ C8    G    3  A]c   1.3702 - Calc  
Bond  97. Atoms   78 [ C1'   G    3  A] ->   79 [ N9    G    3  A]cr  1.4763 - Calc  
Bond  98. Atoms   76 [ C2'   G    3  A] ->   78 [ C1'   G    3  A]c   1.5334 - Calc  
Bond  99. Atoms   76 [ C2'   G    3  A] ->   77 [ O2'   G    3  A]ce  1.4325 - Calc  
Bond 100. Atoms   74 [ C3'   G    3  A] ->   76 [ C2'   G    3  A]c   1.5209 - Calc  
Bond 101. Atoms   74 [ C3'   G    3  A] ->   75 [ O3'   G    3  A]ce  1.4336 - Calc  
Bond 102. Atoms   73 [ O4'   G    3  A] ->   78 [ C1'   G    3  A]c   1.4434 - Calc  
Bond 103. Atoms   72 [ C4'   G    3  A] ->   74 [ C3'   G    3  A]c   1.5131 - Calc  
Bond 104. Atoms   72 [ C4'   G    3  A] ->   73 [ O4'   G    3  A]c   1.4316 - Calc  
Bond 105. Atoms   71 [ C5'   G    3  A] ->   72 [ C4'   G    3  A]cr  1.5284 - Calc  
Bond 106. Atoms   70 [ O5'   G    3  A] ->   71 [ C5'   G    3  A]cr  1.4344 - Calc  
Bond 107. Atoms   67 [ P     G    3  A] ->   70 [ O5'   G    3  A]cr  1.6147 - Calc  
Bond 108. Atoms   67 [ P     G    3  A] ->   69 [ OP2   G    3  A]ce  1.4792 - Calc  
Bond 109. Atoms   67 [ P     G    3  A] ->   68 [ OP1   G    3  A]ce  1.4819 - Calc  
Bond 110. Atoms   54 [ N3    G    2  A] ->   55 [ C4    G    2  A]c   1.3538 - Calc  
Bond 111. Atoms   52 [ C2    G    2  A] ->   54 [ N3    G    2  A]c   1.3291 d Calc  
Bond 112. Atoms   52 [ C2    G    2  A] ->   53 [ N2    G    2  A]ce  1.3261 - Calc  
Bond 113. Atoms   51 [ N1    G    2  A] ->   52 [ C2    G    2  A]c   1.3713 - Calc  
Bond 114. Atoms   49 [ C6    G    2  A] ->   51 [ N1    G    2  A]c   1.3804 - Calc  
Bond 115. Atoms   49 [ C6    G    2  A] ->   50 [ O6    G    2  A]ce  1.2262 d Calc  
Bond 116. Atoms   48 [ C5    G    2  A] ->   55 [ C4    G    2  A]c   1.3740 d Calc  
Bond 117. Atoms   48 [ C5    G    2  A] ->   49 [ C6    G    2  A]c   1.4222 - Calc  
Bond 118. Atoms   47 [ N7    G    2  A] ->   48 [ C5    G    2  A]c   1.3919 - Calc  
Bond 119. Atoms   46 [ C8    G    2  A] ->   47 [ N7    G    2  A]c   1.3027 d Calc  
Bond 120. Atoms   45 [ N9    G    2  A] ->   55 [ C4    G    2  A]c   1.3718 - Calc  
Bond 121. Atoms   45 [ N9    G    2  A] ->   46 [ C8    G    2  A]c   1.3673 - Calc  
Bond 122. Atoms   44 [ C1'   G    2  A] ->   45 [ N9    G    2  A]cr  1.4703 - Calc  
Bond 123. Atoms   42 [ C2'   G    2  A] ->   44 [ C1'   G    2  A]c   1.5258 - Calc  
Bond 124. Atoms   42 [ C2'   G    2  A] ->   43 [ O2'   G    2  A]ce  1.4330 - Calc  
Bond 125. Atoms   40 [ C3'   G    2  A] ->   42 [ C2'   G    2  A]c   1.5174 - Calc  
Bond 126. Atoms   40 [ C3'   G    2  A] ->   41 [ O3'   G    2  A]ce  1.4332 - Calc  
Bond 127. Atoms   39 [ O4'   G    2  A] ->   44 [ C1'   G    2  A]c   1.4406 - Calc  
Bond 128. Atoms   38 [ C4'   G    2  A] ->   40 [ C3'   G    2  A]c   1.5194 - Calc  
Bond 129. Atoms   38 [ C4'   G    2  A] ->   39 [ O4'   G    2  A]c   1.4336 - Calc  
Bond 130. Atoms   37 [ C5'   G    2  A] ->   38 [ C4'   G    2  A]cr  1.5269 - Calc  
Bond 131. Atoms   36 [ O5'   G    2  A] ->   37 [ C5'   G    2  A]cr  1.4354 - Calc  
Bond 132. Atoms   33 [ P     G    2  A] ->   36 [ O5'   G    2  A]cr  1.6140 - Calc  
Bond 133. Atoms   33 [ P     G    2  A] ->   35 [ OP2   G    2  A]ce  1.4802 - Calc  
Bond 134. Atoms   33 [ P     G    2  A] ->   34 [ OP1   G    2  A]ce  1.4806 - Calc  
Bond 135. Atoms  449 [CO   NCO   15  A] ->  455 [ N6  NCO   15  A]ce  1.9861 - CONECT
Bond 136. Atoms  449 [CO   NCO   15  A] ->  454 [ N5  NCO   15  A]ce  1.9864 - CONECT
Bond 137. Atoms  449 [CO   NCO   15  A] ->  453 [ N4  NCO   15  A]ce  1.9864 - CONECT
Bond 138. Atoms  449 [CO   NCO   15  A] ->  452 [ N3  NCO   15  A]ce  1.9874 - CONECT
Bond 139. Atoms  449 [CO   NCO   15  A] ->  451 [ N2  NCO   15  A]ce  1.9877 - CONECT
Bond 140. Atoms  449 [CO   NCO   15  A] ->  450 [ N1  NCO   15  A]cr  1.9854 - CONECT
