# Supplementary material for: RPocket: an intuitive database of RNA pocket topology information with RNA-ligand data resources
Source: BMC Bioinformatics. 2021 Sep 8;22:428. doi: 10.1186/s12859-021-04349-4 (PMC8424408; doi:10.1186/s12859-021-04349-4)
Supplement: Supplementary file 6 — Additional file 6. Folder S2: Interaction info of RNA-ligand complexes. [file 12859_2021_4349_MOESM6_ESM.zip › 12859_2021_4349_MOESM6_ESM/1DUH/ligplot.bonds]

Bond   0. Atoms  979 [ S   SO4    4  A] ->  396 [ N2    G   49  A]n E 3.6973 - HBPLUS
Bond   1. Atoms  982 [ O3  SO4    4  A] ->  395 [ C2    G   49  A]n E 3.6860 - HBPLUS
Bond   2. Atoms  981 [ O2  SO4    4  A] ->  395 [ C2    G   49  A]n E 3.7073 - HBPLUS
Bond   3. Atoms  979 [ S   SO4    4  A] ->  373 [ N2    G   48  A]n E 3.7126 - HBPLUS
Bond   4. Atoms  981 [ O2  SO4    4  A] ->  372 [ C2    G   48  A]n E 3.7390 - HBPLUS
Bond   5. Atoms  979 [ S   SO4    4  A] ->  371 [ N1    G   48  A]n E 3.4542 - HBPLUS
Bond   6. Atoms  981 [ O2  SO4    4  A] ->  369 [ C6    G   48  A]n E 3.3357 - HBPLUS
Bond   7. Atoms  978 [ O4  SO4    3  A] ->   16 [ C5    C   31  A]n E 3.6216 - HBPLUS
Bond   8. Atoms  974 [ S   SO4    3  A] ->   15 [ N4    C   31  A]n E 3.5483 - HBPLUS
Bond   9. Atoms  396 [ N2    G   49  A] ->  982 [ O3  SO4    4  A]H E 3.2929 - HBPLUS
Bond  10. Atoms  373 [ N2    G   48  A] ->  983 [ O4  SO4    4  A]H E 3.1229 - HBPLUS
Bond  11. Atoms  371 [ N1    G   48  A] ->  981 [ O2  SO4    4  A]H E 2.7027 - HBPLUS
Bond  12. Atoms  397 [ N3    G   49  A] ->  398 [ C4    G   49  A]c   1.3460 - Calc  
Bond  13. Atoms  395 [ C2    G   49  A] ->  397 [ N3    G   49  A]c   1.3230 d Calc  
Bond  14. Atoms  395 [ C2    G   49  A] ->  396 [ N2    G   49  A]ce  1.3432 - Calc  
Bond  15. Atoms  394 [ N1    G   49  A] ->  395 [ C2    G   49  A]c   1.3754 - Calc  
Bond  16. Atoms  392 [ C6    G   49  A] ->  394 [ N1    G   49  A]c   1.3926 - Calc  
Bond  17. Atoms  392 [ C6    G   49  A] ->  393 [ O6    G   49  A]ce  1.2411 d Calc  
Bond  18. Atoms  391 [ C5    G   49  A] ->  398 [ C4    G   49  A]c   1.3790 d Calc  
Bond  19. Atoms  391 [ C5    G   49  A] ->  392 [ C6    G   49  A]c   1.4207 - Calc  
Bond  20. Atoms  390 [ N7    G   49  A] ->  391 [ C5    G   49  A]c   1.3894 - Calc  
Bond  21. Atoms  389 [ C8    G   49  A] ->  390 [ N7    G   49  A]c   1.3057 d Calc  
Bond  22. Atoms  388 [ N9    G   49  A] ->  398 [ C4    G   49  A]c   1.3643 - Calc  
Bond  23. Atoms  388 [ N9    G   49  A] ->  389 [ C8    G   49  A]c   1.3750 - Calc  
Bond  24. Atoms  387 [ C1'   G   49  A] ->  388 [ N9    G   49  A]cr  1.4553 - Calc  
Bond  25. Atoms  385 [ C2'   G   49  A] ->  387 [ C1'   G   49  A]c   1.5262 - Calc  
Bond  26. Atoms  385 [ C2'   G   49  A] ->  386 [ O2'   G   49  A]ce  1.4150 - Calc  
Bond  27. Atoms  383 [ C3'   G   49  A] ->  385 [ C2'   G   49  A]c   1.5211 - Calc  
Bond  28. Atoms  383 [ C3'   G   49  A] ->  384 [ O3'   G   49  A]ce  1.4208 - Calc  
Bond  29. Atoms  382 [ O4'   G   49  A] ->  387 [ C1'   G   49  A]c   1.4231 - Calc  
Bond  30. Atoms  381 [ C4'   G   49  A] ->  383 [ C3'   G   49  A]c   1.5230 - Calc  
Bond  31. Atoms  381 [ C4'   G   49  A] ->  382 [ O4'   G   49  A]c   1.4514 - Calc  
Bond  32. Atoms  380 [ C5'   G   49  A] ->  381 [ C4'   G   49  A]cr  1.5051 - Calc  
Bond  33. Atoms  379 [ O5'   G   49  A] ->  380 [ C5'   G   49  A]cr  1.4183 - Calc  
Bond  34. Atoms  376 [ P     G   49  A] ->  379 [ O5'   G   49  A]cr  1.5961 - Calc  
Bond  35. Atoms  376 [ P     G   49  A] ->  378 [ OP2   G   49  A]ce  1.4881 - Calc  
Bond  36. Atoms  376 [ P     G   49  A] ->  377 [ OP1   G   49  A]ce  1.4872 - Calc  
Bond  37. Atoms  374 [ N3    G   48  A] ->  375 [ C4    G   48  A]c   1.3455 - Calc  
Bond  38. Atoms  372 [ C2    G   48  A] ->  374 [ N3    G   48  A]c   1.3249 d Calc  
Bond  39. Atoms  372 [ C2    G   48  A] ->  373 [ N2    G   48  A]ce  1.3497 - Calc  
Bond  40. Atoms  371 [ N1    G   48  A] ->  372 [ C2    G   48  A]c   1.3731 - Calc  
Bond  41. Atoms  369 [ C6    G   48  A] ->  371 [ N1    G   48  A]c   1.3917 - Calc  
Bond  42. Atoms  369 [ C6    G   48  A] ->  370 [ O6    G   48  A]ce  1.2380 d Calc  
Bond  43. Atoms  368 [ C5    G   48  A] ->  375 [ C4    G   48  A]c   1.3798 d Calc  
Bond  44. Atoms  368 [ C5    G   48  A] ->  369 [ C6    G   48  A]c   1.4135 - Calc  
Bond  45. Atoms  367 [ N7    G   48  A] ->  368 [ C5    G   48  A]c   1.3884 - Calc  
Bond  46. Atoms  366 [ C8    G   48  A] ->  367 [ N7    G   48  A]c   1.3071 d Calc  
Bond  47. Atoms  365 [ N9    G   48  A] ->  375 [ C4    G   48  A]c   1.3648 - Calc  
Bond  48. Atoms  365 [ N9    G   48  A] ->  366 [ C8    G   48  A]c   1.3777 - Calc  
Bond  49. Atoms  364 [ C1'   G   48  A] ->  365 [ N9    G   48  A]cr  1.4524 - Calc  
Bond  50. Atoms  362 [ C2'   G   48  A] ->  364 [ C1'   G   48  A]c   1.5274 - Calc  
Bond  51. Atoms  362 [ C2'   G   48  A] ->  363 [ O2'   G   48  A]ce  1.4131 - Calc  
Bond  52. Atoms  360 [ C3'   G   48  A] ->  362 [ C2'   G   48  A]c   1.5181 - Calc  
Bond  53. Atoms  360 [ C3'   G   48  A] ->  361 [ O3'   G   48  A]ce  1.4146 - Calc  
Bond  54. Atoms  359 [ O4'   G   48  A] ->  364 [ C1'   G   48  A]c   1.4187 - Calc  
Bond  55. Atoms  358 [ C4'   G   48  A] ->  360 [ C3'   G   48  A]c   1.5195 - Calc  
Bond  56. Atoms  358 [ C4'   G   48  A] ->  359 [ O4'   G   48  A]c   1.4498 - Calc  
Bond  57. Atoms  357 [ C5'   G   48  A] ->  358 [ C4'   G   48  A]cr  1.5063 - Calc  
Bond  58. Atoms  356 [ O5'   G   48  A] ->  357 [ C5'   G   48  A]cr  1.4270 - Calc  
Bond  59. Atoms  353 [ P     G   48  A] ->  356 [ O5'   G   48  A]cr  1.5961 - Calc  
Bond  60. Atoms  353 [ P     G   48  A] ->  355 [ OP2   G   48  A]ce  1.4937 - Calc  
Bond  61. Atoms  353 [ P     G   48  A] ->  354 [ OP1   G   48  A]ce  1.4895 - Calc  
Bond  62. Atoms   16 [ C5    C   31  A] ->   17 [ C6    C   31  A]c   1.3368 d Calc  
Bond  63. Atoms   14 [ C4    C   31  A] ->   16 [ C5    C   31  A]c   1.4254 - Calc  
Bond  64. Atoms   14 [ C4    C   31  A] ->   15 [ N4    C   31  A]ce  1.3333 - Calc  
Bond  65. Atoms   13 [ N3    C   31  A] ->   14 [ C4    C   31  A]c   1.3365 d Calc  
Bond  66. Atoms   11 [ C2    C   31  A] ->   13 [ N3    C   31  A]c   1.3504 - Calc  
Bond  67. Atoms   11 [ C2    C   31  A] ->   12 [ O2    C   31  A]ce  1.2377 d Calc  
Bond  68. Atoms   10 [ N1    C   31  A] ->   17 [ C6    C   31  A]c   1.3667 - Calc  
Bond  69. Atoms   10 [ N1    C   31  A] ->   11 [ C2    C   31  A]c   1.4027 - Calc  
Bond  70. Atoms    9 [ C1'   C   31  A] ->   10 [ N1    C   31  A]cr  1.4696 - Calc  
Bond  71. Atoms    7 [ C2'   C   31  A] ->    9 [ C1'   C   31  A]c   1.5312 - Calc  
Bond  72. Atoms    7 [ C2'   C   31  A] ->    8 [ O2'   C   31  A]ce  1.4126 - Calc  
Bond  73. Atoms    5 [ C3'   C   31  A] ->    7 [ C2'   C   31  A]c   1.5250 - Calc  
Bond  74. Atoms    5 [ C3'   C   31  A] ->    6 [ O3'   C   31  A]ce  1.4293 - Calc  
Bond  75. Atoms    4 [ O4'   C   31  A] ->    9 [ C1'   C   31  A]c   1.4191 - Calc  
Bond  76. Atoms    3 [ C4'   C   31  A] ->    5 [ C3'   C   31  A]c   1.5192 - Calc  
Bond  77. Atoms    3 [ C4'   C   31  A] ->    4 [ O4'   C   31  A]c   1.4577 - Calc  
Bond  78. Atoms    2 [ C5'   C   31  A] ->    3 [ C4'   C   31  A]cr  1.5079 - Calc  
Bond  79. Atoms    1 [ O5'   C   31  A] ->    2 [ C5'   C   31  A]ce  1.4332 - Calc  
Bond  80. Atoms  979 [ S   SO4    4  A] ->  983 [ O4  SO4    4  A]ce  1.4818 - CONECT
Bond  81. Atoms  979 [ S   SO4    4  A] ->  982 [ O3  SO4    4  A]ce  1.4766 - CONECT
Bond  82. Atoms  979 [ S   SO4    4  A] ->  981 [ O2  SO4    4  A]ce  1.4787 - CONECT
Bond  83. Atoms  979 [ S   SO4    4  A] ->  980 [ O1  SO4    4  A]cr  1.4809 - CONECT
Bond  84. Atoms  974 [ S   SO4    3  A] ->  978 [ O4  SO4    3  A]ce  1.4782 - CONECT
Bond  85. Atoms  974 [ S   SO4    3  A] ->  977 [ O3  SO4    3  A]ce  1.4786 - CONECT
Bond  86. Atoms  974 [ S   SO4    3  A] ->  976 [ O2  SO4    3  A]ce  1.4755 - CONECT
Bond  87. Atoms  974 [ S   SO4    3  A] ->  975 [ O1  SO4    3  A]cr  1.4794 - CONECT
