# Supplementary material for: RPocket: an intuitive database of RNA pocket topology information with RNA-ligand data resources
Source: BMC Bioinformatics. 2021 Sep 8;22:428. doi: 10.1186/s12859-021-04349-4 (PMC8424408; doi:10.1186/s12859-021-04349-4)
Supplement: Supplementary file 6 — Additional file 6. Folder S2: Interaction info of RNA-ligand complexes. [file 12859_2021_4349_MOESM6_ESM.zip › 12859_2021_4349_MOESM6_ESM/1EHT/ligplot.bonds]

Bond   0. Atoms 1079 [ N9  TEP   34  A] ->  893 [ C4    A   28  A]n E 3.6903 - HBPLUS
Bond   1. Atoms 1073 [ C4  TEP   34  A] ->  893 [ C4    A   28  A]n E 3.5391 - HBPLUS
Bond   2. Atoms 1072 [ C3  TEP   34  A] ->  893 [ C4    A   28  A]n E 3.3436 - HBPLUS
Bond   3. Atoms 1071 [ N3  TEP   34  A] ->  893 [ C4    A   28  A]n E 3.3963 - HBPLUS
Bond   4. Atoms 1072 [ C3  TEP   34  A] ->  892 [ N3    A   28  A]n E 3.5313 - HBPLUS
Bond   5. Atoms 1069 [ C2  TEP   34  A] ->  892 [ N3    A   28  A]n E 3.8724 - HBPLUS
Bond   6. Atoms 1071 [ N3  TEP   34  A] ->  891 [ C2    A   28  A]n E 3.7390 - HBPLUS
Bond   7. Atoms 1070 [ O2  TEP   34  A] ->  891 [ C2    A   28  A]n E 3.8953 - HBPLUS
Bond   8. Atoms 1069 [ C2  TEP   34  A] ->  891 [ C2    A   28  A]n E 3.6455 - HBPLUS
Bond   9. Atoms 1075 [ C6  TEP   34  A] ->  890 [ N1    A   28  A]n E 3.7551 - HBPLUS
Bond  10. Atoms 1074 [ C5  TEP   34  A] ->  890 [ N1    A   28  A]n E 3.7578 - HBPLUS
Bond  11. Atoms 1073 [ C4  TEP   34  A] ->  890 [ N1    A   28  A]n E 3.8183 - HBPLUS
Bond  12. Atoms 1069 [ C2  TEP   34  A] ->  890 [ N1    A   28  A]n E 3.7373 - HBPLUS
Bond  13. Atoms 1078 [ C8  TEP   34  A] ->  889 [ N6    A   28  A]n E 3.5790 - HBPLUS
Bond  14. Atoms 1075 [ C6  TEP   34  A] ->  889 [ N6    A   28  A]n E 3.6322 - HBPLUS
Bond  15. Atoms 1074 [ C5  TEP   34  A] ->  889 [ N6    A   28  A]n E 3.2156 - HBPLUS
Bond  16. Atoms 1073 [ C4  TEP   34  A] ->  889 [ N6    A   28  A]n E 3.6943 - HBPLUS
Bond  17. Atoms 1079 [ N9  TEP   34  A] ->  888 [ C6    A   28  A]n E 3.6612 - HBPLUS
Bond  18. Atoms 1078 [ C8  TEP   34  A] ->  888 [ C6    A   28  A]n E 3.7776 - HBPLUS
Bond  19. Atoms 1077 [ N7  TEP   34  A] ->  888 [ C6    A   28  A]n E 3.5839 - HBPLUS
Bond  20. Atoms 1075 [ C6  TEP   34  A] ->  888 [ C6    A   28  A]n E 3.7036 - HBPLUS
Bond  21. Atoms 1074 [ C5  TEP   34  A] ->  888 [ C6    A   28  A]n E 3.2604 - HBPLUS
Bond  22. Atoms 1073 [ C4  TEP   34  A] ->  888 [ C6    A   28  A]n E 3.2986 - HBPLUS
Bond  23. Atoms 1071 [ N3  TEP   34  A] ->  888 [ C6    A   28  A]n E 3.7399 - HBPLUS
Bond  24. Atoms 1079 [ N9  TEP   34  A] ->  887 [ C5    A   28  A]n E 3.1031 - HBPLUS
Bond  25. Atoms 1078 [ C8  TEP   34  A] ->  887 [ C5    A   28  A]n E 3.5238 - HBPLUS
Bond  26. Atoms 1077 [ N7  TEP   34  A] ->  887 [ C5    A   28  A]n E 3.8347 - HBPLUS
Bond  27. Atoms 1074 [ C5  TEP   34  A] ->  887 [ C5    A   28  A]n E 3.6038 - HBPLUS
Bond  28. Atoms 1073 [ C4  TEP   34  A] ->  887 [ C5    A   28  A]n E 3.1236 - HBPLUS
Bond  29. Atoms 1072 [ C3  TEP   34  A] ->  887 [ C5    A   28  A]n E 3.8657 - HBPLUS
Bond  30. Atoms 1071 [ N3  TEP   34  A] ->  887 [ C5    A   28  A]n E 3.5060 - HBPLUS
Bond  31. Atoms 1078 [ C8  TEP   34  A] ->  886 [ N7    A   28  A]n E 3.1190 - HBPLUS
Bond  32. Atoms 1073 [ C4  TEP   34  A] ->  886 [ N7    A   28  A]n E 3.4386 - HBPLUS
Bond  33. Atoms 1079 [ N9  TEP   34  A] ->  885 [ C8    A   28  A]n E 3.2260 - HBPLUS
Bond  34. Atoms 1073 [ C4  TEP   34  A] ->  885 [ C8    A   28  A]n E 3.8897 - HBPLUS
Bond  35. Atoms 1072 [ C3  TEP   34  A] ->  884 [ N9    A   28  A]n E 3.4366 - HBPLUS
Bond  36. Atoms 1072 [ C3  TEP   34  A] ->  883 [ C1'   A   28  A]n E 3.7463 - HBPLUS
Bond  37. Atoms 1079 [ N9  TEP   34  A] ->  759 [ C4    U   24  A]n E 3.8735 - HBPLUS
Bond  38. Atoms 1078 [ C8  TEP   34  A] ->  758 [ N3    U   24  A]n E 3.4618 - HBPLUS
Bond  39. Atoms 1078 [ C8  TEP   34  A] ->  757 [ O2    U   24  A]n E 3.5181 - HBPLUS
Bond  40. Atoms 1078 [ C8  TEP   34  A] ->  756 [ C2    U   24  A]n E 3.8641 - HBPLUS
Bond  41. Atoms 1078 [ C8  TEP   34  A] ->  728 [ N3    U   23  A]n E 3.7228 - HBPLUS
Bond  42. Atoms 1078 [ C8  TEP   34  A] ->  727 [ O2    U   23  A]n E 3.8973 - HBPLUS
Bond  43. Atoms 1078 [ C8  TEP   34  A] ->  696 [ O2    C   22  A]n E 3.6489 - HBPLUS
Bond  44. Atoms 1077 [ N7  TEP   34  A] ->  695 [ C2    C   22  A]n E 3.4504 - HBPLUS
Bond  45. Atoms 1075 [ C6  TEP   34  A] ->  247 [ C6    C    8  A]n E 3.8381 - HBPLUS
Bond  46. Atoms 1073 [ C4  TEP   34  A] ->  247 [ C6    C    8  A]n E 3.8238 - HBPLUS
Bond  47. Atoms 1071 [ N3  TEP   34  A] ->  247 [ C6    C    8  A]n E 3.4274 - HBPLUS
Bond  48. Atoms 1070 [ O2  TEP   34  A] ->  247 [ C6    C    8  A]n E 3.4154 - HBPLUS
Bond  49. Atoms 1069 [ C2  TEP   34  A] ->  247 [ C6    C    8  A]n E 3.1330 - HBPLUS
Bond  50. Atoms 1068 [ N1  TEP   34  A] ->  247 [ C6    C    8  A]n E 3.3556 - HBPLUS
Bond  51. Atoms 1067 [ C1  TEP   34  A] ->  247 [ C6    C    8  A]n E 3.8735 - HBPLUS
Bond  52. Atoms 1079 [ N9  TEP   34  A] ->  246 [ C5    C    8  A]n E 3.8937 - HBPLUS
Bond  53. Atoms 1075 [ C6  TEP   34  A] ->  246 [ C5    C    8  A]n E 3.4162 - HBPLUS
Bond  54. Atoms 1074 [ C5  TEP   34  A] ->  246 [ C5    C    8  A]n E 3.2390 - HBPLUS
Bond  55. Atoms 1073 [ C4  TEP   34  A] ->  246 [ C5    C    8  A]n E 3.2071 - HBPLUS
Bond  56. Atoms 1071 [ N3  TEP   34  A] ->  246 [ C5    C    8  A]n E 3.3062 - HBPLUS
Bond  57. Atoms 1069 [ C2  TEP   34  A] ->  246 [ C5    C    8  A]n E 3.3601 - HBPLUS
Bond  58. Atoms 1068 [ N1  TEP   34  A] ->  246 [ C5    C    8  A]n E 3.4163 - HBPLUS
Bond  59. Atoms 1078 [ C8  TEP   34  A] ->  245 [ N4    C    8  A]n E 3.1460 - HBPLUS
Bond  60. Atoms 1074 [ C5  TEP   34  A] ->  245 [ N4    C    8  A]n E 3.6078 - HBPLUS
Bond  61. Atoms 1073 [ C4  TEP   34  A] ->  245 [ N4    C    8  A]n E 3.3066 - HBPLUS
Bond  62. Atoms 1079 [ N9  TEP   34  A] ->  244 [ C4    C    8  A]n E 3.3337 - HBPLUS
Bond  63. Atoms 1078 [ C8  TEP   34  A] ->  244 [ C4    C    8  A]n E 3.8007 - HBPLUS
Bond  64. Atoms 1074 [ C5  TEP   34  A] ->  244 [ C4    C    8  A]n E 3.5792 - HBPLUS
Bond  65. Atoms 1073 [ C4  TEP   34  A] ->  244 [ C4    C    8  A]n E 3.1351 - HBPLUS
Bond  66. Atoms 1072 [ C3  TEP   34  A] ->  244 [ C4    C    8  A]n E 3.7682 - HBPLUS
Bond  67. Atoms 1071 [ N3  TEP   34  A] ->  244 [ C4    C    8  A]n E 3.3659 - HBPLUS
Bond  68. Atoms 1073 [ C4  TEP   34  A] ->  243 [ N3    C    8  A]n E 3.7117 - HBPLUS
Bond  69. Atoms 1072 [ C3  TEP   34  A] ->  243 [ N3    C    8  A]n E 3.4574 - HBPLUS
Bond  70. Atoms 1072 [ C3  TEP   34  A] ->  242 [ O2    C    8  A]n E 3.8158 - HBPLUS
Bond  71. Atoms 1072 [ C3  TEP   34  A] ->  241 [ C2    C    8  A]n E 3.4253 - HBPLUS
Bond  72. Atoms 1071 [ N3  TEP   34  A] ->  241 [ C2    C    8  A]n E 3.6837 - HBPLUS
Bond  73. Atoms 1072 [ C3  TEP   34  A] ->  240 [ N1    C    8  A]n E 3.7158 - HBPLUS
Bond  74. Atoms 1069 [ C2  TEP   34  A] ->  240 [ N1    C    8  A]n E 3.5208 - HBPLUS
Bond  75. Atoms 1070 [ O2  TEP   34  A] ->  239 [ C1'   C    8  A]n E 3.6251 - HBPLUS
Bond  76. Atoms 1069 [ C2  TEP   34  A] ->  234 [ O4'   C    8  A]n E 3.8152 - HBPLUS
Bond  77. Atoms 1067 [ C1  TEP   34  A] ->  231 [ O5'   C    8  A]n E 3.6798 - HBPLUS
Bond  78. Atoms 1075 [ C6  TEP   34  A] ->  201 [ O4'   A    7  A]n E 3.6210 - HBPLUS
Bond  79. Atoms 1076 [ O6  TEP   34  A] ->  200 [ C4'   A    7  A]n E 3.1673 - HBPLUS
Bond  80. Atoms 1075 [ C6  TEP   34  A] ->  200 [ C4'   A    7  A]n E 3.8064 - HBPLUS
Bond  81. Atoms 1076 [ O6  TEP   34  A] ->  199 [ C5'   A    7  A]n E 3.5203 - HBPLUS
Bond  82. Atoms 1067 [ C1  TEP   34  A] ->  196 [ OP1   A    7  A]n E 3.0997 - HBPLUS
Bond  83. Atoms 1067 [ C1  TEP   34  A] ->  195 [ P     A    7  A]n E 3.8106 - HBPLUS
Bond  84. Atoms 1067 [ C1  TEP   34  A] ->  175 [ O2'   U    6  A]n E 3.8853 - HBPLUS
Bond  85. Atoms 1076 [ O6  TEP   34  A] ->  174 [ C2'   U    6  A]n E 3.3508 - HBPLUS
Bond  86. Atoms 1067 [ C1  TEP   34  A] ->  173 [ O3'   U    6  A]n E 3.4205 - HBPLUS
Bond  87. Atoms 1076 [ O6  TEP   34  A] ->  172 [ C3'   U    6  A]n E 3.1546 - HBPLUS
Bond  88. Atoms  173 [ O3'   U    6  A] -> 1076 [ O6  TEP   34  A]H E 3.0520 - HBPLUS
Bond  89. Atoms  892 [ N3    A   28  A] ->  893 [ C4    A   28  A]c   1.3465 - Calc  
Bond  90. Atoms  891 [ C2    A   28  A] ->  892 [ N3    A   28  A]c   1.3297 d Calc  
Bond  91. Atoms  890 [ N1    A   28  A] ->  891 [ C2    A   28  A]c   1.3337 - Calc  
Bond  92. Atoms  888 [ C6    A   28  A] ->  890 [ N1    A   28  A]c   1.3450 d Calc  
Bond  93. Atoms  888 [ C6    A   28  A] ->  889 [ N6    A   28  A]ce  1.3326 - Calc  
Bond  94. Atoms  887 [ C5    A   28  A] ->  893 [ C4    A   28  A]c   1.3755 d Calc  
Bond  95. Atoms  887 [ C5    A   28  A] ->  888 [ C6    A   28  A]c   1.3985 - Calc  
Bond  96. Atoms  886 [ N7    A   28  A] ->  887 [ C5    A   28  A]c   1.3970 - Calc  
Bond  97. Atoms  885 [ C8    A   28  A] ->  886 [ N7    A   28  A]c   1.2906 d Calc  
Bond  98. Atoms  884 [ N9    A   28  A] ->  893 [ C4    A   28  A]c   1.3772 - Calc  
Bond  99. Atoms  884 [ N9    A   28  A] ->  885 [ C8    A   28  A]c   1.3549 - Calc  
Bond 100. Atoms  883 [ C1'   A   28  A] ->  884 [ N9    A   28  A]cr  1.4755 - Calc  
Bond 101. Atoms  881 [ C2'   A   28  A] ->  883 [ C1'   A   28  A]c   1.5238 - Calc  
Bond 102. Atoms  881 [ C2'   A   28  A] ->  882 [ O2'   A   28  A]ce  1.4326 - Calc  
Bond 103. Atoms  879 [ C3'   A   28  A] ->  881 [ C2'   A   28  A]c   1.5195 - Calc  
Bond 104. Atoms  879 [ C3'   A   28  A] ->  880 [ O3'   A   28  A]ce  1.4305 - Calc  
Bond 105. Atoms  878 [ O4'   A   28  A] ->  883 [ C1'   A   28  A]c   1.4357 - Calc  
Bond 106. Atoms  877 [ C4'   A   28  A] ->  879 [ C3'   A   28  A]c   1.5224 - Calc  
Bond 107. Atoms  877 [ C4'   A   28  A] ->  878 [ O4'   A   28  A]c   1.4316 - Calc  
Bond 108. Atoms  876 [ C5'   A   28  A] ->  877 [ C4'   A   28  A]cr  1.5272 - Calc  
Bond 109. Atoms  875 [ O5'   A   28  A] ->  876 [ C5'   A   28  A]cr  1.4342 - Calc  
Bond 110. Atoms  872 [ P     A   28  A] ->  875 [ O5'   A   28  A]cr  1.6133 - Calc  
Bond 111. Atoms  872 [ P     A   28  A] ->  874 [ OP2   A   28  A]ce  1.4775 - Calc  
Bond 112. Atoms  872 [ P     A   28  A] ->  873 [ OP1   A   28  A]ce  1.4801 - Calc  
Bond 113. Atoms  761 [ C5    U   24  A] ->  762 [ C6    U   24  A]c   1.3533 - Calc  
Bond 114. Atoms  759 [ C4    U   24  A] ->  761 [ C5    U   24  A]c   1.4456 - Calc  
Bond 115. Atoms  759 [ C4    U   24  A] ->  760 [ O4    U   24  A]ce  1.2289 d Calc  
Bond 116. Atoms  758 [ N3    U   24  A] ->  759 [ C4    U   24  A]c   1.3826 - Calc  
Bond 117. Atoms  756 [ C2    U   24  A] ->  758 [ N3    U   24  A]c   1.3821 - Calc  
Bond 118. Atoms  756 [ C2    U   24  A] ->  757 [ O2    U   24  A]ce  1.2293 d Calc  
Bond 119. Atoms  755 [ N1    U   24  A] ->  762 [ C6    U   24  A]c   1.3705 - Calc  
Bond 120. Atoms  755 [ N1    U   24  A] ->  756 [ C2    U   24  A]c   1.3821 - Calc  
Bond 121. Atoms  754 [ C1'   U   24  A] ->  755 [ N1    U   24  A]cr  1.4793 - Calc  
Bond 122. Atoms  752 [ C2'   U   24  A] ->  754 [ C1'   U   24  A]c   1.5184 - Calc  
Bond 123. Atoms  752 [ C2'   U   24  A] ->  753 [ O2'   U   24  A]ce  1.4337 - Calc  
Bond 124. Atoms  750 [ C3'   U   24  A] ->  752 [ C2'   U   24  A]c   1.5222 - Calc  
Bond 125. Atoms  750 [ C3'   U   24  A] ->  751 [ O3'   U   24  A]ce  1.4316 - Calc  
Bond 126. Atoms  749 [ O4'   U   24  A] ->  754 [ C1'   U   24  A]c   1.4294 - Calc  
Bond 127. Atoms  748 [ C4'   U   24  A] ->  750 [ C3'   U   24  A]c   1.5246 - Calc  
Bond 128. Atoms  748 [ C4'   U   24  A] ->  749 [ O4'   U   24  A]c   1.4337 - Calc  
Bond 129. Atoms  747 [ C5'   U   24  A] ->  748 [ C4'   U   24  A]cr  1.5270 - Calc  
Bond 130. Atoms  746 [ O5'   U   24  A] ->  747 [ C5'   U   24  A]cr  1.4333 - Calc  
Bond 131. Atoms  743 [ P     U   24  A] ->  746 [ O5'   U   24  A]cr  1.6131 - Calc  
Bond 132. Atoms  743 [ P     U   24  A] ->  745 [ OP2   U   24  A]ce  1.4792 - Calc  
Bond 133. Atoms  743 [ P     U   24  A] ->  744 [ OP1   U   24  A]ce  1.4813 - Calc  
Bond 134. Atoms  731 [ C5    U   23  A] ->  732 [ C6    U   23  A]c   1.3542 - Calc  
Bond 135. Atoms  729 [ C4    U   23  A] ->  731 [ C5    U   23  A]c   1.4441 - Calc  
Bond 136. Atoms  729 [ C4    U   23  A] ->  730 [ O4    U   23  A]ce  1.2285 d Calc  
Bond 137. Atoms  728 [ N3    U   23  A] ->  729 [ C4    U   23  A]c   1.3823 - Calc  
Bond 138. Atoms  726 [ C2    U   23  A] ->  728 [ N3    U   23  A]c   1.3819 - Calc  
Bond 139. Atoms  726 [ C2    U   23  A] ->  727 [ O2    U   23  A]ce  1.2294 d Calc  
Bond 140. Atoms  725 [ N1    U   23  A] ->  732 [ C6    U   23  A]c   1.3690 - Calc  
Bond 141. Atoms  725 [ N1    U   23  A] ->  726 [ C2    U   23  A]c   1.3846 - Calc  
Bond 142. Atoms  724 [ C1'   U   23  A] ->  725 [ N1    U   23  A]cr  1.4781 - Calc  
Bond 143. Atoms  722 [ C2'   U   23  A] ->  724 [ C1'   U   23  A]c   1.5211 - Calc  
Bond 144. Atoms  722 [ C2'   U   23  A] ->  723 [ O2'   U   23  A]ce  1.4337 - Calc  
Bond 145. Atoms  720 [ C3'   U   23  A] ->  722 [ C2'   U   23  A]c   1.5214 - Calc  
Bond 146. Atoms  720 [ C3'   U   23  A] ->  721 [ O3'   U   23  A]ce  1.4298 - Calc  
Bond 147. Atoms  719 [ O4'   U   23  A] ->  724 [ C1'   U   23  A]c   1.4317 - Calc  
Bond 148. Atoms  718 [ C4'   U   23  A] ->  720 [ C3'   U   23  A]c   1.5255 - Calc  
Bond 149. Atoms  718 [ C4'   U   23  A] ->  719 [ O4'   U   23  A]c   1.4328 - Calc  
Bond 150. Atoms  717 [ C5'   U   23  A] ->  718 [ C4'   U   23  A]cr  1.5265 - Calc  
Bond 151. Atoms  716 [ O5'   U   23  A] ->  717 [ C5'   U   23  A]cr  1.4326 - Calc  
Bond 152. Atoms  713 [ P     U   23  A] ->  716 [ O5'   U   23  A]cr  1.6121 - Calc  
Bond 153. Atoms  713 [ P     U   23  A] ->  715 [ OP2   U   23  A]ce  1.4800 - Calc  
Bond 154. Atoms  713 [ P     U   23  A] ->  714 [ OP1   U   23  A]ce  1.4807 - Calc  
Bond 155. Atoms  700 [ C5    C   22  A] ->  701 [ C6    C   22  A]c   1.3466 d Calc  
Bond 156. Atoms  698 [ C4    C   22  A] ->  700 [ C5    C   22  A]c   1.4306 - Calc  
Bond 157. Atoms  698 [ C4    C   22  A] ->  699 [ N4    C   22  A]ce  1.3323 - Calc  
Bond 158. Atoms  697 [ N3    C   22  A] ->  698 [ C4    C   22  A]c   1.3384 d Calc  
Bond 159. Atoms  695 [ C2    C   22  A] ->  697 [ N3    C   22  A]c   1.3607 - Calc  
Bond 160. Atoms  695 [ C2    C   22  A] ->  696 [ O2    C   22  A]ce  1.2289 d Calc  
Bond 161. Atoms  694 [ N1    C   22  A] ->  701 [ C6    C   22  A]c   1.3667 - Calc  
Bond 162. Atoms  694 [ N1    C   22  A] ->  695 [ C2    C   22  A]c   1.3877 - Calc  
Bond 163. Atoms  693 [ C1'   C   22  A] ->  694 [ N1    C   22  A]cr  1.4806 - Calc  
Bond 164. Atoms  691 [ C2'   C   22  A] ->  693 [ C1'   C   22  A]c   1.5212 - Calc  
Bond 165. Atoms  691 [ C2'   C   22  A] ->  692 [ O2'   C   22  A]ce  1.4318 - Calc  
Bond 166. Atoms  689 [ C3'   C   22  A] ->  691 [ C2'   C   22  A]c   1.5221 - Calc  
Bond 167. Atoms  689 [ C3'   C   22  A] ->  690 [ O3'   C   22  A]ce  1.4320 - Calc  
Bond 168. Atoms  688 [ O4'   C   22  A] ->  693 [ C1'   C   22  A]c   1.4306 - Calc  
Bond 169. Atoms  687 [ C4'   C   22  A] ->  689 [ C3'   C   22  A]c   1.5289 - Calc  
Bond 170. Atoms  687 [ C4'   C   22  A] ->  688 [ O4'   C   22  A]c   1.4337 - Calc  
Bond 171. Atoms  686 [ C5'   C   22  A] ->  687 [ C4'   C   22  A]cr  1.5273 - Calc  
Bond 172. Atoms  685 [ O5'   C   22  A] ->  686 [ C5'   C   22  A]cr  1.4331 - Calc  
Bond 173. Atoms  682 [ P     C   22  A] ->  685 [ O5'   C   22  A]cr  1.6123 - Calc  
Bond 174. Atoms  682 [ P     C   22  A] ->  684 [ OP2   C   22  A]ce  1.4793 - Calc  
Bond 175. Atoms  682 [ P     C   22  A] ->  683 [ OP1   C   22  A]ce  1.4816 - Calc  
Bond 176. Atoms  246 [ C5    C    8  A] ->  247 [ C6    C    8  A]c   1.3439 d Calc  
Bond 177. Atoms  244 [ C4    C    8  A] ->  246 [ C5    C    8  A]c   1.4295 - Calc  
Bond 178. Atoms  244 [ C4    C    8  A] ->  245 [ N4    C    8  A]ce  1.3313 - Calc  
Bond 179. Atoms  243 [ N3    C    8  A] ->  244 [ C4    C    8  A]c   1.3382 d Calc  
Bond 180. Atoms  241 [ C2    C    8  A] ->  243 [ N3    C    8  A]c   1.3609 - Calc  
Bond 181. Atoms  241 [ C2    C    8  A] ->  242 [ O2    C    8  A]ce  1.2299 d Calc  
Bond 182. Atoms  240 [ N1    C    8  A] ->  247 [ C6    C    8  A]c   1.3665 - Calc  
Bond 183. Atoms  240 [ N1    C    8  A] ->  241 [ C2    C    8  A]c   1.3882 - Calc  
Bond 184. Atoms  239 [ C1'   C    8  A] ->  240 [ N1    C    8  A]cr  1.4816 - Calc  
Bond 185. Atoms  237 [ C2'   C    8  A] ->  239 [ C1'   C    8  A]c   1.5240 - Calc  
Bond 186. Atoms  237 [ C2'   C    8  A] ->  238 [ O2'   C    8  A]ce  1.4332 - Calc  
Bond 187. Atoms  235 [ C3'   C    8  A] ->  237 [ C2'   C    8  A]c   1.5180 - Calc  
Bond 188. Atoms  235 [ C3'   C    8  A] ->  236 [ O3'   C    8  A]ce  1.4308 - Calc  
Bond 189. Atoms  234 [ O4'   C    8  A] ->  239 [ C1'   C    8  A]c   1.4369 - Calc  
Bond 190. Atoms  233 [ C4'   C    8  A] ->  235 [ C3'   C    8  A]c   1.5230 - Calc  
Bond 191. Atoms  233 [ C4'   C    8  A] ->  234 [ O4'   C    8  A]c   1.4328 - Calc  
Bond 192. Atoms  232 [ C5'   C    8  A] ->  233 [ C4'   C    8  A]cr  1.5276 - Calc  
Bond 193. Atoms  231 [ O5'   C    8  A] ->  232 [ C5'   C    8  A]cr  1.4328 - Calc  
Bond 194. Atoms  228 [ P     C    8  A] ->  231 [ O5'   C    8  A]cr  1.6103 - Calc  
Bond 195. Atoms  228 [ P     C    8  A] ->  230 [ OP2   C    8  A]ce  1.4795 - Calc  
Bond 196. Atoms  228 [ P     C    8  A] ->  229 [ OP1   C    8  A]ce  1.4803 - Calc  
Bond 197. Atoms  215 [ N3    A    7  A] ->  216 [ C4    A    7  A]c   1.3466 - Calc  
Bond 198. Atoms  214 [ C2    A    7  A] ->  215 [ N3    A    7  A]c   1.3287 d Calc  
Bond 199. Atoms  213 [ N1    A    7  A] ->  214 [ C2    A    7  A]c   1.3332 - Calc  
Bond 200. Atoms  211 [ C6    A    7  A] ->  213 [ N1    A    7  A]c   1.3441 d Calc  
Bond 201. Atoms  211 [ C6    A    7  A] ->  212 [ N6    A    7  A]ce  1.3299 - Calc  
Bond 202. Atoms  210 [ C5    A    7  A] ->  216 [ C4    A    7  A]c   1.3762 d Calc  
Bond 203. Atoms  210 [ C5    A    7  A] ->  211 [ C6    A    7  A]c   1.3983 - Calc  
Bond 204. Atoms  209 [ N7    A    7  A] ->  210 [ C5    A    7  A]c   1.3979 - Calc  
Bond 205. Atoms  208 [ C8    A    7  A] ->  209 [ N7    A    7  A]c   1.2912 d Calc  
Bond 206. Atoms  207 [ N9    A    7  A] ->  216 [ C4    A    7  A]c   1.3750 - Calc  
Bond 207. Atoms  207 [ N9    A    7  A] ->  208 [ C8    A    7  A]c   1.3579 - Calc  
Bond 208. Atoms  206 [ C1'   A    7  A] ->  207 [ N9    A    7  A]cr  1.4779 - Calc  
Bond 209. Atoms  204 [ C2'   A    7  A] ->  206 [ C1'   A    7  A]c   1.5183 - Calc  
Bond 210. Atoms  204 [ C2'   A    7  A] ->  205 [ O2'   A    7  A]ce  1.4327 - Calc  
Bond 211. Atoms  202 [ C3'   A    7  A] ->  204 [ C2'   A    7  A]c   1.5211 - Calc  
Bond 212. Atoms  202 [ C3'   A    7  A] ->  203 [ O3'   A    7  A]ce  1.4301 - Calc  
Bond 213. Atoms  201 [ O4'   A    7  A] ->  206 [ C1'   A    7  A]c   1.4295 - Calc  
Bond 214. Atoms  200 [ C4'   A    7  A] ->  202 [ C3'   A    7  A]c   1.5290 - Calc  
Bond 215. Atoms  200 [ C4'   A    7  A] ->  201 [ O4'   A    7  A]c   1.4341 - Calc  
Bond 216. Atoms  199 [ C5'   A    7  A] ->  200 [ C4'   A    7  A]cr  1.5261 - Calc  
Bond 217. Atoms  198 [ O5'   A    7  A] ->  199 [ C5'   A    7  A]cr  1.4311 - Calc  
Bond 218. Atoms  195 [ P     A    7  A] ->  198 [ O5'   A    7  A]cr  1.6112 - Calc  
Bond 219. Atoms  195 [ P     A    7  A] ->  197 [ OP2   A    7  A]ce  1.4802 - Calc  
Bond 220. Atoms  195 [ P     A    7  A] ->  196 [ OP1   A    7  A]ce  1.4805 - Calc  
Bond 221. Atoms  183 [ C5    U    6  A] ->  184 [ C6    U    6  A]c   1.3534 - Calc  
Bond 222. Atoms  181 [ C4    U    6  A] ->  183 [ C5    U    6  A]c   1.4452 - Calc  
Bond 223. Atoms  181 [ C4    U    6  A] ->  182 [ O4    U    6  A]ce  1.2282 d Calc  
Bond 224. Atoms  180 [ N3    U    6  A] ->  181 [ C4    U    6  A]c   1.3834 - Calc  
Bond 225. Atoms  178 [ C2    U    6  A] ->  180 [ N3    U    6  A]c   1.3818 - Calc  
Bond 226. Atoms  178 [ C2    U    6  A] ->  179 [ O2    U    6  A]ce  1.2284 d Calc  
Bond 227. Atoms  177 [ N1    U    6  A] ->  184 [ C6    U    6  A]c   1.3681 - Calc  
Bond 228. Atoms  177 [ N1    U    6  A] ->  178 [ C2    U    6  A]c   1.3837 - Calc  
Bond 229. Atoms  176 [ C1'   U    6  A] ->  177 [ N1    U    6  A]cr  1.4798 - Calc  
Bond 230. Atoms  174 [ C2'   U    6  A] ->  176 [ C1'   U    6  A]c   1.5249 - Calc  
Bond 231. Atoms  174 [ C2'   U    6  A] ->  175 [ O2'   U    6  A]ce  1.4317 - Calc  
Bond 232. Atoms  172 [ C3'   U    6  A] ->  174 [ C2'   U    6  A]c   1.5188 - Calc  
Bond 233. Atoms  172 [ C3'   U    6  A] ->  173 [ O3'   U    6  A]ce  1.4326 - Calc  
Bond 234. Atoms  171 [ O4'   U    6  A] ->  176 [ C1'   U    6  A]c   1.4373 - Calc  
Bond 235. Atoms  170 [ C4'   U    6  A] ->  172 [ C3'   U    6  A]c   1.5219 - Calc  
Bond 236. Atoms  170 [ C4'   U    6  A] ->  171 [ O4'   U    6  A]c   1.4332 - Calc  
Bond 237. Atoms  169 [ C5'   U    6  A] ->  170 [ C4'   U    6  A]cr  1.5287 - Calc  
Bond 238. Atoms  168 [ O5'   U    6  A] ->  169 [ C5'   U    6  A]cr  1.4318 - Calc  
Bond 239. Atoms  165 [ P     U    6  A] ->  168 [ O5'   U    6  A]cr  1.6116 - Calc  
Bond 240. Atoms  165 [ P     U    6  A] ->  167 [ OP2   U    6  A]ce  1.4808 - Calc  
Bond 241. Atoms  165 [ P     U    6  A] ->  166 [ OP1   U    6  A]ce  1.4802 - Calc  
Bond 242. Atoms 1078 [ C8  TEP   34  A] -> 1079 [ N9  TEP   34  A]c   1.3043 - CONECT
Bond 243. Atoms 1077 [ N7  TEP   34  A] -> 1078 [ C8  TEP   34  A]c   1.3541 - CONECT
Bond 244. Atoms 1075 [ C6  TEP   34  A] -> 1076 [ O6  TEP   34  A]ce  1.2301 - CONECT
Bond 245. Atoms 1074 [ C5  TEP   34  A] -> 1077 [ N7  TEP   34  A]c   1.3883 - CONECT
Bond 246. Atoms 1074 [ C5  TEP   34  A] -> 1075 [ C6  TEP   34  A]c   1.4067 - CONECT
Bond 247. Atoms 1073 [ C4  TEP   34  A] -> 1079 [ N9  TEP   34  A]c   1.3904 - CONECT
Bond 248. Atoms 1073 [ C4  TEP   34  A] -> 1074 [ C5  TEP   34  A]c   1.3648 - CONECT
Bond 249. Atoms 1071 [ N3  TEP   34  A] -> 1073 [ C4  TEP   34  A]c   1.3636 - CONECT
Bond 250. Atoms 1071 [ N3  TEP   34  A] -> 1072 [ C3  TEP   34  A]ce  1.3852 - CONECT
Bond 251. Atoms 1069 [ C2  TEP   34  A] -> 1071 [ N3  TEP   34  A]c   1.3720 - CONECT
Bond 252. Atoms 1069 [ C2  TEP   34  A] -> 1070 [ O2  TEP   34  A]ce  1.2326 - CONECT
Bond 253. Atoms 1068 [ N1  TEP   34  A] -> 1075 [ C6  TEP   34  A]c   1.3572 - CONECT
Bond 254. Atoms 1068 [ N1  TEP   34  A] -> 1069 [ C2  TEP   34  A]c   1.3710 - CONECT
Bond 255. Atoms 1067 [ C1  TEP   34  A] -> 1068 [ N1  TEP   34  A]cr  1.3919 - CONECT
