# Supplementary material for: RPocket: an intuitive database of RNA pocket topology information with RNA-ligand data resources
Source: BMC Bioinformatics. 2021 Sep 8;22:428. doi: 10.1186/s12859-021-04349-4 (PMC8424408; doi:10.1186/s12859-021-04349-4)
Supplement: Supplementary file 6 — Additional file 6. Folder S2: Interaction info of RNA-ligand complexes. [file 12859_2021_4349_MOESM6_ESM.zip › 12859_2021_4349_MOESM6_ESM/1EI2/ligplot.bonds]

Bond   0. Atoms  820 [ C8  NMY   26  A] ->  593 [ N6    A   19  A]n E 3.8459 - HBPLUS
Bond   1. Atoms  820 [ C8  NMY   26  A] ->  563 [ C5    C   18  A]n E 3.8753 - HBPLUS
Bond   2. Atoms  819 [ N9  NMY   26  A] ->  563 [ C5    C   18  A]n E 3.6213 - HBPLUS
Bond   3. Atoms  820 [ C8  NMY   26  A] ->  562 [ N4    C   18  A]n E 3.5549 - HBPLUS
Bond   4. Atoms  819 [ N9  NMY   26  A] ->  534 [ C6    U   17  A]n E 3.5656 - HBPLUS
Bond   5. Atoms  819 [ N9  NMY   26  A] ->  533 [ C5    U   17  A]n E 3.3637 - HBPLUS
Bond   6. Atoms  817 [ C10 NMY   26  A] ->  517 [ OP2   U   17  A]n E 3.7841 - HBPLUS
Bond   7. Atoms  809 [ C5  NMY   26  A] ->  517 [ OP2   U   17  A]n E 3.7267 - HBPLUS
Bond   8. Atoms  801 [ C1  NMY   26  A] ->  517 [ OP2   U   17  A]n E 3.4786 - HBPLUS
Bond   9. Atoms  805 [ C3  NMY   26  A] ->  516 [ OP1   U   17  A]n E 3.6719 - HBPLUS
Bond  10. Atoms  801 [ C1  NMY   26  A] ->  516 [ OP1   U   17  A]n E 3.4872 - HBPLUS
Bond  11. Atoms  809 [ C5  NMY   26  A] ->  489 [ C5'   U   16  A]n E 3.7121 - HBPLUS
Bond  12. Atoms  808 [ O4  NMY   26  A] ->  489 [ C5'   U   16  A]n E 3.8865 - HBPLUS
Bond  13. Atoms  835 [ N6  NMY   26  A] ->  430 [ C3'   C   14  A]n E 3.8097 - HBPLUS
Bond  14. Atoms  835 [ N6  NMY   26  A] ->  428 [ C4'   C   14  A]n E 3.4458 - HBPLUS
Bond  15. Atoms  834 [ C23 NMY   26  A] ->  247 [ C5    U    8  A]n E 3.5655 - HBPLUS
Bond  16. Atoms  834 [ C23 NMY   26  A] ->  246 [ O4    U    8  A]n E 3.2138 - HBPLUS
Bond  17. Atoms  834 [ C23 NMY   26  A] ->  245 [ C4    U    8  A]n E 3.7249 - HBPLUS
Bond  18. Atoms  834 [ C23 NMY   26  A] ->  212 [ O6    G    7  A]n E 3.7121 - HBPLUS
Bond  19. Atoms  841 [ N19 NMY   26  A] ->  211 [ C6    G    7  A]n E 3.6722 - HBPLUS
Bond  20. Atoms  841 [ N19 NMY   26  A] ->  210 [ C5    G    7  A]n E 3.6673 - HBPLUS
Bond  21. Atoms  834 [ C23 NMY   26  A] ->  210 [ C5    G    7  A]n E 3.8633 - HBPLUS
Bond  22. Atoms  834 [ C23 NMY   26  A] ->  209 [ N7    G    7  A]n E 3.1390 - HBPLUS
Bond  23. Atoms  832 [ C22 NMY   26  A] ->  209 [ N7    G    7  A]n E 3.5514 - HBPLUS
Bond  24. Atoms  829 [ C19 NMY   26  A] ->  197 [ OP2   G    7  A]n E 3.3478 - HBPLUS
Bond  25. Atoms  841 [ N19 NMY   26  A] ->  184 [ C6    U    6  A]n E 3.8534 - HBPLUS
Bond  26. Atoms  836 [ O14 NMY   26  A] ->  184 [ C6    U    6  A]n E 3.6666 - HBPLUS
Bond  27. Atoms  833 [ O22 NMY   26  A] ->  184 [ C6    U    6  A]n E 3.1909 - HBPLUS
Bond  28. Atoms  831 [ O18 NMY   26  A] ->  184 [ C6    U    6  A]n E 3.7780 - HBPLUS
Bond  29. Atoms  830 [ C18 NMY   26  A] ->  184 [ C6    U    6  A]n E 3.3758 - HBPLUS
Bond  30. Atoms  841 [ N19 NMY   26  A] ->  183 [ C5    U    6  A]n E 3.1621 - HBPLUS
Bond  31. Atoms  840 [ O12 NMY   26  A] ->  183 [ C5    U    6  A]n E 3.7254 - HBPLUS
Bond  32. Atoms  836 [ O14 NMY   26  A] ->  183 [ C5    U    6  A]n E 3.3515 - HBPLUS
Bond  33. Atoms  833 [ O22 NMY   26  A] ->  183 [ C5    U    6  A]n E 3.2752 - HBPLUS
Bond  34. Atoms  822 [ C14 NMY   26  A] ->  183 [ C5    U    6  A]n E 3.6831 - HBPLUS
Bond  35. Atoms  841 [ N19 NMY   26  A] ->  181 [ C4    U    6  A]n E 3.0365 - HBPLUS
Bond  36. Atoms  830 [ C18 NMY   26  A] ->  174 [ C2'   U    6  A]n E 3.8778 - HBPLUS
Bond  37. Atoms  830 [ C18 NMY   26  A] ->  172 [ C3'   U    6  A]n E 3.7209 - HBPLUS
Bond  38. Atoms  830 [ C18 NMY   26  A] ->  168 [ O5'   U    6  A]n E 3.3688 - HBPLUS
Bond  39. Atoms  829 [ C19 NMY   26  A] ->  168 [ O5'   U    6  A]n E 3.8671 - HBPLUS
Bond  40. Atoms  830 [ C18 NMY   26  A] ->  167 [ OP2   U    6  A]n E 3.6064 - HBPLUS
Bond  41. Atoms  829 [ C19 NMY   26  A] ->  167 [ OP2   U    6  A]n E 3.8583 - HBPLUS
Bond  42. Atoms  826 [ C17 NMY   26  A] ->  167 [ OP2   U    6  A]n E 3.5629 - HBPLUS
Bond  43. Atoms  824 [ C16 NMY   26  A] ->  167 [ OP2   U    6  A]n E 3.3058 - HBPLUS
Bond  44. Atoms  823 [ C15 NMY   26  A] ->  167 [ OP2   U    6  A]n E 3.5243 - HBPLUS
Bond  45. Atoms  836 [ O14 NMY   26  A] ->  144 [ C8    G    5  A]n E 2.8601 - HBPLUS
Bond  46. Atoms  836 [ O14 NMY   26  A] ->  138 [ C3'   G    5  A]n E 3.8271 - HBPLUS
Bond  47. Atoms  822 [ C14 NMY   26  A] ->  133 [ OP2   G    5  A]n E 3.8330 - HBPLUS
Bond  48. Atoms  821 [ C13 NMY   26  A] ->  133 [ OP2   G    5  A]n E 3.3209 - HBPLUS
Bond  49. Atoms  824 [ C16 NMY   26  A] ->  132 [ OP1   G    5  A]n E 3.8147 - HBPLUS
Bond  50. Atoms  841 [ N19 NMY   26  A] ->  840 [ O12 NMY   26  A]i E 3.0542 - HBPLUS
Bond  51. Atoms  593 [ N6    A   19  A] ->  813 [ N7  NMY   26  A]H E 2.9002 - HBPLUS
Bond  52. Atoms  819 [ N9  NMY   26  A] ->  517 [ OP2   U   17  A]H E 3.0053 - HBPLUS
Bond  53. Atoms  431 [ O3'   C   14  A] ->  835 [ N6  NMY   26  A]H E 2.9394 - HBPLUS
Bond  54. Atoms  841 [ N19 NMY   26  A] ->  212 [ O6    G    7  A]H E 3.0415 - HBPLUS
Bond  55. Atoms  596 [ N3    A   19  A] ->  597 [ C4    A   19  A]c   1.3475 - Calc  
Bond  56. Atoms  595 [ C2    A   19  A] ->  596 [ N3    A   19  A]c   1.3294 d Calc  
Bond  57. Atoms  594 [ N1    A   19  A] ->  595 [ C2    A   19  A]c   1.3347 - Calc  
Bond  58. Atoms  592 [ C6    A   19  A] ->  594 [ N1    A   19  A]c   1.3442 d Calc  
Bond  59. Atoms  592 [ C6    A   19  A] ->  593 [ N6    A   19  A]ce  1.3318 - Calc  
Bond  60. Atoms  591 [ C5    A   19  A] ->  597 [ C4    A   19  A]c   1.3752 d Calc  
Bond  61. Atoms  591 [ C5    A   19  A] ->  592 [ C6    A   19  A]c   1.3984 - Calc  
Bond  62. Atoms  590 [ N7    A   19  A] ->  591 [ C5    A   19  A]c   1.3990 - Calc  
Bond  63. Atoms  589 [ C8    A   19  A] ->  590 [ N7    A   19  A]c   1.2905 d Calc  
Bond  64. Atoms  588 [ N9    A   19  A] ->  597 [ C4    A   19  A]c   1.3768 - Calc  
Bond  65. Atoms  588 [ N9    A   19  A] ->  589 [ C8    A   19  A]c   1.3558 - Calc  
Bond  66. Atoms  587 [ C1'   A   19  A] ->  588 [ N9    A   19  A]cr  1.4765 - Calc  
Bond  67. Atoms  585 [ C2'   A   19  A] ->  587 [ C1'   A   19  A]c   1.5268 - Calc  
Bond  68. Atoms  585 [ C2'   A   19  A] ->  586 [ O2'   A   19  A]ce  1.4322 - Calc  
Bond  69. Atoms  583 [ C3'   A   19  A] ->  585 [ C2'   A   19  A]c   1.5166 - Calc  
Bond  70. Atoms  583 [ C3'   A   19  A] ->  584 [ O3'   A   19  A]ce  1.4296 - Calc  
Bond  71. Atoms  582 [ O4'   A   19  A] ->  587 [ C1'   A   19  A]c   1.4400 - Calc  
Bond  72. Atoms  581 [ C4'   A   19  A] ->  583 [ C3'   A   19  A]c   1.5162 - Calc  
Bond  73. Atoms  581 [ C4'   A   19  A] ->  582 [ O4'   A   19  A]c   1.4301 - Calc  
Bond  74. Atoms  580 [ C5'   A   19  A] ->  581 [ C4'   A   19  A]cr  1.5260 - Calc  
Bond  75. Atoms  579 [ O5'   A   19  A] ->  580 [ C5'   A   19  A]cr  1.4296 - Calc  
Bond  76. Atoms  576 [ P     A   19  A] ->  579 [ O5'   A   19  A]cr  1.6100 - Calc  
Bond  77. Atoms  576 [ P     A   19  A] ->  578 [ OP2   A   19  A]ce  1.4806 - Calc  
Bond  78. Atoms  576 [ P     A   19  A] ->  577 [ OP1   A   19  A]ce  1.4809 - Calc  
Bond  79. Atoms  563 [ C5    C   18  A] ->  564 [ C6    C   18  A]c   1.3453 d Calc  
Bond  80. Atoms  561 [ C4    C   18  A] ->  563 [ C5    C   18  A]c   1.4310 - Calc  
Bond  81. Atoms  561 [ C4    C   18  A] ->  562 [ N4    C   18  A]ce  1.3329 - Calc  
Bond  82. Atoms  560 [ N3    C   18  A] ->  561 [ C4    C   18  A]c   1.3386 d Calc  
Bond  83. Atoms  558 [ C2    C   18  A] ->  560 [ N3    C   18  A]c   1.3604 - Calc  
Bond  84. Atoms  558 [ C2    C   18  A] ->  559 [ O2    C   18  A]ce  1.2290 d Calc  
Bond  85. Atoms  557 [ N1    C   18  A] ->  564 [ C6    C   18  A]c   1.3659 - Calc  
Bond  86. Atoms  557 [ N1    C   18  A] ->  558 [ C2    C   18  A]c   1.3887 - Calc  
Bond  87. Atoms  556 [ C1'   C   18  A] ->  557 [ N1    C   18  A]cr  1.4798 - Calc  
Bond  88. Atoms  554 [ C2'   C   18  A] ->  556 [ C1'   C   18  A]c   1.5272 - Calc  
Bond  89. Atoms  554 [ C2'   C   18  A] ->  555 [ O2'   C   18  A]ce  1.4329 - Calc  
Bond  90. Atoms  552 [ C3'   C   18  A] ->  554 [ C2'   C   18  A]c   1.5167 - Calc  
Bond  91. Atoms  552 [ C3'   C   18  A] ->  553 [ O3'   C   18  A]ce  1.4293 - Calc  
Bond  92. Atoms  551 [ O4'   C   18  A] ->  556 [ C1'   C   18  A]c   1.4397 - Calc  
Bond  93. Atoms  550 [ C4'   C   18  A] ->  552 [ C3'   C   18  A]c   1.5163 - Calc  
Bond  94. Atoms  550 [ C4'   C   18  A] ->  551 [ O4'   C   18  A]c   1.4304 - Calc  
Bond  95. Atoms  549 [ C5'   C   18  A] ->  550 [ C4'   C   18  A]cr  1.5265 - Calc  
Bond  96. Atoms  548 [ O5'   C   18  A] ->  549 [ C5'   C   18  A]cr  1.4301 - Calc  
Bond  97. Atoms  545 [ P     C   18  A] ->  548 [ O5'   C   18  A]cr  1.6094 - Calc  
Bond  98. Atoms  545 [ P     C   18  A] ->  547 [ OP2   C   18  A]ce  1.4815 - Calc  
Bond  99. Atoms  545 [ P     C   18  A] ->  546 [ OP1   C   18  A]ce  1.4803 - Calc  
Bond 100. Atoms  533 [ C5    U   17  A] ->  534 [ C6    U   17  A]c   1.3539 - Calc  
Bond 101. Atoms  531 [ C4    U   17  A] ->  533 [ C5    U   17  A]c   1.4448 - Calc  
Bond 102. Atoms  531 [ C4    U   17  A] ->  532 [ O4    U   17  A]ce  1.2291 d Calc  
Bond 103. Atoms  530 [ N3    U   17  A] ->  531 [ C4    U   17  A]c   1.3839 - Calc  
Bond 104. Atoms  528 [ C2    U   17  A] ->  530 [ N3    U   17  A]c   1.3826 - Calc  
Bond 105. Atoms  528 [ C2    U   17  A] ->  529 [ O2    U   17  A]ce  1.2304 d Calc  
Bond 106. Atoms  527 [ N1    U   17  A] ->  534 [ C6    U   17  A]c   1.3693 - Calc  
Bond 107. Atoms  527 [ N1    U   17  A] ->  528 [ C2    U   17  A]c   1.3855 - Calc  
Bond 108. Atoms  526 [ C1'   U   17  A] ->  527 [ N1    U   17  A]cr  1.4809 - Calc  
Bond 109. Atoms  524 [ C2'   U   17  A] ->  526 [ C1'   U   17  A]c   1.5244 - Calc  
Bond 110. Atoms  524 [ C2'   U   17  A] ->  525 [ O2'   U   17  A]ce  1.4334 - Calc  
Bond 111. Atoms  522 [ C3'   U   17  A] ->  524 [ C2'   U   17  A]c   1.5167 - Calc  
Bond 112. Atoms  522 [ C3'   U   17  A] ->  523 [ O3'   U   17  A]ce  1.4299 - Calc  
Bond 113. Atoms  521 [ O4'   U   17  A] ->  526 [ C1'   U   17  A]c   1.4396 - Calc  
Bond 114. Atoms  520 [ C4'   U   17  A] ->  522 [ C3'   U   17  A]c   1.5210 - Calc  
Bond 115. Atoms  520 [ C4'   U   17  A] ->  521 [ O4'   U   17  A]c   1.4342 - Calc  
Bond 116. Atoms  519 [ C5'   U   17  A] ->  520 [ C4'   U   17  A]cr  1.5268 - Calc  
Bond 117. Atoms  518 [ O5'   U   17  A] ->  519 [ C5'   U   17  A]cr  1.4318 - Calc  
Bond 118. Atoms  515 [ P     U   17  A] ->  518 [ O5'   U   17  A]cr  1.6125 - Calc  
Bond 119. Atoms  515 [ P     U   17  A] ->  517 [ OP2   U   17  A]ce  1.4798 - Calc  
Bond 120. Atoms  515 [ P     U   17  A] ->  516 [ OP1   U   17  A]ce  1.4796 - Calc  
Bond 121. Atoms  503 [ C5    U   16  A] ->  504 [ C6    U   16  A]c   1.3545 - Calc  
Bond 122. Atoms  501 [ C4    U   16  A] ->  503 [ C5    U   16  A]c   1.4454 - Calc  
Bond 123. Atoms  501 [ C4    U   16  A] ->  502 [ O4    U   16  A]ce  1.2279 d Calc  
Bond 124. Atoms  500 [ N3    U   16  A] ->  501 [ C4    U   16  A]c   1.3838 - Calc  
Bond 125. Atoms  498 [ C2    U   16  A] ->  500 [ N3    U   16  A]c   1.3825 - Calc  
Bond 126. Atoms  498 [ C2    U   16  A] ->  499 [ O2    U   16  A]ce  1.2305 d Calc  
Bond 127. Atoms  497 [ N1    U   16  A] ->  504 [ C6    U   16  A]c   1.3701 - Calc  
Bond 128. Atoms  497 [ N1    U   16  A] ->  498 [ C2    U   16  A]c   1.3848 - Calc  
Bond 129. Atoms  496 [ C1'   U   16  A] ->  497 [ N1    U   16  A]cr  1.4796 - Calc  
Bond 130. Atoms  494 [ C2'   U   16  A] ->  496 [ C1'   U   16  A]c   1.5275 - Calc  
Bond 131. Atoms  494 [ C2'   U   16  A] ->  495 [ O2'   U   16  A]ce  1.4327 - Calc  
Bond 132. Atoms  492 [ C3'   U   16  A] ->  494 [ C2'   U   16  A]c   1.5193 - Calc  
Bond 133. Atoms  492 [ C3'   U   16  A] ->  493 [ O3'   U   16  A]ce  1.4318 - Calc  
Bond 134. Atoms  491 [ O4'   U   16  A] ->  496 [ C1'   U   16  A]c   1.4371 - Calc  
Bond 135. Atoms  490 [ C4'   U   16  A] ->  492 [ C3'   U   16  A]c   1.5164 - Calc  
Bond 136. Atoms  490 [ C4'   U   16  A] ->  491 [ O4'   U   16  A]c   1.4305 - Calc  
Bond 137. Atoms  489 [ C5'   U   16  A] ->  490 [ C4'   U   16  A]cr  1.5298 - Calc  
Bond 138. Atoms  488 [ O5'   U   16  A] ->  489 [ C5'   U   16  A]cr  1.4344 - Calc  
Bond 139. Atoms  485 [ P     U   16  A] ->  488 [ O5'   U   16  A]cr  1.6147 - Calc  
Bond 140. Atoms  485 [ P     U   16  A] ->  487 [ OP2   U   16  A]ce  1.4810 - Calc  
Bond 141. Atoms  485 [ P     U   16  A] ->  486 [ OP1   U   16  A]ce  1.4806 - Calc  
Bond 142. Atoms  441 [ C5    C   14  A] ->  442 [ C6    C   14  A]c   1.3464 d Calc  
Bond 143. Atoms  439 [ C4    C   14  A] ->  441 [ C5    C   14  A]c   1.4310 - Calc  
Bond 144. Atoms  439 [ C4    C   14  A] ->  440 [ N4    C   14  A]ce  1.3333 - Calc  
Bond 145. Atoms  438 [ N3    C   14  A] ->  439 [ C4    C   14  A]c   1.3390 d Calc  
Bond 146. Atoms  436 [ C2    C   14  A] ->  438 [ N3    C   14  A]c   1.3617 - Calc  
Bond 147. Atoms  436 [ C2    C   14  A] ->  437 [ O2    C   14  A]ce  1.2302 d Calc  
Bond 148. Atoms  435 [ N1    C   14  A] ->  442 [ C6    C   14  A]c   1.3655 - Calc  
Bond 149. Atoms  435 [ N1    C   14  A] ->  436 [ C2    C   14  A]c   1.3896 - Calc  
Bond 150. Atoms  434 [ C1'   C   14  A] ->  435 [ N1    C   14  A]cr  1.4819 - Calc  
Bond 151. Atoms  432 [ C2'   C   14  A] ->  434 [ C1'   C   14  A]c   1.5268 - Calc  
Bond 152. Atoms  432 [ C2'   C   14  A] ->  433 [ O2'   C   14  A]ce  1.4324 - Calc  
Bond 153. Atoms  430 [ C3'   C   14  A] ->  432 [ C2'   C   14  A]c   1.5247 - Calc  
Bond 154. Atoms  430 [ C3'   C   14  A] ->  431 [ O3'   C   14  A]ce  1.4316 - Calc  
Bond 155. Atoms  429 [ O4'   C   14  A] ->  434 [ C1'   C   14  A]c   1.4320 - Calc  
Bond 156. Atoms  428 [ C4'   C   14  A] ->  430 [ C3'   C   14  A]c   1.5225 - Calc  
Bond 157. Atoms  428 [ C4'   C   14  A] ->  429 [ O4'   C   14  A]c   1.4265 - Calc  
Bond 158. Atoms  427 [ C5'   C   14  A] ->  428 [ C4'   C   14  A]cr  1.5267 - Calc  
Bond 159. Atoms  426 [ O5'   C   14  A] ->  427 [ C5'   C   14  A]cr  1.4333 - Calc  
Bond 160. Atoms  423 [ P     C   14  A] ->  426 [ O5'   C   14  A]cr  1.6116 - Calc  
Bond 161. Atoms  423 [ P     C   14  A] ->  425 [ OP2   C   14  A]ce  1.4803 - Calc  
Bond 162. Atoms  423 [ P     C   14  A] ->  424 [ OP1   C   14  A]ce  1.4792 - Calc  
Bond 163. Atoms  247 [ C5    U    8  A] ->  248 [ C6    U    8  A]c   1.3559 - Calc  
Bond 164. Atoms  245 [ C4    U    8  A] ->  247 [ C5    U    8  A]c   1.4449 - Calc  
Bond 165. Atoms  245 [ C4    U    8  A] ->  246 [ O4    U    8  A]ce  1.2287 d Calc  
Bond 166. Atoms  244 [ N3    U    8  A] ->  245 [ C4    U    8  A]c   1.3843 - Calc  
Bond 167. Atoms  242 [ C2    U    8  A] ->  244 [ N3    U    8  A]c   1.3806 - Calc  
Bond 168. Atoms  242 [ C2    U    8  A] ->  243 [ O2    U    8  A]ce  1.2298 d Calc  
Bond 169. Atoms  241 [ N1    U    8  A] ->  248 [ C6    U    8  A]c   1.3693 - Calc  
Bond 170. Atoms  241 [ N1    U    8  A] ->  242 [ C2    U    8  A]c   1.3840 - Calc  
Bond 171. Atoms  240 [ C1'   U    8  A] ->  241 [ N1    U    8  A]cr  1.4785 - Calc  
Bond 172. Atoms  238 [ C2'   U    8  A] ->  240 [ C1'   U    8  A]c   1.5306 - Calc  
Bond 173. Atoms  238 [ C2'   U    8  A] ->  239 [ O2'   U    8  A]ce  1.4316 - Calc  
Bond 174. Atoms  236 [ C3'   U    8  A] ->  238 [ C2'   U    8  A]c   1.5299 - Calc  
Bond 175. Atoms  236 [ C3'   U    8  A] ->  237 [ O3'   U    8  A]ce  1.4326 - Calc  
Bond 176. Atoms  235 [ O4'   U    8  A] ->  240 [ C1'   U    8  A]c   1.4299 - Calc  
Bond 177. Atoms  234 [ C4'   U    8  A] ->  236 [ C3'   U    8  A]c   1.5200 - Calc  
Bond 178. Atoms  234 [ C4'   U    8  A] ->  235 [ O4'   U    8  A]c   1.4206 - Calc  
Bond 179. Atoms  233 [ C5'   U    8  A] ->  234 [ C4'   U    8  A]cr  1.5274 - Calc  
Bond 180. Atoms  232 [ O5'   U    8  A] ->  233 [ C5'   U    8  A]cr  1.4315 - Calc  
Bond 181. Atoms  229 [ P     U    8  A] ->  232 [ O5'   U    8  A]cr  1.6115 - Calc  
Bond 182. Atoms  229 [ P     U    8  A] ->  231 [ OP2   U    8  A]ce  1.4801 - Calc  
Bond 183. Atoms  229 [ P     U    8  A] ->  230 [ OP1   U    8  A]ce  1.4802 - Calc  
Bond 184. Atoms  216 [ N3    G    7  A] ->  217 [ C4    G    7  A]c   1.3514 - Calc  
Bond 185. Atoms  214 [ C2    G    7  A] ->  216 [ N3    G    7  A]c   1.3356 d Calc  
Bond 186. Atoms  214 [ C2    G    7  A] ->  215 [ N2    G    7  A]ce  1.3323 - Calc  
Bond 187. Atoms  213 [ N1    G    7  A] ->  214 [ C2    G    7  A]c   1.3821 - Calc  
Bond 188. Atoms  211 [ C6    G    7  A] ->  213 [ N1    G    7  A]c   1.3884 - Calc  
Bond 189. Atoms  211 [ C6    G    7  A] ->  212 [ O6    G    7  A]ce  1.2307 d Calc  
Bond 190. Atoms  210 [ C5    G    7  A] ->  217 [ C4    G    7  A]c   1.3860 d Calc  
Bond 191. Atoms  210 [ C5    G    7  A] ->  211 [ C6    G    7  A]c   1.4216 - Calc  
Bond 192. Atoms  209 [ N7    G    7  A] ->  210 [ C5    G    7  A]c   1.3982 - Calc  
Bond 193. Atoms  208 [ C8    G    7  A] ->  209 [ N7    G    7  A]c   1.2909 d Calc  
Bond 194. Atoms  207 [ N9    G    7  A] ->  217 [ C4    G    7  A]c   1.3768 - Calc  
Bond 195. Atoms  207 [ N9    G    7  A] ->  208 [ C8    G    7  A]c   1.3554 - Calc  
Bond 196. Atoms  206 [ C1'   G    7  A] ->  207 [ N9    G    7  A]cr  1.4759 - Calc  
Bond 197. Atoms  204 [ C2'   G    7  A] ->  206 [ C1'   G    7  A]c   1.5317 - Calc  
Bond 198. Atoms  204 [ C2'   G    7  A] ->  205 [ O2'   G    7  A]ce  1.4326 - Calc  
Bond 199. Atoms  202 [ C3'   G    7  A] ->  204 [ C2'   G    7  A]c   1.5221 - Calc  
Bond 200. Atoms  202 [ C3'   G    7  A] ->  203 [ O3'   G    7  A]ce  1.4317 - Calc  
Bond 201. Atoms  201 [ O4'   G    7  A] ->  206 [ C1'   G    7  A]c   1.4377 - Calc  
Bond 202. Atoms  200 [ C4'   G    7  A] ->  202 [ C3'   G    7  A]c   1.5162 - Calc  
Bond 203. Atoms  200 [ C4'   G    7  A] ->  201 [ O4'   G    7  A]c   1.4250 - Calc  
Bond 204. Atoms  199 [ C5'   G    7  A] ->  200 [ C4'   G    7  A]cr  1.5282 - Calc  
Bond 205. Atoms  198 [ O5'   G    7  A] ->  199 [ C5'   G    7  A]cr  1.4319 - Calc  
Bond 206. Atoms  195 [ P     G    7  A] ->  198 [ O5'   G    7  A]cr  1.6112 - Calc  
Bond 207. Atoms  195 [ P     G    7  A] ->  197 [ OP2   G    7  A]ce  1.4806 - Calc  
Bond 208. Atoms  195 [ P     G    7  A] ->  196 [ OP1   G    7  A]ce  1.4797 - Calc  
Bond 209. Atoms  183 [ C5    U    6  A] ->  184 [ C6    U    6  A]c   1.3550 - Calc  
Bond 210. Atoms  181 [ C4    U    6  A] ->  183 [ C5    U    6  A]c   1.4454 - Calc  
Bond 211. Atoms  181 [ C4    U    6  A] ->  182 [ O4    U    6  A]ce  1.2285 d Calc  
Bond 212. Atoms  180 [ N3    U    6  A] ->  181 [ C4    U    6  A]c   1.3833 - Calc  
Bond 213. Atoms  178 [ C2    U    6  A] ->  180 [ N3    U    6  A]c   1.3808 - Calc  
Bond 214. Atoms  178 [ C2    U    6  A] ->  179 [ O2    U    6  A]ce  1.2294 d Calc  
Bond 215. Atoms  177 [ N1    U    6  A] ->  184 [ C6    U    6  A]c   1.3693 - Calc  
Bond 216. Atoms  177 [ N1    U    6  A] ->  178 [ C2    U    6  A]c   1.3848 - Calc  
Bond 217. Atoms  176 [ C1'   U    6  A] ->  177 [ N1    U    6  A]cr  1.4801 - Calc  
Bond 218. Atoms  174 [ C2'   U    6  A] ->  176 [ C1'   U    6  A]c   1.5315 - Calc  
Bond 219. Atoms  174 [ C2'   U    6  A] ->  175 [ O2'   U    6  A]ce  1.4318 - Calc  
Bond 220. Atoms  172 [ C3'   U    6  A] ->  174 [ C2'   U    6  A]c   1.5320 - Calc  
Bond 221. Atoms  172 [ C3'   U    6  A] ->  173 [ O3'   U    6  A]ce  1.4315 - Calc  
Bond 222. Atoms  171 [ O4'   U    6  A] ->  176 [ C1'   U    6  A]c   1.4290 - Calc  
Bond 223. Atoms  170 [ C4'   U    6  A] ->  172 [ C3'   U    6  A]c   1.5196 - Calc  
Bond 224. Atoms  170 [ C4'   U    6  A] ->  171 [ O4'   U    6  A]c   1.4198 - Calc  
Bond 225. Atoms  169 [ C5'   U    6  A] ->  170 [ C4'   U    6  A]cr  1.5273 - Calc  
Bond 226. Atoms  168 [ O5'   U    6  A] ->  169 [ C5'   U    6  A]cr  1.4326 - Calc  
Bond 227. Atoms  165 [ P     U    6  A] ->  168 [ O5'   U    6  A]cr  1.6115 - Calc  
Bond 228. Atoms  165 [ P     U    6  A] ->  167 [ OP2   U    6  A]ce  1.4789 - Calc  
Bond 229. Atoms  165 [ P     U    6  A] ->  166 [ OP1   U    6  A]ce  1.4805 - Calc  
Bond 230. Atoms  152 [ N3    G    5  A] ->  153 [ C4    G    5  A]c   1.3513 - Calc  
Bond 231. Atoms  150 [ C2    G    5  A] ->  152 [ N3    G    5  A]c   1.3361 d Calc  
Bond 232. Atoms  150 [ C2    G    5  A] ->  151 [ N2    G    5  A]ce  1.3326 - Calc  
Bond 233. Atoms  149 [ N1    G    5  A] ->  150 [ C2    G    5  A]c   1.3821 - Calc  
Bond 234. Atoms  147 [ C6    G    5  A] ->  149 [ N1    G    5  A]c   1.3890 - Calc  
Bond 235. Atoms  147 [ C6    G    5  A] ->  148 [ O6    G    5  A]ce  1.2295 d Calc  
Bond 236. Atoms  146 [ C5    G    5  A] ->  153 [ C4    G    5  A]c   1.3872 d Calc  
Bond 237. Atoms  146 [ C5    G    5  A] ->  147 [ C6    G    5  A]c   1.4216 - Calc  
Bond 238. Atoms  145 [ N7    G    5  A] ->  146 [ C5    G    5  A]c   1.3987 - Calc  
Bond 239. Atoms  144 [ C8    G    5  A] ->  145 [ N7    G    5  A]c   1.2909 d Calc  
Bond 240. Atoms  143 [ N9    G    5  A] ->  153 [ C4    G    5  A]c   1.3760 - Calc  
Bond 241. Atoms  143 [ N9    G    5  A] ->  144 [ C8    G    5  A]c   1.3505 - Calc  
Bond 242. Atoms  142 [ C1'   G    5  A] ->  143 [ N9    G    5  A]cr  1.4733 - Calc  
Bond 243. Atoms  140 [ C2'   G    5  A] ->  142 [ C1'   G    5  A]c   1.5233 - Calc  
Bond 244. Atoms  140 [ C2'   G    5  A] ->  141 [ O2'   G    5  A]ce  1.4328 - Calc  
Bond 245. Atoms  138 [ C3'   G    5  A] ->  140 [ C2'   G    5  A]c   1.5224 - Calc  
Bond 246. Atoms  138 [ C3'   G    5  A] ->  139 [ O3'   G    5  A]ce  1.4325 - Calc  
Bond 247. Atoms  137 [ O4'   G    5  A] ->  142 [ C1'   G    5  A]c   1.4340 - Calc  
Bond 248. Atoms  136 [ C4'   G    5  A] ->  138 [ C3'   G    5  A]c   1.5221 - Calc  
Bond 249. Atoms  136 [ C4'   G    5  A] ->  137 [ O4'   G    5  A]c   1.4310 - Calc  
Bond 250. Atoms  135 [ C5'   G    5  A] ->  136 [ C4'   G    5  A]cr  1.5284 - Calc  
Bond 251. Atoms  134 [ O5'   G    5  A] ->  135 [ C5'   G    5  A]cr  1.4307 - Calc  
Bond 252. Atoms  131 [ P     G    5  A] ->  134 [ O5'   G    5  A]cr  1.6100 - Calc  
Bond 253. Atoms  131 [ P     G    5  A] ->  133 [ OP2   G    5  A]ce  1.4807 - Calc  
Bond 254. Atoms  131 [ P     G    5  A] ->  132 [ OP1   G    5  A]ce  1.4803 - Calc  
Bond 255. Atoms  834 [ C23 NMY   26  A] ->  841 [ N19 NMY   26  A]ce  1.4744 - CONECT
Bond 256. Atoms  832 [ C22 NMY   26  A] ->  834 [ C23 NMY   26  A]cr  1.5505 - CONECT
Bond 257. Atoms  832 [ C22 NMY   26  A] ->  833 [ O22 NMY   26  A]c   1.4651 - CONECT
Bond 258. Atoms  830 [ C18 NMY   26  A] ->  833 [ O22 NMY   26  A]c   1.4811 - CONECT
Bond 259. Atoms  830 [ C18 NMY   26  A] ->  831 [ O18 NMY   26  A]cr  1.4558 - CONECT
Bond 260. Atoms  829 [ C19 NMY   26  A] ->  842 [ N23 NMY   26  A]ce  1.4840 - CONECT
Bond 261. Atoms  829 [ C19 NMY   26  A] ->  830 [ C18 NMY   26  A]c   1.5626 - CONECT
Bond 262. Atoms  828 [ C20 NMY   26  A] ->  837 [ O20 NMY   26  A]ce  1.4270 - CONECT
Bond 263. Atoms  828 [ C20 NMY   26  A] ->  829 [ C19 NMY   26  A]c   1.5560 - CONECT
Bond 264. Atoms  827 [ C21 NMY   26  A] ->  838 [ O21 NMY   26  A]ce  1.4293 - CONECT
Bond 265. Atoms  827 [ C21 NMY   26  A] ->  832 [ C22 NMY   26  A]c   1.5589 - CONECT
Bond 266. Atoms  827 [ C21 NMY   26  A] ->  828 [ C20 NMY   26  A]c   1.5541 - CONECT
Bond 267. Atoms  826 [ C17 NMY   26  A] ->  839 [ O17 NMY   26  A]ce  1.4173 - CONECT
Bond 268. Atoms  824 [ C16 NMY   26  A] ->  826 [ C17 NMY   26  A]cr  1.5392 - CONECT
Bond 269. Atoms  824 [ C16 NMY   26  A] ->  825 [ O16 NMY   26  A]c   1.4476 - CONECT
Bond 270. Atoms  823 [ C15 NMY   26  A] ->  831 [ O18 NMY   26  A]cr  1.4567 - CONECT
Bond 271. Atoms  823 [ C15 NMY   26  A] ->  824 [ C16 NMY   26  A]c   1.5353 - CONECT
Bond 272. Atoms  822 [ C14 NMY   26  A] ->  836 [ O14 NMY   26  A]ce  1.4278 - CONECT
Bond 273. Atoms  822 [ C14 NMY   26  A] ->  823 [ C15 NMY   26  A]c   1.5226 - CONECT
Bond 274. Atoms  821 [ C13 NMY   26  A] ->  825 [ O16 NMY   26  A]c   1.4370 - CONECT
Bond 275. Atoms  821 [ C13 NMY   26  A] ->  822 [ C14 NMY   26  A]c   1.5241 - CONECT
Bond 276. Atoms  818 [ C9  NMY   26  A] ->  820 [ C8  NMY   26  A]c   1.5453 - CONECT
Bond 277. Atoms  818 [ C9  NMY   26  A] ->  819 [ N9  NMY   26  A]ce  1.4771 - CONECT
Bond 278. Atoms  817 [ C10 NMY   26  A] ->  818 [ C9  NMY   26  A]c   1.5630 - CONECT
Bond 279. Atoms  816 [ O11 NMY   26  A] ->  821 [ C13 NMY   26  A]cr  1.4570 - CONECT
Bond 280. Atoms  815 [ C11 NMY   26  A] ->  817 [ C10 NMY   26  A]c   1.5730 - CONECT
Bond 281. Atoms  815 [ C11 NMY   26  A] ->  816 [ O11 NMY   26  A]cr  1.4529 - CONECT
Bond 282. Atoms  814 [ C12 NMY   26  A] ->  840 [ O12 NMY   26  A]ce  1.4274 - CONECT
Bond 283. Atoms  814 [ C12 NMY   26  A] ->  815 [ C11 NMY   26  A]c   1.5684 - CONECT
Bond 284. Atoms  812 [ C7  NMY   26  A] ->  820 [ C8  NMY   26  A]c   1.5429 - CONECT
Bond 285. Atoms  812 [ C7  NMY   26  A] ->  814 [ C12 NMY   26  A]c   1.5512 - CONECT
Bond 286. Atoms  812 [ C7  NMY   26  A] ->  813 [ N7  NMY   26  A]ce  1.4800 - CONECT
Bond 287. Atoms  811 [ C6  NMY   26  A] ->  835 [ N6  NMY   26  A]ce  1.4735 - CONECT
Bond 288. Atoms  809 [ C5  NMY   26  A] ->  811 [ C6  NMY   26  A]cr  1.5460 - CONECT
Bond 289. Atoms  809 [ C5  NMY   26  A] ->  810 [ O5  NMY   26  A]c   1.4647 - CONECT
Bond 290. Atoms  807 [ C4  NMY   26  A] ->  809 [ C5  NMY   26  A]c   1.5631 - CONECT
Bond 291. Atoms  807 [ C4  NMY   26  A] ->  808 [ O4  NMY   26  A]ce  1.4233 - CONECT
Bond 292. Atoms  805 [ C3  NMY   26  A] ->  807 [ C4  NMY   26  A]c   1.5522 - CONECT
Bond 293. Atoms  805 [ C3  NMY   26  A] ->  806 [ O3  NMY   26  A]ce  1.4260 - CONECT
Bond 294. Atoms  803 [ C2  NMY   26  A] ->  805 [ C3  NMY   26  A]c   1.5585 - CONECT
Bond 295. Atoms  803 [ C2  NMY   26  A] ->  804 [ N2  NMY   26  A]ce  1.4809 - CONECT
Bond 296. Atoms  802 [ O1  NMY   26  A] ->  817 [ C10 NMY   26  A]cr  1.4606 - CONECT
Bond 297. Atoms  801 [ C1  NMY   26  A] ->  810 [ O5  NMY   26  A]c   1.4687 - CONECT
Bond 298. Atoms  801 [ C1  NMY   26  A] ->  803 [ C2  NMY   26  A]c   1.5633 - CONECT
Bond 299. Atoms  801 [ C1  NMY   26  A] ->  802 [ O1  NMY   26  A]cr  1.4607 - CONECT
