# Supplementary material for: RPocket: an intuitive database of RNA pocket topology information with RNA-ligand data resources
Source: BMC Bioinformatics. 2021 Sep 8;22:428. doi: 10.1186/s12859-021-04349-4 (PMC8424408; doi:10.1186/s12859-021-04349-4)
Supplement: Supplementary file 6 — Additional file 6. Folder S2: Interaction info of RNA-ligand complexes. [file 12859_2021_4349_MOESM6_ESM.zip › 12859_2021_4349_MOESM6_ESM/1EVV/ligplot.bonds]

Bond   0. Atoms 1671 [ C8  SPM  501  A] -> 1262 [ O2' 1MA   58  A]n E 3.7446 - HBPLUS
Bond   1. Atoms 1670 [ C7  SPM  501  A] -> 1262 [ O2' 1MA   58  A]n E 3.0383 - HBPLUS
Bond   2. Atoms 1670 [ C7  SPM  501  A] -> 1261 [ C2' 1MA   58  A]n E 3.7325 - HBPLUS
Bond   3. Atoms 1667 [ C4  SPM  501  A] -> 1254 [ OP2 1MA   58  A]n E 3.6270 - HBPLUS
Bond   4. Atoms 1666 [ C3  SPM  501  A] -> 1254 [ OP2 1MA   58  A]n E 3.0199 - HBPLUS
Bond   5. Atoms 1665 [ C2  SPM  501  A] -> 1254 [ OP2 1MA   58  A]n E 3.8795 - HBPLUS
Bond   6. Atoms 1667 [ C4  SPM  501  A] -> 1253 [ OP1 1MA   58  A]n E 3.8535 - HBPLUS
Bond   7. Atoms 1666 [ C3  SPM  501  A] -> 1253 [ OP1 1MA   58  A]n E 3.0290 - HBPLUS
Bond   8. Atoms 1666 [ C3  SPM  501  A] -> 1252 [ P   1MA   58  A]n E 3.4587 - HBPLUS
Bond   9. Atoms 1667 [ C4  SPM  501  A] -> 1195 [ O2  PSU   55  A]n E 3.8350 - HBPLUS
Bond  10. Atoms 1666 [ C3  SPM  501  A] -> 1195 [ O2  PSU   55  A]n E 3.5681 - HBPLUS
Bond  11. Atoms 1665 [ C2  SPM  501  A] -> 1195 [ O2  PSU   55  A]n E 3.1278 - HBPLUS
Bond  12. Atoms 1669 [ C6  SPM  501  A] -> 1176 [ O4  5MU   54  A]n E 3.0867 - HBPLUS
Bond  13. Atoms 1667 [ C4  SPM  501  A] -> 1176 [ O4  5MU   54  A]n E 3.8780 - HBPLUS
Bond  14. Atoms 1671 [ C8  SPM  501  A] -> 1162 [ O6    G   53  A]n E 3.0567 - HBPLUS
Bond  15. Atoms 1670 [ C7  SPM  501  A] -> 1162 [ O6    G   53  A]n E 3.5511 - HBPLUS
Bond  16. Atoms 1669 [ C6  SPM  501  A] -> 1162 [ O6    G   53  A]n E 3.6326 - HBPLUS
Bond  17. Atoms 1673 [ N10 SPM  501  A] -> 1143 [ C5    U   52  A]n E 3.7691 - HBPLUS
Bond  18. Atoms 1672 [ C9  SPM  501  A] -> 1142 [ O4    U   52  A]n E 3.8594 - HBPLUS
Bond  19. Atoms 1671 [ C8  SPM  501  A] -> 1142 [ O4    U   52  A]n E 3.4839 - HBPLUS
Bond  20. Atoms 1675 [ C12 SPM  501  A] -> 1104 [ OP2   G   51  A]n E 3.8304 - HBPLUS
Bond  21. Atoms 1668 [ N5  SPM  501  A] -> 1254 [ OP2 1MA   58  A]H E 3.2829 - HBPLUS
Bond  22. Atoms 1273 [ N3  1MA   58  A] -> 1274 [ C4  1MA   58  A]c   1.3564 - Calc  
Bond  23. Atoms 1272 [ C2  1MA   58  A] -> 1273 [ N3  1MA   58  A]c   1.3697 - Calc  
Bond  24. Atoms 1270 [ N1  1MA   58  A] -> 1272 [ C2  1MA   58  A]c   1.3581 - Calc  
Bond  25. Atoms 1270 [ N1  1MA   58  A] -> 1271 [ CM1 1MA   58  A]ce  1.4765 - Calc  
Bond  26. Atoms 1268 [ C6  1MA   58  A] -> 1270 [ N1  1MA   58  A]c   1.4481 - Calc  
Bond  27. Atoms 1268 [ C6  1MA   58  A] -> 1269 [ N6  1MA   58  A]ce  1.4770 - Calc  
Bond  28. Atoms 1267 [ C5  1MA   58  A] -> 1274 [ C4  1MA   58  A]c   1.3704 - Calc  
Bond  29. Atoms 1267 [ C5  1MA   58  A] -> 1268 [ C6  1MA   58  A]c   1.4668 - Calc  
Bond  30. Atoms 1266 [ N7  1MA   58  A] -> 1267 [ C5  1MA   58  A]c   1.3885 - Calc  
Bond  31. Atoms 1265 [ C8  1MA   58  A] -> 1266 [ N7  1MA   58  A]c   1.3062 - Calc  
Bond  32. Atoms 1264 [ N9  1MA   58  A] -> 1274 [ C4  1MA   58  A]c   1.3783 - Calc  
Bond  33. Atoms 1264 [ N9  1MA   58  A] -> 1265 [ C8  1MA   58  A]c   1.3627 - Calc  
Bond  34. Atoms 1263 [ C1' 1MA   58  A] -> 1264 [ N9  1MA   58  A]cr  1.4683 - Calc  
Bond  35. Atoms 1261 [ C2' 1MA   58  A] -> 1263 [ C1' 1MA   58  A]c   1.5252 - Calc  
Bond  36. Atoms 1261 [ C2' 1MA   58  A] -> 1262 [ O2' 1MA   58  A]ce  1.4024 - Calc  
Bond  37. Atoms 1259 [ C3' 1MA   58  A] -> 1261 [ C2' 1MA   58  A]c   1.5175 - Calc  
Bond  38. Atoms 1259 [ C3' 1MA   58  A] -> 1260 [ O3' 1MA   58  A]ce  1.4339 - Calc  
Bond  39. Atoms 1258 [ O4' 1MA   58  A] -> 1263 [ C1' 1MA   58  A]c   1.4068 - Calc  
Bond  40. Atoms 1257 [ C4' 1MA   58  A] -> 1259 [ C3' 1MA   58  A]c   1.5380 - Calc  
Bond  41. Atoms 1257 [ C4' 1MA   58  A] -> 1258 [ O4' 1MA   58  A]c   1.4597 - Calc  
Bond  42. Atoms 1256 [ C5' 1MA   58  A] -> 1257 [ C4' 1MA   58  A]cr  1.5289 - Calc  
Bond  43. Atoms 1255 [ O5' 1MA   58  A] -> 1256 [ C5' 1MA   58  A]cr  1.4061 - Calc  
Bond  44. Atoms 1252 [ P   1MA   58  A] -> 1255 [ O5' 1MA   58  A]cr  1.6015 - Calc  
Bond  45. Atoms 1252 [ P   1MA   58  A] -> 1254 [ OP2 1MA   58  A]ce  1.4657 - Calc  
Bond  46. Atoms 1252 [ P   1MA   58  A] -> 1253 [ OP1 1MA   58  A]ce  1.4707 - Calc  
Bond  47. Atoms 1206 [ P   PSU   55  A] -> 1208 [ OP2 PSU   55  A]ce  1.4946 - Calc  
Bond  48. Atoms 1206 [ P   PSU   55  A] -> 1207 [ OP1 PSU   55  A]ce  1.4878 - Calc  
Bond  49. Atoms 1205 [ O5' PSU   55  A] -> 1206 [ P   PSU   55  A]cr  1.6032 - Calc  
Bond  50. Atoms 1204 [ C5' PSU   55  A] -> 1205 [ O5' PSU   55  A]cr  1.4292 - Calc  
Bond  51. Atoms 1201 [ C4' PSU   55  A] -> 1204 [ C5' PSU   55  A]cr  1.5126 - Calc  
Bond  52. Atoms 1201 [ C4' PSU   55  A] -> 1203 [ O4' PSU   55  A]c   1.4608 - Calc  
Bond  53. Atoms 1200 [ C3' PSU   55  A] -> 1202 [ O3' PSU   55  A]ce  1.4241 - Calc  
Bond  54. Atoms 1200 [ C3' PSU   55  A] -> 1201 [ C4' PSU   55  A]c   1.5179 - Calc  
Bond  55. Atoms 1198 [ C2' PSU   55  A] -> 1200 [ C3' PSU   55  A]c   1.5304 - Calc  
Bond  56. Atoms 1198 [ C2' PSU   55  A] -> 1199 [ O2' PSU   55  A]ce  1.4209 - Calc  
Bond  57. Atoms 1197 [ C1' PSU   55  A] -> 1203 [ O4' PSU   55  A]c   1.4087 - Calc  
Bond  58. Atoms 1197 [ C1' PSU   55  A] -> 1198 [ C2' PSU   55  A]c   1.5328 - Calc  
Bond  59. Atoms 1193 [ C5  PSU   55  A] -> 1197 [ C1' PSU   55  A]cr  1.5121 - Calc  
Bond  60. Atoms 1193 [ C5  PSU   55  A] -> 1194 [ C6  PSU   55  A]c   1.3396 - Calc  
Bond  61. Atoms 1192 [ C4  PSU   55  A] -> 1196 [ O4  PSU   55  A]ce  1.2171 - Calc  
Bond  62. Atoms 1192 [ C4  PSU   55  A] -> 1193 [ C5  PSU   55  A]c   1.4247 - Calc  
Bond  63. Atoms 1191 [ N3  PSU   55  A] -> 1192 [ C4  PSU   55  A]c   1.4006 - Calc  
Bond  64. Atoms 1190 [ C2  PSU   55  A] -> 1195 [ O2  PSU   55  A]ce  1.2130 - Calc  
Bond  65. Atoms 1190 [ C2  PSU   55  A] -> 1191 [ N3  PSU   55  A]c   1.3773 - Calc  
Bond  66. Atoms 1189 [ N1  PSU   55  A] -> 1194 [ C6  PSU   55  A]c   1.3373 - Calc  
Bond  67. Atoms 1189 [ N1  PSU   55  A] -> 1190 [ C2  PSU   55  A]c   1.3721 - Calc  
Bond  68. Atoms 1186 [ P   5MU   54  A] -> 1188 [ OP2 5MU   54  A]ce  1.4889 - Calc  
Bond  69. Atoms 1186 [ P   5MU   54  A] -> 1187 [ OP1 5MU   54  A]ce  1.4848 - Calc  
Bond  70. Atoms 1185 [ O5' 5MU   54  A] -> 1186 [ P   5MU   54  A]cr  1.5867 - Calc  
Bond  71. Atoms 1184 [ C5' 5MU   54  A] -> 1185 [ O5' 5MU   54  A]cr  1.4058 - Calc  
Bond  72. Atoms 1181 [ C4' 5MU   54  A] -> 1184 [ C5' 5MU   54  A]cr  1.5069 - Calc  
Bond  73. Atoms 1181 [ C4' 5MU   54  A] -> 1183 [ O4' 5MU   54  A]c   1.4594 - Calc  
Bond  74. Atoms 1180 [ C3' 5MU   54  A] -> 1182 [ O3' 5MU   54  A]ce  1.4297 - Calc  
Bond  75. Atoms 1180 [ C3' 5MU   54  A] -> 1181 [ C4' 5MU   54  A]c   1.5190 - Calc  
Bond  76. Atoms 1178 [ C2' 5MU   54  A] -> 1180 [ C3' 5MU   54  A]c   1.5243 - Calc  
Bond  77. Atoms 1178 [ C2' 5MU   54  A] -> 1179 [ O2' 5MU   54  A]ce  1.4150 - Calc  
Bond  78. Atoms 1177 [ C1' 5MU   54  A] -> 1183 [ O4' 5MU   54  A]c   1.4164 - Calc  
Bond  79. Atoms 1177 [ C1' 5MU   54  A] -> 1178 [ C2' 5MU   54  A]c   1.5400 - Calc  
Bond  80. Atoms 1172 [ C5  5MU   54  A] -> 1174 [ C6  5MU   54  A]c   1.3477 - Calc  
Bond  81. Atoms 1172 [ C5  5MU   54  A] -> 1173 [ C5M 5MU   54  A]ce  1.4985 - Calc  
Bond  82. Atoms 1171 [ C4  5MU   54  A] -> 1176 [ O4  5MU   54  A]ce  1.2485 - Calc  
Bond  83. Atoms 1171 [ C4  5MU   54  A] -> 1172 [ C5  5MU   54  A]c   1.4496 - Calc  
Bond  84. Atoms 1170 [ N3  5MU   54  A] -> 1171 [ C4  5MU   54  A]c   1.3857 - Calc  
Bond  85. Atoms 1169 [ C2  5MU   54  A] -> 1175 [ O2  5MU   54  A]ce  1.2250 - Calc  
Bond  86. Atoms 1169 [ C2  5MU   54  A] -> 1170 [ N3  5MU   54  A]c   1.3814 - Calc  
Bond  87. Atoms 1168 [ N1  5MU   54  A] -> 1177 [ C1' 5MU   54  A]cr  1.4754 - Calc  
Bond  88. Atoms 1168 [ N1  5MU   54  A] -> 1174 [ C6  5MU   54  A]c   1.3831 - Calc  
Bond  89. Atoms 1168 [ N1  5MU   54  A] -> 1169 [ C2  5MU   54  A]c   1.3659 - Calc  
Bond  90. Atoms 1166 [ N3    G   53  A] -> 1167 [ C4    G   53  A]c   1.3565 - Calc  
Bond  91. Atoms 1164 [ C2    G   53  A] -> 1166 [ N3    G   53  A]c   1.3314 d Calc  
Bond  92. Atoms 1164 [ C2    G   53  A] -> 1165 [ N2    G   53  A]ce  1.3507 - Calc  
Bond  93. Atoms 1163 [ N1    G   53  A] -> 1164 [ C2    G   53  A]c   1.3890 - Calc  
Bond  94. Atoms 1161 [ C6    G   53  A] -> 1163 [ N1    G   53  A]c   1.3872 - Calc  
Bond  95. Atoms 1161 [ C6    G   53  A] -> 1162 [ O6    G   53  A]ce  1.2411 d Calc  
Bond  96. Atoms 1160 [ C5    G   53  A] -> 1167 [ C4    G   53  A]c   1.3841 d Calc  
Bond  97. Atoms 1160 [ C5    G   53  A] -> 1161 [ C6    G   53  A]c   1.4203 - Calc  
Bond  98. Atoms 1159 [ N7    G   53  A] -> 1160 [ C5    G   53  A]c   1.3812 - Calc  
Bond  99. Atoms 1158 [ C8    G   53  A] -> 1159 [ N7    G   53  A]c   1.3108 d Calc  
Bond 100. Atoms 1157 [ N9    G   53  A] -> 1167 [ C4    G   53  A]c   1.3661 - Calc  
Bond 101. Atoms 1157 [ N9    G   53  A] -> 1158 [ C8    G   53  A]c   1.3692 - Calc  
Bond 102. Atoms 1156 [ C1'   G   53  A] -> 1157 [ N9    G   53  A]cr  1.4560 - Calc  
Bond 103. Atoms 1154 [ C2'   G   53  A] -> 1156 [ C1'   G   53  A]c   1.5283 - Calc  
Bond 104. Atoms 1154 [ C2'   G   53  A] -> 1155 [ O2'   G   53  A]ce  1.4075 - Calc  
Bond 105. Atoms 1152 [ C3'   G   53  A] -> 1154 [ C2'   G   53  A]c   1.5274 - Calc  
Bond 106. Atoms 1152 [ C3'   G   53  A] -> 1153 [ O3'   G   53  A]ce  1.4319 - Calc  
Bond 107. Atoms 1151 [ O4'   G   53  A] -> 1156 [ C1'   G   53  A]c   1.4231 - Calc  
Bond 108. Atoms 1150 [ C4'   G   53  A] -> 1152 [ C3'   G   53  A]c   1.5324 - Calc  
Bond 109. Atoms 1150 [ C4'   G   53  A] -> 1151 [ O4'   G   53  A]c   1.4524 - Calc  
Bond 110. Atoms 1149 [ C5'   G   53  A] -> 1150 [ C4'   G   53  A]cr  1.5090 - Calc  
Bond 111. Atoms 1148 [ O5'   G   53  A] -> 1149 [ C5'   G   53  A]cr  1.4146 - Calc  
Bond 112. Atoms 1145 [ P     G   53  A] -> 1148 [ O5'   G   53  A]cr  1.5869 - Calc  
Bond 113. Atoms 1145 [ P     G   53  A] -> 1147 [ OP2   G   53  A]ce  1.4749 - Calc  
Bond 114. Atoms 1145 [ P     G   53  A] -> 1146 [ OP1   G   53  A]ce  1.4813 - Calc  
Bond 115. Atoms 1143 [ C5    U   52  A] -> 1144 [ C6    U   52  A]c   1.3286 - Calc  
Bond 116. Atoms 1141 [ C4    U   52  A] -> 1143 [ C5    U   52  A]c   1.4328 - Calc  
Bond 117. Atoms 1141 [ C4    U   52  A] -> 1142 [ O4    U   52  A]ce  1.2345 d Calc  
Bond 118. Atoms 1140 [ N3    U   52  A] -> 1141 [ C4    U   52  A]c   1.3650 - Calc  
Bond 119. Atoms 1138 [ C2    U   52  A] -> 1140 [ N3    U   52  A]c   1.3649 - Calc  
Bond 120. Atoms 1138 [ C2    U   52  A] -> 1139 [ O2    U   52  A]ce  1.1951 d Calc  
Bond 121. Atoms 1137 [ N1    U   52  A] -> 1144 [ C6    U   52  A]c   1.3622 - Calc  
Bond 122. Atoms 1137 [ N1    U   52  A] -> 1138 [ C2    U   52  A]c   1.3641 - Calc  
Bond 123. Atoms 1136 [ C1'   U   52  A] -> 1137 [ N1    U   52  A]cr  1.4757 - Calc  
Bond 124. Atoms 1134 [ C2'   U   52  A] -> 1136 [ C1'   U   52  A]c   1.5314 - Calc  
Bond 125. Atoms 1134 [ C2'   U   52  A] -> 1135 [ O2'   U   52  A]ce  1.4126 - Calc  
Bond 126. Atoms 1132 [ C3'   U   52  A] -> 1134 [ C2'   U   52  A]c   1.5127 - Calc  
Bond 127. Atoms 1132 [ C3'   U   52  A] -> 1133 [ O3'   U   52  A]ce  1.4231 - Calc  
Bond 128. Atoms 1131 [ O4'   U   52  A] -> 1136 [ C1'   U   52  A]c   1.4239 - Calc  
Bond 129. Atoms 1130 [ C4'   U   52  A] -> 1132 [ C3'   U   52  A]c   1.5142 - Calc  
Bond 130. Atoms 1130 [ C4'   U   52  A] -> 1131 [ O4'   U   52  A]c   1.4381 - Calc  
Bond 131. Atoms 1129 [ C5'   U   52  A] -> 1130 [ C4'   U   52  A]cr  1.4983 - Calc  
Bond 132. Atoms 1128 [ O5'   U   52  A] -> 1129 [ C5'   U   52  A]cr  1.4104 - Calc  
Bond 133. Atoms 1125 [ P     U   52  A] -> 1128 [ O5'   U   52  A]cr  1.5778 - Calc  
Bond 134. Atoms 1125 [ P     U   52  A] -> 1127 [ OP2   U   52  A]ce  1.4808 - Calc  
Bond 135. Atoms 1125 [ P     U   52  A] -> 1126 [ OP1   U   52  A]ce  1.4778 - Calc  
Bond 136. Atoms 1123 [ N3    G   51  A] -> 1124 [ C4    G   51  A]c   1.3437 - Calc  
Bond 137. Atoms 1121 [ C2    G   51  A] -> 1123 [ N3    G   51  A]c   1.3181 d Calc  
Bond 138. Atoms 1121 [ C2    G   51  A] -> 1122 [ N2    G   51  A]ce  1.3373 - Calc  
Bond 139. Atoms 1120 [ N1    G   51  A] -> 1121 [ C2    G   51  A]c   1.3681 - Calc  
Bond 140. Atoms 1118 [ C6    G   51  A] -> 1120 [ N1    G   51  A]c   1.3884 - Calc  
Bond 141. Atoms 1118 [ C6    G   51  A] -> 1119 [ O6    G   51  A]ce  1.2506 d Calc  
Bond 142. Atoms 1117 [ C5    G   51  A] -> 1124 [ C4    G   51  A]c   1.3782 d Calc  
Bond 143. Atoms 1117 [ C5    G   51  A] -> 1118 [ C6    G   51  A]c   1.4063 - Calc  
Bond 144. Atoms 1116 [ N7    G   51  A] -> 1117 [ C5    G   51  A]c   1.3920 - Calc  
Bond 145. Atoms 1115 [ C8    G   51  A] -> 1116 [ N7    G   51  A]c   1.3120 d Calc  
Bond 146. Atoms 1114 [ N9    G   51  A] -> 1124 [ C4    G   51  A]c   1.3787 - Calc  
Bond 147. Atoms 1114 [ N9    G   51  A] -> 1115 [ C8    G   51  A]c   1.3743 - Calc  
Bond 148. Atoms 1113 [ C1'   G   51  A] -> 1114 [ N9    G   51  A]cr  1.4561 - Calc  
Bond 149. Atoms 1111 [ C2'   G   51  A] -> 1113 [ C1'   G   51  A]c   1.5307 - Calc  
Bond 150. Atoms 1111 [ C2'   G   51  A] -> 1112 [ O2'   G   51  A]ce  1.3822 - Calc  
Bond 151. Atoms 1109 [ C3'   G   51  A] -> 1111 [ C2'   G   51  A]c   1.5168 - Calc  
Bond 152. Atoms 1109 [ C3'   G   51  A] -> 1110 [ O3'   G   51  A]ce  1.4271 - Calc  
Bond 153. Atoms 1108 [ O4'   G   51  A] -> 1113 [ C1'   G   51  A]c   1.4151 - Calc  
Bond 154. Atoms 1107 [ C4'   G   51  A] -> 1109 [ C3'   G   51  A]c   1.5236 - Calc  
Bond 155. Atoms 1107 [ C4'   G   51  A] -> 1108 [ O4'   G   51  A]c   1.4550 - Calc  
Bond 156. Atoms 1106 [ C5'   G   51  A] -> 1107 [ C4'   G   51  A]cr  1.5125 - Calc  
Bond 157. Atoms 1105 [ O5'   G   51  A] -> 1106 [ C5'   G   51  A]cr  1.4191 - Calc  
Bond 158. Atoms 1102 [ P     G   51  A] -> 1105 [ O5'   G   51  A]cr  1.5805 - Calc  
Bond 159. Atoms 1102 [ P     G   51  A] -> 1104 [ OP2   G   51  A]ce  1.4886 - Calc  
Bond 160. Atoms 1102 [ P     G   51  A] -> 1103 [ OP1   G   51  A]ce  1.4625 - Calc  
Bond 161. Atoms 1676 [ C13 SPM  501  A] -> 1677 [ N14 SPM  501  A]ce  1.4606 - CONECT
Bond 162. Atoms 1675 [ C12 SPM  501  A] -> 1676 [ C13 SPM  501  A]cr  1.5388 - CONECT
Bond 163. Atoms 1674 [ C11 SPM  501  A] -> 1675 [ C12 SPM  501  A]cr  1.5578 - CONECT
Bond 164. Atoms 1673 [ N10 SPM  501  A] -> 1674 [ C11 SPM  501  A]cr  1.4845 - CONECT
Bond 165. Atoms 1672 [ C9  SPM  501  A] -> 1673 [ N10 SPM  501  A]cr  1.4827 - CONECT
Bond 166. Atoms 1671 [ C8  SPM  501  A] -> 1672 [ C9  SPM  501  A]cr  1.4806 - CONECT
Bond 167. Atoms 1670 [ C7  SPM  501  A] -> 1671 [ C8  SPM  501  A]cr  1.5179 - CONECT
Bond 168. Atoms 1669 [ C6  SPM  501  A] -> 1670 [ C7  SPM  501  A]cr  1.5179 - CONECT
Bond 169. Atoms 1668 [ N5  SPM  501  A] -> 1669 [ C6  SPM  501  A]cr  1.4918 - CONECT
Bond 170. Atoms 1667 [ C4  SPM  501  A] -> 1668 [ N5  SPM  501  A]cr  1.5088 - CONECT
Bond 171. Atoms 1666 [ C3  SPM  501  A] -> 1667 [ C4  SPM  501  A]cr  1.5702 - CONECT
Bond 172. Atoms 1665 [ C2  SPM  501  A] -> 1666 [ C3  SPM  501  A]cr  1.5536 - CONECT
Bond 173. Atoms 1664 [ N1  SPM  501  A] -> 1665 [ C2  SPM  501  A]ce  1.4547 - CONECT
