# Supplementary material for: RPocket: an intuitive database of RNA pocket topology information with RNA-ligand data resources
Source: BMC Bioinformatics. 2021 Sep 8;22:428. doi: 10.1186/s12859-021-04349-4 (PMC8424408; doi:10.1186/s12859-021-04349-4)
Supplement: Supplementary file 6 — Additional file 6. Folder S2: Interaction info of RNA-ligand complexes. [file 12859_2021_4349_MOESM6_ESM.zip › 12859_2021_4349_MOESM6_ESM/1F78/ligplot.bonds]

Bond   0. Atoms  870 [ N5  NCO   28  A] ->  146 [ C8    G    5  A]n E 3.4371 - HBPLUS
Bond   1. Atoms  869 [ N4  NCO   28  A] ->  659 [ O6    G   21  A]H E 3.0044 - HBPLUS
Bond   2. Atoms  870 [ N5  NCO   28  A] ->  147 [ N7    G    5  A]H E 2.9697 - HBPLUS
Bond   3. Atoms  663 [ N3    G   21  A] ->  664 [ C4    G   21  A]c   1.3559 - Calc  
Bond   4. Atoms  661 [ C2    G   21  A] ->  663 [ N3    G   21  A]c   1.3356 d Calc  
Bond   5. Atoms  661 [ C2    G   21  A] ->  662 [ N2    G   21  A]ce  1.3330 - Calc  
Bond   6. Atoms  660 [ N1    G   21  A] ->  661 [ C2    G   21  A]c   1.3767 - Calc  
Bond   7. Atoms  658 [ C6    G   21  A] ->  660 [ N1    G   21  A]c   1.3861 - Calc  
Bond   8. Atoms  658 [ C6    G   21  A] ->  659 [ O6    G   21  A]ce  1.2296 d Calc  
Bond   9. Atoms  657 [ C5    G   21  A] ->  664 [ C4    G   21  A]c   1.3739 d Calc  
Bond  10. Atoms  657 [ C5    G   21  A] ->  658 [ C6    G   21  A]c   1.4216 - Calc  
Bond  11. Atoms  656 [ N7    G   21  A] ->  657 [ C5    G   21  A]c   1.3913 - Calc  
Bond  12. Atoms  655 [ C8    G   21  A] ->  656 [ N7    G   21  A]c   1.3034 d Calc  
Bond  13. Atoms  654 [ N9    G   21  A] ->  664 [ C4    G   21  A]c   1.3748 - Calc  
Bond  14. Atoms  654 [ N9    G   21  A] ->  655 [ C8    G   21  A]c   1.3715 - Calc  
Bond  15. Atoms  653 [ C1'   G   21  A] ->  654 [ N9    G   21  A]cr  1.4744 - Calc  
Bond  16. Atoms  651 [ C2'   G   21  A] ->  653 [ C1'   G   21  A]c   1.5284 - Calc  
Bond  17. Atoms  651 [ C2'   G   21  A] ->  652 [ O2'   G   21  A]ce  1.4296 - Calc  
Bond  18. Atoms  649 [ C3'   G   21  A] ->  651 [ C2'   G   21  A]c   1.5218 - Calc  
Bond  19. Atoms  649 [ C3'   G   21  A] ->  650 [ O3'   G   21  A]ce  1.4303 - Calc  
Bond  20. Atoms  648 [ O4'   G   21  A] ->  653 [ C1'   G   21  A]c   1.4390 - Calc  
Bond  21. Atoms  647 [ C4'   G   21  A] ->  649 [ C3'   G   21  A]c   1.5101 - Calc  
Bond  22. Atoms  647 [ C4'   G   21  A] ->  648 [ O4'   G   21  A]c   1.4276 - Calc  
Bond  23. Atoms  646 [ C5'   G   21  A] ->  647 [ C4'   G   21  A]cr  1.5254 - Calc  
Bond  24. Atoms  645 [ O5'   G   21  A] ->  646 [ C5'   G   21  A]cr  1.4279 - Calc  
Bond  25. Atoms  642 [ P     G   21  A] ->  645 [ O5'   G   21  A]cr  1.6102 - Calc  
Bond  26. Atoms  642 [ P     G   21  A] ->  644 [ OP2   G   21  A]ce  1.4808 - Calc  
Bond  27. Atoms  642 [ P     G   21  A] ->  643 [ OP1   G   21  A]ce  1.4791 - Calc  
Bond  28. Atoms  154 [ N3    G    5  A] ->  155 [ C4    G    5  A]c   1.3563 - Calc  
Bond  29. Atoms  152 [ C2    G    5  A] ->  154 [ N3    G    5  A]c   1.3363 d Calc  
Bond  30. Atoms  152 [ C2    G    5  A] ->  153 [ N2    G    5  A]ce  1.3332 - Calc  
Bond  31. Atoms  151 [ N1    G    5  A] ->  152 [ C2    G    5  A]c   1.3761 - Calc  
Bond  32. Atoms  149 [ C6    G    5  A] ->  151 [ N1    G    5  A]c   1.3856 - Calc  
Bond  33. Atoms  149 [ C6    G    5  A] ->  150 [ O6    G    5  A]ce  1.2296 d Calc  
Bond  34. Atoms  148 [ C5    G    5  A] ->  155 [ C4    G    5  A]c   1.3746 d Calc  
Bond  35. Atoms  148 [ C5    G    5  A] ->  149 [ C6    G    5  A]c   1.4220 - Calc  
Bond  36. Atoms  147 [ N7    G    5  A] ->  148 [ C5    G    5  A]c   1.3905 - Calc  
Bond  37. Atoms  146 [ C8    G    5  A] ->  147 [ N7    G    5  A]c   1.3043 d Calc  
Bond  38. Atoms  145 [ N9    G    5  A] ->  155 [ C4    G    5  A]c   1.3752 - Calc  
Bond  39. Atoms  145 [ N9    G    5  A] ->  146 [ C8    G    5  A]c   1.3706 - Calc  
Bond  40. Atoms  144 [ C1'   G    5  A] ->  145 [ N9    G    5  A]cr  1.4749 - Calc  
Bond  41. Atoms  142 [ C2'   G    5  A] ->  144 [ C1'   G    5  A]c   1.5165 - Calc  
Bond  42. Atoms  142 [ C2'   G    5  A] ->  143 [ O2'   G    5  A]ce  1.4278 - Calc  
Bond  43. Atoms  140 [ C3'   G    5  A] ->  142 [ C2'   G    5  A]c   1.5302 - Calc  
Bond  44. Atoms  140 [ C3'   G    5  A] ->  141 [ O3'   G    5  A]ce  1.4307 - Calc  
Bond  45. Atoms  139 [ O4'   G    5  A] ->  144 [ C1'   G    5  A]c   1.4210 - Calc  
Bond  46. Atoms  138 [ C4'   G    5  A] ->  140 [ C3'   G    5  A]c   1.5408 - Calc  
Bond  47. Atoms  138 [ C4'   G    5  A] ->  139 [ O4'   G    5  A]c   1.4320 - Calc  
Bond  48. Atoms  137 [ C5'   G    5  A] ->  138 [ C4'   G    5  A]cr  1.5375 - Calc  
Bond  49. Atoms  136 [ O5'   G    5  A] ->  137 [ C5'   G    5  A]cr  1.4312 - Calc  
Bond  50. Atoms  133 [ P     G    5  A] ->  136 [ O5'   G    5  A]cr  1.6123 - Calc  
Bond  51. Atoms  133 [ P     G    5  A] ->  135 [ OP2   G    5  A]ce  1.4802 - Calc  
Bond  52. Atoms  133 [ P     G    5  A] ->  134 [ OP1   G    5  A]ce  1.4805 - Calc  
Bond  53. Atoms  865 [CO   NCO   28  A] ->  871 [ N6  NCO   28  A]ce  1.9947 - CONECT
Bond  54. Atoms  865 [CO   NCO   28  A] ->  870 [ N5  NCO   28  A]ce  1.9919 - CONECT
Bond  55. Atoms  865 [CO   NCO   28  A] ->  869 [ N4  NCO   28  A]ce  1.9945 - CONECT
Bond  56. Atoms  865 [CO   NCO   28  A] ->  868 [ N3  NCO   28  A]ce  1.9945 - CONECT
Bond  57. Atoms  865 [CO   NCO   28  A] ->  867 [ N2  NCO   28  A]ce  1.9951 - CONECT
Bond  58. Atoms  865 [CO   NCO   28  A] ->  866 [ N1  NCO   28  A]cr  1.9948 - CONECT
