# Supplementary material for: RPocket: an intuitive database of RNA pocket topology information with RNA-ligand data resources
Source: BMC Bioinformatics. 2021 Sep 8;22:428. doi: 10.1186/s12859-021-04349-4 (PMC8424408; doi:10.1186/s12859-021-04349-4)
Supplement: Supplementary file 6 — Additional file 6. Folder S2: Interaction info of RNA-ligand complexes. [file 12859_2021_4349_MOESM6_ESM.zip › 12859_2021_4349_MOESM6_ESM/1FMN/ligplot.bonds]

Bond   0. Atoms 1140 [ C2  FMN   36  A] ->  865 [ N2    G   27  A]n E 3.5471 - HBPLUS
Bond   1. Atoms 1142 [ N3  FMN   36  A] ->  864 [ C2    G   27  A]n E 3.6317 - HBPLUS
Bond   2. Atoms 1141 [ O2  FMN   36  A] ->  864 [ C2    G   27  A]n E 3.6174 - HBPLUS
Bond   3. Atoms 1140 [ C2  FMN   36  A] ->  864 [ C2    G   27  A]n E 3.4992 - HBPLUS
Bond   4. Atoms 1156 [ C10 FMN   36  A] ->  863 [ N1    G   27  A]n E 3.7593 - HBPLUS
Bond   5. Atoms 1145 [ C4A FMN   36  A] ->  863 [ N1    G   27  A]n E 3.7354 - HBPLUS
Bond   6. Atoms 1143 [ C4  FMN   36  A] ->  863 [ N1    G   27  A]n E 3.5655 - HBPLUS
Bond   7. Atoms 1140 [ C2  FMN   36  A] ->  863 [ N1    G   27  A]n E 3.4628 - HBPLUS
Bond   8. Atoms 1145 [ C4A FMN   36  A] ->  862 [ O6    G   27  A]n E 3.3480 - HBPLUS
Bond   9. Atoms 1143 [ C4  FMN   36  A] ->  862 [ O6    G   27  A]n E 3.3666 - HBPLUS
Bond  10. Atoms 1145 [ C4A FMN   36  A] ->  861 [ C6    G   27  A]n E 3.6264 - HBPLUS
Bond  11. Atoms 1144 [ O4  FMN   36  A] ->  861 [ C6    G   27  A]n E 3.5177 - HBPLUS
Bond  12. Atoms 1143 [ C4  FMN   36  A] ->  861 [ C6    G   27  A]n E 3.2995 - HBPLUS
Bond  13. Atoms 1142 [ N3  FMN   36  A] ->  861 [ C6    G   27  A]n E 3.5767 - HBPLUS
Bond  14. Atoms 1144 [ O4  FMN   36  A] ->  860 [ C5    G   27  A]n E 3.6853 - HBPLUS
Bond  15. Atoms 1143 [ C4  FMN   36  A] ->  860 [ C5    G   27  A]n E 3.7966 - HBPLUS
Bond  16. Atoms 1142 [ N3  FMN   36  A] ->  860 [ C5    G   27  A]n E 3.8938 - HBPLUS
Bond  17. Atoms 1140 [ C2  FMN   36  A] ->  829 [ N6    A   26  A]n E 3.7111 - HBPLUS
Bond  18. Atoms 1143 [ C4  FMN   36  A] ->  826 [ N7    A   26  A]n E 3.7065 - HBPLUS
Bond  19. Atoms 1144 [ O4  FMN   36  A] ->  825 [ C8    A   26  A]n E 3.5885 - HBPLUS
Bond  20. Atoms 1143 [ C4  FMN   36  A] ->  793 [ N7    A   25  A]n E 3.6010 - HBPLUS
Bond  21. Atoms 1144 [ O4  FMN   36  A] ->  792 [ C8    A   25  A]n E 3.1436 - HBPLUS
Bond  22. Atoms 1143 [ C4  FMN   36  A] ->  792 [ C8    A   25  A]n E 3.4810 - HBPLUS
Bond  23. Atoms 1142 [ N3  FMN   36  A] ->  792 [ C8    A   25  A]n E 3.6512 - HBPLUS
Bond  24. Atoms 1144 [ O4  FMN   36  A] ->  783 [ C5'   A   25  A]n E 3.6473 - HBPLUS
Bond  25. Atoms 1150 [ C7M FMN   36  A] ->  781 [ OP2   A   25  A]n E 3.8780 - HBPLUS
Bond  26. Atoms 1148 [ C6  FMN   36  A] ->  781 [ OP2   A   25  A]n E 3.8974 - HBPLUS
Bond  27. Atoms 1163 [ O4' FMN   36  A] ->  383 [ C6    U   12  A]n E 3.8589 - HBPLUS
Bond  28. Atoms 1161 [ O3' FMN   36  A] ->  383 [ C6    U   12  A]n E 3.4330 - HBPLUS
Bond  29. Atoms 1160 [ C3' FMN   36  A] ->  383 [ C6    U   12  A]n E 3.5382 - HBPLUS
Bond  30. Atoms 1160 [ C3' FMN   36  A] ->  382 [ C5    U   12  A]n E 3.8360 - HBPLUS
Bond  31. Atoms 1139 [ N1  FMN   36  A] ->  382 [ C5    U   12  A]n E 3.7735 - HBPLUS
Bond  32. Atoms 1156 [ C10 FMN   36  A] ->  381 [ O4    U   12  A]n E 3.5898 - HBPLUS
Bond  33. Atoms 1145 [ C4A FMN   36  A] ->  381 [ O4    U   12  A]n E 3.4827 - HBPLUS
Bond  34. Atoms 1143 [ C4  FMN   36  A] ->  381 [ O4    U   12  A]n E 3.7553 - HBPLUS
Bond  35. Atoms 1156 [ C10 FMN   36  A] ->  380 [ C4    U   12  A]n E 3.5861 - HBPLUS
Bond  36. Atoms 1145 [ C4A FMN   36  A] ->  380 [ C4    U   12  A]n E 3.8883 - HBPLUS
Bond  37. Atoms 1140 [ C2  FMN   36  A] ->  380 [ C4    U   12  A]n E 3.7307 - HBPLUS
Bond  38. Atoms 1139 [ N1  FMN   36  A] ->  380 [ C4    U   12  A]n E 3.5104 - HBPLUS
Bond  39. Atoms 1140 [ C2  FMN   36  A] ->  379 [ N3    U   12  A]n E 3.2706 - HBPLUS
Bond  40. Atoms 1140 [ C2  FMN   36  A] ->  378 [ O2    U   12  A]n E 3.8211 - HBPLUS
Bond  41. Atoms 1141 [ O2  FMN   36  A] ->  377 [ C2    U   12  A]n E 3.2804 - HBPLUS
Bond  42. Atoms 1140 [ C2  FMN   36  A] ->  377 [ C2    U   12  A]n E 3.5263 - HBPLUS
Bond  43. Atoms 1139 [ N1  FMN   36  A] ->  377 [ C2    U   12  A]n E 3.8983 - HBPLUS
Bond  44. Atoms 1163 [ O4' FMN   36  A] ->  375 [ C1'   U   12  A]n E 3.5348 - HBPLUS
Bond  45. Atoms 1153 [ C9  FMN   36  A] ->  319 [ C4    G   10  A]n E 3.4675 - HBPLUS
Bond  46. Atoms 1152 [ C8M FMN   36  A] ->  319 [ C4    G   10  A]n E 3.5591 - HBPLUS
Bond  47. Atoms 1151 [ C8  FMN   36  A] ->  319 [ C4    G   10  A]n E 3.3020 - HBPLUS
Bond  48. Atoms 1149 [ C7  FMN   36  A] ->  319 [ C4    G   10  A]n E 3.7241 - HBPLUS
Bond  49. Atoms 1154 [ C9A FMN   36  A] ->  318 [ N3    G   10  A]n E 3.4134 - HBPLUS
Bond  50. Atoms 1153 [ C9  FMN   36  A] ->  318 [ N3    G   10  A]n E 3.3415 - HBPLUS
Bond  51. Atoms 1151 [ C8  FMN   36  A] ->  318 [ N3    G   10  A]n E 3.4324 - HBPLUS
Bond  52. Atoms 1149 [ C7  FMN   36  A] ->  318 [ N3    G   10  A]n E 3.5813 - HBPLUS
Bond  53. Atoms 1148 [ C6  FMN   36  A] ->  318 [ N3    G   10  A]n E 3.6369 - HBPLUS
Bond  54. Atoms 1147 [ C5A FMN   36  A] ->  318 [ N3    G   10  A]n E 3.5602 - HBPLUS
Bond  55. Atoms 1148 [ C6  FMN   36  A] ->  317 [ N2    G   10  A]n E 3.3797 - HBPLUS
Bond  56. Atoms 1147 [ C5A FMN   36  A] ->  317 [ N2    G   10  A]n E 3.4416 - HBPLUS
Bond  57. Atoms 1151 [ C8  FMN   36  A] ->  316 [ C2    G   10  A]n E 3.8186 - HBPLUS
Bond  58. Atoms 1149 [ C7  FMN   36  A] ->  316 [ C2    G   10  A]n E 3.4577 - HBPLUS
Bond  59. Atoms 1148 [ C6  FMN   36  A] ->  316 [ C2    G   10  A]n E 3.2997 - HBPLUS
Bond  60. Atoms 1147 [ C5A FMN   36  A] ->  316 [ C2    G   10  A]n E 3.5373 - HBPLUS
Bond  61. Atoms 1150 [ C7M FMN   36  A] ->  315 [ N1    G   10  A]n E 3.6048 - HBPLUS
Bond  62. Atoms 1149 [ C7  FMN   36  A] ->  315 [ N1    G   10  A]n E 3.5442 - HBPLUS
Bond  63. Atoms 1148 [ C6  FMN   36  A] ->  315 [ N1    G   10  A]n E 3.7039 - HBPLUS
Bond  64. Atoms 1150 [ C7M FMN   36  A] ->  314 [ O6    G   10  A]n E 3.8787 - HBPLUS
Bond  65. Atoms 1150 [ C7M FMN   36  A] ->  313 [ C6    G   10  A]n E 3.5916 - HBPLUS
Bond  66. Atoms 1149 [ C7  FMN   36  A] ->  313 [ C6    G   10  A]n E 3.8090 - HBPLUS
Bond  67. Atoms 1152 [ C8M FMN   36  A] ->  312 [ C5    G   10  A]n E 3.5353 - HBPLUS
Bond  68. Atoms 1151 [ C8  FMN   36  A] ->  312 [ C5    G   10  A]n E 3.6474 - HBPLUS
Bond  69. Atoms 1149 [ C7  FMN   36  A] ->  312 [ C5    G   10  A]n E 3.8568 - HBPLUS
Bond  70. Atoms 1152 [ C8M FMN   36  A] ->  311 [ N7    G   10  A]n E 3.5825 - HBPLUS
Bond  71. Atoms 1152 [ C8M FMN   36  A] ->  310 [ C8    G   10  A]n E 3.5757 - HBPLUS
Bond  72. Atoms 1153 [ C9  FMN   36  A] ->  309 [ N9    G   10  A]n E 3.6372 - HBPLUS
Bond  73. Atoms 1152 [ C8M FMN   36  A] ->  309 [ N9    G   10  A]n E 3.5879 - HBPLUS
Bond  74. Atoms 1151 [ C8  FMN   36  A] ->  309 [ N9    G   10  A]n E 3.6925 - HBPLUS
Bond  75. Atoms 1153 [ C9  FMN   36  A] ->  308 [ C1'   G   10  A]n E 3.7211 - HBPLUS
Bond  76. Atoms 1158 [ C2' FMN   36  A] ->  303 [ O4'   G   10  A]n E 3.4714 - HBPLUS
Bond  77. Atoms 1153 [ C9  FMN   36  A] ->  303 [ O4'   G   10  A]n E 3.5690 - HBPLUS
Bond  78. Atoms 1161 [ O3' FMN   36  A] ->  302 [ C4'   G   10  A]n E 3.8928 - HBPLUS
Bond  79. Atoms 1153 [ C9  FMN   36  A] ->  285 [ C4    G    9  A]n E 3.7349 - HBPLUS
Bond  80. Atoms 1151 [ C8  FMN   36  A] ->  285 [ C4    G    9  A]n E 3.6103 - HBPLUS
Bond  81. Atoms 1157 [ C1' FMN   36  A] ->  284 [ N3    G    9  A]n E 3.8183 - HBPLUS
Bond  82. Atoms 1154 [ C9A FMN   36  A] ->  284 [ N3    G    9  A]n E 3.7223 - HBPLUS
Bond  83. Atoms 1153 [ C9  FMN   36  A] ->  284 [ N3    G    9  A]n E 3.5856 - HBPLUS
Bond  84. Atoms 1157 [ C1' FMN   36  A] ->  283 [ N2    G    9  A]n E 3.3559 - HBPLUS
Bond  85. Atoms 1156 [ C10 FMN   36  A] ->  283 [ N2    G    9  A]n E 3.6755 - HBPLUS
Bond  86. Atoms 1154 [ C9A FMN   36  A] ->  283 [ N2    G    9  A]n E 3.6172 - HBPLUS
Bond  87. Atoms 1147 [ C5A FMN   36  A] ->  283 [ N2    G    9  A]n E 3.8185 - HBPLUS
Bond  88. Atoms 1145 [ C4A FMN   36  A] ->  283 [ N2    G    9  A]n E 3.8673 - HBPLUS
Bond  89. Atoms 1157 [ C1' FMN   36  A] ->  282 [ C2    G    9  A]n E 3.7461 - HBPLUS
Bond  90. Atoms 1155 [ N10 FMN   36  A] ->  282 [ C2    G    9  A]n E 3.7341 - HBPLUS
Bond  91. Atoms 1154 [ C9A FMN   36  A] ->  282 [ C2    G    9  A]n E 3.4110 - HBPLUS
Bond  92. Atoms 1153 [ C9  FMN   36  A] ->  282 [ C2    G    9  A]n E 3.7657 - HBPLUS
Bond  93. Atoms 1147 [ C5A FMN   36  A] ->  282 [ C2    G    9  A]n E 3.5527 - HBPLUS
Bond  94. Atoms 1154 [ C9A FMN   36  A] ->  281 [ N1    G    9  A]n E 3.6878 - HBPLUS
Bond  95. Atoms 1149 [ C7  FMN   36  A] ->  281 [ N1    G    9  A]n E 3.8520 - HBPLUS
Bond  96. Atoms 1148 [ C6  FMN   36  A] ->  281 [ N1    G    9  A]n E 3.3901 - HBPLUS
Bond  97. Atoms 1147 [ C5A FMN   36  A] ->  281 [ N1    G    9  A]n E 3.2835 - HBPLUS
Bond  98. Atoms 1150 [ C7M FMN   36  A] ->  280 [ O6    G    9  A]n E 3.7627 - HBPLUS
Bond  99. Atoms 1149 [ C7  FMN   36  A] ->  280 [ O6    G    9  A]n E 3.7327 - HBPLUS
Bond 100. Atoms 1148 [ C6  FMN   36  A] ->  280 [ O6    G    9  A]n E 3.4889 - HBPLUS
Bond 101. Atoms 1150 [ C7M FMN   36  A] ->  279 [ C6    G    9  A]n E 3.8278 - HBPLUS
Bond 102. Atoms 1149 [ C7  FMN   36  A] ->  279 [ C6    G    9  A]n E 3.4381 - HBPLUS
Bond 103. Atoms 1148 [ C6  FMN   36  A] ->  279 [ C6    G    9  A]n E 3.3123 - HBPLUS
Bond 104. Atoms 1147 [ C5A FMN   36  A] ->  279 [ C6    G    9  A]n E 3.7608 - HBPLUS
Bond 105. Atoms 1151 [ C8  FMN   36  A] ->  278 [ C5    G    9  A]n E 3.6304 - HBPLUS
Bond 106. Atoms 1150 [ C7M FMN   36  A] ->  278 [ C5    G    9  A]n E 3.7719 - HBPLUS
Bond 107. Atoms 1149 [ C7  FMN   36  A] ->  278 [ C5    G    9  A]n E 3.4791 - HBPLUS
Bond 108. Atoms 1148 [ C6  FMN   36  A] ->  278 [ C5    G    9  A]n E 3.8491 - HBPLUS
Bond 109. Atoms 1150 [ C7M FMN   36  A] ->  277 [ N7    G    9  A]n E 3.6847 - HBPLUS
Bond 110. Atoms 1149 [ C7  FMN   36  A] ->  277 [ N7    G    9  A]n E 3.8783 - HBPLUS
Bond 111. Atoms 1152 [ C8M FMN   36  A] ->  276 [ C8    G    9  A]n E 3.8252 - HBPLUS
Bond 112. Atoms 1152 [ C8M FMN   36  A] ->  275 [ N9    G    9  A]n E 3.7940 - HBPLUS
Bond 113. Atoms 1152 [ C8M FMN   36  A] ->  272 [ C2'   G    9  A]n E 3.7690 - HBPLUS
Bond 114. Atoms 1163 [ O4' FMN   36  A] -> 1167 [ O1P FMN   36  A]i E 2.9679 - HBPLUS
Bond 115. Atoms  829 [ N6    A   26  A] -> 1141 [ O2  FMN   36  A]H E 2.9433 - HBPLUS
Bond 116. Atoms 1142 [ N3  FMN   36  A] ->  826 [ N7    A   26  A]H E 3.0855 - HBPLUS
Bond 117. Atoms  307 [ O2'   G   10  A] -> 1161 [ O3' FMN   36  A]H E 3.1219 - HBPLUS
Bond 118. Atoms  273 [ O2'   G    9  A] -> 1159 [ O2' FMN   36  A]H E 3.2593 - HBPLUS
Bond 119. Atoms 1166 [ P   FMN   36  A] -> 1169 [ O3P FMN   36  A]ce  1.5921 - Calc  
Bond 120. Atoms 1166 [ P   FMN   36  A] -> 1168 [ O2P FMN   36  A]ce  1.4788 - Calc  
Bond 121. Atoms 1166 [ P   FMN   36  A] -> 1167 [ O1P FMN   36  A]ce  1.4806 - Calc  
Bond 122. Atoms 1165 [ O5' FMN   36  A] -> 1166 [ P   FMN   36  A]cr  1.5847 - Calc  
Bond 123. Atoms 1164 [ C5' FMN   36  A] -> 1165 [ O5' FMN   36  A]cr  1.4227 - Calc  
Bond 124. Atoms 1162 [ C4' FMN   36  A] -> 1164 [ C5' FMN   36  A]cr  1.5452 - Calc  
Bond 125. Atoms 1162 [ C4' FMN   36  A] -> 1163 [ O4' FMN   36  A]ce  1.4233 - Calc  
Bond 126. Atoms 1160 [ C3' FMN   36  A] -> 1162 [ C4' FMN   36  A]cr  1.5485 - Calc  
Bond 127. Atoms 1160 [ C3' FMN   36  A] -> 1161 [ O3' FMN   36  A]ce  1.4246 - Calc  
Bond 128. Atoms 1158 [ C2' FMN   36  A] -> 1160 [ C3' FMN   36  A]cr  1.5473 - Calc  
Bond 129. Atoms 1158 [ C2' FMN   36  A] -> 1159 [ O2' FMN   36  A]ce  1.4205 - Calc  
Bond 130. Atoms 1157 [ C1' FMN   36  A] -> 1158 [ C2' FMN   36  A]cr  1.5589 - Calc  
Bond 131. Atoms 1155 [ N10 FMN   36  A] -> 1157 [ C1' FMN   36  A]cr  1.5094 - Calc  
Bond 132. Atoms 1155 [ N10 FMN   36  A] -> 1156 [ C10 FMN   36  A]c   1.4100 - Calc  
Bond 133. Atoms 1154 [ C9A FMN   36  A] -> 1155 [ N10 FMN   36  A]c   1.4107 - Calc  
Bond 134. Atoms 1153 [ C9  FMN   36  A] -> 1154 [ C9A FMN   36  A]c   1.3948 - Calc  
Bond 135. Atoms 1151 [ C8  FMN   36  A] -> 1153 [ C9  FMN   36  A]c   1.3575 - Calc  
Bond 136. Atoms 1151 [ C8  FMN   36  A] -> 1152 [ C8M FMN   36  A]ce  1.4940 - Calc  
Bond 137. Atoms 1149 [ C7  FMN   36  A] -> 1151 [ C8  FMN   36  A]c   1.3605 - Calc  
Bond 138. Atoms 1149 [ C7  FMN   36  A] -> 1150 [ C7M FMN   36  A]ce  1.4955 - Calc  
Bond 139. Atoms 1148 [ C6  FMN   36  A] -> 1149 [ C7  FMN   36  A]c   1.3533 - Calc  
Bond 140. Atoms 1147 [ C5A FMN   36  A] -> 1154 [ C9A FMN   36  A]c   1.4179 - Calc  
Bond 141. Atoms 1147 [ C5A FMN   36  A] -> 1148 [ C6  FMN   36  A]c   1.3836 - Calc  
Bond 142. Atoms 1146 [ N5  FMN   36  A] -> 1147 [ C5A FMN   36  A]c   1.3648 - Calc  
Bond 143. Atoms 1145 [ C4A FMN   36  A] -> 1156 [ C10 FMN   36  A]c   1.4441 - Calc  
Bond 144. Atoms 1145 [ C4A FMN   36  A] -> 1146 [ N5  FMN   36  A]c   1.3727 - Calc  
Bond 145. Atoms 1143 [ C4  FMN   36  A] -> 1145 [ C4A FMN   36  A]c   1.4646 - Calc  
Bond 146. Atoms 1143 [ C4  FMN   36  A] -> 1144 [ O4  FMN   36  A]ce  1.2375 - Calc  
Bond 147. Atoms 1142 [ N3  FMN   36  A] -> 1143 [ C4  FMN   36  A]c   1.4122 - Calc  
Bond 148. Atoms 1140 [ C2  FMN   36  A] -> 1142 [ N3  FMN   36  A]c   1.4176 - Calc  
Bond 149. Atoms 1140 [ C2  FMN   36  A] -> 1141 [ O2  FMN   36  A]ce  1.2315 - Calc  
Bond 150. Atoms 1139 [ N1  FMN   36  A] -> 1156 [ C10 FMN   36  A]c   1.3677 - Calc  
Bond 151. Atoms 1139 [ N1  FMN   36  A] -> 1140 [ C2  FMN   36  A]c   1.3753 - Calc  
Bond 152. Atoms  866 [ N3    G   27  A] ->  867 [ C4    G   27  A]c   1.3588 - Calc  
Bond 153. Atoms  864 [ C2    G   27  A] ->  866 [ N3    G   27  A]c   1.3626 d Calc  
Bond 154. Atoms  864 [ C2    G   27  A] ->  865 [ N2    G   27  A]ce  1.3631 - Calc  
Bond 155. Atoms  863 [ N1    G   27  A] ->  864 [ C2    G   27  A]c   1.4085 - Calc  
Bond 156. Atoms  861 [ C6    G   27  A] ->  863 [ N1    G   27  A]c   1.4238 - Calc  
Bond 157. Atoms  861 [ C6    G   27  A] ->  862 [ O6    G   27  A]ce  1.2372 d Calc  
Bond 158. Atoms  860 [ C5    G   27  A] ->  867 [ C4    G   27  A]c   1.4002 d Calc  
Bond 159. Atoms  860 [ C5    G   27  A] ->  861 [ C6    G   27  A]c   1.3985 - Calc  
Bond 160. Atoms  859 [ N7    G   27  A] ->  860 [ C5    G   27  A]c   1.3620 - Calc  
Bond 161. Atoms  858 [ C8    G   27  A] ->  859 [ N7    G   27  A]c   1.3064 d Calc  
Bond 162. Atoms  857 [ N9    G   27  A] ->  867 [ C4    G   27  A]c   1.4071 - Calc  
Bond 163. Atoms  857 [ N9    G   27  A] ->  858 [ C8    G   27  A]c   1.3653 - Calc  
Bond 164. Atoms  856 [ C1'   G   27  A] ->  857 [ N9    G   27  A]cr  1.4970 - Calc  
Bond 165. Atoms  854 [ C2'   G   27  A] ->  856 [ C1'   G   27  A]c   1.5448 - Calc  
Bond 166. Atoms  854 [ C2'   G   27  A] ->  855 [ O2'   G   27  A]ce  1.4260 - Calc  
Bond 167. Atoms  852 [ C3'   G   27  A] ->  854 [ C2'   G   27  A]c   1.5233 - Calc  
Bond 168. Atoms  852 [ C3'   G   27  A] ->  853 [ O3'   G   27  A]ce  1.4285 - Calc  
Bond 169. Atoms  851 [ O4'   G   27  A] ->  856 [ C1'   G   27  A]c   1.4299 - Calc  
Bond 170. Atoms  850 [ C4'   G   27  A] ->  852 [ C3'   G   27  A]c   1.5072 - Calc  
Bond 171. Atoms  850 [ C4'   G   27  A] ->  851 [ O4'   G   27  A]c   1.4523 - Calc  
Bond 172. Atoms  849 [ C5'   G   27  A] ->  850 [ C4'   G   27  A]cr  1.5355 - Calc  
Bond 173. Atoms  848 [ O5'   G   27  A] ->  849 [ C5'   G   27  A]cr  1.4267 - Calc  
Bond 174. Atoms  845 [ P     G   27  A] ->  848 [ O5'   G   27  A]cr  1.5896 - Calc  
Bond 175. Atoms  845 [ P     G   27  A] ->  847 [ OP2   G   27  A]ce  1.4807 - Calc  
Bond 176. Atoms  845 [ P     G   27  A] ->  846 [ OP1   G   27  A]ce  1.4799 - Calc  
Bond 177. Atoms  832 [ N3    A   26  A] ->  833 [ C4    A   26  A]c   1.3545 - Calc  
Bond 178. Atoms  831 [ C2    A   26  A] ->  832 [ N3    A   26  A]c   1.3325 d Calc  
Bond 179. Atoms  830 [ N1    A   26  A] ->  831 [ C2    A   26  A]c   1.3348 - Calc  
Bond 180. Atoms  828 [ C6    A   26  A] ->  830 [ N1    A   26  A]c   1.3711 d Calc  
Bond 181. Atoms  828 [ C6    A   26  A] ->  829 [ N6    A   26  A]ce  1.3664 - Calc  
Bond 182. Atoms  827 [ C5    A   26  A] ->  833 [ C4    A   26  A]c   1.3900 d Calc  
Bond 183. Atoms  827 [ C5    A   26  A] ->  828 [ C6    A   26  A]c   1.4149 - Calc  
Bond 184. Atoms  826 [ N7    A   26  A] ->  827 [ C5    A   26  A]c   1.3705 - Calc  
Bond 185. Atoms  825 [ C8    A   26  A] ->  826 [ N7    A   26  A]c   1.3146 d Calc  
Bond 186. Atoms  824 [ N9    A   26  A] ->  833 [ C4    A   26  A]c   1.4048 - Calc  
Bond 187. Atoms  824 [ N9    A   26  A] ->  825 [ C8    A   26  A]c   1.3740 - Calc  
Bond 188. Atoms  823 [ C1'   A   26  A] ->  824 [ N9    A   26  A]cr  1.4973 - Calc  
Bond 189. Atoms  821 [ C2'   A   26  A] ->  823 [ C1'   A   26  A]c   1.5477 - Calc  
Bond 190. Atoms  821 [ C2'   A   26  A] ->  822 [ O2'   A   26  A]ce  1.4247 - Calc  
Bond 191. Atoms  819 [ C3'   A   26  A] ->  821 [ C2'   A   26  A]c   1.5189 - Calc  
Bond 192. Atoms  819 [ C3'   A   26  A] ->  820 [ O3'   A   26  A]ce  1.4305 - Calc  
Bond 193. Atoms  818 [ O4'   A   26  A] ->  823 [ C1'   A   26  A]c   1.4319 - Calc  
Bond 194. Atoms  817 [ C4'   A   26  A] ->  819 [ C3'   A   26  A]c   1.5129 - Calc  
Bond 195. Atoms  817 [ C4'   A   26  A] ->  818 [ O4'   A   26  A]c   1.4601 - Calc  
Bond 196. Atoms  816 [ C5'   A   26  A] ->  817 [ C4'   A   26  A]cr  1.5271 - Calc  
Bond 197. Atoms  815 [ O5'   A   26  A] ->  816 [ C5'   A   26  A]cr  1.4209 - Calc  
Bond 198. Atoms  812 [ P     A   26  A] ->  815 [ O5'   A   26  A]cr  1.5824 - Calc  
Bond 199. Atoms  812 [ P     A   26  A] ->  814 [ OP2   A   26  A]ce  1.4803 - Calc  
Bond 200. Atoms  812 [ P     A   26  A] ->  813 [ OP1   A   26  A]ce  1.4790 - Calc  
Bond 201. Atoms  799 [ N3    A   25  A] ->  800 [ C4    A   25  A]c   1.3546 - Calc  
Bond 202. Atoms  798 [ C2    A   25  A] ->  799 [ N3    A   25  A]c   1.3353 d Calc  
Bond 203. Atoms  797 [ N1    A   25  A] ->  798 [ C2    A   25  A]c   1.3370 - Calc  
Bond 204. Atoms  795 [ C6    A   25  A] ->  797 [ N1    A   25  A]c   1.3722 d Calc  
Bond 205. Atoms  795 [ C6    A   25  A] ->  796 [ N6    A   25  A]ce  1.3696 - Calc  
Bond 206. Atoms  794 [ C5    A   25  A] ->  800 [ C4    A   25  A]c   1.3863 d Calc  
Bond 207. Atoms  794 [ C5    A   25  A] ->  795 [ C6    A   25  A]c   1.4060 - Calc  
Bond 208. Atoms  793 [ N7    A   25  A] ->  794 [ C5    A   25  A]c   1.3651 - Calc  
Bond 209. Atoms  792 [ C8    A   25  A] ->  793 [ N7    A   25  A]c   1.3071 d Calc  
Bond 210. Atoms  791 [ N9    A   25  A] ->  800 [ C4    A   25  A]c   1.4087 - Calc  
Bond 211. Atoms  791 [ N9    A   25  A] ->  792 [ C8    A   25  A]c   1.3679 - Calc  
Bond 212. Atoms  790 [ C1'   A   25  A] ->  791 [ N9    A   25  A]cr  1.4927 - Calc  
Bond 213. Atoms  788 [ C2'   A   25  A] ->  790 [ C1'   A   25  A]c   1.5467 - Calc  
Bond 214. Atoms  788 [ C2'   A   25  A] ->  789 [ O2'   A   25  A]ce  1.4232 - Calc  
Bond 215. Atoms  786 [ C3'   A   25  A] ->  788 [ C2'   A   25  A]c   1.5275 - Calc  
Bond 216. Atoms  786 [ C3'   A   25  A] ->  787 [ O3'   A   25  A]ce  1.4294 - Calc  
Bond 217. Atoms  785 [ O4'   A   25  A] ->  790 [ C1'   A   25  A]c   1.4300 - Calc  
Bond 218. Atoms  784 [ C4'   A   25  A] ->  786 [ C3'   A   25  A]c   1.5117 - Calc  
Bond 219. Atoms  784 [ C4'   A   25  A] ->  785 [ O4'   A   25  A]c   1.4563 - Calc  
Bond 220. Atoms  783 [ C5'   A   25  A] ->  784 [ C4'   A   25  A]cr  1.5329 - Calc  
Bond 221. Atoms  782 [ O5'   A   25  A] ->  783 [ C5'   A   25  A]cr  1.4228 - Calc  
Bond 222. Atoms  779 [ P     A   25  A] ->  782 [ O5'   A   25  A]cr  1.5787 - Calc  
Bond 223. Atoms  779 [ P     A   25  A] ->  781 [ OP2   A   25  A]ce  1.4813 - Calc  
Bond 224. Atoms  779 [ P     A   25  A] ->  780 [ OP1   A   25  A]ce  1.4781 - Calc  
Bond 225. Atoms  382 [ C5    U   12  A] ->  383 [ C6    U   12  A]c   1.3509 - Calc  
Bond 226. Atoms  380 [ C4    U   12  A] ->  382 [ C5    U   12  A]c   1.4512 - Calc  
Bond 227. Atoms  380 [ C4    U   12  A] ->  381 [ O4    U   12  A]ce  1.2337 d Calc  
Bond 228. Atoms  379 [ N3    U   12  A] ->  380 [ C4    U   12  A]c   1.4136 - Calc  
Bond 229. Atoms  377 [ C2    U   12  A] ->  379 [ N3    U   12  A]c   1.4135 - Calc  
Bond 230. Atoms  377 [ C2    U   12  A] ->  378 [ O2    U   12  A]ce  1.2355 d Calc  
Bond 231. Atoms  376 [ N1    U   12  A] ->  383 [ C6    U   12  A]c   1.4053 - Calc  
Bond 232. Atoms  376 [ N1    U   12  A] ->  377 [ C2    U   12  A]c   1.4312 - Calc  
Bond 233. Atoms  375 [ C1'   U   12  A] ->  376 [ N1    U   12  A]cr  1.5097 - Calc  
Bond 234. Atoms  373 [ C2'   U   12  A] ->  375 [ C1'   U   12  A]c   1.5527 - Calc  
Bond 235. Atoms  373 [ C2'   U   12  A] ->  374 [ O2'   U   12  A]ce  1.4265 - Calc  
Bond 236. Atoms  371 [ C3'   U   12  A] ->  373 [ C2'   U   12  A]c   1.5181 - Calc  
Bond 237. Atoms  371 [ C3'   U   12  A] ->  372 [ O3'   U   12  A]ce  1.4233 - Calc  
Bond 238. Atoms  370 [ O4'   U   12  A] ->  375 [ C1'   U   12  A]c   1.4410 - Calc  
Bond 239. Atoms  369 [ C4'   U   12  A] ->  371 [ C3'   U   12  A]c   1.5147 - Calc  
Bond 240. Atoms  369 [ C4'   U   12  A] ->  370 [ O4'   U   12  A]c   1.4571 - Calc  
Bond 241. Atoms  368 [ C5'   U   12  A] ->  369 [ C4'   U   12  A]cr  1.5339 - Calc  
Bond 242. Atoms  367 [ O5'   U   12  A] ->  368 [ C5'   U   12  A]cr  1.4248 - Calc  
Bond 243. Atoms  364 [ P     U   12  A] ->  367 [ O5'   U   12  A]cr  1.5766 - Calc  
Bond 244. Atoms  364 [ P     U   12  A] ->  366 [ OP2   U   12  A]ce  1.4820 - Calc  
Bond 245. Atoms  364 [ P     U   12  A] ->  365 [ OP1   U   12  A]ce  1.4783 - Calc  
Bond 246. Atoms  318 [ N3    G   10  A] ->  319 [ C4    G   10  A]c   1.3625 - Calc  
Bond 247. Atoms  316 [ C2    G   10  A] ->  318 [ N3    G   10  A]c   1.3611 d Calc  
Bond 248. Atoms  316 [ C2    G   10  A] ->  317 [ N2    G   10  A]ce  1.3584 - Calc  
Bond 249. Atoms  315 [ N1    G   10  A] ->  316 [ C2    G   10  A]c   1.4045 - Calc  
Bond 250. Atoms  313 [ C6    G   10  A] ->  315 [ N1    G   10  A]c   1.4204 - Calc  
Bond 251. Atoms  313 [ C6    G   10  A] ->  314 [ O6    G   10  A]ce  1.2341 d Calc  
Bond 252. Atoms  312 [ C5    G   10  A] ->  319 [ C4    G   10  A]c   1.3957 d Calc  
Bond 253. Atoms  312 [ C5    G   10  A] ->  313 [ C6    G   10  A]c   1.3995 - Calc  
Bond 254. Atoms  311 [ N7    G   10  A] ->  312 [ C5    G   10  A]c   1.3666 - Calc  
Bond 255. Atoms  310 [ C8    G   10  A] ->  311 [ N7    G   10  A]c   1.3051 d Calc  
Bond 256. Atoms  309 [ N9    G   10  A] ->  319 [ C4    G   10  A]c   1.4044 - Calc  
Bond 257. Atoms  309 [ N9    G   10  A] ->  310 [ C8    G   10  A]c   1.3661 - Calc  
Bond 258. Atoms  308 [ C1'   G   10  A] ->  309 [ N9    G   10  A]cr  1.4824 - Calc  
Bond 259. Atoms  306 [ C2'   G   10  A] ->  308 [ C1'   G   10  A]c   1.5373 - Calc  
Bond 260. Atoms  306 [ C2'   G   10  A] ->  307 [ O2'   G   10  A]ce  1.4247 - Calc  
Bond 261. Atoms  304 [ C3'   G   10  A] ->  306 [ C2'   G   10  A]c   1.5251 - Calc  
Bond 262. Atoms  304 [ C3'   G   10  A] ->  305 [ O3'   G   10  A]ce  1.4256 - Calc  
Bond 263. Atoms  303 [ O4'   G   10  A] ->  308 [ C1'   G   10  A]c   1.4318 - Calc  
Bond 264. Atoms  302 [ C4'   G   10  A] ->  304 [ C3'   G   10  A]c   1.5158 - Calc  
Bond 265. Atoms  302 [ C4'   G   10  A] ->  303 [ O4'   G   10  A]c   1.4560 - Calc  
Bond 266. Atoms  301 [ C5'   G   10  A] ->  302 [ C4'   G   10  A]cr  1.5320 - Calc  
Bond 267. Atoms  300 [ O5'   G   10  A] ->  301 [ C5'   G   10  A]cr  1.4315 - Calc  
Bond 268. Atoms  297 [ P     G   10  A] ->  300 [ O5'   G   10  A]cr  1.5883 - Calc  
Bond 269. Atoms  297 [ P     G   10  A] ->  299 [ OP2   G   10  A]ce  1.4814 - Calc  
Bond 270. Atoms  297 [ P     G   10  A] ->  298 [ OP1   G   10  A]ce  1.4809 - Calc  
Bond 271. Atoms  284 [ N3    G    9  A] ->  285 [ C4    G    9  A]c   1.3563 - Calc  
Bond 272. Atoms  282 [ C2    G    9  A] ->  284 [ N3    G    9  A]c   1.3583 d Calc  
Bond 273. Atoms  282 [ C2    G    9  A] ->  283 [ N2    G    9  A]ce  1.3574 - Calc  
Bond 274. Atoms  281 [ N1    G    9  A] ->  282 [ C2    G    9  A]c   1.4052 - Calc  
Bond 275. Atoms  279 [ C6    G    9  A] ->  281 [ N1    G    9  A]c   1.4225 - Calc  
Bond 276. Atoms  279 [ C6    G    9  A] ->  280 [ O6    G    9  A]ce  1.2359 d Calc  
Bond 277. Atoms  278 [ C5    G    9  A] ->  285 [ C4    G    9  A]c   1.3989 d Calc  
Bond 278. Atoms  278 [ C5    G    9  A] ->  279 [ C6    G    9  A]c   1.4046 - Calc  
Bond 279. Atoms  277 [ N7    G    9  A] ->  278 [ C5    G    9  A]c   1.3672 - Calc  
Bond 280. Atoms  276 [ C8    G    9  A] ->  277 [ N7    G    9  A]c   1.3093 d Calc  
Bond 281. Atoms  275 [ N9    G    9  A] ->  285 [ C4    G    9  A]c   1.4048 - Calc  
Bond 282. Atoms  275 [ N9    G    9  A] ->  276 [ C8    G    9  A]c   1.3696 - Calc  
Bond 283. Atoms  274 [ C1'   G    9  A] ->  275 [ N9    G    9  A]cr  1.4950 - Calc  
Bond 284. Atoms  272 [ C2'   G    9  A] ->  274 [ C1'   G    9  A]c   1.5522 - Calc  
Bond 285. Atoms  272 [ C2'   G    9  A] ->  273 [ O2'   G    9  A]ce  1.4240 - Calc  
Bond 286. Atoms  270 [ C3'   G    9  A] ->  272 [ C2'   G    9  A]c   1.5376 - Calc  
Bond 287. Atoms  270 [ C3'   G    9  A] ->  271 [ O3'   G    9  A]ce  1.4263 - Calc  
Bond 288. Atoms  269 [ O4'   G    9  A] ->  274 [ C1'   G    9  A]c   1.4252 - Calc  
Bond 289. Atoms  268 [ C4'   G    9  A] ->  270 [ C3'   G    9  A]c   1.5150 - Calc  
Bond 290. Atoms  268 [ C4'   G    9  A] ->  269 [ O4'   G    9  A]c   1.4497 - Calc  
Bond 291. Atoms  267 [ C5'   G    9  A] ->  268 [ C4'   G    9  A]cr  1.5370 - Calc  
Bond 292. Atoms  266 [ O5'   G    9  A] ->  267 [ C5'   G    9  A]cr  1.4247 - Calc  
Bond 293. Atoms  263 [ P     G    9  A] ->  266 [ O5'   G    9  A]cr  1.5890 - Calc  
Bond 294. Atoms  263 [ P     G    9  A] ->  265 [ OP2   G    9  A]ce  1.4804 - Calc  
Bond 295. Atoms  263 [ P     G    9  A] ->  264 [ OP1   G    9  A]ce  1.4797 - Calc  
