# Supplementary material for: RPocket: an intuitive database of RNA pocket topology information with RNA-ligand data resources
Source: BMC Bioinformatics. 2021 Sep 8;22:428. doi: 10.1186/s12859-021-04349-4 (PMC8424408; doi:10.1186/s12859-021-04349-4)
Supplement: Supplementary file 6 — Additional file 6. Folder S2: Interaction info of RNA-ligand complexes. [file 12859_2021_4349_MOESM6_ESM.zip › 12859_2021_4349_MOESM6_ESM/1LVJ/ligplot.bonds]

Bond   0. Atoms 1019 [ CE1 PMZ   47  A] ->  814 [ O4'   C   41  A]n E 3.7352 - HBPLUS
Bond   1. Atoms 1013 [ C11 PMZ   47  A] ->  797 [ C6    U   40  A]n E 3.5879 - HBPLUS
Bond   2. Atoms 1012 [ C10 PMZ   47  A] ->  797 [ C6    U   40  A]n E 3.0995 - HBPLUS
Bond   3. Atoms 1011 [ C9  PMZ   47  A] ->  797 [ C6    U   40  A]n E 3.0031 - HBPLUS
Bond   4. Atoms 1010 [ C8  PMZ   47  A] ->  797 [ C6    U   40  A]n E 3.4244 - HBPLUS
Bond   5. Atoms 1009 [ C7  PMZ   47  A] ->  797 [ C6    U   40  A]n E 3.8716 - HBPLUS
Bond   6. Atoms 1012 [ C10 PMZ   47  A] ->  796 [ C5    U   40  A]n E 3.3251 - HBPLUS
Bond   7. Atoms 1011 [ C9  PMZ   47  A] ->  796 [ C5    U   40  A]n E 3.0100 - HBPLUS
Bond   8. Atoms 1010 [ C8  PMZ   47  A] ->  796 [ C5    U   40  A]n E 3.7511 - HBPLUS
Bond   9. Atoms 1012 [ C10 PMZ   47  A] ->  794 [ C4    U   40  A]n E 3.4918 - HBPLUS
Bond  10. Atoms 1011 [ C9  PMZ   47  A] ->  794 [ C4    U   40  A]n E 3.5586 - HBPLUS
Bond  11. Atoms 1012 [ C10 PMZ   47  A] ->  793 [ N3    U   40  A]n E 3.3757 - HBPLUS
Bond  12. Atoms 1020 [ CE2 PMZ   47  A] ->  792 [ O2    U   40  A]n E 3.1727 - HBPLUS
Bond  13. Atoms 1019 [ CE1 PMZ   47  A] ->  792 [ O2    U   40  A]n E 2.4727 - HBPLUS
Bond  14. Atoms 1017 [ CG  PMZ   47  A] ->  792 [ O2    U   40  A]n E 3.8460 - HBPLUS
Bond  15. Atoms 1013 [ C11 PMZ   47  A] ->  792 [ O2    U   40  A]n E 3.8695 - HBPLUS
Bond  16. Atoms 1012 [ C10 PMZ   47  A] ->  792 [ O2    U   40  A]n E 3.8824 - HBPLUS
Bond  17. Atoms 1019 [ CE1 PMZ   47  A] ->  791 [ C2    U   40  A]n E 3.4934 - HBPLUS
Bond  18. Atoms 1013 [ C11 PMZ   47  A] ->  791 [ C2    U   40  A]n E 3.5047 - HBPLUS
Bond  19. Atoms 1012 [ C10 PMZ   47  A] ->  791 [ C2    U   40  A]n E 3.2042 - HBPLUS
Bond  20. Atoms 1014 [ C12 PMZ   47  A] ->  790 [ N1    U   40  A]n E 3.7413 - HBPLUS
Bond  21. Atoms 1013 [ C11 PMZ   47  A] ->  790 [ N1    U   40  A]n E 3.1728 - HBPLUS
Bond  22. Atoms 1012 [ C10 PMZ   47  A] ->  790 [ N1    U   40  A]n E 3.0350 - HBPLUS
Bond  23. Atoms 1011 [ C9  PMZ   47  A] ->  790 [ N1    U   40  A]n E 3.5103 - HBPLUS
Bond  24. Atoms 1019 [ CE1 PMZ   47  A] ->  789 [ C1'   U   40  A]n E 3.4103 - HBPLUS
Bond  25. Atoms 1016 [ CB1 PMZ   47  A] ->  789 [ C1'   U   40  A]n E 3.7423 - HBPLUS
Bond  26. Atoms 1014 [ C12 PMZ   47  A] ->  789 [ C1'   U   40  A]n E 3.4421 - HBPLUS
Bond  27. Atoms 1013 [ C11 PMZ   47  A] ->  789 [ C1'   U   40  A]n E 3.2568 - HBPLUS
Bond  28. Atoms 1012 [ C10 PMZ   47  A] ->  789 [ C1'   U   40  A]n E 3.7066 - HBPLUS
Bond  29. Atoms 1008 [ C6  PMZ   47  A] ->  789 [ C1'   U   40  A]n E 3.6410 - HBPLUS
Bond  30. Atoms 1003 [ C1  PMZ   47  A] ->  789 [ C1'   U   40  A]n E 3.6474 - HBPLUS
Bond  31. Atoms 1002 [ N1  PMZ   47  A] ->  789 [ C1'   U   40  A]n E 3.8008 - HBPLUS
Bond  32. Atoms 1022 [ CB2 PMZ   47  A] ->  788 [ O2'   U   40  A]n E 3.2898 - HBPLUS
Bond  33. Atoms 1019 [ CE1 PMZ   47  A] ->  788 [ O2'   U   40  A]n E 2.4494 - HBPLUS
Bond  34. Atoms 1016 [ CB1 PMZ   47  A] ->  788 [ O2'   U   40  A]n E 3.3981 - HBPLUS
Bond  35. Atoms 1003 [ C1  PMZ   47  A] ->  788 [ O2'   U   40  A]n E 3.5891 - HBPLUS
Bond  36. Atoms 1019 [ CE1 PMZ   47  A] ->  787 [ C2'   U   40  A]n E 2.9638 - HBPLUS
Bond  37. Atoms 1014 [ C12 PMZ   47  A] ->  784 [ O4'   U   40  A]n E 3.5781 - HBPLUS
Bond  38. Atoms 1013 [ C11 PMZ   47  A] ->  784 [ O4'   U   40  A]n E 3.8759 - HBPLUS
Bond  39. Atoms 1009 [ C7  PMZ   47  A] ->  784 [ O4'   U   40  A]n E 3.7438 - HBPLUS
Bond  40. Atoms 1008 [ C6  PMZ   47  A] ->  784 [ O4'   U   40  A]n E 3.3117 - HBPLUS
Bond  41. Atoms 1007 [ C5  PMZ   47  A] ->  784 [ O4'   U   40  A]n E 3.4669 - HBPLUS
Bond  42. Atoms 1006 [ C4  PMZ   47  A] ->  784 [ O4'   U   40  A]n E 3.6957 - HBPLUS
Bond  43. Atoms 1005 [ C3  PMZ   47  A] ->  784 [ O4'   U   40  A]n E 3.7755 - HBPLUS
Bond  44. Atoms 1004 [ C2  PMZ   47  A] ->  784 [ O4'   U   40  A]n E 3.6292 - HBPLUS
Bond  45. Atoms 1003 [ C1  PMZ   47  A] ->  784 [ O4'   U   40  A]n E 3.3976 - HBPLUS
Bond  46. Atoms 1021 [ CA2 PMZ   47  A] ->  783 [ C4'   U   40  A]n E 3.8851 - HBPLUS
Bond  47. Atoms 1005 [ C3  PMZ   47  A] ->  783 [ C4'   U   40  A]n E 3.6028 - HBPLUS
Bond  48. Atoms 1004 [ C2  PMZ   47  A] ->  783 [ C4'   U   40  A]n E 3.4339 - HBPLUS
Bond  49. Atoms 1003 [ C1  PMZ   47  A] ->  783 [ C4'   U   40  A]n E 3.6752 - HBPLUS
Bond  50. Atoms 1005 [ C3  PMZ   47  A] ->  782 [ C5'   U   40  A]n E 3.8876 - HBPLUS
Bond  51. Atoms 1006 [ C4  PMZ   47  A] ->  781 [ O5'   U   40  A]n E 3.8426 - HBPLUS
Bond  52. Atoms 1001 [ S5  PMZ   47  A] ->  763 [ C4    C   39  A]n E 3.6050 - HBPLUS
Bond  53. Atoms 1001 [ S5  PMZ   47  A] ->  762 [ N3    C   39  A]n E 2.7939 - HBPLUS
Bond  54. Atoms 1007 [ C5  PMZ   47  A] ->  761 [ O2    C   39  A]n E 3.3905 - HBPLUS
Bond  55. Atoms 1006 [ C4  PMZ   47  A] ->  761 [ O2    C   39  A]n E 2.9428 - HBPLUS
Bond  56. Atoms 1001 [ S5  PMZ   47  A] ->  761 [ O2    C   39  A]n E 2.9916 - HBPLUS
Bond  57. Atoms 1006 [ C4  PMZ   47  A] ->  760 [ C2    C   39  A]n E 3.7933 - HBPLUS
Bond  58. Atoms 1001 [ S5  PMZ   47  A] ->  760 [ C2    C   39  A]n E 2.9584 - HBPLUS
Bond  59. Atoms 1001 [ S5  PMZ   47  A] ->  759 [ N1    C   39  A]n E 3.8794 - HBPLUS
Bond  60. Atoms 1006 [ C4  PMZ   47  A] ->  757 [ O2'   C   39  A]n E 3.5293 - HBPLUS
Bond  61. Atoms 1006 [ C4  PMZ   47  A] ->  756 [ C2'   C   39  A]n E 3.7447 - HBPLUS
Bond  62. Atoms 1008 [ C6  PMZ   47  A] ->  346 [ C4    G   26  A]n E 3.8724 - HBPLUS
Bond  63. Atoms 1008 [ C6  PMZ   47  A] ->  345 [ N3    G   26  A]n E 3.7423 - HBPLUS
Bond  64. Atoms 1007 [ C5  PMZ   47  A] ->  345 [ N3    G   26  A]n E 3.5429 - HBPLUS
Bond  65. Atoms 1006 [ C4  PMZ   47  A] ->  345 [ N3    G   26  A]n E 3.5764 - HBPLUS
Bond  66. Atoms 1005 [ C3  PMZ   47  A] ->  345 [ N3    G   26  A]n E 3.8041 - HBPLUS
Bond  67. Atoms 1007 [ C5  PMZ   47  A] ->  344 [ N2    G   26  A]n E 3.3267 - HBPLUS
Bond  68. Atoms 1006 [ C4  PMZ   47  A] ->  344 [ N2    G   26  A]n E 2.6065 - HBPLUS
Bond  69. Atoms 1005 [ C3  PMZ   47  A] ->  344 [ N2    G   26  A]n E 3.0289 - HBPLUS
Bond  70. Atoms 1008 [ C6  PMZ   47  A] ->  343 [ C2    G   26  A]n E 3.7154 - HBPLUS
Bond  71. Atoms 1007 [ C5  PMZ   47  A] ->  343 [ C2    G   26  A]n E 3.0257 - HBPLUS
Bond  72. Atoms 1006 [ C4  PMZ   47  A] ->  343 [ C2    G   26  A]n E 2.8930 - HBPLUS
Bond  73. Atoms 1005 [ C3  PMZ   47  A] ->  343 [ C2    G   26  A]n E 3.4914 - HBPLUS
Bond  74. Atoms 1001 [ S5  PMZ   47  A] ->  343 [ C2    G   26  A]n E 3.5153 - HBPLUS
Bond  75. Atoms 1007 [ C5  PMZ   47  A] ->  342 [ N1    G   26  A]n E 3.0335 - HBPLUS
Bond  76. Atoms 1006 [ C4  PMZ   47  A] ->  342 [ N1    G   26  A]n E 3.2833 - HBPLUS
Bond  77. Atoms 1001 [ S5  PMZ   47  A] ->  342 [ N1    G   26  A]n E 2.7682 - HBPLUS
Bond  78. Atoms 1001 [ S5  PMZ   47  A] ->  341 [ O6    G   26  A]n E 3.0693 - HBPLUS
Bond  79. Atoms 1007 [ C5  PMZ   47  A] ->  340 [ C6    G   26  A]n E 3.5845 - HBPLUS
Bond  80. Atoms 1001 [ S5  PMZ   47  A] ->  340 [ C6    G   26  A]n E 2.9640 - HBPLUS
Bond  81. Atoms 1001 [ S5  PMZ   47  A] ->  339 [ C5    G   26  A]n E 3.8346 - HBPLUS
Bond  82. Atoms 1015 [ CA1 PMZ   47  A] ->  313 [ C6    U   25  A]n E 3.8898 - HBPLUS
Bond  83. Atoms 1013 [ C11 PMZ   47  A] ->  313 [ C6    U   25  A]n E 3.6549 - HBPLUS
Bond  84. Atoms 1013 [ C11 PMZ   47  A] ->  312 [ C5    U   25  A]n E 3.3397 - HBPLUS
Bond  85. Atoms 1012 [ C10 PMZ   47  A] ->  312 [ C5    U   25  A]n E 3.3496 - HBPLUS
Bond  86. Atoms 1014 [ C12 PMZ   47  A] ->  311 [ O4    U   25  A]n E 3.8690 - HBPLUS
Bond  87. Atoms 1013 [ C11 PMZ   47  A] ->  311 [ O4    U   25  A]n E 3.4191 - HBPLUS
Bond  88. Atoms 1012 [ C10 PMZ   47  A] ->  311 [ O4    U   25  A]n E 2.7561 - HBPLUS
Bond  89. Atoms 1011 [ C9  PMZ   47  A] ->  311 [ O4    U   25  A]n E 2.6011 - HBPLUS
Bond  90. Atoms 1010 [ C8  PMZ   47  A] ->  311 [ O4    U   25  A]n E 3.1662 - HBPLUS
Bond  91. Atoms 1009 [ C7  PMZ   47  A] ->  311 [ O4    U   25  A]n E 3.7584 - HBPLUS
Bond  92. Atoms 1014 [ C12 PMZ   47  A] ->  310 [ C4    U   25  A]n E 3.3848 - HBPLUS
Bond  93. Atoms 1013 [ C11 PMZ   47  A] ->  310 [ C4    U   25  A]n E 2.9662 - HBPLUS
Bond  94. Atoms 1012 [ C10 PMZ   47  A] ->  310 [ C4    U   25  A]n E 2.8070 - HBPLUS
Bond  95. Atoms 1011 [ C9  PMZ   47  A] ->  310 [ C4    U   25  A]n E 3.1025 - HBPLUS
Bond  96. Atoms 1010 [ C8  PMZ   47  A] ->  310 [ C4    U   25  A]n E 3.5025 - HBPLUS
Bond  97. Atoms 1009 [ C7  PMZ   47  A] ->  310 [ C4    U   25  A]n E 3.6306 - HBPLUS
Bond  98. Atoms 1015 [ CA1 PMZ   47  A] ->  309 [ N3    U   25  A]n E 3.7763 - HBPLUS
Bond  99. Atoms 1014 [ C12 PMZ   47  A] ->  309 [ N3    U   25  A]n E 2.7852 - HBPLUS
Bond 100. Atoms 1013 [ C11 PMZ   47  A] ->  309 [ N3    U   25  A]n E 2.9458 - HBPLUS
Bond 101. Atoms 1012 [ C10 PMZ   47  A] ->  309 [ N3    U   25  A]n E 3.2824 - HBPLUS
Bond 102. Atoms 1011 [ C9  PMZ   47  A] ->  309 [ N3    U   25  A]n E 3.4556 - HBPLUS
Bond 103. Atoms 1010 [ C8  PMZ   47  A] ->  309 [ N3    U   25  A]n E 3.3142 - HBPLUS
Bond 104. Atoms 1009 [ C7  PMZ   47  A] ->  309 [ N3    U   25  A]n E 2.9813 - HBPLUS
Bond 105. Atoms 1015 [ CA1 PMZ   47  A] ->  308 [ O2    U   25  A]n E 3.0237 - HBPLUS
Bond 106. Atoms 1014 [ C12 PMZ   47  A] ->  308 [ O2    U   25  A]n E 3.2830 - HBPLUS
Bond 107. Atoms 1009 [ C7  PMZ   47  A] ->  308 [ O2    U   25  A]n E 3.7125 - HBPLUS
Bond 108. Atoms 1008 [ C6  PMZ   47  A] ->  308 [ O2    U   25  A]n E 3.8748 - HBPLUS
Bond 109. Atoms 1001 [ S5  PMZ   47  A] ->  308 [ O2    U   25  A]n E 3.8856 - HBPLUS
Bond 110. Atoms 1015 [ CA1 PMZ   47  A] ->  307 [ C2    U   25  A]n E 3.0269 - HBPLUS
Bond 111. Atoms 1014 [ C12 PMZ   47  A] ->  307 [ C2    U   25  A]n E 3.0299 - HBPLUS
Bond 112. Atoms 1013 [ C11 PMZ   47  A] ->  307 [ C2    U   25  A]n E 3.3396 - HBPLUS
Bond 113. Atoms 1009 [ C7  PMZ   47  A] ->  307 [ C2    U   25  A]n E 3.6000 - HBPLUS
Bond 114. Atoms 1002 [ N1  PMZ   47  A] ->  307 [ C2    U   25  A]n E 3.0336 - HBPLUS
Bond 115. Atoms 1015 [ CA1 PMZ   47  A] ->  306 [ N1    U   25  A]n E 3.1060 - HBPLUS
Bond 116. Atoms 1014 [ C12 PMZ   47  A] ->  306 [ N1    U   25  A]n E 3.7737 - HBPLUS
Bond 117. Atoms 1013 [ C11 PMZ   47  A] ->  306 [ N1    U   25  A]n E 3.6598 - HBPLUS
Bond 118. Atoms 1015 [ CA1 PMZ   47  A] ->  305 [ C1'   U   25  A]n E 3.2738 - HBPLUS
Bond 119. Atoms 1016 [ CB1 PMZ   47  A] ->  300 [ O4'   U   25  A]n E 3.5874 - HBPLUS
Bond 120. Atoms 1015 [ CA1 PMZ   47  A] ->  300 [ O4'   U   25  A]n E 2.5220 - HBPLUS
Bond 121. Atoms 1015 [ CA1 PMZ   47  A] ->  299 [ C4'   U   25  A]n E 3.4558 - HBPLUS
Bond 122. Atoms 1016 [ CB1 PMZ   47  A] ->  298 [ C5'   U   25  A]n E 3.6744 - HBPLUS
Bond 123. Atoms 1015 [ CA1 PMZ   47  A] ->  298 [ C5'   U   25  A]n E 3.3904 - HBPLUS
Bond 124. Atoms 1017 [ CG  PMZ   47  A] ->  297 [ O5'   U   25  A]n E 3.6036 - HBPLUS
Bond 125. Atoms 1016 [ CB1 PMZ   47  A] ->  297 [ O5'   U   25  A]n E 3.1948 - HBPLUS
Bond 126. Atoms 1015 [ CA1 PMZ   47  A] ->  297 [ O5'   U   25  A]n E 3.5313 - HBPLUS
Bond 127. Atoms 1022 [ CB2 PMZ   47  A] ->  295 [ OP1   U   25  A]n E 3.7746 - HBPLUS
Bond 128. Atoms 1016 [ CB1 PMZ   47  A] ->  295 [ OP1   U   25  A]n E 3.7090 - HBPLUS
Bond 129. Atoms 1020 [ CE2 PMZ   47  A] ->  282 [ C6    C   24  A]n E 2.8974 - HBPLUS
Bond 130. Atoms 1018 [ ND  PMZ   47  A] ->  282 [ C6    C   24  A]n E 3.4325 - HBPLUS
Bond 131. Atoms 1020 [ CE2 PMZ   47  A] ->  281 [ C5    C   24  A]n E 3.0750 - HBPLUS
Bond 132. Atoms 1020 [ CE2 PMZ   47  A] ->  279 [ C4    C   24  A]n E 3.1838 - HBPLUS
Bond 133. Atoms 1020 [ CE2 PMZ   47  A] ->  278 [ N3    C   24  A]n E 3.1421 - HBPLUS
Bond 134. Atoms 1019 [ CE1 PMZ   47  A] ->  278 [ N3    C   24  A]n E 3.3482 - HBPLUS
Bond 135. Atoms 1020 [ CE2 PMZ   47  A] ->  277 [ O2    C   24  A]n E 3.6805 - HBPLUS
Bond 136. Atoms 1019 [ CE1 PMZ   47  A] ->  277 [ O2    C   24  A]n E 2.5427 - HBPLUS
Bond 137. Atoms 1020 [ CE2 PMZ   47  A] ->  276 [ C2    C   24  A]n E 2.9823 - HBPLUS
Bond 138. Atoms 1019 [ CE1 PMZ   47  A] ->  276 [ C2    C   24  A]n E 2.7900 - HBPLUS
Bond 139. Atoms 1018 [ ND  PMZ   47  A] ->  276 [ C2    C   24  A]n E 2.8442 - HBPLUS
Bond 140. Atoms 1020 [ CE2 PMZ   47  A] ->  275 [ N1    C   24  A]n E 2.8417 - HBPLUS
Bond 141. Atoms 1019 [ CE1 PMZ   47  A] ->  275 [ N1    C   24  A]n E 3.3778 - HBPLUS
Bond 142. Atoms 1020 [ CE2 PMZ   47  A] ->  274 [ C1'   C   24  A]n E 3.6915 - HBPLUS
Bond 143. Atoms 1019 [ CE1 PMZ   47  A] ->  274 [ C1'   C   24  A]n E 3.7807 - HBPLUS
Bond 144. Atoms 1018 [ ND  PMZ   47  A] ->  274 [ C1'   C   24  A]n E 3.1116 - HBPLUS
Bond 145. Atoms 1020 [ CE2 PMZ   47  A] ->  273 [ O2'   C   24  A]n E 3.7237 - HBPLUS
Bond 146. Atoms 1019 [ CE1 PMZ   47  A] ->  273 [ O2'   C   24  A]n E 3.0575 - HBPLUS
Bond 147. Atoms 1017 [ CG  PMZ   47  A] ->  273 [ O2'   C   24  A]n E 2.4643 - HBPLUS
Bond 148. Atoms 1016 [ CB1 PMZ   47  A] ->  273 [ O2'   C   24  A]n E 2.6015 - HBPLUS
Bond 149. Atoms 1015 [ CA1 PMZ   47  A] ->  273 [ O2'   C   24  A]n E 3.8557 - HBPLUS
Bond 150. Atoms 1020 [ CE2 PMZ   47  A] ->  272 [ C2'   C   24  A]n E 3.4989 - HBPLUS
Bond 151. Atoms 1019 [ CE1 PMZ   47  A] ->  272 [ C2'   C   24  A]n E 3.6864 - HBPLUS
Bond 152. Atoms 1018 [ ND  PMZ   47  A] ->  272 [ C2'   C   24  A]n E 2.6734 - HBPLUS
Bond 153. Atoms 1017 [ CG  PMZ   47  A] ->  272 [ C2'   C   24  A]n E 3.0074 - HBPLUS
Bond 154. Atoms 1016 [ CB1 PMZ   47  A] ->  272 [ C2'   C   24  A]n E 3.7082 - HBPLUS
Bond 155. Atoms 1020 [ CE2 PMZ   47  A] ->  247 [ O2    U   23  A]n E 3.8186 - HBPLUS
Bond 156. Atoms 1013 [ C11 PMZ   47  A] ->  247 [ O2    U   23  A]n E 3.3955 - HBPLUS
Bond 157. Atoms 1012 [ C10 PMZ   47  A] ->  247 [ O2    U   23  A]n E 2.8968 - HBPLUS
Bond 158. Atoms 1012 [ C10 PMZ   47  A] ->  246 [ C2    U   23  A]n E 3.8652 - HBPLUS
Bond 159. Atoms 1020 [ CE2 PMZ   47  A] ->  244 [ C1'   U   23  A]n E 3.5011 - HBPLUS
Bond 160. Atoms 1020 [ CE2 PMZ   47  A] ->  243 [ O2'   U   23  A]n E 3.2294 - HBPLUS
Bond 161. Atoms 1017 [ CG  PMZ   47  A] ->  243 [ O2'   U   23  A]n E 3.2219 - HBPLUS
Bond 162. Atoms 1020 [ CE2 PMZ   47  A] ->  242 [ C2'   U   23  A]n E 3.8454 - HBPLUS
Bond 163. Atoms 1020 [ CE2 PMZ   47  A] ->  241 [ O3'   U   23  A]n E 3.5564 - HBPLUS
Bond 164. Atoms 1020 [ CE2 PMZ   47  A] ->  220 [ N3    A   22  A]n E 3.5678 - HBPLUS
Bond 165. Atoms 1020 [ CE2 PMZ   47  A] ->  219 [ C2    A   22  A]n E 3.3418 - HBPLUS
Bond 166. Atoms 1021 [ CA2 PMZ   47  A] -> 1023 [ OB3 PMZ   47  A]ce  1.2207 - Calc  
Bond 167. Atoms 1021 [ CA2 PMZ   47  A] -> 1022 [ CB2 PMZ   47  A]ce  1.5095 - Calc  
Bond 168. Atoms 1018 [ ND  PMZ   47  A] -> 1020 [ CE2 PMZ   47  A]ce  1.5040 - Calc  
Bond 169. Atoms 1018 [ ND  PMZ   47  A] -> 1019 [ CE1 PMZ   47  A]ce  1.4858 - Calc  
Bond 170. Atoms 1017 [ CG  PMZ   47  A] -> 1018 [ ND  PMZ   47  A]cr  1.4852 - Calc  
Bond 171. Atoms 1016 [ CB1 PMZ   47  A] -> 1017 [ CG  PMZ   47  A]cr  1.5669 - Calc  
Bond 172. Atoms 1015 [ CA1 PMZ   47  A] -> 1016 [ CB1 PMZ   47  A]cr  1.5652 - Calc  
Bond 173. Atoms 1013 [ C11 PMZ   47  A] -> 1014 [ C12 PMZ   47  A]c   1.3881 - Calc  
Bond 174. Atoms 1012 [ C10 PMZ   47  A] -> 1013 [ C11 PMZ   47  A]c   1.3953 - Calc  
Bond 175. Atoms 1011 [ C9  PMZ   47  A] -> 1012 [ C10 PMZ   47  A]c   1.3987 - Calc  
Bond 176. Atoms 1010 [ C8  PMZ   47  A] -> 1011 [ C9  PMZ   47  A]c   1.3978 - Calc  
Bond 177. Atoms 1009 [ C7  PMZ   47  A] -> 1014 [ C12 PMZ   47  A]c   1.3995 - Calc  
Bond 178. Atoms 1009 [ C7  PMZ   47  A] -> 1010 [ C8  PMZ   47  A]c   1.3979 - Calc  
Bond 179. Atoms 1007 [ C5  PMZ   47  A] -> 1008 [ C6  PMZ   47  A]c   1.4000 - Calc  
Bond 180. Atoms 1006 [ C4  PMZ   47  A] -> 1007 [ C5  PMZ   47  A]c   1.3926 - Calc  
Bond 181. Atoms 1005 [ C3  PMZ   47  A] -> 1006 [ C4  PMZ   47  A]c   1.3906 - Calc  
Bond 182. Atoms 1004 [ C2  PMZ   47  A] -> 1021 [ CA2 PMZ   47  A]cr  1.5022 - Calc  
Bond 183. Atoms 1004 [ C2  PMZ   47  A] -> 1005 [ C3  PMZ   47  A]c   1.3916 - Calc  
Bond 184. Atoms 1003 [ C1  PMZ   47  A] -> 1008 [ C6  PMZ   47  A]c   1.4020 - Calc  
Bond 185. Atoms 1003 [ C1  PMZ   47  A] -> 1004 [ C2  PMZ   47  A]c   1.4011 - Calc  
Bond 186. Atoms 1002 [ N1  PMZ   47  A] -> 1015 [ CA1 PMZ   47  A]cr  1.4839 - Calc  
Bond 187. Atoms 1002 [ N1  PMZ   47  A] -> 1014 [ C12 PMZ   47  A]c   1.3627 - Calc  
Bond 188. Atoms 1002 [ N1  PMZ   47  A] -> 1008 [ C6  PMZ   47  A]c   1.3661 - Calc  
Bond 189. Atoms 1001 [ S5  PMZ   47  A] -> 1009 [ C7  PMZ   47  A]c   1.7649 - Calc  
Bond 190. Atoms 1001 [ S5  PMZ   47  A] -> 1007 [ C5  PMZ   47  A]c   1.7675 - Calc  
Bond 191. Atoms  826 [ C5    C   41  A] ->  827 [ C6    C   41  A]c   1.3464 d Calc  
Bond 192. Atoms  824 [ C4    C   41  A] ->  826 [ C5    C   41  A]c   1.4300 - Calc  
Bond 193. Atoms  824 [ C4    C   41  A] ->  825 [ N4    C   41  A]ce  1.3322 - Calc  
Bond 194. Atoms  823 [ N3    C   41  A] ->  824 [ C4    C   41  A]c   1.3404 d Calc  
Bond 195. Atoms  821 [ C2    C   41  A] ->  823 [ N3    C   41  A]c   1.3620 - Calc  
Bond 196. Atoms  821 [ C2    C   41  A] ->  822 [ O2    C   41  A]ce  1.2268 d Calc  
Bond 197. Atoms  820 [ N1    C   41  A] ->  827 [ C6    C   41  A]c   1.3626 - Calc  
Bond 198. Atoms  820 [ N1    C   41  A] ->  821 [ C2    C   41  A]c   1.3798 - Calc  
Bond 199. Atoms  819 [ C1'   C   41  A] ->  820 [ N1    C   41  A]cr  1.4687 - Calc  
Bond 200. Atoms  817 [ C2'   C   41  A] ->  819 [ C1'   C   41  A]c   1.5237 - Calc  
Bond 201. Atoms  817 [ C2'   C   41  A] ->  818 [ O2'   C   41  A]ce  1.4173 - Calc  
Bond 202. Atoms  815 [ C3'   C   41  A] ->  817 [ C2'   C   41  A]c   1.5224 - Calc  
Bond 203. Atoms  815 [ C3'   C   41  A] ->  816 [ O3'   C   41  A]ce  1.4319 - Calc  
Bond 204. Atoms  814 [ O4'   C   41  A] ->  819 [ C1'   C   41  A]c   1.4251 - Calc  
Bond 205. Atoms  813 [ C4'   C   41  A] ->  815 [ C3'   C   41  A]c   1.5253 - Calc  
Bond 206. Atoms  813 [ C4'   C   41  A] ->  814 [ O4'   C   41  A]c   1.4192 - Calc  
Bond 207. Atoms  812 [ C5'   C   41  A] ->  813 [ C4'   C   41  A]cr  1.5065 - Calc  
Bond 208. Atoms  811 [ O5'   C   41  A] ->  812 [ C5'   C   41  A]cr  1.4239 - Calc  
Bond 209. Atoms  808 [ P     C   41  A] ->  811 [ O5'   C   41  A]cr  1.5967 - Calc  
Bond 210. Atoms  808 [ P     C   41  A] ->  810 [ OP2   C   41  A]ce  1.4856 - Calc  
Bond 211. Atoms  808 [ P     C   41  A] ->  809 [ OP1   C   41  A]ce  1.4853 - Calc  
Bond 212. Atoms  796 [ C5    U   40  A] ->  797 [ C6    U   40  A]c   1.3573 - Calc  
Bond 213. Atoms  794 [ C4    U   40  A] ->  796 [ C5    U   40  A]c   1.4449 - Calc  
Bond 214. Atoms  794 [ C4    U   40  A] ->  795 [ O4    U   40  A]ce  1.2312 d Calc  
Bond 215. Atoms  793 [ N3    U   40  A] ->  794 [ C4    U   40  A]c   1.3809 - Calc  
Bond 216. Atoms  791 [ C2    U   40  A] ->  793 [ N3    U   40  A]c   1.3825 - Calc  
Bond 217. Atoms  791 [ C2    U   40  A] ->  792 [ O2    U   40  A]ce  1.2212 d Calc  
Bond 218. Atoms  790 [ N1    U   40  A] ->  797 [ C6    U   40  A]c   1.3437 - Calc  
Bond 219. Atoms  790 [ N1    U   40  A] ->  791 [ C2    U   40  A]c   1.3829 - Calc  
Bond 220. Atoms  789 [ C1'   U   40  A] ->  790 [ N1    U   40  A]cr  1.4751 - Calc  
Bond 221. Atoms  787 [ C2'   U   40  A] ->  789 [ C1'   U   40  A]c   1.5329 - Calc  
Bond 222. Atoms  787 [ C2'   U   40  A] ->  788 [ O2'   U   40  A]ce  1.4186 - Calc  
Bond 223. Atoms  785 [ C3'   U   40  A] ->  787 [ C2'   U   40  A]c   1.5327 - Calc  
Bond 224. Atoms  785 [ C3'   U   40  A] ->  786 [ O3'   U   40  A]ce  1.4386 - Calc  
Bond 225. Atoms  784 [ O4'   U   40  A] ->  789 [ C1'   U   40  A]c   1.4276 - Calc  
Bond 226. Atoms  783 [ C4'   U   40  A] ->  785 [ C3'   U   40  A]c   1.5176 - Calc  
Bond 227. Atoms  783 [ C4'   U   40  A] ->  784 [ O4'   U   40  A]c   1.4178 - Calc  
Bond 228. Atoms  782 [ C5'   U   40  A] ->  783 [ C4'   U   40  A]cr  1.5086 - Calc  
Bond 229. Atoms  781 [ O5'   U   40  A] ->  782 [ C5'   U   40  A]cr  1.4263 - Calc  
Bond 230. Atoms  778 [ P     U   40  A] ->  781 [ O5'   U   40  A]cr  1.6065 - Calc  
Bond 231. Atoms  778 [ P     U   40  A] ->  780 [ OP2   U   40  A]ce  1.4844 - Calc  
Bond 232. Atoms  778 [ P     U   40  A] ->  779 [ OP1   U   40  A]ce  1.4846 - Calc  
Bond 233. Atoms  765 [ C5    C   39  A] ->  766 [ C6    C   39  A]c   1.3526 d Calc  
Bond 234. Atoms  763 [ C4    C   39  A] ->  765 [ C5    C   39  A]c   1.4348 - Calc  
Bond 235. Atoms  763 [ C4    C   39  A] ->  764 [ N4    C   39  A]ce  1.3317 - Calc  
Bond 236. Atoms  762 [ N3    C   39  A] ->  763 [ C4    C   39  A]c   1.3323 d Calc  
Bond 237. Atoms  760 [ C2    C   39  A] ->  762 [ N3    C   39  A]c   1.3542 - Calc  
Bond 238. Atoms  760 [ C2    C   39  A] ->  761 [ O2    C   39  A]ce  1.2261 d Calc  
Bond 239. Atoms  759 [ N1    C   39  A] ->  766 [ C6    C   39  A]c   1.3665 - Calc  
Bond 240. Atoms  759 [ N1    C   39  A] ->  760 [ C2    C   39  A]c   1.3703 - Calc  
Bond 241. Atoms  758 [ C1'   C   39  A] ->  759 [ N1    C   39  A]cr  1.4744 - Calc  
Bond 242. Atoms  756 [ C2'   C   39  A] ->  758 [ C1'   C   39  A]c   1.5276 - Calc  
Bond 243. Atoms  756 [ C2'   C   39  A] ->  757 [ O2'   C   39  A]ce  1.4182 - Calc  
Bond 244. Atoms  754 [ C3'   C   39  A] ->  756 [ C2'   C   39  A]c   1.5238 - Calc  
Bond 245. Atoms  754 [ C3'   C   39  A] ->  755 [ O3'   C   39  A]ce  1.4328 - Calc  
Bond 246. Atoms  753 [ O4'   C   39  A] ->  758 [ C1'   C   39  A]c   1.4251 - Calc  
Bond 247. Atoms  752 [ C4'   C   39  A] ->  754 [ C3'   C   39  A]c   1.5257 - Calc  
Bond 248. Atoms  752 [ C4'   C   39  A] ->  753 [ O4'   C   39  A]c   1.4245 - Calc  
Bond 249. Atoms  751 [ C5'   C   39  A] ->  752 [ C4'   C   39  A]cr  1.5128 - Calc  
Bond 250. Atoms  750 [ O5'   C   39  A] ->  751 [ C5'   C   39  A]cr  1.4187 - Calc  
Bond 251. Atoms  747 [ P     C   39  A] ->  750 [ O5'   C   39  A]cr  1.6005 - Calc  
Bond 252. Atoms  747 [ P     C   39  A] ->  749 [ OP2   C   39  A]ce  1.4855 - Calc  
Bond 253. Atoms  747 [ P     C   39  A] ->  748 [ OP1   C   39  A]ce  1.4851 - Calc  
Bond 254. Atoms  345 [ N3    G   26  A] ->  346 [ C4    G   26  A]c   1.3494 - Calc  
Bond 255. Atoms  343 [ C2    G   26  A] ->  345 [ N3    G   26  A]c   1.3269 d Calc  
Bond 256. Atoms  343 [ C2    G   26  A] ->  344 [ N2    G   26  A]ce  1.3330 - Calc  
Bond 257. Atoms  342 [ N1    G   26  A] ->  343 [ C2    G   26  A]c   1.3784 - Calc  
Bond 258. Atoms  340 [ C6    G   26  A] ->  342 [ N1    G   26  A]c   1.3870 - Calc  
Bond 259. Atoms  340 [ C6    G   26  A] ->  341 [ O6    G   26  A]ce  1.2361 d Calc  
Bond 260. Atoms  339 [ C5    G   26  A] ->  346 [ C4    G   26  A]c   1.3861 d Calc  
Bond 261. Atoms  339 [ C5    G   26  A] ->  340 [ C6    G   26  A]c   1.4173 - Calc  
Bond 262. Atoms  338 [ N7    G   26  A] ->  339 [ C5    G   26  A]c   1.3974 - Calc  
Bond 263. Atoms  337 [ C8    G   26  A] ->  338 [ N7    G   26  A]c   1.2908 d Calc  
Bond 264. Atoms  336 [ N9    G   26  A] ->  346 [ C4    G   26  A]c   1.3662 - Calc  
Bond 265. Atoms  336 [ N9    G   26  A] ->  337 [ C8    G   26  A]c   1.3558 - Calc  
Bond 266. Atoms  335 [ C1'   G   26  A] ->  336 [ N9    G   26  A]cr  1.4665 - Calc  
Bond 267. Atoms  333 [ C2'   G   26  A] ->  335 [ C1'   G   26  A]c   1.5153 - Calc  
Bond 268. Atoms  333 [ C2'   G   26  A] ->  334 [ O2'   G   26  A]ce  1.4174 - Calc  
Bond 269. Atoms  331 [ C3'   G   26  A] ->  333 [ C2'   G   26  A]c   1.5179 - Calc  
Bond 270. Atoms  331 [ C3'   G   26  A] ->  332 [ O3'   G   26  A]ce  1.4275 - Calc  
Bond 271. Atoms  330 [ O4'   G   26  A] ->  335 [ C1'   G   26  A]c   1.4302 - Calc  
Bond 272. Atoms  329 [ C4'   G   26  A] ->  331 [ C3'   G   26  A]c   1.5281 - Calc  
Bond 273. Atoms  329 [ C4'   G   26  A] ->  330 [ O4'   G   26  A]c   1.4259 - Calc  
Bond 274. Atoms  328 [ C5'   G   26  A] ->  329 [ C4'   G   26  A]cr  1.5094 - Calc  
Bond 275. Atoms  327 [ O5'   G   26  A] ->  328 [ C5'   G   26  A]cr  1.4327 - Calc  
Bond 276. Atoms  324 [ P     G   26  A] ->  327 [ O5'   G   26  A]cr  1.6042 - Calc  
Bond 277. Atoms  324 [ P     G   26  A] ->  326 [ OP2   G   26  A]ce  1.4861 - Calc  
Bond 278. Atoms  324 [ P     G   26  A] ->  325 [ OP1   G   26  A]ce  1.4852 - Calc  
Bond 279. Atoms  312 [ C5    U   25  A] ->  313 [ C6    U   25  A]c   1.3540 - Calc  
Bond 280. Atoms  310 [ C4    U   25  A] ->  312 [ C5    U   25  A]c   1.4454 - Calc  
Bond 281. Atoms  310 [ C4    U   25  A] ->  311 [ O4    U   25  A]ce  1.2278 d Calc  
Bond 282. Atoms  309 [ N3    U   25  A] ->  310 [ C4    U   25  A]c   1.3830 - Calc  
Bond 283. Atoms  307 [ C2    U   25  A] ->  309 [ N3    U   25  A]c   1.3821 - Calc  
Bond 284. Atoms  307 [ C2    U   25  A] ->  308 [ O2    U   25  A]ce  1.2260 d Calc  
Bond 285. Atoms  306 [ N1    U   25  A] ->  313 [ C6    U   25  A]c   1.3685 - Calc  
Bond 286. Atoms  306 [ N1    U   25  A] ->  307 [ C2    U   25  A]c   1.3836 - Calc  
Bond 287. Atoms  305 [ C1'   U   25  A] ->  306 [ N1    U   25  A]cr  1.4805 - Calc  
Bond 288. Atoms  303 [ C2'   U   25  A] ->  305 [ C1'   U   25  A]c   1.5062 - Calc  
Bond 289. Atoms  303 [ C2'   U   25  A] ->  304 [ O2'   U   25  A]ce  1.4193 - Calc  
Bond 290. Atoms  301 [ C3'   U   25  A] ->  303 [ C2'   U   25  A]c   1.5321 - Calc  
Bond 291. Atoms  301 [ C3'   U   25  A] ->  302 [ O3'   U   25  A]ce  1.4410 - Calc  
Bond 292. Atoms  300 [ O4'   U   25  A] ->  305 [ C1'   U   25  A]c   1.4172 - Calc  
Bond 293. Atoms  299 [ C4'   U   25  A] ->  301 [ C3'   U   25  A]c   1.5261 - Calc  
Bond 294. Atoms  299 [ C4'   U   25  A] ->  300 [ O4'   U   25  A]c   1.4257 - Calc  
Bond 295. Atoms  298 [ C5'   U   25  A] ->  299 [ C4'   U   25  A]cr  1.5152 - Calc  
Bond 296. Atoms  297 [ O5'   U   25  A] ->  298 [ C5'   U   25  A]cr  1.4250 - Calc  
Bond 297. Atoms  294 [ P     U   25  A] ->  297 [ O5'   U   25  A]cr  1.6031 - Calc  
Bond 298. Atoms  294 [ P     U   25  A] ->  296 [ OP2   U   25  A]ce  1.4842 - Calc  
Bond 299. Atoms  294 [ P     U   25  A] ->  295 [ OP1   U   25  A]ce  1.4857 - Calc  
Bond 300. Atoms  281 [ C5    C   24  A] ->  282 [ C6    C   24  A]c   1.3413 d Calc  
Bond 301. Atoms  279 [ C4    C   24  A] ->  281 [ C5    C   24  A]c   1.4322 - Calc  
Bond 302. Atoms  279 [ C4    C   24  A] ->  280 [ N4    C   24  A]ce  1.3322 - Calc  
Bond 303. Atoms  278 [ N3    C   24  A] ->  279 [ C4    C   24  A]c   1.3412 d Calc  
Bond 304. Atoms  276 [ C2    C   24  A] ->  278 [ N3    C   24  A]c   1.3623 - Calc  
Bond 305. Atoms  276 [ C2    C   24  A] ->  277 [ O2    C   24  A]ce  1.2287 d Calc  
Bond 306. Atoms  275 [ N1    C   24  A] ->  282 [ C6    C   24  A]c   1.3603 - Calc  
Bond 307. Atoms  275 [ N1    C   24  A] ->  276 [ C2    C   24  A]c   1.3846 - Calc  
Bond 308. Atoms  274 [ C1'   C   24  A] ->  275 [ N1    C   24  A]cr  1.4698 - Calc  
Bond 309. Atoms  272 [ C2'   C   24  A] ->  274 [ C1'   C   24  A]c   1.5317 - Calc  
Bond 310. Atoms  272 [ C2'   C   24  A] ->  273 [ O2'   C   24  A]ce  1.4139 - Calc  
Bond 311. Atoms  270 [ C3'   C   24  A] ->  272 [ C2'   C   24  A]c   1.5271 - Calc  
Bond 312. Atoms  270 [ C3'   C   24  A] ->  271 [ O3'   C   24  A]ce  1.4364 - Calc  
Bond 313. Atoms  269 [ O4'   C   24  A] ->  274 [ C1'   C   24  A]c   1.4201 - Calc  
Bond 314. Atoms  268 [ C4'   C   24  A] ->  270 [ C3'   C   24  A]c   1.5288 - Calc  
Bond 315. Atoms  268 [ C4'   C   24  A] ->  269 [ O4'   C   24  A]c   1.4159 - Calc  
Bond 316. Atoms  267 [ C5'   C   24  A] ->  268 [ C4'   C   24  A]cr  1.5090 - Calc  
Bond 317. Atoms  266 [ O5'   C   24  A] ->  267 [ C5'   C   24  A]cr  1.4223 - Calc  
Bond 318. Atoms  263 [ P     C   24  A] ->  266 [ O5'   C   24  A]cr  1.5989 - Calc  
Bond 319. Atoms  263 [ P     C   24  A] ->  265 [ OP2   C   24  A]ce  1.4857 - Calc  
Bond 320. Atoms  263 [ P     C   24  A] ->  264 [ OP1   C   24  A]ce  1.4837 - Calc  
Bond 321. Atoms  251 [ C5    U   23  A] ->  252 [ C6    U   23  A]c   1.3556 - Calc  
Bond 322. Atoms  249 [ C4    U   23  A] ->  251 [ C5    U   23  A]c   1.4455 - Calc  
Bond 323. Atoms  249 [ C4    U   23  A] ->  250 [ O4    U   23  A]ce  1.2282 d Calc  
Bond 324. Atoms  248 [ N3    U   23  A] ->  249 [ C4    U   23  A]c   1.3841 - Calc  
Bond 325. Atoms  246 [ C2    U   23  A] ->  248 [ N3    U   23  A]c   1.3849 - Calc  
Bond 326. Atoms  246 [ C2    U   23  A] ->  247 [ O2    U   23  A]ce  1.2285 d Calc  
Bond 327. Atoms  245 [ N1    U   23  A] ->  252 [ C6    U   23  A]c   1.3663 - Calc  
Bond 328. Atoms  245 [ N1    U   23  A] ->  246 [ C2    U   23  A]c   1.3815 - Calc  
Bond 329. Atoms  244 [ C1'   U   23  A] ->  245 [ N1    U   23  A]cr  1.4748 - Calc  
Bond 330. Atoms  242 [ C2'   U   23  A] ->  244 [ C1'   U   23  A]c   1.5192 - Calc  
Bond 331. Atoms  242 [ C2'   U   23  A] ->  243 [ O2'   U   23  A]ce  1.4173 - Calc  
Bond 332. Atoms  240 [ C3'   U   23  A] ->  242 [ C2'   U   23  A]c   1.5239 - Calc  
Bond 333. Atoms  240 [ C3'   U   23  A] ->  241 [ O3'   U   23  A]ce  1.4297 - Calc  
Bond 334. Atoms  239 [ O4'   U   23  A] ->  244 [ C1'   U   23  A]c   1.4229 - Calc  
Bond 335. Atoms  238 [ C4'   U   23  A] ->  240 [ C3'   U   23  A]c   1.5295 - Calc  
Bond 336. Atoms  238 [ C4'   U   23  A] ->  239 [ O4'   U   23  A]c   1.4251 - Calc  
Bond 337. Atoms  237 [ C5'   U   23  A] ->  238 [ C4'   U   23  A]cr  1.5094 - Calc  
Bond 338. Atoms  236 [ O5'   U   23  A] ->  237 [ C5'   U   23  A]cr  1.4191 - Calc  
Bond 339. Atoms  233 [ P     U   23  A] ->  236 [ O5'   U   23  A]cr  1.6000 - Calc  
Bond 340. Atoms  233 [ P     U   23  A] ->  235 [ OP2   U   23  A]ce  1.4851 - Calc  
Bond 341. Atoms  233 [ P     U   23  A] ->  234 [ OP1   U   23  A]ce  1.4845 - Calc  
Bond 342. Atoms  220 [ N3    A   22  A] ->  221 [ C4    A   22  A]c   1.3473 - Calc  
Bond 343. Atoms  219 [ C2    A   22  A] ->  220 [ N3    A   22  A]c   1.3245 d Calc  
Bond 344. Atoms  218 [ N1    A   22  A] ->  219 [ C2    A   22  A]c   1.3333 - Calc  
Bond 345. Atoms  216 [ C6    A   22  A] ->  218 [ N1    A   22  A]c   1.3442 d Calc  
Bond 346. Atoms  216 [ C6    A   22  A] ->  217 [ N6    A   22  A]ce  1.3339 - Calc  
Bond 347. Atoms  215 [ C5    A   22  A] ->  221 [ C4    A   22  A]c   1.3741 d Calc  
Bond 348. Atoms  215 [ C5    A   22  A] ->  216 [ C6    A   22  A]c   1.4020 - Calc  
Bond 349. Atoms  214 [ N7    A   22  A] ->  215 [ C5    A   22  A]c   1.3999 - Calc  
Bond 350. Atoms  213 [ C8    A   22  A] ->  214 [ N7    A   22  A]c   1.2942 d Calc  
Bond 351. Atoms  212 [ N9    A   22  A] ->  221 [ C4    A   22  A]c   1.3721 - Calc  
Bond 352. Atoms  212 [ N9    A   22  A] ->  213 [ C8    A   22  A]c   1.3624 - Calc  
Bond 353. Atoms  211 [ C1'   A   22  A] ->  212 [ N9    A   22  A]cr  1.4752 - Calc  
Bond 354. Atoms  209 [ C2'   A   22  A] ->  211 [ C1'   A   22  A]c   1.5322 - Calc  
Bond 355. Atoms  209 [ C2'   A   22  A] ->  210 [ O2'   A   22  A]ce  1.4179 - Calc  
Bond 356. Atoms  207 [ C3'   A   22  A] ->  209 [ C2'   A   22  A]c   1.5225 - Calc  
Bond 357. Atoms  207 [ C3'   A   22  A] ->  208 [ O3'   A   22  A]ce  1.4379 - Calc  
Bond 358. Atoms  206 [ O4'   A   22  A] ->  211 [ C1'   A   22  A]c   1.4293 - Calc  
Bond 359. Atoms  205 [ C4'   A   22  A] ->  207 [ C3'   A   22  A]c   1.5192 - Calc  
Bond 360. Atoms  205 [ C4'   A   22  A] ->  206 [ O4'   A   22  A]c   1.4285 - Calc  
Bond 361. Atoms  204 [ C5'   A   22  A] ->  205 [ C4'   A   22  A]cr  1.5088 - Calc  
Bond 362. Atoms  203 [ O5'   A   22  A] ->  204 [ C5'   A   22  A]cr  1.4226 - Calc  
Bond 363. Atoms  200 [ P     A   22  A] ->  203 [ O5'   A   22  A]cr  1.5988 - Calc  
Bond 364. Atoms  200 [ P     A   22  A] ->  202 [ OP2   A   22  A]ce  1.4855 - Calc  
Bond 365. Atoms  200 [ P     A   22  A] ->  201 [ OP1   A   22  A]ce  1.4859 - Calc  
