# Supplementary material for: RPocket: an intuitive database of RNA pocket topology information with RNA-ligand data resources
Source: BMC Bioinformatics. 2021 Sep 8;22:428. doi: 10.1186/s12859-021-04349-4 (PMC8424408; doi:10.1186/s12859-021-04349-4)
Supplement: Supplementary file 6 — Additional file 6. Folder S2: Interaction info of RNA-ligand complexes. [file 12859_2021_4349_MOESM6_ESM.zip › 12859_2021_4349_MOESM6_ESM/1NBK/ligplot.bonds]

Bond   0. Atoms 1101 [ NH2 GND   35  A] ->  923 [ C2    G   29  A]n E 3.5769 - HBPLUS
Bond   1. Atoms 1103 [ OXT GND   35  A] ->  891 [ C5    C   28  A]n E 3.4986 - HBPLUS
Bond   2. Atoms 1095 [ CB  GND   35  A] ->  890 [ N4    C   28  A]n E 3.6695 - HBPLUS
Bond   3. Atoms 1103 [ OXT GND   35  A] ->  889 [ C4    C   28  A]n E 3.6983 - HBPLUS
Bond   4. Atoms 1104 [ O   GND   35  A] ->  861 [ C5    U   27  A]n E 2.7559 - HBPLUS
Bond   5. Atoms 1103 [ OXT GND   35  A] ->  861 [ C5    U   27  A]n E 3.6298 - HBPLUS
Bond   6. Atoms 1102 [ C   GND   35  A] ->  861 [ C5    U   27  A]n E 3.4308 - HBPLUS
Bond   7. Atoms 1102 [ C   GND   35  A] ->  860 [ O4    U   27  A]n E 2.5349 - HBPLUS
Bond   8. Atoms 1095 [ CB  GND   35  A] ->  860 [ O4    U   27  A]n E 3.8860 - HBPLUS
Bond   9. Atoms 1094 [ CA  GND   35  A] ->  860 [ O4    U   27  A]n E 3.1110 - HBPLUS
Bond  10. Atoms 1104 [ O   GND   35  A] ->  859 [ C4    U   27  A]n E 2.9357 - HBPLUS
Bond  11. Atoms 1103 [ OXT GND   35  A] ->  859 [ C4    U   27  A]n E 3.4177 - HBPLUS
Bond  12. Atoms 1102 [ C   GND   35  A] ->  859 [ C4    U   27  A]n E 3.2171 - HBPLUS
Bond  13. Atoms 1128 [ NH2 GND   36  A] ->  792 [ C6    G   25  A]n E 3.2811 - HBPLUS
Bond  14. Atoms 1128 [ NH2 GND   36  A] ->  791 [ C5    G   25  A]n E 3.1648 - HBPLUS
Bond  15. Atoms 1126 [ CZ  GND   36  A] ->  790 [ N7    G   25  A]n E 3.4190 - HBPLUS
Bond  16. Atoms 1128 [ NH2 GND   36  A] ->  789 [ C8    G   25  A]n E 3.6388 - HBPLUS
Bond  17. Atoms 1128 [ NH2 GND   36  A] ->  734 [ C6    U   23  A]n E 3.5599 - HBPLUS
Bond  18. Atoms 1127 [ NH1 GND   36  A] ->  734 [ C6    U   23  A]n E 2.7345 - HBPLUS
Bond  19. Atoms 1126 [ CZ  GND   36  A] ->  734 [ C6    U   23  A]n E 3.0598 - HBPLUS
Bond  20. Atoms 1125 [ NE  GND   36  A] ->  734 [ C6    U   23  A]n E 3.6035 - HBPLUS
Bond  21. Atoms 1128 [ NH2 GND   36  A] ->  733 [ C5    U   23  A]n E 3.3271 - HBPLUS
Bond  22. Atoms 1127 [ NH1 GND   36  A] ->  733 [ C5    U   23  A]n E 3.2704 - HBPLUS
Bond  23. Atoms 1126 [ CZ  GND   36  A] ->  733 [ C5    U   23  A]n E 3.0242 - HBPLUS
Bond  24. Atoms 1125 [ NE  GND   36  A] ->  733 [ C5    U   23  A]n E 3.2742 - HBPLUS
Bond  25. Atoms 1123 [ CG  GND   36  A] ->  733 [ C5    U   23  A]n E 3.2015 - HBPLUS
Bond  26. Atoms 1123 [ CG  GND   36  A] ->  732 [ O4    U   23  A]n E 3.0042 - HBPLUS
Bond  27. Atoms 1122 [ CB  GND   36  A] ->  732 [ O4    U   23  A]n E 3.5987 - HBPLUS
Bond  28. Atoms 1121 [ CA  GND   36  A] ->  732 [ O4    U   23  A]n E 3.3990 - HBPLUS
Bond  29. Atoms 1128 [ NH2 GND   36  A] ->  731 [ C4    U   23  A]n E 3.3879 - HBPLUS
Bond  30. Atoms 1126 [ CZ  GND   36  A] ->  731 [ C4    U   23  A]n E 3.6315 - HBPLUS
Bond  31. Atoms 1123 [ CG  GND   36  A] ->  731 [ C4    U   23  A]n E 3.3066 - HBPLUS
Bond  32. Atoms 1128 [ NH2 GND   36  A] ->  728 [ C2    U   23  A]n E 3.8923 - HBPLUS
Bond  33. Atoms 1126 [ CZ  GND   36  A] ->  727 [ N1    U   23  A]n E 3.6495 - HBPLUS
Bond  34. Atoms 1127 [ NH1 GND   36  A] ->  726 [ C1'   U   23  A]n E 3.5424 - HBPLUS
Bond  35. Atoms 1125 [ NE  GND   36  A] ->  703 [ C4    G   22  A]n E 3.8483 - HBPLUS
Bond  36. Atoms 1124 [ CD  GND   36  A] ->  703 [ C4    G   22  A]n E 3.7841 - HBPLUS
Bond  37. Atoms 1124 [ CD  GND   36  A] ->  697 [ C6    G   22  A]n E 3.7317 - HBPLUS
Bond  38. Atoms 1125 [ NE  GND   36  A] ->  696 [ C5    G   22  A]n E 3.7059 - HBPLUS
Bond  39. Atoms 1124 [ CD  GND   36  A] ->  696 [ C5    G   22  A]n E 3.1114 - HBPLUS
Bond  40. Atoms 1124 [ CD  GND   36  A] ->  695 [ N7    G   22  A]n E 2.6183 - HBPLUS
Bond  41. Atoms 1125 [ NE  GND   36  A] ->  694 [ C8    G   22  A]n E 3.1573 - HBPLUS
Bond  42. Atoms 1124 [ CD  GND   36  A] ->  694 [ C8    G   22  A]n E 3.0610 - HBPLUS
Bond  43. Atoms 1126 [ CZ  GND   36  A] ->  693 [ N9    G   22  A]n E 3.8727 - HBPLUS
Bond  44. Atoms 1124 [ CD  GND   36  A] ->  693 [ N9    G   22  A]n E 3.7663 - HBPLUS
Bond  45. Atoms 1127 [ NH1 GND   36  A] ->  690 [ C2'   G   22  A]n E 3.2360 - HBPLUS
Bond  46. Atoms 1126 [ CZ  GND   36  A] ->  690 [ C2'   G   22  A]n E 3.6348 - HBPLUS
Bond  47. Atoms 1125 [ NE  GND   36  A] ->  690 [ C2'   G   22  A]n E 3.8036 - HBPLUS
Bond  48. Atoms 1127 [ NH1 GND   36  A] ->  688 [ C3'   G   22  A]n E 3.3605 - HBPLUS
Bond  49. Atoms 1126 [ CZ  GND   36  A] ->  688 [ C3'   G   22  A]n E 3.8850 - HBPLUS
Bond  50. Atoms 1125 [ NE  GND   36  A] ->  688 [ C3'   G   22  A]n E 3.7548 - HBPLUS
Bond  51. Atoms 1122 [ CB  GND   36  A] ->  373 [ N4    C   12  A]n E 3.6911 - HBPLUS
Bond  52. Atoms 1131 [ O   GND   36  A] ->  344 [ C5    U   11  A]n E 3.0976 - HBPLUS
Bond  53. Atoms 1130 [ OXT GND   36  A] ->  344 [ C5    U   11  A]n E 3.3005 - HBPLUS
Bond  54. Atoms 1129 [ C   GND   36  A] ->  344 [ C5    U   11  A]n E 3.4617 - HBPLUS
Bond  55. Atoms 1129 [ C   GND   36  A] ->  343 [ O4    U   11  A]n E 2.5797 - HBPLUS
Bond  56. Atoms 1122 [ CB  GND   36  A] ->  343 [ O4    U   11  A]n E 3.7144 - HBPLUS
Bond  57. Atoms 1121 [ CA  GND   36  A] ->  343 [ O4    U   11  A]n E 3.2444 - HBPLUS
Bond  58. Atoms 1131 [ O   GND   36  A] ->  342 [ C4    U   11  A]n E 3.0515 - HBPLUS
Bond  59. Atoms 1130 [ OXT GND   36  A] ->  342 [ C4    U   11  A]n E 3.4651 - HBPLUS
Bond  60. Atoms 1129 [ C   GND   36  A] ->  342 [ C4    U   11  A]n E 3.3295 - HBPLUS
Bond  61. Atoms 1131 [ O   GND   36  A] ->  314 [ C4    A   10  A]n E 3.7431 - HBPLUS
Bond  62. Atoms 1131 [ O   GND   36  A] ->  309 [ C6    A   10  A]n E 3.5217 - HBPLUS
Bond  63. Atoms 1131 [ O   GND   36  A] ->  308 [ C5    A   10  A]n E 3.2423 - HBPLUS
Bond  64. Atoms 1131 [ O   GND   36  A] ->  306 [ C8    A   10  A]n E 3.8073 - HBPLUS
Bond  65. Atoms 1099 [ CZ  GND   35  A] ->  276 [ O6    G    9  A]n E 3.7327 - HBPLUS
Bond  66. Atoms 1101 [ NH2 GND   35  A] ->  275 [ C6    G    9  A]n E 3.0503 - HBPLUS
Bond  67. Atoms 1101 [ NH2 GND   35  A] ->  274 [ C5    G    9  A]n E 3.0173 - HBPLUS
Bond  68. Atoms 1099 [ CZ  GND   35  A] ->  273 [ N7    G    9  A]n E 2.9496 - HBPLUS
Bond  69. Atoms 1101 [ NH2 GND   35  A] ->  272 [ C8    G    9  A]n E 3.6273 - HBPLUS
Bond  70. Atoms 1100 [ NH1 GND   35  A] ->  272 [ C8    G    9  A]n E 3.3469 - HBPLUS
Bond  71. Atoms 1100 [ NH1 GND   35  A] ->  218 [ C6    U    7  A]n E 2.7033 - HBPLUS
Bond  72. Atoms 1099 [ CZ  GND   35  A] ->  218 [ C6    U    7  A]n E 2.9999 - HBPLUS
Bond  73. Atoms 1098 [ NE  GND   35  A] ->  218 [ C6    U    7  A]n E 2.9538 - HBPLUS
Bond  74. Atoms 1101 [ NH2 GND   35  A] ->  217 [ C5    U    7  A]n E 3.8188 - HBPLUS
Bond  75. Atoms 1100 [ NH1 GND   35  A] ->  217 [ C5    U    7  A]n E 3.3200 - HBPLUS
Bond  76. Atoms 1099 [ CZ  GND   35  A] ->  217 [ C5    U    7  A]n E 3.0562 - HBPLUS
Bond  77. Atoms 1098 [ NE  GND   35  A] ->  217 [ C5    U    7  A]n E 2.7022 - HBPLUS
Bond  78. Atoms 1097 [ CD  GND   35  A] ->  217 [ C5    U    7  A]n E 3.4973 - HBPLUS
Bond  79. Atoms 1096 [ CG  GND   35  A] ->  217 [ C5    U    7  A]n E 3.0355 - HBPLUS
Bond  80. Atoms 1096 [ CG  GND   35  A] ->  216 [ O4    U    7  A]n E 2.9793 - HBPLUS
Bond  81. Atoms 1095 [ CB  GND   35  A] ->  216 [ O4    U    7  A]n E 3.7146 - HBPLUS
Bond  82. Atoms 1094 [ CA  GND   35  A] ->  216 [ O4    U    7  A]n E 3.5368 - HBPLUS
Bond  83. Atoms 1099 [ CZ  GND   35  A] ->  215 [ C4    U    7  A]n E 3.6775 - HBPLUS
Bond  84. Atoms 1098 [ NE  GND   35  A] ->  215 [ C4    U    7  A]n E 3.5937 - HBPLUS
Bond  85. Atoms 1096 [ CG  GND   35  A] ->  215 [ C4    U    7  A]n E 3.2329 - HBPLUS
Bond  86. Atoms 1100 [ NH1 GND   35  A] ->  212 [ C2    U    7  A]n E 3.6930 - HBPLUS
Bond  87. Atoms 1099 [ CZ  GND   35  A] ->  211 [ N1    U    7  A]n E 3.5383 - HBPLUS
Bond  88. Atoms 1100 [ NH1 GND   35  A] ->  210 [ C1'   U    7  A]n E 3.2878 - HBPLUS
Bond  89. Atoms 1099 [ CZ  GND   35  A] ->  205 [ O4'   U    7  A]n E 3.8554 - HBPLUS
Bond  90. Atoms 1098 [ NE  GND   35  A] ->  187 [ C6    C    6  A]n E 3.7664 - HBPLUS
Bond  91. Atoms 1097 [ CD  GND   35  A] ->  187 [ C6    C    6  A]n E 3.2722 - HBPLUS
Bond  92. Atoms 1097 [ CD  GND   35  A] ->  186 [ C5    C    6  A]n E 3.0063 - HBPLUS
Bond  93. Atoms 1097 [ CD  GND   35  A] ->  185 [ N4    C    6  A]n E 3.2837 - HBPLUS
Bond  94. Atoms 1096 [ CG  GND   35  A] ->  185 [ N4    C    6  A]n E 3.8908 - HBPLUS
Bond  95. Atoms 1095 [ CB  GND   35  A] ->  185 [ N4    C    6  A]n E 3.2277 - HBPLUS
Bond  96. Atoms 1098 [ NE  GND   35  A] ->  184 [ C4    C    6  A]n E 3.8959 - HBPLUS
Bond  97. Atoms 1097 [ CD  GND   35  A] ->  184 [ C4    C    6  A]n E 2.7913 - HBPLUS
Bond  98. Atoms 1096 [ CG  GND   35  A] ->  184 [ C4    C    6  A]n E 3.8630 - HBPLUS
Bond  99. Atoms 1095 [ CB  GND   35  A] ->  184 [ C4    C    6  A]n E 3.7219 - HBPLUS
Bond 100. Atoms 1099 [ CZ  GND   35  A] ->  183 [ N3    C    6  A]n E 3.8117 - HBPLUS
Bond 101. Atoms 1097 [ CD  GND   35  A] ->  183 [ N3    C    6  A]n E 2.9237 - HBPLUS
Bond 102. Atoms 1099 [ CZ  GND   35  A] ->  182 [ O2    C    6  A]n E 3.5111 - HBPLUS
Bond 103. Atoms 1101 [ NH2 GND   35  A] ->  181 [ C2    C    6  A]n E 3.5973 - HBPLUS
Bond 104. Atoms 1099 [ CZ  GND   35  A] ->  181 [ C2    C    6  A]n E 3.5066 - HBPLUS
Bond 105. Atoms 1098 [ NE  GND   35  A] ->  181 [ C2    C    6  A]n E 3.3942 - HBPLUS
Bond 106. Atoms 1097 [ CD  GND   35  A] ->  181 [ C2    C    6  A]n E 3.2218 - HBPLUS
Bond 107. Atoms 1097 [ CD  GND   35  A] ->  180 [ N1    C    6  A]n E 3.3660 - HBPLUS
Bond 108. Atoms 1100 [ NH1 GND   35  A] ->  177 [ C2'   C    6  A]n E 3.3793 - HBPLUS
Bond 109. Atoms 1099 [ CZ  GND   35  A] ->  177 [ C2'   C    6  A]n E 3.5613 - HBPLUS
Bond 110. Atoms 1098 [ NE  GND   35  A] ->  177 [ C2'   C    6  A]n E 3.3921 - HBPLUS
Bond 111. Atoms 1098 [ NE  GND   35  A] ->  175 [ C3'   C    6  A]n E 3.6044 - HBPLUS
Bond 112. Atoms  890 [ N4    C   28  A] -> 1103 [ OXT GND   35  A]H E 3.0986 - HBPLUS
Bond 113. Atoms 1128 [ NH2 GND   36  A] ->  793 [ O6    G   25  A]H E 2.7792 - HBPLUS
Bond 114. Atoms 1128 [ NH2 GND   36  A] ->  790 [ N7    G   25  A]H E 2.4569 - HBPLUS
Bond 115. Atoms 1127 [ NH1 GND   36  A] ->  721 [ O4'   U   23  A]H E 2.8087 - HBPLUS
Bond 116. Atoms 1127 [ NH1 GND   36  A] ->  718 [ O5'   U   23  A]H E 3.3207 - HBPLUS
Bond 117. Atoms 1101 [ NH2 GND   35  A] ->  276 [ O6    G    9  A]H E 2.5324 - HBPLUS
Bond 118. Atoms 1101 [ NH2 GND   35  A] ->  273 [ N7    G    9  A]H E 2.4310 - HBPLUS
Bond 119. Atoms 1100 [ NH1 GND   35  A] ->  273 [ N7    G    9  A]H E 2.7452 - HBPLUS
Bond 120. Atoms 1100 [ NH1 GND   35  A] ->  205 [ O4'   U    7  A]H E 2.6420 - HBPLUS
Bond 121. Atoms  925 [ N3    G   29  A] ->  926 [ C4    G   29  A]c   1.3524 - Calc  
Bond 122. Atoms  923 [ C2    G   29  A] ->  925 [ N3    G   29  A]c   1.3357 d Calc  
Bond 123. Atoms  923 [ C2    G   29  A] ->  924 [ N2    G   29  A]ce  1.3334 - Calc  
Bond 124. Atoms  922 [ N1    G   29  A] ->  923 [ C2    G   29  A]c   1.3800 - Calc  
Bond 125. Atoms  920 [ C6    G   29  A] ->  922 [ N1    G   29  A]c   1.3882 - Calc  
Bond 126. Atoms  920 [ C6    G   29  A] ->  921 [ O6    G   29  A]ce  1.2296 d Calc  
Bond 127. Atoms  919 [ C5    G   29  A] ->  926 [ C4    G   29  A]c   1.3866 d Calc  
Bond 128. Atoms  919 [ C5    G   29  A] ->  920 [ C6    G   29  A]c   1.4198 - Calc  
Bond 129. Atoms  918 [ N7    G   29  A] ->  919 [ C5    G   29  A]c   1.3969 - Calc  
Bond 130. Atoms  917 [ C8    G   29  A] ->  918 [ N7    G   29  A]c   1.2894 d Calc  
Bond 131. Atoms  916 [ N9    G   29  A] ->  926 [ C4    G   29  A]c   1.3765 - Calc  
Bond 132. Atoms  916 [ N9    G   29  A] ->  917 [ C8    G   29  A]c   1.3564 - Calc  
Bond 133. Atoms  915 [ C1'   G   29  A] ->  916 [ N9    G   29  A]cr  1.4750 - Calc  
Bond 134. Atoms  913 [ C2'   G   29  A] ->  915 [ C1'   G   29  A]c   1.5239 - Calc  
Bond 135. Atoms  913 [ C2'   G   29  A] ->  914 [ O2'   G   29  A]ce  1.4323 - Calc  
Bond 136. Atoms  911 [ C3'   G   29  A] ->  913 [ C2'   G   29  A]c   1.5153 - Calc  
Bond 137. Atoms  911 [ C3'   G   29  A] ->  912 [ O3'   G   29  A]ce  1.4310 - Calc  
Bond 138. Atoms  910 [ O4'   G   29  A] ->  915 [ C1'   G   29  A]c   1.4378 - Calc  
Bond 139. Atoms  909 [ C4'   G   29  A] ->  911 [ C3'   G   29  A]c   1.5190 - Calc  
Bond 140. Atoms  909 [ C4'   G   29  A] ->  910 [ O4'   G   29  A]c   1.4344 - Calc  
Bond 141. Atoms  908 [ C5'   G   29  A] ->  909 [ C4'   G   29  A]cr  1.5255 - Calc  
Bond 142. Atoms  907 [ O5'   G   29  A] ->  908 [ C5'   G   29  A]cr  1.4291 - Calc  
Bond 143. Atoms  904 [ P     G   29  A] ->  907 [ O5'   G   29  A]cr  1.6094 - Calc  
Bond 144. Atoms  904 [ P     G   29  A] ->  906 [ OP2   G   29  A]ce  1.4793 - Calc  
Bond 145. Atoms  904 [ P     G   29  A] ->  905 [ OP1   G   29  A]ce  1.4801 - Calc  
Bond 146. Atoms  891 [ C5    C   28  A] ->  892 [ C6    C   28  A]c   1.3485 d Calc  
Bond 147. Atoms  889 [ C4    C   28  A] ->  891 [ C5    C   28  A]c   1.4316 - Calc  
Bond 148. Atoms  889 [ C4    C   28  A] ->  890 [ N4    C   28  A]ce  1.3363 - Calc  
Bond 149. Atoms  888 [ N3    C   28  A] ->  889 [ C4    C   28  A]c   1.3407 d Calc  
Bond 150. Atoms  886 [ C2    C   28  A] ->  888 [ N3    C   28  A]c   1.3634 - Calc  
Bond 151. Atoms  886 [ C2    C   28  A] ->  887 [ O2    C   28  A]ce  1.2285 d Calc  
Bond 152. Atoms  885 [ N1    C   28  A] ->  892 [ C6    C   28  A]c   1.3639 - Calc  
Bond 153. Atoms  885 [ N1    C   28  A] ->  886 [ C2    C   28  A]c   1.3866 - Calc  
Bond 154. Atoms  884 [ C1'   C   28  A] ->  885 [ N1    C   28  A]cr  1.4774 - Calc  
Bond 155. Atoms  882 [ C2'   C   28  A] ->  884 [ C1'   C   28  A]c   1.5299 - Calc  
Bond 156. Atoms  882 [ C2'   C   28  A] ->  883 [ O2'   C   28  A]ce  1.4319 - Calc  
Bond 157. Atoms  880 [ C3'   C   28  A] ->  882 [ C2'   C   28  A]c   1.5200 - Calc  
Bond 158. Atoms  880 [ C3'   C   28  A] ->  881 [ O3'   C   28  A]ce  1.4313 - Calc  
Bond 159. Atoms  879 [ O4'   C   28  A] ->  884 [ C1'   C   28  A]c   1.4362 - Calc  
Bond 160. Atoms  878 [ C4'   C   28  A] ->  880 [ C3'   C   28  A]c   1.5154 - Calc  
Bond 161. Atoms  878 [ C4'   C   28  A] ->  879 [ O4'   C   28  A]c   1.4270 - Calc  
Bond 162. Atoms  877 [ C5'   C   28  A] ->  878 [ C4'   C   28  A]cr  1.5261 - Calc  
Bond 163. Atoms  876 [ O5'   C   28  A] ->  877 [ C5'   C   28  A]cr  1.4306 - Calc  
Bond 164. Atoms  873 [ P     C   28  A] ->  876 [ O5'   C   28  A]cr  1.6107 - Calc  
Bond 165. Atoms  873 [ P     C   28  A] ->  875 [ OP2   C   28  A]ce  1.4792 - Calc  
Bond 166. Atoms  873 [ P     C   28  A] ->  874 [ OP1   C   28  A]ce  1.4800 - Calc  
Bond 167. Atoms  861 [ C5    U   27  A] ->  862 [ C6    U   27  A]c   1.3550 - Calc  
Bond 168. Atoms  859 [ C4    U   27  A] ->  861 [ C5    U   27  A]c   1.4457 - Calc  
Bond 169. Atoms  859 [ C4    U   27  A] ->  860 [ O4    U   27  A]ce  1.2290 d Calc  
Bond 170. Atoms  858 [ N3    U   27  A] ->  859 [ C4    U   27  A]c   1.3842 - Calc  
Bond 171. Atoms  856 [ C2    U   27  A] ->  858 [ N3    U   27  A]c   1.3829 - Calc  
Bond 172. Atoms  856 [ C2    U   27  A] ->  857 [ O2    U   27  A]ce  1.2287 d Calc  
Bond 173. Atoms  855 [ N1    U   27  A] ->  862 [ C6    U   27  A]c   1.3689 - Calc  
Bond 174. Atoms  855 [ N1    U   27  A] ->  856 [ C2    U   27  A]c   1.3806 - Calc  
Bond 175. Atoms  854 [ C1'   U   27  A] ->  855 [ N1    U   27  A]cr  1.4749 - Calc  
Bond 176. Atoms  852 [ C2'   U   27  A] ->  854 [ C1'   U   27  A]c   1.5264 - Calc  
Bond 177. Atoms  852 [ C2'   U   27  A] ->  853 [ O2'   U   27  A]ce  1.4320 - Calc  
Bond 178. Atoms  850 [ C3'   U   27  A] ->  852 [ C2'   U   27  A]c   1.5175 - Calc  
Bond 179. Atoms  850 [ C3'   U   27  A] ->  851 [ O3'   U   27  A]ce  1.4314 - Calc  
Bond 180. Atoms  849 [ O4'   U   27  A] ->  854 [ C1'   U   27  A]c   1.4366 - Calc  
Bond 181. Atoms  848 [ C4'   U   27  A] ->  850 [ C3'   U   27  A]c   1.5179 - Calc  
Bond 182. Atoms  848 [ C4'   U   27  A] ->  849 [ O4'   U   27  A]c   1.4303 - Calc  
Bond 183. Atoms  847 [ C5'   U   27  A] ->  848 [ C4'   U   27  A]cr  1.5252 - Calc  
Bond 184. Atoms  846 [ O5'   U   27  A] ->  847 [ C5'   U   27  A]cr  1.4295 - Calc  
Bond 185. Atoms  843 [ P     U   27  A] ->  846 [ O5'   U   27  A]cr  1.6106 - Calc  
Bond 186. Atoms  843 [ P     U   27  A] ->  845 [ OP2   U   27  A]ce  1.4801 - Calc  
Bond 187. Atoms  843 [ P     U   27  A] ->  844 [ OP1   U   27  A]ce  1.4793 - Calc  
Bond 188. Atoms  797 [ N3    G   25  A] ->  798 [ C4    G   25  A]c   1.3529 - Calc  
Bond 189. Atoms  795 [ C2    G   25  A] ->  797 [ N3    G   25  A]c   1.3375 d Calc  
Bond 190. Atoms  795 [ C2    G   25  A] ->  796 [ N2    G   25  A]ce  1.3332 - Calc  
Bond 191. Atoms  794 [ N1    G   25  A] ->  795 [ C2    G   25  A]c   1.3809 - Calc  
Bond 192. Atoms  792 [ C6    G   25  A] ->  794 [ N1    G   25  A]c   1.3892 - Calc  
Bond 193. Atoms  792 [ C6    G   25  A] ->  793 [ O6    G   25  A]ce  1.2283 d Calc  
Bond 194. Atoms  791 [ C5    G   25  A] ->  798 [ C4    G   25  A]c   1.3864 d Calc  
Bond 195. Atoms  791 [ C5    G   25  A] ->  792 [ C6    G   25  A]c   1.4203 - Calc  
Bond 196. Atoms  790 [ N7    G   25  A] ->  791 [ C5    G   25  A]c   1.3979 - Calc  
Bond 197. Atoms  789 [ C8    G   25  A] ->  790 [ N7    G   25  A]c   1.2895 d Calc  
Bond 198. Atoms  788 [ N9    G   25  A] ->  798 [ C4    G   25  A]c   1.3775 - Calc  
Bond 199. Atoms  788 [ N9    G   25  A] ->  789 [ C8    G   25  A]c   1.3558 - Calc  
Bond 200. Atoms  787 [ C1'   G   25  A] ->  788 [ N9    G   25  A]cr  1.4752 - Calc  
Bond 201. Atoms  785 [ C2'   G   25  A] ->  787 [ C1'   G   25  A]c   1.5218 - Calc  
Bond 202. Atoms  785 [ C2'   G   25  A] ->  786 [ O2'   G   25  A]ce  1.4325 - Calc  
Bond 203. Atoms  783 [ C3'   G   25  A] ->  785 [ C2'   G   25  A]c   1.5143 - Calc  
Bond 204. Atoms  783 [ C3'   G   25  A] ->  784 [ O3'   G   25  A]ce  1.4312 - Calc  
Bond 205. Atoms  782 [ O4'   G   25  A] ->  787 [ C1'   G   25  A]c   1.4367 - Calc  
Bond 206. Atoms  781 [ C4'   G   25  A] ->  783 [ C3'   G   25  A]c   1.5215 - Calc  
Bond 207. Atoms  781 [ C4'   G   25  A] ->  782 [ O4'   G   25  A]c   1.4364 - Calc  
Bond 208. Atoms  780 [ C5'   G   25  A] ->  781 [ C4'   G   25  A]cr  1.5260 - Calc  
Bond 209. Atoms  779 [ O5'   G   25  A] ->  780 [ C5'   G   25  A]cr  1.4306 - Calc  
Bond 210. Atoms  776 [ P     G   25  A] ->  779 [ O5'   G   25  A]cr  1.6108 - Calc  
Bond 211. Atoms  776 [ P     G   25  A] ->  778 [ OP2   G   25  A]ce  1.4804 - Calc  
Bond 212. Atoms  776 [ P     G   25  A] ->  777 [ OP1   G   25  A]ce  1.4792 - Calc  
Bond 213. Atoms  733 [ C5    U   23  A] ->  734 [ C6    U   23  A]c   1.3550 - Calc  
Bond 214. Atoms  731 [ C4    U   23  A] ->  733 [ C5    U   23  A]c   1.4444 - Calc  
Bond 215. Atoms  731 [ C4    U   23  A] ->  732 [ O4    U   23  A]ce  1.2282 d Calc  
Bond 216. Atoms  730 [ N3    U   23  A] ->  731 [ C4    U   23  A]c   1.3852 - Calc  
Bond 217. Atoms  728 [ C2    U   23  A] ->  730 [ N3    U   23  A]c   1.3830 - Calc  
Bond 218. Atoms  728 [ C2    U   23  A] ->  729 [ O2    U   23  A]ce  1.2292 d Calc  
Bond 219. Atoms  727 [ N1    U   23  A] ->  734 [ C6    U   23  A]c   1.3686 - Calc  
Bond 220. Atoms  727 [ N1    U   23  A] ->  728 [ C2    U   23  A]c   1.3828 - Calc  
Bond 221. Atoms  726 [ C1'   U   23  A] ->  727 [ N1    U   23  A]cr  1.4751 - Calc  
Bond 222. Atoms  724 [ C2'   U   23  A] ->  726 [ C1'   U   23  A]c   1.5186 - Calc  
Bond 223. Atoms  724 [ C2'   U   23  A] ->  725 [ O2'   U   23  A]ce  1.4328 - Calc  
Bond 224. Atoms  722 [ C3'   U   23  A] ->  724 [ C2'   U   23  A]c   1.5222 - Calc  
Bond 225. Atoms  722 [ C3'   U   23  A] ->  723 [ O3'   U   23  A]ce  1.4316 - Calc  
Bond 226. Atoms  721 [ O4'   U   23  A] ->  726 [ C1'   U   23  A]c   1.4250 - Calc  
Bond 227. Atoms  720 [ C4'   U   23  A] ->  722 [ C3'   U   23  A]c   1.5304 - Calc  
Bond 228. Atoms  720 [ C4'   U   23  A] ->  721 [ O4'   U   23  A]c   1.4315 - Calc  
Bond 229. Atoms  719 [ C5'   U   23  A] ->  720 [ C4'   U   23  A]cr  1.5246 - Calc  
Bond 230. Atoms  718 [ O5'   U   23  A] ->  719 [ C5'   U   23  A]cr  1.4300 - Calc  
Bond 231. Atoms  715 [ P     U   23  A] ->  718 [ O5'   U   23  A]cr  1.6099 - Calc  
Bond 232. Atoms  715 [ P     U   23  A] ->  717 [ OP2   U   23  A]ce  1.4807 - Calc  
Bond 233. Atoms  715 [ P     U   23  A] ->  716 [ OP1   U   23  A]ce  1.4797 - Calc  
Bond 234. Atoms  702 [ N3    G   22  A] ->  703 [ C4    G   22  A]c   1.3519 - Calc  
Bond 235. Atoms  700 [ C2    G   22  A] ->  702 [ N3    G   22  A]c   1.3361 d Calc  
Bond 236. Atoms  700 [ C2    G   22  A] ->  701 [ N2    G   22  A]ce  1.3332 - Calc  
Bond 237. Atoms  699 [ N1    G   22  A] ->  700 [ C2    G   22  A]c   1.3797 - Calc  
Bond 238. Atoms  697 [ C6    G   22  A] ->  699 [ N1    G   22  A]c   1.3884 - Calc  
Bond 239. Atoms  697 [ C6    G   22  A] ->  698 [ O6    G   22  A]ce  1.2288 d Calc  
Bond 240. Atoms  696 [ C5    G   22  A] ->  703 [ C4    G   22  A]c   1.3867 d Calc  
Bond 241. Atoms  696 [ C5    G   22  A] ->  697 [ C6    G   22  A]c   1.4200 - Calc  
Bond 242. Atoms  695 [ N7    G   22  A] ->  696 [ C5    G   22  A]c   1.3978 - Calc  
Bond 243. Atoms  694 [ C8    G   22  A] ->  695 [ N7    G   22  A]c   1.2906 d Calc  
Bond 244. Atoms  693 [ N9    G   22  A] ->  703 [ C4    G   22  A]c   1.3762 - Calc  
Bond 245. Atoms  693 [ N9    G   22  A] ->  694 [ C8    G   22  A]c   1.3548 - Calc  
Bond 246. Atoms  692 [ C1'   G   22  A] ->  693 [ N9    G   22  A]cr  1.4728 - Calc  
Bond 247. Atoms  690 [ C2'   G   22  A] ->  692 [ C1'   G   22  A]c   1.5217 - Calc  
Bond 248. Atoms  690 [ C2'   G   22  A] ->  691 [ O2'   G   22  A]ce  1.4320 - Calc  
Bond 249. Atoms  688 [ C3'   G   22  A] ->  690 [ C2'   G   22  A]c   1.5133 - Calc  
Bond 250. Atoms  688 [ C3'   G   22  A] ->  689 [ O3'   G   22  A]ce  1.4311 - Calc  
Bond 251. Atoms  687 [ O4'   G   22  A] ->  692 [ C1'   G   22  A]c   1.4387 - Calc  
Bond 252. Atoms  686 [ C4'   G   22  A] ->  688 [ C3'   G   22  A]c   1.5187 - Calc  
Bond 253. Atoms  686 [ C4'   G   22  A] ->  687 [ O4'   G   22  A]c   1.4350 - Calc  
Bond 254. Atoms  685 [ C5'   G   22  A] ->  686 [ C4'   G   22  A]cr  1.5263 - Calc  
Bond 255. Atoms  684 [ O5'   G   22  A] ->  685 [ C5'   G   22  A]cr  1.4304 - Calc  
Bond 256. Atoms  681 [ P     G   22  A] ->  684 [ O5'   G   22  A]cr  1.6104 - Calc  
Bond 257. Atoms  681 [ P     G   22  A] ->  683 [ OP2   G   22  A]ce  1.4806 - Calc  
Bond 258. Atoms  681 [ P     G   22  A] ->  682 [ OP1   G   22  A]ce  1.4792 - Calc  
Bond 259. Atoms  374 [ C5    C   12  A] ->  375 [ C6    C   12  A]c   1.3461 d Calc  
Bond 260. Atoms  372 [ C4    C   12  A] ->  374 [ C5    C   12  A]c   1.4299 - Calc  
Bond 261. Atoms  372 [ C4    C   12  A] ->  373 [ N4    C   12  A]ce  1.3340 - Calc  
Bond 262. Atoms  371 [ N3    C   12  A] ->  372 [ C4    C   12  A]c   1.3400 d Calc  
Bond 263. Atoms  369 [ C2    C   12  A] ->  371 [ N3    C   12  A]c   1.3619 - Calc  
Bond 264. Atoms  369 [ C2    C   12  A] ->  370 [ O2    C   12  A]ce  1.2283 d Calc  
Bond 265. Atoms  368 [ N1    C   12  A] ->  375 [ C6    C   12  A]c   1.3640 - Calc  
Bond 266. Atoms  368 [ N1    C   12  A] ->  369 [ C2    C   12  A]c   1.3867 - Calc  
Bond 267. Atoms  367 [ C1'   C   12  A] ->  368 [ N1    C   12  A]cr  1.4784 - Calc  
Bond 268. Atoms  365 [ C2'   C   12  A] ->  367 [ C1'   C   12  A]c   1.5208 - Calc  
Bond 269. Atoms  365 [ C2'   C   12  A] ->  366 [ O2'   C   12  A]ce  1.4315 - Calc  
Bond 270. Atoms  363 [ C3'   C   12  A] ->  365 [ C2'   C   12  A]c   1.5133 - Calc  
Bond 271. Atoms  363 [ C3'   C   12  A] ->  364 [ O3'   C   12  A]ce  1.4307 - Calc  
Bond 272. Atoms  362 [ O4'   C   12  A] ->  367 [ C1'   C   12  A]c   1.4348 - Calc  
Bond 273. Atoms  361 [ C4'   C   12  A] ->  363 [ C3'   C   12  A]c   1.5235 - Calc  
Bond 274. Atoms  361 [ C4'   C   12  A] ->  362 [ O4'   C   12  A]c   1.4379 - Calc  
Bond 275. Atoms  360 [ C5'   C   12  A] ->  361 [ C4'   C   12  A]cr  1.5251 - Calc  
Bond 276. Atoms  359 [ O5'   C   12  A] ->  360 [ C5'   C   12  A]cr  1.4305 - Calc  
Bond 277. Atoms  356 [ P     C   12  A] ->  359 [ O5'   C   12  A]cr  1.6106 - Calc  
Bond 278. Atoms  356 [ P     C   12  A] ->  358 [ OP2   C   12  A]ce  1.4803 - Calc  
Bond 279. Atoms  356 [ P     C   12  A] ->  357 [ OP1   C   12  A]ce  1.4806 - Calc  
Bond 280. Atoms  344 [ C5    U   11  A] ->  345 [ C6    U   11  A]c   1.3544 - Calc  
Bond 281. Atoms  342 [ C4    U   11  A] ->  344 [ C5    U   11  A]c   1.4460 - Calc  
Bond 282. Atoms  342 [ C4    U   11  A] ->  343 [ O4    U   11  A]ce  1.2293 d Calc  
Bond 283. Atoms  341 [ N3    U   11  A] ->  342 [ C4    U   11  A]c   1.3845 - Calc  
Bond 284. Atoms  339 [ C2    U   11  A] ->  341 [ N3    U   11  A]c   1.3835 - Calc  
Bond 285. Atoms  339 [ C2    U   11  A] ->  340 [ O2    U   11  A]ce  1.2291 d Calc  
Bond 286. Atoms  338 [ N1    U   11  A] ->  345 [ C6    U   11  A]c   1.3687 - Calc  
Bond 287. Atoms  338 [ N1    U   11  A] ->  339 [ C2    U   11  A]c   1.3817 - Calc  
Bond 288. Atoms  337 [ C1'   U   11  A] ->  338 [ N1    U   11  A]cr  1.4742 - Calc  
Bond 289. Atoms  335 [ C2'   U   11  A] ->  337 [ C1'   U   11  A]c   1.5234 - Calc  
Bond 290. Atoms  335 [ C2'   U   11  A] ->  336 [ O2'   U   11  A]ce  1.4323 - Calc  
Bond 291. Atoms  333 [ C3'   U   11  A] ->  335 [ C2'   U   11  A]c   1.5140 - Calc  
Bond 292. Atoms  333 [ C3'   U   11  A] ->  334 [ O3'   U   11  A]ce  1.4312 - Calc  
Bond 293. Atoms  332 [ O4'   U   11  A] ->  337 [ C1'   U   11  A]c   1.4382 - Calc  
Bond 294. Atoms  331 [ C4'   U   11  A] ->  333 [ C3'   U   11  A]c   1.5212 - Calc  
Bond 295. Atoms  331 [ C4'   U   11  A] ->  332 [ O4'   U   11  A]c   1.4338 - Calc  
Bond 296. Atoms  330 [ C5'   U   11  A] ->  331 [ C4'   U   11  A]cr  1.5252 - Calc  
Bond 297. Atoms  329 [ O5'   U   11  A] ->  330 [ C5'   U   11  A]cr  1.4297 - Calc  
Bond 298. Atoms  326 [ P     U   11  A] ->  329 [ O5'   U   11  A]cr  1.6094 - Calc  
Bond 299. Atoms  326 [ P     U   11  A] ->  328 [ OP2   U   11  A]ce  1.4794 - Calc  
Bond 300. Atoms  326 [ P     U   11  A] ->  327 [ OP1   U   11  A]ce  1.4795 - Calc  
Bond 301. Atoms  313 [ N3    A   10  A] ->  314 [ C4    A   10  A]c   1.3480 - Calc  
Bond 302. Atoms  312 [ C2    A   10  A] ->  313 [ N3    A   10  A]c   1.3288 d Calc  
Bond 303. Atoms  311 [ N1    A   10  A] ->  312 [ C2    A   10  A]c   1.3352 - Calc  
Bond 304. Atoms  309 [ C6    A   10  A] ->  311 [ N1    A   10  A]c   1.3455 d Calc  
Bond 305. Atoms  309 [ C6    A   10  A] ->  310 [ N6    A   10  A]ce  1.3339 - Calc  
Bond 306. Atoms  308 [ C5    A   10  A] ->  314 [ C4    A   10  A]c   1.3770 d Calc  
Bond 307. Atoms  308 [ C5    A   10  A] ->  309 [ C6    A   10  A]c   1.3998 - Calc  
Bond 308. Atoms  307 [ N7    A   10  A] ->  308 [ C5    A   10  A]c   1.3984 - Calc  
Bond 309. Atoms  306 [ C8    A   10  A] ->  307 [ N7    A   10  A]c   1.2911 d Calc  
Bond 310. Atoms  305 [ N9    A   10  A] ->  314 [ C4    A   10  A]c   1.3758 - Calc  
Bond 311. Atoms  305 [ N9    A   10  A] ->  306 [ C8    A   10  A]c   1.3562 - Calc  
Bond 312. Atoms  304 [ C1'   A   10  A] ->  305 [ N9    A   10  A]cr  1.4741 - Calc  
Bond 313. Atoms  302 [ C2'   A   10  A] ->  304 [ C1'   A   10  A]c   1.5283 - Calc  
Bond 314. Atoms  302 [ C2'   A   10  A] ->  303 [ O2'   A   10  A]ce  1.4312 - Calc  
Bond 315. Atoms  300 [ C3'   A   10  A] ->  302 [ C2'   A   10  A]c   1.5172 - Calc  
Bond 316. Atoms  300 [ C3'   A   10  A] ->  301 [ O3'   A   10  A]ce  1.4314 - Calc  
Bond 317. Atoms  299 [ O4'   A   10  A] ->  304 [ C1'   A   10  A]c   1.4389 - Calc  
Bond 318. Atoms  298 [ C4'   A   10  A] ->  300 [ C3'   A   10  A]c   1.5199 - Calc  
Bond 319. Atoms  298 [ C4'   A   10  A] ->  299 [ O4'   A   10  A]c   1.4292 - Calc  
Bond 320. Atoms  297 [ C5'   A   10  A] ->  298 [ C4'   A   10  A]cr  1.5271 - Calc  
Bond 321. Atoms  296 [ O5'   A   10  A] ->  297 [ C5'   A   10  A]cr  1.4287 - Calc  
Bond 322. Atoms  293 [ P     A   10  A] ->  296 [ O5'   A   10  A]cr  1.6097 - Calc  
Bond 323. Atoms  293 [ P     A   10  A] ->  295 [ OP2   A   10  A]ce  1.4805 - Calc  
Bond 324. Atoms  293 [ P     A   10  A] ->  294 [ OP1   A   10  A]ce  1.4805 - Calc  
Bond 325. Atoms  280 [ N3    G    9  A] ->  281 [ C4    G    9  A]c   1.3535 - Calc  
Bond 326. Atoms  278 [ C2    G    9  A] ->  280 [ N3    G    9  A]c   1.3411 d Calc  
Bond 327. Atoms  278 [ C2    G    9  A] ->  279 [ N2    G    9  A]ce  1.3334 - Calc  
Bond 328. Atoms  277 [ N1    G    9  A] ->  278 [ C2    G    9  A]c   1.3820 - Calc  
Bond 329. Atoms  275 [ C6    G    9  A] ->  277 [ N1    G    9  A]c   1.3840 - Calc  
Bond 330. Atoms  275 [ C6    G    9  A] ->  276 [ O6    G    9  A]ce  1.2284 d Calc  
Bond 331. Atoms  274 [ C5    G    9  A] ->  281 [ C4    G    9  A]c   1.3827 d Calc  
Bond 332. Atoms  274 [ C5    G    9  A] ->  275 [ C6    G    9  A]c   1.4185 - Calc  
Bond 333. Atoms  273 [ N7    G    9  A] ->  274 [ C5    G    9  A]c   1.3959 - Calc  
Bond 334. Atoms  272 [ C8    G    9  A] ->  273 [ N7    G    9  A]c   1.2833 d Calc  
Bond 335. Atoms  271 [ N9    G    9  A] ->  281 [ C4    G    9  A]c   1.3813 - Calc  
Bond 336. Atoms  271 [ N9    G    9  A] ->  272 [ C8    G    9  A]c   1.3605 - Calc  
Bond 337. Atoms  270 [ C1'   G    9  A] ->  271 [ N9    G    9  A]cr  1.4738 - Calc  
Bond 338. Atoms  268 [ C2'   G    9  A] ->  270 [ C1'   G    9  A]c   1.5251 - Calc  
Bond 339. Atoms  268 [ C2'   G    9  A] ->  269 [ O2'   G    9  A]ce  1.4317 - Calc  
Bond 340. Atoms  266 [ C3'   G    9  A] ->  268 [ C2'   G    9  A]c   1.5165 - Calc  
Bond 341. Atoms  266 [ C3'   G    9  A] ->  267 [ O3'   G    9  A]ce  1.4313 - Calc  
Bond 342. Atoms  265 [ O4'   G    9  A] ->  270 [ C1'   G    9  A]c   1.4366 - Calc  
Bond 343. Atoms  264 [ C4'   G    9  A] ->  266 [ C3'   G    9  A]c   1.5176 - Calc  
Bond 344. Atoms  264 [ C4'   G    9  A] ->  265 [ O4'   G    9  A]c   1.4314 - Calc  
Bond 345. Atoms  263 [ C5'   G    9  A] ->  264 [ C4'   G    9  A]cr  1.5229 - Calc  
Bond 346. Atoms  262 [ O5'   G    9  A] ->  263 [ C5'   G    9  A]cr  1.4276 - Calc  
Bond 347. Atoms  259 [ P     G    9  A] ->  262 [ O5'   G    9  A]cr  1.6089 - Calc  
Bond 348. Atoms  259 [ P     G    9  A] ->  261 [ OP2   G    9  A]ce  1.4798 - Calc  
Bond 349. Atoms  259 [ P     G    9  A] ->  260 [ OP1   G    9  A]ce  1.4805 - Calc  
Bond 350. Atoms  217 [ C5    U    7  A] ->  218 [ C6    U    7  A]c   1.3557 - Calc  
Bond 351. Atoms  215 [ C4    U    7  A] ->  217 [ C5    U    7  A]c   1.4461 - Calc  
Bond 352. Atoms  215 [ C4    U    7  A] ->  216 [ O4    U    7  A]ce  1.2290 d Calc  
Bond 353. Atoms  214 [ N3    U    7  A] ->  215 [ C4    U    7  A]c   1.3850 - Calc  
Bond 354. Atoms  212 [ C2    U    7  A] ->  214 [ N3    U    7  A]c   1.3831 - Calc  
Bond 355. Atoms  212 [ C2    U    7  A] ->  213 [ O2    U    7  A]ce  1.2288 d Calc  
Bond 356. Atoms  211 [ N1    U    7  A] ->  218 [ C6    U    7  A]c   1.3687 - Calc  
Bond 357. Atoms  211 [ N1    U    7  A] ->  212 [ C2    U    7  A]c   1.3815 - Calc  
Bond 358. Atoms  210 [ C1'   U    7  A] ->  211 [ N1    U    7  A]cr  1.4716 - Calc  
Bond 359. Atoms  208 [ C2'   U    7  A] ->  210 [ C1'   U    7  A]c   1.5171 - Calc  
Bond 360. Atoms  208 [ C2'   U    7  A] ->  209 [ O2'   U    7  A]ce  1.4322 - Calc  
Bond 361. Atoms  206 [ C3'   U    7  A] ->  208 [ C2'   U    7  A]c   1.5189 - Calc  
Bond 362. Atoms  206 [ C3'   U    7  A] ->  207 [ O3'   U    7  A]ce  1.4320 - Calc  
Bond 363. Atoms  205 [ O4'   U    7  A] ->  210 [ C1'   U    7  A]c   1.4261 - Calc  
Bond 364. Atoms  204 [ C4'   U    7  A] ->  206 [ C3'   U    7  A]c   1.5290 - Calc  
Bond 365. Atoms  204 [ C4'   U    7  A] ->  205 [ O4'   U    7  A]c   1.4308 - Calc  
Bond 366. Atoms  203 [ C5'   U    7  A] ->  204 [ C4'   U    7  A]cr  1.5232 - Calc  
Bond 367. Atoms  202 [ O5'   U    7  A] ->  203 [ C5'   U    7  A]cr  1.4311 - Calc  
Bond 368. Atoms  199 [ P     U    7  A] ->  202 [ O5'   U    7  A]cr  1.6097 - Calc  
Bond 369. Atoms  199 [ P     U    7  A] ->  201 [ OP2   U    7  A]ce  1.4797 - Calc  
Bond 370. Atoms  199 [ P     U    7  A] ->  200 [ OP1   U    7  A]ce  1.4804 - Calc  
Bond 371. Atoms  186 [ C5    C    6  A] ->  187 [ C6    C    6  A]c   1.3452 d Calc  
Bond 372. Atoms  184 [ C4    C    6  A] ->  186 [ C5    C    6  A]c   1.4281 - Calc  
Bond 373. Atoms  184 [ C4    C    6  A] ->  185 [ N4    C    6  A]ce  1.3294 - Calc  
Bond 374. Atoms  183 [ N3    C    6  A] ->  184 [ C4    C    6  A]c   1.3408 d Calc  
Bond 375. Atoms  181 [ C2    C    6  A] ->  183 [ N3    C    6  A]c   1.3624 - Calc  
Bond 376. Atoms  181 [ C2    C    6  A] ->  182 [ O2    C    6  A]ce  1.2295 d Calc  
Bond 377. Atoms  180 [ N1    C    6  A] ->  187 [ C6    C    6  A]c   1.3625 - Calc  
Bond 378. Atoms  180 [ N1    C    6  A] ->  181 [ C2    C    6  A]c   1.3807 - Calc  
Bond 379. Atoms  179 [ C1'   C    6  A] ->  180 [ N1    C    6  A]cr  1.4724 - Calc  
Bond 380. Atoms  177 [ C2'   C    6  A] ->  179 [ C1'   C    6  A]c   1.5237 - Calc  
Bond 381. Atoms  177 [ C2'   C    6  A] ->  178 [ O2'   C    6  A]ce  1.4313 - Calc  
Bond 382. Atoms  175 [ C3'   C    6  A] ->  177 [ C2'   C    6  A]c   1.5158 - Calc  
Bond 383. Atoms  175 [ C3'   C    6  A] ->  176 [ O3'   C    6  A]ce  1.4303 - Calc  
Bond 384. Atoms  174 [ O4'   C    6  A] ->  179 [ C1'   C    6  A]c   1.4371 - Calc  
Bond 385. Atoms  173 [ C4'   C    6  A] ->  175 [ C3'   C    6  A]c   1.5227 - Calc  
Bond 386. Atoms  173 [ C4'   C    6  A] ->  174 [ O4'   C    6  A]c   1.4342 - Calc  
Bond 387. Atoms  172 [ C5'   C    6  A] ->  173 [ C4'   C    6  A]cr  1.5280 - Calc  
Bond 388. Atoms  171 [ O5'   C    6  A] ->  172 [ C5'   C    6  A]cr  1.4306 - Calc  
Bond 389. Atoms  168 [ P     C    6  A] ->  171 [ O5'   C    6  A]cr  1.6126 - Calc  
Bond 390. Atoms  168 [ P     C    6  A] ->  170 [ OP2   C    6  A]ce  1.4799 - Calc  
Bond 391. Atoms  168 [ P     C    6  A] ->  169 [ OP1   C    6  A]ce  1.4803 - Calc  
Bond 392. Atoms 1129 [ C   GND   36  A] -> 1131 [ O   GND   36  A]ce  1.2201 d CONECT
Bond 393. Atoms 1129 [ C   GND   36  A] -> 1130 [ OXT GND   36  A]ce  1.2207 - CONECT
Bond 394. Atoms 1126 [ CZ  GND   36  A] -> 1128 [ NH2 GND   36  A]ce  1.3054 - CONECT
Bond 395. Atoms 1126 [ CZ  GND   36  A] -> 1127 [ NH1 GND   36  A]ce  1.3053 - CONECT
Bond 396. Atoms 1125 [ NE  GND   36  A] -> 1126 [ CZ  GND   36  A]cr  1.3056 - CONECT
Bond 397. Atoms 1124 [ CD  GND   36  A] -> 1125 [ NE  GND   36  A]cr  1.4876 - CONECT
Bond 398. Atoms 1123 [ CG  GND   36  A] -> 1124 [ CD  GND   36  A]cr  1.5288 - CONECT
Bond 399. Atoms 1122 [ CB  GND   36  A] -> 1123 [ CG  GND   36  A]cr  1.5274 - CONECT
Bond 400. Atoms 1121 [ CA  GND   36  A] -> 1132 [ N   GND   36  A]ce  1.4908 - CONECT
Bond 401. Atoms 1121 [ CA  GND   36  A] -> 1129 [ C   GND   36  A]cr  1.5311 - CONECT
Bond 402. Atoms 1121 [ CA  GND   36  A] -> 1122 [ CB  GND   36  A]cr  1.5291 - CONECT
Bond 403. Atoms 1102 [ C   GND   35  A] -> 1104 [ O   GND   35  A]ce  1.2192 d CONECT
Bond 404. Atoms 1102 [ C   GND   35  A] -> 1103 [ OXT GND   35  A]ce  1.2198 - CONECT
Bond 405. Atoms 1099 [ CZ  GND   35  A] -> 1101 [ NH2 GND   35  A]ce  1.3002 - CONECT
Bond 406. Atoms 1099 [ CZ  GND   35  A] -> 1100 [ NH1 GND   35  A]ce  1.3032 - CONECT
Bond 407. Atoms 1098 [ NE  GND   35  A] -> 1099 [ CZ  GND   35  A]cr  1.2985 - CONECT
Bond 408. Atoms 1097 [ CD  GND   35  A] -> 1098 [ NE  GND   35  A]cr  1.4834 - CONECT
Bond 409. Atoms 1096 [ CG  GND   35  A] -> 1097 [ CD  GND   35  A]cr  1.5166 - CONECT
Bond 410. Atoms 1095 [ CB  GND   35  A] -> 1096 [ CG  GND   35  A]cr  1.5205 - CONECT
Bond 411. Atoms 1094 [ CA  GND   35  A] -> 1105 [ N   GND   35  A]ce  1.4909 - CONECT
Bond 412. Atoms 1094 [ CA  GND   35  A] -> 1102 [ C   GND   35  A]cr  1.5312 - CONECT
Bond 413. Atoms 1094 [ CA  GND   35  A] -> 1095 [ CB  GND   35  A]cr  1.5293 - CONECT
