# Supplementary material for: RPocket: an intuitive database of RNA pocket topology information with RNA-ligand data resources
Source: BMC Bioinformatics. 2021 Sep 8;22:428. doi: 10.1186/s12859-021-04349-4 (PMC8424408; doi:10.1186/s12859-021-04349-4)
Supplement: Supplementary file 6 — Additional file 6. Folder S2: Interaction info of RNA-ligand complexes. [file 12859_2021_4349_MOESM6_ESM.zip › 12859_2021_4349_MOESM6_ESM/1NEM/ligplot.bonds]

Bond   0. Atoms  792 [ C2  BDG   27  A] ->  754 [ O5  BDR   29  A]n E 3.3531 - HBPLUS
Bond   1. Atoms  793 [ N2  BDG   27  A] ->  753 [ C5  BDR   29  A]n E 3.2878 - HBPLUS
Bond   2. Atoms  792 [ C2  BDG   27  A] ->  753 [ C5  BDR   29  A]n E 3.5801 - HBPLUS
Bond   3. Atoms  823 [ O5  NEB   28  A] ->  751 [ C3  BDR   29  A]n E 2.9537 - HBPLUS
Bond   4. Atoms  825 [ O6  NEB   28  A] ->  749 [ C2  BDR   29  A]n E 3.7699 - HBPLUS
Bond   5. Atoms  823 [ O5  NEB   28  A] ->  749 [ C2  BDR   29  A]n E 2.4533 - HBPLUS
Bond   6. Atoms  822 [ C5  NEB   28  A] ->  749 [ C2  BDR   29  A]n E 3.6673 - HBPLUS
Bond   7. Atoms  825 [ O6  NEB   28  A] ->  748 [ C1  BDR   29  A]n E 3.2853 - HBPLUS
Bond   8. Atoms  824 [ C6  NEB   28  A] ->  748 [ C1  BDR   29  A]n E 3.3756 - HBPLUS
Bond   9. Atoms  822 [ C5  NEB   28  A] ->  748 [ C1  BDR   29  A]n E 2.4342 - HBPLUS
Bond  10. Atoms  821 [ O4  NEB   28  A] ->  748 [ C1  BDR   29  A]n E 3.6539 - HBPLUS
Bond  11. Atoms  820 [ C4  NEB   28  A] ->  748 [ C1  BDR   29  A]n E 3.5764 - HBPLUS
Bond  12. Atoms  793 [ N2  BDG   27  A] ->  748 [ C1  BDR   29  A]n E 3.8327 - HBPLUS
Bond  13. Atoms  791 [ C1  BDG   27  A] ->  748 [ C1  BDR   29  A]n E 3.7801 - HBPLUS
Bond  14. Atoms  822 [ C5  NEB   28  A] ->  747 [ O   BDR   29  A]n E 3.2318 - HBPLUS
Bond  15. Atoms  820 [ C4  NEB   28  A] ->  747 [ O   BDR   29  A]n E 3.8989 - HBPLUS
Bond  16. Atoms  792 [ C2  BDG   27  A] ->  747 [ O   BDR   29  A]n E 3.3738 - HBPLUS
Bond  17. Atoms  791 [ C1  BDG   27  A] ->  747 [ O   BDR   29  A]n E 3.2205 - HBPLUS
Bond  18. Atoms  823 [ O5  NEB   28  A] ->  746 [ C4  BDR   29  A]n E 3.2144 - HBPLUS
Bond  19. Atoms  793 [ N2  BDG   27  A] ->  746 [ C4  BDR   29  A]n E 3.5028 - HBPLUS
Bond  20. Atoms  817 [ C2  NEB   28  A] ->  572 [ O4    U   21  A]n E 3.8351 - HBPLUS
Bond  21. Atoms  815 [ C1  NEB   28  A] ->  572 [ O4    U   21  A]n E 3.0097 - HBPLUS
Bond  22. Atoms  816 [ N1  NEB   28  A] ->  571 [ C4    U   21  A]n E 3.8943 - HBPLUS
Bond  23. Atoms  824 [ C6  NEB   28  A] ->  542 [ O4    U   20  A]n E 3.8569 - HBPLUS
Bond  24. Atoms  822 [ C5  NEB   28  A] ->  542 [ O4    U   20  A]n E 3.5777 - HBPLUS
Bond  25. Atoms  818 [ C3  NEB   28  A] ->  542 [ O4    U   20  A]n E 3.3997 - HBPLUS
Bond  26. Atoms  817 [ C2  NEB   28  A] ->  542 [ O4    U   20  A]n E 3.7521 - HBPLUS
Bond  27. Atoms  815 [ C1  NEB   28  A] ->  542 [ O4    U   20  A]n E 3.3077 - HBPLUS
Bond  28. Atoms  822 [ C5  NEB   28  A] ->  512 [ O4    U   19  A]n E 3.2698 - HBPLUS
Bond  29. Atoms  820 [ C4  NEB   28  A] ->  512 [ O4    U   19  A]n E 3.6083 - HBPLUS
Bond  30. Atoms  792 [ C2  BDG   27  A] ->  512 [ O4    U   19  A]n E 3.7850 - HBPLUS
Bond  31. Atoms  791 [ C1  BDG   27  A] ->  512 [ O4    U   19  A]n E 3.7983 - HBPLUS
Bond  32. Atoms  793 [ N2  BDG   27  A] ->  511 [ C4    U   19  A]n E 3.6655 - HBPLUS
Bond  33. Atoms  793 [ N2  BDG   27  A] ->  477 [ C6    G   18  A]n E 3.7382 - HBPLUS
Bond  34. Atoms  793 [ N2  BDG   27  A] ->  476 [ C5    G   18  A]n E 3.7310 - HBPLUS
Bond  35. Atoms  791 [ C1  BDG   27  A] ->  416 [ C4    A   16  A]n E 3.7276 - HBPLUS
Bond  36. Atoms  790 [ O5  BDG   27  A] ->  416 [ C4    A   16  A]n E 3.1150 - HBPLUS
Bond  37. Atoms  791 [ C1  BDG   27  A] ->  415 [ N3    A   16  A]n E 3.3856 - HBPLUS
Bond  38. Atoms  823 [ O5  NEB   28  A] ->  414 [ C2    A   16  A]n E 2.8689 - HBPLUS
Bond  39. Atoms  822 [ C5  NEB   28  A] ->  414 [ C2    A   16  A]n E 3.6373 - HBPLUS
Bond  40. Atoms  820 [ C4  NEB   28  A] ->  414 [ C2    A   16  A]n E 3.5602 - HBPLUS
Bond  41. Atoms  791 [ C1  BDG   27  A] ->  414 [ C2    A   16  A]n E 3.4887 - HBPLUS
Bond  42. Atoms  790 [ O5  BDG   27  A] ->  414 [ C2    A   16  A]n E 3.3862 - HBPLUS
Bond  43. Atoms  820 [ C4  NEB   28  A] ->  413 [ N1    A   16  A]n E 3.5920 - HBPLUS
Bond  44. Atoms  799 [ N6  BDG   27  A] ->  411 [ C6    A   16  A]n E 3.3637 - HBPLUS
Bond  45. Atoms  790 [ O5  BDG   27  A] ->  411 [ C6    A   16  A]n E 3.4133 - HBPLUS
Bond  46. Atoms  799 [ N6  BDG   27  A] ->  410 [ C5    A   16  A]n E 3.6148 - HBPLUS
Bond  47. Atoms  798 [ C6  BDG   27  A] ->  410 [ C5    A   16  A]n E 3.7245 - HBPLUS
Bond  48. Atoms  790 [ O5  BDG   27  A] ->  410 [ C5    A   16  A]n E 3.2027 - HBPLUS
Bond  49. Atoms  798 [ C6  BDG   27  A] ->  409 [ N7    A   16  A]n E 3.6477 - HBPLUS
Bond  50. Atoms  796 [ C4  BDG   27  A] ->  396 [ OP1   A   16  A]n E 3.4184 - HBPLUS
Bond  51. Atoms  794 [ C3  BDG   27  A] ->  396 [ OP1   A   16  A]n E 3.6331 - HBPLUS
Bond  52. Atoms  795 [ O3  BDG   27  A] ->  313 [ C2    G   13  A]n E 3.3340 - HBPLUS
Bond  53. Atoms  818 [ C3  NEB   28  A] ->  212 [ O6    G   10  A]n E 3.1946 - HBPLUS
Bond  54. Atoms  817 [ C2  NEB   28  A] ->  212 [ O6    G   10  A]n E 3.4176 - HBPLUS
Bond  55. Atoms  817 [ C2  NEB   28  A] ->  178 [ O6    G    9  A]n E 3.2014 - HBPLUS
Bond  56. Atoms  815 [ C1  NEB   28  A] ->  178 [ O6    G    9  A]n E 3.8415 - HBPLUS
Bond  57. Atoms  817 [ C2  NEB   28  A] ->  175 [ N7    G    9  A]n E 3.6245 - HBPLUS
Bond  58. Atoms  798 [ C6  BDG   27  A] ->  163 [ OP2   G    9  A]n E 3.6878 - HBPLUS
Bond  59. Atoms  815 [ C1  NEB   28  A] ->  148 [ O4    U    8  A]n E 3.7789 - HBPLUS
Bond  60. Atoms  816 [ N1  NEB   28  A] ->  147 [ C4    U    8  A]n E 3.8541 - HBPLUS
Bond  61. Atoms  793 [ N2  BDG   27  A] ->  821 [ O4  NEB   28  A]i E 2.7780 - HBPLUS
Bond  62. Atoms  793 [ N2  BDG   27  A] ->  747 [ O   BDR   29  A]H E 2.6710 - HBPLUS
Bond  63. Atoms  816 [ N1  NEB   28  A] ->  572 [ O4    U   21  A]H E 2.9109 - HBPLUS
Bond  64. Atoms  793 [ N2  BDG   27  A] ->  512 [ O4    U   19  A]H E 2.7485 - HBPLUS
Bond  65. Atoms  793 [ N2  BDG   27  A] ->  478 [ O6    G   18  A]H E 3.0817 - HBPLUS
Bond  66. Atoms  793 [ N2  BDG   27  A] ->  475 [ N7    G   18  A]H E 3.0892 - HBPLUS
Bond  67. Atoms  795 [ O3  BDG   27  A] ->  396 [ OP1   A   16  A]H E 2.7868 - HBPLUS
Bond  68. Atoms  314 [ N2    G   13  A] ->  795 [ O3  BDG   27  A]H E 3.0233 - HBPLUS
Bond  69. Atoms  799 [ N6  BDG   27  A] ->  163 [ OP2   G    9  A]H E 2.7145 - HBPLUS
Bond  70. Atoms  816 [ N1  NEB   28  A] ->  148 [ O4    U    8  A]H E 2.7991 - HBPLUS
Bond  71. Atoms  824 [ C6  NEB   28  A] ->  825 [ O6  NEB   28  A]ce  1.4215 - Calc  
Bond  72. Atoms  822 [ C5  NEB   28  A] ->  824 [ C6  NEB   28  A]c   1.5266 - Calc  
Bond  73. Atoms  822 [ C5  NEB   28  A] ->  823 [ O5  NEB   28  A]cr  1.4404 - Calc  
Bond  74. Atoms  820 [ C4  NEB   28  A] ->  822 [ C5  NEB   28  A]c   1.5350 - Calc  
Bond  75. Atoms  820 [ C4  NEB   28  A] ->  821 [ O4  NEB   28  A]cr  1.4410 - Calc  
Bond  76. Atoms  818 [ C3  NEB   28  A] ->  820 [ C4  NEB   28  A]c   1.5269 - Calc  
Bond  77. Atoms  818 [ C3  NEB   28  A] ->  819 [ N3  NEB   28  A]ce  1.4561 - Calc  
Bond  78. Atoms  817 [ C2  NEB   28  A] ->  818 [ C3  NEB   28  A]c   1.5223 - Calc  
Bond  79. Atoms  815 [ C1  NEB   28  A] ->  824 [ C6  NEB   28  A]c   1.5278 - Calc  
Bond  80. Atoms  815 [ C1  NEB   28  A] ->  817 [ C2  NEB   28  A]c   1.5245 - Calc  
Bond  81. Atoms  815 [ C1  NEB   28  A] ->  816 [ N1  NEB   28  A]ce  1.4810 - Calc  
Bond  82. Atoms  798 [ C6  BDG   27  A] ->  799 [ N6  BDG   27  A]ce  1.4809 - Calc  
Bond  83. Atoms  796 [ C4  BDG   27  A] ->  797 [ O4  BDG   27  A]ce  1.4218 - Calc  
Bond  84. Atoms  794 [ C3  BDG   27  A] ->  796 [ C4  BDG   27  A]c   1.5270 - Calc  
Bond  85. Atoms  794 [ C3  BDG   27  A] ->  795 [ O3  BDG   27  A]ce  1.4193 - Calc  
Bond  86. Atoms  792 [ C2  BDG   27  A] ->  794 [ C3  BDG   27  A]c   1.5228 - Calc  
Bond  87. Atoms  792 [ C2  BDG   27  A] ->  793 [ N2  BDG   27  A]ce  1.4824 - Calc  
Bond  88. Atoms  791 [ C1  BDG   27  A] ->  821 [ O4  NEB   28  A]cr  1.4000 - Calc  
Bond  89. Atoms  791 [ C1  BDG   27  A] ->  792 [ C2  BDG   27  A]c   1.5268 - Calc  
Bond  90. Atoms  790 [ O5  BDG   27  A] ->  791 [ C1  BDG   27  A]c   1.4251 - Calc  
Bond  91. Atoms  789 [ C5  BDG   27  A] ->  798 [ C6  BDG   27  A]cr  1.5188 - Calc  
Bond  92. Atoms  789 [ C5  BDG   27  A] ->  796 [ C4  BDG   27  A]c   1.5275 - Calc  
Bond  93. Atoms  789 [ C5  BDG   27  A] ->  790 [ O5  BDG   27  A]c   1.4421 - Calc  
Bond  94. Atoms  753 [ C5  BDR   29  A] ->  754 [ O5  BDR   29  A]ce  1.4290 - Calc  
Bond  95. Atoms  751 [ C3  BDR   29  A] ->  752 [ O3  BDR   29  A]ce  1.4294 - Calc  
Bond  96. Atoms  749 [ C2  BDR   29  A] ->  751 [ C3  BDR   29  A]c   1.5172 - Calc  
Bond  97. Atoms  749 [ C2  BDR   29  A] ->  750 [ O2  BDR   29  A]ce  1.4315 - Calc  
Bond  98. Atoms  748 [ C1  BDR   29  A] ->  823 [ O5  NEB   28  A]c E 1.4259 - Calc  
Bond  99. Atoms  748 [ C1  BDR   29  A] ->  749 [ C2  BDR   29  A]c   1.5332 - Calc  
Bond 100. Atoms  747 [ O   BDR   29  A] ->  748 [ C1  BDR   29  A]c   1.4278 - Calc  
Bond 101. Atoms  746 [ C4  BDR   29  A] ->  753 [ C5  BDR   29  A]cr  1.5280 - Calc  
Bond 102. Atoms  746 [ C4  BDR   29  A] ->  751 [ C3  BDR   29  A]c   1.5204 - Calc  
Bond 103. Atoms  746 [ C4  BDR   29  A] ->  747 [ O   BDR   29  A]c   1.4246 - Calc  
Bond 104. Atoms  573 [ C5    U   21  A] ->  574 [ C6    U   21  A]c   1.3436 - Calc  
Bond 105. Atoms  571 [ C4    U   21  A] ->  573 [ C5    U   21  A]c   1.4416 - Calc  
Bond 106. Atoms  571 [ C4    U   21  A] ->  572 [ O4    U   21  A]ce  1.2304 d Calc  
Bond 107. Atoms  570 [ N3    U   21  A] ->  571 [ C4    U   21  A]c   1.4089 - Calc  
Bond 108. Atoms  568 [ C2    U   21  A] ->  570 [ N3    U   21  A]c   1.4110 - Calc  
Bond 109. Atoms  568 [ C2    U   21  A] ->  569 [ O2    U   21  A]ce  1.2342 d Calc  
Bond 110. Atoms  567 [ N1    U   21  A] ->  574 [ C6    U   21  A]c   1.4030 - Calc  
Bond 111. Atoms  567 [ N1    U   21  A] ->  568 [ C2    U   21  A]c   1.4338 - Calc  
Bond 112. Atoms  566 [ C1'   U   21  A] ->  567 [ N1    U   21  A]cr  1.5219 - Calc  
Bond 113. Atoms  564 [ C2'   U   21  A] ->  566 [ C1'   U   21  A]c   1.5522 - Calc  
Bond 114. Atoms  564 [ C2'   U   21  A] ->  565 [ O2'   U   21  A]ce  1.4298 - Calc  
Bond 115. Atoms  562 [ C3'   U   21  A] ->  564 [ C2'   U   21  A]c   1.5458 - Calc  
Bond 116. Atoms  562 [ C3'   U   21  A] ->  563 [ O3'   U   21  A]ce  1.4281 - Calc  
Bond 117. Atoms  561 [ O4'   U   21  A] ->  566 [ C1'   U   21  A]c   1.4377 - Calc  
Bond 118. Atoms  560 [ C4'   U   21  A] ->  562 [ C3'   U   21  A]c   1.5457 - Calc  
Bond 119. Atoms  560 [ C4'   U   21  A] ->  561 [ O4'   U   21  A]c   1.4768 - Calc  
Bond 120. Atoms  559 [ C5'   U   21  A] ->  560 [ C4'   U   21  A]cr  1.5531 - Calc  
Bond 121. Atoms  558 [ O5'   U   21  A] ->  559 [ C5'   U   21  A]cr  1.4299 - Calc  
Bond 122. Atoms  555 [ P     U   21  A] ->  558 [ O5'   U   21  A]cr  1.5922 - Calc  
Bond 123. Atoms  555 [ P     U   21  A] ->  557 [ OP2   U   21  A]ce  1.4866 - Calc  
Bond 124. Atoms  555 [ P     U   21  A] ->  556 [ OP1   U   21  A]ce  1.4763 - Calc  
Bond 125. Atoms  543 [ C5    U   20  A] ->  544 [ C6    U   20  A]c   1.3452 - Calc  
Bond 126. Atoms  541 [ C4    U   20  A] ->  543 [ C5    U   20  A]c   1.4391 - Calc  
Bond 127. Atoms  541 [ C4    U   20  A] ->  542 [ O4    U   20  A]ce  1.2289 d Calc  
Bond 128. Atoms  540 [ N3    U   20  A] ->  541 [ C4    U   20  A]c   1.4096 - Calc  
Bond 129. Atoms  538 [ C2    U   20  A] ->  540 [ N3    U   20  A]c   1.4062 - Calc  
Bond 130. Atoms  538 [ C2    U   20  A] ->  539 [ O2    U   20  A]ce  1.2350 d Calc  
Bond 131. Atoms  537 [ N1    U   20  A] ->  544 [ C6    U   20  A]c   1.4044 - Calc  
Bond 132. Atoms  537 [ N1    U   20  A] ->  538 [ C2    U   20  A]c   1.4364 - Calc  
Bond 133. Atoms  536 [ C1'   U   20  A] ->  537 [ N1    U   20  A]cr  1.5190 - Calc  
Bond 134. Atoms  534 [ C2'   U   20  A] ->  536 [ C1'   U   20  A]c   1.5500 - Calc  
Bond 135. Atoms  534 [ C2'   U   20  A] ->  535 [ O2'   U   20  A]ce  1.4293 - Calc  
Bond 136. Atoms  532 [ C3'   U   20  A] ->  534 [ C2'   U   20  A]c   1.5341 - Calc  
Bond 137. Atoms  532 [ C3'   U   20  A] ->  533 [ O3'   U   20  A]ce  1.4353 - Calc  
Bond 138. Atoms  531 [ O4'   U   20  A] ->  536 [ C1'   U   20  A]c   1.4400 - Calc  
Bond 139. Atoms  530 [ C4'   U   20  A] ->  532 [ C3'   U   20  A]c   1.5383 - Calc  
Bond 140. Atoms  530 [ C4'   U   20  A] ->  531 [ O4'   U   20  A]c   1.4743 - Calc  
Bond 141. Atoms  529 [ C5'   U   20  A] ->  530 [ C4'   U   20  A]cr  1.5517 - Calc  
Bond 142. Atoms  528 [ O5'   U   20  A] ->  529 [ C5'   U   20  A]cr  1.4274 - Calc  
Bond 143. Atoms  525 [ P     U   20  A] ->  528 [ O5'   U   20  A]cr  1.5948 - Calc  
Bond 144. Atoms  525 [ P     U   20  A] ->  527 [ OP2   U   20  A]ce  1.4843 - Calc  
Bond 145. Atoms  525 [ P     U   20  A] ->  526 [ OP1   U   20  A]ce  1.4778 - Calc  
Bond 146. Atoms  513 [ C5    U   19  A] ->  514 [ C6    U   19  A]c   1.3450 - Calc  
Bond 147. Atoms  511 [ C4    U   19  A] ->  513 [ C5    U   19  A]c   1.4445 - Calc  
Bond 148. Atoms  511 [ C4    U   19  A] ->  512 [ O4    U   19  A]ce  1.2293 d Calc  
Bond 149. Atoms  510 [ N3    U   19  A] ->  511 [ C4    U   19  A]c   1.4092 - Calc  
Bond 150. Atoms  508 [ C2    U   19  A] ->  510 [ N3    U   19  A]c   1.4113 - Calc  
Bond 151. Atoms  508 [ C2    U   19  A] ->  509 [ O2    U   19  A]ce  1.2353 d Calc  
Bond 152. Atoms  507 [ N1    U   19  A] ->  514 [ C6    U   19  A]c   1.3971 - Calc  
Bond 153. Atoms  507 [ N1    U   19  A] ->  508 [ C2    U   19  A]c   1.4363 - Calc  
Bond 154. Atoms  506 [ C1'   U   19  A] ->  507 [ N1    U   19  A]cr  1.5119 - Calc  
Bond 155. Atoms  504 [ C2'   U   19  A] ->  506 [ C1'   U   19  A]c   1.5396 - Calc  
Bond 156. Atoms  504 [ C2'   U   19  A] ->  505 [ O2'   U   19  A]ce  1.4275 - Calc  
Bond 157. Atoms  502 [ C3'   U   19  A] ->  504 [ C2'   U   19  A]c   1.5400 - Calc  
Bond 158. Atoms  502 [ C3'   U   19  A] ->  503 [ O3'   U   19  A]ce  1.4376 - Calc  
Bond 159. Atoms  501 [ O4'   U   19  A] ->  506 [ C1'   U   19  A]c   1.4353 - Calc  
Bond 160. Atoms  500 [ C4'   U   19  A] ->  502 [ C3'   U   19  A]c   1.5408 - Calc  
Bond 161. Atoms  500 [ C4'   U   19  A] ->  501 [ O4'   U   19  A]c   1.4708 - Calc  
Bond 162. Atoms  499 [ C5'   U   19  A] ->  500 [ C4'   U   19  A]cr  1.5549 - Calc  
Bond 163. Atoms  498 [ O5'   U   19  A] ->  499 [ C5'   U   19  A]cr  1.4218 - Calc  
Bond 164. Atoms  495 [ P     U   19  A] ->  498 [ O5'   U   19  A]cr  1.5789 - Calc  
Bond 165. Atoms  495 [ P     U   19  A] ->  497 [ OP2   U   19  A]ce  1.4807 - Calc  
Bond 166. Atoms  495 [ P     U   19  A] ->  496 [ OP1   U   19  A]ce  1.4815 - Calc  
Bond 167. Atoms  482 [ N3    G   18  A] ->  483 [ C4    G   18  A]c   1.3557 - Calc  
Bond 168. Atoms  480 [ C2    G   18  A] ->  482 [ N3    G   18  A]c   1.3494 d Calc  
Bond 169. Atoms  480 [ C2    G   18  A] ->  481 [ N2    G   18  A]ce  1.3461 - Calc  
Bond 170. Atoms  479 [ N1    G   18  A] ->  480 [ C2    G   18  A]c   1.4006 - Calc  
Bond 171. Atoms  477 [ C6    G   18  A] ->  479 [ N1    G   18  A]c   1.4151 - Calc  
Bond 172. Atoms  477 [ C6    G   18  A] ->  478 [ O6    G   18  A]ce  1.2376 d Calc  
Bond 173. Atoms  476 [ C5    G   18  A] ->  483 [ C4    G   18  A]c   1.3973 d Calc  
Bond 174. Atoms  476 [ C5    G   18  A] ->  477 [ C6    G   18  A]c   1.4004 - Calc  
Bond 175. Atoms  475 [ N7    G   18  A] ->  476 [ C5    G   18  A]c   1.3647 - Calc  
Bond 176. Atoms  474 [ C8    G   18  A] ->  475 [ N7    G   18  A]c   1.3070 d Calc  
Bond 177. Atoms  473 [ N9    G   18  A] ->  483 [ C4    G   18  A]c   1.4067 - Calc  
Bond 178. Atoms  473 [ N9    G   18  A] ->  474 [ C8    G   18  A]c   1.3666 - Calc  
Bond 179. Atoms  472 [ C1'   G   18  A] ->  473 [ N9    G   18  A]cr  1.5034 - Calc  
Bond 180. Atoms  470 [ C2'   G   18  A] ->  472 [ C1'   G   18  A]c   1.5401 - Calc  
Bond 181. Atoms  470 [ C2'   G   18  A] ->  471 [ O2'   G   18  A]ce  1.4304 - Calc  
Bond 182. Atoms  468 [ C3'   G   18  A] ->  470 [ C2'   G   18  A]c   1.5398 - Calc  
Bond 183. Atoms  468 [ C3'   G   18  A] ->  469 [ O3'   G   18  A]ce  1.4340 - Calc  
Bond 184. Atoms  467 [ O4'   G   18  A] ->  472 [ C1'   G   18  A]c   1.4279 - Calc  
Bond 185. Atoms  466 [ C4'   G   18  A] ->  468 [ C3'   G   18  A]c   1.5472 - Calc  
Bond 186. Atoms  466 [ C4'   G   18  A] ->  467 [ O4'   G   18  A]c   1.4668 - Calc  
Bond 187. Atoms  465 [ C5'   G   18  A] ->  466 [ C4'   G   18  A]cr  1.5483 - Calc  
Bond 188. Atoms  464 [ O5'   G   18  A] ->  465 [ C5'   G   18  A]cr  1.4294 - Calc  
Bond 189. Atoms  461 [ P     G   18  A] ->  464 [ O5'   G   18  A]cr  1.5926 - Calc  
Bond 190. Atoms  461 [ P     G   18  A] ->  463 [ OP2   G   18  A]ce  1.4795 - Calc  
Bond 191. Atoms  461 [ P     G   18  A] ->  462 [ OP1   G   18  A]ce  1.4807 - Calc  
Bond 192. Atoms  415 [ N3    A   16  A] ->  416 [ C4    A   16  A]c   1.3556 - Calc  
Bond 193. Atoms  414 [ C2    A   16  A] ->  415 [ N3    A   16  A]c   1.3238 d Calc  
Bond 194. Atoms  413 [ N1    A   16  A] ->  414 [ C2    A   16  A]c   1.3249 - Calc  
Bond 195. Atoms  411 [ C6    A   16  A] ->  413 [ N1    A   16  A]c   1.3615 d Calc  
Bond 196. Atoms  411 [ C6    A   16  A] ->  412 [ N6    A   16  A]ce  1.3511 - Calc  
Bond 197. Atoms  410 [ C5    A   16  A] ->  416 [ C4    A   16  A]c   1.3827 d Calc  
Bond 198. Atoms  410 [ C5    A   16  A] ->  411 [ C6    A   16  A]c   1.4131 - Calc  
Bond 199. Atoms  409 [ N7    A   16  A] ->  410 [ C5    A   16  A]c   1.3735 - Calc  
Bond 200. Atoms  408 [ C8    A   16  A] ->  409 [ N7    A   16  A]c   1.3152 d Calc  
Bond 201. Atoms  407 [ N9    A   16  A] ->  416 [ C4    A   16  A]c   1.3988 - Calc  
Bond 202. Atoms  407 [ N9    A   16  A] ->  408 [ C8    A   16  A]c   1.3725 - Calc  
Bond 203. Atoms  406 [ C1'   A   16  A] ->  407 [ N9    A   16  A]cr  1.4925 - Calc  
Bond 204. Atoms  404 [ C2'   A   16  A] ->  406 [ C1'   A   16  A]c   1.5402 - Calc  
Bond 205. Atoms  404 [ C2'   A   16  A] ->  405 [ O2'   A   16  A]ce  1.4254 - Calc  
Bond 206. Atoms  402 [ C3'   A   16  A] ->  404 [ C2'   A   16  A]c   1.5417 - Calc  
Bond 207. Atoms  402 [ C3'   A   16  A] ->  403 [ O3'   A   16  A]ce  1.4337 - Calc  
Bond 208. Atoms  401 [ O4'   A   16  A] ->  406 [ C1'   A   16  A]c   1.4209 - Calc  
Bond 209. Atoms  400 [ C4'   A   16  A] ->  402 [ C3'   A   16  A]c   1.5398 - Calc  
Bond 210. Atoms  400 [ C4'   A   16  A] ->  401 [ O4'   A   16  A]c   1.4681 - Calc  
Bond 211. Atoms  399 [ C5'   A   16  A] ->  400 [ C4'   A   16  A]cr  1.5543 - Calc  
Bond 212. Atoms  398 [ O5'   A   16  A] ->  399 [ C5'   A   16  A]cr  1.4219 - Calc  
Bond 213. Atoms  395 [ P     A   16  A] ->  398 [ O5'   A   16  A]cr  1.5844 - Calc  
Bond 214. Atoms  395 [ P     A   16  A] ->  397 [ OP2   A   16  A]ce  1.4849 - Calc  
Bond 215. Atoms  395 [ P     A   16  A] ->  396 [ OP1   A   16  A]ce  1.4775 - Calc  
Bond 216. Atoms  315 [ N3    G   13  A] ->  316 [ C4    G   13  A]c   1.3632 - Calc  
Bond 217. Atoms  313 [ C2    G   13  A] ->  315 [ N3    G   13  A]c   1.3493 d Calc  
Bond 218. Atoms  313 [ C2    G   13  A] ->  314 [ N2    G   13  A]ce  1.3451 - Calc  
Bond 219. Atoms  312 [ N1    G   13  A] ->  313 [ C2    G   13  A]c   1.3939 - Calc  
Bond 220. Atoms  310 [ C6    G   13  A] ->  312 [ N1    G   13  A]c   1.4195 - Calc  
Bond 221. Atoms  310 [ C6    G   13  A] ->  311 [ O6    G   13  A]ce  1.2358 d Calc  
Bond 222. Atoms  309 [ C5    G   13  A] ->  316 [ C4    G   13  A]c   1.3989 d Calc  
Bond 223. Atoms  309 [ C5    G   13  A] ->  310 [ C6    G   13  A]c   1.4180 - Calc  
Bond 224. Atoms  308 [ N7    G   13  A] ->  309 [ C5    G   13  A]c   1.3768 - Calc  
Bond 225. Atoms  307 [ C8    G   13  A] ->  308 [ N7    G   13  A]c   1.3158 d Calc  
Bond 226. Atoms  306 [ N9    G   13  A] ->  316 [ C4    G   13  A]c   1.4141 - Calc  
Bond 227. Atoms  306 [ N9    G   13  A] ->  307 [ C8    G   13  A]c   1.3671 - Calc  
Bond 228. Atoms  305 [ C1'   G   13  A] ->  306 [ N9    G   13  A]cr  1.5042 - Calc  
Bond 229. Atoms  303 [ C2'   G   13  A] ->  305 [ C1'   G   13  A]c   1.5552 - Calc  
Bond 230. Atoms  303 [ C2'   G   13  A] ->  304 [ O2'   G   13  A]ce  1.4316 - Calc  
Bond 231. Atoms  301 [ C3'   G   13  A] ->  303 [ C2'   G   13  A]c   1.5387 - Calc  
Bond 232. Atoms  301 [ C3'   G   13  A] ->  302 [ O3'   G   13  A]ce  1.4365 - Calc  
Bond 233. Atoms  300 [ O4'   G   13  A] ->  305 [ C1'   G   13  A]c   1.4531 - Calc  
Bond 234. Atoms  299 [ C4'   G   13  A] ->  301 [ C3'   G   13  A]c   1.5258 - Calc  
Bond 235. Atoms  299 [ C4'   G   13  A] ->  300 [ O4'   G   13  A]c   1.4721 - Calc  
Bond 236. Atoms  298 [ C5'   G   13  A] ->  299 [ C4'   G   13  A]cr  1.5451 - Calc  
Bond 237. Atoms  297 [ O5'   G   13  A] ->  298 [ C5'   G   13  A]cr  1.4252 - Calc  
Bond 238. Atoms  294 [ P     G   13  A] ->  297 [ O5'   G   13  A]cr  1.5947 - Calc  
Bond 239. Atoms  294 [ P     G   13  A] ->  296 [ OP2   G   13  A]ce  1.4823 - Calc  
Bond 240. Atoms  294 [ P     G   13  A] ->  295 [ OP1   G   13  A]ce  1.4800 - Calc  
Bond 241. Atoms  216 [ N3    G   10  A] ->  217 [ C4    G   10  A]c   1.3581 - Calc  
Bond 242. Atoms  214 [ C2    G   10  A] ->  216 [ N3    G   10  A]c   1.3449 d Calc  
Bond 243. Atoms  214 [ C2    G   10  A] ->  215 [ N2    G   10  A]ce  1.3500 - Calc  
Bond 244. Atoms  213 [ N1    G   10  A] ->  214 [ C2    G   10  A]c   1.3911 - Calc  
Bond 245. Atoms  211 [ C6    G   10  A] ->  213 [ N1    G   10  A]c   1.4222 - Calc  
Bond 246. Atoms  211 [ C6    G   10  A] ->  212 [ O6    G   10  A]ce  1.2337 d Calc  
Bond 247. Atoms  210 [ C5    G   10  A] ->  217 [ C4    G   10  A]c   1.3900 d Calc  
Bond 248. Atoms  210 [ C5    G   10  A] ->  211 [ C6    G   10  A]c   1.4047 - Calc  
Bond 249. Atoms  209 [ N7    G   10  A] ->  210 [ C5    G   10  A]c   1.3735 - Calc  
Bond 250. Atoms  208 [ C8    G   10  A] ->  209 [ N7    G   10  A]c   1.3127 d Calc  
Bond 251. Atoms  207 [ N9    G   10  A] ->  217 [ C4    G   10  A]c   1.4048 - Calc  
Bond 252. Atoms  207 [ N9    G   10  A] ->  208 [ C8    G   10  A]c   1.3659 - Calc  
Bond 253. Atoms  206 [ C1'   G   10  A] ->  207 [ N9    G   10  A]cr  1.4947 - Calc  
Bond 254. Atoms  204 [ C2'   G   10  A] ->  206 [ C1'   G   10  A]c   1.5447 - Calc  
Bond 255. Atoms  204 [ C2'   G   10  A] ->  205 [ O2'   G   10  A]ce  1.4297 - Calc  
Bond 256. Atoms  202 [ C3'   G   10  A] ->  204 [ C2'   G   10  A]c   1.5361 - Calc  
Bond 257. Atoms  202 [ C3'   G   10  A] ->  203 [ O3'   G   10  A]ce  1.4355 - Calc  
Bond 258. Atoms  201 [ O4'   G   10  A] ->  206 [ C1'   G   10  A]c   1.4344 - Calc  
Bond 259. Atoms  200 [ C4'   G   10  A] ->  202 [ C3'   G   10  A]c   1.5296 - Calc  
Bond 260. Atoms  200 [ C4'   G   10  A] ->  201 [ O4'   G   10  A]c   1.4654 - Calc  
Bond 261. Atoms  199 [ C5'   G   10  A] ->  200 [ C4'   G   10  A]cr  1.5419 - Calc  
Bond 262. Atoms  198 [ O5'   G   10  A] ->  199 [ C5'   G   10  A]cr  1.4305 - Calc  
Bond 263. Atoms  195 [ P     G   10  A] ->  198 [ O5'   G   10  A]cr  1.5890 - Calc  
Bond 264. Atoms  195 [ P     G   10  A] ->  197 [ OP2   G   10  A]ce  1.4816 - Calc  
Bond 265. Atoms  195 [ P     G   10  A] ->  196 [ OP1   G   10  A]ce  1.4833 - Calc  
Bond 266. Atoms  182 [ N3    G    9  A] ->  183 [ C4    G    9  A]c   1.3588 - Calc  
Bond 267. Atoms  180 [ C2    G    9  A] ->  182 [ N3    G    9  A]c   1.3488 d Calc  
Bond 268. Atoms  180 [ C2    G    9  A] ->  181 [ N2    G    9  A]ce  1.3508 - Calc  
Bond 269. Atoms  179 [ N1    G    9  A] ->  180 [ C2    G    9  A]c   1.3948 - Calc  
Bond 270. Atoms  177 [ C6    G    9  A] ->  179 [ N1    G    9  A]c   1.4126 - Calc  
Bond 271. Atoms  177 [ C6    G    9  A] ->  178 [ O6    G    9  A]ce  1.2355 d Calc  
Bond 272. Atoms  176 [ C5    G    9  A] ->  183 [ C4    G    9  A]c   1.3985 d Calc  
Bond 273. Atoms  176 [ C5    G    9  A] ->  177 [ C6    G    9  A]c   1.4045 - Calc  
Bond 274. Atoms  175 [ N7    G    9  A] ->  176 [ C5    G    9  A]c   1.3715 - Calc  
Bond 275. Atoms  174 [ C8    G    9  A] ->  175 [ N7    G    9  A]c   1.3110 d Calc  
Bond 276. Atoms  173 [ N9    G    9  A] ->  183 [ C4    G    9  A]c   1.4058 - Calc  
Bond 277. Atoms  173 [ N9    G    9  A] ->  174 [ C8    G    9  A]c   1.3697 - Calc  
Bond 278. Atoms  172 [ C1'   G    9  A] ->  173 [ N9    G    9  A]cr  1.5031 - Calc  
Bond 279. Atoms  170 [ C2'   G    9  A] ->  172 [ C1'   G    9  A]c   1.5484 - Calc  
Bond 280. Atoms  170 [ C2'   G    9  A] ->  171 [ O2'   G    9  A]ce  1.4337 - Calc  
Bond 281. Atoms  168 [ C3'   G    9  A] ->  170 [ C2'   G    9  A]c   1.5309 - Calc  
Bond 282. Atoms  168 [ C3'   G    9  A] ->  169 [ O3'   G    9  A]ce  1.4287 - Calc  
Bond 283. Atoms  167 [ O4'   G    9  A] ->  172 [ C1'   G    9  A]c   1.4368 - Calc  
Bond 284. Atoms  166 [ C4'   G    9  A] ->  168 [ C3'   G    9  A]c   1.5318 - Calc  
Bond 285. Atoms  166 [ C4'   G    9  A] ->  167 [ O4'   G    9  A]c   1.4703 - Calc  
Bond 286. Atoms  165 [ C5'   G    9  A] ->  166 [ C4'   G    9  A]cr  1.5409 - Calc  
Bond 287. Atoms  164 [ O5'   G    9  A] ->  165 [ C5'   G    9  A]cr  1.4254 - Calc  
Bond 288. Atoms  161 [ P     G    9  A] ->  164 [ O5'   G    9  A]cr  1.5915 - Calc  
Bond 289. Atoms  161 [ P     G    9  A] ->  163 [ OP2   G    9  A]ce  1.4858 - Calc  
Bond 290. Atoms  161 [ P     G    9  A] ->  162 [ OP1   G    9  A]ce  1.4788 - Calc  
Bond 291. Atoms  149 [ C5    U    8  A] ->  150 [ C6    U    8  A]c   1.3500 - Calc  
Bond 292. Atoms  147 [ C4    U    8  A] ->  149 [ C5    U    8  A]c   1.4521 - Calc  
Bond 293. Atoms  147 [ C4    U    8  A] ->  148 [ O4    U    8  A]ce  1.2367 d Calc  
Bond 294. Atoms  146 [ N3    U    8  A] ->  147 [ C4    U    8  A]c   1.4025 - Calc  
Bond 295. Atoms  144 [ C2    U    8  A] ->  146 [ N3    U    8  A]c   1.4006 - Calc  
Bond 296. Atoms  144 [ C2    U    8  A] ->  145 [ O2    U    8  A]ce  1.2353 d Calc  
Bond 297. Atoms  143 [ N1    U    8  A] ->  150 [ C6    U    8  A]c   1.4052 - Calc  
Bond 298. Atoms  143 [ N1    U    8  A] ->  144 [ C2    U    8  A]c   1.4325 - Calc  
Bond 299. Atoms  142 [ C1'   U    8  A] ->  143 [ N1    U    8  A]cr  1.5122 - Calc  
Bond 300. Atoms  140 [ C2'   U    8  A] ->  142 [ C1'   U    8  A]c   1.5442 - Calc  
Bond 301. Atoms  140 [ C2'   U    8  A] ->  141 [ O2'   U    8  A]ce  1.4263 - Calc  
Bond 302. Atoms  138 [ C3'   U    8  A] ->  140 [ C2'   U    8  A]c   1.5342 - Calc  
Bond 303. Atoms  138 [ C3'   U    8  A] ->  139 [ O3'   U    8  A]ce  1.4358 - Calc  
Bond 304. Atoms  137 [ O4'   U    8  A] ->  142 [ C1'   U    8  A]c   1.4433 - Calc  
Bond 305. Atoms  136 [ C4'   U    8  A] ->  138 [ C3'   U    8  A]c   1.5309 - Calc  
Bond 306. Atoms  136 [ C4'   U    8  A] ->  137 [ O4'   U    8  A]c   1.4674 - Calc  
Bond 307. Atoms  135 [ C5'   U    8  A] ->  136 [ C4'   U    8  A]cr  1.5490 - Calc  
Bond 308. Atoms  134 [ O5'   U    8  A] ->  135 [ C5'   U    8  A]cr  1.4346 - Calc  
Bond 309. Atoms  131 [ P     U    8  A] ->  134 [ O5'   U    8  A]cr  1.5934 - Calc  
Bond 310. Atoms  131 [ P     U    8  A] ->  133 [ OP2   U    8  A]ce  1.4859 - Calc  
Bond 311. Atoms  131 [ P     U    8  A] ->  132 [ OP1   U    8  A]ce  1.4813 - Calc  
