# Supplementary material for: RPocket: an intuitive database of RNA pocket topology information with RNA-ligand data resources
Source: BMC Bioinformatics. 2021 Sep 8;22:428. doi: 10.1186/s12859-021-04349-4 (PMC8424408; doi:10.1186/s12859-021-04349-4)
Supplement: Supplementary file 6 — Additional file 6. Folder S2: Interaction info of RNA-ligand complexes. [file 12859_2021_4349_MOESM6_ESM.zip › 12859_2021_4349_MOESM6_ESM/1Q8N/ligplot.bonds]

Bond   0. Atoms 1238 [ C6  MGR   39  A] ->  993 [ N1    A   31  A]n E 3.7791 - HBPLUS
Bond   1. Atoms 1238 [ C6  MGR   39  A] ->  992 [ N6    A   31  A]n E 3.7437 - HBPLUS
Bond   2. Atoms 1237 [ C5  MGR   39  A] ->  977 [ OP2   A   31  A]n E 3.7844 - HBPLUS
Bond   3. Atoms 1237 [ C5  MGR   39  A] ->  963 [ C4    A   30  A]n E 3.1967 - HBPLUS
Bond   4. Atoms 1236 [ C4  MGR   39  A] ->  963 [ C4    A   30  A]n E 3.1174 - HBPLUS
Bond   5. Atoms 1237 [ C5  MGR   39  A] ->  962 [ N3    A   30  A]n E 3.1820 - HBPLUS
Bond   6. Atoms 1236 [ C4  MGR   39  A] ->  962 [ N3    A   30  A]n E 3.6386 - HBPLUS
Bond   7. Atoms 1238 [ C6  MGR   39  A] ->  961 [ C2    A   30  A]n E 3.6970 - HBPLUS
Bond   8. Atoms 1237 [ C5  MGR   39  A] ->  961 [ C2    A   30  A]n E 3.3425 - HBPLUS
Bond   9. Atoms 1238 [ C6  MGR   39  A] ->  960 [ N1    A   30  A]n E 3.6839 - HBPLUS
Bond  10. Atoms 1237 [ C5  MGR   39  A] ->  960 [ N1    A   30  A]n E 3.6250 - HBPLUS
Bond  11. Atoms 1245 [ C13 MGR   39  A] ->  959 [ N6    A   30  A]n E 3.0222 - HBPLUS
Bond  12. Atoms 1244 [ C12 MGR   39  A] ->  959 [ N6    A   30  A]n E 3.3970 - HBPLUS
Bond  13. Atoms 1237 [ C5  MGR   39  A] ->  958 [ C6    A   30  A]n E 3.6958 - HBPLUS
Bond  14. Atoms 1236 [ C4  MGR   39  A] ->  958 [ C6    A   30  A]n E 3.6518 - HBPLUS
Bond  15. Atoms 1235 [ C3  MGR   39  A] ->  958 [ C6    A   30  A]n E 3.8946 - HBPLUS
Bond  16. Atoms 1237 [ C5  MGR   39  A] ->  957 [ C5    A   30  A]n E 3.4822 - HBPLUS
Bond  17. Atoms 1236 [ C4  MGR   39  A] ->  957 [ C5    A   30  A]n E 3.1217 - HBPLUS
Bond  18. Atoms 1235 [ C3  MGR   39  A] ->  957 [ C5    A   30  A]n E 3.6312 - HBPLUS
Bond  19. Atoms 1236 [ C4  MGR   39  A] ->  956 [ N7    A   30  A]n E 3.4066 - HBPLUS
Bond  20. Atoms 1235 [ C3  MGR   39  A] ->  956 [ N7    A   30  A]n E 3.6764 - HBPLUS
Bond  21. Atoms 1236 [ C4  MGR   39  A] ->  955 [ C8    A   30  A]n E 3.4989 - HBPLUS
Bond  22. Atoms 1237 [ C5  MGR   39  A] ->  954 [ N9    A   30  A]n E 3.8011 - HBPLUS
Bond  23. Atoms 1236 [ C4  MGR   39  A] ->  954 [ N9    A   30  A]n E 3.3707 - HBPLUS
Bond  24. Atoms 1237 [ C5  MGR   39  A] ->  949 [ C3'   A   30  A]n E 3.7268 - HBPLUS
Bond  25. Atoms 1237 [ C5  MGR   39  A] ->  946 [ C5'   A   30  A]n E 3.8004 - HBPLUS
Bond  26. Atoms 1236 [ C4  MGR   39  A] ->  946 [ C5'   A   30  A]n E 3.6402 - HBPLUS
Bond  27. Atoms 1237 [ C5  MGR   39  A] ->  945 [ O5'   A   30  A]n E 3.5586 - HBPLUS
Bond  28. Atoms 1236 [ C4  MGR   39  A] ->  945 [ O5'   A   30  A]n E 3.8587 - HBPLUS
Bond  29. Atoms 1239 [ C7  MGR   39  A] ->  930 [ C4    G   29  A]n E 2.8217 - HBPLUS
Bond  30. Atoms 1238 [ C6  MGR   39  A] ->  930 [ C4    G   29  A]n E 3.1514 - HBPLUS
Bond  31. Atoms 1234 [ C2  MGR   39  A] ->  930 [ C4    G   29  A]n E 3.8967 - HBPLUS
Bond  32. Atoms 1239 [ C7  MGR   39  A] ->  929 [ N3    G   29  A]n E 2.7712 - HBPLUS
Bond  33. Atoms 1238 [ C6  MGR   39  A] ->  929 [ N3    G   29  A]n E 2.6969 - HBPLUS
Bond  34. Atoms 1239 [ C7  MGR   39  A] ->  928 [ N2    G   29  A]n E 3.5853 - HBPLUS
Bond  35. Atoms 1238 [ C6  MGR   39  A] ->  928 [ N2    G   29  A]n E 3.4615 - HBPLUS
Bond  36. Atoms 1239 [ C7  MGR   39  A] ->  927 [ C2    G   29  A]n E 2.8664 - HBPLUS
Bond  37. Atoms 1238 [ C6  MGR   39  A] ->  927 [ C2    G   29  A]n E 3.0615 - HBPLUS
Bond  38. Atoms 1239 [ C7  MGR   39  A] ->  926 [ N1    G   29  A]n E 3.1081 - HBPLUS
Bond  39. Atoms 1238 [ C6  MGR   39  A] ->  926 [ N1    G   29  A]n E 3.8005 - HBPLUS
Bond  40. Atoms 1241 [ C9  MGR   39  A] ->  925 [ O6    G   29  A]n E 3.5718 - HBPLUS
Bond  41. Atoms 1240 [ C8  MGR   39  A] ->  925 [ O6    G   29  A]n E 3.8894 - HBPLUS
Bond  42. Atoms 1239 [ C7  MGR   39  A] ->  924 [ C6    G   29  A]n E 3.3496 - HBPLUS
Bond  43. Atoms 1233 [ C1  MGR   39  A] ->  924 [ C6    G   29  A]n E 3.8074 - HBPLUS
Bond  44. Atoms 1251 [ C19 MGR   39  A] ->  923 [ C5    G   29  A]n E 3.8411 - HBPLUS
Bond  45. Atoms 1239 [ C7  MGR   39  A] ->  923 [ C5    G   29  A]n E 3.1502 - HBPLUS
Bond  46. Atoms 1234 [ C2  MGR   39  A] ->  923 [ C5    G   29  A]n E 3.8733 - HBPLUS
Bond  47. Atoms 1233 [ C1  MGR   39  A] ->  923 [ C5    G   29  A]n E 3.8914 - HBPLUS
Bond  48. Atoms 1251 [ C19 MGR   39  A] ->  922 [ N7    G   29  A]n E 3.1540 - HBPLUS
Bond  49. Atoms 1250 [ C18 MGR   39  A] ->  922 [ N7    G   29  A]n E 3.8578 - HBPLUS
Bond  50. Atoms 1246 [ C14 MGR   39  A] ->  922 [ N7    G   29  A]n E 3.8050 - HBPLUS
Bond  51. Atoms 1251 [ C19 MGR   39  A] ->  921 [ C8    G   29  A]n E 3.4807 - HBPLUS
Bond  52. Atoms 1239 [ C7  MGR   39  A] ->  920 [ N9    G   29  A]n E 3.4628 - HBPLUS
Bond  53. Atoms 1238 [ C6  MGR   39  A] ->  920 [ N9    G   29  A]n E 3.6228 - HBPLUS
Bond  54. Atoms 1238 [ C6  MGR   39  A] ->  919 [ C1'   G   29  A]n E 3.6528 - HBPLUS
Bond  55. Atoms 1239 [ C7  MGR   39  A] ->  914 [ O4'   G   29  A]n E 3.1875 - HBPLUS
Bond  56. Atoms 1238 [ C6  MGR   39  A] ->  914 [ O4'   G   29  A]n E 2.5836 - HBPLUS
Bond  57. Atoms 1237 [ C5  MGR   39  A] ->  914 [ O4'   G   29  A]n E 2.8917 - HBPLUS
Bond  58. Atoms 1236 [ C4  MGR   39  A] ->  914 [ O4'   G   29  A]n E 3.6755 - HBPLUS
Bond  59. Atoms 1239 [ C7  MGR   39  A] ->  913 [ C4'   G   29  A]n E 3.7089 - HBPLUS
Bond  60. Atoms 1238 [ C6  MGR   39  A] ->  913 [ C4'   G   29  A]n E 3.2789 - HBPLUS
Bond  61. Atoms 1237 [ C5  MGR   39  A] ->  913 [ C4'   G   29  A]n E 3.0788 - HBPLUS
Bond  62. Atoms 1236 [ C4  MGR   39  A] ->  913 [ C4'   G   29  A]n E 3.3719 - HBPLUS
Bond  63. Atoms 1235 [ C3  MGR   39  A] ->  913 [ C4'   G   29  A]n E 3.8413 - HBPLUS
Bond  64. Atoms 1251 [ C19 MGR   39  A] ->  912 [ C5'   G   29  A]n E 3.2190 - HBPLUS
Bond  65. Atoms 1239 [ C7  MGR   39  A] ->  912 [ C5'   G   29  A]n E 3.4695 - HBPLUS
Bond  66. Atoms 1238 [ C6  MGR   39  A] ->  912 [ C5'   G   29  A]n E 3.5982 - HBPLUS
Bond  67. Atoms 1237 [ C5  MGR   39  A] ->  912 [ C5'   G   29  A]n E 3.5973 - HBPLUS
Bond  68. Atoms 1236 [ C4  MGR   39  A] ->  912 [ C5'   G   29  A]n E 3.4663 - HBPLUS
Bond  69. Atoms 1235 [ C3  MGR   39  A] ->  912 [ C5'   G   29  A]n E 3.3271 - HBPLUS
Bond  70. Atoms 1234 [ C2  MGR   39  A] ->  912 [ C5'   G   29  A]n E 3.3488 - HBPLUS
Bond  71. Atoms 1251 [ C19 MGR   39  A] ->  911 [ O5'   G   29  A]n E 3.2906 - HBPLUS
Bond  72. Atoms 1250 [ C18 MGR   39  A] ->  911 [ O5'   G   29  A]n E 3.6782 - HBPLUS
Bond  73. Atoms 1255 [ C25 MGR   39  A] ->  910 [ OP2   G   29  A]n E 3.5884 - HBPLUS
Bond  74. Atoms 1251 [ C19 MGR   39  A] ->  910 [ OP2   G   29  A]n E 3.6841 - HBPLUS
Bond  75. Atoms 1250 [ C18 MGR   39  A] ->  910 [ OP2   G   29  A]n E 3.0286 - HBPLUS
Bond  76. Atoms 1250 [ C18 MGR   39  A] ->  908 [ P     G   29  A]n E 3.8111 - HBPLUS
Bond  77. Atoms 1257 [ N3  MGR   39  A] ->  896 [ C6    C   28  A]n E 3.6864 - HBPLUS
Bond  78. Atoms 1254 [ C24 MGR   39  A] ->  896 [ C6    C   28  A]n E 3.7602 - HBPLUS
Bond  79. Atoms 1249 [ C17 MGR   39  A] ->  896 [ C6    C   28  A]n E 3.5400 - HBPLUS
Bond  80. Atoms 1248 [ C16 MGR   39  A] ->  896 [ C6    C   28  A]n E 3.4744 - HBPLUS
Bond  81. Atoms 1257 [ N3  MGR   39  A] ->  895 [ C5    C   28  A]n E 3.4759 - HBPLUS
Bond  82. Atoms 1254 [ C24 MGR   39  A] ->  895 [ C5    C   28  A]n E 3.0953 - HBPLUS
Bond  83. Atoms 1249 [ C17 MGR   39  A] ->  895 [ C5    C   28  A]n E 3.4629 - HBPLUS
Bond  84. Atoms 1248 [ C16 MGR   39  A] ->  895 [ C5    C   28  A]n E 3.0677 - HBPLUS
Bond  85. Atoms 1247 [ C15 MGR   39  A] ->  895 [ C5    C   28  A]n E 3.8649 - HBPLUS
Bond  86. Atoms 1248 [ C16 MGR   39  A] ->  894 [ N4    C   28  A]n E 3.2417 - HBPLUS
Bond  87. Atoms 1247 [ C15 MGR   39  A] ->  894 [ N4    C   28  A]n E 3.7302 - HBPLUS
Bond  88. Atoms 1254 [ C24 MGR   39  A] ->  893 [ C4    C   28  A]n E 3.7756 - HBPLUS
Bond  89. Atoms 1249 [ C17 MGR   39  A] ->  893 [ C4    C   28  A]n E 3.7738 - HBPLUS
Bond  90. Atoms 1248 [ C16 MGR   39  A] ->  893 [ C4    C   28  A]n E 2.8151 - HBPLUS
Bond  91. Atoms 1247 [ C15 MGR   39  A] ->  893 [ C4    C   28  A]n E 3.2601 - HBPLUS
Bond  92. Atoms 1248 [ C16 MGR   39  A] ->  892 [ N3    C   28  A]n E 3.0667 - HBPLUS
Bond  93. Atoms 1247 [ C15 MGR   39  A] ->  892 [ N3    C   28  A]n E 2.9507 - HBPLUS
Bond  94. Atoms 1247 [ C15 MGR   39  A] ->  891 [ O2    C   28  A]n E 3.6985 - HBPLUS
Bond  95. Atoms 1246 [ C14 MGR   39  A] ->  891 [ O2    C   28  A]n E 3.8761 - HBPLUS
Bond  96. Atoms 1248 [ C16 MGR   39  A] ->  890 [ C2    C   28  A]n E 3.4756 - HBPLUS
Bond  97. Atoms 1247 [ C15 MGR   39  A] ->  890 [ C2    C   28  A]n E 3.2448 - HBPLUS
Bond  98. Atoms 1246 [ C14 MGR   39  A] ->  890 [ C2    C   28  A]n E 3.7934 - HBPLUS
Bond  99. Atoms 1249 [ C17 MGR   39  A] ->  889 [ N1    C   28  A]n E 3.8941 - HBPLUS
Bond 100. Atoms 1248 [ C16 MGR   39  A] ->  889 [ N1    C   28  A]n E 3.6530 - HBPLUS
Bond 101. Atoms 1247 [ C15 MGR   39  A] ->  889 [ N1    C   28  A]n E 3.8066 - HBPLUS
Bond 102. Atoms 1235 [ C3  MGR   39  A] ->  887 [ O2'   C   28  A]n E 3.5685 - HBPLUS
Bond 103. Atoms 1251 [ C19 MGR   39  A] ->  886 [ C2'   C   28  A]n E 3.6803 - HBPLUS
Bond 104. Atoms 1235 [ C3  MGR   39  A] ->  886 [ C2'   C   28  A]n E 3.8109 - HBPLUS
Bond 105. Atoms 1251 [ C19 MGR   39  A] ->  884 [ C3'   C   28  A]n E 3.6485 - HBPLUS
Bond 106. Atoms 1250 [ C18 MGR   39  A] ->  884 [ C3'   C   28  A]n E 3.5417 - HBPLUS
Bond 107. Atoms 1257 [ N3  MGR   39  A] ->  769 [ C4    G   24  A]n E 3.7068 - HBPLUS
Bond 108. Atoms 1255 [ C25 MGR   39  A] ->  769 [ C4    G   24  A]n E 3.8111 - HBPLUS
Bond 109. Atoms 1250 [ C18 MGR   39  A] ->  769 [ C4    G   24  A]n E 3.8687 - HBPLUS
Bond 110. Atoms 1249 [ C17 MGR   39  A] ->  769 [ C4    G   24  A]n E 3.7494 - HBPLUS
Bond 111. Atoms 1249 [ C17 MGR   39  A] ->  768 [ N3    G   24  A]n E 3.8990 - HBPLUS
Bond 112. Atoms 1250 [ C18 MGR   39  A] ->  762 [ C5    G   24  A]n E 3.8158 - HBPLUS
Bond 113. Atoms 1255 [ C25 MGR   39  A] ->  761 [ N7    G   24  A]n E 3.6151 - HBPLUS
Bond 114. Atoms 1257 [ N3  MGR   39  A] ->  760 [ C8    G   24  A]n E 3.7964 - HBPLUS
Bond 115. Atoms 1255 [ C25 MGR   39  A] ->  760 [ C8    G   24  A]n E 3.0931 - HBPLUS
Bond 116. Atoms 1255 [ C25 MGR   39  A] ->  759 [ N9    G   24  A]n E 3.1730 - HBPLUS
Bond 117. Atoms 1254 [ C24 MGR   39  A] ->  759 [ N9    G   24  A]n E 3.7755 - HBPLUS
Bond 118. Atoms 1249 [ C17 MGR   39  A] ->  759 [ N9    G   24  A]n E 3.8950 - HBPLUS
Bond 119. Atoms 1257 [ N3  MGR   39  A] ->  758 [ C1'   G   24  A]n E 3.2892 - HBPLUS
Bond 120. Atoms 1255 [ C25 MGR   39  A] ->  758 [ C1'   G   24  A]n E 3.4154 - HBPLUS
Bond 121. Atoms 1254 [ C24 MGR   39  A] ->  758 [ C1'   G   24  A]n E 3.1361 - HBPLUS
Bond 122. Atoms 1255 [ C25 MGR   39  A] ->  757 [ O2'   G   24  A]n E 3.4766 - HBPLUS
Bond 123. Atoms 1254 [ C24 MGR   39  A] ->  757 [ O2'   G   24  A]n E 2.8402 - HBPLUS
Bond 124. Atoms 1255 [ C25 MGR   39  A] ->  756 [ C2'   G   24  A]n E 3.6634 - HBPLUS
Bond 125. Atoms 1254 [ C24 MGR   39  A] ->  756 [ C2'   G   24  A]n E 3.5548 - HBPLUS
Bond 126. Atoms 1256 [ N2  MGR   39  A] ->  245 [ C4    G    8  A]n E 3.5072 - HBPLUS
Bond 127. Atoms 1253 [ C23 MGR   39  A] ->  245 [ C4    G    8  A]n E 3.6921 - HBPLUS
Bond 128. Atoms 1244 [ C12 MGR   39  A] ->  245 [ C4    G    8  A]n E 3.5196 - HBPLUS
Bond 129. Atoms 1243 [ C11 MGR   39  A] ->  245 [ C4    G    8  A]n E 3.4148 - HBPLUS
Bond 130. Atoms 1245 [ C13 MGR   39  A] ->  244 [ N3    G    8  A]n E 3.7656 - HBPLUS
Bond 131. Atoms 1244 [ C12 MGR   39  A] ->  244 [ N3    G    8  A]n E 3.4149 - HBPLUS
Bond 132. Atoms 1243 [ C11 MGR   39  A] ->  244 [ N3    G    8  A]n E 3.8432 - HBPLUS
Bond 133. Atoms 1245 [ C13 MGR   39  A] ->  242 [ C2    G    8  A]n E 3.6981 - HBPLUS
Bond 134. Atoms 1244 [ C12 MGR   39  A] ->  242 [ C2    G    8  A]n E 3.7832 - HBPLUS
Bond 135. Atoms 1242 [ C10 MGR   39  A] ->  239 [ C6    G    8  A]n E 3.7764 - HBPLUS
Bond 136. Atoms 1256 [ N2  MGR   39  A] ->  238 [ C5    G    8  A]n E 3.6462 - HBPLUS
Bond 137. Atoms 1243 [ C11 MGR   39  A] ->  238 [ C5    G    8  A]n E 3.5024 - HBPLUS
Bond 138. Atoms 1242 [ C10 MGR   39  A] ->  238 [ C5    G    8  A]n E 3.6673 - HBPLUS
Bond 139. Atoms 1252 [ C22 MGR   39  A] ->  237 [ N7    G    8  A]n E 3.3057 - HBPLUS
Bond 140. Atoms 1243 [ C11 MGR   39  A] ->  237 [ N7    G    8  A]n E 3.7911 - HBPLUS
Bond 141. Atoms 1256 [ N2  MGR   39  A] ->  236 [ C8    G    8  A]n E 3.1213 - HBPLUS
Bond 142. Atoms 1253 [ C23 MGR   39  A] ->  236 [ C8    G    8  A]n E 3.3004 - HBPLUS
Bond 143. Atoms 1252 [ C22 MGR   39  A] ->  236 [ C8    G    8  A]n E 3.1343 - HBPLUS
Bond 144. Atoms 1243 [ C11 MGR   39  A] ->  236 [ C8    G    8  A]n E 3.8182 - HBPLUS
Bond 145. Atoms 1253 [ C23 MGR   39  A] ->  235 [ N9    G    8  A]n E 3.0109 - HBPLUS
Bond 146. Atoms 1252 [ C22 MGR   39  A] ->  235 [ N9    G    8  A]n E 3.7560 - HBPLUS
Bond 147. Atoms 1243 [ C11 MGR   39  A] ->  235 [ N9    G    8  A]n E 3.6490 - HBPLUS
Bond 148. Atoms 1256 [ N2  MGR   39  A] ->  234 [ C1'   G    8  A]n E 3.7535 - HBPLUS
Bond 149. Atoms 1253 [ C23 MGR   39  A] ->  234 [ C1'   G    8  A]n E 2.9821 - HBPLUS
Bond 150. Atoms 1253 [ C23 MGR   39  A] ->  229 [ O4'   G    8  A]n E 2.2756 - HBPLUS
Bond 151. Atoms 1253 [ C23 MGR   39  A] ->  228 [ C4'   G    8  A]n E 3.3987 - HBPLUS
Bond 152. Atoms 1253 [ C23 MGR   39  A] ->  227 [ C5'   G    8  A]n E 3.8874 - HBPLUS
Bond 153. Atoms 1253 [ C23 MGR   39  A] ->  225 [ OP2   G    8  A]n E 3.4533 - HBPLUS
Bond 154. Atoms 1256 [ N2  MGR   39  A] ->  211 [ C6    C    7  A]n E 3.3996 - HBPLUS
Bond 155. Atoms 1253 [ C23 MGR   39  A] ->  211 [ C6    C    7  A]n E 3.8383 - HBPLUS
Bond 156. Atoms 1252 [ C22 MGR   39  A] ->  211 [ C6    C    7  A]n E 3.4833 - HBPLUS
Bond 157. Atoms 1243 [ C11 MGR   39  A] ->  211 [ C6    C    7  A]n E 3.7366 - HBPLUS
Bond 158. Atoms 1256 [ N2  MGR   39  A] ->  210 [ C5    C    7  A]n E 3.3931 - HBPLUS
Bond 159. Atoms 1252 [ C22 MGR   39  A] ->  210 [ C5    C    7  A]n E 3.1942 - HBPLUS
Bond 160. Atoms 1243 [ C11 MGR   39  A] ->  210 [ C5    C    7  A]n E 3.5086 - HBPLUS
Bond 161. Atoms 1242 [ C10 MGR   39  A] ->  210 [ C5    C    7  A]n E 3.4250 - HBPLUS
Bond 162. Atoms 1242 [ C10 MGR   39  A] ->  209 [ N4    C    7  A]n E 3.1593 - HBPLUS
Bond 163. Atoms 1241 [ C9  MGR   39  A] ->  209 [ N4    C    7  A]n E 3.3868 - HBPLUS
Bond 164. Atoms 1243 [ C11 MGR   39  A] ->  208 [ C4    C    7  A]n E 3.5446 - HBPLUS
Bond 165. Atoms 1242 [ C10 MGR   39  A] ->  208 [ C4    C    7  A]n E 3.1108 - HBPLUS
Bond 166. Atoms 1241 [ C9  MGR   39  A] ->  208 [ C4    C    7  A]n E 3.5831 - HBPLUS
Bond 167. Atoms 1243 [ C11 MGR   39  A] ->  207 [ N3    C    7  A]n E 3.8215 - HBPLUS
Bond 168. Atoms 1242 [ C10 MGR   39  A] ->  207 [ N3    C    7  A]n E 3.5893 - HBPLUS
Bond 169. Atoms 1241 [ C9  MGR   39  A] ->  207 [ N3    C    7  A]n E 3.7012 - HBPLUS
Bond 170. Atoms 1253 [ C23 MGR   39  A] ->  201 [ C2'   C    7  A]n E 3.4308 - HBPLUS
Bond 171. Atoms 1253 [ C23 MGR   39  A] ->  200 [ O3'   C    7  A]n E 3.7345 - HBPLUS
Bond 172. Atoms 1253 [ C23 MGR   39  A] ->  199 [ C3'   C    7  A]n E 3.3869 - HBPLUS
Bond 173. Atoms 1252 [ C22 MGR   39  A] ->  194 [ OP2   C    7  A]n E 3.8818 - HBPLUS
Bond 174. Atoms 1255 [ C25 MGR   39  A] -> 1257 [ N3  MGR   39  A]ce  1.4455 - Calc  
Bond 175. Atoms 1254 [ C24 MGR   39  A] -> 1257 [ N3  MGR   39  A]ce  1.4347 - Calc  
Bond 176. Atoms 1253 [ C23 MGR   39  A] -> 1256 [ N2  MGR   39  A]ce  1.4301 - Calc  
Bond 177. Atoms 1252 [ C22 MGR   39  A] -> 1256 [ N2  MGR   39  A]ce  1.4313 - Calc  
Bond 178. Atoms 1250 [ C18 MGR   39  A] -> 1251 [ C19 MGR   39  A]c   1.5016 - Calc  
Bond 179. Atoms 1249 [ C17 MGR   39  A] -> 1257 [ N3  MGR   39  A]cr  1.4329 - Calc  
Bond 180. Atoms 1249 [ C17 MGR   39  A] -> 1250 [ C18 MGR   39  A]c   1.3493 - Calc  
Bond 181. Atoms 1248 [ C16 MGR   39  A] -> 1249 [ C17 MGR   39  A]c   1.4676 - Calc  
Bond 182. Atoms 1247 [ C15 MGR   39  A] -> 1248 [ C16 MGR   39  A]c   1.3358 - Calc  
Bond 183. Atoms 1246 [ C14 MGR   39  A] -> 1251 [ C19 MGR   39  A]c   1.3746 - Calc  
Bond 184. Atoms 1246 [ C14 MGR   39  A] -> 1247 [ C15 MGR   39  A]c   1.5039 - Calc  
Bond 185. Atoms 1244 [ C12 MGR   39  A] -> 1245 [ C13 MGR   39  A]c   1.3404 - Calc  
Bond 186. Atoms 1243 [ C11 MGR   39  A] -> 1256 [ N2  MGR   39  A]cr  1.4331 - Calc  
Bond 187. Atoms 1243 [ C11 MGR   39  A] -> 1244 [ C12 MGR   39  A]c   1.4751 - Calc  
Bond 188. Atoms 1242 [ C10 MGR   39  A] -> 1243 [ C11 MGR   39  A]c   1.3599 - Calc  
Bond 189. Atoms 1241 [ C9  MGR   39  A] -> 1242 [ C10 MGR   39  A]c   1.4893 - Calc  
Bond 190. Atoms 1240 [ C8  MGR   39  A] -> 1245 [ C13 MGR   39  A]c   1.4924 - Calc  
Bond 191. Atoms 1240 [ C8  MGR   39  A] -> 1241 [ C9  MGR   39  A]c   1.3492 - Calc  
Bond 192. Atoms 1238 [ C6  MGR   39  A] -> 1239 [ C7  MGR   39  A]c   1.3353 - Calc  
Bond 193. Atoms 1237 [ C5  MGR   39  A] -> 1238 [ C6  MGR   39  A]c   1.4443 - Calc  
Bond 194. Atoms 1236 [ C4  MGR   39  A] -> 1237 [ C5  MGR   39  A]c   1.3528 - Calc  
Bond 195. Atoms 1235 [ C3  MGR   39  A] -> 1236 [ C4  MGR   39  A]c   1.4812 - Calc  
Bond 196. Atoms 1234 [ C2  MGR   39  A] -> 1239 [ C7  MGR   39  A]c   1.4778 - Calc  
Bond 197. Atoms 1234 [ C2  MGR   39  A] -> 1235 [ C3  MGR   39  A]c   1.3546 - Calc  
Bond 198. Atoms 1233 [ C1  MGR   39  A] -> 1246 [ C14 MGR   39  A]cr  1.6579 - Calc  
Bond 199. Atoms 1233 [ C1  MGR   39  A] -> 1240 [ C8  MGR   39  A]cr  1.6310 - Calc  
Bond 200. Atoms 1233 [ C1  MGR   39  A] -> 1234 [ C2  MGR   39  A]cr  1.6326 - Calc  
Bond 201. Atoms  995 [ N3    A   31  A] ->  996 [ C4    A   31  A]c   1.3422 - Calc  
Bond 202. Atoms  994 [ C2    A   31  A] ->  995 [ N3    A   31  A]c   1.3317 d Calc  
Bond 203. Atoms  993 [ N1    A   31  A] ->  994 [ C2    A   31  A]c   1.3331 - Calc  
Bond 204. Atoms  991 [ C6    A   31  A] ->  993 [ N1    A   31  A]c   1.3525 d Calc  
Bond 205. Atoms  991 [ C6    A   31  A] ->  992 [ N6    A   31  A]ce  1.3340 - Calc  
Bond 206. Atoms  990 [ C5    A   31  A] ->  996 [ C4    A   31  A]c   1.3828 d Calc  
Bond 207. Atoms  990 [ C5    A   31  A] ->  991 [ C6    A   31  A]c   1.4079 - Calc  
Bond 208. Atoms  989 [ N7    A   31  A] ->  990 [ C5    A   31  A]c   1.3891 - Calc  
Bond 209. Atoms  988 [ C8    A   31  A] ->  989 [ N7    A   31  A]c   1.3125 d Calc  
Bond 210. Atoms  987 [ N9    A   31  A] ->  996 [ C4    A   31  A]c   1.3735 - Calc  
Bond 211. Atoms  987 [ N9    A   31  A] ->  988 [ C8    A   31  A]c   1.3706 - Calc  
Bond 212. Atoms  986 [ C1'   A   31  A] ->  987 [ N9    A   31  A]cr  1.4614 - Calc  
Bond 213. Atoms  984 [ C2'   A   31  A] ->  986 [ C1'   A   31  A]c   1.5184 - Calc  
Bond 214. Atoms  984 [ C2'   A   31  A] ->  985 [ O2'   A   31  A]ce  1.4149 - Calc  
Bond 215. Atoms  982 [ C3'   A   31  A] ->  984 [ C2'   A   31  A]c   1.5226 - Calc  
Bond 216. Atoms  982 [ C3'   A   31  A] ->  983 [ O3'   A   31  A]ce  1.4215 - Calc  
Bond 217. Atoms  981 [ O4'   A   31  A] ->  986 [ C1'   A   31  A]c   1.4080 - Calc  
Bond 218. Atoms  980 [ C4'   A   31  A] ->  982 [ C3'   A   31  A]c   1.5307 - Calc  
Bond 219. Atoms  980 [ C4'   A   31  A] ->  981 [ O4'   A   31  A]c   1.4583 - Calc  
Bond 220. Atoms  979 [ C5'   A   31  A] ->  980 [ C4'   A   31  A]cr  1.5127 - Calc  
Bond 221. Atoms  978 [ O5'   A   31  A] ->  979 [ C5'   A   31  A]cr  1.4283 - Calc  
Bond 222. Atoms  975 [ P     A   31  A] ->  978 [ O5'   A   31  A]cr  1.5957 - Calc  
Bond 223. Atoms  975 [ P     A   31  A] ->  977 [ OP2   A   31  A]ce  1.4843 - Calc  
Bond 224. Atoms  975 [ P     A   31  A] ->  976 [ OP1   A   31  A]ce  1.4845 - Calc  
Bond 225. Atoms  962 [ N3    A   30  A] ->  963 [ C4    A   30  A]c   1.3457 - Calc  
Bond 226. Atoms  961 [ C2    A   30  A] ->  962 [ N3    A   30  A]c   1.3326 d Calc  
Bond 227. Atoms  960 [ N1    A   30  A] ->  961 [ C2    A   30  A]c   1.3393 - Calc  
Bond 228. Atoms  958 [ C6    A   30  A] ->  960 [ N1    A   30  A]c   1.3512 d Calc  
Bond 229. Atoms  958 [ C6    A   30  A] ->  959 [ N6    A   30  A]ce  1.3345 - Calc  
Bond 230. Atoms  957 [ C5    A   30  A] ->  963 [ C4    A   30  A]c   1.3832 d Calc  
Bond 231. Atoms  957 [ C5    A   30  A] ->  958 [ C6    A   30  A]c   1.4053 - Calc  
Bond 232. Atoms  956 [ N7    A   30  A] ->  957 [ C5    A   30  A]c   1.3879 - Calc  
Bond 233. Atoms  955 [ C8    A   30  A] ->  956 [ N7    A   30  A]c   1.3114 d Calc  
Bond 234. Atoms  954 [ N9    A   30  A] ->  963 [ C4    A   30  A]c   1.3756 - Calc  
Bond 235. Atoms  954 [ N9    A   30  A] ->  955 [ C8    A   30  A]c   1.3710 - Calc  
Bond 236. Atoms  953 [ C1'   A   30  A] ->  954 [ N9    A   30  A]cr  1.4632 - Calc  
Bond 237. Atoms  951 [ C2'   A   30  A] ->  953 [ C1'   A   30  A]c   1.5267 - Calc  
Bond 238. Atoms  951 [ C2'   A   30  A] ->  952 [ O2'   A   30  A]ce  1.4144 - Calc  
Bond 239. Atoms  949 [ C3'   A   30  A] ->  951 [ C2'   A   30  A]c   1.5189 - Calc  
Bond 240. Atoms  949 [ C3'   A   30  A] ->  950 [ O3'   A   30  A]ce  1.4194 - Calc  
Bond 241. Atoms  948 [ O4'   A   30  A] ->  953 [ C1'   A   30  A]c   1.4188 - Calc  
Bond 242. Atoms  947 [ C4'   A   30  A] ->  949 [ C3'   A   30  A]c   1.5213 - Calc  
Bond 243. Atoms  947 [ C4'   A   30  A] ->  948 [ O4'   A   30  A]c   1.4555 - Calc  
Bond 244. Atoms  946 [ C5'   A   30  A] ->  947 [ C4'   A   30  A]cr  1.5130 - Calc  
Bond 245. Atoms  945 [ O5'   A   30  A] ->  946 [ C5'   A   30  A]cr  1.4271 - Calc  
Bond 246. Atoms  942 [ P     A   30  A] ->  945 [ O5'   A   30  A]cr  1.5944 - Calc  
Bond 247. Atoms  942 [ P     A   30  A] ->  944 [ OP2   A   30  A]ce  1.4848 - Calc  
Bond 248. Atoms  942 [ P     A   30  A] ->  943 [ OP1   A   30  A]ce  1.4844 - Calc  
Bond 249. Atoms  929 [ N3    G   29  A] ->  930 [ C4    G   29  A]c   1.3438 - Calc  
Bond 250. Atoms  927 [ C2    G   29  A] ->  929 [ N3    G   29  A]c   1.3078 d Calc  
Bond 251. Atoms  927 [ C2    G   29  A] ->  928 [ N2    G   29  A]ce  1.3362 - Calc  
Bond 252. Atoms  926 [ N1    G   29  A] ->  927 [ C2    G   29  A]c   1.3682 - Calc  
Bond 253. Atoms  924 [ C6    G   29  A] ->  926 [ N1    G   29  A]c   1.3915 - Calc  
Bond 254. Atoms  924 [ C6    G   29  A] ->  925 [ O6    G   29  A]ce  1.2327 d Calc  
Bond 255. Atoms  923 [ C5    G   29  A] ->  930 [ C4    G   29  A]c   1.3700 d Calc  
Bond 256. Atoms  923 [ C5    G   29  A] ->  924 [ C6    G   29  A]c   1.4011 - Calc  
Bond 257. Atoms  922 [ N7    G   29  A] ->  923 [ C5    G   29  A]c   1.3835 - Calc  
Bond 258. Atoms  921 [ C8    G   29  A] ->  922 [ N7    G   29  A]c   1.3002 d Calc  
Bond 259. Atoms  920 [ N9    G   29  A] ->  930 [ C4    G   29  A]c   1.3543 - Calc  
Bond 260. Atoms  920 [ N9    G   29  A] ->  921 [ C8    G   29  A]c   1.3705 - Calc  
Bond 261. Atoms  919 [ C1'   G   29  A] ->  920 [ N9    G   29  A]cr  1.4507 - Calc  
Bond 262. Atoms  917 [ C2'   G   29  A] ->  919 [ C1'   G   29  A]c   1.5371 - Calc  
Bond 263. Atoms  917 [ C2'   G   29  A] ->  918 [ O2'   G   29  A]ce  1.4150 - Calc  
Bond 264. Atoms  915 [ C3'   G   29  A] ->  917 [ C2'   G   29  A]c   1.5349 - Calc  
Bond 265. Atoms  915 [ C3'   G   29  A] ->  916 [ O3'   G   29  A]ce  1.4236 - Calc  
Bond 266. Atoms  914 [ O4'   G   29  A] ->  919 [ C1'   G   29  A]c   1.3910 - Calc  
Bond 267. Atoms  913 [ C4'   G   29  A] ->  915 [ C3'   G   29  A]c   1.5139 - Calc  
Bond 268. Atoms  913 [ C4'   G   29  A] ->  914 [ O4'   G   29  A]c   1.4229 - Calc  
Bond 269. Atoms  912 [ C5'   G   29  A] ->  913 [ C4'   G   29  A]cr  1.5090 - Calc  
Bond 270. Atoms  911 [ O5'   G   29  A] ->  912 [ C5'   G   29  A]cr  1.4270 - Calc  
Bond 271. Atoms  908 [ P     G   29  A] ->  911 [ O5'   G   29  A]cr  1.5935 - Calc  
Bond 272. Atoms  908 [ P     G   29  A] ->  910 [ OP2   G   29  A]ce  1.4848 - Calc  
Bond 273. Atoms  908 [ P     G   29  A] ->  909 [ OP1   G   29  A]ce  1.4845 - Calc  
Bond 274. Atoms  895 [ C5    C   28  A] ->  896 [ C6    C   28  A]c   1.3389 d Calc  
Bond 275. Atoms  893 [ C4    C   28  A] ->  895 [ C5    C   28  A]c   1.4296 - Calc  
Bond 276. Atoms  893 [ C4    C   28  A] ->  894 [ N4    C   28  A]ce  1.3336 - Calc  
Bond 277. Atoms  892 [ N3    C   28  A] ->  893 [ C4    C   28  A]c   1.3341 d Calc  
Bond 278. Atoms  890 [ C2    C   28  A] ->  892 [ N3    C   28  A]c   1.3506 - Calc  
Bond 279. Atoms  890 [ C2    C   28  A] ->  891 [ O2    C   28  A]ce  1.2396 d Calc  
Bond 280. Atoms  889 [ N1    C   28  A] ->  896 [ C6    C   28  A]c   1.3668 - Calc  
Bond 281. Atoms  889 [ N1    C   28  A] ->  890 [ C2    C   28  A]c   1.3952 - Calc  
Bond 282. Atoms  888 [ C1'   C   28  A] ->  889 [ N1    C   28  A]cr  1.4696 - Calc  
Bond 283. Atoms  886 [ C2'   C   28  A] ->  888 [ C1'   C   28  A]c   1.5294 - Calc  
Bond 284. Atoms  886 [ C2'   C   28  A] ->  887 [ O2'   C   28  A]ce  1.4149 - Calc  
Bond 285. Atoms  884 [ C3'   C   28  A] ->  886 [ C2'   C   28  A]c   1.5226 - Calc  
Bond 286. Atoms  884 [ C3'   C   28  A] ->  885 [ O3'   C   28  A]ce  1.4222 - Calc  
Bond 287. Atoms  883 [ O4'   C   28  A] ->  888 [ C1'   C   28  A]c   1.4182 - Calc  
Bond 288. Atoms  882 [ C4'   C   28  A] ->  884 [ C3'   C   28  A]c   1.5174 - Calc  
Bond 289. Atoms  882 [ C4'   C   28  A] ->  883 [ O4'   C   28  A]c   1.4507 - Calc  
Bond 290. Atoms  881 [ C5'   C   28  A] ->  882 [ C4'   C   28  A]cr  1.5086 - Calc  
Bond 291. Atoms  880 [ O5'   C   28  A] ->  881 [ C5'   C   28  A]cr  1.4248 - Calc  
Bond 292. Atoms  877 [ P     C   28  A] ->  880 [ O5'   C   28  A]cr  1.5926 - Calc  
Bond 293. Atoms  877 [ P     C   28  A] ->  879 [ OP2   C   28  A]ce  1.4837 - Calc  
Bond 294. Atoms  877 [ P     C   28  A] ->  878 [ OP1   C   28  A]ce  1.4848 - Calc  
Bond 295. Atoms  768 [ N3    G   24  A] ->  769 [ C4    G   24  A]c   1.3511 - Calc  
Bond 296. Atoms  766 [ C2    G   24  A] ->  768 [ N3    G   24  A]c   1.3142 d Calc  
Bond 297. Atoms  766 [ C2    G   24  A] ->  767 [ N2    G   24  A]ce  1.3409 - Calc  
Bond 298. Atoms  765 [ N1    G   24  A] ->  766 [ C2    G   24  A]c   1.3620 - Calc  
Bond 299. Atoms  763 [ C6    G   24  A] ->  765 [ N1    G   24  A]c   1.3920 - Calc  
Bond 300. Atoms  763 [ C6    G   24  A] ->  764 [ O6    G   24  A]ce  1.2360 d Calc  
Bond 301. Atoms  762 [ C5    G   24  A] ->  769 [ C4    G   24  A]c   1.3754 d Calc  
Bond 302. Atoms  762 [ C5    G   24  A] ->  763 [ C6    G   24  A]c   1.4058 - Calc  
Bond 303. Atoms  761 [ N7    G   24  A] ->  762 [ C5    G   24  A]c   1.3868 - Calc  
Bond 304. Atoms  760 [ C8    G   24  A] ->  761 [ N7    G   24  A]c   1.3028 d Calc  
Bond 305. Atoms  759 [ N9    G   24  A] ->  769 [ C4    G   24  A]c   1.3690 - Calc  
Bond 306. Atoms  759 [ N9    G   24  A] ->  760 [ C8    G   24  A]c   1.3758 - Calc  
Bond 307. Atoms  758 [ C1'   G   24  A] ->  759 [ N9    G   24  A]cr  1.4582 - Calc  
Bond 308. Atoms  756 [ C2'   G   24  A] ->  758 [ C1'   G   24  A]c   1.5318 - Calc  
Bond 309. Atoms  756 [ C2'   G   24  A] ->  757 [ O2'   G   24  A]ce  1.4137 - Calc  
Bond 310. Atoms  754 [ C3'   G   24  A] ->  756 [ C2'   G   24  A]c   1.5342 - Calc  
Bond 311. Atoms  754 [ C3'   G   24  A] ->  755 [ O3'   G   24  A]ce  1.4251 - Calc  
Bond 312. Atoms  753 [ O4'   G   24  A] ->  758 [ C1'   G   24  A]c   1.4053 - Calc  
Bond 313. Atoms  752 [ C4'   G   24  A] ->  754 [ C3'   G   24  A]c   1.5230 - Calc  
Bond 314. Atoms  752 [ C4'   G   24  A] ->  753 [ O4'   G   24  A]c   1.4378 - Calc  
Bond 315. Atoms  751 [ C5'   G   24  A] ->  752 [ C4'   G   24  A]cr  1.5086 - Calc  
Bond 316. Atoms  750 [ O5'   G   24  A] ->  751 [ C5'   G   24  A]cr  1.4293 - Calc  
Bond 317. Atoms  747 [ P     G   24  A] ->  750 [ O5'   G   24  A]cr  1.5924 - Calc  
Bond 318. Atoms  747 [ P     G   24  A] ->  749 [ OP2   G   24  A]ce  1.4859 - Calc  
Bond 319. Atoms  747 [ P     G   24  A] ->  748 [ OP1   G   24  A]ce  1.4851 - Calc  
Bond 320. Atoms  244 [ N3    G    8  A] ->  245 [ C4    G    8  A]c   1.3488 - Calc  
Bond 321. Atoms  242 [ C2    G    8  A] ->  244 [ N3    G    8  A]c   1.3230 d Calc  
Bond 322. Atoms  242 [ C2    G    8  A] ->  243 [ N2    G    8  A]ce  1.3394 - Calc  
Bond 323. Atoms  241 [ N1    G    8  A] ->  242 [ C2    G    8  A]c   1.3748 - Calc  
Bond 324. Atoms  239 [ C6    G    8  A] ->  241 [ N1    G    8  A]c   1.3913 - Calc  
Bond 325. Atoms  239 [ C6    G    8  A] ->  240 [ O6    G    8  A]ce  1.2398 d Calc  
Bond 326. Atoms  238 [ C5    G    8  A] ->  245 [ C4    G    8  A]c   1.3788 d Calc  
Bond 327. Atoms  238 [ C5    G    8  A] ->  239 [ C6    G    8  A]c   1.4250 - Calc  
Bond 328. Atoms  237 [ N7    G    8  A] ->  238 [ C5    G    8  A]c   1.3893 - Calc  
Bond 329. Atoms  236 [ C8    G    8  A] ->  237 [ N7    G    8  A]c   1.3065 d Calc  
Bond 330. Atoms  235 [ N9    G    8  A] ->  245 [ C4    G    8  A]c   1.3756 - Calc  
Bond 331. Atoms  235 [ N9    G    8  A] ->  236 [ C8    G    8  A]c   1.3677 - Calc  
Bond 332. Atoms  234 [ C1'   G    8  A] ->  235 [ N9    G    8  A]cr  1.4589 - Calc  
Bond 333. Atoms  232 [ C2'   G    8  A] ->  234 [ C1'   G    8  A]c   1.5267 - Calc  
Bond 334. Atoms  232 [ C2'   G    8  A] ->  233 [ O2'   G    8  A]ce  1.4147 - Calc  
Bond 335. Atoms  230 [ C3'   G    8  A] ->  232 [ C2'   G    8  A]c   1.5394 - Calc  
Bond 336. Atoms  230 [ C3'   G    8  A] ->  231 [ O3'   G    8  A]ce  1.4233 - Calc  
Bond 337. Atoms  229 [ O4'   G    8  A] ->  234 [ C1'   G    8  A]c   1.3969 - Calc  
Bond 338. Atoms  228 [ C4'   G    8  A] ->  230 [ C3'   G    8  A]c   1.5343 - Calc  
Bond 339. Atoms  228 [ C4'   G    8  A] ->  229 [ O4'   G    8  A]c   1.4387 - Calc  
Bond 340. Atoms  227 [ C5'   G    8  A] ->  228 [ C4'   G    8  A]cr  1.5114 - Calc  
Bond 341. Atoms  226 [ O5'   G    8  A] ->  227 [ C5'   G    8  A]cr  1.4297 - Calc  
Bond 342. Atoms  223 [ P     G    8  A] ->  226 [ O5'   G    8  A]cr  1.5943 - Calc  
Bond 343. Atoms  223 [ P     G    8  A] ->  225 [ OP2   G    8  A]ce  1.4854 - Calc  
Bond 344. Atoms  223 [ P     G    8  A] ->  224 [ OP1   G    8  A]ce  1.4857 - Calc  
Bond 345. Atoms  210 [ C5    C    7  A] ->  211 [ C6    C    7  A]c   1.3361 d Calc  
Bond 346. Atoms  208 [ C4    C    7  A] ->  210 [ C5    C    7  A]c   1.4218 - Calc  
Bond 347. Atoms  208 [ C4    C    7  A] ->  209 [ N4    C    7  A]ce  1.3349 - Calc  
Bond 348. Atoms  207 [ N3    C    7  A] ->  208 [ C4    C    7  A]c   1.3395 d Calc  
Bond 349. Atoms  205 [ C2    C    7  A] ->  207 [ N3    C    7  A]c   1.3567 - Calc  
Bond 350. Atoms  205 [ C2    C    7  A] ->  206 [ O2    C    7  A]ce  1.2478 d Calc  
Bond 351. Atoms  204 [ N1    C    7  A] ->  211 [ C6    C    7  A]c   1.3676 - Calc  
Bond 352. Atoms  204 [ N1    C    7  A] ->  205 [ C2    C    7  A]c   1.4033 - Calc  
Bond 353. Atoms  203 [ C1'   C    7  A] ->  204 [ N1    C    7  A]cr  1.4735 - Calc  
Bond 354. Atoms  201 [ C2'   C    7  A] ->  203 [ C1'   C    7  A]c   1.5287 - Calc  
Bond 355. Atoms  201 [ C2'   C    7  A] ->  202 [ O2'   C    7  A]ce  1.4144 - Calc  
Bond 356. Atoms  199 [ C3'   C    7  A] ->  201 [ C2'   C    7  A]c   1.5257 - Calc  
Bond 357. Atoms  199 [ C3'   C    7  A] ->  200 [ O3'   C    7  A]ce  1.4259 - Calc  
Bond 358. Atoms  198 [ O4'   C    7  A] ->  203 [ C1'   C    7  A]c   1.4137 - Calc  
Bond 359. Atoms  197 [ C4'   C    7  A] ->  199 [ C3'   C    7  A]c   1.5253 - Calc  
Bond 360. Atoms  197 [ C4'   C    7  A] ->  198 [ O4'   C    7  A]c   1.4549 - Calc  
Bond 361. Atoms  196 [ C5'   C    7  A] ->  197 [ C4'   C    7  A]cr  1.5095 - Calc  
Bond 362. Atoms  195 [ O5'   C    7  A] ->  196 [ C5'   C    7  A]cr  1.4244 - Calc  
Bond 363. Atoms  192 [ P     C    7  A] ->  195 [ O5'   C    7  A]cr  1.5926 - Calc  
Bond 364. Atoms  192 [ P     C    7  A] ->  194 [ OP2   C    7  A]ce  1.4846 - Calc  
Bond 365. Atoms  192 [ P     C    7  A] ->  193 [ OP1   C    7  A]ce  1.4849 - Calc  
