# Supplementary material for: RPocket: an intuitive database of RNA pocket topology information with RNA-ligand data resources
Source: BMC Bioinformatics. 2021 Sep 8;22:428. doi: 10.1186/s12859-021-04349-4 (PMC8424408; doi:10.1186/s12859-021-04349-4)
Supplement: Supplementary file 6 — Additional file 6. Folder S2: Interaction info of RNA-ligand complexes. [file 12859_2021_4349_MOESM6_ESM.zip › 12859_2021_4349_MOESM6_ESM/1RAW/ligplot.bonds]

Bond   0. Atoms 1180 [ C1' AMP   37  A] ->  962 [ N7    G   30  A]n E 3.3950 - HBPLUS
Bond   1. Atoms 1176 [ C3' AMP   37  A] ->  962 [ N7    G   30  A]n E 3.6529 - HBPLUS
Bond   2. Atoms 1174 [ C4' AMP   37  A] ->  962 [ N7    G   30  A]n E 2.5897 - HBPLUS
Bond   3. Atoms 1173 [ C5' AMP   37  A] ->  962 [ N7    G   30  A]n E 3.5250 - HBPLUS
Bond   4. Atoms 1180 [ C1' AMP   37  A] ->  961 [ C8    G   30  A]n E 3.3541 - HBPLUS
Bond   5. Atoms 1175 [ O4' AMP   37  A] ->  961 [ C8    G   30  A]n E 2.5826 - HBPLUS
Bond   6. Atoms 1174 [ C4' AMP   37  A] ->  961 [ C8    G   30  A]n E 2.8888 - HBPLUS
Bond   7. Atoms 1173 [ C5' AMP   37  A] ->  961 [ C8    G   30  A]n E 3.6508 - HBPLUS
Bond   8. Atoms 1172 [ O5' AMP   37  A] ->  961 [ C8    G   30  A]n E 3.3735 - HBPLUS
Bond   9. Atoms 1171 [ O3P AMP   37  A] ->  599 [ C4'   G   19  A]n E 3.3464 - HBPLUS
Bond  10. Atoms 1171 [ O3P AMP   37  A] ->  598 [ C5'   G   19  A]n E 3.4100 - HBPLUS
Bond  11. Atoms 1177 [ O3' AMP   37  A] ->  582 [ C6    C   18  A]n E 3.1157 - HBPLUS
Bond  12. Atoms 1177 [ O3' AMP   37  A] ->  581 [ C5    C   18  A]n E 3.7700 - HBPLUS
Bond  13. Atoms 1176 [ C3' AMP   37  A] ->  577 [ O2    C   18  A]n E 3.6416 - HBPLUS
Bond  14. Atoms 1174 [ C4' AMP   37  A] ->  577 [ O2    C   18  A]n E 2.9290 - HBPLUS
Bond  15. Atoms 1173 [ C5' AMP   37  A] ->  577 [ O2    C   18  A]n E 2.4967 - HBPLUS
Bond  16. Atoms 1177 [ O3' AMP   37  A] ->  576 [ C2    C   18  A]n E 2.9529 - HBPLUS
Bond  17. Atoms 1176 [ C3' AMP   37  A] ->  576 [ C2    C   18  A]n E 3.7011 - HBPLUS
Bond  18. Atoms 1174 [ C4' AMP   37  A] ->  576 [ C2    C   18  A]n E 3.4402 - HBPLUS
Bond  19. Atoms 1173 [ C5' AMP   37  A] ->  576 [ C2    C   18  A]n E 3.3040 - HBPLUS
Bond  20. Atoms 1176 [ C3' AMP   37  A] ->  575 [ N1    C   18  A]n E 3.5356 - HBPLUS
Bond  21. Atoms 1174 [ C4' AMP   37  A] ->  575 [ N1    C   18  A]n E 3.7815 - HBPLUS
Bond  22. Atoms 1173 [ C5' AMP   37  A] ->  575 [ N1    C   18  A]n E 3.5673 - HBPLUS
Bond  23. Atoms 1177 [ O3' AMP   37  A] ->  574 [ C1'   C   18  A]n E 2.7639 - HBPLUS
Bond  24. Atoms 1176 [ C3' AMP   37  A] ->  574 [ C1'   C   18  A]n E 3.1892 - HBPLUS
Bond  25. Atoms 1174 [ C4' AMP   37  A] ->  574 [ C1'   C   18  A]n E 3.5485 - HBPLUS
Bond  26. Atoms 1173 [ C5' AMP   37  A] ->  574 [ C1'   C   18  A]n E 2.9858 - HBPLUS
Bond  27. Atoms 1173 [ C5' AMP   37  A] ->  573 [ O2'   C   18  A]n E 2.8990 - HBPLUS
Bond  28. Atoms 1173 [ C5' AMP   37  A] ->  572 [ C2'   C   18  A]n E 3.2034 - HBPLUS
Bond  29. Atoms 1171 [ O3P AMP   37  A] ->  572 [ C2'   C   18  A]n E 3.7041 - HBPLUS
Bond  30. Atoms 1176 [ C3' AMP   37  A] ->  569 [ O4'   C   18  A]n E 3.8981 - HBPLUS
Bond  31. Atoms 1179 [ O2' AMP   37  A] ->  551 [ C4    G   17  A]n E 3.3101 - HBPLUS
Bond  32. Atoms 1177 [ O3' AMP   37  A] ->  551 [ C4    G   17  A]n E 3.1106 - HBPLUS
Bond  33. Atoms 1178 [ C2' AMP   37  A] ->  550 [ N3    G   17  A]n E 3.1277 - HBPLUS
Bond  34. Atoms 1176 [ C3' AMP   37  A] ->  550 [ N3    G   17  A]n E 3.0897 - HBPLUS
Bond  35. Atoms 1180 [ C1' AMP   37  A] ->  549 [ N2    G   17  A]n E 3.0603 - HBPLUS
Bond  36. Atoms 1178 [ C2' AMP   37  A] ->  549 [ N2    G   17  A]n E 2.9344 - HBPLUS
Bond  37. Atoms 1176 [ C3' AMP   37  A] ->  549 [ N2    G   17  A]n E 3.1029 - HBPLUS
Bond  38. Atoms 1174 [ C4' AMP   37  A] ->  549 [ N2    G   17  A]n E 3.1221 - HBPLUS
Bond  39. Atoms 1179 [ O2' AMP   37  A] ->  548 [ C2    G   17  A]n E 2.5340 - HBPLUS
Bond  40. Atoms 1178 [ C2' AMP   37  A] ->  548 [ C2    G   17  A]n E 3.4554 - HBPLUS
Bond  41. Atoms 1177 [ O3' AMP   37  A] ->  548 [ C2    G   17  A]n E 2.8292 - HBPLUS
Bond  42. Atoms 1176 [ C3' AMP   37  A] ->  548 [ C2    G   17  A]n E 3.5383 - HBPLUS
Bond  43. Atoms 1177 [ O3' AMP   37  A] ->  540 [ C1'   G   17  A]n E 3.4054 - HBPLUS
Bond  44. Atoms 1177 [ O3' AMP   37  A] ->  538 [ C2'   G   17  A]n E 3.5982 - HBPLUS
Bond  45. Atoms 1180 [ C1' AMP   37  A] ->  386 [ N6    A   12  A]n E 3.4102 - HBPLUS
Bond  46. Atoms 1190 [ C4  AMP   37  A] ->  357 [ C4    G   11  A]n E 3.7138 - HBPLUS
Bond  47. Atoms 1189 [ N3  AMP   37  A] ->  357 [ C4    G   11  A]n E 3.7631 - HBPLUS
Bond  48. Atoms 1190 [ C4  AMP   37  A] ->  350 [ C5    G   11  A]n E 3.8752 - HBPLUS
Bond  49. Atoms 1185 [ C6  AMP   37  A] ->  350 [ C5    G   11  A]n E 3.8326 - HBPLUS
Bond  50. Atoms 1184 [ C5  AMP   37  A] ->  350 [ C5    G   11  A]n E 3.7502 - HBPLUS
Bond  51. Atoms 1188 [ C2  AMP   37  A] ->  349 [ N7    G   11  A]n E 3.5442 - HBPLUS
Bond  52. Atoms 1185 [ C6  AMP   37  A] ->  349 [ N7    G   11  A]n E 3.4143 - HBPLUS
Bond  53. Atoms 1184 [ C5  AMP   37  A] ->  349 [ N7    G   11  A]n E 3.8265 - HBPLUS
Bond  54. Atoms 1190 [ C4  AMP   37  A] ->  348 [ C8    G   11  A]n E 3.8738 - HBPLUS
Bond  55. Atoms 1189 [ N3  AMP   37  A] ->  348 [ C8    G   11  A]n E 3.4382 - HBPLUS
Bond  56. Atoms 1188 [ C2  AMP   37  A] ->  348 [ C8    G   11  A]n E 3.0542 - HBPLUS
Bond  57. Atoms 1187 [ N1  AMP   37  A] ->  348 [ C8    G   11  A]n E 3.2317 - HBPLUS
Bond  58. Atoms 1185 [ C6  AMP   37  A] ->  348 [ C8    G   11  A]n E 3.7762 - HBPLUS
Bond  59. Atoms 1190 [ C4  AMP   37  A] ->  347 [ N9    G   11  A]n E 3.7276 - HBPLUS
Bond  60. Atoms 1188 [ C2  AMP   37  A] ->  347 [ N9    G   11  A]n E 3.4060 - HBPLUS
Bond  61. Atoms 1189 [ N3  AMP   37  A] ->  346 [ C1'   G   11  A]n E 3.4235 - HBPLUS
Bond  62. Atoms 1188 [ C2  AMP   37  A] ->  346 [ C1'   G   11  A]n E 3.7492 - HBPLUS
Bond  63. Atoms 1190 [ C4  AMP   37  A] ->  341 [ O4'   G   11  A]n E 3.7224 - HBPLUS
Bond  64. Atoms 1188 [ C2  AMP   37  A] ->  341 [ O4'   G   11  A]n E 2.9279 - HBPLUS
Bond  65. Atoms 1189 [ N3  AMP   37  A] ->  340 [ C4'   G   11  A]n E 3.7677 - HBPLUS
Bond  66. Atoms 1188 [ C2  AMP   37  A] ->  340 [ C4'   G   11  A]n E 3.7519 - HBPLUS
Bond  67. Atoms 1189 [ N3  AMP   37  A] ->  339 [ C5'   G   11  A]n E 3.8200 - HBPLUS
Bond  68. Atoms 1188 [ C2  AMP   37  A] ->  339 [ C5'   G   11  A]n E 3.4175 - HBPLUS
Bond  69. Atoms 1189 [ N3  AMP   37  A] ->  323 [ C4    A   10  A]n E 3.6115 - HBPLUS
Bond  70. Atoms 1188 [ C2  AMP   37  A] ->  323 [ C4    A   10  A]n E 3.2749 - HBPLUS
Bond  71. Atoms 1187 [ N1  AMP   37  A] ->  323 [ C4    A   10  A]n E 3.5048 - HBPLUS
Bond  72. Atoms 1188 [ C2  AMP   37  A] ->  322 [ N3    A   10  A]n E 3.8342 - HBPLUS
Bond  73. Atoms 1190 [ C4  AMP   37  A] ->  321 [ C2    A   10  A]n E 3.6832 - HBPLUS
Bond  74. Atoms 1189 [ N3  AMP   37  A] ->  321 [ C2    A   10  A]n E 3.6337 - HBPLUS
Bond  75. Atoms 1179 [ O2' AMP   37  A] ->  321 [ C2    A   10  A]n E 2.4184 - HBPLUS
Bond  76. Atoms 1178 [ C2' AMP   37  A] ->  321 [ C2    A   10  A]n E 3.0274 - HBPLUS
Bond  77. Atoms 1190 [ C4  AMP   37  A] ->  320 [ N1    A   10  A]n E 3.1383 - HBPLUS
Bond  78. Atoms 1185 [ C6  AMP   37  A] ->  320 [ N1    A   10  A]n E 3.8221 - HBPLUS
Bond  79. Atoms 1184 [ C5  AMP   37  A] ->  320 [ N1    A   10  A]n E 3.3005 - HBPLUS
Bond  80. Atoms 1182 [ C8  AMP   37  A] ->  320 [ N1    A   10  A]n E 3.5870 - HBPLUS
Bond  81. Atoms 1180 [ C1' AMP   37  A] ->  320 [ N1    A   10  A]n E 3.7697 - HBPLUS
Bond  82. Atoms 1178 [ C2' AMP   37  A] ->  320 [ N1    A   10  A]n E 2.9760 - HBPLUS
Bond  83. Atoms 1190 [ C4  AMP   37  A] ->  319 [ N6    A   10  A]n E 3.4151 - HBPLUS
Bond  84. Atoms 1185 [ C6  AMP   37  A] ->  319 [ N6    A   10  A]n E 2.7060 - HBPLUS
Bond  85. Atoms 1184 [ C5  AMP   37  A] ->  319 [ N6    A   10  A]n E 2.6000 - HBPLUS
Bond  86. Atoms 1182 [ C8  AMP   37  A] ->  319 [ N6    A   10  A]n E 3.5044 - HBPLUS
Bond  87. Atoms 1190 [ C4  AMP   37  A] ->  318 [ C6    A   10  A]n E 3.0709 - HBPLUS
Bond  88. Atoms 1189 [ N3  AMP   37  A] ->  318 [ C6    A   10  A]n E 3.4848 - HBPLUS
Bond  89. Atoms 1188 [ C2  AMP   37  A] ->  318 [ C6    A   10  A]n E 3.4698 - HBPLUS
Bond  90. Atoms 1187 [ N1  AMP   37  A] ->  318 [ C6    A   10  A]n E 3.2337 - HBPLUS
Bond  91. Atoms 1186 [ N6  AMP   37  A] ->  318 [ C6    A   10  A]n E 3.3339 - HBPLUS
Bond  92. Atoms 1185 [ C6  AMP   37  A] ->  318 [ C6    A   10  A]n E 2.8673 - HBPLUS
Bond  93. Atoms 1184 [ C5  AMP   37  A] ->  318 [ C6    A   10  A]n E 2.7729 - HBPLUS
Bond  94. Atoms 1183 [ N7  AMP   37  A] ->  318 [ C6    A   10  A]n E 3.3434 - HBPLUS
Bond  95. Atoms 1182 [ C8  AMP   37  A] ->  318 [ C6    A   10  A]n E 3.7411 - HBPLUS
Bond  96. Atoms 1181 [ N9  AMP   37  A] ->  318 [ C6    A   10  A]n E 3.6924 - HBPLUS
Bond  97. Atoms 1190 [ C4  AMP   37  A] ->  317 [ C5    A   10  A]n E 3.5814 - HBPLUS
Bond  98. Atoms 1189 [ N3  AMP   37  A] ->  317 [ C5    A   10  A]n E 3.5117 - HBPLUS
Bond  99. Atoms 1188 [ C2  AMP   37  A] ->  317 [ C5    A   10  A]n E 3.0603 - HBPLUS
Bond 100. Atoms 1187 [ N1  AMP   37  A] ->  317 [ C5    A   10  A]n E 2.8025 - HBPLUS
Bond 101. Atoms 1186 [ N6  AMP   37  A] ->  317 [ C5    A   10  A]n E 3.4288 - HBPLUS
Bond 102. Atoms 1185 [ C6  AMP   37  A] ->  317 [ C5    A   10  A]n E 2.9810 - HBPLUS
Bond 103. Atoms 1184 [ C5  AMP   37  A] ->  317 [ C5    A   10  A]n E 3.4069 - HBPLUS
Bond 104. Atoms 1188 [ C2  AMP   37  A] ->  316 [ N7    A   10  A]n E 3.3246 - HBPLUS
Bond 105. Atoms 1185 [ C6  AMP   37  A] ->  316 [ N7    A   10  A]n E 3.0284 - HBPLUS
Bond 106. Atoms 1188 [ C2  AMP   37  A] ->  315 [ C8    A   10  A]n E 3.5677 - HBPLUS
Bond 107. Atoms 1187 [ N1  AMP   37  A] ->  315 [ C8    A   10  A]n E 3.2488 - HBPLUS
Bond 108. Atoms 1188 [ C2  AMP   37  A] ->  314 [ N9    A   10  A]n E 3.6210 - HBPLUS
Bond 109. Atoms 1185 [ C6  AMP   37  A] ->  256 [ N3    G    8  A]n E 3.8933 - HBPLUS
Bond 110. Atoms 1188 [ C2  AMP   37  A] ->  255 [ N2    G    8  A]n E 3.2000 - HBPLUS
Bond 111. Atoms 1187 [ N1  AMP   37  A] ->  254 [ C2    G    8  A]n E 3.4780 - HBPLUS
Bond 112. Atoms 1186 [ N6  AMP   37  A] ->  220 [ C2    G    7  A]n E 3.1065 - HBPLUS
Bond 113. Atoms 1185 [ C6  AMP   37  A] ->  219 [ N1    G    7  A]n E 3.5115 - HBPLUS
Bond 114. Atoms 1187 [ N1  AMP   37  A] ->  217 [ C6    G    7  A]n E 3.7633 - HBPLUS
Bond 115. Atoms 1186 [ N6  AMP   37  A] ->  217 [ C6    G    7  A]n E 3.7555 - HBPLUS
Bond 116. Atoms  573 [ O2'   C   18  A] -> 1171 [ O3P AMP   37  A]H E 2.6431 - HBPLUS
Bond 117. Atoms 1177 [ O3' AMP   37  A] ->  550 [ N3    G   17  A]H E 2.1416 - HBPLUS
Bond 118. Atoms  255 [ N2    G    8  A] -> 1187 [ N1  AMP   37  A]H E 2.8819 - HBPLUS
Bond 119. Atoms  969 [ N3    G   30  A] ->  970 [ C4    G   30  A]c   1.3460 - Calc  
Bond 120. Atoms  967 [ C2    G   30  A] ->  969 [ N3    G   30  A]c   1.3365 d Calc  
Bond 121. Atoms  967 [ C2    G   30  A] ->  968 [ N2    G   30  A]ce  1.3259 - Calc  
Bond 122. Atoms  966 [ N1    G   30  A] ->  967 [ C2    G   30  A]c   1.3800 - Calc  
Bond 123. Atoms  964 [ C6    G   30  A] ->  966 [ N1    G   30  A]c   1.3886 - Calc  
Bond 124. Atoms  964 [ C6    G   30  A] ->  965 [ O6    G   30  A]ce  1.2383 d Calc  
Bond 125. Atoms  963 [ C5    G   30  A] ->  970 [ C4    G   30  A]c   1.3889 d Calc  
Bond 126. Atoms  963 [ C5    G   30  A] ->  964 [ C6    G   30  A]c   1.4173 - Calc  
Bond 127. Atoms  962 [ N7    G   30  A] ->  963 [ C5    G   30  A]c   1.3863 - Calc  
Bond 128. Atoms  961 [ C8    G   30  A] ->  962 [ N7    G   30  A]c   1.2676 d Calc  
Bond 129. Atoms  960 [ N9    G   30  A] ->  970 [ C4    G   30  A]c   1.3848 - Calc  
Bond 130. Atoms  960 [ N9    G   30  A] ->  961 [ C8    G   30  A]c   1.3473 - Calc  
Bond 131. Atoms  959 [ C1'   G   30  A] ->  960 [ N9    G   30  A]cr  1.4723 - Calc  
Bond 132. Atoms  957 [ C2'   G   30  A] ->  959 [ C1'   G   30  A]c   1.5180 - Calc  
Bond 133. Atoms  957 [ C2'   G   30  A] ->  958 [ O2'   G   30  A]ce  1.4307 - Calc  
Bond 134. Atoms  955 [ C3'   G   30  A] ->  957 [ C2'   G   30  A]c   1.5043 - Calc  
Bond 135. Atoms  955 [ C3'   G   30  A] ->  956 [ O3'   G   30  A]ce  1.4298 - Calc  
Bond 136. Atoms  954 [ O4'   G   30  A] ->  959 [ C1'   G   30  A]c   1.4491 - Calc  
Bond 137. Atoms  953 [ C4'   G   30  A] ->  955 [ C3'   G   30  A]c   1.5132 - Calc  
Bond 138. Atoms  953 [ C4'   G   30  A] ->  954 [ O4'   G   30  A]c   1.4488 - Calc  
Bond 139. Atoms  952 [ C5'   G   30  A] ->  953 [ C4'   G   30  A]cr  1.5266 - Calc  
Bond 140. Atoms  951 [ O5'   G   30  A] ->  952 [ C5'   G   30  A]cr  1.4326 - Calc  
Bond 141. Atoms  948 [ P     G   30  A] ->  951 [ O5'   G   30  A]cr  1.6112 - Calc  
Bond 142. Atoms  948 [ P     G   30  A] ->  950 [ OP2   G   30  A]ce  1.4801 - Calc  
Bond 143. Atoms  948 [ P     G   30  A] ->  949 [ OP1   G   30  A]ce  1.4801 - Calc  
Bond 144. Atoms  615 [ N3    G   19  A] ->  616 [ C4    G   19  A]c   1.3494 - Calc  
Bond 145. Atoms  613 [ C2    G   19  A] ->  615 [ N3    G   19  A]c   1.3314 d Calc  
Bond 146. Atoms  613 [ C2    G   19  A] ->  614 [ N2    G   19  A]ce  1.3241 - Calc  
Bond 147. Atoms  612 [ N1    G   19  A] ->  613 [ C2    G   19  A]c   1.3786 - Calc  
Bond 148. Atoms  610 [ C6    G   19  A] ->  612 [ N1    G   19  A]c   1.3900 - Calc  
Bond 149. Atoms  610 [ C6    G   19  A] ->  611 [ O6    G   19  A]ce  1.2259 d Calc  
Bond 150. Atoms  609 [ C5    G   19  A] ->  616 [ C4    G   19  A]c   1.3934 d Calc  
Bond 151. Atoms  609 [ C5    G   19  A] ->  610 [ C6    G   19  A]c   1.4171 - Calc  
Bond 152. Atoms  608 [ N7    G   19  A] ->  609 [ C5    G   19  A]c   1.3996 - Calc  
Bond 153. Atoms  607 [ C8    G   19  A] ->  608 [ N7    G   19  A]c   1.2794 d Calc  
Bond 154. Atoms  606 [ N9    G   19  A] ->  616 [ C4    G   19  A]c   1.3744 - Calc  
Bond 155. Atoms  606 [ N9    G   19  A] ->  607 [ C8    G   19  A]c   1.3533 - Calc  
Bond 156. Atoms  605 [ C1'   G   19  A] ->  606 [ N9    G   19  A]cr  1.4810 - Calc  
Bond 157. Atoms  603 [ C2'   G   19  A] ->  605 [ C1'   G   19  A]c   1.5211 - Calc  
Bond 158. Atoms  603 [ C2'   G   19  A] ->  604 [ O2'   G   19  A]ce  1.4320 - Calc  
Bond 159. Atoms  601 [ C3'   G   19  A] ->  603 [ C2'   G   19  A]c   1.5010 - Calc  
Bond 160. Atoms  601 [ C3'   G   19  A] ->  602 [ O3'   G   19  A]ce  1.4336 - Calc  
Bond 161. Atoms  600 [ O4'   G   19  A] ->  605 [ C1'   G   19  A]c   1.4505 - Calc  
Bond 162. Atoms  599 [ C4'   G   19  A] ->  601 [ C3'   G   19  A]c   1.5048 - Calc  
Bond 163. Atoms  599 [ C4'   G   19  A] ->  600 [ O4'   G   19  A]c   1.4465 - Calc  
Bond 164. Atoms  598 [ C5'   G   19  A] ->  599 [ C4'   G   19  A]cr  1.5150 - Calc  
Bond 165. Atoms  597 [ O5'   G   19  A] ->  598 [ C5'   G   19  A]cr  1.4258 - Calc  
Bond 166. Atoms  594 [ P     G   19  A] ->  597 [ O5'   G   19  A]cr  1.5991 - Calc  
Bond 167. Atoms  594 [ P     G   19  A] ->  596 [ OP2   G   19  A]ce  1.4808 - Calc  
Bond 168. Atoms  594 [ P     G   19  A] ->  595 [ OP1   G   19  A]ce  1.4804 - Calc  
Bond 169. Atoms  581 [ C5    C   18  A] ->  582 [ C6    C   18  A]c   1.3246 d Calc  
Bond 170. Atoms  579 [ C4    C   18  A] ->  581 [ C5    C   18  A]c   1.4216 - Calc  
Bond 171. Atoms  579 [ C4    C   18  A] ->  580 [ N4    C   18  A]ce  1.3297 - Calc  
Bond 172. Atoms  578 [ N3    C   18  A] ->  579 [ C4    C   18  A]c   1.3371 d Calc  
Bond 173. Atoms  576 [ C2    C   18  A] ->  578 [ N3    C   18  A]c   1.3657 - Calc  
Bond 174. Atoms  576 [ C2    C   18  A] ->  577 [ O2    C   18  A]ce  1.2226 d Calc  
Bond 175. Atoms  575 [ N1    C   18  A] ->  582 [ C6    C   18  A]c   1.3481 - Calc  
Bond 176. Atoms  575 [ N1    C   18  A] ->  576 [ C2    C   18  A]c   1.3979 - Calc  
Bond 177. Atoms  574 [ C1'   C   18  A] ->  575 [ N1    C   18  A]cr  1.4830 - Calc  
Bond 178. Atoms  572 [ C2'   C   18  A] ->  574 [ C1'   C   18  A]c   1.5207 - Calc  
Bond 179. Atoms  572 [ C2'   C   18  A] ->  573 [ O2'   C   18  A]ce  1.4333 - Calc  
Bond 180. Atoms  570 [ C3'   C   18  A] ->  572 [ C2'   C   18  A]c   1.5062 - Calc  
Bond 181. Atoms  570 [ C3'   C   18  A] ->  571 [ O3'   C   18  A]ce  1.4332 - Calc  
Bond 182. Atoms  569 [ O4'   C   18  A] ->  574 [ C1'   C   18  A]c   1.4514 - Calc  
Bond 183. Atoms  568 [ C4'   C   18  A] ->  570 [ C3'   C   18  A]c   1.5061 - Calc  
Bond 184. Atoms  568 [ C4'   C   18  A] ->  569 [ O4'   C   18  A]c   1.4468 - Calc  
Bond 185. Atoms  567 [ C5'   C   18  A] ->  568 [ C4'   C   18  A]cr  1.5269 - Calc  
Bond 186. Atoms  566 [ O5'   C   18  A] ->  567 [ C5'   C   18  A]cr  1.4276 - Calc  
Bond 187. Atoms  563 [ P     C   18  A] ->  566 [ O5'   C   18  A]cr  1.6091 - Calc  
Bond 188. Atoms  563 [ P     C   18  A] ->  565 [ OP2   C   18  A]ce  1.4833 - Calc  
Bond 189. Atoms  563 [ P     C   18  A] ->  564 [ OP1   C   18  A]ce  1.4799 - Calc  
Bond 190. Atoms  550 [ N3    G   17  A] ->  551 [ C4    G   17  A]c   1.3119 - Calc  
Bond 191. Atoms  548 [ C2    G   17  A] ->  550 [ N3    G   17  A]c   1.3123 d Calc  
Bond 192. Atoms  548 [ C2    G   17  A] ->  549 [ N2    G   17  A]ce  1.3000 - Calc  
Bond 193. Atoms  547 [ N1    G   17  A] ->  548 [ C2    G   17  A]c   1.3555 - Calc  
Bond 194. Atoms  545 [ C6    G   17  A] ->  547 [ N1    G   17  A]c   1.3929 - Calc  
Bond 195. Atoms  545 [ C6    G   17  A] ->  546 [ O6    G   17  A]ce  1.2267 d Calc  
Bond 196. Atoms  544 [ C5    G   17  A] ->  551 [ C4    G   17  A]c   1.3854 d Calc  
Bond 197. Atoms  544 [ C5    G   17  A] ->  545 [ C6    G   17  A]c   1.4248 - Calc  
Bond 198. Atoms  543 [ N7    G   17  A] ->  544 [ C5    G   17  A]c   1.3963 - Calc  
Bond 199. Atoms  542 [ C8    G   17  A] ->  543 [ N7    G   17  A]c   1.2879 d Calc  
Bond 200. Atoms  541 [ N9    G   17  A] ->  551 [ C4    G   17  A]c   1.3583 - Calc  
Bond 201. Atoms  541 [ N9    G   17  A] ->  542 [ C8    G   17  A]c   1.3336 - Calc  
Bond 202. Atoms  540 [ C1'   G   17  A] ->  541 [ N9    G   17  A]cr  1.4866 - Calc  
Bond 203. Atoms  538 [ C2'   G   17  A] ->  540 [ C1'   G   17  A]c   1.5137 - Calc  
Bond 204. Atoms  538 [ C2'   G   17  A] ->  539 [ O2'   G   17  A]ce  1.4295 - Calc  
Bond 205. Atoms  536 [ C3'   G   17  A] ->  538 [ C2'   G   17  A]c   1.4998 - Calc  
Bond 206. Atoms  536 [ C3'   G   17  A] ->  537 [ O3'   G   17  A]ce  1.4334 - Calc  
Bond 207. Atoms  535 [ O4'   G   17  A] ->  540 [ C1'   G   17  A]c   1.4603 - Calc  
Bond 208. Atoms  534 [ C4'   G   17  A] ->  536 [ C3'   G   17  A]c   1.5046 - Calc  
Bond 209. Atoms  534 [ C4'   G   17  A] ->  535 [ O4'   G   17  A]c   1.4614 - Calc  
Bond 210. Atoms  533 [ C5'   G   17  A] ->  534 [ C4'   G   17  A]cr  1.5279 - Calc  
Bond 211. Atoms  532 [ O5'   G   17  A] ->  533 [ C5'   G   17  A]cr  1.4309 - Calc  
Bond 212. Atoms  529 [ P     G   17  A] ->  532 [ O5'   G   17  A]cr  1.6121 - Calc  
Bond 213. Atoms  529 [ P     G   17  A] ->  531 [ OP2   G   17  A]ce  1.4808 - Calc  
Bond 214. Atoms  529 [ P     G   17  A] ->  530 [ OP1   G   17  A]ce  1.4814 - Calc  
Bond 215. Atoms  389 [ N3    A   12  A] ->  390 [ C4    A   12  A]c   1.3469 - Calc  
Bond 216. Atoms  388 [ C2    A   12  A] ->  389 [ N3    A   12  A]c   1.3273 d Calc  
Bond 217. Atoms  387 [ N1    A   12  A] ->  388 [ C2    A   12  A]c   1.3318 - Calc  
Bond 218. Atoms  385 [ C6    A   12  A] ->  387 [ N1    A   12  A]c   1.3422 d Calc  
Bond 219. Atoms  385 [ C6    A   12  A] ->  386 [ N6    A   12  A]ce  1.3201 - Calc  
Bond 220. Atoms  384 [ C5    A   12  A] ->  390 [ C4    A   12  A]c   1.3811 d Calc  
Bond 221. Atoms  384 [ C5    A   12  A] ->  385 [ C6    A   12  A]c   1.3914 - Calc  
Bond 222. Atoms  383 [ N7    A   12  A] ->  384 [ C5    A   12  A]c   1.3995 - Calc  
Bond 223. Atoms  382 [ C8    A   12  A] ->  383 [ N7    A   12  A]c   1.2768 d Calc  
Bond 224. Atoms  381 [ N9    A   12  A] ->  390 [ C4    A   12  A]c   1.3733 - Calc  
Bond 225. Atoms  381 [ N9    A   12  A] ->  382 [ C8    A   12  A]c   1.3491 - Calc  
Bond 226. Atoms  380 [ C1'   A   12  A] ->  381 [ N9    A   12  A]cr  1.4738 - Calc  
Bond 227. Atoms  378 [ C2'   A   12  A] ->  380 [ C1'   A   12  A]c   1.5246 - Calc  
Bond 228. Atoms  378 [ C2'   A   12  A] ->  379 [ O2'   A   12  A]ce  1.4347 - Calc  
Bond 229. Atoms  376 [ C3'   A   12  A] ->  378 [ C2'   A   12  A]c   1.5045 - Calc  
Bond 230. Atoms  376 [ C3'   A   12  A] ->  377 [ O3'   A   12  A]ce  1.4397 - Calc  
Bond 231. Atoms  375 [ O4'   A   12  A] ->  380 [ C1'   A   12  A]c   1.4507 - Calc  
Bond 232. Atoms  374 [ C4'   A   12  A] ->  376 [ C3'   A   12  A]c   1.5199 - Calc  
Bond 233. Atoms  374 [ C4'   A   12  A] ->  375 [ O4'   A   12  A]c   1.4451 - Calc  
Bond 234. Atoms  373 [ C5'   A   12  A] ->  374 [ C4'   A   12  A]cr  1.5332 - Calc  
Bond 235. Atoms  372 [ O5'   A   12  A] ->  373 [ C5'   A   12  A]cr  1.4384 - Calc  
Bond 236. Atoms  369 [ P     A   12  A] ->  372 [ O5'   A   12  A]cr  1.6166 - Calc  
Bond 237. Atoms  369 [ P     A   12  A] ->  371 [ OP2   A   12  A]ce  1.4806 - Calc  
Bond 238. Atoms  369 [ P     A   12  A] ->  370 [ OP1   A   12  A]ce  1.4806 - Calc  
Bond 239. Atoms  356 [ N3    G   11  A] ->  357 [ C4    G   11  A]c   1.3522 - Calc  
Bond 240. Atoms  354 [ C2    G   11  A] ->  356 [ N3    G   11  A]c   1.3338 d Calc  
Bond 241. Atoms  354 [ C2    G   11  A] ->  355 [ N2    G   11  A]ce  1.3284 - Calc  
Bond 242. Atoms  353 [ N1    G   11  A] ->  354 [ C2    G   11  A]c   1.3782 - Calc  
Bond 243. Atoms  351 [ C6    G   11  A] ->  353 [ N1    G   11  A]c   1.3854 - Calc  
Bond 244. Atoms  351 [ C6    G   11  A] ->  352 [ O6    G   11  A]ce  1.2257 d Calc  
Bond 245. Atoms  350 [ C5    G   11  A] ->  357 [ C4    G   11  A]c   1.3916 d Calc  
Bond 246. Atoms  350 [ C5    G   11  A] ->  351 [ C6    G   11  A]c   1.4199 - Calc  
Bond 247. Atoms  349 [ N7    G   11  A] ->  350 [ C5    G   11  A]c   1.4037 - Calc  
Bond 248. Atoms  348 [ C8    G   11  A] ->  349 [ N7    G   11  A]c   1.2803 d Calc  
Bond 249. Atoms  347 [ N9    G   11  A] ->  357 [ C4    G   11  A]c   1.3786 - Calc  
Bond 250. Atoms  347 [ N9    G   11  A] ->  348 [ C8    G   11  A]c   1.3422 - Calc  
Bond 251. Atoms  346 [ C1'   G   11  A] ->  347 [ N9    G   11  A]cr  1.4696 - Calc  
Bond 252. Atoms  344 [ C2'   G   11  A] ->  346 [ C1'   G   11  A]c   1.5142 - Calc  
Bond 253. Atoms  344 [ C2'   G   11  A] ->  345 [ O2'   G   11  A]ce  1.4314 - Calc  
Bond 254. Atoms  342 [ C3'   G   11  A] ->  344 [ C2'   G   11  A]c   1.4980 - Calc  
Bond 255. Atoms  342 [ C3'   G   11  A] ->  343 [ O3'   G   11  A]ce  1.4367 - Calc  
Bond 256. Atoms  341 [ O4'   G   11  A] ->  346 [ C1'   G   11  A]c   1.4421 - Calc  
Bond 257. Atoms  340 [ C4'   G   11  A] ->  342 [ C3'   G   11  A]c   1.5115 - Calc  
Bond 258. Atoms  340 [ C4'   G   11  A] ->  341 [ O4'   G   11  A]c   1.4376 - Calc  
Bond 259. Atoms  339 [ C5'   G   11  A] ->  340 [ C4'   G   11  A]cr  1.5161 - Calc  
Bond 260. Atoms  338 [ O5'   G   11  A] ->  339 [ C5'   G   11  A]cr  1.4354 - Calc  
Bond 261. Atoms  335 [ P     G   11  A] ->  338 [ O5'   G   11  A]cr  1.6192 - Calc  
Bond 262. Atoms  335 [ P     G   11  A] ->  337 [ OP2   G   11  A]ce  1.4831 - Calc  
Bond 263. Atoms  335 [ P     G   11  A] ->  336 [ OP1   G   11  A]ce  1.4790 - Calc  
Bond 264. Atoms  322 [ N3    A   10  A] ->  323 [ C4    A   10  A]c   1.3194 - Calc  
Bond 265. Atoms  321 [ C2    A   10  A] ->  322 [ N3    A   10  A]c   1.3030 d Calc  
Bond 266. Atoms  320 [ N1    A   10  A] ->  321 [ C2    A   10  A]c   1.3346 - Calc  
Bond 267. Atoms  318 [ C6    A   10  A] ->  320 [ N1    A   10  A]c   1.3388 d Calc  
Bond 268. Atoms  318 [ C6    A   10  A] ->  319 [ N6    A   10  A]ce  1.3328 - Calc  
Bond 269. Atoms  317 [ C5    A   10  A] ->  323 [ C4    A   10  A]c   1.3742 d Calc  
Bond 270. Atoms  317 [ C5    A   10  A] ->  318 [ C6    A   10  A]c   1.3940 - Calc  
Bond 271. Atoms  316 [ N7    A   10  A] ->  317 [ C5    A   10  A]c   1.3957 - Calc  
Bond 272. Atoms  315 [ C8    A   10  A] ->  316 [ N7    A   10  A]c   1.2887 d Calc  
Bond 273. Atoms  314 [ N9    A   10  A] ->  323 [ C4    A   10  A]c   1.3534 - Calc  
Bond 274. Atoms  314 [ N9    A   10  A] ->  315 [ C8    A   10  A]c   1.3184 - Calc  
Bond 275. Atoms  313 [ C1'   A   10  A] ->  314 [ N9    A   10  A]cr  1.4469 - Calc  
Bond 276. Atoms  311 [ C2'   A   10  A] ->  313 [ C1'   A   10  A]c   1.4849 - Calc  
Bond 277. Atoms  311 [ C2'   A   10  A] ->  312 [ O2'   A   10  A]ce  1.4316 - Calc  
Bond 278. Atoms  309 [ C3'   A   10  A] ->  311 [ C2'   A   10  A]c   1.5002 - Calc  
Bond 279. Atoms  309 [ C3'   A   10  A] ->  310 [ O3'   A   10  A]ce  1.4363 - Calc  
Bond 280. Atoms  308 [ O4'   A   10  A] ->  313 [ C1'   A   10  A]c   1.4529 - Calc  
Bond 281. Atoms  307 [ C4'   A   10  A] ->  309 [ C3'   A   10  A]c   1.5127 - Calc  
Bond 282. Atoms  307 [ C4'   A   10  A] ->  308 [ O4'   A   10  A]c   1.4563 - Calc  
Bond 283. Atoms  306 [ C5'   A   10  A] ->  307 [ C4'   A   10  A]cr  1.5408 - Calc  
Bond 284. Atoms  305 [ O5'   A   10  A] ->  306 [ C5'   A   10  A]cr  1.4417 - Calc  
Bond 285. Atoms  302 [ P     A   10  A] ->  305 [ O5'   A   10  A]cr  1.6253 - Calc  
Bond 286. Atoms  302 [ P     A   10  A] ->  304 [ OP2   A   10  A]ce  1.4800 - Calc  
Bond 287. Atoms  302 [ P     A   10  A] ->  303 [ OP1   A   10  A]ce  1.4793 - Calc  
Bond 288. Atoms  256 [ N3    G    8  A] ->  257 [ C4    G    8  A]c   1.3406 - Calc  
Bond 289. Atoms  254 [ C2    G    8  A] ->  256 [ N3    G    8  A]c   1.3327 d Calc  
Bond 290. Atoms  254 [ C2    G    8  A] ->  255 [ N2    G    8  A]ce  1.3259 - Calc  
Bond 291. Atoms  253 [ N1    G    8  A] ->  254 [ C2    G    8  A]c   1.3719 - Calc  
Bond 292. Atoms  251 [ C6    G    8  A] ->  253 [ N1    G    8  A]c   1.3847 - Calc  
Bond 293. Atoms  251 [ C6    G    8  A] ->  252 [ O6    G    8  A]ce  1.2273 d Calc  
Bond 294. Atoms  250 [ C5    G    8  A] ->  257 [ C4    G    8  A]c   1.3973 d Calc  
Bond 295. Atoms  250 [ C5    G    8  A] ->  251 [ C6    G    8  A]c   1.4251 - Calc  
Bond 296. Atoms  249 [ N7    G    8  A] ->  250 [ C5    G    8  A]c   1.3942 - Calc  
Bond 297. Atoms  248 [ C8    G    8  A] ->  249 [ N7    G    8  A]c   1.2802 d Calc  
Bond 298. Atoms  247 [ N9    G    8  A] ->  257 [ C4    G    8  A]c   1.3955 - Calc  
Bond 299. Atoms  247 [ N9    G    8  A] ->  248 [ C8    G    8  A]c   1.3526 - Calc  
Bond 300. Atoms  246 [ C1'   G    8  A] ->  247 [ N9    G    8  A]cr  1.4985 - Calc  
Bond 301. Atoms  244 [ C2'   G    8  A] ->  246 [ C1'   G    8  A]c   1.5480 - Calc  
Bond 302. Atoms  244 [ C2'   G    8  A] ->  245 [ O2'   G    8  A]ce  1.4204 - Calc  
Bond 303. Atoms  242 [ C3'   G    8  A] ->  244 [ C2'   G    8  A]c   1.4783 - Calc  
Bond 304. Atoms  242 [ C3'   G    8  A] ->  243 [ O3'   G    8  A]ce  1.4376 - Calc  
Bond 305. Atoms  241 [ O4'   G    8  A] ->  246 [ C1'   G    8  A]c   1.4621 - Calc  
Bond 306. Atoms  240 [ C4'   G    8  A] ->  242 [ C3'   G    8  A]c   1.5176 - Calc  
Bond 307. Atoms  240 [ C4'   G    8  A] ->  241 [ O4'   G    8  A]c   1.4617 - Calc  
Bond 308. Atoms  239 [ C5'   G    8  A] ->  240 [ C4'   G    8  A]cr  1.5313 - Calc  
Bond 309. Atoms  238 [ O5'   G    8  A] ->  239 [ C5'   G    8  A]cr  1.4316 - Calc  
Bond 310. Atoms  235 [ P     G    8  A] ->  238 [ O5'   G    8  A]cr  1.6173 - Calc  
Bond 311. Atoms  235 [ P     G    8  A] ->  237 [ OP2   G    8  A]ce  1.4802 - Calc  
Bond 312. Atoms  235 [ P     G    8  A] ->  236 [ OP1   G    8  A]ce  1.4809 - Calc  
Bond 313. Atoms  222 [ N3    G    7  A] ->  223 [ C4    G    7  A]c   1.3499 - Calc  
Bond 314. Atoms  220 [ C2    G    7  A] ->  222 [ N3    G    7  A]c   1.3286 d Calc  
Bond 315. Atoms  220 [ C2    G    7  A] ->  221 [ N2    G    7  A]ce  1.3273 - Calc  
Bond 316. Atoms  219 [ N1    G    7  A] ->  220 [ C2    G    7  A]c   1.3760 - Calc  
Bond 317. Atoms  217 [ C6    G    7  A] ->  219 [ N1    G    7  A]c   1.3862 - Calc  
Bond 318. Atoms  217 [ C6    G    7  A] ->  218 [ O6    G    7  A]ce  1.2268 d Calc  
Bond 319. Atoms  216 [ C5    G    7  A] ->  223 [ C4    G    7  A]c   1.3896 d Calc  
Bond 320. Atoms  216 [ C5    G    7  A] ->  217 [ C6    G    7  A]c   1.4168 - Calc  
Bond 321. Atoms  215 [ N7    G    7  A] ->  216 [ C5    G    7  A]c   1.3991 - Calc  
Bond 322. Atoms  214 [ C8    G    7  A] ->  215 [ N7    G    7  A]c   1.2840 d Calc  
Bond 323. Atoms  213 [ N9    G    7  A] ->  223 [ C4    G    7  A]c   1.3703 - Calc  
Bond 324. Atoms  213 [ N9    G    7  A] ->  214 [ C8    G    7  A]c   1.3413 - Calc  
Bond 325. Atoms  212 [ C1'   G    7  A] ->  213 [ N9    G    7  A]cr  1.4685 - Calc  
Bond 326. Atoms  210 [ C2'   G    7  A] ->  212 [ C1'   G    7  A]c   1.4966 - Calc  
Bond 327. Atoms  210 [ C2'   G    7  A] ->  211 [ O2'   G    7  A]ce  1.4281 - Calc  
Bond 328. Atoms  208 [ C3'   G    7  A] ->  210 [ C2'   G    7  A]c   1.5061 - Calc  
Bond 329. Atoms  208 [ C3'   G    7  A] ->  209 [ O3'   G    7  A]ce  1.4324 - Calc  
Bond 330. Atoms  207 [ O4'   G    7  A] ->  212 [ C1'   G    7  A]c   1.4342 - Calc  
Bond 331. Atoms  206 [ C4'   G    7  A] ->  208 [ C3'   G    7  A]c   1.5241 - Calc  
Bond 332. Atoms  206 [ C4'   G    7  A] ->  207 [ O4'   G    7  A]c   1.4529 - Calc  
Bond 333. Atoms  205 [ C5'   G    7  A] ->  206 [ C4'   G    7  A]cr  1.5192 - Calc  
Bond 334. Atoms  204 [ O5'   G    7  A] ->  205 [ C5'   G    7  A]cr  1.4334 - Calc  
Bond 335. Atoms  201 [ P     G    7  A] ->  204 [ O5'   G    7  A]cr  1.6038 - Calc  
Bond 336. Atoms  201 [ P     G    7  A] ->  203 [ OP2   G    7  A]ce  1.4797 - Calc  
Bond 337. Atoms  201 [ P     G    7  A] ->  202 [ OP1   G    7  A]ce  1.4800 - Calc  
Bond 338. Atoms 1189 [ N3  AMP   37  A] -> 1190 [ C4  AMP   37  A]c   1.3322 - CONECT
Bond 339. Atoms 1188 [ C2  AMP   37  A] -> 1189 [ N3  AMP   37  A]c   1.3122 - CONECT
Bond 340. Atoms 1187 [ N1  AMP   37  A] -> 1188 [ C2  AMP   37  A]c   1.3323 - CONECT
Bond 341. Atoms 1185 [ C6  AMP   37  A] -> 1187 [ N1  AMP   37  A]c   1.3444 - CONECT
Bond 342. Atoms 1185 [ C6  AMP   37  A] -> 1186 [ N6  AMP   37  A]ce  1.3252 - CONECT
Bond 343. Atoms 1184 [ C5  AMP   37  A] -> 1190 [ C4  AMP   37  A]c   1.3712 - CONECT
Bond 344. Atoms 1184 [ C5  AMP   37  A] -> 1185 [ C6  AMP   37  A]c   1.4025 - CONECT
Bond 345. Atoms 1183 [ N7  AMP   37  A] -> 1184 [ C5  AMP   37  A]c   1.4119 - CONECT
Bond 346. Atoms 1182 [ C8  AMP   37  A] -> 1183 [ N7  AMP   37  A]c   1.2907 - CONECT
Bond 347. Atoms 1181 [ N9  AMP   37  A] -> 1190 [ C4  AMP   37  A]c   1.3531 - CONECT
Bond 348. Atoms 1181 [ N9  AMP   37  A] -> 1182 [ C8  AMP   37  A]c   1.3322 - CONECT
Bond 349. Atoms 1180 [ C1' AMP   37  A] -> 1181 [ N9  AMP   37  A]cr  1.4238 - CONECT
Bond 350. Atoms 1178 [ C2' AMP   37  A] -> 1180 [ C1' AMP   37  A]c   1.4977 - CONECT
Bond 351. Atoms 1178 [ C2' AMP   37  A] -> 1179 [ O2' AMP   37  A]ce  1.4169 - CONECT
Bond 352. Atoms 1176 [ C3' AMP   37  A] -> 1178 [ C2' AMP   37  A]c   1.4870 - CONECT
Bond 353. Atoms 1176 [ C3' AMP   37  A] -> 1177 [ O3' AMP   37  A]ce  1.4277 - CONECT
Bond 354. Atoms 1175 [ O4' AMP   37  A] -> 1180 [ C1' AMP   37  A]c   1.4197 - CONECT
Bond 355. Atoms 1174 [ C4' AMP   37  A] -> 1176 [ C3' AMP   37  A]c   1.5007 - CONECT
Bond 356. Atoms 1174 [ C4' AMP   37  A] -> 1175 [ O4' AMP   37  A]c   1.4187 - CONECT
Bond 357. Atoms 1173 [ C5' AMP   37  A] -> 1174 [ C4' AMP   37  A]cr  1.4971 - CONECT
Bond 358. Atoms 1172 [ O5' AMP   37  A] -> 1173 [ C5' AMP   37  A]cr  1.4319 - CONECT
Bond 359. Atoms 1168 [ P   AMP   37  A] -> 1172 [ O5' AMP   37  A]cr  1.6088 - CONECT
Bond 360. Atoms 1168 [ P   AMP   37  A] -> 1171 [ O3P AMP   37  A]ce  1.6082 - CONECT
Bond 361. Atoms 1168 [ P   AMP   37  A] -> 1170 [ O2P AMP   37  A]ce  1.4784 - CONECT
Bond 362. Atoms 1168 [ P   AMP   37  A] -> 1169 [ O1P AMP   37  A]ce  1.4806 - CONECT
