# Supplementary material for: RPocket: an intuitive database of RNA pocket topology information with RNA-ligand data resources
Source: BMC Bioinformatics. 2021 Sep 8;22:428. doi: 10.1186/s12859-021-04349-4 (PMC8424408; doi:10.1186/s12859-021-04349-4)
Supplement: Supplementary file 6 — Additional file 6. Folder S2: Interaction info of RNA-ligand complexes. [file 12859_2021_4349_MOESM6_ESM.zip › 12859_2021_4349_MOESM6_ESM/1TOB_TOA/ligplot.bonds]

Bond   0. Atoms  921 [ C6  TOB   29  A] ->  875 [ O5  TOA   28  A]n E 3.5108 - HBPLUS
Bond   1. Atoms  921 [ C6  TOB   29  A] ->  872 [ O2  TOA   28  A]n E 3.0511 - HBPLUS
Bond   2. Atoms  916 [ C1  TOB   29  A] ->  872 [ O2  TOA   28  A]n E 3.5399 - HBPLUS
Bond   3. Atoms  925 [ O6  TOB   29  A] ->  870 [ C5  TOA   28  A]n E 2.7642 - HBPLUS
Bond   4. Atoms  925 [ O6  TOB   29  A] ->  869 [ C4  TOA   28  A]n E 3.4115 - HBPLUS
Bond   5. Atoms  925 [ O6  TOB   29  A] ->  868 [ C3  TOA   28  A]n E 2.8878 - HBPLUS
Bond   6. Atoms  922 [ N1  TOB   29  A] ->  868 [ C3  TOA   28  A]n E 3.7797 - HBPLUS
Bond   7. Atoms  925 [ O6  TOB   29  A] ->  867 [ C2  TOA   28  A]n E 2.3868 - HBPLUS
Bond   8. Atoms  922 [ N1  TOB   29  A] ->  867 [ C2  TOA   28  A]n E 3.5977 - HBPLUS
Bond   9. Atoms  921 [ C6  TOB   29  A] ->  867 [ C2  TOA   28  A]n E 3.2452 - HBPLUS
Bond  10. Atoms  924 [ O5  TOB   29  A] ->  866 [ C1  TOA   28  A]n E 3.0746 - HBPLUS
Bond  11. Atoms  922 [ N1  TOB   29  A] ->  866 [ C1  TOA   28  A]n E 3.7174 - HBPLUS
Bond  12. Atoms  921 [ C6  TOB   29  A] ->  866 [ C1  TOA   28  A]n E 2.3801 - HBPLUS
Bond  13. Atoms  920 [ C5  TOB   29  A] ->  866 [ C1  TOA   28  A]n E 3.2447 - HBPLUS
Bond  14. Atoms  916 [ C1  TOB   29  A] ->  866 [ C1  TOA   28  A]n E 3.5835 - HBPLUS
Bond  15. Atoms  871 [ C6  TOA   28  A] ->  565 [ N4    C   18  A]n E 3.8737 - HBPLUS
Bond  16. Atoms  870 [ C5  TOA   28  A] ->  565 [ N4    C   18  A]n E 3.7155 - HBPLUS
Bond  17. Atoms  871 [ C6  TOA   28  A] ->  532 [ N6    A   17  A]n E 3.4170 - HBPLUS
Bond  18. Atoms  870 [ C5  TOA   28  A] ->  532 [ N6    A   17  A]n E 3.4800 - HBPLUS
Bond  19. Atoms  871 [ C6  TOA   28  A] ->  529 [ N7    A   17  A]n E 3.7745 - HBPLUS
Bond  20. Atoms  876 [ O6  TOA   28  A] ->  473 [ C6    C   15  A]n E 3.2621 - HBPLUS
Bond  21. Atoms  875 [ O5  TOA   28  A] ->  473 [ C6    C   15  A]n E 3.2757 - HBPLUS
Bond  22. Atoms  875 [ O5  TOA   28  A] ->  472 [ C5    C   15  A]n E 3.6907 - HBPLUS
Bond  23. Atoms  876 [ O6  TOA   28  A] ->  465 [ C1'   C   15  A]n E 3.1805 - HBPLUS
Bond  24. Atoms  871 [ C6  TOA   28  A] ->  460 [ O4'   C   15  A]n E 3.7832 - HBPLUS
Bond  25. Atoms  873 [ N3  TOA   28  A] ->  217 [ C4    A    7  A]n E 3.0062 - HBPLUS
Bond  26. Atoms  873 [ N3  TOA   28  A] ->  211 [ C5    A    7  A]n E 3.4711 - HBPLUS
Bond  27. Atoms  873 [ N3  TOA   28  A] ->  209 [ C8    A    7  A]n E 3.3288 - HBPLUS
Bond  28. Atoms  873 [ N3  TOA   28  A] ->  207 [ C1'   A    7  A]n E 3.3231 - HBPLUS
Bond  29. Atoms  873 [ N3  TOA   28  A] ->  205 [ C2'   A    7  A]n E 3.3704 - HBPLUS
Bond  30. Atoms  872 [ O2  TOA   28  A] ->  205 [ C2'   A    7  A]n E 3.3900 - HBPLUS
Bond  31. Atoms  872 [ O2  TOA   28  A] ->  203 [ C3'   A    7  A]n E 2.9173 - HBPLUS
Bond  32. Atoms  867 [ C2  TOA   28  A] ->  202 [ O4'   A    7  A]n E 3.7530 - HBPLUS
Bond  33. Atoms  872 [ O2  TOA   28  A] ->  201 [ C4'   A    7  A]n E 3.4068 - HBPLUS
Bond  34. Atoms  872 [ O2  TOA   28  A] ->  200 [ C5'   A    7  A]n E 3.3414 - HBPLUS
Bond  35. Atoms  867 [ C2  TOA   28  A] ->  200 [ C5'   A    7  A]n E 3.8647 - HBPLUS
Bond  36. Atoms  922 [ N1  TOB   29  A] ->  872 [ O2  TOA   28  A]H E 2.8260 - HBPLUS
Bond  37. Atoms  565 [ N4    C   18  A] ->  874 [ O4  TOA   28  A]H E 3.2716 - HBPLUS
Bond  38. Atoms  921 [ C6  TOB   29  A] ->  925 [ O6  TOB   29  A]cr  1.4390 - Calc  
Bond  39. Atoms  920 [ C5  TOB   29  A] ->  924 [ O5  TOB   29  A]ce  1.4213 - Calc  
Bond  40. Atoms  920 [ C5  TOB   29  A] ->  921 [ C6  TOB   29  A]c   1.5283 - Calc  
Bond  41. Atoms  919 [ C4  TOB   29  A] ->  920 [ C5  TOB   29  A]c   1.5295 - Calc  
Bond  42. Atoms  918 [ C3  TOB   29  A] ->  923 [ N3  TOB   29  A]ce  1.4860 - Calc  
Bond  43. Atoms  918 [ C3  TOB   29  A] ->  919 [ C4  TOB   29  A]c   1.5270 - Calc  
Bond  44. Atoms  917 [ C2  TOB   29  A] ->  918 [ C3  TOB   29  A]c   1.5289 - Calc  
Bond  45. Atoms  916 [ C1  TOB   29  A] ->  922 [ N1  TOB   29  A]ce  1.4793 - Calc  
Bond  46. Atoms  916 [ C1  TOB   29  A] ->  921 [ C6  TOB   29  A]c   1.5210 - Calc  
Bond  47. Atoms  916 [ C1  TOB   29  A] ->  917 [ C2  TOB   29  A]c   1.5226 - Calc  
Bond  48. Atoms  866 [ C1  TOA   28  A] ->  925 [ O6  TOB   29  A]c E 1.3823 - Calc  
Bond  49. Atoms  566 [ C5    C   18  A] ->  567 [ C6    C   18  A]c   1.3495 d Calc  
Bond  50. Atoms  564 [ C4    C   18  A] ->  566 [ C5    C   18  A]c   1.4286 - Calc  
Bond  51. Atoms  564 [ C4    C   18  A] ->  565 [ N4    C   18  A]ce  1.3296 - Calc  
Bond  52. Atoms  563 [ N3    C   18  A] ->  564 [ C4    C   18  A]c   1.3301 d Calc  
Bond  53. Atoms  561 [ C2    C   18  A] ->  563 [ N3    C   18  A]c   1.3512 - Calc  
Bond  54. Atoms  561 [ C2    C   18  A] ->  562 [ O2    C   18  A]ce  1.2289 d Calc  
Bond  55. Atoms  560 [ N1    C   18  A] ->  567 [ C6    C   18  A]c   1.3761 - Calc  
Bond  56. Atoms  560 [ N1    C   18  A] ->  561 [ C2    C   18  A]c   1.3903 - Calc  
Bond  57. Atoms  559 [ C1'   C   18  A] ->  560 [ N1    C   18  A]cr  1.4877 - Calc  
Bond  58. Atoms  557 [ C2'   C   18  A] ->  559 [ C1'   C   18  A]c   1.5031 - Calc  
Bond  59. Atoms  557 [ C2'   C   18  A] ->  558 [ O2'   C   18  A]ce  1.4303 - Calc  
Bond  60. Atoms  555 [ C3'   C   18  A] ->  557 [ C2'   C   18  A]c   1.4987 - Calc  
Bond  61. Atoms  555 [ C3'   C   18  A] ->  556 [ O3'   C   18  A]ce  1.4346 - Calc  
Bond  62. Atoms  554 [ O4'   C   18  A] ->  559 [ C1'   C   18  A]c   1.4300 - Calc  
Bond  63. Atoms  553 [ C4'   C   18  A] ->  555 [ C3'   C   18  A]c   1.5323 - Calc  
Bond  64. Atoms  553 [ C4'   C   18  A] ->  554 [ O4'   C   18  A]c   1.4421 - Calc  
Bond  65. Atoms  552 [ C5'   C   18  A] ->  553 [ C4'   C   18  A]cr  1.5310 - Calc  
Bond  66. Atoms  551 [ O5'   C   18  A] ->  552 [ C5'   C   18  A]cr  1.4396 - Calc  
Bond  67. Atoms  548 [ P     C   18  A] ->  551 [ O5'   C   18  A]cr  1.6164 - Calc  
Bond  68. Atoms  548 [ P     C   18  A] ->  550 [ OP2   C   18  A]ce  1.4809 - Calc  
Bond  69. Atoms  548 [ P     C   18  A] ->  549 [ OP1   C   18  A]ce  1.4798 - Calc  
Bond  70. Atoms  535 [ N3    A   17  A] ->  536 [ C4    A   17  A]c   1.3400 - Calc  
Bond  71. Atoms  534 [ C2    A   17  A] ->  535 [ N3    A   17  A]c   1.3029 d Calc  
Bond  72. Atoms  533 [ N1    A   17  A] ->  534 [ C2    A   17  A]c   1.3307 - Calc  
Bond  73. Atoms  531 [ C6    A   17  A] ->  533 [ N1    A   17  A]c   1.3485 d Calc  
Bond  74. Atoms  531 [ C6    A   17  A] ->  532 [ N6    A   17  A]ce  1.3306 - Calc  
Bond  75. Atoms  530 [ C5    A   17  A] ->  536 [ C4    A   17  A]c   1.3583 d Calc  
Bond  76. Atoms  530 [ C5    A   17  A] ->  531 [ C6    A   17  A]c   1.3923 - Calc  
Bond  77. Atoms  529 [ N7    A   17  A] ->  530 [ C5    A   17  A]c   1.3891 - Calc  
Bond  78. Atoms  528 [ C8    A   17  A] ->  529 [ N7    A   17  A]c   1.3061 d Calc  
Bond  79. Atoms  527 [ N9    A   17  A] ->  536 [ C4    A   17  A]c   1.3530 - Calc  
Bond  80. Atoms  527 [ N9    A   17  A] ->  528 [ C8    A   17  A]c   1.3704 - Calc  
Bond  81. Atoms  526 [ C1'   A   17  A] ->  527 [ N9    A   17  A]cr  1.4683 - Calc  
Bond  82. Atoms  524 [ C2'   A   17  A] ->  526 [ C1'   A   17  A]c   1.5045 - Calc  
Bond  83. Atoms  524 [ C2'   A   17  A] ->  525 [ O2'   A   17  A]ce  1.4210 - Calc  
Bond  84. Atoms  522 [ C3'   A   17  A] ->  524 [ C2'   A   17  A]c   1.4753 - Calc  
Bond  85. Atoms  522 [ C3'   A   17  A] ->  523 [ O3'   A   17  A]ce  1.4430 - Calc  
Bond  86. Atoms  521 [ O4'   A   17  A] ->  526 [ C1'   A   17  A]c   1.4326 - Calc  
Bond  87. Atoms  520 [ C4'   A   17  A] ->  522 [ C3'   A   17  A]c   1.5378 - Calc  
Bond  88. Atoms  520 [ C4'   A   17  A] ->  521 [ O4'   A   17  A]c   1.4339 - Calc  
Bond  89. Atoms  519 [ C5'   A   17  A] ->  520 [ C4'   A   17  A]cr  1.5237 - Calc  
Bond  90. Atoms  518 [ O5'   A   17  A] ->  519 [ C5'   A   17  A]cr  1.4433 - Calc  
Bond  91. Atoms  515 [ P     A   17  A] ->  518 [ O5'   A   17  A]cr  1.6199 - Calc  
Bond  92. Atoms  515 [ P     A   17  A] ->  517 [ OP2   A   17  A]ce  1.4811 - Calc  
Bond  93. Atoms  515 [ P     A   17  A] ->  516 [ OP1   A   17  A]ce  1.4798 - Calc  
Bond  94. Atoms  472 [ C5    C   15  A] ->  473 [ C6    C   15  A]c   1.3410 d Calc  
Bond  95. Atoms  470 [ C4    C   15  A] ->  472 [ C5    C   15  A]c   1.4298 - Calc  
Bond  96. Atoms  470 [ C4    C   15  A] ->  471 [ N4    C   15  A]ce  1.3328 - Calc  
Bond  97. Atoms  469 [ N3    C   15  A] ->  470 [ C4    C   15  A]c   1.3383 d Calc  
Bond  98. Atoms  467 [ C2    C   15  A] ->  469 [ N3    C   15  A]c   1.3597 - Calc  
Bond  99. Atoms  467 [ C2    C   15  A] ->  468 [ O2    C   15  A]ce  1.2289 d Calc  
Bond 100. Atoms  466 [ N1    C   15  A] ->  473 [ C6    C   15  A]c   1.3337 - Calc  
Bond 101. Atoms  466 [ N1    C   15  A] ->  467 [ C2    C   15  A]c   1.3959 - Calc  
Bond 102. Atoms  465 [ C1'   C   15  A] ->  466 [ N1    C   15  A]cr  1.4845 - Calc  
Bond 103. Atoms  463 [ C2'   C   15  A] ->  465 [ C1'   C   15  A]c   1.5226 - Calc  
Bond 104. Atoms  463 [ C2'   C   15  A] ->  464 [ O2'   C   15  A]ce  1.4293 - Calc  
Bond 105. Atoms  461 [ C3'   C   15  A] ->  463 [ C2'   C   15  A]c   1.4906 - Calc  
Bond 106. Atoms  461 [ C3'   C   15  A] ->  462 [ O3'   C   15  A]ce  1.4402 - Calc  
Bond 107. Atoms  460 [ O4'   C   15  A] ->  465 [ C1'   C   15  A]c   1.4441 - Calc  
Bond 108. Atoms  459 [ C4'   C   15  A] ->  461 [ C3'   C   15  A]c   1.5245 - Calc  
Bond 109. Atoms  459 [ C4'   C   15  A] ->  460 [ O4'   C   15  A]c   1.4251 - Calc  
Bond 110. Atoms  458 [ C5'   C   15  A] ->  459 [ C4'   C   15  A]cr  1.5277 - Calc  
Bond 111. Atoms  457 [ O5'   C   15  A] ->  458 [ C5'   C   15  A]cr  1.4384 - Calc  
Bond 112. Atoms  454 [ P     C   15  A] ->  457 [ O5'   C   15  A]cr  1.6191 - Calc  
Bond 113. Atoms  454 [ P     C   15  A] ->  456 [ OP2   C   15  A]ce  1.4800 - Calc  
Bond 114. Atoms  454 [ P     C   15  A] ->  455 [ OP1   C   15  A]ce  1.4780 - Calc  
Bond 115. Atoms  216 [ N3    A    7  A] ->  217 [ C4    A    7  A]c   1.3563 - Calc  
Bond 116. Atoms  215 [ C2    A    7  A] ->  216 [ N3    A    7  A]c   1.3303 d Calc  
Bond 117. Atoms  214 [ N1    A    7  A] ->  215 [ C2    A    7  A]c   1.3253 - Calc  
Bond 118. Atoms  212 [ C6    A    7  A] ->  214 [ N1    A    7  A]c   1.3385 d Calc  
Bond 119. Atoms  212 [ C6    A    7  A] ->  213 [ N6    A    7  A]ce  1.3328 - Calc  
Bond 120. Atoms  211 [ C5    A    7  A] ->  217 [ C4    A    7  A]c   1.3705 d Calc  
Bond 121. Atoms  211 [ C5    A    7  A] ->  212 [ C6    A    7  A]c   1.4011 - Calc  
Bond 122. Atoms  210 [ N7    A    7  A] ->  211 [ C5    A    7  A]c   1.3886 - Calc  
Bond 123. Atoms  209 [ C8    A    7  A] ->  210 [ N7    A    7  A]c   1.3008 d Calc  
Bond 124. Atoms  208 [ N9    A    7  A] ->  217 [ C4    A    7  A]c   1.3908 - Calc  
Bond 125. Atoms  208 [ N9    A    7  A] ->  209 [ C8    A    7  A]c   1.3709 - Calc  
Bond 126. Atoms  207 [ C1'   A    7  A] ->  208 [ N9    A    7  A]cr  1.4890 - Calc  
Bond 127. Atoms  205 [ C2'   A    7  A] ->  207 [ C1'   A    7  A]c   1.5128 - Calc  
Bond 128. Atoms  205 [ C2'   A    7  A] ->  206 [ O2'   A    7  A]ce  1.4276 - Calc  
Bond 129. Atoms  203 [ C3'   A    7  A] ->  205 [ C2'   A    7  A]c   1.5189 - Calc  
Bond 130. Atoms  203 [ C3'   A    7  A] ->  204 [ O3'   A    7  A]ce  1.4397 - Calc  
Bond 131. Atoms  202 [ O4'   A    7  A] ->  207 [ C1'   A    7  A]c   1.4427 - Calc  
Bond 132. Atoms  201 [ C4'   A    7  A] ->  203 [ C3'   A    7  A]c   1.5324 - Calc  
Bond 133. Atoms  201 [ C4'   A    7  A] ->  202 [ O4'   A    7  A]c   1.4322 - Calc  
Bond 134. Atoms  200 [ C5'   A    7  A] ->  201 [ C4'   A    7  A]cr  1.5445 - Calc  
Bond 135. Atoms  199 [ O5'   A    7  A] ->  200 [ C5'   A    7  A]cr  1.4458 - Calc  
Bond 136. Atoms  196 [ P     A    7  A] ->  199 [ O5'   A    7  A]cr  1.6154 - Calc  
Bond 137. Atoms  196 [ P     A    7  A] ->  198 [ OP2   A    7  A]ce  1.4794 - Calc  
Bond 138. Atoms  196 [ P     A    7  A] ->  197 [ OP1   A    7  A]ce  1.4776 - Calc  
Bond 139. Atoms  871 [ C6  TOA   28  A] ->  876 [ O6  TOA   28  A]ce  1.4206 - CONECT
Bond 140. Atoms  870 [ C5  TOA   28  A] ->  875 [ O5  TOA   28  A]c   1.4440 - CONECT
Bond 141. Atoms  870 [ C5  TOA   28  A] ->  871 [ C6  TOA   28  A]cr  1.5161 - CONECT
Bond 142. Atoms  869 [ C4  TOA   28  A] ->  874 [ O4  TOA   28  A]ce  1.4213 - CONECT
Bond 143. Atoms  869 [ C4  TOA   28  A] ->  870 [ C5  TOA   28  A]c   1.5262 - CONECT
Bond 144. Atoms  868 [ C3  TOA   28  A] ->  873 [ N3  TOA   28  A]ce  1.4790 - CONECT
Bond 145. Atoms  868 [ C3  TOA   28  A] ->  869 [ C4  TOA   28  A]c   1.5240 - CONECT
Bond 146. Atoms  867 [ C2  TOA   28  A] ->  872 [ O2  TOA   28  A]ce  1.4204 - CONECT
Bond 147. Atoms  867 [ C2  TOA   28  A] ->  868 [ C3  TOA   28  A]c   1.5226 - CONECT
Bond 148. Atoms  866 [ C1  TOA   28  A] ->  875 [ O5  TOA   28  A]c   1.4332 - CONECT
Bond 149. Atoms  866 [ C1  TOA   28  A] ->  867 [ C2  TOA   28  A]c   1.5268 - CONECT
