# Supplementary material for: RPocket: an intuitive database of RNA pocket topology information with RNA-ligand data resources
Source: BMC Bioinformatics. 2021 Sep 8;22:428. doi: 10.1186/s12859-021-04349-4 (PMC8424408; doi:10.1186/s12859-021-04349-4)
Supplement: Supplementary file 6 — Additional file 6. Folder S2: Interaction info of RNA-ligand complexes. [file 12859_2021_4349_MOESM6_ESM.zip › 12859_2021_4349_MOESM6_ESM/1TOB_TOB_TOC/ligplot.bonds]

Bond   0. Atoms  921 [ C6  TOB   29  A] ->  875 [ O5  TOA   28  A]n E 3.5108 - HBPLUS
Bond   1. Atoms  921 [ C6  TOB   29  A] ->  872 [ O2  TOA   28  A]n E 3.0511 - HBPLUS
Bond   2. Atoms  916 [ C1  TOB   29  A] ->  872 [ O2  TOA   28  A]n E 3.5399 - HBPLUS
Bond   3. Atoms  925 [ O6  TOB   29  A] ->  870 [ C5  TOA   28  A]n E 2.7642 - HBPLUS
Bond   4. Atoms  925 [ O6  TOB   29  A] ->  869 [ C4  TOA   28  A]n E 3.4115 - HBPLUS
Bond   5. Atoms  925 [ O6  TOB   29  A] ->  868 [ C3  TOA   28  A]n E 2.8878 - HBPLUS
Bond   6. Atoms  922 [ N1  TOB   29  A] ->  868 [ C3  TOA   28  A]n E 3.7797 - HBPLUS
Bond   7. Atoms  925 [ O6  TOB   29  A] ->  867 [ C2  TOA   28  A]n E 2.3868 - HBPLUS
Bond   8. Atoms  922 [ N1  TOB   29  A] ->  867 [ C2  TOA   28  A]n E 3.5977 - HBPLUS
Bond   9. Atoms  921 [ C6  TOB   29  A] ->  867 [ C2  TOA   28  A]n E 3.2452 - HBPLUS
Bond  10. Atoms  924 [ O5  TOB   29  A] ->  866 [ C1  TOA   28  A]n E 3.0746 - HBPLUS
Bond  11. Atoms  922 [ N1  TOB   29  A] ->  866 [ C1  TOA   28  A]n E 3.7174 - HBPLUS
Bond  12. Atoms  921 [ C6  TOB   29  A] ->  866 [ C1  TOA   28  A]n E 2.3801 - HBPLUS
Bond  13. Atoms  920 [ C5  TOB   29  A] ->  866 [ C1  TOA   28  A]n E 3.2447 - HBPLUS
Bond  14. Atoms  916 [ C1  TOB   29  A] ->  866 [ C1  TOA   28  A]n E 3.5835 - HBPLUS
Bond  15. Atoms  891 [ C2  TOC   30  A] ->  456 [ OP2   C   15  A]n E 3.1152 - HBPLUS
Bond  16. Atoms  890 [ C1  TOC   30  A] ->  456 [ OP2   C   15  A]n E 3.6959 - HBPLUS
Bond  17. Atoms  892 [ C3  TOC   30  A] ->  422 [ OP2   G   14  A]n E 3.6536 - HBPLUS
Bond  18. Atoms  891 [ C2  TOC   30  A] ->  422 [ OP2   G   14  A]n E 3.5972 - HBPLUS
Bond  19. Atoms  893 [ C4  TOC   30  A] ->  421 [ OP1   G   14  A]n E 3.8608 - HBPLUS
Bond  20. Atoms  892 [ C3  TOC   30  A] ->  421 [ OP1   G   14  A]n E 3.5084 - HBPLUS
Bond  21. Atoms  891 [ C2  TOC   30  A] ->  421 [ OP1   G   14  A]n E 3.8544 - HBPLUS
Bond  22. Atoms  892 [ C3  TOC   30  A] ->  374 [ O4    U   12  A]n E 2.9346 - HBPLUS
Bond  23. Atoms  891 [ C2  TOC   30  A] ->  374 [ O4    U   12  A]n E 3.3445 - HBPLUS
Bond  24. Atoms  896 [ N2  TOC   30  A] ->  373 [ C4    U   12  A]n E 3.5677 - HBPLUS
Bond  25. Atoms  920 [ C5  TOB   29  A] ->  344 [ O4    U   11  A]n E 3.4939 - HBPLUS
Bond  26. Atoms  919 [ C4  TOB   29  A] ->  344 [ O4    U   11  A]n E 3.6346 - HBPLUS
Bond  27. Atoms  918 [ C3  TOB   29  A] ->  344 [ O4    U   11  A]n E 3.8253 - HBPLUS
Bond  28. Atoms  918 [ C3  TOB   29  A] ->  315 [ C5    U   10  A]n E 3.8008 - HBPLUS
Bond  29. Atoms  916 [ C1  TOB   29  A] ->  315 [ C5    U   10  A]n E 3.6418 - HBPLUS
Bond  30. Atoms  921 [ C6  TOB   29  A] ->  314 [ O4    U   10  A]n E 3.6013 - HBPLUS
Bond  31. Atoms  920 [ C5  TOB   29  A] ->  314 [ O4    U   10  A]n E 3.4770 - HBPLUS
Bond  32. Atoms  916 [ C1  TOB   29  A] ->  314 [ O4    U   10  A]n E 3.3972 - HBPLUS
Bond  33. Atoms  916 [ C1  TOB   29  A] ->  313 [ C4    U   10  A]n E 3.8923 - HBPLUS
Bond  34. Atoms  922 [ N1  TOB   29  A] ->  278 [ C5    G    9  A]n E 3.8367 - HBPLUS
Bond  35. Atoms  916 [ C1  TOB   29  A] ->  277 [ N7    G    9  A]n E 3.4745 - HBPLUS
Bond  36. Atoms  922 [ N1  TOB   29  A] ->  276 [ C8    G    9  A]n E 3.6769 - HBPLUS
Bond  37. Atoms  917 [ C2  TOB   29  A] ->  231 [ OP2   G    8  A]n E 3.7791 - HBPLUS
Bond  38. Atoms  916 [ C1  TOB   29  A] ->  231 [ OP2   G    8  A]n E 3.8678 - HBPLUS
Bond  39. Atoms  923 [ N3  TOB   29  A] ->  898 [ O1  TOC   30  A]i E 2.9054 - HBPLUS
Bond  40. Atoms  896 [ N2  TOC   30  A] ->  924 [ O5  TOB   29  A]i E 3.1648 - HBPLUS
Bond  41. Atoms  922 [ N1  TOB   29  A] ->  872 [ O2  TOA   28  A]H E 2.8260 - HBPLUS
Bond  42. Atoms  896 [ N2  TOC   30  A] ->  456 [ OP2   C   15  A]H E 2.7737 - HBPLUS
Bond  43. Atoms  896 [ N2  TOC   30  A] ->  422 [ OP2   G   14  A]H E 3.0792 - HBPLUS
Bond  44. Atoms  896 [ N2  TOC   30  A] ->  374 [ O4    U   12  A]H E 2.6669 - HBPLUS
Bond  45. Atoms  923 [ N3  TOB   29  A] ->  299 [ OP2   U   10  A]H E 3.2707 - HBPLUS
Bond  46. Atoms  922 [ N1  TOB   29  A] ->  277 [ N7    G    9  A]H E 2.8560 - HBPLUS
Bond  47. Atoms  922 [ N1  TOB   29  A] ->  231 [ OP2   G    8  A]H E 3.0145 - HBPLUS
Bond  48. Atoms  871 [ C6  TOA   28  A] ->  876 [ O6  TOA   28  A]ce  1.4206 - Calc  
Bond  49. Atoms  870 [ C5  TOA   28  A] ->  875 [ O5  TOA   28  A]c   1.4440 - Calc  
Bond  50. Atoms  870 [ C5  TOA   28  A] ->  871 [ C6  TOA   28  A]cr  1.5161 - Calc  
Bond  51. Atoms  869 [ C4  TOA   28  A] ->  874 [ O4  TOA   28  A]ce  1.4213 - Calc  
Bond  52. Atoms  869 [ C4  TOA   28  A] ->  870 [ C5  TOA   28  A]c   1.5262 - Calc  
Bond  53. Atoms  868 [ C3  TOA   28  A] ->  873 [ N3  TOA   28  A]ce  1.4790 - Calc  
Bond  54. Atoms  868 [ C3  TOA   28  A] ->  869 [ C4  TOA   28  A]c   1.5240 - Calc  
Bond  55. Atoms  867 [ C2  TOA   28  A] ->  872 [ O2  TOA   28  A]ce  1.4204 - Calc  
Bond  56. Atoms  867 [ C2  TOA   28  A] ->  868 [ C3  TOA   28  A]c   1.5226 - Calc  
Bond  57. Atoms  866 [ C1  TOA   28  A] ->  925 [ O6  TOB   29  A]c E 1.3823 - Calc  
Bond  58. Atoms  866 [ C1  TOA   28  A] ->  875 [ O5  TOA   28  A]c   1.4332 - Calc  
Bond  59. Atoms  866 [ C1  TOA   28  A] ->  867 [ C2  TOA   28  A]c   1.5268 - Calc  
Bond  60. Atoms  472 [ C5    C   15  A] ->  473 [ C6    C   15  A]c   1.3410 d Calc  
Bond  61. Atoms  470 [ C4    C   15  A] ->  472 [ C5    C   15  A]c   1.4298 - Calc  
Bond  62. Atoms  470 [ C4    C   15  A] ->  471 [ N4    C   15  A]ce  1.3328 - Calc  
Bond  63. Atoms  469 [ N3    C   15  A] ->  470 [ C4    C   15  A]c   1.3383 d Calc  
Bond  64. Atoms  467 [ C2    C   15  A] ->  469 [ N3    C   15  A]c   1.3597 - Calc  
Bond  65. Atoms  467 [ C2    C   15  A] ->  468 [ O2    C   15  A]ce  1.2289 d Calc  
Bond  66. Atoms  466 [ N1    C   15  A] ->  473 [ C6    C   15  A]c   1.3337 - Calc  
Bond  67. Atoms  466 [ N1    C   15  A] ->  467 [ C2    C   15  A]c   1.3959 - Calc  
Bond  68. Atoms  465 [ C1'   C   15  A] ->  466 [ N1    C   15  A]cr  1.4845 - Calc  
Bond  69. Atoms  463 [ C2'   C   15  A] ->  465 [ C1'   C   15  A]c   1.5226 - Calc  
Bond  70. Atoms  463 [ C2'   C   15  A] ->  464 [ O2'   C   15  A]ce  1.4293 - Calc  
Bond  71. Atoms  461 [ C3'   C   15  A] ->  463 [ C2'   C   15  A]c   1.4906 - Calc  
Bond  72. Atoms  461 [ C3'   C   15  A] ->  462 [ O3'   C   15  A]ce  1.4402 - Calc  
Bond  73. Atoms  460 [ O4'   C   15  A] ->  465 [ C1'   C   15  A]c   1.4441 - Calc  
Bond  74. Atoms  459 [ C4'   C   15  A] ->  461 [ C3'   C   15  A]c   1.5245 - Calc  
Bond  75. Atoms  459 [ C4'   C   15  A] ->  460 [ O4'   C   15  A]c   1.4251 - Calc  
Bond  76. Atoms  458 [ C5'   C   15  A] ->  459 [ C4'   C   15  A]cr  1.5277 - Calc  
Bond  77. Atoms  457 [ O5'   C   15  A] ->  458 [ C5'   C   15  A]cr  1.4384 - Calc  
Bond  78. Atoms  454 [ P     C   15  A] ->  457 [ O5'   C   15  A]cr  1.6191 - Calc  
Bond  79. Atoms  454 [ P     C   15  A] ->  456 [ OP2   C   15  A]ce  1.4800 - Calc  
Bond  80. Atoms  454 [ P     C   15  A] ->  455 [ OP1   C   15  A]ce  1.4780 - Calc  
Bond  81. Atoms  441 [ N3    G   14  A] ->  442 [ C4    G   14  A]c   1.3538 - Calc  
Bond  82. Atoms  439 [ C2    G   14  A] ->  441 [ N3    G   14  A]c   1.3352 d Calc  
Bond  83. Atoms  439 [ C2    G   14  A] ->  440 [ N2    G   14  A]ce  1.3317 - Calc  
Bond  84. Atoms  438 [ N1    G   14  A] ->  439 [ C2    G   14  A]c   1.3779 - Calc  
Bond  85. Atoms  436 [ C6    G   14  A] ->  438 [ N1    G   14  A]c   1.3852 - Calc  
Bond  86. Atoms  436 [ C6    G   14  A] ->  437 [ O6    G   14  A]ce  1.2285 d Calc  
Bond  87. Atoms  435 [ C5    G   14  A] ->  442 [ C4    G   14  A]c   1.3718 d Calc  
Bond  88. Atoms  435 [ C5    G   14  A] ->  436 [ C6    G   14  A]c   1.4204 - Calc  
Bond  89. Atoms  434 [ N7    G   14  A] ->  435 [ C5    G   14  A]c   1.3886 - Calc  
Bond  90. Atoms  433 [ C8    G   14  A] ->  434 [ N7    G   14  A]c   1.3049 d Calc  
Bond  91. Atoms  432 [ N9    G   14  A] ->  442 [ C4    G   14  A]c   1.3739 - Calc  
Bond  92. Atoms  432 [ N9    G   14  A] ->  433 [ C8    G   14  A]c   1.3725 - Calc  
Bond  93. Atoms  431 [ C1'   G   14  A] ->  432 [ N9    G   14  A]cr  1.4858 - Calc  
Bond  94. Atoms  429 [ C2'   G   14  A] ->  431 [ C1'   G   14  A]c   1.5173 - Calc  
Bond  95. Atoms  429 [ C2'   G   14  A] ->  430 [ O2'   G   14  A]ce  1.4225 - Calc  
Bond  96. Atoms  427 [ C3'   G   14  A] ->  429 [ C2'   G   14  A]c   1.4975 - Calc  
Bond  97. Atoms  427 [ C3'   G   14  A] ->  428 [ O3'   G   14  A]ce  1.4524 - Calc  
Bond  98. Atoms  426 [ O4'   G   14  A] ->  431 [ C1'   G   14  A]c   1.4424 - Calc  
Bond  99. Atoms  425 [ C4'   G   14  A] ->  427 [ C3'   G   14  A]c   1.5278 - Calc  
Bond 100. Atoms  425 [ C4'   G   14  A] ->  426 [ O4'   G   14  A]c   1.4419 - Calc  
Bond 101. Atoms  424 [ C5'   G   14  A] ->  425 [ C4'   G   14  A]cr  1.5266 - Calc  
Bond 102. Atoms  423 [ O5'   G   14  A] ->  424 [ C5'   G   14  A]cr  1.4365 - Calc  
Bond 103. Atoms  420 [ P     G   14  A] ->  423 [ O5'   G   14  A]cr  1.6179 - Calc  
Bond 104. Atoms  420 [ P     G   14  A] ->  422 [ OP2   G   14  A]ce  1.4794 - Calc  
Bond 105. Atoms  420 [ P     G   14  A] ->  421 [ OP1   G   14  A]ce  1.4812 - Calc  
Bond 106. Atoms  375 [ C5    U   12  A] ->  376 [ C6    U   12  A]c   1.3469 - Calc  
Bond 107. Atoms  373 [ C4    U   12  A] ->  375 [ C5    U   12  A]c   1.4367 - Calc  
Bond 108. Atoms  373 [ C4    U   12  A] ->  374 [ O4    U   12  A]ce  1.2271 d Calc  
Bond 109. Atoms  372 [ N3    U   12  A] ->  373 [ C4    U   12  A]c   1.3843 - Calc  
Bond 110. Atoms  370 [ C2    U   12  A] ->  372 [ N3    U   12  A]c   1.3763 - Calc  
Bond 111. Atoms  370 [ C2    U   12  A] ->  371 [ O2    U   12  A]ce  1.2269 d Calc  
Bond 112. Atoms  369 [ N1    U   12  A] ->  376 [ C6    U   12  A]c   1.3610 - Calc  
Bond 113. Atoms  369 [ N1    U   12  A] ->  370 [ C2    U   12  A]c   1.3851 - Calc  
Bond 114. Atoms  368 [ C1'   U   12  A] ->  369 [ N1    U   12  A]cr  1.4895 - Calc  
Bond 115. Atoms  366 [ C2'   U   12  A] ->  368 [ C1'   U   12  A]c   1.5136 - Calc  
Bond 116. Atoms  366 [ C2'   U   12  A] ->  367 [ O2'   U   12  A]ce  1.4322 - Calc  
Bond 117. Atoms  364 [ C3'   U   12  A] ->  366 [ C2'   U   12  A]c   1.4918 - Calc  
Bond 118. Atoms  364 [ C3'   U   12  A] ->  365 [ O3'   U   12  A]ce  1.4346 - Calc  
Bond 119. Atoms  363 [ O4'   U   12  A] ->  368 [ C1'   U   12  A]c   1.4501 - Calc  
Bond 120. Atoms  362 [ C4'   U   12  A] ->  364 [ C3'   U   12  A]c   1.5038 - Calc  
Bond 121. Atoms  362 [ C4'   U   12  A] ->  363 [ O4'   U   12  A]c   1.4459 - Calc  
Bond 122. Atoms  361 [ C5'   U   12  A] ->  362 [ C4'   U   12  A]cr  1.5270 - Calc  
Bond 123. Atoms  360 [ O5'   U   12  A] ->  361 [ C5'   U   12  A]cr  1.4367 - Calc  
Bond 124. Atoms  357 [ P     U   12  A] ->  360 [ O5'   U   12  A]cr  1.6123 - Calc  
Bond 125. Atoms  357 [ P     U   12  A] ->  359 [ OP2   U   12  A]ce  1.4809 - Calc  
Bond 126. Atoms  357 [ P     U   12  A] ->  358 [ OP1   U   12  A]ce  1.4803 - Calc  
Bond 127. Atoms  345 [ C5    U   11  A] ->  346 [ C6    U   11  A]c   1.3544 - Calc  
Bond 128. Atoms  343 [ C4    U   11  A] ->  345 [ C5    U   11  A]c   1.4451 - Calc  
Bond 129. Atoms  343 [ C4    U   11  A] ->  344 [ O4    U   11  A]ce  1.2295 d Calc  
Bond 130. Atoms  342 [ N3    U   11  A] ->  343 [ C4    U   11  A]c   1.3772 - Calc  
Bond 131. Atoms  340 [ C2    U   11  A] ->  342 [ N3    U   11  A]c   1.3724 - Calc  
Bond 132. Atoms  340 [ C2    U   11  A] ->  341 [ O2    U   11  A]ce  1.2280 d Calc  
Bond 133. Atoms  339 [ N1    U   11  A] ->  346 [ C6    U   11  A]c   1.3697 - Calc  
Bond 134. Atoms  339 [ N1    U   11  A] ->  340 [ C2    U   11  A]c   1.3803 - Calc  
Bond 135. Atoms  338 [ C1'   U   11  A] ->  339 [ N1    U   11  A]cr  1.4890 - Calc  
Bond 136. Atoms  336 [ C2'   U   11  A] ->  338 [ C1'   U   11  A]c   1.5053 - Calc  
Bond 137. Atoms  336 [ C2'   U   11  A] ->  337 [ O2'   U   11  A]ce  1.4335 - Calc  
Bond 138. Atoms  334 [ C3'   U   11  A] ->  336 [ C2'   U   11  A]c   1.4974 - Calc  
Bond 139. Atoms  334 [ C3'   U   11  A] ->  335 [ O3'   U   11  A]ce  1.4373 - Calc  
Bond 140. Atoms  333 [ O4'   U   11  A] ->  338 [ C1'   U   11  A]c   1.4474 - Calc  
Bond 141. Atoms  332 [ C4'   U   11  A] ->  334 [ C3'   U   11  A]c   1.5224 - Calc  
Bond 142. Atoms  332 [ C4'   U   11  A] ->  333 [ O4'   U   11  A]c   1.4439 - Calc  
Bond 143. Atoms  331 [ C5'   U   11  A] ->  332 [ C4'   U   11  A]cr  1.5406 - Calc  
Bond 144. Atoms  330 [ O5'   U   11  A] ->  331 [ C5'   U   11  A]cr  1.4383 - Calc  
Bond 145. Atoms  327 [ P     U   11  A] ->  330 [ O5'   U   11  A]cr  1.6165 - Calc  
Bond 146. Atoms  327 [ P     U   11  A] ->  329 [ OP2   U   11  A]ce  1.4799 - Calc  
Bond 147. Atoms  327 [ P     U   11  A] ->  328 [ OP1   U   11  A]ce  1.4790 - Calc  
Bond 148. Atoms  315 [ C5    U   10  A] ->  316 [ C6    U   10  A]c   1.3452 - Calc  
Bond 149. Atoms  313 [ C4    U   10  A] ->  315 [ C5    U   10  A]c   1.4374 - Calc  
Bond 150. Atoms  313 [ C4    U   10  A] ->  314 [ O4    U   10  A]ce  1.2246 d Calc  
Bond 151. Atoms  312 [ N3    U   10  A] ->  313 [ C4    U   10  A]c   1.3823 - Calc  
Bond 152. Atoms  310 [ C2    U   10  A] ->  312 [ N3    U   10  A]c   1.3776 - Calc  
Bond 153. Atoms  310 [ C2    U   10  A] ->  311 [ O2    U   10  A]ce  1.2294 d Calc  
Bond 154. Atoms  309 [ N1    U   10  A] ->  316 [ C6    U   10  A]c   1.3717 - Calc  
Bond 155. Atoms  309 [ N1    U   10  A] ->  310 [ C2    U   10  A]c   1.3906 - Calc  
Bond 156. Atoms  308 [ C1'   U   10  A] ->  309 [ N1    U   10  A]cr  1.4948 - Calc  
Bond 157. Atoms  306 [ C2'   U   10  A] ->  308 [ C1'   U   10  A]c   1.5113 - Calc  
Bond 158. Atoms  306 [ C2'   U   10  A] ->  307 [ O2'   U   10  A]ce  1.4296 - Calc  
Bond 159. Atoms  304 [ C3'   U   10  A] ->  306 [ C2'   U   10  A]c   1.5014 - Calc  
Bond 160. Atoms  304 [ C3'   U   10  A] ->  305 [ O3'   U   10  A]ce  1.4432 - Calc  
Bond 161. Atoms  303 [ O4'   U   10  A] ->  308 [ C1'   U   10  A]c   1.4356 - Calc  
Bond 162. Atoms  302 [ C4'   U   10  A] ->  304 [ C3'   U   10  A]c   1.5329 - Calc  
Bond 163. Atoms  302 [ C4'   U   10  A] ->  303 [ O4'   U   10  A]c   1.4437 - Calc  
Bond 164. Atoms  301 [ C5'   U   10  A] ->  302 [ C4'   U   10  A]cr  1.5299 - Calc  
Bond 165. Atoms  300 [ O5'   U   10  A] ->  301 [ C5'   U   10  A]cr  1.4338 - Calc  
Bond 166. Atoms  297 [ P     U   10  A] ->  300 [ O5'   U   10  A]cr  1.6131 - Calc  
Bond 167. Atoms  297 [ P     U   10  A] ->  299 [ OP2   U   10  A]ce  1.4855 - Calc  
Bond 168. Atoms  297 [ P     U   10  A] ->  298 [ OP1   U   10  A]ce  1.4798 - Calc  
Bond 169. Atoms  284 [ N3    G    9  A] ->  285 [ C4    G    9  A]c   1.3588 - Calc  
Bond 170. Atoms  282 [ C2    G    9  A] ->  284 [ N3    G    9  A]c   1.3401 d Calc  
Bond 171. Atoms  282 [ C2    G    9  A] ->  283 [ N2    G    9  A]ce  1.3331 - Calc  
Bond 172. Atoms  281 [ N1    G    9  A] ->  282 [ C2    G    9  A]c   1.3786 - Calc  
Bond 173. Atoms  279 [ C6    G    9  A] ->  281 [ N1    G    9  A]c   1.3750 - Calc  
Bond 174. Atoms  279 [ C6    G    9  A] ->  280 [ O6    G    9  A]ce  1.2277 d Calc  
Bond 175. Atoms  278 [ C5    G    9  A] ->  285 [ C4    G    9  A]c   1.3705 d Calc  
Bond 176. Atoms  278 [ C5    G    9  A] ->  279 [ C6    G    9  A]c   1.4104 - Calc  
Bond 177. Atoms  277 [ N7    G    9  A] ->  278 [ C5    G    9  A]c   1.3835 - Calc  
Bond 178. Atoms  276 [ C8    G    9  A] ->  277 [ N7    G    9  A]c   1.2937 d Calc  
Bond 179. Atoms  275 [ N9    G    9  A] ->  285 [ C4    G    9  A]c   1.3823 - Calc  
Bond 180. Atoms  275 [ N9    G    9  A] ->  276 [ C8    G    9  A]c   1.3719 - Calc  
Bond 181. Atoms  274 [ C1'   G    9  A] ->  275 [ N9    G    9  A]cr  1.4815 - Calc  
Bond 182. Atoms  272 [ C2'   G    9  A] ->  274 [ C1'   G    9  A]c   1.5299 - Calc  
Bond 183. Atoms  272 [ C2'   G    9  A] ->  273 [ O2'   G    9  A]ce  1.4323 - Calc  
Bond 184. Atoms  270 [ C3'   G    9  A] ->  272 [ C2'   G    9  A]c   1.5003 - Calc  
Bond 185. Atoms  270 [ C3'   G    9  A] ->  271 [ O3'   G    9  A]ce  1.4398 - Calc  
Bond 186. Atoms  269 [ O4'   G    9  A] ->  274 [ C1'   G    9  A]c   1.4422 - Calc  
Bond 187. Atoms  268 [ C4'   G    9  A] ->  270 [ C3'   G    9  A]c   1.5203 - Calc  
Bond 188. Atoms  268 [ C4'   G    9  A] ->  269 [ O4'   G    9  A]c   1.4408 - Calc  
Bond 189. Atoms  267 [ C5'   G    9  A] ->  268 [ C4'   G    9  A]cr  1.5238 - Calc  
Bond 190. Atoms  266 [ O5'   G    9  A] ->  267 [ C5'   G    9  A]cr  1.4329 - Calc  
Bond 191. Atoms  263 [ P     G    9  A] ->  266 [ O5'   G    9  A]cr  1.6145 - Calc  
Bond 192. Atoms  263 [ P     G    9  A] ->  265 [ OP2   G    9  A]ce  1.4821 - Calc  
Bond 193. Atoms  263 [ P     G    9  A] ->  264 [ OP1   G    9  A]ce  1.4784 - Calc  
Bond 194. Atoms  250 [ N3    G    8  A] ->  251 [ C4    G    8  A]c   1.3528 - Calc  
Bond 195. Atoms  248 [ C2    G    8  A] ->  250 [ N3    G    8  A]c   1.3329 d Calc  
Bond 196. Atoms  248 [ C2    G    8  A] ->  249 [ N2    G    8  A]ce  1.3301 - Calc  
Bond 197. Atoms  247 [ N1    G    8  A] ->  248 [ C2    G    8  A]c   1.3792 - Calc  
Bond 198. Atoms  245 [ C6    G    8  A] ->  247 [ N1    G    8  A]c   1.3813 - Calc  
Bond 199. Atoms  245 [ C6    G    8  A] ->  246 [ O6    G    8  A]ce  1.2257 d Calc  
Bond 200. Atoms  244 [ C5    G    8  A] ->  251 [ C4    G    8  A]c   1.3691 d Calc  
Bond 201. Atoms  244 [ C5    G    8  A] ->  245 [ C6    G    8  A]c   1.4141 - Calc  
Bond 202. Atoms  243 [ N7    G    8  A] ->  244 [ C5    G    8  A]c   1.3903 - Calc  
Bond 203. Atoms  242 [ C8    G    8  A] ->  243 [ N7    G    8  A]c   1.3040 d Calc  
Bond 204. Atoms  241 [ N9    G    8  A] ->  251 [ C4    G    8  A]c   1.3689 - Calc  
Bond 205. Atoms  241 [ N9    G    8  A] ->  242 [ C8    G    8  A]c   1.3713 - Calc  
Bond 206. Atoms  240 [ C1'   G    8  A] ->  241 [ N9    G    8  A]cr  1.4785 - Calc  
Bond 207. Atoms  238 [ C2'   G    8  A] ->  240 [ C1'   G    8  A]c   1.5183 - Calc  
Bond 208. Atoms  238 [ C2'   G    8  A] ->  239 [ O2'   G    8  A]ce  1.4325 - Calc  
Bond 209. Atoms  236 [ C3'   G    8  A] ->  238 [ C2'   G    8  A]c   1.4929 - Calc  
Bond 210. Atoms  236 [ C3'   G    8  A] ->  237 [ O3'   G    8  A]ce  1.4332 - Calc  
Bond 211. Atoms  235 [ O4'   G    8  A] ->  240 [ C1'   G    8  A]c   1.4377 - Calc  
Bond 212. Atoms  234 [ C4'   G    8  A] ->  236 [ C3'   G    8  A]c   1.5301 - Calc  
Bond 213. Atoms  234 [ C4'   G    8  A] ->  235 [ O4'   G    8  A]c   1.4405 - Calc  
Bond 214. Atoms  233 [ C5'   G    8  A] ->  234 [ C4'   G    8  A]cr  1.5260 - Calc  
Bond 215. Atoms  232 [ O5'   G    8  A] ->  233 [ C5'   G    8  A]cr  1.4377 - Calc  
Bond 216. Atoms  229 [ P     G    8  A] ->  232 [ O5'   G    8  A]cr  1.6093 - Calc  
Bond 217. Atoms  229 [ P     G    8  A] ->  231 [ OP2   G    8  A]ce  1.4831 - Calc  
Bond 218. Atoms  229 [ P     G    8  A] ->  230 [ OP1   G    8  A]ce  1.4810 - Calc  
Bond 219. Atoms  921 [ C6  TOB   29  A] ->  925 [ O6  TOB   29  A]cr  1.4390 - CONECT
Bond 220. Atoms  920 [ C5  TOB   29  A] ->  924 [ O5  TOB   29  A]ce  1.4213 - CONECT
Bond 221. Atoms  920 [ C5  TOB   29  A] ->  921 [ C6  TOB   29  A]c   1.5283 - CONECT
Bond 222. Atoms  919 [ C4  TOB   29  A] ->  920 [ C5  TOB   29  A]c   1.5295 - CONECT
Bond 223. Atoms  918 [ C3  TOB   29  A] ->  923 [ N3  TOB   29  A]ce  1.4860 - CONECT
Bond 224. Atoms  918 [ C3  TOB   29  A] ->  919 [ C4  TOB   29  A]c   1.5270 - CONECT
Bond 225. Atoms  917 [ C2  TOB   29  A] ->  918 [ C3  TOB   29  A]c   1.5289 - CONECT
Bond 226. Atoms  916 [ C1  TOB   29  A] ->  922 [ N1  TOB   29  A]ce  1.4793 - CONECT
Bond 227. Atoms  916 [ C1  TOB   29  A] ->  921 [ C6  TOB   29  A]c   1.5210 - CONECT
Bond 228. Atoms  916 [ C1  TOB   29  A] ->  917 [ C2  TOB   29  A]c   1.5226 - CONECT
Bond 229. Atoms  898 [ O1  TOC   30  A] ->  919 [ C4  TOB   29  A]cr  1.4424 - CONECT
Bond 230. Atoms  895 [ C6  TOC   30  A] ->  897 [ N6  TOC   30  A]ce  1.4825 - CONECT
Bond 231. Atoms  894 [ C5  TOC   30  A] ->  900 [ O5  TOC   30  A]c   1.4441 - CONECT
Bond 232. Atoms  894 [ C5  TOC   30  A] ->  895 [ C6  TOC   30  A]cr  1.5179 - CONECT
Bond 233. Atoms  893 [ C4  TOC   30  A] ->  899 [ O4  TOC   30  A]ce  1.4202 - CONECT
Bond 234. Atoms  893 [ C4  TOC   30  A] ->  894 [ C5  TOC   30  A]c   1.5282 - CONECT
Bond 235. Atoms  892 [ C3  TOC   30  A] ->  893 [ C4  TOC   30  A]c   1.5200 - CONECT
Bond 236. Atoms  891 [ C2  TOC   30  A] ->  896 [ N2  TOC   30  A]ce  1.4820 - CONECT
Bond 237. Atoms  891 [ C2  TOC   30  A] ->  892 [ C3  TOC   30  A]c   1.5213 - CONECT
Bond 238. Atoms  890 [ C1  TOC   30  A] ->  900 [ O5  TOC   30  A]c   1.4329 - CONECT
Bond 239. Atoms  890 [ C1  TOC   30  A] ->  898 [ O1  TOC   30  A]cr  1.3885 - CONECT
Bond 240. Atoms  890 [ C1  TOC   30  A] ->  891 [ C2  TOC   30  A]c   1.5297 - CONECT
