# Supplementary material for: RPocket: an intuitive database of RNA pocket topology information with RNA-ligand data resources
Source: BMC Bioinformatics. 2021 Sep 8;22:428. doi: 10.1186/s12859-021-04349-4 (PMC8424408; doi:10.1186/s12859-021-04349-4)
Supplement: Supplementary file 6 — Additional file 6. Folder S2: Interaction info of RNA-ligand complexes. [file 12859_2021_4349_MOESM6_ESM.zip › 12859_2021_4349_MOESM6_ESM/1XSU/ligplot.bonds]

Bond   0. Atoms  870 [ N5  NCO   28  A] ->  310 [ O6    G   10  A]H E 3.1839 - HBPLUS
Bond   1. Atoms  869 [ N4  NCO   28  A] ->  276 [ O6    G    9  A]H E 3.1234 - HBPLUS
Bond   2. Atoms  314 [ N3    G   10  A] ->  315 [ C4    G   10  A]c   1.3565 - Calc  
Bond   3. Atoms  312 [ C2    G   10  A] ->  314 [ N3    G   10  A]c   1.3353 d Calc  
Bond   4. Atoms  312 [ C2    G   10  A] ->  313 [ N2    G   10  A]ce  1.3333 - Calc  
Bond   5. Atoms  311 [ N1    G   10  A] ->  312 [ C2    G   10  A]c   1.3772 - Calc  
Bond   6. Atoms  309 [ C6    G   10  A] ->  311 [ N1    G   10  A]c   1.3855 - Calc  
Bond   7. Atoms  309 [ C6    G   10  A] ->  310 [ O6    G   10  A]ce  1.2295 d Calc  
Bond   8. Atoms  308 [ C5    G   10  A] ->  315 [ C4    G   10  A]c   1.3742 d Calc  
Bond   9. Atoms  308 [ C5    G   10  A] ->  309 [ C6    G   10  A]c   1.4228 - Calc  
Bond  10. Atoms  307 [ N7    G   10  A] ->  308 [ C5    G   10  A]c   1.3896 - Calc  
Bond  11. Atoms  306 [ C8    G   10  A] ->  307 [ N7    G   10  A]c   1.3048 d Calc  
Bond  12. Atoms  305 [ N9    G   10  A] ->  315 [ C4    G   10  A]c   1.3751 - Calc  
Bond  13. Atoms  305 [ N9    G   10  A] ->  306 [ C8    G   10  A]c   1.3706 - Calc  
Bond  14. Atoms  304 [ C1'   G   10  A] ->  305 [ N9    G   10  A]cr  1.4750 - Calc  
Bond  15. Atoms  302 [ C2'   G   10  A] ->  304 [ C1'   G   10  A]c   1.5328 - Calc  
Bond  16. Atoms  302 [ C2'   G   10  A] ->  303 [ O2'   G   10  A]ce  1.4296 - Calc  
Bond  17. Atoms  300 [ C3'   G   10  A] ->  302 [ C2'   G   10  A]c   1.5217 - Calc  
Bond  18. Atoms  300 [ C3'   G   10  A] ->  301 [ O3'   G   10  A]ce  1.4304 - Calc  
Bond  19. Atoms  299 [ O4'   G   10  A] ->  304 [ C1'   G   10  A]c   1.4386 - Calc  
Bond  20. Atoms  298 [ C4'   G   10  A] ->  300 [ C3'   G   10  A]c   1.5150 - Calc  
Bond  21. Atoms  298 [ C4'   G   10  A] ->  299 [ O4'   G   10  A]c   1.4280 - Calc  
Bond  22. Atoms  297 [ C5'   G   10  A] ->  298 [ C4'   G   10  A]cr  1.5260 - Calc  
Bond  23. Atoms  296 [ O5'   G   10  A] ->  297 [ C5'   G   10  A]cr  1.4302 - Calc  
Bond  24. Atoms  293 [ P     G   10  A] ->  296 [ O5'   G   10  A]cr  1.6103 - Calc  
Bond  25. Atoms  293 [ P     G   10  A] ->  295 [ OP2   G   10  A]ce  1.4802 - Calc  
Bond  26. Atoms  293 [ P     G   10  A] ->  294 [ OP1   G   10  A]ce  1.4797 - Calc  
Bond  27. Atoms  280 [ N3    G    9  A] ->  281 [ C4    G    9  A]c   1.3557 - Calc  
Bond  28. Atoms  278 [ C2    G    9  A] ->  280 [ N3    G    9  A]c   1.3362 d Calc  
Bond  29. Atoms  278 [ C2    G    9  A] ->  279 [ N2    G    9  A]ce  1.3330 - Calc  
Bond  30. Atoms  277 [ N1    G    9  A] ->  278 [ C2    G    9  A]c   1.3767 - Calc  
Bond  31. Atoms  275 [ C6    G    9  A] ->  277 [ N1    G    9  A]c   1.3856 - Calc  
Bond  32. Atoms  275 [ C6    G    9  A] ->  276 [ O6    G    9  A]ce  1.2294 d Calc  
Bond  33. Atoms  274 [ C5    G    9  A] ->  281 [ C4    G    9  A]c   1.3743 d Calc  
Bond  34. Atoms  274 [ C5    G    9  A] ->  275 [ C6    G    9  A]c   1.4214 - Calc  
Bond  35. Atoms  273 [ N7    G    9  A] ->  274 [ C5    G    9  A]c   1.3912 - Calc  
Bond  36. Atoms  272 [ C8    G    9  A] ->  273 [ N7    G    9  A]c   1.3037 d Calc  
Bond  37. Atoms  271 [ N9    G    9  A] ->  281 [ C4    G    9  A]c   1.3747 - Calc  
Bond  38. Atoms  271 [ N9    G    9  A] ->  272 [ C8    G    9  A]c   1.3713 - Calc  
Bond  39. Atoms  270 [ C1'   G    9  A] ->  271 [ N9    G    9  A]cr  1.4746 - Calc  
Bond  40. Atoms  268 [ C2'   G    9  A] ->  270 [ C1'   G    9  A]c   1.5276 - Calc  
Bond  41. Atoms  268 [ C2'   G    9  A] ->  269 [ O2'   G    9  A]ce  1.4298 - Calc  
Bond  42. Atoms  266 [ C3'   G    9  A] ->  268 [ C2'   G    9  A]c   1.5179 - Calc  
Bond  43. Atoms  266 [ C3'   G    9  A] ->  267 [ O3'   G    9  A]ce  1.4305 - Calc  
Bond  44. Atoms  265 [ O4'   G    9  A] ->  270 [ C1'   G    9  A]c   1.4381 - Calc  
Bond  45. Atoms  264 [ C4'   G    9  A] ->  266 [ C3'   G    9  A]c   1.5186 - Calc  
Bond  46. Atoms  264 [ C4'   G    9  A] ->  265 [ O4'   G    9  A]c   1.4325 - Calc  
Bond  47. Atoms  263 [ C5'   G    9  A] ->  264 [ C4'   G    9  A]cr  1.5263 - Calc  
Bond  48. Atoms  262 [ O5'   G    9  A] ->  263 [ C5'   G    9  A]cr  1.4301 - Calc  
Bond  49. Atoms  259 [ P     G    9  A] ->  262 [ O5'   G    9  A]cr  1.6097 - Calc  
Bond  50. Atoms  259 [ P     G    9  A] ->  261 [ OP2   G    9  A]ce  1.4806 - Calc  
Bond  51. Atoms  259 [ P     G    9  A] ->  260 [ OP1   G    9  A]ce  1.4801 - Calc  
Bond  52. Atoms  865 [CO   NCO   28  A] ->  871 [ N6  NCO   28  A]ce  1.9945 - CONECT
Bond  53. Atoms  865 [CO   NCO   28  A] ->  870 [ N5  NCO   28  A]ce  1.9937 - CONECT
Bond  54. Atoms  865 [CO   NCO   28  A] ->  869 [ N4  NCO   28  A]ce  1.9943 - CONECT
Bond  55. Atoms  865 [CO   NCO   28  A] ->  868 [ N3  NCO   28  A]ce  1.9933 - CONECT
Bond  56. Atoms  865 [CO   NCO   28  A] ->  867 [ N2  NCO   28  A]ce  1.9941 - CONECT
Bond  57. Atoms  865 [CO   NCO   28  A] ->  866 [ N1  NCO   28  A]cr  1.9941 - CONECT
