# Supplementary material for: RPocket: an intuitive database of RNA pocket topology information with RNA-ligand data resources
Source: BMC Bioinformatics. 2021 Sep 8;22:428. doi: 10.1186/s12859-021-04349-4 (PMC8424408; doi:10.1186/s12859-021-04349-4)
Supplement: Supplementary file 6 — Additional file 6. Folder S2: Interaction info of RNA-ligand complexes. [file 12859_2021_4349_MOESM6_ESM.zip › 12859_2021_4349_MOESM6_ESM/1Y26/ligplot.bonds]

Bond   0. Atoms 1515 [ C4  ADE   90  X] -> 1319 [ O2    U   75  X]n E 3.6534 - HBPLUS
Bond   1. Atoms 1513 [ C2  ADE   90  X] -> 1319 [ O2    U   75  X]n E 3.1954 - HBPLUS
Bond   2. Atoms 1513 [ C2  ADE   90  X] -> 1318 [ C2    U   75  X]n E 3.5244 - HBPLUS
Bond   3. Atoms 1512 [ N1  ADE   90  X] -> 1318 [ C2    U   75  X]n E 3.6582 - HBPLUS
Bond   4. Atoms 1510 [ C6  ADE   90  X] -> 1302 [ O4    U   74  X]n E 3.5536 - HBPLUS
Bond   5. Atoms 1512 [ N1  ADE   90  X] -> 1301 [ C4    U   74  X]n E 3.5080 - HBPLUS
Bond   6. Atoms 1511 [ N6  ADE   90  X] -> 1301 [ C4    U   74  X]n E 3.7078 - HBPLUS
Bond   7. Atoms 1513 [ C2  ADE   90  X] -> 1300 [ N3    U   74  X]n E 3.4247 - HBPLUS
Bond   8. Atoms 1510 [ C6  ADE   90  X] -> 1300 [ N3    U   74  X]n E 3.5911 - HBPLUS
Bond   9. Atoms 1513 [ C2  ADE   90  X] -> 1299 [ O2    U   74  X]n E 3.2632 - HBPLUS
Bond  10. Atoms 1513 [ C2  ADE   90  X] -> 1298 [ C2    U   74  X]n E 3.7754 - HBPLUS
Bond  11. Atoms 1512 [ N1  ADE   90  X] -> 1298 [ C2    U   74  X]n E 3.4441 - HBPLUS
Bond  12. Atoms 1514 [ N3  ADE   90  X] ->  841 [ C4    A   52  X]n E 3.6735 - HBPLUS
Bond  13. Atoms 1513 [ C2  ADE   90  X] ->  840 [ N3    A   52  X]n E 3.4160 - HBPLUS
Bond  14. Atoms 1515 [ C4  ADE   90  X] ->  839 [ C2    A   52  X]n E 3.4773 - HBPLUS
Bond  15. Atoms 1514 [ N3  ADE   90  X] ->  839 [ C2    A   52  X]n E 3.2826 - HBPLUS
Bond  16. Atoms 1513 [ C2  ADE   90  X] ->  839 [ C2    A   52  X]n E 3.6257 - HBPLUS
Bond  17. Atoms 1515 [ C4  ADE   90  X] ->  838 [ N1    A   52  X]n E 3.5884 - HBPLUS
Bond  18. Atoms 1515 [ C4  ADE   90  X] ->  817 [ O4    U   51  X]n E 3.6772 - HBPLUS
Bond  19. Atoms 1514 [ N3  ADE   90  X] ->  816 [ C4    U   51  X]n E 3.7027 - HBPLUS
Bond  20. Atoms 1506 [ N9  ADE   90  X] ->  816 [ C4    U   51  X]n E 3.7051 - HBPLUS
Bond  21. Atoms 1515 [ C4  ADE   90  X] ->  815 [ N3    U   51  X]n E 3.5566 - HBPLUS
Bond  22. Atoms 1513 [ C2  ADE   90  X] ->  815 [ N3    U   51  X]n E 3.8122 - HBPLUS
Bond  23. Atoms 1513 [ C2  ADE   90  X] ->  814 [ O2    U   51  X]n E 3.7249 - HBPLUS
Bond  24. Atoms 1514 [ N3  ADE   90  X] ->  813 [ C2    U   51  X]n E 3.5200 - HBPLUS
Bond  25. Atoms 1507 [ C8  ADE   90  X] ->  734 [ O2    U   47  X]n E 3.3065 - HBPLUS
Bond  26. Atoms 1507 [ C8  ADE   90  X] ->  201 [ C4    U   22  X]n E 3.7091 - HBPLUS
Bond  27. Atoms 1507 [ C8  ADE   90  X] ->  200 [ N3    U   22  X]n E 3.4033 - HBPLUS
Bond  28. Atoms 1509 [ C5  ADE   90  X] ->  199 [ O2    U   22  X]n E 3.6501 - HBPLUS
Bond  29. Atoms 1507 [ C8  ADE   90  X] ->  199 [ O2    U   22  X]n E 3.8680 - HBPLUS
Bond  30. Atoms 1508 [ N7  ADE   90  X] ->  198 [ C2    U   22  X]n E 3.3582 - HBPLUS
Bond  31. Atoms 1507 [ C8  ADE   90  X] ->  198 [ C2    U   22  X]n E 3.4330 - HBPLUS
Bond  32. Atoms 1507 [ C8  ADE   90  X] ->  197 [ N1    U   22  X]n E 3.7233 - HBPLUS
Bond  33. Atoms 1509 [ C5  ADE   90  X] ->  195 [ O2'   U   22  X]n E 3.8253 - HBPLUS
Bond  34. Atoms 1507 [ C8  ADE   90  X] ->  195 [ O2'   U   22  X]n E 3.6985 - HBPLUS
Bond  35. Atoms 1508 [ N7  ADE   90  X] ->  194 [ C2'   U   22  X]n E 3.7010 - HBPLUS
Bond  36. Atoms 1508 [ N7  ADE   90  X] ->  184 [ C4    A   21  X]n E 3.4221 - HBPLUS
Bond  37. Atoms 1507 [ C8  ADE   90  X] ->  184 [ C4    A   21  X]n E 3.8038 - HBPLUS
Bond  38. Atoms 1509 [ C5  ADE   90  X] ->  183 [ N3    A   21  X]n E 3.6978 - HBPLUS
Bond  39. Atoms 1507 [ C8  ADE   90  X] ->  183 [ N3    A   21  X]n E 3.2553 - HBPLUS
Bond  40. Atoms 1515 [ C4  ADE   90  X] ->  182 [ C2    A   21  X]n E 3.6720 - HBPLUS
Bond  41. Atoms 1510 [ C6  ADE   90  X] ->  182 [ C2    A   21  X]n E 3.7539 - HBPLUS
Bond  42. Atoms 1509 [ C5  ADE   90  X] ->  182 [ C2    A   21  X]n E 3.2934 - HBPLUS
Bond  43. Atoms 1508 [ N7  ADE   90  X] ->  182 [ C2    A   21  X]n E 3.3041 - HBPLUS
Bond  44. Atoms 1507 [ C8  ADE   90  X] ->  182 [ C2    A   21  X]n E 3.5926 - HBPLUS
Bond  45. Atoms 1506 [ N9  ADE   90  X] ->  182 [ C2    A   21  X]n E 3.8463 - HBPLUS
Bond  46. Atoms 1510 [ C6  ADE   90  X] ->  181 [ N1    A   21  X]n E 3.4278 - HBPLUS
Bond  47. Atoms 1509 [ C5  ADE   90  X] ->  181 [ N1    A   21  X]n E 3.4780 - HBPLUS
Bond  48. Atoms 1511 [ N6  ADE   90  X] ->  179 [ C6    A   21  X]n E 3.5262 - HBPLUS
Bond  49. Atoms 1508 [ N7  ADE   90  X] ->  178 [ C5    A   21  X]n E 3.8393 - HBPLUS
Bond  50. Atoms 1507 [ C8  ADE   90  X] ->  173 [ O2'   A   21  X]n E 3.7856 - HBPLUS
Bond  51. Atoms 1511 [ N6  ADE   90  X] -> 1302 [ O4    U   74  X]H E 2.8728 - HBPLUS
Bond  52. Atoms 1300 [ N3    U   74  X] -> 1512 [ N1  ADE   90  X]H E 2.6493 - HBPLUS
Bond  53. Atoms 1506 [ N9  ADE   90  X] ->  817 [ O4    U   51  X]H E 2.9274 - HBPLUS
Bond  54. Atoms  815 [ N3    U   51  X] -> 1514 [ N3  ADE   90  X]H E 2.7687 - HBPLUS
Bond  55. Atoms 1506 [ N9  ADE   90  X] ->  734 [ O2    U   47  X]H E 3.2553 - HBPLUS
Bond  56. Atoms  195 [ O2'   U   22  X] -> 1508 [ N7  ADE   90  X]H E 2.7804 - HBPLUS
Bond  57. Atoms 1323 [ C5    U   75  X] -> 1324 [ C6    U   75  X]c   1.3289 - Calc  
Bond  58. Atoms 1321 [ C4    U   75  X] -> 1323 [ C5    U   75  X]c   1.4387 - Calc  
Bond  59. Atoms 1321 [ C4    U   75  X] -> 1322 [ O4    U   75  X]ce  1.2253 d Calc  
Bond  60. Atoms 1320 [ N3    U   75  X] -> 1321 [ C4    U   75  X]c   1.3861 - Calc  
Bond  61. Atoms 1318 [ C2    U   75  X] -> 1320 [ N3    U   75  X]c   1.3711 - Calc  
Bond  62. Atoms 1318 [ C2    U   75  X] -> 1319 [ O2    U   75  X]ce  1.2126 d Calc  
Bond  63. Atoms 1317 [ N1    U   75  X] -> 1324 [ C6    U   75  X]c   1.3800 - Calc  
Bond  64. Atoms 1317 [ N1    U   75  X] -> 1318 [ C2    U   75  X]c   1.3914 - Calc  
Bond  65. Atoms 1316 [ C1'   U   75  X] -> 1317 [ N1    U   75  X]cr  1.5099 - Calc  
Bond  66. Atoms 1314 [ C2'   U   75  X] -> 1316 [ C1'   U   75  X]c   1.5199 - Calc  
Bond  67. Atoms 1314 [ C2'   U   75  X] -> 1315 [ O2'   U   75  X]ce  1.4265 - Calc  
Bond  68. Atoms 1312 [ C3'   U   75  X] -> 1314 [ C2'   U   75  X]c   1.5282 - Calc  
Bond  69. Atoms 1312 [ C3'   U   75  X] -> 1313 [ O3'   U   75  X]ce  1.4141 - Calc  
Bond  70. Atoms 1311 [ O4'   U   75  X] -> 1316 [ C1'   U   75  X]c   1.4386 - Calc  
Bond  71. Atoms 1310 [ C4'   U   75  X] -> 1312 [ C3'   U   75  X]c   1.5268 - Calc  
Bond  72. Atoms 1310 [ C4'   U   75  X] -> 1311 [ O4'   U   75  X]c   1.4635 - Calc  
Bond  73. Atoms 1309 [ C5'   U   75  X] -> 1310 [ C4'   U   75  X]cr  1.5279 - Calc  
Bond  74. Atoms 1308 [ O5'   U   75  X] -> 1309 [ C5'   U   75  X]cr  1.4399 - Calc  
Bond  75. Atoms 1305 [ P     U   75  X] -> 1308 [ O5'   U   75  X]cr  1.6156 - Calc  
Bond  76. Atoms 1305 [ P     U   75  X] -> 1307 [ OP2   U   75  X]ce  1.4841 - Calc  
Bond  77. Atoms 1305 [ P     U   75  X] -> 1306 [ OP1   U   75  X]ce  1.4931 - Calc  
Bond  78. Atoms 1303 [ C5    U   74  X] -> 1304 [ C6    U   74  X]c   1.3514 - Calc  
Bond  79. Atoms 1301 [ C4    U   74  X] -> 1303 [ C5    U   74  X]c   1.4460 - Calc  
Bond  80. Atoms 1301 [ C4    U   74  X] -> 1302 [ O4    U   74  X]ce  1.2383 d Calc  
Bond  81. Atoms 1300 [ N3    U   74  X] -> 1301 [ C4    U   74  X]c   1.3781 - Calc  
Bond  82. Atoms 1298 [ C2    U   74  X] -> 1300 [ N3    U   74  X]c   1.3766 - Calc  
Bond  83. Atoms 1298 [ C2    U   74  X] -> 1299 [ O2    U   74  X]ce  1.2204 d Calc  
Bond  84. Atoms 1297 [ N1    U   74  X] -> 1304 [ C6    U   74  X]c   1.3956 - Calc  
Bond  85. Atoms 1297 [ N1    U   74  X] -> 1298 [ C2    U   74  X]c   1.3921 - Calc  
Bond  86. Atoms 1296 [ C1'   U   74  X] -> 1297 [ N1    U   74  X]cr  1.5268 - Calc  
Bond  87. Atoms 1294 [ C2'   U   74  X] -> 1296 [ C1'   U   74  X]c   1.5254 - Calc  
Bond  88. Atoms 1294 [ C2'   U   74  X] -> 1295 [ O2'   U   74  X]ce  1.4132 - Calc  
Bond  89. Atoms 1292 [ C3'   U   74  X] -> 1294 [ C2'   U   74  X]c   1.5176 - Calc  
Bond  90. Atoms 1292 [ C3'   U   74  X] -> 1293 [ O3'   U   74  X]ce  1.4073 - Calc  
Bond  91. Atoms 1291 [ O4'   U   74  X] -> 1296 [ C1'   U   74  X]c   1.4186 - Calc  
Bond  92. Atoms 1290 [ C4'   U   74  X] -> 1292 [ C3'   U   74  X]c   1.5175 - Calc  
Bond  93. Atoms 1290 [ C4'   U   74  X] -> 1291 [ O4'   U   74  X]c   1.4478 - Calc  
Bond  94. Atoms 1289 [ C5'   U   74  X] -> 1290 [ C4'   U   74  X]cr  1.5117 - Calc  
Bond  95. Atoms 1288 [ O5'   U   74  X] -> 1289 [ C5'   U   74  X]cr  1.4271 - Calc  
Bond  96. Atoms 1285 [ P     U   74  X] -> 1288 [ O5'   U   74  X]cr  1.6028 - Calc  
Bond  97. Atoms 1285 [ P     U   74  X] -> 1287 [ OP2   U   74  X]ce  1.4807 - Calc  
Bond  98. Atoms 1285 [ P     U   74  X] -> 1286 [ OP1   U   74  X]ce  1.4780 - Calc  
Bond  99. Atoms  840 [ N3    A   52  X] ->  841 [ C4    A   52  X]c   1.3441 - Calc  
Bond 100. Atoms  839 [ C2    A   52  X] ->  840 [ N3    A   52  X]c   1.3375 d Calc  
Bond 101. Atoms  838 [ N1    A   52  X] ->  839 [ C2    A   52  X]c   1.3381 - Calc  
Bond 102. Atoms  836 [ C6    A   52  X] ->  838 [ N1    A   52  X]c   1.3478 d Calc  
Bond 103. Atoms  836 [ C6    A   52  X] ->  837 [ N6    A   52  X]ce  1.3599 - Calc  
Bond 104. Atoms  835 [ C5    A   52  X] ->  841 [ C4    A   52  X]c   1.3907 d Calc  
Bond 105. Atoms  835 [ C5    A   52  X] ->  836 [ C6    A   52  X]c   1.4198 - Calc  
Bond 106. Atoms  834 [ N7    A   52  X] ->  835 [ C5    A   52  X]c   1.3816 - Calc  
Bond 107. Atoms  833 [ C8    A   52  X] ->  834 [ N7    A   52  X]c   1.3400 d Calc  
Bond 108. Atoms  832 [ N9    A   52  X] ->  841 [ C4    A   52  X]c   1.3716 - Calc  
Bond 109. Atoms  832 [ N9    A   52  X] ->  833 [ C8    A   52  X]c   1.3681 - Calc  
Bond 110. Atoms  831 [ C1'   A   52  X] ->  832 [ N9    A   52  X]cr  1.4682 - Calc  
Bond 111. Atoms  829 [ C2'   A   52  X] ->  831 [ C1'   A   52  X]c   1.5012 - Calc  
Bond 112. Atoms  829 [ C2'   A   52  X] ->  830 [ O2'   A   52  X]ce  1.4425 - Calc  
Bond 113. Atoms  827 [ C3'   A   52  X] ->  829 [ C2'   A   52  X]c   1.5357 - Calc  
Bond 114. Atoms  827 [ C3'   A   52  X] ->  828 [ O3'   A   52  X]ce  1.4468 - Calc  
Bond 115. Atoms  826 [ O4'   A   52  X] ->  831 [ C1'   A   52  X]c   1.4076 - Calc  
Bond 116. Atoms  825 [ C4'   A   52  X] ->  827 [ C3'   A   52  X]c   1.5280 - Calc  
Bond 117. Atoms  825 [ C4'   A   52  X] ->  826 [ O4'   A   52  X]c   1.4593 - Calc  
Bond 118. Atoms  824 [ C5'   A   52  X] ->  825 [ C4'   A   52  X]cr  1.5254 - Calc  
Bond 119. Atoms  823 [ O5'   A   52  X] ->  824 [ C5'   A   52  X]cr  1.4330 - Calc  
Bond 120. Atoms  820 [ P     A   52  X] ->  823 [ O5'   A   52  X]cr  1.5980 - Calc  
Bond 121. Atoms  820 [ P     A   52  X] ->  822 [ OP2   A   52  X]ce  1.4720 - Calc  
Bond 122. Atoms  820 [ P     A   52  X] ->  821 [ OP1   A   52  X]ce  1.4818 - Calc  
Bond 123. Atoms  818 [ C5    U   51  X] ->  819 [ C6    U   51  X]c   1.3437 - Calc  
Bond 124. Atoms  816 [ C4    U   51  X] ->  818 [ C5    U   51  X]c   1.4524 - Calc  
Bond 125. Atoms  816 [ C4    U   51  X] ->  817 [ O4    U   51  X]ce  1.2259 d Calc  
Bond 126. Atoms  815 [ N3    U   51  X] ->  816 [ C4    U   51  X]c   1.3811 - Calc  
Bond 127. Atoms  813 [ C2    U   51  X] ->  815 [ N3    U   51  X]c   1.3790 - Calc  
Bond 128. Atoms  813 [ C2    U   51  X] ->  814 [ O2    U   51  X]ce  1.2384 d Calc  
Bond 129. Atoms  812 [ N1    U   51  X] ->  819 [ C6    U   51  X]c   1.3731 - Calc  
Bond 130. Atoms  812 [ N1    U   51  X] ->  813 [ C2    U   51  X]c   1.3878 - Calc  
Bond 131. Atoms  811 [ C1'   U   51  X] ->  812 [ N1    U   51  X]cr  1.5201 - Calc  
Bond 132. Atoms  809 [ C2'   U   51  X] ->  811 [ C1'   U   51  X]c   1.5053 - Calc  
Bond 133. Atoms  809 [ C2'   U   51  X] ->  810 [ O2'   U   51  X]ce  1.4136 - Calc  
Bond 134. Atoms  807 [ C3'   U   51  X] ->  809 [ C2'   U   51  X]c   1.5274 - Calc  
Bond 135. Atoms  807 [ C3'   U   51  X] ->  808 [ O3'   U   51  X]ce  1.4307 - Calc  
Bond 136. Atoms  806 [ O4'   U   51  X] ->  811 [ C1'   U   51  X]c   1.4157 - Calc  
Bond 137. Atoms  805 [ C4'   U   51  X] ->  807 [ C3'   U   51  X]c   1.5195 - Calc  
Bond 138. Atoms  805 [ C4'   U   51  X] ->  806 [ O4'   U   51  X]c   1.4535 - Calc  
Bond 139. Atoms  804 [ C5'   U   51  X] ->  805 [ C4'   U   51  X]cr  1.5098 - Calc  
Bond 140. Atoms  803 [ O5'   U   51  X] ->  804 [ C5'   U   51  X]cr  1.4493 - Calc  
Bond 141. Atoms  800 [ P     U   51  X] ->  803 [ O5'   U   51  X]cr  1.5988 - Calc  
Bond 142. Atoms  800 [ P     U   51  X] ->  802 [ OP2   U   51  X]ce  1.4764 - Calc  
Bond 143. Atoms  800 [ P     U   51  X] ->  801 [ OP1   U   51  X]ce  1.4847 - Calc  
Bond 144. Atoms  738 [ C5    U   47  X] ->  739 [ C6    U   47  X]c   1.3397 - Calc  
Bond 145. Atoms  736 [ C4    U   47  X] ->  738 [ C5    U   47  X]c   1.4423 - Calc  
Bond 146. Atoms  736 [ C4    U   47  X] ->  737 [ O4    U   47  X]ce  1.2276 d Calc  
Bond 147. Atoms  735 [ N3    U   47  X] ->  736 [ C4    U   47  X]c   1.3732 - Calc  
Bond 148. Atoms  733 [ C2    U   47  X] ->  735 [ N3    U   47  X]c   1.3813 - Calc  
Bond 149. Atoms  733 [ C2    U   47  X] ->  734 [ O2    U   47  X]ce  1.2334 d Calc  
Bond 150. Atoms  732 [ N1    U   47  X] ->  739 [ C6    U   47  X]c   1.3817 - Calc  
Bond 151. Atoms  732 [ N1    U   47  X] ->  733 [ C2    U   47  X]c   1.3936 - Calc  
Bond 152. Atoms  731 [ C1'   U   47  X] ->  732 [ N1    U   47  X]cr  1.4706 - Calc  
Bond 153. Atoms  729 [ C2'   U   47  X] ->  731 [ C1'   U   47  X]c   1.5273 - Calc  
Bond 154. Atoms  729 [ C2'   U   47  X] ->  730 [ O2'   U   47  X]ce  1.4041 - Calc  
Bond 155. Atoms  727 [ C3'   U   47  X] ->  729 [ C2'   U   47  X]c   1.5295 - Calc  
Bond 156. Atoms  727 [ C3'   U   47  X] ->  728 [ O3'   U   47  X]ce  1.4111 - Calc  
Bond 157. Atoms  726 [ O4'   U   47  X] ->  731 [ C1'   U   47  X]c   1.4068 - Calc  
Bond 158. Atoms  725 [ C4'   U   47  X] ->  727 [ C3'   U   47  X]c   1.5248 - Calc  
Bond 159. Atoms  725 [ C4'   U   47  X] ->  726 [ O4'   U   47  X]c   1.4693 - Calc  
Bond 160. Atoms  724 [ C5'   U   47  X] ->  725 [ C4'   U   47  X]cr  1.5096 - Calc  
Bond 161. Atoms  723 [ O5'   U   47  X] ->  724 [ C5'   U   47  X]cr  1.4144 - Calc  
Bond 162. Atoms  720 [ P     U   47  X] ->  723 [ O5'   U   47  X]cr  1.5914 - Calc  
Bond 163. Atoms  720 [ P     U   47  X] ->  722 [ OP2   U   47  X]ce  1.4801 - Calc  
Bond 164. Atoms  720 [ P     U   47  X] ->  721 [ OP1   U   47  X]ce  1.4674 - Calc  
Bond 165. Atoms  203 [ C5    U   22  X] ->  204 [ C6    U   22  X]c   1.3307 - Calc  
Bond 166. Atoms  201 [ C4    U   22  X] ->  203 [ C5    U   22  X]c   1.4209 - Calc  
Bond 167. Atoms  201 [ C4    U   22  X] ->  202 [ O4    U   22  X]ce  1.2204 d Calc  
Bond 168. Atoms  200 [ N3    U   22  X] ->  201 [ C4    U   22  X]c   1.3992 - Calc  
Bond 169. Atoms  198 [ C2    U   22  X] ->  200 [ N3    U   22  X]c   1.3867 - Calc  
Bond 170. Atoms  198 [ C2    U   22  X] ->  199 [ O2    U   22  X]ce  1.2426 d Calc  
Bond 171. Atoms  197 [ N1    U   22  X] ->  204 [ C6    U   22  X]c   1.3714 - Calc  
Bond 172. Atoms  197 [ N1    U   22  X] ->  198 [ C2    U   22  X]c   1.3997 - Calc  
Bond 173. Atoms  196 [ C1'   U   22  X] ->  197 [ N1    U   22  X]cr  1.5007 - Calc  
Bond 174. Atoms  194 [ C2'   U   22  X] ->  196 [ C1'   U   22  X]c   1.5369 - Calc  
Bond 175. Atoms  194 [ C2'   U   22  X] ->  195 [ O2'   U   22  X]ce  1.4180 - Calc  
Bond 176. Atoms  192 [ C3'   U   22  X] ->  194 [ C2'   U   22  X]c   1.5254 - Calc  
Bond 177. Atoms  192 [ C3'   U   22  X] ->  193 [ O3'   U   22  X]ce  1.4343 - Calc  
Bond 178. Atoms  191 [ O4'   U   22  X] ->  196 [ C1'   U   22  X]c   1.4183 - Calc  
Bond 179. Atoms  190 [ C4'   U   22  X] ->  192 [ C3'   U   22  X]c   1.5252 - Calc  
Bond 180. Atoms  190 [ C4'   U   22  X] ->  191 [ O4'   U   22  X]c   1.4505 - Calc  
Bond 181. Atoms  189 [ C5'   U   22  X] ->  190 [ C4'   U   22  X]cr  1.5263 - Calc  
Bond 182. Atoms  188 [ O5'   U   22  X] ->  189 [ C5'   U   22  X]cr  1.4453 - Calc  
Bond 183. Atoms  185 [ P     U   22  X] ->  188 [ O5'   U   22  X]cr  1.5848 - Calc  
Bond 184. Atoms  185 [ P     U   22  X] ->  187 [ OP2   U   22  X]ce  1.4776 - Calc  
Bond 185. Atoms  185 [ P     U   22  X] ->  186 [ OP1   U   22  X]ce  1.4690 - Calc  
Bond 186. Atoms  183 [ N3    A   21  X] ->  184 [ C4    A   21  X]c   1.3413 - Calc  
Bond 187. Atoms  182 [ C2    A   21  X] ->  183 [ N3    A   21  X]c   1.3358 d Calc  
Bond 188. Atoms  181 [ N1    A   21  X] ->  182 [ C2    A   21  X]c   1.3452 - Calc  
Bond 189. Atoms  179 [ C6    A   21  X] ->  181 [ N1    A   21  X]c   1.3456 d Calc  
Bond 190. Atoms  179 [ C6    A   21  X] ->  180 [ N6    A   21  X]ce  1.3428 - Calc  
Bond 191. Atoms  178 [ C5    A   21  X] ->  184 [ C4    A   21  X]c   1.3881 d Calc  
Bond 192. Atoms  178 [ C5    A   21  X] ->  179 [ C6    A   21  X]c   1.4094 - Calc  
Bond 193. Atoms  177 [ N7    A   21  X] ->  178 [ C5    A   21  X]c   1.3732 - Calc  
Bond 194. Atoms  176 [ C8    A   21  X] ->  177 [ N7    A   21  X]c   1.3093 d Calc  
Bond 195. Atoms  175 [ N9    A   21  X] ->  184 [ C4    A   21  X]c   1.3832 - Calc  
Bond 196. Atoms  175 [ N9    A   21  X] ->  176 [ C8    A   21  X]c   1.3661 - Calc  
Bond 197. Atoms  174 [ C1'   A   21  X] ->  175 [ N9    A   21  X]cr  1.4682 - Calc  
Bond 198. Atoms  172 [ C2'   A   21  X] ->  174 [ C1'   A   21  X]c   1.5484 - Calc  
Bond 199. Atoms  172 [ C2'   A   21  X] ->  173 [ O2'   A   21  X]ce  1.4253 - Calc  
Bond 200. Atoms  170 [ C3'   A   21  X] ->  172 [ C2'   A   21  X]c   1.5299 - Calc  
Bond 201. Atoms  170 [ C3'   A   21  X] ->  171 [ O3'   A   21  X]ce  1.4375 - Calc  
Bond 202. Atoms  169 [ O4'   A   21  X] ->  174 [ C1'   A   21  X]c   1.4217 - Calc  
Bond 203. Atoms  168 [ C4'   A   21  X] ->  170 [ C3'   A   21  X]c   1.5203 - Calc  
Bond 204. Atoms  168 [ C4'   A   21  X] ->  169 [ O4'   A   21  X]c   1.4462 - Calc  
Bond 205. Atoms  167 [ C5'   A   21  X] ->  168 [ C4'   A   21  X]cr  1.5079 - Calc  
Bond 206. Atoms  166 [ O5'   A   21  X] ->  167 [ C5'   A   21  X]cr  1.4243 - Calc  
Bond 207. Atoms  163 [ P     A   21  X] ->  166 [ O5'   A   21  X]cr  1.6099 - Calc  
Bond 208. Atoms  163 [ P     A   21  X] ->  165 [ OP2   A   21  X]ce  1.4764 - Calc  
Bond 209. Atoms  163 [ P     A   21  X] ->  164 [ OP1   A   21  X]ce  1.4838 - Calc  
Bond 210. Atoms 1514 [ N3  ADE   90  X] -> 1515 [ C4  ADE   90  X]c   1.3521 - CONECT
Bond 211. Atoms 1513 [ C2  ADE   90  X] -> 1514 [ N3  ADE   90  X]c   1.3315 - CONECT
Bond 212. Atoms 1512 [ N1  ADE   90  X] -> 1513 [ C2  ADE   90  X]c   1.3353 - CONECT
Bond 213. Atoms 1510 [ C6  ADE   90  X] -> 1512 [ N1  ADE   90  X]c   1.3491 - CONECT
Bond 214. Atoms 1510 [ C6  ADE   90  X] -> 1511 [ N6  ADE   90  X]ce  1.3233 - CONECT
Bond 215. Atoms 1509 [ C5  ADE   90  X] -> 1515 [ C4  ADE   90  X]c   1.3807 - CONECT
Bond 216. Atoms 1509 [ C5  ADE   90  X] -> 1510 [ C6  ADE   90  X]c   1.3980 - CONECT
Bond 217. Atoms 1508 [ N7  ADE   90  X] -> 1509 [ C5  ADE   90  X]c   1.3756 - CONECT
Bond 218. Atoms 1507 [ C8  ADE   90  X] -> 1508 [ N7  ADE   90  X]c   1.3204 - CONECT
Bond 219. Atoms 1506 [ N9  ADE   90  X] -> 1515 [ C4  ADE   90  X]c   1.3695 - CONECT
Bond 220. Atoms 1506 [ N9  ADE   90  X] -> 1507 [ C8  ADE   90  X]cr  1.3782 - CONECT
