# Supplementary material for: RPocket: an intuitive database of RNA pocket topology information with RNA-ligand data resources
Source: BMC Bioinformatics. 2021 Sep 8;22:428. doi: 10.1186/s12859-021-04349-4 (PMC8424408; doi:10.1186/s12859-021-04349-4)
Supplement: Supplementary file 6 — Additional file 6. Folder S2: Interaction info of RNA-ligand complexes. [file 12859_2021_4349_MOESM6_ESM.zip › 12859_2021_4349_MOESM6_ESM/1Y27/ligplot.bonds]

Bond   0. Atoms 1468 [ C4  GUN  101  X] -> 1320 [ O2    U   75  X]n E 3.8531 - HBPLUS
Bond   1. Atoms 1465 [ C2  GUN  101  X] -> 1320 [ O2    U   75  X]n E 3.2192 - HBPLUS
Bond   2. Atoms 1466 [ N2  GUN  101  X] -> 1319 [ C2    U   75  X]n E 3.6783 - HBPLUS
Bond   3. Atoms 1465 [ C2  GUN  101  X] -> 1319 [ C2    U   75  X]n E 3.6352 - HBPLUS
Bond   4. Atoms 1464 [ N1  GUN  101  X] -> 1319 [ C2    U   75  X]n E 3.7395 - HBPLUS
Bond   5. Atoms 1462 [ C6  GUN  101  X] -> 1303 [ N4    C   74  X]n E 3.7550 - HBPLUS
Bond   6. Atoms 1464 [ N1  GUN  101  X] -> 1302 [ C4    C   74  X]n E 3.8163 - HBPLUS
Bond   7. Atoms 1463 [ O6  GUN  101  X] -> 1302 [ C4    C   74  X]n E 3.7724 - HBPLUS
Bond   8. Atoms 1465 [ C2  GUN  101  X] -> 1301 [ N3    C   74  X]n E 3.7630 - HBPLUS
Bond   9. Atoms 1462 [ C6  GUN  101  X] -> 1301 [ N3    C   74  X]n E 3.7401 - HBPLUS
Bond  10. Atoms 1465 [ C2  GUN  101  X] -> 1300 [ O2    C   74  X]n E 3.6564 - HBPLUS
Bond  11. Atoms 1466 [ N2  GUN  101  X] -> 1299 [ C2    C   74  X]n E 3.5695 - HBPLUS
Bond  12. Atoms 1464 [ N1  GUN  101  X] -> 1299 [ C2    C   74  X]n E 3.7165 - HBPLUS
Bond  13. Atoms 1467 [ N3  GUN  101  X] ->  837 [ C4    A   52  X]n E 3.6454 - HBPLUS
Bond  14. Atoms 1466 [ N2  GUN  101  X] ->  837 [ C4    A   52  X]n E 3.7270 - HBPLUS
Bond  15. Atoms 1465 [ C2  GUN  101  X] ->  837 [ C4    A   52  X]n E 3.8998 - HBPLUS
Bond  16. Atoms 1465 [ C2  GUN  101  X] ->  836 [ N3    A   52  X]n E 3.3149 - HBPLUS
Bond  17. Atoms 1468 [ C4  GUN  101  X] ->  835 [ C2    A   52  X]n E 3.4904 - HBPLUS
Bond  18. Atoms 1467 [ N3  GUN  101  X] ->  835 [ C2    A   52  X]n E 3.2564 - HBPLUS
Bond  19. Atoms 1465 [ C2  GUN  101  X] ->  835 [ C2    A   52  X]n E 3.5653 - HBPLUS
Bond  20. Atoms 1468 [ C4  GUN  101  X] ->  834 [ N1    A   52  X]n E 3.6135 - HBPLUS
Bond  21. Atoms 1466 [ N2  GUN  101  X] ->  827 [ C1'   A   52  X]n E 3.8081 - HBPLUS
Bond  22. Atoms 1468 [ C4  GUN  101  X] ->  813 [ O4    U   51  X]n E 3.6863 - HBPLUS
Bond  23. Atoms 1467 [ N3  GUN  101  X] ->  812 [ C4    U   51  X]n E 3.6400 - HBPLUS
Bond  24. Atoms 1458 [ N9  GUN  101  X] ->  812 [ C4    U   51  X]n E 3.8522 - HBPLUS
Bond  25. Atoms 1468 [ C4  GUN  101  X] ->  811 [ N3    U   51  X]n E 3.6807 - HBPLUS
Bond  26. Atoms 1465 [ C2  GUN  101  X] ->  811 [ N3    U   51  X]n E 3.7033 - HBPLUS
Bond  27. Atoms 1465 [ C2  GUN  101  X] ->  810 [ O2    U   51  X]n E 3.6423 - HBPLUS
Bond  28. Atoms 1467 [ N3  GUN  101  X] ->  809 [ C2    U   51  X]n E 3.5825 - HBPLUS
Bond  29. Atoms 1466 [ N2  GUN  101  X] ->  809 [ C2    U   51  X]n E 3.7425 - HBPLUS
Bond  30. Atoms 1459 [ C8  GUN  101  X] ->  730 [ O2    U   47  X]n E 3.2733 - HBPLUS
Bond  31. Atoms 1459 [ C8  GUN  101  X] ->  197 [ C6    U   22  X]n E 3.7721 - HBPLUS
Bond  32. Atoms 1459 [ C8  GUN  101  X] ->  196 [ C5    U   22  X]n E 3.8450 - HBPLUS
Bond  33. Atoms 1459 [ C8  GUN  101  X] ->  194 [ C4    U   22  X]n E 3.6421 - HBPLUS
Bond  34. Atoms 1458 [ N9  GUN  101  X] ->  194 [ C4    U   22  X]n E 3.8411 - HBPLUS
Bond  35. Atoms 1459 [ C8  GUN  101  X] ->  193 [ N3    U   22  X]n E 3.3372 - HBPLUS
Bond  36. Atoms 1461 [ C5  GUN  101  X] ->  192 [ O2    U   22  X]n E 3.5554 - HBPLUS
Bond  37. Atoms 1459 [ C8  GUN  101  X] ->  192 [ O2    U   22  X]n E 3.7764 - HBPLUS
Bond  38. Atoms 1461 [ C5  GUN  101  X] ->  191 [ C2    U   22  X]n E 3.8063 - HBPLUS
Bond  39. Atoms 1460 [ N7  GUN  101  X] ->  191 [ C2    U   22  X]n E 3.3021 - HBPLUS
Bond  40. Atoms 1459 [ C8  GUN  101  X] ->  191 [ C2    U   22  X]n E 3.3116 - HBPLUS
Bond  41. Atoms 1458 [ N9  GUN  101  X] ->  191 [ C2    U   22  X]n E 3.8298 - HBPLUS
Bond  42. Atoms 1459 [ C8  GUN  101  X] ->  190 [ N1    U   22  X]n E 3.5221 - HBPLUS
Bond  43. Atoms 1460 [ N7  GUN  101  X] ->  189 [ C1'   U   22  X]n E 3.8390 - HBPLUS
Bond  44. Atoms 1461 [ C5  GUN  101  X] ->  188 [ O2'   U   22  X]n E 3.5815 - HBPLUS
Bond  45. Atoms 1459 [ C8  GUN  101  X] ->  188 [ O2'   U   22  X]n E 3.5825 - HBPLUS
Bond  46. Atoms 1460 [ N7  GUN  101  X] ->  187 [ C2'   U   22  X]n E 3.4924 - HBPLUS
Bond  47. Atoms 1460 [ N7  GUN  101  X] ->  177 [ C4    A   21  X]n E 3.3978 - HBPLUS
Bond  48. Atoms 1459 [ C8  GUN  101  X] ->  177 [ C4    A   21  X]n E 3.8687 - HBPLUS
Bond  49. Atoms 1461 [ C5  GUN  101  X] ->  176 [ N3    A   21  X]n E 3.6887 - HBPLUS
Bond  50. Atoms 1459 [ C8  GUN  101  X] ->  176 [ N3    A   21  X]n E 3.3208 - HBPLUS
Bond  51. Atoms 1468 [ C4  GUN  101  X] ->  175 [ C2    A   21  X]n E 3.6980 - HBPLUS
Bond  52. Atoms 1462 [ C6  GUN  101  X] ->  175 [ C2    A   21  X]n E 3.7297 - HBPLUS
Bond  53. Atoms 1461 [ C5  GUN  101  X] ->  175 [ C2    A   21  X]n E 3.3063 - HBPLUS
Bond  54. Atoms 1460 [ N7  GUN  101  X] ->  175 [ C2    A   21  X]n E 3.3203 - HBPLUS
Bond  55. Atoms 1459 [ C8  GUN  101  X] ->  175 [ C2    A   21  X]n E 3.6638 - HBPLUS
Bond  56. Atoms 1462 [ C6  GUN  101  X] ->  174 [ N1    A   21  X]n E 3.3590 - HBPLUS
Bond  57. Atoms 1461 [ C5  GUN  101  X] ->  174 [ N1    A   21  X]n E 3.4674 - HBPLUS
Bond  58. Atoms 1463 [ O6  GUN  101  X] ->  172 [ C6    A   21  X]n E 3.3937 - HBPLUS
Bond  59. Atoms 1462 [ C6  GUN  101  X] ->  172 [ C6    A   21  X]n E 3.7382 - HBPLUS
Bond  60. Atoms 1460 [ N7  GUN  101  X] ->  171 [ C5    A   21  X]n E 3.8228 - HBPLUS
Bond  61. Atoms 1459 [ C8  GUN  101  X] ->  166 [ O2'   A   21  X]n E 3.7303 - HBPLUS
Bond  62. Atoms 1303 [ N4    C   74  X] -> 1463 [ O6  GUN  101  X]H E 2.9561 - HBPLUS
Bond  63. Atoms 1464 [ N1  GUN  101  X] -> 1301 [ N3    C   74  X]H E 2.9189 - HBPLUS
Bond  64. Atoms 1466 [ N2  GUN  101  X] -> 1300 [ O2    C   74  X]H E 2.7450 - HBPLUS
Bond  65. Atoms 1458 [ N9  GUN  101  X] ->  813 [ O4    U   51  X]H E 3.0277 - HBPLUS
Bond  66. Atoms  811 [ N3    U   51  X] -> 1467 [ N3  GUN  101  X]H E 2.7767 - HBPLUS
Bond  67. Atoms 1466 [ N2  GUN  101  X] ->  810 [ O2    U   51  X]H E 2.9264 - HBPLUS
Bond  68. Atoms 1458 [ N9  GUN  101  X] ->  730 [ O2    U   47  X]H E 3.1269 - HBPLUS
Bond  69. Atoms  188 [ O2'   U   22  X] -> 1460 [ N7  GUN  101  X]H E 2.6202 - HBPLUS
Bond  70. Atoms 1324 [ C5    U   75  X] -> 1325 [ C6    U   75  X]c   1.3418 - Calc  
Bond  71. Atoms 1322 [ C4    U   75  X] -> 1324 [ C5    U   75  X]c   1.4460 - Calc  
Bond  72. Atoms 1322 [ C4    U   75  X] -> 1323 [ O4    U   75  X]ce  1.2259 d Calc  
Bond  73. Atoms 1321 [ N3    U   75  X] -> 1322 [ C4    U   75  X]c   1.3849 - Calc  
Bond  74. Atoms 1319 [ C2    U   75  X] -> 1321 [ N3    U   75  X]c   1.3771 - Calc  
Bond  75. Atoms 1319 [ C2    U   75  X] -> 1320 [ O2    U   75  X]ce  1.2263 d Calc  
Bond  76. Atoms 1318 [ N1    U   75  X] -> 1325 [ C6    U   75  X]c   1.3867 - Calc  
Bond  77. Atoms 1318 [ N1    U   75  X] -> 1319 [ C2    U   75  X]c   1.3983 - Calc  
Bond  78. Atoms 1317 [ C1'   U   75  X] -> 1318 [ N1    U   75  X]cr  1.5286 - Calc  
Bond  79. Atoms 1315 [ C2'   U   75  X] -> 1317 [ C1'   U   75  X]c   1.5254 - Calc  
Bond  80. Atoms 1315 [ C2'   U   75  X] -> 1316 [ O2'   U   75  X]ce  1.4171 - Calc  
Bond  81. Atoms 1313 [ C3'   U   75  X] -> 1315 [ C2'   U   75  X]c   1.5271 - Calc  
Bond  82. Atoms 1313 [ C3'   U   75  X] -> 1314 [ O3'   U   75  X]ce  1.4212 - Calc  
Bond  83. Atoms 1312 [ O4'   U   75  X] -> 1317 [ C1'   U   75  X]c   1.4260 - Calc  
Bond  84. Atoms 1311 [ C4'   U   75  X] -> 1313 [ C3'   U   75  X]c   1.5252 - Calc  
Bond  85. Atoms 1311 [ C4'   U   75  X] -> 1312 [ O4'   U   75  X]c   1.4591 - Calc  
Bond  86. Atoms 1310 [ C5'   U   75  X] -> 1311 [ C4'   U   75  X]cr  1.5218 - Calc  
Bond  87. Atoms 1309 [ O5'   U   75  X] -> 1310 [ C5'   U   75  X]cr  1.4359 - Calc  
Bond  88. Atoms 1306 [ P     U   75  X] -> 1309 [ O5'   U   75  X]cr  1.6061 - Calc  
Bond  89. Atoms 1306 [ P     U   75  X] -> 1308 [ OP2   U   75  X]ce  1.4758 - Calc  
Bond  90. Atoms 1306 [ P     U   75  X] -> 1307 [ OP1   U   75  X]ce  1.4794 - Calc  
Bond  91. Atoms 1304 [ C5    C   74  X] -> 1305 [ C6    C   74  X]c   1.3444 d Calc  
Bond  92. Atoms 1302 [ C4    C   74  X] -> 1304 [ C5    C   74  X]c   1.4318 - Calc  
Bond  93. Atoms 1302 [ C4    C   74  X] -> 1303 [ N4    C   74  X]ce  1.3382 - Calc  
Bond  94. Atoms 1301 [ N3    C   74  X] -> 1302 [ C4    C   74  X]c   1.3319 d Calc  
Bond  95. Atoms 1299 [ C2    C   74  X] -> 1301 [ N3    C   74  X]c   1.3577 - Calc  
Bond  96. Atoms 1299 [ C2    C   74  X] -> 1300 [ O2    C   74  X]ce  1.2369 d Calc  
Bond  97. Atoms 1298 [ N1    C   74  X] -> 1305 [ C6    C   74  X]c   1.3721 - Calc  
Bond  98. Atoms 1298 [ N1    C   74  X] -> 1299 [ C2    C   74  X]c   1.4116 - Calc  
Bond  99. Atoms 1297 [ C1'   C   74  X] -> 1298 [ N1    C   74  X]cr  1.5235 - Calc  
Bond 100. Atoms 1295 [ C2'   C   74  X] -> 1297 [ C1'   C   74  X]c   1.5267 - Calc  
Bond 101. Atoms 1295 [ C2'   C   74  X] -> 1296 [ O2'   C   74  X]ce  1.4198 - Calc  
Bond 102. Atoms 1293 [ C3'   C   74  X] -> 1295 [ C2'   C   74  X]c   1.5282 - Calc  
Bond 103. Atoms 1293 [ C3'   C   74  X] -> 1294 [ O3'   C   74  X]ce  1.4189 - Calc  
Bond 104. Atoms 1292 [ O4'   C   74  X] -> 1297 [ C1'   C   74  X]c   1.4183 - Calc  
Bond 105. Atoms 1291 [ C4'   C   74  X] -> 1293 [ C3'   C   74  X]c   1.5228 - Calc  
Bond 106. Atoms 1291 [ C4'   C   74  X] -> 1292 [ O4'   C   74  X]c   1.4532 - Calc  
Bond 107. Atoms 1290 [ C5'   C   74  X] -> 1291 [ C4'   C   74  X]cr  1.5201 - Calc  
Bond 108. Atoms 1289 [ O5'   C   74  X] -> 1290 [ C5'   C   74  X]cr  1.4273 - Calc  
Bond 109. Atoms 1286 [ P     C   74  X] -> 1289 [ O5'   C   74  X]cr  1.6011 - Calc  
Bond 110. Atoms 1286 [ P     C   74  X] -> 1288 [ OP2   C   74  X]ce  1.4789 - Calc  
Bond 111. Atoms 1286 [ P     C   74  X] -> 1287 [ OP1   C   74  X]ce  1.4830 - Calc  
Bond 112. Atoms  836 [ N3    A   52  X] ->  837 [ C4    A   52  X]c   1.3485 - Calc  
Bond 113. Atoms  835 [ C2    A   52  X] ->  836 [ N3    A   52  X]c   1.3358 d Calc  
Bond 114. Atoms  834 [ N1    A   52  X] ->  835 [ C2    A   52  X]c   1.3412 - Calc  
Bond 115. Atoms  832 [ C6    A   52  X] ->  834 [ N1    A   52  X]c   1.3534 d Calc  
Bond 116. Atoms  832 [ C6    A   52  X] ->  833 [ N6    A   52  X]ce  1.3369 - Calc  
Bond 117. Atoms  831 [ C5    A   52  X] ->  837 [ C4    A   52  X]c   1.3866 d Calc  
Bond 118. Atoms  831 [ C5    A   52  X] ->  832 [ C6    A   52  X]c   1.4148 - Calc  
Bond 119. Atoms  830 [ N7    A   52  X] ->  831 [ C5    A   52  X]c   1.3848 - Calc  
Bond 120. Atoms  829 [ C8    A   52  X] ->  830 [ N7    A   52  X]c   1.3113 d Calc  
Bond 121. Atoms  828 [ N9    A   52  X] ->  837 [ C4    A   52  X]c   1.3813 - Calc  
Bond 122. Atoms  828 [ N9    A   52  X] ->  829 [ C8    A   52  X]c   1.3706 - Calc  
Bond 123. Atoms  827 [ C1'   A   52  X] ->  828 [ N9    A   52  X]cr  1.4660 - Calc  
Bond 124. Atoms  825 [ C2'   A   52  X] ->  827 [ C1'   A   52  X]c   1.5240 - Calc  
Bond 125. Atoms  825 [ C2'   A   52  X] ->  826 [ O2'   A   52  X]ce  1.4133 - Calc  
Bond 126. Atoms  823 [ C3'   A   52  X] ->  825 [ C2'   A   52  X]c   1.5243 - Calc  
Bond 127. Atoms  823 [ C3'   A   52  X] ->  824 [ O3'   A   52  X]ce  1.4186 - Calc  
Bond 128. Atoms  822 [ O4'   A   52  X] ->  827 [ C1'   A   52  X]c   1.4234 - Calc  
Bond 129. Atoms  821 [ C4'   A   52  X] ->  823 [ C3'   A   52  X]c   1.5171 - Calc  
Bond 130. Atoms  821 [ C4'   A   52  X] ->  822 [ O4'   A   52  X]c   1.4457 - Calc  
Bond 131. Atoms  820 [ C5'   A   52  X] ->  821 [ C4'   A   52  X]cr  1.5152 - Calc  
Bond 132. Atoms  819 [ O5'   A   52  X] ->  820 [ C5'   A   52  X]cr  1.4294 - Calc  
Bond 133. Atoms  816 [ P     A   52  X] ->  819 [ O5'   A   52  X]cr  1.5992 - Calc  
Bond 134. Atoms  816 [ P     A   52  X] ->  818 [ OP2   A   52  X]ce  1.4804 - Calc  
Bond 135. Atoms  816 [ P     A   52  X] ->  817 [ OP1   A   52  X]ce  1.4800 - Calc  
Bond 136. Atoms  814 [ C5    U   51  X] ->  815 [ C6    U   51  X]c   1.3439 - Calc  
Bond 137. Atoms  812 [ C4    U   51  X] ->  814 [ C5    U   51  X]c   1.4459 - Calc  
Bond 138. Atoms  812 [ C4    U   51  X] ->  813 [ O4    U   51  X]ce  1.2299 d Calc  
Bond 139. Atoms  811 [ N3    U   51  X] ->  812 [ C4    U   51  X]c   1.3895 - Calc  
Bond 140. Atoms  809 [ C2    U   51  X] ->  811 [ N3    U   51  X]c   1.3787 - Calc  
Bond 141. Atoms  809 [ C2    U   51  X] ->  810 [ O2    U   51  X]ce  1.2198 d Calc  
Bond 142. Atoms  808 [ N1    U   51  X] ->  815 [ C6    U   51  X]c   1.3917 - Calc  
Bond 143. Atoms  808 [ N1    U   51  X] ->  809 [ C2    U   51  X]c   1.3848 - Calc  
Bond 144. Atoms  807 [ C1'   U   51  X] ->  808 [ N1    U   51  X]cr  1.5167 - Calc  
Bond 145. Atoms  805 [ C2'   U   51  X] ->  807 [ C1'   U   51  X]c   1.5275 - Calc  
Bond 146. Atoms  805 [ C2'   U   51  X] ->  806 [ O2'   U   51  X]ce  1.4165 - Calc  
Bond 147. Atoms  803 [ C3'   U   51  X] ->  805 [ C2'   U   51  X]c   1.5201 - Calc  
Bond 148. Atoms  803 [ C3'   U   51  X] ->  804 [ O3'   U   51  X]ce  1.4197 - Calc  
Bond 149. Atoms  802 [ O4'   U   51  X] ->  807 [ C1'   U   51  X]c   1.4187 - Calc  
Bond 150. Atoms  801 [ C4'   U   51  X] ->  803 [ C3'   U   51  X]c   1.5190 - Calc  
Bond 151. Atoms  801 [ C4'   U   51  X] ->  802 [ O4'   U   51  X]c   1.4497 - Calc  
Bond 152. Atoms  800 [ C5'   U   51  X] ->  801 [ C4'   U   51  X]cr  1.5146 - Calc  
Bond 153. Atoms  799 [ O5'   U   51  X] ->  800 [ C5'   U   51  X]cr  1.4247 - Calc  
Bond 154. Atoms  796 [ P     U   51  X] ->  799 [ O5'   U   51  X]cr  1.5957 - Calc  
Bond 155. Atoms  796 [ P     U   51  X] ->  798 [ OP2   U   51  X]ce  1.4769 - Calc  
Bond 156. Atoms  796 [ P     U   51  X] ->  797 [ OP1   U   51  X]ce  1.4855 - Calc  
Bond 157. Atoms  734 [ C5    U   47  X] ->  735 [ C6    U   47  X]c   1.3398 - Calc  
Bond 158. Atoms  732 [ C4    U   47  X] ->  734 [ C5    U   47  X]c   1.4419 - Calc  
Bond 159. Atoms  732 [ C4    U   47  X] ->  733 [ O4    U   47  X]ce  1.2263 d Calc  
Bond 160. Atoms  731 [ N3    U   47  X] ->  732 [ C4    U   47  X]c   1.3814 - Calc  
Bond 161. Atoms  729 [ C2    U   47  X] ->  731 [ N3    U   47  X]c   1.3736 - Calc  
Bond 162. Atoms  729 [ C2    U   47  X] ->  730 [ O2    U   47  X]ce  1.2183 d Calc  
Bond 163. Atoms  728 [ N1    U   47  X] ->  735 [ C6    U   47  X]c   1.3845 - Calc  
Bond 164. Atoms  728 [ N1    U   47  X] ->  729 [ C2    U   47  X]c   1.3849 - Calc  
Bond 165. Atoms  727 [ C1'   U   47  X] ->  728 [ N1    U   47  X]cr  1.4995 - Calc  
Bond 166. Atoms  725 [ C2'   U   47  X] ->  727 [ C1'   U   47  X]c   1.5267 - Calc  
Bond 167. Atoms  725 [ C2'   U   47  X] ->  726 [ O2'   U   47  X]ce  1.4139 - Calc  
Bond 168. Atoms  723 [ C3'   U   47  X] ->  725 [ C2'   U   47  X]c   1.5312 - Calc  
Bond 169. Atoms  723 [ C3'   U   47  X] ->  724 [ O3'   U   47  X]ce  1.4351 - Calc  
Bond 170. Atoms  722 [ O4'   U   47  X] ->  727 [ C1'   U   47  X]c   1.4099 - Calc  
Bond 171. Atoms  721 [ C4'   U   47  X] ->  723 [ C3'   U   47  X]c   1.5268 - Calc  
Bond 172. Atoms  721 [ C4'   U   47  X] ->  722 [ O4'   U   47  X]c   1.4521 - Calc  
Bond 173. Atoms  720 [ C5'   U   47  X] ->  721 [ C4'   U   47  X]cr  1.5152 - Calc  
Bond 174. Atoms  719 [ O5'   U   47  X] ->  720 [ C5'   U   47  X]cr  1.4163 - Calc  
Bond 175. Atoms  716 [ P     U   47  X] ->  719 [ O5'   U   47  X]cr  1.5915 - Calc  
Bond 176. Atoms  716 [ P     U   47  X] ->  718 [ OP2   U   47  X]ce  1.4775 - Calc  
Bond 177. Atoms  716 [ P     U   47  X] ->  717 [ OP1   U   47  X]ce  1.4786 - Calc  
Bond 178. Atoms  196 [ C5    U   22  X] ->  197 [ C6    U   22  X]c   1.3424 - Calc  
Bond 179. Atoms  194 [ C4    U   22  X] ->  196 [ C5    U   22  X]c   1.4461 - Calc  
Bond 180. Atoms  194 [ C4    U   22  X] ->  195 [ O4    U   22  X]ce  1.2245 d Calc  
Bond 181. Atoms  193 [ N3    U   22  X] ->  194 [ C4    U   22  X]c   1.3857 - Calc  
Bond 182. Atoms  191 [ C2    U   22  X] ->  193 [ N3    U   22  X]c   1.3764 - Calc  
Bond 183. Atoms  191 [ C2    U   22  X] ->  192 [ O2    U   22  X]ce  1.2193 d Calc  
Bond 184. Atoms  190 [ N1    U   22  X] ->  197 [ C6    U   22  X]c   1.3856 - Calc  
Bond 185. Atoms  190 [ N1    U   22  X] ->  191 [ C2    U   22  X]c   1.3904 - Calc  
Bond 186. Atoms  189 [ C1'   U   22  X] ->  190 [ N1    U   22  X]cr  1.5098 - Calc  
Bond 187. Atoms  187 [ C2'   U   22  X] ->  189 [ C1'   U   22  X]c   1.5266 - Calc  
Bond 188. Atoms  187 [ C2'   U   22  X] ->  188 [ O2'   U   22  X]ce  1.4118 - Calc  
Bond 189. Atoms  185 [ C3'   U   22  X] ->  187 [ C2'   U   22  X]c   1.5279 - Calc  
Bond 190. Atoms  185 [ C3'   U   22  X] ->  186 [ O3'   U   22  X]ce  1.4283 - Calc  
Bond 191. Atoms  184 [ O4'   U   22  X] ->  189 [ C1'   U   22  X]c   1.4155 - Calc  
Bond 192. Atoms  183 [ C4'   U   22  X] ->  185 [ C3'   U   22  X]c   1.5313 - Calc  
Bond 193. Atoms  183 [ C4'   U   22  X] ->  184 [ O4'   U   22  X]c   1.4546 - Calc  
Bond 194. Atoms  182 [ C5'   U   22  X] ->  183 [ C4'   U   22  X]cr  1.5249 - Calc  
Bond 195. Atoms  181 [ O5'   U   22  X] ->  182 [ C5'   U   22  X]cr  1.4247 - Calc  
Bond 196. Atoms  178 [ P     U   22  X] ->  181 [ O5'   U   22  X]cr  1.5916 - Calc  
Bond 197. Atoms  178 [ P     U   22  X] ->  180 [ OP2   U   22  X]ce  1.4767 - Calc  
Bond 198. Atoms  178 [ P     U   22  X] ->  179 [ OP1   U   22  X]ce  1.4812 - Calc  
Bond 199. Atoms  176 [ N3    A   21  X] ->  177 [ C4    A   21  X]c   1.3488 - Calc  
Bond 200. Atoms  175 [ C2    A   21  X] ->  176 [ N3    A   21  X]c   1.3347 d Calc  
Bond 201. Atoms  174 [ N1    A   21  X] ->  175 [ C2    A   21  X]c   1.3358 - Calc  
Bond 202. Atoms  172 [ C6    A   21  X] ->  174 [ N1    A   21  X]c   1.3468 d Calc  
Bond 203. Atoms  172 [ C6    A   21  X] ->  173 [ N6    A   21  X]ce  1.3398 - Calc  
Bond 204. Atoms  171 [ C5    A   21  X] ->  177 [ C4    A   21  X]c   1.3863 d Calc  
Bond 205. Atoms  171 [ C5    A   21  X] ->  172 [ C6    A   21  X]c   1.4146 - Calc  
Bond 206. Atoms  170 [ N7    A   21  X] ->  171 [ C5    A   21  X]c   1.3830 - Calc  
Bond 207. Atoms  169 [ C8    A   21  X] ->  170 [ N7    A   21  X]c   1.3112 d Calc  
Bond 208. Atoms  168 [ N9    A   21  X] ->  177 [ C4    A   21  X]c   1.3779 - Calc  
Bond 209. Atoms  168 [ N9    A   21  X] ->  169 [ C8    A   21  X]c   1.3672 - Calc  
Bond 210. Atoms  167 [ C1'   A   21  X] ->  168 [ N9    A   21  X]cr  1.4635 - Calc  
Bond 211. Atoms  165 [ C2'   A   21  X] ->  167 [ C1'   A   21  X]c   1.5267 - Calc  
Bond 212. Atoms  165 [ C2'   A   21  X] ->  166 [ O2'   A   21  X]ce  1.4043 - Calc  
Bond 213. Atoms  163 [ C3'   A   21  X] ->  165 [ C2'   A   21  X]c   1.5241 - Calc  
Bond 214. Atoms  163 [ C3'   A   21  X] ->  164 [ O3'   A   21  X]ce  1.4153 - Calc  
Bond 215. Atoms  162 [ O4'   A   21  X] ->  167 [ C1'   A   21  X]c   1.4234 - Calc  
Bond 216. Atoms  161 [ C4'   A   21  X] ->  163 [ C3'   A   21  X]c   1.5230 - Calc  
Bond 217. Atoms  161 [ C4'   A   21  X] ->  162 [ O4'   A   21  X]c   1.4446 - Calc  
Bond 218. Atoms  160 [ C5'   A   21  X] ->  161 [ C4'   A   21  X]cr  1.5178 - Calc  
Bond 219. Atoms  159 [ O5'   A   21  X] ->  160 [ C5'   A   21  X]cr  1.4300 - Calc  
Bond 220. Atoms  156 [ P     A   21  X] ->  159 [ O5'   A   21  X]cr  1.6021 - Calc  
Bond 221. Atoms  156 [ P     A   21  X] ->  158 [ OP2   A   21  X]ce  1.4761 - Calc  
Bond 222. Atoms  156 [ P     A   21  X] ->  157 [ OP1   A   21  X]ce  1.4794 - Calc  
Bond 223. Atoms 1467 [ N3  GUN  101  X] -> 1468 [ C4  GUN  101  X]c   1.3606 - CONECT
Bond 224. Atoms 1465 [ C2  GUN  101  X] -> 1467 [ N3  GUN  101  X]c   1.3295 - CONECT
Bond 225. Atoms 1465 [ C2  GUN  101  X] -> 1466 [ N2  GUN  101  X]ce  1.3417 - CONECT
Bond 226. Atoms 1464 [ N1  GUN  101  X] -> 1465 [ C2  GUN  101  X]c   1.3726 - CONECT
Bond 227. Atoms 1462 [ C6  GUN  101  X] -> 1464 [ N1  GUN  101  X]c   1.3912 - CONECT
Bond 228. Atoms 1462 [ C6  GUN  101  X] -> 1463 [ O6  GUN  101  X]ce  1.2386 - CONECT
Bond 229. Atoms 1461 [ C5  GUN  101  X] -> 1468 [ C4  GUN  101  X]c   1.3758 - CONECT
Bond 230. Atoms 1461 [ C5  GUN  101  X] -> 1462 [ C6  GUN  101  X]c   1.4214 - CONECT
Bond 231. Atoms 1460 [ N7  GUN  101  X] -> 1461 [ C5  GUN  101  X]c   1.3893 - CONECT
Bond 232. Atoms 1459 [ C8  GUN  101  X] -> 1460 [ N7  GUN  101  X]c   1.3002 - CONECT
Bond 233. Atoms 1458 [ N9  GUN  101  X] -> 1468 [ C4  GUN  101  X]c   1.3793 - CONECT
Bond 234. Atoms 1458 [ N9  GUN  101  X] -> 1459 [ C8  GUN  101  X]cr  1.3705 - CONECT
