# Supplementary material for: RPocket: an intuitive database of RNA pocket topology information with RNA-ligand data resources
Source: BMC Bioinformatics. 2021 Sep 8;22:428. doi: 10.1186/s12859-021-04349-4 (PMC8424408; doi:10.1186/s12859-021-04349-4)
Supplement: Supplementary file 6 — Additional file 6. Folder S2: Interaction info of RNA-ligand complexes. [file 12859_2021_4349_MOESM6_ESM.zip › 12859_2021_4349_MOESM6_ESM/2AU4/ligplot.bonds]

Bond   0. Atoms 1358 [ C6  GTP   42  A] -> 1031 [ N3    A   32  A]n E 3.8062 - HBPLUS
Bond   1. Atoms 1359 [ O6  GTP   42  A] -> 1030 [ C2    A   32  A]n E 3.2765 - HBPLUS
Bond   2. Atoms 1358 [ C6  GTP   42  A] -> 1030 [ C2    A   32  A]n E 3.4482 - HBPLUS
Bond   3. Atoms 1357 [ C5  GTP   42  A] -> 1030 [ C2    A   32  A]n E 3.3610 - HBPLUS
Bond   4. Atoms 1356 [ N7  GTP   42  A] -> 1030 [ C2    A   32  A]n E 3.0805 - HBPLUS
Bond   5. Atoms 1357 [ C5  GTP   42  A] -> 1029 [ N1    A   32  A]n E 3.8964 - HBPLUS
Bond   6. Atoms 1358 [ C6  GTP   42  A] ->  997 [ N2    G   31  A]n E 3.6319 - HBPLUS
Bond   7. Atoms 1359 [ O6  GTP   42  A] ->  996 [ C2    G   31  A]n E 3.3447 - HBPLUS
Bond   8. Atoms 1358 [ C6  GTP   42  A] ->  512 [ O6    G   16  A]n E 3.3538 - HBPLUS
Bond   9. Atoms 1359 [ O6  GTP   42  A] ->  511 [ C6    G   16  A]n E 3.0822 - HBPLUS
Bond  10. Atoms 1358 [ C6  GTP   42  A] ->  511 [ C6    G   16  A]n E 3.8876 - HBPLUS
Bond  11. Atoms 1360 [ N1  GTP   42  A] ->  510 [ C5    G   16  A]n E 3.6196 - HBPLUS
Bond  12. Atoms 1359 [ O6  GTP   42  A] ->  510 [ C5    G   16  A]n E 3.4518 - HBPLUS
Bond  13. Atoms 1361 [ C2  GTP   42  A] ->  509 [ N7    G   16  A]n E 3.5956 - HBPLUS
Bond  14. Atoms 1358 [ C6  GTP   42  A] ->  509 [ N7    G   16  A]n E 3.5375 - HBPLUS
Bond  15. Atoms 1362 [ N2  GTP   42  A] ->  508 [ C8    G   16  A]n E 3.8446 - HBPLUS
Bond  16. Atoms 1360 [ N1  GTP   42  A] ->  508 [ C8    G   16  A]n E 3.6306 - HBPLUS
Bond  17. Atoms 1362 [ N2  GTP   42  A] ->  483 [ C4    G   15  A]n E 3.2257 - HBPLUS
Bond  18. Atoms 1361 [ C2  GTP   42  A] ->  483 [ C4    G   15  A]n E 3.6607 - HBPLUS
Bond  19. Atoms 1360 [ N1  GTP   42  A] ->  483 [ C4    G   15  A]n E 3.8159 - HBPLUS
Bond  20. Atoms 1360 [ N1  GTP   42  A] ->  480 [ C2    G   15  A]n E 3.8789 - HBPLUS
Bond  21. Atoms 1358 [ C6  GTP   42  A] ->  479 [ N1    G   15  A]n E 3.5741 - HBPLUS
Bond  22. Atoms 1364 [ C4  GTP   42  A] ->  478 [ O6    G   15  A]n E 3.4039 - HBPLUS
Bond  23. Atoms 1361 [ C2  GTP   42  A] ->  478 [ O6    G   15  A]n E 3.4981 - HBPLUS
Bond  24. Atoms 1358 [ C6  GTP   42  A] ->  478 [ O6    G   15  A]n E 3.0281 - HBPLUS
Bond  25. Atoms 1357 [ C5  GTP   42  A] ->  478 [ O6    G   15  A]n E 3.1226 - HBPLUS
Bond  26. Atoms 1363 [ N3  GTP   42  A] ->  477 [ C6    G   15  A]n E 3.7766 - HBPLUS
Bond  27. Atoms 1362 [ N2  GTP   42  A] ->  477 [ C6    G   15  A]n E 3.7422 - HBPLUS
Bond  28. Atoms 1361 [ C2  GTP   42  A] ->  477 [ C6    G   15  A]n E 3.2520 - HBPLUS
Bond  29. Atoms 1360 [ N1  GTP   42  A] ->  477 [ C6    G   15  A]n E 2.9638 - HBPLUS
Bond  30. Atoms 1359 [ O6  GTP   42  A] ->  477 [ C6    G   15  A]n E 3.7573 - HBPLUS
Bond  31. Atoms 1358 [ C6  GTP   42  A] ->  477 [ C6    G   15  A]n E 3.2698 - HBPLUS
Bond  32. Atoms 1357 [ C5  GTP   42  A] ->  477 [ C6    G   15  A]n E 3.7434 - HBPLUS
Bond  33. Atoms 1363 [ N3  GTP   42  A] ->  476 [ C5    G   15  A]n E 3.5888 - HBPLUS
Bond  34. Atoms 1362 [ N2  GTP   42  A] ->  476 [ C5    G   15  A]n E 3.0588 - HBPLUS
Bond  35. Atoms 1361 [ C2  GTP   42  A] ->  476 [ C5    G   15  A]n E 3.0321 - HBPLUS
Bond  36. Atoms 1360 [ N1  GTP   42  A] ->  476 [ C5    G   15  A]n E 3.2625 - HBPLUS
Bond  37. Atoms 1361 [ C2  GTP   42  A] ->  475 [ N7    G   15  A]n E 3.1283 - HBPLUS
Bond  38. Atoms 1362 [ N2  GTP   42  A] ->  474 [ C8    G   15  A]n E 3.1284 - HBPLUS
Bond  39. Atoms 1361 [ C2  GTP   42  A] ->  474 [ C8    G   15  A]n E 3.7004 - HBPLUS
Bond  40. Atoms 1344 [ O2A GTP   42  A] ->  465 [ C5'   G   15  A]n E 3.2739 - HBPLUS
Bond  41. Atoms 1350 [ O3' GTP   42  A] ->  355 [ C4    G   11  A]n E 3.1913 - HBPLUS
Bond  42. Atoms 1351 [ C2' GTP   42  A] ->  353 [ N2    G   11  A]n E 3.2076 - HBPLUS
Bond  43. Atoms 1349 [ C3' GTP   42  A] ->  353 [ N2    G   11  A]n E 3.8391 - HBPLUS
Bond  44. Atoms 1352 [ O2' GTP   42  A] ->  352 [ C2    G   11  A]n E 3.0021 - HBPLUS
Bond  45. Atoms 1351 [ C2' GTP   42  A] ->  352 [ C2    G   11  A]n E 3.3008 - HBPLUS
Bond  46. Atoms 1350 [ O3' GTP   42  A] ->  352 [ C2    G   11  A]n E 3.1386 - HBPLUS
Bond  47. Atoms 1349 [ C3' GTP   42  A] ->  352 [ C2    G   11  A]n E 3.3730 - HBPLUS
Bond  48. Atoms 1351 [ C2' GTP   42  A] ->  351 [ N1    G   11  A]n E 3.3171 - HBPLUS
Bond  49. Atoms 1349 [ C3' GTP   42  A] ->  351 [ N1    G   11  A]n E 3.0816 - HBPLUS
Bond  50. Atoms 1349 [ C3' GTP   42  A] ->  350 [ O6    G   11  A]n E 3.8397 - HBPLUS
Bond  51. Atoms 1350 [ O3' GTP   42  A] ->  349 [ C6    G   11  A]n E 3.3880 - HBPLUS
Bond  52. Atoms 1349 [ C3' GTP   42  A] ->  349 [ C6    G   11  A]n E 3.4050 - HBPLUS
Bond  53. Atoms 1350 [ O3' GTP   42  A] ->  348 [ C5    G   11  A]n E 3.3288 - HBPLUS
Bond  54. Atoms 1364 [ C4  GTP   42  A] ->  291 [ C4    G    9  A]n E 3.5378 - HBPLUS
Bond  55. Atoms 1357 [ C5  GTP   42  A] ->  291 [ C4    G    9  A]n E 3.2514 - HBPLUS
Bond  56. Atoms 1356 [ N7  GTP   42  A] ->  291 [ C4    G    9  A]n E 2.9967 - HBPLUS
Bond  57. Atoms 1355 [ C8  GTP   42  A] ->  291 [ C4    G    9  A]n E 3.0845 - HBPLUS
Bond  58. Atoms 1354 [ N9  GTP   42  A] ->  291 [ C4    G    9  A]n E 3.4493 - HBPLUS
Bond  59. Atoms 1336 [ O3G GTP   42  A] ->  291 [ C4    G    9  A]n E 3.7207 - HBPLUS
Bond  60. Atoms 1364 [ C4  GTP   42  A] ->  290 [ N3    G    9  A]n E 3.0607 - HBPLUS
Bond  61. Atoms 1361 [ C2  GTP   42  A] ->  290 [ N3    G    9  A]n E 3.8740 - HBPLUS
Bond  62. Atoms 1358 [ C6  GTP   42  A] ->  290 [ N3    G    9  A]n E 3.4172 - HBPLUS
Bond  63. Atoms 1357 [ C5  GTP   42  A] ->  290 [ N3    G    9  A]n E 2.9644 - HBPLUS
Bond  64. Atoms 1355 [ C8  GTP   42  A] ->  290 [ N3    G    9  A]n E 3.4901 - HBPLUS
Bond  65. Atoms 1364 [ C4  GTP   42  A] ->  289 [ N2    G    9  A]n E 3.8775 - HBPLUS
Bond  66. Atoms 1361 [ C2  GTP   42  A] ->  289 [ N2    G    9  A]n E 3.3328 - HBPLUS
Bond  67. Atoms 1358 [ C6  GTP   42  A] ->  289 [ N2    G    9  A]n E 3.0287 - HBPLUS
Bond  68. Atoms 1357 [ C5  GTP   42  A] ->  289 [ N2    G    9  A]n E 3.5542 - HBPLUS
Bond  69. Atoms 1364 [ C4  GTP   42  A] ->  288 [ C2    G    9  A]n E 3.5369 - HBPLUS
Bond  70. Atoms 1361 [ C2  GTP   42  A] ->  288 [ C2    G    9  A]n E 3.7954 - HBPLUS
Bond  71. Atoms 1360 [ N1  GTP   42  A] ->  288 [ C2    G    9  A]n E 3.3119 - HBPLUS
Bond  72. Atoms 1359 [ O6  GTP   42  A] ->  288 [ C2    G    9  A]n E 3.2488 - HBPLUS
Bond  73. Atoms 1358 [ C6  GTP   42  A] ->  288 [ C2    G    9  A]n E 2.9215 - HBPLUS
Bond  74. Atoms 1357 [ C5  GTP   42  A] ->  288 [ C2    G    9  A]n E 3.0407 - HBPLUS
Bond  75. Atoms 1356 [ N7  GTP   42  A] ->  288 [ C2    G    9  A]n E 3.5865 - HBPLUS
Bond  76. Atoms 1340 [ O2B GTP   42  A] ->  288 [ C2    G    9  A]n E 3.8264 - HBPLUS
Bond  77. Atoms 1336 [ O3G GTP   42  A] ->  288 [ C2    G    9  A]n E 3.6466 - HBPLUS
Bond  78. Atoms 1358 [ C6  GTP   42  A] ->  287 [ N1    G    9  A]n E 3.1755 - HBPLUS
Bond  79. Atoms 1357 [ C5  GTP   42  A] ->  287 [ N1    G    9  A]n E 3.4510 - HBPLUS
Bond  80. Atoms 1359 [ O6  GTP   42  A] ->  285 [ C6    G    9  A]n E 3.6554 - HBPLUS
Bond  81. Atoms 1357 [ C5  GTP   42  A] ->  285 [ C6    G    9  A]n E 3.8334 - HBPLUS
Bond  82. Atoms 1356 [ N7  GTP   42  A] ->  285 [ C6    G    9  A]n E 3.5098 - HBPLUS
Bond  83. Atoms 1357 [ C5  GTP   42  A] ->  284 [ C5    G    9  A]n E 3.6898 - HBPLUS
Bond  84. Atoms 1356 [ N7  GTP   42  A] ->  284 [ C5    G    9  A]n E 3.1092 - HBPLUS
Bond  85. Atoms 1355 [ C8  GTP   42  A] ->  284 [ C5    G    9  A]n E 3.5444 - HBPLUS
Bond  86. Atoms 1355 [ C8  GTP   42  A] ->  283 [ N7    G    9  A]n E 3.8036 - HBPLUS
Bond  87. Atoms 1356 [ N7  GTP   42  A] ->  282 [ C8    G    9  A]n E 3.7462 - HBPLUS
Bond  88. Atoms 1355 [ C8  GTP   42  A] ->  282 [ C8    G    9  A]n E 3.4660 - HBPLUS
Bond  89. Atoms 1355 [ C8  GTP   42  A] ->  281 [ N9    G    9  A]n E 3.0382 - HBPLUS
Bond  90. Atoms 1355 [ C8  GTP   42  A] ->  280 [ C1'   G    9  A]n E 3.3981 - HBPLUS
Bond  91. Atoms 1354 [ N9  GTP   42  A] ->  280 [ C1'   G    9  A]n E 3.2289 - HBPLUS
Bond  92. Atoms 1353 [ C1' GTP   42  A] ->  280 [ C1'   G    9  A]n E 3.1739 - HBPLUS
Bond  93. Atoms 1348 [ O4' GTP   42  A] ->  280 [ C1'   G    9  A]n E 3.1540 - HBPLUS
Bond  94. Atoms 1336 [ O3G GTP   42  A] ->  280 [ C1'   G    9  A]n E 3.5677 - HBPLUS
Bond  95. Atoms 1336 [ O3G GTP   42  A] ->  278 [ C2'   G    9  A]n E 3.4502 - HBPLUS
Bond  96. Atoms 1355 [ C8  GTP   42  A] ->  275 [ O4'   G    9  A]n E 3.3268 - HBPLUS
Bond  97. Atoms 1353 [ C1' GTP   42  A] ->  275 [ O4'   G    9  A]n E 2.8193 - HBPLUS
Bond  98. Atoms 1351 [ C2' GTP   42  A] ->  256 [ N3    A    8  A]n E 3.7842 - HBPLUS
Bond  99. Atoms 1352 [ O2' GTP   42  A] ->  247 [ C1'   A    8  A]n E 3.1528 - HBPLUS
Bond 100. Atoms 1355 [ C8  GTP   42  A] ->  246 [ O2'   A    8  A]n E 3.0084 - HBPLUS
Bond 101. Atoms 1353 [ C1' GTP   42  A] ->  246 [ O2'   A    8  A]n E 2.8521 - HBPLUS
Bond 102. Atoms 1351 [ C2' GTP   42  A] ->  246 [ O2'   A    8  A]n E 3.0555 - HBPLUS
Bond 103. Atoms 1355 [ C8  GTP   42  A] ->  245 [ C2'   A    8  A]n E 3.6709 - HBPLUS
Bond 104. Atoms 1352 [ O2' GTP   42  A] ->  245 [ C2'   A    8  A]n E 3.3082 - HBPLUS
Bond 105. Atoms 1362 [ N2  GTP   42  A] -> 1344 [ O2A GTP   42  A]i E 2.7938 - HBPLUS
Bond 106. Atoms  997 [ N2    G   31  A] -> 1359 [ O6  GTP   42  A]H E 2.4375 - HBPLUS
Bond 107. Atoms 1350 [ O3' GTP   42  A] ->  334 [ OP1   G   11  A]H E 2.9072 - HBPLUS
Bond 108. Atoms 1336 [ O3G GTP   42  A] ->  290 [ N3    G    9  A]H E 2.8499 - HBPLUS
Bond 109. Atoms  289 [ N2    G    9  A] -> 1340 [ O2B GTP   42  A]H E 2.9701 - HBPLUS
Bond 110. Atoms 1336 [ O3G GTP   42  A] ->  279 [ O2'   G    9  A]H E 2.4468 - HBPLUS
Bond 111. Atoms  246 [ O2'   A    8  A] -> 1352 [ O2' GTP   42  A]H E 2.4170 - HBPLUS
Bond 112. Atoms 1031 [ N3    A   32  A] -> 1032 [ C4    A   32  A]c   1.3476 - Calc  
Bond 113. Atoms 1030 [ C2    A   32  A] -> 1031 [ N3    A   32  A]c   1.3282 d Calc  
Bond 114. Atoms 1029 [ N1    A   32  A] -> 1030 [ C2    A   32  A]c   1.3333 - Calc  
Bond 115. Atoms 1027 [ C6    A   32  A] -> 1029 [ N1    A   32  A]c   1.3428 d Calc  
Bond 116. Atoms 1027 [ C6    A   32  A] -> 1028 [ N6    A   32  A]ce  1.3294 - Calc  
Bond 117. Atoms 1026 [ C5    A   32  A] -> 1032 [ C4    A   32  A]c   1.3747 d Calc  
Bond 118. Atoms 1026 [ C5    A   32  A] -> 1027 [ C6    A   32  A]c   1.3989 - Calc  
Bond 119. Atoms 1025 [ N7    A   32  A] -> 1026 [ C5    A   32  A]c   1.3980 - Calc  
Bond 120. Atoms 1024 [ C8    A   32  A] -> 1025 [ N7    A   32  A]c   1.2913 d Calc  
Bond 121. Atoms 1023 [ N9    A   32  A] -> 1032 [ C4    A   32  A]c   1.3738 - Calc  
Bond 122. Atoms 1023 [ N9    A   32  A] -> 1024 [ C8    A   32  A]c   1.3567 - Calc  
Bond 123. Atoms 1022 [ C1'   A   32  A] -> 1023 [ N9    A   32  A]cr  1.4747 - Calc  
Bond 124. Atoms 1020 [ C2'   A   32  A] -> 1022 [ C1'   A   32  A]c   1.5216 - Calc  
Bond 125. Atoms 1020 [ C2'   A   32  A] -> 1021 [ O2'   A   32  A]ce  1.4315 - Calc  
Bond 126. Atoms 1018 [ C3'   A   32  A] -> 1020 [ C2'   A   32  A]c   1.5092 - Calc  
Bond 127. Atoms 1018 [ C3'   A   32  A] -> 1019 [ O3'   A   32  A]ce  1.4359 - Calc  
Bond 128. Atoms 1017 [ O4'   A   32  A] -> 1022 [ C1'   A   32  A]c   1.4407 - Calc  
Bond 129. Atoms 1016 [ C4'   A   32  A] -> 1018 [ C3'   A   32  A]c   1.5224 - Calc  
Bond 130. Atoms 1016 [ C4'   A   32  A] -> 1017 [ O4'   A   32  A]c   1.4416 - Calc  
Bond 131. Atoms 1015 [ C5'   A   32  A] -> 1016 [ C4'   A   32  A]cr  1.5282 - Calc  
Bond 132. Atoms 1014 [ O5'   A   32  A] -> 1015 [ C5'   A   32  A]cr  1.4350 - Calc  
Bond 133. Atoms 1011 [ P     A   32  A] -> 1014 [ O5'   A   32  A]cr  1.6130 - Calc  
Bond 134. Atoms 1011 [ P     A   32  A] -> 1013 [ OP2   A   32  A]ce  1.4811 - Calc  
Bond 135. Atoms 1011 [ P     A   32  A] -> 1012 [ OP1   A   32  A]ce  1.4798 - Calc  
Bond 136. Atoms  998 [ N3    G   31  A] ->  999 [ C4    G   31  A]c   1.3491 - Calc  
Bond 137. Atoms  996 [ C2    G   31  A] ->  998 [ N3    G   31  A]c   1.3278 d Calc  
Bond 138. Atoms  996 [ C2    G   31  A] ->  997 [ N2    G   31  A]ce  1.3223 - Calc  
Bond 139. Atoms  995 [ N1    G   31  A] ->  996 [ C2    G   31  A]c   1.3779 - Calc  
Bond 140. Atoms  993 [ C6    G   31  A] ->  995 [ N1    G   31  A]c   1.3868 - Calc  
Bond 141. Atoms  993 [ C6    G   31  A] ->  994 [ O6    G   31  A]ce  1.2269 d Calc  
Bond 142. Atoms  992 [ C5    G   31  A] ->  999 [ C4    G   31  A]c   1.3841 d Calc  
Bond 143. Atoms  992 [ C5    G   31  A] ->  993 [ C6    G   31  A]c   1.4227 - Calc  
Bond 144. Atoms  991 [ N7    G   31  A] ->  992 [ C5    G   31  A]c   1.4001 - Calc  
Bond 145. Atoms  990 [ C8    G   31  A] ->  991 [ N7    G   31  A]c   1.2925 d Calc  
Bond 146. Atoms  989 [ N9    G   31  A] ->  999 [ C4    G   31  A]c   1.3732 - Calc  
Bond 147. Atoms  989 [ N9    G   31  A] ->  990 [ C8    G   31  A]c   1.3540 - Calc  
Bond 148. Atoms  988 [ C1'   G   31  A] ->  989 [ N9    G   31  A]cr  1.4738 - Calc  
Bond 149. Atoms  986 [ C2'   G   31  A] ->  988 [ C1'   G   31  A]c   1.5214 - Calc  
Bond 150. Atoms  986 [ C2'   G   31  A] ->  987 [ O2'   G   31  A]ce  1.4326 - Calc  
Bond 151. Atoms  984 [ C3'   G   31  A] ->  986 [ C2'   G   31  A]c   1.5105 - Calc  
Bond 152. Atoms  984 [ C3'   G   31  A] ->  985 [ O3'   G   31  A]ce  1.4361 - Calc  
Bond 153. Atoms  983 [ O4'   G   31  A] ->  988 [ C1'   G   31  A]c   1.4421 - Calc  
Bond 154. Atoms  982 [ C4'   G   31  A] ->  984 [ C3'   G   31  A]c   1.5227 - Calc  
Bond 155. Atoms  982 [ C4'   G   31  A] ->  983 [ O4'   G   31  A]c   1.4405 - Calc  
Bond 156. Atoms  981 [ C5'   G   31  A] ->  982 [ C4'   G   31  A]cr  1.5233 - Calc  
Bond 157. Atoms  980 [ O5'   G   31  A] ->  981 [ C5'   G   31  A]cr  1.4398 - Calc  
Bond 158. Atoms  977 [ P     G   31  A] ->  980 [ O5'   G   31  A]cr  1.6125 - Calc  
Bond 159. Atoms  977 [ P     G   31  A] ->  979 [ OP2   G   31  A]ce  1.4810 - Calc  
Bond 160. Atoms  977 [ P     G   31  A] ->  978 [ OP1   G   31  A]ce  1.4804 - Calc  
Bond 161. Atoms  516 [ N3    G   16  A] ->  517 [ C4    G   16  A]c   1.3510 - Calc  
Bond 162. Atoms  514 [ C2    G   16  A] ->  516 [ N3    G   16  A]c   1.3323 d Calc  
Bond 163. Atoms  514 [ C2    G   16  A] ->  515 [ N2    G   16  A]ce  1.3253 - Calc  
Bond 164. Atoms  513 [ N1    G   16  A] ->  514 [ C2    G   16  A]c   1.3735 - Calc  
Bond 165. Atoms  511 [ C6    G   16  A] ->  513 [ N1    G   16  A]c   1.3831 - Calc  
Bond 166. Atoms  511 [ C6    G   16  A] ->  512 [ O6    G   16  A]ce  1.2267 d Calc  
Bond 167. Atoms  510 [ C5    G   16  A] ->  517 [ C4    G   16  A]c   1.3860 d Calc  
Bond 168. Atoms  510 [ C5    G   16  A] ->  511 [ C6    G   16  A]c   1.4185 - Calc  
Bond 169. Atoms  509 [ N7    G   16  A] ->  510 [ C5    G   16  A]c   1.3999 - Calc  
Bond 170. Atoms  508 [ C8    G   16  A] ->  509 [ N7    G   16  A]c   1.2907 d Calc  
Bond 171. Atoms  507 [ N9    G   16  A] ->  517 [ C4    G   16  A]c   1.3765 - Calc  
Bond 172. Atoms  507 [ N9    G   16  A] ->  508 [ C8    G   16  A]c   1.3551 - Calc  
Bond 173. Atoms  506 [ C1'   G   16  A] ->  507 [ N9    G   16  A]cr  1.4767 - Calc  
Bond 174. Atoms  504 [ C2'   G   16  A] ->  506 [ C1'   G   16  A]c   1.5216 - Calc  
Bond 175. Atoms  504 [ C2'   G   16  A] ->  505 [ O2'   G   16  A]ce  1.4330 - Calc  
Bond 176. Atoms  502 [ C3'   G   16  A] ->  504 [ C2'   G   16  A]c   1.5089 - Calc  
Bond 177. Atoms  502 [ C3'   G   16  A] ->  503 [ O3'   G   16  A]ce  1.4361 - Calc  
Bond 178. Atoms  501 [ O4'   G   16  A] ->  506 [ C1'   G   16  A]c   1.4418 - Calc  
Bond 179. Atoms  500 [ C4'   G   16  A] ->  502 [ C3'   G   16  A]c   1.5229 - Calc  
Bond 180. Atoms  500 [ C4'   G   16  A] ->  501 [ O4'   G   16  A]c   1.4419 - Calc  
Bond 181. Atoms  499 [ C5'   G   16  A] ->  500 [ C4'   G   16  A]cr  1.5233 - Calc  
Bond 182. Atoms  498 [ O5'   G   16  A] ->  499 [ C5'   G   16  A]cr  1.4390 - Calc  
Bond 183. Atoms  495 [ P     G   16  A] ->  498 [ O5'   G   16  A]cr  1.6130 - Calc  
Bond 184. Atoms  495 [ P     G   16  A] ->  497 [ OP2   G   16  A]ce  1.4800 - Calc  
Bond 185. Atoms  495 [ P     G   16  A] ->  496 [ OP1   G   16  A]ce  1.4808 - Calc  
Bond 186. Atoms  482 [ N3    G   15  A] ->  483 [ C4    G   15  A]c   1.3522 - Calc  
Bond 187. Atoms  480 [ C2    G   15  A] ->  482 [ N3    G   15  A]c   1.3344 d Calc  
Bond 188. Atoms  480 [ C2    G   15  A] ->  481 [ N2    G   15  A]ce  1.3250 - Calc  
Bond 189. Atoms  479 [ N1    G   15  A] ->  480 [ C2    G   15  A]c   1.3766 - Calc  
Bond 190. Atoms  477 [ C6    G   15  A] ->  479 [ N1    G   15  A]c   1.3837 - Calc  
Bond 191. Atoms  477 [ C6    G   15  A] ->  478 [ O6    G   15  A]ce  1.2235 d Calc  
Bond 192. Atoms  476 [ C5    G   15  A] ->  483 [ C4    G   15  A]c   1.3851 d Calc  
Bond 193. Atoms  476 [ C5    G   15  A] ->  477 [ C6    G   15  A]c   1.4199 - Calc  
Bond 194. Atoms  475 [ N7    G   15  A] ->  476 [ C5    G   15  A]c   1.3988 - Calc  
Bond 195. Atoms  474 [ C8    G   15  A] ->  475 [ N7    G   15  A]c   1.2911 d Calc  
Bond 196. Atoms  473 [ N9    G   15  A] ->  483 [ C4    G   15  A]c   1.3788 - Calc  
Bond 197. Atoms  473 [ N9    G   15  A] ->  474 [ C8    G   15  A]c   1.3557 - Calc  
Bond 198. Atoms  472 [ C1'   G   15  A] ->  473 [ N9    G   15  A]cr  1.4775 - Calc  
Bond 199. Atoms  470 [ C2'   G   15  A] ->  472 [ C1'   G   15  A]c   1.5212 - Calc  
Bond 200. Atoms  470 [ C2'   G   15  A] ->  471 [ O2'   G   15  A]ce  1.4311 - Calc  
Bond 201. Atoms  468 [ C3'   G   15  A] ->  470 [ C2'   G   15  A]c   1.5101 - Calc  
Bond 202. Atoms  468 [ C3'   G   15  A] ->  469 [ O3'   G   15  A]ce  1.4353 - Calc  
Bond 203. Atoms  467 [ O4'   G   15  A] ->  472 [ C1'   G   15  A]c   1.4430 - Calc  
Bond 204. Atoms  466 [ C4'   G   15  A] ->  468 [ C3'   G   15  A]c   1.5215 - Calc  
Bond 205. Atoms  466 [ C4'   G   15  A] ->  467 [ O4'   G   15  A]c   1.4428 - Calc  
Bond 206. Atoms  465 [ C5'   G   15  A] ->  466 [ C4'   G   15  A]cr  1.5226 - Calc  
Bond 207. Atoms  464 [ O5'   G   15  A] ->  465 [ C5'   G   15  A]cr  1.4383 - Calc  
Bond 208. Atoms  461 [ P     G   15  A] ->  464 [ O5'   G   15  A]cr  1.6152 - Calc  
Bond 209. Atoms  461 [ P     G   15  A] ->  463 [ OP2   G   15  A]ce  1.4810 - Calc  
Bond 210. Atoms  461 [ P     G   15  A] ->  462 [ OP1   G   15  A]ce  1.4809 - Calc  
Bond 211. Atoms  354 [ N3    G   11  A] ->  355 [ C4    G   11  A]c   1.3453 - Calc  
Bond 212. Atoms  352 [ C2    G   11  A] ->  354 [ N3    G   11  A]c   1.3255 d Calc  
Bond 213. Atoms  352 [ C2    G   11  A] ->  353 [ N2    G   11  A]ce  1.3195 - Calc  
Bond 214. Atoms  351 [ N1    G   11  A] ->  352 [ C2    G   11  A]c   1.3771 - Calc  
Bond 215. Atoms  349 [ C6    G   11  A] ->  351 [ N1    G   11  A]c   1.3862 - Calc  
Bond 216. Atoms  349 [ C6    G   11  A] ->  350 [ O6    G   11  A]ce  1.2280 d Calc  
Bond 217. Atoms  348 [ C5    G   11  A] ->  355 [ C4    G   11  A]c   1.3855 d Calc  
Bond 218. Atoms  348 [ C5    G   11  A] ->  349 [ C6    G   11  A]c   1.4220 - Calc  
Bond 219. Atoms  347 [ N7    G   11  A] ->  348 [ C5    G   11  A]c   1.4000 - Calc  
Bond 220. Atoms  346 [ C8    G   11  A] ->  347 [ N7    G   11  A]c   1.2933 d Calc  
Bond 221. Atoms  345 [ N9    G   11  A] ->  355 [ C4    G   11  A]c   1.3684 - Calc  
Bond 222. Atoms  345 [ N9    G   11  A] ->  346 [ C8    G   11  A]c   1.3564 - Calc  
Bond 223. Atoms  344 [ C1'   G   11  A] ->  345 [ N9    G   11  A]cr  1.4754 - Calc  
Bond 224. Atoms  342 [ C2'   G   11  A] ->  344 [ C1'   G   11  A]c   1.5210 - Calc  
Bond 225. Atoms  342 [ C2'   G   11  A] ->  343 [ O2'   G   11  A]ce  1.4329 - Calc  
Bond 226. Atoms  340 [ C3'   G   11  A] ->  342 [ C2'   G   11  A]c   1.5114 - Calc  
Bond 227. Atoms  340 [ C3'   G   11  A] ->  341 [ O3'   G   11  A]ce  1.4366 - Calc  
Bond 228. Atoms  339 [ O4'   G   11  A] ->  344 [ C1'   G   11  A]c   1.4402 - Calc  
Bond 229. Atoms  338 [ C4'   G   11  A] ->  340 [ C3'   G   11  A]c   1.5249 - Calc  
Bond 230. Atoms  338 [ C4'   G   11  A] ->  339 [ O4'   G   11  A]c   1.4401 - Calc  
Bond 231. Atoms  337 [ C5'   G   11  A] ->  338 [ C4'   G   11  A]cr  1.5249 - Calc  
Bond 232. Atoms  336 [ O5'   G   11  A] ->  337 [ C5'   G   11  A]cr  1.4407 - Calc  
Bond 233. Atoms  333 [ P     G   11  A] ->  336 [ O5'   G   11  A]cr  1.6168 - Calc  
Bond 234. Atoms  333 [ P     G   11  A] ->  335 [ OP2   G   11  A]ce  1.4807 - Calc  
Bond 235. Atoms  333 [ P     G   11  A] ->  334 [ OP1   G   11  A]ce  1.4794 - Calc  
Bond 236. Atoms  290 [ N3    G    9  A] ->  291 [ C4    G    9  A]c   1.3534 - Calc  
Bond 237. Atoms  288 [ C2    G    9  A] ->  290 [ N3    G    9  A]c   1.3317 d Calc  
Bond 238. Atoms  288 [ C2    G    9  A] ->  289 [ N2    G    9  A]ce  1.3260 - Calc  
Bond 239. Atoms  287 [ N1    G    9  A] ->  288 [ C2    G    9  A]c   1.3733 - Calc  
Bond 240. Atoms  285 [ C6    G    9  A] ->  287 [ N1    G    9  A]c   1.3839 - Calc  
Bond 241. Atoms  285 [ C6    G    9  A] ->  286 [ O6    G    9  A]ce  1.2309 d Calc  
Bond 242. Atoms  284 [ C5    G    9  A] ->  291 [ C4    G    9  A]c   1.3872 d Calc  
Bond 243. Atoms  284 [ C5    G    9  A] ->  285 [ C6    G    9  A]c   1.4229 - Calc  
Bond 244. Atoms  283 [ N7    G    9  A] ->  284 [ C5    G    9  A]c   1.4016 - Calc  
Bond 245. Atoms  282 [ C8    G    9  A] ->  283 [ N7    G    9  A]c   1.2929 d Calc  
Bond 246. Atoms  281 [ N9    G    9  A] ->  291 [ C4    G    9  A]c   1.3749 - Calc  
Bond 247. Atoms  281 [ N9    G    9  A] ->  282 [ C8    G    9  A]c   1.3562 - Calc  
Bond 248. Atoms  280 [ C1'   G    9  A] ->  281 [ N9    G    9  A]cr  1.4753 - Calc  
Bond 249. Atoms  278 [ C2'   G    9  A] ->  280 [ C1'   G    9  A]c   1.5225 - Calc  
Bond 250. Atoms  278 [ C2'   G    9  A] ->  279 [ O2'   G    9  A]ce  1.4321 - Calc  
Bond 251. Atoms  276 [ C3'   G    9  A] ->  278 [ C2'   G    9  A]c   1.5108 - Calc  
Bond 252. Atoms  276 [ C3'   G    9  A] ->  277 [ O3'   G    9  A]ce  1.4391 - Calc  
Bond 253. Atoms  275 [ O4'   G    9  A] ->  280 [ C1'   G    9  A]c   1.4425 - Calc  
Bond 254. Atoms  274 [ C4'   G    9  A] ->  276 [ C3'   G    9  A]c   1.5239 - Calc  
Bond 255. Atoms  274 [ C4'   G    9  A] ->  275 [ O4'   G    9  A]c   1.4405 - Calc  
Bond 256. Atoms  273 [ C5'   G    9  A] ->  274 [ C4'   G    9  A]cr  1.5242 - Calc  
Bond 257. Atoms  272 [ O5'   G    9  A] ->  273 [ C5'   G    9  A]cr  1.4390 - Calc  
Bond 258. Atoms  269 [ P     G    9  A] ->  272 [ O5'   G    9  A]cr  1.6131 - Calc  
Bond 259. Atoms  269 [ P     G    9  A] ->  271 [ OP2   G    9  A]ce  1.4810 - Calc  
Bond 260. Atoms  269 [ P     G    9  A] ->  270 [ OP1   G    9  A]ce  1.4800 - Calc  
Bond 261. Atoms  256 [ N3    A    8  A] ->  257 [ C4    A    8  A]c   1.3455 - Calc  
Bond 262. Atoms  255 [ C2    A    8  A] ->  256 [ N3    A    8  A]c   1.3261 d Calc  
Bond 263. Atoms  254 [ N1    A    8  A] ->  255 [ C2    A    8  A]c   1.3323 - Calc  
Bond 264. Atoms  252 [ C6    A    8  A] ->  254 [ N1    A    8  A]c   1.3410 d Calc  
Bond 265. Atoms  252 [ C6    A    8  A] ->  253 [ N6    A    8  A]ce  1.3292 - Calc  
Bond 266. Atoms  251 [ C5    A    8  A] ->  257 [ C4    A    8  A]c   1.3739 d Calc  
Bond 267. Atoms  251 [ C5    A    8  A] ->  252 [ C6    A    8  A]c   1.4020 - Calc  
Bond 268. Atoms  250 [ N7    A    8  A] ->  251 [ C5    A    8  A]c   1.3991 - Calc  
Bond 269. Atoms  249 [ C8    A    8  A] ->  250 [ N7    A    8  A]c   1.2932 d Calc  
Bond 270. Atoms  248 [ N9    A    8  A] ->  257 [ C4    A    8  A]c   1.3765 - Calc  
Bond 271. Atoms  248 [ N9    A    8  A] ->  249 [ C8    A    8  A]c   1.3571 - Calc  
Bond 272. Atoms  247 [ C1'   A    8  A] ->  248 [ N9    A    8  A]cr  1.4781 - Calc  
Bond 273. Atoms  245 [ C2'   A    8  A] ->  247 [ C1'   A    8  A]c   1.5268 - Calc  
Bond 274. Atoms  245 [ C2'   A    8  A] ->  246 [ O2'   A    8  A]ce  1.4337 - Calc  
Bond 275. Atoms  243 [ C3'   A    8  A] ->  245 [ C2'   A    8  A]c   1.5115 - Calc  
Bond 276. Atoms  243 [ C3'   A    8  A] ->  244 [ O3'   A    8  A]ce  1.4359 - Calc  
Bond 277. Atoms  242 [ O4'   A    8  A] ->  247 [ C1'   A    8  A]c   1.4399 - Calc  
Bond 278. Atoms  241 [ C4'   A    8  A] ->  243 [ C3'   A    8  A]c   1.5237 - Calc  
Bond 279. Atoms  241 [ C4'   A    8  A] ->  242 [ O4'   A    8  A]c   1.4403 - Calc  
Bond 280. Atoms  240 [ C5'   A    8  A] ->  241 [ C4'   A    8  A]cr  1.5285 - Calc  
Bond 281. Atoms  239 [ O5'   A    8  A] ->  240 [ C5'   A    8  A]cr  1.4343 - Calc  
Bond 282. Atoms  236 [ P     A    8  A] ->  239 [ O5'   A    8  A]cr  1.6127 - Calc  
Bond 283. Atoms  236 [ P     A    8  A] ->  238 [ OP2   A    8  A]ce  1.4820 - Calc  
Bond 284. Atoms  236 [ P     A    8  A] ->  237 [ OP1   A    8  A]ce  1.4790 - Calc  
Bond 285. Atoms 1363 [ N3  GTP   42  A] -> 1364 [ C4  GTP   42  A]c   1.3530 - CONECT
Bond 286. Atoms 1361 [ C2  GTP   42  A] -> 1363 [ N3  GTP   42  A]c   1.3307 - CONECT
Bond 287. Atoms 1361 [ C2  GTP   42  A] -> 1362 [ N2  GTP   42  A]ce  1.3263 - CONECT
Bond 288. Atoms 1360 [ N1  GTP   42  A] -> 1361 [ C2  GTP   42  A]c   1.3746 - CONECT
Bond 289. Atoms 1358 [ C6  GTP   42  A] -> 1360 [ N1  GTP   42  A]c   1.3834 - CONECT
Bond 290. Atoms 1358 [ C6  GTP   42  A] -> 1359 [ O6  GTP   42  A]ce  1.2237 - CONECT
Bond 291. Atoms 1357 [ C5  GTP   42  A] -> 1364 [ C4  GTP   42  A]c   1.3856 - CONECT
Bond 292. Atoms 1357 [ C5  GTP   42  A] -> 1358 [ C6  GTP   42  A]c   1.4164 - CONECT
Bond 293. Atoms 1356 [ N7  GTP   42  A] -> 1357 [ C5  GTP   42  A]c   1.3990 - CONECT
Bond 294. Atoms 1355 [ C8  GTP   42  A] -> 1356 [ N7  GTP   42  A]c   1.2930 - CONECT
Bond 295. Atoms 1354 [ N9  GTP   42  A] -> 1364 [ C4  GTP   42  A]c   1.3748 - CONECT
Bond 296. Atoms 1354 [ N9  GTP   42  A] -> 1355 [ C8  GTP   42  A]c   1.3564 - CONECT
Bond 297. Atoms 1353 [ C1' GTP   42  A] -> 1354 [ N9  GTP   42  A]cr  1.4759 - CONECT
Bond 298. Atoms 1351 [ C2' GTP   42  A] -> 1353 [ C1' GTP   42  A]c   1.5189 - CONECT
Bond 299. Atoms 1351 [ C2' GTP   42  A] -> 1352 [ O2' GTP   42  A]ce  1.4339 - CONECT
Bond 300. Atoms 1349 [ C3' GTP   42  A] -> 1351 [ C2' GTP   42  A]c   1.5101 - CONECT
Bond 301. Atoms 1349 [ C3' GTP   42  A] -> 1350 [ O3' GTP   42  A]ce  1.4328 - CONECT
Bond 302. Atoms 1348 [ O4' GTP   42  A] -> 1353 [ C1' GTP   42  A]c   1.4434 - CONECT
Bond 303. Atoms 1347 [ C4' GTP   42  A] -> 1349 [ C3' GTP   42  A]c   1.5207 - CONECT
Bond 304. Atoms 1347 [ C4' GTP   42  A] -> 1348 [ O4' GTP   42  A]c   1.4423 - CONECT
Bond 305. Atoms 1346 [ C5' GTP   42  A] -> 1347 [ C4' GTP   42  A]cr  1.5217 - CONECT
Bond 306. Atoms 1345 [ O5' GTP   42  A] -> 1346 [ C5' GTP   42  A]cr  1.4373 - CONECT
Bond 307. Atoms 1342 [ PA  GTP   42  A] -> 1345 [ O5' GTP   42  A]cr  1.6092 - CONECT
Bond 308. Atoms 1342 [ PA  GTP   42  A] -> 1344 [ O2A GTP   42  A]ce  1.4786 - CONECT
Bond 309. Atoms 1342 [ PA  GTP   42  A] -> 1343 [ O1A GTP   42  A]ce  1.4767 - CONECT
Bond 310. Atoms 1341 [ O3A GTP   42  A] -> 1342 [ PA  GTP   42  A]cr  1.5875 - CONECT
Bond 311. Atoms 1338 [ PB  GTP   42  A] -> 1341 [ O3A GTP   42  A]cr  1.5863 - CONECT
Bond 312. Atoms 1338 [ PB  GTP   42  A] -> 1340 [ O2B GTP   42  A]ce  1.4777 - CONECT
Bond 313. Atoms 1338 [ PB  GTP   42  A] -> 1339 [ O1B GTP   42  A]ce  1.4758 - CONECT
Bond 314. Atoms 1337 [ O3B GTP   42  A] -> 1338 [ PB  GTP   42  A]cr  1.5891 - CONECT
Bond 315. Atoms 1333 [ PG  GTP   42  A] -> 1337 [ O3B GTP   42  A]cr  1.5927 - CONECT
Bond 316. Atoms 1333 [ PG  GTP   42  A] -> 1336 [ O3G GTP   42  A]ce  1.6064 - CONECT
Bond 317. Atoms 1333 [ PG  GTP   42  A] -> 1335 [ O2G GTP   42  A]ce  1.4778 - CONECT
Bond 318. Atoms 1333 [ PG  GTP   42  A] -> 1334 [ O1G GTP   42  A]ce  1.4769 - CONECT
