# Supplementary material for: RPocket: an intuitive database of RNA pocket topology information with RNA-ligand data resources
Source: BMC Bioinformatics. 2021 Sep 8;22:428. doi: 10.1186/s12859-021-04349-4 (PMC8424408; doi:10.1186/s12859-021-04349-4)
Supplement: Supplementary file 6 — Additional file 6. Folder S2: Interaction info of RNA-ligand complexes. [file 12859_2021_4349_MOESM6_ESM.zip › 12859_2021_4349_MOESM6_ESM/2HOJ/ligplot.bonds]

Bond   0. Atoms 1701 [ O2B TPP  114  A] -> 1380 [ C2    G   78  A]n E 3.6150 - HBPLUS
Bond   1. Atoms 1701 [ O2B TPP  114  A] -> 1377 [ C6    G   78  A]n E 3.2673 - HBPLUS
Bond   2. Atoms 1687 [ C2  TPP  114  A] -> 1258 [ OP2   C   73  A]n E 3.4826 - HBPLUS
Bond   3. Atoms 1685 [ C7' TPP  114  A] -> 1258 [ OP2   C   73  A]n E 3.7469 - HBPLUS
Bond   4. Atoms 1687 [ C2  TPP  114  A] -> 1243 [ O2'   G   72  A]n E 3.4332 - HBPLUS
Bond   5. Atoms 1688 [ S1  TPP  114  A] -> 1242 [ C2'   G   72  A]n E 3.6631 - HBPLUS
Bond   6. Atoms 1687 [ C2  TPP  114  A] -> 1242 [ C2'   G   72  A]n E 3.7843 - HBPLUS
Bond   7. Atoms 1693 [ C7  TPP  114  A] ->  938 [ OP2   C   58  A]n E 3.6011 - HBPLUS
Bond   8. Atoms 1692 [ C6  TPP  114  A] ->  938 [ OP2   C   58  A]n E 3.6537 - HBPLUS
Bond   9. Atoms 1692 [ C6  TPP  114  A] ->  917 [ OP1   C   57  A]n E 3.7171 - HBPLUS
Bond  10. Atoms 1691 [ CM4 TPP  114  A] ->  917 [ OP1   C   57  A]n E 3.5553 - HBPLUS
Bond  11. Atoms 1681 [ C4' TPP  114  A] ->  666 [ C4    A   43  A]n E 3.7796 - HBPLUS
Bond  12. Atoms 1680 [ N3' TPP  114  A] ->  666 [ C4    A   43  A]n E 3.4561 - HBPLUS
Bond  13. Atoms 1678 [ C2' TPP  114  A] ->  666 [ C4    A   43  A]n E 3.5532 - HBPLUS
Bond  14. Atoms 1684 [ C6' TPP  114  A] ->  665 [ N3    A   43  A]n E 3.8795 - HBPLUS
Bond  15. Atoms 1679 [ CM2 TPP  114  A] ->  665 [ N3    A   43  A]n E 3.8671 - HBPLUS
Bond  16. Atoms 1678 [ C2' TPP  114  A] ->  665 [ N3    A   43  A]n E 3.4548 - HBPLUS
Bond  17. Atoms 1684 [ C6' TPP  114  A] ->  664 [ C2    A   43  A]n E 3.3696 - HBPLUS
Bond  18. Atoms 1683 [ C5' TPP  114  A] ->  664 [ C2    A   43  A]n E 3.7235 - HBPLUS
Bond  19. Atoms 1678 [ C2' TPP  114  A] ->  664 [ C2    A   43  A]n E 3.7844 - HBPLUS
Bond  20. Atoms 1677 [ N1' TPP  114  A] ->  664 [ C2    A   43  A]n E 3.4145 - HBPLUS
Bond  21. Atoms 1687 [ C2  TPP  114  A] ->  663 [ N1    A   43  A]n E 3.4859 - HBPLUS
Bond  22. Atoms 1685 [ C7' TPP  114  A] ->  663 [ N1    A   43  A]n E 3.6517 - HBPLUS
Bond  23. Atoms 1684 [ C6' TPP  114  A] ->  663 [ N1    A   43  A]n E 3.3860 - HBPLUS
Bond  24. Atoms 1683 [ C5' TPP  114  A] ->  663 [ N1    A   43  A]n E 3.3129 - HBPLUS
Bond  25. Atoms 1681 [ C4' TPP  114  A] ->  663 [ N1    A   43  A]n E 3.7775 - HBPLUS
Bond  26. Atoms 1685 [ C7' TPP  114  A] ->  662 [ N6    A   43  A]n E 3.4742 - HBPLUS
Bond  27. Atoms 1683 [ C5' TPP  114  A] ->  662 [ N6    A   43  A]n E 3.7117 - HBPLUS
Bond  28. Atoms 1681 [ C4' TPP  114  A] ->  662 [ N6    A   43  A]n E 3.8066 - HBPLUS
Bond  29. Atoms 1685 [ C7' TPP  114  A] ->  661 [ C6    A   43  A]n E 3.6552 - HBPLUS
Bond  30. Atoms 1683 [ C5' TPP  114  A] ->  661 [ C6    A   43  A]n E 3.3740 - HBPLUS
Bond  31. Atoms 1682 [ N4' TPP  114  A] ->  661 [ C6    A   43  A]n E 3.6772 - HBPLUS
Bond  32. Atoms 1681 [ C4' TPP  114  A] ->  661 [ C6    A   43  A]n E 3.4100 - HBPLUS
Bond  33. Atoms 1683 [ C5' TPP  114  A] ->  660 [ C5    A   43  A]n E 3.8568 - HBPLUS
Bond  34. Atoms 1682 [ N4' TPP  114  A] ->  660 [ C5    A   43  A]n E 3.6369 - HBPLUS
Bond  35. Atoms 1681 [ C4' TPP  114  A] ->  660 [ C5    A   43  A]n E 3.4102 - HBPLUS
Bond  36. Atoms 1680 [ N3' TPP  114  A] ->  660 [ C5    A   43  A]n E 3.5381 - HBPLUS
Bond  37. Atoms 1681 [ C4' TPP  114  A] ->  659 [ N7    A   43  A]n E 3.8655 - HBPLUS
Bond  38. Atoms 1679 [ CM2 TPP  114  A] ->  651 [ O4'   A   43  A]n E 3.0547 - HBPLUS
Bond  39. Atoms 1678 [ C2' TPP  114  A] ->  651 [ O4'   A   43  A]n E 3.8528 - HBPLUS
Bond  40. Atoms 1680 [ N3' TPP  114  A] ->  644 [ C4    G   42  A]n E 3.6546 - HBPLUS
Bond  41. Atoms 1679 [ CM2 TPP  114  A] ->  644 [ C4    G   42  A]n E 3.7612 - HBPLUS
Bond  42. Atoms 1678 [ C2' TPP  114  A] ->  644 [ C4    G   42  A]n E 3.7584 - HBPLUS
Bond  43. Atoms 1679 [ CM2 TPP  114  A] ->  643 [ N3    G   42  A]n E 3.4289 - HBPLUS
Bond  44. Atoms 1678 [ C2' TPP  114  A] ->  643 [ N3    G   42  A]n E 3.6567 - HBPLUS
Bond  45. Atoms 1679 [ CM2 TPP  114  A] ->  641 [ C2    G   42  A]n E 3.6606 - HBPLUS
Bond  46. Atoms 1678 [ C2' TPP  114  A] ->  641 [ C2    G   42  A]n E 3.4960 - HBPLUS
Bond  47. Atoms 1677 [ N1' TPP  114  A] ->  641 [ C2    G   42  A]n E 3.5803 - HBPLUS
Bond  48. Atoms 1684 [ C6' TPP  114  A] ->  640 [ N1    G   42  A]n E 3.5887 - HBPLUS
Bond  49. Atoms 1683 [ C5' TPP  114  A] ->  640 [ N1    G   42  A]n E 3.7945 - HBPLUS
Bond  50. Atoms 1681 [ C4' TPP  114  A] ->  640 [ N1    G   42  A]n E 3.8704 - HBPLUS
Bond  51. Atoms 1678 [ C2' TPP  114  A] ->  640 [ N1    G   42  A]n E 3.5405 - HBPLUS
Bond  52. Atoms 1691 [ CM4 TPP  114  A] ->  639 [ O6    G   42  A]n E 2.9321 - HBPLUS
Bond  53. Atoms 1685 [ C7' TPP  114  A] ->  639 [ O6    G   42  A]n E 3.7201 - HBPLUS
Bond  54. Atoms 1683 [ C5' TPP  114  A] ->  639 [ O6    G   42  A]n E 3.4517 - HBPLUS
Bond  55. Atoms 1681 [ C4' TPP  114  A] ->  639 [ O6    G   42  A]n E 3.4273 - HBPLUS
Bond  56. Atoms 1691 [ CM4 TPP  114  A] ->  638 [ C6    G   42  A]n E 3.8288 - HBPLUS
Bond  57. Atoms 1683 [ C5' TPP  114  A] ->  638 [ C6    G   42  A]n E 3.6120 - HBPLUS
Bond  58. Atoms 1682 [ N4' TPP  114  A] ->  638 [ C6    G   42  A]n E 3.8404 - HBPLUS
Bond  59. Atoms 1681 [ C4' TPP  114  A] ->  638 [ C6    G   42  A]n E 3.3772 - HBPLUS
Bond  60. Atoms 1680 [ N3' TPP  114  A] ->  638 [ C6    G   42  A]n E 3.4706 - HBPLUS
Bond  61. Atoms 1678 [ C2' TPP  114  A] ->  638 [ C6    G   42  A]n E 3.7745 - HBPLUS
Bond  62. Atoms 1681 [ C4' TPP  114  A] ->  637 [ C5    G   42  A]n E 3.6638 - HBPLUS
Bond  63. Atoms 1680 [ N3' TPP  114  A] ->  637 [ C5    G   42  A]n E 3.3939 - HBPLUS
Bond  64. Atoms 1678 [ C2' TPP  114  A] ->  637 [ C5    G   42  A]n E 3.8493 - HBPLUS
Bond  65. Atoms 1682 [ N4' TPP  114  A] ->  599 [ C4    G   40  A]n E 3.7295 - HBPLUS
Bond  66. Atoms 1681 [ C4' TPP  114  A] ->  598 [ N3    G   40  A]n E 3.6864 - HBPLUS
Bond  67. Atoms 1681 [ C4' TPP  114  A] ->  597 [ N2    G   40  A]n E 3.7929 - HBPLUS
Bond  68. Atoms 1679 [ CM2 TPP  114  A] ->  597 [ N2    G   40  A]n E 3.5946 - HBPLUS
Bond  69. Atoms 1678 [ C2' TPP  114  A] ->  597 [ N2    G   40  A]n E 3.6886 - HBPLUS
Bond  70. Atoms 1682 [ N4' TPP  114  A] ->  596 [ C2    G   40  A]n E 3.7316 - HBPLUS
Bond  71. Atoms 1680 [ N3' TPP  114  A] ->  596 [ C2    G   40  A]n E 3.6658 - HBPLUS
Bond  72. Atoms 1682 [ N4' TPP  114  A] ->  588 [ C1'   G   40  A]n E 3.4986 - HBPLUS
Bond  73. Atoms 1679 [ CM2 TPP  114  A] ->  244 [ O4'   U   20  A]n E 3.6530 - HBPLUS
Bond  74. Atoms 1684 [ C6' TPP  114  A] ->  225 [ O2'   G   19  A]n E 3.5632 - HBPLUS
Bond  75. Atoms 1664 [MN    MN  116  A] -> 1378 [ O6    G   78  A]H E 2.4567 - HBPLUS
Bond  76. Atoms 1664 [MN    MN  116  A] ->  993 [ O6    G   60  A]H E 2.2030 - HBPLUS
Bond  77. Atoms 1379 [ N1    G   78  A] -> 1701 [ O2B TPP  114  A]H E 2.6461 - HBPLUS
Bond  78. Atoms 1243 [ O2'   G   72  A] -> 1696 [ O1A TPP  114  A]H E 3.3319 - HBPLUS
Bond  79. Atoms 1243 [ O2'   G   72  A] -> 1688 [ S1  TPP  114  A]H E 2.9326 - HBPLUS
Bond  80. Atoms 1682 [ N4' TPP  114  A] ->  598 [ N3    G   40  A]H E 2.9076 - HBPLUS
Bond  81. Atoms  597 [ N2    G   40  A] -> 1680 [ N3' TPP  114  A]H E 2.9120 - HBPLUS
Bond  82. Atoms  225 [ O2'   G   19  A] -> 1677 [ N1' TPP  114  A]H E 3.0795 - HBPLUS
Bond  83. Atoms 1664 [MN    MN  116  A] -> 1701 [ O2B TPP  114  A]c E 2.2626 - CONECT
Bond  84. Atoms 1663 [MN    MN  115  A] -> 1697 [ O2A TPP  114  A]c E 2.1158 - CONECT
Bond  85. Atoms 1663 [MN    MN  115  A] -> 1700 [ O1B TPP  114  A]c E 1.8832 - Calc  
Bond  86. Atoms 1382 [ N3    G   78  A] -> 1383 [ C4    G   78  A]c   1.3501 - Calc  
Bond  87. Atoms 1380 [ C2    G   78  A] -> 1382 [ N3    G   78  A]c   1.3238 d Calc  
Bond  88. Atoms 1380 [ C2    G   78  A] -> 1381 [ N2    G   78  A]ce  1.3428 - Calc  
Bond  89. Atoms 1379 [ N1    G   78  A] -> 1380 [ C2    G   78  A]c   1.3718 - Calc  
Bond  90. Atoms 1377 [ C6    G   78  A] -> 1379 [ N1    G   78  A]c   1.3891 - Calc  
Bond  91. Atoms 1377 [ C6    G   78  A] -> 1378 [ O6    G   78  A]ce  1.2364 d Calc  
Bond  92. Atoms 1376 [ C5    G   78  A] -> 1383 [ C4    G   78  A]c   1.3808 d Calc  
Bond  93. Atoms 1376 [ C5    G   78  A] -> 1377 [ C6    G   78  A]c   1.4223 - Calc  
Bond  94. Atoms 1375 [ N7    G   78  A] -> 1376 [ C5    G   78  A]c   1.3902 - Calc  
Bond  95. Atoms 1374 [ C8    G   78  A] -> 1375 [ N7    G   78  A]c   1.3089 d Calc  
Bond  96. Atoms 1373 [ N9    G   78  A] -> 1383 [ C4    G   78  A]c   1.3783 - Calc  
Bond  97. Atoms 1373 [ N9    G   78  A] -> 1374 [ C8    G   78  A]c   1.3778 - Calc  
Bond  98. Atoms 1372 [ C1'   G   78  A] -> 1373 [ N9    G   78  A]cr  1.4617 - Calc  
Bond  99. Atoms 1370 [ C2'   G   78  A] -> 1372 [ C1'   G   78  A]c   1.5296 - Calc  
Bond 100. Atoms 1370 [ C2'   G   78  A] -> 1371 [ O2'   G   78  A]ce  1.4085 - Calc  
Bond 101. Atoms 1368 [ C3'   G   78  A] -> 1370 [ C2'   G   78  A]c   1.5287 - Calc  
Bond 102. Atoms 1368 [ C3'   G   78  A] -> 1369 [ O3'   G   78  A]ce  1.4253 - Calc  
Bond 103. Atoms 1367 [ O4'   G   78  A] -> 1372 [ C1'   G   78  A]c   1.4180 - Calc  
Bond 104. Atoms 1366 [ C4'   G   78  A] -> 1368 [ C3'   G   78  A]c   1.5165 - Calc  
Bond 105. Atoms 1366 [ C4'   G   78  A] -> 1367 [ O4'   G   78  A]c   1.4544 - Calc  
Bond 106. Atoms 1365 [ C5'   G   78  A] -> 1366 [ C4'   G   78  A]cr  1.5147 - Calc  
Bond 107. Atoms 1364 [ O5'   G   78  A] -> 1365 [ C5'   G   78  A]cr  1.4236 - Calc  
Bond 108. Atoms 1361 [ P     G   78  A] -> 1364 [ O5'   G   78  A]cr  1.5939 - Calc  
Bond 109. Atoms 1361 [ P     G   78  A] -> 1363 [ OP2   G   78  A]ce  1.4863 - Calc  
Bond 110. Atoms 1361 [ P     G   78  A] -> 1362 [ OP1   G   78  A]ce  1.4846 - Calc  
Bond 111. Atoms 1274 [ C5    C   73  A] -> 1275 [ C6    C   73  A]c   1.3378 d Calc  
Bond 112. Atoms 1272 [ C4    C   73  A] -> 1274 [ C5    C   73  A]c   1.4228 - Calc  
Bond 113. Atoms 1272 [ C4    C   73  A] -> 1273 [ N4    C   73  A]ce  1.3338 - Calc  
Bond 114. Atoms 1271 [ N3    C   73  A] -> 1272 [ C4    C   73  A]c   1.3337 d Calc  
Bond 115. Atoms 1269 [ C2    C   73  A] -> 1271 [ N3    C   73  A]c   1.3544 - Calc  
Bond 116. Atoms 1269 [ C2    C   73  A] -> 1270 [ O2    C   73  A]ce  1.2397 d Calc  
Bond 117. Atoms 1268 [ N1    C   73  A] -> 1275 [ C6    C   73  A]c   1.3685 - Calc  
Bond 118. Atoms 1268 [ N1    C   73  A] -> 1269 [ C2    C   73  A]c   1.3883 - Calc  
Bond 119. Atoms 1267 [ C1'   C   73  A] -> 1268 [ N1    C   73  A]cr  1.4684 - Calc  
Bond 120. Atoms 1265 [ C2'   C   73  A] -> 1267 [ C1'   C   73  A]c   1.5330 - Calc  
Bond 121. Atoms 1265 [ C2'   C   73  A] -> 1266 [ O2'   C   73  A]ce  1.4088 - Calc  
Bond 122. Atoms 1263 [ C3'   C   73  A] -> 1265 [ C2'   C   73  A]c   1.5243 - Calc  
Bond 123. Atoms 1263 [ C3'   C   73  A] -> 1264 [ O3'   C   73  A]ce  1.4244 - Calc  
Bond 124. Atoms 1262 [ O4'   C   73  A] -> 1267 [ C1'   C   73  A]c   1.4176 - Calc  
Bond 125. Atoms 1261 [ C4'   C   73  A] -> 1263 [ C3'   C   73  A]c   1.5195 - Calc  
Bond 126. Atoms 1261 [ C4'   C   73  A] -> 1262 [ O4'   C   73  A]c   1.4523 - Calc  
Bond 127. Atoms 1260 [ C5'   C   73  A] -> 1261 [ C4'   C   73  A]cr  1.5046 - Calc  
Bond 128. Atoms 1259 [ O5'   C   73  A] -> 1260 [ C5'   C   73  A]cr  1.4281 - Calc  
Bond 129. Atoms 1256 [ P     C   73  A] -> 1259 [ O5'   C   73  A]cr  1.5906 - Calc  
Bond 130. Atoms 1256 [ P     C   73  A] -> 1258 [ OP2   C   73  A]ce  1.4813 - Calc  
Bond 131. Atoms 1256 [ P     C   73  A] -> 1257 [ OP1   C   73  A]ce  1.4771 - Calc  
Bond 132. Atoms 1254 [ N3    G   72  A] -> 1255 [ C4    G   72  A]c   1.3549 - Calc  
Bond 133. Atoms 1252 [ C2    G   72  A] -> 1254 [ N3    G   72  A]c   1.3307 d Calc  
Bond 134. Atoms 1252 [ C2    G   72  A] -> 1253 [ N2    G   72  A]ce  1.3407 - Calc  
Bond 135. Atoms 1251 [ N1    G   72  A] -> 1252 [ C2    G   72  A]c   1.3744 - Calc  
Bond 136. Atoms 1249 [ C6    G   72  A] -> 1251 [ N1    G   72  A]c   1.3870 - Calc  
Bond 137. Atoms 1249 [ C6    G   72  A] -> 1250 [ O6    G   72  A]ce  1.2369 d Calc  
Bond 138. Atoms 1248 [ C5    G   72  A] -> 1255 [ C4    G   72  A]c   1.3863 d Calc  
Bond 139. Atoms 1248 [ C5    G   72  A] -> 1249 [ C6    G   72  A]c   1.4339 - Calc  
Bond 140. Atoms 1247 [ N7    G   72  A] -> 1248 [ C5    G   72  A]c   1.3920 - Calc  
Bond 141. Atoms 1246 [ C8    G   72  A] -> 1247 [ N7    G   72  A]c   1.3090 d Calc  
Bond 142. Atoms 1245 [ N9    G   72  A] -> 1255 [ C4    G   72  A]c   1.3884 - Calc  
Bond 143. Atoms 1245 [ N9    G   72  A] -> 1246 [ C8    G   72  A]c   1.3802 - Calc  
Bond 144. Atoms 1244 [ C1'   G   72  A] -> 1245 [ N9    G   72  A]cr  1.4658 - Calc  
Bond 145. Atoms 1242 [ C2'   G   72  A] -> 1244 [ C1'   G   72  A]c   1.5312 - Calc  
Bond 146. Atoms 1242 [ C2'   G   72  A] -> 1243 [ O2'   G   72  A]ce  1.4145 - Calc  
Bond 147. Atoms 1240 [ C3'   G   72  A] -> 1242 [ C2'   G   72  A]c   1.5276 - Calc  
Bond 148. Atoms 1240 [ C3'   G   72  A] -> 1241 [ O3'   G   72  A]ce  1.4322 - Calc  
Bond 149. Atoms 1239 [ O4'   G   72  A] -> 1244 [ C1'   G   72  A]c   1.4256 - Calc  
Bond 150. Atoms 1238 [ C4'   G   72  A] -> 1240 [ C3'   G   72  A]c   1.5197 - Calc  
Bond 151. Atoms 1238 [ C4'   G   72  A] -> 1239 [ O4'   G   72  A]c   1.4626 - Calc  
Bond 152. Atoms 1237 [ C5'   G   72  A] -> 1238 [ C4'   G   72  A]cr  1.5140 - Calc  
Bond 153. Atoms 1236 [ O5'   G   72  A] -> 1237 [ C5'   G   72  A]cr  1.4207 - Calc  
Bond 154. Atoms 1233 [ P     G   72  A] -> 1236 [ O5'   G   72  A]cr  1.5935 - Calc  
Bond 155. Atoms 1233 [ P     G   72  A] -> 1235 [ OP2   G   72  A]ce  1.4866 - Calc  
Bond 156. Atoms 1233 [ P     G   72  A] -> 1234 [ OP1   G   72  A]ce  1.4773 - Calc  
Bond 157. Atoms  997 [ N3    G   60  A] ->  998 [ C4    G   60  A]c   1.3485 - Calc  
Bond 158. Atoms  995 [ C2    G   60  A] ->  997 [ N3    G   60  A]c   1.3192 d Calc  
Bond 159. Atoms  995 [ C2    G   60  A] ->  996 [ N2    G   60  A]ce  1.3427 - Calc  
Bond 160. Atoms  994 [ N1    G   60  A] ->  995 [ C2    G   60  A]c   1.3710 - Calc  
Bond 161. Atoms  992 [ C6    G   60  A] ->  994 [ N1    G   60  A]c   1.3880 - Calc  
Bond 162. Atoms  992 [ C6    G   60  A] ->  993 [ O6    G   60  A]ce  1.2360 d Calc  
Bond 163. Atoms  991 [ C5    G   60  A] ->  998 [ C4    G   60  A]c   1.3788 d Calc  
Bond 164. Atoms  991 [ C5    G   60  A] ->  992 [ C6    G   60  A]c   1.4119 - Calc  
Bond 165. Atoms  990 [ N7    G   60  A] ->  991 [ C5    G   60  A]c   1.3856 - Calc  
Bond 166. Atoms  989 [ C8    G   60  A] ->  990 [ N7    G   60  A]c   1.3046 d Calc  
Bond 167. Atoms  988 [ N9    G   60  A] ->  998 [ C4    G   60  A]c   1.3786 - Calc  
Bond 168. Atoms  988 [ N9    G   60  A] ->  989 [ C8    G   60  A]c   1.3742 - Calc  
Bond 169. Atoms  987 [ C1'   G   60  A] ->  988 [ N9    G   60  A]cr  1.4632 - Calc  
Bond 170. Atoms  985 [ C2'   G   60  A] ->  987 [ C1'   G   60  A]c   1.5303 - Calc  
Bond 171. Atoms  985 [ C2'   G   60  A] ->  986 [ O2'   G   60  A]ce  1.4076 - Calc  
Bond 172. Atoms  983 [ C3'   G   60  A] ->  985 [ C2'   G   60  A]c   1.5176 - Calc  
Bond 173. Atoms  983 [ C3'   G   60  A] ->  984 [ O3'   G   60  A]ce  1.4241 - Calc  
Bond 174. Atoms  982 [ O4'   G   60  A] ->  987 [ C1'   G   60  A]c   1.4164 - Calc  
Bond 175. Atoms  981 [ C4'   G   60  A] ->  983 [ C3'   G   60  A]c   1.5237 - Calc  
Bond 176. Atoms  981 [ C4'   G   60  A] ->  982 [ O4'   G   60  A]c   1.4551 - Calc  
Bond 177. Atoms  980 [ C5'   G   60  A] ->  981 [ C4'   G   60  A]cr  1.5114 - Calc  
Bond 178. Atoms  979 [ O5'   G   60  A] ->  980 [ C5'   G   60  A]cr  1.4280 - Calc  
Bond 179. Atoms  976 [ P     G   60  A] ->  979 [ O5'   G   60  A]cr  1.5939 - Calc  
Bond 180. Atoms  976 [ P     G   60  A] ->  978 [ OP2   G   60  A]ce  1.4919 - Calc  
Bond 181. Atoms  976 [ P     G   60  A] ->  977 [ OP1   G   60  A]ce  1.4926 - Calc  
Bond 182. Atoms  954 [ C5    C   58  A] ->  955 [ C6    C   58  A]c   1.3403 d Calc  
Bond 183. Atoms  952 [ C4    C   58  A] ->  954 [ C5    C   58  A]c   1.4264 - Calc  
Bond 184. Atoms  952 [ C4    C   58  A] ->  953 [ N4    C   58  A]ce  1.3440 - Calc  
Bond 185. Atoms  951 [ N3    C   58  A] ->  952 [ C4    C   58  A]c   1.3378 d Calc  
Bond 186. Atoms  949 [ C2    C   58  A] ->  951 [ N3    C   58  A]c   1.3556 - Calc  
Bond 187. Atoms  949 [ C2    C   58  A] ->  950 [ O2    C   58  A]ce  1.2445 d Calc  
Bond 188. Atoms  948 [ N1    C   58  A] ->  955 [ C6    C   58  A]c   1.3692 - Calc  
Bond 189. Atoms  948 [ N1    C   58  A] ->  949 [ C2    C   58  A]c   1.3902 - Calc  
Bond 190. Atoms  947 [ C1'   C   58  A] ->  948 [ N1    C   58  A]cr  1.4665 - Calc  
Bond 191. Atoms  945 [ C2'   C   58  A] ->  947 [ C1'   C   58  A]c   1.5291 - Calc  
Bond 192. Atoms  945 [ C2'   C   58  A] ->  946 [ O2'   C   58  A]ce  1.4107 - Calc  
Bond 193. Atoms  943 [ C3'   C   58  A] ->  945 [ C2'   C   58  A]c   1.5251 - Calc  
Bond 194. Atoms  943 [ C3'   C   58  A] ->  944 [ O3'   C   58  A]ce  1.4280 - Calc  
Bond 195. Atoms  942 [ O4'   C   58  A] ->  947 [ C1'   C   58  A]c   1.4158 - Calc  
Bond 196. Atoms  941 [ C4'   C   58  A] ->  943 [ C3'   C   58  A]c   1.5214 - Calc  
Bond 197. Atoms  941 [ C4'   C   58  A] ->  942 [ O4'   C   58  A]c   1.4498 - Calc  
Bond 198. Atoms  940 [ C5'   C   58  A] ->  941 [ C4'   C   58  A]cr  1.5034 - Calc  
Bond 199. Atoms  939 [ O5'   C   58  A] ->  940 [ C5'   C   58  A]cr  1.4171 - Calc  
Bond 200. Atoms  936 [ P     C   58  A] ->  939 [ O5'   C   58  A]cr  1.5947 - Calc  
Bond 201. Atoms  936 [ P     C   58  A] ->  938 [ OP2   C   58  A]ce  1.4862 - Calc  
Bond 202. Atoms  936 [ P     C   58  A] ->  937 [ OP1   C   58  A]ce  1.4944 - Calc  
Bond 203. Atoms  934 [ C5    C   57  A] ->  935 [ C6    C   57  A]c   1.3382 d Calc  
Bond 204. Atoms  932 [ C4    C   57  A] ->  934 [ C5    C   57  A]c   1.4239 - Calc  
Bond 205. Atoms  932 [ C4    C   57  A] ->  933 [ N4    C   57  A]ce  1.3349 - Calc  
Bond 206. Atoms  931 [ N3    C   57  A] ->  932 [ C4    C   57  A]c   1.3356 d Calc  
Bond 207. Atoms  929 [ C2    C   57  A] ->  931 [ N3    C   57  A]c   1.3532 - Calc  
Bond 208. Atoms  929 [ C2    C   57  A] ->  930 [ O2    C   57  A]ce  1.2394 d Calc  
Bond 209. Atoms  928 [ N1    C   57  A] ->  935 [ C6    C   57  A]c   1.3666 - Calc  
Bond 210. Atoms  928 [ N1    C   57  A] ->  929 [ C2    C   57  A]c   1.4026 - Calc  
Bond 211. Atoms  927 [ C1'   C   57  A] ->  928 [ N1    C   57  A]cr  1.4701 - Calc  
Bond 212. Atoms  925 [ C2'   C   57  A] ->  927 [ C1'   C   57  A]c   1.5310 - Calc  
Bond 213. Atoms  925 [ C2'   C   57  A] ->  926 [ O2'   C   57  A]ce  1.4166 - Calc  
Bond 214. Atoms  923 [ C3'   C   57  A] ->  925 [ C2'   C   57  A]c   1.5196 - Calc  
Bond 215. Atoms  923 [ C3'   C   57  A] ->  924 [ O3'   C   57  A]ce  1.4148 - Calc  
Bond 216. Atoms  922 [ O4'   C   57  A] ->  927 [ C1'   C   57  A]c   1.4213 - Calc  
Bond 217. Atoms  921 [ C4'   C   57  A] ->  923 [ C3'   C   57  A]c   1.5215 - Calc  
Bond 218. Atoms  921 [ C4'   C   57  A] ->  922 [ O4'   C   57  A]c   1.4559 - Calc  
Bond 219. Atoms  920 [ C5'   C   57  A] ->  921 [ C4'   C   57  A]cr  1.5133 - Calc  
Bond 220. Atoms  919 [ O5'   C   57  A] ->  920 [ C5'   C   57  A]cr  1.4184 - Calc  
Bond 221. Atoms  916 [ P     C   57  A] ->  919 [ O5'   C   57  A]cr  1.5919 - Calc  
Bond 222. Atoms  916 [ P     C   57  A] ->  918 [ OP2   C   57  A]ce  1.4856 - Calc  
Bond 223. Atoms  916 [ P     C   57  A] ->  917 [ OP1   C   57  A]ce  1.4783 - Calc  
Bond 224. Atoms  665 [ N3    A   43  A] ->  666 [ C4    A   43  A]c   1.3451 - Calc  
Bond 225. Atoms  664 [ C2    A   43  A] ->  665 [ N3    A   43  A]c   1.3261 d Calc  
Bond 226. Atoms  663 [ N1    A   43  A] ->  664 [ C2    A   43  A]c   1.3383 - Calc  
Bond 227. Atoms  661 [ C6    A   43  A] ->  663 [ N1    A   43  A]c   1.3546 d Calc  
Bond 228. Atoms  661 [ C6    A   43  A] ->  662 [ N6    A   43  A]ce  1.3354 - Calc  
Bond 229. Atoms  660 [ C5    A   43  A] ->  666 [ C4    A   43  A]c   1.3808 d Calc  
Bond 230. Atoms  660 [ C5    A   43  A] ->  661 [ C6    A   43  A]c   1.3955 - Calc  
Bond 231. Atoms  659 [ N7    A   43  A] ->  660 [ C5    A   43  A]c   1.3857 - Calc  
Bond 232. Atoms  658 [ C8    A   43  A] ->  659 [ N7    A   43  A]c   1.3128 d Calc  
Bond 233. Atoms  657 [ N9    A   43  A] ->  666 [ C4    A   43  A]c   1.3688 - Calc  
Bond 234. Atoms  657 [ N9    A   43  A] ->  658 [ C8    A   43  A]c   1.3689 - Calc  
Bond 235. Atoms  656 [ C1'   A   43  A] ->  657 [ N9    A   43  A]cr  1.4524 - Calc  
Bond 236. Atoms  654 [ C2'   A   43  A] ->  656 [ C1'   A   43  A]c   1.5326 - Calc  
Bond 237. Atoms  654 [ C2'   A   43  A] ->  655 [ O2'   A   43  A]ce  1.4160 - Calc  
Bond 238. Atoms  652 [ C3'   A   43  A] ->  654 [ C2'   A   43  A]c   1.5354 - Calc  
Bond 239. Atoms  652 [ C3'   A   43  A] ->  653 [ O3'   A   43  A]ce  1.4254 - Calc  
Bond 240. Atoms  651 [ O4'   A   43  A] ->  656 [ C1'   A   43  A]c   1.3986 - Calc  
Bond 241. Atoms  650 [ C4'   A   43  A] ->  652 [ C3'   A   43  A]c   1.5270 - Calc  
Bond 242. Atoms  650 [ C4'   A   43  A] ->  651 [ O4'   A   43  A]c   1.4428 - Calc  
Bond 243. Atoms  649 [ C5'   A   43  A] ->  650 [ C4'   A   43  A]cr  1.5121 - Calc  
Bond 244. Atoms  648 [ O5'   A   43  A] ->  649 [ C5'   A   43  A]cr  1.4245 - Calc  
Bond 245. Atoms  645 [ P     A   43  A] ->  648 [ O5'   A   43  A]cr  1.5927 - Calc  
Bond 246. Atoms  645 [ P     A   43  A] ->  647 [ OP2   A   43  A]ce  1.4886 - Calc  
Bond 247. Atoms  645 [ P     A   43  A] ->  646 [ OP1   A   43  A]ce  1.4776 - Calc  
Bond 248. Atoms  643 [ N3    G   42  A] ->  644 [ C4    G   42  A]c   1.3508 - Calc  
Bond 249. Atoms  641 [ C2    G   42  A] ->  643 [ N3    G   42  A]c   1.3268 d Calc  
Bond 250. Atoms  641 [ C2    G   42  A] ->  642 [ N2    G   42  A]ce  1.3466 - Calc  
Bond 251. Atoms  640 [ N1    G   42  A] ->  641 [ C2    G   42  A]c   1.3757 - Calc  
Bond 252. Atoms  638 [ C6    G   42  A] ->  640 [ N1    G   42  A]c   1.3926 - Calc  
Bond 253. Atoms  638 [ C6    G   42  A] ->  639 [ O6    G   42  A]ce  1.2367 d Calc  
Bond 254. Atoms  637 [ C5    G   42  A] ->  644 [ C4    G   42  A]c   1.3784 d Calc  
Bond 255. Atoms  637 [ C5    G   42  A] ->  638 [ C6    G   42  A]c   1.4220 - Calc  
Bond 256. Atoms  636 [ N7    G   42  A] ->  637 [ C5    G   42  A]c   1.3890 - Calc  
Bond 257. Atoms  635 [ C8    G   42  A] ->  636 [ N7    G   42  A]c   1.3050 d Calc  
Bond 258. Atoms  634 [ N9    G   42  A] ->  644 [ C4    G   42  A]c   1.3739 - Calc  
Bond 259. Atoms  634 [ N9    G   42  A] ->  635 [ C8    G   42  A]c   1.3754 - Calc  
Bond 260. Atoms  633 [ C1'   G   42  A] ->  634 [ N9    G   42  A]cr  1.4578 - Calc  
Bond 261. Atoms  631 [ C2'   G   42  A] ->  633 [ C1'   G   42  A]c   1.5315 - Calc  
Bond 262. Atoms  631 [ C2'   G   42  A] ->  632 [ O2'   G   42  A]ce  1.4132 - Calc  
Bond 263. Atoms  629 [ C3'   G   42  A] ->  631 [ C2'   G   42  A]c   1.5263 - Calc  
Bond 264. Atoms  629 [ C3'   G   42  A] ->  630 [ O3'   G   42  A]ce  1.4240 - Calc  
Bond 265. Atoms  628 [ O4'   G   42  A] ->  633 [ C1'   G   42  A]c   1.4147 - Calc  
Bond 266. Atoms  627 [ C4'   G   42  A] ->  629 [ C3'   G   42  A]c   1.5211 - Calc  
Bond 267. Atoms  627 [ C4'   G   42  A] ->  628 [ O4'   G   42  A]c   1.4512 - Calc  
Bond 268. Atoms  626 [ C5'   G   42  A] ->  627 [ C4'   G   42  A]cr  1.5014 - Calc  
Bond 269. Atoms  625 [ O5'   G   42  A] ->  626 [ C5'   G   42  A]cr  1.4210 - Calc  
Bond 270. Atoms  622 [ P     G   42  A] ->  625 [ O5'   G   42  A]cr  1.5870 - Calc  
Bond 271. Atoms  622 [ P     G   42  A] ->  624 [ OP2   G   42  A]ce  1.4861 - Calc  
Bond 272. Atoms  622 [ P     G   42  A] ->  623 [ OP1   G   42  A]ce  1.4906 - Calc  
Bond 273. Atoms  598 [ N3    G   40  A] ->  599 [ C4    G   40  A]c   1.3453 - Calc  
Bond 274. Atoms  596 [ C2    G   40  A] ->  598 [ N3    G   40  A]c   1.3182 d Calc  
Bond 275. Atoms  596 [ C2    G   40  A] ->  597 [ N2    G   40  A]ce  1.3383 - Calc  
Bond 276. Atoms  595 [ N1    G   40  A] ->  596 [ C2    G   40  A]c   1.3769 - Calc  
Bond 277. Atoms  593 [ C6    G   40  A] ->  595 [ N1    G   40  A]c   1.3925 - Calc  
Bond 278. Atoms  593 [ C6    G   40  A] ->  594 [ O6    G   40  A]ce  1.2321 d Calc  
Bond 279. Atoms  592 [ C5    G   40  A] ->  599 [ C4    G   40  A]c   1.3778 d Calc  
Bond 280. Atoms  592 [ C5    G   40  A] ->  593 [ C6    G   40  A]c   1.4188 - Calc  
Bond 281. Atoms  591 [ N7    G   40  A] ->  592 [ C5    G   40  A]c   1.3880 - Calc  
Bond 282. Atoms  590 [ C8    G   40  A] ->  591 [ N7    G   40  A]c   1.3057 d Calc  
Bond 283. Atoms  589 [ N9    G   40  A] ->  599 [ C4    G   40  A]c   1.3664 - Calc  
Bond 284. Atoms  589 [ N9    G   40  A] ->  590 [ C8    G   40  A]c   1.3748 - Calc  
Bond 285. Atoms  588 [ C1'   G   40  A] ->  589 [ N9    G   40  A]cr  1.4553 - Calc  
Bond 286. Atoms  586 [ C2'   G   40  A] ->  588 [ C1'   G   40  A]c   1.5282 - Calc  
Bond 287. Atoms  586 [ C2'   G   40  A] ->  587 [ O2'   G   40  A]ce  1.4110 - Calc  
Bond 288. Atoms  584 [ C3'   G   40  A] ->  586 [ C2'   G   40  A]c   1.5286 - Calc  
Bond 289. Atoms  584 [ C3'   G   40  A] ->  585 [ O3'   G   40  A]ce  1.4312 - Calc  
Bond 290. Atoms  583 [ O4'   G   40  A] ->  588 [ C1'   G   40  A]c   1.4143 - Calc  
Bond 291. Atoms  582 [ C4'   G   40  A] ->  584 [ C3'   G   40  A]c   1.5142 - Calc  
Bond 292. Atoms  582 [ C4'   G   40  A] ->  583 [ O4'   G   40  A]c   1.4556 - Calc  
Bond 293. Atoms  581 [ C5'   G   40  A] ->  582 [ C4'   G   40  A]cr  1.4984 - Calc  
Bond 294. Atoms  580 [ O5'   G   40  A] ->  581 [ C5'   G   40  A]cr  1.4147 - Calc  
Bond 295. Atoms  577 [ P     G   40  A] ->  580 [ O5'   G   40  A]cr  1.5855 - Calc  
Bond 296. Atoms  577 [ P     G   40  A] ->  579 [ OP2   G   40  A]ce  1.4841 - Calc  
Bond 297. Atoms  577 [ P     G   40  A] ->  578 [ OP1   G   40  A]ce  1.4884 - Calc  
Bond 298. Atoms  256 [ C5    U   20  A] ->  257 [ C6    U   20  A]c   1.3339 - Calc  
Bond 299. Atoms  254 [ C4    U   20  A] ->  256 [ C5    U   20  A]c   1.4246 - Calc  
Bond 300. Atoms  254 [ C4    U   20  A] ->  255 [ O4    U   20  A]ce  1.2271 d Calc  
Bond 301. Atoms  253 [ N3    U   20  A] ->  254 [ C4    U   20  A]c   1.3750 - Calc  
Bond 302. Atoms  251 [ C2    U   20  A] ->  253 [ N3    U   20  A]c   1.3678 - Calc  
Bond 303. Atoms  251 [ C2    U   20  A] ->  252 [ O2    U   20  A]ce  1.2107 d Calc  
Bond 304. Atoms  250 [ N1    U   20  A] ->  257 [ C6    U   20  A]c   1.3685 - Calc  
Bond 305. Atoms  250 [ N1    U   20  A] ->  251 [ C2    U   20  A]c   1.3678 - Calc  
Bond 306. Atoms  249 [ C1'   U   20  A] ->  250 [ N1    U   20  A]cr  1.4648 - Calc  
Bond 307. Atoms  247 [ C2'   U   20  A] ->  249 [ C1'   U   20  A]c   1.5184 - Calc  
Bond 308. Atoms  247 [ C2'   U   20  A] ->  248 [ O2'   U   20  A]ce  1.4071 - Calc  
Bond 309. Atoms  245 [ C3'   U   20  A] ->  247 [ C2'   U   20  A]c   1.5104 - Calc  
Bond 310. Atoms  245 [ C3'   U   20  A] ->  246 [ O3'   U   20  A]ce  1.3996 - Calc  
Bond 311. Atoms  244 [ O4'   U   20  A] ->  249 [ C1'   U   20  A]c   1.4191 - Calc  
Bond 312. Atoms  243 [ C4'   U   20  A] ->  245 [ C3'   U   20  A]c   1.5181 - Calc  
Bond 313. Atoms  243 [ C4'   U   20  A] ->  244 [ O4'   U   20  A]c   1.4651 - Calc  
Bond 314. Atoms  242 [ C5'   U   20  A] ->  243 [ C4'   U   20  A]cr  1.5074 - Calc  
Bond 315. Atoms  241 [ O5'   U   20  A] ->  242 [ C5'   U   20  A]cr  1.4183 - Calc  
Bond 316. Atoms  238 [ P     U   20  A] ->  241 [ O5'   U   20  A]cr  1.5953 - Calc  
Bond 317. Atoms  238 [ P     U   20  A] ->  240 [ OP2   U   20  A]ce  1.4890 - Calc  
Bond 318. Atoms  238 [ P     U   20  A] ->  239 [ OP1   U   20  A]ce  1.4871 - Calc  
Bond 319. Atoms  236 [ N3    G   19  A] ->  237 [ C4    G   19  A]c   1.3497 - Calc  
Bond 320. Atoms  234 [ C2    G   19  A] ->  236 [ N3    G   19  A]c   1.3239 d Calc  
Bond 321. Atoms  234 [ C2    G   19  A] ->  235 [ N2    G   19  A]ce  1.3430 - Calc  
Bond 322. Atoms  233 [ N1    G   19  A] ->  234 [ C2    G   19  A]c   1.3674 - Calc  
Bond 323. Atoms  231 [ C6    G   19  A] ->  233 [ N1    G   19  A]c   1.3916 - Calc  
Bond 324. Atoms  231 [ C6    G   19  A] ->  232 [ O6    G   19  A]ce  1.2386 d Calc  
Bond 325. Atoms  230 [ C5    G   19  A] ->  237 [ C4    G   19  A]c   1.3791 d Calc  
Bond 326. Atoms  230 [ C5    G   19  A] ->  231 [ C6    G   19  A]c   1.4131 - Calc  
Bond 327. Atoms  229 [ N7    G   19  A] ->  230 [ C5    G   19  A]c   1.3857 - Calc  
Bond 328. Atoms  228 [ C8    G   19  A] ->  229 [ N7    G   19  A]c   1.3066 d Calc  
Bond 329. Atoms  227 [ N9    G   19  A] ->  237 [ C4    G   19  A]c   1.3764 - Calc  
Bond 330. Atoms  227 [ N9    G   19  A] ->  228 [ C8    G   19  A]c   1.3706 - Calc  
Bond 331. Atoms  226 [ C1'   G   19  A] ->  227 [ N9    G   19  A]cr  1.4565 - Calc  
Bond 332. Atoms  224 [ C2'   G   19  A] ->  226 [ C1'   G   19  A]c   1.5307 - Calc  
Bond 333. Atoms  224 [ C2'   G   19  A] ->  225 [ O2'   G   19  A]ce  1.4088 - Calc  
Bond 334. Atoms  222 [ C3'   G   19  A] ->  224 [ C2'   G   19  A]c   1.5220 - Calc  
Bond 335. Atoms  222 [ C3'   G   19  A] ->  223 [ O3'   G   19  A]ce  1.4165 - Calc  
Bond 336. Atoms  221 [ O4'   G   19  A] ->  226 [ C1'   G   19  A]c   1.4147 - Calc  
Bond 337. Atoms  220 [ C4'   G   19  A] ->  222 [ C3'   G   19  A]c   1.5132 - Calc  
Bond 338. Atoms  220 [ C4'   G   19  A] ->  221 [ O4'   G   19  A]c   1.4534 - Calc  
Bond 339. Atoms  219 [ C5'   G   19  A] ->  220 [ C4'   G   19  A]cr  1.5003 - Calc  
Bond 340. Atoms  218 [ O5'   G   19  A] ->  219 [ C5'   G   19  A]cr  1.4246 - Calc  
Bond 341. Atoms  215 [ P     G   19  A] ->  218 [ O5'   G   19  A]cr  1.5873 - Calc  
Bond 342. Atoms  215 [ P     G   19  A] ->  217 [ OP2   G   19  A]ce  1.4879 - Calc  
Bond 343. Atoms  215 [ P     G   19  A] ->  216 [ OP1   G   19  A]ce  1.4868 - Calc  
Bond 344. Atoms 1699 [ PB  TPP  114  A] -> 1702 [ O3B TPP  114  A]ce  1.5453 - CONECT
Bond 345. Atoms 1699 [ PB  TPP  114  A] -> 1701 [ O2B TPP  114  A]ce  1.6094 - CONECT
Bond 346. Atoms 1699 [ PB  TPP  114  A] -> 1700 [ O1B TPP  114  A]ce  1.5448 - CONECT
Bond 347. Atoms 1698 [ O3A TPP  114  A] -> 1699 [ PB  TPP  114  A]cr  1.6105 - CONECT
Bond 348. Atoms 1695 [ PA  TPP  114  A] -> 1698 [ O3A TPP  114  A]cr  1.6105 - CONECT
Bond 349. Atoms 1695 [ PA  TPP  114  A] -> 1697 [ O2A TPP  114  A]ce  1.6087 - CONECT
Bond 350. Atoms 1695 [ PA  TPP  114  A] -> 1696 [ O1A TPP  114  A]ce  1.4804 - CONECT
Bond 351. Atoms 1694 [ O7  TPP  114  A] -> 1695 [ PA  TPP  114  A]cr  1.6103 - CONECT
Bond 352. Atoms 1693 [ C7  TPP  114  A] -> 1694 [ O7  TPP  114  A]cr  1.4290 - CONECT
Bond 353. Atoms 1692 [ C6  TPP  114  A] -> 1693 [ C7  TPP  114  A]cr  1.5304 - CONECT
Bond 354. Atoms 1690 [ C4  TPP  114  A] -> 1691 [ CM4 TPP  114  A]ce  1.5079 - CONECT
Bond 355. Atoms 1689 [ C5  TPP  114  A] -> 1692 [ C6  TPP  114  A]cr  1.5063 - CONECT
Bond 356. Atoms 1689 [ C5  TPP  114  A] -> 1690 [ C4  TPP  114  A]c   1.3574 - CONECT
Bond 357. Atoms 1688 [ S1  TPP  114  A] -> 1689 [ C5  TPP  114  A]c   1.7866 - CONECT
Bond 358. Atoms 1687 [ C2  TPP  114  A] -> 1688 [ S1  TPP  114  A]c   1.7371 - CONECT
Bond 359. Atoms 1686 [ N3  TPP  114  A] -> 1690 [ C4  TPP  114  A]c   1.3152 - CONECT
Bond 360. Atoms 1686 [ N3  TPP  114  A] -> 1687 [ C2  TPP  114  A]c   1.3130 - CONECT
Bond 361. Atoms 1685 [ C7' TPP  114  A] -> 1686 [ N3  TPP  114  A]cr  1.4646 - CONECT
Bond 362. Atoms 1683 [ C5' TPP  114  A] -> 1685 [ C7' TPP  114  A]cr  1.5071 - CONECT
Bond 363. Atoms 1683 [ C5' TPP  114  A] -> 1684 [ C6' TPP  114  A]c   1.3807 - CONECT
Bond 364. Atoms 1681 [ C4' TPP  114  A] -> 1683 [ C5' TPP  114  A]c   1.3959 - CONECT
Bond 365. Atoms 1681 [ C4' TPP  114  A] -> 1682 [ N4' TPP  114  A]ce  1.3869 - CONECT
Bond 366. Atoms 1680 [ N3' TPP  114  A] -> 1681 [ C4' TPP  114  A]c   1.3298 - CONECT
Bond 367. Atoms 1678 [ C2' TPP  114  A] -> 1680 [ N3' TPP  114  A]c   1.3172 - CONECT
Bond 368. Atoms 1678 [ C2' TPP  114  A] -> 1679 [ CM2 TPP  114  A]ce  1.5064 - CONECT
Bond 369. Atoms 1677 [ N1' TPP  114  A] -> 1684 [ C6' TPP  114  A]c   1.3264 - CONECT
Bond 370. Atoms 1677 [ N1' TPP  114  A] -> 1678 [ C2' TPP  114  A]c   1.3187 - CONECT
