# Supplementary material for: RPocket: an intuitive database of RNA pocket topology information with RNA-ligand data resources
Source: BMC Bioinformatics. 2021 Sep 8;22:428. doi: 10.1186/s12859-021-04349-4 (PMC8424408; doi:10.1186/s12859-021-04349-4)
Supplement: Supplementary file 6 — Additional file 6. Folder S2: Interaction info of RNA-ligand complexes. [file 12859_2021_4349_MOESM6_ESM.zip › 12859_2021_4349_MOESM6_ESM/2KTZ/ligplot.bonds]

Bond   0. Atoms 1232 [ NP1 ISH   39  A] -> 1075 [ C6    C   34  A]n E 3.6727 - HBPLUS
Bond   1. Atoms 1232 [ NP1 ISH   39  A] -> 1074 [ C5    C   34  A]n E 3.2729 - HBPLUS
Bond   2. Atoms 1219 [ C8  ISH   39  A] -> 1074 [ C5    C   34  A]n E 3.7678 - HBPLUS
Bond   3. Atoms 1219 [ C8  ISH   39  A] -> 1073 [ N4    C   34  A]n E 3.7209 - HBPLUS
Bond   4. Atoms 1232 [ NP1 ISH   39  A] -> 1072 [ C4    C   34  A]n E 3.6548 - HBPLUS
Bond   5. Atoms 1219 [ C8  ISH   39  A] -> 1072 [ C4    C   34  A]n E 3.5854 - HBPLUS
Bond   6. Atoms 1218 [ N7  ISH   39  A] -> 1072 [ C4    C   34  A]n E 3.5922 - HBPLUS
Bond   7. Atoms 1219 [ C8  ISH   39  A] -> 1071 [ N3    C   34  A]n E 3.8868 - HBPLUS
Bond   8. Atoms 1214 [ C3  ISH   39  A] -> 1071 [ N3    C   34  A]n E 3.8007 - HBPLUS
Bond   9. Atoms 1218 [ N7  ISH   39  A] -> 1069 [ C2    C   34  A]n E 3.6607 - HBPLUS
Bond  10. Atoms 1232 [ NP1 ISH   39  A] -> 1044 [ C4    G   33  A]n E 3.7493 - HBPLUS
Bond  11. Atoms 1229 [ CG1 ISH   39  A] -> 1039 [ O6    G   33  A]n E 3.5668 - HBPLUS
Bond  12. Atoms 1227 [ CD1 ISH   39  A] -> 1039 [ O6    G   33  A]n E 3.2633 - HBPLUS
Bond  13. Atoms 1226 [ CB1 ISH   39  A] -> 1039 [ O6    G   33  A]n E 3.1855 - HBPLUS
Bond  14. Atoms 1233 [ NP2 ISH   39  A] -> 1038 [ C6    G   33  A]n E 3.8678 - HBPLUS
Bond  15. Atoms 1232 [ NP1 ISH   39  A] -> 1038 [ C6    G   33  A]n E 3.7411 - HBPLUS
Bond  16. Atoms 1226 [ CB1 ISH   39  A] -> 1038 [ C6    G   33  A]n E 3.7122 - HBPLUS
Bond  17. Atoms 1232 [ NP1 ISH   39  A] -> 1037 [ C5    G   33  A]n E 3.6158 - HBPLUS
Bond  18. Atoms 1227 [ CD1 ISH   39  A] -> 1036 [ N7    G   33  A]n E 3.6667 - HBPLUS
Bond  19. Atoms 1228 [ CE1 ISH   39  A] ->  345 [ N4    C   11  A]n E 3.8820 - HBPLUS
Bond  20. Atoms 1226 [ CB1 ISH   39  A] ->  312 [ N6    A   10  A]n E 3.5091 - HBPLUS
Bond  21. Atoms 1224 [ CA1 ISH   39  A] ->  312 [ N6    A   10  A]n E 3.5907 - HBPLUS
Bond  22. Atoms 1215 [ C4  ISH   39  A] ->  312 [ N6    A   10  A]n E 3.4635 - HBPLUS
Bond  23. Atoms 1214 [ C3  ISH   39  A] ->  312 [ N6    A   10  A]n E 3.8524 - HBPLUS
Bond  24. Atoms 1225 [ CA2 ISH   39  A] ->  282 [ O4    U    9  A]n E 3.4304 - HBPLUS
Bond  25. Atoms 1225 [ CA2 ISH   39  A] ->  216 [ C5    A    7  A]n E 3.8239 - HBPLUS
Bond  26. Atoms 1230 [ CG2 ISH   39  A] ->  215 [ N7    A    7  A]n E 3.4822 - HBPLUS
Bond  27. Atoms 1225 [ CA2 ISH   39  A] ->  215 [ N7    A    7  A]n E 3.2236 - HBPLUS
Bond  28. Atoms 1231 [ CG3 ISH   39  A] ->  189 [ C4    A    6  A]n E 3.8477 - HBPLUS
Bond  29. Atoms 1225 [ CA2 ISH   39  A] ->  188 [ N3    A    6  A]n E 3.6965 - HBPLUS
Bond  30. Atoms 1225 [ CA2 ISH   39  A] ->  187 [ C2    A    6  A]n E 3.8002 - HBPLUS
Bond  31. Atoms 1223 [ O12 ISH   39  A] ->  187 [ C2    A    6  A]n E 3.5151 - HBPLUS
Bond  32. Atoms 1217 [ C6  ISH   39  A] ->  187 [ C2    A    6  A]n E 3.6205 - HBPLUS
Bond  33. Atoms 1217 [ C6  ISH   39  A] ->  186 [ N1    A    6  A]n E 3.1995 - HBPLUS
Bond  34. Atoms 1216 [ C5  ISH   39  A] ->  186 [ N1    A    6  A]n E 3.7469 - HBPLUS
Bond  35. Atoms 1212 [ C1  ISH   39  A] ->  186 [ N1    A    6  A]n E 3.3542 - HBPLUS
Bond  36. Atoms 1213 [ C2  ISH   39  A] ->  185 [ N6    A    6  A]n E 3.7783 - HBPLUS
Bond  37. Atoms 1212 [ C1  ISH   39  A] ->  185 [ N6    A    6  A]n E 3.2486 - HBPLUS
Bond  38. Atoms 1223 [ O12 ISH   39  A] ->  184 [ C6    A    6  A]n E 3.8306 - HBPLUS
Bond  39. Atoms 1217 [ C6  ISH   39  A] ->  184 [ C6    A    6  A]n E 3.6959 - HBPLUS
Bond  40. Atoms 1212 [ C1  ISH   39  A] ->  184 [ C6    A    6  A]n E 3.4955 - HBPLUS
Bond  41. Atoms 1231 [ CG3 ISH   39  A] ->  178 [ O2'   A    6  A]n E 3.0752 - HBPLUS
Bond  42. Atoms 1225 [ CA2 ISH   39  A] ->  178 [ O2'   A    6  A]n E 3.5141 - HBPLUS
Bond  43. Atoms 1234 [ NP3 ISH   39  A] ->  177 [ C2'   A    6  A]n E 3.7230 - HBPLUS
Bond  44. Atoms 1231 [ CG3 ISH   39  A] ->  177 [ C2'   A    6  A]n E 3.2443 - HBPLUS
Bond  45. Atoms 1223 [ O12 ISH   39  A] ->  156 [ C4    G    5  A]n E 3.5081 - HBPLUS
Bond  46. Atoms 1217 [ C6  ISH   39  A] ->  156 [ C4    G    5  A]n E 3.6703 - HBPLUS
Bond  47. Atoms 1212 [ C1  ISH   39  A] ->  156 [ C4    G    5  A]n E 3.4115 - HBPLUS
Bond  48. Atoms 1212 [ C1  ISH   39  A] ->  155 [ N3    G    5  A]n E 3.3598 - HBPLUS
Bond  49. Atoms 1213 [ C2  ISH   39  A] ->  154 [ N2    G    5  A]n E 3.6251 - HBPLUS
Bond  50. Atoms 1213 [ C2  ISH   39  A] ->  153 [ C2    G    5  A]n E 3.4169 - HBPLUS
Bond  51. Atoms 1212 [ C1  ISH   39  A] ->  153 [ C2    G    5  A]n E 3.3178 - HBPLUS
Bond  52. Atoms 1217 [ C6  ISH   39  A] ->  152 [ N1    G    5  A]n E 3.8365 - HBPLUS
Bond  53. Atoms 1214 [ C3  ISH   39  A] ->  152 [ N1    G    5  A]n E 3.8145 - HBPLUS
Bond  54. Atoms 1213 [ C2  ISH   39  A] ->  152 [ N1    G    5  A]n E 3.3368 - HBPLUS
Bond  55. Atoms 1212 [ C1  ISH   39  A] ->  152 [ N1    G    5  A]n E 3.3701 - HBPLUS
Bond  56. Atoms 1217 [ C6  ISH   39  A] ->  151 [ O6    G    5  A]n E 3.8430 - HBPLUS
Bond  57. Atoms 1216 [ C5  ISH   39  A] ->  151 [ O6    G    5  A]n E 3.7224 - HBPLUS
Bond  58. Atoms 1223 [ O12 ISH   39  A] ->  150 [ C6    G    5  A]n E 3.7713 - HBPLUS
Bond  59. Atoms 1217 [ C6  ISH   39  A] ->  150 [ C6    G    5  A]n E 3.4569 - HBPLUS
Bond  60. Atoms 1216 [ C5  ISH   39  A] ->  150 [ C6    G    5  A]n E 3.7824 - HBPLUS
Bond  61. Atoms 1213 [ C2  ISH   39  A] ->  150 [ C6    G    5  A]n E 3.8324 - HBPLUS
Bond  62. Atoms 1212 [ C1  ISH   39  A] ->  150 [ C6    G    5  A]n E 3.5084 - HBPLUS
Bond  63. Atoms 1223 [ O12 ISH   39  A] ->  149 [ C5    G    5  A]n E 3.2052 - HBPLUS
Bond  64. Atoms 1222 [ C11 ISH   39  A] ->  149 [ C5    G    5  A]n E 3.6639 - HBPLUS
Bond  65. Atoms 1217 [ C6  ISH   39  A] ->  149 [ C5    G    5  A]n E 3.3810 - HBPLUS
Bond  66. Atoms 1212 [ C1  ISH   39  A] ->  149 [ C5    G    5  A]n E 3.5400 - HBPLUS
Bond  67. Atoms 1231 [ CG3 ISH   39  A] ->  148 [ N7    G    5  A]n E 3.8214 - HBPLUS
Bond  68. Atoms 1230 [ CG2 ISH   39  A] ->  148 [ N7    G    5  A]n E 3.4813 - HBPLUS
Bond  69. Atoms 1222 [ C11 ISH   39  A] ->  148 [ N7    G    5  A]n E 3.2189 - HBPLUS
Bond  70. Atoms 1217 [ C6  ISH   39  A] ->  148 [ N7    G    5  A]n E 3.8126 - HBPLUS
Bond  71. Atoms 1234 [ NP3 ISH   39  A] ->  147 [ C8    G    5  A]n E 3.7771 - HBPLUS
Bond  72. Atoms 1231 [ CG3 ISH   39  A] ->  147 [ C8    G    5  A]n E 3.2075 - HBPLUS
Bond  73. Atoms 1230 [ CG2 ISH   39  A] ->  147 [ C8    G    5  A]n E 3.4564 - HBPLUS
Bond  74. Atoms 1223 [ O12 ISH   39  A] ->  147 [ C8    G    5  A]n E 3.3292 - HBPLUS
Bond  75. Atoms 1222 [ C11 ISH   39  A] ->  147 [ C8    G    5  A]n E 3.7144 - HBPLUS
Bond  76. Atoms 1231 [ CG3 ISH   39  A] ->  146 [ N9    G    5  A]n E 3.7527 - HBPLUS
Bond  77. Atoms 1231 [ CG3 ISH   39  A] ->  143 [ C2'   G    5  A]n E 3.4771 - HBPLUS
Bond  78. Atoms 1231 [ CG3 ISH   39  A] ->  141 [ C3'   G    5  A]n E 3.4535 - HBPLUS
Bond  79. Atoms 1231 [ CG3 ISH   39  A] ->  137 [ O5'   G    5  A]n E 3.1951 - HBPLUS
Bond  80. Atoms 1231 [ CG3 ISH   39  A] ->  136 [ OP2   G    5  A]n E 3.2003 - HBPLUS
Bond  81. Atoms 1230 [ CG2 ISH   39  A] ->  136 [ OP2   G    5  A]n E 3.1718 - HBPLUS
Bond  82. Atoms 1231 [ CG3 ISH   39  A] ->  134 [ P     G    5  A]n E 3.8545 - HBPLUS
Bond  83. Atoms 1230 [ CG2 ISH   39  A] ->  113 [ C8    G    4  A]n E 3.8911 - HBPLUS
Bond  84. Atoms 1233 [ NP2 ISH   39  A] -> 1039 [ O6    G   33  A]H E 2.8133 - HBPLUS
Bond  85. Atoms 1234 [ NP3 ISH   39  A] ->  178 [ O2'   A    6  A]H E 2.9635 - HBPLUS
Bond  86. Atoms 1231 [ CG3 ISH   39  A] -> 1234 [ NP3 ISH   39  A]ce  1.4873 - Calc  
Bond  87. Atoms 1230 [ CG2 ISH   39  A] -> 1234 [ NP3 ISH   39  A]ce  1.5079 - Calc  
Bond  88. Atoms 1229 [ CG1 ISH   39  A] -> 1233 [ NP2 ISH   39  A]cr  1.5154 - Calc  
Bond  89. Atoms 1228 [ CE1 ISH   39  A] -> 1233 [ NP2 ISH   39  A]ce  1.5115 - Calc  
Bond  90. Atoms 1227 [ CD1 ISH   39  A] -> 1233 [ NP2 ISH   39  A]ce  1.5128 - Calc  
Bond  91. Atoms 1226 [ CB1 ISH   39  A] -> 1229 [ CG1 ISH   39  A]cr  1.5458 - Calc  
Bond  92. Atoms 1225 [ CA2 ISH   39  A] -> 1234 [ NP3 ISH   39  A]cr  1.5289 - Calc  
Bond  93. Atoms 1224 [ CA1 ISH   39  A] -> 1226 [ CB1 ISH   39  A]cr  1.5490 - Calc  
Bond  94. Atoms 1222 [ C11 ISH   39  A] -> 1225 [ CA2 ISH   39  A]cr  1.5452 - Calc  
Bond  95. Atoms 1222 [ C11 ISH   39  A] -> 1223 [ O12 ISH   39  A]c   1.4576 - Calc  
Bond  96. Atoms 1221 [ C10 ISH   39  A] -> 1222 [ C11 ISH   39  A]c   1.5544 - Calc  
Bond  97. Atoms 1220 [ N9  ISH   39  A] -> 1224 [ CA1 ISH   39  A]cr  1.4764 - Calc  
Bond  98. Atoms 1219 [ C8  ISH   39  A] -> 1232 [ NP1 ISH   39  A]ce  1.4486 - Calc  
Bond  99. Atoms 1219 [ C8  ISH   39  A] -> 1220 [ N9  ISH   39  A]c   1.3939 - Calc  
Bond 100. Atoms 1218 [ N7  ISH   39  A] -> 1219 [ C8  ISH   39  A]c   1.3474 - Calc  
Bond 101. Atoms 1217 [ C6  ISH   39  A] -> 1223 [ O12 ISH   39  A]c   1.3640 - Calc  
Bond 102. Atoms 1216 [ C5  ISH   39  A] -> 1221 [ C10 ISH   39  A]c   1.5092 - Calc  
Bond 103. Atoms 1216 [ C5  ISH   39  A] -> 1217 [ C6  ISH   39  A]c   1.3777 - Calc  
Bond 104. Atoms 1215 [ C4  ISH   39  A] -> 1220 [ N9  ISH   39  A]c   1.3460 - Calc  
Bond 105. Atoms 1215 [ C4  ISH   39  A] -> 1216 [ C5  ISH   39  A]c   1.3943 - Calc  
Bond 106. Atoms 1214 [ C3  ISH   39  A] -> 1218 [ N7  ISH   39  A]c   1.3319 - Calc  
Bond 107. Atoms 1214 [ C3  ISH   39  A] -> 1215 [ C4  ISH   39  A]c   1.3722 - Calc  
Bond 108. Atoms 1213 [ C2  ISH   39  A] -> 1214 [ C3  ISH   39  A]c   1.3975 - Calc  
Bond 109. Atoms 1212 [ C1  ISH   39  A] -> 1217 [ C6  ISH   39  A]c   1.3943 - Calc  
Bond 110. Atoms 1212 [ C1  ISH   39  A] -> 1213 [ C2  ISH   39  A]c   1.3962 - Calc  
Bond 111. Atoms 1074 [ C5    C   34  A] -> 1075 [ C6    C   34  A]c   1.3580 d Calc  
Bond 112. Atoms 1072 [ C4    C   34  A] -> 1074 [ C5    C   34  A]c   1.4201 - Calc  
Bond 113. Atoms 1072 [ C4    C   34  A] -> 1073 [ N4    C   34  A]ce  1.3018 - Calc  
Bond 114. Atoms 1071 [ N3    C   34  A] -> 1072 [ C4    C   34  A]c   1.3146 d Calc  
Bond 115. Atoms 1069 [ C2    C   34  A] -> 1071 [ N3    C   34  A]c   1.3545 - Calc  
Bond 116. Atoms 1069 [ C2    C   34  A] -> 1070 [ O2    C   34  A]ce  1.2288 d Calc  
Bond 117. Atoms 1068 [ N1    C   34  A] -> 1075 [ C6    C   34  A]c   1.3794 - Calc  
Bond 118. Atoms 1068 [ N1    C   34  A] -> 1069 [ C2    C   34  A]c   1.4060 - Calc  
Bond 119. Atoms 1067 [ C1'   C   34  A] -> 1068 [ N1    C   34  A]cr  1.5040 - Calc  
Bond 120. Atoms 1065 [ C2'   C   34  A] -> 1067 [ C1'   C   34  A]c   1.5394 - Calc  
Bond 121. Atoms 1065 [ C2'   C   34  A] -> 1066 [ O2'   C   34  A]ce  1.4275 - Calc  
Bond 122. Atoms 1063 [ C3'   C   34  A] -> 1065 [ C2'   C   34  A]c   1.5301 - Calc  
Bond 123. Atoms 1063 [ C3'   C   34  A] -> 1064 [ O3'   C   34  A]ce  1.4236 - Calc  
Bond 124. Atoms 1062 [ O4'   C   34  A] -> 1067 [ C1'   C   34  A]c   1.4317 - Calc  
Bond 125. Atoms 1061 [ C4'   C   34  A] -> 1063 [ C3'   C   34  A]c   1.5281 - Calc  
Bond 126. Atoms 1061 [ C4'   C   34  A] -> 1062 [ O4'   C   34  A]c   1.4317 - Calc  
Bond 127. Atoms 1060 [ C5'   C   34  A] -> 1061 [ C4'   C   34  A]cr  1.5345 - Calc  
Bond 128. Atoms 1059 [ O5'   C   34  A] -> 1060 [ C5'   C   34  A]cr  1.4203 - Calc  
Bond 129. Atoms 1056 [ P     C   34  A] -> 1059 [ O5'   C   34  A]cr  1.6022 - Calc  
Bond 130. Atoms 1056 [ P     C   34  A] -> 1058 [ OP2   C   34  A]ce  1.4829 - Calc  
Bond 131. Atoms 1056 [ P     C   34  A] -> 1057 [ OP1   C   34  A]ce  1.4842 - Calc  
Bond 132. Atoms 1043 [ N3    G   33  A] -> 1044 [ C4    G   33  A]c   1.3700 - Calc  
Bond 133. Atoms 1041 [ C2    G   33  A] -> 1043 [ N3    G   33  A]c   1.3331 d Calc  
Bond 134. Atoms 1041 [ C2    G   33  A] -> 1042 [ N2    G   33  A]ce  1.3060 - Calc  
Bond 135. Atoms 1040 [ N1    G   33  A] -> 1041 [ C2    G   33  A]c   1.3552 - Calc  
Bond 136. Atoms 1038 [ C6    G   33  A] -> 1040 [ N1    G   33  A]c   1.3781 - Calc  
Bond 137. Atoms 1038 [ C6    G   33  A] -> 1039 [ O6    G   33  A]ce  1.2295 d Calc  
Bond 138. Atoms 1037 [ C5    G   33  A] -> 1044 [ C4    G   33  A]c   1.3792 d Calc  
Bond 139. Atoms 1037 [ C5    G   33  A] -> 1038 [ C6    G   33  A]c   1.4409 - Calc  
Bond 140. Atoms 1036 [ N7    G   33  A] -> 1037 [ C5    G   33  A]c   1.4014 - Calc  
Bond 141. Atoms 1035 [ C8    G   33  A] -> 1036 [ N7    G   33  A]c   1.3082 d Calc  
Bond 142. Atoms 1034 [ N9    G   33  A] -> 1044 [ C4    G   33  A]c   1.3807 - Calc  
Bond 143. Atoms 1034 [ N9    G   33  A] -> 1035 [ C8    G   33  A]c   1.3709 - Calc  
Bond 144. Atoms 1033 [ C1'   G   33  A] -> 1034 [ N9    G   33  A]cr  1.4818 - Calc  
Bond 145. Atoms 1031 [ C2'   G   33  A] -> 1033 [ C1'   G   33  A]c   1.5357 - Calc  
Bond 146. Atoms 1031 [ C2'   G   33  A] -> 1032 [ O2'   G   33  A]ce  1.4206 - Calc  
Bond 147. Atoms 1029 [ C3'   G   33  A] -> 1031 [ C2'   G   33  A]c   1.5411 - Calc  
Bond 148. Atoms 1029 [ C3'   G   33  A] -> 1030 [ O3'   G   33  A]ce  1.4241 - Calc  
Bond 149. Atoms 1028 [ O4'   G   33  A] -> 1033 [ C1'   G   33  A]c   1.4206 - Calc  
Bond 150. Atoms 1027 [ C4'   G   33  A] -> 1029 [ C3'   G   33  A]c   1.5238 - Calc  
Bond 151. Atoms 1027 [ C4'   G   33  A] -> 1028 [ O4'   G   33  A]c   1.4211 - Calc  
Bond 152. Atoms 1026 [ C5'   G   33  A] -> 1027 [ C4'   G   33  A]cr  1.5356 - Calc  
Bond 153. Atoms 1025 [ O5'   G   33  A] -> 1026 [ C5'   G   33  A]cr  1.4224 - Calc  
Bond 154. Atoms 1022 [ P     G   33  A] -> 1025 [ O5'   G   33  A]cr  1.6069 - Calc  
Bond 155. Atoms 1022 [ P     G   33  A] -> 1024 [ OP2   G   33  A]ce  1.4830 - Calc  
Bond 156. Atoms 1022 [ P     G   33  A] -> 1023 [ OP1   G   33  A]ce  1.4843 - Calc  
Bond 157. Atoms  346 [ C5    C   11  A] ->  347 [ C6    C   11  A]c   1.3557 d Calc  
Bond 158. Atoms  344 [ C4    C   11  A] ->  346 [ C5    C   11  A]c   1.4157 - Calc  
Bond 159. Atoms  344 [ C4    C   11  A] ->  345 [ N4    C   11  A]ce  1.3001 - Calc  
Bond 160. Atoms  343 [ N3    C   11  A] ->  344 [ C4    C   11  A]c   1.3162 d Calc  
Bond 161. Atoms  341 [ C2    C   11  A] ->  343 [ N3    C   11  A]c   1.3560 - Calc  
Bond 162. Atoms  341 [ C2    C   11  A] ->  342 [ O2    C   11  A]ce  1.2316 d Calc  
Bond 163. Atoms  340 [ N1    C   11  A] ->  347 [ C6    C   11  A]c   1.3768 - Calc  
Bond 164. Atoms  340 [ N1    C   11  A] ->  341 [ C2    C   11  A]c   1.4059 - Calc  
Bond 165. Atoms  339 [ C1'   C   11  A] ->  340 [ N1    C   11  A]cr  1.4963 - Calc  
Bond 166. Atoms  337 [ C2'   C   11  A] ->  339 [ C1'   C   11  A]c   1.5317 - Calc  
Bond 167. Atoms  337 [ C2'   C   11  A] ->  338 [ O2'   C   11  A]ce  1.4268 - Calc  
Bond 168. Atoms  335 [ C3'   C   11  A] ->  337 [ C2'   C   11  A]c   1.5322 - Calc  
Bond 169. Atoms  335 [ C3'   C   11  A] ->  336 [ O3'   C   11  A]ce  1.4214 - Calc  
Bond 170. Atoms  334 [ O4'   C   11  A] ->  339 [ C1'   C   11  A]c   1.4329 - Calc  
Bond 171. Atoms  333 [ C4'   C   11  A] ->  335 [ C3'   C   11  A]c   1.5289 - Calc  
Bond 172. Atoms  333 [ C4'   C   11  A] ->  334 [ O4'   C   11  A]c   1.4293 - Calc  
Bond 173. Atoms  332 [ C5'   C   11  A] ->  333 [ C4'   C   11  A]cr  1.5375 - Calc  
Bond 174. Atoms  331 [ O5'   C   11  A] ->  332 [ C5'   C   11  A]cr  1.4209 - Calc  
Bond 175. Atoms  328 [ P     C   11  A] ->  331 [ O5'   C   11  A]cr  1.6131 - Calc  
Bond 176. Atoms  328 [ P     C   11  A] ->  330 [ OP2   C   11  A]ce  1.4815 - Calc  
Bond 177. Atoms  328 [ P     C   11  A] ->  329 [ OP1   C   11  A]ce  1.4832 - Calc  
Bond 178. Atoms  315 [ N3    A   10  A] ->  316 [ C4    A   10  A]c   1.3633 - Calc  
Bond 179. Atoms  314 [ C2    A   10  A] ->  315 [ N3    A   10  A]c   1.3278 d Calc  
Bond 180. Atoms  313 [ N1    A   10  A] ->  314 [ C2    A   10  A]c   1.3250 - Calc  
Bond 181. Atoms  311 [ C6    A   10  A] ->  313 [ N1    A   10  A]c   1.3339 d Calc  
Bond 182. Atoms  311 [ C6    A   10  A] ->  312 [ N6    A   10  A]ce  1.3157 - Calc  
Bond 183. Atoms  310 [ C5    A   10  A] ->  316 [ C4    A   10  A]c   1.3675 d Calc  
Bond 184. Atoms  310 [ C5    A   10  A] ->  311 [ C6    A   10  A]c   1.4186 - Calc  
Bond 185. Atoms  309 [ N7    A   10  A] ->  310 [ C5    A   10  A]c   1.4068 - Calc  
Bond 186. Atoms  308 [ C8    A   10  A] ->  309 [ N7    A   10  A]c   1.3113 d Calc  
Bond 187. Atoms  307 [ N9    A   10  A] ->  316 [ C4    A   10  A]c   1.3753 - Calc  
Bond 188. Atoms  307 [ N9    A   10  A] ->  308 [ C8    A   10  A]c   1.3760 - Calc  
Bond 189. Atoms  306 [ C1'   A   10  A] ->  307 [ N9    A   10  A]cr  1.4815 - Calc  
Bond 190. Atoms  304 [ C2'   A   10  A] ->  306 [ C1'   A   10  A]c   1.5333 - Calc  
Bond 191. Atoms  304 [ C2'   A   10  A] ->  305 [ O2'   A   10  A]ce  1.4294 - Calc  
Bond 192. Atoms  302 [ C3'   A   10  A] ->  304 [ C2'   A   10  A]c   1.5300 - Calc  
Bond 193. Atoms  302 [ C3'   A   10  A] ->  303 [ O3'   A   10  A]ce  1.4199 - Calc  
Bond 194. Atoms  301 [ O4'   A   10  A] ->  306 [ C1'   A   10  A]c   1.4289 - Calc  
Bond 195. Atoms  300 [ C4'   A   10  A] ->  302 [ C3'   A   10  A]c   1.5302 - Calc  
Bond 196. Atoms  300 [ C4'   A   10  A] ->  301 [ O4'   A   10  A]c   1.4275 - Calc  
Bond 197. Atoms  299 [ C5'   A   10  A] ->  300 [ C4'   A   10  A]cr  1.5316 - Calc  
Bond 198. Atoms  298 [ O5'   A   10  A] ->  299 [ C5'   A   10  A]cr  1.4193 - Calc  
Bond 199. Atoms  295 [ P     A   10  A] ->  298 [ O5'   A   10  A]cr  1.6075 - Calc  
Bond 200. Atoms  295 [ P     A   10  A] ->  297 [ OP2   A   10  A]ce  1.4823 - Calc  
Bond 201. Atoms  295 [ P     A   10  A] ->  296 [ OP1   A   10  A]ce  1.4840 - Calc  
Bond 202. Atoms  283 [ C5    U    9  A] ->  284 [ C6    U    9  A]c   1.3607 - Calc  
Bond 203. Atoms  281 [ C4    U    9  A] ->  283 [ C5    U    9  A]c   1.4465 - Calc  
Bond 204. Atoms  281 [ C4    U    9  A] ->  282 [ O4    U    9  A]ce  1.2277 d Calc  
Bond 205. Atoms  280 [ N3    U    9  A] ->  281 [ C4    U    9  A]c   1.3721 - Calc  
Bond 206. Atoms  278 [ C2    U    9  A] ->  280 [ N3    U    9  A]c   1.3777 - Calc  
Bond 207. Atoms  278 [ C2    U    9  A] ->  279 [ O2    U    9  A]ce  1.2320 d Calc  
Bond 208. Atoms  277 [ N1    U    9  A] ->  284 [ C6    U    9  A]c   1.3801 - Calc  
Bond 209. Atoms  277 [ N1    U    9  A] ->  278 [ C2    U    9  A]c   1.4036 - Calc  
Bond 210. Atoms  276 [ C1'   U    9  A] ->  277 [ N1    U    9  A]cr  1.4966 - Calc  
Bond 211. Atoms  274 [ C2'   U    9  A] ->  276 [ C1'   U    9  A]c   1.5384 - Calc  
Bond 212. Atoms  274 [ C2'   U    9  A] ->  275 [ O2'   U    9  A]ce  1.4283 - Calc  
Bond 213. Atoms  272 [ C3'   U    9  A] ->  274 [ C2'   U    9  A]c   1.5323 - Calc  
Bond 214. Atoms  272 [ C3'   U    9  A] ->  273 [ O3'   U    9  A]ce  1.4189 - Calc  
Bond 215. Atoms  271 [ O4'   U    9  A] ->  276 [ C1'   U    9  A]c   1.4325 - Calc  
Bond 216. Atoms  270 [ C4'   U    9  A] ->  272 [ C3'   U    9  A]c   1.5253 - Calc  
Bond 217. Atoms  270 [ C4'   U    9  A] ->  271 [ O4'   U    9  A]c   1.4291 - Calc  
Bond 218. Atoms  269 [ C5'   U    9  A] ->  270 [ C4'   U    9  A]cr  1.5365 - Calc  
Bond 219. Atoms  268 [ O5'   U    9  A] ->  269 [ C5'   U    9  A]cr  1.4203 - Calc  
Bond 220. Atoms  265 [ P     U    9  A] ->  268 [ O5'   U    9  A]cr  1.6114 - Calc  
Bond 221. Atoms  265 [ P     U    9  A] ->  267 [ OP2   U    9  A]ce  1.4840 - Calc  
Bond 222. Atoms  265 [ P     U    9  A] ->  266 [ OP1   U    9  A]ce  1.4827 - Calc  
Bond 223. Atoms  221 [ N3    A    7  A] ->  222 [ C4    A    7  A]c   1.3663 - Calc  
Bond 224. Atoms  220 [ C2    A    7  A] ->  221 [ N3    A    7  A]c   1.3307 d Calc  
Bond 225. Atoms  219 [ N1    A    7  A] ->  220 [ C2    A    7  A]c   1.3267 - Calc  
Bond 226. Atoms  217 [ C6    A    7  A] ->  219 [ N1    A    7  A]c   1.3327 d Calc  
Bond 227. Atoms  217 [ C6    A    7  A] ->  218 [ N6    A    7  A]ce  1.3206 - Calc  
Bond 228. Atoms  216 [ C5    A    7  A] ->  222 [ C4    A    7  A]c   1.3706 d Calc  
Bond 229. Atoms  216 [ C5    A    7  A] ->  217 [ C6    A    7  A]c   1.4195 - Calc  
Bond 230. Atoms  215 [ N7    A    7  A] ->  216 [ C5    A    7  A]c   1.4028 - Calc  
Bond 231. Atoms  214 [ C8    A    7  A] ->  215 [ N7    A    7  A]c   1.3093 d Calc  
Bond 232. Atoms  213 [ N9    A    7  A] ->  222 [ C4    A    7  A]c   1.3784 - Calc  
Bond 233. Atoms  213 [ N9    A    7  A] ->  214 [ C8    A    7  A]c   1.3769 - Calc  
Bond 234. Atoms  212 [ C1'   A    7  A] ->  213 [ N9    A    7  A]cr  1.4793 - Calc  
Bond 235. Atoms  210 [ C2'   A    7  A] ->  212 [ C1'   A    7  A]c   1.5250 - Calc  
Bond 236. Atoms  210 [ C2'   A    7  A] ->  211 [ O2'   A    7  A]ce  1.4236 - Calc  
Bond 237. Atoms  208 [ C3'   A    7  A] ->  210 [ C2'   A    7  A]c   1.5329 - Calc  
Bond 238. Atoms  208 [ C3'   A    7  A] ->  209 [ O3'   A    7  A]ce  1.4246 - Calc  
Bond 239. Atoms  207 [ O4'   A    7  A] ->  212 [ C1'   A    7  A]c   1.4165 - Calc  
Bond 240. Atoms  206 [ C4'   A    7  A] ->  208 [ C3'   A    7  A]c   1.5447 - Calc  
Bond 241. Atoms  206 [ C4'   A    7  A] ->  207 [ O4'   A    7  A]c   1.4274 - Calc  
Bond 242. Atoms  205 [ C5'   A    7  A] ->  206 [ C4'   A    7  A]cr  1.5359 - Calc  
Bond 243. Atoms  204 [ O5'   A    7  A] ->  205 [ C5'   A    7  A]cr  1.4204 - Calc  
Bond 244. Atoms  201 [ P     A    7  A] ->  204 [ O5'   A    7  A]cr  1.6058 - Calc  
Bond 245. Atoms  201 [ P     A    7  A] ->  203 [ OP2   A    7  A]ce  1.4821 - Calc  
Bond 246. Atoms  201 [ P     A    7  A] ->  202 [ OP1   A    7  A]ce  1.4841 - Calc  
Bond 247. Atoms  188 [ N3    A    6  A] ->  189 [ C4    A    6  A]c   1.3608 - Calc  
Bond 248. Atoms  187 [ C2    A    6  A] ->  188 [ N3    A    6  A]c   1.3276 d Calc  
Bond 249. Atoms  186 [ N1    A    6  A] ->  187 [ C2    A    6  A]c   1.3216 - Calc  
Bond 250. Atoms  184 [ C6    A    6  A] ->  186 [ N1    A    6  A]c   1.3265 d Calc  
Bond 251. Atoms  184 [ C6    A    6  A] ->  185 [ N6    A    6  A]ce  1.3192 - Calc  
Bond 252. Atoms  183 [ C5    A    6  A] ->  189 [ C4    A    6  A]c   1.3724 d Calc  
Bond 253. Atoms  183 [ C5    A    6  A] ->  184 [ C6    A    6  A]c   1.4141 - Calc  
Bond 254. Atoms  182 [ N7    A    6  A] ->  183 [ C5    A    6  A]c   1.3996 - Calc  
Bond 255. Atoms  181 [ C8    A    6  A] ->  182 [ N7    A    6  A]c   1.3072 d Calc  
Bond 256. Atoms  180 [ N9    A    6  A] ->  189 [ C4    A    6  A]c   1.3742 - Calc  
Bond 257. Atoms  180 [ N9    A    6  A] ->  181 [ C8    A    6  A]c   1.3684 - Calc  
Bond 258. Atoms  179 [ C1'   A    6  A] ->  180 [ N9    A    6  A]cr  1.4817 - Calc  
Bond 259. Atoms  177 [ C2'   A    6  A] ->  179 [ C1'   A    6  A]c   1.5308 - Calc  
Bond 260. Atoms  177 [ C2'   A    6  A] ->  178 [ O2'   A    6  A]ce  1.4263 - Calc  
Bond 261. Atoms  175 [ C3'   A    6  A] ->  177 [ C2'   A    6  A]c   1.5256 - Calc  
Bond 262. Atoms  175 [ C3'   A    6  A] ->  176 [ O3'   A    6  A]ce  1.4219 - Calc  
Bond 263. Atoms  174 [ O4'   A    6  A] ->  179 [ C1'   A    6  A]c   1.4297 - Calc  
Bond 264. Atoms  173 [ C4'   A    6  A] ->  175 [ C3'   A    6  A]c   1.5372 - Calc  
Bond 265. Atoms  173 [ C4'   A    6  A] ->  174 [ O4'   A    6  A]c   1.4302 - Calc  
Bond 266. Atoms  172 [ C5'   A    6  A] ->  173 [ C4'   A    6  A]cr  1.5476 - Calc  
Bond 267. Atoms  171 [ O5'   A    6  A] ->  172 [ C5'   A    6  A]cr  1.4242 - Calc  
Bond 268. Atoms  168 [ P     A    6  A] ->  171 [ O5'   A    6  A]cr  1.6184 - Calc  
Bond 269. Atoms  168 [ P     A    6  A] ->  170 [ OP2   A    6  A]ce  1.4794 - Calc  
Bond 270. Atoms  168 [ P     A    6  A] ->  169 [ OP1   A    6  A]ce  1.4828 - Calc  
Bond 271. Atoms  155 [ N3    G    5  A] ->  156 [ C4    G    5  A]c   1.3682 - Calc  
Bond 272. Atoms  153 [ C2    G    5  A] ->  155 [ N3    G    5  A]c   1.3319 d Calc  
Bond 273. Atoms  153 [ C2    G    5  A] ->  154 [ N2    G    5  A]ce  1.3057 - Calc  
Bond 274. Atoms  152 [ N1    G    5  A] ->  153 [ C2    G    5  A]c   1.3553 - Calc  
Bond 275. Atoms  150 [ C6    G    5  A] ->  152 [ N1    G    5  A]c   1.3808 - Calc  
Bond 276. Atoms  150 [ C6    G    5  A] ->  151 [ O6    G    5  A]ce  1.2310 d Calc  
Bond 277. Atoms  149 [ C5    G    5  A] ->  156 [ C4    G    5  A]c   1.3768 d Calc  
Bond 278. Atoms  149 [ C5    G    5  A] ->  150 [ C6    G    5  A]c   1.4424 - Calc  
Bond 279. Atoms  148 [ N7    G    5  A] ->  149 [ C5    G    5  A]c   1.4016 - Calc  
Bond 280. Atoms  147 [ C8    G    5  A] ->  148 [ N7    G    5  A]c   1.3048 d Calc  
Bond 281. Atoms  146 [ N9    G    5  A] ->  156 [ C4    G    5  A]c   1.3781 - Calc  
Bond 282. Atoms  146 [ N9    G    5  A] ->  147 [ C8    G    5  A]c   1.3695 - Calc  
Bond 283. Atoms  145 [ C1'   G    5  A] ->  146 [ N9    G    5  A]cr  1.4763 - Calc  
Bond 284. Atoms  143 [ C2'   G    5  A] ->  145 [ C1'   G    5  A]c   1.5323 - Calc  
Bond 285. Atoms  143 [ C2'   G    5  A] ->  144 [ O2'   G    5  A]ce  1.4237 - Calc  
Bond 286. Atoms  141 [ C3'   G    5  A] ->  143 [ C2'   G    5  A]c   1.5440 - Calc  
Bond 287. Atoms  141 [ C3'   G    5  A] ->  142 [ O3'   G    5  A]ce  1.4299 - Calc  
Bond 288. Atoms  140 [ O4'   G    5  A] ->  145 [ C1'   G    5  A]c   1.4231 - Calc  
Bond 289. Atoms  139 [ C4'   G    5  A] ->  141 [ C3'   G    5  A]c   1.5361 - Calc  
Bond 290. Atoms  139 [ C4'   G    5  A] ->  140 [ O4'   G    5  A]c   1.4255 - Calc  
Bond 291. Atoms  138 [ C5'   G    5  A] ->  139 [ C4'   G    5  A]cr  1.5418 - Calc  
Bond 292. Atoms  137 [ O5'   G    5  A] ->  138 [ C5'   G    5  A]cr  1.4238 - Calc  
Bond 293. Atoms  134 [ P     G    5  A] ->  137 [ O5'   G    5  A]cr  1.6183 - Calc  
Bond 294. Atoms  134 [ P     G    5  A] ->  136 [ OP2   G    5  A]ce  1.4797 - Calc  
Bond 295. Atoms  134 [ P     G    5  A] ->  135 [ OP1   G    5  A]ce  1.4816 - Calc  
Bond 296. Atoms  121 [ N3    G    4  A] ->  122 [ C4    G    4  A]c   1.3659 - Calc  
Bond 297. Atoms  119 [ C2    G    4  A] ->  121 [ N3    G    4  A]c   1.3291 d Calc  
Bond 298. Atoms  119 [ C2    G    4  A] ->  120 [ N2    G    4  A]ce  1.3053 - Calc  
Bond 299. Atoms  118 [ N1    G    4  A] ->  119 [ C2    G    4  A]c   1.3566 - Calc  
Bond 300. Atoms  116 [ C6    G    4  A] ->  118 [ N1    G    4  A]c   1.3814 - Calc  
Bond 301. Atoms  116 [ C6    G    4  A] ->  117 [ O6    G    4  A]ce  1.2337 d Calc  
Bond 302. Atoms  115 [ C5    G    4  A] ->  122 [ C4    G    4  A]c   1.3806 d Calc  
Bond 303. Atoms  115 [ C5    G    4  A] ->  116 [ C6    G    4  A]c   1.4444 - Calc  
Bond 304. Atoms  114 [ N7    G    4  A] ->  115 [ C5    G    4  A]c   1.4023 - Calc  
Bond 305. Atoms  113 [ C8    G    4  A] ->  114 [ N7    G    4  A]c   1.3072 d Calc  
Bond 306. Atoms  112 [ N9    G    4  A] ->  122 [ C4    G    4  A]c   1.3723 - Calc  
Bond 307. Atoms  112 [ N9    G    4  A] ->  113 [ C8    G    4  A]c   1.3653 - Calc  
Bond 308. Atoms  111 [ C1'   G    4  A] ->  112 [ N9    G    4  A]cr  1.4792 - Calc  
Bond 309. Atoms  109 [ C2'   G    4  A] ->  111 [ C1'   G    4  A]c   1.5133 - Calc  
Bond 310. Atoms  109 [ C2'   G    4  A] ->  110 [ O2'   G    4  A]ce  1.4287 - Calc  
Bond 311. Atoms  107 [ C3'   G    4  A] ->  109 [ C2'   G    4  A]c   1.5270 - Calc  
Bond 312. Atoms  107 [ C3'   G    4  A] ->  108 [ O3'   G    4  A]ce  1.4174 - Calc  
Bond 313. Atoms  106 [ O4'   G    4  A] ->  111 [ C1'   G    4  A]c   1.4289 - Calc  
Bond 314. Atoms  105 [ C4'   G    4  A] ->  107 [ C3'   G    4  A]c   1.5267 - Calc  
Bond 315. Atoms  105 [ C4'   G    4  A] ->  106 [ O4'   G    4  A]c   1.4314 - Calc  
Bond 316. Atoms  104 [ C5'   G    4  A] ->  105 [ C4'   G    4  A]cr  1.5374 - Calc  
Bond 317. Atoms  103 [ O5'   G    4  A] ->  104 [ C5'   G    4  A]cr  1.4194 - Calc  
Bond 318. Atoms  100 [ P     G    4  A] ->  103 [ O5'   G    4  A]cr  1.6089 - Calc  
Bond 319. Atoms  100 [ P     G    4  A] ->  102 [ OP2   G    4  A]ce  1.4805 - Calc  
Bond 320. Atoms  100 [ P     G    4  A] ->  101 [ OP1   G    4  A]ce  1.4844 - Calc  
