# Supplementary material for: RPocket: an intuitive database of RNA pocket topology information with RNA-ligand data resources
Source: BMC Bioinformatics. 2021 Sep 8;22:428. doi: 10.1186/s12859-021-04349-4 (PMC8424408; doi:10.1186/s12859-021-04349-4)
Supplement: Supplementary file 6 — Additional file 6. Folder S2: Interaction info of RNA-ligand complexes. [file 12859_2021_4349_MOESM6_ESM.zip › 12859_2021_4349_MOESM6_ESM/2KX8/ligplot.bonds]

Bond   0. Atoms 1350 [ NH2 ARG  392  A] ->  897 [ C6    C  320  A]n E 3.5189 - HBPLUS
Bond   1. Atoms 1348 [ CZ  ARG  392  A] ->  897 [ C6    C  320  A]n E 3.3637 - HBPLUS
Bond   2. Atoms 1347 [ NE  ARG  392  A] ->  897 [ C6    C  320  A]n E 3.2445 - HBPLUS
Bond   3. Atoms 1348 [ CZ  ARG  392  A] ->  896 [ C5    C  320  A]n E 3.8895 - HBPLUS
Bond   4. Atoms 1347 [ NE  ARG  392  A] ->  896 [ C5    C  320  A]n E 3.2900 - HBPLUS
Bond   5. Atoms 1346 [ CD  ARG  392  A] ->  896 [ C5    C  320  A]n E 3.6026 - HBPLUS
Bond   6. Atoms 1344 [ CB  ARG  392  A] ->  896 [ C5    C  320  A]n E 3.6499 - HBPLUS
Bond   7. Atoms 1344 [ CB  ARG  392  A] ->  895 [ N4    C  320  A]n E 3.2667 - HBPLUS
Bond   8. Atoms 1346 [ CD  ARG  392  A] ->  894 [ C4    C  320  A]n E 3.8752 - HBPLUS
Bond   9. Atoms 1344 [ CB  ARG  392  A] ->  894 [ C4    C  320  A]n E 3.6892 - HBPLUS
Bond  10. Atoms 1348 [ CZ  ARG  392  A] ->  890 [ N1    C  320  A]n E 3.7435 - HBPLUS
Bond  11. Atoms 1348 [ CZ  ARG  392  A] ->  884 [ O4'   C  320  A]n E 3.2049 - HBPLUS
Bond  12. Atoms 1350 [ NH2 ARG  392  A] ->  883 [ C4'   C  320  A]n E 3.3794 - HBPLUS
Bond  13. Atoms 1350 [ NH2 ARG  392  A] ->  882 [ C5'   C  320  A]n E 3.1837 - HBPLUS
Bond  14. Atoms 1350 [ NH2 ARG  392  A] ->  867 [ C6    U  319  A]n E 3.5415 - HBPLUS
Bond  15. Atoms 1348 [ CZ  ARG  392  A] ->  867 [ C6    U  319  A]n E 3.6975 - HBPLUS
Bond  16. Atoms 1348 [ CZ  ARG  392  A] ->  866 [ C5    U  319  A]n E 3.6920 - HBPLUS
Bond  17. Atoms 1347 [ NE  ARG  392  A] ->  866 [ C5    U  319  A]n E 3.5097 - HBPLUS
Bond  18. Atoms 1346 [ CD  ARG  392  A] ->  865 [ O4    U  319  A]n E 3.2467 - HBPLUS
Bond  19. Atoms 1345 [ CG  ARG  392  A] ->  865 [ O4    U  319  A]n E 2.8798 - HBPLUS
Bond  20. Atoms 1348 [ CZ  ARG  392  A] ->  864 [ C4    U  319  A]n E 3.6289 - HBPLUS
Bond  21. Atoms 1347 [ NE  ARG  392  A] ->  864 [ C4    U  319  A]n E 3.3706 - HBPLUS
Bond  22. Atoms 1346 [ CD  ARG  392  A] ->  864 [ C4    U  319  A]n E 3.4452 - HBPLUS
Bond  23. Atoms 1345 [ CG  ARG  392  A] ->  864 [ C4    U  319  A]n E 3.5111 - HBPLUS
Bond  24. Atoms 1348 [ CZ  ARG  392  A] ->  863 [ N3    U  319  A]n E 3.5842 - HBPLUS
Bond  25. Atoms 1346 [ CD  ARG  392  A] ->  863 [ N3    U  319  A]n E 3.7953 - HBPLUS
Bond  26. Atoms 1349 [ NH1 ARG  392  A] ->  861 [ C2    U  319  A]n E 3.3751 - HBPLUS
Bond  27. Atoms 1348 [ CZ  ARG  392  A] ->  861 [ C2    U  319  A]n E 3.6365 - HBPLUS
Bond  28. Atoms 1348 [ CZ  ARG  392  A] ->  860 [ N1    U  319  A]n E 3.6764 - HBPLUS
Bond  29. Atoms 1350 [ NH2 ARG  392  A] ->  857 [ C2'   U  319  A]n E 3.4088 - HBPLUS
Bond  30. Atoms 1350 [ NH2 ARG  392  A] ->  855 [ C3'   U  319  A]n E 3.3818 - HBPLUS
Bond  31. Atoms 1346 [ CD  ARG  392  A] ->  381 [ N4    C  304  A]n E 3.4234 - HBPLUS
Bond  32. Atoms 1342 [ C   ARG  392  A] ->  344 [ N7    G  303  A]n E 3.0295 - HBPLUS
Bond  33. Atoms 1341 [ CA  ARG  392  A] ->  344 [ N7    G  303  A]n E 3.8057 - HBPLUS
Bond  34. Atoms 1342 [ C   ARG  392  A] ->  343 [ C8    G  303  A]n E 3.3038 - HBPLUS
Bond  35. Atoms 1342 [ C   ARG  392  A] ->  332 [ OP2   G  303  A]n E 3.2013 - HBPLUS
Bond  36. Atoms 1341 [ CA  ARG  392  A] ->  332 [ OP2   G  303  A]n E 3.6356 - HBPLUS
Bond  37. Atoms 1349 [ NH1 ARG  392  A] ->  956 [ O6    G  322  A]H E 3.0982 - HBPLUS
Bond  38. Atoms 1350 [ NH2 ARG  392  A] ->  884 [ O4'   C  320  A]H E 2.8211 - HBPLUS
Bond  39. Atoms 1350 [ NH2 ARG  392  A] ->  881 [ O5'   C  320  A]H E 2.8040 - HBPLUS
Bond  40. Atoms 1348 [ CZ  ARG  392  A] -> 1350 [ NH2 ARG  392  A]ce  1.3267 - Calc  
Bond  41. Atoms 1348 [ CZ  ARG  392  A] -> 1349 [ NH1 ARG  392  A]ce  1.3259 d Calc  
Bond  42. Atoms 1347 [ NE  ARG  392  A] -> 1348 [ CZ  ARG  392  A]cr  1.3278 - Calc  
Bond  43. Atoms 1346 [ CD  ARG  392  A] -> 1347 [ NE  ARG  392  A]cr  1.4606 - Calc  
Bond  44. Atoms 1345 [ CG  ARG  392  A] -> 1346 [ CD  ARG  392  A]cr  1.5203 - Calc  
Bond  45. Atoms 1344 [ CB  ARG  392  A] -> 1345 [ CG  ARG  392  A]cr  1.5195 - Calc  
Bond  46. Atoms 1342 [ C   ARG  392  A] -> 1343 [ O   ARG  392  A]ce  1.2310 d Calc  
Bond  47. Atoms 1341 [ CA  ARG  392  A] -> 1344 [ CB  ARG  392  A]cr  1.5301 - Calc  
Bond  48. Atoms 1341 [ CA  ARG  392  A] -> 1342 [ C   ARG  392  A]cr  1.5264 - Calc  
Bond  49. Atoms 1340 [ N   ARG  392  A] -> 1341 [ CA  ARG  392  A]ce  1.4578 - Calc  
Bond  50. Atoms  960 [ N3    G  322  A] ->  961 [ C4    G  322  A]c   1.3620 - Calc  
Bond  51. Atoms  958 [ C2    G  322  A] ->  960 [ N3    G  322  A]c   1.3460 d Calc  
Bond  52. Atoms  958 [ C2    G  322  A] ->  959 [ N2    G  322  A]ce  1.3306 - Calc  
Bond  53. Atoms  957 [ N1    G  322  A] ->  958 [ C2    G  322  A]c   1.3517 - Calc  
Bond  54. Atoms  955 [ C6    G  322  A] ->  957 [ N1    G  322  A]c   1.3602 - Calc  
Bond  55. Atoms  955 [ C6    G  322  A] ->  956 [ O6    G  322  A]ce  1.2297 d Calc  
Bond  56. Atoms  954 [ C5    G  322  A] ->  961 [ C4    G  322  A]c   1.3585 d Calc  
Bond  57. Atoms  954 [ C5    G  322  A] ->  955 [ C6    G  322  A]c   1.4110 - Calc  
Bond  58. Atoms  953 [ N7    G  322  A] ->  954 [ C5    G  322  A]c   1.3698 - Calc  
Bond  59. Atoms  952 [ C8    G  322  A] ->  953 [ N7    G  322  A]c   1.3285 d Calc  
Bond  60. Atoms  951 [ N9    G  322  A] ->  961 [ C4    G  322  A]c   1.3707 - Calc  
Bond  61. Atoms  951 [ N9    G  322  A] ->  952 [ C8    G  322  A]c   1.3496 - Calc  
Bond  62. Atoms  950 [ C1'   G  322  A] ->  951 [ N9    G  322  A]cr  1.4779 - Calc  
Bond  63. Atoms  948 [ C2'   G  322  A] ->  950 [ C1'   G  322  A]c   1.5264 - Calc  
Bond  64. Atoms  948 [ C2'   G  322  A] ->  949 [ O2'   G  322  A]ce  1.4102 - Calc  
Bond  65. Atoms  946 [ C3'   G  322  A] ->  948 [ C2'   G  322  A]c   1.5039 - Calc  
Bond  66. Atoms  946 [ C3'   G  322  A] ->  947 [ O3'   G  322  A]ce  1.4264 - Calc  
Bond  67. Atoms  945 [ O4'   G  322  A] ->  950 [ C1'   G  322  A]c   1.4107 - Calc  
Bond  68. Atoms  944 [ C4'   G  322  A] ->  946 [ C3'   G  322  A]c   1.5261 - Calc  
Bond  69. Atoms  944 [ C4'   G  322  A] ->  945 [ O4'   G  322  A]c   1.4666 - Calc  
Bond  70. Atoms  943 [ C5'   G  322  A] ->  944 [ C4'   G  322  A]cr  1.5115 - Calc  
Bond  71. Atoms  942 [ O5'   G  322  A] ->  943 [ C5'   G  322  A]cr  1.4253 - Calc  
Bond  72. Atoms  939 [ P     G  322  A] ->  942 [ O5'   G  322  A]cr  1.6004 - Calc  
Bond  73. Atoms  939 [ P     G  322  A] ->  941 [ OP2   G  322  A]ce  1.4803 - Calc  
Bond  74. Atoms  939 [ P     G  322  A] ->  940 [ OP1   G  322  A]ce  1.4799 - Calc  
Bond  75. Atoms  896 [ C5    C  320  A] ->  897 [ C6    C  320  A]c   1.3414 d Calc  
Bond  76. Atoms  894 [ C4    C  320  A] ->  896 [ C5    C  320  A]c   1.4444 - Calc  
Bond  77. Atoms  894 [ C4    C  320  A] ->  895 [ N4    C  320  A]ce  1.3277 - Calc  
Bond  78. Atoms  893 [ N3    C  320  A] ->  894 [ C4    C  320  A]c   1.3182 d Calc  
Bond  79. Atoms  891 [ C2    C  320  A] ->  893 [ N3    C  320  A]c   1.3449 - Calc  
Bond  80. Atoms  891 [ C2    C  320  A] ->  892 [ O2    C  320  A]ce  1.2356 d Calc  
Bond  81. Atoms  890 [ N1    C  320  A] ->  897 [ C6    C  320  A]c   1.3556 - Calc  
Bond  82. Atoms  890 [ N1    C  320  A] ->  891 [ C2    C  320  A]c   1.3944 - Calc  
Bond  83. Atoms  889 [ C1'   C  320  A] ->  890 [ N1    C  320  A]cr  1.4778 - Calc  
Bond  84. Atoms  887 [ C2'   C  320  A] ->  889 [ C1'   C  320  A]c   1.5267 - Calc  
Bond  85. Atoms  887 [ C2'   C  320  A] ->  888 [ O2'   C  320  A]ce  1.4094 - Calc  
Bond  86. Atoms  885 [ C3'   C  320  A] ->  887 [ C2'   C  320  A]c   1.5044 - Calc  
Bond  87. Atoms  885 [ C3'   C  320  A] ->  886 [ O3'   C  320  A]ce  1.4257 - Calc  
Bond  88. Atoms  884 [ O4'   C  320  A] ->  889 [ C1'   C  320  A]c   1.4100 - Calc  
Bond  89. Atoms  883 [ C4'   C  320  A] ->  885 [ C3'   C  320  A]c   1.5266 - Calc  
Bond  90. Atoms  883 [ C4'   C  320  A] ->  884 [ O4'   C  320  A]c   1.4377 - Calc  
Bond  91. Atoms  882 [ C5'   C  320  A] ->  883 [ C4'   C  320  A]cr  1.5114 - Calc  
Bond  92. Atoms  881 [ O5'   C  320  A] ->  882 [ C5'   C  320  A]cr  1.4259 - Calc  
Bond  93. Atoms  878 [ P     C  320  A] ->  881 [ O5'   C  320  A]cr  1.5999 - Calc  
Bond  94. Atoms  878 [ P     C  320  A] ->  880 [ OP2   C  320  A]ce  1.4798 - Calc  
Bond  95. Atoms  878 [ P     C  320  A] ->  879 [ OP1   C  320  A]ce  1.4805 - Calc  
Bond  96. Atoms  866 [ C5    U  319  A] ->  867 [ C6    U  319  A]c   1.3353 - Calc  
Bond  97. Atoms  864 [ C4    U  319  A] ->  866 [ C5    U  319  A]c   1.4207 - Calc  
Bond  98. Atoms  864 [ C4    U  319  A] ->  865 [ O4    U  319  A]ce  1.2302 d Calc  
Bond  99. Atoms  863 [ N3    U  319  A] ->  864 [ C4    U  319  A]c   1.3723 - Calc  
Bond 100. Atoms  861 [ C2    U  319  A] ->  863 [ N3    U  319  A]c   1.3768 - Calc  
Bond 101. Atoms  861 [ C2    U  319  A] ->  862 [ O2    U  319  A]ce  1.2214 d Calc  
Bond 102. Atoms  860 [ N1    U  319  A] ->  867 [ C6    U  319  A]c   1.3562 - Calc  
Bond 103. Atoms  860 [ N1    U  319  A] ->  861 [ C2    U  319  A]c   1.3607 - Calc  
Bond 104. Atoms  859 [ C1'   U  319  A] ->  860 [ N1    U  319  A]cr  1.4781 - Calc  
Bond 105. Atoms  857 [ C2'   U  319  A] ->  859 [ C1'   U  319  A]c   1.5256 - Calc  
Bond 106. Atoms  857 [ C2'   U  319  A] ->  858 [ O2'   U  319  A]ce  1.4092 - Calc  
Bond 107. Atoms  855 [ C3'   U  319  A] ->  857 [ C2'   U  319  A]c   1.5039 - Calc  
Bond 108. Atoms  855 [ C3'   U  319  A] ->  856 [ O3'   U  319  A]ce  1.4261 - Calc  
Bond 109. Atoms  854 [ O4'   U  319  A] ->  859 [ C1'   U  319  A]c   1.4093 - Calc  
Bond 110. Atoms  853 [ C4'   U  319  A] ->  855 [ C3'   U  319  A]c   1.5260 - Calc  
Bond 111. Atoms  853 [ C4'   U  319  A] ->  854 [ O4'   U  319  A]c   1.4465 - Calc  
Bond 112. Atoms  852 [ C5'   U  319  A] ->  853 [ C4'   U  319  A]cr  1.5127 - Calc  
Bond 113. Atoms  851 [ O5'   U  319  A] ->  852 [ C5'   U  319  A]cr  1.4258 - Calc  
Bond 114. Atoms  848 [ P     U  319  A] ->  851 [ O5'   U  319  A]cr  1.5996 - Calc  
Bond 115. Atoms  848 [ P     U  319  A] ->  850 [ OP2   U  319  A]ce  1.4800 - Calc  
Bond 116. Atoms  848 [ P     U  319  A] ->  849 [ OP1   U  319  A]ce  1.4799 - Calc  
Bond 117. Atoms  382 [ C5    C  304  A] ->  383 [ C6    C  304  A]c   1.3414 d Calc  
Bond 118. Atoms  380 [ C4    C  304  A] ->  382 [ C5    C  304  A]c   1.4447 - Calc  
Bond 119. Atoms  380 [ C4    C  304  A] ->  381 [ N4    C  304  A]ce  1.3274 - Calc  
Bond 120. Atoms  379 [ N3    C  304  A] ->  380 [ C4    C  304  A]c   1.3176 d Calc  
Bond 121. Atoms  377 [ C2    C  304  A] ->  379 [ N3    C  304  A]c   1.3450 - Calc  
Bond 122. Atoms  377 [ C2    C  304  A] ->  378 [ O2    C  304  A]ce  1.2359 d Calc  
Bond 123. Atoms  376 [ N1    C  304  A] ->  383 [ C6    C  304  A]c   1.3553 - Calc  
Bond 124. Atoms  376 [ N1    C  304  A] ->  377 [ C2    C  304  A]c   1.3939 - Calc  
Bond 125. Atoms  375 [ C1'   C  304  A] ->  376 [ N1    C  304  A]cr  1.4779 - Calc  
Bond 126. Atoms  373 [ C2'   C  304  A] ->  375 [ C1'   C  304  A]c   1.5257 - Calc  
Bond 127. Atoms  373 [ C2'   C  304  A] ->  374 [ O2'   C  304  A]ce  1.4100 - Calc  
Bond 128. Atoms  371 [ C3'   C  304  A] ->  373 [ C2'   C  304  A]c   1.5029 - Calc  
Bond 129. Atoms  371 [ C3'   C  304  A] ->  372 [ O3'   C  304  A]ce  1.4263 - Calc  
Bond 130. Atoms  370 [ O4'   C  304  A] ->  375 [ C1'   C  304  A]c   1.4099 - Calc  
Bond 131. Atoms  369 [ C4'   C  304  A] ->  371 [ C3'   C  304  A]c   1.5262 - Calc  
Bond 132. Atoms  369 [ C4'   C  304  A] ->  370 [ O4'   C  304  A]c   1.4616 - Calc  
Bond 133. Atoms  368 [ C5'   C  304  A] ->  369 [ C4'   C  304  A]cr  1.5122 - Calc  
Bond 134. Atoms  367 [ O5'   C  304  A] ->  368 [ C5'   C  304  A]cr  1.4252 - Calc  
Bond 135. Atoms  364 [ P     C  304  A] ->  367 [ O5'   C  304  A]cr  1.6003 - Calc  
Bond 136. Atoms  364 [ P     C  304  A] ->  366 [ OP2   C  304  A]ce  1.4805 - Calc  
Bond 137. Atoms  364 [ P     C  304  A] ->  365 [ OP1   C  304  A]ce  1.4796 - Calc  
Bond 138. Atoms  351 [ N3    G  303  A] ->  352 [ C4    G  303  A]c   1.3616 - Calc  
Bond 139. Atoms  349 [ C2    G  303  A] ->  351 [ N3    G  303  A]c   1.3464 d Calc  
Bond 140. Atoms  349 [ C2    G  303  A] ->  350 [ N2    G  303  A]ce  1.3311 - Calc  
Bond 141. Atoms  348 [ N1    G  303  A] ->  349 [ C2    G  303  A]c   1.3515 - Calc  
Bond 142. Atoms  346 [ C6    G  303  A] ->  348 [ N1    G  303  A]c   1.3613 - Calc  
Bond 143. Atoms  346 [ C6    G  303  A] ->  347 [ O6    G  303  A]ce  1.2298 d Calc  
Bond 144. Atoms  345 [ C5    G  303  A] ->  352 [ C4    G  303  A]c   1.3592 d Calc  
Bond 145. Atoms  345 [ C5    G  303  A] ->  346 [ C6    G  303  A]c   1.4106 - Calc  
Bond 146. Atoms  344 [ N7    G  303  A] ->  345 [ C5    G  303  A]c   1.3694 - Calc  
Bond 147. Atoms  343 [ C8    G  303  A] ->  344 [ N7    G  303  A]c   1.3283 d Calc  
Bond 148. Atoms  342 [ N9    G  303  A] ->  352 [ C4    G  303  A]c   1.3700 - Calc  
Bond 149. Atoms  342 [ N9    G  303  A] ->  343 [ C8    G  303  A]c   1.3495 - Calc  
Bond 150. Atoms  341 [ C1'   G  303  A] ->  342 [ N9    G  303  A]cr  1.4786 - Calc  
Bond 151. Atoms  339 [ C2'   G  303  A] ->  341 [ C1'   G  303  A]c   1.5257 - Calc  
Bond 152. Atoms  339 [ C2'   G  303  A] ->  340 [ O2'   G  303  A]ce  1.4108 - Calc  
Bond 153. Atoms  337 [ C3'   G  303  A] ->  339 [ C2'   G  303  A]c   1.5032 - Calc  
Bond 154. Atoms  337 [ C3'   G  303  A] ->  338 [ O3'   G  303  A]ce  1.4256 - Calc  
Bond 155. Atoms  336 [ O4'   G  303  A] ->  341 [ C1'   G  303  A]c   1.4091 - Calc  
Bond 156. Atoms  335 [ C4'   G  303  A] ->  337 [ C3'   G  303  A]c   1.5264 - Calc  
Bond 157. Atoms  335 [ C4'   G  303  A] ->  336 [ O4'   G  303  A]c   1.4647 - Calc  
Bond 158. Atoms  334 [ C5'   G  303  A] ->  335 [ C4'   G  303  A]cr  1.5118 - Calc  
Bond 159. Atoms  333 [ O5'   G  303  A] ->  334 [ C5'   G  303  A]cr  1.4262 - Calc  
Bond 160. Atoms  330 [ P     G  303  A] ->  333 [ O5'   G  303  A]cr  1.5998 - Calc  
Bond 161. Atoms  330 [ P     G  303  A] ->  332 [ OP2   G  303  A]ce  1.4798 - Calc  
Bond 162. Atoms  330 [ P     G  303  A] ->  331 [ OP1   G  303  A]ce  1.4797 - Calc  
