# Supplementary material for: RPocket: an intuitive database of RNA pocket topology information with RNA-ligand data resources
Source: BMC Bioinformatics. 2021 Sep 8;22:428. doi: 10.1186/s12859-021-04349-4 (PMC8424408; doi:10.1186/s12859-021-04349-4)
Supplement: Supplementary file 6 — Additional file 6. Folder S2: Interaction info of RNA-ligand complexes. [file 12859_2021_4349_MOESM6_ESM.zip › 12859_2021_4349_MOESM6_ESM/2KXM/ligplot.bonds]

Bond   0. Atoms  864 [ C7  RIO  101  A] ->  679 [ N4    C   22  A]n E 3.6008 - HBPLUS
Bond   1. Atoms  876 [ C14 RIO  101  A] ->  615 [ O6    G   20  A]n E 3.4525 - HBPLUS
Bond   2. Atoms  874 [ C13 RIO  101  A] ->  615 [ O6    G   20  A]n E 3.7079 - HBPLUS
Bond   3. Atoms  871 [ C11 RIO  101  A] ->  615 [ O6    G   20  A]n E 3.3944 - HBPLUS
Bond   4. Atoms  865 [ C8  RIO  101  A] ->  615 [ O6    G   20  A]n E 3.8029 - HBPLUS
Bond   5. Atoms  866 [ N2  RIO  101  A] ->  614 [ C6    G   20  A]n E 3.6038 - HBPLUS
Bond   6. Atoms  865 [ C8  RIO  101  A] ->  612 [ N7    G   20  A]n E 3.8242 - HBPLUS
Bond   7. Atoms  876 [ C14 RIO  101  A] ->  581 [ O6    G   19  A]n E 3.3084 - HBPLUS
Bond   8. Atoms  855 [ C2  RIO  101  A] ->  566 [ OP2   G   19  A]n E 3.3439 - HBPLUS
Bond   9. Atoms  854 [ C1  RIO  101  A] ->  566 [ OP2   G   19  A]n E 3.5670 - HBPLUS
Bond  10. Atoms  877 [ O8  RIO  101  A] ->  552 [ C5    U   18  A]n E 3.1316 - HBPLUS
Bond  11. Atoms  877 [ O8  RIO  101  A] ->  550 [ C4    U   18  A]n E 3.2861 - HBPLUS
Bond  12. Atoms  870 [ O6  RIO  101  A] ->  522 [ C4    A   17  A]n E 3.1203 - HBPLUS
Bond  13. Atoms  869 [ C10 RIO  101  A] ->  522 [ C4    A   17  A]n E 3.5685 - HBPLUS
Bond  14. Atoms  882 [ C17 RIO  101  A] ->  521 [ N3    A   17  A]n E 3.8541 - HBPLUS
Bond  15. Atoms  869 [ C10 RIO  101  A] ->  521 [ N3    A   17  A]n E 3.4987 - HBPLUS
Bond  16. Atoms  854 [ C1  RIO  101  A] ->  521 [ N3    A   17  A]n E 3.7274 - HBPLUS
Bond  17. Atoms  870 [ O6  RIO  101  A] ->  520 [ C2    A   17  A]n E 3.7317 - HBPLUS
Bond  18. Atoms  869 [ C10 RIO  101  A] ->  520 [ C2    A   17  A]n E 3.8203 - HBPLUS
Bond  19. Atoms  858 [ O3  RIO  101  A] ->  520 [ C2    A   17  A]n E 3.7887 - HBPLUS
Bond  20. Atoms  873 [ N3  RIO  101  A] ->  517 [ C6    A   17  A]n E 3.5138 - HBPLUS
Bond  21. Atoms  870 [ O6  RIO  101  A] ->  517 [ C6    A   17  A]n E 3.4707 - HBPLUS
Bond  22. Atoms  873 [ N3  RIO  101  A] ->  516 [ C5    A   17  A]n E 3.5987 - HBPLUS
Bond  23. Atoms  872 [ C12 RIO  101  A] ->  516 [ C5    A   17  A]n E 3.8058 - HBPLUS
Bond  24. Atoms  870 [ O6  RIO  101  A] ->  516 [ C5    A   17  A]n E 3.1231 - HBPLUS
Bond  25. Atoms  872 [ C12 RIO  101  A] ->  515 [ N7    A   17  A]n E 3.4812 - HBPLUS
Bond  26. Atoms  870 [ O6  RIO  101  A] ->  514 [ C8    A   17  A]n E 3.7462 - HBPLUS
Bond  27. Atoms  878 [ C15 RIO  101  A] ->  512 [ C1'   A   17  A]n E 3.8167 - HBPLUS
Bond  28. Atoms  854 [ C1  RIO  101  A] ->  512 [ C1'   A   17  A]n E 3.6425 - HBPLUS
Bond  29. Atoms  853 [ O1  RIO  101  A] ->  512 [ C1'   A   17  A]n E 3.7059 - HBPLUS
Bond  30. Atoms  854 [ C1  RIO  101  A] ->  509 [ O3'   A   17  A]n E 3.8239 - HBPLUS
Bond  31. Atoms  878 [ C15 RIO  101  A] ->  507 [ O4'   A   17  A]n E 3.4339 - HBPLUS
Bond  32. Atoms  876 [ C14 RIO  101  A] ->  507 [ O4'   A   17  A]n E 3.6582 - HBPLUS
Bond  33. Atoms  874 [ C13 RIO  101  A] ->  507 [ O4'   A   17  A]n E 3.7341 - HBPLUS
Bond  34. Atoms  872 [ C12 RIO  101  A] ->  333 [ N4    C   11  A]n E 3.8290 - HBPLUS
Bond  35. Atoms  871 [ C11 RIO  101  A] ->  333 [ N4    C   11  A]n E 3.8433 - HBPLUS
Bond  36. Atoms  872 [ C12 RIO  101  A] ->  303 [ O4    U   10  A]n E 3.1484 - HBPLUS
Bond  37. Atoms  871 [ C11 RIO  101  A] ->  303 [ O4    U   10  A]n E 3.3858 - HBPLUS
Bond  38. Atoms  873 [ N3  RIO  101  A] ->  302 [ C4    U   10  A]n E 3.8202 - HBPLUS
Bond  39. Atoms  866 [ N2  RIO  101  A] ->  302 [ C4    U   10  A]n E 3.7159 - HBPLUS
Bond  40. Atoms  865 [ C8  RIO  101  A] ->  269 [ O6    G    9  A]n E 3.5822 - HBPLUS
Bond  41. Atoms  864 [ C7  RIO  101  A] ->  269 [ O6    G    9  A]n E 2.9935 - HBPLUS
Bond  42. Atoms  866 [ N2  RIO  101  A] ->  268 [ C6    G    9  A]n E 3.6844 - HBPLUS
Bond  43. Atoms  873 [ N3  RIO  101  A] ->  265 [ C8    G    9  A]n E 3.8200 - HBPLUS
Bond  44. Atoms  875 [ O7  RIO  101  A] ->  238 [ C4    U    8  A]n E 3.5386 - HBPLUS
Bond  45. Atoms  872 [ C12 RIO  101  A] ->  236 [ O2    U    8  A]n E 3.2606 - HBPLUS
Bond  46. Atoms  875 [ O7  RIO  101  A] ->  235 [ C2    U    8  A]n E 3.4725 - HBPLUS
Bond  47. Atoms  872 [ C12 RIO  101  A] ->  235 [ C2    U    8  A]n E 3.4779 - HBPLUS
Bond  48. Atoms  872 [ C12 RIO  101  A] ->  234 [ N1    U    8  A]n E 3.6217 - HBPLUS
Bond  49. Atoms  872 [ C12 RIO  101  A] ->  233 [ C1'   U    8  A]n E 3.5494 - HBPLUS
Bond  50. Atoms  872 [ C12 RIO  101  A] ->  228 [ O4'   U    8  A]n E 3.5730 - HBPLUS
Bond  51. Atoms  864 [ C7  RIO  101  A] ->  144 [ O6    G    5  A]n E 3.4772 - HBPLUS
Bond  52. Atoms  862 [ C6  RIO  101  A] ->  144 [ O6    G    5  A]n E 3.8176 - HBPLUS
Bond  53. Atoms  863 [ N1  RIO  101  A] ->  143 [ C6    G    5  A]n E 3.8182 - HBPLUS
Bond  54. Atoms  879 [ N4  RIO  101  A] ->  856 [ O2  RIO  101  A]i E 2.9541 - HBPLUS
Bond  55. Atoms  866 [ N2  RIO  101  A] ->  649 [ O4    U   21  A]H E 3.0044 - HBPLUS
Bond  56. Atoms  866 [ N2  RIO  101  A] ->  615 [ O6    G   20  A]H E 3.0296 - HBPLUS
Bond  57. Atoms  877 [ O8  RIO  101  A] ->  581 [ O6    G   19  A]H E 3.1976 - HBPLUS
Bond  58. Atoms  879 [ N4  RIO  101  A] ->  578 [ N7    G   19  A]H E 3.1609 - HBPLUS
Bond  59. Atoms  877 [ O8  RIO  101  A] ->  551 [ O4    U   18  A]H E 3.0468 - HBPLUS
Bond  60. Atoms  509 [ O3'   A   17  A] ->  853 [ O1  RIO  101  A]H E 3.0667 - HBPLUS
Bond  61. Atoms  877 [ O8  RIO  101  A] ->  507 [ O4'   A   17  A]H E 3.2712 - HBPLUS
Bond  62. Atoms  866 [ N2  RIO  101  A] ->  303 [ O4    U   10  A]H E 2.8715 - HBPLUS
Bond  63. Atoms  866 [ N2  RIO  101  A] ->  269 [ O6    G    9  A]H E 2.9795 - HBPLUS
Bond  64. Atoms  863 [ N1  RIO  101  A] ->  144 [ O6    G    5  A]H E 2.9634 - HBPLUS
Bond  65. Atoms  680 [ C5    C   22  A] ->  681 [ C6    C   22  A]c   1.3584 d Calc  
Bond  66. Atoms  678 [ C4    C   22  A] ->  680 [ C5    C   22  A]c   1.4379 - Calc  
Bond  67. Atoms  678 [ C4    C   22  A] ->  679 [ N4    C   22  A]ce  1.3336 - Calc  
Bond  68. Atoms  677 [ N3    C   22  A] ->  678 [ C4    C   22  A]c   1.3388 d Calc  
Bond  69. Atoms  675 [ C2    C   22  A] ->  677 [ N3    C   22  A]c   1.3620 - Calc  
Bond  70. Atoms  675 [ C2    C   22  A] ->  676 [ O2    C   22  A]ce  1.2305 d Calc  
Bond  71. Atoms  674 [ N1    C   22  A] ->  681 [ C6    C   22  A]c   1.3787 - Calc  
Bond  72. Atoms  674 [ N1    C   22  A] ->  675 [ C2    C   22  A]c   1.3992 - Calc  
Bond  73. Atoms  673 [ C1'   C   22  A] ->  674 [ N1    C   22  A]cr  1.4930 - Calc  
Bond  74. Atoms  671 [ C2'   C   22  A] ->  673 [ C1'   C   22  A]c   1.5267 - Calc  
Bond  75. Atoms  671 [ C2'   C   22  A] ->  672 [ O2'   C   22  A]ce  1.4135 - Calc  
Bond  76. Atoms  669 [ C3'   C   22  A] ->  671 [ C2'   C   22  A]c   1.5261 - Calc  
Bond  77. Atoms  669 [ C3'   C   22  A] ->  670 [ O3'   C   22  A]ce  1.4211 - Calc  
Bond  78. Atoms  668 [ O4'   C   22  A] ->  673 [ C1'   C   22  A]c   1.4194 - Calc  
Bond  79. Atoms  667 [ C4'   C   22  A] ->  669 [ C3'   C   22  A]c   1.5292 - Calc  
Bond  80. Atoms  667 [ C4'   C   22  A] ->  668 [ O4'   C   22  A]c   1.4163 - Calc  
Bond  81. Atoms  666 [ C5'   C   22  A] ->  667 [ C4'   C   22  A]cr  1.5325 - Calc  
Bond  82. Atoms  665 [ O5'   C   22  A] ->  666 [ C5'   C   22  A]cr  1.4160 - Calc  
Bond  83. Atoms  662 [ P     C   22  A] ->  665 [ O5'   C   22  A]cr  1.6090 - Calc  
Bond  84. Atoms  662 [ P     C   22  A] ->  664 [ OP2   C   22  A]ce  1.4767 - Calc  
Bond  85. Atoms  662 [ P     C   22  A] ->  663 [ OP1   C   22  A]ce  1.4810 - Calc  
Bond  86. Atoms  650 [ C5    U   21  A] ->  651 [ C6    U   21  A]c   1.3540 - Calc  
Bond  87. Atoms  648 [ C4    U   21  A] ->  650 [ C5    U   21  A]c   1.4473 - Calc  
Bond  88. Atoms  648 [ C4    U   21  A] ->  649 [ O4    U   21  A]ce  1.2241 d Calc  
Bond  89. Atoms  647 [ N3    U   21  A] ->  648 [ C4    U   21  A]c   1.3890 - Calc  
Bond  90. Atoms  645 [ C2    U   21  A] ->  647 [ N3    U   21  A]c   1.3912 - Calc  
Bond  91. Atoms  645 [ C2    U   21  A] ->  646 [ O2    U   21  A]ce  1.2308 d Calc  
Bond  92. Atoms  644 [ N1    U   21  A] ->  651 [ C6    U   21  A]c   1.3788 - Calc  
Bond  93. Atoms  644 [ N1    U   21  A] ->  645 [ C2    U   21  A]c   1.4022 - Calc  
Bond  94. Atoms  643 [ C1'   U   21  A] ->  644 [ N1    U   21  A]cr  1.4938 - Calc  
Bond  95. Atoms  641 [ C2'   U   21  A] ->  643 [ C1'   U   21  A]c   1.5282 - Calc  
Bond  96. Atoms  641 [ C2'   U   21  A] ->  642 [ O2'   U   21  A]ce  1.4150 - Calc  
Bond  97. Atoms  639 [ C3'   U   21  A] ->  641 [ C2'   U   21  A]c   1.5242 - Calc  
Bond  98. Atoms  639 [ C3'   U   21  A] ->  640 [ O3'   U   21  A]ce  1.4220 - Calc  
Bond  99. Atoms  638 [ O4'   U   21  A] ->  643 [ C1'   U   21  A]c   1.4234 - Calc  
Bond 100. Atoms  637 [ C4'   U   21  A] ->  639 [ C3'   U   21  A]c   1.5243 - Calc  
Bond 101. Atoms  637 [ C4'   U   21  A] ->  638 [ O4'   U   21  A]c   1.4175 - Calc  
Bond 102. Atoms  636 [ C5'   U   21  A] ->  637 [ C4'   U   21  A]cr  1.5334 - Calc  
Bond 103. Atoms  635 [ O5'   U   21  A] ->  636 [ C5'   U   21  A]cr  1.4134 - Calc  
Bond 104. Atoms  632 [ P     U   21  A] ->  635 [ O5'   U   21  A]cr  1.6080 - Calc  
Bond 105. Atoms  632 [ P     U   21  A] ->  634 [ OP2   U   21  A]ce  1.4787 - Calc  
Bond 106. Atoms  632 [ P     U   21  A] ->  633 [ OP1   U   21  A]ce  1.4788 - Calc  
Bond 107. Atoms  619 [ N3    G   20  A] ->  620 [ C4    G   20  A]c   1.3624 - Calc  
Bond 108. Atoms  617 [ C2    G   20  A] ->  619 [ N3    G   20  A]c   1.3431 d Calc  
Bond 109. Atoms  617 [ C2    G   20  A] ->  618 [ N2    G   20  A]ce  1.3306 - Calc  
Bond 110. Atoms  616 [ N1    G   20  A] ->  617 [ C2    G   20  A]c   1.3858 - Calc  
Bond 111. Atoms  614 [ C6    G   20  A] ->  616 [ N1    G   20  A]c   1.3857 - Calc  
Bond 112. Atoms  614 [ C6    G   20  A] ->  615 [ O6    G   20  A]ce  1.2237 d Calc  
Bond 113. Atoms  613 [ C5    G   20  A] ->  620 [ C4    G   20  A]c   1.3771 d Calc  
Bond 114. Atoms  613 [ C5    G   20  A] ->  614 [ C6    G   20  A]c   1.4350 - Calc  
Bond 115. Atoms  612 [ N7    G   20  A] ->  613 [ C5    G   20  A]c   1.3947 - Calc  
Bond 116. Atoms  611 [ C8    G   20  A] ->  612 [ N7    G   20  A]c   1.3052 d Calc  
Bond 117. Atoms  610 [ N9    G   20  A] ->  620 [ C4    G   20  A]c   1.3720 - Calc  
Bond 118. Atoms  610 [ N9    G   20  A] ->  611 [ C8    G   20  A]c   1.3718 - Calc  
Bond 119. Atoms  609 [ C1'   G   20  A] ->  610 [ N9    G   20  A]cr  1.4802 - Calc  
Bond 120. Atoms  607 [ C2'   G   20  A] ->  609 [ C1'   G   20  A]c   1.5296 - Calc  
Bond 121. Atoms  607 [ C2'   G   20  A] ->  608 [ O2'   G   20  A]ce  1.4139 - Calc  
Bond 122. Atoms  605 [ C3'   G   20  A] ->  607 [ C2'   G   20  A]c   1.5261 - Calc  
Bond 123. Atoms  605 [ C3'   G   20  A] ->  606 [ O3'   G   20  A]ce  1.4217 - Calc  
Bond 124. Atoms  604 [ O4'   G   20  A] ->  609 [ C1'   G   20  A]c   1.4191 - Calc  
Bond 125. Atoms  603 [ C4'   G   20  A] ->  605 [ C3'   G   20  A]c   1.5255 - Calc  
Bond 126. Atoms  603 [ C4'   G   20  A] ->  604 [ O4'   G   20  A]c   1.4160 - Calc  
Bond 127. Atoms  602 [ C5'   G   20  A] ->  603 [ C4'   G   20  A]cr  1.5313 - Calc  
Bond 128. Atoms  601 [ O5'   G   20  A] ->  602 [ C5'   G   20  A]cr  1.4152 - Calc  
Bond 129. Atoms  598 [ P     G   20  A] ->  601 [ O5'   G   20  A]cr  1.6133 - Calc  
Bond 130. Atoms  598 [ P     G   20  A] ->  600 [ OP2   G   20  A]ce  1.4788 - Calc  
Bond 131. Atoms  598 [ P     G   20  A] ->  599 [ OP1   G   20  A]ce  1.4797 - Calc  
Bond 132. Atoms  585 [ N3    G   19  A] ->  586 [ C4    G   19  A]c   1.3671 - Calc  
Bond 133. Atoms  583 [ C2    G   19  A] ->  585 [ N3    G   19  A]c   1.3438 d Calc  
Bond 134. Atoms  583 [ C2    G   19  A] ->  584 [ N2    G   19  A]ce  1.3350 - Calc  
Bond 135. Atoms  582 [ N1    G   19  A] ->  583 [ C2    G   19  A]c   1.3806 - Calc  
Bond 136. Atoms  580 [ C6    G   19  A] ->  582 [ N1    G   19  A]c   1.3901 - Calc  
Bond 137. Atoms  580 [ C6    G   19  A] ->  581 [ O6    G   19  A]ce  1.2254 d Calc  
Bond 138. Atoms  579 [ C5    G   19  A] ->  586 [ C4    G   19  A]c   1.3773 d Calc  
Bond 139. Atoms  579 [ C5    G   19  A] ->  580 [ C6    G   19  A]c   1.4324 - Calc  
Bond 140. Atoms  578 [ N7    G   19  A] ->  579 [ C5    G   19  A]c   1.3905 - Calc  
Bond 141. Atoms  577 [ C8    G   19  A] ->  578 [ N7    G   19  A]c   1.3032 d Calc  
Bond 142. Atoms  576 [ N9    G   19  A] ->  586 [ C4    G   19  A]c   1.3762 - Calc  
Bond 143. Atoms  576 [ N9    G   19  A] ->  577 [ C8    G   19  A]c   1.3739 - Calc  
Bond 144. Atoms  575 [ C1'   G   19  A] ->  576 [ N9    G   19  A]cr  1.4816 - Calc  
Bond 145. Atoms  573 [ C2'   G   19  A] ->  575 [ C1'   G   19  A]c   1.5254 - Calc  
Bond 146. Atoms  573 [ C2'   G   19  A] ->  574 [ O2'   G   19  A]ce  1.4150 - Calc  
Bond 147. Atoms  571 [ C3'   G   19  A] ->  573 [ C2'   G   19  A]c   1.5267 - Calc  
Bond 148. Atoms  571 [ C3'   G   19  A] ->  572 [ O3'   G   19  A]ce  1.4191 - Calc  
Bond 149. Atoms  570 [ O4'   G   19  A] ->  575 [ C1'   G   19  A]c   1.4211 - Calc  
Bond 150. Atoms  569 [ C4'   G   19  A] ->  571 [ C3'   G   19  A]c   1.5248 - Calc  
Bond 151. Atoms  569 [ C4'   G   19  A] ->  570 [ O4'   G   19  A]c   1.4150 - Calc  
Bond 152. Atoms  568 [ C5'   G   19  A] ->  569 [ C4'   G   19  A]cr  1.5320 - Calc  
Bond 153. Atoms  567 [ O5'   G   19  A] ->  568 [ C5'   G   19  A]cr  1.4153 - Calc  
Bond 154. Atoms  564 [ P     G   19  A] ->  567 [ O5'   G   19  A]cr  1.6133 - Calc  
Bond 155. Atoms  564 [ P     G   19  A] ->  566 [ OP2   G   19  A]ce  1.4754 - Calc  
Bond 156. Atoms  564 [ P     G   19  A] ->  565 [ OP1   G   19  A]ce  1.4794 - Calc  
Bond 157. Atoms  552 [ C5    U   18  A] ->  553 [ C6    U   18  A]c   1.3484 - Calc  
Bond 158. Atoms  550 [ C4    U   18  A] ->  552 [ C5    U   18  A]c   1.4485 - Calc  
Bond 159. Atoms  550 [ C4    U   18  A] ->  551 [ O4    U   18  A]ce  1.2264 d Calc  
Bond 160. Atoms  549 [ N3    U   18  A] ->  550 [ C4    U   18  A]c   1.3889 - Calc  
Bond 161. Atoms  547 [ C2    U   18  A] ->  549 [ N3    U   18  A]c   1.3889 - Calc  
Bond 162. Atoms  547 [ C2    U   18  A] ->  548 [ O2    U   18  A]ce  1.2314 d Calc  
Bond 163. Atoms  546 [ N1    U   18  A] ->  553 [ C6    U   18  A]c   1.3760 - Calc  
Bond 164. Atoms  546 [ N1    U   18  A] ->  547 [ C2    U   18  A]c   1.4023 - Calc  
Bond 165. Atoms  545 [ C1'   U   18  A] ->  546 [ N1    U   18  A]cr  1.4864 - Calc  
Bond 166. Atoms  543 [ C2'   U   18  A] ->  545 [ C1'   U   18  A]c   1.5273 - Calc  
Bond 167. Atoms  543 [ C2'   U   18  A] ->  544 [ O2'   U   18  A]ce  1.4141 - Calc  
Bond 168. Atoms  541 [ C3'   U   18  A] ->  543 [ C2'   U   18  A]c   1.5250 - Calc  
Bond 169. Atoms  541 [ C3'   U   18  A] ->  542 [ O3'   U   18  A]ce  1.4207 - Calc  
Bond 170. Atoms  540 [ O4'   U   18  A] ->  545 [ C1'   U   18  A]c   1.4226 - Calc  
Bond 171. Atoms  539 [ C4'   U   18  A] ->  541 [ C3'   U   18  A]c   1.5259 - Calc  
Bond 172. Atoms  539 [ C4'   U   18  A] ->  540 [ O4'   U   18  A]c   1.4106 - Calc  
Bond 173. Atoms  538 [ C5'   U   18  A] ->  539 [ C4'   U   18  A]cr  1.5299 - Calc  
Bond 174. Atoms  537 [ O5'   U   18  A] ->  538 [ C5'   U   18  A]cr  1.4176 - Calc  
Bond 175. Atoms  534 [ P     U   18  A] ->  537 [ O5'   U   18  A]cr  1.6163 - Calc  
Bond 176. Atoms  534 [ P     U   18  A] ->  536 [ OP2   U   18  A]ce  1.4784 - Calc  
Bond 177. Atoms  534 [ P     U   18  A] ->  535 [ OP1   U   18  A]ce  1.4818 - Calc  
Bond 178. Atoms  521 [ N3    A   17  A] ->  522 [ C4    A   17  A]c   1.3628 - Calc  
Bond 179. Atoms  520 [ C2    A   17  A] ->  521 [ N3    A   17  A]c   1.3332 d Calc  
Bond 180. Atoms  519 [ N1    A   17  A] ->  520 [ C2    A   17  A]c   1.3332 - Calc  
Bond 181. Atoms  517 [ C6    A   17  A] ->  519 [ N1    A   17  A]c   1.3473 d Calc  
Bond 182. Atoms  517 [ C6    A   17  A] ->  518 [ N6    A   17  A]ce  1.3358 - Calc  
Bond 183. Atoms  516 [ C5    A   17  A] ->  522 [ C4    A   17  A]c   1.3753 d Calc  
Bond 184. Atoms  516 [ C5    A   17  A] ->  517 [ C6    A   17  A]c   1.4146 - Calc  
Bond 185. Atoms  515 [ N7    A   17  A] ->  516 [ C5    A   17  A]c   1.3894 - Calc  
Bond 186. Atoms  514 [ C8    A   17  A] ->  515 [ N7    A   17  A]c   1.3058 d Calc  
Bond 187. Atoms  513 [ N9    A   17  A] ->  522 [ C4    A   17  A]c   1.3774 - Calc  
Bond 188. Atoms  513 [ N9    A   17  A] ->  514 [ C8    A   17  A]c   1.3747 - Calc  
Bond 189. Atoms  512 [ C1'   A   17  A] ->  513 [ N9    A   17  A]cr  1.4826 - Calc  
Bond 190. Atoms  510 [ C2'   A   17  A] ->  512 [ C1'   A   17  A]c   1.5233 - Calc  
Bond 191. Atoms  510 [ C2'   A   17  A] ->  511 [ O2'   A   17  A]ce  1.4115 - Calc  
Bond 192. Atoms  508 [ C3'   A   17  A] ->  510 [ C2'   A   17  A]c   1.5218 - Calc  
Bond 193. Atoms  508 [ C3'   A   17  A] ->  509 [ O3'   A   17  A]ce  1.4224 - Calc  
Bond 194. Atoms  507 [ O4'   A   17  A] ->  512 [ C1'   A   17  A]c   1.4203 - Calc  
Bond 195. Atoms  506 [ C4'   A   17  A] ->  508 [ C3'   A   17  A]c   1.5239 - Calc  
Bond 196. Atoms  506 [ C4'   A   17  A] ->  507 [ O4'   A   17  A]c   1.4176 - Calc  
Bond 197. Atoms  505 [ C5'   A   17  A] ->  506 [ C4'   A   17  A]cr  1.5340 - Calc  
Bond 198. Atoms  504 [ O5'   A   17  A] ->  505 [ C5'   A   17  A]cr  1.4125 - Calc  
Bond 199. Atoms  501 [ P     A   17  A] ->  504 [ O5'   A   17  A]cr  1.6087 - Calc  
Bond 200. Atoms  501 [ P     A   17  A] ->  503 [ OP2   A   17  A]ce  1.4811 - Calc  
Bond 201. Atoms  501 [ P     A   17  A] ->  502 [ OP1   A   17  A]ce  1.4801 - Calc  
Bond 202. Atoms  334 [ C5    C   11  A] ->  335 [ C6    C   11  A]c   1.3550 d Calc  
Bond 203. Atoms  332 [ C4    C   11  A] ->  334 [ C5    C   11  A]c   1.4372 - Calc  
Bond 204. Atoms  332 [ C4    C   11  A] ->  333 [ N4    C   11  A]ce  1.3348 - Calc  
Bond 205. Atoms  331 [ N3    C   11  A] ->  332 [ C4    C   11  A]c   1.3410 d Calc  
Bond 206. Atoms  329 [ C2    C   11  A] ->  331 [ N3    C   11  A]c   1.3648 - Calc  
Bond 207. Atoms  329 [ C2    C   11  A] ->  330 [ O2    C   11  A]ce  1.2302 d Calc  
Bond 208. Atoms  328 [ N1    C   11  A] ->  335 [ C6    C   11  A]c   1.3766 - Calc  
Bond 209. Atoms  328 [ N1    C   11  A] ->  329 [ C2    C   11  A]c   1.3986 - Calc  
Bond 210. Atoms  327 [ C1'   C   11  A] ->  328 [ N1    C   11  A]cr  1.4926 - Calc  
Bond 211. Atoms  325 [ C2'   C   11  A] ->  327 [ C1'   C   11  A]c   1.5229 - Calc  
Bond 212. Atoms  325 [ C2'   C   11  A] ->  326 [ O2'   C   11  A]ce  1.4138 - Calc  
Bond 213. Atoms  323 [ C3'   C   11  A] ->  325 [ C2'   C   11  A]c   1.5254 - Calc  
Bond 214. Atoms  323 [ C3'   C   11  A] ->  324 [ O3'   C   11  A]ce  1.4189 - Calc  
Bond 215. Atoms  322 [ O4'   C   11  A] ->  327 [ C1'   C   11  A]c   1.4164 - Calc  
Bond 216. Atoms  321 [ C4'   C   11  A] ->  323 [ C3'   C   11  A]c   1.5322 - Calc  
Bond 217. Atoms  321 [ C4'   C   11  A] ->  322 [ O4'   C   11  A]c   1.4146 - Calc  
Bond 218. Atoms  320 [ C5'   C   11  A] ->  321 [ C4'   C   11  A]cr  1.5410 - Calc  
Bond 219. Atoms  319 [ O5'   C   11  A] ->  320 [ C5'   C   11  A]cr  1.4240 - Calc  
Bond 220. Atoms  316 [ P     C   11  A] ->  319 [ O5'   C   11  A]cr  1.6195 - Calc  
Bond 221. Atoms  316 [ P     C   11  A] ->  318 [ OP2   C   11  A]ce  1.4763 - Calc  
Bond 222. Atoms  316 [ P     C   11  A] ->  317 [ OP1   C   11  A]ce  1.4797 - Calc  
Bond 223. Atoms  304 [ C5    U   10  A] ->  305 [ C6    U   10  A]c   1.3523 - Calc  
Bond 224. Atoms  302 [ C4    U   10  A] ->  304 [ C5    U   10  A]c   1.4451 - Calc  
Bond 225. Atoms  302 [ C4    U   10  A] ->  303 [ O4    U   10  A]ce  1.2177 d Calc  
Bond 226. Atoms  301 [ N3    U   10  A] ->  302 [ C4    U   10  A]c   1.3855 - Calc  
Bond 227. Atoms  299 [ C2    U   10  A] ->  301 [ N3    U   10  A]c   1.3912 - Calc  
Bond 228. Atoms  299 [ C2    U   10  A] ->  300 [ O2    U   10  A]ce  1.2321 d Calc  
Bond 229. Atoms  298 [ N1    U   10  A] ->  305 [ C6    U   10  A]c   1.3766 - Calc  
Bond 230. Atoms  298 [ N1    U   10  A] ->  299 [ C2    U   10  A]c   1.4018 - Calc  
Bond 231. Atoms  297 [ C1'   U   10  A] ->  298 [ N1    U   10  A]cr  1.4912 - Calc  
Bond 232. Atoms  295 [ C2'   U   10  A] ->  297 [ C1'   U   10  A]c   1.5207 - Calc  
Bond 233. Atoms  295 [ C2'   U   10  A] ->  296 [ O2'   U   10  A]ce  1.4130 - Calc  
Bond 234. Atoms  293 [ C3'   U   10  A] ->  295 [ C2'   U   10  A]c   1.5291 - Calc  
Bond 235. Atoms  293 [ C3'   U   10  A] ->  294 [ O3'   U   10  A]ce  1.4277 - Calc  
Bond 236. Atoms  292 [ O4'   U   10  A] ->  297 [ C1'   U   10  A]c   1.4228 - Calc  
Bond 237. Atoms  291 [ C4'   U   10  A] ->  293 [ C3'   U   10  A]c   1.5323 - Calc  
Bond 238. Atoms  291 [ C4'   U   10  A] ->  292 [ O4'   U   10  A]c   1.4186 - Calc  
Bond 239. Atoms  290 [ C5'   U   10  A] ->  291 [ C4'   U   10  A]cr  1.5397 - Calc  
Bond 240. Atoms  289 [ O5'   U   10  A] ->  290 [ C5'   U   10  A]cr  1.4165 - Calc  
Bond 241. Atoms  286 [ P     U   10  A] ->  289 [ O5'   U   10  A]cr  1.6170 - Calc  
Bond 242. Atoms  286 [ P     U   10  A] ->  288 [ OP2   U   10  A]ce  1.4769 - Calc  
Bond 243. Atoms  286 [ P     U   10  A] ->  287 [ OP1   U   10  A]ce  1.4801 - Calc  
Bond 244. Atoms  273 [ N3    G    9  A] ->  274 [ C4    G    9  A]c   1.3641 - Calc  
Bond 245. Atoms  271 [ C2    G    9  A] ->  273 [ N3    G    9  A]c   1.3408 d Calc  
Bond 246. Atoms  271 [ C2    G    9  A] ->  272 [ N2    G    9  A]ce  1.3335 - Calc  
Bond 247. Atoms  270 [ N1    G    9  A] ->  271 [ C2    G    9  A]c   1.3818 - Calc  
Bond 248. Atoms  268 [ C6    G    9  A] ->  270 [ N1    G    9  A]c   1.3889 - Calc  
Bond 249. Atoms  268 [ C6    G    9  A] ->  269 [ O6    G    9  A]ce  1.2235 d Calc  
Bond 250. Atoms  267 [ C5    G    9  A] ->  274 [ C4    G    9  A]c   1.3773 d Calc  
Bond 251. Atoms  267 [ C5    G    9  A] ->  268 [ C6    G    9  A]c   1.4298 - Calc  
Bond 252. Atoms  266 [ N7    G    9  A] ->  267 [ C5    G    9  A]c   1.3910 - Calc  
Bond 253. Atoms  265 [ C8    G    9  A] ->  266 [ N7    G    9  A]c   1.3038 d Calc  
Bond 254. Atoms  264 [ N9    G    9  A] ->  274 [ C4    G    9  A]c   1.3737 - Calc  
Bond 255. Atoms  264 [ N9    G    9  A] ->  265 [ C8    G    9  A]c   1.3730 - Calc  
Bond 256. Atoms  263 [ C1'   G    9  A] ->  264 [ N9    G    9  A]cr  1.4810 - Calc  
Bond 257. Atoms  261 [ C2'   G    9  A] ->  263 [ C1'   G    9  A]c   1.5377 - Calc  
Bond 258. Atoms  261 [ C2'   G    9  A] ->  262 [ O2'   G    9  A]ce  1.4142 - Calc  
Bond 259. Atoms  259 [ C3'   G    9  A] ->  261 [ C2'   G    9  A]c   1.5296 - Calc  
Bond 260. Atoms  259 [ C3'   G    9  A] ->  260 [ O3'   G    9  A]ce  1.4242 - Calc  
Bond 261. Atoms  258 [ O4'   G    9  A] ->  263 [ C1'   G    9  A]c   1.4219 - Calc  
Bond 262. Atoms  257 [ C4'   G    9  A] ->  259 [ C3'   G    9  A]c   1.5280 - Calc  
Bond 263. Atoms  257 [ C4'   G    9  A] ->  258 [ O4'   G    9  A]c   1.4149 - Calc  
Bond 264. Atoms  256 [ C5'   G    9  A] ->  257 [ C4'   G    9  A]cr  1.5327 - Calc  
Bond 265. Atoms  255 [ O5'   G    9  A] ->  256 [ C5'   G    9  A]cr  1.4176 - Calc  
Bond 266. Atoms  252 [ P     G    9  A] ->  255 [ O5'   G    9  A]cr  1.6131 - Calc  
Bond 267. Atoms  252 [ P     G    9  A] ->  254 [ OP2   G    9  A]ce  1.4830 - Calc  
Bond 268. Atoms  252 [ P     G    9  A] ->  253 [ OP1   G    9  A]ce  1.4780 - Calc  
Bond 269. Atoms  240 [ C5    U    8  A] ->  241 [ C6    U    8  A]c   1.3571 - Calc  
Bond 270. Atoms  238 [ C4    U    8  A] ->  240 [ C5    U    8  A]c   1.4508 - Calc  
Bond 271. Atoms  238 [ C4    U    8  A] ->  239 [ O4    U    8  A]ce  1.2258 d Calc  
Bond 272. Atoms  237 [ N3    U    8  A] ->  238 [ C4    U    8  A]c   1.3872 - Calc  
Bond 273. Atoms  235 [ C2    U    8  A] ->  237 [ N3    U    8  A]c   1.3901 - Calc  
Bond 274. Atoms  235 [ C2    U    8  A] ->  236 [ O2    U    8  A]ce  1.2297 d Calc  
Bond 275. Atoms  234 [ N1    U    8  A] ->  241 [ C6    U    8  A]c   1.3788 - Calc  
Bond 276. Atoms  234 [ N1    U    8  A] ->  235 [ C2    U    8  A]c   1.3994 - Calc  
Bond 277. Atoms  233 [ C1'   U    8  A] ->  234 [ N1    U    8  A]cr  1.4875 - Calc  
Bond 278. Atoms  231 [ C2'   U    8  A] ->  233 [ C1'   U    8  A]c   1.5230 - Calc  
Bond 279. Atoms  231 [ C2'   U    8  A] ->  232 [ O2'   U    8  A]ce  1.4102 - Calc  
Bond 280. Atoms  229 [ C3'   U    8  A] ->  231 [ C2'   U    8  A]c   1.5303 - Calc  
Bond 281. Atoms  229 [ C3'   U    8  A] ->  230 [ O3'   U    8  A]ce  1.4253 - Calc  
Bond 282. Atoms  228 [ O4'   U    8  A] ->  233 [ C1'   U    8  A]c   1.4174 - Calc  
Bond 283. Atoms  227 [ C4'   U    8  A] ->  229 [ C3'   U    8  A]c   1.5264 - Calc  
Bond 284. Atoms  227 [ C4'   U    8  A] ->  228 [ O4'   U    8  A]c   1.4154 - Calc  
Bond 285. Atoms  226 [ C5'   U    8  A] ->  227 [ C4'   U    8  A]cr  1.5353 - Calc  
Bond 286. Atoms  225 [ O5'   U    8  A] ->  226 [ C5'   U    8  A]cr  1.4146 - Calc  
Bond 287. Atoms  222 [ P     U    8  A] ->  225 [ O5'   U    8  A]cr  1.6163 - Calc  
Bond 288. Atoms  222 [ P     U    8  A] ->  224 [ OP2   U    8  A]ce  1.4784 - Calc  
Bond 289. Atoms  222 [ P     U    8  A] ->  223 [ OP1   U    8  A]ce  1.4797 - Calc  
Bond 290. Atoms  148 [ N3    G    5  A] ->  149 [ C4    G    5  A]c   1.3650 - Calc  
Bond 291. Atoms  146 [ C2    G    5  A] ->  148 [ N3    G    5  A]c   1.3437 d Calc  
Bond 292. Atoms  146 [ C2    G    5  A] ->  147 [ N2    G    5  A]ce  1.3347 - Calc  
Bond 293. Atoms  145 [ N1    G    5  A] ->  146 [ C2    G    5  A]c   1.3789 - Calc  
Bond 294. Atoms  143 [ C6    G    5  A] ->  145 [ N1    G    5  A]c   1.3929 - Calc  
Bond 295. Atoms  143 [ C6    G    5  A] ->  144 [ O6    G    5  A]ce  1.2293 d Calc  
Bond 296. Atoms  142 [ C5    G    5  A] ->  149 [ C4    G    5  A]c   1.3788 d Calc  
Bond 297. Atoms  142 [ C5    G    5  A] ->  143 [ C6    G    5  A]c   1.4336 - Calc  
Bond 298. Atoms  141 [ N7    G    5  A] ->  142 [ C5    G    5  A]c   1.3965 - Calc  
Bond 299. Atoms  140 [ C8    G    5  A] ->  141 [ N7    G    5  A]c   1.3051 d Calc  
Bond 300. Atoms  139 [ N9    G    5  A] ->  149 [ C4    G    5  A]c   1.3722 - Calc  
Bond 301. Atoms  139 [ N9    G    5  A] ->  140 [ C8    G    5  A]c   1.3675 - Calc  
Bond 302. Atoms  138 [ C1'   G    5  A] ->  139 [ N9    G    5  A]cr  1.4703 - Calc  
Bond 303. Atoms  136 [ C2'   G    5  A] ->  138 [ C1'   G    5  A]c   1.5202 - Calc  
Bond 304. Atoms  136 [ C2'   G    5  A] ->  137 [ O2'   G    5  A]ce  1.4114 - Calc  
Bond 305. Atoms  134 [ C3'   G    5  A] ->  136 [ C2'   G    5  A]c   1.5157 - Calc  
Bond 306. Atoms  134 [ C3'   G    5  A] ->  135 [ O3'   G    5  A]ce  1.4226 - Calc  
Bond 307. Atoms  133 [ O4'   G    5  A] ->  138 [ C1'   G    5  A]c   1.4161 - Calc  
Bond 308. Atoms  132 [ C4'   G    5  A] ->  134 [ C3'   G    5  A]c   1.5301 - Calc  
Bond 309. Atoms  132 [ C4'   G    5  A] ->  133 [ O4'   G    5  A]c   1.4115 - Calc  
Bond 310. Atoms  131 [ C5'   G    5  A] ->  132 [ C4'   G    5  A]cr  1.5335 - Calc  
Bond 311. Atoms  130 [ O5'   G    5  A] ->  131 [ C5'   G    5  A]cr  1.4167 - Calc  
Bond 312. Atoms  127 [ P     G    5  A] ->  130 [ O5'   G    5  A]cr  1.6160 - Calc  
Bond 313. Atoms  127 [ P     G    5  A] ->  129 [ OP2   G    5  A]ce  1.4789 - Calc  
Bond 314. Atoms  127 [ P     G    5  A] ->  128 [ OP1   G    5  A]ce  1.4782 - Calc  
Bond 315. Atoms  882 [ C17 RIO  101  A] ->  883 [ O10 RIO  101  A]ce  1.4153 - CONECT
Bond 316. Atoms  880 [ C16 RIO  101  A] ->  882 [ C17 RIO  101  A]c   1.5255 - CONECT
Bond 317. Atoms  880 [ C16 RIO  101  A] ->  881 [ O9  RIO  101  A]ce  1.4166 - CONECT
Bond 318. Atoms  878 [ C15 RIO  101  A] ->  879 [ N4  RIO  101  A]ce  1.4714 - CONECT
Bond 319. Atoms  876 [ C14 RIO  101  A] ->  878 [ C15 RIO  101  A]c   1.5327 - CONECT
Bond 320. Atoms  876 [ C14 RIO  101  A] ->  877 [ O8  RIO  101  A]ce  1.4092 - CONECT
Bond 321. Atoms  874 [ C13 RIO  101  A] ->  876 [ C14 RIO  101  A]c   1.5313 - CONECT
Bond 322. Atoms  874 [ C13 RIO  101  A] ->  875 [ O7  RIO  101  A]ce  1.4158 - CONECT
Bond 323. Atoms  872 [ C12 RIO  101  A] ->  873 [ N3  RIO  101  A]ce  1.4482 - CONECT
Bond 324. Atoms  871 [ C11 RIO  101  A] ->  874 [ C13 RIO  101  A]c   1.5384 - CONECT
Bond 325. Atoms  871 [ C11 RIO  101  A] ->  872 [ C12 RIO  101  A]cr  1.5291 - CONECT
Bond 326. Atoms  870 [ O6  RIO  101  A] ->  871 [ C11 RIO  101  A]c   1.4229 - CONECT
Bond 327. Atoms  869 [ C10 RIO  101  A] ->  878 [ C15 RIO  101  A]c   1.5349 - CONECT
Bond 328. Atoms  869 [ C10 RIO  101  A] ->  870 [ O6  RIO  101  A]c   1.4193 - CONECT
Bond 329. Atoms  868 [ O5  RIO  101  A] ->  869 [ C10 RIO  101  A]cr  1.4231 - CONECT
Bond 330. Atoms  867 [ C9  RIO  101  A] ->  868 [ O5  RIO  101  A]cr  1.4318 - CONECT
Bond 331. Atoms  865 [ C8  RIO  101  A] ->  867 [ C9  RIO  101  A]c   1.5322 - CONECT
Bond 332. Atoms  865 [ C8  RIO  101  A] ->  866 [ N2  RIO  101  A]ce  1.4646 - CONECT
Bond 333. Atoms  864 [ C7  RIO  101  A] ->  865 [ C8  RIO  101  A]c   1.5280 - CONECT
Bond 334. Atoms  862 [ C6  RIO  101  A] ->  864 [ C7  RIO  101  A]c   1.5216 - CONECT
Bond 335. Atoms  862 [ C6  RIO  101  A] ->  863 [ N1  RIO  101  A]ce  1.4723 - CONECT
Bond 336. Atoms  860 [ C5  RIO  101  A] ->  862 [ C6  RIO  101  A]c   1.5387 - CONECT
Bond 337. Atoms  860 [ C5  RIO  101  A] ->  861 [ O4  RIO  101  A]ce  1.4159 - CONECT
Bond 338. Atoms  859 [ C4  RIO  101  A] ->  867 [ C9  RIO  101  A]c   1.5064 - CONECT
Bond 339. Atoms  859 [ C4  RIO  101  A] ->  860 [ C5  RIO  101  A]c   1.5431 - CONECT
Bond 340. Atoms  858 [ O3  RIO  101  A] ->  859 [ C4  RIO  101  A]cr  1.4148 - CONECT
Bond 341. Atoms  857 [ C3  RIO  101  A] ->  880 [ C16 RIO  101  A]c   1.5291 - CONECT
Bond 342. Atoms  857 [ C3  RIO  101  A] ->  858 [ O3  RIO  101  A]cr  1.4188 - CONECT
Bond 343. Atoms  856 [ O2  RIO  101  A] ->  857 [ C3  RIO  101  A]c   1.4180 - CONECT
Bond 344. Atoms  855 [ C2  RIO  101  A] ->  882 [ C17 RIO  101  A]c   1.5282 - CONECT
Bond 345. Atoms  855 [ C2  RIO  101  A] ->  856 [ O2  RIO  101  A]c   1.4203 - CONECT
Bond 346. Atoms  854 [ C1  RIO  101  A] ->  855 [ C2  RIO  101  A]cr  1.5300 - CONECT
Bond 347. Atoms  853 [ O1  RIO  101  A] ->  854 [ C1  RIO  101  A]ce  1.4106 - CONECT
