# Supplementary material for: RPocket: an intuitive database of RNA pocket topology information with RNA-ligand data resources
Source: BMC Bioinformatics. 2021 Sep 8;22:428. doi: 10.1186/s12859-021-04349-4 (PMC8424408; doi:10.1186/s12859-021-04349-4)
Supplement: Supplementary file 6 — Additional file 6. Folder S2: Interaction info of RNA-ligand complexes. [file 12859_2021_4349_MOESM6_ESM.zip › 12859_2021_4349_MOESM6_ESM/2L1V/ligplot.bonds]

Bond   0. Atoms 1165 [ N2  PRF   37  A] -> 1037 [ C2    C   33  A]n E 3.6938 - HBPLUS
Bond   1. Atoms 1165 [ N2  PRF   37  A] -> 1010 [ C2    A   32  A]n E 3.4538 - HBPLUS
Bond   2. Atoms 1154 [ C2  PRF   37  A] -> 1009 [ N1    A   32  A]n E 3.6702 - HBPLUS
Bond   3. Atoms 1165 [ N2  PRF   37  A] -> 1007 [ C6    A   32  A]n E 3.7622 - HBPLUS
Bond   4. Atoms 1165 [ N2  PRF   37  A] ->  629 [ C6    C   20  A]n E 3.1662 - HBPLUS
Bond   5. Atoms 1154 [ C2  PRF   37  A] ->  629 [ C6    C   20  A]n E 3.8547 - HBPLUS
Bond   6. Atoms 1165 [ N2  PRF   37  A] ->  628 [ C5    C   20  A]n E 3.5173 - HBPLUS
Bond   7. Atoms 1154 [ C2  PRF   37  A] ->  628 [ C5    C   20  A]n E 3.7593 - HBPLUS
Bond   8. Atoms 1153 [ N1  PRF   37  A] ->  628 [ C5    C   20  A]n E 3.3668 - HBPLUS
Bond   9. Atoms 1158 [ C6  PRF   37  A] ->  627 [ N4    C   20  A]n E 3.0648 - HBPLUS
Bond  10. Atoms 1154 [ C2  PRF   37  A] ->  627 [ N4    C   20  A]n E 3.8495 - HBPLUS
Bond  11. Atoms 1165 [ N2  PRF   37  A] ->  626 [ C4    C   20  A]n E 3.4595 - HBPLUS
Bond  12. Atoms 1159 [ O6  PRF   37  A] ->  626 [ C4    C   20  A]n E 3.6712 - HBPLUS
Bond  13. Atoms 1158 [ C6  PRF   37  A] ->  626 [ C4    C   20  A]n E 3.3603 - HBPLUS
Bond  14. Atoms 1154 [ C2  PRF   37  A] ->  626 [ C4    C   20  A]n E 3.2141 - HBPLUS
Bond  15. Atoms 1153 [ N1  PRF   37  A] ->  626 [ C4    C   20  A]n E 2.7263 - HBPLUS
Bond  16. Atoms 1158 [ C6  PRF   37  A] ->  625 [ N3    C   20  A]n E 3.4437 - HBPLUS
Bond  17. Atoms 1156 [ C4  PRF   37  A] ->  625 [ N3    C   20  A]n E 3.8933 - HBPLUS
Bond  18. Atoms 1154 [ C2  PRF   37  A] ->  625 [ N3    C   20  A]n E 2.7881 - HBPLUS
Bond  19. Atoms 1154 [ C2  PRF   37  A] ->  624 [ O2    C   20  A]n E 3.3448 - HBPLUS
Bond  20. Atoms 1165 [ N2  PRF   37  A] ->  623 [ C2    C   20  A]n E 2.6912 - HBPLUS
Bond  21. Atoms 1155 [ N3  PRF   37  A] ->  623 [ C2    C   20  A]n E 3.4517 - HBPLUS
Bond  22. Atoms 1154 [ C2  PRF   37  A] ->  623 [ C2    C   20  A]n E 2.9374 - HBPLUS
Bond  23. Atoms 1153 [ N1  PRF   37  A] ->  623 [ C2    C   20  A]n E 3.4860 - HBPLUS
Bond  24. Atoms 1154 [ C2  PRF   37  A] ->  622 [ N1    C   20  A]n E 3.4804 - HBPLUS
Bond  25. Atoms 1165 [ N2  PRF   37  A] ->  621 [ C1'   C   20  A]n E 3.3280 - HBPLUS
Bond  26. Atoms 1158 [ C6  PRF   37  A] ->  596 [ N4    C   19  A]n E 3.8979 - HBPLUS
Bond  27. Atoms 1153 [ N1  PRF   37  A] ->  595 [ C4    C   19  A]n E 3.7988 - HBPLUS
Bond  28. Atoms 1154 [ C2  PRF   37  A] ->  594 [ N3    C   19  A]n E 3.7615 - HBPLUS
Bond  29. Atoms 1154 [ C2  PRF   37  A] ->  593 [ O2    C   19  A]n E 3.7570 - HBPLUS
Bond  30. Atoms 1165 [ N2  PRF   37  A] ->  592 [ C2    C   19  A]n E 3.6031 - HBPLUS
Bond  31. Atoms 1153 [ N1  PRF   37  A] ->  592 [ C2    C   19  A]n E 3.8380 - HBPLUS
Bond  32. Atoms 1159 [ O6  PRF   37  A] ->  411 [ C4    G   13  A]n E 3.5806 - HBPLUS
Bond  33. Atoms 1158 [ C6  PRF   37  A] ->  411 [ C4    G   13  A]n E 3.5330 - HBPLUS
Bond  34. Atoms 1157 [ C5  PRF   37  A] ->  411 [ C4    G   13  A]n E 3.7017 - HBPLUS
Bond  35. Atoms 1158 [ C6  PRF   37  A] ->  410 [ N3    G   13  A]n E 3.4687 - HBPLUS
Bond  36. Atoms 1154 [ C2  PRF   37  A] ->  409 [ N2    G   13  A]n E 3.7864 - HBPLUS
Bond  37. Atoms 1158 [ C6  PRF   37  A] ->  408 [ C2    G   13  A]n E 3.5626 - HBPLUS
Bond  38. Atoms 1154 [ C2  PRF   37  A] ->  408 [ C2    G   13  A]n E 3.5998 - HBPLUS
Bond  39. Atoms 1153 [ N1  PRF   37  A] ->  408 [ C2    G   13  A]n E 3.2558 - HBPLUS
Bond  40. Atoms 1158 [ C6  PRF   37  A] ->  407 [ N1    G   13  A]n E 3.7859 - HBPLUS
Bond  41. Atoms 1156 [ C4  PRF   37  A] ->  407 [ N1    G   13  A]n E 3.8102 - HBPLUS
Bond  42. Atoms 1154 [ C2  PRF   37  A] ->  407 [ N1    G   13  A]n E 3.3201 - HBPLUS
Bond  43. Atoms 1156 [ C4  PRF   37  A] ->  406 [ O6    G   13  A]n E 3.5430 - HBPLUS
Bond  44. Atoms 1157 [ C5  PRF   37  A] ->  405 [ C6    G   13  A]n E 3.6512 - HBPLUS
Bond  45. Atoms 1156 [ C4  PRF   37  A] ->  405 [ C6    G   13  A]n E 3.4439 - HBPLUS
Bond  46. Atoms 1155 [ N3  PRF   37  A] ->  405 [ C6    G   13  A]n E 3.5581 - HBPLUS
Bond  47. Atoms 1154 [ C2  PRF   37  A] ->  405 [ C6    G   13  A]n E 3.8528 - HBPLUS
Bond  48. Atoms 1160 [ C7  PRF   37  A] ->  404 [ C5    G   13  A]n E 3.7159 - HBPLUS
Bond  49. Atoms 1158 [ C6  PRF   37  A] ->  404 [ C5    G   13  A]n E 3.7907 - HBPLUS
Bond  50. Atoms 1157 [ C5  PRF   37  A] ->  404 [ C5    G   13  A]n E 3.4816 - HBPLUS
Bond  51. Atoms 1156 [ C4  PRF   37  A] ->  404 [ C5    G   13  A]n E 3.7752 - HBPLUS
Bond  52. Atoms 1163 [ C8  PRF   37  A] ->  403 [ N7    G   13  A]n E 3.8251 - HBPLUS
Bond  53. Atoms 1161 [ C10 PRF   37  A] ->  403 [ N7    G   13  A]n E 3.8379 - HBPLUS
Bond  54. Atoms 1160 [ C7  PRF   37  A] ->  403 [ N7    G   13  A]n E 3.5844 - HBPLUS
Bond  55. Atoms 1161 [ C10 PRF   37  A] ->  402 [ C8    G   13  A]n E 3.5813 - HBPLUS
Bond  56. Atoms 1160 [ C7  PRF   37  A] ->  402 [ C8    G   13  A]n E 3.8143 - HBPLUS
Bond  57. Atoms 1161 [ C10 PRF   37  A] ->  401 [ N9    G   13  A]n E 3.8777 - HBPLUS
Bond  58. Atoms 1159 [ O6  PRF   37  A] ->  398 [ C2'   G   13  A]n E 3.3024 - HBPLUS
Bond  59. Atoms 1162 [ N11 PRF   37  A] ->  396 [ C3'   G   13  A]n E 3.6765 - HBPLUS
Bond  60. Atoms 1161 [ C10 PRF   37  A] ->  396 [ C3'   G   13  A]n E 3.7829 - HBPLUS
Bond  61. Atoms 1164 [ N9  PRF   37  A] ->  253 [ C5    U    8  A]n E 3.4493 - HBPLUS
Bond  62. Atoms 1156 [ C4  PRF   37  A] ->  252 [ O4    U    8  A]n E 3.4541 - HBPLUS
Bond  63. Atoms 1164 [ N9  PRF   37  A] ->  251 [ C4    U    8  A]n E 3.4878 - HBPLUS
Bond  64. Atoms 1163 [ C8  PRF   37  A] ->  223 [ C4    G    7  A]n E 3.5895 - HBPLUS
Bond  65. Atoms 1160 [ C7  PRF   37  A] ->  223 [ C4    G    7  A]n E 3.8191 - HBPLUS
Bond  66. Atoms 1163 [ C8  PRF   37  A] ->  222 [ N3    G    7  A]n E 3.6436 - HBPLUS
Bond  67. Atoms 1156 [ C4  PRF   37  A] ->  221 [ N2    G    7  A]n E 3.4517 - HBPLUS
Bond  68. Atoms 1164 [ N9  PRF   37  A] ->  220 [ C2    G    7  A]n E 3.3424 - HBPLUS
Bond  69. Atoms 1163 [ C8  PRF   37  A] ->  220 [ C2    G    7  A]n E 3.6536 - HBPLUS
Bond  70. Atoms 1160 [ C7  PRF   37  A] ->  220 [ C2    G    7  A]n E 3.8655 - HBPLUS
Bond  71. Atoms 1157 [ C5  PRF   37  A] ->  220 [ C2    G    7  A]n E 3.6536 - HBPLUS
Bond  72. Atoms 1156 [ C4  PRF   37  A] ->  220 [ C2    G    7  A]n E 3.3475 - HBPLUS
Bond  73. Atoms 1155 [ N3  PRF   37  A] ->  220 [ C2    G    7  A]n E 3.8345 - HBPLUS
Bond  74. Atoms 1163 [ C8  PRF   37  A] ->  219 [ N1    G    7  A]n E 3.6968 - HBPLUS
Bond  75. Atoms 1160 [ C7  PRF   37  A] ->  219 [ N1    G    7  A]n E 3.4095 - HBPLUS
Bond  76. Atoms 1158 [ C6  PRF   37  A] ->  219 [ N1    G    7  A]n E 3.3955 - HBPLUS
Bond  77. Atoms 1157 [ C5  PRF   37  A] ->  219 [ N1    G    7  A]n E 3.0211 - HBPLUS
Bond  78. Atoms 1156 [ C4  PRF   37  A] ->  219 [ N1    G    7  A]n E 3.2103 - HBPLUS
Bond  79. Atoms 1161 [ C10 PRF   37  A] ->  218 [ O6    G    7  A]n E 3.4901 - HBPLUS
Bond  80. Atoms 1160 [ C7  PRF   37  A] ->  218 [ O6    G    7  A]n E 3.5063 - HBPLUS
Bond  81. Atoms 1158 [ C6  PRF   37  A] ->  218 [ O6    G    7  A]n E 3.2365 - HBPLUS
Bond  82. Atoms 1157 [ C5  PRF   37  A] ->  218 [ O6    G    7  A]n E 3.3706 - HBPLUS
Bond  83. Atoms 1163 [ C8  PRF   37  A] ->  217 [ C6    G    7  A]n E 3.7592 - HBPLUS
Bond  84. Atoms 1162 [ N11 PRF   37  A] ->  217 [ C6    G    7  A]n E 2.6794 - HBPLUS
Bond  85. Atoms 1161 [ C10 PRF   37  A] ->  217 [ C6    G    7  A]n E 3.4692 - HBPLUS
Bond  86. Atoms 1160 [ C7  PRF   37  A] ->  217 [ C6    G    7  A]n E 3.1715 - HBPLUS
Bond  87. Atoms 1159 [ O6  PRF   37  A] ->  217 [ C6    G    7  A]n E 3.6500 - HBPLUS
Bond  88. Atoms 1158 [ C6  PRF   37  A] ->  217 [ C6    G    7  A]n E 3.5195 - HBPLUS
Bond  89. Atoms 1157 [ C5  PRF   37  A] ->  217 [ C6    G    7  A]n E 3.1978 - HBPLUS
Bond  90. Atoms 1156 [ C4  PRF   37  A] ->  217 [ C6    G    7  A]n E 3.8737 - HBPLUS
Bond  91. Atoms 1163 [ C8  PRF   37  A] ->  216 [ C5    G    7  A]n E 3.6685 - HBPLUS
Bond  92. Atoms 1162 [ N11 PRF   37  A] ->  216 [ C5    G    7  A]n E 2.8829 - HBPLUS
Bond  93. Atoms 1161 [ C10 PRF   37  A] ->  216 [ C5    G    7  A]n E 3.4978 - HBPLUS
Bond  94. Atoms 1160 [ C7  PRF   37  A] ->  216 [ C5    G    7  A]n E 3.3952 - HBPLUS
Bond  95. Atoms 1161 [ C10 PRF   37  A] ->  215 [ N7    G    7  A]n E 3.6042 - HBPLUS
Bond  96. Atoms 1162 [ N11 PRF   37  A] -> 1159 [ O6  PRF   37  A]i E 2.9857 - HBPLUS
Bond  97. Atoms 1165 [ N2  PRF   37  A] -> 1009 [ N1    A   32  A]H E 2.7674 - HBPLUS
Bond  98. Atoms 1008 [ N6    A   32  A] -> 1155 [ N3  PRF   37  A]H E 3.2531 - HBPLUS
Bond  99. Atoms  596 [ N4    C   19  A] -> 1159 [ O6  PRF   37  A]H E 3.2244 - HBPLUS
Bond 100. Atoms 1153 [ N1  PRF   37  A] ->  594 [ N3    C   19  A]H E 3.0171 - HBPLUS
Bond 101. Atoms 1165 [ N2  PRF   37  A] ->  593 [ O2    C   19  A]H E 2.9330 - HBPLUS
Bond 102. Atoms 1162 [ N11 PRF   37  A] ->  425 [ OP2   U   14  A]H E 3.1462 - HBPLUS
Bond 103. Atoms 1162 [ N11 PRF   37  A] ->  218 [ O6    G    7  A]H E 2.3635 - HBPLUS
Bond 104. Atoms 1163 [ C8  PRF   37  A] -> 1164 [ N9  PRF   37  A]c   1.3697 - Calc  
Bond 105. Atoms 1161 [ C10 PRF   37  A] -> 1162 [ N11 PRF   37  A]ce  1.4695 - Calc  
Bond 106. Atoms 1160 [ C7  PRF   37  A] -> 1163 [ C8  PRF   37  A]c   1.3390 - Calc  
Bond 107. Atoms 1160 [ C7  PRF   37  A] -> 1161 [ C10 PRF   37  A]cr  1.5048 - Calc  
Bond 108. Atoms 1158 [ C6  PRF   37  A] -> 1159 [ O6  PRF   37  A]ce  1.2177 - Calc  
Bond 109. Atoms 1157 [ C5  PRF   37  A] -> 1160 [ C7  PRF   37  A]c   1.4628 - Calc  
Bond 110. Atoms 1157 [ C5  PRF   37  A] -> 1158 [ C6  PRF   37  A]c   1.4240 - Calc  
Bond 111. Atoms 1156 [ C4  PRF   37  A] -> 1164 [ N9  PRF   37  A]c   1.3577 - Calc  
Bond 112. Atoms 1156 [ C4  PRF   37  A] -> 1157 [ C5  PRF   37  A]c   1.4182 - Calc  
Bond 113. Atoms 1155 [ N3  PRF   37  A] -> 1156 [ C4  PRF   37  A]c   1.3691 - Calc  
Bond 114. Atoms 1154 [ C2  PRF   37  A] -> 1165 [ N2  PRF   37  A]ce  1.3701 - Calc  
Bond 115. Atoms 1154 [ C2  PRF   37  A] -> 1155 [ N3  PRF   37  A]c   1.3286 - Calc  
Bond 116. Atoms 1153 [ N1  PRF   37  A] -> 1158 [ C6  PRF   37  A]c   1.3676 - Calc  
Bond 117. Atoms 1153 [ N1  PRF   37  A] -> 1154 [ C2  PRF   37  A]c   1.3734 - Calc  
Bond 118. Atoms 1042 [ C5    C   33  A] -> 1043 [ C6    C   33  A]c   1.3470 d Calc  
Bond 119. Atoms 1040 [ C4    C   33  A] -> 1042 [ C5    C   33  A]c   1.4306 - Calc  
Bond 120. Atoms 1040 [ C4    C   33  A] -> 1041 [ N4    C   33  A]ce  1.3327 - Calc  
Bond 121. Atoms 1039 [ N3    C   33  A] -> 1040 [ C4    C   33  A]c   1.3399 d Calc  
Bond 122. Atoms 1037 [ C2    C   33  A] -> 1039 [ N3    C   33  A]c   1.3607 - Calc  
Bond 123. Atoms 1037 [ C2    C   33  A] -> 1038 [ O2    C   33  A]ce  1.2315 d Calc  
Bond 124. Atoms 1036 [ N1    C   33  A] -> 1043 [ C6    C   33  A]c   1.3655 - Calc  
Bond 125. Atoms 1036 [ N1    C   33  A] -> 1037 [ C2    C   33  A]c   1.3900 - Calc  
Bond 126. Atoms 1035 [ C1'   C   33  A] -> 1036 [ N1    C   33  A]cr  1.4771 - Calc  
Bond 127. Atoms 1033 [ C2'   C   33  A] -> 1035 [ C1'   C   33  A]c   1.5233 - Calc  
Bond 128. Atoms 1033 [ C2'   C   33  A] -> 1034 [ O2'   C   33  A]ce  1.4321 - Calc  
Bond 129. Atoms 1031 [ C3'   C   33  A] -> 1033 [ C2'   C   33  A]c   1.5204 - Calc  
Bond 130. Atoms 1031 [ C3'   C   33  A] -> 1032 [ O3'   C   33  A]ce  1.4302 - Calc  
Bond 131. Atoms 1030 [ O4'   C   33  A] -> 1035 [ C1'   C   33  A]c   1.4339 - Calc  
Bond 132. Atoms 1029 [ C4'   C   33  A] -> 1031 [ C3'   C   33  A]c   1.5238 - Calc  
Bond 133. Atoms 1029 [ C4'   C   33  A] -> 1030 [ O4'   C   33  A]c   1.4349 - Calc  
Bond 134. Atoms 1028 [ C5'   C   33  A] -> 1029 [ C4'   C   33  A]cr  1.5269 - Calc  
Bond 135. Atoms 1027 [ O5'   C   33  A] -> 1028 [ C5'   C   33  A]cr  1.4277 - Calc  
Bond 136. Atoms 1024 [ P     C   33  A] -> 1027 [ O5'   C   33  A]cr  1.6092 - Calc  
Bond 137. Atoms 1024 [ P     C   33  A] -> 1026 [ OP2   C   33  A]ce  1.4799 - Calc  
Bond 138. Atoms 1024 [ P     C   33  A] -> 1025 [ OP1   C   33  A]ce  1.4804 - Calc  
Bond 139. Atoms 1011 [ N3    A   32  A] -> 1012 [ C4    A   32  A]c   1.3473 - Calc  
Bond 140. Atoms 1010 [ C2    A   32  A] -> 1011 [ N3    A   32  A]c   1.3270 d Calc  
Bond 141. Atoms 1009 [ N1    A   32  A] -> 1010 [ C2    A   32  A]c   1.3318 - Calc  
Bond 142. Atoms 1007 [ C6    A   32  A] -> 1009 [ N1    A   32  A]c   1.3417 d Calc  
Bond 143. Atoms 1007 [ C6    A   32  A] -> 1008 [ N6    A   32  A]ce  1.3323 - Calc  
Bond 144. Atoms 1006 [ C5    A   32  A] -> 1012 [ C4    A   32  A]c   1.3747 d Calc  
Bond 145. Atoms 1006 [ C5    A   32  A] -> 1007 [ C6    A   32  A]c   1.3985 - Calc  
Bond 146. Atoms 1005 [ N7    A   32  A] -> 1006 [ C5    A   32  A]c   1.3990 - Calc  
Bond 147. Atoms 1004 [ C8    A   32  A] -> 1005 [ N7    A   32  A]c   1.2919 d Calc  
Bond 148. Atoms 1003 [ N9    A   32  A] -> 1012 [ C4    A   32  A]c   1.3731 - Calc  
Bond 149. Atoms 1003 [ N9    A   32  A] -> 1004 [ C8    A   32  A]c   1.3554 - Calc  
Bond 150. Atoms 1002 [ C1'   A   32  A] -> 1003 [ N9    A   32  A]cr  1.4715 - Calc  
Bond 151. Atoms 1000 [ C2'   A   32  A] -> 1002 [ C1'   A   32  A]c   1.5181 - Calc  
Bond 152. Atoms 1000 [ C2'   A   32  A] -> 1001 [ O2'   A   32  A]ce  1.4323 - Calc  
Bond 153. Atoms  998 [ C3'   A   32  A] -> 1000 [ C2'   A   32  A]c   1.5184 - Calc  
Bond 154. Atoms  998 [ C3'   A   32  A] ->  999 [ O3'   A   32  A]ce  1.4288 - Calc  
Bond 155. Atoms  997 [ O4'   A   32  A] -> 1002 [ C1'   A   32  A]c   1.4319 - Calc  
Bond 156. Atoms  996 [ C4'   A   32  A] ->  998 [ C3'   A   32  A]c   1.5253 - Calc  
Bond 157. Atoms  996 [ C4'   A   32  A] ->  997 [ O4'   A   32  A]c   1.4339 - Calc  
Bond 158. Atoms  995 [ C5'   A   32  A] ->  996 [ C4'   A   32  A]cr  1.5245 - Calc  
Bond 159. Atoms  994 [ O5'   A   32  A] ->  995 [ C5'   A   32  A]cr  1.4305 - Calc  
Bond 160. Atoms  991 [ P     A   32  A] ->  994 [ O5'   A   32  A]cr  1.6097 - Calc  
Bond 161. Atoms  991 [ P     A   32  A] ->  993 [ OP2   A   32  A]ce  1.4796 - Calc  
Bond 162. Atoms  991 [ P     A   32  A] ->  992 [ OP1   A   32  A]ce  1.4802 - Calc  
Bond 163. Atoms  628 [ C5    C   20  A] ->  629 [ C6    C   20  A]c   1.3458 d Calc  
Bond 164. Atoms  626 [ C4    C   20  A] ->  628 [ C5    C   20  A]c   1.4305 - Calc  
Bond 165. Atoms  626 [ C4    C   20  A] ->  627 [ N4    C   20  A]ce  1.3323 - Calc  
Bond 166. Atoms  625 [ N3    C   20  A] ->  626 [ C4    C   20  A]c   1.3402 d Calc  
Bond 167. Atoms  623 [ C2    C   20  A] ->  625 [ N3    C   20  A]c   1.3608 - Calc  
Bond 168. Atoms  623 [ C2    C   20  A] ->  624 [ O2    C   20  A]ce  1.2285 d Calc  
Bond 169. Atoms  622 [ N1    C   20  A] ->  629 [ C6    C   20  A]c   1.3627 - Calc  
Bond 170. Atoms  622 [ N1    C   20  A] ->  623 [ C2    C   20  A]c   1.3835 - Calc  
Bond 171. Atoms  621 [ C1'   C   20  A] ->  622 [ N1    C   20  A]cr  1.4731 - Calc  
Bond 172. Atoms  619 [ C2'   C   20  A] ->  621 [ C1'   C   20  A]c   1.5278 - Calc  
Bond 173. Atoms  619 [ C2'   C   20  A] ->  620 [ O2'   C   20  A]ce  1.4316 - Calc  
Bond 174. Atoms  617 [ C3'   C   20  A] ->  619 [ C2'   C   20  A]c   1.5185 - Calc  
Bond 175. Atoms  617 [ C3'   C   20  A] ->  618 [ O3'   C   20  A]ce  1.4302 - Calc  
Bond 176. Atoms  616 [ O4'   C   20  A] ->  621 [ C1'   C   20  A]c   1.4425 - Calc  
Bond 177. Atoms  615 [ C4'   C   20  A] ->  617 [ C3'   C   20  A]c   1.5136 - Calc  
Bond 178. Atoms  615 [ C4'   C   20  A] ->  616 [ O4'   C   20  A]c   1.4262 - Calc  
Bond 179. Atoms  614 [ C5'   C   20  A] ->  615 [ C4'   C   20  A]cr  1.5286 - Calc  
Bond 180. Atoms  613 [ O5'   C   20  A] ->  614 [ C5'   C   20  A]cr  1.4299 - Calc  
Bond 181. Atoms  610 [ P     C   20  A] ->  613 [ O5'   C   20  A]cr  1.6130 - Calc  
Bond 182. Atoms  610 [ P     C   20  A] ->  612 [ OP2   C   20  A]ce  1.4798 - Calc  
Bond 183. Atoms  610 [ P     C   20  A] ->  611 [ OP1   C   20  A]ce  1.4796 - Calc  
Bond 184. Atoms  597 [ C5    C   19  A] ->  598 [ C6    C   19  A]c   1.3553 d Calc  
Bond 185. Atoms  595 [ C4    C   19  A] ->  597 [ C5    C   19  A]c   1.4362 - Calc  
Bond 186. Atoms  595 [ C4    C   19  A] ->  596 [ N4    C   19  A]ce  1.3379 - Calc  
Bond 187. Atoms  594 [ N3    C   19  A] ->  595 [ C4    C   19  A]c   1.3300 d Calc  
Bond 188. Atoms  592 [ C2    C   19  A] ->  594 [ N3    C   19  A]c   1.3503 - Calc  
Bond 189. Atoms  592 [ C2    C   19  A] ->  593 [ O2    C   19  A]ce  1.2277 d Calc  
Bond 190. Atoms  591 [ N1    C   19  A] ->  598 [ C6    C   19  A]c   1.3675 - Calc  
Bond 191. Atoms  591 [ N1    C   19  A] ->  592 [ C2    C   19  A]c   1.3765 - Calc  
Bond 192. Atoms  590 [ C1'   C   19  A] ->  591 [ N1    C   19  A]cr  1.4727 - Calc  
Bond 193. Atoms  588 [ C2'   C   19  A] ->  590 [ C1'   C   19  A]c   1.5192 - Calc  
Bond 194. Atoms  588 [ C2'   C   19  A] ->  589 [ O2'   C   19  A]ce  1.4329 - Calc  
Bond 195. Atoms  586 [ C3'   C   19  A] ->  588 [ C2'   C   19  A]c   1.5044 - Calc  
Bond 196. Atoms  586 [ C3'   C   19  A] ->  587 [ O3'   C   19  A]ce  1.4278 - Calc  
Bond 197. Atoms  585 [ O4'   C   19  A] ->  590 [ C1'   C   19  A]c   1.4392 - Calc  
Bond 198. Atoms  584 [ C4'   C   19  A] ->  586 [ C3'   C   19  A]c   1.5162 - Calc  
Bond 199. Atoms  584 [ C4'   C   19  A] ->  585 [ O4'   C   19  A]c   1.4352 - Calc  
Bond 200. Atoms  583 [ C5'   C   19  A] ->  584 [ C4'   C   19  A]cr  1.5233 - Calc  
Bond 201. Atoms  582 [ O5'   C   19  A] ->  583 [ C5'   C   19  A]cr  1.4291 - Calc  
Bond 202. Atoms  579 [ P     C   19  A] ->  582 [ O5'   C   19  A]cr  1.6078 - Calc  
Bond 203. Atoms  579 [ P     C   19  A] ->  581 [ OP2   C   19  A]ce  1.4800 - Calc  
Bond 204. Atoms  579 [ P     C   19  A] ->  580 [ OP1   C   19  A]ce  1.4799 - Calc  
Bond 205. Atoms  441 [ C5    U   14  A] ->  442 [ C6    U   14  A]c   1.3549 - Calc  
Bond 206. Atoms  439 [ C4    U   14  A] ->  441 [ C5    U   14  A]c   1.4453 - Calc  
Bond 207. Atoms  439 [ C4    U   14  A] ->  440 [ O4    U   14  A]ce  1.2297 d Calc  
Bond 208. Atoms  438 [ N3    U   14  A] ->  439 [ C4    U   14  A]c   1.3822 - Calc  
Bond 209. Atoms  436 [ C2    U   14  A] ->  438 [ N3    U   14  A]c   1.3832 - Calc  
Bond 210. Atoms  436 [ C2    U   14  A] ->  437 [ O2    U   14  A]ce  1.2284 d Calc  
Bond 211. Atoms  435 [ N1    U   14  A] ->  442 [ C6    U   14  A]c   1.3764 - Calc  
Bond 212. Atoms  435 [ N1    U   14  A] ->  436 [ C2    U   14  A]c   1.3837 - Calc  
Bond 213. Atoms  434 [ C1'   U   14  A] ->  435 [ N1    U   14  A]cr  1.4858 - Calc  
Bond 214. Atoms  432 [ C2'   U   14  A] ->  434 [ C1'   U   14  A]c   1.5263 - Calc  
Bond 215. Atoms  432 [ C2'   U   14  A] ->  433 [ O2'   U   14  A]ce  1.4329 - Calc  
Bond 216. Atoms  430 [ C3'   U   14  A] ->  432 [ C2'   U   14  A]c   1.5116 - Calc  
Bond 217. Atoms  430 [ C3'   U   14  A] ->  431 [ O3'   U   14  A]ce  1.4309 - Calc  
Bond 218. Atoms  429 [ O4'   U   14  A] ->  434 [ C1'   U   14  A]c   1.4391 - Calc  
Bond 219. Atoms  428 [ C4'   U   14  A] ->  430 [ C3'   U   14  A]c   1.5174 - Calc  
Bond 220. Atoms  428 [ C4'   U   14  A] ->  429 [ O4'   U   14  A]c   1.4334 - Calc  
Bond 221. Atoms  427 [ C5'   U   14  A] ->  428 [ C4'   U   14  A]cr  1.5265 - Calc  
Bond 222. Atoms  426 [ O5'   U   14  A] ->  427 [ C5'   U   14  A]cr  1.4288 - Calc  
Bond 223. Atoms  423 [ P     U   14  A] ->  426 [ O5'   U   14  A]cr  1.6064 - Calc  
Bond 224. Atoms  423 [ P     U   14  A] ->  425 [ OP2   U   14  A]ce  1.4802 - Calc  
Bond 225. Atoms  423 [ P     U   14  A] ->  424 [ OP1   U   14  A]ce  1.4790 - Calc  
Bond 226. Atoms  410 [ N3    G   13  A] ->  411 [ C4    G   13  A]c   1.3534 - Calc  
Bond 227. Atoms  408 [ C2    G   13  A] ->  410 [ N3    G   13  A]c   1.3380 d Calc  
Bond 228. Atoms  408 [ C2    G   13  A] ->  409 [ N2    G   13  A]ce  1.3336 - Calc  
Bond 229. Atoms  407 [ N1    G   13  A] ->  408 [ C2    G   13  A]c   1.3771 - Calc  
Bond 230. Atoms  405 [ C6    G   13  A] ->  407 [ N1    G   13  A]c   1.3902 - Calc  
Bond 231. Atoms  405 [ C6    G   13  A] ->  406 [ O6    G   13  A]ce  1.2269 d Calc  
Bond 232. Atoms  404 [ C5    G   13  A] ->  411 [ C4    G   13  A]c   1.3865 d Calc  
Bond 233. Atoms  404 [ C5    G   13  A] ->  405 [ C6    G   13  A]c   1.4204 - Calc  
Bond 234. Atoms  403 [ N7    G   13  A] ->  404 [ C5    G   13  A]c   1.3986 - Calc  
Bond 235. Atoms  402 [ C8    G   13  A] ->  403 [ N7    G   13  A]c   1.2911 d Calc  
Bond 236. Atoms  401 [ N9    G   13  A] ->  411 [ C4    G   13  A]c   1.3789 - Calc  
Bond 237. Atoms  401 [ N9    G   13  A] ->  402 [ C8    G   13  A]c   1.3543 - Calc  
Bond 238. Atoms  400 [ C1'   G   13  A] ->  401 [ N9    G   13  A]cr  1.4737 - Calc  
Bond 239. Atoms  398 [ C2'   G   13  A] ->  400 [ C1'   G   13  A]c   1.5227 - Calc  
Bond 240. Atoms  398 [ C2'   G   13  A] ->  399 [ O2'   G   13  A]ce  1.4307 - Calc  
Bond 241. Atoms  396 [ C3'   G   13  A] ->  398 [ C2'   G   13  A]c   1.5154 - Calc  
Bond 242. Atoms  396 [ C3'   G   13  A] ->  397 [ O3'   G   13  A]ce  1.4254 - Calc  
Bond 243. Atoms  395 [ O4'   G   13  A] ->  400 [ C1'   G   13  A]c   1.4355 - Calc  
Bond 244. Atoms  394 [ C4'   G   13  A] ->  396 [ C3'   G   13  A]c   1.5240 - Calc  
Bond 245. Atoms  394 [ C4'   G   13  A] ->  395 [ O4'   G   13  A]c   1.4297 - Calc  
Bond 246. Atoms  393 [ C5'   G   13  A] ->  394 [ C4'   G   13  A]cr  1.5296 - Calc  
Bond 247. Atoms  392 [ O5'   G   13  A] ->  393 [ C5'   G   13  A]cr  1.4317 - Calc  
Bond 248. Atoms  389 [ P     G   13  A] ->  392 [ O5'   G   13  A]cr  1.6092 - Calc  
Bond 249. Atoms  389 [ P     G   13  A] ->  391 [ OP2   G   13  A]ce  1.4794 - Calc  
Bond 250. Atoms  389 [ P     G   13  A] ->  390 [ OP1   G   13  A]ce  1.4803 - Calc  
Bond 251. Atoms  253 [ C5    U    8  A] ->  254 [ C6    U    8  A]c   1.3393 - Calc  
Bond 252. Atoms  251 [ C4    U    8  A] ->  253 [ C5    U    8  A]c   1.4460 - Calc  
Bond 253. Atoms  251 [ C4    U    8  A] ->  252 [ O4    U    8  A]ce  1.2252 d Calc  
Bond 254. Atoms  250 [ N3    U    8  A] ->  251 [ C4    U    8  A]c   1.3867 - Calc  
Bond 255. Atoms  248 [ C2    U    8  A] ->  250 [ N3    U    8  A]c   1.3833 - Calc  
Bond 256. Atoms  248 [ C2    U    8  A] ->  249 [ O2    U    8  A]ce  1.2272 d Calc  
Bond 257. Atoms  247 [ N1    U    8  A] ->  254 [ C6    U    8  A]c   1.3659 - Calc  
Bond 258. Atoms  247 [ N1    U    8  A] ->  248 [ C2    U    8  A]c   1.3816 - Calc  
Bond 259. Atoms  246 [ C1'   U    8  A] ->  247 [ N1    U    8  A]cr  1.4725 - Calc  
Bond 260. Atoms  244 [ C2'   U    8  A] ->  246 [ C1'   U    8  A]c   1.5309 - Calc  
Bond 261. Atoms  244 [ C2'   U    8  A] ->  245 [ O2'   U    8  A]ce  1.4331 - Calc  
Bond 262. Atoms  242 [ C3'   U    8  A] ->  244 [ C2'   U    8  A]c   1.5119 - Calc  
Bond 263. Atoms  242 [ C3'   U    8  A] ->  243 [ O3'   U    8  A]ce  1.4292 - Calc  
Bond 264. Atoms  241 [ O4'   U    8  A] ->  246 [ C1'   U    8  A]c   1.4399 - Calc  
Bond 265. Atoms  240 [ C4'   U    8  A] ->  242 [ C3'   U    8  A]c   1.5076 - Calc  
Bond 266. Atoms  240 [ C4'   U    8  A] ->  241 [ O4'   U    8  A]c   1.4260 - Calc  
Bond 267. Atoms  239 [ C5'   U    8  A] ->  240 [ C4'   U    8  A]cr  1.5255 - Calc  
Bond 268. Atoms  238 [ O5'   U    8  A] ->  239 [ C5'   U    8  A]cr  1.4319 - Calc  
Bond 269. Atoms  235 [ P     U    8  A] ->  238 [ O5'   U    8  A]cr  1.6084 - Calc  
Bond 270. Atoms  235 [ P     U    8  A] ->  237 [ OP2   U    8  A]ce  1.4803 - Calc  
Bond 271. Atoms  235 [ P     U    8  A] ->  236 [ OP1   U    8  A]ce  1.4802 - Calc  
Bond 272. Atoms  222 [ N3    G    7  A] ->  223 [ C4    G    7  A]c   1.3499 - Calc  
Bond 273. Atoms  220 [ C2    G    7  A] ->  222 [ N3    G    7  A]c   1.3335 d Calc  
Bond 274. Atoms  220 [ C2    G    7  A] ->  221 [ N2    G    7  A]ce  1.3336 - Calc  
Bond 275. Atoms  219 [ N1    G    7  A] ->  220 [ C2    G    7  A]c   1.3800 - Calc  
Bond 276. Atoms  217 [ C6    G    7  A] ->  219 [ N1    G    7  A]c   1.3916 - Calc  
Bond 277. Atoms  217 [ C6    G    7  A] ->  218 [ O6    G    7  A]ce  1.2300 d Calc  
Bond 278. Atoms  216 [ C5    G    7  A] ->  223 [ C4    G    7  A]c   1.3847 d Calc  
Bond 279. Atoms  216 [ C5    G    7  A] ->  217 [ C6    G    7  A]c   1.4219 - Calc  
Bond 280. Atoms  215 [ N7    G    7  A] ->  216 [ C5    G    7  A]c   1.3993 - Calc  
Bond 281. Atoms  214 [ C8    G    7  A] ->  215 [ N7    G    7  A]c   1.2935 d Calc  
Bond 282. Atoms  213 [ N9    G    7  A] ->  223 [ C4    G    7  A]c   1.3735 - Calc  
Bond 283. Atoms  213 [ N9    G    7  A] ->  214 [ C8    G    7  A]c   1.3547 - Calc  
Bond 284. Atoms  212 [ C1'   G    7  A] ->  213 [ N9    G    7  A]cr  1.4743 - Calc  
Bond 285. Atoms  210 [ C2'   G    7  A] ->  212 [ C1'   G    7  A]c   1.5268 - Calc  
Bond 286. Atoms  210 [ C2'   G    7  A] ->  211 [ O2'   G    7  A]ce  1.4318 - Calc  
Bond 287. Atoms  208 [ C3'   G    7  A] ->  210 [ C2'   G    7  A]c   1.5189 - Calc  
Bond 288. Atoms  208 [ C3'   G    7  A] ->  209 [ O3'   G    7  A]ce  1.4289 - Calc  
Bond 289. Atoms  207 [ O4'   G    7  A] ->  212 [ C1'   G    7  A]c   1.4396 - Calc  
Bond 290. Atoms  206 [ C4'   G    7  A] ->  208 [ C3'   G    7  A]c   1.5157 - Calc  
Bond 291. Atoms  206 [ C4'   G    7  A] ->  207 [ O4'   G    7  A]c   1.4293 - Calc  
Bond 292. Atoms  205 [ C5'   G    7  A] ->  206 [ C4'   G    7  A]cr  1.5266 - Calc  
Bond 293. Atoms  204 [ O5'   G    7  A] ->  205 [ C5'   G    7  A]cr  1.4291 - Calc  
Bond 294. Atoms  201 [ P     G    7  A] ->  204 [ O5'   G    7  A]cr  1.6114 - Calc  
Bond 295. Atoms  201 [ P     G    7  A] ->  203 [ OP2   G    7  A]ce  1.4804 - Calc  
Bond 296. Atoms  201 [ P     G    7  A] ->  202 [ OP1   G    7  A]ce  1.4794 - Calc  
