# Supplementary material for: RPocket: an intuitive database of RNA pocket topology information with RNA-ligand data resources
Source: BMC Bioinformatics. 2021 Sep 8;22:428. doi: 10.1186/s12859-021-04349-4 (PMC8424408; doi:10.1186/s12859-021-04349-4)
Supplement: Supplementary file 6 — Additional file 6. Folder S2: Interaction info of RNA-ligand complexes. [file 12859_2021_4349_MOESM6_ESM.zip › 12859_2021_4349_MOESM6_ESM/2L94/ligplot.bonds]

Bond   0. Atoms 1478 [ C74 L94   46  A] -> 1090 [ O6    G   34  A]n E 2.9418 - HBPLUS
Bond   1. Atoms 1478 [ C74 L94   46  A] -> 1089 [ C6    G   34  A]n E 3.6870 - HBPLUS
Bond   2. Atoms 1480 [ C84 L94   46  A] -> 1057 [ N6    A   33  A]n E 3.2104 - HBPLUS
Bond   3. Atoms 1478 [ C74 L94   46  A] -> 1057 [ N6    A   33  A]n E 3.4138 - HBPLUS
Bond   4. Atoms 1480 [ C84 L94   46  A] -> 1026 [ N4    C   32  A]n E 3.3663 - HBPLUS
Bond   5. Atoms 1479 [ C81 L94   46  A] ->  894 [ N6    A   28  A]n E 3.0648 - HBPLUS
Bond   6. Atoms 1469 [ C31 L94   46  A] ->  891 [ N7    A   28  A]n E 3.7815 - HBPLUS
Bond   7. Atoms 1479 [ C81 L94   46  A] ->  861 [ N6    A   27  A]n E 3.4193 - HBPLUS
Bond   8. Atoms 1477 [ C71 L94   46  A] ->  861 [ N6    A   27  A]n E 3.5938 - HBPLUS
Bond   9. Atoms 1473 [ C51 L94   46  A] ->  861 [ N6    A   27  A]n E 3.4729 - HBPLUS
Bond  10. Atoms 1473 [ C51 L94   46  A] ->  859 [ C5    A   27  A]n E 3.8980 - HBPLUS
Bond  11. Atoms 1473 [ C51 L94   46  A] ->  858 [ N7    A   27  A]n E 3.1598 - HBPLUS
Bond  12. Atoms 1469 [ C31 L94   46  A] ->  858 [ N7    A   27  A]n E 3.5485 - HBPLUS
Bond  13. Atoms 1469 [ C31 L94   46  A] ->  846 [ OP2   A   27  A]n E 3.6441 - HBPLUS
Bond  14. Atoms 1463 [ C11 L94   46  A] ->  846 [ OP2   A   27  A]n E 3.8545 - HBPLUS
Bond  15. Atoms 1477 [ C71 L94   46  A] ->  827 [ O6    G   26  A]n E 3.0104 - HBPLUS
Bond  16. Atoms 1477 [ C71 L94   46  A] ->  826 [ C6    G   26  A]n E 3.7384 - HBPLUS
Bond  17. Atoms 1477 [ C71 L94   46  A] ->  824 [ N7    G   26  A]n E 3.5912 - HBPLUS
Bond  18. Atoms 1479 [ C81 L94   46  A] ->  476 [ O4    U   15  A]n E 3.2475 - HBPLUS
Bond  19. Atoms 1480 [ C84 L94   46  A] ->  346 [ O6    G   11  A]n E 2.8897 - HBPLUS
Bond  20. Atoms 1470 [ C34 L94   46  A] ->  346 [ O6    G   11  A]n E 3.7997 - HBPLUS
Bond  21. Atoms 1470 [ C34 L94   46  A] ->  343 [ N7    G   11  A]n E 3.7460 - HBPLUS
Bond  22. Atoms 1474 [ C54 L94   46  A] ->  317 [ C5    U   10  A]n E 3.6631 - HBPLUS
Bond  23. Atoms 1470 [ C34 L94   46  A] ->  317 [ C5    U   10  A]n E 3.8539 - HBPLUS
Bond  24. Atoms 1480 [ C84 L94   46  A] ->  316 [ O4    U   10  A]n E 3.3003 - HBPLUS
Bond  25. Atoms 1478 [ C74 L94   46  A] ->  316 [ O4    U   10  A]n E 3.1934 - HBPLUS
Bond  26. Atoms 1474 [ C54 L94   46  A] ->  316 [ O4    U   10  A]n E 3.0511 - HBPLUS
Bond  27. Atoms 1470 [ C34 L94   46  A] ->  316 [ O4    U   10  A]n E 3.7597 - HBPLUS
Bond  28. Atoms 1474 [ C54 L94   46  A] ->  315 [ C4    U   10  A]n E 3.7164 - HBPLUS
Bond  29. Atoms 1466 [ C14 L94   46  A] ->  301 [ OP2   U   10  A]n E 3.8538 - HBPLUS
Bond  30. Atoms 1459 [ C3  L94   46  A] ->  301 [ OP2   U   10  A]n E 3.7701 - HBPLUS
Bond  31. Atoms 1474 [ C54 L94   46  A] ->  286 [ C5    C    9  A]n E 3.3985 - HBPLUS
Bond  32. Atoms 1478 [ C74 L94   46  A] ->  285 [ N4    C    9  A]n E 3.2134 - HBPLUS
Bond  33. Atoms 1474 [ C54 L94   46  A] ->  285 [ N4    C    9  A]n E 3.6478 - HBPLUS
Bond  34. Atoms 1478 [ C74 L94   46  A] ->  284 [ C4    C    9  A]n E 3.8438 - HBPLUS
Bond  35. Atoms 1474 [ C54 L94   46  A] ->  284 [ C4    C    9  A]n E 3.5132 - HBPLUS
Bond  36. Atoms 1464 [N111 L94   46  A] ->  846 [ OP2   A   27  A]H E 2.7037 - HBPLUS
Bond  37. Atoms 1465 [N114 L94   46  A] ->  301 [ OP2   U   10  A]H E 2.6850 - HBPLUS
Bond  38. Atoms 1476 [ N64 L94   46  A] -> 1480 [ C84 L94   46  A]ce  1.5033 - Calc  
Bond  39. Atoms 1476 [ N64 L94   46  A] -> 1478 [ C74 L94   46  A]ce  1.5052 - Calc  
Bond  40. Atoms 1475 [ N61 L94   46  A] -> 1479 [ C81 L94   46  A]ce  1.5086 - Calc  
Bond  41. Atoms 1475 [ N61 L94   46  A] -> 1477 [ C71 L94   46  A]ce  1.5045 - Calc  
Bond  42. Atoms 1474 [ C54 L94   46  A] -> 1476 [ N64 L94   46  A]cr  1.5078 - Calc  
Bond  43. Atoms 1473 [ C51 L94   46  A] -> 1475 [ N61 L94   46  A]cr  1.5073 - Calc  
Bond  44. Atoms 1472 [ C44 L94   46  A] -> 1474 [ C54 L94   46  A]cr  1.5394 - Calc  
Bond  45. Atoms 1471 [ C41 L94   46  A] -> 1473 [ C51 L94   46  A]cr  1.5349 - Calc  
Bond  46. Atoms 1470 [ C34 L94   46  A] -> 1472 [ C44 L94   46  A]cr  1.5400 - Calc  
Bond  47. Atoms 1469 [ C31 L94   46  A] -> 1471 [ C41 L94   46  A]cr  1.5372 - Calc  
Bond  48. Atoms 1468 [ N24 L94   46  A] -> 1470 [ C34 L94   46  A]cr  1.4596 - Calc  
Bond  49. Atoms 1467 [ N21 L94   46  A] -> 1469 [ C31 L94   46  A]cr  1.4616 - Calc  
Bond  50. Atoms 1466 [ C14 L94   46  A] -> 1468 [ N24 L94   46  A]cr  1.3542 - Calc  
Bond  51. Atoms 1465 [N114 L94   46  A] -> 1466 [ C14 L94   46  A]ce  1.3499 - Calc  
Bond  52. Atoms 1463 [ C11 L94   46  A] -> 1467 [ N21 L94   46  A]cr  1.3561 - Calc  
Bond  53. Atoms 1463 [ C11 L94   46  A] -> 1464 [N111 L94   46  A]ce  1.3502 - Calc  
Bond  54. Atoms 1461 [ C5  L94   46  A] -> 1462 [ C6  L94   46  A]c   1.3725 - Calc  
Bond  55. Atoms 1460 [ C4  L94   46  A] -> 1466 [ C14 L94   46  A]cr  1.3637 - Calc  
Bond  56. Atoms 1460 [ C4  L94   46  A] -> 1461 [ C5  L94   46  A]c   1.4338 - Calc  
Bond  57. Atoms 1459 [ C3  L94   46  A] -> 1460 [ C4  L94   46  A]c   1.4316 - Calc  
Bond  58. Atoms 1458 [ C2  L94   46  A] -> 1459 [ C3  L94   46  A]c   1.3748 - Calc  
Bond  59. Atoms 1457 [ C1  L94   46  A] -> 1463 [ C11 L94   46  A]cr  1.3656 - Calc  
Bond  60. Atoms 1457 [ C1  L94   46  A] -> 1462 [ C6  L94   46  A]c   1.4318 - Calc  
Bond  61. Atoms 1457 [ C1  L94   46  A] -> 1458 [ C2  L94   46  A]c   1.4356 - Calc  
Bond  62. Atoms 1094 [ N3    G   34  A] -> 1095 [ C4    G   34  A]c   1.3578 - Calc  
Bond  63. Atoms 1092 [ C2    G   34  A] -> 1094 [ N3    G   34  A]c   1.3368 d Calc  
Bond  64. Atoms 1092 [ C2    G   34  A] -> 1093 [ N2    G   34  A]ce  1.3323 - Calc  
Bond  65. Atoms 1091 [ N1    G   34  A] -> 1092 [ C2    G   34  A]c   1.3724 - Calc  
Bond  66. Atoms 1089 [ C6    G   34  A] -> 1091 [ N1    G   34  A]c   1.3902 - Calc  
Bond  67. Atoms 1089 [ C6    G   34  A] -> 1090 [ O6    G   34  A]ce  1.2312 d Calc  
Bond  68. Atoms 1088 [ C5    G   34  A] -> 1095 [ C4    G   34  A]c   1.3740 d Calc  
Bond  69. Atoms 1088 [ C5    G   34  A] -> 1089 [ C6    G   34  A]c   1.4288 - Calc  
Bond  70. Atoms 1087 [ N7    G   34  A] -> 1088 [ C5    G   34  A]c   1.3949 - Calc  
Bond  71. Atoms 1086 [ C8    G   34  A] -> 1087 [ N7    G   34  A]c   1.3070 d Calc  
Bond  72. Atoms 1085 [ N9    G   34  A] -> 1095 [ C4    G   34  A]c   1.3770 - Calc  
Bond  73. Atoms 1085 [ N9    G   34  A] -> 1086 [ C8    G   34  A]c   1.3726 - Calc  
Bond  74. Atoms 1084 [ C1'   G   34  A] -> 1085 [ N9    G   34  A]cr  1.4779 - Calc  
Bond  75. Atoms 1082 [ C2'   G   34  A] -> 1084 [ C1'   G   34  A]c   1.5291 - Calc  
Bond  76. Atoms 1082 [ C2'   G   34  A] -> 1083 [ O2'   G   34  A]ce  1.4148 - Calc  
Bond  77. Atoms 1080 [ C3'   G   34  A] -> 1082 [ C2'   G   34  A]c   1.5239 - Calc  
Bond  78. Atoms 1080 [ C3'   G   34  A] -> 1081 [ O3'   G   34  A]ce  1.4108 - Calc  
Bond  79. Atoms 1079 [ O4'   G   34  A] -> 1084 [ C1'   G   34  A]c   1.4233 - Calc  
Bond  80. Atoms 1078 [ C4'   G   34  A] -> 1080 [ C3'   G   34  A]c   1.5226 - Calc  
Bond  81. Atoms 1078 [ C4'   G   34  A] -> 1079 [ O4'   G   34  A]c   1.4220 - Calc  
Bond  82. Atoms 1077 [ C5'   G   34  A] -> 1078 [ C4'   G   34  A]cr  1.5300 - Calc  
Bond  83. Atoms 1076 [ O5'   G   34  A] -> 1077 [ C5'   G   34  A]cr  1.4130 - Calc  
Bond  84. Atoms 1073 [ P     G   34  A] -> 1076 [ O5'   G   34  A]cr  1.6119 - Calc  
Bond  85. Atoms 1073 [ P     G   34  A] -> 1075 [ OP2   G   34  A]ce  1.4803 - Calc  
Bond  86. Atoms 1073 [ P     G   34  A] -> 1074 [ OP1   G   34  A]ce  1.4806 - Calc  
Bond  87. Atoms 1060 [ N3    A   33  A] -> 1061 [ C4    A   33  A]c   1.3563 - Calc  
Bond  88. Atoms 1059 [ C2    A   33  A] -> 1060 [ N3    A   33  A]c   1.3255 d Calc  
Bond  89. Atoms 1058 [ N1    A   33  A] -> 1059 [ C2    A   33  A]c   1.3268 - Calc  
Bond  90. Atoms 1056 [ C6    A   33  A] -> 1058 [ N1    A   33  A]c   1.3392 d Calc  
Bond  91. Atoms 1056 [ C6    A   33  A] -> 1057 [ N6    A   33  A]ce  1.3343 - Calc  
Bond  92. Atoms 1055 [ C5    A   33  A] -> 1061 [ C4    A   33  A]c   1.3671 d Calc  
Bond  93. Atoms 1055 [ C5    A   33  A] -> 1056 [ C6    A   33  A]c   1.4061 - Calc  
Bond  94. Atoms 1054 [ N7    A   33  A] -> 1055 [ C5    A   33  A]c   1.3945 - Calc  
Bond  95. Atoms 1053 [ C8    A   33  A] -> 1054 [ N7    A   33  A]c   1.3041 d Calc  
Bond  96. Atoms 1052 [ N9    A   33  A] -> 1061 [ C4    A   33  A]c   1.3729 - Calc  
Bond  97. Atoms 1052 [ N9    A   33  A] -> 1053 [ C8    A   33  A]c   1.3721 - Calc  
Bond  98. Atoms 1051 [ C1'   A   33  A] -> 1052 [ N9    A   33  A]cr  1.4752 - Calc  
Bond  99. Atoms 1049 [ C2'   A   33  A] -> 1051 [ C1'   A   33  A]c   1.5224 - Calc  
Bond 100. Atoms 1049 [ C2'   A   33  A] -> 1050 [ O2'   A   33  A]ce  1.4163 - Calc  
Bond 101. Atoms 1047 [ C3'   A   33  A] -> 1049 [ C2'   A   33  A]c   1.5221 - Calc  
Bond 102. Atoms 1047 [ C3'   A   33  A] -> 1048 [ O3'   A   33  A]ce  1.4130 - Calc  
Bond 103. Atoms 1046 [ O4'   A   33  A] -> 1051 [ C1'   A   33  A]c   1.4219 - Calc  
Bond 104. Atoms 1045 [ C4'   A   33  A] -> 1047 [ C3'   A   33  A]c   1.5276 - Calc  
Bond 105. Atoms 1045 [ C4'   A   33  A] -> 1046 [ O4'   A   33  A]c   1.4218 - Calc  
Bond 106. Atoms 1044 [ C5'   A   33  A] -> 1045 [ C4'   A   33  A]cr  1.5289 - Calc  
Bond 107. Atoms 1043 [ O5'   A   33  A] -> 1044 [ C5'   A   33  A]cr  1.4120 - Calc  
Bond 108. Atoms 1040 [ P     A   33  A] -> 1043 [ O5'   A   33  A]cr  1.6122 - Calc  
Bond 109. Atoms 1040 [ P     A   33  A] -> 1042 [ OP2   A   33  A]ce  1.4811 - Calc  
Bond 110. Atoms 1040 [ P     A   33  A] -> 1041 [ OP1   A   33  A]ce  1.4822 - Calc  
Bond 111. Atoms 1027 [ C5    C   32  A] -> 1028 [ C6    C   32  A]c   1.3491 d Calc  
Bond 112. Atoms 1025 [ C4    C   32  A] -> 1027 [ C5    C   32  A]c   1.4279 - Calc  
Bond 113. Atoms 1025 [ C4    C   32  A] -> 1026 [ N4    C   32  A]ce  1.3298 - Calc  
Bond 114. Atoms 1024 [ N3    C   32  A] -> 1025 [ C4    C   32  A]c   1.3353 d Calc  
Bond 115. Atoms 1022 [ C2    C   32  A] -> 1024 [ N3    C   32  A]c   1.3589 - Calc  
Bond 116. Atoms 1022 [ C2    C   32  A] -> 1023 [ O2    C   32  A]ce  1.2293 d Calc  
Bond 117. Atoms 1021 [ N1    C   32  A] -> 1028 [ C6    C   32  A]c   1.3684 - Calc  
Bond 118. Atoms 1021 [ N1    C   32  A] -> 1022 [ C2    C   32  A]c   1.3880 - Calc  
Bond 119. Atoms 1020 [ C1'   C   32  A] -> 1021 [ N1    C   32  A]cr  1.4847 - Calc  
Bond 120. Atoms 1018 [ C2'   C   32  A] -> 1020 [ C1'   C   32  A]c   1.5270 - Calc  
Bond 121. Atoms 1018 [ C2'   C   32  A] -> 1019 [ O2'   C   32  A]ce  1.4135 - Calc  
Bond 122. Atoms 1016 [ C3'   C   32  A] -> 1018 [ C2'   C   32  A]c   1.5227 - Calc  
Bond 123. Atoms 1016 [ C3'   C   32  A] -> 1017 [ O3'   C   32  A]ce  1.4138 - Calc  
Bond 124. Atoms 1015 [ O4'   C   32  A] -> 1020 [ C1'   C   32  A]c   1.4220 - Calc  
Bond 125. Atoms 1014 [ C4'   C   32  A] -> 1016 [ C3'   C   32  A]c   1.5262 - Calc  
Bond 126. Atoms 1014 [ C4'   C   32  A] -> 1015 [ O4'   C   32  A]c   1.4208 - Calc  
Bond 127. Atoms 1013 [ C5'   C   32  A] -> 1014 [ C4'   C   32  A]cr  1.5304 - Calc  
Bond 128. Atoms 1012 [ O5'   C   32  A] -> 1013 [ C5'   C   32  A]cr  1.4130 - Calc  
Bond 129. Atoms 1009 [ P     C   32  A] -> 1012 [ O5'   C   32  A]cr  1.6106 - Calc  
Bond 130. Atoms 1009 [ P     C   32  A] -> 1011 [ OP2   C   32  A]ce  1.4798 - Calc  
Bond 131. Atoms 1009 [ P     C   32  A] -> 1010 [ OP1   C   32  A]ce  1.4808 - Calc  
Bond 132. Atoms  897 [ N3    A   28  A] ->  898 [ C4    A   28  A]c   1.3549 - Calc  
Bond 133. Atoms  896 [ C2    A   28  A] ->  897 [ N3    A   28  A]c   1.3247 d Calc  
Bond 134. Atoms  895 [ N1    A   28  A] ->  896 [ C2    A   28  A]c   1.3248 - Calc  
Bond 135. Atoms  893 [ C6    A   28  A] ->  895 [ N1    A   28  A]c   1.3387 d Calc  
Bond 136. Atoms  893 [ C6    A   28  A] ->  894 [ N6    A   28  A]ce  1.3309 - Calc  
Bond 137. Atoms  892 [ C5    A   28  A] ->  898 [ C4    A   28  A]c   1.3660 d Calc  
Bond 138. Atoms  892 [ C5    A   28  A] ->  893 [ C6    A   28  A]c   1.4072 - Calc  
Bond 139. Atoms  891 [ N7    A   28  A] ->  892 [ C5    A   28  A]c   1.3949 - Calc  
Bond 140. Atoms  890 [ C8    A   28  A] ->  891 [ N7    A   28  A]c   1.3067 d Calc  
Bond 141. Atoms  889 [ N9    A   28  A] ->  898 [ C4    A   28  A]c   1.3721 - Calc  
Bond 142. Atoms  889 [ N9    A   28  A] ->  890 [ C8    A   28  A]c   1.3716 - Calc  
Bond 143. Atoms  888 [ C1'   A   28  A] ->  889 [ N9    A   28  A]cr  1.4754 - Calc  
Bond 144. Atoms  886 [ C2'   A   28  A] ->  888 [ C1'   A   28  A]c   1.5249 - Calc  
Bond 145. Atoms  886 [ C2'   A   28  A] ->  887 [ O2'   A   28  A]ce  1.4163 - Calc  
Bond 146. Atoms  884 [ C3'   A   28  A] ->  886 [ C2'   A   28  A]c   1.5240 - Calc  
Bond 147. Atoms  884 [ C3'   A   28  A] ->  885 [ O3'   A   28  A]ce  1.4124 - Calc  
Bond 148. Atoms  883 [ O4'   A   28  A] ->  888 [ C1'   A   28  A]c   1.4212 - Calc  
Bond 149. Atoms  882 [ C4'   A   28  A] ->  884 [ C3'   A   28  A]c   1.5237 - Calc  
Bond 150. Atoms  882 [ C4'   A   28  A] ->  883 [ O4'   A   28  A]c   1.4221 - Calc  
Bond 151. Atoms  881 [ C5'   A   28  A] ->  882 [ C4'   A   28  A]cr  1.5273 - Calc  
Bond 152. Atoms  880 [ O5'   A   28  A] ->  881 [ C5'   A   28  A]cr  1.4117 - Calc  
Bond 153. Atoms  877 [ P     A   28  A] ->  880 [ O5'   A   28  A]cr  1.6088 - Calc  
Bond 154. Atoms  877 [ P     A   28  A] ->  879 [ OP2   A   28  A]ce  1.4809 - Calc  
Bond 155. Atoms  877 [ P     A   28  A] ->  878 [ OP1   A   28  A]ce  1.4821 - Calc  
Bond 156. Atoms  864 [ N3    A   27  A] ->  865 [ C4    A   27  A]c   1.3554 - Calc  
Bond 157. Atoms  863 [ C2    A   27  A] ->  864 [ N3    A   27  A]c   1.3263 d Calc  
Bond 158. Atoms  862 [ N1    A   27  A] ->  863 [ C2    A   27  A]c   1.3257 - Calc  
Bond 159. Atoms  860 [ C6    A   27  A] ->  862 [ N1    A   27  A]c   1.3381 d Calc  
Bond 160. Atoms  860 [ C6    A   27  A] ->  861 [ N6    A   27  A]ce  1.3331 - Calc  
Bond 161. Atoms  859 [ C5    A   27  A] ->  865 [ C4    A   27  A]c   1.3686 d Calc  
Bond 162. Atoms  859 [ C5    A   27  A] ->  860 [ C6    A   27  A]c   1.4073 - Calc  
Bond 163. Atoms  858 [ N7    A   27  A] ->  859 [ C5    A   27  A]c   1.3933 - Calc  
Bond 164. Atoms  857 [ C8    A   27  A] ->  858 [ N7    A   27  A]c   1.3060 d Calc  
Bond 165. Atoms  856 [ N9    A   27  A] ->  865 [ C4    A   27  A]c   1.3742 - Calc  
Bond 166. Atoms  856 [ N9    A   27  A] ->  857 [ C8    A   27  A]c   1.3715 - Calc  
Bond 167. Atoms  855 [ C1'   A   27  A] ->  856 [ N9    A   27  A]cr  1.4783 - Calc  
Bond 168. Atoms  853 [ C2'   A   27  A] ->  855 [ C1'   A   27  A]c   1.5273 - Calc  
Bond 169. Atoms  853 [ C2'   A   27  A] ->  854 [ O2'   A   27  A]ce  1.4157 - Calc  
Bond 170. Atoms  851 [ C3'   A   27  A] ->  853 [ C2'   A   27  A]c   1.5227 - Calc  
Bond 171. Atoms  851 [ C3'   A   27  A] ->  852 [ O3'   A   27  A]ce  1.4143 - Calc  
Bond 172. Atoms  850 [ O4'   A   27  A] ->  855 [ C1'   A   27  A]c   1.4233 - Calc  
Bond 173. Atoms  849 [ C4'   A   27  A] ->  851 [ C3'   A   27  A]c   1.5242 - Calc  
Bond 174. Atoms  849 [ C4'   A   27  A] ->  850 [ O4'   A   27  A]c   1.4197 - Calc  
Bond 175. Atoms  848 [ C5'   A   27  A] ->  849 [ C4'   A   27  A]cr  1.5290 - Calc  
Bond 176. Atoms  847 [ O5'   A   27  A] ->  848 [ C5'   A   27  A]cr  1.4132 - Calc  
Bond 177. Atoms  844 [ P     A   27  A] ->  847 [ O5'   A   27  A]cr  1.6100 - Calc  
Bond 178. Atoms  844 [ P     A   27  A] ->  846 [ OP2   A   27  A]ce  1.4795 - Calc  
Bond 179. Atoms  844 [ P     A   27  A] ->  845 [ OP1   A   27  A]ce  1.4800 - Calc  
Bond 180. Atoms  831 [ N3    G   26  A] ->  832 [ C4    G   26  A]c   1.3577 - Calc  
Bond 181. Atoms  829 [ C2    G   26  A] ->  831 [ N3    G   26  A]c   1.3368 d Calc  
Bond 182. Atoms  829 [ C2    G   26  A] ->  830 [ N2    G   26  A]ce  1.3316 - Calc  
Bond 183. Atoms  828 [ N1    G   26  A] ->  829 [ C2    G   26  A]c   1.3757 - Calc  
Bond 184. Atoms  826 [ C6    G   26  A] ->  828 [ N1    G   26  A]c   1.3854 - Calc  
Bond 185. Atoms  826 [ C6    G   26  A] ->  827 [ O6    G   26  A]ce  1.2274 d Calc  
Bond 186. Atoms  825 [ C5    G   26  A] ->  832 [ C4    G   26  A]c   1.3712 d Calc  
Bond 187. Atoms  825 [ C5    G   26  A] ->  826 [ C6    G   26  A]c   1.4262 - Calc  
Bond 188. Atoms  824 [ N7    G   26  A] ->  825 [ C5    G   26  A]c   1.3938 - Calc  
Bond 189. Atoms  823 [ C8    G   26  A] ->  824 [ N7    G   26  A]c   1.3041 d Calc  
Bond 190. Atoms  822 [ N9    G   26  A] ->  832 [ C4    G   26  A]c   1.3753 - Calc  
Bond 191. Atoms  822 [ N9    G   26  A] ->  823 [ C8    G   26  A]c   1.3708 - Calc  
Bond 192. Atoms  821 [ C1'   G   26  A] ->  822 [ N9    G   26  A]cr  1.4771 - Calc  
Bond 193. Atoms  819 [ C2'   G   26  A] ->  821 [ C1'   G   26  A]c   1.5224 - Calc  
Bond 194. Atoms  819 [ C2'   G   26  A] ->  820 [ O2'   G   26  A]ce  1.4146 - Calc  
Bond 195. Atoms  817 [ C3'   G   26  A] ->  819 [ C2'   G   26  A]c   1.5216 - Calc  
Bond 196. Atoms  817 [ C3'   G   26  A] ->  818 [ O3'   G   26  A]ce  1.4139 - Calc  
Bond 197. Atoms  816 [ O4'   G   26  A] ->  821 [ C1'   G   26  A]c   1.4234 - Calc  
Bond 198. Atoms  815 [ C4'   G   26  A] ->  817 [ C3'   G   26  A]c   1.5241 - Calc  
Bond 199. Atoms  815 [ C4'   G   26  A] ->  816 [ O4'   G   26  A]c   1.4204 - Calc  
Bond 200. Atoms  814 [ C5'   G   26  A] ->  815 [ C4'   G   26  A]cr  1.5304 - Calc  
Bond 201. Atoms  813 [ O5'   G   26  A] ->  814 [ C5'   G   26  A]cr  1.4114 - Calc  
Bond 202. Atoms  810 [ P     G   26  A] ->  813 [ O5'   G   26  A]cr  1.6116 - Calc  
Bond 203. Atoms  810 [ P     G   26  A] ->  812 [ OP2   G   26  A]ce  1.4805 - Calc  
Bond 204. Atoms  810 [ P     G   26  A] ->  811 [ OP1   G   26  A]ce  1.4815 - Calc  
Bond 205. Atoms  477 [ C5    U   15  A] ->  478 [ C6    U   15  A]c   1.3490 - Calc  
Bond 206. Atoms  475 [ C4    U   15  A] ->  477 [ C5    U   15  A]c   1.4431 - Calc  
Bond 207. Atoms  475 [ C4    U   15  A] ->  476 [ O4    U   15  A]ce  1.2268 d Calc  
Bond 208. Atoms  474 [ N3    U   15  A] ->  475 [ C4    U   15  A]c   1.3846 - Calc  
Bond 209. Atoms  472 [ C2    U   15  A] ->  474 [ N3    U   15  A]c   1.3844 - Calc  
Bond 210. Atoms  472 [ C2    U   15  A] ->  473 [ O2    U   15  A]ce  1.2281 d Calc  
Bond 211. Atoms  471 [ N1    U   15  A] ->  478 [ C6    U   15  A]c   1.3630 - Calc  
Bond 212. Atoms  471 [ N1    U   15  A] ->  472 [ C2    U   15  A]c   1.3915 - Calc  
Bond 213. Atoms  470 [ C1'   U   15  A] ->  471 [ N1    U   15  A]cr  1.4767 - Calc  
Bond 214. Atoms  468 [ C2'   U   15  A] ->  470 [ C1'   U   15  A]c   1.5284 - Calc  
Bond 215. Atoms  468 [ C2'   U   15  A] ->  469 [ O2'   U   15  A]ce  1.4155 - Calc  
Bond 216. Atoms  466 [ C3'   U   15  A] ->  468 [ C2'   U   15  A]c   1.5246 - Calc  
Bond 217. Atoms  466 [ C3'   U   15  A] ->  467 [ O3'   U   15  A]ce  1.4163 - Calc  
Bond 218. Atoms  465 [ O4'   U   15  A] ->  470 [ C1'   U   15  A]c   1.4229 - Calc  
Bond 219. Atoms  464 [ C4'   U   15  A] ->  466 [ C3'   U   15  A]c   1.5241 - Calc  
Bond 220. Atoms  464 [ C4'   U   15  A] ->  465 [ O4'   U   15  A]c   1.4192 - Calc  
Bond 221. Atoms  463 [ C5'   U   15  A] ->  464 [ C4'   U   15  A]cr  1.5320 - Calc  
Bond 222. Atoms  462 [ O5'   U   15  A] ->  463 [ C5'   U   15  A]cr  1.4146 - Calc  
Bond 223. Atoms  459 [ P     U   15  A] ->  462 [ O5'   U   15  A]cr  1.6127 - Calc  
Bond 224. Atoms  459 [ P     U   15  A] ->  461 [ OP2   U   15  A]ce  1.4809 - Calc  
Bond 225. Atoms  459 [ P     U   15  A] ->  460 [ OP1   U   15  A]ce  1.4804 - Calc  
Bond 226. Atoms  350 [ N3    G   11  A] ->  351 [ C4    G   11  A]c   1.3576 - Calc  
Bond 227. Atoms  348 [ C2    G   11  A] ->  350 [ N3    G   11  A]c   1.3371 d Calc  
Bond 228. Atoms  348 [ C2    G   11  A] ->  349 [ N2    G   11  A]ce  1.3315 - Calc  
Bond 229. Atoms  347 [ N1    G   11  A] ->  348 [ C2    G   11  A]c   1.3743 - Calc  
Bond 230. Atoms  345 [ C6    G   11  A] ->  347 [ N1    G   11  A]c   1.3864 - Calc  
Bond 231. Atoms  345 [ C6    G   11  A] ->  346 [ O6    G   11  A]ce  1.2289 d Calc  
Bond 232. Atoms  344 [ C5    G   11  A] ->  351 [ C4    G   11  A]c   1.3733 d Calc  
Bond 233. Atoms  344 [ C5    G   11  A] ->  345 [ C6    G   11  A]c   1.4260 - Calc  
Bond 234. Atoms  343 [ N7    G   11  A] ->  344 [ C5    G   11  A]c   1.3954 - Calc  
Bond 235. Atoms  342 [ C8    G   11  A] ->  343 [ N7    G   11  A]c   1.3059 d Calc  
Bond 236. Atoms  341 [ N9    G   11  A] ->  351 [ C4    G   11  A]c   1.3758 - Calc  
Bond 237. Atoms  341 [ N9    G   11  A] ->  342 [ C8    G   11  A]c   1.3740 - Calc  
Bond 238. Atoms  340 [ C1'   G   11  A] ->  341 [ N9    G   11  A]cr  1.4790 - Calc  
Bond 239. Atoms  338 [ C2'   G   11  A] ->  340 [ C1'   G   11  A]c   1.5287 - Calc  
Bond 240. Atoms  338 [ C2'   G   11  A] ->  339 [ O2'   G   11  A]ce  1.4166 - Calc  
Bond 241. Atoms  336 [ C3'   G   11  A] ->  338 [ C2'   G   11  A]c   1.5243 - Calc  
Bond 242. Atoms  336 [ C3'   G   11  A] ->  337 [ O3'   G   11  A]ce  1.4154 - Calc  
Bond 243. Atoms  335 [ O4'   G   11  A] ->  340 [ C1'   G   11  A]c   1.4216 - Calc  
Bond 244. Atoms  334 [ C4'   G   11  A] ->  336 [ C3'   G   11  A]c   1.5208 - Calc  
Bond 245. Atoms  334 [ C4'   G   11  A] ->  335 [ O4'   G   11  A]c   1.4189 - Calc  
Bond 246. Atoms  333 [ C5'   G   11  A] ->  334 [ C4'   G   11  A]cr  1.5276 - Calc  
Bond 247. Atoms  332 [ O5'   G   11  A] ->  333 [ C5'   G   11  A]cr  1.4113 - Calc  
Bond 248. Atoms  329 [ P     G   11  A] ->  332 [ O5'   G   11  A]cr  1.6078 - Calc  
Bond 249. Atoms  329 [ P     G   11  A] ->  331 [ OP2   G   11  A]ce  1.4798 - Calc  
Bond 250. Atoms  329 [ P     G   11  A] ->  330 [ OP1   G   11  A]ce  1.4816 - Calc  
Bond 251. Atoms  317 [ C5    U   10  A] ->  318 [ C6    U   10  A]c   1.3511 - Calc  
Bond 252. Atoms  315 [ C4    U   10  A] ->  317 [ C5    U   10  A]c   1.4453 - Calc  
Bond 253. Atoms  315 [ C4    U   10  A] ->  316 [ O4    U   10  A]ce  1.2258 d Calc  
Bond 254. Atoms  314 [ N3    U   10  A] ->  315 [ C4    U   10  A]c   1.3827 - Calc  
Bond 255. Atoms  312 [ C2    U   10  A] ->  314 [ N3    U   10  A]c   1.3847 - Calc  
Bond 256. Atoms  312 [ C2    U   10  A] ->  313 [ O2    U   10  A]ce  1.2277 d Calc  
Bond 257. Atoms  311 [ N1    U   10  A] ->  318 [ C6    U   10  A]c   1.3694 - Calc  
Bond 258. Atoms  311 [ N1    U   10  A] ->  312 [ C2    U   10  A]c   1.3907 - Calc  
Bond 259. Atoms  310 [ C1'   U   10  A] ->  311 [ N1    U   10  A]cr  1.4814 - Calc  
Bond 260. Atoms  308 [ C2'   U   10  A] ->  310 [ C1'   U   10  A]c   1.5300 - Calc  
Bond 261. Atoms  308 [ C2'   U   10  A] ->  309 [ O2'   U   10  A]ce  1.4154 - Calc  
Bond 262. Atoms  306 [ C3'   U   10  A] ->  308 [ C2'   U   10  A]c   1.5223 - Calc  
Bond 263. Atoms  306 [ C3'   U   10  A] ->  307 [ O3'   U   10  A]ce  1.4136 - Calc  
Bond 264. Atoms  305 [ O4'   U   10  A] ->  310 [ C1'   U   10  A]c   1.4235 - Calc  
Bond 265. Atoms  304 [ C4'   U   10  A] ->  306 [ C3'   U   10  A]c   1.5205 - Calc  
Bond 266. Atoms  304 [ C4'   U   10  A] ->  305 [ O4'   U   10  A]c   1.4195 - Calc  
Bond 267. Atoms  303 [ C5'   U   10  A] ->  304 [ C4'   U   10  A]cr  1.5294 - Calc  
Bond 268. Atoms  302 [ O5'   U   10  A] ->  303 [ C5'   U   10  A]cr  1.4133 - Calc  
Bond 269. Atoms  299 [ P     U   10  A] ->  302 [ O5'   U   10  A]cr  1.6114 - Calc  
Bond 270. Atoms  299 [ P     U   10  A] ->  301 [ OP2   U   10  A]ce  1.4808 - Calc  
Bond 271. Atoms  299 [ P     U   10  A] ->  300 [ OP1   U   10  A]ce  1.4803 - Calc  
Bond 272. Atoms  286 [ C5    C    9  A] ->  287 [ C6    C    9  A]c   1.3476 d Calc  
Bond 273. Atoms  284 [ C4    C    9  A] ->  286 [ C5    C    9  A]c   1.4276 - Calc  
Bond 274. Atoms  284 [ C4    C    9  A] ->  285 [ N4    C    9  A]ce  1.3341 - Calc  
Bond 275. Atoms  283 [ N3    C    9  A] ->  284 [ C4    C    9  A]c   1.3357 d Calc  
Bond 276. Atoms  281 [ C2    C    9  A] ->  283 [ N3    C    9  A]c   1.3596 - Calc  
Bond 277. Atoms  281 [ C2    C    9  A] ->  282 [ O2    C    9  A]ce  1.2304 d Calc  
Bond 278. Atoms  280 [ N1    C    9  A] ->  287 [ C6    C    9  A]c   1.3661 - Calc  
Bond 279. Atoms  280 [ N1    C    9  A] ->  281 [ C2    C    9  A]c   1.3915 - Calc  
Bond 280. Atoms  279 [ C1'   C    9  A] ->  280 [ N1    C    9  A]cr  1.4809 - Calc  
Bond 281. Atoms  277 [ C2'   C    9  A] ->  279 [ C1'   C    9  A]c   1.5290 - Calc  
Bond 282. Atoms  277 [ C2'   C    9  A] ->  278 [ O2'   C    9  A]ce  1.4117 - Calc  
Bond 283. Atoms  275 [ C3'   C    9  A] ->  277 [ C2'   C    9  A]c   1.5280 - Calc  
Bond 284. Atoms  275 [ C3'   C    9  A] ->  276 [ O3'   C    9  A]ce  1.4148 - Calc  
Bond 285. Atoms  274 [ O4'   C    9  A] ->  279 [ C1'   C    9  A]c   1.4209 - Calc  
Bond 286. Atoms  273 [ C4'   C    9  A] ->  275 [ C3'   C    9  A]c   1.5236 - Calc  
Bond 287. Atoms  273 [ C4'   C    9  A] ->  274 [ O4'   C    9  A]c   1.4189 - Calc  
Bond 288. Atoms  272 [ C5'   C    9  A] ->  273 [ C4'   C    9  A]cr  1.5314 - Calc  
Bond 289. Atoms  271 [ O5'   C    9  A] ->  272 [ C5'   C    9  A]cr  1.4149 - Calc  
Bond 290. Atoms  268 [ P     C    9  A] ->  271 [ O5'   C    9  A]cr  1.6136 - Calc  
Bond 291. Atoms  268 [ P     C    9  A] ->  270 [ OP2   C    9  A]ce  1.4805 - Calc  
Bond 292. Atoms  268 [ P     C    9  A] ->  269 [ OP1   C    9  A]ce  1.4812 - Calc  
