# Supplementary material for: RPocket: an intuitive database of RNA pocket topology information with RNA-ligand data resources
Source: BMC Bioinformatics. 2021 Sep 8;22:428. doi: 10.1186/s12859-021-04349-4 (PMC8424408; doi:10.1186/s12859-021-04349-4)
Supplement: Supplementary file 6 — Additional file 6. Folder S2: Interaction info of RNA-ligand complexes. [file 12859_2021_4349_MOESM6_ESM.zip › 12859_2021_4349_MOESM6_ESM/2L94/ligplot.sum]

ligplus

                                             Hydrogen bonds  Non-bonded
               Interacting residues          M-M   S-S   M-S  contacts
          ------------------------------     ---   ---   ---    -----  
Residues: [L94   46  A] -> [  G   34  A]      0     0     0        2
Residues: [L94   46  A] -> [  A   33  A]      0     0     0        2
Residues: [L94   46  A] -> [  C   32  A]      0     0     0        1
Residues: [L94   46  A] -> [  A   28  A]      0     0     0        2
Residues: [L94   46  A] -> [  A   27  A]      0     1     0        8
Residues: [L94   46  A] -> [  G   26  A]      0     0     0        3
Residues: [L94   46  A] -> [  U   15  A]      0     0     0        1
Residues: [L94   46  A] -> [  G   11  A]      0     0     0        3
Residues: [L94   46  A] -> [  U   10  A]      0     1     0        9
Residues: [L94   46  A] -> [  C    9  A]      0     0     0        5
