# Supplementary material for: RPocket: an intuitive database of RNA pocket topology information with RNA-ligand data resources
Source: BMC Bioinformatics. 2021 Sep 8;22:428. doi: 10.1186/s12859-021-04349-4 (PMC8424408; doi:10.1186/s12859-021-04349-4)
Supplement: Supplementary file 6 — Additional file 6. Folder S2: Interaction info of RNA-ligand complexes. [file 12859_2021_4349_MOESM6_ESM.zip › 12859_2021_4349_MOESM6_ESM/2LWK/ligplot.bonds]

Bond   0. Atoms 1040 [ C13 0EC  101  A] ->  760 [ O6    G   24  A]n E 3.0554 - HBPLUS
Bond   1. Atoms 1030 [ N5  0EC  101  A] ->  731 [ C5    U   23  A]n E 3.8146 - HBPLUS
Bond   2. Atoms 1042 [ C15 0EC  101  A] ->  730 [ O4    U   23  A]n E 3.8142 - HBPLUS
Bond   3. Atoms 1037 [ C10 0EC  101  A] ->  730 [ O4    U   23  A]n E 3.4036 - HBPLUS
Bond   4. Atoms 1029 [ C5  0EC  101  A] ->  730 [ O4    U   23  A]n E 2.5999 - HBPLUS
Bond   5. Atoms 1028 [ C4  0EC  101  A] ->  730 [ O4    U   23  A]n E 2.7139 - HBPLUS
Bond   6. Atoms 1027 [ C3  0EC  101  A] ->  730 [ O4    U   23  A]n E 3.0694 - HBPLUS
Bond   7. Atoms 1025 [ C1  0EC  101  A] ->  730 [ O4    U   23  A]n E 3.1268 - HBPLUS
Bond   8. Atoms 1030 [ N5  0EC  101  A] ->  729 [ C4    U   23  A]n E 3.7301 - HBPLUS
Bond   9. Atoms 1029 [ C5  0EC  101  A] ->  729 [ C4    U   23  A]n E 3.5185 - HBPLUS
Bond  10. Atoms 1028 [ C4  0EC  101  A] ->  729 [ C4    U   23  A]n E 3.5811 - HBPLUS
Bond  11. Atoms 1030 [ N5  0EC  101  A] ->  700 [ C5    C   22  A]n E 3.8377 - HBPLUS
Bond  12. Atoms 1045 [ C9A 0EC  101  A] ->  699 [ N4    C   22  A]n E 2.8462 - HBPLUS
Bond  13. Atoms 1037 [ C10 0EC  101  A] ->  699 [ N4    C   22  A]n E 3.2709 - HBPLUS
Bond  14. Atoms 1035 [ C9  0EC  101  A] ->  699 [ N4    C   22  A]n E 3.3691 - HBPLUS
Bond  15. Atoms 1045 [ C9A 0EC  101  A] ->  410 [ O6    G   13  A]n E 2.5970 - HBPLUS
Bond  16. Atoms 1045 [ C9A 0EC  101  A] ->  409 [ C6    G   13  A]n E 3.6933 - HBPLUS
Bond  17. Atoms 1045 [ C9A 0EC  101  A] ->  377 [ N6    A   12  A]n E 2.9326 - HBPLUS
Bond  18. Atoms 1044 [ C8A 0EC  101  A] ->  377 [ N6    A   12  A]n E 2.8355 - HBPLUS
Bond  19. Atoms 1044 [ C8A 0EC  101  A] ->  376 [ C6    A   12  A]n E 3.7763 - HBPLUS
Bond  20. Atoms 1044 [ C8A 0EC  101  A] ->  374 [ N7    A   12  A]n E 3.8532 - HBPLUS
Bond  21. Atoms 1044 [ C8A 0EC  101  A] ->  344 [ N6    A   11  A]n E 2.8193 - HBPLUS
Bond  22. Atoms 1044 [ C8A 0EC  101  A] ->  343 [ C6    A   11  A]n E 3.6632 - HBPLUS
Bond  23. Atoms 1044 [ C8A 0EC  101  A] ->  341 [ N7    A   11  A]n E 3.7113 - HBPLUS
Bond  24. Atoms 1040 [ C13 0EC  101  A] ->  313 [ N4    C   10  A]n E 2.9557 - HBPLUS
Bond  25. Atoms 1039 [ C12 0EC  101  A] ->  313 [ N4    C   10  A]n E 3.3922 - HBPLUS
Bond  26. Atoms 1040 [ C13 0EC  101  A] ->  280 [ N6    A    9  A]n E 3.4520 - HBPLUS
Bond  27. Atoms 1042 [ C15 0EC  101  A] -> 1043 [ C16 0EC  101  A]c   1.5196 - Calc  
Bond  28. Atoms 1041 [ N14 0EC  101  A] -> 1042 [ C15 0EC  101  A]c   1.3778 - Calc  
Bond  29. Atoms 1040 [ C13 0EC  101  A] -> 1041 [ N14 0EC  101  A]c   1.3795 - Calc  
Bond  30. Atoms 1039 [ C12 0EC  101  A] -> 1040 [ C13 0EC  101  A]c   1.5212 - Calc  
Bond  31. Atoms 1038 [ N11 0EC  101  A] -> 1043 [ C16 0EC  101  A]c   1.3715 - Calc  
Bond  32. Atoms 1038 [ N11 0EC  101  A] -> 1039 [ C12 0EC  101  A]c   1.3365 - Calc  
Bond  33. Atoms 1036 [ O9  0EC  101  A] -> 1045 [ C9A 0EC  101  A]ce  1.4037 - Calc  
Bond  34. Atoms 1035 [ C9  0EC  101  A] -> 1037 [ C10 0EC  101  A]c   1.3474 - Calc  
Bond  35. Atoms 1035 [ C9  0EC  101  A] -> 1036 [ O9  0EC  101  A]cr  1.4206 - Calc  
Bond  36. Atoms 1034 [ O8  0EC  101  A] -> 1044 [ C8A 0EC  101  A]ce  1.4047 - Calc  
Bond  37. Atoms 1033 [ C8  0EC  101  A] -> 1035 [ C9  0EC  101  A]c   1.3432 - Calc  
Bond  38. Atoms 1033 [ C8  0EC  101  A] -> 1034 [ O8  0EC  101  A]cr  1.4153 - Calc  
Bond  39. Atoms 1032 [ C7  0EC  101  A] -> 1033 [ C8  0EC  101  A]c   1.3683 - Calc  
Bond  40. Atoms 1029 [ C5  0EC  101  A] -> 1031 [ N6  0EC  101  A]c   1.3290 - Calc  
Bond  41. Atoms 1029 [ C5  0EC  101  A] -> 1030 [ N5  0EC  101  A]ce  1.3325 - Calc  
Bond  42. Atoms 1028 [ C4  0EC  101  A] -> 1037 [ C10 0EC  101  A]c   1.3404 - Calc  
Bond  43. Atoms 1028 [ C4  0EC  101  A] -> 1029 [ C5  0EC  101  A]c   1.3397 - Calc  
Bond  44. Atoms 1027 [ C3  0EC  101  A] -> 1032 [ C7  0EC  101  A]c   1.3434 - Calc  
Bond  45. Atoms 1027 [ C3  0EC  101  A] -> 1028 [ C4  0EC  101  A]c   1.3484 - Calc  
Bond  46. Atoms 1026 [ N2  0EC  101  A] -> 1027 [ C3  0EC  101  A]c   1.3209 - Calc  
Bond  47. Atoms 1025 [ C1  0EC  101  A] -> 1038 [ N11 0EC  101  A]cr  1.3218 - Calc  
Bond  48. Atoms 1025 [ C1  0EC  101  A] -> 1031 [ N6  0EC  101  A]c   1.3337 - Calc  
Bond  49. Atoms 1025 [ C1  0EC  101  A] -> 1026 [ N2  0EC  101  A]c   1.3283 - Calc  
Bond  50. Atoms  764 [ N3    G   24  A] ->  765 [ C4    G   24  A]c   1.3524 - Calc  
Bond  51. Atoms  762 [ C2    G   24  A] ->  764 [ N3    G   24  A]c   1.3331 d Calc  
Bond  52. Atoms  762 [ C2    G   24  A] ->  763 [ N2    G   24  A]ce  1.3338 - Calc  
Bond  53. Atoms  761 [ N1    G   24  A] ->  762 [ C2    G   24  A]c   1.3776 - Calc  
Bond  54. Atoms  759 [ C6    G   24  A] ->  761 [ N1    G   24  A]c   1.3884 - Calc  
Bond  55. Atoms  759 [ C6    G   24  A] ->  760 [ O6    G   24  A]ce  1.2281 d Calc  
Bond  56. Atoms  758 [ C5    G   24  A] ->  765 [ C4    G   24  A]c   1.3754 d Calc  
Bond  57. Atoms  758 [ C5    G   24  A] ->  759 [ C6    G   24  A]c   1.4213 - Calc  
Bond  58. Atoms  757 [ N7    G   24  A] ->  758 [ C5    G   24  A]c   1.3929 - Calc  
Bond  59. Atoms  756 [ C8    G   24  A] ->  757 [ N7    G   24  A]c   1.3016 d Calc  
Bond  60. Atoms  755 [ N9    G   24  A] ->  765 [ C4    G   24  A]c   1.3718 - Calc  
Bond  61. Atoms  755 [ N9    G   24  A] ->  756 [ C8    G   24  A]c   1.3670 - Calc  
Bond  62. Atoms  754 [ C1'   G   24  A] ->  755 [ N9    G   24  A]cr  1.4702 - Calc  
Bond  63. Atoms  752 [ C2'   G   24  A] ->  754 [ C1'   G   24  A]c   1.5196 - Calc  
Bond  64. Atoms  752 [ C2'   G   24  A] ->  753 [ O2'   G   24  A]ce  1.4320 - Calc  
Bond  65. Atoms  750 [ C3'   G   24  A] ->  752 [ C2'   G   24  A]c   1.5107 - Calc  
Bond  66. Atoms  750 [ C3'   G   24  A] ->  751 [ O3'   G   24  A]ce  1.4252 - Calc  
Bond  67. Atoms  749 [ O4'   G   24  A] ->  754 [ C1'   G   24  A]c   1.4413 - Calc  
Bond  68. Atoms  748 [ C4'   G   24  A] ->  750 [ C3'   G   24  A]c   1.5630 - Calc  
Bond  69. Atoms  748 [ C4'   G   24  A] ->  749 [ O4'   G   24  A]c   1.4324 - Calc  
Bond  70. Atoms  747 [ C5'   G   24  A] ->  748 [ C4'   G   24  A]cr  1.5220 - Calc  
Bond  71. Atoms  746 [ O5'   G   24  A] ->  747 [ C5'   G   24  A]cr  1.4314 - Calc  
Bond  72. Atoms  743 [ P     G   24  A] ->  746 [ O5'   G   24  A]cr  1.6086 - Calc  
Bond  73. Atoms  743 [ P     G   24  A] ->  745 [ OP2   G   24  A]ce  1.4815 - Calc  
Bond  74. Atoms  743 [ P     G   24  A] ->  744 [ OP1   G   24  A]ce  1.4783 - Calc  
Bond  75. Atoms  731 [ C5    U   23  A] ->  732 [ C6    U   23  A]c   1.3532 - Calc  
Bond  76. Atoms  729 [ C4    U   23  A] ->  731 [ C5    U   23  A]c   1.4462 - Calc  
Bond  77. Atoms  729 [ C4    U   23  A] ->  730 [ O4    U   23  A]ce  1.2275 d Calc  
Bond  78. Atoms  728 [ N3    U   23  A] ->  729 [ C4    U   23  A]c   1.3843 - Calc  
Bond  79. Atoms  726 [ C2    U   23  A] ->  728 [ N3    U   23  A]c   1.3811 - Calc  
Bond  80. Atoms  726 [ C2    U   23  A] ->  727 [ O2    U   23  A]ce  1.2304 d Calc  
Bond  81. Atoms  725 [ N1    U   23  A] ->  732 [ C6    U   23  A]c   1.3648 - Calc  
Bond  82. Atoms  725 [ N1    U   23  A] ->  726 [ C2    U   23  A]c   1.3820 - Calc  
Bond  83. Atoms  724 [ C1'   U   23  A] ->  725 [ N1    U   23  A]cr  1.4707 - Calc  
Bond  84. Atoms  722 [ C2'   U   23  A] ->  724 [ C1'   U   23  A]c   1.5172 - Calc  
Bond  85. Atoms  722 [ C2'   U   23  A] ->  723 [ O2'   U   23  A]ce  1.4292 - Calc  
Bond  86. Atoms  720 [ C3'   U   23  A] ->  722 [ C2'   U   23  A]c   1.5093 - Calc  
Bond  87. Atoms  720 [ C3'   U   23  A] ->  721 [ O3'   U   23  A]ce  1.4253 - Calc  
Bond  88. Atoms  719 [ O4'   U   23  A] ->  724 [ C1'   U   23  A]c   1.4430 - Calc  
Bond  89. Atoms  718 [ C4'   U   23  A] ->  720 [ C3'   U   23  A]c   1.5377 - Calc  
Bond  90. Atoms  718 [ C4'   U   23  A] ->  719 [ O4'   U   23  A]c   1.4360 - Calc  
Bond  91. Atoms  717 [ C5'   U   23  A] ->  718 [ C4'   U   23  A]cr  1.5262 - Calc  
Bond  92. Atoms  716 [ O5'   U   23  A] ->  717 [ C5'   U   23  A]cr  1.4265 - Calc  
Bond  93. Atoms  713 [ P     U   23  A] ->  716 [ O5'   U   23  A]cr  1.6099 - Calc  
Bond  94. Atoms  713 [ P     U   23  A] ->  715 [ OP2   U   23  A]ce  1.4807 - Calc  
Bond  95. Atoms  713 [ P     U   23  A] ->  714 [ OP1   U   23  A]ce  1.4795 - Calc  
Bond  96. Atoms  700 [ C5    C   22  A] ->  701 [ C6    C   22  A]c   1.3449 d Calc  
Bond  97. Atoms  698 [ C4    C   22  A] ->  700 [ C5    C   22  A]c   1.4302 - Calc  
Bond  98. Atoms  698 [ C4    C   22  A] ->  699 [ N4    C   22  A]ce  1.3322 - Calc  
Bond  99. Atoms  697 [ N3    C   22  A] ->  698 [ C4    C   22  A]c   1.3399 d Calc  
Bond 100. Atoms  695 [ C2    C   22  A] ->  697 [ N3    C   22  A]c   1.3614 - Calc  
Bond 101. Atoms  695 [ C2    C   22  A] ->  696 [ O2    C   22  A]ce  1.2282 d Calc  
Bond 102. Atoms  694 [ N1    C   22  A] ->  701 [ C6    C   22  A]c   1.3627 - Calc  
Bond 103. Atoms  694 [ N1    C   22  A] ->  695 [ C2    C   22  A]c   1.3853 - Calc  
Bond 104. Atoms  693 [ C1'   C   22  A] ->  694 [ N1    C   22  A]cr  1.4713 - Calc  
Bond 105. Atoms  691 [ C2'   C   22  A] ->  693 [ C1'   C   22  A]c   1.5260 - Calc  
Bond 106. Atoms  691 [ C2'   C   22  A] ->  692 [ O2'   C   22  A]ce  1.4330 - Calc  
Bond 107. Atoms  689 [ C3'   C   22  A] ->  691 [ C2'   C   22  A]c   1.5116 - Calc  
Bond 108. Atoms  689 [ C3'   C   22  A] ->  690 [ O3'   C   22  A]ce  1.4277 - Calc  
Bond 109. Atoms  688 [ O4'   C   22  A] ->  693 [ C1'   C   22  A]c   1.4423 - Calc  
Bond 110. Atoms  687 [ C4'   C   22  A] ->  689 [ C3'   C   22  A]c   1.5432 - Calc  
Bond 111. Atoms  687 [ C4'   C   22  A] ->  688 [ O4'   C   22  A]c   1.4296 - Calc  
Bond 112. Atoms  686 [ C5'   C   22  A] ->  687 [ C4'   C   22  A]cr  1.5277 - Calc  
Bond 113. Atoms  685 [ O5'   C   22  A] ->  686 [ C5'   C   22  A]cr  1.4285 - Calc  
Bond 114. Atoms  682 [ P     C   22  A] ->  685 [ O5'   C   22  A]cr  1.6137 - Calc  
Bond 115. Atoms  682 [ P     C   22  A] ->  684 [ OP2   C   22  A]ce  1.4803 - Calc  
Bond 116. Atoms  682 [ P     C   22  A] ->  683 [ OP1   C   22  A]ce  1.4805 - Calc  
Bond 117. Atoms  414 [ N3    G   13  A] ->  415 [ C4    G   13  A]c   1.3566 - Calc  
Bond 118. Atoms  412 [ C2    G   13  A] ->  414 [ N3    G   13  A]c   1.3378 d Calc  
Bond 119. Atoms  412 [ C2    G   13  A] ->  413 [ N2    G   13  A]ce  1.3342 - Calc  
Bond 120. Atoms  411 [ N1    G   13  A] ->  412 [ C2    G   13  A]c   1.3751 - Calc  
Bond 121. Atoms  409 [ C6    G   13  A] ->  411 [ N1    G   13  A]c   1.3851 - Calc  
Bond 122. Atoms  409 [ C6    G   13  A] ->  410 [ O6    G   13  A]ce  1.2296 d Calc  
Bond 123. Atoms  408 [ C5    G   13  A] ->  415 [ C4    G   13  A]c   1.3777 d Calc  
Bond 124. Atoms  408 [ C5    G   13  A] ->  409 [ C6    G   13  A]c   1.4209 - Calc  
Bond 125. Atoms  407 [ N7    G   13  A] ->  408 [ C5    G   13  A]c   1.3918 - Calc  
Bond 126. Atoms  406 [ C8    G   13  A] ->  407 [ N7    G   13  A]c   1.2996 d Calc  
Bond 127. Atoms  405 [ N9    G   13  A] ->  415 [ C4    G   13  A]c   1.3779 - Calc  
Bond 128. Atoms  405 [ N9    G   13  A] ->  406 [ C8    G   13  A]c   1.3694 - Calc  
Bond 129. Atoms  404 [ C1'   G   13  A] ->  405 [ N9    G   13  A]cr  1.4719 - Calc  
Bond 130. Atoms  402 [ C2'   G   13  A] ->  404 [ C1'   G   13  A]c   1.5176 - Calc  
Bond 131. Atoms  402 [ C2'   G   13  A] ->  403 [ O2'   G   13  A]ce  1.4343 - Calc  
Bond 132. Atoms  400 [ C3'   G   13  A] ->  402 [ C2'   G   13  A]c   1.5090 - Calc  
Bond 133. Atoms  400 [ C3'   G   13  A] ->  401 [ O3'   G   13  A]ce  1.4274 - Calc  
Bond 134. Atoms  399 [ O4'   G   13  A] ->  404 [ C1'   G   13  A]c   1.4443 - Calc  
Bond 135. Atoms  398 [ C4'   G   13  A] ->  400 [ C3'   G   13  A]c   1.5337 - Calc  
Bond 136. Atoms  398 [ C4'   G   13  A] ->  399 [ O4'   G   13  A]c   1.4360 - Calc  
Bond 137. Atoms  397 [ C5'   G   13  A] ->  398 [ C4'   G   13  A]cr  1.5310 - Calc  
Bond 138. Atoms  396 [ O5'   G   13  A] ->  397 [ C5'   G   13  A]cr  1.4306 - Calc  
Bond 139. Atoms  393 [ P     G   13  A] ->  396 [ O5'   G   13  A]cr  1.6149 - Calc  
Bond 140. Atoms  393 [ P     G   13  A] ->  395 [ OP2   G   13  A]ce  1.4805 - Calc  
Bond 141. Atoms  393 [ P     G   13  A] ->  394 [ OP1   G   13  A]ce  1.4792 - Calc  
Bond 142. Atoms  380 [ N3    A   12  A] ->  381 [ C4    A   12  A]c   1.3495 - Calc  
Bond 143. Atoms  379 [ C2    A   12  A] ->  380 [ N3    A   12  A]c   1.3223 d Calc  
Bond 144. Atoms  378 [ N1    A   12  A] ->  379 [ C2    A   12  A]c   1.3279 - Calc  
Bond 145. Atoms  376 [ C6    A   12  A] ->  378 [ N1    A   12  A]c   1.3445 d Calc  
Bond 146. Atoms  376 [ C6    A   12  A] ->  377 [ N6    A   12  A]ce  1.3314 - Calc  
Bond 147. Atoms  375 [ C5    A   12  A] ->  381 [ C4    A   12  A]c   1.3656 d Calc  
Bond 148. Atoms  375 [ C5    A   12  A] ->  376 [ C6    A   12  A]c   1.4054 - Calc  
Bond 149. Atoms  374 [ N7    A   12  A] ->  375 [ C5    A   12  A]c   1.3928 - Calc  
Bond 150. Atoms  373 [ C8    A   12  A] ->  374 [ N7    A   12  A]c   1.3026 d Calc  
Bond 151. Atoms  372 [ N9    A   12  A] ->  381 [ C4    A   12  A]c   1.3722 - Calc  
Bond 152. Atoms  372 [ N9    A   12  A] ->  373 [ C8    A   12  A]c   1.3708 - Calc  
Bond 153. Atoms  371 [ C1'   A   12  A] ->  372 [ N9    A   12  A]cr  1.4733 - Calc  
Bond 154. Atoms  369 [ C2'   A   12  A] ->  371 [ C1'   A   12  A]c   1.5190 - Calc  
Bond 155. Atoms  369 [ C2'   A   12  A] ->  370 [ O2'   A   12  A]ce  1.4332 - Calc  
Bond 156. Atoms  367 [ C3'   A   12  A] ->  369 [ C2'   A   12  A]c   1.5095 - Calc  
Bond 157. Atoms  367 [ C3'   A   12  A] ->  368 [ O3'   A   12  A]ce  1.4274 - Calc  
Bond 158. Atoms  366 [ O4'   A   12  A] ->  371 [ C1'   A   12  A]c   1.4391 - Calc  
Bond 159. Atoms  365 [ C4'   A   12  A] ->  367 [ C3'   A   12  A]c   1.5659 - Calc  
Bond 160. Atoms  365 [ C4'   A   12  A] ->  366 [ O4'   A   12  A]c   1.4319 - Calc  
Bond 161. Atoms  364 [ C5'   A   12  A] ->  365 [ C4'   A   12  A]cr  1.5256 - Calc  
Bond 162. Atoms  363 [ O5'   A   12  A] ->  364 [ C5'   A   12  A]cr  1.4345 - Calc  
Bond 163. Atoms  360 [ P     A   12  A] ->  363 [ O5'   A   12  A]cr  1.6114 - Calc  
Bond 164. Atoms  360 [ P     A   12  A] ->  362 [ OP2   A   12  A]ce  1.4800 - Calc  
Bond 165. Atoms  360 [ P     A   12  A] ->  361 [ OP1   A   12  A]ce  1.4792 - Calc  
Bond 166. Atoms  347 [ N3    A   11  A] ->  348 [ C4    A   11  A]c   1.3490 - Calc  
Bond 167. Atoms  346 [ C2    A   11  A] ->  347 [ N3    A   11  A]c   1.3232 d Calc  
Bond 168. Atoms  345 [ N1    A   11  A] ->  346 [ C2    A   11  A]c   1.3272 - Calc  
Bond 169. Atoms  343 [ C6    A   11  A] ->  345 [ N1    A   11  A]c   1.3431 d Calc  
Bond 170. Atoms  343 [ C6    A   11  A] ->  344 [ N6    A   11  A]ce  1.3322 - Calc  
Bond 171. Atoms  342 [ C5    A   11  A] ->  348 [ C4    A   11  A]c   1.3656 d Calc  
Bond 172. Atoms  342 [ C5    A   11  A] ->  343 [ C6    A   11  A]c   1.4055 - Calc  
Bond 173. Atoms  341 [ N7    A   11  A] ->  342 [ C5    A   11  A]c   1.3938 - Calc  
Bond 174. Atoms  340 [ C8    A   11  A] ->  341 [ N7    A   11  A]c   1.3031 d Calc  
Bond 175. Atoms  339 [ N9    A   11  A] ->  348 [ C4    A   11  A]c   1.3734 - Calc  
Bond 176. Atoms  339 [ N9    A   11  A] ->  340 [ C8    A   11  A]c   1.3696 - Calc  
Bond 177. Atoms  338 [ C1'   A   11  A] ->  339 [ N9    A   11  A]cr  1.4741 - Calc  
Bond 178. Atoms  336 [ C2'   A   11  A] ->  338 [ C1'   A   11  A]c   1.5217 - Calc  
Bond 179. Atoms  336 [ C2'   A   11  A] ->  337 [ O2'   A   11  A]ce  1.4340 - Calc  
Bond 180. Atoms  334 [ C3'   A   11  A] ->  336 [ C2'   A   11  A]c   1.5079 - Calc  
Bond 181. Atoms  334 [ C3'   A   11  A] ->  335 [ O3'   A   11  A]ce  1.4281 - Calc  
Bond 182. Atoms  333 [ O4'   A   11  A] ->  338 [ C1'   A   11  A]c   1.4401 - Calc  
Bond 183. Atoms  332 [ C4'   A   11  A] ->  334 [ C3'   A   11  A]c   1.5501 - Calc  
Bond 184. Atoms  332 [ C4'   A   11  A] ->  333 [ O4'   A   11  A]c   1.4318 - Calc  
Bond 185. Atoms  331 [ C5'   A   11  A] ->  332 [ C4'   A   11  A]cr  1.5220 - Calc  
Bond 186. Atoms  330 [ O5'   A   11  A] ->  331 [ C5'   A   11  A]cr  1.4308 - Calc  
Bond 187. Atoms  327 [ P     A   11  A] ->  330 [ O5'   A   11  A]cr  1.6065 - Calc  
Bond 188. Atoms  327 [ P     A   11  A] ->  329 [ OP2   A   11  A]ce  1.4803 - Calc  
Bond 189. Atoms  327 [ P     A   11  A] ->  328 [ OP1   A   11  A]ce  1.4780 - Calc  
Bond 190. Atoms  314 [ C5    C   10  A] ->  315 [ C6    C   10  A]c   1.3449 d Calc  
Bond 191. Atoms  312 [ C4    C   10  A] ->  314 [ C5    C   10  A]c   1.4299 - Calc  
Bond 192. Atoms  312 [ C4    C   10  A] ->  313 [ N4    C   10  A]ce  1.3315 - Calc  
Bond 193. Atoms  311 [ N3    C   10  A] ->  312 [ C4    C   10  A]c   1.3414 d Calc  
Bond 194. Atoms  309 [ C2    C   10  A] ->  311 [ N3    C   10  A]c   1.3627 - Calc  
Bond 195. Atoms  309 [ C2    C   10  A] ->  310 [ O2    C   10  A]ce  1.2282 d Calc  
Bond 196. Atoms  308 [ N1    C   10  A] ->  315 [ C6    C   10  A]c   1.3610 - Calc  
Bond 197. Atoms  308 [ N1    C   10  A] ->  309 [ C2    C   10  A]c   1.3862 - Calc  
Bond 198. Atoms  307 [ C1'   C   10  A] ->  308 [ N1    C   10  A]cr  1.4704 - Calc  
Bond 199. Atoms  305 [ C2'   C   10  A] ->  307 [ C1'   C   10  A]c   1.5165 - Calc  
Bond 200. Atoms  305 [ C2'   C   10  A] ->  306 [ O2'   C   10  A]ce  1.4308 - Calc  
Bond 201. Atoms  303 [ C3'   C   10  A] ->  305 [ C2'   C   10  A]c   1.5096 - Calc  
Bond 202. Atoms  303 [ C3'   C   10  A] ->  304 [ O3'   C   10  A]ce  1.4228 - Calc  
Bond 203. Atoms  302 [ O4'   C   10  A] ->  307 [ C1'   C   10  A]c   1.4421 - Calc  
Bond 204. Atoms  301 [ C4'   C   10  A] ->  303 [ C3'   C   10  A]c   1.5499 - Calc  
Bond 205. Atoms  301 [ C4'   C   10  A] ->  302 [ O4'   C   10  A]c   1.4344 - Calc  
Bond 206. Atoms  300 [ C5'   C   10  A] ->  301 [ C4'   C   10  A]cr  1.5265 - Calc  
Bond 207. Atoms  299 [ O5'   C   10  A] ->  300 [ C5'   C   10  A]cr  1.4278 - Calc  
Bond 208. Atoms  296 [ P     C   10  A] ->  299 [ O5'   C   10  A]cr  1.6105 - Calc  
Bond 209. Atoms  296 [ P     C   10  A] ->  298 [ OP2   C   10  A]ce  1.4812 - Calc  
Bond 210. Atoms  296 [ P     C   10  A] ->  297 [ OP1   C   10  A]ce  1.4791 - Calc  
Bond 211. Atoms  283 [ N3    A    9  A] ->  284 [ C4    A    9  A]c   1.3501 - Calc  
Bond 212. Atoms  282 [ C2    A    9  A] ->  283 [ N3    A    9  A]c   1.3232 d Calc  
Bond 213. Atoms  281 [ N1    A    9  A] ->  282 [ C2    A    9  A]c   1.3277 - Calc  
Bond 214. Atoms  279 [ C6    A    9  A] ->  281 [ N1    A    9  A]c   1.3431 d Calc  
Bond 215. Atoms  279 [ C6    A    9  A] ->  280 [ N6    A    9  A]ce  1.3320 - Calc  
Bond 216. Atoms  278 [ C5    A    9  A] ->  284 [ C4    A    9  A]c   1.3654 d Calc  
Bond 217. Atoms  278 [ C5    A    9  A] ->  279 [ C6    A    9  A]c   1.4036 - Calc  
Bond 218. Atoms  277 [ N7    A    9  A] ->  278 [ C5    A    9  A]c   1.3926 - Calc  
Bond 219. Atoms  276 [ C8    A    9  A] ->  277 [ N7    A    9  A]c   1.3010 d Calc  
Bond 220. Atoms  275 [ N9    A    9  A] ->  284 [ C4    A    9  A]c   1.3744 - Calc  
Bond 221. Atoms  275 [ N9    A    9  A] ->  276 [ C8    A    9  A]c   1.3686 - Calc  
Bond 222. Atoms  274 [ C1'   A    9  A] ->  275 [ N9    A    9  A]cr  1.4706 - Calc  
Bond 223. Atoms  272 [ C2'   A    9  A] ->  274 [ C1'   A    9  A]c   1.5210 - Calc  
Bond 224. Atoms  272 [ C2'   A    9  A] ->  273 [ O2'   A    9  A]ce  1.4327 - Calc  
Bond 225. Atoms  270 [ C3'   A    9  A] ->  272 [ C2'   A    9  A]c   1.5099 - Calc  
Bond 226. Atoms  270 [ C3'   A    9  A] ->  271 [ O3'   A    9  A]ce  1.4227 - Calc  
Bond 227. Atoms  269 [ O4'   A    9  A] ->  274 [ C1'   A    9  A]c   1.4428 - Calc  
Bond 228. Atoms  268 [ C4'   A    9  A] ->  270 [ C3'   A    9  A]c   1.5784 - Calc  
Bond 229. Atoms  268 [ C4'   A    9  A] ->  269 [ O4'   A    9  A]c   1.4298 - Calc  
Bond 230. Atoms  267 [ C5'   A    9  A] ->  268 [ C4'   A    9  A]cr  1.5251 - Calc  
Bond 231. Atoms  266 [ O5'   A    9  A] ->  267 [ C5'   A    9  A]cr  1.4275 - Calc  
Bond 232. Atoms  263 [ P     A    9  A] ->  266 [ O5'   A    9  A]cr  1.6074 - Calc  
Bond 233. Atoms  263 [ P     A    9  A] ->  265 [ OP2   A    9  A]ce  1.4802 - Calc  
Bond 234. Atoms  263 [ P     A    9  A] ->  264 [ OP1   A    9  A]ce  1.4798 - Calc  
