# Supplementary material for: RPocket: an intuitive database of RNA pocket topology information with RNA-ligand data resources
Source: BMC Bioinformatics. 2021 Sep 8;22:428. doi: 10.1186/s12859-021-04349-4 (PMC8424408; doi:10.1186/s12859-021-04349-4)
Supplement: Supplementary file 6 — Additional file 6. Folder S2: Interaction info of RNA-ligand complexes. [file 12859_2021_4349_MOESM6_ESM.zip › 12859_2021_4349_MOESM6_ESM/2MIY/ligplot.bonds]

Bond   0. Atoms 1900 [ N9  PRF  101  A] -> 1641 [ C4    A   51  A]n E 2.8909 - HBPLUS
Bond   1. Atoms 1899 [ C8  PRF  101  A] -> 1641 [ C4    A   51  A]n E 3.2037 - HBPLUS
Bond   2. Atoms 1892 [ C4  PRF  101  A] -> 1641 [ C4    A   51  A]n E 3.7357 - HBPLUS
Bond   3. Atoms 1900 [ N9  PRF  101  A] -> 1639 [ C2    A   51  A]n E 3.7780 - HBPLUS
Bond   4. Atoms 1892 [ C4  PRF  101  A] -> 1637 [ N6    A   51  A]n E 3.6911 - HBPLUS
Bond   5. Atoms 1890 [ C2  PRF  101  A] -> 1637 [ N6    A   51  A]n E 3.7411 - HBPLUS
Bond   6. Atoms 1900 [ N9  PRF  101  A] -> 1636 [ C6    A   51  A]n E 3.3622 - HBPLUS
Bond   7. Atoms 1892 [ C4  PRF  101  A] -> 1636 [ C6    A   51  A]n E 3.4154 - HBPLUS
Bond   8. Atoms 1891 [ N3  PRF  101  A] -> 1636 [ C6    A   51  A]n E 3.3702 - HBPLUS
Bond   9. Atoms 1900 [ N9  PRF  101  A] -> 1635 [ C5    A   51  A]n E 2.8499 - HBPLUS
Bond  10. Atoms 1899 [ C8  PRF  101  A] -> 1635 [ C5    A   51  A]n E 3.3908 - HBPLUS
Bond  11. Atoms 1893 [ C5  PRF  101  A] -> 1635 [ C5    A   51  A]n E 3.8511 - HBPLUS
Bond  12. Atoms 1892 [ C4  PRF  101  A] -> 1635 [ C5    A   51  A]n E 3.1739 - HBPLUS
Bond  13. Atoms 1891 [ N3  PRF  101  A] -> 1635 [ C5    A   51  A]n E 3.6583 - HBPLUS
Bond  14. Atoms 1899 [ C8  PRF  101  A] -> 1634 [ N7    A   51  A]n E 3.2832 - HBPLUS
Bond  15. Atoms 1896 [ C7  PRF  101  A] -> 1634 [ N7    A   51  A]n E 3.4143 - HBPLUS
Bond  16. Atoms 1893 [ C5  PRF  101  A] -> 1634 [ N7    A   51  A]n E 3.4111 - HBPLUS
Bond  17. Atoms 1892 [ C4  PRF  101  A] -> 1634 [ N7    A   51  A]n E 3.2748 - HBPLUS
Bond  18. Atoms 1900 [ N9  PRF  101  A] -> 1633 [ C8    A   51  A]n E 3.3135 - HBPLUS
Bond  19. Atoms 1899 [ C8  PRF  101  A] -> 1633 [ C8    A   51  A]n E 2.9495 - HBPLUS
Bond  20. Atoms 1897 [ C10 PRF  101  A] -> 1633 [ C8    A   51  A]n E 3.8094 - HBPLUS
Bond  21. Atoms 1896 [ C7  PRF  101  A] -> 1633 [ C8    A   51  A]n E 3.2239 - HBPLUS
Bond  22. Atoms 1893 [ C5  PRF  101  A] -> 1633 [ C8    A   51  A]n E 3.7571 - HBPLUS
Bond  23. Atoms 1892 [ C4  PRF  101  A] -> 1633 [ C8    A   51  A]n E 3.7912 - HBPLUS
Bond  24. Atoms 1899 [ C8  PRF  101  A] -> 1632 [ N9    A   51  A]n E 2.9191 - HBPLUS
Bond  25. Atoms 1896 [ C7  PRF  101  A] -> 1632 [ N9    A   51  A]n E 3.6919 - HBPLUS
Bond  26. Atoms 1899 [ C8  PRF  101  A] -> 1631 [ C1'   A   51  A]n E 3.5389 - HBPLUS
Bond  27. Atoms 1899 [ C8  PRF  101  A] -> 1626 [ O4'   A   51  A]n E 3.5630 - HBPLUS
Bond  28. Atoms 1899 [ C8  PRF  101  A] -> 1607 [ N3    A   50  A]n E 3.1794 - HBPLUS
Bond  29. Atoms 1900 [ N9  PRF  101  A] -> 1606 [ C2    A   50  A]n E 3.8640 - HBPLUS
Bond  30. Atoms 1899 [ C8  PRF  101  A] -> 1606 [ C2    A   50  A]n E 3.8480 - HBPLUS
Bond  31. Atoms 1899 [ C8  PRF  101  A] -> 1597 [ O2'   A   50  A]n E 3.7874 - HBPLUS
Bond  32. Atoms 1897 [ C10 PRF  101  A] -> 1597 [ O2'   A   50  A]n E 2.6994 - HBPLUS
Bond  33. Atoms 1896 [ C7  PRF  101  A] -> 1597 [ O2'   A   50  A]n E 3.5831 - HBPLUS
Bond  34. Atoms 1897 [ C10 PRF  101  A] -> 1596 [ C2'   A   50  A]n E 3.8014 - HBPLUS
Bond  35. Atoms 1897 [ C10 PRF  101  A] -> 1595 [ O3'   A   50  A]n E 3.4222 - HBPLUS
Bond  36. Atoms 1901 [ N2  PRF  101  A] ->  642 [ C4    C   20  A]n E 3.7786 - HBPLUS
Bond  37. Atoms 1891 [ N3  PRF  101  A] ->  642 [ C4    C   20  A]n E 3.6596 - HBPLUS
Bond  38. Atoms 1892 [ C4  PRF  101  A] ->  641 [ N3    C   20  A]n E 3.7992 - HBPLUS
Bond  39. Atoms 1890 [ C2  PRF  101  A] ->  641 [ N3    C   20  A]n E 3.1330 - HBPLUS
Bond  40. Atoms 1894 [ C6  PRF  101  A] ->  640 [ O2    C   20  A]n E 3.3507 - HBPLUS
Bond  41. Atoms 1893 [ C5  PRF  101  A] ->  640 [ O2    C   20  A]n E 3.2349 - HBPLUS
Bond  42. Atoms 1892 [ C4  PRF  101  A] ->  640 [ O2    C   20  A]n E 3.0908 - HBPLUS
Bond  43. Atoms 1890 [ C2  PRF  101  A] ->  640 [ O2    C   20  A]n E 3.2064 - HBPLUS
Bond  44. Atoms 1901 [ N2  PRF  101  A] ->  639 [ C2    C   20  A]n E 3.8504 - HBPLUS
Bond  45. Atoms 1900 [ N9  PRF  101  A] ->  639 [ C2    C   20  A]n E 3.7321 - HBPLUS
Bond  46. Atoms 1893 [ C5  PRF  101  A] ->  639 [ C2    C   20  A]n E 3.8130 - HBPLUS
Bond  47. Atoms 1892 [ C4  PRF  101  A] ->  639 [ C2    C   20  A]n E 3.1856 - HBPLUS
Bond  48. Atoms 1891 [ N3  PRF  101  A] ->  639 [ C2    C   20  A]n E 2.9192 - HBPLUS
Bond  49. Atoms 1890 [ C2  PRF  101  A] ->  639 [ C2    C   20  A]n E 3.3013 - HBPLUS
Bond  50. Atoms 1889 [ N1  PRF  101  A] ->  639 [ C2    C   20  A]n E 3.8738 - HBPLUS
Bond  51. Atoms 1892 [ C4  PRF  101  A] ->  638 [ N1    C   20  A]n E 3.4657 - HBPLUS
Bond  52. Atoms 1900 [ N9  PRF  101  A] ->  637 [ C1'   C   20  A]n E 3.2146 - HBPLUS
Bond  53. Atoms 1899 [ C8  PRF  101  A] ->  637 [ C1'   C   20  A]n E 3.5490 - HBPLUS
Bond  54. Atoms 1892 [ C4  PRF  101  A] ->  637 [ C1'   C   20  A]n E 3.5670 - HBPLUS
Bond  55. Atoms 1899 [ C8  PRF  101  A] ->  632 [ O4'   C   20  A]n E 3.6956 - HBPLUS
Bond  56. Atoms 1890 [ C2  PRF  101  A] ->  613 [ O4    U   19  A]n E 3.6930 - HBPLUS
Bond  57. Atoms 1891 [ N3  PRF  101  A] ->  612 [ C4    U   19  A]n E 3.6745 - HBPLUS
Bond  58. Atoms 1892 [ C4  PRF  101  A] ->  611 [ N3    U   19  A]n E 3.6598 - HBPLUS
Bond  59. Atoms 1900 [ N9  PRF  101  A] ->  609 [ C2    U   19  A]n E 3.8245 - HBPLUS
Bond  60. Atoms 1898 [ N11 PRF  101  A] ->  300 [ C2    U    9  A]n E 3.7515 - HBPLUS
Bond  61. Atoms 1901 [ N2  PRF  101  A] ->  272 [ C4    C    8  A]n E 3.3961 - HBPLUS
Bond  62. Atoms 1890 [ C2  PRF  101  A] ->  271 [ N3    C    8  A]n E 3.2172 - HBPLUS
Bond  63. Atoms 1894 [ C6  PRF  101  A] ->  270 [ O2    C    8  A]n E 3.0028 - HBPLUS
Bond  64. Atoms 1890 [ C2  PRF  101  A] ->  270 [ O2    C    8  A]n E 3.6496 - HBPLUS
Bond  65. Atoms 1901 [ N2  PRF  101  A] ->  269 [ C2    C    8  A]n E 3.8807 - HBPLUS
Bond  66. Atoms 1895 [ O6  PRF  101  A] ->  269 [ C2    C    8  A]n E 3.8801 - HBPLUS
Bond  67. Atoms 1894 [ C6  PRF  101  A] ->  269 [ C2    C    8  A]n E 3.8507 - HBPLUS
Bond  68. Atoms 1890 [ C2  PRF  101  A] ->  269 [ C2    C    8  A]n E 3.8429 - HBPLUS
Bond  69. Atoms 1889 [ N1  PRF  101  A] ->  269 [ C2    C    8  A]n E 3.1121 - HBPLUS
Bond  70. Atoms 1894 [ C6  PRF  101  A] ->  242 [ N2    G    7  A]n E 3.8718 - HBPLUS
Bond  71. Atoms 1890 [ C2  PRF  101  A] ->  242 [ N2    G    7  A]n E 3.2085 - HBPLUS
Bond  72. Atoms 1901 [ N2  PRF  101  A] ->  241 [ C2    G    7  A]n E 2.9675 - HBPLUS
Bond  73. Atoms 1890 [ C2  PRF  101  A] ->  241 [ C2    G    7  A]n E 3.5372 - HBPLUS
Bond  74. Atoms 1889 [ N1  PRF  101  A] ->  241 [ C2    G    7  A]n E 3.5603 - HBPLUS
Bond  75. Atoms 1890 [ C2  PRF  101  A] ->  240 [ N1    G    7  A]n E 3.4412 - HBPLUS
Bond  76. Atoms 1901 [ N2  PRF  101  A] ->  238 [ C6    G    7  A]n E 3.1711 - HBPLUS
Bond  77. Atoms 1898 [ N11 PRF  101  A] -> 1895 [ O6  PRF  101  A]i E 2.8282 - HBPLUS
Bond  78. Atoms 1901 [ N2  PRF  101  A] ->  613 [ O4    U   19  A]H E 3.1438 - HBPLUS
Bond  79. Atoms 1898 [ N11 PRF  101  A] ->  301 [ O2    U    9  A]H E 3.0200 - HBPLUS
Bond  80. Atoms 1901 [ N2  PRF  101  A] ->  271 [ N3    C    8  A]H E 2.8477 - HBPLUS
Bond  81. Atoms 1899 [ C8  PRF  101  A] -> 1900 [ N9  PRF  101  A]c   1.3695 - Calc  
Bond  82. Atoms 1897 [ C10 PRF  101  A] -> 1898 [ N11 PRF  101  A]ce  1.4689 - Calc  
Bond  83. Atoms 1896 [ C7  PRF  101  A] -> 1899 [ C8  PRF  101  A]c   1.3387 - Calc  
Bond  84. Atoms 1896 [ C7  PRF  101  A] -> 1897 [ C10 PRF  101  A]cr  1.5059 - Calc  
Bond  85. Atoms 1894 [ C6  PRF  101  A] -> 1895 [ O6  PRF  101  A]ce  1.2186 - Calc  
Bond  86. Atoms 1893 [ C5  PRF  101  A] -> 1896 [ C7  PRF  101  A]c   1.4676 - Calc  
Bond  87. Atoms 1893 [ C5  PRF  101  A] -> 1894 [ C6  PRF  101  A]c   1.4275 - Calc  
Bond  88. Atoms 1892 [ C4  PRF  101  A] -> 1900 [ N9  PRF  101  A]c   1.3600 - Calc  
Bond  89. Atoms 1892 [ C4  PRF  101  A] -> 1893 [ C5  PRF  101  A]c   1.4161 - Calc  
Bond  90. Atoms 1891 [ N3  PRF  101  A] -> 1892 [ C4  PRF  101  A]c   1.3680 - Calc  
Bond  91. Atoms 1890 [ C2  PRF  101  A] -> 1901 [ N2  PRF  101  A]ce  1.3711 - Calc  
Bond  92. Atoms 1890 [ C2  PRF  101  A] -> 1891 [ N3  PRF  101  A]c   1.3209 - Calc  
Bond  93. Atoms 1889 [ N1  PRF  101  A] -> 1894 [ C6  PRF  101  A]c   1.3811 - Calc  
Bond  94. Atoms 1889 [ N1  PRF  101  A] -> 1890 [ C2  PRF  101  A]c   1.3662 - Calc  
Bond  95. Atoms 1640 [ N3    A   51  A] -> 1641 [ C4    A   51  A]c   1.3481 - Calc  
Bond  96. Atoms 1639 [ C2    A   51  A] -> 1640 [ N3    A   51  A]c   1.3299 d Calc  
Bond  97. Atoms 1638 [ N1    A   51  A] -> 1639 [ C2    A   51  A]c   1.3361 - Calc  
Bond  98. Atoms 1636 [ C6    A   51  A] -> 1638 [ N1    A   51  A]c   1.3453 d Calc  
Bond  99. Atoms 1636 [ C6    A   51  A] -> 1637 [ N6    A   51  A]ce  1.3350 - Calc  
Bond 100. Atoms 1635 [ C5    A   51  A] -> 1641 [ C4    A   51  A]c   1.3756 d Calc  
Bond 101. Atoms 1635 [ C5    A   51  A] -> 1636 [ C6    A   51  A]c   1.3956 - Calc  
Bond 102. Atoms 1634 [ N7    A   51  A] -> 1635 [ C5    A   51  A]c   1.3955 - Calc  
Bond 103. Atoms 1633 [ C8    A   51  A] -> 1634 [ N7    A   51  A]c   1.2851 d Calc  
Bond 104. Atoms 1632 [ N9    A   51  A] -> 1641 [ C4    A   51  A]c   1.3777 - Calc  
Bond 105. Atoms 1632 [ N9    A   51  A] -> 1633 [ C8    A   51  A]c   1.3544 - Calc  
Bond 106. Atoms 1631 [ C1'   A   51  A] -> 1632 [ N9    A   51  A]cr  1.4715 - Calc  
Bond 107. Atoms 1629 [ C2'   A   51  A] -> 1631 [ C1'   A   51  A]c   1.5067 - Calc  
Bond 108. Atoms 1629 [ C2'   A   51  A] -> 1630 [ O2'   A   51  A]ce  1.4325 - Calc  
Bond 109. Atoms 1627 [ C3'   A   51  A] -> 1629 [ C2'   A   51  A]c   1.5203 - Calc  
Bond 110. Atoms 1627 [ C3'   A   51  A] -> 1628 [ O3'   A   51  A]ce  1.4296 - Calc  
Bond 111. Atoms 1626 [ O4'   A   51  A] -> 1631 [ C1'   A   51  A]c   1.4322 - Calc  
Bond 112. Atoms 1625 [ C4'   A   51  A] -> 1627 [ C3'   A   51  A]c   1.5261 - Calc  
Bond 113. Atoms 1625 [ C4'   A   51  A] -> 1626 [ O4'   A   51  A]c   1.4377 - Calc  
Bond 114. Atoms 1624 [ C5'   A   51  A] -> 1625 [ C4'   A   51  A]cr  1.5299 - Calc  
Bond 115. Atoms 1623 [ O5'   A   51  A] -> 1624 [ C5'   A   51  A]cr  1.4288 - Calc  
Bond 116. Atoms 1620 [ P     A   51  A] -> 1623 [ O5'   A   51  A]cr  1.6084 - Calc  
Bond 117. Atoms 1620 [ P     A   51  A] -> 1622 [ OP2   A   51  A]ce  1.4792 - Calc  
Bond 118. Atoms 1620 [ P     A   51  A] -> 1621 [ OP1   A   51  A]ce  1.4801 - Calc  
Bond 119. Atoms 1607 [ N3    A   50  A] -> 1608 [ C4    A   50  A]c   1.3454 - Calc  
Bond 120. Atoms 1606 [ C2    A   50  A] -> 1607 [ N3    A   50  A]c   1.3274 d Calc  
Bond 121. Atoms 1605 [ N1    A   50  A] -> 1606 [ C2    A   50  A]c   1.3342 - Calc  
Bond 122. Atoms 1603 [ C6    A   50  A] -> 1605 [ N1    A   50  A]c   1.3426 d Calc  
Bond 123. Atoms 1603 [ C6    A   50  A] -> 1604 [ N6    A   50  A]ce  1.3336 - Calc  
Bond 124. Atoms 1602 [ C5    A   50  A] -> 1608 [ C4    A   50  A]c   1.3772 d Calc  
Bond 125. Atoms 1602 [ C5    A   50  A] -> 1603 [ C6    A   50  A]c   1.3995 - Calc  
Bond 126. Atoms 1601 [ N7    A   50  A] -> 1602 [ C5    A   50  A]c   1.3957 - Calc  
Bond 127. Atoms 1600 [ C8    A   50  A] -> 1601 [ N7    A   50  A]c   1.2911 d Calc  
Bond 128. Atoms 1599 [ N9    A   50  A] -> 1608 [ C4    A   50  A]c   1.3781 - Calc  
Bond 129. Atoms 1599 [ N9    A   50  A] -> 1600 [ C8    A   50  A]c   1.3444 - Calc  
Bond 130. Atoms 1598 [ C1'   A   50  A] -> 1599 [ N9    A   50  A]cr  1.4688 - Calc  
Bond 131. Atoms 1596 [ C2'   A   50  A] -> 1598 [ C1'   A   50  A]c   1.5234 - Calc  
Bond 132. Atoms 1596 [ C2'   A   50  A] -> 1597 [ O2'   A   50  A]ce  1.4311 - Calc  
Bond 133. Atoms 1594 [ C3'   A   50  A] -> 1596 [ C2'   A   50  A]c   1.5123 - Calc  
Bond 134. Atoms 1594 [ C3'   A   50  A] -> 1595 [ O3'   A   50  A]ce  1.4315 - Calc  
Bond 135. Atoms 1593 [ O4'   A   50  A] -> 1598 [ C1'   A   50  A]c   1.4294 - Calc  
Bond 136. Atoms 1592 [ C4'   A   50  A] -> 1594 [ C3'   A   50  A]c   1.5226 - Calc  
Bond 137. Atoms 1592 [ C4'   A   50  A] -> 1593 [ O4'   A   50  A]c   1.4323 - Calc  
Bond 138. Atoms 1591 [ C5'   A   50  A] -> 1592 [ C4'   A   50  A]cr  1.5294 - Calc  
Bond 139. Atoms 1590 [ O5'   A   50  A] -> 1591 [ C5'   A   50  A]cr  1.4322 - Calc  
Bond 140. Atoms 1587 [ P     A   50  A] -> 1590 [ O5'   A   50  A]cr  1.6139 - Calc  
Bond 141. Atoms 1587 [ P     A   50  A] -> 1589 [ OP2   A   50  A]ce  1.4811 - Calc  
Bond 142. Atoms 1587 [ P     A   50  A] -> 1588 [ OP1   A   50  A]ce  1.4806 - Calc  
Bond 143. Atoms  644 [ C5    C   20  A] ->  645 [ C6    C   20  A]c   1.3471 d Calc  
Bond 144. Atoms  642 [ C4    C   20  A] ->  644 [ C5    C   20  A]c   1.4344 - Calc  
Bond 145. Atoms  642 [ C4    C   20  A] ->  643 [ N4    C   20  A]ce  1.3358 - Calc  
Bond 146. Atoms  641 [ N3    C   20  A] ->  642 [ C4    C   20  A]c   1.3393 d Calc  
Bond 147. Atoms  639 [ C2    C   20  A] ->  641 [ N3    C   20  A]c   1.3614 - Calc  
Bond 148. Atoms  639 [ C2    C   20  A] ->  640 [ O2    C   20  A]ce  1.2294 d Calc  
Bond 149. Atoms  638 [ N1    C   20  A] ->  645 [ C6    C   20  A]c   1.3645 - Calc  
Bond 150. Atoms  638 [ N1    C   20  A] ->  639 [ C2    C   20  A]c   1.3863 - Calc  
Bond 151. Atoms  637 [ C1'   C   20  A] ->  638 [ N1    C   20  A]cr  1.4769 - Calc  
Bond 152. Atoms  635 [ C2'   C   20  A] ->  637 [ C1'   C   20  A]c   1.5238 - Calc  
Bond 153. Atoms  635 [ C2'   C   20  A] ->  636 [ O2'   C   20  A]ce  1.4324 - Calc  
Bond 154. Atoms  633 [ C3'   C   20  A] ->  635 [ C2'   C   20  A]c   1.5191 - Calc  
Bond 155. Atoms  633 [ C3'   C   20  A] ->  634 [ O3'   C   20  A]ce  1.4318 - Calc  
Bond 156. Atoms  632 [ O4'   C   20  A] ->  637 [ C1'   C   20  A]c   1.4350 - Calc  
Bond 157. Atoms  631 [ C4'   C   20  A] ->  633 [ C3'   C   20  A]c   1.5214 - Calc  
Bond 158. Atoms  631 [ C4'   C   20  A] ->  632 [ O4'   C   20  A]c   1.4314 - Calc  
Bond 159. Atoms  630 [ C5'   C   20  A] ->  631 [ C4'   C   20  A]cr  1.5292 - Calc  
Bond 160. Atoms  629 [ O5'   C   20  A] ->  630 [ C5'   C   20  A]cr  1.4320 - Calc  
Bond 161. Atoms  626 [ P     C   20  A] ->  629 [ O5'   C   20  A]cr  1.6133 - Calc  
Bond 162. Atoms  626 [ P     C   20  A] ->  628 [ OP2   C   20  A]ce  1.4799 - Calc  
Bond 163. Atoms  626 [ P     C   20  A] ->  627 [ OP1   C   20  A]ce  1.4809 - Calc  
Bond 164. Atoms  614 [ C5    U   19  A] ->  615 [ C6    U   19  A]c   1.3544 - Calc  
Bond 165. Atoms  612 [ C4    U   19  A] ->  614 [ C5    U   19  A]c   1.4435 - Calc  
Bond 166. Atoms  612 [ C4    U   19  A] ->  613 [ O4    U   19  A]ce  1.2297 d Calc  
Bond 167. Atoms  611 [ N3    U   19  A] ->  612 [ C4    U   19  A]c   1.3837 - Calc  
Bond 168. Atoms  609 [ C2    U   19  A] ->  611 [ N3    U   19  A]c   1.3771 - Calc  
Bond 169. Atoms  609 [ C2    U   19  A] ->  610 [ O2    U   19  A]ce  1.2289 d Calc  
Bond 170. Atoms  608 [ N1    U   19  A] ->  615 [ C6    U   19  A]c   1.3624 - Calc  
Bond 171. Atoms  608 [ N1    U   19  A] ->  609 [ C2    U   19  A]c   1.3761 - Calc  
Bond 172. Atoms  607 [ C1'   U   19  A] ->  608 [ N1    U   19  A]cr  1.4696 - Calc  
Bond 173. Atoms  605 [ C2'   U   19  A] ->  607 [ C1'   U   19  A]c   1.5148 - Calc  
Bond 174. Atoms  605 [ C2'   U   19  A] ->  606 [ O2'   U   19  A]ce  1.4318 - Calc  
Bond 175. Atoms  603 [ C3'   U   19  A] ->  605 [ C2'   U   19  A]c   1.5166 - Calc  
Bond 176. Atoms  603 [ C3'   U   19  A] ->  604 [ O3'   U   19  A]ce  1.4294 - Calc  
Bond 177. Atoms  602 [ O4'   U   19  A] ->  607 [ C1'   U   19  A]c   1.4352 - Calc  
Bond 178. Atoms  601 [ C4'   U   19  A] ->  603 [ C3'   U   19  A]c   1.5276 - Calc  
Bond 179. Atoms  601 [ C4'   U   19  A] ->  602 [ O4'   U   19  A]c   1.4371 - Calc  
Bond 180. Atoms  600 [ C5'   U   19  A] ->  601 [ C4'   U   19  A]cr  1.5312 - Calc  
Bond 181. Atoms  599 [ O5'   U   19  A] ->  600 [ C5'   U   19  A]cr  1.4338 - Calc  
Bond 182. Atoms  596 [ P     U   19  A] ->  599 [ O5'   U   19  A]cr  1.6140 - Calc  
Bond 183. Atoms  596 [ P     U   19  A] ->  598 [ OP2   U   19  A]ce  1.4806 - Calc  
Bond 184. Atoms  596 [ P     U   19  A] ->  597 [ OP1   U   19  A]ce  1.4805 - Calc  
Bond 185. Atoms  305 [ C5    U    9  A] ->  306 [ C6    U    9  A]c   1.3524 - Calc  
Bond 186. Atoms  303 [ C4    U    9  A] ->  305 [ C5    U    9  A]c   1.4413 - Calc  
Bond 187. Atoms  303 [ C4    U    9  A] ->  304 [ O4    U    9  A]ce  1.2286 d Calc  
Bond 188. Atoms  302 [ N3    U    9  A] ->  303 [ C4    U    9  A]c   1.3815 - Calc  
Bond 189. Atoms  300 [ C2    U    9  A] ->  302 [ N3    U    9  A]c   1.3924 - Calc  
Bond 190. Atoms  300 [ C2    U    9  A] ->  301 [ O2    U    9  A]ce  1.2285 d Calc  
Bond 191. Atoms  299 [ N1    U    9  A] ->  306 [ C6    U    9  A]c   1.3720 - Calc  
Bond 192. Atoms  299 [ N1    U    9  A] ->  300 [ C2    U    9  A]c   1.3865 - Calc  
Bond 193. Atoms  298 [ C1'   U    9  A] ->  299 [ N1    U    9  A]cr  1.4879 - Calc  
Bond 194. Atoms  296 [ C2'   U    9  A] ->  298 [ C1'   U    9  A]c   1.5236 - Calc  
Bond 195. Atoms  296 [ C2'   U    9  A] ->  297 [ O2'   U    9  A]ce  1.4328 - Calc  
Bond 196. Atoms  294 [ C3'   U    9  A] ->  296 [ C2'   U    9  A]c   1.5179 - Calc  
Bond 197. Atoms  294 [ C3'   U    9  A] ->  295 [ O3'   U    9  A]ce  1.4309 - Calc  
Bond 198. Atoms  293 [ O4'   U    9  A] ->  298 [ C1'   U    9  A]c   1.4376 - Calc  
Bond 199. Atoms  292 [ C4'   U    9  A] ->  294 [ C3'   U    9  A]c   1.5224 - Calc  
Bond 200. Atoms  292 [ C4'   U    9  A] ->  293 [ O4'   U    9  A]c   1.4333 - Calc  
Bond 201. Atoms  291 [ C5'   U    9  A] ->  292 [ C4'   U    9  A]cr  1.5275 - Calc  
Bond 202. Atoms  290 [ O5'   U    9  A] ->  291 [ C5'   U    9  A]cr  1.4293 - Calc  
Bond 203. Atoms  287 [ P     U    9  A] ->  290 [ O5'   U    9  A]cr  1.6107 - Calc  
Bond 204. Atoms  287 [ P     U    9  A] ->  289 [ OP2   U    9  A]ce  1.4798 - Calc  
Bond 205. Atoms  287 [ P     U    9  A] ->  288 [ OP1   U    9  A]ce  1.4790 - Calc  
Bond 206. Atoms  274 [ C5    C    8  A] ->  275 [ C6    C    8  A]c   1.3451 d Calc  
Bond 207. Atoms  272 [ C4    C    8  A] ->  274 [ C5    C    8  A]c   1.4297 - Calc  
Bond 208. Atoms  272 [ C4    C    8  A] ->  273 [ N4    C    8  A]ce  1.3321 - Calc  
Bond 209. Atoms  271 [ N3    C    8  A] ->  272 [ C4    C    8  A]c   1.3397 d Calc  
Bond 210. Atoms  269 [ C2    C    8  A] ->  271 [ N3    C    8  A]c   1.3666 - Calc  
Bond 211. Atoms  269 [ C2    C    8  A] ->  270 [ O2    C    8  A]ce  1.2284 d Calc  
Bond 212. Atoms  268 [ N1    C    8  A] ->  275 [ C6    C    8  A]c   1.3531 - Calc  
Bond 213. Atoms  268 [ N1    C    8  A] ->  269 [ C2    C    8  A]c   1.3860 - Calc  
Bond 214. Atoms  267 [ C1'   C    8  A] ->  268 [ N1    C    8  A]cr  1.4756 - Calc  
Bond 215. Atoms  265 [ C2'   C    8  A] ->  267 [ C1'   C    8  A]c   1.5243 - Calc  
Bond 216. Atoms  265 [ C2'   C    8  A] ->  266 [ O2'   C    8  A]ce  1.4304 - Calc  
Bond 217. Atoms  263 [ C3'   C    8  A] ->  265 [ C2'   C    8  A]c   1.5178 - Calc  
Bond 218. Atoms  263 [ C3'   C    8  A] ->  264 [ O3'   C    8  A]ce  1.4298 - Calc  
Bond 219. Atoms  262 [ O4'   C    8  A] ->  267 [ C1'   C    8  A]c   1.4331 - Calc  
Bond 220. Atoms  261 [ C4'   C    8  A] ->  263 [ C3'   C    8  A]c   1.5313 - Calc  
Bond 221. Atoms  261 [ C4'   C    8  A] ->  262 [ O4'   C    8  A]c   1.4353 - Calc  
Bond 222. Atoms  260 [ C5'   C    8  A] ->  261 [ C4'   C    8  A]cr  1.5338 - Calc  
Bond 223. Atoms  259 [ O5'   C    8  A] ->  260 [ C5'   C    8  A]cr  1.4316 - Calc  
Bond 224. Atoms  256 [ P     C    8  A] ->  259 [ O5'   C    8  A]cr  1.6139 - Calc  
Bond 225. Atoms  256 [ P     C    8  A] ->  258 [ OP2   C    8  A]ce  1.4797 - Calc  
Bond 226. Atoms  256 [ P     C    8  A] ->  257 [ OP1   C    8  A]ce  1.4797 - Calc  
Bond 227. Atoms  243 [ N3    G    7  A] ->  244 [ C4    G    7  A]c   1.3527 - Calc  
Bond 228. Atoms  241 [ C2    G    7  A] ->  243 [ N3    G    7  A]c   1.3348 d Calc  
Bond 229. Atoms  241 [ C2    G    7  A] ->  242 [ N2    G    7  A]ce  1.3338 - Calc  
Bond 230. Atoms  240 [ N1    G    7  A] ->  241 [ C2    G    7  A]c   1.3778 - Calc  
Bond 231. Atoms  238 [ C6    G    7  A] ->  240 [ N1    G    7  A]c   1.3907 - Calc  
Bond 232. Atoms  238 [ C6    G    7  A] ->  239 [ O6    G    7  A]ce  1.2299 d Calc  
Bond 233. Atoms  237 [ C5    G    7  A] ->  244 [ C4    G    7  A]c   1.3854 d Calc  
Bond 234. Atoms  237 [ C5    G    7  A] ->  238 [ C6    G    7  A]c   1.4263 - Calc  
Bond 235. Atoms  236 [ N7    G    7  A] ->  237 [ C5    G    7  A]c   1.4027 - Calc  
Bond 236. Atoms  235 [ C8    G    7  A] ->  236 [ N7    G    7  A]c   1.2966 d Calc  
Bond 237. Atoms  234 [ N9    G    7  A] ->  244 [ C4    G    7  A]c   1.3759 - Calc  
Bond 238. Atoms  234 [ N9    G    7  A] ->  235 [ C8    G    7  A]c   1.3602 - Calc  
Bond 239. Atoms  233 [ C1'   G    7  A] ->  234 [ N9    G    7  A]cr  1.4741 - Calc  
Bond 240. Atoms  231 [ C2'   G    7  A] ->  233 [ C1'   G    7  A]c   1.5154 - Calc  
Bond 241. Atoms  231 [ C2'   G    7  A] ->  232 [ O2'   G    7  A]ce  1.4317 - Calc  
Bond 242. Atoms  229 [ C3'   G    7  A] ->  231 [ C2'   G    7  A]c   1.5175 - Calc  
Bond 243. Atoms  229 [ C3'   G    7  A] ->  230 [ O3'   G    7  A]ce  1.4304 - Calc  
Bond 244. Atoms  228 [ O4'   G    7  A] ->  233 [ C1'   G    7  A]c   1.4344 - Calc  
Bond 245. Atoms  227 [ C4'   G    7  A] ->  229 [ C3'   G    7  A]c   1.5197 - Calc  
Bond 246. Atoms  227 [ C4'   G    7  A] ->  228 [ O4'   G    7  A]c   1.4277 - Calc  
Bond 247. Atoms  226 [ C5'   G    7  A] ->  227 [ C4'   G    7  A]cr  1.5249 - Calc  
Bond 248. Atoms  225 [ O5'   G    7  A] ->  226 [ C5'   G    7  A]cr  1.4290 - Calc  
Bond 249. Atoms  222 [ P     G    7  A] ->  225 [ O5'   G    7  A]cr  1.6104 - Calc  
Bond 250. Atoms  222 [ P     G    7  A] ->  224 [ OP2   G    7  A]ce  1.4805 - Calc  
Bond 251. Atoms  222 [ P     G    7  A] ->  223 [ OP1   G    7  A]ce  1.4795 - Calc  
