# Supplementary material for: RPocket: an intuitive database of RNA pocket topology information with RNA-ligand data resources
Source: BMC Bioinformatics. 2021 Sep 8;22:428. doi: 10.1186/s12859-021-04349-4 (PMC8424408; doi:10.1186/s12859-021-04349-4)
Supplement: Supplementary file 6 — Additional file 6. Folder S2: Interaction info of RNA-ligand complexes. [file 12859_2021_4349_MOESM6_ESM.zip › 12859_2021_4349_MOESM6_ESM/2MIY/ligplot.sum]

ligplus

                                             Hydrogen bonds  Non-bonded
               Interacting residues          M-M   S-S   M-S  contacts
          ------------------------------     ---   ---   ---    -----  
Residues: [PRF  101  A] -> [  A   51  A]      0     0     0       28
Residues: [PRF  101  A] -> [  A   50  A]      0     0     0        8
Residues: [PRF  101  A] -> [  C   20  A]      0     0     0       20
Residues: [PRF  101  A] -> [  U   19  A]      0     1     0        4
Residues: [PRF  101  A] -> [  U    9  A]      0     1     0        1
Residues: [PRF  101  A] -> [  C    8  A]      0     1     0        9
Residues: [PRF  101  A] -> [  G    7  A]      0     0     0        7
