# Supplementary material for: RPocket: an intuitive database of RNA pocket topology information with RNA-ligand data resources
Source: BMC Bioinformatics. 2021 Sep 8;22:428. doi: 10.1186/s12859-021-04349-4 (PMC8424408; doi:10.1186/s12859-021-04349-4)
Supplement: Supplementary file 6 — Additional file 6. Folder S2: Interaction info of RNA-ligand complexes. [file 12859_2021_4349_MOESM6_ESM.zip › 12859_2021_4349_MOESM6_ESM/2TOB_TOA/ligplot.bonds]

Bond   0. Atoms  695 [ C6  2TB  101  A] ->  650 [ O5  TOA  100  A]n E 3.2460 - HBPLUS
Bond   1. Atoms  694 [ C5  2TB  101  A] ->  650 [ O5  TOA  100  A]n E 3.4574 - HBPLUS
Bond   2. Atoms  695 [ C6  2TB  101  A] ->  647 [ O2  TOA  100  A]n E 3.7715 - HBPLUS
Bond   3. Atoms  700 [ O6  2TB  101  A] ->  645 [ C5  TOA  100  A]n E 2.7798 - HBPLUS
Bond   4. Atoms  698 [ O5  2TB  101  A] ->  645 [ C5  TOA  100  A]n E 3.5472 - HBPLUS
Bond   5. Atoms  700 [ O6  2TB  101  A] ->  644 [ C4  TOA  100  A]n E 3.3970 - HBPLUS
Bond   6. Atoms  700 [ O6  2TB  101  A] ->  643 [ C3  TOA  100  A]n E 2.8517 - HBPLUS
Bond   7. Atoms  700 [ O6  2TB  101  A] ->  642 [ C2  TOA  100  A]n E 2.3795 - HBPLUS
Bond   8. Atoms  695 [ C6  2TB  101  A] ->  642 [ C2  TOA  100  A]n E 3.6341 - HBPLUS
Bond   9. Atoms  698 [ O5  2TB  101  A] ->  641 [ C1  TOA  100  A]n E 3.1382 - HBPLUS
Bond  10. Atoms  696 [ N1  2TB  101  A] ->  641 [ C1  TOA  100  A]n E 3.8782 - HBPLUS
Bond  11. Atoms  695 [ C6  2TB  101  A] ->  641 [ C1  TOA  100  A]n E 2.4375 - HBPLUS
Bond  12. Atoms  694 [ C5  2TB  101  A] ->  641 [ C1  TOA  100  A]n E 3.2663 - HBPLUS
Bond  13. Atoms  690 [ C1  2TB  101  A] ->  641 [ C1  TOA  100  A]n E 3.6458 - HBPLUS
Bond  14. Atoms  648 [ N3  TOA  100  A] ->  496 [ C5    U   19  A]n E 3.7238 - HBPLUS
Bond  15. Atoms  643 [ C3  TOA  100  A] ->  495 [ O4    U   19  A]n E 3.3255 - HBPLUS
Bond  16. Atoms  648 [ N3  TOA  100  A] ->  494 [ C4    U   19  A]n E 3.4063 - HBPLUS
Bond  17. Atoms  643 [ C3  TOA  100  A] ->  462 [ N6    A   18  A]n E 3.7812 - HBPLUS
Bond  18. Atoms  646 [ C6  TOA  100  A] ->  429 [ N6    A   17  A]n E 3.1628 - HBPLUS
Bond  19. Atoms  645 [ C5  TOA  100  A] ->  429 [ N6    A   17  A]n E 3.0977 - HBPLUS
Bond  20. Atoms  644 [ C4  TOA  100  A] ->  429 [ N6    A   17  A]n E 3.5871 - HBPLUS
Bond  21. Atoms  649 [ O4  TOA  100  A] ->  428 [ C6    A   17  A]n E 3.5559 - HBPLUS
Bond  22. Atoms  649 [ O4  TOA  100  A] ->  427 [ C5    A   17  A]n E 3.8850 - HBPLUS
Bond  23. Atoms  651 [ O6  TOA  100  A] ->  400 [ C5    U   16  A]n E 3.3593 - HBPLUS
Bond  24. Atoms  646 [ C6  TOA  100  A] ->  400 [ C5    U   16  A]n E 3.7526 - HBPLUS
Bond  25. Atoms  646 [ C6  TOA  100  A] ->  399 [ O4    U   16  A]n E 3.3752 - HBPLUS
Bond  26. Atoms  651 [ O6  TOA  100  A] ->  398 [ C4    U   16  A]n E 3.4227 - HBPLUS
Bond  27. Atoms  646 [ C6  TOA  100  A] ->  398 [ C4    U   16  A]n E 3.7809 - HBPLUS
Bond  28. Atoms  646 [ C6  TOA  100  A] ->  370 [ C4    G   15  A]n E 3.4269 - HBPLUS
Bond  29. Atoms  644 [ C4  TOA  100  A] ->  370 [ C4    G   15  A]n E 3.8536 - HBPLUS
Bond  30. Atoms  646 [ C6  TOA  100  A] ->  369 [ N3    G   15  A]n E 3.4955 - HBPLUS
Bond  31. Atoms  650 [ O5  TOA  100  A] ->  367 [ C2    G   15  A]n E 3.2931 - HBPLUS
Bond  32. Atoms  642 [ C2  TOA  100  A] ->  366 [ N1    G   15  A]n E 3.5607 - HBPLUS
Bond  33. Atoms  641 [ C1  TOA  100  A] ->  366 [ N1    G   15  A]n E 3.8901 - HBPLUS
Bond  34. Atoms  644 [ C4  TOA  100  A] ->  365 [ O6    G   15  A]n E 3.8991 - HBPLUS
Bond  35. Atoms  643 [ C3  TOA  100  A] ->  365 [ O6    G   15  A]n E 3.8629 - HBPLUS
Bond  36. Atoms  642 [ C2  TOA  100  A] ->  365 [ O6    G   15  A]n E 3.6836 - HBPLUS
Bond  37. Atoms  644 [ C4  TOA  100  A] ->  364 [ C6    G   15  A]n E 3.5677 - HBPLUS
Bond  38. Atoms  642 [ C2  TOA  100  A] ->  364 [ C6    G   15  A]n E 3.6950 - HBPLUS
Bond  39. Atoms  644 [ C4  TOA  100  A] ->  363 [ C5    G   15  A]n E 3.4801 - HBPLUS
Bond  40. Atoms  644 [ C4  TOA  100  A] ->  362 [ N7    G   15  A]n E 3.8418 - HBPLUS
Bond  41. Atoms  646 [ C6  TOA  100  A] ->  360 [ N9    G   15  A]n E 3.5963 - HBPLUS
Bond  42. Atoms  646 [ C6  TOA  100  A] ->  354 [ O4'   G   15  A]n E 3.0987 - HBPLUS
Bond  43. Atoms  651 [ O6  TOA  100  A] ->  353 [ C4'   G   15  A]n E 3.8497 - HBPLUS
Bond  44. Atoms  651 [ O6  TOA  100  A] ->  352 [ C5'   G   15  A]n E 3.6655 - HBPLUS
Bond  45. Atoms  646 [ C6  TOA  100  A] ->  351 [ O5'   G   15  A]n E 3.7456 - HBPLUS
Bond  46. Atoms  647 [ O2  TOA  100  A] ->  136 [ C8    G    8  A]n E 3.5353 - HBPLUS
Bond  47. Atoms  647 [ O2  TOA  100  A] ->  112 [ C6    U    7  A]n E 3.5649 - HBPLUS
Bond  48. Atoms  647 [ O2  TOA  100  A] ->  111 [ C5    U    7  A]n E 3.3779 - HBPLUS
Bond  49. Atoms  642 [ C2  TOA  100  A] ->  111 [ C5    U    7  A]n E 3.6349 - HBPLUS
Bond  50. Atoms  643 [ C3  TOA  100  A] ->  110 [ O4    U    7  A]n E 3.5519 - HBPLUS
Bond  51. Atoms  642 [ C2  TOA  100  A] ->  110 [ O4    U    7  A]n E 3.6601 - HBPLUS
Bond  52. Atoms  648 [ N3  TOA  100  A] ->  109 [ C4    U    7  A]n E 3.1693 - HBPLUS
Bond  53. Atoms  647 [ O2  TOA  100  A] ->  109 [ C4    U    7  A]n E 3.1088 - HBPLUS
Bond  54. Atoms  643 [ C3  TOA  100  A] ->  109 [ C4    U    7  A]n E 3.8487 - HBPLUS
Bond  55. Atoms  642 [ C2  TOA  100  A] ->  109 [ C4    U    7  A]n E 3.4894 - HBPLUS
Bond  56. Atoms  647 [ O2  TOA  100  A] ->  106 [ C2    U    7  A]n E 3.2903 - HBPLUS
Bond  57. Atoms  647 [ O2  TOA  100  A] ->  100 [ C3'   U    7  A]n E 3.8789 - HBPLUS
Bond  58. Atoms  651 [ O6  TOA  100  A] ->  698 [ O5  2TB  101  A]H E 3.1293 - HBPLUS
Bond  59. Atoms  671 [ N2  TOC  102  A] ->  651 [ O6  TOA  100  A]H E 3.0910 - HBPLUS
Bond  60. Atoms  647 [ O2  TOA  100  A] ->  700 [ O6  2TB  101  A]H E 2.7882 - HBPLUS
Bond  61. Atoms  648 [ N3  TOA  100  A] ->  495 [ O4    U   19  A]H E 2.5303 - HBPLUS
Bond  62. Atoms  462 [ N6    A   18  A] ->  649 [ O4  TOA  100  A]H E 3.0789 - HBPLUS
Bond  63. Atoms  429 [ N6    A   17  A] ->  649 [ O4  TOA  100  A]H E 2.9413 - HBPLUS
Bond  64. Atoms  651 [ O6  TOA  100  A] ->  399 [ O4    U   16  A]H E 2.8625 - HBPLUS
Bond  65. Atoms  651 [ O6  TOA  100  A] ->  354 [ O4'   G   15  A]H E 3.2061 - HBPLUS
Bond  66. Atoms  651 [ O6  TOA  100  A] ->  351 [ O5'   G   15  A]H E 2.7685 - HBPLUS
Bond  67. Atoms  651 [ O6  TOA  100  A] ->  350 [ OP2   G   15  A]H E 3.0055 - HBPLUS
Bond  68. Atoms  648 [ N3  TOA  100  A] ->  110 [ O4    U    7  A]H E 2.5218 - HBPLUS
Bond  69. Atoms  695 [ C6  2TB  101  A] ->  700 [ O6  2TB  101  A]cr  1.4428 - Calc  
Bond  70. Atoms  694 [ C5  2TB  101  A] ->  698 [ O5  2TB  101  A]ce  1.4220 - Calc  
Bond  71. Atoms  694 [ C5  2TB  101  A] ->  695 [ C6  2TB  101  A]c   1.5388 - Calc  
Bond  72. Atoms  693 [ C4  2TB  101  A] ->  699 [ O4  2TB  101  A]ce  1.4393 - Calc  
Bond  73. Atoms  693 [ C4  2TB  101  A] ->  694 [ C5  2TB  101  A]c   1.5308 - Calc  
Bond  74. Atoms  692 [ C3  2TB  101  A] ->  697 [ N3  2TB  101  A]ce  1.4994 - Calc  
Bond  75. Atoms  692 [ C3  2TB  101  A] ->  693 [ C4  2TB  101  A]c   1.5225 - Calc  
Bond  76. Atoms  691 [ C2  2TB  101  A] ->  692 [ C3  2TB  101  A]c   1.5262 - Calc  
Bond  77. Atoms  690 [ C1  2TB  101  A] ->  696 [ N1  2TB  101  A]ce  1.5018 - Calc  
Bond  78. Atoms  690 [ C1  2TB  101  A] ->  695 [ C6  2TB  101  A]c   1.5369 - Calc  
Bond  79. Atoms  690 [ C1  2TB  101  A] ->  691 [ C2  2TB  101  A]c   1.5346 - Calc  
Bond  80. Atoms  670 [ C6  TOC  102  A] ->  672 [ N6  TOC  102  A]ce  1.5043 - Calc  
Bond  81. Atoms  669 [ C5  TOC  102  A] ->  674 [ O5  TOC  102  A]c   1.4377 - Calc  
Bond  82. Atoms  669 [ C5  TOC  102  A] ->  670 [ C6  TOC  102  A]cr  1.5179 - Calc  
Bond  83. Atoms  668 [ C4  TOC  102  A] ->  673 [ O4  TOC  102  A]ce  1.4206 - Calc  
Bond  84. Atoms  668 [ C4  TOC  102  A] ->  669 [ C5  TOC  102  A]c   1.5188 - Calc  
Bond  85. Atoms  667 [ C3  TOC  102  A] ->  668 [ C4  TOC  102  A]c   1.5202 - Calc  
Bond  86. Atoms  666 [ C2  TOC  102  A] ->  671 [ N2  TOC  102  A]ce  1.4979 - Calc  
Bond  87. Atoms  666 [ C2  TOC  102  A] ->  667 [ C3  TOC  102  A]c   1.5289 - Calc  
Bond  88. Atoms  665 [ C1  TOC  102  A] ->  674 [ O5  TOC  102  A]c   1.4236 - Calc  
Bond  89. Atoms  665 [ C1  TOC  102  A] ->  666 [ C2  TOC  102  A]c   1.5323 - Calc  
Bond  90. Atoms  641 [ C1  TOA  100  A] ->  700 [ O6  2TB  101  A]c E 1.4020 - Calc  
Bond  91. Atoms  496 [ C5    U   19  A] ->  497 [ C6    U   19  A]c   1.3544 - Calc  
Bond  92. Atoms  494 [ C4    U   19  A] ->  496 [ C5    U   19  A]c   1.4422 - Calc  
Bond  93. Atoms  494 [ C4    U   19  A] ->  495 [ O4    U   19  A]ce  1.2303 d Calc  
Bond  94. Atoms  493 [ N3    U   19  A] ->  494 [ C4    U   19  A]c   1.3763 - Calc  
Bond  95. Atoms  491 [ C2    U   19  A] ->  493 [ N3    U   19  A]c   1.3753 - Calc  
Bond  96. Atoms  491 [ C2    U   19  A] ->  492 [ O2    U   19  A]ce  1.2265 d Calc  
Bond  97. Atoms  490 [ N1    U   19  A] ->  497 [ C6    U   19  A]c   1.3670 - Calc  
Bond  98. Atoms  490 [ N1    U   19  A] ->  491 [ C2    U   19  A]c   1.3823 - Calc  
Bond  99. Atoms  489 [ C1'   U   19  A] ->  490 [ N1    U   19  A]cr  1.4780 - Calc  
Bond 100. Atoms  487 [ C2'   U   19  A] ->  489 [ C1'   U   19  A]c   1.5260 - Calc  
Bond 101. Atoms  487 [ C2'   U   19  A] ->  488 [ O2'   U   19  A]ce  1.4313 - Calc  
Bond 102. Atoms  485 [ C3'   U   19  A] ->  487 [ C2'   U   19  A]c   1.5200 - Calc  
Bond 103. Atoms  485 [ C3'   U   19  A] ->  486 [ O3'   U   19  A]ce  1.4357 - Calc  
Bond 104. Atoms  484 [ O4'   U   19  A] ->  489 [ C1'   U   19  A]c   1.4396 - Calc  
Bond 105. Atoms  483 [ C4'   U   19  A] ->  485 [ C3'   U   19  A]c   1.5217 - Calc  
Bond 106. Atoms  483 [ C4'   U   19  A] ->  484 [ O4'   U   19  A]c   1.4347 - Calc  
Bond 107. Atoms  482 [ C5'   U   19  A] ->  483 [ C4'   U   19  A]cr  1.5303 - Calc  
Bond 108. Atoms  481 [ O5'   U   19  A] ->  482 [ C5'   U   19  A]cr  1.4343 - Calc  
Bond 109. Atoms  478 [ P     U   19  A] ->  481 [ O5'   U   19  A]cr  1.6141 - Calc  
Bond 110. Atoms  478 [ P     U   19  A] ->  480 [ OP2   U   19  A]ce  1.4805 - Calc  
Bond 111. Atoms  478 [ P     U   19  A] ->  479 [ OP1   U   19  A]ce  1.4819 - Calc  
Bond 112. Atoms  465 [ N3    A   18  A] ->  466 [ C4    A   18  A]c   1.3501 - Calc  
Bond 113. Atoms  464 [ C2    A   18  A] ->  465 [ N3    A   18  A]c   1.3242 d Calc  
Bond 114. Atoms  463 [ N1    A   18  A] ->  464 [ C2    A   18  A]c   1.3278 - Calc  
Bond 115. Atoms  461 [ C6    A   18  A] ->  463 [ N1    A   18  A]c   1.3409 d Calc  
Bond 116. Atoms  461 [ C6    A   18  A] ->  462 [ N6    A   18  A]ce  1.3260 - Calc  
Bond 117. Atoms  460 [ C5    A   18  A] ->  466 [ C4    A   18  A]c   1.3630 d Calc  
Bond 118. Atoms  460 [ C5    A   18  A] ->  461 [ C6    A   18  A]c   1.3969 - Calc  
Bond 119. Atoms  459 [ N7    A   18  A] ->  460 [ C5    A   18  A]c   1.3878 - Calc  
Bond 120. Atoms  458 [ C8    A   18  A] ->  459 [ N7    A   18  A]c   1.3008 d Calc  
Bond 121. Atoms  457 [ N9    A   18  A] ->  466 [ C4    A   18  A]c   1.3726 - Calc  
Bond 122. Atoms  457 [ N9    A   18  A] ->  458 [ C8    A   18  A]c   1.3709 - Calc  
Bond 123. Atoms  456 [ C1'   A   18  A] ->  457 [ N9    A   18  A]cr  1.4745 - Calc  
Bond 124. Atoms  454 [ C2'   A   18  A] ->  456 [ C1'   A   18  A]c   1.5255 - Calc  
Bond 125. Atoms  454 [ C2'   A   18  A] ->  455 [ O2'   A   18  A]ce  1.4312 - Calc  
Bond 126. Atoms  452 [ C3'   A   18  A] ->  454 [ C2'   A   18  A]c   1.5174 - Calc  
Bond 127. Atoms  452 [ C3'   A   18  A] ->  453 [ O3'   A   18  A]ce  1.4344 - Calc  
Bond 128. Atoms  451 [ O4'   A   18  A] ->  456 [ C1'   A   18  A]c   1.4354 - Calc  
Bond 129. Atoms  450 [ C4'   A   18  A] ->  452 [ C3'   A   18  A]c   1.5223 - Calc  
Bond 130. Atoms  450 [ C4'   A   18  A] ->  451 [ O4'   A   18  A]c   1.4308 - Calc  
Bond 131. Atoms  449 [ C5'   A   18  A] ->  450 [ C4'   A   18  A]cr  1.5285 - Calc  
Bond 132. Atoms  448 [ O5'   A   18  A] ->  449 [ C5'   A   18  A]cr  1.4374 - Calc  
Bond 133. Atoms  445 [ P     A   18  A] ->  448 [ O5'   A   18  A]cr  1.6151 - Calc  
Bond 134. Atoms  445 [ P     A   18  A] ->  447 [ OP2   A   18  A]ce  1.4804 - Calc  
Bond 135. Atoms  445 [ P     A   18  A] ->  446 [ OP1   A   18  A]ce  1.4807 - Calc  
Bond 136. Atoms  432 [ N3    A   17  A] ->  433 [ C4    A   17  A]c   1.3494 - Calc  
Bond 137. Atoms  431 [ C2    A   17  A] ->  432 [ N3    A   17  A]c   1.3232 d Calc  
Bond 138. Atoms  430 [ N1    A   17  A] ->  431 [ C2    A   17  A]c   1.3274 - Calc  
Bond 139. Atoms  428 [ C6    A   17  A] ->  430 [ N1    A   17  A]c   1.3399 d Calc  
Bond 140. Atoms  428 [ C6    A   17  A] ->  429 [ N6    A   17  A]ce  1.3292 - Calc  
Bond 141. Atoms  427 [ C5    A   17  A] ->  433 [ C4    A   17  A]c   1.3650 d Calc  
Bond 142. Atoms  427 [ C5    A   17  A] ->  428 [ C6    A   17  A]c   1.4070 - Calc  
Bond 143. Atoms  426 [ N7    A   17  A] ->  427 [ C5    A   17  A]c   1.3930 - Calc  
Bond 144. Atoms  425 [ C8    A   17  A] ->  426 [ N7    A   17  A]c   1.3084 d Calc  
Bond 145. Atoms  424 [ N9    A   17  A] ->  433 [ C4    A   17  A]c   1.3756 - Calc  
Bond 146. Atoms  424 [ N9    A   17  A] ->  425 [ C8    A   17  A]c   1.3786 - Calc  
Bond 147. Atoms  423 [ C1'   A   17  A] ->  424 [ N9    A   17  A]cr  1.4852 - Calc  
Bond 148. Atoms  421 [ C2'   A   17  A] ->  423 [ C1'   A   17  A]c   1.5382 - Calc  
Bond 149. Atoms  421 [ C2'   A   17  A] ->  422 [ O2'   A   17  A]ce  1.4310 - Calc  
Bond 150. Atoms  419 [ C3'   A   17  A] ->  421 [ C2'   A   17  A]c   1.5293 - Calc  
Bond 151. Atoms  419 [ C3'   A   17  A] ->  420 [ O3'   A   17  A]ce  1.4371 - Calc  
Bond 152. Atoms  418 [ O4'   A   17  A] ->  423 [ C1'   A   17  A]c   1.4389 - Calc  
Bond 153. Atoms  417 [ C4'   A   17  A] ->  419 [ C3'   A   17  A]c   1.5095 - Calc  
Bond 154. Atoms  417 [ C4'   A   17  A] ->  418 [ O4'   A   17  A]c   1.4276 - Calc  
Bond 155. Atoms  416 [ C5'   A   17  A] ->  417 [ C4'   A   17  A]cr  1.5302 - Calc  
Bond 156. Atoms  415 [ O5'   A   17  A] ->  416 [ C5'   A   17  A]cr  1.4302 - Calc  
Bond 157. Atoms  412 [ P     A   17  A] ->  415 [ O5'   A   17  A]cr  1.6111 - Calc  
Bond 158. Atoms  412 [ P     A   17  A] ->  414 [ OP2   A   17  A]ce  1.4813 - Calc  
Bond 159. Atoms  412 [ P     A   17  A] ->  413 [ OP1   A   17  A]ce  1.4807 - Calc  
Bond 160. Atoms  400 [ C5    U   16  A] ->  401 [ C6    U   16  A]c   1.3557 - Calc  
Bond 161. Atoms  398 [ C4    U   16  A] ->  400 [ C5    U   16  A]c   1.4451 - Calc  
Bond 162. Atoms  398 [ C4    U   16  A] ->  399 [ O4    U   16  A]ce  1.2306 d Calc  
Bond 163. Atoms  397 [ N3    U   16  A] ->  398 [ C4    U   16  A]c   1.3793 - Calc  
Bond 164. Atoms  395 [ C2    U   16  A] ->  397 [ N3    U   16  A]c   1.3768 - Calc  
Bond 165. Atoms  395 [ C2    U   16  A] ->  396 [ O2    U   16  A]ce  1.2242 d Calc  
Bond 166. Atoms  394 [ N1    U   16  A] ->  401 [ C6    U   16  A]c   1.3617 - Calc  
Bond 167. Atoms  394 [ N1    U   16  A] ->  395 [ C2    U   16  A]c   1.3845 - Calc  
Bond 168. Atoms  393 [ C1'   U   16  A] ->  394 [ N1    U   16  A]cr  1.4744 - Calc  
Bond 169. Atoms  391 [ C2'   U   16  A] ->  393 [ C1'   U   16  A]c   1.5220 - Calc  
Bond 170. Atoms  391 [ C2'   U   16  A] ->  392 [ O2'   U   16  A]ce  1.4310 - Calc  
Bond 171. Atoms  389 [ C3'   U   16  A] ->  391 [ C2'   U   16  A]c   1.5205 - Calc  
Bond 172. Atoms  389 [ C3'   U   16  A] ->  390 [ O3'   U   16  A]ce  1.4381 - Calc  
Bond 173. Atoms  388 [ O4'   U   16  A] ->  393 [ C1'   U   16  A]c   1.4475 - Calc  
Bond 174. Atoms  387 [ C4'   U   16  A] ->  389 [ C3'   U   16  A]c   1.5198 - Calc  
Bond 175. Atoms  387 [ C4'   U   16  A] ->  388 [ O4'   U   16  A]c   1.4376 - Calc  
Bond 176. Atoms  386 [ C5'   U   16  A] ->  387 [ C4'   U   16  A]cr  1.5217 - Calc  
Bond 177. Atoms  385 [ O5'   U   16  A] ->  386 [ C5'   U   16  A]cr  1.4376 - Calc  
Bond 178. Atoms  382 [ P     U   16  A] ->  385 [ O5'   U   16  A]cr  1.6089 - Calc  
Bond 179. Atoms  382 [ P     U   16  A] ->  384 [ OP2   U   16  A]ce  1.4790 - Calc  
Bond 180. Atoms  382 [ P     U   16  A] ->  383 [ OP1   U   16  A]ce  1.4772 - Calc  
Bond 181. Atoms  369 [ N3    G   15  A] ->  370 [ C4    G   15  A]c   1.3556 - Calc  
Bond 182. Atoms  367 [ C2    G   15  A] ->  369 [ N3    G   15  A]c   1.3295 d Calc  
Bond 183. Atoms  367 [ C2    G   15  A] ->  368 [ N2    G   15  A]ce  1.3225 - Calc  
Bond 184. Atoms  366 [ N1    G   15  A] ->  367 [ C2    G   15  A]c   1.3706 - Calc  
Bond 185. Atoms  364 [ C6    G   15  A] ->  366 [ N1    G   15  A]c   1.3809 - Calc  
Bond 186. Atoms  364 [ C6    G   15  A] ->  365 [ O6    G   15  A]ce  1.2254 d Calc  
Bond 187. Atoms  363 [ C5    G   15  A] ->  370 [ C4    G   15  A]c   1.3711 d Calc  
Bond 188. Atoms  363 [ C5    G   15  A] ->  364 [ C6    G   15  A]c   1.4222 - Calc  
Bond 189. Atoms  362 [ N7    G   15  A] ->  363 [ C5    G   15  A]c   1.3916 - Calc  
Bond 190. Atoms  361 [ C8    G   15  A] ->  362 [ N7    G   15  A]c   1.3054 d Calc  
Bond 191. Atoms  360 [ N9    G   15  A] ->  370 [ C4    G   15  A]c   1.3725 - Calc  
Bond 192. Atoms  360 [ N9    G   15  A] ->  361 [ C8    G   15  A]c   1.3701 - Calc  
Bond 193. Atoms  359 [ C1'   G   15  A] ->  360 [ N9    G   15  A]cr  1.4756 - Calc  
Bond 194. Atoms  357 [ C2'   G   15  A] ->  359 [ C1'   G   15  A]c   1.5212 - Calc  
Bond 195. Atoms  357 [ C2'   G   15  A] ->  358 [ O2'   G   15  A]ce  1.4299 - Calc  
Bond 196. Atoms  355 [ C3'   G   15  A] ->  357 [ C2'   G   15  A]c   1.5221 - Calc  
Bond 197. Atoms  355 [ C3'   G   15  A] ->  356 [ O3'   G   15  A]ce  1.4327 - Calc  
Bond 198. Atoms  354 [ O4'   G   15  A] ->  359 [ C1'   G   15  A]c   1.4387 - Calc  
Bond 199. Atoms  353 [ C4'   G   15  A] ->  355 [ C3'   G   15  A]c   1.5244 - Calc  
Bond 200. Atoms  353 [ C4'   G   15  A] ->  354 [ O4'   G   15  A]c   1.4405 - Calc  
Bond 201. Atoms  352 [ C5'   G   15  A] ->  353 [ C4'   G   15  A]cr  1.5242 - Calc  
Bond 202. Atoms  351 [ O5'   G   15  A] ->  352 [ C5'   G   15  A]cr  1.4345 - Calc  
Bond 203. Atoms  348 [ P     G   15  A] ->  351 [ O5'   G   15  A]cr  1.6143 - Calc  
Bond 204. Atoms  348 [ P     G   15  A] ->  350 [ OP2   G   15  A]ce  1.4839 - Calc  
Bond 205. Atoms  348 [ P     G   15  A] ->  349 [ OP1   G   15  A]ce  1.4789 - Calc  
Bond 206. Atoms  144 [ N3    G    8  A] ->  145 [ C4    G    8  A]c   1.3545 - Calc  
Bond 207. Atoms  142 [ C2    G    8  A] ->  144 [ N3    G    8  A]c   1.3317 d Calc  
Bond 208. Atoms  142 [ C2    G    8  A] ->  143 [ N2    G    8  A]ce  1.3244 - Calc  
Bond 209. Atoms  141 [ N1    G    8  A] ->  142 [ C2    G    8  A]c   1.3709 - Calc  
Bond 210. Atoms  139 [ C6    G    8  A] ->  141 [ N1    G    8  A]c   1.3804 - Calc  
Bond 211. Atoms  139 [ C6    G    8  A] ->  140 [ O6    G    8  A]ce  1.2240 d Calc  
Bond 212. Atoms  138 [ C5    G    8  A] ->  145 [ C4    G    8  A]c   1.3717 d Calc  
Bond 213. Atoms  138 [ C5    G    8  A] ->  139 [ C6    G    8  A]c   1.4212 - Calc  
Bond 214. Atoms  137 [ N7    G    8  A] ->  138 [ C5    G    8  A]c   1.3911 - Calc  
Bond 215. Atoms  136 [ C8    G    8  A] ->  137 [ N7    G    8  A]c   1.3025 d Calc  
Bond 216. Atoms  135 [ N9    G    8  A] ->  145 [ C4    G    8  A]c   1.3749 - Calc  
Bond 217. Atoms  135 [ N9    G    8  A] ->  136 [ C8    G    8  A]c   1.3703 - Calc  
Bond 218. Atoms  134 [ C1'   G    8  A] ->  135 [ N9    G    8  A]cr  1.4780 - Calc  
Bond 219. Atoms  132 [ C2'   G    8  A] ->  134 [ C1'   G    8  A]c   1.5468 - Calc  
Bond 220. Atoms  132 [ C2'   G    8  A] ->  133 [ O2'   G    8  A]ce  1.4293 - Calc  
Bond 221. Atoms  130 [ C3'   G    8  A] ->  132 [ C2'   G    8  A]c   1.5303 - Calc  
Bond 222. Atoms  130 [ C3'   G    8  A] ->  131 [ O3'   G    8  A]ce  1.4344 - Calc  
Bond 223. Atoms  129 [ O4'   G    8  A] ->  134 [ C1'   G    8  A]c   1.4389 - Calc  
Bond 224. Atoms  128 [ C4'   G    8  A] ->  130 [ C3'   G    8  A]c   1.5122 - Calc  
Bond 225. Atoms  128 [ C4'   G    8  A] ->  129 [ O4'   G    8  A]c   1.4211 - Calc  
Bond 226. Atoms  127 [ C5'   G    8  A] ->  128 [ C4'   G    8  A]cr  1.5252 - Calc  
Bond 227. Atoms  126 [ O5'   G    8  A] ->  127 [ C5'   G    8  A]cr  1.4340 - Calc  
Bond 228. Atoms  123 [ P     G    8  A] ->  126 [ O5'   G    8  A]cr  1.6095 - Calc  
Bond 229. Atoms  123 [ P     G    8  A] ->  125 [ OP2   G    8  A]ce  1.4856 - Calc  
Bond 230. Atoms  123 [ P     G    8  A] ->  124 [ OP1   G    8  A]ce  1.4775 - Calc  
Bond 231. Atoms  111 [ C5    U    7  A] ->  112 [ C6    U    7  A]c   1.3523 - Calc  
Bond 232. Atoms  109 [ C4    U    7  A] ->  111 [ C5    U    7  A]c   1.4426 - Calc  
Bond 233. Atoms  109 [ C4    U    7  A] ->  110 [ O4    U    7  A]ce  1.2267 d Calc  
Bond 234. Atoms  108 [ N3    U    7  A] ->  109 [ C4    U    7  A]c   1.3765 - Calc  
Bond 235. Atoms  106 [ C2    U    7  A] ->  108 [ N3    U    7  A]c   1.3744 - Calc  
Bond 236. Atoms  106 [ C2    U    7  A] ->  107 [ O2    U    7  A]ce  1.2289 d Calc  
Bond 237. Atoms  105 [ N1    U    7  A] ->  112 [ C6    U    7  A]c   1.3713 - Calc  
Bond 238. Atoms  105 [ N1    U    7  A] ->  106 [ C2    U    7  A]c   1.3823 - Calc  
Bond 239. Atoms  104 [ C1'   U    7  A] ->  105 [ N1    U    7  A]cr  1.4789 - Calc  
Bond 240. Atoms  102 [ C2'   U    7  A] ->  104 [ C1'   U    7  A]c   1.5200 - Calc  
Bond 241. Atoms  102 [ C2'   U    7  A] ->  103 [ O2'   U    7  A]ce  1.4292 - Calc  
Bond 242. Atoms  100 [ C3'   U    7  A] ->  102 [ C2'   U    7  A]c   1.5180 - Calc  
Bond 243. Atoms  100 [ C3'   U    7  A] ->  101 [ O3'   U    7  A]ce  1.4322 - Calc  
Bond 244. Atoms   99 [ O4'   U    7  A] ->  104 [ C1'   U    7  A]c   1.4321 - Calc  
Bond 245. Atoms   98 [ C4'   U    7  A] ->  100 [ C3'   U    7  A]c   1.5283 - Calc  
Bond 246. Atoms   98 [ C4'   U    7  A] ->   99 [ O4'   U    7  A]c   1.4398 - Calc  
Bond 247. Atoms   97 [ C5'   U    7  A] ->   98 [ C4'   U    7  A]cr  1.5287 - Calc  
Bond 248. Atoms   96 [ O5'   U    7  A] ->   97 [ C5'   U    7  A]cr  1.4345 - Calc  
Bond 249. Atoms   93 [ P     U    7  A] ->   96 [ O5'   U    7  A]cr  1.6176 - Calc  
Bond 250. Atoms   93 [ P     U    7  A] ->   95 [ OP2   U    7  A]ce  1.4796 - Calc  
Bond 251. Atoms   93 [ P     U    7  A] ->   94 [ OP1   U    7  A]ce  1.4799 - Calc  
Bond 252. Atoms  646 [ C6  TOA  100  A] ->  651 [ O6  TOA  100  A]ce  1.4240 - CONECT
Bond 253. Atoms  645 [ C5  TOA  100  A] ->  650 [ O5  TOA  100  A]c   1.4416 - CONECT
Bond 254. Atoms  645 [ C5  TOA  100  A] ->  646 [ C6  TOA  100  A]cr  1.5199 - CONECT
Bond 255. Atoms  644 [ C4  TOA  100  A] ->  649 [ O4  TOA  100  A]ce  1.4221 - CONECT
Bond 256. Atoms  644 [ C4  TOA  100  A] ->  645 [ C5  TOA  100  A]c   1.5326 - CONECT
Bond 257. Atoms  643 [ C3  TOA  100  A] ->  648 [ N3  TOA  100  A]ce  1.4973 - CONECT
Bond 258. Atoms  643 [ C3  TOA  100  A] ->  644 [ C4  TOA  100  A]c   1.5345 - CONECT
Bond 259. Atoms  642 [ C2  TOA  100  A] ->  647 [ O2  TOA  100  A]ce  1.4251 - CONECT
Bond 260. Atoms  642 [ C2  TOA  100  A] ->  643 [ C3  TOA  100  A]c   1.5289 - CONECT
Bond 261. Atoms  641 [ C1  TOA  100  A] ->  650 [ O5  TOA  100  A]c   1.4151 - CONECT
Bond 262. Atoms  641 [ C1  TOA  100  A] ->  642 [ C2  TOA  100  A]c   1.5254 - CONECT
