# Supplementary material for: RPocket: an intuitive database of RNA pocket topology information with RNA-ligand data resources
Source: BMC Bioinformatics. 2021 Sep 8;22:428. doi: 10.1186/s12859-021-04349-4 (PMC8424408; doi:10.1186/s12859-021-04349-4)
Supplement: Supplementary file 6 — Additional file 6. Folder S2: Interaction info of RNA-ligand complexes. [file 12859_2021_4349_MOESM6_ESM.zip › 12859_2021_4349_MOESM6_ESM/2TOB_TOC_2TB/ligplot.bonds]

Bond   0. Atoms  695 [ C6  2TB  101  A] ->  650 [ O5  TOA  100  A]n E 3.2460 - HBPLUS
Bond   1. Atoms  694 [ C5  2TB  101  A] ->  650 [ O5  TOA  100  A]n E 3.4574 - HBPLUS
Bond   2. Atoms  695 [ C6  2TB  101  A] ->  647 [ O2  TOA  100  A]n E 3.7715 - HBPLUS
Bond   3. Atoms  700 [ O6  2TB  101  A] ->  645 [ C5  TOA  100  A]n E 2.7798 - HBPLUS
Bond   4. Atoms  698 [ O5  2TB  101  A] ->  645 [ C5  TOA  100  A]n E 3.5472 - HBPLUS
Bond   5. Atoms  700 [ O6  2TB  101  A] ->  644 [ C4  TOA  100  A]n E 3.3970 - HBPLUS
Bond   6. Atoms  700 [ O6  2TB  101  A] ->  643 [ C3  TOA  100  A]n E 2.8517 - HBPLUS
Bond   7. Atoms  700 [ O6  2TB  101  A] ->  642 [ C2  TOA  100  A]n E 2.3795 - HBPLUS
Bond   8. Atoms  695 [ C6  2TB  101  A] ->  642 [ C2  TOA  100  A]n E 3.6341 - HBPLUS
Bond   9. Atoms  698 [ O5  2TB  101  A] ->  641 [ C1  TOA  100  A]n E 3.1382 - HBPLUS
Bond  10. Atoms  696 [ N1  2TB  101  A] ->  641 [ C1  TOA  100  A]n E 3.8782 - HBPLUS
Bond  11. Atoms  695 [ C6  2TB  101  A] ->  641 [ C1  TOA  100  A]n E 2.4375 - HBPLUS
Bond  12. Atoms  694 [ C5  2TB  101  A] ->  641 [ C1  TOA  100  A]n E 3.2663 - HBPLUS
Bond  13. Atoms  690 [ C1  2TB  101  A] ->  641 [ C1  TOA  100  A]n E 3.6458 - HBPLUS
Bond  14. Atoms  667 [ C3  TOC  102  A] ->  350 [ OP2   G   15  A]n E 3.7713 - HBPLUS
Bond  15. Atoms  666 [ C2  TOC  102  A] ->  350 [ OP2   G   15  A]n E 3.2448 - HBPLUS
Bond  16. Atoms  666 [ C2  TOC  102  A] ->  349 [ OP1   G   15  A]n E 3.2779 - HBPLUS
Bond  17. Atoms  666 [ C2  TOC  102  A] ->  348 [ P     G   15  A]n E 3.6666 - HBPLUS
Bond  18. Atoms  667 [ C3  TOC  102  A] ->  316 [ OP2   G   14  A]n E 3.8356 - HBPLUS
Bond  19. Atoms  668 [ C4  TOC  102  A] ->  315 [ OP1   G   14  A]n E 3.4309 - HBPLUS
Bond  20. Atoms  667 [ C3  TOC  102  A] ->  315 [ OP1   G   14  A]n E 3.5757 - HBPLUS
Bond  21. Atoms  667 [ C3  TOC  102  A] ->  268 [ O4    U   12  A]n E 2.8014 - HBPLUS
Bond  22. Atoms  666 [ C2  TOC  102  A] ->  268 [ O4    U   12  A]n E 3.3376 - HBPLUS
Bond  23. Atoms  671 [ N2  TOC  102  A] ->  267 [ C4    U   12  A]n E 3.6712 - HBPLUS
Bond  24. Atoms  667 [ C3  TOC  102  A] ->  267 [ C4    U   12  A]n E 3.8333 - HBPLUS
Bond  25. Atoms  694 [ C5  2TB  101  A] ->  238 [ O4    U   11  A]n E 3.1713 - HBPLUS
Bond  26. Atoms  693 [ C4  2TB  101  A] ->  238 [ O4    U   11  A]n E 3.3959 - HBPLUS
Bond  27. Atoms  692 [ C3  2TB  101  A] ->  238 [ O4    U   11  A]n E 3.6588 - HBPLUS
Bond  28. Atoms  666 [ C2  TOC  102  A] ->  238 [ O4    U   11  A]n E 3.6714 - HBPLUS
Bond  29. Atoms  665 [ C1  TOC  102  A] ->  238 [ O4    U   11  A]n E 3.8565 - HBPLUS
Bond  30. Atoms  671 [ N2  TOC  102  A] ->  237 [ C4    U   11  A]n E 3.7475 - HBPLUS
Bond  31. Atoms  692 [ C3  2TB  101  A] ->  209 [ C5    U   10  A]n E 3.6393 - HBPLUS
Bond  32. Atoms  691 [ C2  2TB  101  A] ->  209 [ C5    U   10  A]n E 3.7938 - HBPLUS
Bond  33. Atoms  690 [ C1  2TB  101  A] ->  209 [ C5    U   10  A]n E 3.7770 - HBPLUS
Bond  34. Atoms  695 [ C6  2TB  101  A] ->  208 [ O4    U   10  A]n E 3.4596 - HBPLUS
Bond  35. Atoms  694 [ C5  2TB  101  A] ->  208 [ O4    U   10  A]n E 3.2598 - HBPLUS
Bond  36. Atoms  692 [ C3  2TB  101  A] ->  208 [ O4    U   10  A]n E 3.8461 - HBPLUS
Bond  37. Atoms  690 [ C1  2TB  101  A] ->  208 [ O4    U   10  A]n E 3.3205 - HBPLUS
Bond  38. Atoms  692 [ C3  2TB  101  A] ->  193 [ OP2   U   10  A]n E 3.5541 - HBPLUS
Bond  39. Atoms  696 [ N1  2TB  101  A] ->  172 [ C5    G    9  A]n E 3.6845 - HBPLUS
Bond  40. Atoms  690 [ C1  2TB  101  A] ->  172 [ C5    G    9  A]n E 3.7619 - HBPLUS
Bond  41. Atoms  691 [ C2  2TB  101  A] ->  171 [ N7    G    9  A]n E 3.4293 - HBPLUS
Bond  42. Atoms  690 [ C1  2TB  101  A] ->  171 [ N7    G    9  A]n E 2.9426 - HBPLUS
Bond  43. Atoms  696 [ N1  2TB  101  A] ->  170 [ C8    G    9  A]n E 3.3305 - HBPLUS
Bond  44. Atoms  691 [ C2  2TB  101  A] ->  170 [ C8    G    9  A]n E 3.6714 - HBPLUS
Bond  45. Atoms  690 [ C1  2TB  101  A] ->  170 [ C8    G    9  A]n E 3.7028 - HBPLUS
Bond  46. Atoms  696 [ N1  2TB  101  A] ->  138 [ C5    G    8  A]n E 3.8893 - HBPLUS
Bond  47. Atoms  696 [ N1  2TB  101  A] ->  136 [ C8    G    8  A]n E 2.8671 - HBPLUS
Bond  48. Atoms  696 [ N1  2TB  101  A] ->  134 [ C1'   G    8  A]n E 3.8082 - HBPLUS
Bond  49. Atoms  695 [ C6  2TB  101  A] ->  125 [ OP2   G    8  A]n E 3.0541 - HBPLUS
Bond  50. Atoms  691 [ C2  2TB  101  A] ->  125 [ OP2   G    8  A]n E 3.4704 - HBPLUS
Bond  51. Atoms  690 [ C1  2TB  101  A] ->  125 [ OP2   G    8  A]n E 3.1109 - HBPLUS
Bond  52. Atoms  672 [ N6  TOC  102  A] ->  673 [ O4  TOC  102  A]i E 2.4786 - HBPLUS
Bond  53. Atoms  671 [ N2  TOC  102  A] ->  699 [ O4  2TB  101  A]i E 2.7303 - HBPLUS
Bond  54. Atoms  671 [ N2  TOC  102  A] ->  698 [ O5  2TB  101  A]i E 2.5869 - HBPLUS
Bond  55. Atoms  651 [ O6  TOA  100  A] ->  698 [ O5  2TB  101  A]H E 3.1293 - HBPLUS
Bond  56. Atoms  671 [ N2  TOC  102  A] ->  651 [ O6  TOA  100  A]H E 3.0910 - HBPLUS
Bond  57. Atoms  647 [ O2  TOA  100  A] ->  700 [ O6  2TB  101  A]H E 2.7882 - HBPLUS
Bond  58. Atoms  671 [ N2  TOC  102  A] ->  350 [ OP2   G   15  A]H E 2.5371 - HBPLUS
Bond  59. Atoms  673 [ O4  TOC  102  A] ->  315 [ OP1   G   14  A]H E 2.6467 - HBPLUS
Bond  60. Atoms  671 [ N2  TOC  102  A] ->  268 [ O4    U   12  A]H E 2.7084 - HBPLUS
Bond  61. Atoms  671 [ N2  TOC  102  A] ->  238 [ O4    U   11  A]H E 2.7590 - HBPLUS
Bond  62. Atoms  697 [ N3  2TB  101  A] ->  193 [ OP2   U   10  A]H E 2.6872 - HBPLUS
Bond  63. Atoms  696 [ N1  2TB  101  A] ->  171 [ N7    G    9  A]H E 2.5488 - HBPLUS
Bond  64. Atoms  696 [ N1  2TB  101  A] ->  129 [ O4'   G    8  A]H E 3.1632 - HBPLUS
Bond  65. Atoms  696 [ N1  2TB  101  A] ->  125 [ OP2   G    8  A]H E 2.5368 - HBPLUS
Bond  66. Atoms  646 [ C6  TOA  100  A] ->  651 [ O6  TOA  100  A]ce  1.4240 - Calc  
Bond  67. Atoms  645 [ C5  TOA  100  A] ->  650 [ O5  TOA  100  A]c   1.4416 - Calc  
Bond  68. Atoms  645 [ C5  TOA  100  A] ->  646 [ C6  TOA  100  A]cr  1.5199 - Calc  
Bond  69. Atoms  644 [ C4  TOA  100  A] ->  649 [ O4  TOA  100  A]ce  1.4221 - Calc  
Bond  70. Atoms  644 [ C4  TOA  100  A] ->  645 [ C5  TOA  100  A]c   1.5326 - Calc  
Bond  71. Atoms  643 [ C3  TOA  100  A] ->  648 [ N3  TOA  100  A]ce  1.4973 - Calc  
Bond  72. Atoms  643 [ C3  TOA  100  A] ->  644 [ C4  TOA  100  A]c   1.5345 - Calc  
Bond  73. Atoms  642 [ C2  TOA  100  A] ->  647 [ O2  TOA  100  A]ce  1.4251 - Calc  
Bond  74. Atoms  642 [ C2  TOA  100  A] ->  643 [ C3  TOA  100  A]c   1.5289 - Calc  
Bond  75. Atoms  641 [ C1  TOA  100  A] ->  700 [ O6  2TB  101  A]c E 1.4020 - Calc  
Bond  76. Atoms  641 [ C1  TOA  100  A] ->  650 [ O5  TOA  100  A]c   1.4151 - Calc  
Bond  77. Atoms  641 [ C1  TOA  100  A] ->  642 [ C2  TOA  100  A]c   1.5254 - Calc  
Bond  78. Atoms  369 [ N3    G   15  A] ->  370 [ C4    G   15  A]c   1.3556 - Calc  
Bond  79. Atoms  367 [ C2    G   15  A] ->  369 [ N3    G   15  A]c   1.3295 d Calc  
Bond  80. Atoms  367 [ C2    G   15  A] ->  368 [ N2    G   15  A]ce  1.3225 - Calc  
Bond  81. Atoms  366 [ N1    G   15  A] ->  367 [ C2    G   15  A]c   1.3706 - Calc  
Bond  82. Atoms  364 [ C6    G   15  A] ->  366 [ N1    G   15  A]c   1.3809 - Calc  
Bond  83. Atoms  364 [ C6    G   15  A] ->  365 [ O6    G   15  A]ce  1.2254 d Calc  
Bond  84. Atoms  363 [ C5    G   15  A] ->  370 [ C4    G   15  A]c   1.3711 d Calc  
Bond  85. Atoms  363 [ C5    G   15  A] ->  364 [ C6    G   15  A]c   1.4222 - Calc  
Bond  86. Atoms  362 [ N7    G   15  A] ->  363 [ C5    G   15  A]c   1.3916 - Calc  
Bond  87. Atoms  361 [ C8    G   15  A] ->  362 [ N7    G   15  A]c   1.3054 d Calc  
Bond  88. Atoms  360 [ N9    G   15  A] ->  370 [ C4    G   15  A]c   1.3725 - Calc  
Bond  89. Atoms  360 [ N9    G   15  A] ->  361 [ C8    G   15  A]c   1.3701 - Calc  
Bond  90. Atoms  359 [ C1'   G   15  A] ->  360 [ N9    G   15  A]cr  1.4756 - Calc  
Bond  91. Atoms  357 [ C2'   G   15  A] ->  359 [ C1'   G   15  A]c   1.5212 - Calc  
Bond  92. Atoms  357 [ C2'   G   15  A] ->  358 [ O2'   G   15  A]ce  1.4299 - Calc  
Bond  93. Atoms  355 [ C3'   G   15  A] ->  357 [ C2'   G   15  A]c   1.5221 - Calc  
Bond  94. Atoms  355 [ C3'   G   15  A] ->  356 [ O3'   G   15  A]ce  1.4327 - Calc  
Bond  95. Atoms  354 [ O4'   G   15  A] ->  359 [ C1'   G   15  A]c   1.4387 - Calc  
Bond  96. Atoms  353 [ C4'   G   15  A] ->  355 [ C3'   G   15  A]c   1.5244 - Calc  
Bond  97. Atoms  353 [ C4'   G   15  A] ->  354 [ O4'   G   15  A]c   1.4405 - Calc  
Bond  98. Atoms  352 [ C5'   G   15  A] ->  353 [ C4'   G   15  A]cr  1.5242 - Calc  
Bond  99. Atoms  351 [ O5'   G   15  A] ->  352 [ C5'   G   15  A]cr  1.4345 - Calc  
Bond 100. Atoms  348 [ P     G   15  A] ->  351 [ O5'   G   15  A]cr  1.6143 - Calc  
Bond 101. Atoms  348 [ P     G   15  A] ->  350 [ OP2   G   15  A]ce  1.4839 - Calc  
Bond 102. Atoms  348 [ P     G   15  A] ->  349 [ OP1   G   15  A]ce  1.4789 - Calc  
Bond 103. Atoms  335 [ N3    G   14  A] ->  336 [ C4    G   14  A]c   1.3522 - Calc  
Bond 104. Atoms  333 [ C2    G   14  A] ->  335 [ N3    G   14  A]c   1.3295 d Calc  
Bond 105. Atoms  333 [ C2    G   14  A] ->  334 [ N2    G   14  A]ce  1.3255 - Calc  
Bond 106. Atoms  332 [ N1    G   14  A] ->  333 [ C2    G   14  A]c   1.3707 - Calc  
Bond 107. Atoms  330 [ C6    G   14  A] ->  332 [ N1    G   14  A]c   1.3810 - Calc  
Bond 108. Atoms  330 [ C6    G   14  A] ->  331 [ O6    G   14  A]ce  1.2274 d Calc  
Bond 109. Atoms  329 [ C5    G   14  A] ->  336 [ C4    G   14  A]c   1.3727 d Calc  
Bond 110. Atoms  329 [ C5    G   14  A] ->  330 [ C6    G   14  A]c   1.4225 - Calc  
Bond 111. Atoms  328 [ N7    G   14  A] ->  329 [ C5    G   14  A]c   1.3919 - Calc  
Bond 112. Atoms  327 [ C8    G   14  A] ->  328 [ N7    G   14  A]c   1.3043 d Calc  
Bond 113. Atoms  326 [ N9    G   14  A] ->  336 [ C4    G   14  A]c   1.3712 - Calc  
Bond 114. Atoms  326 [ N9    G   14  A] ->  327 [ C8    G   14  A]c   1.3705 - Calc  
Bond 115. Atoms  325 [ C1'   G   14  A] ->  326 [ N9    G   14  A]cr  1.4769 - Calc  
Bond 116. Atoms  323 [ C2'   G   14  A] ->  325 [ C1'   G   14  A]c   1.5303 - Calc  
Bond 117. Atoms  323 [ C2'   G   14  A] ->  324 [ O2'   G   14  A]ce  1.4306 - Calc  
Bond 118. Atoms  321 [ C3'   G   14  A] ->  323 [ C2'   G   14  A]c   1.5206 - Calc  
Bond 119. Atoms  321 [ C3'   G   14  A] ->  322 [ O3'   G   14  A]ce  1.4346 - Calc  
Bond 120. Atoms  320 [ O4'   G   14  A] ->  325 [ C1'   G   14  A]c   1.4428 - Calc  
Bond 121. Atoms  319 [ C4'   G   14  A] ->  321 [ C3'   G   14  A]c   1.5184 - Calc  
Bond 122. Atoms  319 [ C4'   G   14  A] ->  320 [ O4'   G   14  A]c   1.4304 - Calc  
Bond 123. Atoms  318 [ C5'   G   14  A] ->  319 [ C4'   G   14  A]cr  1.5245 - Calc  
Bond 124. Atoms  317 [ O5'   G   14  A] ->  318 [ C5'   G   14  A]cr  1.4305 - Calc  
Bond 125. Atoms  314 [ P     G   14  A] ->  317 [ O5'   G   14  A]cr  1.6130 - Calc  
Bond 126. Atoms  314 [ P     G   14  A] ->  316 [ OP2   G   14  A]ce  1.4786 - Calc  
Bond 127. Atoms  314 [ P     G   14  A] ->  315 [ OP1   G   14  A]ce  1.4821 - Calc  
Bond 128. Atoms  269 [ C5    U   12  A] ->  270 [ C6    U   12  A]c   1.3526 - Calc  
Bond 129. Atoms  267 [ C4    U   12  A] ->  269 [ C5    U   12  A]c   1.4435 - Calc  
Bond 130. Atoms  267 [ C4    U   12  A] ->  268 [ O4    U   12  A]ce  1.2260 d Calc  
Bond 131. Atoms  266 [ N3    U   12  A] ->  267 [ C4    U   12  A]c   1.3754 - Calc  
Bond 132. Atoms  264 [ C2    U   12  A] ->  266 [ N3    U   12  A]c   1.3742 - Calc  
Bond 133. Atoms  264 [ C2    U   12  A] ->  265 [ O2    U   12  A]ce  1.2234 d Calc  
Bond 134. Atoms  263 [ N1    U   12  A] ->  270 [ C6    U   12  A]c   1.3679 - Calc  
Bond 135. Atoms  263 [ N1    U   12  A] ->  264 [ C2    U   12  A]c   1.3797 - Calc  
Bond 136. Atoms  262 [ C1'   U   12  A] ->  263 [ N1    U   12  A]cr  1.4770 - Calc  
Bond 137. Atoms  260 [ C2'   U   12  A] ->  262 [ C1'   U   12  A]c   1.5234 - Calc  
Bond 138. Atoms  260 [ C2'   U   12  A] ->  261 [ O2'   U   12  A]ce  1.4315 - Calc  
Bond 139. Atoms  258 [ C3'   U   12  A] ->  260 [ C2'   U   12  A]c   1.5137 - Calc  
Bond 140. Atoms  258 [ C3'   U   12  A] ->  259 [ O3'   U   12  A]ce  1.4365 - Calc  
Bond 141. Atoms  257 [ O4'   U   12  A] ->  262 [ C1'   U   12  A]c   1.4413 - Calc  
Bond 142. Atoms  256 [ C4'   U   12  A] ->  258 [ C3'   U   12  A]c   1.5198 - Calc  
Bond 143. Atoms  256 [ C4'   U   12  A] ->  257 [ O4'   U   12  A]c   1.4350 - Calc  
Bond 144. Atoms  255 [ C5'   U   12  A] ->  256 [ C4'   U   12  A]cr  1.5262 - Calc  
Bond 145. Atoms  254 [ O5'   U   12  A] ->  255 [ C5'   U   12  A]cr  1.4342 - Calc  
Bond 146. Atoms  251 [ P     U   12  A] ->  254 [ O5'   U   12  A]cr  1.6134 - Calc  
Bond 147. Atoms  251 [ P     U   12  A] ->  253 [ OP2   U   12  A]ce  1.4804 - Calc  
Bond 148. Atoms  251 [ P     U   12  A] ->  252 [ OP1   U   12  A]ce  1.4815 - Calc  
Bond 149. Atoms  239 [ C5    U   11  A] ->  240 [ C6    U   11  A]c   1.3517 - Calc  
Bond 150. Atoms  237 [ C4    U   11  A] ->  239 [ C5    U   11  A]c   1.4437 - Calc  
Bond 151. Atoms  237 [ C4    U   11  A] ->  238 [ O4    U   11  A]ce  1.2305 d Calc  
Bond 152. Atoms  236 [ N3    U   11  A] ->  237 [ C4    U   11  A]c   1.3776 - Calc  
Bond 153. Atoms  234 [ C2    U   11  A] ->  236 [ N3    U   11  A]c   1.3742 - Calc  
Bond 154. Atoms  234 [ C2    U   11  A] ->  235 [ O2    U   11  A]ce  1.2259 d Calc  
Bond 155. Atoms  233 [ N1    U   11  A] ->  240 [ C6    U   11  A]c   1.3705 - Calc  
Bond 156. Atoms  233 [ N1    U   11  A] ->  234 [ C2    U   11  A]c   1.3862 - Calc  
Bond 157. Atoms  232 [ C1'   U   11  A] ->  233 [ N1    U   11  A]cr  1.4790 - Calc  
Bond 158. Atoms  230 [ C2'   U   11  A] ->  232 [ C1'   U   11  A]c   1.5287 - Calc  
Bond 159. Atoms  230 [ C2'   U   11  A] ->  231 [ O2'   U   11  A]ce  1.4297 - Calc  
Bond 160. Atoms  228 [ C3'   U   11  A] ->  230 [ C2'   U   11  A]c   1.5416 - Calc  
Bond 161. Atoms  228 [ C3'   U   11  A] ->  229 [ O3'   U   11  A]ce  1.4352 - Calc  
Bond 162. Atoms  227 [ O4'   U   11  A] ->  232 [ C1'   U   11  A]c   1.4210 - Calc  
Bond 163. Atoms  226 [ C4'   U   11  A] ->  228 [ C3'   U   11  A]c   1.5264 - Calc  
Bond 164. Atoms  226 [ C4'   U   11  A] ->  227 [ O4'   U   11  A]c   1.4173 - Calc  
Bond 165. Atoms  225 [ C5'   U   11  A] ->  226 [ C4'   U   11  A]cr  1.5278 - Calc  
Bond 166. Atoms  224 [ O5'   U   11  A] ->  225 [ C5'   U   11  A]cr  1.4336 - Calc  
Bond 167. Atoms  221 [ P     U   11  A] ->  224 [ O5'   U   11  A]cr  1.6137 - Calc  
Bond 168. Atoms  221 [ P     U   11  A] ->  223 [ OP2   U   11  A]ce  1.4826 - Calc  
Bond 169. Atoms  221 [ P     U   11  A] ->  222 [ OP1   U   11  A]ce  1.4808 - Calc  
Bond 170. Atoms  209 [ C5    U   10  A] ->  210 [ C6    U   10  A]c   1.3455 - Calc  
Bond 171. Atoms  207 [ C4    U   10  A] ->  209 [ C5    U   10  A]c   1.4471 - Calc  
Bond 172. Atoms  207 [ C4    U   10  A] ->  208 [ O4    U   10  A]ce  1.2273 d Calc  
Bond 173. Atoms  206 [ N3    U   10  A] ->  207 [ C4    U   10  A]c   1.3765 - Calc  
Bond 174. Atoms  204 [ C2    U   10  A] ->  206 [ N3    U   10  A]c   1.3729 - Calc  
Bond 175. Atoms  204 [ C2    U   10  A] ->  205 [ O2    U   10  A]ce  1.2246 d Calc  
Bond 176. Atoms  203 [ N1    U   10  A] ->  210 [ C6    U   10  A]c   1.3620 - Calc  
Bond 177. Atoms  203 [ N1    U   10  A] ->  204 [ C2    U   10  A]c   1.3831 - Calc  
Bond 178. Atoms  202 [ C1'   U   10  A] ->  203 [ N1    U   10  A]cr  1.4689 - Calc  
Bond 179. Atoms  200 [ C2'   U   10  A] ->  202 [ C1'   U   10  A]c   1.5301 - Calc  
Bond 180. Atoms  200 [ C2'   U   10  A] ->  201 [ O2'   U   10  A]ce  1.4308 - Calc  
Bond 181. Atoms  198 [ C3'   U   10  A] ->  200 [ C2'   U   10  A]c   1.5207 - Calc  
Bond 182. Atoms  198 [ C3'   U   10  A] ->  199 [ O3'   U   10  A]ce  1.4356 - Calc  
Bond 183. Atoms  197 [ O4'   U   10  A] ->  202 [ C1'   U   10  A]c   1.4391 - Calc  
Bond 184. Atoms  196 [ C4'   U   10  A] ->  198 [ C3'   U   10  A]c   1.5194 - Calc  
Bond 185. Atoms  196 [ C4'   U   10  A] ->  197 [ O4'   U   10  A]c   1.4333 - Calc  
Bond 186. Atoms  195 [ C5'   U   10  A] ->  196 [ C4'   U   10  A]cr  1.5280 - Calc  
Bond 187. Atoms  194 [ O5'   U   10  A] ->  195 [ C5'   U   10  A]cr  1.4353 - Calc  
Bond 188. Atoms  191 [ P     U   10  A] ->  194 [ O5'   U   10  A]cr  1.6109 - Calc  
Bond 189. Atoms  191 [ P     U   10  A] ->  193 [ OP2   U   10  A]ce  1.4904 - Calc  
Bond 190. Atoms  191 [ P     U   10  A] ->  192 [ OP1   U   10  A]ce  1.4787 - Calc  
Bond 191. Atoms  178 [ N3    G    9  A] ->  179 [ C4    G    9  A]c   1.3536 - Calc  
Bond 192. Atoms  176 [ C2    G    9  A] ->  178 [ N3    G    9  A]c   1.3309 d Calc  
Bond 193. Atoms  176 [ C2    G    9  A] ->  177 [ N2    G    9  A]ce  1.3237 - Calc  
Bond 194. Atoms  175 [ N1    G    9  A] ->  176 [ C2    G    9  A]c   1.3711 - Calc  
Bond 195. Atoms  173 [ C6    G    9  A] ->  175 [ N1    G    9  A]c   1.3804 - Calc  
Bond 196. Atoms  173 [ C6    G    9  A] ->  174 [ O6    G    9  A]ce  1.2268 d Calc  
Bond 197. Atoms  172 [ C5    G    9  A] ->  179 [ C4    G    9  A]c   1.3723 d Calc  
Bond 198. Atoms  172 [ C5    G    9  A] ->  173 [ C6    G    9  A]c   1.4186 - Calc  
Bond 199. Atoms  171 [ N7    G    9  A] ->  172 [ C5    G    9  A]c   1.3886 - Calc  
Bond 200. Atoms  170 [ C8    G    9  A] ->  171 [ N7    G    9  A]c   1.3014 d Calc  
Bond 201. Atoms  169 [ N9    G    9  A] ->  179 [ C4    G    9  A]c   1.3722 - Calc  
Bond 202. Atoms  169 [ N9    G    9  A] ->  170 [ C8    G    9  A]c   1.3657 - Calc  
Bond 203. Atoms  168 [ C1'   G    9  A] ->  169 [ N9    G    9  A]cr  1.4726 - Calc  
Bond 204. Atoms  166 [ C2'   G    9  A] ->  168 [ C1'   G    9  A]c   1.5240 - Calc  
Bond 205. Atoms  166 [ C2'   G    9  A] ->  167 [ O2'   G    9  A]ce  1.4313 - Calc  
Bond 206. Atoms  164 [ C3'   G    9  A] ->  166 [ C2'   G    9  A]c   1.5152 - Calc  
Bond 207. Atoms  164 [ C3'   G    9  A] ->  165 [ O3'   G    9  A]ce  1.4319 - Calc  
Bond 208. Atoms  163 [ O4'   G    9  A] ->  168 [ C1'   G    9  A]c   1.4419 - Calc  
Bond 209. Atoms  162 [ C4'   G    9  A] ->  164 [ C3'   G    9  A]c   1.5213 - Calc  
Bond 210. Atoms  162 [ C4'   G    9  A] ->  163 [ O4'   G    9  A]c   1.4396 - Calc  
Bond 211. Atoms  161 [ C5'   G    9  A] ->  162 [ C4'   G    9  A]cr  1.5245 - Calc  
Bond 212. Atoms  160 [ O5'   G    9  A] ->  161 [ C5'   G    9  A]cr  1.4336 - Calc  
Bond 213. Atoms  157 [ P     G    9  A] ->  160 [ O5'   G    9  A]cr  1.6121 - Calc  
Bond 214. Atoms  157 [ P     G    9  A] ->  159 [ OP2   G    9  A]ce  1.4834 - Calc  
Bond 215. Atoms  157 [ P     G    9  A] ->  158 [ OP1   G    9  A]ce  1.4795 - Calc  
Bond 216. Atoms  144 [ N3    G    8  A] ->  145 [ C4    G    8  A]c   1.3545 - Calc  
Bond 217. Atoms  142 [ C2    G    8  A] ->  144 [ N3    G    8  A]c   1.3317 d Calc  
Bond 218. Atoms  142 [ C2    G    8  A] ->  143 [ N2    G    8  A]ce  1.3244 - Calc  
Bond 219. Atoms  141 [ N1    G    8  A] ->  142 [ C2    G    8  A]c   1.3709 - Calc  
Bond 220. Atoms  139 [ C6    G    8  A] ->  141 [ N1    G    8  A]c   1.3804 - Calc  
Bond 221. Atoms  139 [ C6    G    8  A] ->  140 [ O6    G    8  A]ce  1.2240 d Calc  
Bond 222. Atoms  138 [ C5    G    8  A] ->  145 [ C4    G    8  A]c   1.3717 d Calc  
Bond 223. Atoms  138 [ C5    G    8  A] ->  139 [ C6    G    8  A]c   1.4212 - Calc  
Bond 224. Atoms  137 [ N7    G    8  A] ->  138 [ C5    G    8  A]c   1.3911 - Calc  
Bond 225. Atoms  136 [ C8    G    8  A] ->  137 [ N7    G    8  A]c   1.3025 d Calc  
Bond 226. Atoms  135 [ N9    G    8  A] ->  145 [ C4    G    8  A]c   1.3749 - Calc  
Bond 227. Atoms  135 [ N9    G    8  A] ->  136 [ C8    G    8  A]c   1.3703 - Calc  
Bond 228. Atoms  134 [ C1'   G    8  A] ->  135 [ N9    G    8  A]cr  1.4780 - Calc  
Bond 229. Atoms  132 [ C2'   G    8  A] ->  134 [ C1'   G    8  A]c   1.5468 - Calc  
Bond 230. Atoms  132 [ C2'   G    8  A] ->  133 [ O2'   G    8  A]ce  1.4293 - Calc  
Bond 231. Atoms  130 [ C3'   G    8  A] ->  132 [ C2'   G    8  A]c   1.5303 - Calc  
Bond 232. Atoms  130 [ C3'   G    8  A] ->  131 [ O3'   G    8  A]ce  1.4344 - Calc  
Bond 233. Atoms  129 [ O4'   G    8  A] ->  134 [ C1'   G    8  A]c   1.4389 - Calc  
Bond 234. Atoms  128 [ C4'   G    8  A] ->  130 [ C3'   G    8  A]c   1.5122 - Calc  
Bond 235. Atoms  128 [ C4'   G    8  A] ->  129 [ O4'   G    8  A]c   1.4211 - Calc  
Bond 236. Atoms  127 [ C5'   G    8  A] ->  128 [ C4'   G    8  A]cr  1.5252 - Calc  
Bond 237. Atoms  126 [ O5'   G    8  A] ->  127 [ C5'   G    8  A]cr  1.4340 - Calc  
Bond 238. Atoms  123 [ P     G    8  A] ->  126 [ O5'   G    8  A]cr  1.6095 - Calc  
Bond 239. Atoms  123 [ P     G    8  A] ->  125 [ OP2   G    8  A]ce  1.4856 - Calc  
Bond 240. Atoms  123 [ P     G    8  A] ->  124 [ OP1   G    8  A]ce  1.4775 - Calc  
Bond 241. Atoms  695 [ C6  2TB  101  A] ->  700 [ O6  2TB  101  A]cr  1.4428 - CONECT
Bond 242. Atoms  694 [ C5  2TB  101  A] ->  698 [ O5  2TB  101  A]ce  1.4220 - CONECT
Bond 243. Atoms  694 [ C5  2TB  101  A] ->  695 [ C6  2TB  101  A]c   1.5388 - CONECT
Bond 244. Atoms  693 [ C4  2TB  101  A] ->  699 [ O4  2TB  101  A]cr  1.4393 - CONECT
Bond 245. Atoms  693 [ C4  2TB  101  A] ->  694 [ C5  2TB  101  A]c   1.5308 - CONECT
Bond 246. Atoms  692 [ C3  2TB  101  A] ->  697 [ N3  2TB  101  A]ce  1.4994 - CONECT
Bond 247. Atoms  692 [ C3  2TB  101  A] ->  693 [ C4  2TB  101  A]c   1.5225 - CONECT
Bond 248. Atoms  691 [ C2  2TB  101  A] ->  692 [ C3  2TB  101  A]c   1.5262 - CONECT
Bond 249. Atoms  690 [ C1  2TB  101  A] ->  696 [ N1  2TB  101  A]ce  1.5018 - CONECT
Bond 250. Atoms  690 [ C1  2TB  101  A] ->  695 [ C6  2TB  101  A]c   1.5369 - CONECT
Bond 251. Atoms  690 [ C1  2TB  101  A] ->  691 [ C2  2TB  101  A]c   1.5346 - CONECT
Bond 252. Atoms  670 [ C6  TOC  102  A] ->  672 [ N6  TOC  102  A]ce  1.5043 - CONECT
Bond 253. Atoms  669 [ C5  TOC  102  A] ->  674 [ O5  TOC  102  A]c   1.4377 - CONECT
Bond 254. Atoms  669 [ C5  TOC  102  A] ->  670 [ C6  TOC  102  A]cr  1.5179 - CONECT
Bond 255. Atoms  668 [ C4  TOC  102  A] ->  673 [ O4  TOC  102  A]ce  1.4206 - CONECT
Bond 256. Atoms  668 [ C4  TOC  102  A] ->  669 [ C5  TOC  102  A]c   1.5188 - CONECT
Bond 257. Atoms  667 [ C3  TOC  102  A] ->  668 [ C4  TOC  102  A]c   1.5202 - CONECT
Bond 258. Atoms  666 [ C2  TOC  102  A] ->  671 [ N2  TOC  102  A]ce  1.4979 - CONECT
Bond 259. Atoms  666 [ C2  TOC  102  A] ->  667 [ C3  TOC  102  A]c   1.5289 - CONECT
Bond 260. Atoms  665 [ C1  TOC  102  A] ->  699 [ O4  2TB  101  A]cr  1.4009 - CONECT
Bond 261. Atoms  665 [ C1  TOC  102  A] ->  674 [ O5  TOC  102  A]c   1.4236 - CONECT
Bond 262. Atoms  665 [ C1  TOC  102  A] ->  666 [ C2  TOC  102  A]c   1.5323 - CONECT
