# Supplementary material for: RPocket: an intuitive database of RNA pocket topology information with RNA-ligand data resources
Source: BMC Bioinformatics. 2021 Sep 8;22:428. doi: 10.1186/s12859-021-04349-4 (PMC8424408; doi:10.1186/s12859-021-04349-4)
Supplement: Supplementary file 6 — Additional file 6. Folder S2: Interaction info of RNA-ligand complexes. [file 12859_2021_4349_MOESM6_ESM.zip › 12859_2021_4349_MOESM6_ESM/2TRA/ligplot.bonds]

Bond   0. Atoms 1703 [ C13 SPM   76  A] -> 1515 [ OP2   G   67  A]n E 3.6834 - HBPLUS
Bond   1. Atoms 1694 [ C4  SPM   76  A] -> 1510 [ N4    C   66  A]n E 3.8929 - HBPLUS
Bond   2. Atoms 1692 [ C2  SPM   76  A] ->  122 [ O6    G    6  A]n E 3.5590 - HBPLUS
Bond   3. Atoms 1693 [ C3  SPM   76  A] ->  102 [ O4    U    5  A]n E 3.8112 - HBPLUS
Bond   4. Atoms 1692 [ C2  SPM   76  A] ->  102 [ O4    U    5  A]n E 2.8715 - HBPLUS
Bond   5. Atoms 1534 [ N3    G   67  A] -> 1535 [ C4    G   67  A]c   1.3495 - Calc  
Bond   6. Atoms 1532 [ C2    G   67  A] -> 1534 [ N3    G   67  A]c   1.3305 d Calc  
Bond   7. Atoms 1532 [ C2    G   67  A] -> 1533 [ N2    G   67  A]ce  1.3440 - Calc  
Bond   8. Atoms 1531 [ N1    G   67  A] -> 1532 [ C2    G   67  A]c   1.3596 - Calc  
Bond   9. Atoms 1529 [ C6    G   67  A] -> 1531 [ N1    G   67  A]c   1.3691 - Calc  
Bond  10. Atoms 1529 [ C6    G   67  A] -> 1530 [ O6    G   67  A]ce  1.2194 d Calc  
Bond  11. Atoms 1528 [ C5    G   67  A] -> 1535 [ C4    G   67  A]c   1.3744 d Calc  
Bond  12. Atoms 1528 [ C5    G   67  A] -> 1529 [ C6    G   67  A]c   1.4264 - Calc  
Bond  13. Atoms 1527 [ N7    G   67  A] -> 1528 [ C5    G   67  A]c   1.3871 - Calc  
Bond  14. Atoms 1526 [ C8    G   67  A] -> 1527 [ N7    G   67  A]c   1.3106 d Calc  
Bond  15. Atoms 1525 [ N9    G   67  A] -> 1535 [ C4    G   67  A]c   1.3833 - Calc  
Bond  16. Atoms 1525 [ N9    G   67  A] -> 1526 [ C8    G   67  A]c   1.3739 - Calc  
Bond  17. Atoms 1524 [ C1'   G   67  A] -> 1525 [ N9    G   67  A]cr  1.4656 - Calc  
Bond  18. Atoms 1522 [ C2'   G   67  A] -> 1524 [ C1'   G   67  A]c   1.5057 - Calc  
Bond  19. Atoms 1522 [ C2'   G   67  A] -> 1523 [ O2'   G   67  A]ce  1.4287 - Calc  
Bond  20. Atoms 1520 [ C3'   G   67  A] -> 1522 [ C2'   G   67  A]c   1.5332 - Calc  
Bond  21. Atoms 1520 [ C3'   G   67  A] -> 1521 [ O3'   G   67  A]ce  1.4319 - Calc  
Bond  22. Atoms 1519 [ O4'   G   67  A] -> 1524 [ C1'   G   67  A]c   1.4354 - Calc  
Bond  23. Atoms 1518 [ C4'   G   67  A] -> 1520 [ C3'   G   67  A]c   1.5211 - Calc  
Bond  24. Atoms 1518 [ C4'   G   67  A] -> 1519 [ O4'   G   67  A]c   1.4195 - Calc  
Bond  25. Atoms 1517 [ C5'   G   67  A] -> 1518 [ C4'   G   67  A]cr  1.5151 - Calc  
Bond  26. Atoms 1516 [ O5'   G   67  A] -> 1517 [ C5'   G   67  A]cr  1.4506 - Calc  
Bond  27. Atoms 1513 [ P     G   67  A] -> 1516 [ O5'   G   67  A]cr  1.5957 - Calc  
Bond  28. Atoms 1513 [ P     G   67  A] -> 1515 [ OP2   G   67  A]ce  1.4894 - Calc  
Bond  29. Atoms 1513 [ P     G   67  A] -> 1514 [ OP1   G   67  A]ce  1.4982 - Calc  
Bond  30. Atoms 1511 [ C5    C   66  A] -> 1512 [ C6    C   66  A]c   1.3323 d Calc  
Bond  31. Atoms 1509 [ C4    C   66  A] -> 1511 [ C5    C   66  A]c   1.4260 - Calc  
Bond  32. Atoms 1509 [ C4    C   66  A] -> 1510 [ N4    C   66  A]ce  1.3399 - Calc  
Bond  33. Atoms 1508 [ N3    C   66  A] -> 1509 [ C4    C   66  A]c   1.3587 d Calc  
Bond  34. Atoms 1506 [ C2    C   66  A] -> 1508 [ N3    C   66  A]c   1.3571 - Calc  
Bond  35. Atoms 1506 [ C2    C   66  A] -> 1507 [ O2    C   66  A]ce  1.2372 d Calc  
Bond  36. Atoms 1505 [ N1    C   66  A] -> 1512 [ C6    C   66  A]c   1.3664 - Calc  
Bond  37. Atoms 1505 [ N1    C   66  A] -> 1506 [ C2    C   66  A]c   1.3861 - Calc  
Bond  38. Atoms 1504 [ C1'   C   66  A] -> 1505 [ N1    C   66  A]cr  1.4731 - Calc  
Bond  39. Atoms 1502 [ C2'   C   66  A] -> 1504 [ C1'   C   66  A]c   1.5145 - Calc  
Bond  40. Atoms 1502 [ C2'   C   66  A] -> 1503 [ O2'   C   66  A]ce  1.4126 - Calc  
Bond  41. Atoms 1500 [ C3'   C   66  A] -> 1502 [ C2'   C   66  A]c   1.5237 - Calc  
Bond  42. Atoms 1500 [ C3'   C   66  A] -> 1501 [ O3'   C   66  A]ce  1.4164 - Calc  
Bond  43. Atoms 1499 [ O4'   C   66  A] -> 1504 [ C1'   C   66  A]c   1.4187 - Calc  
Bond  44. Atoms 1498 [ C4'   C   66  A] -> 1500 [ C3'   C   66  A]c   1.5233 - Calc  
Bond  45. Atoms 1498 [ C4'   C   66  A] -> 1499 [ O4'   C   66  A]c   1.4090 - Calc  
Bond  46. Atoms 1497 [ C5'   C   66  A] -> 1498 [ C4'   C   66  A]cr  1.5076 - Calc  
Bond  47. Atoms 1496 [ O5'   C   66  A] -> 1497 [ C5'   C   66  A]cr  1.4549 - Calc  
Bond  48. Atoms 1493 [ P     C   66  A] -> 1496 [ O5'   C   66  A]cr  1.6060 - Calc  
Bond  49. Atoms 1493 [ P     C   66  A] -> 1495 [ OP2   C   66  A]ce  1.4819 - Calc  
Bond  50. Atoms 1493 [ P     C   66  A] -> 1494 [ OP1   C   66  A]ce  1.5031 - Calc  
Bond  51. Atoms  126 [ N3    G    6  A] ->  127 [ C4    G    6  A]c   1.3420 - Calc  
Bond  52. Atoms  124 [ C2    G    6  A] ->  126 [ N3    G    6  A]c   1.3278 d Calc  
Bond  53. Atoms  124 [ C2    G    6  A] ->  125 [ N2    G    6  A]ce  1.3320 - Calc  
Bond  54. Atoms  123 [ N1    G    6  A] ->  124 [ C2    G    6  A]c   1.3656 - Calc  
Bond  55. Atoms  121 [ C6    G    6  A] ->  123 [ N1    G    6  A]c   1.3742 - Calc  
Bond  56. Atoms  121 [ C6    G    6  A] ->  122 [ O6    G    6  A]ce  1.2295 d Calc  
Bond  57. Atoms  120 [ C5    G    6  A] ->  127 [ C4    G    6  A]c   1.3709 d Calc  
Bond  58. Atoms  120 [ C5    G    6  A] ->  121 [ C6    G    6  A]c   1.4236 - Calc  
Bond  59. Atoms  119 [ N7    G    6  A] ->  120 [ C5    G    6  A]c   1.3895 - Calc  
Bond  60. Atoms  118 [ C8    G    6  A] ->  119 [ N7    G    6  A]c   1.3028 d Calc  
Bond  61. Atoms  117 [ N9    G    6  A] ->  127 [ C4    G    6  A]c   1.3804 - Calc  
Bond  62. Atoms  117 [ N9    G    6  A] ->  118 [ C8    G    6  A]c   1.3844 - Calc  
Bond  63. Atoms  116 [ C1'   G    6  A] ->  117 [ N9    G    6  A]cr  1.4697 - Calc  
Bond  64. Atoms  114 [ C2'   G    6  A] ->  116 [ C1'   G    6  A]c   1.5172 - Calc  
Bond  65. Atoms  114 [ C2'   G    6  A] ->  115 [ O2'   G    6  A]ce  1.4090 - Calc  
Bond  66. Atoms  112 [ C3'   G    6  A] ->  114 [ C2'   G    6  A]c   1.5275 - Calc  
Bond  67. Atoms  112 [ C3'   G    6  A] ->  113 [ O3'   G    6  A]ce  1.4338 - Calc  
Bond  68. Atoms  111 [ O4'   G    6  A] ->  116 [ C1'   G    6  A]c   1.4365 - Calc  
Bond  69. Atoms  110 [ C4'   G    6  A] ->  112 [ C3'   G    6  A]c   1.5200 - Calc  
Bond  70. Atoms  110 [ C4'   G    6  A] ->  111 [ O4'   G    6  A]c   1.4410 - Calc  
Bond  71. Atoms  109 [ C5'   G    6  A] ->  110 [ C4'   G    6  A]cr  1.5114 - Calc  
Bond  72. Atoms  108 [ O5'   G    6  A] ->  109 [ C5'   G    6  A]cr  1.4485 - Calc  
Bond  73. Atoms  105 [ P     G    6  A] ->  108 [ O5'   G    6  A]cr  1.5925 - Calc  
Bond  74. Atoms  105 [ P     G    6  A] ->  107 [ OP2   G    6  A]ce  1.4765 - Calc  
Bond  75. Atoms  105 [ P     G    6  A] ->  106 [ OP1   G    6  A]ce  1.4920 - Calc  
Bond  76. Atoms  103 [ C5    U    5  A] ->  104 [ C6    U    5  A]c   1.3393 - Calc  
Bond  77. Atoms  101 [ C4    U    5  A] ->  103 [ C5    U    5  A]c   1.4257 - Calc  
Bond  78. Atoms  101 [ C4    U    5  A] ->  102 [ O4    U    5  A]ce  1.2629 d Calc  
Bond  79. Atoms  100 [ N3    U    5  A] ->  101 [ C4    U    5  A]c   1.3661 - Calc  
Bond  80. Atoms   98 [ C2    U    5  A] ->  100 [ N3    U    5  A]c   1.3663 - Calc  
Bond  81. Atoms   98 [ C2    U    5  A] ->   99 [ O2    U    5  A]ce  1.2320 d Calc  
Bond  82. Atoms   97 [ N1    U    5  A] ->  104 [ C6    U    5  A]c   1.3670 - Calc  
Bond  83. Atoms   97 [ N1    U    5  A] ->   98 [ C2    U    5  A]c   1.3770 - Calc  
Bond  84. Atoms   96 [ C1'   U    5  A] ->   97 [ N1    U    5  A]cr  1.4758 - Calc  
Bond  85. Atoms   94 [ C2'   U    5  A] ->   96 [ C1'   U    5  A]c   1.5056 - Calc  
Bond  86. Atoms   94 [ C2'   U    5  A] ->   95 [ O2'   U    5  A]ce  1.4321 - Calc  
Bond  87. Atoms   92 [ C3'   U    5  A] ->   94 [ C2'   U    5  A]c   1.5165 - Calc  
Bond  88. Atoms   92 [ C3'   U    5  A] ->   93 [ O3'   U    5  A]ce  1.4280 - Calc  
Bond  89. Atoms   91 [ O4'   U    5  A] ->   96 [ C1'   U    5  A]c   1.4306 - Calc  
Bond  90. Atoms   90 [ C4'   U    5  A] ->   92 [ C3'   U    5  A]c   1.5247 - Calc  
Bond  91. Atoms   90 [ C4'   U    5  A] ->   91 [ O4'   U    5  A]c   1.4243 - Calc  
Bond  92. Atoms   89 [ C5'   U    5  A] ->   90 [ C4'   U    5  A]cr  1.5177 - Calc  
Bond  93. Atoms   88 [ O5'   U    5  A] ->   89 [ C5'   U    5  A]cr  1.4422 - Calc  
Bond  94. Atoms   85 [ P     U    5  A] ->   88 [ O5'   U    5  A]cr  1.5957 - Calc  
Bond  95. Atoms   85 [ P     U    5  A] ->   87 [ OP2   U    5  A]ce  1.4967 - Calc  
Bond  96. Atoms   85 [ P     U    5  A] ->   86 [ OP1   U    5  A]ce  1.4898 - Calc  
Bond  97. Atoms 1703 [ C13 SPM   76  A] -> 1704 [ N14 SPM   76  A]ce  1.5404 - CONECT
Bond  98. Atoms 1702 [ C12 SPM   76  A] -> 1703 [ C13 SPM   76  A]cr  1.5471 - CONECT
Bond  99. Atoms 1701 [ C11 SPM   76  A] -> 1702 [ C12 SPM   76  A]cr  1.5344 - CONECT
Bond 100. Atoms 1700 [ N10 SPM   76  A] -> 1701 [ C11 SPM   76  A]cr  1.5404 - CONECT
Bond 101. Atoms 1699 [ C9  SPM   76  A] -> 1700 [ N10 SPM   76  A]cr  1.5355 - CONECT
Bond 102. Atoms 1698 [ C8  SPM   76  A] -> 1699 [ C9  SPM   76  A]cr  1.5402 - CONECT
Bond 103. Atoms 1697 [ C7  SPM   76  A] -> 1698 [ C8  SPM   76  A]cr  1.5431 - CONECT
Bond 104. Atoms 1696 [ C6  SPM   76  A] -> 1697 [ C7  SPM   76  A]cr  1.5470 - CONECT
Bond 105. Atoms 1695 [ N5  SPM   76  A] -> 1696 [ C6  SPM   76  A]cr  1.5415 - CONECT
Bond 106. Atoms 1694 [ C4  SPM   76  A] -> 1695 [ N5  SPM   76  A]cr  1.5463 - CONECT
Bond 107. Atoms 1693 [ C3  SPM   76  A] -> 1694 [ C4  SPM   76  A]cr  1.5439 - CONECT
Bond 108. Atoms 1692 [ C2  SPM   76  A] -> 1693 [ C3  SPM   76  A]cr  1.5351 - CONECT
Bond 109. Atoms 1691 [ N1  SPM   76  A] -> 1692 [ C2  SPM   76  A]ce  1.5352 - CONECT
