# Supplementary material for: RPocket: an intuitive database of RNA pocket topology information with RNA-ligand data resources
Source: BMC Bioinformatics. 2021 Sep 8;22:428. doi: 10.1186/s12859-021-04349-4 (PMC8424408; doi:10.1186/s12859-021-04349-4)
Supplement: Supplementary file 6 — Additional file 6. Folder S2: Interaction info of RNA-ligand complexes. [file 12859_2021_4349_MOESM6_ESM.zip › 12859_2021_4349_MOESM6_ESM/2YGH/ligplot.bonds]

Bond   0. Atoms 2050 [ O2' SAM 1096  A] -> 1910 [ C1'   G   89  A]n E 3.3957 - HBPLUS
Bond   1. Atoms 2053 [ C8  SAM 1096  A] -> 1905 [ O4'   G   89  A]n E 3.6384 - HBPLUS
Bond   2. Atoms 2051 [ C1' SAM 1096  A] -> 1905 [ O4'   G   89  A]n E 3.5717 - HBPLUS
Bond   3. Atoms 2053 [ C8  SAM 1096  A] -> 1904 [ C4'   G   89  A]n E 3.8633 - HBPLUS
Bond   4. Atoms 2045 [ C4' SAM 1096  A] -> 1893 [ O2    U   88  A]n E 3.2265 - HBPLUS
Bond   5. Atoms 2042 [ SD  SAM 1096  A] -> 1893 [ O2    U   88  A]n E 3.7745 - HBPLUS
Bond   6. Atoms 2053 [ C8  SAM 1096  A] -> 1889 [ O2'   U   88  A]n E 3.6866 - HBPLUS
Bond   7. Atoms 2051 [ C1' SAM 1096  A] -> 1889 [ O2'   U   88  A]n E 3.7139 - HBPLUS
Bond   8. Atoms 2039 [ OXT SAM 1096  A] -> 1269 [ C1'   C   59  A]n E 3.7947 - HBPLUS
Bond   9. Atoms 2037 [ C   SAM 1096  A] -> 1268 [ O2'   C   59  A]n E 3.7865 - HBPLUS
Bond  10. Atoms 2037 [ C   SAM 1096  A] -> 1264 [ O4'   C   59  A]n E 3.7725 - HBPLUS
Bond  11. Atoms 2036 [ CA  SAM 1096  A] -> 1264 [ O4'   C   59  A]n E 3.5130 - HBPLUS
Bond  12. Atoms 2056 [ C6  SAM 1096  A] -> 1255 [ N2    G   58  A]n E 3.8572 - HBPLUS
Bond  13. Atoms 2057 [ N6  SAM 1096  A] -> 1254 [ C2    G   58  A]n E 3.4397 - HBPLUS
Bond  14. Atoms 2039 [ OXT SAM 1096  A] -> 1254 [ C2    G   58  A]n E 3.8828 - HBPLUS
Bond  15. Atoms 2035 [ N   SAM 1096  A] -> 1246 [ C1'   G   58  A]n E 3.8072 - HBPLUS
Bond  16. Atoms 2036 [ CA  SAM 1096  A] -> 1245 [ O2'   G   58  A]n E 3.7294 - HBPLUS
Bond  17. Atoms 2035 [ N   SAM 1096  A] -> 1244 [ C2'   G   58  A]n E 3.4555 - HBPLUS
Bond  18. Atoms 2057 [ N6  SAM 1096  A] -> 1231 [ C4    U   57  A]n E 3.7912 - HBPLUS
Bond  19. Atoms 2053 [ C8  SAM 1096  A] -> 1230 [ N3    U   57  A]n E 3.8214 - HBPLUS
Bond  20. Atoms 2053 [ C8  SAM 1096  A] -> 1229 [ O2    U   57  A]n E 3.4116 - HBPLUS
Bond  21. Atoms 2054 [ N7  SAM 1096  A] -> 1228 [ C2    U   57  A]n E 3.6540 - HBPLUS
Bond  22. Atoms 2061 [ C4  SAM 1096  A] -> 1017 [ C6    C   47  A]n E 3.6395 - HBPLUS
Bond  23. Atoms 2060 [ N3  SAM 1096  A] -> 1017 [ C6    C   47  A]n E 3.8613 - HBPLUS
Bond  24. Atoms 2055 [ C5  SAM 1096  A] -> 1017 [ C6    C   47  A]n E 3.6379 - HBPLUS
Bond  25. Atoms 2058 [ N1  SAM 1096  A] -> 1016 [ C5    C   47  A]n E 3.6082 - HBPLUS
Bond  26. Atoms 2057 [ N6  SAM 1096  A] -> 1016 [ C5    C   47  A]n E 3.6977 - HBPLUS
Bond  27. Atoms 2056 [ C6  SAM 1096  A] -> 1016 [ C5    C   47  A]n E 3.3297 - HBPLUS
Bond  28. Atoms 2055 [ C5  SAM 1096  A] -> 1016 [ C5    C   47  A]n E 3.4975 - HBPLUS
Bond  29. Atoms 2056 [ C6  SAM 1096  A] -> 1015 [ N4    C   47  A]n E 3.6882 - HBPLUS
Bond  30. Atoms 2057 [ N6  SAM 1096  A] -> 1014 [ C4    C   47  A]n E 3.4266 - HBPLUS
Bond  31. Atoms 2056 [ C6  SAM 1096  A] -> 1014 [ C4    C   47  A]n E 3.4986 - HBPLUS
Bond  32. Atoms 2055 [ C5  SAM 1096  A] -> 1014 [ C4    C   47  A]n E 3.6180 - HBPLUS
Bond  33. Atoms 2054 [ N7  SAM 1096  A] -> 1014 [ C4    C   47  A]n E 3.7523 - HBPLUS
Bond  34. Atoms 2055 [ C5  SAM 1096  A] -> 1013 [ N3    C   47  A]n E 3.8804 - HBPLUS
Bond  35. Atoms 2054 [ N7  SAM 1096  A] -> 1011 [ C2    C   47  A]n E 3.6488 - HBPLUS
Bond  36. Atoms 2053 [ C8  SAM 1096  A] -> 1011 [ C2    C   47  A]n E 3.7831 - HBPLUS
Bond  37. Atoms 2061 [ C4  SAM 1096  A] -> 1010 [ N1    C   47  A]n E 3.8633 - HBPLUS
Bond  38. Atoms 2053 [ C8  SAM 1096  A] -> 1010 [ N1    C   47  A]n E 3.8765 - HBPLUS
Bond  39. Atoms 2050 [ O2' SAM 1096  A] -> 1009 [ C1'   C   47  A]n E 3.4229 - HBPLUS
Bond  40. Atoms 2049 [ C2' SAM 1096  A] -> 1009 [ C1'   C   47  A]n E 3.4376 - HBPLUS
Bond  41. Atoms 2049 [ C2' SAM 1096  A] -> 1004 [ O4'   C   47  A]n E 3.0636 - HBPLUS
Bond  42. Atoms 2059 [ C2  SAM 1096  A] ->  982 [ O4'   A   46  A]n E 3.6736 - HBPLUS
Bond  43. Atoms 2059 [ C2  SAM 1096  A] ->  981 [ C4'   A   46  A]n E 3.8469 - HBPLUS
Bond  44. Atoms 2056 [ C6  SAM 1096  A] ->  974 [ N3    A   45  A]n E 3.8326 - HBPLUS
Bond  45. Atoms 2057 [ N6  SAM 1096  A] ->  973 [ C2    A   45  A]n E 3.2551 - HBPLUS
Bond  46. Atoms 2058 [ N1  SAM 1096  A] ->  965 [ C1'   A   45  A]n E 3.7972 - HBPLUS
Bond  47. Atoms 2059 [ C2  SAM 1096  A] ->  964 [ O2'   A   45  A]n E 2.8865 - HBPLUS
Bond  48. Atoms 2056 [ C6  SAM 1096  A] ->  964 [ O2'   A   45  A]n E 3.8823 - HBPLUS
Bond  49. Atoms 2058 [ N1  SAM 1096  A] ->  963 [ C2'   A   45  A]n E 3.5683 - HBPLUS
Bond  50. Atoms 2037 [ C   SAM 1096  A] ->  234 [ N2    G   11  A]n E 3.8050 - HBPLUS
Bond  51. Atoms 2039 [ OXT SAM 1096  A] ->  233 [ C2    G   11  A]n E 3.7209 - HBPLUS
Bond  52. Atoms 2038 [ O   SAM 1096  A] ->  233 [ C2    G   11  A]n E 3.7887 - HBPLUS
Bond  53. Atoms 2037 [ C   SAM 1096  A] ->  232 [ N1    G   11  A]n E 3.5809 - HBPLUS
Bond  54. Atoms 2038 [ O   SAM 1096  A] ->  230 [ C6    G   11  A]n E 3.4979 - HBPLUS
Bond  55. Atoms 2043 [ CE  SAM 1096  A] ->  164 [ O2    C    8  A]n E 3.7074 - HBPLUS
Bond  56. Atoms 2043 [ CE  SAM 1096  A] ->  161 [ C1'   C    8  A]n E 3.6230 - HBPLUS
Bond  57. Atoms 2044 [ C5' SAM 1096  A] ->  144 [ O2    U    7  A]n E 3.2665 - HBPLUS
Bond  58. Atoms 2043 [ CE  SAM 1096  A] ->  144 [ O2    U    7  A]n E 3.4887 - HBPLUS
Bond  59. Atoms 2042 [ SD  SAM 1096  A] ->  144 [ O2    U    7  A]n E 3.4957 - HBPLUS
Bond  60. Atoms 2048 [ O3' SAM 1096  A] ->  141 [ C1'   U    7  A]n E 3.2730 - HBPLUS
Bond  61. Atoms 1255 [ N2    G   58  A] -> 2039 [ OXT SAM 1096  A]H E 3.0415 - HBPLUS
Bond  62. Atoms 2057 [ N6  SAM 1096  A] -> 1232 [ O4    U   57  A]H E 2.8535 - HBPLUS
Bond  63. Atoms 1230 [ N3    U   57  A] -> 2054 [ N7  SAM 1096  A]H E 2.9845 - HBPLUS
Bond  64. Atoms 2057 [ N6  SAM 1096  A] ->  974 [ N3    A   45  A]H E 2.7909 - HBPLUS
Bond  65. Atoms 2058 [ N1  SAM 1096  A] ->  964 [ O2'   A   45  A]H E 2.6007 - HBPLUS
Bond  66. Atoms  234 [ N2    G   11  A] -> 2039 [ OXT SAM 1096  A]H E 2.9486 - HBPLUS
Bond  67. Atoms  232 [ N1    G   11  A] -> 2038 [ O   SAM 1096  A]H E 2.8050 - HBPLUS
Bond  68. Atoms 1920 [ N3    G   89  A] -> 1921 [ C4    G   89  A]c   1.3579 - Calc  
Bond  69. Atoms 1918 [ C2    G   89  A] -> 1920 [ N3    G   89  A]c   1.3196 d Calc  
Bond  70. Atoms 1918 [ C2    G   89  A] -> 1919 [ N2    G   89  A]ce  1.3457 - Calc  
Bond  71. Atoms 1917 [ N1    G   89  A] -> 1918 [ C2    G   89  A]c   1.3821 - Calc  
Bond  72. Atoms 1915 [ C6    G   89  A] -> 1917 [ N1    G   89  A]c   1.3971 - Calc  
Bond  73. Atoms 1915 [ C6    G   89  A] -> 1916 [ O6    G   89  A]ce  1.2383 d Calc  
Bond  74. Atoms 1914 [ C5    G   89  A] -> 1921 [ C4    G   89  A]c   1.3727 d Calc  
Bond  75. Atoms 1914 [ C5    G   89  A] -> 1915 [ C6    G   89  A]c   1.4081 - Calc  
Bond  76. Atoms 1913 [ N7    G   89  A] -> 1914 [ C5    G   89  A]c   1.3914 - Calc  
Bond  77. Atoms 1912 [ C8    G   89  A] -> 1913 [ N7    G   89  A]c   1.3136 d Calc  
Bond  78. Atoms 1911 [ N9    G   89  A] -> 1921 [ C4    G   89  A]c   1.3766 - Calc  
Bond  79. Atoms 1911 [ N9    G   89  A] -> 1912 [ C8    G   89  A]c   1.3786 - Calc  
Bond  80. Atoms 1910 [ C1'   G   89  A] -> 1911 [ N9    G   89  A]cr  1.4568 - Calc  
Bond  81. Atoms 1908 [ C2'   G   89  A] -> 1910 [ C1'   G   89  A]c   1.5229 - Calc  
Bond  82. Atoms 1908 [ C2'   G   89  A] -> 1909 [ O2'   G   89  A]ce  1.4261 - Calc  
Bond  83. Atoms 1906 [ C3'   G   89  A] -> 1908 [ C2'   G   89  A]c   1.5190 - Calc  
Bond  84. Atoms 1906 [ C3'   G   89  A] -> 1907 [ O3'   G   89  A]ce  1.4074 - Calc  
Bond  85. Atoms 1905 [ O4'   G   89  A] -> 1910 [ C1'   G   89  A]c   1.4146 - Calc  
Bond  86. Atoms 1904 [ C4'   G   89  A] -> 1906 [ C3'   G   89  A]c   1.5205 - Calc  
Bond  87. Atoms 1904 [ C4'   G   89  A] -> 1905 [ O4'   G   89  A]c   1.4320 - Calc  
Bond  88. Atoms 1903 [ C5'   G   89  A] -> 1904 [ C4'   G   89  A]cr  1.5074 - Calc  
Bond  89. Atoms 1902 [ O5'   G   89  A] -> 1903 [ C5'   G   89  A]cr  1.4227 - Calc  
Bond  90. Atoms 1899 [ P     G   89  A] -> 1902 [ O5'   G   89  A]cr  1.6069 - Calc  
Bond  91. Atoms 1899 [ P     G   89  A] -> 1901 [ OP2   G   89  A]ce  1.4735 - Calc  
Bond  92. Atoms 1899 [ P     G   89  A] -> 1900 [ OP1   G   89  A]ce  1.4826 - Calc  
Bond  93. Atoms 1897 [ C5    U   88  A] -> 1898 [ C6    U   88  A]c   1.3356 - Calc  
Bond  94. Atoms 1895 [ C4    U   88  A] -> 1897 [ C5    U   88  A]c   1.4401 - Calc  
Bond  95. Atoms 1895 [ C4    U   88  A] -> 1896 [ O4    U   88  A]ce  1.2191 d Calc  
Bond  96. Atoms 1894 [ N3    U   88  A] -> 1895 [ C4    U   88  A]c   1.3817 - Calc  
Bond  97. Atoms 1892 [ C2    U   88  A] -> 1894 [ N3    U   88  A]c   1.3612 - Calc  
Bond  98. Atoms 1892 [ C2    U   88  A] -> 1893 [ O2    U   88  A]ce  1.2042 d Calc  
Bond  99. Atoms 1891 [ N1    U   88  A] -> 1898 [ C6    U   88  A]c   1.3875 - Calc  
Bond 100. Atoms 1891 [ N1    U   88  A] -> 1892 [ C2    U   88  A]c   1.3705 - Calc  
Bond 101. Atoms 1890 [ C1'   U   88  A] -> 1891 [ N1    U   88  A]cr  1.5081 - Calc  
Bond 102. Atoms 1888 [ C2'   U   88  A] -> 1890 [ C1'   U   88  A]c   1.5192 - Calc  
Bond 103. Atoms 1888 [ C2'   U   88  A] -> 1889 [ O2'   U   88  A]ce  1.4097 - Calc  
Bond 104. Atoms 1886 [ C3'   U   88  A] -> 1888 [ C2'   U   88  A]c   1.5106 - Calc  
Bond 105. Atoms 1886 [ C3'   U   88  A] -> 1887 [ O3'   U   88  A]ce  1.4125 - Calc  
Bond 106. Atoms 1885 [ O4'   U   88  A] -> 1890 [ C1'   U   88  A]c   1.4179 - Calc  
Bond 107. Atoms 1884 [ C4'   U   88  A] -> 1886 [ C3'   U   88  A]c   1.5121 - Calc  
Bond 108. Atoms 1884 [ C4'   U   88  A] -> 1885 [ O4'   U   88  A]c   1.4570 - Calc  
Bond 109. Atoms 1883 [ C5'   U   88  A] -> 1884 [ C4'   U   88  A]cr  1.5103 - Calc  
Bond 110. Atoms 1882 [ O5'   U   88  A] -> 1883 [ C5'   U   88  A]cr  1.4000 - Calc  
Bond 111. Atoms 1879 [ P     U   88  A] -> 1882 [ O5'   U   88  A]cr  1.5959 - Calc  
Bond 112. Atoms 1879 [ P     U   88  A] -> 1881 [ OP2   U   88  A]ce  1.4851 - Calc  
Bond 113. Atoms 1879 [ P     U   88  A] -> 1880 [ OP1   U   88  A]ce  1.4859 - Calc  
Bond 114. Atoms 1276 [ C5    C   59  A] -> 1277 [ C6    C   59  A]c   1.3354 d Calc  
Bond 115. Atoms 1274 [ C4    C   59  A] -> 1276 [ C5    C   59  A]c   1.4286 - Calc  
Bond 116. Atoms 1274 [ C4    C   59  A] -> 1275 [ N4    C   59  A]ce  1.3402 - Calc  
Bond 117. Atoms 1273 [ N3    C   59  A] -> 1274 [ C4    C   59  A]c   1.3424 d Calc  
Bond 118. Atoms 1271 [ C2    C   59  A] -> 1273 [ N3    C   59  A]c   1.3520 - Calc  
Bond 119. Atoms 1271 [ C2    C   59  A] -> 1272 [ O2    C   59  A]ce  1.2440 d Calc  
Bond 120. Atoms 1270 [ N1    C   59  A] -> 1277 [ C6    C   59  A]c   1.3663 - Calc  
Bond 121. Atoms 1270 [ N1    C   59  A] -> 1271 [ C2    C   59  A]c   1.3938 - Calc  
Bond 122. Atoms 1269 [ C1'   C   59  A] -> 1270 [ N1    C   59  A]cr  1.4774 - Calc  
Bond 123. Atoms 1267 [ C2'   C   59  A] -> 1269 [ C1'   C   59  A]c   1.4970 - Calc  
Bond 124. Atoms 1267 [ C2'   C   59  A] -> 1268 [ O2'   C   59  A]ce  1.4120 - Calc  
Bond 125. Atoms 1265 [ C3'   C   59  A] -> 1267 [ C2'   C   59  A]c   1.5161 - Calc  
Bond 126. Atoms 1265 [ C3'   C   59  A] -> 1266 [ O3'   C   59  A]ce  1.3659 - Calc  
Bond 127. Atoms 1264 [ O4'   C   59  A] -> 1269 [ C1'   C   59  A]c   1.4263 - Calc  
Bond 128. Atoms 1263 [ C4'   C   59  A] -> 1265 [ C3'   C   59  A]c   1.5124 - Calc  
Bond 129. Atoms 1263 [ C4'   C   59  A] -> 1264 [ O4'   C   59  A]c   1.4498 - Calc  
Bond 130. Atoms 1262 [ C5'   C   59  A] -> 1263 [ C4'   C   59  A]cr  1.5086 - Calc  
Bond 131. Atoms 1261 [ O5'   C   59  A] -> 1262 [ C5'   C   59  A]cr  1.3954 - Calc  
Bond 132. Atoms 1258 [ P     C   59  A] -> 1261 [ O5'   C   59  A]cr  1.6016 - Calc  
Bond 133. Atoms 1258 [ P     C   59  A] -> 1260 [ OP2   C   59  A]ce  1.4742 - Calc  
Bond 134. Atoms 1258 [ P     C   59  A] -> 1259 [ OP1   C   59  A]ce  1.4576 - Calc  
Bond 135. Atoms 1256 [ N3    G   58  A] -> 1257 [ C4    G   58  A]c   1.3558 - Calc  
Bond 136. Atoms 1254 [ C2    G   58  A] -> 1256 [ N3    G   58  A]c   1.3257 d Calc  
Bond 137. Atoms 1254 [ C2    G   58  A] -> 1255 [ N2    G   58  A]ce  1.3350 - Calc  
Bond 138. Atoms 1253 [ N1    G   58  A] -> 1254 [ C2    G   58  A]c   1.3747 - Calc  
Bond 139. Atoms 1251 [ C6    G   58  A] -> 1253 [ N1    G   58  A]c   1.3931 - Calc  
Bond 140. Atoms 1251 [ C6    G   58  A] -> 1252 [ O6    G   58  A]ce  1.2313 d Calc  
Bond 141. Atoms 1250 [ C5    G   58  A] -> 1257 [ C4    G   58  A]c   1.3774 d Calc  
Bond 142. Atoms 1250 [ C5    G   58  A] -> 1251 [ C6    G   58  A]c   1.4139 - Calc  
Bond 143. Atoms 1249 [ N7    G   58  A] -> 1250 [ C5    G   58  A]c   1.3903 - Calc  
Bond 144. Atoms 1248 [ C8    G   58  A] -> 1249 [ N7    G   58  A]c   1.3028 d Calc  
Bond 145. Atoms 1247 [ N9    G   58  A] -> 1257 [ C4    G   58  A]c   1.3693 - Calc  
Bond 146. Atoms 1247 [ N9    G   58  A] -> 1248 [ C8    G   58  A]c   1.3734 - Calc  
Bond 147. Atoms 1246 [ C1'   G   58  A] -> 1247 [ N9    G   58  A]cr  1.4585 - Calc  
Bond 148. Atoms 1244 [ C2'   G   58  A] -> 1246 [ C1'   G   58  A]c   1.5285 - Calc  
Bond 149. Atoms 1244 [ C2'   G   58  A] -> 1245 [ O2'   G   58  A]ce  1.4142 - Calc  
Bond 150. Atoms 1242 [ C3'   G   58  A] -> 1244 [ C2'   G   58  A]c   1.5178 - Calc  
Bond 151. Atoms 1242 [ C3'   G   58  A] -> 1243 [ O3'   G   58  A]ce  1.4245 - Calc  
Bond 152. Atoms 1241 [ O4'   G   58  A] -> 1246 [ C1'   G   58  A]c   1.4104 - Calc  
Bond 153. Atoms 1240 [ C4'   G   58  A] -> 1242 [ C3'   G   58  A]c   1.5087 - Calc  
Bond 154. Atoms 1240 [ C4'   G   58  A] -> 1241 [ O4'   G   58  A]c   1.4570 - Calc  
Bond 155. Atoms 1239 [ C5'   G   58  A] -> 1240 [ C4'   G   58  A]cr  1.5158 - Calc  
Bond 156. Atoms 1238 [ O5'   G   58  A] -> 1239 [ C5'   G   58  A]cr  1.4265 - Calc  
Bond 157. Atoms 1235 [ P     G   58  A] -> 1238 [ O5'   G   58  A]cr  1.5966 - Calc  
Bond 158. Atoms 1235 [ P     G   58  A] -> 1237 [ OP2   G   58  A]ce  1.4763 - Calc  
Bond 159. Atoms 1235 [ P     G   58  A] -> 1236 [ OP1   G   58  A]ce  1.4873 - Calc  
Bond 160. Atoms 1233 [ C5    U   57  A] -> 1234 [ C6    U   57  A]c   1.3387 - Calc  
Bond 161. Atoms 1231 [ C4    U   57  A] -> 1233 [ C5    U   57  A]c   1.4427 - Calc  
Bond 162. Atoms 1231 [ C4    U   57  A] -> 1232 [ O4    U   57  A]ce  1.2254 d Calc  
Bond 163. Atoms 1230 [ N3    U   57  A] -> 1231 [ C4    U   57  A]c   1.3620 - Calc  
Bond 164. Atoms 1228 [ C2    U   57  A] -> 1230 [ N3    U   57  A]c   1.3536 - Calc  
Bond 165. Atoms 1228 [ C2    U   57  A] -> 1229 [ O2    U   57  A]ce  1.2013 d Calc  
Bond 166. Atoms 1227 [ N1    U   57  A] -> 1234 [ C6    U   57  A]c   1.3745 - Calc  
Bond 167. Atoms 1227 [ N1    U   57  A] -> 1228 [ C2    U   57  A]c   1.3767 - Calc  
Bond 168. Atoms 1226 [ C1'   U   57  A] -> 1227 [ N1    U   57  A]cr  1.4952 - Calc  
Bond 169. Atoms 1224 [ C2'   U   57  A] -> 1226 [ C1'   U   57  A]c   1.5203 - Calc  
Bond 170. Atoms 1224 [ C2'   U   57  A] -> 1225 [ O2'   U   57  A]ce  1.4047 - Calc  
Bond 171. Atoms 1222 [ C3'   U   57  A] -> 1224 [ C2'   U   57  A]c   1.5140 - Calc  
Bond 172. Atoms 1222 [ C3'   U   57  A] -> 1223 [ O3'   U   57  A]ce  1.4065 - Calc  
Bond 173. Atoms 1221 [ O4'   U   57  A] -> 1226 [ C1'   U   57  A]c   1.4116 - Calc  
Bond 174. Atoms 1220 [ C4'   U   57  A] -> 1222 [ C3'   U   57  A]c   1.5055 - Calc  
Bond 175. Atoms 1220 [ C4'   U   57  A] -> 1221 [ O4'   U   57  A]c   1.4436 - Calc  
Bond 176. Atoms 1219 [ C5'   U   57  A] -> 1220 [ C4'   U   57  A]cr  1.5208 - Calc  
Bond 177. Atoms 1218 [ O5'   U   57  A] -> 1219 [ C5'   U   57  A]cr  1.3996 - Calc  
Bond 178. Atoms 1215 [ P     U   57  A] -> 1218 [ O5'   U   57  A]cr  1.5752 - Calc  
Bond 179. Atoms 1215 [ P     U   57  A] -> 1217 [ OP2   U   57  A]ce  1.4760 - Calc  
Bond 180. Atoms 1215 [ P     U   57  A] -> 1216 [ OP1   U   57  A]ce  1.4735 - Calc  
Bond 181. Atoms 1016 [ C5    C   47  A] -> 1017 [ C6    C   47  A]c   1.3436 d Calc  
Bond 182. Atoms 1014 [ C4    C   47  A] -> 1016 [ C5    C   47  A]c   1.4225 - Calc  
Bond 183. Atoms 1014 [ C4    C   47  A] -> 1015 [ N4    C   47  A]ce  1.3435 - Calc  
Bond 184. Atoms 1013 [ N3    C   47  A] -> 1014 [ C4    C   47  A]c   1.3473 d Calc  
Bond 185. Atoms 1011 [ C2    C   47  A] -> 1013 [ N3    C   47  A]c   1.3625 - Calc  
Bond 186. Atoms 1011 [ C2    C   47  A] -> 1012 [ O2    C   47  A]ce  1.2481 d Calc  
Bond 187. Atoms 1010 [ N1    C   47  A] -> 1017 [ C6    C   47  A]c   1.3717 - Calc  
Bond 188. Atoms 1010 [ N1    C   47  A] -> 1011 [ C2    C   47  A]c   1.4060 - Calc  
Bond 189. Atoms 1009 [ C1'   C   47  A] -> 1010 [ N1    C   47  A]cr  1.5042 - Calc  
Bond 190. Atoms 1007 [ C2'   C   47  A] -> 1009 [ C1'   C   47  A]c   1.5205 - Calc  
Bond 191. Atoms 1007 [ C2'   C   47  A] -> 1008 [ O2'   C   47  A]ce  1.4073 - Calc  
Bond 192. Atoms 1005 [ C3'   C   47  A] -> 1007 [ C2'   C   47  A]c   1.5238 - Calc  
Bond 193. Atoms 1005 [ C3'   C   47  A] -> 1006 [ O3'   C   47  A]ce  1.4192 - Calc  
Bond 194. Atoms 1004 [ O4'   C   47  A] -> 1009 [ C1'   C   47  A]c   1.4141 - Calc  
Bond 195. Atoms 1003 [ C4'   C   47  A] -> 1005 [ C3'   C   47  A]c   1.5092 - Calc  
Bond 196. Atoms 1003 [ C4'   C   47  A] -> 1004 [ O4'   C   47  A]c   1.4480 - Calc  
Bond 197. Atoms 1002 [ C5'   C   47  A] -> 1003 [ C4'   C   47  A]cr  1.5241 - Calc  
Bond 198. Atoms 1001 [ O5'   C   47  A] -> 1002 [ C5'   C   47  A]cr  1.4208 - Calc  
Bond 199. Atoms  998 [ P     C   47  A] -> 1001 [ O5'   C   47  A]cr  1.5981 - Calc  
Bond 200. Atoms  998 [ P     C   47  A] -> 1000 [ OP2   C   47  A]ce  1.4725 - Calc  
Bond 201. Atoms  998 [ P     C   47  A] ->  999 [ OP1   C   47  A]ce  1.4844 - Calc  
Bond 202. Atoms  996 [ N3    A   46  A] ->  997 [ C4    A   46  A]c   1.3469 - Calc  
Bond 203. Atoms  995 [ C2    A   46  A] ->  996 [ N3    A   46  A]c   1.3404 d Calc  
Bond 204. Atoms  994 [ N1    A   46  A] ->  995 [ C2    A   46  A]c   1.3489 - Calc  
Bond 205. Atoms  992 [ C6    A   46  A] ->  994 [ N1    A   46  A]c   1.3546 d Calc  
Bond 206. Atoms  992 [ C6    A   46  A] ->  993 [ N6    A   46  A]ce  1.3383 - Calc  
Bond 207. Atoms  991 [ C5    A   46  A] ->  997 [ C4    A   46  A]c   1.3879 d Calc  
Bond 208. Atoms  991 [ C5    A   46  A] ->  992 [ C6    A   46  A]c   1.4100 - Calc  
Bond 209. Atoms  990 [ N7    A   46  A] ->  991 [ C5    A   46  A]c   1.3913 - Calc  
Bond 210. Atoms  989 [ C8    A   46  A] ->  990 [ N7    A   46  A]c   1.3115 d Calc  
Bond 211. Atoms  988 [ N9    A   46  A] ->  997 [ C4    A   46  A]c   1.3790 - Calc  
Bond 212. Atoms  988 [ N9    A   46  A] ->  989 [ C8    A   46  A]c   1.3751 - Calc  
Bond 213. Atoms  987 [ C1'   A   46  A] ->  988 [ N9    A   46  A]cr  1.4488 - Calc  
Bond 214. Atoms  985 [ C2'   A   46  A] ->  987 [ C1'   A   46  A]c   1.5264 - Calc  
Bond 215. Atoms  985 [ C2'   A   46  A] ->  986 [ O2'   A   46  A]ce  1.4181 - Calc  
Bond 216. Atoms  983 [ C3'   A   46  A] ->  985 [ C2'   A   46  A]c   1.5176 - Calc  
Bond 217. Atoms  983 [ C3'   A   46  A] ->  984 [ O3'   A   46  A]ce  1.4045 - Calc  
Bond 218. Atoms  982 [ O4'   A   46  A] ->  987 [ C1'   A   46  A]c   1.4057 - Calc  
Bond 219. Atoms  981 [ C4'   A   46  A] ->  983 [ C3'   A   46  A]c   1.5272 - Calc  
Bond 220. Atoms  981 [ C4'   A   46  A] ->  982 [ O4'   A   46  A]c   1.4419 - Calc  
Bond 221. Atoms  980 [ C5'   A   46  A] ->  981 [ C4'   A   46  A]cr  1.5124 - Calc  
Bond 222. Atoms  979 [ O5'   A   46  A] ->  980 [ C5'   A   46  A]cr  1.4243 - Calc  
Bond 223. Atoms  976 [ P     A   46  A] ->  979 [ O5'   A   46  A]cr  1.6045 - Calc  
Bond 224. Atoms  976 [ P     A   46  A] ->  978 [ OP2   A   46  A]ce  1.4754 - Calc  
Bond 225. Atoms  976 [ P     A   46  A] ->  977 [ OP1   A   46  A]ce  1.4908 - Calc  
Bond 226. Atoms  974 [ N3    A   45  A] ->  975 [ C4    A   45  A]c   1.3501 - Calc  
Bond 227. Atoms  973 [ C2    A   45  A] ->  974 [ N3    A   45  A]c   1.3427 d Calc  
Bond 228. Atoms  972 [ N1    A   45  A] ->  973 [ C2    A   45  A]c   1.3390 - Calc  
Bond 229. Atoms  970 [ C6    A   45  A] ->  972 [ N1    A   45  A]c   1.3603 d Calc  
Bond 230. Atoms  970 [ C6    A   45  A] ->  971 [ N6    A   45  A]ce  1.3317 - Calc  
Bond 231. Atoms  969 [ C5    A   45  A] ->  975 [ C4    A   45  A]c   1.3708 d Calc  
Bond 232. Atoms  969 [ C5    A   45  A] ->  970 [ C6    A   45  A]c   1.4160 - Calc  
Bond 233. Atoms  968 [ N7    A   45  A] ->  969 [ C5    A   45  A]c   1.3809 - Calc  
Bond 234. Atoms  967 [ C8    A   45  A] ->  968 [ N7    A   45  A]c   1.3105 d Calc  
Bond 235. Atoms  966 [ N9    A   45  A] ->  975 [ C4    A   45  A]c   1.3849 - Calc  
Bond 236. Atoms  966 [ N9    A   45  A] ->  967 [ C8    A   45  A]c   1.3607 - Calc  
Bond 237. Atoms  965 [ C1'   A   45  A] ->  966 [ N9    A   45  A]cr  1.4528 - Calc  
Bond 238. Atoms  963 [ C2'   A   45  A] ->  965 [ C1'   A   45  A]c   1.5035 - Calc  
Bond 239. Atoms  963 [ C2'   A   45  A] ->  964 [ O2'   A   45  A]ce  1.4058 - Calc  
Bond 240. Atoms  961 [ C3'   A   45  A] ->  963 [ C2'   A   45  A]c   1.5287 - Calc  
Bond 241. Atoms  961 [ C3'   A   45  A] ->  962 [ O3'   A   45  A]ce  1.4121 - Calc  
Bond 242. Atoms  960 [ O4'   A   45  A] ->  965 [ C1'   A   45  A]c   1.4197 - Calc  
Bond 243. Atoms  959 [ C4'   A   45  A] ->  961 [ C3'   A   45  A]c   1.5170 - Calc  
Bond 244. Atoms  959 [ C4'   A   45  A] ->  960 [ O4'   A   45  A]c   1.4526 - Calc  
Bond 245. Atoms  958 [ C5'   A   45  A] ->  959 [ C4'   A   45  A]cr  1.5166 - Calc  
Bond 246. Atoms  957 [ O5'   A   45  A] ->  958 [ C5'   A   45  A]cr  1.4396 - Calc  
Bond 247. Atoms  954 [ P     A   45  A] ->  957 [ O5'   A   45  A]cr  1.6206 - Calc  
Bond 248. Atoms  954 [ P     A   45  A] ->  956 [ OP2   A   45  A]ce  1.4741 - Calc  
Bond 249. Atoms  954 [ P     A   45  A] ->  955 [ OP1   A   45  A]ce  1.4816 - Calc  
Bond 250. Atoms  235 [ N3    G   11  A] ->  236 [ C4    G   11  A]c   1.3490 - Calc  
Bond 251. Atoms  233 [ C2    G   11  A] ->  235 [ N3    G   11  A]c   1.3417 d Calc  
Bond 252. Atoms  233 [ C2    G   11  A] ->  234 [ N2    G   11  A]ce  1.3520 - Calc  
Bond 253. Atoms  232 [ N1    G   11  A] ->  233 [ C2    G   11  A]c   1.3735 - Calc  
Bond 254. Atoms  230 [ C6    G   11  A] ->  232 [ N1    G   11  A]c   1.3876 - Calc  
Bond 255. Atoms  230 [ C6    G   11  A] ->  231 [ O6    G   11  A]ce  1.2519 d Calc  
Bond 256. Atoms  229 [ C5    G   11  A] ->  236 [ C4    G   11  A]c   1.3750 d Calc  
Bond 257. Atoms  229 [ C5    G   11  A] ->  230 [ C6    G   11  A]c   1.4107 - Calc  
Bond 258. Atoms  228 [ N7    G   11  A] ->  229 [ C5    G   11  A]c   1.3790 - Calc  
Bond 259. Atoms  227 [ C8    G   11  A] ->  228 [ N7    G   11  A]c   1.2983 d Calc  
Bond 260. Atoms  226 [ N9    G   11  A] ->  236 [ C4    G   11  A]c   1.3843 - Calc  
Bond 261. Atoms  226 [ N9    G   11  A] ->  227 [ C8    G   11  A]c   1.3663 - Calc  
Bond 262. Atoms  225 [ C1'   G   11  A] ->  226 [ N9    G   11  A]cr  1.4667 - Calc  
Bond 263. Atoms  223 [ C2'   G   11  A] ->  225 [ C1'   G   11  A]c   1.5209 - Calc  
Bond 264. Atoms  223 [ C2'   G   11  A] ->  224 [ O2'   G   11  A]ce  1.4191 - Calc  
Bond 265. Atoms  221 [ C3'   G   11  A] ->  223 [ C2'   G   11  A]c   1.5236 - Calc  
Bond 266. Atoms  221 [ C3'   G   11  A] ->  222 [ O3'   G   11  A]ce  1.4009 - Calc  
Bond 267. Atoms  220 [ O4'   G   11  A] ->  225 [ C1'   G   11  A]c   1.4137 - Calc  
Bond 268. Atoms  219 [ C4'   G   11  A] ->  221 [ C3'   G   11  A]c   1.5017 - Calc  
Bond 269. Atoms  219 [ C4'   G   11  A] ->  220 [ O4'   G   11  A]c   1.4418 - Calc  
Bond 270. Atoms  218 [ C5'   G   11  A] ->  219 [ C4'   G   11  A]cr  1.5170 - Calc  
Bond 271. Atoms  217 [ O5'   G   11  A] ->  218 [ C5'   G   11  A]cr  1.4108 - Calc  
Bond 272. Atoms  214 [ P     G   11  A] ->  217 [ O5'   G   11  A]cr  1.5930 - Calc  
Bond 273. Atoms  214 [ P     G   11  A] ->  216 [ OP2   G   11  A]ce  1.4969 - Calc  
Bond 274. Atoms  214 [ P     G   11  A] ->  215 [ OP1   G   11  A]ce  1.4788 - Calc  
Bond 275. Atoms  168 [ C5    C    8  A] ->  169 [ C6    C    8  A]c   1.3258 d Calc  
Bond 276. Atoms  166 [ C4    C    8  A] ->  168 [ C5    C    8  A]c   1.4219 - Calc  
Bond 277. Atoms  166 [ C4    C    8  A] ->  167 [ N4    C    8  A]ce  1.3375 - Calc  
Bond 278. Atoms  165 [ N3    C    8  A] ->  166 [ C4    C    8  A]c   1.3383 d Calc  
Bond 279. Atoms  163 [ C2    C    8  A] ->  165 [ N3    C    8  A]c   1.3602 - Calc  
Bond 280. Atoms  163 [ C2    C    8  A] ->  164 [ O2    C    8  A]ce  1.2363 d Calc  
Bond 281. Atoms  162 [ N1    C    8  A] ->  169 [ C6    C    8  A]c   1.3680 - Calc  
Bond 282. Atoms  162 [ N1    C    8  A] ->  163 [ C2    C    8  A]c   1.3967 - Calc  
Bond 283. Atoms  161 [ C1'   C    8  A] ->  162 [ N1    C    8  A]cr  1.4872 - Calc  
Bond 284. Atoms  159 [ C2'   C    8  A] ->  161 [ C1'   C    8  A]c   1.5113 - Calc  
Bond 285. Atoms  159 [ C2'   C    8  A] ->  160 [ O2'   C    8  A]ce  1.3949 - Calc  
Bond 286. Atoms  157 [ C3'   C    8  A] ->  159 [ C2'   C    8  A]c   1.5189 - Calc  
Bond 287. Atoms  157 [ C3'   C    8  A] ->  158 [ O3'   C    8  A]ce  1.3856 - Calc  
Bond 288. Atoms  156 [ O4'   C    8  A] ->  161 [ C1'   C    8  A]c   1.4162 - Calc  
Bond 289. Atoms  155 [ C4'   C    8  A] ->  157 [ C3'   C    8  A]c   1.4975 - Calc  
Bond 290. Atoms  155 [ C4'   C    8  A] ->  156 [ O4'   C    8  A]c   1.4379 - Calc  
Bond 291. Atoms  154 [ C5'   C    8  A] ->  155 [ C4'   C    8  A]cr  1.5151 - Calc  
Bond 292. Atoms  153 [ O5'   C    8  A] ->  154 [ C5'   C    8  A]cr  1.4049 - Calc  
Bond 293. Atoms  150 [ P     C    8  A] ->  153 [ O5'   C    8  A]cr  1.5915 - Calc  
Bond 294. Atoms  150 [ P     C    8  A] ->  152 [ OP2   C    8  A]ce  1.4845 - Calc  
Bond 295. Atoms  150 [ P     C    8  A] ->  151 [ OP1   C    8  A]ce  1.4810 - Calc  
Bond 296. Atoms  148 [ C5    U    7  A] ->  149 [ C6    U    7  A]c   1.3481 - Calc  
Bond 297. Atoms  146 [ C4    U    7  A] ->  148 [ C5    U    7  A]c   1.4502 - Calc  
Bond 298. Atoms  146 [ C4    U    7  A] ->  147 [ O4    U    7  A]ce  1.2493 d Calc  
Bond 299. Atoms  145 [ N3    U    7  A] ->  146 [ C4    U    7  A]c   1.3923 - Calc  
Bond 300. Atoms  143 [ C2    U    7  A] ->  145 [ N3    U    7  A]c   1.3815 - Calc  
Bond 301. Atoms  143 [ C2    U    7  A] ->  144 [ O2    U    7  A]ce  1.2238 d Calc  
Bond 302. Atoms  142 [ N1    U    7  A] ->  149 [ C6    U    7  A]c   1.3793 - Calc  
Bond 303. Atoms  142 [ N1    U    7  A] ->  143 [ C2    U    7  A]c   1.3839 - Calc  
Bond 304. Atoms  141 [ C1'   U    7  A] ->  142 [ N1    U    7  A]cr  1.5187 - Calc  
Bond 305. Atoms  139 [ C2'   U    7  A] ->  141 [ C1'   U    7  A]c   1.5231 - Calc  
Bond 306. Atoms  139 [ C2'   U    7  A] ->  140 [ O2'   U    7  A]ce  1.4078 - Calc  
Bond 307. Atoms  137 [ C3'   U    7  A] ->  139 [ C2'   U    7  A]c   1.5151 - Calc  
Bond 308. Atoms  137 [ C3'   U    7  A] ->  138 [ O3'   U    7  A]ce  1.4155 - Calc  
Bond 309. Atoms  136 [ O4'   U    7  A] ->  141 [ C1'   U    7  A]c   1.4210 - Calc  
Bond 310. Atoms  135 [ C4'   U    7  A] ->  137 [ C3'   U    7  A]c   1.5237 - Calc  
Bond 311. Atoms  135 [ C4'   U    7  A] ->  136 [ O4'   U    7  A]c   1.4638 - Calc  
Bond 312. Atoms  134 [ C5'   U    7  A] ->  135 [ C4'   U    7  A]cr  1.5190 - Calc  
Bond 313. Atoms  133 [ O5'   U    7  A] ->  134 [ C5'   U    7  A]cr  1.4319 - Calc  
Bond 314. Atoms  130 [ P     U    7  A] ->  133 [ O5'   U    7  A]cr  1.5838 - Calc  
Bond 315. Atoms  130 [ P     U    7  A] ->  132 [ OP2   U    7  A]ce  1.4813 - Calc  
Bond 316. Atoms  130 [ P     U    7  A] ->  131 [ OP1   U    7  A]ce  1.4824 - Calc  
Bond 317. Atoms 2060 [ N3  SAM 1096  A] -> 2061 [ C4  SAM 1096  A]c   1.3590 - CONECT
Bond 318. Atoms 2059 [ C2  SAM 1096  A] -> 2060 [ N3  SAM 1096  A]c   1.3879 - CONECT
Bond 319. Atoms 2058 [ N1  SAM 1096  A] -> 2059 [ C2  SAM 1096  A]c   1.3808 - CONECT
Bond 320. Atoms 2056 [ C6  SAM 1096  A] -> 2058 [ N1  SAM 1096  A]c   1.3796 - CONECT
Bond 321. Atoms 2056 [ C6  SAM 1096  A] -> 2057 [ N6  SAM 1096  A]ce  1.3365 - CONECT
Bond 322. Atoms 2055 [ C5  SAM 1096  A] -> 2061 [ C4  SAM 1096  A]c   1.3984 - CONECT
Bond 323. Atoms 2055 [ C5  SAM 1096  A] -> 2056 [ C6  SAM 1096  A]c   1.4016 - CONECT
Bond 324. Atoms 2054 [ N7  SAM 1096  A] -> 2055 [ C5  SAM 1096  A]c   1.3307 - CONECT
Bond 325. Atoms 2053 [ C8  SAM 1096  A] -> 2054 [ N7  SAM 1096  A]c   1.3580 - CONECT
Bond 326. Atoms 2052 [ N9  SAM 1096  A] -> 2061 [ C4  SAM 1096  A]c   1.3826 - CONECT
Bond 327. Atoms 2052 [ N9  SAM 1096  A] -> 2053 [ C8  SAM 1096  A]c   1.3594 - CONECT
Bond 328. Atoms 2051 [ C1' SAM 1096  A] -> 2052 [ N9  SAM 1096  A]cr  1.4866 - CONECT
Bond 329. Atoms 2049 [ C2' SAM 1096  A] -> 2051 [ C1' SAM 1096  A]c   1.5218 - CONECT
Bond 330. Atoms 2049 [ C2' SAM 1096  A] -> 2050 [ O2' SAM 1096  A]ce  1.4097 - CONECT
Bond 331. Atoms 2047 [ C3' SAM 1096  A] -> 2049 [ C2' SAM 1096  A]c   1.5164 - CONECT
Bond 332. Atoms 2047 [ C3' SAM 1096  A] -> 2048 [ O3' SAM 1096  A]ce  1.4121 - CONECT
Bond 333. Atoms 2046 [ O4' SAM 1096  A] -> 2051 [ C1' SAM 1096  A]c   1.4123 - CONECT
Bond 334. Atoms 2045 [ C4' SAM 1096  A] -> 2047 [ C3' SAM 1096  A]c   1.5113 - CONECT
Bond 335. Atoms 2045 [ C4' SAM 1096  A] -> 2046 [ O4' SAM 1096  A]c   1.4188 - CONECT
Bond 336. Atoms 2044 [ C5' SAM 1096  A] -> 2045 [ C4' SAM 1096  A]cr  1.5161 - CONECT
Bond 337. Atoms 2042 [ SD  SAM 1096  A] -> 2044 [ C5' SAM 1096  A]cr  1.8141 - CONECT
Bond 338. Atoms 2042 [ SD  SAM 1096  A] -> 2043 [ CE  SAM 1096  A]ce  1.8075 - CONECT
Bond 339. Atoms 2041 [ CG  SAM 1096  A] -> 2042 [ SD  SAM 1096  A]cr  1.8255 - CONECT
Bond 340. Atoms 2040 [ CB  SAM 1096  A] -> 2041 [ CG  SAM 1096  A]cr  1.5397 - CONECT
Bond 341. Atoms 2037 [ C   SAM 1096  A] -> 2039 [ OXT SAM 1096  A]ce  1.2347 - CONECT
Bond 342. Atoms 2037 [ C   SAM 1096  A] -> 2038 [ O   SAM 1096  A]ce  1.2345 d CONECT
Bond 343. Atoms 2036 [ CA  SAM 1096  A] -> 2040 [ CB  SAM 1096  A]cr  1.5381 - CONECT
Bond 344. Atoms 2036 [ CA  SAM 1096  A] -> 2037 [ C   SAM 1096  A]cr  1.5335 - CONECT
Bond 345. Atoms 2035 [ N   SAM 1096  A] -> 2036 [ CA  SAM 1096  A]ce  1.4992 - CONECT
