# Supplementary material for: RPocket: an intuitive database of RNA pocket topology information with RNA-ligand data resources
Source: BMC Bioinformatics. 2021 Sep 8;22:428. doi: 10.1186/s12859-021-04349-4 (PMC8424408; doi:10.1186/s12859-021-04349-4)
Supplement: Supplementary file 6 — Additional file 6. Folder S2: Interaction info of RNA-ligand complexes. [file 12859_2021_4349_MOESM6_ESM.zip › 12859_2021_4349_MOESM6_ESM/3BNT/ligplot.bonds]

Bond   0. Atoms  472 [ N5  NCO   24  A] ->  398 [ C4    U   19  A]n E 3.8019 - HBPLUS
Bond   1. Atoms  472 [ N5  NCO   24  A] ->  375 [ C6    G   18  A]n E 3.4848 - HBPLUS
Bond   2. Atoms  473 [ N6  NCO   24  A] ->  374 [ C5    G   18  A]n E 3.8640 - HBPLUS
Bond   3. Atoms  472 [ N5  NCO   24  A] ->  374 [ C5    G   18  A]n E 3.6728 - HBPLUS
Bond   4. Atoms  473 [ N6  NCO   24  A] ->  372 [ C8    G   18  A]n E 3.8545 - HBPLUS
Bond   5. Atoms  473 [ N6  NCO   24  A] ->  350 [ C8    A   17  A]n E 3.7898 - HBPLUS
Bond   6. Atoms  472 [ N5  NCO   24  A] ->  399 [ O4    U   19  A]H E 2.9068 - HBPLUS
Bond   7. Atoms  472 [ N5  NCO   24  A] ->  376 [ O6    G   18  A]H E 2.9984 - HBPLUS
Bond   8. Atoms  470 [ N3  NCO   24  A] ->  376 [ O6    G   18  A]H E 3.2436 - HBPLUS
Bond   9. Atoms  473 [ N6  NCO   24  A] ->  373 [ N7    G   18  A]H E 2.8875 - HBPLUS
Bond  10. Atoms  473 [ N6  NCO   24  A] ->  339 [ OP2   A   17  A]H E 2.9323 - HBPLUS
Bond  11. Atoms  468 [ N1  NCO   24  A] ->  339 [ OP2   A   17  A]H E 2.7151 - HBPLUS
Bond  12. Atoms  400 [ C5    U   19  A] ->  401 [ C6    U   19  A]c   1.3364 - Calc  
Bond  13. Atoms  398 [ C4    U   19  A] ->  400 [ C5    U   19  A]c   1.4320 - Calc  
Bond  14. Atoms  398 [ C4    U   19  A] ->  399 [ O4    U   19  A]ce  1.2313 d Calc  
Bond  15. Atoms  397 [ N3    U   19  A] ->  398 [ C4    U   19  A]c   1.3822 - Calc  
Bond  16. Atoms  395 [ C2    U   19  A] ->  397 [ N3    U   19  A]c   1.3715 - Calc  
Bond  17. Atoms  395 [ C2    U   19  A] ->  396 [ O2    U   19  A]ce  1.2216 d Calc  
Bond  18. Atoms  394 [ N1    U   19  A] ->  401 [ C6    U   19  A]c   1.3782 - Calc  
Bond  19. Atoms  394 [ N1    U   19  A] ->  395 [ C2    U   19  A]c   1.3760 - Calc  
Bond  20. Atoms  393 [ C1'   U   19  A] ->  394 [ N1    U   19  A]cr  1.4695 - Calc  
Bond  21. Atoms  391 [ C2'   U   19  A] ->  393 [ C1'   U   19  A]c   1.5284 - Calc  
Bond  22. Atoms  391 [ C2'   U   19  A] ->  392 [ O2'   U   19  A]ce  1.4118 - Calc  
Bond  23. Atoms  389 [ C3'   U   19  A] ->  391 [ C2'   U   19  A]c   1.5228 - Calc  
Bond  24. Atoms  389 [ C3'   U   19  A] ->  390 [ O3'   U   19  A]ce  1.4218 - Calc  
Bond  25. Atoms  388 [ O4'   U   19  A] ->  393 [ C1'   U   19  A]c   1.4156 - Calc  
Bond  26. Atoms  387 [ C4'   U   19  A] ->  389 [ C3'   U   19  A]c   1.5188 - Calc  
Bond  27. Atoms  387 [ C4'   U   19  A] ->  388 [ O4'   U   19  A]c   1.4453 - Calc  
Bond  28. Atoms  386 [ C5'   U   19  A] ->  387 [ C4'   U   19  A]cr  1.5071 - Calc  
Bond  29. Atoms  385 [ O5'   U   19  A] ->  386 [ C5'   U   19  A]cr  1.4209 - Calc  
Bond  30. Atoms  382 [ P     U   19  A] ->  385 [ O5'   U   19  A]cr  1.5911 - Calc  
Bond  31. Atoms  382 [ P     U   19  A] ->  384 [ OP2   U   19  A]ce  1.4868 - Calc  
Bond  32. Atoms  382 [ P     U   19  A] ->  383 [ OP1   U   19  A]ce  1.4823 - Calc  
Bond  33. Atoms  380 [ N3    G   18  A] ->  381 [ C4    G   18  A]c   1.3526 - Calc  
Bond  34. Atoms  378 [ C2    G   18  A] ->  380 [ N3    G   18  A]c   1.3182 d Calc  
Bond  35. Atoms  378 [ C2    G   18  A] ->  379 [ N2    G   18  A]ce  1.3339 - Calc  
Bond  36. Atoms  377 [ N1    G   18  A] ->  378 [ C2    G   18  A]c   1.3735 - Calc  
Bond  37. Atoms  375 [ C6    G   18  A] ->  377 [ N1    G   18  A]c   1.3923 - Calc  
Bond  38. Atoms  375 [ C6    G   18  A] ->  376 [ O6    G   18  A]ce  1.2361 d Calc  
Bond  39. Atoms  374 [ C5    G   18  A] ->  381 [ C4    G   18  A]c   1.3772 d Calc  
Bond  40. Atoms  374 [ C5    G   18  A] ->  375 [ C6    G   18  A]c   1.4134 - Calc  
Bond  41. Atoms  373 [ N7    G   18  A] ->  374 [ C5    G   18  A]c   1.3879 - Calc  
Bond  42. Atoms  372 [ C8    G   18  A] ->  373 [ N7    G   18  A]c   1.3033 d Calc  
Bond  43. Atoms  371 [ N9    G   18  A] ->  381 [ C4    G   18  A]c   1.3728 - Calc  
Bond  44. Atoms  371 [ N9    G   18  A] ->  372 [ C8    G   18  A]c   1.3721 - Calc  
Bond  45. Atoms  370 [ C1'   G   18  A] ->  371 [ N9    G   18  A]cr  1.4573 - Calc  
Bond  46. Atoms  368 [ C2'   G   18  A] ->  370 [ C1'   G   18  A]c   1.5272 - Calc  
Bond  47. Atoms  368 [ C2'   G   18  A] ->  369 [ O2'   G   18  A]ce  1.4116 - Calc  
Bond  48. Atoms  366 [ C3'   G   18  A] ->  368 [ C2'   G   18  A]c   1.5203 - Calc  
Bond  49. Atoms  366 [ C3'   G   18  A] ->  367 [ O3'   G   18  A]ce  1.4166 - Calc  
Bond  50. Atoms  365 [ O4'   G   18  A] ->  370 [ C1'   G   18  A]c   1.4183 - Calc  
Bond  51. Atoms  364 [ C4'   G   18  A] ->  366 [ C3'   G   18  A]c   1.5187 - Calc  
Bond  52. Atoms  364 [ C4'   G   18  A] ->  365 [ O4'   G   18  A]c   1.4516 - Calc  
Bond  53. Atoms  363 [ C5'   G   18  A] ->  364 [ C4'   G   18  A]cr  1.5063 - Calc  
Bond  54. Atoms  362 [ O5'   G   18  A] ->  363 [ C5'   G   18  A]cr  1.4236 - Calc  
Bond  55. Atoms  359 [ P     G   18  A] ->  362 [ O5'   G   18  A]cr  1.5910 - Calc  
Bond  56. Atoms  359 [ P     G   18  A] ->  361 [ OP2   G   18  A]ce  1.4820 - Calc  
Bond  57. Atoms  359 [ P     G   18  A] ->  360 [ OP1   G   18  A]ce  1.4848 - Calc  
Bond  58. Atoms  357 [ N3    A   17  A] ->  358 [ C4    A   17  A]c   1.3458 - Calc  
Bond  59. Atoms  356 [ C2    A   17  A] ->  357 [ N3    A   17  A]c   1.3287 d Calc  
Bond  60. Atoms  355 [ N1    A   17  A] ->  356 [ C2    A   17  A]c   1.3384 - Calc  
Bond  61. Atoms  353 [ C6    A   17  A] ->  355 [ N1    A   17  A]c   1.3523 d Calc  
Bond  62. Atoms  353 [ C6    A   17  A] ->  354 [ N6    A   17  A]ce  1.3317 - Calc  
Bond  63. Atoms  352 [ C5    A   17  A] ->  358 [ C4    A   17  A]c   1.3827 d Calc  
Bond  64. Atoms  352 [ C5    A   17  A] ->  353 [ C6    A   17  A]c   1.4018 - Calc  
Bond  65. Atoms  351 [ N7    A   17  A] ->  352 [ C5    A   17  A]c   1.3876 - Calc  
Bond  66. Atoms  350 [ C8    A   17  A] ->  351 [ N7    A   17  A]c   1.3076 d Calc  
Bond  67. Atoms  349 [ N9    A   17  A] ->  358 [ C4    A   17  A]c   1.3707 - Calc  
Bond  68. Atoms  349 [ N9    A   17  A] ->  350 [ C8    A   17  A]c   1.3723 - Calc  
Bond  69. Atoms  348 [ C1'   A   17  A] ->  349 [ N9    A   17  A]cr  1.4593 - Calc  
Bond  70. Atoms  346 [ C2'   A   17  A] ->  348 [ C1'   A   17  A]c   1.5290 - Calc  
Bond  71. Atoms  346 [ C2'   A   17  A] ->  347 [ O2'   A   17  A]ce  1.4121 - Calc  
Bond  72. Atoms  344 [ C3'   A   17  A] ->  346 [ C2'   A   17  A]c   1.5214 - Calc  
Bond  73. Atoms  344 [ C3'   A   17  A] ->  345 [ O3'   A   17  A]ce  1.4230 - Calc  
Bond  74. Atoms  343 [ O4'   A   17  A] ->  348 [ C1'   A   17  A]c   1.4195 - Calc  
Bond  75. Atoms  342 [ C4'   A   17  A] ->  344 [ C3'   A   17  A]c   1.5222 - Calc  
Bond  76. Atoms  342 [ C4'   A   17  A] ->  343 [ O4'   A   17  A]c   1.4550 - Calc  
Bond  77. Atoms  341 [ C5'   A   17  A] ->  342 [ C4'   A   17  A]cr  1.5095 - Calc  
Bond  78. Atoms  340 [ O5'   A   17  A] ->  341 [ C5'   A   17  A]cr  1.4273 - Calc  
Bond  79. Atoms  337 [ P     A   17  A] ->  340 [ O5'   A   17  A]cr  1.5948 - Calc  
Bond  80. Atoms  337 [ P     A   17  A] ->  339 [ OP2   A   17  A]ce  1.4877 - Calc  
Bond  81. Atoms  337 [ P     A   17  A] ->  338 [ OP1   A   17  A]ce  1.4884 - Calc  
Bond  82. Atoms  467 [CO   NCO   24  A] ->  473 [ N6  NCO   24  A]ce  1.9535 - CONECT
Bond  83. Atoms  467 [CO   NCO   24  A] ->  472 [ N5  NCO   24  A]ce  1.9490 - CONECT
Bond  84. Atoms  467 [CO   NCO   24  A] ->  471 [ N4  NCO   24  A]ce  1.9492 - CONECT
Bond  85. Atoms  467 [CO   NCO   24  A] ->  470 [ N3  NCO   24  A]ce  1.9693 - CONECT
Bond  86. Atoms  467 [CO   NCO   24  A] ->  469 [ N2  NCO   24  A]ce  1.9143 - CONECT
Bond  87. Atoms  467 [CO   NCO   24  A] ->  468 [ N1  NCO   24  A]cr  1.9724 - CONECT
