# Supplementary material for: RPocket: an intuitive database of RNA pocket topology information with RNA-ligand data resources
Source: BMC Bioinformatics. 2021 Sep 8;22:428. doi: 10.1186/s12859-021-04349-4 (PMC8424408; doi:10.1186/s12859-021-04349-4)
Supplement: Supplementary file 6 — Additional file 6. Folder S2: Interaction info of RNA-ligand complexes. [file 12859_2021_4349_MOESM6_ESM.zip › 12859_2021_4349_MOESM6_ESM/3CZW/ligplot.bonds]

Bond   0. Atoms  305 [ S   SO4  501  X] ->  128 [ N2    G    8  X]n E 3.7427 - HBPLUS
Bond   1. Atoms  307 [ O2  SO4  501  X] ->  127 [ C2    G    8  X]n E 3.2091 - HBPLUS
Bond   2. Atoms  305 [ S   SO4  501  X] ->  126 [ N1    G    8  X]n E 3.4851 - HBPLUS
Bond   3. Atoms  306 [ O1  SO4  501  X] ->  124 [ C6    G    8  X]n E 3.6394 - HBPLUS
Bond   4. Atoms  307 [ O2  SO4  501  X] ->  106 [ C5    U    7  X]n E 3.3356 - HBPLUS
Bond   5. Atoms  307 [ O2  SO4  501  X] ->  104 [ C4    U    7  X]n E 3.7372 - HBPLUS
Bond   6. Atoms  128 [ N2    G    8  X] ->  307 [ O2  SO4  501  X]H E 2.7657 - HBPLUS
Bond   7. Atoms  126 [ N1    G    8  X] ->  307 [ O2  SO4  501  X]H E 2.7831 - HBPLUS
Bond   8. Atoms  129 [ N3    G    8  X] ->  130 [ C4    G    8  X]c   1.3386 - Calc  
Bond   9. Atoms  127 [ C2    G    8  X] ->  129 [ N3    G    8  X]c   1.3262 d Calc  
Bond  10. Atoms  127 [ C2    G    8  X] ->  128 [ N2    G    8  X]ce  1.3757 - Calc  
Bond  11. Atoms  126 [ N1    G    8  X] ->  127 [ C2    G    8  X]c   1.3765 - Calc  
Bond  12. Atoms  124 [ C6    G    8  X] ->  126 [ N1    G    8  X]c   1.3883 - Calc  
Bond  13. Atoms  124 [ C6    G    8  X] ->  125 [ O6    G    8  X]ce  1.2500 d Calc  
Bond  14. Atoms  123 [ C5    G    8  X] ->  130 [ C4    G    8  X]c   1.3721 d Calc  
Bond  15. Atoms  123 [ C5    G    8  X] ->  124 [ C6    G    8  X]c   1.3953 - Calc  
Bond  16. Atoms  122 [ N7    G    8  X] ->  123 [ C5    G    8  X]c   1.3847 - Calc  
Bond  17. Atoms  121 [ C8    G    8  X] ->  122 [ N7    G    8  X]c   1.3264 d Calc  
Bond  18. Atoms  120 [ N9    G    8  X] ->  130 [ C4    G    8  X]c   1.3721 - Calc  
Bond  19. Atoms  120 [ N9    G    8  X] ->  121 [ C8    G    8  X]c   1.3637 - Calc  
Bond  20. Atoms  119 [ C1'   G    8  X] ->  120 [ N9    G    8  X]cr  1.4838 - Calc  
Bond  21. Atoms  117 [ C2'   G    8  X] ->  119 [ C1'   G    8  X]c   1.5128 - Calc  
Bond  22. Atoms  117 [ C2'   G    8  X] ->  118 [ O2'   G    8  X]ce  1.3940 - Calc  
Bond  23. Atoms  115 [ C3'   G    8  X] ->  117 [ C2'   G    8  X]c   1.4986 - Calc  
Bond  24. Atoms  115 [ C3'   G    8  X] ->  116 [ O3'   G    8  X]ce  1.4485 - Calc  
Bond  25. Atoms  114 [ O4'   G    8  X] ->  119 [ C1'   G    8  X]c   1.3916 - Calc  
Bond  26. Atoms  113 [ C4'   G    8  X] ->  115 [ C3'   G    8  X]c   1.5034 - Calc  
Bond  27. Atoms  113 [ C4'   G    8  X] ->  114 [ O4'   G    8  X]c   1.4527 - Calc  
Bond  28. Atoms  112 [ C5'   G    8  X] ->  113 [ C4'   G    8  X]cr  1.5261 - Calc  
Bond  29. Atoms  111 [ O5'   G    8  X] ->  112 [ C5'   G    8  X]cr  1.4159 - Calc  
Bond  30. Atoms  108 [ P     G    8  X] ->  111 [ O5'   G    8  X]cr  1.5715 - Calc  
Bond  31. Atoms  108 [ P     G    8  X] ->  110 [ OP2   G    8  X]ce  1.4939 - Calc  
Bond  32. Atoms  108 [ P     G    8  X] ->  109 [ OP1   G    8  X]ce  1.4751 - Calc  
Bond  33. Atoms  106 [ C5    U    7  X] ->  107 [ C6    U    7  X]c   1.3353 - Calc  
Bond  34. Atoms  104 [ C4    U    7  X] ->  106 [ C5    U    7  X]c   1.4568 - Calc  
Bond  35. Atoms  104 [ C4    U    7  X] ->  105 [ O4    U    7  X]ce  1.2256 d Calc  
Bond  36. Atoms  103 [ N3    U    7  X] ->  104 [ C4    U    7  X]c   1.3651 - Calc  
Bond  37. Atoms  101 [ C2    U    7  X] ->  103 [ N3    U    7  X]c   1.3671 - Calc  
Bond  38. Atoms  101 [ C2    U    7  X] ->  102 [ O2    U    7  X]ce  1.2031 d Calc  
Bond  39. Atoms  100 [ N1    U    7  X] ->  107 [ C6    U    7  X]c   1.3825 - Calc  
Bond  40. Atoms  100 [ N1    U    7  X] ->  101 [ C2    U    7  X]c   1.3791 - Calc  
Bond  41. Atoms   99 [ C1'   U    7  X] ->  100 [ N1    U    7  X]cr  1.4799 - Calc  
Bond  42. Atoms   97 [ C2'   U    7  X] ->   99 [ C1'   U    7  X]c   1.4984 - Calc  
Bond  43. Atoms   97 [ C2'   U    7  X] ->   98 [ O2'   U    7  X]ce  1.4113 - Calc  
Bond  44. Atoms   95 [ C3'   U    7  X] ->   97 [ C2'   U    7  X]c   1.5261 - Calc  
Bond  45. Atoms   95 [ C3'   U    7  X] ->   96 [ O3'   U    7  X]ce  1.4361 - Calc  
Bond  46. Atoms   94 [ O4'   U    7  X] ->   99 [ C1'   U    7  X]c   1.4240 - Calc  
Bond  47. Atoms   93 [ C4'   U    7  X] ->   95 [ C3'   U    7  X]c   1.5199 - Calc  
Bond  48. Atoms   93 [ C4'   U    7  X] ->   94 [ O4'   U    7  X]c   1.4597 - Calc  
Bond  49. Atoms   92 [ C5'   U    7  X] ->   93 [ C4'   U    7  X]cr  1.4891 - Calc  
Bond  50. Atoms   91 [ O5'   U    7  X] ->   92 [ C5'   U    7  X]cr  1.4177 - Calc  
Bond  51. Atoms   88 [ P     U    7  X] ->   91 [ O5'   U    7  X]cr  1.5680 - Calc  
Bond  52. Atoms   88 [ P     U    7  X] ->   90 [ OP2   U    7  X]ce  1.4817 - Calc  
Bond  53. Atoms   88 [ P     U    7  X] ->   89 [ OP1   U    7  X]ce  1.4861 - Calc  
Bond  54. Atoms  305 [ S   SO4  501  X] ->  309 [ O4  SO4  501  X]ce  1.4594 - CONECT
Bond  55. Atoms  305 [ S   SO4  501  X] ->  308 [ O3  SO4  501  X]ce  1.4542 - CONECT
Bond  56. Atoms  305 [ S   SO4  501  X] ->  307 [ O2  SO4  501  X]ce  1.4487 - CONECT
Bond  57. Atoms  305 [ S   SO4  501  X] ->  306 [ O1  SO4  501  X]cr  1.4490 - CONECT
