# Supplementary material for: RPocket: an intuitive database of RNA pocket topology information with RNA-ligand data resources
Source: BMC Bioinformatics. 2021 Sep 8;22:428. doi: 10.1186/s12859-021-04349-4 (PMC8424408; doi:10.1186/s12859-021-04349-4)
Supplement: Supplementary file 6 — Additional file 6. Folder S2: Interaction info of RNA-ligand complexes. [file 12859_2021_4349_MOESM6_ESM.zip › 12859_2021_4349_MOESM6_ESM/3D0U_IRI/ligplot.bonds]

Bond   0. Atoms 3487 [ N6  IRI  202  A] -> 3215 [ C6    G  149  A]n E 3.6995 - HBPLUS
Bond   1. Atoms 3484 [ N3  IRI  202  A] -> 3215 [ C6    G  149  A]n E 3.4823 - HBPLUS
Bond   2. Atoms 3483 [ N2  IRI  202  A] -> 3215 [ C6    G  149  A]n E 3.7994 - HBPLUS
Bond   3. Atoms 3484 [ N3  IRI  202  A] -> 3214 [ C5    G  149  A]n E 3.6191 - HBPLUS
Bond   4. Atoms 3483 [ N2  IRI  202  A] -> 3214 [ C5    G  149  A]n E 3.6737 - HBPLUS
Bond   5. Atoms 3484 [ N3  IRI  202  A] -> 3197 [ C5    C  148  A]n E 3.5988 - HBPLUS
Bond   6. Atoms 3484 [ N3  IRI  202  A] -> 3195 [ C4    C  148  A]n E 3.3953 - HBPLUS
Bond   7. Atoms 3487 [ N6  IRI  202  A] -> 3000 [ C4    U  139  A]n E 3.3269 - HBPLUS
Bond   8. Atoms 3494 [ N6  IRI  203  A] -> 2644 [ C6    G  122  A]n E 3.4271 - HBPLUS
Bond   9. Atoms 3494 [ N6  IRI  203  A] -> 2621 [ C6    G  121  A]n E 3.7579 - HBPLUS
Bond  10. Atoms 3494 [ N6  IRI  203  A] -> 2620 [ C5    G  121  A]n E 3.8630 - HBPLUS
Bond  11. Atoms 3490 [ N2  IRI  203  A] -> 2595 [ C8    G  120  A]n E 3.8320 - HBPLUS
Bond  12. Atoms 3487 [ N6  IRI  202  A] -> 3239 [ O6    G  150  A]H E 3.1418 - HBPLUS
Bond  13. Atoms 3487 [ N6  IRI  202  A] -> 3216 [ O6    G  149  A]H E 2.6577 - HBPLUS
Bond  14. Atoms 3484 [ N3  IRI  202  A] -> 3216 [ O6    G  149  A]H E 2.7535 - HBPLUS
Bond  15. Atoms 3484 [ N3  IRI  202  A] -> 3213 [ N7    G  149  A]H E 3.1140 - HBPLUS
Bond  16. Atoms 3483 [ N2  IRI  202  A] -> 3213 [ N7    G  149  A]H E 3.3189 - HBPLUS
Bond  17. Atoms 3487 [ N6  IRI  202  A] -> 3001 [ O4    U  139  A]H E 2.4975 - HBPLUS
Bond  18. Atoms 3482 [ N1  IRI  202  A] -> 2978 [ O6    G  138  A]H E 3.3369 - HBPLUS
Bond  19. Atoms 3482 [ N1  IRI  202  A] -> 2958 [ O4    U  137  A]H E 2.8483 - HBPLUS
Bond  20. Atoms 3494 [ N6  IRI  203  A] -> 2645 [ O6    G  122  A]H E 2.9153 - HBPLUS
Bond  21. Atoms 3489 [ N1  IRI  203  A] -> 2645 [ O6    G  122  A]H E 3.1995 - HBPLUS
Bond  22. Atoms 3494 [ N6  IRI  203  A] -> 2622 [ O6    G  121  A]H E 3.0202 - HBPLUS
Bond  23. Atoms 3494 [ N6  IRI  203  A] -> 2619 [ N7    G  121  A]H E 3.2867 - HBPLUS
Bond  24. Atoms 3243 [ N3    G  150  A] -> 3244 [ C4    G  150  A]c   1.3496 - Calc  
Bond  25. Atoms 3241 [ C2    G  150  A] -> 3243 [ N3    G  150  A]c   1.3202 d Calc  
Bond  26. Atoms 3241 [ C2    G  150  A] -> 3242 [ N2    G  150  A]ce  1.3416 - Calc  
Bond  27. Atoms 3240 [ N1    G  150  A] -> 3241 [ C2    G  150  A]c   1.3696 - Calc  
Bond  28. Atoms 3238 [ C6    G  150  A] -> 3240 [ N1    G  150  A]c   1.3882 - Calc  
Bond  29. Atoms 3238 [ C6    G  150  A] -> 3239 [ O6    G  150  A]ce  1.2448 d Calc  
Bond  30. Atoms 3237 [ C5    G  150  A] -> 3244 [ C4    G  150  A]c   1.3746 d Calc  
Bond  31. Atoms 3237 [ C5    G  150  A] -> 3238 [ C6    G  150  A]c   1.4227 - Calc  
Bond  32. Atoms 3236 [ N7    G  150  A] -> 3237 [ C5    G  150  A]c   1.3924 - Calc  
Bond  33. Atoms 3235 [ C8    G  150  A] -> 3236 [ N7    G  150  A]c   1.3090 d Calc  
Bond  34. Atoms 3234 [ N9    G  150  A] -> 3244 [ C4    G  150  A]c   1.3773 - Calc  
Bond  35. Atoms 3234 [ N9    G  150  A] -> 3235 [ C8    G  150  A]c   1.3749 - Calc  
Bond  36. Atoms 3233 [ C1'   G  150  A] -> 3234 [ N9    G  150  A]cr  1.4690 - Calc  
Bond  37. Atoms 3231 [ C2'   G  150  A] -> 3233 [ C1'   G  150  A]c   1.5216 - Calc  
Bond  38. Atoms 3231 [ C2'   G  150  A] -> 3232 [ O2'   G  150  A]ce  1.4140 - Calc  
Bond  39. Atoms 3229 [ C3'   G  150  A] -> 3231 [ C2'   G  150  A]c   1.5229 - Calc  
Bond  40. Atoms 3229 [ C3'   G  150  A] -> 3230 [ O3'   G  150  A]ce  1.4284 - Calc  
Bond  41. Atoms 3228 [ O4'   G  150  A] -> 3233 [ C1'   G  150  A]c   1.4167 - Calc  
Bond  42. Atoms 3227 [ C4'   G  150  A] -> 3229 [ C3'   G  150  A]c   1.5237 - Calc  
Bond  43. Atoms 3227 [ C4'   G  150  A] -> 3228 [ O4'   G  150  A]c   1.4517 - Calc  
Bond  44. Atoms 3226 [ C5'   G  150  A] -> 3227 [ C4'   G  150  A]cr  1.5214 - Calc  
Bond  45. Atoms 3225 [ O5'   G  150  A] -> 3226 [ C5'   G  150  A]cr  1.4193 - Calc  
Bond  46. Atoms 3222 [ P     G  150  A] -> 3225 [ O5'   G  150  A]cr  1.6029 - Calc  
Bond  47. Atoms 3222 [ P     G  150  A] -> 3224 [ OP2   G  150  A]ce  1.4852 - Calc  
Bond  48. Atoms 3222 [ P     G  150  A] -> 3223 [ OP1   G  150  A]ce  1.4827 - Calc  
Bond  49. Atoms 3220 [ N3    G  149  A] -> 3221 [ C4    G  149  A]c   1.3536 - Calc  
Bond  50. Atoms 3218 [ C2    G  149  A] -> 3220 [ N3    G  149  A]c   1.3268 d Calc  
Bond  51. Atoms 3218 [ C2    G  149  A] -> 3219 [ N2    G  149  A]ce  1.3400 - Calc  
Bond  52. Atoms 3217 [ N1    G  149  A] -> 3218 [ C2    G  149  A]c   1.3691 - Calc  
Bond  53. Atoms 3215 [ C6    G  149  A] -> 3217 [ N1    G  149  A]c   1.3905 - Calc  
Bond  54. Atoms 3215 [ C6    G  149  A] -> 3216 [ O6    G  149  A]ce  1.2378 d Calc  
Bond  55. Atoms 3214 [ C5    G  149  A] -> 3221 [ C4    G  149  A]c   1.3727 d Calc  
Bond  56. Atoms 3214 [ C5    G  149  A] -> 3215 [ C6    G  149  A]c   1.4177 - Calc  
Bond  57. Atoms 3213 [ N7    G  149  A] -> 3214 [ C5    G  149  A]c   1.3893 - Calc  
Bond  58. Atoms 3212 [ C8    G  149  A] -> 3213 [ N7    G  149  A]c   1.3061 d Calc  
Bond  59. Atoms 3211 [ N9    G  149  A] -> 3221 [ C4    G  149  A]c   1.3785 - Calc  
Bond  60. Atoms 3211 [ N9    G  149  A] -> 3212 [ C8    G  149  A]c   1.3746 - Calc  
Bond  61. Atoms 3210 [ C1'   G  149  A] -> 3211 [ N9    G  149  A]cr  1.4637 - Calc  
Bond  62. Atoms 3208 [ C2'   G  149  A] -> 3210 [ C1'   G  149  A]c   1.5197 - Calc  
Bond  63. Atoms 3208 [ C2'   G  149  A] -> 3209 [ O2'   G  149  A]ce  1.4129 - Calc  
Bond  64. Atoms 3206 [ C3'   G  149  A] -> 3208 [ C2'   G  149  A]c   1.5203 - Calc  
Bond  65. Atoms 3206 [ C3'   G  149  A] -> 3207 [ O3'   G  149  A]ce  1.4183 - Calc  
Bond  66. Atoms 3205 [ O4'   G  149  A] -> 3210 [ C1'   G  149  A]c   1.4188 - Calc  
Bond  67. Atoms 3204 [ C4'   G  149  A] -> 3206 [ C3'   G  149  A]c   1.5243 - Calc  
Bond  68. Atoms 3204 [ C4'   G  149  A] -> 3205 [ O4'   G  149  A]c   1.4501 - Calc  
Bond  69. Atoms 3203 [ C5'   G  149  A] -> 3204 [ C4'   G  149  A]cr  1.5223 - Calc  
Bond  70. Atoms 3202 [ O5'   G  149  A] -> 3203 [ C5'   G  149  A]cr  1.4314 - Calc  
Bond  71. Atoms 3199 [ P     G  149  A] -> 3202 [ O5'   G  149  A]cr  1.6068 - Calc  
Bond  72. Atoms 3199 [ P     G  149  A] -> 3201 [ OP2   G  149  A]ce  1.4848 - Calc  
Bond  73. Atoms 3199 [ P     G  149  A] -> 3200 [ OP1   G  149  A]ce  1.4818 - Calc  
Bond  74. Atoms 3197 [ C5    C  148  A] -> 3198 [ C6    C  148  A]c   1.3374 d Calc  
Bond  75. Atoms 3195 [ C4    C  148  A] -> 3197 [ C5    C  148  A]c   1.4247 - Calc  
Bond  76. Atoms 3195 [ C4    C  148  A] -> 3196 [ N4    C  148  A]ce  1.3323 - Calc  
Bond  77. Atoms 3194 [ N3    C  148  A] -> 3195 [ C4    C  148  A]c   1.3322 d Calc  
Bond  78. Atoms 3192 [ C2    C  148  A] -> 3194 [ N3    C  148  A]c   1.3569 - Calc  
Bond  79. Atoms 3192 [ C2    C  148  A] -> 3193 [ O2    C  148  A]ce  1.2341 d Calc  
Bond  80. Atoms 3191 [ N1    C  148  A] -> 3198 [ C6    C  148  A]c   1.3604 - Calc  
Bond  81. Atoms 3191 [ N1    C  148  A] -> 3192 [ C2    C  148  A]c   1.3908 - Calc  
Bond  82. Atoms 3190 [ C1'   C  148  A] -> 3191 [ N1    C  148  A]cr  1.4781 - Calc  
Bond  83. Atoms 3188 [ C2'   C  148  A] -> 3190 [ C1'   C  148  A]c   1.5150 - Calc  
Bond  84. Atoms 3188 [ C2'   C  148  A] -> 3189 [ O2'   C  148  A]ce  1.4109 - Calc  
Bond  85. Atoms 3186 [ C3'   C  148  A] -> 3188 [ C2'   C  148  A]c   1.5218 - Calc  
Bond  86. Atoms 3186 [ C3'   C  148  A] -> 3187 [ O3'   C  148  A]ce  1.4111 - Calc  
Bond  87. Atoms 3185 [ O4'   C  148  A] -> 3190 [ C1'   C  148  A]c   1.4200 - Calc  
Bond  88. Atoms 3184 [ C4'   C  148  A] -> 3186 [ C3'   C  148  A]c   1.5179 - Calc  
Bond  89. Atoms 3184 [ C4'   C  148  A] -> 3185 [ O4'   C  148  A]c   1.4436 - Calc  
Bond  90. Atoms 3183 [ C5'   C  148  A] -> 3184 [ C4'   C  148  A]cr  1.5119 - Calc  
Bond  91. Atoms 3182 [ O5'   C  148  A] -> 3183 [ C5'   C  148  A]cr  1.4164 - Calc  
Bond  92. Atoms 3179 [ P     C  148  A] -> 3182 [ O5'   C  148  A]cr  1.6016 - Calc  
Bond  93. Atoms 3179 [ P     C  148  A] -> 3181 [ OP2   C  148  A]ce  1.4847 - Calc  
Bond  94. Atoms 3179 [ P     C  148  A] -> 3180 [ OP1   C  148  A]ce  1.4827 - Calc  
Bond  95. Atoms 3002 [ C5    U  139  A] -> 3003 [ C6    U  139  A]c   1.3332 - Calc  
Bond  96. Atoms 3000 [ C4    U  139  A] -> 3002 [ C5    U  139  A]c   1.4411 - Calc  
Bond  97. Atoms 3000 [ C4    U  139  A] -> 3001 [ O4    U  139  A]ce  1.2221 d Calc  
Bond  98. Atoms 2999 [ N3    U  139  A] -> 3000 [ C4    U  139  A]c   1.3824 - Calc  
Bond  99. Atoms 2997 [ C2    U  139  A] -> 2999 [ N3    U  139  A]c   1.3748 - Calc  
Bond 100. Atoms 2997 [ C2    U  139  A] -> 2998 [ O2    U  139  A]ce  1.2126 d Calc  
Bond 101. Atoms 2996 [ N1    U  139  A] -> 3003 [ C6    U  139  A]c   1.3720 - Calc  
Bond 102. Atoms 2996 [ N1    U  139  A] -> 2997 [ C2    U  139  A]c   1.3768 - Calc  
Bond 103. Atoms 2995 [ C1'   U  139  A] -> 2996 [ N1    U  139  A]cr  1.4594 - Calc  
Bond 104. Atoms 2993 [ C2'   U  139  A] -> 2995 [ C1'   U  139  A]c   1.5158 - Calc  
Bond 105. Atoms 2993 [ C2'   U  139  A] -> 2994 [ O2'   U  139  A]ce  1.4125 - Calc  
Bond 106. Atoms 2991 [ C3'   U  139  A] -> 2993 [ C2'   U  139  A]c   1.5177 - Calc  
Bond 107. Atoms 2991 [ C3'   U  139  A] -> 2992 [ O3'   U  139  A]ce  1.4134 - Calc  
Bond 108. Atoms 2990 [ O4'   U  139  A] -> 2995 [ C1'   U  139  A]c   1.4119 - Calc  
Bond 109. Atoms 2989 [ C4'   U  139  A] -> 2991 [ C3'   U  139  A]c   1.5142 - Calc  
Bond 110. Atoms 2989 [ C4'   U  139  A] -> 2990 [ O4'   U  139  A]c   1.4428 - Calc  
Bond 111. Atoms 2988 [ C5'   U  139  A] -> 2989 [ C4'   U  139  A]cr  1.5123 - Calc  
Bond 112. Atoms 2987 [ O5'   U  139  A] -> 2988 [ C5'   U  139  A]cr  1.4163 - Calc  
Bond 113. Atoms 2984 [ P     U  139  A] -> 2987 [ O5'   U  139  A]cr  1.6040 - Calc  
Bond 114. Atoms 2984 [ P     U  139  A] -> 2986 [ OP2   U  139  A]ce  1.4851 - Calc  
Bond 115. Atoms 2984 [ P     U  139  A] -> 2985 [ OP1   U  139  A]ce  1.4823 - Calc  
Bond 116. Atoms 2982 [ N3    G  138  A] -> 2983 [ C4    G  138  A]c   1.3541 - Calc  
Bond 117. Atoms 2980 [ C2    G  138  A] -> 2982 [ N3    G  138  A]c   1.3273 d Calc  
Bond 118. Atoms 2980 [ C2    G  138  A] -> 2981 [ N2    G  138  A]ce  1.3449 - Calc  
Bond 119. Atoms 2979 [ N1    G  138  A] -> 2980 [ C2    G  138  A]c   1.3709 - Calc  
Bond 120. Atoms 2977 [ C6    G  138  A] -> 2979 [ N1    G  138  A]c   1.3863 - Calc  
Bond 121. Atoms 2977 [ C6    G  138  A] -> 2978 [ O6    G  138  A]ce  1.2378 d Calc  
Bond 122. Atoms 2976 [ C5    G  138  A] -> 2983 [ C4    G  138  A]c   1.3729 d Calc  
Bond 123. Atoms 2976 [ C5    G  138  A] -> 2977 [ C6    G  138  A]c   1.4136 - Calc  
Bond 124. Atoms 2975 [ N7    G  138  A] -> 2976 [ C5    G  138  A]c   1.3906 - Calc  
Bond 125. Atoms 2974 [ C8    G  138  A] -> 2975 [ N7    G  138  A]c   1.3063 d Calc  
Bond 126. Atoms 2973 [ N9    G  138  A] -> 2983 [ C4    G  138  A]c   1.3759 - Calc  
Bond 127. Atoms 2973 [ N9    G  138  A] -> 2974 [ C8    G  138  A]c   1.3711 - Calc  
Bond 128. Atoms 2972 [ C1'   G  138  A] -> 2973 [ N9    G  138  A]cr  1.4553 - Calc  
Bond 129. Atoms 2970 [ C2'   G  138  A] -> 2972 [ C1'   G  138  A]c   1.5219 - Calc  
Bond 130. Atoms 2970 [ C2'   G  138  A] -> 2971 [ O2'   G  138  A]ce  1.4107 - Calc  
Bond 131. Atoms 2968 [ C3'   G  138  A] -> 2970 [ C2'   G  138  A]c   1.5207 - Calc  
Bond 132. Atoms 2968 [ C3'   G  138  A] -> 2969 [ O3'   G  138  A]ce  1.4192 - Calc  
Bond 133. Atoms 2967 [ O4'   G  138  A] -> 2972 [ C1'   G  138  A]c   1.4145 - Calc  
Bond 134. Atoms 2966 [ C4'   G  138  A] -> 2968 [ C3'   G  138  A]c   1.5160 - Calc  
Bond 135. Atoms 2966 [ C4'   G  138  A] -> 2967 [ O4'   G  138  A]c   1.4440 - Calc  
Bond 136. Atoms 2965 [ C5'   G  138  A] -> 2966 [ C4'   G  138  A]cr  1.5089 - Calc  
Bond 137. Atoms 2964 [ O5'   G  138  A] -> 2965 [ C5'   G  138  A]cr  1.4136 - Calc  
Bond 138. Atoms 2961 [ P     G  138  A] -> 2964 [ O5'   G  138  A]cr  1.5977 - Calc  
Bond 139. Atoms 2961 [ P     G  138  A] -> 2963 [ OP2   G  138  A]ce  1.4786 - Calc  
Bond 140. Atoms 2961 [ P     G  138  A] -> 2962 [ OP1   G  138  A]ce  1.4776 - Calc  
Bond 141. Atoms 2959 [ C5    U  137  A] -> 2960 [ C6    U  137  A]c   1.3402 - Calc  
Bond 142. Atoms 2957 [ C4    U  137  A] -> 2959 [ C5    U  137  A]c   1.4413 - Calc  
Bond 143. Atoms 2957 [ C4    U  137  A] -> 2958 [ O4    U  137  A]ce  1.2323 d Calc  
Bond 144. Atoms 2956 [ N3    U  137  A] -> 2957 [ C4    U  137  A]c   1.3842 - Calc  
Bond 145. Atoms 2954 [ C2    U  137  A] -> 2956 [ N3    U  137  A]c   1.3758 - Calc  
Bond 146. Atoms 2954 [ C2    U  137  A] -> 2955 [ O2    U  137  A]ce  1.2197 d Calc  
Bond 147. Atoms 2953 [ N1    U  137  A] -> 2960 [ C6    U  137  A]c   1.3800 - Calc  
Bond 148. Atoms 2953 [ N1    U  137  A] -> 2954 [ C2    U  137  A]c   1.3803 - Calc  
Bond 149. Atoms 2952 [ C1'   U  137  A] -> 2953 [ N1    U  137  A]cr  1.4905 - Calc  
Bond 150. Atoms 2950 [ C2'   U  137  A] -> 2952 [ C1'   U  137  A]c   1.5285 - Calc  
Bond 151. Atoms 2950 [ C2'   U  137  A] -> 2951 [ O2'   U  137  A]ce  1.4165 - Calc  
Bond 152. Atoms 2948 [ C3'   U  137  A] -> 2950 [ C2'   U  137  A]c   1.5193 - Calc  
Bond 153. Atoms 2948 [ C3'   U  137  A] -> 2949 [ O3'   U  137  A]ce  1.4180 - Calc  
Bond 154. Atoms 2947 [ O4'   U  137  A] -> 2952 [ C1'   U  137  A]c   1.4080 - Calc  
Bond 155. Atoms 2946 [ C4'   U  137  A] -> 2948 [ C3'   U  137  A]c   1.5159 - Calc  
Bond 156. Atoms 2946 [ C4'   U  137  A] -> 2947 [ O4'   U  137  A]c   1.4449 - Calc  
Bond 157. Atoms 2945 [ C5'   U  137  A] -> 2946 [ C4'   U  137  A]cr  1.5086 - Calc  
Bond 158. Atoms 2944 [ O5'   U  137  A] -> 2945 [ C5'   U  137  A]cr  1.4068 - Calc  
Bond 159. Atoms 2941 [ P     U  137  A] -> 2944 [ O5'   U  137  A]cr  1.5905 - Calc  
Bond 160. Atoms 2941 [ P     U  137  A] -> 2943 [ OP2   U  137  A]ce  1.4798 - Calc  
Bond 161. Atoms 2941 [ P     U  137  A] -> 2942 [ OP1   U  137  A]ce  1.4828 - Calc  
Bond 162. Atoms 2649 [ N3    G  122  A] -> 2650 [ C4    G  122  A]c   1.3545 - Calc  
Bond 163. Atoms 2647 [ C2    G  122  A] -> 2649 [ N3    G  122  A]c   1.3317 d Calc  
Bond 164. Atoms 2647 [ C2    G  122  A] -> 2648 [ N2    G  122  A]ce  1.3398 - Calc  
Bond 165. Atoms 2646 [ N1    G  122  A] -> 2647 [ C2    G  122  A]c   1.3714 - Calc  
Bond 166. Atoms 2644 [ C6    G  122  A] -> 2646 [ N1    G  122  A]c   1.3904 - Calc  
Bond 167. Atoms 2644 [ C6    G  122  A] -> 2645 [ O6    G  122  A]ce  1.2380 d Calc  
Bond 168. Atoms 2643 [ C5    G  122  A] -> 2650 [ C4    G  122  A]c   1.3753 d Calc  
Bond 169. Atoms 2643 [ C5    G  122  A] -> 2644 [ C6    G  122  A]c   1.4118 - Calc  
Bond 170. Atoms 2642 [ N7    G  122  A] -> 2643 [ C5    G  122  A]c   1.3853 - Calc  
Bond 171. Atoms 2641 [ C8    G  122  A] -> 2642 [ N7    G  122  A]c   1.3049 d Calc  
Bond 172. Atoms 2640 [ N9    G  122  A] -> 2650 [ C4    G  122  A]c   1.3783 - Calc  
Bond 173. Atoms 2640 [ N9    G  122  A] -> 2641 [ C8    G  122  A]c   1.3730 - Calc  
Bond 174. Atoms 2639 [ C1'   G  122  A] -> 2640 [ N9    G  122  A]cr  1.4535 - Calc  
Bond 175. Atoms 2637 [ C2'   G  122  A] -> 2639 [ C1'   G  122  A]c   1.5262 - Calc  
Bond 176. Atoms 2637 [ C2'   G  122  A] -> 2638 [ O2'   G  122  A]ce  1.4137 - Calc  
Bond 177. Atoms 2635 [ C3'   G  122  A] -> 2637 [ C2'   G  122  A]c   1.5220 - Calc  
Bond 178. Atoms 2635 [ C3'   G  122  A] -> 2636 [ O3'   G  122  A]ce  1.4244 - Calc  
Bond 179. Atoms 2634 [ O4'   G  122  A] -> 2639 [ C1'   G  122  A]c   1.4080 - Calc  
Bond 180. Atoms 2633 [ C4'   G  122  A] -> 2635 [ C3'   G  122  A]c   1.5162 - Calc  
Bond 181. Atoms 2633 [ C4'   G  122  A] -> 2634 [ O4'   G  122  A]c   1.4431 - Calc  
Bond 182. Atoms 2632 [ C5'   G  122  A] -> 2633 [ C4'   G  122  A]cr  1.5128 - Calc  
Bond 183. Atoms 2631 [ O5'   G  122  A] -> 2632 [ C5'   G  122  A]cr  1.4219 - Calc  
Bond 184. Atoms 2628 [ P     G  122  A] -> 2631 [ O5'   G  122  A]cr  1.6030 - Calc  
Bond 185. Atoms 2628 [ P     G  122  A] -> 2630 [ OP2   G  122  A]ce  1.4872 - Calc  
Bond 186. Atoms 2628 [ P     G  122  A] -> 2629 [ OP1   G  122  A]ce  1.4843 - Calc  
Bond 187. Atoms 2626 [ N3    G  121  A] -> 2627 [ C4    G  121  A]c   1.3545 - Calc  
Bond 188. Atoms 2624 [ C2    G  121  A] -> 2626 [ N3    G  121  A]c   1.3268 d Calc  
Bond 189. Atoms 2624 [ C2    G  121  A] -> 2625 [ N2    G  121  A]ce  1.3415 - Calc  
Bond 190. Atoms 2623 [ N1    G  121  A] -> 2624 [ C2    G  121  A]c   1.3746 - Calc  
Bond 191. Atoms 2621 [ C6    G  121  A] -> 2623 [ N1    G  121  A]c   1.3916 - Calc  
Bond 192. Atoms 2621 [ C6    G  121  A] -> 2622 [ O6    G  121  A]ce  1.2392 d Calc  
Bond 193. Atoms 2620 [ C5    G  121  A] -> 2627 [ C4    G  121  A]c   1.3745 d Calc  
Bond 194. Atoms 2620 [ C5    G  121  A] -> 2621 [ C6    G  121  A]c   1.4143 - Calc  
Bond 195. Atoms 2619 [ N7    G  121  A] -> 2620 [ C5    G  121  A]c   1.3897 - Calc  
Bond 196. Atoms 2618 [ C8    G  121  A] -> 2619 [ N7    G  121  A]c   1.3062 d Calc  
Bond 197. Atoms 2617 [ N9    G  121  A] -> 2627 [ C4    G  121  A]c   1.3738 - Calc  
Bond 198. Atoms 2617 [ N9    G  121  A] -> 2618 [ C8    G  121  A]c   1.3695 - Calc  
Bond 199. Atoms 2616 [ C1'   G  121  A] -> 2617 [ N9    G  121  A]cr  1.4504 - Calc  
Bond 200. Atoms 2614 [ C2'   G  121  A] -> 2616 [ C1'   G  121  A]c   1.5240 - Calc  
Bond 201. Atoms 2614 [ C2'   G  121  A] -> 2615 [ O2'   G  121  A]ce  1.4119 - Calc  
Bond 202. Atoms 2612 [ C3'   G  121  A] -> 2614 [ C2'   G  121  A]c   1.5261 - Calc  
Bond 203. Atoms 2612 [ C3'   G  121  A] -> 2613 [ O3'   G  121  A]ce  1.4255 - Calc  
Bond 204. Atoms 2611 [ O4'   G  121  A] -> 2616 [ C1'   G  121  A]c   1.4142 - Calc  
Bond 205. Atoms 2610 [ C4'   G  121  A] -> 2612 [ C3'   G  121  A]c   1.5144 - Calc  
Bond 206. Atoms 2610 [ C4'   G  121  A] -> 2611 [ O4'   G  121  A]c   1.4466 - Calc  
Bond 207. Atoms 2609 [ C5'   G  121  A] -> 2610 [ C4'   G  121  A]cr  1.5134 - Calc  
Bond 208. Atoms 2608 [ O5'   G  121  A] -> 2609 [ C5'   G  121  A]cr  1.4107 - Calc  
Bond 209. Atoms 2605 [ P     G  121  A] -> 2608 [ O5'   G  121  A]cr  1.5978 - Calc  
Bond 210. Atoms 2605 [ P     G  121  A] -> 2607 [ OP2   G  121  A]ce  1.4858 - Calc  
Bond 211. Atoms 2605 [ P     G  121  A] -> 2606 [ OP1   G  121  A]ce  1.4812 - Calc  
Bond 212. Atoms 2603 [ N3    G  120  A] -> 2604 [ C4    G  120  A]c   1.3530 - Calc  
Bond 213. Atoms 2601 [ C2    G  120  A] -> 2603 [ N3    G  120  A]c   1.3242 d Calc  
Bond 214. Atoms 2601 [ C2    G  120  A] -> 2602 [ N2    G  120  A]ce  1.3434 - Calc  
Bond 215. Atoms 2600 [ N1    G  120  A] -> 2601 [ C2    G  120  A]c   1.3786 - Calc  
Bond 216. Atoms 2598 [ C6    G  120  A] -> 2600 [ N1    G  120  A]c   1.3949 - Calc  
Bond 217. Atoms 2598 [ C6    G  120  A] -> 2599 [ O6    G  120  A]ce  1.2412 d Calc  
Bond 218. Atoms 2597 [ C5    G  120  A] -> 2604 [ C4    G  120  A]c   1.3758 d Calc  
Bond 219. Atoms 2597 [ C5    G  120  A] -> 2598 [ C6    G  120  A]c   1.4154 - Calc  
Bond 220. Atoms 2596 [ N7    G  120  A] -> 2597 [ C5    G  120  A]c   1.3909 - Calc  
Bond 221. Atoms 2595 [ C8    G  120  A] -> 2596 [ N7    G  120  A]c   1.3066 d Calc  
Bond 222. Atoms 2594 [ N9    G  120  A] -> 2604 [ C4    G  120  A]c   1.3746 - Calc  
Bond 223. Atoms 2594 [ N9    G  120  A] -> 2595 [ C8    G  120  A]c   1.3753 - Calc  
Bond 224. Atoms 2593 [ C1'   G  120  A] -> 2594 [ N9    G  120  A]cr  1.4619 - Calc  
Bond 225. Atoms 2591 [ C2'   G  120  A] -> 2593 [ C1'   G  120  A]c   1.5253 - Calc  
Bond 226. Atoms 2591 [ C2'   G  120  A] -> 2592 [ O2'   G  120  A]ce  1.4117 - Calc  
Bond 227. Atoms 2589 [ C3'   G  120  A] -> 2591 [ C2'   G  120  A]c   1.5192 - Calc  
Bond 228. Atoms 2589 [ C3'   G  120  A] -> 2590 [ O3'   G  120  A]ce  1.4179 - Calc  
Bond 229. Atoms 2588 [ O4'   G  120  A] -> 2593 [ C1'   G  120  A]c   1.4182 - Calc  
Bond 230. Atoms 2587 [ C4'   G  120  A] -> 2589 [ C3'   G  120  A]c   1.5194 - Calc  
Bond 231. Atoms 2587 [ C4'   G  120  A] -> 2588 [ O4'   G  120  A]c   1.4497 - Calc  
Bond 232. Atoms 2586 [ C5'   G  120  A] -> 2587 [ C4'   G  120  A]cr  1.5138 - Calc  
Bond 233. Atoms 2585 [ O5'   G  120  A] -> 2586 [ C5'   G  120  A]cr  1.4141 - Calc  
Bond 234. Atoms 2582 [ P     G  120  A] -> 2585 [ O5'   G  120  A]cr  1.5984 - Calc  
Bond 235. Atoms 2582 [ P     G  120  A] -> 2584 [ OP2   G  120  A]ce  1.4815 - Calc  
Bond 236. Atoms 2582 [ P     G  120  A] -> 2583 [ OP1   G  120  A]ce  1.4820 - Calc  
Bond 237. Atoms 3488 [IR   IRI  203  A] -> 3494 [ N6  IRI  203  A]ce  2.2417 - CONECT
Bond 238. Atoms 3488 [IR   IRI  203  A] -> 3493 [ N5  IRI  203  A]ce  2.2518 - CONECT
Bond 239. Atoms 3488 [IR   IRI  203  A] -> 3492 [ N4  IRI  203  A]ce  2.2749 - CONECT
Bond 240. Atoms 3488 [IR   IRI  203  A] -> 3491 [ N3  IRI  203  A]ce  2.2682 - CONECT
Bond 241. Atoms 3488 [IR   IRI  203  A] -> 3490 [ N2  IRI  203  A]ce  2.2281 - CONECT
Bond 242. Atoms 3488 [IR   IRI  203  A] -> 3489 [ N1  IRI  203  A]cr  2.2663 - CONECT
Bond 243. Atoms 3481 [IR   IRI  202  A] -> 3487 [ N6  IRI  202  A]ce  2.2340 - CONECT
Bond 244. Atoms 3481 [IR   IRI  202  A] -> 3486 [ N5  IRI  202  A]ce  2.2473 - CONECT
Bond 245. Atoms 3481 [IR   IRI  202  A] -> 3485 [ N4  IRI  202  A]ce  2.2661 - CONECT
Bond 246. Atoms 3481 [IR   IRI  202  A] -> 3484 [ N3  IRI  202  A]ce  2.2591 - CONECT
Bond 247. Atoms 3481 [IR   IRI  202  A] -> 3483 [ N2  IRI  202  A]ce  2.2280 - CONECT
Bond 248. Atoms 3481 [IR   IRI  202  A] -> 3482 [ N1  IRI  202  A]cr  2.2644 - CONECT
