# Supplementary material for: RPocket: an intuitive database of RNA pocket topology information with RNA-ligand data resources
Source: BMC Bioinformatics. 2021 Sep 8;22:428. doi: 10.1186/s12859-021-04349-4 (PMC8424408; doi:10.1186/s12859-021-04349-4)
Supplement: Supplementary file 6 — Additional file 6. Folder S2: Interaction info of RNA-ligand complexes. [file 12859_2021_4349_MOESM6_ESM.zip › 12859_2021_4349_MOESM6_ESM/3D0U_LYS/ligplot.bonds]

Bond   0. Atoms 3508 [ CD  LYS  205  A] -> 3287 [ N2    G  152  A]n E 3.7620 - HBPLUS
Bond   1. Atoms 3502 [ N   LYS  205  A] -> 3283 [ C6    G  152  A]n E 3.4390 - HBPLUS
Bond   2. Atoms 3504 [ C   LYS  205  A] -> 2413 [ C1'   G  112  A]n E 3.8773 - HBPLUS
Bond   3. Atoms 3504 [ C   LYS  205  A] -> 2408 [ O4'   G  112  A]n E 3.3499 - HBPLUS
Bond   4. Atoms 3503 [ CA  LYS  205  A] -> 2408 [ O4'   G  112  A]n E 3.0688 - HBPLUS
Bond   5. Atoms 3503 [ CA  LYS  205  A] -> 2407 [ C4'   G  112  A]n E 3.5033 - HBPLUS
Bond   6. Atoms 3502 [ N   LYS  205  A] -> 2390 [ C1'   G  111  A]n E 3.6903 - HBPLUS
Bond   7. Atoms 3507 [ CG  LYS  205  A] -> 2389 [ O2'   G  111  A]n E 3.2877 - HBPLUS
Bond   8. Atoms 3506 [ CB  LYS  205  A] -> 2389 [ O2'   G  111  A]n E 3.8537 - HBPLUS
Bond   9. Atoms 3503 [ CA  LYS  205  A] -> 2389 [ O2'   G  111  A]n E 3.3446 - HBPLUS
Bond  10. Atoms 3502 [ N   LYS  205  A] -> 2388 [ C2'   G  111  A]n E 3.2867 - HBPLUS
Bond  11. Atoms 3509 [ CE  LYS  205  A] -> 1694 [ N9    A   78  A]n E 3.8911 - HBPLUS
Bond  12. Atoms 3510 [ NZ  LYS  205  A] -> 1681 [ C4    G   77  A]n E 3.5242 - HBPLUS
Bond  13. Atoms 3509 [ CE  LYS  205  A] -> 1680 [ N3    G   77  A]n E 3.7370 - HBPLUS
Bond  14. Atoms 3510 [ NZ  LYS  205  A] -> 1678 [ C2    G   77  A]n E 3.8863 - HBPLUS
Bond  15. Atoms 3509 [ CE  LYS  205  A] -> 1665 [ O4'   G   77  A]n E 3.3729 - HBPLUS
Bond  16. Atoms 3509 [ CE  LYS  205  A] -> 1662 [ O5'   G   77  A]n E 3.2730 - HBPLUS
Bond  17. Atoms 3509 [ CE  LYS  205  A] -> 1661 [ OP2   G   77  A]n E 3.6099 - HBPLUS
Bond  18. Atoms 3508 [ CD  LYS  205  A] -> 1661 [ OP2   G   77  A]n E 3.8422 - HBPLUS
Bond  19. Atoms 3509 [ CE  LYS  205  A] -> 1659 [ P     G   77  A]n E 3.8078 - HBPLUS
Bond  20. Atoms 3509 [ CE  LYS  205  A] -> 1647 [ O3'   C   76  A]n E 3.8422 - HBPLUS
Bond  21. Atoms 3508 [ CD  LYS  205  A] -> 1647 [ O3'   C   76  A]n E 3.6218 - HBPLUS
Bond  22. Atoms 3504 [ C   LYS  205  A] ->  201 [ N2    G    9  A]n E 3.7104 - HBPLUS
Bond  23. Atoms 3511 [ OXT LYS  205  A] ->  200 [ C2    G    9  A]n E 3.7413 - HBPLUS
Bond  24. Atoms 3506 [ CB  LYS  205  A] ->  172 [ N7    G    8  A]n E 3.7898 - HBPLUS
Bond  25. Atoms 3504 [ C   LYS  205  A] ->  172 [ N7    G    8  A]n E 3.8083 - HBPLUS
Bond  26. Atoms 3505 [ O   LYS  205  A] ->  171 [ C8    G    8  A]n E 3.0045 - HBPLUS
Bond  27. Atoms 3504 [ C   LYS  205  A] ->  171 [ C8    G    8  A]n E 3.6802 - HBPLUS
Bond  28. Atoms 3505 [ O   LYS  205  A] ->  169 [ C1'   G    8  A]n E 3.8718 - HBPLUS
Bond  29. Atoms 3504 [ C   LYS  205  A] ->  168 [ O2'   G    8  A]n E 3.7586 - HBPLUS
Bond  30. Atoms 3505 [ O   LYS  205  A] ->  167 [ C2'   G    8  A]n E 3.5838 - HBPLUS
Bond  31. Atoms 3502 [ N   LYS  205  A] -> 2400 [ N3    G  111  A]H E 3.2309 - HBPLUS
Bond  32. Atoms 2399 [ N2    G  111  A] -> 3505 [ O   LYS  205  A]H E 2.9950 - HBPLUS
Bond  33. Atoms 3502 [ N   LYS  205  A] -> 2389 [ O2'   G  111  A]H E 2.6751 - HBPLUS
Bond  34. Atoms 3510 [ NZ  LYS  205  A] -> 1665 [ O4'   G   77  A]H E 2.9834 - HBPLUS
Bond  35. Atoms 3510 [ NZ  LYS  205  A] -> 1661 [ OP2   G   77  A]H E 3.2175 - HBPLUS
Bond  36. Atoms  201 [ N2    G    9  A] -> 3511 [ OXT LYS  205  A]H E 2.7795 - HBPLUS
Bond  37. Atoms  168 [ O2'   G    8  A] -> 3505 [ O   LYS  205  A]H E 2.8522 - HBPLUS
Bond  38. Atoms 3509 [ CE  LYS  205  A] -> 3510 [ NZ  LYS  205  A]ce  1.4972 - Calc  
Bond  39. Atoms 3508 [ CD  LYS  205  A] -> 3509 [ CE  LYS  205  A]cr  1.5368 - Calc  
Bond  40. Atoms 3507 [ CG  LYS  205  A] -> 3508 [ CD  LYS  205  A]cr  1.5261 - Calc  
Bond  41. Atoms 3506 [ CB  LYS  205  A] -> 3507 [ CG  LYS  205  A]cr  1.5239 - Calc  
Bond  42. Atoms 3504 [ C   LYS  205  A] -> 3511 [ OXT LYS  205  A]ce  1.2381 - Calc  
Bond  43. Atoms 3504 [ C   LYS  205  A] -> 3505 [ O   LYS  205  A]ce  1.2345 d Calc  
Bond  44. Atoms 3503 [ CA  LYS  205  A] -> 3506 [ CB  LYS  205  A]cr  1.5318 - Calc  
Bond  45. Atoms 3503 [ CA  LYS  205  A] -> 3504 [ C   LYS  205  A]cr  1.5277 - Calc  
Bond  46. Atoms 3502 [ N   LYS  205  A] -> 3503 [ CA  LYS  205  A]ce  1.4578 - Calc  
Bond  47. Atoms 3288 [ N3    G  152  A] -> 3289 [ C4    G  152  A]c   1.3486 - Calc  
Bond  48. Atoms 3286 [ C2    G  152  A] -> 3288 [ N3    G  152  A]c   1.3246 d Calc  
Bond  49. Atoms 3286 [ C2    G  152  A] -> 3287 [ N2    G  152  A]ce  1.3429 - Calc  
Bond  50. Atoms 3285 [ N1    G  152  A] -> 3286 [ C2    G  152  A]c   1.3762 - Calc  
Bond  51. Atoms 3283 [ C6    G  152  A] -> 3285 [ N1    G  152  A]c   1.3945 - Calc  
Bond  52. Atoms 3283 [ C6    G  152  A] -> 3284 [ O6    G  152  A]ce  1.2397 d Calc  
Bond  53. Atoms 3282 [ C5    G  152  A] -> 3289 [ C4    G  152  A]c   1.3730 d Calc  
Bond  54. Atoms 3282 [ C5    G  152  A] -> 3283 [ C6    G  152  A]c   1.4169 - Calc  
Bond  55. Atoms 3281 [ N7    G  152  A] -> 3282 [ C5    G  152  A]c   1.3900 - Calc  
Bond  56. Atoms 3280 [ C8    G  152  A] -> 3281 [ N7    G  152  A]c   1.3060 d Calc  
Bond  57. Atoms 3279 [ N9    G  152  A] -> 3289 [ C4    G  152  A]c   1.3723 - Calc  
Bond  58. Atoms 3279 [ N9    G  152  A] -> 3280 [ C8    G  152  A]c   1.3721 - Calc  
Bond  59. Atoms 3278 [ C1'   G  152  A] -> 3279 [ N9    G  152  A]cr  1.4587 - Calc  
Bond  60. Atoms 3276 [ C2'   G  152  A] -> 3278 [ C1'   G  152  A]c   1.5242 - Calc  
Bond  61. Atoms 3276 [ C2'   G  152  A] -> 3277 [ O2'   G  152  A]ce  1.4127 - Calc  
Bond  62. Atoms 3274 [ C3'   G  152  A] -> 3276 [ C2'   G  152  A]c   1.5357 - Calc  
Bond  63. Atoms 3274 [ C3'   G  152  A] -> 3275 [ O3'   G  152  A]ce  1.4648 - Calc  
Bond  64. Atoms 3273 [ O4'   G  152  A] -> 3278 [ C1'   G  152  A]c   1.4037 - Calc  
Bond  65. Atoms 3272 [ C4'   G  152  A] -> 3274 [ C3'   G  152  A]c   1.5200 - Calc  
Bond  66. Atoms 3272 [ C4'   G  152  A] -> 3273 [ O4'   G  152  A]c   1.4342 - Calc  
Bond  67. Atoms 3271 [ C5'   G  152  A] -> 3272 [ C4'   G  152  A]cr  1.5134 - Calc  
Bond  68. Atoms 3270 [ O5'   G  152  A] -> 3271 [ C5'   G  152  A]cr  1.4151 - Calc  
Bond  69. Atoms 3267 [ P     G  152  A] -> 3270 [ O5'   G  152  A]cr  1.6045 - Calc  
Bond  70. Atoms 3267 [ P     G  152  A] -> 3269 [ OP2   G  152  A]ce  1.4809 - Calc  
Bond  71. Atoms 3267 [ P     G  152  A] -> 3268 [ OP1   G  152  A]ce  1.4817 - Calc  
Bond  72. Atoms 2423 [ N3    G  112  A] -> 2424 [ C4    G  112  A]c   1.3529 - Calc  
Bond  73. Atoms 2421 [ C2    G  112  A] -> 2423 [ N3    G  112  A]c   1.3274 d Calc  
Bond  74. Atoms 2421 [ C2    G  112  A] -> 2422 [ N2    G  112  A]ce  1.3385 - Calc  
Bond  75. Atoms 2420 [ N1    G  112  A] -> 2421 [ C2    G  112  A]c   1.3751 - Calc  
Bond  76. Atoms 2418 [ C6    G  112  A] -> 2420 [ N1    G  112  A]c   1.3906 - Calc  
Bond  77. Atoms 2418 [ C6    G  112  A] -> 2419 [ O6    G  112  A]ce  1.2382 d Calc  
Bond  78. Atoms 2417 [ C5    G  112  A] -> 2424 [ C4    G  112  A]c   1.3739 d Calc  
Bond  79. Atoms 2417 [ C5    G  112  A] -> 2418 [ C6    G  112  A]c   1.4113 - Calc  
Bond  80. Atoms 2416 [ N7    G  112  A] -> 2417 [ C5    G  112  A]c   1.3856 - Calc  
Bond  81. Atoms 2415 [ C8    G  112  A] -> 2416 [ N7    G  112  A]c   1.3022 d Calc  
Bond  82. Atoms 2414 [ N9    G  112  A] -> 2424 [ C4    G  112  A]c   1.3754 - Calc  
Bond  83. Atoms 2414 [ N9    G  112  A] -> 2415 [ C8    G  112  A]c   1.3693 - Calc  
Bond  84. Atoms 2413 [ C1'   G  112  A] -> 2414 [ N9    G  112  A]cr  1.4576 - Calc  
Bond  85. Atoms 2411 [ C2'   G  112  A] -> 2413 [ C1'   G  112  A]c   1.5200 - Calc  
Bond  86. Atoms 2411 [ C2'   G  112  A] -> 2412 [ O2'   G  112  A]ce  1.4121 - Calc  
Bond  87. Atoms 2409 [ C3'   G  112  A] -> 2411 [ C2'   G  112  A]c   1.5188 - Calc  
Bond  88. Atoms 2409 [ C3'   G  112  A] -> 2410 [ O3'   G  112  A]ce  1.4105 - Calc  
Bond  89. Atoms 2408 [ O4'   G  112  A] -> 2413 [ C1'   G  112  A]c   1.4138 - Calc  
Bond  90. Atoms 2407 [ C4'   G  112  A] -> 2409 [ C3'   G  112  A]c   1.5187 - Calc  
Bond  91. Atoms 2407 [ C4'   G  112  A] -> 2408 [ O4'   G  112  A]c   1.4439 - Calc  
Bond  92. Atoms 2406 [ C5'   G  112  A] -> 2407 [ C4'   G  112  A]cr  1.5152 - Calc  
Bond  93. Atoms 2405 [ O5'   G  112  A] -> 2406 [ C5'   G  112  A]cr  1.4064 - Calc  
Bond  94. Atoms 2402 [ P     G  112  A] -> 2405 [ O5'   G  112  A]cr  1.5992 - Calc  
Bond  95. Atoms 2402 [ P     G  112  A] -> 2404 [ OP2   G  112  A]ce  1.4829 - Calc  
Bond  96. Atoms 2402 [ P     G  112  A] -> 2403 [ OP1   G  112  A]ce  1.4818 - Calc  
Bond  97. Atoms 2400 [ N3    G  111  A] -> 2401 [ C4    G  111  A]c   1.3510 - Calc  
Bond  98. Atoms 2398 [ C2    G  111  A] -> 2400 [ N3    G  111  A]c   1.3245 d Calc  
Bond  99. Atoms 2398 [ C2    G  111  A] -> 2399 [ N2    G  111  A]ce  1.3399 - Calc  
Bond 100. Atoms 2397 [ N1    G  111  A] -> 2398 [ C2    G  111  A]c   1.3704 - Calc  
Bond 101. Atoms 2395 [ C6    G  111  A] -> 2397 [ N1    G  111  A]c   1.3886 - Calc  
Bond 102. Atoms 2395 [ C6    G  111  A] -> 2396 [ O6    G  111  A]ce  1.2381 d Calc  
Bond 103. Atoms 2394 [ C5    G  111  A] -> 2401 [ C4    G  111  A]c   1.3752 d Calc  
Bond 104. Atoms 2394 [ C5    G  111  A] -> 2395 [ C6    G  111  A]c   1.4158 - Calc  
Bond 105. Atoms 2393 [ N7    G  111  A] -> 2394 [ C5    G  111  A]c   1.3881 - Calc  
Bond 106. Atoms 2392 [ C8    G  111  A] -> 2393 [ N7    G  111  A]c   1.3035 d Calc  
Bond 107. Atoms 2391 [ N9    G  111  A] -> 2401 [ C4    G  111  A]c   1.3732 - Calc  
Bond 108. Atoms 2391 [ N9    G  111  A] -> 2392 [ C8    G  111  A]c   1.3707 - Calc  
Bond 109. Atoms 2390 [ C1'   G  111  A] -> 2391 [ N9    G  111  A]cr  1.4567 - Calc  
Bond 110. Atoms 2388 [ C2'   G  111  A] -> 2390 [ C1'   G  111  A]c   1.5211 - Calc  
Bond 111. Atoms 2388 [ C2'   G  111  A] -> 2389 [ O2'   G  111  A]ce  1.4110 - Calc  
Bond 112. Atoms 2386 [ C3'   G  111  A] -> 2388 [ C2'   G  111  A]c   1.5230 - Calc  
Bond 113. Atoms 2386 [ C3'   G  111  A] -> 2387 [ O3'   G  111  A]ce  1.4041 - Calc  
Bond 114. Atoms 2385 [ O4'   G  111  A] -> 2390 [ C1'   G  111  A]c   1.4133 - Calc  
Bond 115. Atoms 2384 [ C4'   G  111  A] -> 2386 [ C3'   G  111  A]c   1.5117 - Calc  
Bond 116. Atoms 2384 [ C4'   G  111  A] -> 2385 [ O4'   G  111  A]c   1.4469 - Calc  
Bond 117. Atoms 2383 [ C5'   G  111  A] -> 2384 [ C4'   G  111  A]cr  1.5159 - Calc  
Bond 118. Atoms 2382 [ O5'   G  111  A] -> 2383 [ C5'   G  111  A]cr  1.4124 - Calc  
Bond 119. Atoms 2379 [ P     G  111  A] -> 2382 [ O5'   G  111  A]cr  1.5970 - Calc  
Bond 120. Atoms 2379 [ P     G  111  A] -> 2381 [ OP2   G  111  A]ce  1.4789 - Calc  
Bond 121. Atoms 2379 [ P     G  111  A] -> 2380 [ OP1   G  111  A]ce  1.4769 - Calc  
Bond 122. Atoms 1702 [ N3    A   78  A] -> 1703 [ C4    A   78  A]c   1.3398 - Calc  
Bond 123. Atoms 1701 [ C2    A   78  A] -> 1702 [ N3    A   78  A]c   1.3296 d Calc  
Bond 124. Atoms 1700 [ N1    A   78  A] -> 1701 [ C2    A   78  A]c   1.3348 - Calc  
Bond 125. Atoms 1698 [ C6    A   78  A] -> 1700 [ N1    A   78  A]c   1.3423 d Calc  
Bond 126. Atoms 1698 [ C6    A   78  A] -> 1699 [ N6    A   78  A]ce  1.3342 - Calc  
Bond 127. Atoms 1697 [ C5    A   78  A] -> 1703 [ C4    A   78  A]c   1.3776 d Calc  
Bond 128. Atoms 1697 [ C5    A   78  A] -> 1698 [ C6    A   78  A]c   1.4070 - Calc  
Bond 129. Atoms 1696 [ N7    A   78  A] -> 1697 [ C5    A   78  A]c   1.3859 - Calc  
Bond 130. Atoms 1695 [ C8    A   78  A] -> 1696 [ N7    A   78  A]c   1.3149 d Calc  
Bond 131. Atoms 1694 [ N9    A   78  A] -> 1703 [ C4    A   78  A]c   1.3735 - Calc  
Bond 132. Atoms 1694 [ N9    A   78  A] -> 1695 [ C8    A   78  A]c   1.3655 - Calc  
Bond 133. Atoms 1693 [ C1'   A   78  A] -> 1694 [ N9    A   78  A]cr  1.4555 - Calc  
Bond 134. Atoms 1691 [ C2'   A   78  A] -> 1693 [ C1'   A   78  A]c   1.5290 - Calc  
Bond 135. Atoms 1691 [ C2'   A   78  A] -> 1692 [ O2'   A   78  A]ce  1.4143 - Calc  
Bond 136. Atoms 1689 [ C3'   A   78  A] -> 1691 [ C2'   A   78  A]c   1.5266 - Calc  
Bond 137. Atoms 1689 [ C3'   A   78  A] -> 1690 [ O3'   A   78  A]ce  1.4149 - Calc  
Bond 138. Atoms 1688 [ O4'   A   78  A] -> 1693 [ C1'   A   78  A]c   1.4094 - Calc  
Bond 139. Atoms 1687 [ C4'   A   78  A] -> 1689 [ C3'   A   78  A]c   1.5139 - Calc  
Bond 140. Atoms 1687 [ C4'   A   78  A] -> 1688 [ O4'   A   78  A]c   1.4443 - Calc  
Bond 141. Atoms 1686 [ C5'   A   78  A] -> 1687 [ C4'   A   78  A]cr  1.5162 - Calc  
Bond 142. Atoms 1685 [ O5'   A   78  A] -> 1686 [ C5'   A   78  A]cr  1.4256 - Calc  
Bond 143. Atoms 1682 [ P     A   78  A] -> 1685 [ O5'   A   78  A]cr  1.6004 - Calc  
Bond 144. Atoms 1682 [ P     A   78  A] -> 1684 [ OP2   A   78  A]ce  1.4826 - Calc  
Bond 145. Atoms 1682 [ P     A   78  A] -> 1683 [ OP1   A   78  A]ce  1.4785 - Calc  
Bond 146. Atoms 1680 [ N3    G   77  A] -> 1681 [ C4    G   77  A]c   1.3506 - Calc  
Bond 147. Atoms 1678 [ C2    G   77  A] -> 1680 [ N3    G   77  A]c   1.3241 d Calc  
Bond 148. Atoms 1678 [ C2    G   77  A] -> 1679 [ N2    G   77  A]ce  1.3393 - Calc  
Bond 149. Atoms 1677 [ N1    G   77  A] -> 1678 [ C2    G   77  A]c   1.3753 - Calc  
Bond 150. Atoms 1675 [ C6    G   77  A] -> 1677 [ N1    G   77  A]c   1.3936 - Calc  
Bond 151. Atoms 1675 [ C6    G   77  A] -> 1676 [ O6    G   77  A]ce  1.2399 d Calc  
Bond 152. Atoms 1674 [ C5    G   77  A] -> 1681 [ C4    G   77  A]c   1.3722 d Calc  
Bond 153. Atoms 1674 [ C5    G   77  A] -> 1675 [ C6    G   77  A]c   1.4063 - Calc  
Bond 154. Atoms 1673 [ N7    G   77  A] -> 1674 [ C5    G   77  A]c   1.3835 - Calc  
Bond 155. Atoms 1672 [ C8    G   77  A] -> 1673 [ N7    G   77  A]c   1.3015 d Calc  
Bond 156. Atoms 1671 [ N9    G   77  A] -> 1681 [ C4    G   77  A]c   1.3701 - Calc  
Bond 157. Atoms 1671 [ N9    G   77  A] -> 1672 [ C8    G   77  A]c   1.3699 - Calc  
Bond 158. Atoms 1670 [ C1'   G   77  A] -> 1671 [ N9    G   77  A]cr  1.4526 - Calc  
Bond 159. Atoms 1668 [ C2'   G   77  A] -> 1670 [ C1'   G   77  A]c   1.5145 - Calc  
Bond 160. Atoms 1668 [ C2'   G   77  A] -> 1669 [ O2'   G   77  A]ce  1.4095 - Calc  
Bond 161. Atoms 1666 [ C3'   G   77  A] -> 1668 [ C2'   G   77  A]c   1.5228 - Calc  
Bond 162. Atoms 1666 [ C3'   G   77  A] -> 1667 [ O3'   G   77  A]ce  1.4289 - Calc  
Bond 163. Atoms 1665 [ O4'   G   77  A] -> 1670 [ C1'   G   77  A]c   1.4022 - Calc  
Bond 164. Atoms 1664 [ C4'   G   77  A] -> 1666 [ C3'   G   77  A]c   1.5246 - Calc  
Bond 165. Atoms 1664 [ C4'   G   77  A] -> 1665 [ O4'   G   77  A]c   1.4496 - Calc  
Bond 166. Atoms 1663 [ C5'   G   77  A] -> 1664 [ C4'   G   77  A]cr  1.5089 - Calc  
Bond 167. Atoms 1662 [ O5'   G   77  A] -> 1663 [ C5'   G   77  A]cr  1.4154 - Calc  
Bond 168. Atoms 1659 [ P     G   77  A] -> 1662 [ O5'   G   77  A]cr  1.5927 - Calc  
Bond 169. Atoms 1659 [ P     G   77  A] -> 1661 [ OP2   G   77  A]ce  1.4780 - Calc  
Bond 170. Atoms 1659 [ P     G   77  A] -> 1660 [ OP1   G   77  A]ce  1.4842 - Calc  
Bond 171. Atoms 1657 [ C5    C   76  A] -> 1658 [ C6    C   76  A]c   1.3381 d Calc  
Bond 172. Atoms 1655 [ C4    C   76  A] -> 1657 [ C5    C   76  A]c   1.4235 - Calc  
Bond 173. Atoms 1655 [ C4    C   76  A] -> 1656 [ N4    C   76  A]ce  1.3329 - Calc  
Bond 174. Atoms 1654 [ N3    C   76  A] -> 1655 [ C4    C   76  A]c   1.3326 d Calc  
Bond 175. Atoms 1652 [ C2    C   76  A] -> 1654 [ N3    C   76  A]c   1.3546 - Calc  
Bond 176. Atoms 1652 [ C2    C   76  A] -> 1653 [ O2    C   76  A]ce  1.2349 d Calc  
Bond 177. Atoms 1651 [ N1    C   76  A] -> 1658 [ C6    C   76  A]c   1.3613 - Calc  
Bond 178. Atoms 1651 [ N1    C   76  A] -> 1652 [ C2    C   76  A]c   1.4025 - Calc  
Bond 179. Atoms 1650 [ C1'   C   76  A] -> 1651 [ N1    C   76  A]cr  1.4844 - Calc  
Bond 180. Atoms 1648 [ C2'   C   76  A] -> 1650 [ C1'   C   76  A]c   1.5219 - Calc  
Bond 181. Atoms 1648 [ C2'   C   76  A] -> 1649 [ O2'   C   76  A]ce  1.4153 - Calc  
Bond 182. Atoms 1646 [ C3'   C   76  A] -> 1648 [ C2'   C   76  A]c   1.5214 - Calc  
Bond 183. Atoms 1646 [ C3'   C   76  A] -> 1647 [ O3'   C   76  A]ce  1.4004 - Calc  
Bond 184. Atoms 1645 [ O4'   C   76  A] -> 1650 [ C1'   C   76  A]c   1.4097 - Calc  
Bond 185. Atoms 1644 [ C4'   C   76  A] -> 1646 [ C3'   C   76  A]c   1.5213 - Calc  
Bond 186. Atoms 1644 [ C4'   C   76  A] -> 1645 [ O4'   C   76  A]c   1.4538 - Calc  
Bond 187. Atoms 1643 [ C5'   C   76  A] -> 1644 [ C4'   C   76  A]cr  1.5151 - Calc  
Bond 188. Atoms 1642 [ O5'   C   76  A] -> 1643 [ C5'   C   76  A]cr  1.4187 - Calc  
Bond 189. Atoms 1639 [ P     C   76  A] -> 1642 [ O5'   C   76  A]cr  1.5963 - Calc  
Bond 190. Atoms 1639 [ P     C   76  A] -> 1641 [ OP2   C   76  A]ce  1.4833 - Calc  
Bond 191. Atoms 1639 [ P     C   76  A] -> 1640 [ OP1   C   76  A]ce  1.4795 - Calc  
Bond 192. Atoms  202 [ N3    G    9  A] ->  203 [ C4    G    9  A]c   1.3509 - Calc  
Bond 193. Atoms  200 [ C2    G    9  A] ->  202 [ N3    G    9  A]c   1.3260 d Calc  
Bond 194. Atoms  200 [ C2    G    9  A] ->  201 [ N2    G    9  A]ce  1.3409 - Calc  
Bond 195. Atoms  199 [ N1    G    9  A] ->  200 [ C2    G    9  A]c   1.3714 - Calc  
Bond 196. Atoms  197 [ C6    G    9  A] ->  199 [ N1    G    9  A]c   1.3892 - Calc  
Bond 197. Atoms  197 [ C6    G    9  A] ->  198 [ O6    G    9  A]ce  1.2419 d Calc  
Bond 198. Atoms  196 [ C5    G    9  A] ->  203 [ C4    G    9  A]c   1.3786 d Calc  
Bond 199. Atoms  196 [ C5    G    9  A] ->  197 [ C6    G    9  A]c   1.4167 - Calc  
Bond 200. Atoms  195 [ N7    G    9  A] ->  196 [ C5    G    9  A]c   1.3904 - Calc  
Bond 201. Atoms  194 [ C8    G    9  A] ->  195 [ N7    G    9  A]c   1.3062 d Calc  
Bond 202. Atoms  193 [ N9    G    9  A] ->  203 [ C4    G    9  A]c   1.3781 - Calc  
Bond 203. Atoms  193 [ N9    G    9  A] ->  194 [ C8    G    9  A]c   1.3747 - Calc  
Bond 204. Atoms  192 [ C1'   G    9  A] ->  193 [ N9    G    9  A]cr  1.4595 - Calc  
Bond 205. Atoms  190 [ C2'   G    9  A] ->  192 [ C1'   G    9  A]c   1.5220 - Calc  
Bond 206. Atoms  190 [ C2'   G    9  A] ->  191 [ O2'   G    9  A]ce  1.4073 - Calc  
Bond 207. Atoms  188 [ C3'   G    9  A] ->  190 [ C2'   G    9  A]c   1.5231 - Calc  
Bond 208. Atoms  188 [ C3'   G    9  A] ->  189 [ O3'   G    9  A]ce  1.4144 - Calc  
Bond 209. Atoms  187 [ O4'   G    9  A] ->  192 [ C1'   G    9  A]c   1.4072 - Calc  
Bond 210. Atoms  186 [ C4'   G    9  A] ->  188 [ C3'   G    9  A]c   1.5131 - Calc  
Bond 211. Atoms  186 [ C4'   G    9  A] ->  187 [ O4'   G    9  A]c   1.4573 - Calc  
Bond 212. Atoms  185 [ C5'   G    9  A] ->  186 [ C4'   G    9  A]cr  1.5033 - Calc  
Bond 213. Atoms  184 [ O5'   G    9  A] ->  185 [ C5'   G    9  A]cr  1.3716 - Calc  
Bond 214. Atoms  181 [ P     G    9  A] ->  184 [ O5'   G    9  A]cr  1.5807 - Calc  
Bond 215. Atoms  181 [ P     G    9  A] ->  183 [ OP2   G    9  A]ce  1.4803 - Calc  
Bond 216. Atoms  181 [ P     G    9  A] ->  182 [ OP1   G    9  A]ce  1.4873 - Calc  
Bond 217. Atoms  179 [ N3    G    8  A] ->  180 [ C4    G    8  A]c   1.3540 - Calc  
Bond 218. Atoms  177 [ C2    G    8  A] ->  179 [ N3    G    8  A]c   1.3291 d Calc  
Bond 219. Atoms  177 [ C2    G    8  A] ->  178 [ N2    G    8  A]ce  1.3399 - Calc  
Bond 220. Atoms  176 [ N1    G    8  A] ->  177 [ C2    G    8  A]c   1.3731 - Calc  
Bond 221. Atoms  174 [ C6    G    8  A] ->  176 [ N1    G    8  A]c   1.3882 - Calc  
Bond 222. Atoms  174 [ C6    G    8  A] ->  175 [ O6    G    8  A]ce  1.2321 d Calc  
Bond 223. Atoms  173 [ C5    G    8  A] ->  180 [ C4    G    8  A]c   1.3755 d Calc  
Bond 224. Atoms  173 [ C5    G    8  A] ->  174 [ C6    G    8  A]c   1.4126 - Calc  
Bond 225. Atoms  172 [ N7    G    8  A] ->  173 [ C5    G    8  A]c   1.3880 - Calc  
Bond 226. Atoms  171 [ C8    G    8  A] ->  172 [ N7    G    8  A]c   1.3038 d Calc  
Bond 227. Atoms  170 [ N9    G    8  A] ->  180 [ C4    G    8  A]c   1.3780 - Calc  
Bond 228. Atoms  170 [ N9    G    8  A] ->  171 [ C8    G    8  A]c   1.3718 - Calc  
Bond 229. Atoms  169 [ C1'   G    8  A] ->  170 [ N9    G    8  A]cr  1.4561 - Calc  
Bond 230. Atoms  167 [ C2'   G    8  A] ->  169 [ C1'   G    8  A]c   1.5215 - Calc  
Bond 231. Atoms  167 [ C2'   G    8  A] ->  168 [ O2'   G    8  A]ce  1.4159 - Calc  
Bond 232. Atoms  165 [ C3'   G    8  A] ->  167 [ C2'   G    8  A]c   1.5255 - Calc  
Bond 233. Atoms  165 [ C3'   G    8  A] ->  166 [ O3'   G    8  A]ce  1.4024 - Calc  
Bond 234. Atoms  164 [ O4'   G    8  A] ->  169 [ C1'   G    8  A]c   1.4135 - Calc  
Bond 235. Atoms  163 [ C4'   G    8  A] ->  165 [ C3'   G    8  A]c   1.5110 - Calc  
Bond 236. Atoms  163 [ C4'   G    8  A] ->  164 [ O4'   G    8  A]c   1.4492 - Calc  
Bond 237. Atoms  162 [ C5'   G    8  A] ->  163 [ C4'   G    8  A]cr  1.5081 - Calc  
Bond 238. Atoms  161 [ O5'   G    8  A] ->  162 [ C5'   G    8  A]cr  1.3929 - Calc  
Bond 239. Atoms  158 [ P     G    8  A] ->  161 [ O5'   G    8  A]cr  1.5880 - Calc  
Bond 240. Atoms  158 [ P     G    8  A] ->  160 [ OP2   G    8  A]ce  1.4840 - Calc  
Bond 241. Atoms  158 [ P     G    8  A] ->  159 [ OP1   G    8  A]ce  1.4810 - Calc  
