# Supplementary material for: RPocket: an intuitive database of RNA pocket topology information with RNA-ligand data resources
Source: BMC Bioinformatics. 2021 Sep 8;22:428. doi: 10.1186/s12859-021-04349-4 (PMC8424408; doi:10.1186/s12859-021-04349-4)
Supplement: Supplementary file 6 — Additional file 6. Folder S2: Interaction info of RNA-ligand complexes. [file 12859_2021_4349_MOESM6_ESM.zip › 12859_2021_4349_MOESM6_ESM/3DIG/ligplot.bonds]

Bond   0. Atoms 3773 [ CD  SLZ  175  X] -> 3513 [ N2    G  163  X]n E 3.7415 - HBPLUS
Bond   1. Atoms 3769 [ N   SLZ  175  X] -> 3512 [ C2    G  163  X]n E 3.8229 - HBPLUS
Bond   2. Atoms 3769 [ N   SLZ  175  X] -> 3509 [ C6    G  163  X]n E 3.2906 - HBPLUS
Bond   3. Atoms 3777 [ O   SLZ  175  X] -> 2476 [ C1'   G  115  X]n E 3.7929 - HBPLUS
Bond   4. Atoms 3776 [ C   SLZ  175  X] -> 2476 [ C1'   G  115  X]n E 3.8659 - HBPLUS
Bond   5. Atoms 3776 [ C   SLZ  175  X] -> 2471 [ O4'   G  115  X]n E 3.4247 - HBPLUS
Bond   6. Atoms 3770 [ CA  SLZ  175  X] -> 2471 [ O4'   G  115  X]n E 3.1062 - HBPLUS
Bond   7. Atoms 3770 [ CA  SLZ  175  X] -> 2470 [ C4'   G  115  X]n E 3.6321 - HBPLUS
Bond   8. Atoms 3777 [ O   SLZ  175  X] -> 2461 [ C2    G  114  X]n E 3.7537 - HBPLUS
Bond   9. Atoms 3769 [ N   SLZ  175  X] -> 2453 [ C1'   G  114  X]n E 3.7153 - HBPLUS
Bond  10. Atoms 3772 [ SG  SLZ  175  X] -> 2452 [ O2'   G  114  X]n E 3.2142 - HBPLUS
Bond  11. Atoms 3770 [ CA  SLZ  175  X] -> 2452 [ O2'   G  114  X]n E 3.2898 - HBPLUS
Bond  12. Atoms 3769 [ N   SLZ  175  X] -> 2451 [ C2'   G  114  X]n E 3.4597 - HBPLUS
Bond  13. Atoms 3774 [ CE  SLZ  175  X] -> 1766 [ C4    A   81  X]n E 3.8448 - HBPLUS
Bond  14. Atoms 3774 [ CE  SLZ  175  X] -> 1758 [ C8    A   81  X]n E 3.8070 - HBPLUS
Bond  15. Atoms 3774 [ CE  SLZ  175  X] -> 1757 [ N9    A   81  X]n E 3.6913 - HBPLUS
Bond  16. Atoms 3775 [ NZ  SLZ  175  X] -> 1744 [ C4    G   80  X]n E 3.5459 - HBPLUS
Bond  17. Atoms 3774 [ CE  SLZ  175  X] -> 1743 [ N3    G   80  X]n E 3.6982 - HBPLUS
Bond  18. Atoms 3775 [ NZ  SLZ  175  X] -> 1733 [ C1'   G   80  X]n E 3.8726 - HBPLUS
Bond  19. Atoms 3774 [ CE  SLZ  175  X] -> 1728 [ O4'   G   80  X]n E 3.3428 - HBPLUS
Bond  20. Atoms 3774 [ CE  SLZ  175  X] -> 1725 [ O5'   G   80  X]n E 3.4116 - HBPLUS
Bond  21. Atoms 3774 [ CE  SLZ  175  X] -> 1724 [ OP2   G   80  X]n E 3.5276 - HBPLUS
Bond  22. Atoms 3773 [ CD  SLZ  175  X] -> 1724 [ OP2   G   80  X]n E 3.7497 - HBPLUS
Bond  23. Atoms 3774 [ CE  SLZ  175  X] -> 1722 [ P     G   80  X]n E 3.8822 - HBPLUS
Bond  24. Atoms 3774 [ CE  SLZ  175  X] -> 1710 [ O3'   C   79  X]n E 3.7617 - HBPLUS
Bond  25. Atoms 3773 [ CD  SLZ  175  X] -> 1710 [ O3'   C   79  X]n E 3.5457 - HBPLUS
Bond  26. Atoms 3782 [ O2  IPA  290  X] ->  285 [ C5    C   13  X]n E 3.5618 - HBPLUS
Bond  27. Atoms 3782 [ O2  IPA  290  X] ->  283 [ C4    C   13  X]n E 3.5229 - HBPLUS
Bond  28. Atoms 3776 [ C   SLZ  175  X] ->  264 [ N2    G   12  X]n E 3.6378 - HBPLUS
Bond  29. Atoms 3778 [ OXT SLZ  175  X] ->  263 [ C2    G   12  X]n E 3.5024 - HBPLUS
Bond  30. Atoms 3776 [ C   SLZ  175  X] ->  235 [ N7    G   11  X]n E 3.7567 - HBPLUS
Bond  31. Atoms 3777 [ O   SLZ  175  X] ->  234 [ C8    G   11  X]n E 3.2793 - HBPLUS
Bond  32. Atoms 3776 [ C   SLZ  175  X] ->  234 [ C8    G   11  X]n E 3.6073 - HBPLUS
Bond  33. Atoms 3769 [ N   SLZ  175  X] ->  234 [ C8    G   11  X]n E 3.8899 - HBPLUS
Bond  34. Atoms 3776 [ C   SLZ  175  X] ->  231 [ O2'   G   11  X]n E 3.4775 - HBPLUS
Bond  35. Atoms 3778 [ OXT SLZ  175  X] ->  230 [ C2'   G   11  X]n E 3.8309 - HBPLUS
Bond  36. Atoms 3777 [ O   SLZ  175  X] ->  230 [ C2'   G   11  X]n E 3.6761 - HBPLUS
Bond  37. Atoms 2475 [ O2'   G  115  X] -> 3754 [ K     K  200  X]H E 3.0869 - HBPLUS
Bond  38. Atoms 3754 [ K     K  200  X] ->  293 [ O4'   G   14  X]H E 3.0388 - HBPLUS
Bond  39. Atoms 3754 [ K     K  200  X] ->  265 [ N3    G   12  X]H E 3.2030 - HBPLUS
Bond  40. Atoms 3754 [ K     K  200  X] ->  250 [ O4'   G   12  X]H E 3.1238 - HBPLUS
Bond  41. Atoms  231 [ O2'   G   11  X] -> 3754 [ K     K  200  X]H E 3.1144 - HBPLUS
Bond  42. Atoms 2462 [ N2    G  114  X] -> 3777 [ O   SLZ  175  X]H E 2.8429 - HBPLUS
Bond  43. Atoms 3769 [ N   SLZ  175  X] -> 2452 [ O2'   G  114  X]H E 2.7154 - HBPLUS
Bond  44. Atoms 3775 [ NZ  SLZ  175  X] -> 1728 [ O4'   G   80  X]H E 2.9182 - HBPLUS
Bond  45. Atoms 3775 [ NZ  SLZ  175  X] -> 1724 [ OP2   G   80  X]H E 3.0048 - HBPLUS
Bond  46. Atoms  264 [ N2    G   12  X] -> 3778 [ OXT SLZ  175  X]H E 2.4970 - HBPLUS
Bond  47. Atoms  231 [ O2'   G   11  X] -> 3777 [ O   SLZ  175  X]H E 2.7209 - HBPLUS
Bond  48. Atoms 3754 [ K     K  200  X] -> 3778 [ OXT SLZ  175  X]c E 2.8012 - CONECT
Bond  49. Atoms 3514 [ N3    G  163  X] -> 3515 [ C4    G  163  X]c   1.3543 - Calc  
Bond  50. Atoms 3512 [ C2    G  163  X] -> 3514 [ N3    G  163  X]c   1.3278 d Calc  
Bond  51. Atoms 3512 [ C2    G  163  X] -> 3513 [ N2    G  163  X]ce  1.3382 - Calc  
Bond  52. Atoms 3511 [ N1    G  163  X] -> 3512 [ C2    G  163  X]c   1.3753 - Calc  
Bond  53. Atoms 3509 [ C6    G  163  X] -> 3511 [ N1    G  163  X]c   1.3960 - Calc  
Bond  54. Atoms 3509 [ C6    G  163  X] -> 3510 [ O6    G  163  X]ce  1.2353 d Calc  
Bond  55. Atoms 3508 [ C5    G  163  X] -> 3515 [ C4    G  163  X]c   1.3752 d Calc  
Bond  56. Atoms 3508 [ C5    G  163  X] -> 3509 [ C6    G  163  X]c   1.4168 - Calc  
Bond  57. Atoms 3507 [ N7    G  163  X] -> 3508 [ C5    G  163  X]c   1.3879 - Calc  
Bond  58. Atoms 3506 [ C8    G  163  X] -> 3507 [ N7    G  163  X]c   1.3010 d Calc  
Bond  59. Atoms 3505 [ N9    G  163  X] -> 3515 [ C4    G  163  X]c   1.3719 - Calc  
Bond  60. Atoms 3505 [ N9    G  163  X] -> 3506 [ C8    G  163  X]c   1.3745 - Calc  
Bond  61. Atoms 3504 [ C1'   G  163  X] -> 3505 [ N9    G  163  X]cr  1.4550 - Calc  
Bond  62. Atoms 3502 [ C2'   G  163  X] -> 3504 [ C1'   G  163  X]c   1.5235 - Calc  
Bond  63. Atoms 3502 [ C2'   G  163  X] -> 3503 [ O2'   G  163  X]ce  1.4126 - Calc  
Bond  64. Atoms 3500 [ C3'   G  163  X] -> 3502 [ C2'   G  163  X]c   1.5178 - Calc  
Bond  65. Atoms 3500 [ C3'   G  163  X] -> 3501 [ O3'   G  163  X]ce  1.4081 - Calc  
Bond  66. Atoms 3499 [ O4'   G  163  X] -> 3504 [ C1'   G  163  X]c   1.4140 - Calc  
Bond  67. Atoms 3498 [ C4'   G  163  X] -> 3500 [ C3'   G  163  X]c   1.5163 - Calc  
Bond  68. Atoms 3498 [ C4'   G  163  X] -> 3499 [ O4'   G  163  X]c   1.4462 - Calc  
Bond  69. Atoms 3497 [ C5'   G  163  X] -> 3498 [ C4'   G  163  X]cr  1.5154 - Calc  
Bond  70. Atoms 3496 [ O5'   G  163  X] -> 3497 [ C5'   G  163  X]cr  1.4213 - Calc  
Bond  71. Atoms 3493 [ P     G  163  X] -> 3496 [ O5'   G  163  X]cr  1.6005 - Calc  
Bond  72. Atoms 3493 [ P     G  163  X] -> 3495 [ OP2   G  163  X]ce  1.4849 - Calc  
Bond  73. Atoms 3493 [ P     G  163  X] -> 3494 [ OP1   G  163  X]ce  1.4855 - Calc  
Bond  74. Atoms 2486 [ N3    G  115  X] -> 2487 [ C4    G  115  X]c   1.3588 - Calc  
Bond  75. Atoms 2484 [ C2    G  115  X] -> 2486 [ N3    G  115  X]c   1.3368 d Calc  
Bond  76. Atoms 2484 [ C2    G  115  X] -> 2485 [ N2    G  115  X]ce  1.3445 - Calc  
Bond  77. Atoms 2483 [ N1    G  115  X] -> 2484 [ C2    G  115  X]c   1.3773 - Calc  
Bond  78. Atoms 2481 [ C6    G  115  X] -> 2483 [ N1    G  115  X]c   1.3942 - Calc  
Bond  79. Atoms 2481 [ C6    G  115  X] -> 2482 [ O6    G  115  X]ce  1.2365 d Calc  
Bond  80. Atoms 2480 [ C5    G  115  X] -> 2487 [ C4    G  115  X]c   1.3788 d Calc  
Bond  81. Atoms 2480 [ C5    G  115  X] -> 2481 [ C6    G  115  X]c   1.4153 - Calc  
Bond  82. Atoms 2479 [ N7    G  115  X] -> 2480 [ C5    G  115  X]c   1.3892 - Calc  
Bond  83. Atoms 2478 [ C8    G  115  X] -> 2479 [ N7    G  115  X]c   1.3039 d Calc  
Bond  84. Atoms 2477 [ N9    G  115  X] -> 2487 [ C4    G  115  X]c   1.3806 - Calc  
Bond  85. Atoms 2477 [ N9    G  115  X] -> 2478 [ C8    G  115  X]c   1.3774 - Calc  
Bond  86. Atoms 2476 [ C1'   G  115  X] -> 2477 [ N9    G  115  X]cr  1.4658 - Calc  
Bond  87. Atoms 2474 [ C2'   G  115  X] -> 2476 [ C1'   G  115  X]c   1.5242 - Calc  
Bond  88. Atoms 2474 [ C2'   G  115  X] -> 2475 [ O2'   G  115  X]ce  1.4136 - Calc  
Bond  89. Atoms 2472 [ C3'   G  115  X] -> 2474 [ C2'   G  115  X]c   1.5177 - Calc  
Bond  90. Atoms 2472 [ C3'   G  115  X] -> 2473 [ O3'   G  115  X]ce  1.4165 - Calc  
Bond  91. Atoms 2471 [ O4'   G  115  X] -> 2476 [ C1'   G  115  X]c   1.4167 - Calc  
Bond  92. Atoms 2470 [ C4'   G  115  X] -> 2472 [ C3'   G  115  X]c   1.5121 - Calc  
Bond  93. Atoms 2470 [ C4'   G  115  X] -> 2471 [ O4'   G  115  X]c   1.4474 - Calc  
Bond  94. Atoms 2469 [ C5'   G  115  X] -> 2470 [ C4'   G  115  X]cr  1.5115 - Calc  
Bond  95. Atoms 2468 [ O5'   G  115  X] -> 2469 [ C5'   G  115  X]cr  1.4067 - Calc  
Bond  96. Atoms 2465 [ P     G  115  X] -> 2468 [ O5'   G  115  X]cr  1.5872 - Calc  
Bond  97. Atoms 2465 [ P     G  115  X] -> 2467 [ OP2   G  115  X]ce  1.4753 - Calc  
Bond  98. Atoms 2465 [ P     G  115  X] -> 2466 [ OP1   G  115  X]ce  1.4769 - Calc  
Bond  99. Atoms 2463 [ N3    G  114  X] -> 2464 [ C4    G  114  X]c   1.3625 - Calc  
Bond 100. Atoms 2461 [ C2    G  114  X] -> 2463 [ N3    G  114  X]c   1.3201 d Calc  
Bond 101. Atoms 2461 [ C2    G  114  X] -> 2462 [ N2    G  114  X]ce  1.3436 - Calc  
Bond 102. Atoms 2460 [ N1    G  114  X] -> 2461 [ C2    G  114  X]c   1.3814 - Calc  
Bond 103. Atoms 2458 [ C6    G  114  X] -> 2460 [ N1    G  114  X]c   1.4018 - Calc  
Bond 104. Atoms 2458 [ C6    G  114  X] -> 2459 [ O6    G  114  X]ce  1.2393 d Calc  
Bond 105. Atoms 2457 [ C5    G  114  X] -> 2464 [ C4    G  114  X]c   1.3731 d Calc  
Bond 106. Atoms 2457 [ C5    G  114  X] -> 2458 [ C6    G  114  X]c   1.4076 - Calc  
Bond 107. Atoms 2456 [ N7    G  114  X] -> 2457 [ C5    G  114  X]c   1.3857 - Calc  
Bond 108. Atoms 2455 [ C8    G  114  X] -> 2456 [ N7    G  114  X]c   1.3042 d Calc  
Bond 109. Atoms 2454 [ N9    G  114  X] -> 2464 [ C4    G  114  X]c   1.3783 - Calc  
Bond 110. Atoms 2454 [ N9    G  114  X] -> 2455 [ C8    G  114  X]c   1.3755 - Calc  
Bond 111. Atoms 2453 [ C1'   G  114  X] -> 2454 [ N9    G  114  X]cr  1.4643 - Calc  
Bond 112. Atoms 2451 [ C2'   G  114  X] -> 2453 [ C1'   G  114  X]c   1.5248 - Calc  
Bond 113. Atoms 2451 [ C2'   G  114  X] -> 2452 [ O2'   G  114  X]ce  1.4123 - Calc  
Bond 114. Atoms 2449 [ C3'   G  114  X] -> 2451 [ C2'   G  114  X]c   1.5167 - Calc  
Bond 115. Atoms 2449 [ C3'   G  114  X] -> 2450 [ O3'   G  114  X]ce  1.4051 - Calc  
Bond 116. Atoms 2448 [ O4'   G  114  X] -> 2453 [ C1'   G  114  X]c   1.4099 - Calc  
Bond 117. Atoms 2447 [ C4'   G  114  X] -> 2449 [ C3'   G  114  X]c   1.5210 - Calc  
Bond 118. Atoms 2447 [ C4'   G  114  X] -> 2448 [ O4'   G  114  X]c   1.4450 - Calc  
Bond 119. Atoms 2446 [ C5'   G  114  X] -> 2447 [ C4'   G  114  X]cr  1.5131 - Calc  
Bond 120. Atoms 2445 [ O5'   G  114  X] -> 2446 [ C5'   G  114  X]cr  1.4130 - Calc  
Bond 121. Atoms 2442 [ P     G  114  X] -> 2445 [ O5'   G  114  X]cr  1.5970 - Calc  
Bond 122. Atoms 2442 [ P     G  114  X] -> 2444 [ OP2   G  114  X]ce  1.4960 - Calc  
Bond 123. Atoms 2442 [ P     G  114  X] -> 2443 [ OP1   G  114  X]ce  1.4816 - Calc  
Bond 124. Atoms 1765 [ N3    A   81  X] -> 1766 [ C4    A   81  X]c   1.3486 - Calc  
Bond 125. Atoms 1764 [ C2    A   81  X] -> 1765 [ N3    A   81  X]c   1.3396 d Calc  
Bond 126. Atoms 1763 [ N1    A   81  X] -> 1764 [ C2    A   81  X]c   1.3392 - Calc  
Bond 127. Atoms 1761 [ C6    A   81  X] -> 1763 [ N1    A   81  X]c   1.3479 d Calc  
Bond 128. Atoms 1761 [ C6    A   81  X] -> 1762 [ N6    A   81  X]ce  1.3339 - Calc  
Bond 129. Atoms 1760 [ C5    A   81  X] -> 1766 [ C4    A   81  X]c   1.3859 d Calc  
Bond 130. Atoms 1760 [ C5    A   81  X] -> 1761 [ C6    A   81  X]c   1.4093 - Calc  
Bond 131. Atoms 1759 [ N7    A   81  X] -> 1760 [ C5    A   81  X]c   1.3784 - Calc  
Bond 132. Atoms 1758 [ C8    A   81  X] -> 1759 [ N7    A   81  X]c   1.3114 d Calc  
Bond 133. Atoms 1757 [ N9    A   81  X] -> 1766 [ C4    A   81  X]c   1.3733 - Calc  
Bond 134. Atoms 1757 [ N9    A   81  X] -> 1758 [ C8    A   81  X]c   1.3585 - Calc  
Bond 135. Atoms 1756 [ C1'   A   81  X] -> 1757 [ N9    A   81  X]cr  1.4455 - Calc  
Bond 136. Atoms 1754 [ C2'   A   81  X] -> 1756 [ C1'   A   81  X]c   1.5268 - Calc  
Bond 137. Atoms 1754 [ C2'   A   81  X] -> 1755 [ O2'   A   81  X]ce  1.4107 - Calc  
Bond 138. Atoms 1752 [ C3'   A   81  X] -> 1754 [ C2'   A   81  X]c   1.5258 - Calc  
Bond 139. Atoms 1752 [ C3'   A   81  X] -> 1753 [ O3'   A   81  X]ce  1.4262 - Calc  
Bond 140. Atoms 1751 [ O4'   A   81  X] -> 1756 [ C1'   A   81  X]c   1.4067 - Calc  
Bond 141. Atoms 1750 [ C4'   A   81  X] -> 1752 [ C3'   A   81  X]c   1.5106 - Calc  
Bond 142. Atoms 1750 [ C4'   A   81  X] -> 1751 [ O4'   A   81  X]c   1.4467 - Calc  
Bond 143. Atoms 1749 [ C5'   A   81  X] -> 1750 [ C4'   A   81  X]cr  1.5112 - Calc  
Bond 144. Atoms 1748 [ O5'   A   81  X] -> 1749 [ C5'   A   81  X]cr  1.4109 - Calc  
Bond 145. Atoms 1745 [ P     A   81  X] -> 1748 [ O5'   A   81  X]cr  1.5948 - Calc  
Bond 146. Atoms 1745 [ P     A   81  X] -> 1747 [ OP2   A   81  X]ce  1.4818 - Calc  
Bond 147. Atoms 1745 [ P     A   81  X] -> 1746 [ OP1   A   81  X]ce  1.4837 - Calc  
Bond 148. Atoms 1743 [ N3    G   80  X] -> 1744 [ C4    G   80  X]c   1.3563 - Calc  
Bond 149. Atoms 1741 [ C2    G   80  X] -> 1743 [ N3    G   80  X]c   1.3286 d Calc  
Bond 150. Atoms 1741 [ C2    G   80  X] -> 1742 [ N2    G   80  X]ce  1.3350 - Calc  
Bond 151. Atoms 1740 [ N1    G   80  X] -> 1741 [ C2    G   80  X]c   1.3710 - Calc  
Bond 152. Atoms 1738 [ C6    G   80  X] -> 1740 [ N1    G   80  X]c   1.3911 - Calc  
Bond 153. Atoms 1738 [ C6    G   80  X] -> 1739 [ O6    G   80  X]ce  1.2333 d Calc  
Bond 154. Atoms 1737 [ C5    G   80  X] -> 1744 [ C4    G   80  X]c   1.3781 d Calc  
Bond 155. Atoms 1737 [ C5    G   80  X] -> 1738 [ C6    G   80  X]c   1.4177 - Calc  
Bond 156. Atoms 1736 [ N7    G   80  X] -> 1737 [ C5    G   80  X]c   1.3918 - Calc  
Bond 157. Atoms 1735 [ C8    G   80  X] -> 1736 [ N7    G   80  X]c   1.3057 d Calc  
Bond 158. Atoms 1734 [ N9    G   80  X] -> 1744 [ C4    G   80  X]c   1.3762 - Calc  
Bond 159. Atoms 1734 [ N9    G   80  X] -> 1735 [ C8    G   80  X]c   1.3780 - Calc  
Bond 160. Atoms 1733 [ C1'   G   80  X] -> 1734 [ N9    G   80  X]cr  1.4609 - Calc  
Bond 161. Atoms 1731 [ C2'   G   80  X] -> 1733 [ C1'   G   80  X]c   1.5212 - Calc  
Bond 162. Atoms 1731 [ C2'   G   80  X] -> 1732 [ O2'   G   80  X]ce  1.4130 - Calc  
Bond 163. Atoms 1729 [ C3'   G   80  X] -> 1731 [ C2'   G   80  X]c   1.5308 - Calc  
Bond 164. Atoms 1729 [ C3'   G   80  X] -> 1730 [ O3'   G   80  X]ce  1.4305 - Calc  
Bond 165. Atoms 1728 [ O4'   G   80  X] -> 1733 [ C1'   G   80  X]c   1.4035 - Calc  
Bond 166. Atoms 1727 [ C4'   G   80  X] -> 1729 [ C3'   G   80  X]c   1.5240 - Calc  
Bond 167. Atoms 1727 [ C4'   G   80  X] -> 1728 [ O4'   G   80  X]c   1.4489 - Calc  
Bond 168. Atoms 1726 [ C5'   G   80  X] -> 1727 [ C4'   G   80  X]cr  1.5106 - Calc  
Bond 169. Atoms 1725 [ O5'   G   80  X] -> 1726 [ C5'   G   80  X]cr  1.4105 - Calc  
Bond 170. Atoms 1722 [ P     G   80  X] -> 1725 [ O5'   G   80  X]cr  1.5930 - Calc  
Bond 171. Atoms 1722 [ P     G   80  X] -> 1724 [ OP2   G   80  X]ce  1.4705 - Calc  
Bond 172. Atoms 1722 [ P     G   80  X] -> 1723 [ OP1   G   80  X]ce  1.4842 - Calc  
Bond 173. Atoms 1720 [ C5    C   79  X] -> 1721 [ C6    C   79  X]c   1.3380 d Calc  
Bond 174. Atoms 1718 [ C4    C   79  X] -> 1720 [ C5    C   79  X]c   1.4210 - Calc  
Bond 175. Atoms 1718 [ C4    C   79  X] -> 1719 [ N4    C   79  X]ce  1.3345 - Calc  
Bond 176. Atoms 1717 [ N3    C   79  X] -> 1718 [ C4    C   79  X]c   1.3401 d Calc  
Bond 177. Atoms 1715 [ C2    C   79  X] -> 1717 [ N3    C   79  X]c   1.3649 - Calc  
Bond 178. Atoms 1715 [ C2    C   79  X] -> 1716 [ O2    C   79  X]ce  1.2374 d Calc  
Bond 179. Atoms 1714 [ N1    C   79  X] -> 1721 [ C6    C   79  X]c   1.3671 - Calc  
Bond 180. Atoms 1714 [ N1    C   79  X] -> 1715 [ C2    C   79  X]c   1.4013 - Calc  
Bond 181. Atoms 1713 [ C1'   C   79  X] -> 1714 [ N1    C   79  X]cr  1.5017 - Calc  
Bond 182. Atoms 1711 [ C2'   C   79  X] -> 1713 [ C1'   C   79  X]c   1.5101 - Calc  
Bond 183. Atoms 1711 [ C2'   C   79  X] -> 1712 [ O2'   C   79  X]ce  1.4041 - Calc  
Bond 184. Atoms 1709 [ C3'   C   79  X] -> 1711 [ C2'   C   79  X]c   1.5275 - Calc  
Bond 185. Atoms 1709 [ C3'   C   79  X] -> 1710 [ O3'   C   79  X]ce  1.4321 - Calc  
Bond 186. Atoms 1708 [ O4'   C   79  X] -> 1713 [ C1'   C   79  X]c   1.4158 - Calc  
Bond 187. Atoms 1707 [ C4'   C   79  X] -> 1709 [ C3'   C   79  X]c   1.5233 - Calc  
Bond 188. Atoms 1707 [ C4'   C   79  X] -> 1708 [ O4'   C   79  X]c   1.4471 - Calc  
Bond 189. Atoms 1706 [ C5'   C   79  X] -> 1707 [ C4'   C   79  X]cr  1.5208 - Calc  
Bond 190. Atoms 1705 [ O5'   C   79  X] -> 1706 [ C5'   C   79  X]cr  1.4178 - Calc  
Bond 191. Atoms 1702 [ P     C   79  X] -> 1705 [ O5'   C   79  X]cr  1.5990 - Calc  
Bond 192. Atoms 1702 [ P     C   79  X] -> 1704 [ OP2   C   79  X]ce  1.4811 - Calc  
Bond 193. Atoms 1702 [ P     C   79  X] -> 1703 [ OP1   C   79  X]ce  1.4843 - Calc  
Bond 194. Atoms  308 [ N3    G   14  X] ->  309 [ C4    G   14  X]c   1.3526 - Calc  
Bond 195. Atoms  306 [ C2    G   14  X] ->  308 [ N3    G   14  X]c   1.3286 d Calc  
Bond 196. Atoms  306 [ C2    G   14  X] ->  307 [ N2    G   14  X]ce  1.3348 - Calc  
Bond 197. Atoms  305 [ N1    G   14  X] ->  306 [ C2    G   14  X]c   1.3766 - Calc  
Bond 198. Atoms  303 [ C6    G   14  X] ->  305 [ N1    G   14  X]c   1.3961 - Calc  
Bond 199. Atoms  303 [ C6    G   14  X] ->  304 [ O6    G   14  X]ce  1.2371 d Calc  
Bond 200. Atoms  302 [ C5    G   14  X] ->  309 [ C4    G   14  X]c   1.3757 d Calc  
Bond 201. Atoms  302 [ C5    G   14  X] ->  303 [ C6    G   14  X]c   1.4147 - Calc  
Bond 202. Atoms  301 [ N7    G   14  X] ->  302 [ C5    G   14  X]c   1.3808 - Calc  
Bond 203. Atoms  300 [ C8    G   14  X] ->  301 [ N7    G   14  X]c   1.3037 d Calc  
Bond 204. Atoms  299 [ N9    G   14  X] ->  309 [ C4    G   14  X]c   1.3777 - Calc  
Bond 205. Atoms  299 [ N9    G   14  X] ->  300 [ C8    G   14  X]c   1.3749 - Calc  
Bond 206. Atoms  298 [ C1'   G   14  X] ->  299 [ N9    G   14  X]cr  1.4652 - Calc  
Bond 207. Atoms  296 [ C2'   G   14  X] ->  298 [ C1'   G   14  X]c   1.5192 - Calc  
Bond 208. Atoms  296 [ C2'   G   14  X] ->  297 [ O2'   G   14  X]ce  1.4115 - Calc  
Bond 209. Atoms  294 [ C3'   G   14  X] ->  296 [ C2'   G   14  X]c   1.5191 - Calc  
Bond 210. Atoms  294 [ C3'   G   14  X] ->  295 [ O3'   G   14  X]ce  1.4170 - Calc  
Bond 211. Atoms  293 [ O4'   G   14  X] ->  298 [ C1'   G   14  X]c   1.4113 - Calc  
Bond 212. Atoms  292 [ C4'   G   14  X] ->  294 [ C3'   G   14  X]c   1.5153 - Calc  
Bond 213. Atoms  292 [ C4'   G   14  X] ->  293 [ O4'   G   14  X]c   1.4513 - Calc  
Bond 214. Atoms  291 [ C5'   G   14  X] ->  292 [ C4'   G   14  X]cr  1.5106 - Calc  
Bond 215. Atoms  290 [ O5'   G   14  X] ->  291 [ C5'   G   14  X]cr  1.4078 - Calc  
Bond 216. Atoms  287 [ P     G   14  X] ->  290 [ O5'   G   14  X]cr  1.5984 - Calc  
Bond 217. Atoms  287 [ P     G   14  X] ->  289 [ OP2   G   14  X]ce  1.4811 - Calc  
Bond 218. Atoms  287 [ P     G   14  X] ->  288 [ OP1   G   14  X]ce  1.4805 - Calc  
Bond 219. Atoms  285 [ C5    C   13  X] ->  286 [ C6    C   13  X]c   1.3413 d Calc  
Bond 220. Atoms  283 [ C4    C   13  X] ->  285 [ C5    C   13  X]c   1.4248 - Calc  
Bond 221. Atoms  283 [ C4    C   13  X] ->  284 [ N4    C   13  X]ce  1.3300 - Calc  
Bond 222. Atoms  282 [ N3    C   13  X] ->  283 [ C4    C   13  X]c   1.3377 d Calc  
Bond 223. Atoms  280 [ C2    C   13  X] ->  282 [ N3    C   13  X]c   1.3678 - Calc  
Bond 224. Atoms  280 [ C2    C   13  X] ->  281 [ O2    C   13  X]ce  1.2424 d Calc  
Bond 225. Atoms  279 [ N1    C   13  X] ->  286 [ C6    C   13  X]c   1.3710 - Calc  
Bond 226. Atoms  279 [ N1    C   13  X] ->  280 [ C2    C   13  X]c   1.4012 - Calc  
Bond 227. Atoms  278 [ C1'   C   13  X] ->  279 [ N1    C   13  X]cr  1.4941 - Calc  
Bond 228. Atoms  276 [ C2'   C   13  X] ->  278 [ C1'   C   13  X]c   1.5226 - Calc  
Bond 229. Atoms  276 [ C2'   C   13  X] ->  277 [ O2'   C   13  X]ce  1.4133 - Calc  
Bond 230. Atoms  274 [ C3'   C   13  X] ->  276 [ C2'   C   13  X]c   1.5264 - Calc  
Bond 231. Atoms  274 [ C3'   C   13  X] ->  275 [ O3'   C   13  X]ce  1.4024 - Calc  
Bond 232. Atoms  273 [ O4'   C   13  X] ->  278 [ C1'   C   13  X]c   1.4115 - Calc  
Bond 233. Atoms  272 [ C4'   C   13  X] ->  274 [ C3'   C   13  X]c   1.5192 - Calc  
Bond 234. Atoms  272 [ C4'   C   13  X] ->  273 [ O4'   C   13  X]c   1.4545 - Calc  
Bond 235. Atoms  271 [ C5'   C   13  X] ->  272 [ C4'   C   13  X]cr  1.5179 - Calc  
Bond 236. Atoms  270 [ O5'   C   13  X] ->  271 [ C5'   C   13  X]cr  1.4222 - Calc  
Bond 237. Atoms  267 [ P     C   13  X] ->  270 [ O5'   C   13  X]cr  1.5962 - Calc  
Bond 238. Atoms  267 [ P     C   13  X] ->  269 [ OP2   C   13  X]ce  1.4846 - Calc  
Bond 239. Atoms  267 [ P     C   13  X] ->  268 [ OP1   C   13  X]ce  1.4779 - Calc  
Bond 240. Atoms  265 [ N3    G   12  X] ->  266 [ C4    G   12  X]c   1.3580 - Calc  
Bond 241. Atoms  263 [ C2    G   12  X] ->  265 [ N3    G   12  X]c   1.3372 d Calc  
Bond 242. Atoms  263 [ C2    G   12  X] ->  264 [ N2    G   12  X]ce  1.3383 - Calc  
Bond 243. Atoms  262 [ N1    G   12  X] ->  263 [ C2    G   12  X]c   1.3692 - Calc  
Bond 244. Atoms  260 [ C6    G   12  X] ->  262 [ N1    G   12  X]c   1.3868 - Calc  
Bond 245. Atoms  260 [ C6    G   12  X] ->  261 [ O6    G   12  X]ce  1.2382 d Calc  
Bond 246. Atoms  259 [ C5    G   12  X] ->  266 [ C4    G   12  X]c   1.3777 d Calc  
Bond 247. Atoms  259 [ C5    G   12  X] ->  260 [ C6    G   12  X]c   1.4204 - Calc  
Bond 248. Atoms  258 [ N7    G   12  X] ->  259 [ C5    G   12  X]c   1.3834 - Calc  
Bond 249. Atoms  257 [ C8    G   12  X] ->  258 [ N7    G   12  X]c   1.3050 d Calc  
Bond 250. Atoms  256 [ N9    G   12  X] ->  266 [ C4    G   12  X]c   1.3762 - Calc  
Bond 251. Atoms  256 [ N9    G   12  X] ->  257 [ C8    G   12  X]c   1.3745 - Calc  
Bond 252. Atoms  255 [ C1'   G   12  X] ->  256 [ N9    G   12  X]cr  1.4707 - Calc  
Bond 253. Atoms  253 [ C2'   G   12  X] ->  255 [ C1'   G   12  X]c   1.5244 - Calc  
Bond 254. Atoms  253 [ C2'   G   12  X] ->  254 [ O2'   G   12  X]ce  1.4114 - Calc  
Bond 255. Atoms  251 [ C3'   G   12  X] ->  253 [ C2'   G   12  X]c   1.5230 - Calc  
Bond 256. Atoms  251 [ C3'   G   12  X] ->  252 [ O3'   G   12  X]ce  1.4189 - Calc  
Bond 257. Atoms  250 [ O4'   G   12  X] ->  255 [ C1'   G   12  X]c   1.4116 - Calc  
Bond 258. Atoms  249 [ C4'   G   12  X] ->  251 [ C3'   G   12  X]c   1.5190 - Calc  
Bond 259. Atoms  249 [ C4'   G   12  X] ->  250 [ O4'   G   12  X]c   1.4518 - Calc  
Bond 260. Atoms  248 [ C5'   G   12  X] ->  249 [ C4'   G   12  X]cr  1.5030 - Calc  
Bond 261. Atoms  247 [ O5'   G   12  X] ->  248 [ C5'   G   12  X]cr  1.4040 - Calc  
Bond 262. Atoms  244 [ P     G   12  X] ->  247 [ O5'   G   12  X]cr  1.5870 - Calc  
Bond 263. Atoms  244 [ P     G   12  X] ->  246 [ OP2   G   12  X]ce  1.4752 - Calc  
Bond 264. Atoms  244 [ P     G   12  X] ->  245 [ OP1   G   12  X]ce  1.4775 - Calc  
Bond 265. Atoms  242 [ N3    G   11  X] ->  243 [ C4    G   11  X]c   1.3586 - Calc  
Bond 266. Atoms  240 [ C2    G   11  X] ->  242 [ N3    G   11  X]c   1.3300 d Calc  
Bond 267. Atoms  240 [ C2    G   11  X] ->  241 [ N2    G   11  X]ce  1.3406 - Calc  
Bond 268. Atoms  239 [ N1    G   11  X] ->  240 [ C2    G   11  X]c   1.3736 - Calc  
Bond 269. Atoms  237 [ C6    G   11  X] ->  239 [ N1    G   11  X]c   1.3946 - Calc  
Bond 270. Atoms  237 [ C6    G   11  X] ->  238 [ O6    G   11  X]ce  1.2339 d Calc  
Bond 271. Atoms  236 [ C5    G   11  X] ->  243 [ C4    G   11  X]c   1.3755 d Calc  
Bond 272. Atoms  236 [ C5    G   11  X] ->  237 [ C6    G   11  X]c   1.4078 - Calc  
Bond 273. Atoms  235 [ N7    G   11  X] ->  236 [ C5    G   11  X]c   1.3839 - Calc  
Bond 274. Atoms  234 [ C8    G   11  X] ->  235 [ N7    G   11  X]c   1.3027 d Calc  
Bond 275. Atoms  233 [ N9    G   11  X] ->  243 [ C4    G   11  X]c   1.3843 - Calc  
Bond 276. Atoms  233 [ N9    G   11  X] ->  234 [ C8    G   11  X]c   1.3744 - Calc  
Bond 277. Atoms  232 [ C1'   G   11  X] ->  233 [ N9    G   11  X]cr  1.4631 - Calc  
Bond 278. Atoms  230 [ C2'   G   11  X] ->  232 [ C1'   G   11  X]c   1.5226 - Calc  
Bond 279. Atoms  230 [ C2'   G   11  X] ->  231 [ O2'   G   11  X]ce  1.4134 - Calc  
Bond 280. Atoms  228 [ C3'   G   11  X] ->  230 [ C2'   G   11  X]c   1.5226 - Calc  
Bond 281. Atoms  228 [ C3'   G   11  X] ->  229 [ O3'   G   11  X]ce  1.4327 - Calc  
Bond 282. Atoms  227 [ O4'   G   11  X] ->  232 [ C1'   G   11  X]c   1.4136 - Calc  
Bond 283. Atoms  226 [ C4'   G   11  X] ->  228 [ C3'   G   11  X]c   1.5166 - Calc  
Bond 284. Atoms  226 [ C4'   G   11  X] ->  227 [ O4'   G   11  X]c   1.4472 - Calc  
Bond 285. Atoms  225 [ C5'   G   11  X] ->  226 [ C4'   G   11  X]cr  1.5091 - Calc  
Bond 286. Atoms  224 [ O5'   G   11  X] ->  225 [ C5'   G   11  X]cr  1.3882 - Calc  
Bond 287. Atoms  221 [ P     G   11  X] ->  224 [ O5'   G   11  X]cr  1.5994 - Calc  
Bond 288. Atoms  221 [ P     G   11  X] ->  223 [ OP2   G   11  X]ce  1.4976 - Calc  
Bond 289. Atoms  221 [ P     G   11  X] ->  222 [ OP1   G   11  X]ce  1.4850 - Calc  
Bond 290. Atoms 3780 [ C2  IPA  290  X] -> 3782 [ O2  IPA  290  X]ce  1.4374 - CONECT
Bond 291. Atoms 3780 [ C2  IPA  290  X] -> 3781 [ C3  IPA  290  X]ce  1.5407 - CONECT
Bond 292. Atoms 3779 [ C1  IPA  290  X] -> 3780 [ C2  IPA  290  X]cr  1.5471 - CONECT
Bond 293. Atoms 3776 [ C   SLZ  175  X] -> 3778 [ OXT SLZ  175  X]ce  1.2291 - CONECT
Bond 294. Atoms 3776 [ C   SLZ  175  X] -> 3777 [ O   SLZ  175  X]ce  1.2274 d CONECT
Bond 295. Atoms 3774 [ CE  SLZ  175  X] -> 3775 [ NZ  SLZ  175  X]ce  1.4491 - CONECT
Bond 296. Atoms 3773 [ CD  SLZ  175  X] -> 3774 [ CE  SLZ  175  X]cr  1.5254 - CONECT
Bond 297. Atoms 3772 [ SG  SLZ  175  X] -> 3773 [ CD  SLZ  175  X]cr  1.7629 - CONECT
Bond 298. Atoms 3771 [ CB  SLZ  175  X] -> 3772 [ SG  SLZ  175  X]cr  1.7661 - CONECT
Bond 299. Atoms 3770 [ CA  SLZ  175  X] -> 3776 [ C   SLZ  175  X]cr  1.5012 - CONECT
Bond 300. Atoms 3770 [ CA  SLZ  175  X] -> 3771 [ CB  SLZ  175  X]cr  1.5259 - CONECT
Bond 301. Atoms 3769 [ N   SLZ  175  X] -> 3770 [ CA  SLZ  175  X]ce  1.4921 - CONECT
