# Supplementary material for: RPocket: an intuitive database of RNA pocket topology information with RNA-ligand data resources
Source: BMC Bioinformatics. 2021 Sep 8;22:428. doi: 10.1186/s12859-021-04349-4 (PMC8424408; doi:10.1186/s12859-021-04349-4)
Supplement: Supplementary file 6 — Additional file 6. Folder S2: Interaction info of RNA-ligand complexes. [file 12859_2021_4349_MOESM6_ESM.zip › 12859_2021_4349_MOESM6_ESM/3DVZ/ligplot.bonds]

Bond   0. Atoms  631 [ C1  GOL    1  A] ->  473 [ N4    C 2666  A]n E 3.4256 - HBPLUS
Bond   1. Atoms  635 [ C3  GOL    1  A] ->  250 [ O2    U 2656  A]n E 3.5186 - HBPLUS
Bond   2. Atoms  635 [ C3  GOL    1  A] ->  246 [ O2'   U 2656  A]n E 3.8676 - HBPLUS
Bond   3. Atoms  636 [ O3  GOL    1  A] ->  245 [ C2'   U 2656  A]n E 3.7402 - HBPLUS
Bond   4. Atoms  635 [ C3  GOL    1  A] ->  191 [ OP1   A 2654  A]n E 3.0997 - HBPLUS
Bond   5. Atoms  633 [ C2  GOL    1  A] ->  191 [ OP1   A 2654  A]n E 3.8758 - HBPLUS
Bond   6. Atoms  633 [ C2  GOL    1  A] ->  180 [ O2'   U 2653  A]n E 3.7565 - HBPLUS
Bond   7. Atoms  634 [ O2  GOL    1  A] ->  179 [ C2'   U 2653  A]n E 3.5519 - HBPLUS
Bond   8. Atoms  246 [ O2'   U 2656  A] ->  636 [ O3  GOL    1  A]H E 2.8056 - HBPLUS
Bond   9. Atoms  636 [ O3  GOL    1  A] ->  191 [ OP1   A 2654  A]H E 2.7144 - HBPLUS
Bond  10. Atoms  180 [ O2'   U 2653  A] ->  634 [ O2  GOL    1  A]H E 2.6189 - HBPLUS
Bond  11. Atoms  474 [ C5    C 2666  A] ->  475 [ C6    C 2666  A]c   1.3380 d Calc  
Bond  12. Atoms  472 [ C4    C 2666  A] ->  474 [ C5    C 2666  A]c   1.4285 - Calc  
Bond  13. Atoms  472 [ C4    C 2666  A] ->  473 [ N4    C 2666  A]ce  1.3378 - Calc  
Bond  14. Atoms  471 [ N3    C 2666  A] ->  472 [ C4    C 2666  A]c   1.3335 d Calc  
Bond  15. Atoms  469 [ C2    C 2666  A] ->  471 [ N3    C 2666  A]c   1.3544 - Calc  
Bond  16. Atoms  469 [ C2    C 2666  A] ->  470 [ O2    C 2666  A]ce  1.2393 d Calc  
Bond  17. Atoms  468 [ N1    C 2666  A] ->  475 [ C6    C 2666  A]c   1.3640 - Calc  
Bond  18. Atoms  468 [ N1    C 2666  A] ->  469 [ C2    C 2666  A]c   1.3961 - Calc  
Bond  19. Atoms  467 [ C1'   C 2666  A] ->  468 [ N1    C 2666  A]cr  1.4922 - Calc  
Bond  20. Atoms  465 [ C2'   C 2666  A] ->  467 [ C1'   C 2666  A]c   1.5225 - Calc  
Bond  21. Atoms  465 [ C2'   C 2666  A] ->  466 [ O2'   C 2666  A]ce  1.4117 - Calc  
Bond  22. Atoms  463 [ C3'   C 2666  A] ->  465 [ C2'   C 2666  A]c   1.5215 - Calc  
Bond  23. Atoms  463 [ C3'   C 2666  A] ->  464 [ O3'   C 2666  A]ce  1.4155 - Calc  
Bond  24. Atoms  462 [ O4'   C 2666  A] ->  467 [ C1'   C 2666  A]c   1.4146 - Calc  
Bond  25. Atoms  461 [ C4'   C 2666  A] ->  463 [ C3'   C 2666  A]c   1.5209 - Calc  
Bond  26. Atoms  461 [ C4'   C 2666  A] ->  462 [ O4'   C 2666  A]c   1.4482 - Calc  
Bond  27. Atoms  460 [ C5'   C 2666  A] ->  461 [ C4'   C 2666  A]cr  1.5163 - Calc  
Bond  28. Atoms  459 [ O5'   C 2666  A] ->  460 [ C5'   C 2666  A]cr  1.4191 - Calc  
Bond  29. Atoms  456 [ P     C 2666  A] ->  459 [ O5'   C 2666  A]cr  1.5978 - Calc  
Bond  30. Atoms  456 [ P     C 2666  A] ->  458 [ OP2   C 2666  A]ce  1.4799 - Calc  
Bond  31. Atoms  456 [ P     C 2666  A] ->  457 [ OP1   C 2666  A]ce  1.4795 - Calc  
Bond  32. Atoms  254 [ C5    U 2656  A] ->  255 [ C6    U 2656  A]c   1.3380 - Calc  
Bond  33. Atoms  252 [ C4    U 2656  A] ->  254 [ C5    U 2656  A]c   1.4414 - Calc  
Bond  34. Atoms  252 [ C4    U 2656  A] ->  253 [ O4    U 2656  A]ce  1.2262 d Calc  
Bond  35. Atoms  251 [ N3    U 2656  A] ->  252 [ C4    U 2656  A]c   1.3816 - Calc  
Bond  36. Atoms  249 [ C2    U 2656  A] ->  251 [ N3    U 2656  A]c   1.3707 - Calc  
Bond  37. Atoms  249 [ C2    U 2656  A] ->  250 [ O2    U 2656  A]ce  1.2174 d Calc  
Bond  38. Atoms  248 [ N1    U 2656  A] ->  255 [ C6    U 2656  A]c   1.3799 - Calc  
Bond  39. Atoms  248 [ N1    U 2656  A] ->  249 [ C2    U 2656  A]c   1.3751 - Calc  
Bond  40. Atoms  247 [ C1'   U 2656  A] ->  248 [ N1    U 2656  A]cr  1.4905 - Calc  
Bond  41. Atoms  245 [ C2'   U 2656  A] ->  247 [ C1'   U 2656  A]c   1.5258 - Calc  
Bond  42. Atoms  245 [ C2'   U 2656  A] ->  246 [ O2'   U 2656  A]ce  1.4141 - Calc  
Bond  43. Atoms  243 [ C3'   U 2656  A] ->  245 [ C2'   U 2656  A]c   1.5223 - Calc  
Bond  44. Atoms  243 [ C3'   U 2656  A] ->  244 [ O3'   U 2656  A]ce  1.4177 - Calc  
Bond  45. Atoms  242 [ O4'   U 2656  A] ->  247 [ C1'   U 2656  A]c   1.4114 - Calc  
Bond  46. Atoms  241 [ C4'   U 2656  A] ->  243 [ C3'   U 2656  A]c   1.5220 - Calc  
Bond  47. Atoms  241 [ C4'   U 2656  A] ->  242 [ O4'   U 2656  A]c   1.4464 - Calc  
Bond  48. Atoms  240 [ C5'   U 2656  A] ->  241 [ C4'   U 2656  A]cr  1.5135 - Calc  
Bond  49. Atoms  239 [ O5'   U 2656  A] ->  240 [ C5'   U 2656  A]cr  1.4166 - Calc  
Bond  50. Atoms  236 [ P     U 2656  A] ->  239 [ O5'   U 2656  A]cr  1.5957 - Calc  
Bond  51. Atoms  236 [ P     U 2656  A] ->  238 [ OP2   U 2656  A]ce  1.4802 - Calc  
Bond  52. Atoms  236 [ P     U 2656  A] ->  237 [ OP1   U 2656  A]ce  1.4809 - Calc  
Bond  53. Atoms  211 [ N3    A 2654  A] ->  212 [ C4    A 2654  A]c   1.3427 - Calc  
Bond  54. Atoms  210 [ C2    A 2654  A] ->  211 [ N3    A 2654  A]c   1.3313 d Calc  
Bond  55. Atoms  209 [ N1    A 2654  A] ->  210 [ C2    A 2654  A]c   1.3371 - Calc  
Bond  56. Atoms  207 [ C6    A 2654  A] ->  209 [ N1    A 2654  A]c   1.3496 d Calc  
Bond  57. Atoms  207 [ C6    A 2654  A] ->  208 [ N6    A 2654  A]ce  1.3361 - Calc  
Bond  58. Atoms  206 [ C5    A 2654  A] ->  212 [ C4    A 2654  A]c   1.3818 d Calc  
Bond  59. Atoms  206 [ C5    A 2654  A] ->  207 [ C6    A 2654  A]c   1.4072 - Calc  
Bond  60. Atoms  205 [ N7    A 2654  A] ->  206 [ C5    A 2654  A]c   1.3851 - Calc  
Bond  61. Atoms  204 [ C8    A 2654  A] ->  205 [ N7    A 2654  A]c   1.3115 d Calc  
Bond  62. Atoms  203 [ N9    A 2654  A] ->  212 [ C4    A 2654  A]c   1.3759 - Calc  
Bond  63. Atoms  203 [ N9    A 2654  A] ->  204 [ C8    A 2654  A]c   1.3659 - Calc  
Bond  64. Atoms  202 [ C1'   A 2654  A] ->  203 [ N9    A 2654  A]cr  1.4556 - Calc  
Bond  65. Atoms  200 [ C2'   A 2654  A] ->  202 [ C1'   A 2654  A]c   1.5229 - Calc  
Bond  66. Atoms  200 [ C2'   A 2654  A] ->  201 [ O2'   A 2654  A]ce  1.4151 - Calc  
Bond  67. Atoms  197 [ C3'   A 2654  A] ->  200 [ C2'   A 2654  A]c   1.5201 - Calc  
Bond  68. Atoms  197 [ C3'   A 2654  A] ->  198 [ O3'   A 2654  A]ce  1.4187 - Calc  
Bond  69. Atoms  196 [ O4'   A 2654  A] ->  202 [ C1'   A 2654  A]c   1.4096 - Calc  
Bond  70. Atoms  195 [ C4'   A 2654  A] ->  197 [ C3'   A 2654  A]c   1.5259 - Calc  
Bond  71. Atoms  195 [ C4'   A 2654  A] ->  196 [ O4'   A 2654  A]c   1.4514 - Calc  
Bond  72. Atoms  194 [ C5'   A 2654  A] ->  195 [ C4'   A 2654  A]cr  1.5195 - Calc  
Bond  73. Atoms  193 [ O5'   A 2654  A] ->  194 [ C5'   A 2654  A]cr  1.4202 - Calc  
Bond  74. Atoms  190 [ P     A 2654  A] ->  193 [ O5'   A 2654  A]cr  1.5972 - Calc  
Bond  75. Atoms  190 [ P     A 2654  A] ->  192 [ OP2   A 2654  A]ce  1.4824 - Calc  
Bond  76. Atoms  190 [ P     A 2654  A] ->  191 [ OP1   A 2654  A]ce  1.4777 - Calc  
Bond  77. Atoms  188 [ C5    U 2653  A] ->  189 [ C6    U 2653  A]c   1.3385 - Calc  
Bond  78. Atoms  186 [ C4    U 2653  A] ->  188 [ C5    U 2653  A]c   1.4419 - Calc  
Bond  79. Atoms  186 [ C4    U 2653  A] ->  187 [ O4    U 2653  A]ce  1.2264 d Calc  
Bond  80. Atoms  185 [ N3    U 2653  A] ->  186 [ C4    U 2653  A]c   1.3814 - Calc  
Bond  81. Atoms  183 [ C2    U 2653  A] ->  185 [ N3    U 2653  A]c   1.3705 - Calc  
Bond  82. Atoms  183 [ C2    U 2653  A] ->  184 [ O2    U 2653  A]ce  1.2152 d Calc  
Bond  83. Atoms  182 [ N1    U 2653  A] ->  189 [ C6    U 2653  A]c   1.3792 - Calc  
Bond  84. Atoms  182 [ N1    U 2653  A] ->  183 [ C2    U 2653  A]c   1.3763 - Calc  
Bond  85. Atoms  181 [ C1'   U 2653  A] ->  182 [ N1    U 2653  A]cr  1.4880 - Calc  
Bond  86. Atoms  179 [ C2'   U 2653  A] ->  181 [ C1'   U 2653  A]c   1.5235 - Calc  
Bond  87. Atoms  179 [ C2'   U 2653  A] ->  180 [ O2'   U 2653  A]ce  1.4110 - Calc  
Bond  88. Atoms  177 [ C3'   U 2653  A] ->  179 [ C2'   U 2653  A]c   1.5238 - Calc  
Bond  89. Atoms  177 [ C3'   U 2653  A] ->  178 [ O3'   U 2653  A]ce  1.4224 - Calc  
Bond  90. Atoms  176 [ O4'   U 2653  A] ->  181 [ C1'   U 2653  A]c   1.4145 - Calc  
Bond  91. Atoms  175 [ C4'   U 2653  A] ->  177 [ C3'   U 2653  A]c   1.5208 - Calc  
Bond  92. Atoms  175 [ C4'   U 2653  A] ->  176 [ O4'   U 2653  A]c   1.4464 - Calc  
Bond  93. Atoms  174 [ C5'   U 2653  A] ->  175 [ C4'   U 2653  A]cr  1.5154 - Calc  
Bond  94. Atoms  173 [ O5'   U 2653  A] ->  174 [ C5'   U 2653  A]cr  1.4165 - Calc  
Bond  95. Atoms  170 [ P     U 2653  A] ->  173 [ O5'   U 2653  A]cr  1.6009 - Calc  
Bond  96. Atoms  170 [ P     U 2653  A] ->  172 [ OP2   U 2653  A]ce  1.4775 - Calc  
Bond  97. Atoms  170 [ P     U 2653  A] ->  171 [ OP1   U 2653  A]ce  1.4806 - Calc  
Bond  98. Atoms  635 [ C3  GOL    1  A] ->  636 [ O3  GOL    1  A]ce  1.4091 - CONECT
Bond  99. Atoms  633 [ C2  GOL    1  A] ->  635 [ C3  GOL    1  A]cr  1.5243 - CONECT
Bond 100. Atoms  633 [ C2  GOL    1  A] ->  634 [ O2  GOL    1  A]ce  1.4114 - CONECT
Bond 101. Atoms  631 [ C1  GOL    1  A] ->  633 [ C2  GOL    1  A]cr  1.5234 - CONECT
Bond 102. Atoms  631 [ C1  GOL    1  A] ->  632 [ O1  GOL    1  A]ce  1.4097 - CONECT
