# Supplementary material for: RPocket: an intuitive database of RNA pocket topology information with RNA-ligand data resources
Source: BMC Bioinformatics. 2021 Sep 8;22:428. doi: 10.1186/s12859-021-04349-4 (PMC8424408; doi:10.1186/s12859-021-04349-4)
Supplement: Supplementary file 6 — Additional file 6. Folder S2: Interaction info of RNA-ligand complexes. [file 12859_2021_4349_MOESM6_ESM.zip › 12859_2021_4349_MOESM6_ESM/3E5C/ligplot.bonds]

Bond   0. Atoms 1195 [ N1  SAM  216  A] -> 1045 [ C4    G   48  A]n E 3.8620 - HBPLUS
Bond   1. Atoms 1194 [ N6  SAM  216  A] -> 1045 [ C4    G   48  A]n E 3.5532 - HBPLUS
Bond   2. Atoms 1193 [ C6  SAM  216  A] -> 1045 [ C4    G   48  A]n E 3.5999 - HBPLUS
Bond   3. Atoms 1195 [ N1  SAM  216  A] -> 1038 [ C5    G   48  A]n E 3.8378 - HBPLUS
Bond   4. Atoms 1196 [ C2  SAM  216  A] -> 1036 [ C8    G   48  A]n E 3.5195 - HBPLUS
Bond   5. Atoms 1195 [ N1  SAM  216  A] -> 1036 [ C8    G   48  A]n E 3.4481 - HBPLUS
Bond   6. Atoms 1193 [ C6  SAM  216  A] -> 1036 [ C8    G   48  A]n E 3.8571 - HBPLUS
Bond   7. Atoms 1193 [ C6  SAM  216  A] -> 1035 [ N9    G   48  A]n E 3.5096 - HBPLUS
Bond   8. Atoms 1192 [ C5  SAM  216  A] -> 1035 [ N9    G   48  A]n E 3.7223 - HBPLUS
Bond   9. Atoms 1198 [ C4  SAM  216  A] -> 1034 [ C1'   G   48  A]n E 3.6892 - HBPLUS
Bond  10. Atoms 1192 [ C5  SAM  216  A] -> 1034 [ C1'   G   48  A]n E 3.5792 - HBPLUS
Bond  11. Atoms 1191 [ N7  SAM  216  A] -> 1034 [ C1'   G   48  A]n E 3.8765 - HBPLUS
Bond  12. Atoms 1198 [ C4  SAM  216  A] -> 1029 [ O4'   G   48  A]n E 3.2979 - HBPLUS
Bond  13. Atoms 1192 [ C5  SAM  216  A] -> 1029 [ O4'   G   48  A]n E 3.7361 - HBPLUS
Bond  14. Atoms 1186 [ C2' SAM  216  A] -> 1029 [ O4'   G   48  A]n E 3.4031 - HBPLUS
Bond  15. Atoms 1187 [ O2' SAM  216  A] -> 1028 [ C4'   G   48  A]n E 3.5297 - HBPLUS
Bond  16. Atoms 1186 [ C2' SAM  216  A] -> 1028 [ C4'   G   48  A]n E 3.8978 - HBPLUS
Bond  17. Atoms 1186 [ C2' SAM  216  A] -> 1026 [ O5'   G   48  A]n E 3.1812 - HBPLUS
Bond  18. Atoms 1184 [ C3' SAM  216  A] -> 1026 [ O5'   G   48  A]n E 3.7015 - HBPLUS
Bond  19. Atoms 1186 [ C2' SAM  216  A] -> 1025 [ OP2   G   48  A]n E 3.8250 - HBPLUS
Bond  20. Atoms 1184 [ C3' SAM  216  A] -> 1025 [ OP2   G   48  A]n E 3.2965 - HBPLUS
Bond  21. Atoms 1181 [ C5' SAM  216  A] -> 1025 [ OP2   G   48  A]n E 3.6102 - HBPLUS
Bond  22. Atoms 1187 [ O2' SAM  216  A] -> 1022 [ C4    G   47  A]n E 3.6026 - HBPLUS
Bond  23. Atoms 1187 [ O2' SAM  216  A] -> 1015 [ C5    G   47  A]n E 3.2838 - HBPLUS
Bond  24. Atoms 1187 [ O2' SAM  216  A] -> 1013 [ C8    G   47  A]n E 3.2582 - HBPLUS
Bond  25. Atoms 1185 [ O3' SAM  216  A] -> 1013 [ C8    G   47  A]n E 3.5223 - HBPLUS
Bond  26. Atoms 1184 [ C3' SAM  216  A] -> 1003 [ O5'   G   47  A]n E 3.8617 - HBPLUS
Bond  27. Atoms 1184 [ C3' SAM  216  A] -> 1002 [ OP2   G   47  A]n E 3.4772 - HBPLUS
Bond  28. Atoms 1190 [ C8  SAM  216  A] ->  843 [ N6    A   39  A]n E 3.6825 - HBPLUS
Bond  29. Atoms 1193 [ C6  SAM  216  A] ->  821 [ N6    A   38  A]n E 3.8956 - HBPLUS
Bond  30. Atoms 1192 [ C5  SAM  216  A] ->  821 [ N6    A   38  A]n E 3.6149 - HBPLUS
Bond  31. Atoms 1190 [ C8  SAM  216  A] ->  821 [ N6    A   38  A]n E 3.8126 - HBPLUS
Bond  32. Atoms 1191 [ N7  SAM  216  A] ->  803 [ C6    U   37  A]n E 3.7463 - HBPLUS
Bond  33. Atoms 1190 [ C8  SAM  216  A] ->  803 [ C6    U   37  A]n E 3.4273 - HBPLUS
Bond  34. Atoms 1189 [ N9  SAM  216  A] ->  803 [ C6    U   37  A]n E 3.7209 - HBPLUS
Bond  35. Atoms 1198 [ C4  SAM  216  A] ->  802 [ C5    U   37  A]n E 3.6429 - HBPLUS
Bond  36. Atoms 1192 [ C5  SAM  216  A] ->  802 [ C5    U   37  A]n E 3.8411 - HBPLUS
Bond  37. Atoms 1191 [ N7  SAM  216  A] ->  802 [ C5    U   37  A]n E 3.8681 - HBPLUS
Bond  38. Atoms 1190 [ C8  SAM  216  A] ->  802 [ C5    U   37  A]n E 3.6859 - HBPLUS
Bond  39. Atoms 1189 [ N9  SAM  216  A] ->  802 [ C5    U   37  A]n E 3.5571 - HBPLUS
Bond  40. Atoms 1183 [ O4' SAM  216  A] ->  802 [ C5    U   37  A]n E 3.4855 - HBPLUS
Bond  41. Atoms 1198 [ C4  SAM  216  A] ->  801 [ O4    U   37  A]n E 3.7253 - HBPLUS
Bond  42. Atoms 1196 [ C2  SAM  216  A] ->  801 [ O4    U   37  A]n E 3.6842 - HBPLUS
Bond  43. Atoms 1193 [ C6  SAM  216  A] ->  801 [ O4    U   37  A]n E 3.6814 - HBPLUS
Bond  44. Atoms 1192 [ C5  SAM  216  A] ->  801 [ O4    U   37  A]n E 3.7107 - HBPLUS
Bond  45. Atoms 1198 [ C4  SAM  216  A] ->  800 [ C4    U   37  A]n E 3.5513 - HBPLUS
Bond  46. Atoms 1193 [ C6  SAM  216  A] ->  800 [ C4    U   37  A]n E 3.7066 - HBPLUS
Bond  47. Atoms 1192 [ C5  SAM  216  A] ->  800 [ C4    U   37  A]n E 3.4009 - HBPLUS
Bond  48. Atoms 1191 [ N7  SAM  216  A] ->  800 [ C4    U   37  A]n E 3.7230 - HBPLUS
Bond  49. Atoms 1193 [ C6  SAM  216  A] ->  799 [ N3    U   37  A]n E 3.5463 - HBPLUS
Bond  50. Atoms 1192 [ C5  SAM  216  A] ->  799 [ N3    U   37  A]n E 3.3884 - HBPLUS
Bond  51. Atoms 1192 [ C5  SAM  216  A] ->  797 [ C2    U   37  A]n E 3.8280 - HBPLUS
Bond  52. Atoms 1191 [ N7  SAM  216  A] ->  797 [ C2    U   37  A]n E 3.3581 - HBPLUS
Bond  53. Atoms 1190 [ C8  SAM  216  A] ->  797 [ C2    U   37  A]n E 3.8949 - HBPLUS
Bond  54. Atoms 1190 [ C8  SAM  216  A] ->  796 [ N1    U   37  A]n E 3.5192 - HBPLUS
Bond  55. Atoms 1190 [ C8  SAM  216  A] ->  794 [ O2'   U   37  A]n E 3.2610 - HBPLUS
Bond  56. Atoms 1190 [ C8  SAM  216  A] ->  793 [ C2'   U   37  A]n E 3.7434 - HBPLUS
Bond  57. Atoms 1180 [ CE  SAM  216  A] ->  775 [ N7    G   36  A]n E 3.6457 - HBPLUS
Bond  58. Atoms 1180 [ CE  SAM  216  A] ->  774 [ C8    G   36  A]n E 3.6640 - HBPLUS
Bond  59. Atoms 1182 [ C4' SAM  216  A] ->  771 [ O2'   G   36  A]n E 3.6560 - HBPLUS
Bond  60. Atoms 1174 [ C   SAM  216  A] ->  660 [ OP2   G   31  A]n E 3.6416 - HBPLUS
Bond  61. Atoms 1173 [ CA  SAM  216  A] ->  660 [ OP2   G   31  A]n E 3.5749 - HBPLUS
Bond  62. Atoms 1173 [ CA  SAM  216  A] ->  646 [ O3'   U   30  A]n E 3.8921 - HBPLUS
Bond  63. Atoms 1194 [ N6  SAM  216  A] ->  155 [ C4    G    7  A]n E 3.8573 - HBPLUS
Bond  64. Atoms 1193 [ C6  SAM  216  A] ->  154 [ N3    G    7  A]n E 3.7519 - HBPLUS
Bond  65. Atoms 1196 [ C2  SAM  216  A] ->  153 [ N2    G    7  A]n E 3.8719 - HBPLUS
Bond  66. Atoms 1193 [ C6  SAM  216  A] ->  153 [ N2    G    7  A]n E 3.7522 - HBPLUS
Bond  67. Atoms 1195 [ N1  SAM  216  A] ->  152 [ C2    G    7  A]n E 3.7839 - HBPLUS
Bond  68. Atoms 1194 [ N6  SAM  216  A] ->  152 [ C2    G    7  A]n E 3.7103 - HBPLUS
Bond  69. Atoms 1194 [ N6  SAM  216  A] ->  144 [ C1'   G    7  A]n E 3.5634 - HBPLUS
Bond  70. Atoms 1194 [ N6  SAM  216  A] ->  142 [ C2'   G    7  A]n E 3.3297 - HBPLUS
Bond  71. Atoms  821 [ N6    A   38  A] -> 1191 [ N7  SAM  216  A]H E 2.8467 - HBPLUS
Bond  72. Atoms 1194 [ N6  SAM  216  A] ->  154 [ N3    G    7  A]H E 2.8704 - HBPLUS
Bond  73. Atoms  153 [ N2    G    7  A] -> 1195 [ N1  SAM  216  A]H E 2.9319 - HBPLUS
Bond  74. Atoms 1194 [ N6  SAM  216  A] ->  143 [ O2'   G    7  A]H E 2.8250 - HBPLUS
Bond  75. Atoms 1044 [ N3    G   48  A] -> 1045 [ C4    G   48  A]c   1.3613 - Calc  
Bond  76. Atoms 1042 [ C2    G   48  A] -> 1044 [ N3    G   48  A]c   1.3170 d Calc  
Bond  77. Atoms 1042 [ C2    G   48  A] -> 1043 [ N2    G   48  A]ce  1.3375 - Calc  
Bond  78. Atoms 1041 [ N1    G   48  A] -> 1042 [ C2    G   48  A]c   1.3669 - Calc  
Bond  79. Atoms 1039 [ C6    G   48  A] -> 1041 [ N1    G   48  A]c   1.3949 - Calc  
Bond  80. Atoms 1039 [ C6    G   48  A] -> 1040 [ O6    G   48  A]ce  1.2294 d Calc  
Bond  81. Atoms 1038 [ C5    G   48  A] -> 1045 [ C4    G   48  A]c   1.3716 d Calc  
Bond  82. Atoms 1038 [ C5    G   48  A] -> 1039 [ C6    G   48  A]c   1.4064 - Calc  
Bond  83. Atoms 1037 [ N7    G   48  A] -> 1038 [ C5    G   48  A]c   1.3954 - Calc  
Bond  84. Atoms 1036 [ C8    G   48  A] -> 1037 [ N7    G   48  A]c   1.3071 d Calc  
Bond  85. Atoms 1035 [ N9    G   48  A] -> 1045 [ C4    G   48  A]c   1.3979 - Calc  
Bond  86. Atoms 1035 [ N9    G   48  A] -> 1036 [ C8    G   48  A]c   1.3766 - Calc  
Bond  87. Atoms 1034 [ C1'   G   48  A] -> 1035 [ N9    G   48  A]cr  1.4670 - Calc  
Bond  88. Atoms 1032 [ C2'   G   48  A] -> 1034 [ C1'   G   48  A]c   1.5296 - Calc  
Bond  89. Atoms 1032 [ C2'   G   48  A] -> 1033 [ O2'   G   48  A]ce  1.4128 - Calc  
Bond  90. Atoms 1030 [ C3'   G   48  A] -> 1032 [ C2'   G   48  A]c   1.5261 - Calc  
Bond  91. Atoms 1030 [ C3'   G   48  A] -> 1031 [ O3'   G   48  A]ce  1.4149 - Calc  
Bond  92. Atoms 1029 [ O4'   G   48  A] -> 1034 [ C1'   G   48  A]c   1.4202 - Calc  
Bond  93. Atoms 1028 [ C4'   G   48  A] -> 1030 [ C3'   G   48  A]c   1.5149 - Calc  
Bond  94. Atoms 1028 [ C4'   G   48  A] -> 1029 [ O4'   G   48  A]c   1.4471 - Calc  
Bond  95. Atoms 1027 [ C5'   G   48  A] -> 1028 [ C4'   G   48  A]cr  1.5112 - Calc  
Bond  96. Atoms 1026 [ O5'   G   48  A] -> 1027 [ C5'   G   48  A]cr  1.4180 - Calc  
Bond  97. Atoms 1023 [ P     G   48  A] -> 1026 [ O5'   G   48  A]cr  1.6036 - Calc  
Bond  98. Atoms 1023 [ P     G   48  A] -> 1025 [ OP2   G   48  A]ce  1.4744 - Calc  
Bond  99. Atoms 1023 [ P     G   48  A] -> 1024 [ OP1   G   48  A]ce  1.4542 - Calc  
Bond 100. Atoms 1021 [ N3    G   47  A] -> 1022 [ C4    G   47  A]c   1.3655 - Calc  
Bond 101. Atoms 1019 [ C2    G   47  A] -> 1021 [ N3    G   47  A]c   1.3272 d Calc  
Bond 102. Atoms 1019 [ C2    G   47  A] -> 1020 [ N2    G   47  A]ce  1.3327 - Calc  
Bond 103. Atoms 1018 [ N1    G   47  A] -> 1019 [ C2    G   47  A]c   1.3809 - Calc  
Bond 104. Atoms 1016 [ C6    G   47  A] -> 1018 [ N1    G   47  A]c   1.4078 - Calc  
Bond 105. Atoms 1016 [ C6    G   47  A] -> 1017 [ O6    G   47  A]ce  1.2333 d Calc  
Bond 106. Atoms 1015 [ C5    G   47  A] -> 1022 [ C4    G   47  A]c   1.3736 d Calc  
Bond 107. Atoms 1015 [ C5    G   47  A] -> 1016 [ C6    G   47  A]c   1.4210 - Calc  
Bond 108. Atoms 1014 [ N7    G   47  A] -> 1015 [ C5    G   47  A]c   1.3964 - Calc  
Bond 109. Atoms 1013 [ C8    G   47  A] -> 1014 [ N7    G   47  A]c   1.3106 d Calc  
Bond 110. Atoms 1012 [ N9    G   47  A] -> 1022 [ C4    G   47  A]c   1.3861 - Calc  
Bond 111. Atoms 1012 [ N9    G   47  A] -> 1013 [ C8    G   47  A]c   1.3775 - Calc  
Bond 112. Atoms 1011 [ C1'   G   47  A] -> 1012 [ N9    G   47  A]cr  1.4636 - Calc  
Bond 113. Atoms 1009 [ C2'   G   47  A] -> 1011 [ C1'   G   47  A]c   1.5262 - Calc  
Bond 114. Atoms 1009 [ C2'   G   47  A] -> 1010 [ O2'   G   47  A]ce  1.4134 - Calc  
Bond 115. Atoms 1007 [ C3'   G   47  A] -> 1009 [ C2'   G   47  A]c   1.5219 - Calc  
Bond 116. Atoms 1007 [ C3'   G   47  A] -> 1008 [ O3'   G   47  A]ce  1.4238 - Calc  
Bond 117. Atoms 1006 [ O4'   G   47  A] -> 1011 [ C1'   G   47  A]c   1.4244 - Calc  
Bond 118. Atoms 1005 [ C4'   G   47  A] -> 1007 [ C3'   G   47  A]c   1.5205 - Calc  
Bond 119. Atoms 1005 [ C4'   G   47  A] -> 1006 [ O4'   G   47  A]c   1.4516 - Calc  
Bond 120. Atoms 1004 [ C5'   G   47  A] -> 1005 [ C4'   G   47  A]cr  1.5080 - Calc  
Bond 121. Atoms 1003 [ O5'   G   47  A] -> 1004 [ C5'   G   47  A]cr  1.4155 - Calc  
Bond 122. Atoms 1000 [ P     G   47  A] -> 1003 [ O5'   G   47  A]cr  1.6008 - Calc  
Bond 123. Atoms 1000 [ P     G   47  A] -> 1002 [ OP2   G   47  A]ce  1.4728 - Calc  
Bond 124. Atoms 1000 [ P     G   47  A] -> 1001 [ OP1   G   47  A]ce  1.4761 - Calc  
Bond 125. Atoms  846 [ N3    A   39  A] ->  847 [ C4    A   39  A]c   1.3518 - Calc  
Bond 126. Atoms  845 [ C2    A   39  A] ->  846 [ N3    A   39  A]c   1.3220 d Calc  
Bond 127. Atoms  844 [ N1    A   39  A] ->  845 [ C2    A   39  A]c   1.3408 - Calc  
Bond 128. Atoms  842 [ C6    A   39  A] ->  844 [ N1    A   39  A]c   1.3570 d Calc  
Bond 129. Atoms  842 [ C6    A   39  A] ->  843 [ N6    A   39  A]ce  1.3373 - Calc  
Bond 130. Atoms  841 [ C5    A   39  A] ->  847 [ C4    A   39  A]c   1.3862 d Calc  
Bond 131. Atoms  841 [ C5    A   39  A] ->  842 [ C6    A   39  A]c   1.4166 - Calc  
Bond 132. Atoms  840 [ N7    A   39  A] ->  841 [ C5    A   39  A]c   1.3822 - Calc  
Bond 133. Atoms  839 [ C8    A   39  A] ->  840 [ N7    A   39  A]c   1.3143 d Calc  
Bond 134. Atoms  838 [ N9    A   39  A] ->  847 [ C4    A   39  A]c   1.3869 - Calc  
Bond 135. Atoms  838 [ N9    A   39  A] ->  839 [ C8    A   39  A]c   1.3654 - Calc  
Bond 136. Atoms  837 [ C1'   A   39  A] ->  838 [ N9    A   39  A]cr  1.4718 - Calc  
Bond 137. Atoms  835 [ C2'   A   39  A] ->  837 [ C1'   A   39  A]c   1.5233 - Calc  
Bond 138. Atoms  835 [ C2'   A   39  A] ->  836 [ O2'   A   39  A]ce  1.4183 - Calc  
Bond 139. Atoms  833 [ C3'   A   39  A] ->  835 [ C2'   A   39  A]c   1.5233 - Calc  
Bond 140. Atoms  833 [ C3'   A   39  A] ->  834 [ O3'   A   39  A]ce  1.4188 - Calc  
Bond 141. Atoms  832 [ O4'   A   39  A] ->  837 [ C1'   A   39  A]c   1.4201 - Calc  
Bond 142. Atoms  831 [ C4'   A   39  A] ->  833 [ C3'   A   39  A]c   1.5208 - Calc  
Bond 143. Atoms  831 [ C4'   A   39  A] ->  832 [ O4'   A   39  A]c   1.4572 - Calc  
Bond 144. Atoms  830 [ C5'   A   39  A] ->  831 [ C4'   A   39  A]cr  1.5182 - Calc  
Bond 145. Atoms  829 [ O5'   A   39  A] ->  830 [ C5'   A   39  A]cr  1.4335 - Calc  
Bond 146. Atoms  826 [ P     A   39  A] ->  829 [ O5'   A   39  A]cr  1.5891 - Calc  
Bond 147. Atoms  826 [ P     A   39  A] ->  828 [ OP2   A   39  A]ce  1.4734 - Calc  
Bond 148. Atoms  826 [ P     A   39  A] ->  827 [ OP1   A   39  A]ce  1.4841 - Calc  
Bond 149. Atoms  824 [ N3    A   38  A] ->  825 [ C4    A   38  A]c   1.3392 - Calc  
Bond 150. Atoms  823 [ C2    A   38  A] ->  824 [ N3    A   38  A]c   1.3319 d Calc  
Bond 151. Atoms  822 [ N1    A   38  A] ->  823 [ C2    A   38  A]c   1.3275 - Calc  
Bond 152. Atoms  820 [ C6    A   38  A] ->  822 [ N1    A   38  A]c   1.3539 d Calc  
Bond 153. Atoms  820 [ C6    A   38  A] ->  821 [ N6    A   38  A]ce  1.3363 - Calc  
Bond 154. Atoms  819 [ C5    A   38  A] ->  825 [ C4    A   38  A]c   1.3834 d Calc  
Bond 155. Atoms  819 [ C5    A   38  A] ->  820 [ C6    A   38  A]c   1.4108 - Calc  
Bond 156. Atoms  818 [ N7    A   38  A] ->  819 [ C5    A   38  A]c   1.3896 - Calc  
Bond 157. Atoms  817 [ C8    A   38  A] ->  818 [ N7    A   38  A]c   1.3078 d Calc  
Bond 158. Atoms  816 [ N9    A   38  A] ->  825 [ C4    A   38  A]c   1.3821 - Calc  
Bond 159. Atoms  816 [ N9    A   38  A] ->  817 [ C8    A   38  A]c   1.3664 - Calc  
Bond 160. Atoms  815 [ C1'   A   38  A] ->  816 [ N9    A   38  A]cr  1.4696 - Calc  
Bond 161. Atoms  813 [ C2'   A   38  A] ->  815 [ C1'   A   38  A]c   1.5166 - Calc  
Bond 162. Atoms  813 [ C2'   A   38  A] ->  814 [ O2'   A   38  A]ce  1.4064 - Calc  
Bond 163. Atoms  811 [ C3'   A   38  A] ->  813 [ C2'   A   38  A]c   1.5219 - Calc  
Bond 164. Atoms  811 [ C3'   A   38  A] ->  812 [ O3'   A   38  A]ce  1.4191 - Calc  
Bond 165. Atoms  810 [ O4'   A   38  A] ->  815 [ C1'   A   38  A]c   1.4209 - Calc  
Bond 166. Atoms  809 [ C4'   A   38  A] ->  811 [ C3'   A   38  A]c   1.5222 - Calc  
Bond 167. Atoms  809 [ C4'   A   38  A] ->  810 [ O4'   A   38  A]c   1.4547 - Calc  
Bond 168. Atoms  808 [ C5'   A   38  A] ->  809 [ C4'   A   38  A]cr  1.5188 - Calc  
Bond 169. Atoms  807 [ O5'   A   38  A] ->  808 [ C5'   A   38  A]cr  1.4253 - Calc  
Bond 170. Atoms  804 [ P     A   38  A] ->  807 [ O5'   A   38  A]cr  1.5943 - Calc  
Bond 171. Atoms  804 [ P     A   38  A] ->  806 [ OP2   A   38  A]ce  1.4570 - Calc  
Bond 172. Atoms  804 [ P     A   38  A] ->  805 [ OP1   A   38  A]ce  1.4645 - Calc  
Bond 173. Atoms  802 [ C5    U   37  A] ->  803 [ C6    U   37  A]c   1.3373 - Calc  
Bond 174. Atoms  800 [ C4    U   37  A] ->  802 [ C5    U   37  A]c   1.4375 - Calc  
Bond 175. Atoms  800 [ C4    U   37  A] ->  801 [ O4    U   37  A]ce  1.2288 d Calc  
Bond 176. Atoms  799 [ N3    U   37  A] ->  800 [ C4    U   37  A]c   1.3931 - Calc  
Bond 177. Atoms  797 [ C2    U   37  A] ->  799 [ N3    U   37  A]c   1.3722 - Calc  
Bond 178. Atoms  797 [ C2    U   37  A] ->  798 [ O2    U   37  A]ce  1.2256 d Calc  
Bond 179. Atoms  796 [ N1    U   37  A] ->  803 [ C6    U   37  A]c   1.3875 - Calc  
Bond 180. Atoms  796 [ N1    U   37  A] ->  797 [ C2    U   37  A]c   1.3931 - Calc  
Bond 181. Atoms  795 [ C1'   U   37  A] ->  796 [ N1    U   37  A]cr  1.5163 - Calc  
Bond 182. Atoms  793 [ C2'   U   37  A] ->  795 [ C1'   U   37  A]c   1.5261 - Calc  
Bond 183. Atoms  793 [ C2'   U   37  A] ->  794 [ O2'   U   37  A]ce  1.4153 - Calc  
Bond 184. Atoms  791 [ C3'   U   37  A] ->  793 [ C2'   U   37  A]c   1.5347 - Calc  
Bond 185. Atoms  791 [ C3'   U   37  A] ->  792 [ O3'   U   37  A]ce  1.4486 - Calc  
Bond 186. Atoms  790 [ O4'   U   37  A] ->  795 [ C1'   U   37  A]c   1.4098 - Calc  
Bond 187. Atoms  789 [ C4'   U   37  A] ->  791 [ C3'   U   37  A]c   1.5304 - Calc  
Bond 188. Atoms  789 [ C4'   U   37  A] ->  790 [ O4'   U   37  A]c   1.4489 - Calc  
Bond 189. Atoms  788 [ C5'   U   37  A] ->  789 [ C4'   U   37  A]cr  1.5247 - Calc  
Bond 190. Atoms  787 [ O5'   U   37  A] ->  788 [ C5'   U   37  A]cr  1.4301 - Calc  
Bond 191. Atoms  784 [ P     U   37  A] ->  787 [ O5'   U   37  A]cr  1.5958 - Calc  
Bond 192. Atoms  784 [ P     U   37  A] ->  786 [ OP2   U   37  A]ce  1.4740 - Calc  
Bond 193. Atoms  784 [ P     U   37  A] ->  785 [ OP1   U   37  A]ce  1.4793 - Calc  
Bond 194. Atoms  782 [ N3    G   36  A] ->  783 [ C4    G   36  A]c   1.3629 - Calc  
Bond 195. Atoms  780 [ C2    G   36  A] ->  782 [ N3    G   36  A]c   1.3258 d Calc  
Bond 196. Atoms  780 [ C2    G   36  A] ->  781 [ N2    G   36  A]ce  1.3425 - Calc  
Bond 197. Atoms  779 [ N1    G   36  A] ->  780 [ C2    G   36  A]c   1.3692 - Calc  
Bond 198. Atoms  777 [ C6    G   36  A] ->  779 [ N1    G   36  A]c   1.3961 - Calc  
Bond 199. Atoms  777 [ C6    G   36  A] ->  778 [ O6    G   36  A]ce  1.2299 d Calc  
Bond 200. Atoms  776 [ C5    G   36  A] ->  783 [ C4    G   36  A]c   1.3723 d Calc  
Bond 201. Atoms  776 [ C5    G   36  A] ->  777 [ C6    G   36  A]c   1.4083 - Calc  
Bond 202. Atoms  775 [ N7    G   36  A] ->  776 [ C5    G   36  A]c   1.3851 - Calc  
Bond 203. Atoms  774 [ C8    G   36  A] ->  775 [ N7    G   36  A]c   1.3047 d Calc  
Bond 204. Atoms  773 [ N9    G   36  A] ->  783 [ C4    G   36  A]c   1.3828 - Calc  
Bond 205. Atoms  773 [ N9    G   36  A] ->  774 [ C8    G   36  A]c   1.3743 - Calc  
Bond 206. Atoms  772 [ C1'   G   36  A] ->  773 [ N9    G   36  A]cr  1.4688 - Calc  
Bond 207. Atoms  770 [ C2'   G   36  A] ->  772 [ C1'   G   36  A]c   1.5232 - Calc  
Bond 208. Atoms  770 [ C2'   G   36  A] ->  771 [ O2'   G   36  A]ce  1.4119 - Calc  
Bond 209. Atoms  768 [ C3'   G   36  A] ->  770 [ C2'   G   36  A]c   1.5206 - Calc  
Bond 210. Atoms  768 [ C3'   G   36  A] ->  769 [ O3'   G   36  A]ce  1.4093 - Calc  
Bond 211. Atoms  767 [ O4'   G   36  A] ->  772 [ C1'   G   36  A]c   1.4207 - Calc  
Bond 212. Atoms  766 [ C4'   G   36  A] ->  768 [ C3'   G   36  A]c   1.5280 - Calc  
Bond 213. Atoms  766 [ C4'   G   36  A] ->  767 [ O4'   G   36  A]c   1.4559 - Calc  
Bond 214. Atoms  765 [ C5'   G   36  A] ->  766 [ C4'   G   36  A]cr  1.5167 - Calc  
Bond 215. Atoms  764 [ O5'   G   36  A] ->  765 [ C5'   G   36  A]cr  1.4324 - Calc  
Bond 216. Atoms  761 [ P     G   36  A] ->  764 [ O5'   G   36  A]cr  1.6080 - Calc  
Bond 217. Atoms  761 [ P     G   36  A] ->  763 [ OP2   G   36  A]ce  1.4746 - Calc  
Bond 218. Atoms  761 [ P     G   36  A] ->  762 [ OP1   G   36  A]ce  1.4857 - Calc  
Bond 219. Atoms  679 [ N3    G   31  A] ->  680 [ C4    G   31  A]c   1.3546 - Calc  
Bond 220. Atoms  677 [ C2    G   31  A] ->  679 [ N3    G   31  A]c   1.3221 d Calc  
Bond 221. Atoms  677 [ C2    G   31  A] ->  678 [ N2    G   31  A]ce  1.3257 - Calc  
Bond 222. Atoms  676 [ N1    G   31  A] ->  677 [ C2    G   31  A]c   1.3757 - Calc  
Bond 223. Atoms  674 [ C6    G   31  A] ->  676 [ N1    G   31  A]c   1.4001 - Calc  
Bond 224. Atoms  674 [ C6    G   31  A] ->  675 [ O6    G   31  A]ce  1.2325 d Calc  
Bond 225. Atoms  673 [ C5    G   31  A] ->  680 [ C4    G   31  A]c   1.3646 d Calc  
Bond 226. Atoms  673 [ C5    G   31  A] ->  674 [ C6    G   31  A]c   1.4175 - Calc  
Bond 227. Atoms  672 [ N7    G   31  A] ->  673 [ C5    G   31  A]c   1.3880 - Calc  
Bond 228. Atoms  671 [ C8    G   31  A] ->  672 [ N7    G   31  A]c   1.3031 d Calc  
Bond 229. Atoms  670 [ N9    G   31  A] ->  680 [ C4    G   31  A]c   1.3720 - Calc  
Bond 230. Atoms  670 [ N9    G   31  A] ->  671 [ C8    G   31  A]c   1.3708 - Calc  
Bond 231. Atoms  669 [ C1'   G   31  A] ->  670 [ N9    G   31  A]cr  1.4502 - Calc  
Bond 232. Atoms  667 [ C2'   G   31  A] ->  669 [ C1'   G   31  A]c   1.5270 - Calc  
Bond 233. Atoms  667 [ C2'   G   31  A] ->  668 [ O2'   G   31  A]ce  1.4163 - Calc  
Bond 234. Atoms  665 [ C3'   G   31  A] ->  667 [ C2'   G   31  A]c   1.5236 - Calc  
Bond 235. Atoms  665 [ C3'   G   31  A] ->  666 [ O3'   G   31  A]ce  1.4169 - Calc  
Bond 236. Atoms  664 [ O4'   G   31  A] ->  669 [ C1'   G   31  A]c   1.4037 - Calc  
Bond 237. Atoms  663 [ C4'   G   31  A] ->  665 [ C3'   G   31  A]c   1.5180 - Calc  
Bond 238. Atoms  663 [ C4'   G   31  A] ->  664 [ O4'   G   31  A]c   1.4476 - Calc  
Bond 239. Atoms  662 [ C5'   G   31  A] ->  663 [ C4'   G   31  A]cr  1.5008 - Calc  
Bond 240. Atoms  661 [ O5'   G   31  A] ->  662 [ C5'   G   31  A]cr  1.3976 - Calc  
Bond 241. Atoms  658 [ P     G   31  A] ->  661 [ O5'   G   31  A]cr  1.5918 - Calc  
Bond 242. Atoms  658 [ P     G   31  A] ->  660 [ OP2   G   31  A]ce  1.4760 - Calc  
Bond 243. Atoms  658 [ P     G   31  A] ->  659 [ OP1   G   31  A]ce  1.4832 - Calc  
Bond 244. Atoms  656 [ C5    U   30  A] ->  657 [ C6    U   30  A]c   1.3456 - Calc  
Bond 245. Atoms  654 [ C4    U   30  A] ->  656 [ C5    U   30  A]c   1.4454 - Calc  
Bond 246. Atoms  654 [ C4    U   30  A] ->  655 [ O4    U   30  A]ce  1.2286 d Calc  
Bond 247. Atoms  653 [ N3    U   30  A] ->  654 [ C4    U   30  A]c   1.3918 - Calc  
Bond 248. Atoms  651 [ C2    U   30  A] ->  653 [ N3    U   30  A]c   1.3851 - Calc  
Bond 249. Atoms  651 [ C2    U   30  A] ->  652 [ O2    U   30  A]ce  1.2232 d Calc  
Bond 250. Atoms  650 [ N1    U   30  A] ->  657 [ C6    U   30  A]c   1.3885 - Calc  
Bond 251. Atoms  650 [ N1    U   30  A] ->  651 [ C2    U   30  A]c   1.3954 - Calc  
Bond 252. Atoms  649 [ C1'   U   30  A] ->  650 [ N1    U   30  A]cr  1.5151 - Calc  
Bond 253. Atoms  647 [ C2'   U   30  A] ->  649 [ C1'   U   30  A]c   1.5313 - Calc  
Bond 254. Atoms  647 [ C2'   U   30  A] ->  648 [ O2'   U   30  A]ce  1.4200 - Calc  
Bond 255. Atoms  645 [ C3'   U   30  A] ->  647 [ C2'   U   30  A]c   1.5260 - Calc  
Bond 256. Atoms  645 [ C3'   U   30  A] ->  646 [ O3'   U   30  A]ce  1.4159 - Calc  
Bond 257. Atoms  644 [ O4'   U   30  A] ->  649 [ C1'   U   30  A]c   1.4253 - Calc  
Bond 258. Atoms  643 [ C4'   U   30  A] ->  645 [ C3'   U   30  A]c   1.5126 - Calc  
Bond 259. Atoms  643 [ C4'   U   30  A] ->  644 [ O4'   U   30  A]c   1.4567 - Calc  
Bond 260. Atoms  642 [ C5'   U   30  A] ->  643 [ C4'   U   30  A]cr  1.5141 - Calc  
Bond 261. Atoms  641 [ O5'   U   30  A] ->  642 [ C5'   U   30  A]cr  1.4081 - Calc  
Bond 262. Atoms  638 [ P     U   30  A] ->  641 [ O5'   U   30  A]cr  1.5894 - Calc  
Bond 263. Atoms  638 [ P     U   30  A] ->  640 [ OP2   U   30  A]ce  1.4802 - Calc  
Bond 264. Atoms  638 [ P     U   30  A] ->  639 [ OP1   U   30  A]ce  1.4809 - Calc  
Bond 265. Atoms  154 [ N3    G    7  A] ->  155 [ C4    G    7  A]c   1.3587 - Calc  
Bond 266. Atoms  152 [ C2    G    7  A] ->  154 [ N3    G    7  A]c   1.3422 d Calc  
Bond 267. Atoms  152 [ C2    G    7  A] ->  153 [ N2    G    7  A]ce  1.3393 - Calc  
Bond 268. Atoms  151 [ N1    G    7  A] ->  152 [ C2    G    7  A]c   1.3816 - Calc  
Bond 269. Atoms  149 [ C6    G    7  A] ->  151 [ N1    G    7  A]c   1.4028 - Calc  
Bond 270. Atoms  149 [ C6    G    7  A] ->  150 [ O6    G    7  A]ce  1.2384 d Calc  
Bond 271. Atoms  148 [ C5    G    7  A] ->  155 [ C4    G    7  A]c   1.3817 d Calc  
Bond 272. Atoms  148 [ C5    G    7  A] ->  149 [ C6    G    7  A]c   1.4174 - Calc  
Bond 273. Atoms  147 [ N7    G    7  A] ->  148 [ C5    G    7  A]c   1.3918 - Calc  
Bond 274. Atoms  146 [ C8    G    7  A] ->  147 [ N7    G    7  A]c   1.3024 d Calc  
Bond 275. Atoms  145 [ N9    G    7  A] ->  155 [ C4    G    7  A]c   1.3756 - Calc  
Bond 276. Atoms  145 [ N9    G    7  A] ->  146 [ C8    G    7  A]c   1.3786 - Calc  
Bond 277. Atoms  144 [ C1'   G    7  A] ->  145 [ N9    G    7  A]cr  1.4607 - Calc  
Bond 278. Atoms  142 [ C2'   G    7  A] ->  144 [ C1'   G    7  A]c   1.5155 - Calc  
Bond 279. Atoms  142 [ C2'   G    7  A] ->  143 [ O2'   G    7  A]ce  1.4038 - Calc  
Bond 280. Atoms  140 [ C3'   G    7  A] ->  142 [ C2'   G    7  A]c   1.5297 - Calc  
Bond 281. Atoms  140 [ C3'   G    7  A] ->  141 [ O3'   G    7  A]ce  1.3906 - Calc  
Bond 282. Atoms  139 [ O4'   G    7  A] ->  144 [ C1'   G    7  A]c   1.4193 - Calc  
Bond 283. Atoms  138 [ C4'   G    7  A] ->  140 [ C3'   G    7  A]c   1.5177 - Calc  
Bond 284. Atoms  138 [ C4'   G    7  A] ->  139 [ O4'   G    7  A]c   1.4474 - Calc  
Bond 285. Atoms  137 [ C5'   G    7  A] ->  138 [ C4'   G    7  A]cr  1.5167 - Calc  
Bond 286. Atoms  136 [ O5'   G    7  A] ->  137 [ C5'   G    7  A]cr  1.4196 - Calc  
Bond 287. Atoms  133 [ P     G    7  A] ->  136 [ O5'   G    7  A]cr  1.5939 - Calc  
Bond 288. Atoms  133 [ P     G    7  A] ->  135 [ OP2   G    7  A]ce  1.4724 - Calc  
Bond 289. Atoms  133 [ P     G    7  A] ->  134 [ OP1   G    7  A]ce  1.4678 - Calc  
Bond 290. Atoms 1197 [ N3  SAM  216  A] -> 1198 [ C4  SAM  216  A]c   1.3614 - CONECT
Bond 291. Atoms 1196 [ C2  SAM  216  A] -> 1197 [ N3  SAM  216  A]c   1.3818 - CONECT
Bond 292. Atoms 1195 [ N1  SAM  216  A] -> 1196 [ C2  SAM  216  A]c   1.3859 - CONECT
Bond 293. Atoms 1193 [ C6  SAM  216  A] -> 1195 [ N1  SAM  216  A]c   1.3868 - CONECT
Bond 294. Atoms 1193 [ C6  SAM  216  A] -> 1194 [ N6  SAM  216  A]ce  1.3334 - CONECT
Bond 295. Atoms 1192 [ C5  SAM  216  A] -> 1198 [ C4  SAM  216  A]c   1.3949 - CONECT
Bond 296. Atoms 1192 [ C5  SAM  216  A] -> 1193 [ C6  SAM  216  A]c   1.3936 - CONECT
Bond 297. Atoms 1191 [ N7  SAM  216  A] -> 1192 [ C5  SAM  216  A]c   1.3527 - CONECT
Bond 298. Atoms 1190 [ C8  SAM  216  A] -> 1191 [ N7  SAM  216  A]c   1.3502 - CONECT
Bond 299. Atoms 1189 [ N9  SAM  216  A] -> 1198 [ C4  SAM  216  A]c   1.3750 - CONECT
Bond 300. Atoms 1189 [ N9  SAM  216  A] -> 1190 [ C8  SAM  216  A]c   1.3642 - CONECT
Bond 301. Atoms 1188 [ C1' SAM  216  A] -> 1189 [ N9  SAM  216  A]cr  1.4722 - CONECT
Bond 302. Atoms 1186 [ C2' SAM  216  A] -> 1188 [ C1' SAM  216  A]c   1.5081 - CONECT
Bond 303. Atoms 1186 [ C2' SAM  216  A] -> 1187 [ O2' SAM  216  A]ce  1.3999 - CONECT
Bond 304. Atoms 1184 [ C3' SAM  216  A] -> 1186 [ C2' SAM  216  A]c   1.5122 - CONECT
Bond 305. Atoms 1184 [ C3' SAM  216  A] -> 1185 [ O3' SAM  216  A]ce  1.4016 - CONECT
Bond 306. Atoms 1183 [ O4' SAM  216  A] -> 1188 [ C1' SAM  216  A]c   1.4194 - CONECT
Bond 307. Atoms 1182 [ C4' SAM  216  A] -> 1184 [ C3' SAM  216  A]c   1.5131 - CONECT
Bond 308. Atoms 1182 [ C4' SAM  216  A] -> 1183 [ O4' SAM  216  A]c   1.4161 - CONECT
Bond 309. Atoms 1181 [ C5' SAM  216  A] -> 1182 [ C4' SAM  216  A]cr  1.5246 - CONECT
Bond 310. Atoms 1179 [ SD  SAM  216  A] -> 1181 [ C5' SAM  216  A]cr  1.8199 - CONECT
Bond 311. Atoms 1179 [ SD  SAM  216  A] -> 1180 [ CE  SAM  216  A]ce  1.8108 - CONECT
Bond 312. Atoms 1178 [ CG  SAM  216  A] -> 1179 [ SD  SAM  216  A]cr  1.8134 - CONECT
Bond 313. Atoms 1177 [ CB  SAM  216  A] -> 1178 [ CG  SAM  216  A]cr  1.5281 - CONECT
Bond 314. Atoms 1174 [ C   SAM  216  A] -> 1176 [ OXT SAM  216  A]ce  1.2430 - CONECT
Bond 315. Atoms 1174 [ C   SAM  216  A] -> 1175 [ O   SAM  216  A]ce  1.2396 d CONECT
Bond 316. Atoms 1173 [ CA  SAM  216  A] -> 1177 [ CB  SAM  216  A]cr  1.5245 - CONECT
Bond 317. Atoms 1173 [ CA  SAM  216  A] -> 1174 [ C   SAM  216  A]cr  1.5419 - CONECT
Bond 318. Atoms 1172 [ N   SAM  216  A] -> 1173 [ CA  SAM  216  A]ce  1.4962 - CONECT
