# Supplementary material for: RPocket: an intuitive database of RNA pocket topology information with RNA-ligand data resources
Source: BMC Bioinformatics. 2021 Sep 8;22:428. doi: 10.1186/s12859-021-04349-4 (PMC8424408; doi:10.1186/s12859-021-04349-4)
Supplement: Supplementary file 6 — Additional file 6. Folder S2: Interaction info of RNA-ligand complexes. [file 12859_2021_4349_MOESM6_ESM.zip › 12859_2021_4349_MOESM6_ESM/3F2Q/ligplot.bonds]

Bond   0. Atoms 2356 [ C2  FMN  200  X] -> 2065 [ N1    A   99  X]n E 3.7867 - HBPLUS
Bond   1. Atoms 2359 [ C4  FMN  200  X] -> 2064 [ N6    A   99  X]n E 3.6088 - HBPLUS
Bond   2. Atoms 2360 [ O4  FMN  200  X] -> 2063 [ C6    A   99  X]n E 3.8939 - HBPLUS
Bond   3. Atoms 2358 [ N3  FMN  200  X] -> 2063 [ C6    A   99  X]n E 3.7081 - HBPLUS
Bond   4. Atoms 2370 [ C9A FMN  200  X] -> 1765 [ C4    A   85  X]n E 3.7250 - HBPLUS
Bond   5. Atoms 2364 [ C6  FMN  200  X] -> 1765 [ C4    A   85  X]n E 3.8593 - HBPLUS
Bond   6. Atoms 2363 [ C5A FMN  200  X] -> 1765 [ C4    A   85  X]n E 3.3700 - HBPLUS
Bond   7. Atoms 2362 [ N5  FMN  200  X] -> 1765 [ C4    A   85  X]n E 3.3395 - HBPLUS
Bond   8. Atoms 2361 [ C4A FMN  200  X] -> 1765 [ C4    A   85  X]n E 3.6571 - HBPLUS
Bond   9. Atoms 2364 [ C6  FMN  200  X] -> 1764 [ N3    A   85  X]n E 3.8522 - HBPLUS
Bond  10. Atoms 2363 [ C5A FMN  200  X] -> 1764 [ N3    A   85  X]n E 3.6224 - HBPLUS
Bond  11. Atoms 2361 [ C4A FMN  200  X] -> 1764 [ N3    A   85  X]n E 3.8778 - HBPLUS
Bond  12. Atoms 2362 [ N5  FMN  200  X] -> 1763 [ C2    A   85  X]n E 3.4874 - HBPLUS
Bond  13. Atoms 2361 [ C4A FMN  200  X] -> 1763 [ C2    A   85  X]n E 3.7158 - HBPLUS
Bond  14. Atoms 2360 [ O4  FMN  200  X] -> 1763 [ C2    A   85  X]n E 3.4576 - HBPLUS
Bond  15. Atoms 2359 [ C4  FMN  200  X] -> 1763 [ C2    A   85  X]n E 3.7072 - HBPLUS
Bond  16. Atoms 2361 [ C4A FMN  200  X] -> 1762 [ N1    A   85  X]n E 3.5114 - HBPLUS
Bond  17. Atoms 2359 [ C4  FMN  200  X] -> 1762 [ N1    A   85  X]n E 3.2432 - HBPLUS
Bond  18. Atoms 2372 [ C10 FMN  200  X] -> 1761 [ N6    A   85  X]n E 3.8398 - HBPLUS
Bond  19. Atoms 2361 [ C4A FMN  200  X] -> 1761 [ N6    A   85  X]n E 3.8742 - HBPLUS
Bond  20. Atoms 2359 [ C4  FMN  200  X] -> 1761 [ N6    A   85  X]n E 3.6676 - HBPLUS
Bond  21. Atoms 2356 [ C2  FMN  200  X] -> 1761 [ N6    A   85  X]n E 3.3804 - HBPLUS
Bond  22. Atoms 2372 [ C10 FMN  200  X] -> 1760 [ C6    A   85  X]n E 3.5947 - HBPLUS
Bond  23. Atoms 2362 [ N5  FMN  200  X] -> 1760 [ C6    A   85  X]n E 3.8732 - HBPLUS
Bond  24. Atoms 2361 [ C4A FMN  200  X] -> 1760 [ C6    A   85  X]n E 3.3478 - HBPLUS
Bond  25. Atoms 2360 [ O4  FMN  200  X] -> 1760 [ C6    A   85  X]n E 3.8326 - HBPLUS
Bond  26. Atoms 2359 [ C4  FMN  200  X] -> 1760 [ C6    A   85  X]n E 3.3751 - HBPLUS
Bond  27. Atoms 2358 [ N3  FMN  200  X] -> 1760 [ C6    A   85  X]n E 3.6454 - HBPLUS
Bond  28. Atoms 2356 [ C2  FMN  200  X] -> 1760 [ C6    A   85  X]n E 3.8779 - HBPLUS
Bond  29. Atoms 2355 [ N1  FMN  200  X] -> 1760 [ C6    A   85  X]n E 3.8520 - HBPLUS
Bond  30. Atoms 2372 [ C10 FMN  200  X] -> 1759 [ C5    A   85  X]n E 3.4409 - HBPLUS
Bond  31. Atoms 2371 [ N10 FMN  200  X] -> 1759 [ C5    A   85  X]n E 3.6842 - HBPLUS
Bond  32. Atoms 2370 [ C9A FMN  200  X] -> 1759 [ C5    A   85  X]n E 3.8787 - HBPLUS
Bond  33. Atoms 2363 [ C5A FMN  200  X] -> 1759 [ C5    A   85  X]n E 3.8631 - HBPLUS
Bond  34. Atoms 2362 [ N5  FMN  200  X] -> 1759 [ C5    A   85  X]n E 3.6461 - HBPLUS
Bond  35. Atoms 2361 [ C4A FMN  200  X] -> 1759 [ C5    A   85  X]n E 3.4235 - HBPLUS
Bond  36. Atoms 2373 [ C1' FMN  200  X] -> 1758 [ N7    A   85  X]n E 3.7060 - HBPLUS
Bond  37. Atoms 2372 [ C10 FMN  200  X] -> 1758 [ N7    A   85  X]n E 3.6031 - HBPLUS
Bond  38. Atoms 2370 [ C9A FMN  200  X] -> 1758 [ N7    A   85  X]n E 3.7739 - HBPLUS
Bond  39. Atoms 2373 [ C1' FMN  200  X] -> 1757 [ C8    A   85  X]n E 3.8930 - HBPLUS
Bond  40. Atoms 2371 [ N10 FMN  200  X] -> 1757 [ C8    A   85  X]n E 3.6121 - HBPLUS
Bond  41. Atoms 2370 [ C9A FMN  200  X] -> 1757 [ C8    A   85  X]n E 3.4781 - HBPLUS
Bond  42. Atoms 2369 [ C9  FMN  200  X] -> 1757 [ C8    A   85  X]n E 3.7064 - HBPLUS
Bond  43. Atoms 2370 [ C9A FMN  200  X] -> 1756 [ N9    A   85  X]n E 3.4534 - HBPLUS
Bond  44. Atoms 2369 [ C9  FMN  200  X] -> 1756 [ N9    A   85  X]n E 3.7598 - HBPLUS
Bond  45. Atoms 2364 [ C6  FMN  200  X] -> 1756 [ N9    A   85  X]n E 3.6965 - HBPLUS
Bond  46. Atoms 2363 [ C5A FMN  200  X] -> 1756 [ N9    A   85  X]n E 3.4150 - HBPLUS
Bond  47. Atoms 2369 [ C9  FMN  200  X] -> 1755 [ C1'   A   85  X]n E 3.8954 - HBPLUS
Bond  48. Atoms 2367 [ C8  FMN  200  X] -> 1755 [ C1'   A   85  X]n E 3.6341 - HBPLUS
Bond  49. Atoms 2365 [ C7  FMN  200  X] -> 1755 [ C1'   A   85  X]n E 3.4362 - HBPLUS
Bond  50. Atoms 2364 [ C6  FMN  200  X] -> 1755 [ C1'   A   85  X]n E 3.5147 - HBPLUS
Bond  51. Atoms 2363 [ C5A FMN  200  X] -> 1755 [ C1'   A   85  X]n E 3.7848 - HBPLUS
Bond  52. Atoms 2369 [ C9  FMN  200  X] -> 1750 [ O4'   A   85  X]n E 3.5581 - HBPLUS
Bond  53. Atoms 2368 [ C8M FMN  200  X] -> 1750 [ O4'   A   85  X]n E 3.4869 - HBPLUS
Bond  54. Atoms 2367 [ C8  FMN  200  X] -> 1750 [ O4'   A   85  X]n E 3.2053 - HBPLUS
Bond  55. Atoms 2365 [ C7  FMN  200  X] -> 1750 [ O4'   A   85  X]n E 3.4724 - HBPLUS
Bond  56. Atoms 2380 [ C5' FMN  200  X] -> 1731 [ O2'   G   84  X]n E 3.5101 - HBPLUS
Bond  57. Atoms 2378 [ C4' FMN  200  X] -> 1731 [ O2'   G   84  X]n E 3.2986 - HBPLUS
Bond  58. Atoms 2385 [ O3P FMN  200  X] -> 1272 [ C2    G   62  X]n E 3.2343 - HBPLUS
Bond  59. Atoms 2380 [ C5' FMN  200  X] -> 1271 [ N1    G   62  X]n E 3.8964 - HBPLUS
Bond  60. Atoms 2368 [ C8M FMN  200  X] -> 1243 [ O2'   U   61  X]n E 3.8957 - HBPLUS
Bond  61. Atoms 2366 [ C7M FMN  200  X] -> 1062 [ C4    A   49  X]n E 3.4944 - HBPLUS
Bond  62. Atoms 2366 [ C7M FMN  200  X] -> 1061 [ N3    A   49  X]n E 3.5110 - HBPLUS
Bond  63. Atoms 2366 [ C7M FMN  200  X] -> 1060 [ C2    A   49  X]n E 3.7289 - HBPLUS
Bond  64. Atoms 2366 [ C7M FMN  200  X] -> 1056 [ C5    A   49  X]n E 3.7900 - HBPLUS
Bond  65. Atoms 2364 [ C6  FMN  200  X] -> 1053 [ N9    A   49  X]n E 3.6255 - HBPLUS
Bond  66. Atoms 2364 [ C6  FMN  200  X] -> 1052 [ C1'   A   49  X]n E 3.5790 - HBPLUS
Bond  67. Atoms 2364 [ C6  FMN  200  X] -> 1047 [ O4'   A   49  X]n E 3.6465 - HBPLUS
Bond  68. Atoms 2360 [ O4  FMN  200  X] -> 1046 [ C4'   A   49  X]n E 3.8025 - HBPLUS
Bond  69. Atoms 2360 [ O4  FMN  200  X] -> 1045 [ C5'   A   49  X]n E 3.7379 - HBPLUS
Bond  70. Atoms 2370 [ C9A FMN  200  X] -> 1039 [ N3    A   48  X]n E 3.6991 - HBPLUS
Bond  71. Atoms 2363 [ C5A FMN  200  X] -> 1039 [ N3    A   48  X]n E 3.7803 - HBPLUS
Bond  72. Atoms 2370 [ C9A FMN  200  X] -> 1038 [ C2    A   48  X]n E 3.6541 - HBPLUS
Bond  73. Atoms 2369 [ C9  FMN  200  X] -> 1038 [ C2    A   48  X]n E 3.4697 - HBPLUS
Bond  74. Atoms 2367 [ C8  FMN  200  X] -> 1038 [ C2    A   48  X]n E 3.7544 - HBPLUS
Bond  75. Atoms 2369 [ C9  FMN  200  X] -> 1037 [ N1    A   48  X]n E 3.6641 - HBPLUS
Bond  76. Atoms 2368 [ C8M FMN  200  X] -> 1037 [ N1    A   48  X]n E 3.7177 - HBPLUS
Bond  77. Atoms 2367 [ C8  FMN  200  X] -> 1037 [ N1    A   48  X]n E 3.4906 - HBPLUS
Bond  78. Atoms 2367 [ C8  FMN  200  X] -> 1035 [ C6    A   48  X]n E 3.7885 - HBPLUS
Bond  79. Atoms 2365 [ C7  FMN  200  X] -> 1035 [ C6    A   48  X]n E 3.7840 - HBPLUS
Bond  80. Atoms 2361 [ C4A FMN  200  X] -> 1029 [ O2'   A   48  X]n E 3.6745 - HBPLUS
Bond  81. Atoms 2359 [ C4  FMN  200  X] -> 1029 [ O2'   A   48  X]n E 3.2862 - HBPLUS
Bond  82. Atoms 2362 [ N5  FMN  200  X] -> 1028 [ C2'   A   48  X]n E 3.7632 - HBPLUS
Bond  83. Atoms 2360 [ O4  FMN  200  X] -> 1028 [ C2'   A   48  X]n E 3.7865 - HBPLUS
Bond  84. Atoms 2383 [ O1P FMN  200  X] ->  711 [ C8    G   33  X]n E 3.6922 - HBPLUS
Bond  85. Atoms 2384 [ O2P FMN  200  X] ->  243 [ C2    G   11  X]n E 3.1790 - HBPLUS
Bond  86. Atoms 2376 [ C3' FMN  200  X] ->  241 [ O6    G   11  X]n E 3.7060 - HBPLUS
Bond  87. Atoms 2377 [ O3' FMN  200  X] ->  240 [ C6    G   11  X]n E 3.6115 - HBPLUS
Bond  88. Atoms 2384 [ O2P FMN  200  X] ->  220 [ C2    G   10  X]n E 3.7356 - HBPLUS
Bond  89. Atoms 2383 [ O1P FMN  200  X] ->  220 [ C2    G   10  X]n E 3.7204 - HBPLUS
Bond  90. Atoms 2376 [ C3' FMN  200  X] ->  218 [ O6    G   10  X]n E 3.5690 - HBPLUS
Bond  91. Atoms 2374 [ C2' FMN  200  X] ->  218 [ O6    G   10  X]n E 3.7859 - HBPLUS
Bond  92. Atoms 2390 [MG    MG  304  X] ->  712 [ N7    G   33  X]H E 2.5253 - HBPLUS
Bond  93. Atoms 2355 [ N1  FMN  200  X] -> 2375 [ O2' FMN  200  X]i E 2.8599 - HBPLUS
Bond  94. Atoms 2358 [ N3  FMN  200  X] -> 2065 [ N1    A   99  X]H E 2.9946 - HBPLUS
Bond  95. Atoms 2064 [ N6    A   99  X] -> 2360 [ O4  FMN  200  X]H E 2.9171 - HBPLUS
Bond  96. Atoms 1741 [ N2    G   84  X] -> 2384 [ O2P FMN  200  X]H E 3.1016 - HBPLUS
Bond  97. Atoms 1273 [ N2    G   62  X] -> 2385 [ O3P FMN  200  X]H E 2.7689 - HBPLUS
Bond  98. Atoms 1271 [ N1    G   62  X] -> 2385 [ O3P FMN  200  X]H E 2.8029 - HBPLUS
Bond  99. Atoms 2362 [ N5  FMN  200  X] -> 1047 [ O4'   A   49  X]H E 3.2935 - HBPLUS
Bond 100. Atoms 1029 [ O2'   A   48  X] -> 2360 [ O4  FMN  200  X]H E 2.8144 - HBPLUS
Bond 101. Atoms  695 [ N2    G   32  X] -> 2385 [ O3P FMN  200  X]H E 3.0216 - HBPLUS
Bond 102. Atoms  244 [ N2    G   11  X] -> 2384 [ O2P FMN  200  X]H E 2.7106 - HBPLUS
Bond 103. Atoms  242 [ N1    G   11  X] -> 2384 [ O2P FMN  200  X]H E 2.7948 - HBPLUS
Bond 104. Atoms  221 [ N2    G   10  X] -> 2384 [ O2P FMN  200  X]H E 3.1614 - HBPLUS
Bond 105. Atoms  219 [ N1    G   10  X] -> 2383 [ O1P FMN  200  X]H E 3.0524 - HBPLUS
Bond 106. Atoms 2383 [ O1P FMN  200  X] -> 2390 [MG    MG  304  X]c E 2.1066 - CONECT
Bond 107. Atoms 2067 [ N3    A   99  X] -> 2068 [ C4    A   99  X]c   1.3428 - Calc  
Bond 108. Atoms 2066 [ C2    A   99  X] -> 2067 [ N3    A   99  X]c   1.3314 d Calc  
Bond 109. Atoms 2065 [ N1    A   99  X] -> 2066 [ C2    A   99  X]c   1.3389 - Calc  
Bond 110. Atoms 2063 [ C6    A   99  X] -> 2065 [ N1    A   99  X]c   1.3480 d Calc  
Bond 111. Atoms 2063 [ C6    A   99  X] -> 2064 [ N6    A   99  X]ce  1.3346 - Calc  
Bond 112. Atoms 2062 [ C5    A   99  X] -> 2068 [ C4    A   99  X]c   1.3845 d Calc  
Bond 113. Atoms 2062 [ C5    A   99  X] -> 2063 [ C6    A   99  X]c   1.4082 - Calc  
Bond 114. Atoms 2061 [ N7    A   99  X] -> 2062 [ C5    A   99  X]c   1.3859 - Calc  
Bond 115. Atoms 2060 [ C8    A   99  X] -> 2061 [ N7    A   99  X]c   1.3120 d Calc  
Bond 116. Atoms 2059 [ N9    A   99  X] -> 2068 [ C4    A   99  X]c   1.3770 - Calc  
Bond 117. Atoms 2059 [ N9    A   99  X] -> 2060 [ C8    A   99  X]c   1.3709 - Calc  
Bond 118. Atoms 2058 [ C1'   A   99  X] -> 2059 [ N9    A   99  X]cr  1.4623 - Calc  
Bond 119. Atoms 2056 [ C2'   A   99  X] -> 2058 [ C1'   A   99  X]c   1.5286 - Calc  
Bond 120. Atoms 2056 [ C2'   A   99  X] -> 2057 [ O2'   A   99  X]ce  1.4082 - Calc  
Bond 121. Atoms 2054 [ C3'   A   99  X] -> 2056 [ C2'   A   99  X]c   1.5247 - Calc  
Bond 122. Atoms 2054 [ C3'   A   99  X] -> 2055 [ O3'   A   99  X]ce  1.4332 - Calc  
Bond 123. Atoms 2053 [ O4'   A   99  X] -> 2058 [ C1'   A   99  X]c   1.4180 - Calc  
Bond 124. Atoms 2052 [ C4'   A   99  X] -> 2054 [ C3'   A   99  X]c   1.5221 - Calc  
Bond 125. Atoms 2052 [ C4'   A   99  X] -> 2053 [ O4'   A   99  X]c   1.4528 - Calc  
Bond 126. Atoms 2051 [ C5'   A   99  X] -> 2052 [ C4'   A   99  X]cr  1.5235 - Calc  
Bond 127. Atoms 2050 [ O5'   A   99  X] -> 2051 [ C5'   A   99  X]cr  1.4361 - Calc  
Bond 128. Atoms 2047 [ P     A   99  X] -> 2050 [ O5'   A   99  X]cr  1.5995 - Calc  
Bond 129. Atoms 2047 [ P     A   99  X] -> 2049 [ OP2   A   99  X]ce  1.4830 - Calc  
Bond 130. Atoms 2047 [ P     A   99  X] -> 2048 [ OP1   A   99  X]ce  1.4830 - Calc  
Bond 131. Atoms 1764 [ N3    A   85  X] -> 1765 [ C4    A   85  X]c   1.3433 - Calc  
Bond 132. Atoms 1763 [ C2    A   85  X] -> 1764 [ N3    A   85  X]c   1.3284 d Calc  
Bond 133. Atoms 1762 [ N1    A   85  X] -> 1763 [ C2    A   85  X]c   1.3409 - Calc  
Bond 134. Atoms 1760 [ C6    A   85  X] -> 1762 [ N1    A   85  X]c   1.3444 d Calc  
Bond 135. Atoms 1760 [ C6    A   85  X] -> 1761 [ N6    A   85  X]ce  1.3374 - Calc  
Bond 136. Atoms 1759 [ C5    A   85  X] -> 1765 [ C4    A   85  X]c   1.3872 d Calc  
Bond 137. Atoms 1759 [ C5    A   85  X] -> 1760 [ C6    A   85  X]c   1.4039 - Calc  
Bond 138. Atoms 1758 [ N7    A   85  X] -> 1759 [ C5    A   85  X]c   1.3780 - Calc  
Bond 139. Atoms 1757 [ C8    A   85  X] -> 1758 [ N7    A   85  X]c   1.3138 d Calc  
Bond 140. Atoms 1756 [ N9    A   85  X] -> 1765 [ C4    A   85  X]c   1.3756 - Calc  
Bond 141. Atoms 1756 [ N9    A   85  X] -> 1757 [ C8    A   85  X]c   1.3687 - Calc  
Bond 142. Atoms 1755 [ C1'   A   85  X] -> 1756 [ N9    A   85  X]cr  1.4666 - Calc  
Bond 143. Atoms 1753 [ C2'   A   85  X] -> 1755 [ C1'   A   85  X]c   1.5329 - Calc  
Bond 144. Atoms 1753 [ C2'   A   85  X] -> 1754 [ O2'   A   85  X]ce  1.4200 - Calc  
Bond 145. Atoms 1751 [ C3'   A   85  X] -> 1753 [ C2'   A   85  X]c   1.5247 - Calc  
Bond 146. Atoms 1751 [ C3'   A   85  X] -> 1752 [ O3'   A   85  X]ce  1.4041 - Calc  
Bond 147. Atoms 1750 [ O4'   A   85  X] -> 1755 [ C1'   A   85  X]c   1.4176 - Calc  
Bond 148. Atoms 1749 [ C4'   A   85  X] -> 1751 [ C3'   A   85  X]c   1.5190 - Calc  
Bond 149. Atoms 1749 [ C4'   A   85  X] -> 1750 [ O4'   A   85  X]c   1.4551 - Calc  
Bond 150. Atoms 1748 [ C5'   A   85  X] -> 1749 [ C4'   A   85  X]cr  1.5164 - Calc  
Bond 151. Atoms 1747 [ O5'   A   85  X] -> 1748 [ C5'   A   85  X]cr  1.4151 - Calc  
Bond 152. Atoms 1744 [ P     A   85  X] -> 1747 [ O5'   A   85  X]cr  1.5975 - Calc  
Bond 153. Atoms 1744 [ P     A   85  X] -> 1746 [ OP2   A   85  X]ce  1.4767 - Calc  
Bond 154. Atoms 1744 [ P     A   85  X] -> 1745 [ OP1   A   85  X]ce  1.4782 - Calc  
Bond 155. Atoms 1742 [ N3    G   84  X] -> 1743 [ C4    G   84  X]c   1.3565 - Calc  
Bond 156. Atoms 1740 [ C2    G   84  X] -> 1742 [ N3    G   84  X]c   1.3284 d Calc  
Bond 157. Atoms 1740 [ C2    G   84  X] -> 1741 [ N2    G   84  X]ce  1.3396 - Calc  
Bond 158. Atoms 1739 [ N1    G   84  X] -> 1740 [ C2    G   84  X]c   1.3726 - Calc  
Bond 159. Atoms 1737 [ C6    G   84  X] -> 1739 [ N1    G   84  X]c   1.3902 - Calc  
Bond 160. Atoms 1737 [ C6    G   84  X] -> 1738 [ O6    G   84  X]ce  1.2356 d Calc  
Bond 161. Atoms 1736 [ C5    G   84  X] -> 1743 [ C4    G   84  X]c   1.3783 d Calc  
Bond 162. Atoms 1736 [ C5    G   84  X] -> 1737 [ C6    G   84  X]c   1.4182 - Calc  
Bond 163. Atoms 1735 [ N7    G   84  X] -> 1736 [ C5    G   84  X]c   1.3906 - Calc  
Bond 164. Atoms 1734 [ C8    G   84  X] -> 1735 [ N7    G   84  X]c   1.3081 d Calc  
Bond 165. Atoms 1733 [ N9    G   84  X] -> 1743 [ C4    G   84  X]c   1.3808 - Calc  
Bond 166. Atoms 1733 [ N9    G   84  X] -> 1734 [ C8    G   84  X]c   1.3768 - Calc  
Bond 167. Atoms 1732 [ C1'   G   84  X] -> 1733 [ N9    G   84  X]cr  1.4686 - Calc  
Bond 168. Atoms 1730 [ C2'   G   84  X] -> 1732 [ C1'   G   84  X]c   1.5213 - Calc  
Bond 169. Atoms 1730 [ C2'   G   84  X] -> 1731 [ O2'   G   84  X]ce  1.4151 - Calc  
Bond 170. Atoms 1728 [ C3'   G   84  X] -> 1730 [ C2'   G   84  X]c   1.5259 - Calc  
Bond 171. Atoms 1728 [ C3'   G   84  X] -> 1729 [ O3'   G   84  X]ce  1.3986 - Calc  
Bond 172. Atoms 1727 [ O4'   G   84  X] -> 1732 [ C1'   G   84  X]c   1.4135 - Calc  
Bond 173. Atoms 1726 [ C4'   G   84  X] -> 1728 [ C3'   G   84  X]c   1.5127 - Calc  
Bond 174. Atoms 1726 [ C4'   G   84  X] -> 1727 [ O4'   G   84  X]c   1.4387 - Calc  
Bond 175. Atoms 1725 [ C5'   G   84  X] -> 1726 [ C4'   G   84  X]cr  1.5058 - Calc  
Bond 176. Atoms 1724 [ O5'   G   84  X] -> 1725 [ C5'   G   84  X]cr  1.4039 - Calc  
Bond 177. Atoms 1721 [ P     G   84  X] -> 1724 [ O5'   G   84  X]cr  1.5853 - Calc  
Bond 178. Atoms 1721 [ P     G   84  X] -> 1723 [ OP2   G   84  X]ce  1.4746 - Calc  
Bond 179. Atoms 1721 [ P     G   84  X] -> 1722 [ OP1   G   84  X]ce  1.4757 - Calc  
Bond 180. Atoms 1274 [ N3    G   62  X] -> 1275 [ C4    G   62  X]c   1.3582 - Calc  
Bond 181. Atoms 1272 [ C2    G   62  X] -> 1274 [ N3    G   62  X]c   1.3287 d Calc  
Bond 182. Atoms 1272 [ C2    G   62  X] -> 1273 [ N2    G   62  X]ce  1.3430 - Calc  
Bond 183. Atoms 1271 [ N1    G   62  X] -> 1272 [ C2    G   62  X]c   1.3749 - Calc  
Bond 184. Atoms 1269 [ C6    G   62  X] -> 1271 [ N1    G   62  X]c   1.3952 - Calc  
Bond 185. Atoms 1269 [ C6    G   62  X] -> 1270 [ O6    G   62  X]ce  1.2387 d Calc  
Bond 186. Atoms 1268 [ C5    G   62  X] -> 1275 [ C4    G   62  X]c   1.3746 d Calc  
Bond 187. Atoms 1268 [ C5    G   62  X] -> 1269 [ C6    G   62  X]c   1.4197 - Calc  
Bond 188. Atoms 1267 [ N7    G   62  X] -> 1268 [ C5    G   62  X]c   1.3924 - Calc  
Bond 189. Atoms 1266 [ C8    G   62  X] -> 1267 [ N7    G   62  X]c   1.3050 d Calc  
Bond 190. Atoms 1265 [ N9    G   62  X] -> 1275 [ C4    G   62  X]c   1.3755 - Calc  
Bond 191. Atoms 1265 [ N9    G   62  X] -> 1266 [ C8    G   62  X]c   1.3738 - Calc  
Bond 192. Atoms 1264 [ C1'   G   62  X] -> 1265 [ N9    G   62  X]cr  1.4524 - Calc  
Bond 193. Atoms 1262 [ C2'   G   62  X] -> 1264 [ C1'   G   62  X]c   1.5177 - Calc  
Bond 194. Atoms 1262 [ C2'   G   62  X] -> 1263 [ O2'   G   62  X]ce  1.4118 - Calc  
Bond 195. Atoms 1260 [ C3'   G   62  X] -> 1262 [ C2'   G   62  X]c   1.5181 - Calc  
Bond 196. Atoms 1260 [ C3'   G   62  X] -> 1261 [ O3'   G   62  X]ce  1.4036 - Calc  
Bond 197. Atoms 1259 [ O4'   G   62  X] -> 1264 [ C1'   G   62  X]c   1.4056 - Calc  
Bond 198. Atoms 1258 [ C4'   G   62  X] -> 1260 [ C3'   G   62  X]c   1.5048 - Calc  
Bond 199. Atoms 1258 [ C4'   G   62  X] -> 1259 [ O4'   G   62  X]c   1.4325 - Calc  
Bond 200. Atoms 1257 [ C5'   G   62  X] -> 1258 [ C4'   G   62  X]cr  1.5038 - Calc  
Bond 201. Atoms 1256 [ O5'   G   62  X] -> 1257 [ C5'   G   62  X]cr  1.4161 - Calc  
Bond 202. Atoms 1253 [ P     G   62  X] -> 1256 [ O5'   G   62  X]cr  1.5992 - Calc  
Bond 203. Atoms 1253 [ P     G   62  X] -> 1255 [ OP2   G   62  X]ce  1.4876 - Calc  
Bond 204. Atoms 1253 [ P     G   62  X] -> 1254 [ OP1   G   62  X]ce  1.4860 - Calc  
Bond 205. Atoms 1251 [ C5    U   61  X] -> 1252 [ C6    U   61  X]c   1.3411 - Calc  
Bond 206. Atoms 1249 [ C4    U   61  X] -> 1251 [ C5    U   61  X]c   1.4435 - Calc  
Bond 207. Atoms 1249 [ C4    U   61  X] -> 1250 [ O4    U   61  X]ce  1.2293 d Calc  
Bond 208. Atoms 1248 [ N3    U   61  X] -> 1249 [ C4    U   61  X]c   1.3885 - Calc  
Bond 209. Atoms 1246 [ C2    U   61  X] -> 1248 [ N3    U   61  X]c   1.3786 - Calc  
Bond 210. Atoms 1246 [ C2    U   61  X] -> 1247 [ O2    U   61  X]ce  1.2193 d Calc  
Bond 211. Atoms 1245 [ N1    U   61  X] -> 1252 [ C6    U   61  X]c   1.3895 - Calc  
Bond 212. Atoms 1245 [ N1    U   61  X] -> 1246 [ C2    U   61  X]c   1.3868 - Calc  
Bond 213. Atoms 1244 [ C1'   U   61  X] -> 1245 [ N1    U   61  X]cr  1.5188 - Calc  
Bond 214. Atoms 1242 [ C2'   U   61  X] -> 1244 [ C1'   U   61  X]c   1.5284 - Calc  
Bond 215. Atoms 1242 [ C2'   U   61  X] -> 1243 [ O2'   U   61  X]ce  1.4195 - Calc  
Bond 216. Atoms 1240 [ C3'   U   61  X] -> 1242 [ C2'   U   61  X]c   1.5306 - Calc  
Bond 217. Atoms 1240 [ C3'   U   61  X] -> 1241 [ O3'   U   61  X]ce  1.4430 - Calc  
Bond 218. Atoms 1239 [ O4'   U   61  X] -> 1244 [ C1'   U   61  X]c   1.4222 - Calc  
Bond 219. Atoms 1238 [ C4'   U   61  X] -> 1240 [ C3'   U   61  X]c   1.5319 - Calc  
Bond 220. Atoms 1238 [ C4'   U   61  X] -> 1239 [ O4'   U   61  X]c   1.4572 - Calc  
Bond 221. Atoms 1237 [ C5'   U   61  X] -> 1238 [ C4'   U   61  X]cr  1.5265 - Calc  
Bond 222. Atoms 1236 [ O5'   U   61  X] -> 1237 [ C5'   U   61  X]cr  1.4396 - Calc  
Bond 223. Atoms 1233 [ P     U   61  X] -> 1236 [ O5'   U   61  X]cr  1.6069 - Calc  
Bond 224. Atoms 1233 [ P     U   61  X] -> 1235 [ OP2   U   61  X]ce  1.4833 - Calc  
Bond 225. Atoms 1233 [ P     U   61  X] -> 1234 [ OP1   U   61  X]ce  1.4797 - Calc  
Bond 226. Atoms 1061 [ N3    A   49  X] -> 1062 [ C4    A   49  X]c   1.3485 - Calc  
Bond 227. Atoms 1060 [ C2    A   49  X] -> 1061 [ N3    A   49  X]c   1.3344 d Calc  
Bond 228. Atoms 1059 [ N1    A   49  X] -> 1060 [ C2    A   49  X]c   1.3411 - Calc  
Bond 229. Atoms 1057 [ C6    A   49  X] -> 1059 [ N1    A   49  X]c   1.3538 d Calc  
Bond 230. Atoms 1057 [ C6    A   49  X] -> 1058 [ N6    A   49  X]ce  1.3341 - Calc  
Bond 231. Atoms 1056 [ C5    A   49  X] -> 1062 [ C4    A   49  X]c   1.3814 d Calc  
Bond 232. Atoms 1056 [ C5    A   49  X] -> 1057 [ C6    A   49  X]c   1.4104 - Calc  
Bond 233. Atoms 1055 [ N7    A   49  X] -> 1056 [ C5    A   49  X]c   1.3851 - Calc  
Bond 234. Atoms 1054 [ C8    A   49  X] -> 1055 [ N7    A   49  X]c   1.3116 d Calc  
Bond 235. Atoms 1053 [ N9    A   49  X] -> 1062 [ C4    A   49  X]c   1.3755 - Calc  
Bond 236. Atoms 1053 [ N9    A   49  X] -> 1054 [ C8    A   49  X]c   1.3690 - Calc  
Bond 237. Atoms 1052 [ C1'   A   49  X] -> 1053 [ N9    A   49  X]cr  1.4631 - Calc  
Bond 238. Atoms 1050 [ C2'   A   49  X] -> 1052 [ C1'   A   49  X]c   1.5225 - Calc  
Bond 239. Atoms 1050 [ C2'   A   49  X] -> 1051 [ O2'   A   49  X]ce  1.4142 - Calc  
Bond 240. Atoms 1048 [ C3'   A   49  X] -> 1050 [ C2'   A   49  X]c   1.5256 - Calc  
Bond 241. Atoms 1048 [ C3'   A   49  X] -> 1049 [ O3'   A   49  X]ce  1.4065 - Calc  
Bond 242. Atoms 1047 [ O4'   A   49  X] -> 1052 [ C1'   A   49  X]c   1.4184 - Calc  
Bond 243. Atoms 1046 [ C4'   A   49  X] -> 1048 [ C3'   A   49  X]c   1.5172 - Calc  
Bond 244. Atoms 1046 [ C4'   A   49  X] -> 1047 [ O4'   A   49  X]c   1.4447 - Calc  
Bond 245. Atoms 1045 [ C5'   A   49  X] -> 1046 [ C4'   A   49  X]cr  1.5097 - Calc  
Bond 246. Atoms 1044 [ O5'   A   49  X] -> 1045 [ C5'   A   49  X]cr  1.4197 - Calc  
Bond 247. Atoms 1041 [ P     A   49  X] -> 1044 [ O5'   A   49  X]cr  1.5996 - Calc  
Bond 248. Atoms 1041 [ P     A   49  X] -> 1043 [ OP2   A   49  X]ce  1.4817 - Calc  
Bond 249. Atoms 1041 [ P     A   49  X] -> 1042 [ OP1   A   49  X]ce  1.4790 - Calc  
Bond 250. Atoms 1039 [ N3    A   48  X] -> 1040 [ C4    A   48  X]c   1.3412 - Calc  
Bond 251. Atoms 1038 [ C2    A   48  X] -> 1039 [ N3    A   48  X]c   1.3369 d Calc  
Bond 252. Atoms 1037 [ N1    A   48  X] -> 1038 [ C2    A   48  X]c   1.3469 - Calc  
Bond 253. Atoms 1035 [ C6    A   48  X] -> 1037 [ N1    A   48  X]c   1.3534 d Calc  
Bond 254. Atoms 1035 [ C6    A   48  X] -> 1036 [ N6    A   48  X]ce  1.3366 - Calc  
Bond 255. Atoms 1034 [ C5    A   48  X] -> 1040 [ C4    A   48  X]c   1.3824 d Calc  
Bond 256. Atoms 1034 [ C5    A   48  X] -> 1035 [ C6    A   48  X]c   1.4057 - Calc  
Bond 257. Atoms 1033 [ N7    A   48  X] -> 1034 [ C5    A   48  X]c   1.3823 - Calc  
Bond 258. Atoms 1032 [ C8    A   48  X] -> 1033 [ N7    A   48  X]c   1.3089 d Calc  
Bond 259. Atoms 1031 [ N9    A   48  X] -> 1040 [ C4    A   48  X]c   1.3731 - Calc  
Bond 260. Atoms 1031 [ N9    A   48  X] -> 1032 [ C8    A   48  X]c   1.3666 - Calc  
Bond 261. Atoms 1030 [ C1'   A   48  X] -> 1031 [ N9    A   48  X]cr  1.4519 - Calc  
Bond 262. Atoms 1028 [ C2'   A   48  X] -> 1030 [ C1'   A   48  X]c   1.5214 - Calc  
Bond 263. Atoms 1028 [ C2'   A   48  X] -> 1029 [ O2'   A   48  X]ce  1.4117 - Calc  
Bond 264. Atoms 1026 [ C3'   A   48  X] -> 1028 [ C2'   A   48  X]c   1.5286 - Calc  
Bond 265. Atoms 1026 [ C3'   A   48  X] -> 1027 [ O3'   A   48  X]ce  1.4229 - Calc  
Bond 266. Atoms 1025 [ O4'   A   48  X] -> 1030 [ C1'   A   48  X]c   1.4121 - Calc  
Bond 267. Atoms 1024 [ C4'   A   48  X] -> 1026 [ C3'   A   48  X]c   1.5139 - Calc  
Bond 268. Atoms 1024 [ C4'   A   48  X] -> 1025 [ O4'   A   48  X]c   1.4431 - Calc  
Bond 269. Atoms 1023 [ C5'   A   48  X] -> 1024 [ C4'   A   48  X]cr  1.5127 - Calc  
Bond 270. Atoms 1022 [ O5'   A   48  X] -> 1023 [ C5'   A   48  X]cr  1.4259 - Calc  
Bond 271. Atoms 1019 [ P     A   48  X] -> 1022 [ O5'   A   48  X]cr  1.6014 - Calc  
Bond 272. Atoms 1019 [ P     A   48  X] -> 1021 [ OP2   A   48  X]ce  1.4826 - Calc  
Bond 273. Atoms 1019 [ P     A   48  X] -> 1020 [ OP1   A   48  X]ce  1.4821 - Calc  
Bond 274. Atoms  719 [ N3    G   33  X] ->  720 [ C4    G   33  X]c   1.3490 - Calc  
Bond 275. Atoms  717 [ C2    G   33  X] ->  719 [ N3    G   33  X]c   1.3243 d Calc  
Bond 276. Atoms  717 [ C2    G   33  X] ->  718 [ N2    G   33  X]ce  1.3405 - Calc  
Bond 277. Atoms  716 [ N1    G   33  X] ->  717 [ C2    G   33  X]c   1.3648 - Calc  
Bond 278. Atoms  714 [ C6    G   33  X] ->  716 [ N1    G   33  X]c   1.3878 - Calc  
Bond 279. Atoms  714 [ C6    G   33  X] ->  715 [ O6    G   33  X]ce  1.2371 d Calc  
Bond 280. Atoms  713 [ C5    G   33  X] ->  720 [ C4    G   33  X]c   1.3775 d Calc  
Bond 281. Atoms  713 [ C5    G   33  X] ->  714 [ C6    G   33  X]c   1.4202 - Calc  
Bond 282. Atoms  712 [ N7    G   33  X] ->  713 [ C5    G   33  X]c   1.3938 - Calc  
Bond 283. Atoms  711 [ C8    G   33  X] ->  712 [ N7    G   33  X]c   1.3097 d Calc  
Bond 284. Atoms  710 [ N9    G   33  X] ->  720 [ C4    G   33  X]c   1.3794 - Calc  
Bond 285. Atoms  710 [ N9    G   33  X] ->  711 [ C8    G   33  X]c   1.3811 - Calc  
Bond 286. Atoms  709 [ C1'   G   33  X] ->  710 [ N9    G   33  X]cr  1.4764 - Calc  
Bond 287. Atoms  707 [ C2'   G   33  X] ->  709 [ C1'   G   33  X]c   1.5283 - Calc  
Bond 288. Atoms  707 [ C2'   G   33  X] ->  708 [ O2'   G   33  X]ce  1.4160 - Calc  
Bond 289. Atoms  705 [ C3'   G   33  X] ->  707 [ C2'   G   33  X]c   1.5176 - Calc  
Bond 290. Atoms  705 [ C3'   G   33  X] ->  706 [ O3'   G   33  X]ce  1.4001 - Calc  
Bond 291. Atoms  704 [ O4'   G   33  X] ->  709 [ C1'   G   33  X]c   1.4202 - Calc  
Bond 292. Atoms  703 [ C4'   G   33  X] ->  705 [ C3'   G   33  X]c   1.5130 - Calc  
Bond 293. Atoms  703 [ C4'   G   33  X] ->  704 [ O4'   G   33  X]c   1.4519 - Calc  
Bond 294. Atoms  702 [ C5'   G   33  X] ->  703 [ C4'   G   33  X]cr  1.5107 - Calc  
Bond 295. Atoms  701 [ O5'   G   33  X] ->  702 [ C5'   G   33  X]cr  1.4125 - Calc  
Bond 296. Atoms  698 [ P     G   33  X] ->  701 [ O5'   G   33  X]cr  1.5885 - Calc  
Bond 297. Atoms  698 [ P     G   33  X] ->  700 [ OP2   G   33  X]ce  1.4777 - Calc  
Bond 298. Atoms  698 [ P     G   33  X] ->  699 [ OP1   G   33  X]ce  1.4831 - Calc  
Bond 299. Atoms  696 [ N3    G   32  X] ->  697 [ C4    G   32  X]c   1.3571 - Calc  
Bond 300. Atoms  694 [ C2    G   32  X] ->  696 [ N3    G   32  X]c   1.3296 d Calc  
Bond 301. Atoms  694 [ C2    G   32  X] ->  695 [ N2    G   32  X]ce  1.3381 - Calc  
Bond 302. Atoms  693 [ N1    G   32  X] ->  694 [ C2    G   32  X]c   1.3762 - Calc  
Bond 303. Atoms  691 [ C6    G   32  X] ->  693 [ N1    G   32  X]c   1.3928 - Calc  
Bond 304. Atoms  691 [ C6    G   32  X] ->  692 [ O6    G   32  X]ce  1.2439 d Calc  
Bond 305. Atoms  690 [ C5    G   32  X] ->  697 [ C4    G   32  X]c   1.3796 d Calc  
Bond 306. Atoms  690 [ C5    G   32  X] ->  691 [ C6    G   32  X]c   1.4132 - Calc  
Bond 307. Atoms  689 [ N7    G   32  X] ->  690 [ C5    G   32  X]c   1.3849 - Calc  
Bond 308. Atoms  688 [ C8    G   32  X] ->  689 [ N7    G   32  X]c   1.3041 d Calc  
Bond 309. Atoms  687 [ N9    G   32  X] ->  697 [ C4    G   32  X]c   1.3845 - Calc  
Bond 310. Atoms  687 [ N9    G   32  X] ->  688 [ C8    G   32  X]c   1.3739 - Calc  
Bond 311. Atoms  686 [ C1'   G   32  X] ->  687 [ N9    G   32  X]cr  1.4628 - Calc  
Bond 312. Atoms  684 [ C2'   G   32  X] ->  686 [ C1'   G   32  X]c   1.5186 - Calc  
Bond 313. Atoms  684 [ C2'   G   32  X] ->  685 [ O2'   G   32  X]ce  1.4029 - Calc  
Bond 314. Atoms  682 [ C3'   G   32  X] ->  684 [ C2'   G   32  X]c   1.5231 - Calc  
Bond 315. Atoms  682 [ C3'   G   32  X] ->  683 [ O3'   G   32  X]ce  1.3943 - Calc  
Bond 316. Atoms  681 [ O4'   G   32  X] ->  686 [ C1'   G   32  X]c   1.4201 - Calc  
Bond 317. Atoms  680 [ C4'   G   32  X] ->  682 [ C3'   G   32  X]c   1.5134 - Calc  
Bond 318. Atoms  680 [ C4'   G   32  X] ->  681 [ O4'   G   32  X]c   1.4544 - Calc  
Bond 319. Atoms  679 [ C5'   G   32  X] ->  680 [ C4'   G   32  X]cr  1.5131 - Calc  
Bond 320. Atoms  678 [ O5'   G   32  X] ->  679 [ C5'   G   32  X]cr  1.4143 - Calc  
Bond 321. Atoms  675 [ P     G   32  X] ->  678 [ O5'   G   32  X]cr  1.5907 - Calc  
Bond 322. Atoms  675 [ P     G   32  X] ->  677 [ OP2   G   32  X]ce  1.4790 - Calc  
Bond 323. Atoms  675 [ P     G   32  X] ->  676 [ OP1   G   32  X]ce  1.4783 - Calc  
Bond 324. Atoms  245 [ N3    G   11  X] ->  246 [ C4    G   11  X]c   1.3597 - Calc  
Bond 325. Atoms  243 [ C2    G   11  X] ->  245 [ N3    G   11  X]c   1.3233 d Calc  
Bond 326. Atoms  243 [ C2    G   11  X] ->  244 [ N2    G   11  X]ce  1.3378 - Calc  
Bond 327. Atoms  242 [ N1    G   11  X] ->  243 [ C2    G   11  X]c   1.3728 - Calc  
Bond 328. Atoms  240 [ C6    G   11  X] ->  242 [ N1    G   11  X]c   1.3915 - Calc  
Bond 329. Atoms  240 [ C6    G   11  X] ->  241 [ O6    G   11  X]ce  1.2357 d Calc  
Bond 330. Atoms  239 [ C5    G   11  X] ->  246 [ C4    G   11  X]c   1.3778 d Calc  
Bond 331. Atoms  239 [ C5    G   11  X] ->  240 [ C6    G   11  X]c   1.4159 - Calc  
Bond 332. Atoms  238 [ N7    G   11  X] ->  239 [ C5    G   11  X]c   1.3870 - Calc  
Bond 333. Atoms  237 [ C8    G   11  X] ->  238 [ N7    G   11  X]c   1.3064 d Calc  
Bond 334. Atoms  236 [ N9    G   11  X] ->  246 [ C4    G   11  X]c   1.3798 - Calc  
Bond 335. Atoms  236 [ N9    G   11  X] ->  237 [ C8    G   11  X]c   1.3736 - Calc  
Bond 336. Atoms  235 [ C1'   G   11  X] ->  236 [ N9    G   11  X]cr  1.4655 - Calc  
Bond 337. Atoms  233 [ C2'   G   11  X] ->  235 [ C1'   G   11  X]c   1.5211 - Calc  
Bond 338. Atoms  233 [ C2'   G   11  X] ->  234 [ O2'   G   11  X]ce  1.4108 - Calc  
Bond 339. Atoms  231 [ C3'   G   11  X] ->  233 [ C2'   G   11  X]c   1.5112 - Calc  
Bond 340. Atoms  231 [ C3'   G   11  X] ->  232 [ O3'   G   11  X]ce  1.3925 - Calc  
Bond 341. Atoms  230 [ O4'   G   11  X] ->  235 [ C1'   G   11  X]c   1.4134 - Calc  
Bond 342. Atoms  229 [ C4'   G   11  X] ->  231 [ C3'   G   11  X]c   1.5105 - Calc  
Bond 343. Atoms  229 [ C4'   G   11  X] ->  230 [ O4'   G   11  X]c   1.4382 - Calc  
Bond 344. Atoms  228 [ C5'   G   11  X] ->  229 [ C4'   G   11  X]cr  1.5094 - Calc  
Bond 345. Atoms  227 [ O5'   G   11  X] ->  228 [ C5'   G   11  X]cr  1.4285 - Calc  
Bond 346. Atoms  224 [ P     G   11  X] ->  227 [ O5'   G   11  X]cr  1.5965 - Calc  
Bond 347. Atoms  224 [ P     G   11  X] ->  226 [ OP2   G   11  X]ce  1.4835 - Calc  
Bond 348. Atoms  224 [ P     G   11  X] ->  225 [ OP1   G   11  X]ce  1.4824 - Calc  
Bond 349. Atoms  222 [ N3    G   10  X] ->  223 [ C4    G   10  X]c   1.3608 - Calc  
Bond 350. Atoms  220 [ C2    G   10  X] ->  222 [ N3    G   10  X]c   1.3245 d Calc  
Bond 351. Atoms  220 [ C2    G   10  X] ->  221 [ N2    G   10  X]ce  1.3347 - Calc  
Bond 352. Atoms  219 [ N1    G   10  X] ->  220 [ C2    G   10  X]c   1.3723 - Calc  
Bond 353. Atoms  217 [ C6    G   10  X] ->  219 [ N1    G   10  X]c   1.3905 - Calc  
Bond 354. Atoms  217 [ C6    G   10  X] ->  218 [ O6    G   10  X]ce  1.2388 d Calc  
Bond 355. Atoms  216 [ C5    G   10  X] ->  223 [ C4    G   10  X]c   1.3779 d Calc  
Bond 356. Atoms  216 [ C5    G   10  X] ->  217 [ C6    G   10  X]c   1.4259 - Calc  
Bond 357. Atoms  215 [ N7    G   10  X] ->  216 [ C5    G   10  X]c   1.3947 - Calc  
Bond 358. Atoms  214 [ C8    G   10  X] ->  215 [ N7    G   10  X]c   1.3049 d Calc  
Bond 359. Atoms  213 [ N9    G   10  X] ->  223 [ C4    G   10  X]c   1.3799 - Calc  
Bond 360. Atoms  213 [ N9    G   10  X] ->  214 [ C8    G   10  X]c   1.3716 - Calc  
Bond 361. Atoms  212 [ C1'   G   10  X] ->  213 [ N9    G   10  X]cr  1.4571 - Calc  
Bond 362. Atoms  210 [ C2'   G   10  X] ->  212 [ C1'   G   10  X]c   1.5145 - Calc  
Bond 363. Atoms  210 [ C2'   G   10  X] ->  211 [ O2'   G   10  X]ce  1.4113 - Calc  
Bond 364. Atoms  208 [ C3'   G   10  X] ->  210 [ C2'   G   10  X]c   1.5290 - Calc  
Bond 365. Atoms  208 [ C3'   G   10  X] ->  209 [ O3'   G   10  X]ce  1.4119 - Calc  
Bond 366. Atoms  207 [ O4'   G   10  X] ->  212 [ C1'   G   10  X]c   1.4117 - Calc  
Bond 367. Atoms  206 [ C4'   G   10  X] ->  208 [ C3'   G   10  X]c   1.5195 - Calc  
Bond 368. Atoms  206 [ C4'   G   10  X] ->  207 [ O4'   G   10  X]c   1.4495 - Calc  
Bond 369. Atoms  205 [ C5'   G   10  X] ->  206 [ C4'   G   10  X]cr  1.5129 - Calc  
Bond 370. Atoms  204 [ O5'   G   10  X] ->  205 [ C5'   G   10  X]cr  1.4178 - Calc  
Bond 371. Atoms  201 [ P     G   10  X] ->  204 [ O5'   G   10  X]cr  1.5892 - Calc  
Bond 372. Atoms  201 [ P     G   10  X] ->  203 [ OP2   G   10  X]ce  1.4787 - Calc  
Bond 373. Atoms  201 [ P     G   10  X] ->  202 [ OP1   G   10  X]ce  1.4813 - Calc  
Bond 374. Atoms 2382 [ P   FMN  200  X] -> 2385 [ O3P FMN  200  X]ce  1.5039 - CONECT
Bond 375. Atoms 2382 [ P   FMN  200  X] -> 2384 [ O2P FMN  200  X]ce  1.5050 - CONECT
Bond 376. Atoms 2382 [ P   FMN  200  X] -> 2383 [ O1P FMN  200  X]ce  1.5138 - CONECT
Bond 377. Atoms 2381 [ O5' FMN  200  X] -> 2382 [ P   FMN  200  X]cr  1.6008 - CONECT
Bond 378. Atoms 2380 [ C5' FMN  200  X] -> 2381 [ O5' FMN  200  X]cr  1.4069 - CONECT
Bond 379. Atoms 2378 [ C4' FMN  200  X] -> 2380 [ C5' FMN  200  X]cr  1.5216 - CONECT
Bond 380. Atoms 2378 [ C4' FMN  200  X] -> 2379 [ O4' FMN  200  X]ce  1.4119 - CONECT
Bond 381. Atoms 2376 [ C3' FMN  200  X] -> 2378 [ C4' FMN  200  X]cr  1.5286 - CONECT
Bond 382. Atoms 2376 [ C3' FMN  200  X] -> 2377 [ O3' FMN  200  X]ce  1.4116 - CONECT
Bond 383. Atoms 2374 [ C2' FMN  200  X] -> 2376 [ C3' FMN  200  X]cr  1.5350 - CONECT
Bond 384. Atoms 2374 [ C2' FMN  200  X] -> 2375 [ O2' FMN  200  X]ce  1.4103 - CONECT
Bond 385. Atoms 2373 [ C1' FMN  200  X] -> 2374 [ C2' FMN  200  X]cr  1.5204 - CONECT
Bond 386. Atoms 2371 [ N10 FMN  200  X] -> 2373 [ C1' FMN  200  X]cr  1.5006 - CONECT
Bond 387. Atoms 2371 [ N10 FMN  200  X] -> 2372 [ C10 FMN  200  X]c   1.3817 - CONECT
Bond 388. Atoms 2370 [ C9A FMN  200  X] -> 2371 [ N10 FMN  200  X]c   1.3898 - CONECT
Bond 389. Atoms 2369 [ C9  FMN  200  X] -> 2370 [ C9A FMN  200  X]c   1.3929 - CONECT
Bond 390. Atoms 2367 [ C8  FMN  200  X] -> 2369 [ C9  FMN  200  X]c   1.3917 - CONECT
Bond 391. Atoms 2367 [ C8  FMN  200  X] -> 2368 [ C8M FMN  200  X]ce  1.5009 - CONECT
Bond 392. Atoms 2365 [ C7  FMN  200  X] -> 2367 [ C8  FMN  200  X]c   1.3995 - CONECT
Bond 393. Atoms 2365 [ C7  FMN  200  X] -> 2366 [ C7M FMN  200  X]ce  1.5038 - CONECT
Bond 394. Atoms 2364 [ C6  FMN  200  X] -> 2365 [ C7  FMN  200  X]c   1.3913 - CONECT
Bond 395. Atoms 2363 [ C5A FMN  200  X] -> 2370 [ C9A FMN  200  X]c   1.3982 - CONECT
Bond 396. Atoms 2363 [ C5A FMN  200  X] -> 2364 [ C6  FMN  200  X]c   1.3928 - CONECT
Bond 397. Atoms 2362 [ N5  FMN  200  X] -> 2363 [ C5A FMN  200  X]c   1.3799 - CONECT
Bond 398. Atoms 2361 [ C4A FMN  200  X] -> 2372 [ C10 FMN  200  X]c   1.3902 - CONECT
Bond 399. Atoms 2361 [ C4A FMN  200  X] -> 2362 [ N5  FMN  200  X]c   1.3814 - CONECT
Bond 400. Atoms 2359 [ C4  FMN  200  X] -> 2361 [ C4A FMN  200  X]c   1.3793 - CONECT
Bond 401. Atoms 2359 [ C4  FMN  200  X] -> 2360 [ O4  FMN  200  X]ce  1.2298 - CONECT
Bond 402. Atoms 2358 [ N3  FMN  200  X] -> 2359 [ C4  FMN  200  X]c   1.3822 - CONECT
Bond 403. Atoms 2356 [ C2  FMN  200  X] -> 2358 [ N3  FMN  200  X]c   1.3803 - CONECT
Bond 404. Atoms 2356 [ C2  FMN  200  X] -> 2357 [ O2  FMN  200  X]ce  1.2342 - CONECT
Bond 405. Atoms 2355 [ N1  FMN  200  X] -> 2372 [ C10 FMN  200  X]c   1.3853 - CONECT
Bond 406. Atoms 2355 [ N1  FMN  200  X] -> 2356 [ C2  FMN  200  X]c   1.3800 - CONECT
