# Supplementary material for: RPocket: an intuitive database of RNA pocket topology information with RNA-ligand data resources
Source: BMC Bioinformatics. 2021 Sep 8;22:428. doi: 10.1186/s12859-021-04349-4 (PMC8424408; doi:10.1186/s12859-021-04349-4)
Supplement: Supplementary file 6 — Additional file 6. Folder S2: Interaction info of RNA-ligand complexes. [file 12859_2021_4349_MOESM6_ESM.zip › 12859_2021_4349_MOESM6_ESM/3FO4_6GU_ACT/ligplot.bonds]

Bond   0. Atoms 1340 [ C2  6GU   91  A] -> 1246 [ O2    U   75  A]n E 3.2435 - HBPLUS
Bond   1. Atoms 1341 [ N2  6GU   91  A] -> 1245 [ C2    U   75  A]n E 3.7016 - HBPLUS
Bond   2. Atoms 1340 [ C2  6GU   91  A] -> 1245 [ C2    U   75  A]n E 3.6642 - HBPLUS
Bond   3. Atoms 1339 [ N1  6GU   91  A] -> 1245 [ C2    U   75  A]n E 3.8175 - HBPLUS
Bond   4. Atoms 1341 [ N2  6GU   91  A] -> 1243 [ C1'   U   75  A]n E 3.8480 - HBPLUS
Bond   5. Atoms 1340 [ C2  6GU   91  A] -> 1226 [ O2    U   74  A]n E 3.7891 - HBPLUS
Bond   6. Atoms 1341 [ N2  6GU   91  A] -> 1225 [ C2    U   74  A]n E 3.8007 - HBPLUS
Bond   7. Atoms 1339 [ N1  6GU   91  A] -> 1225 [ C2    U   74  A]n E 3.8858 - HBPLUS
Bond   8. Atoms 1352 [ CH3 ACT   96  A] -> 1067 [ O5'   U   67  A]n E 3.6232 - HBPLUS
Bond   9. Atoms 1352 [ CH3 ACT   96  A] -> 1056 [ N7    A   66  A]n E 3.6813 - HBPLUS
Bond  10. Atoms 1342 [ N3  6GU   91  A] ->  763 [ C4    A   52  A]n E 3.7672 - HBPLUS
Bond  11. Atoms 1341 [ N2  6GU   91  A] ->  763 [ C4    A   52  A]n E 3.6648 - HBPLUS
Bond  12. Atoms 1340 [ C2  6GU   91  A] ->  763 [ C4    A   52  A]n E 3.8575 - HBPLUS
Bond  13. Atoms 1340 [ C2  6GU   91  A] ->  762 [ N3    A   52  A]n E 3.3275 - HBPLUS
Bond  14. Atoms 1343 [ C4  6GU   91  A] ->  761 [ C2    A   52  A]n E 3.5386 - HBPLUS
Bond  15. Atoms 1342 [ N3  6GU   91  A] ->  761 [ C2    A   52  A]n E 3.3134 - HBPLUS
Bond  16. Atoms 1340 [ C2  6GU   91  A] ->  761 [ C2    A   52  A]n E 3.4722 - HBPLUS
Bond  17. Atoms 1339 [ N1  6GU   91  A] ->  761 [ C2    A   52  A]n E 3.8305 - HBPLUS
Bond  18. Atoms 1343 [ C4  6GU   91  A] ->  760 [ N1    A   52  A]n E 3.4628 - HBPLUS
Bond  19. Atoms 1342 [ N3  6GU   91  A] ->  758 [ C6    A   52  A]n E 3.8419 - HBPLUS
Bond  20. Atoms 1341 [ N2  6GU   91  A] ->  753 [ C1'   A   52  A]n E 3.8671 - HBPLUS
Bond  21. Atoms 1343 [ C4  6GU   91  A] ->  739 [ O4    U   51  A]n E 3.7167 - HBPLUS
Bond  22. Atoms 1342 [ N3  6GU   91  A] ->  738 [ C4    U   51  A]n E 3.7334 - HBPLUS
Bond  23. Atoms 1343 [ C4  6GU   91  A] ->  737 [ N3    U   51  A]n E 3.8185 - HBPLUS
Bond  24. Atoms 1340 [ C2  6GU   91  A] ->  737 [ N3    U   51  A]n E 3.7238 - HBPLUS
Bond  25. Atoms 1340 [ C2  6GU   91  A] ->  736 [ O2    U   51  A]n E 3.7048 - HBPLUS
Bond  26. Atoms 1342 [ N3  6GU   91  A] ->  735 [ C2    U   51  A]n E 3.7660 - HBPLUS
Bond  27. Atoms 1341 [ N2  6GU   91  A] ->  735 [ C2    U   51  A]n E 3.5941 - HBPLUS
Bond  28. Atoms 1347 [ C8  6GU   91  A] ->  656 [ O2    U   47  A]n E 3.3536 - HBPLUS
Bond  29. Atoms 1351 [ OXT ACT   96  A] ->  488 [ C5    C   39  A]n E 3.6401 - HBPLUS
Bond  30. Atoms 1350 [ O   ACT   96  A] ->  488 [ C5    C   39  A]n E 3.8693 - HBPLUS
Bond  31. Atoms 1349 [ C   ACT   96  A] ->  488 [ C5    C   39  A]n E 3.7742 - HBPLUS
Bond  32. Atoms 1350 [ O   ACT   96  A] ->  486 [ C4    C   39  A]n E 3.8831 - HBPLUS
Bond  33. Atoms 1351 [ OXT ACT   96  A] ->  458 [ C1'   G   38  A]n E 3.6547 - HBPLUS
Bond  34. Atoms 1352 [ CH3 ACT   96  A] ->  457 [ O2'   G   38  A]n E 3.0705 - HBPLUS
Bond  35. Atoms 1349 [ C   ACT   96  A] ->  457 [ O2'   G   38  A]n E 3.2332 - HBPLUS
Bond  36. Atoms 1351 [ OXT ACT   96  A] ->  456 [ C2'   G   38  A]n E 3.4907 - HBPLUS
Bond  37. Atoms 1351 [ OXT ACT   96  A] ->  452 [ C4'   G   38  A]n E 3.5078 - HBPLUS
Bond  38. Atoms 1351 [ OXT ACT   96  A] ->  359 [ C2    A   33  A]n E 3.6909 - HBPLUS
Bond  39. Atoms 1349 [ C   ACT   96  A] ->  358 [ N1    A   33  A]n E 3.7309 - HBPLUS
Bond  40. Atoms 1349 [ C   ACT   96  A] ->  357 [ N6    A   33  A]n E 3.6363 - HBPLUS
Bond  41. Atoms 1351 [ OXT ACT   96  A] ->  356 [ C6    A   33  A]n E 3.6418 - HBPLUS
Bond  42. Atoms 1350 [ O   ACT   96  A] ->  356 [ C6    A   33  A]n E 3.7079 - HBPLUS
Bond  43. Atoms 1349 [ C   ACT   96  A] ->  356 [ C6    A   33  A]n E 3.7582 - HBPLUS
Bond  44. Atoms 1349 [ C   ACT   96  A] ->  337 [ N2    G   32  A]n E 3.6820 - HBPLUS
Bond  45. Atoms 1351 [ OXT ACT   96  A] ->  336 [ C2    G   32  A]n E 3.8634 - HBPLUS
Bond  46. Atoms 1350 [ O   ACT   96  A] ->  336 [ C2    G   32  A]n E 3.6741 - HBPLUS
Bond  47. Atoms 1349 [ C   ACT   96  A] ->  335 [ N1    G   32  A]n E 3.5318 - HBPLUS
Bond  48. Atoms 1350 [ O   ACT   96  A] ->  333 [ C6    G   32  A]n E 3.4669 - HBPLUS
Bond  49. Atoms 1347 [ C8  6GU   91  A] ->  120 [ C4    U   22  A]n E 3.6251 - HBPLUS
Bond  50. Atoms 1347 [ C8  6GU   91  A] ->  119 [ N3    U   22  A]n E 3.2768 - HBPLUS
Bond  51. Atoms 1347 [ C8  6GU   91  A] ->  118 [ O2    U   22  A]n E 3.7323 - HBPLUS
Bond  52. Atoms 1345 [ C6  6GU   91  A] ->  118 [ O2    U   22  A]n E 3.8873 - HBPLUS
Bond  53. Atoms 1344 [ C5  6GU   91  A] ->  118 [ O2    U   22  A]n E 3.4695 - HBPLUS
Bond  54. Atoms 1347 [ C8  6GU   91  A] ->  117 [ C2    U   22  A]n E 3.3035 - HBPLUS
Bond  55. Atoms 1346 [ N7  6GU   91  A] ->  117 [ C2    U   22  A]n E 3.2036 - HBPLUS
Bond  56. Atoms 1344 [ C5  6GU   91  A] ->  117 [ C2    U   22  A]n E 3.7745 - HBPLUS
Bond  57. Atoms 1347 [ C8  6GU   91  A] ->  116 [ N1    U   22  A]n E 3.6125 - HBPLUS
Bond  58. Atoms 1346 [ N7  6GU   91  A] ->  115 [ C1'   U   22  A]n E 3.8644 - HBPLUS
Bond  59. Atoms 1347 [ C8  6GU   91  A] ->  114 [ O2'   U   22  A]n E 3.7147 - HBPLUS
Bond  60. Atoms 1344 [ C5  6GU   91  A] ->  114 [ O2'   U   22  A]n E 3.7637 - HBPLUS
Bond  61. Atoms 1346 [ N7  6GU   91  A] ->  113 [ C2'   U   22  A]n E 3.6249 - HBPLUS
Bond  62. Atoms 1347 [ C8  6GU   91  A] ->  103 [ C4    A   21  A]n E 3.8023 - HBPLUS
Bond  63. Atoms 1346 [ N7  6GU   91  A] ->  103 [ C4    A   21  A]n E 3.4785 - HBPLUS
Bond  64. Atoms 1347 [ C8  6GU   91  A] ->  102 [ N3    A   21  A]n E 3.2315 - HBPLUS
Bond  65. Atoms 1344 [ C5  6GU   91  A] ->  102 [ N3    A   21  A]n E 3.7201 - HBPLUS
Bond  66. Atoms 1348 [ N9  6GU   91  A] ->  101 [ C2    A   21  A]n E 3.8160 - HBPLUS
Bond  67. Atoms 1347 [ C8  6GU   91  A] ->  101 [ C2    A   21  A]n E 3.6212 - HBPLUS
Bond  68. Atoms 1346 [ N7  6GU   91  A] ->  101 [ C2    A   21  A]n E 3.3378 - HBPLUS
Bond  69. Atoms 1345 [ C6  6GU   91  A] ->  101 [ C2    A   21  A]n E 3.8561 - HBPLUS
Bond  70. Atoms 1344 [ C5  6GU   91  A] ->  101 [ C2    A   21  A]n E 3.3585 - HBPLUS
Bond  71. Atoms 1343 [ C4  6GU   91  A] ->  101 [ C2    A   21  A]n E 3.6711 - HBPLUS
Bond  72. Atoms 1345 [ C6  6GU   91  A] ->  100 [ N1    A   21  A]n E 3.6071 - HBPLUS
Bond  73. Atoms 1344 [ C5  6GU   91  A] ->  100 [ N1    A   21  A]n E 3.5955 - HBPLUS
Bond  74. Atoms 1347 [ C8  6GU   91  A] ->   92 [ O2'   A   21  A]n E 3.5306 - HBPLUS
Bond  75. Atoms 1347 [ C8  6GU   91  A] ->   91 [ C2'   A   21  A]n E 3.7965 - HBPLUS
Bond  76. Atoms 1227 [ N3    U   74  A] -> 1339 [ N1  6GU   91  A]H E 3.1923 - HBPLUS
Bond  77. Atoms 1341 [ N2  6GU   91  A] -> 1226 [ O2    U   74  A]H E 2.9844 - HBPLUS
Bond  78. Atoms 1348 [ N9  6GU   91  A] ->  739 [ O4    U   51  A]H E 3.2269 - HBPLUS
Bond  79. Atoms  737 [ N3    U   51  A] -> 1342 [ N3  6GU   91  A]H E 2.9276 - HBPLUS
Bond  80. Atoms 1341 [ N2  6GU   91  A] ->  736 [ O2    U   51  A]H E 2.8210 - HBPLUS
Bond  81. Atoms 1348 [ N9  6GU   91  A] ->  656 [ O2    U   47  A]H E 3.1791 - HBPLUS
Bond  82. Atoms  457 [ O2'   G   38  A] -> 1351 [ OXT ACT   96  A]H E 2.5092 - HBPLUS
Bond  83. Atoms  337 [ N2    G   32  A] -> 1351 [ OXT ACT   96  A]H E 3.0186 - HBPLUS
Bond  84. Atoms  335 [ N1    G   32  A] -> 1350 [ O   ACT   96  A]H E 2.7242 - HBPLUS
Bond  85. Atoms  114 [ O2'   U   22  A] -> 1346 [ N7  6GU   91  A]H E 2.8038 - HBPLUS
Bond  86. Atoms 1250 [ C5    U   75  A] -> 1251 [ C6    U   75  A]c   1.3369 - Calc  
Bond  87. Atoms 1248 [ C4    U   75  A] -> 1250 [ C5    U   75  A]c   1.4318 - Calc  
Bond  88. Atoms 1248 [ C4    U   75  A] -> 1249 [ O4    U   75  A]ce  1.2290 d Calc  
Bond  89. Atoms 1247 [ N3    U   75  A] -> 1248 [ C4    U   75  A]c   1.3782 - Calc  
Bond  90. Atoms 1245 [ C2    U   75  A] -> 1247 [ N3    U   75  A]c   1.3728 - Calc  
Bond  91. Atoms 1245 [ C2    U   75  A] -> 1246 [ O2    U   75  A]ce  1.2221 d Calc  
Bond  92. Atoms 1244 [ N1    U   75  A] -> 1251 [ C6    U   75  A]c   1.3739 - Calc  
Bond  93. Atoms 1244 [ N1    U   75  A] -> 1245 [ C2    U   75  A]c   1.3816 - Calc  
Bond  94. Atoms 1243 [ C1'   U   75  A] -> 1244 [ N1    U   75  A]cr  1.4698 - Calc  
Bond  95. Atoms 1241 [ C2'   U   75  A] -> 1243 [ C1'   U   75  A]c   1.5280 - Calc  
Bond  96. Atoms 1241 [ C2'   U   75  A] -> 1242 [ O2'   U   75  A]ce  1.4148 - Calc  
Bond  97. Atoms 1239 [ C3'   U   75  A] -> 1241 [ C2'   U   75  A]c   1.5232 - Calc  
Bond  98. Atoms 1239 [ C3'   U   75  A] -> 1240 [ O3'   U   75  A]ce  1.4232 - Calc  
Bond  99. Atoms 1238 [ O4'   U   75  A] -> 1243 [ C1'   U   75  A]c   1.4208 - Calc  
Bond 100. Atoms 1237 [ C4'   U   75  A] -> 1239 [ C3'   U   75  A]c   1.5203 - Calc  
Bond 101. Atoms 1237 [ C4'   U   75  A] -> 1238 [ O4'   U   75  A]c   1.4551 - Calc  
Bond 102. Atoms 1236 [ C5'   U   75  A] -> 1237 [ C4'   U   75  A]cr  1.5111 - Calc  
Bond 103. Atoms 1235 [ O5'   U   75  A] -> 1236 [ C5'   U   75  A]cr  1.4215 - Calc  
Bond 104. Atoms 1232 [ P     U   75  A] -> 1235 [ O5'   U   75  A]cr  1.5941 - Calc  
Bond 105. Atoms 1232 [ P     U   75  A] -> 1234 [ OP2   U   75  A]ce  1.4858 - Calc  
Bond 106. Atoms 1232 [ P     U   75  A] -> 1233 [ OP1   U   75  A]ce  1.4841 - Calc  
Bond 107. Atoms 1230 [ C5    U   74  A] -> 1231 [ C6    U   74  A]c   1.3409 - Calc  
Bond 108. Atoms 1228 [ C4    U   74  A] -> 1230 [ C5    U   74  A]c   1.4365 - Calc  
Bond 109. Atoms 1228 [ C4    U   74  A] -> 1229 [ O4    U   74  A]ce  1.2384 d Calc  
Bond 110. Atoms 1227 [ N3    U   74  A] -> 1228 [ C4    U   74  A]c   1.3781 - Calc  
Bond 111. Atoms 1225 [ C2    U   74  A] -> 1227 [ N3    U   74  A]c   1.3736 - Calc  
Bond 112. Atoms 1225 [ C2    U   74  A] -> 1226 [ O2    U   74  A]ce  1.2177 d Calc  
Bond 113. Atoms 1224 [ N1    U   74  A] -> 1231 [ C6    U   74  A]c   1.3785 - Calc  
Bond 114. Atoms 1224 [ N1    U   74  A] -> 1225 [ C2    U   74  A]c   1.3781 - Calc  
Bond 115. Atoms 1223 [ C1'   U   74  A] -> 1224 [ N1    U   74  A]cr  1.4708 - Calc  
Bond 116. Atoms 1221 [ C2'   U   74  A] -> 1223 [ C1'   U   74  A]c   1.5297 - Calc  
Bond 117. Atoms 1221 [ C2'   U   74  A] -> 1222 [ O2'   U   74  A]ce  1.4155 - Calc  
Bond 118. Atoms 1219 [ C3'   U   74  A] -> 1221 [ C2'   U   74  A]c   1.5192 - Calc  
Bond 119. Atoms 1219 [ C3'   U   74  A] -> 1220 [ O3'   U   74  A]ce  1.4213 - Calc  
Bond 120. Atoms 1218 [ O4'   U   74  A] -> 1223 [ C1'   U   74  A]c   1.4174 - Calc  
Bond 121. Atoms 1217 [ C4'   U   74  A] -> 1219 [ C3'   U   74  A]c   1.5183 - Calc  
Bond 122. Atoms 1217 [ C4'   U   74  A] -> 1218 [ O4'   U   74  A]c   1.4538 - Calc  
Bond 123. Atoms 1216 [ C5'   U   74  A] -> 1217 [ C4'   U   74  A]cr  1.5057 - Calc  
Bond 124. Atoms 1215 [ O5'   U   74  A] -> 1216 [ C5'   U   74  A]cr  1.4194 - Calc  
Bond 125. Atoms 1212 [ P     U   74  A] -> 1215 [ O5'   U   74  A]cr  1.5908 - Calc  
Bond 126. Atoms 1212 [ P     U   74  A] -> 1214 [ OP2   U   74  A]ce  1.4824 - Calc  
Bond 127. Atoms 1212 [ P     U   74  A] -> 1213 [ OP1   U   74  A]ce  1.4854 - Calc  
Bond 128. Atoms 1082 [ C5    U   67  A] -> 1083 [ C6    U   67  A]c   1.3335 - Calc  
Bond 129. Atoms 1080 [ C4    U   67  A] -> 1082 [ C5    U   67  A]c   1.4329 - Calc  
Bond 130. Atoms 1080 [ C4    U   67  A] -> 1081 [ O4    U   67  A]ce  1.2371 d Calc  
Bond 131. Atoms 1079 [ N3    U   67  A] -> 1080 [ C4    U   67  A]c   1.3773 - Calc  
Bond 132. Atoms 1077 [ C2    U   67  A] -> 1079 [ N3    U   67  A]c   1.3729 - Calc  
Bond 133. Atoms 1077 [ C2    U   67  A] -> 1078 [ O2    U   67  A]ce  1.2249 d Calc  
Bond 134. Atoms 1076 [ N1    U   67  A] -> 1083 [ C6    U   67  A]c   1.3678 - Calc  
Bond 135. Atoms 1076 [ N1    U   67  A] -> 1077 [ C2    U   67  A]c   1.3861 - Calc  
Bond 136. Atoms 1075 [ C1'   U   67  A] -> 1076 [ N1    U   67  A]cr  1.4730 - Calc  
Bond 137. Atoms 1073 [ C2'   U   67  A] -> 1075 [ C1'   U   67  A]c   1.5315 - Calc  
Bond 138. Atoms 1073 [ C2'   U   67  A] -> 1074 [ O2'   U   67  A]ce  1.4084 - Calc  
Bond 139. Atoms 1071 [ C3'   U   67  A] -> 1073 [ C2'   U   67  A]c   1.5158 - Calc  
Bond 140. Atoms 1071 [ C3'   U   67  A] -> 1072 [ O3'   U   67  A]ce  1.4229 - Calc  
Bond 141. Atoms 1070 [ O4'   U   67  A] -> 1075 [ C1'   U   67  A]c   1.4196 - Calc  
Bond 142. Atoms 1069 [ C4'   U   67  A] -> 1071 [ C3'   U   67  A]c   1.5168 - Calc  
Bond 143. Atoms 1069 [ C4'   U   67  A] -> 1070 [ O4'   U   67  A]c   1.4559 - Calc  
Bond 144. Atoms 1068 [ C5'   U   67  A] -> 1069 [ C4'   U   67  A]cr  1.5126 - Calc  
Bond 145. Atoms 1067 [ O5'   U   67  A] -> 1068 [ C5'   U   67  A]cr  1.4182 - Calc  
Bond 146. Atoms 1064 [ P     U   67  A] -> 1067 [ O5'   U   67  A]cr  1.5963 - Calc  
Bond 147. Atoms 1064 [ P     U   67  A] -> 1066 [ OP2   U   67  A]ce  1.4901 - Calc  
Bond 148. Atoms 1064 [ P     U   67  A] -> 1065 [ OP1   U   67  A]ce  1.4850 - Calc  
Bond 149. Atoms 1062 [ N3    A   66  A] -> 1063 [ C4    A   66  A]c   1.3430 - Calc  
Bond 150. Atoms 1061 [ C2    A   66  A] -> 1062 [ N3    A   66  A]c   1.3368 d Calc  
Bond 151. Atoms 1060 [ N1    A   66  A] -> 1061 [ C2    A   66  A]c   1.3376 - Calc  
Bond 152. Atoms 1058 [ C6    A   66  A] -> 1060 [ N1    A   66  A]c   1.3536 d Calc  
Bond 153. Atoms 1058 [ C6    A   66  A] -> 1059 [ N6    A   66  A]ce  1.3433 - Calc  
Bond 154. Atoms 1057 [ C5    A   66  A] -> 1063 [ C4    A   66  A]c   1.3846 d Calc  
Bond 155. Atoms 1057 [ C5    A   66  A] -> 1058 [ C6    A   66  A]c   1.4068 - Calc  
Bond 156. Atoms 1056 [ N7    A   66  A] -> 1057 [ C5    A   66  A]c   1.3880 - Calc  
Bond 157. Atoms 1055 [ C8    A   66  A] -> 1056 [ N7    A   66  A]c   1.3157 d Calc  
Bond 158. Atoms 1054 [ N9    A   66  A] -> 1063 [ C4    A   66  A]c   1.3712 - Calc  
Bond 159. Atoms 1054 [ N9    A   66  A] -> 1055 [ C8    A   66  A]c   1.3731 - Calc  
Bond 160. Atoms 1053 [ C1'   A   66  A] -> 1054 [ N9    A   66  A]cr  1.4630 - Calc  
Bond 161. Atoms 1051 [ C2'   A   66  A] -> 1053 [ C1'   A   66  A]c   1.5239 - Calc  
Bond 162. Atoms 1051 [ C2'   A   66  A] -> 1052 [ O2'   A   66  A]ce  1.4133 - Calc  
Bond 163. Atoms 1049 [ C3'   A   66  A] -> 1051 [ C2'   A   66  A]c   1.5156 - Calc  
Bond 164. Atoms 1049 [ C3'   A   66  A] -> 1050 [ O3'   A   66  A]ce  1.4162 - Calc  
Bond 165. Atoms 1048 [ O4'   A   66  A] -> 1053 [ C1'   A   66  A]c   1.4270 - Calc  
Bond 166. Atoms 1047 [ C4'   A   66  A] -> 1049 [ C3'   A   66  A]c   1.5150 - Calc  
Bond 167. Atoms 1047 [ C4'   A   66  A] -> 1048 [ O4'   A   66  A]c   1.4572 - Calc  
Bond 168. Atoms 1046 [ C5'   A   66  A] -> 1047 [ C4'   A   66  A]cr  1.5108 - Calc  
Bond 169. Atoms 1045 [ O5'   A   66  A] -> 1046 [ C5'   A   66  A]cr  1.4308 - Calc  
Bond 170. Atoms 1042 [ P     A   66  A] -> 1045 [ O5'   A   66  A]cr  1.5903 - Calc  
Bond 171. Atoms 1042 [ P     A   66  A] -> 1044 [ OP2   A   66  A]ce  1.4868 - Calc  
Bond 172. Atoms 1042 [ P     A   66  A] -> 1043 [ OP1   A   66  A]ce  1.4908 - Calc  
Bond 173. Atoms  762 [ N3    A   52  A] ->  763 [ C4    A   52  A]c   1.3428 - Calc  
Bond 174. Atoms  761 [ C2    A   52  A] ->  762 [ N3    A   52  A]c   1.3313 d Calc  
Bond 175. Atoms  760 [ N1    A   52  A] ->  761 [ C2    A   52  A]c   1.3389 - Calc  
Bond 176. Atoms  758 [ C6    A   52  A] ->  760 [ N1    A   52  A]c   1.3503 d Calc  
Bond 177. Atoms  758 [ C6    A   52  A] ->  759 [ N6    A   52  A]ce  1.3374 - Calc  
Bond 178. Atoms  757 [ C5    A   52  A] ->  763 [ C4    A   52  A]c   1.3844 d Calc  
Bond 179. Atoms  757 [ C5    A   52  A] ->  758 [ C6    A   52  A]c   1.4069 - Calc  
Bond 180. Atoms  756 [ N7    A   52  A] ->  757 [ C5    A   52  A]c   1.3871 - Calc  
Bond 181. Atoms  755 [ C8    A   52  A] ->  756 [ N7    A   52  A]c   1.3118 d Calc  
Bond 182. Atoms  754 [ N9    A   52  A] ->  763 [ C4    A   52  A]c   1.3754 - Calc  
Bond 183. Atoms  754 [ N9    A   52  A] ->  755 [ C8    A   52  A]c   1.3741 - Calc  
Bond 184. Atoms  753 [ C1'   A   52  A] ->  754 [ N9    A   52  A]cr  1.4638 - Calc  
Bond 185. Atoms  751 [ C2'   A   52  A] ->  753 [ C1'   A   52  A]c   1.5317 - Calc  
Bond 186. Atoms  751 [ C2'   A   52  A] ->  752 [ O2'   A   52  A]ce  1.4147 - Calc  
Bond 187. Atoms  749 [ C3'   A   52  A] ->  751 [ C2'   A   52  A]c   1.5282 - Calc  
Bond 188. Atoms  749 [ C3'   A   52  A] ->  750 [ O3'   A   52  A]ce  1.4260 - Calc  
Bond 189. Atoms  748 [ O4'   A   52  A] ->  753 [ C1'   A   52  A]c   1.4124 - Calc  
Bond 190. Atoms  747 [ C4'   A   52  A] ->  749 [ C3'   A   52  A]c   1.5238 - Calc  
Bond 191. Atoms  747 [ C4'   A   52  A] ->  748 [ O4'   A   52  A]c   1.4525 - Calc  
Bond 192. Atoms  746 [ C5'   A   52  A] ->  747 [ C4'   A   52  A]cr  1.5084 - Calc  
Bond 193. Atoms  745 [ O5'   A   52  A] ->  746 [ C5'   A   52  A]cr  1.4231 - Calc  
Bond 194. Atoms  742 [ P     A   52  A] ->  745 [ O5'   A   52  A]cr  1.5934 - Calc  
Bond 195. Atoms  742 [ P     A   52  A] ->  744 [ OP2   A   52  A]ce  1.4853 - Calc  
Bond 196. Atoms  742 [ P     A   52  A] ->  743 [ OP1   A   52  A]ce  1.4869 - Calc  
Bond 197. Atoms  740 [ C5    U   51  A] ->  741 [ C6    U   51  A]c   1.3390 - Calc  
Bond 198. Atoms  738 [ C4    U   51  A] ->  740 [ C5    U   51  A]c   1.4327 - Calc  
Bond 199. Atoms  738 [ C4    U   51  A] ->  739 [ O4    U   51  A]ce  1.2333 d Calc  
Bond 200. Atoms  737 [ N3    U   51  A] ->  738 [ C4    U   51  A]c   1.3799 - Calc  
Bond 201. Atoms  735 [ C2    U   51  A] ->  737 [ N3    U   51  A]c   1.3748 - Calc  
Bond 202. Atoms  735 [ C2    U   51  A] ->  736 [ O2    U   51  A]ce  1.2218 d Calc  
Bond 203. Atoms  734 [ N1    U   51  A] ->  741 [ C6    U   51  A]c   1.3752 - Calc  
Bond 204. Atoms  734 [ N1    U   51  A] ->  735 [ C2    U   51  A]c   1.3856 - Calc  
Bond 205. Atoms  733 [ C1'   U   51  A] ->  734 [ N1    U   51  A]cr  1.4712 - Calc  
Bond 206. Atoms  731 [ C2'   U   51  A] ->  733 [ C1'   U   51  A]c   1.5298 - Calc  
Bond 207. Atoms  731 [ C2'   U   51  A] ->  732 [ O2'   U   51  A]ce  1.4129 - Calc  
Bond 208. Atoms  729 [ C3'   U   51  A] ->  731 [ C2'   U   51  A]c   1.5240 - Calc  
Bond 209. Atoms  729 [ C3'   U   51  A] ->  730 [ O3'   U   51  A]ce  1.4284 - Calc  
Bond 210. Atoms  728 [ O4'   U   51  A] ->  733 [ C1'   U   51  A]c   1.4204 - Calc  
Bond 211. Atoms  727 [ C4'   U   51  A] ->  729 [ C3'   U   51  A]c   1.5198 - Calc  
Bond 212. Atoms  727 [ C4'   U   51  A] ->  728 [ O4'   U   51  A]c   1.4549 - Calc  
Bond 213. Atoms  726 [ C5'   U   51  A] ->  727 [ C4'   U   51  A]cr  1.5119 - Calc  
Bond 214. Atoms  725 [ O5'   U   51  A] ->  726 [ C5'   U   51  A]cr  1.4239 - Calc  
Bond 215. Atoms  722 [ P     U   51  A] ->  725 [ O5'   U   51  A]cr  1.5927 - Calc  
Bond 216. Atoms  722 [ P     U   51  A] ->  724 [ OP2   U   51  A]ce  1.4851 - Calc  
Bond 217. Atoms  722 [ P     U   51  A] ->  723 [ OP1   U   51  A]ce  1.4856 - Calc  
Bond 218. Atoms  660 [ C5    U   47  A] ->  661 [ C6    U   47  A]c   1.3391 - Calc  
Bond 219. Atoms  658 [ C4    U   47  A] ->  660 [ C5    U   47  A]c   1.4327 - Calc  
Bond 220. Atoms  658 [ C4    U   47  A] ->  659 [ O4    U   47  A]ce  1.2285 d Calc  
Bond 221. Atoms  657 [ N3    U   47  A] ->  658 [ C4    U   47  A]c   1.3754 - Calc  
Bond 222. Atoms  655 [ C2    U   47  A] ->  657 [ N3    U   47  A]c   1.3707 - Calc  
Bond 223. Atoms  655 [ C2    U   47  A] ->  656 [ O2    U   47  A]ce  1.2120 d Calc  
Bond 224. Atoms  654 [ N1    U   47  A] ->  661 [ C6    U   47  A]c   1.3726 - Calc  
Bond 225. Atoms  654 [ N1    U   47  A] ->  655 [ C2    U   47  A]c   1.3819 - Calc  
Bond 226. Atoms  653 [ C1'   U   47  A] ->  654 [ N1    U   47  A]cr  1.4712 - Calc  
Bond 227. Atoms  651 [ C2'   U   47  A] ->  653 [ C1'   U   47  A]c   1.5269 - Calc  
Bond 228. Atoms  651 [ C2'   U   47  A] ->  652 [ O2'   U   47  A]ce  1.4167 - Calc  
Bond 229. Atoms  649 [ C3'   U   47  A] ->  651 [ C2'   U   47  A]c   1.5303 - Calc  
Bond 230. Atoms  649 [ C3'   U   47  A] ->  650 [ O3'   U   47  A]ce  1.4282 - Calc  
Bond 231. Atoms  648 [ O4'   U   47  A] ->  653 [ C1'   U   47  A]c   1.4140 - Calc  
Bond 232. Atoms  647 [ C4'   U   47  A] ->  649 [ C3'   U   47  A]c   1.5316 - Calc  
Bond 233. Atoms  647 [ C4'   U   47  A] ->  648 [ O4'   U   47  A]c   1.4583 - Calc  
Bond 234. Atoms  646 [ C5'   U   47  A] ->  647 [ C4'   U   47  A]cr  1.5166 - Calc  
Bond 235. Atoms  645 [ O5'   U   47  A] ->  646 [ C5'   U   47  A]cr  1.4212 - Calc  
Bond 236. Atoms  642 [ P     U   47  A] ->  645 [ O5'   U   47  A]cr  1.5932 - Calc  
Bond 237. Atoms  642 [ P     U   47  A] ->  644 [ OP2   U   47  A]ce  1.4839 - Calc  
Bond 238. Atoms  642 [ P     U   47  A] ->  643 [ OP1   U   47  A]ce  1.4835 - Calc  
Bond 239. Atoms  488 [ C5    C   39  A] ->  489 [ C6    C   39  A]c   1.3420 d Calc  
Bond 240. Atoms  486 [ C4    C   39  A] ->  488 [ C5    C   39  A]c   1.4253 - Calc  
Bond 241. Atoms  486 [ C4    C   39  A] ->  487 [ N4    C   39  A]ce  1.3444 - Calc  
Bond 242. Atoms  485 [ N3    C   39  A] ->  486 [ C4    C   39  A]c   1.3389 d Calc  
Bond 243. Atoms  483 [ C2    C   39  A] ->  485 [ N3    C   39  A]c   1.3593 - Calc  
Bond 244. Atoms  483 [ C2    C   39  A] ->  484 [ O2    C   39  A]ce  1.2477 d Calc  
Bond 245. Atoms  482 [ N1    C   39  A] ->  489 [ C6    C   39  A]c   1.3697 - Calc  
Bond 246. Atoms  482 [ N1    C   39  A] ->  483 [ C2    C   39  A]c   1.3978 - Calc  
Bond 247. Atoms  481 [ C1'   C   39  A] ->  482 [ N1    C   39  A]cr  1.4715 - Calc  
Bond 248. Atoms  479 [ C2'   C   39  A] ->  481 [ C1'   C   39  A]c   1.5310 - Calc  
Bond 249. Atoms  479 [ C2'   C   39  A] ->  480 [ O2'   C   39  A]ce  1.4147 - Calc  
Bond 250. Atoms  477 [ C3'   C   39  A] ->  479 [ C2'   C   39  A]c   1.5269 - Calc  
Bond 251. Atoms  477 [ C3'   C   39  A] ->  478 [ O3'   C   39  A]ce  1.4272 - Calc  
Bond 252. Atoms  476 [ O4'   C   39  A] ->  481 [ C1'   C   39  A]c   1.4200 - Calc  
Bond 253. Atoms  475 [ C4'   C   39  A] ->  477 [ C3'   C   39  A]c   1.5223 - Calc  
Bond 254. Atoms  475 [ C4'   C   39  A] ->  476 [ O4'   C   39  A]c   1.4492 - Calc  
Bond 255. Atoms  474 [ C5'   C   39  A] ->  475 [ C4'   C   39  A]cr  1.5249 - Calc  
Bond 256. Atoms  473 [ O5'   C   39  A] ->  474 [ C5'   C   39  A]cr  1.4130 - Calc  
Bond 257. Atoms  470 [ P     C   39  A] ->  473 [ O5'   C   39  A]cr  1.6027 - Calc  
Bond 258. Atoms  470 [ P     C   39  A] ->  472 [ OP2   C   39  A]ce  1.4775 - Calc  
Bond 259. Atoms  470 [ P     C   39  A] ->  471 [ OP1   C   39  A]ce  1.4782 - Calc  
Bond 260. Atoms  468 [ N3    G   38  A] ->  469 [ C4    G   38  A]c   1.3509 - Calc  
Bond 261. Atoms  466 [ C2    G   38  A] ->  468 [ N3    G   38  A]c   1.3187 d Calc  
Bond 262. Atoms  466 [ C2    G   38  A] ->  467 [ N2    G   38  A]ce  1.3429 - Calc  
Bond 263. Atoms  465 [ N1    G   38  A] ->  466 [ C2    G   38  A]c   1.3750 - Calc  
Bond 264. Atoms  463 [ C6    G   38  A] ->  465 [ N1    G   38  A]c   1.3949 - Calc  
Bond 265. Atoms  463 [ C6    G   38  A] ->  464 [ O6    G   38  A]ce  1.2383 d Calc  
Bond 266. Atoms  462 [ C5    G   38  A] ->  469 [ C4    G   38  A]c   1.3778 d Calc  
Bond 267. Atoms  462 [ C5    G   38  A] ->  463 [ C6    G   38  A]c   1.4203 - Calc  
Bond 268. Atoms  461 [ N7    G   38  A] ->  462 [ C5    G   38  A]c   1.3897 - Calc  
Bond 269. Atoms  460 [ C8    G   38  A] ->  461 [ N7    G   38  A]c   1.3067 d Calc  
Bond 270. Atoms  459 [ N9    G   38  A] ->  469 [ C4    G   38  A]c   1.3699 - Calc  
Bond 271. Atoms  459 [ N9    G   38  A] ->  460 [ C8    G   38  A]c   1.3765 - Calc  
Bond 272. Atoms  458 [ C1'   G   38  A] ->  459 [ N9    G   38  A]cr  1.4608 - Calc  
Bond 273. Atoms  456 [ C2'   G   38  A] ->  458 [ C1'   G   38  A]c   1.5313 - Calc  
Bond 274. Atoms  456 [ C2'   G   38  A] ->  457 [ O2'   G   38  A]ce  1.4237 - Calc  
Bond 275. Atoms  454 [ C3'   G   38  A] ->  456 [ C2'   G   38  A]c   1.5267 - Calc  
Bond 276. Atoms  454 [ C3'   G   38  A] ->  455 [ O3'   G   38  A]ce  1.4198 - Calc  
Bond 277. Atoms  453 [ O4'   G   38  A] ->  458 [ C1'   G   38  A]c   1.4134 - Calc  
Bond 278. Atoms  452 [ C4'   G   38  A] ->  454 [ C3'   G   38  A]c   1.5219 - Calc  
Bond 279. Atoms  452 [ C4'   G   38  A] ->  453 [ O4'   G   38  A]c   1.4504 - Calc  
Bond 280. Atoms  451 [ C5'   G   38  A] ->  452 [ C4'   G   38  A]cr  1.5172 - Calc  
Bond 281. Atoms  450 [ O5'   G   38  A] ->  451 [ C5'   G   38  A]cr  1.4292 - Calc  
Bond 282. Atoms  447 [ P     G   38  A] ->  450 [ O5'   G   38  A]cr  1.5940 - Calc  
Bond 283. Atoms  447 [ P     G   38  A] ->  449 [ OP2   G   38  A]ce  1.4848 - Calc  
Bond 284. Atoms  447 [ P     G   38  A] ->  448 [ OP1   G   38  A]ce  1.4816 - Calc  
Bond 285. Atoms  360 [ N3    A   33  A] ->  361 [ C4    A   33  A]c   1.3452 - Calc  
Bond 286. Atoms  359 [ C2    A   33  A] ->  360 [ N3    A   33  A]c   1.3377 d Calc  
Bond 287. Atoms  358 [ N1    A   33  A] ->  359 [ C2    A   33  A]c   1.3431 - Calc  
Bond 288. Atoms  356 [ C6    A   33  A] ->  358 [ N1    A   33  A]c   1.3519 d Calc  
Bond 289. Atoms  356 [ C6    A   33  A] ->  357 [ N6    A   33  A]ce  1.3442 - Calc  
Bond 290. Atoms  355 [ C5    A   33  A] ->  361 [ C4    A   33  A]c   1.3832 d Calc  
Bond 291. Atoms  355 [ C5    A   33  A] ->  356 [ C6    A   33  A]c   1.4095 - Calc  
Bond 292. Atoms  354 [ N7    A   33  A] ->  355 [ C5    A   33  A]c   1.3886 - Calc  
Bond 293. Atoms  353 [ C8    A   33  A] ->  354 [ N7    A   33  A]c   1.3145 d Calc  
Bond 294. Atoms  352 [ N9    A   33  A] ->  361 [ C4    A   33  A]c   1.3748 - Calc  
Bond 295. Atoms  352 [ N9    A   33  A] ->  353 [ C8    A   33  A]c   1.3744 - Calc  
Bond 296. Atoms  351 [ C1'   A   33  A] ->  352 [ N9    A   33  A]cr  1.4634 - Calc  
Bond 297. Atoms  349 [ C2'   A   33  A] ->  351 [ C1'   A   33  A]c   1.5287 - Calc  
Bond 298. Atoms  349 [ C2'   A   33  A] ->  350 [ O2'   A   33  A]ce  1.4190 - Calc  
Bond 299. Atoms  347 [ C3'   A   33  A] ->  349 [ C2'   A   33  A]c   1.5244 - Calc  
Bond 300. Atoms  347 [ C3'   A   33  A] ->  348 [ O3'   A   33  A]ce  1.4231 - Calc  
Bond 301. Atoms  346 [ O4'   A   33  A] ->  351 [ C1'   A   33  A]c   1.4208 - Calc  
Bond 302. Atoms  345 [ C4'   A   33  A] ->  347 [ C3'   A   33  A]c   1.5140 - Calc  
Bond 303. Atoms  345 [ C4'   A   33  A] ->  346 [ O4'   A   33  A]c   1.4536 - Calc  
Bond 304. Atoms  344 [ C5'   A   33  A] ->  345 [ C4'   A   33  A]cr  1.5077 - Calc  
Bond 305. Atoms  343 [ O5'   A   33  A] ->  344 [ C5'   A   33  A]cr  1.4197 - Calc  
Bond 306. Atoms  340 [ P     A   33  A] ->  343 [ O5'   A   33  A]cr  1.5909 - Calc  
Bond 307. Atoms  340 [ P     A   33  A] ->  342 [ OP2   A   33  A]ce  1.4806 - Calc  
Bond 308. Atoms  340 [ P     A   33  A] ->  341 [ OP1   A   33  A]ce  1.4854 - Calc  
Bond 309. Atoms  338 [ N3    G   32  A] ->  339 [ C4    G   32  A]c   1.3526 - Calc  
Bond 310. Atoms  336 [ C2    G   32  A] ->  338 [ N3    G   32  A]c   1.3248 d Calc  
Bond 311. Atoms  336 [ C2    G   32  A] ->  337 [ N2    G   32  A]ce  1.3374 - Calc  
Bond 312. Atoms  335 [ N1    G   32  A] ->  336 [ C2    G   32  A]c   1.3711 - Calc  
Bond 313. Atoms  333 [ C6    G   32  A] ->  335 [ N1    G   32  A]c   1.3872 - Calc  
Bond 314. Atoms  333 [ C6    G   32  A] ->  334 [ O6    G   32  A]ce  1.2263 d Calc  
Bond 315. Atoms  332 [ C5    G   32  A] ->  339 [ C4    G   32  A]c   1.3771 d Calc  
Bond 316. Atoms  332 [ C5    G   32  A] ->  333 [ C6    G   32  A]c   1.4212 - Calc  
Bond 317. Atoms  331 [ N7    G   32  A] ->  332 [ C5    G   32  A]c   1.3898 - Calc  
Bond 318. Atoms  330 [ C8    G   32  A] ->  331 [ N7    G   32  A]c   1.3075 d Calc  
Bond 319. Atoms  329 [ N9    G   32  A] ->  339 [ C4    G   32  A]c   1.3728 - Calc  
Bond 320. Atoms  329 [ N9    G   32  A] ->  330 [ C8    G   32  A]c   1.3735 - Calc  
Bond 321. Atoms  328 [ C1'   G   32  A] ->  329 [ N9    G   32  A]cr  1.4613 - Calc  
Bond 322. Atoms  326 [ C2'   G   32  A] ->  328 [ C1'   G   32  A]c   1.5254 - Calc  
Bond 323. Atoms  326 [ C2'   G   32  A] ->  327 [ O2'   G   32  A]ce  1.4145 - Calc  
Bond 324. Atoms  324 [ C3'   G   32  A] ->  326 [ C2'   G   32  A]c   1.5207 - Calc  
Bond 325. Atoms  324 [ C3'   G   32  A] ->  325 [ O3'   G   32  A]ce  1.4248 - Calc  
Bond 326. Atoms  323 [ O4'   G   32  A] ->  328 [ C1'   G   32  A]c   1.4198 - Calc  
Bond 327. Atoms  322 [ C4'   G   32  A] ->  324 [ C3'   G   32  A]c   1.5190 - Calc  
Bond 328. Atoms  322 [ C4'   G   32  A] ->  323 [ O4'   G   32  A]c   1.4596 - Calc  
Bond 329. Atoms  321 [ C5'   G   32  A] ->  322 [ C4'   G   32  A]cr  1.5080 - Calc  
Bond 330. Atoms  320 [ O5'   G   32  A] ->  321 [ C5'   G   32  A]cr  1.4235 - Calc  
Bond 331. Atoms  317 [ P     G   32  A] ->  320 [ O5'   G   32  A]cr  1.5953 - Calc  
Bond 332. Atoms  317 [ P     G   32  A] ->  319 [ OP2   G   32  A]ce  1.4803 - Calc  
Bond 333. Atoms  317 [ P     G   32  A] ->  318 [ OP1   G   32  A]ce  1.4860 - Calc  
Bond 334. Atoms  122 [ C5    U   22  A] ->  123 [ C6    U   22  A]c   1.3361 - Calc  
Bond 335. Atoms  120 [ C4    U   22  A] ->  122 [ C5    U   22  A]c   1.4325 - Calc  
Bond 336. Atoms  120 [ C4    U   22  A] ->  121 [ O4    U   22  A]ce  1.2328 d Calc  
Bond 337. Atoms  119 [ N3    U   22  A] ->  120 [ C4    U   22  A]c   1.3778 - Calc  
Bond 338. Atoms  117 [ C2    U   22  A] ->  119 [ N3    U   22  A]c   1.3719 - Calc  
Bond 339. Atoms  117 [ C2    U   22  A] ->  118 [ O2    U   22  A]ce  1.2227 d Calc  
Bond 340. Atoms  116 [ N1    U   22  A] ->  123 [ C6    U   22  A]c   1.3724 - Calc  
Bond 341. Atoms  116 [ N1    U   22  A] ->  117 [ C2    U   22  A]c   1.3817 - Calc  
Bond 342. Atoms  115 [ C1'   U   22  A] ->  116 [ N1    U   22  A]cr  1.4690 - Calc  
Bond 343. Atoms  113 [ C2'   U   22  A] ->  115 [ C1'   U   22  A]c   1.5276 - Calc  
Bond 344. Atoms  113 [ C2'   U   22  A] ->  114 [ O2'   U   22  A]ce  1.4156 - Calc  
Bond 345. Atoms  111 [ C3'   U   22  A] ->  113 [ C2'   U   22  A]c   1.5248 - Calc  
Bond 346. Atoms  111 [ C3'   U   22  A] ->  112 [ O3'   U   22  A]ce  1.4281 - Calc  
Bond 347. Atoms  110 [ O4'   U   22  A] ->  115 [ C1'   U   22  A]c   1.4125 - Calc  
Bond 348. Atoms  109 [ C4'   U   22  A] ->  111 [ C3'   U   22  A]c   1.5275 - Calc  
Bond 349. Atoms  109 [ C4'   U   22  A] ->  110 [ O4'   U   22  A]c   1.4566 - Calc  
Bond 350. Atoms  108 [ C5'   U   22  A] ->  109 [ C4'   U   22  A]cr  1.5148 - Calc  
Bond 351. Atoms  107 [ O5'   U   22  A] ->  108 [ C5'   U   22  A]cr  1.4240 - Calc  
Bond 352. Atoms  104 [ P     U   22  A] ->  107 [ O5'   U   22  A]cr  1.5921 - Calc  
Bond 353. Atoms  104 [ P     U   22  A] ->  106 [ OP2   U   22  A]ce  1.4869 - Calc  
Bond 354. Atoms  104 [ P     U   22  A] ->  105 [ OP1   U   22  A]ce  1.4764 - Calc  
Bond 355. Atoms  102 [ N3    A   21  A] ->  103 [ C4    A   21  A]c   1.3447 - Calc  
Bond 356. Atoms  101 [ C2    A   21  A] ->  102 [ N3    A   21  A]c   1.3298 d Calc  
Bond 357. Atoms  100 [ N1    A   21  A] ->  101 [ C2    A   21  A]c   1.3387 - Calc  
Bond 358. Atoms   98 [ C6    A   21  A] ->  100 [ N1    A   21  A]c   1.3525 d Calc  
Bond 359. Atoms   98 [ C6    A   21  A] ->   99 [ N6    A   21  A]ce  1.3396 - Calc  
Bond 360. Atoms   97 [ C5    A   21  A] ->  103 [ C4    A   21  A]c   1.3819 d Calc  
Bond 361. Atoms   97 [ C5    A   21  A] ->   98 [ C6    A   21  A]c   1.4144 - Calc  
Bond 362. Atoms   96 [ N7    A   21  A] ->   97 [ C5    A   21  A]c   1.3908 - Calc  
Bond 363. Atoms   95 [ C8    A   21  A] ->   96 [ N7    A   21  A]c   1.3152 d Calc  
Bond 364. Atoms   94 [ N9    A   21  A] ->  103 [ C4    A   21  A]c   1.3750 - Calc  
Bond 365. Atoms   94 [ N9    A   21  A] ->   95 [ C8    A   21  A]c   1.3716 - Calc  
Bond 366. Atoms   93 [ C1'   A   21  A] ->   94 [ N9    A   21  A]cr  1.4625 - Calc  
Bond 367. Atoms   91 [ C2'   A   21  A] ->   93 [ C1'   A   21  A]c   1.5268 - Calc  
Bond 368. Atoms   91 [ C2'   A   21  A] ->   92 [ O2'   A   21  A]ce  1.4129 - Calc  
Bond 369. Atoms   89 [ C3'   A   21  A] ->   91 [ C2'   A   21  A]c   1.5230 - Calc  
Bond 370. Atoms   89 [ C3'   A   21  A] ->   90 [ O3'   A   21  A]ce  1.4222 - Calc  
Bond 371. Atoms   88 [ O4'   A   21  A] ->   93 [ C1'   A   21  A]c   1.4184 - Calc  
Bond 372. Atoms   87 [ C4'   A   21  A] ->   89 [ C3'   A   21  A]c   1.5236 - Calc  
Bond 373. Atoms   87 [ C4'   A   21  A] ->   88 [ O4'   A   21  A]c   1.4560 - Calc  
Bond 374. Atoms   86 [ C5'   A   21  A] ->   87 [ C4'   A   21  A]cr  1.5175 - Calc  
Bond 375. Atoms   85 [ O5'   A   21  A] ->   86 [ C5'   A   21  A]cr  1.4205 - Calc  
Bond 376. Atoms   82 [ P     A   21  A] ->   85 [ O5'   A   21  A]cr  1.5954 - Calc  
Bond 377. Atoms   82 [ P     A   21  A] ->   84 [ OP2   A   21  A]ce  1.4872 - Calc  
Bond 378. Atoms   82 [ P     A   21  A] ->   83 [ OP1   A   21  A]ce  1.4825 - Calc  
Bond 379. Atoms 1349 [ C   ACT   96  A] -> 1352 [ CH3 ACT   96  A]ce  1.5269 - CONECT
Bond 380. Atoms 1349 [ C   ACT   96  A] -> 1351 [ OXT ACT   96  A]ce  1.3168 - CONECT
Bond 381. Atoms 1349 [ C   ACT   96  A] -> 1350 [ O   ACT   96  A]cr  1.2482 d CONECT
Bond 382. Atoms 1347 [ C8  6GU   91  A] -> 1348 [ N9  6GU   91  A]c   1.3314 - CONECT
Bond 383. Atoms 1346 [ N7  6GU   91  A] -> 1347 [ C8  6GU   91  A]c   1.3313 - CONECT
Bond 384. Atoms 1344 [ C5  6GU   91  A] -> 1346 [ N7  6GU   91  A]c   1.3287 - CONECT
Bond 385. Atoms 1344 [ C5  6GU   91  A] -> 1345 [ C6  6GU   91  A]c   1.3907 - CONECT
Bond 386. Atoms 1343 [ C4  6GU   91  A] -> 1348 [ N9  6GU   91  A]c   1.3291 - CONECT
Bond 387. Atoms 1343 [ C4  6GU   91  A] -> 1344 [ C5  6GU   91  A]c   1.3895 - CONECT
Bond 388. Atoms 1342 [ N3  6GU   91  A] -> 1343 [ C4  6GU   91  A]c   1.3407 - CONECT
Bond 389. Atoms 1340 [ C2  6GU   91  A] -> 1342 [ N3  6GU   91  A]c   1.3420 - CONECT
Bond 390. Atoms 1340 [ C2  6GU   91  A] -> 1341 [ N2  6GU   91  A]ce  1.3305 - CONECT
Bond 391. Atoms 1339 [ N1  6GU   91  A] -> 1345 [ C6  6GU   91  A]c   1.3409 - CONECT
Bond 392. Atoms 1339 [ N1  6GU   91  A] -> 1340 [ C2  6GU   91  A]c   1.3427 - CONECT
Bond 393. Atoms 1338 [CL6  6GU   91  A] -> 1345 [ C6  6GU   91  A]cr  1.7298 - CONECT
