# Supplementary material for: RPocket: an intuitive database of RNA pocket topology information with RNA-ligand data resources
Source: BMC Bioinformatics. 2021 Sep 8;22:428. doi: 10.1186/s12859-021-04349-4 (PMC8424408; doi:10.1186/s12859-021-04349-4)
Supplement: Supplementary file 6 — Additional file 6. Folder S2: Interaction info of RNA-ligand complexes. [file 12859_2021_4349_MOESM6_ESM.zip › 12859_2021_4349_MOESM6_ESM/3FO4_NCO/ligplot.bonds]

Bond   0. Atoms 1366 [ N6  NCO  102  A] ->  475 [ C4'   C   39  A]n E 3.4543 - HBPLUS
Bond   1. Atoms 1366 [ N6  NCO  102  A] ->  474 [ C5'   C   39  A]n E 3.2067 - HBPLUS
Bond   2. Atoms 1358 [ N5  NCO  101  A] -> 1065 [ OP1   U   67  A]H E 3.0124 - HBPLUS
Bond   3. Atoms 1357 [ N4  NCO  101  A] -> 1065 [ OP1   U   67  A]H E 3.2108 - HBPLUS
Bond   4. Atoms 1354 [ N1  NCO  101  A] -> 1050 [ O3'   A   66  A]H E 3.1055 - HBPLUS
Bond   5. Atoms 1363 [ N3  NCO  102  A] ->  828 [ OP1   G   56  A]H E 2.5828 - HBPLUS
Bond   6. Atoms 1366 [ N6  NCO  102  A] ->  448 [ OP1   G   38  A]H E 3.2336 - HBPLUS
Bond   7. Atoms 1364 [ N4  NCO  102  A] ->  448 [ OP1   G   38  A]H E 2.8869 - HBPLUS
Bond   8. Atoms 1082 [ C5    U   67  A] -> 1083 [ C6    U   67  A]c   1.3335 - Calc  
Bond   9. Atoms 1080 [ C4    U   67  A] -> 1082 [ C5    U   67  A]c   1.4329 - Calc  
Bond  10. Atoms 1080 [ C4    U   67  A] -> 1081 [ O4    U   67  A]ce  1.2371 d Calc  
Bond  11. Atoms 1079 [ N3    U   67  A] -> 1080 [ C4    U   67  A]c   1.3773 - Calc  
Bond  12. Atoms 1077 [ C2    U   67  A] -> 1079 [ N3    U   67  A]c   1.3729 - Calc  
Bond  13. Atoms 1077 [ C2    U   67  A] -> 1078 [ O2    U   67  A]ce  1.2249 d Calc  
Bond  14. Atoms 1076 [ N1    U   67  A] -> 1083 [ C6    U   67  A]c   1.3678 - Calc  
Bond  15. Atoms 1076 [ N1    U   67  A] -> 1077 [ C2    U   67  A]c   1.3861 - Calc  
Bond  16. Atoms 1075 [ C1'   U   67  A] -> 1076 [ N1    U   67  A]cr  1.4730 - Calc  
Bond  17. Atoms 1073 [ C2'   U   67  A] -> 1075 [ C1'   U   67  A]c   1.5315 - Calc  
Bond  18. Atoms 1073 [ C2'   U   67  A] -> 1074 [ O2'   U   67  A]ce  1.4084 - Calc  
Bond  19. Atoms 1071 [ C3'   U   67  A] -> 1073 [ C2'   U   67  A]c   1.5158 - Calc  
Bond  20. Atoms 1071 [ C3'   U   67  A] -> 1072 [ O3'   U   67  A]ce  1.4229 - Calc  
Bond  21. Atoms 1070 [ O4'   U   67  A] -> 1075 [ C1'   U   67  A]c   1.4196 - Calc  
Bond  22. Atoms 1069 [ C4'   U   67  A] -> 1071 [ C3'   U   67  A]c   1.5168 - Calc  
Bond  23. Atoms 1069 [ C4'   U   67  A] -> 1070 [ O4'   U   67  A]c   1.4559 - Calc  
Bond  24. Atoms 1068 [ C5'   U   67  A] -> 1069 [ C4'   U   67  A]cr  1.5126 - Calc  
Bond  25. Atoms 1067 [ O5'   U   67  A] -> 1068 [ C5'   U   67  A]cr  1.4182 - Calc  
Bond  26. Atoms 1064 [ P     U   67  A] -> 1067 [ O5'   U   67  A]cr  1.5963 - Calc  
Bond  27. Atoms 1064 [ P     U   67  A] -> 1066 [ OP2   U   67  A]ce  1.4901 - Calc  
Bond  28. Atoms 1064 [ P     U   67  A] -> 1065 [ OP1   U   67  A]ce  1.4850 - Calc  
Bond  29. Atoms 1062 [ N3    A   66  A] -> 1063 [ C4    A   66  A]c   1.3430 - Calc  
Bond  30. Atoms 1061 [ C2    A   66  A] -> 1062 [ N3    A   66  A]c   1.3368 d Calc  
Bond  31. Atoms 1060 [ N1    A   66  A] -> 1061 [ C2    A   66  A]c   1.3376 - Calc  
Bond  32. Atoms 1058 [ C6    A   66  A] -> 1060 [ N1    A   66  A]c   1.3536 d Calc  
Bond  33. Atoms 1058 [ C6    A   66  A] -> 1059 [ N6    A   66  A]ce  1.3433 - Calc  
Bond  34. Atoms 1057 [ C5    A   66  A] -> 1063 [ C4    A   66  A]c   1.3846 d Calc  
Bond  35. Atoms 1057 [ C5    A   66  A] -> 1058 [ C6    A   66  A]c   1.4068 - Calc  
Bond  36. Atoms 1056 [ N7    A   66  A] -> 1057 [ C5    A   66  A]c   1.3880 - Calc  
Bond  37. Atoms 1055 [ C8    A   66  A] -> 1056 [ N7    A   66  A]c   1.3157 d Calc  
Bond  38. Atoms 1054 [ N9    A   66  A] -> 1063 [ C4    A   66  A]c   1.3712 - Calc  
Bond  39. Atoms 1054 [ N9    A   66  A] -> 1055 [ C8    A   66  A]c   1.3731 - Calc  
Bond  40. Atoms 1053 [ C1'   A   66  A] -> 1054 [ N9    A   66  A]cr  1.4630 - Calc  
Bond  41. Atoms 1051 [ C2'   A   66  A] -> 1053 [ C1'   A   66  A]c   1.5239 - Calc  
Bond  42. Atoms 1051 [ C2'   A   66  A] -> 1052 [ O2'   A   66  A]ce  1.4133 - Calc  
Bond  43. Atoms 1049 [ C3'   A   66  A] -> 1051 [ C2'   A   66  A]c   1.5156 - Calc  
Bond  44. Atoms 1049 [ C3'   A   66  A] -> 1050 [ O3'   A   66  A]ce  1.4162 - Calc  
Bond  45. Atoms 1048 [ O4'   A   66  A] -> 1053 [ C1'   A   66  A]c   1.4270 - Calc  
Bond  46. Atoms 1047 [ C4'   A   66  A] -> 1049 [ C3'   A   66  A]c   1.5150 - Calc  
Bond  47. Atoms 1047 [ C4'   A   66  A] -> 1048 [ O4'   A   66  A]c   1.4572 - Calc  
Bond  48. Atoms 1046 [ C5'   A   66  A] -> 1047 [ C4'   A   66  A]cr  1.5108 - Calc  
Bond  49. Atoms 1045 [ O5'   A   66  A] -> 1046 [ C5'   A   66  A]cr  1.4308 - Calc  
Bond  50. Atoms 1042 [ P     A   66  A] -> 1045 [ O5'   A   66  A]cr  1.5903 - Calc  
Bond  51. Atoms 1042 [ P     A   66  A] -> 1044 [ OP2   A   66  A]ce  1.4868 - Calc  
Bond  52. Atoms 1042 [ P     A   66  A] -> 1043 [ OP1   A   66  A]ce  1.4908 - Calc  
Bond  53. Atoms  848 [ N3    G   56  A] ->  849 [ C4    G   56  A]c   1.3512 - Calc  
Bond  54. Atoms  846 [ C2    G   56  A] ->  848 [ N3    G   56  A]c   1.3188 d Calc  
Bond  55. Atoms  846 [ C2    G   56  A] ->  847 [ N2    G   56  A]ce  1.3383 - Calc  
Bond  56. Atoms  845 [ N1    G   56  A] ->  846 [ C2    G   56  A]c   1.3735 - Calc  
Bond  57. Atoms  843 [ C6    G   56  A] ->  845 [ N1    G   56  A]c   1.3906 - Calc  
Bond  58. Atoms  843 [ C6    G   56  A] ->  844 [ O6    G   56  A]ce  1.2409 d Calc  
Bond  59. Atoms  842 [ C5    G   56  A] ->  849 [ C4    G   56  A]c   1.3807 d Calc  
Bond  60. Atoms  842 [ C5    G   56  A] ->  843 [ C6    G   56  A]c   1.4160 - Calc  
Bond  61. Atoms  841 [ N7    G   56  A] ->  842 [ C5    G   56  A]c   1.3893 - Calc  
Bond  62. Atoms  840 [ C8    G   56  A] ->  841 [ N7    G   56  A]c   1.3041 d Calc  
Bond  63. Atoms  839 [ N9    G   56  A] ->  849 [ C4    G   56  A]c   1.3709 - Calc  
Bond  64. Atoms  839 [ N9    G   56  A] ->  840 [ C8    G   56  A]c   1.3769 - Calc  
Bond  65. Atoms  838 [ C1'   G   56  A] ->  839 [ N9    G   56  A]cr  1.4610 - Calc  
Bond  66. Atoms  836 [ C2'   G   56  A] ->  838 [ C1'   G   56  A]c   1.5311 - Calc  
Bond  67. Atoms  836 [ C2'   G   56  A] ->  837 [ O2'   G   56  A]ce  1.4147 - Calc  
Bond  68. Atoms  834 [ C3'   G   56  A] ->  836 [ C2'   G   56  A]c   1.5141 - Calc  
Bond  69. Atoms  834 [ C3'   G   56  A] ->  835 [ O3'   G   56  A]ce  1.4208 - Calc  
Bond  70. Atoms  833 [ O4'   G   56  A] ->  838 [ C1'   G   56  A]c   1.4210 - Calc  
Bond  71. Atoms  832 [ C4'   G   56  A] ->  834 [ C3'   G   56  A]c   1.5162 - Calc  
Bond  72. Atoms  832 [ C4'   G   56  A] ->  833 [ O4'   G   56  A]c   1.4573 - Calc  
Bond  73. Atoms  831 [ C5'   G   56  A] ->  832 [ C4'   G   56  A]cr  1.5094 - Calc  
Bond  74. Atoms  830 [ O5'   G   56  A] ->  831 [ C5'   G   56  A]cr  1.4197 - Calc  
Bond  75. Atoms  827 [ P     G   56  A] ->  830 [ O5'   G   56  A]cr  1.5909 - Calc  
Bond  76. Atoms  827 [ P     G   56  A] ->  829 [ OP2   G   56  A]ce  1.4834 - Calc  
Bond  77. Atoms  827 [ P     G   56  A] ->  828 [ OP1   G   56  A]ce  1.4872 - Calc  
Bond  78. Atoms  488 [ C5    C   39  A] ->  489 [ C6    C   39  A]c   1.3420 d Calc  
Bond  79. Atoms  486 [ C4    C   39  A] ->  488 [ C5    C   39  A]c   1.4253 - Calc  
Bond  80. Atoms  486 [ C4    C   39  A] ->  487 [ N4    C   39  A]ce  1.3444 - Calc  
Bond  81. Atoms  485 [ N3    C   39  A] ->  486 [ C4    C   39  A]c   1.3389 d Calc  
Bond  82. Atoms  483 [ C2    C   39  A] ->  485 [ N3    C   39  A]c   1.3593 - Calc  
Bond  83. Atoms  483 [ C2    C   39  A] ->  484 [ O2    C   39  A]ce  1.2477 d Calc  
Bond  84. Atoms  482 [ N1    C   39  A] ->  489 [ C6    C   39  A]c   1.3697 - Calc  
Bond  85. Atoms  482 [ N1    C   39  A] ->  483 [ C2    C   39  A]c   1.3978 - Calc  
Bond  86. Atoms  481 [ C1'   C   39  A] ->  482 [ N1    C   39  A]cr  1.4715 - Calc  
Bond  87. Atoms  479 [ C2'   C   39  A] ->  481 [ C1'   C   39  A]c   1.5310 - Calc  
Bond  88. Atoms  479 [ C2'   C   39  A] ->  480 [ O2'   C   39  A]ce  1.4147 - Calc  
Bond  89. Atoms  477 [ C3'   C   39  A] ->  479 [ C2'   C   39  A]c   1.5269 - Calc  
Bond  90. Atoms  477 [ C3'   C   39  A] ->  478 [ O3'   C   39  A]ce  1.4272 - Calc  
Bond  91. Atoms  476 [ O4'   C   39  A] ->  481 [ C1'   C   39  A]c   1.4200 - Calc  
Bond  92. Atoms  475 [ C4'   C   39  A] ->  477 [ C3'   C   39  A]c   1.5223 - Calc  
Bond  93. Atoms  475 [ C4'   C   39  A] ->  476 [ O4'   C   39  A]c   1.4492 - Calc  
Bond  94. Atoms  474 [ C5'   C   39  A] ->  475 [ C4'   C   39  A]cr  1.5249 - Calc  
Bond  95. Atoms  473 [ O5'   C   39  A] ->  474 [ C5'   C   39  A]cr  1.4130 - Calc  
Bond  96. Atoms  470 [ P     C   39  A] ->  473 [ O5'   C   39  A]cr  1.6027 - Calc  
Bond  97. Atoms  470 [ P     C   39  A] ->  472 [ OP2   C   39  A]ce  1.4775 - Calc  
Bond  98. Atoms  470 [ P     C   39  A] ->  471 [ OP1   C   39  A]ce  1.4782 - Calc  
Bond  99. Atoms  468 [ N3    G   38  A] ->  469 [ C4    G   38  A]c   1.3509 - Calc  
Bond 100. Atoms  466 [ C2    G   38  A] ->  468 [ N3    G   38  A]c   1.3187 d Calc  
Bond 101. Atoms  466 [ C2    G   38  A] ->  467 [ N2    G   38  A]ce  1.3429 - Calc  
Bond 102. Atoms  465 [ N1    G   38  A] ->  466 [ C2    G   38  A]c   1.3750 - Calc  
Bond 103. Atoms  463 [ C6    G   38  A] ->  465 [ N1    G   38  A]c   1.3949 - Calc  
Bond 104. Atoms  463 [ C6    G   38  A] ->  464 [ O6    G   38  A]ce  1.2383 d Calc  
Bond 105. Atoms  462 [ C5    G   38  A] ->  469 [ C4    G   38  A]c   1.3778 d Calc  
Bond 106. Atoms  462 [ C5    G   38  A] ->  463 [ C6    G   38  A]c   1.4203 - Calc  
Bond 107. Atoms  461 [ N7    G   38  A] ->  462 [ C5    G   38  A]c   1.3897 - Calc  
Bond 108. Atoms  460 [ C8    G   38  A] ->  461 [ N7    G   38  A]c   1.3067 d Calc  
Bond 109. Atoms  459 [ N9    G   38  A] ->  469 [ C4    G   38  A]c   1.3699 - Calc  
Bond 110. Atoms  459 [ N9    G   38  A] ->  460 [ C8    G   38  A]c   1.3765 - Calc  
Bond 111. Atoms  458 [ C1'   G   38  A] ->  459 [ N9    G   38  A]cr  1.4608 - Calc  
Bond 112. Atoms  456 [ C2'   G   38  A] ->  458 [ C1'   G   38  A]c   1.5313 - Calc  
Bond 113. Atoms  456 [ C2'   G   38  A] ->  457 [ O2'   G   38  A]ce  1.4237 - Calc  
Bond 114. Atoms  454 [ C3'   G   38  A] ->  456 [ C2'   G   38  A]c   1.5267 - Calc  
Bond 115. Atoms  454 [ C3'   G   38  A] ->  455 [ O3'   G   38  A]ce  1.4198 - Calc  
Bond 116. Atoms  453 [ O4'   G   38  A] ->  458 [ C1'   G   38  A]c   1.4134 - Calc  
Bond 117. Atoms  452 [ C4'   G   38  A] ->  454 [ C3'   G   38  A]c   1.5219 - Calc  
Bond 118. Atoms  452 [ C4'   G   38  A] ->  453 [ O4'   G   38  A]c   1.4504 - Calc  
Bond 119. Atoms  451 [ C5'   G   38  A] ->  452 [ C4'   G   38  A]cr  1.5172 - Calc  
Bond 120. Atoms  450 [ O5'   G   38  A] ->  451 [ C5'   G   38  A]cr  1.4292 - Calc  
Bond 121. Atoms  447 [ P     G   38  A] ->  450 [ O5'   G   38  A]cr  1.5940 - Calc  
Bond 122. Atoms  447 [ P     G   38  A] ->  449 [ OP2   G   38  A]ce  1.4848 - Calc  
Bond 123. Atoms  447 [ P     G   38  A] ->  448 [ OP1   G   38  A]ce  1.4816 - Calc  
Bond 124. Atoms 1360 [CO   NCO  102  A] -> 1366 [ N6  NCO  102  A]ce  1.9687 - CONECT
Bond 125. Atoms 1360 [CO   NCO  102  A] -> 1365 [ N5  NCO  102  A]ce  1.9699 - CONECT
Bond 126. Atoms 1360 [CO   NCO  102  A] -> 1364 [ N4  NCO  102  A]ce  1.9612 - CONECT
Bond 127. Atoms 1360 [CO   NCO  102  A] -> 1363 [ N3  NCO  102  A]ce  1.9598 - CONECT
Bond 128. Atoms 1360 [CO   NCO  102  A] -> 1362 [ N2  NCO  102  A]ce  1.9647 - CONECT
Bond 129. Atoms 1360 [CO   NCO  102  A] -> 1361 [ N1  NCO  102  A]cr  1.9684 - CONECT
Bond 130. Atoms 1353 [CO   NCO  101  A] -> 1359 [ N6  NCO  101  A]ce  1.9689 - CONECT
Bond 131. Atoms 1353 [CO   NCO  101  A] -> 1358 [ N5  NCO  101  A]ce  1.9720 - CONECT
Bond 132. Atoms 1353 [CO   NCO  101  A] -> 1357 [ N4  NCO  101  A]ce  1.9667 - CONECT
Bond 133. Atoms 1353 [CO   NCO  101  A] -> 1356 [ N3  NCO  101  A]ce  1.9661 - CONECT
Bond 134. Atoms 1353 [CO   NCO  101  A] -> 1355 [ N2  NCO  101  A]ce  1.9620 - CONECT
Bond 135. Atoms 1353 [CO   NCO  101  A] -> 1354 [ N1  NCO  101  A]cr  1.9552 - CONECT
