# Supplementary material for: RPocket: an intuitive database of RNA pocket topology information with RNA-ligand data resources
Source: BMC Bioinformatics. 2021 Sep 8;22:428. doi: 10.1186/s12859-021-04349-4 (PMC8424408; doi:10.1186/s12859-021-04349-4)
Supplement: Supplementary file 6 — Additional file 6. Folder S2: Interaction info of RNA-ligand complexes. [file 12859_2021_4349_MOESM6_ESM.zip › 12859_2021_4349_MOESM6_ESM/3FO4_NCO/ligplot.sum]

ligplus

                                             Hydrogen bonds  Non-bonded
               Interacting residues          M-M   S-S   M-S  contacts
          ------------------------------     ---   ---   ---    -----  
Residues: [NCO  102  A] -> [  C   39  A]      0     0     0        2
Residues: [NCO  101  A] -> [  U   67  A]      0     2     0        0
Residues: [NCO  101  A] -> [  A   66  A]      0     1     0        0
Residues: [NCO  102  A] -> [  G   56  A]      0     1     0        0
Residues: [NCO  102  A] -> [  G   38  A]      0     2     0        0
