# Supplementary material for: RPocket: an intuitive database of RNA pocket topology information with RNA-ligand data resources
Source: BMC Bioinformatics. 2021 Sep 8;22:428. doi: 10.1186/s12859-021-04349-4 (PMC8424408; doi:10.1186/s12859-021-04349-4)
Supplement: Supplementary file 6 — Additional file 6. Folder S2: Interaction info of RNA-ligand complexes. [file 12859_2021_4349_MOESM6_ESM.zip › 12859_2021_4349_MOESM6_ESM/3GCA_PQ0/ligplot.bonds]

Bond   0. Atoms  716 [ N2  PQ0   34  A] ->  613 [ C2    A   29  A]n E 3.5121 - HBPLUS
Bond   1. Atoms  705 [ C2  PQ0   34  A] ->  612 [ N1    A   29  A]n E 3.5258 - HBPLUS
Bond   2. Atoms  707 [ C4  PQ0   34  A] ->  611 [ N6    A   29  A]n E 3.7701 - HBPLUS
Bond   3. Atoms  705 [ C2  PQ0   34  A] ->  611 [ N6    A   29  A]n E 3.6946 - HBPLUS
Bond   4. Atoms  716 [ N2  PQ0   34  A] ->  610 [ C6    A   29  A]n E 3.7001 - HBPLUS
Bond   5. Atoms  706 [ N3  PQ0   34  A] ->  610 [ C6    A   29  A]n E 3.7900 - HBPLUS
Bond   6. Atoms  716 [ N2  PQ0   34  A] ->  338 [ C6    C   16  A]n E 3.5707 - HBPLUS
Bond   7. Atoms  704 [ N1  PQ0   34  A] ->  337 [ C5    C   16  A]n E 3.7719 - HBPLUS
Bond   8. Atoms  709 [ C6  PQ0   34  A] ->  336 [ N4    C   16  A]n E 3.3841 - HBPLUS
Bond   9. Atoms  709 [ C6  PQ0   34  A] ->  335 [ C4    C   16  A]n E 3.6304 - HBPLUS
Bond  10. Atoms  705 [ C2  PQ0   34  A] ->  335 [ C4    C   16  A]n E 3.5884 - HBPLUS
Bond  11. Atoms  704 [ N1  PQ0   34  A] ->  335 [ C4    C   16  A]n E 3.2537 - HBPLUS
Bond  12. Atoms  709 [ C6  PQ0   34  A] ->  334 [ N3    C   16  A]n E 3.7002 - HBPLUS
Bond  13. Atoms  708 [ C5  PQ0   34  A] ->  334 [ N3    C   16  A]n E 3.8813 - HBPLUS
Bond  14. Atoms  707 [ C4  PQ0   34  A] ->  334 [ N3    C   16  A]n E 3.6899 - HBPLUS
Bond  15. Atoms  705 [ C2  PQ0   34  A] ->  334 [ N3    C   16  A]n E 3.1746 - HBPLUS
Bond  16. Atoms  705 [ C2  PQ0   34  A] ->  333 [ O2    C   16  A]n E 3.5555 - HBPLUS
Bond  17. Atoms  716 [ N2  PQ0   34  A] ->  332 [ C2    C   16  A]n E 3.2481 - HBPLUS
Bond  18. Atoms  706 [ N3  PQ0   34  A] ->  332 [ C2    C   16  A]n E 3.3546 - HBPLUS
Bond  19. Atoms  705 [ C2  PQ0   34  A] ->  332 [ C2    C   16  A]n E 3.1862 - HBPLUS
Bond  20. Atoms  705 [ C2  PQ0   34  A] ->  331 [ N1    C   16  A]n E 3.6100 - HBPLUS
Bond  21. Atoms  716 [ N2  PQ0   34  A] ->  330 [ C1'   C   16  A]n E 3.5147 - HBPLUS
Bond  22. Atoms  709 [ C6  PQ0   34  A] ->  316 [ N4    C   15  A]n E 3.7897 - HBPLUS
Bond  23. Atoms  704 [ N1  PQ0   34  A] ->  315 [ C4    C   15  A]n E 3.6631 - HBPLUS
Bond  24. Atoms  709 [ C6  PQ0   34  A] ->  314 [ N3    C   15  A]n E 3.6172 - HBPLUS
Bond  25. Atoms  705 [ C2  PQ0   34  A] ->  314 [ N3    C   15  A]n E 3.7251 - HBPLUS
Bond  26. Atoms  705 [ C2  PQ0   34  A] ->  313 [ O2    C   15  A]n E 3.4347 - HBPLUS
Bond  27. Atoms  716 [ N2  PQ0   34  A] ->  312 [ C2    C   15  A]n E 3.4626 - HBPLUS
Bond  28. Atoms  704 [ N1  PQ0   34  A] ->  312 [ C2    C   15  A]n E 3.5104 - HBPLUS
Bond  29. Atoms  710 [ O6  PQ0   34  A] ->  234 [ C4    G   11  A]n E 3.6725 - HBPLUS
Bond  30. Atoms  709 [ C6  PQ0   34  A] ->  234 [ C4    G   11  A]n E 3.3594 - HBPLUS
Bond  31. Atoms  708 [ C5  PQ0   34  A] ->  234 [ C4    G   11  A]n E 3.5371 - HBPLUS
Bond  32. Atoms  704 [ N1  PQ0   34  A] ->  234 [ C4    G   11  A]n E 3.5976 - HBPLUS
Bond  33. Atoms  709 [ C6  PQ0   34  A] ->  233 [ N3    G   11  A]n E 3.4859 - HBPLUS
Bond  34. Atoms  705 [ C2  PQ0   34  A] ->  233 [ N3    G   11  A]n E 3.7560 - HBPLUS
Bond  35. Atoms  705 [ C2  PQ0   34  A] ->  232 [ N2    G   11  A]n E 3.6986 - HBPLUS
Bond  36. Atoms  716 [ N2  PQ0   34  A] ->  231 [ C2    G   11  A]n E 3.5616 - HBPLUS
Bond  37. Atoms  706 [ N3  PQ0   34  A] ->  231 [ C2    G   11  A]n E 3.7947 - HBPLUS
Bond  38. Atoms  705 [ C2  PQ0   34  A] ->  231 [ C2    G   11  A]n E 3.3185 - HBPLUS
Bond  39. Atoms  704 [ N1  PQ0   34  A] ->  231 [ C2    G   11  A]n E 3.3983 - HBPLUS
Bond  40. Atoms  707 [ C4  PQ0   34  A] ->  230 [ N1    G   11  A]n E 3.8475 - HBPLUS
Bond  41. Atoms  705 [ C2  PQ0   34  A] ->  230 [ N1    G   11  A]n E 3.2704 - HBPLUS
Bond  42. Atoms  707 [ C4  PQ0   34  A] ->  229 [ O6    G   11  A]n E 3.6183 - HBPLUS
Bond  43. Atoms  708 [ C5  PQ0   34  A] ->  228 [ C6    G   11  A]n E 3.8453 - HBPLUS
Bond  44. Atoms  707 [ C4  PQ0   34  A] ->  228 [ C6    G   11  A]n E 3.3712 - HBPLUS
Bond  45. Atoms  706 [ N3  PQ0   34  A] ->  228 [ C6    G   11  A]n E 3.3264 - HBPLUS
Bond  46. Atoms  705 [ C2  PQ0   34  A] ->  228 [ C6    G   11  A]n E 3.7279 - HBPLUS
Bond  47. Atoms  711 [ C7  PQ0   34  A] ->  227 [ C5    G   11  A]n E 3.8940 - HBPLUS
Bond  48. Atoms  709 [ C6  PQ0   34  A] ->  227 [ C5    G   11  A]n E 3.7937 - HBPLUS
Bond  49. Atoms  708 [ C5  PQ0   34  A] ->  227 [ C5    G   11  A]n E 3.3872 - HBPLUS
Bond  50. Atoms  707 [ C4  PQ0   34  A] ->  227 [ C5    G   11  A]n E 3.4234 - HBPLUS
Bond  51. Atoms  706 [ N3  PQ0   34  A] ->  227 [ C5    G   11  A]n E 3.7675 - HBPLUS
Bond  52. Atoms  714 [ C8  PQ0   34  A] ->  226 [ N7    G   11  A]n E 3.6375 - HBPLUS
Bond  53. Atoms  711 [ C7  PQ0   34  A] ->  226 [ N7    G   11  A]n E 3.4895 - HBPLUS
Bond  54. Atoms  708 [ C5  PQ0   34  A] ->  226 [ N7    G   11  A]n E 3.5702 - HBPLUS
Bond  55. Atoms  707 [ C4  PQ0   34  A] ->  226 [ N7    G   11  A]n E 3.8142 - HBPLUS
Bond  56. Atoms  712 [ C10 PQ0   34  A] ->  225 [ C8    G   11  A]n E 3.6467 - HBPLUS
Bond  57. Atoms  711 [ C7  PQ0   34  A] ->  225 [ C8    G   11  A]n E 3.5674 - HBPLUS
Bond  58. Atoms  708 [ C5  PQ0   34  A] ->  225 [ C8    G   11  A]n E 3.7593 - HBPLUS
Bond  59. Atoms  709 [ C6  PQ0   34  A] ->  224 [ N9    G   11  A]n E 3.6205 - HBPLUS
Bond  60. Atoms  708 [ C5  PQ0   34  A] ->  224 [ N9    G   11  A]n E 3.7700 - HBPLUS
Bond  61. Atoms  710 [ O6  PQ0   34  A] ->  223 [ C1'   G   11  A]n E 3.5734 - HBPLUS
Bond  62. Atoms  713 [ N11 PQ0   34  A] ->  221 [ C2'   G   11  A]n E 3.6273 - HBPLUS
Bond  63. Atoms  712 [ C10 PQ0   34  A] ->  221 [ C2'   G   11  A]n E 3.8717 - HBPLUS
Bond  64. Atoms  710 [ O6  PQ0   34  A] ->  221 [ C2'   G   11  A]n E 3.3056 - HBPLUS
Bond  65. Atoms  714 [ C8  PQ0   34  A] ->  144 [ N4    C    7  A]n E 3.5093 - HBPLUS
Bond  66. Atoms  715 [ N9  PQ0   34  A] ->  143 [ C4    C    7  A]n E 3.8798 - HBPLUS
Bond  67. Atoms  715 [ N9  PQ0   34  A] ->  125 [ C5    U    6  A]n E 3.7304 - HBPLUS
Bond  68. Atoms  714 [ C8  PQ0   34  A] ->  124 [ O4    U    6  A]n E 3.6301 - HBPLUS
Bond  69. Atoms  707 [ C4  PQ0   34  A] ->  124 [ O4    U    6  A]n E 3.5179 - HBPLUS
Bond  70. Atoms  715 [ N9  PQ0   34  A] ->  123 [ C4    U    6  A]n E 3.4008 - HBPLUS
Bond  71. Atoms  714 [ C8  PQ0   34  A] ->  106 [ C4    G    5  A]n E 3.7438 - HBPLUS
Bond  72. Atoms  714 [ C8  PQ0   34  A] ->  105 [ N3    G    5  A]n E 3.8051 - HBPLUS
Bond  73. Atoms  707 [ C4  PQ0   34  A] ->  104 [ N2    G    5  A]n E 3.8512 - HBPLUS
Bond  74. Atoms  715 [ N9  PQ0   34  A] ->  103 [ C2    G    5  A]n E 3.3992 - HBPLUS
Bond  75. Atoms  714 [ C8  PQ0   34  A] ->  103 [ C2    G    5  A]n E 3.6557 - HBPLUS
Bond  76. Atoms  707 [ C4  PQ0   34  A] ->  103 [ C2    G    5  A]n E 3.7845 - HBPLUS
Bond  77. Atoms  714 [ C8  PQ0   34  A] ->  102 [ N1    G    5  A]n E 3.5393 - HBPLUS
Bond  78. Atoms  711 [ C7  PQ0   34  A] ->  102 [ N1    G    5  A]n E 3.4775 - HBPLUS
Bond  79. Atoms  708 [ C5  PQ0   34  A] ->  102 [ N1    G    5  A]n E 3.3760 - HBPLUS
Bond  80. Atoms  707 [ C4  PQ0   34  A] ->  102 [ N1    G    5  A]n E 3.4232 - HBPLUS
Bond  81. Atoms  712 [ C10 PQ0   34  A] ->  101 [ O6    G    5  A]n E 3.3640 - HBPLUS
Bond  82. Atoms  711 [ C7  PQ0   34  A] ->  101 [ O6    G    5  A]n E 3.3887 - HBPLUS
Bond  83. Atoms  709 [ C6  PQ0   34  A] ->  101 [ O6    G    5  A]n E 3.6443 - HBPLUS
Bond  84. Atoms  708 [ C5  PQ0   34  A] ->  101 [ O6    G    5  A]n E 3.5042 - HBPLUS
Bond  85. Atoms  714 [ C8  PQ0   34  A] ->  100 [ C6    G    5  A]n E 3.5859 - HBPLUS
Bond  86. Atoms  712 [ C10 PQ0   34  A] ->  100 [ C6    G    5  A]n E 3.4922 - HBPLUS
Bond  87. Atoms  711 [ C7  PQ0   34  A] ->  100 [ C6    G    5  A]n E 3.2107 - HBPLUS
Bond  88. Atoms  708 [ C5  PQ0   34  A] ->  100 [ C6    G    5  A]n E 3.5201 - HBPLUS
Bond  89. Atoms  714 [ C8  PQ0   34  A] ->   99 [ C5    G    5  A]n E 3.6632 - HBPLUS
Bond  90. Atoms  712 [ C10 PQ0   34  A] ->   99 [ C5    G    5  A]n E 3.6893 - HBPLUS
Bond  91. Atoms  711 [ C7  PQ0   34  A] ->   99 [ C5    G    5  A]n E 3.6051 - HBPLUS
Bond  92. Atoms  712 [ C10 PQ0   34  A] ->   98 [ N7    G    5  A]n E 3.8358 - HBPLUS
Bond  93. Atoms  716 [ N2  PQ0   34  A] ->  612 [ N1    A   29  A]H E 2.7418 - HBPLUS
Bond  94. Atoms  611 [ N6    A   29  A] ->  706 [ N3  PQ0   34  A]H E 3.0292 - HBPLUS
Bond  95. Atoms  316 [ N4    C   15  A] ->  710 [ O6  PQ0   34  A]H E 3.1815 - HBPLUS
Bond  96. Atoms  704 [ N1  PQ0   34  A] ->  314 [ N3    C   15  A]H E 2.7440 - HBPLUS
Bond  97. Atoms  716 [ N2  PQ0   34  A] ->  313 [ O2    C   15  A]H E 2.5734 - HBPLUS
Bond  98. Atoms  222 [ O2'   G   11  A] ->  710 [ O6  PQ0   34  A]H E 3.3126 - HBPLUS
Bond  99. Atoms  715 [ N9  PQ0   34  A] ->  124 [ O4    U    6  A]H E 2.4858 - HBPLUS
Bond 100. Atoms  614 [ N3    A   29  A] ->  615 [ C4    A   29  A]c   1.3363 - Calc  
Bond 101. Atoms  613 [ C2    A   29  A] ->  614 [ N3    A   29  A]c   1.3243 d Calc  
Bond 102. Atoms  612 [ N1    A   29  A] ->  613 [ C2    A   29  A]c   1.3368 - Calc  
Bond 103. Atoms  610 [ C6    A   29  A] ->  612 [ N1    A   29  A]c   1.3461 d Calc  
Bond 104. Atoms  610 [ C6    A   29  A] ->  611 [ N6    A   29  A]ce  1.3277 - Calc  
Bond 105. Atoms  609 [ C5    A   29  A] ->  615 [ C4    A   29  A]c   1.3790 d Calc  
Bond 106. Atoms  609 [ C5    A   29  A] ->  610 [ C6    A   29  A]c   1.4026 - Calc  
Bond 107. Atoms  608 [ N7    A   29  A] ->  609 [ C5    A   29  A]c   1.3857 - Calc  
Bond 108. Atoms  607 [ C8    A   29  A] ->  608 [ N7    A   29  A]c   1.3107 d Calc  
Bond 109. Atoms  606 [ N9    A   29  A] ->  615 [ C4    A   29  A]c   1.3619 - Calc  
Bond 110. Atoms  606 [ N9    A   29  A] ->  607 [ C8    A   29  A]c   1.3729 - Calc  
Bond 111. Atoms  605 [ C1'   A   29  A] ->  606 [ N9    A   29  A]cr  1.4563 - Calc  
Bond 112. Atoms  603 [ C2'   A   29  A] ->  605 [ C1'   A   29  A]c   1.5261 - Calc  
Bond 113. Atoms  603 [ C2'   A   29  A] ->  604 [ O2'   A   29  A]ce  1.4097 - Calc  
Bond 114. Atoms  601 [ C3'   A   29  A] ->  603 [ C2'   A   29  A]c   1.5158 - Calc  
Bond 115. Atoms  601 [ C3'   A   29  A] ->  602 [ O3'   A   29  A]ce  1.4099 - Calc  
Bond 116. Atoms  600 [ O4'   A   29  A] ->  605 [ C1'   A   29  A]c   1.4107 - Calc  
Bond 117. Atoms  599 [ C4'   A   29  A] ->  601 [ C3'   A   29  A]c   1.5169 - Calc  
Bond 118. Atoms  599 [ C4'   A   29  A] ->  600 [ O4'   A   29  A]c   1.4482 - Calc  
Bond 119. Atoms  598 [ C5'   A   29  A] ->  599 [ C4'   A   29  A]cr  1.5117 - Calc  
Bond 120. Atoms  597 [ O5'   A   29  A] ->  598 [ C5'   A   29  A]cr  1.4213 - Calc  
Bond 121. Atoms  594 [ P     A   29  A] ->  597 [ O5'   A   29  A]cr  1.5964 - Calc  
Bond 122. Atoms  594 [ P     A   29  A] ->  596 [ OP2   A   29  A]ce  1.4857 - Calc  
Bond 123. Atoms  594 [ P     A   29  A] ->  595 [ OP1   A   29  A]ce  1.4931 - Calc  
Bond 124. Atoms  337 [ C5    C   16  A] ->  338 [ C6    C   16  A]c   1.3417 d Calc  
Bond 125. Atoms  335 [ C4    C   16  A] ->  337 [ C5    C   16  A]c   1.4197 - Calc  
Bond 126. Atoms  335 [ C4    C   16  A] ->  336 [ N4    C   16  A]ce  1.3444 - Calc  
Bond 127. Atoms  334 [ N3    C   16  A] ->  335 [ C4    C   16  A]c   1.3364 d Calc  
Bond 128. Atoms  332 [ C2    C   16  A] ->  334 [ N3    C   16  A]c   1.3627 - Calc  
Bond 129. Atoms  332 [ C2    C   16  A] ->  333 [ O2    C   16  A]ce  1.2420 d Calc  
Bond 130. Atoms  331 [ N1    C   16  A] ->  338 [ C6    C   16  A]c   1.3674 - Calc  
Bond 131. Atoms  331 [ N1    C   16  A] ->  332 [ C2    C   16  A]c   1.3950 - Calc  
Bond 132. Atoms  330 [ C1'   C   16  A] ->  331 [ N1    C   16  A]cr  1.4772 - Calc  
Bond 133. Atoms  328 [ C2'   C   16  A] ->  330 [ C1'   C   16  A]c   1.5247 - Calc  
Bond 134. Atoms  328 [ C2'   C   16  A] ->  329 [ O2'   C   16  A]ce  1.4144 - Calc  
Bond 135. Atoms  326 [ C3'   C   16  A] ->  328 [ C2'   C   16  A]c   1.5125 - Calc  
Bond 136. Atoms  326 [ C3'   C   16  A] ->  327 [ O3'   C   16  A]ce  1.3912 - Calc  
Bond 137. Atoms  325 [ O4'   C   16  A] ->  330 [ C1'   C   16  A]c   1.4281 - Calc  
Bond 138. Atoms  324 [ C4'   C   16  A] ->  326 [ C3'   C   16  A]c   1.5073 - Calc  
Bond 139. Atoms  324 [ C4'   C   16  A] ->  325 [ O4'   C   16  A]c   1.4557 - Calc  
Bond 140. Atoms  323 [ C5'   C   16  A] ->  324 [ C4'   C   16  A]cr  1.5074 - Calc  
Bond 141. Atoms  322 [ O5'   C   16  A] ->  323 [ C5'   C   16  A]cr  1.4253 - Calc  
Bond 142. Atoms  319 [ P     C   16  A] ->  322 [ O5'   C   16  A]cr  1.5896 - Calc  
Bond 143. Atoms  319 [ P     C   16  A] ->  321 [ OP2   C   16  A]ce  1.4924 - Calc  
Bond 144. Atoms  319 [ P     C   16  A] ->  320 [ OP1   C   16  A]ce  1.4872 - Calc  
Bond 145. Atoms  317 [ C5    C   15  A] ->  318 [ C6    C   15  A]c   1.3382 d Calc  
Bond 146. Atoms  315 [ C4    C   15  A] ->  317 [ C5    C   15  A]c   1.4311 - Calc  
Bond 147. Atoms  315 [ C4    C   15  A] ->  316 [ N4    C   15  A]ce  1.3498 - Calc  
Bond 148. Atoms  314 [ N3    C   15  A] ->  315 [ C4    C   15  A]c   1.3341 d Calc  
Bond 149. Atoms  312 [ C2    C   15  A] ->  314 [ N3    C   15  A]c   1.3472 - Calc  
Bond 150. Atoms  312 [ C2    C   15  A] ->  313 [ O2    C   15  A]ce  1.2351 d Calc  
Bond 151. Atoms  311 [ N1    C   15  A] ->  318 [ C6    C   15  A]c   1.3680 - Calc  
Bond 152. Atoms  311 [ N1    C   15  A] ->  312 [ C2    C   15  A]c   1.3883 - Calc  
Bond 153. Atoms  310 [ C1'   C   15  A] ->  311 [ N1    C   15  A]cr  1.4652 - Calc  
Bond 154. Atoms  308 [ C2'   C   15  A] ->  310 [ C1'   C   15  A]c   1.5246 - Calc  
Bond 155. Atoms  308 [ C2'   C   15  A] ->  309 [ O2'   C   15  A]ce  1.4113 - Calc  
Bond 156. Atoms  306 [ C3'   C   15  A] ->  308 [ C2'   C   15  A]c   1.5140 - Calc  
Bond 157. Atoms  306 [ C3'   C   15  A] ->  307 [ O3'   C   15  A]ce  1.4041 - Calc  
Bond 158. Atoms  305 [ O4'   C   15  A] ->  310 [ C1'   C   15  A]c   1.4195 - Calc  
Bond 159. Atoms  304 [ C4'   C   15  A] ->  306 [ C3'   C   15  A]c   1.5079 - Calc  
Bond 160. Atoms  304 [ C4'   C   15  A] ->  305 [ O4'   C   15  A]c   1.4470 - Calc  
Bond 161. Atoms  303 [ C5'   C   15  A] ->  304 [ C4'   C   15  A]cr  1.4940 - Calc  
Bond 162. Atoms  302 [ O5'   C   15  A] ->  303 [ C5'   C   15  A]cr  1.4123 - Calc  
Bond 163. Atoms  299 [ P     C   15  A] ->  302 [ O5'   C   15  A]cr  1.5838 - Calc  
Bond 164. Atoms  299 [ P     C   15  A] ->  301 [ OP2   C   15  A]ce  1.4934 - Calc  
Bond 165. Atoms  299 [ P     C   15  A] ->  300 [ OP1   C   15  A]ce  1.4896 - Calc  
Bond 166. Atoms  233 [ N3    G   11  A] ->  234 [ C4    G   11  A]c   1.3475 - Calc  
Bond 167. Atoms  231 [ C2    G   11  A] ->  233 [ N3    G   11  A]c   1.3161 d Calc  
Bond 168. Atoms  231 [ C2    G   11  A] ->  232 [ N2    G   11  A]ce  1.3516 - Calc  
Bond 169. Atoms  230 [ N1    G   11  A] ->  231 [ C2    G   11  A]c   1.3768 - Calc  
Bond 170. Atoms  228 [ C6    G   11  A] ->  230 [ N1    G   11  A]c   1.3955 - Calc  
Bond 171. Atoms  228 [ C6    G   11  A] ->  229 [ O6    G   11  A]ce  1.2399 d Calc  
Bond 172. Atoms  227 [ C5    G   11  A] ->  234 [ C4    G   11  A]c   1.3742 d Calc  
Bond 173. Atoms  227 [ C5    G   11  A] ->  228 [ C6    G   11  A]c   1.4179 - Calc  
Bond 174. Atoms  226 [ N7    G   11  A] ->  227 [ C5    G   11  A]c   1.3864 - Calc  
Bond 175. Atoms  225 [ C8    G   11  A] ->  226 [ N7    G   11  A]c   1.3038 d Calc  
Bond 176. Atoms  224 [ N9    G   11  A] ->  234 [ C4    G   11  A]c   1.3536 - Calc  
Bond 177. Atoms  224 [ N9    G   11  A] ->  225 [ C8    G   11  A]c   1.3686 - Calc  
Bond 178. Atoms  223 [ C1'   G   11  A] ->  224 [ N9    G   11  A]cr  1.4480 - Calc  
Bond 179. Atoms  221 [ C2'   G   11  A] ->  223 [ C1'   G   11  A]c   1.5245 - Calc  
Bond 180. Atoms  221 [ C2'   G   11  A] ->  222 [ O2'   G   11  A]ce  1.4168 - Calc  
Bond 181. Atoms  219 [ C3'   G   11  A] ->  221 [ C2'   G   11  A]c   1.5284 - Calc  
Bond 182. Atoms  219 [ C3'   G   11  A] ->  220 [ O3'   G   11  A]ce  1.4274 - Calc  
Bond 183. Atoms  218 [ O4'   G   11  A] ->  223 [ C1'   G   11  A]c   1.4074 - Calc  
Bond 184. Atoms  217 [ C4'   G   11  A] ->  219 [ C3'   G   11  A]c   1.5223 - Calc  
Bond 185. Atoms  217 [ C4'   G   11  A] ->  218 [ O4'   G   11  A]c   1.4395 - Calc  
Bond 186. Atoms  216 [ C5'   G   11  A] ->  217 [ C4'   G   11  A]cr  1.4933 - Calc  
Bond 187. Atoms  215 [ O5'   G   11  A] ->  216 [ C5'   G   11  A]cr  1.4168 - Calc  
Bond 188. Atoms  212 [ P     G   11  A] ->  215 [ O5'   G   11  A]cr  1.5829 - Calc  
Bond 189. Atoms  212 [ P     G   11  A] ->  214 [ OP2   G   11  A]ce  1.4814 - Calc  
Bond 190. Atoms  212 [ P     G   11  A] ->  213 [ OP1   G   11  A]ce  1.4937 - Calc  
Bond 191. Atoms  145 [ C5    C    7  A] ->  146 [ C6    C    7  A]c   1.3354 d Calc  
Bond 192. Atoms  143 [ C4    C    7  A] ->  145 [ C5    C    7  A]c   1.4204 - Calc  
Bond 193. Atoms  143 [ C4    C    7  A] ->  144 [ N4    C    7  A]ce  1.3408 - Calc  
Bond 194. Atoms  142 [ N3    C    7  A] ->  143 [ C4    C    7  A]c   1.3297 d Calc  
Bond 195. Atoms  140 [ C2    C    7  A] ->  142 [ N3    C    7  A]c   1.3508 - Calc  
Bond 196. Atoms  140 [ C2    C    7  A] ->  141 [ O2    C    7  A]ce  1.2438 d Calc  
Bond 197. Atoms  139 [ N1    C    7  A] ->  146 [ C6    C    7  A]c   1.3661 - Calc  
Bond 198. Atoms  139 [ N1    C    7  A] ->  140 [ C2    C    7  A]c   1.3673 - Calc  
Bond 199. Atoms  138 [ C1'   C    7  A] ->  139 [ N1    C    7  A]cr  1.4546 - Calc  
Bond 200. Atoms  136 [ C2'   C    7  A] ->  138 [ C1'   C    7  A]c   1.5228 - Calc  
Bond 201. Atoms  136 [ C2'   C    7  A] ->  137 [ O2'   C    7  A]ce  1.4091 - Calc  
Bond 202. Atoms  134 [ C3'   C    7  A] ->  136 [ C2'   C    7  A]c   1.5205 - Calc  
Bond 203. Atoms  134 [ C3'   C    7  A] ->  135 [ O3'   C    7  A]ce  1.4153 - Calc  
Bond 204. Atoms  133 [ O4'   C    7  A] ->  138 [ C1'   C    7  A]c   1.4162 - Calc  
Bond 205. Atoms  132 [ C4'   C    7  A] ->  134 [ C3'   C    7  A]c   1.5212 - Calc  
Bond 206. Atoms  132 [ C4'   C    7  A] ->  133 [ O4'   C    7  A]c   1.4509 - Calc  
Bond 207. Atoms  131 [ C5'   C    7  A] ->  132 [ C4'   C    7  A]cr  1.5070 - Calc  
Bond 208. Atoms  130 [ O5'   C    7  A] ->  131 [ C5'   C    7  A]cr  1.4164 - Calc  
Bond 209. Atoms  127 [ P     C    7  A] ->  130 [ O5'   C    7  A]cr  1.5879 - Calc  
Bond 210. Atoms  127 [ P     C    7  A] ->  129 [ OP2   C    7  A]ce  1.4913 - Calc  
Bond 211. Atoms  127 [ P     C    7  A] ->  128 [ OP1   C    7  A]ce  1.4995 - Calc  
Bond 212. Atoms  125 [ C5    U    6  A] ->  126 [ C6    U    6  A]c   1.3208 - Calc  
Bond 213. Atoms  123 [ C4    U    6  A] ->  125 [ C5    U    6  A]c   1.4335 - Calc  
Bond 214. Atoms  123 [ C4    U    6  A] ->  124 [ O4    U    6  A]ce  1.2265 d Calc  
Bond 215. Atoms  122 [ N3    U    6  A] ->  123 [ C4    U    6  A]c   1.3721 - Calc  
Bond 216. Atoms  120 [ C2    U    6  A] ->  122 [ N3    U    6  A]c   1.3629 - Calc  
Bond 217. Atoms  120 [ C2    U    6  A] ->  121 [ O2    U    6  A]ce  1.2207 d Calc  
Bond 218. Atoms  119 [ N1    U    6  A] ->  126 [ C6    U    6  A]c   1.3611 - Calc  
Bond 219. Atoms  119 [ N1    U    6  A] ->  120 [ C2    U    6  A]c   1.3698 - Calc  
Bond 220. Atoms  118 [ C1'   U    6  A] ->  119 [ N1    U    6  A]cr  1.4545 - Calc  
Bond 221. Atoms  116 [ C2'   U    6  A] ->  118 [ C1'   U    6  A]c   1.5206 - Calc  
Bond 222. Atoms  116 [ C2'   U    6  A] ->  117 [ O2'   U    6  A]ce  1.4108 - Calc  
Bond 223. Atoms  114 [ C3'   U    6  A] ->  116 [ C2'   U    6  A]c   1.5232 - Calc  
Bond 224. Atoms  114 [ C3'   U    6  A] ->  115 [ O3'   U    6  A]ce  1.4115 - Calc  
Bond 225. Atoms  113 [ O4'   U    6  A] ->  118 [ C1'   U    6  A]c   1.4148 - Calc  
Bond 226. Atoms  112 [ C4'   U    6  A] ->  114 [ C3'   U    6  A]c   1.5131 - Calc  
Bond 227. Atoms  112 [ C4'   U    6  A] ->  113 [ O4'   U    6  A]c   1.4437 - Calc  
Bond 228. Atoms  111 [ C5'   U    6  A] ->  112 [ C4'   U    6  A]cr  1.5043 - Calc  
Bond 229. Atoms  110 [ O5'   U    6  A] ->  111 [ C5'   U    6  A]cr  1.4205 - Calc  
Bond 230. Atoms  107 [ P     U    6  A] ->  110 [ O5'   U    6  A]cr  1.5933 - Calc  
Bond 231. Atoms  107 [ P     U    6  A] ->  109 [ OP2   U    6  A]ce  1.4855 - Calc  
Bond 232. Atoms  107 [ P     U    6  A] ->  108 [ OP1   U    6  A]ce  1.4876 - Calc  
Bond 233. Atoms  105 [ N3    G    5  A] ->  106 [ C4    G    5  A]c   1.3429 - Calc  
Bond 234. Atoms  103 [ C2    G    5  A] ->  105 [ N3    G    5  A]c   1.3230 d Calc  
Bond 235. Atoms  103 [ C2    G    5  A] ->  104 [ N2    G    5  A]ce  1.3530 - Calc  
Bond 236. Atoms  102 [ N1    G    5  A] ->  103 [ C2    G    5  A]c   1.3770 - Calc  
Bond 237. Atoms  100 [ C6    G    5  A] ->  102 [ N1    G    5  A]c   1.3945 - Calc  
Bond 238. Atoms  100 [ C6    G    5  A] ->  101 [ O6    G    5  A]ce  1.2486 d Calc  
Bond 239. Atoms   99 [ C5    G    5  A] ->  106 [ C4    G    5  A]c   1.3818 d Calc  
Bond 240. Atoms   99 [ C5    G    5  A] ->  100 [ C6    G    5  A]c   1.4393 - Calc  
Bond 241. Atoms   98 [ N7    G    5  A] ->   99 [ C5    G    5  A]c   1.3856 - Calc  
Bond 242. Atoms   97 [ C8    G    5  A] ->   98 [ N7    G    5  A]c   1.3114 d Calc  
Bond 243. Atoms   96 [ N9    G    5  A] ->  106 [ C4    G    5  A]c   1.3722 - Calc  
Bond 244. Atoms   96 [ N9    G    5  A] ->   97 [ C8    G    5  A]c   1.3709 - Calc  
Bond 245. Atoms   95 [ C1'   G    5  A] ->   96 [ N9    G    5  A]cr  1.4644 - Calc  
Bond 246. Atoms   93 [ C2'   G    5  A] ->   95 [ C1'   G    5  A]c   1.5256 - Calc  
Bond 247. Atoms   93 [ C2'   G    5  A] ->   94 [ O2'   G    5  A]ce  1.4184 - Calc  
Bond 248. Atoms   91 [ C3'   G    5  A] ->   93 [ C2'   G    5  A]c   1.5252 - Calc  
Bond 249. Atoms   91 [ C3'   G    5  A] ->   92 [ O3'   G    5  A]ce  1.4216 - Calc  
Bond 250. Atoms   90 [ O4'   G    5  A] ->   95 [ C1'   G    5  A]c   1.4194 - Calc  
Bond 251. Atoms   89 [ C4'   G    5  A] ->   91 [ C3'   G    5  A]c   1.5218 - Calc  
Bond 252. Atoms   89 [ C4'   G    5  A] ->   90 [ O4'   G    5  A]c   1.4486 - Calc  
Bond 253. Atoms   88 [ C5'   G    5  A] ->   89 [ C4'   G    5  A]cr  1.5072 - Calc  
Bond 254. Atoms   87 [ O5'   G    5  A] ->   88 [ C5'   G    5  A]cr  1.4139 - Calc  
Bond 255. Atoms   84 [ P     G    5  A] ->   87 [ O5'   G    5  A]cr  1.5891 - Calc  
Bond 256. Atoms   84 [ P     G    5  A] ->   86 [ OP2   G    5  A]ce  1.4858 - Calc  
Bond 257. Atoms   84 [ P     G    5  A] ->   85 [ OP1   G    5  A]ce  1.4895 - Calc  
Bond 258. Atoms  714 [ C8  PQ0   34  A] ->  715 [ N9  PQ0   34  A]c   1.3690 - CONECT
Bond 259. Atoms  712 [ C10 PQ0   34  A] ->  713 [ N11 PQ0   34  A]ce  1.1563 - CONECT
Bond 260. Atoms  711 [ C7  PQ0   34  A] ->  714 [ C8  PQ0   34  A]c   1.3377 - CONECT
Bond 261. Atoms  711 [ C7  PQ0   34  A] ->  712 [ C10 PQ0   34  A]cr  1.4804 - CONECT
Bond 262. Atoms  709 [ C6  PQ0   34  A] ->  710 [ O6  PQ0   34  A]ce  1.1889 - CONECT
Bond 263. Atoms  708 [ C5  PQ0   34  A] ->  711 [ C7  PQ0   34  A]c   1.5400 - CONECT
Bond 264. Atoms  708 [ C5  PQ0   34  A] ->  709 [ C6  PQ0   34  A]c   1.5796 - CONECT
Bond 265. Atoms  707 [ C4  PQ0   34  A] ->  715 [ N9  PQ0   34  A]c   1.6540 - CONECT
Bond 266. Atoms  707 [ C4  PQ0   34  A] ->  708 [ C5  PQ0   34  A]c   1.3475 - CONECT
Bond 267. Atoms  706 [ N3  PQ0   34  A] ->  707 [ C4  PQ0   34  A]c   1.3470 - CONECT
Bond 268. Atoms  705 [ C2  PQ0   34  A] ->  716 [ N2  PQ0   34  A]ce  1.3812 - CONECT
Bond 269. Atoms  705 [ C2  PQ0   34  A] ->  706 [ N3  PQ0   34  A]c   1.2664 - CONECT
Bond 270. Atoms  704 [ N1  PQ0   34  A] ->  709 [ C6  PQ0   34  A]c   1.3269 - CONECT
Bond 271. Atoms  704 [ N1  PQ0   34  A] ->  705 [ C2  PQ0   34  A]c   1.5844 - CONECT
