# Supplementary material for: RPocket: an intuitive database of RNA pocket topology information with RNA-ligand data resources
Source: BMC Bioinformatics. 2021 Sep 8;22:428. doi: 10.1186/s12859-021-04349-4 (PMC8424408; doi:10.1186/s12859-021-04349-4)
Supplement: Supplementary file 6 — Additional file 6. Folder S2: Interaction info of RNA-ligand complexes. [file 12859_2021_4349_MOESM6_ESM.zip › 12859_2021_4349_MOESM6_ESM/3GCA_SO4/ligplot.bonds]

Bond   0. Atoms  722 [ S   SO4  103  A] ->  376 [ N4    C   18  A]n E 3.7925 - HBPLUS
Bond   1. Atoms  723 [ O1  SO4  103  A] ->  375 [ C4    C   18  A]n E 3.7965 - HBPLUS
Bond   2. Atoms  721 [ O4  SO4  102  A] ->  337 [ C5    C   16  A]n E 3.8389 - HBPLUS
Bond   3. Atoms  718 [ O1  SO4  102  A] ->  337 [ C5    C   16  A]n E 3.8138 - HBPLUS
Bond   4. Atoms  717 [ S   SO4  102  A] ->  336 [ N4    C   16  A]n E 3.5516 - HBPLUS
Bond   5. Atoms  721 [ O4  SO4  102  A] ->  335 [ C4    C   16  A]n E 3.5475 - HBPLUS
Bond   6. Atoms  718 [ O1  SO4  102  A] ->  317 [ C5    C   15  A]n E 3.8978 - HBPLUS
Bond   7. Atoms  396 [ N6    A   19  A] ->  723 [ O1  SO4  103  A]H E 3.1071 - HBPLUS
Bond   8. Atoms  376 [ N4    C   18  A] ->  723 [ O1  SO4  103  A]H E 2.6762 - HBPLUS
Bond   9. Atoms  356 [ N4    C   17  A] ->  721 [ O4  SO4  102  A]H E 3.0664 - HBPLUS
Bond  10. Atoms  336 [ N4    C   16  A] ->  721 [ O4  SO4  102  A]H E 2.6988 - HBPLUS
Bond  11. Atoms  399 [ N3    A   19  A] ->  400 [ C4    A   19  A]c   1.3438 - Calc  
Bond  12. Atoms  398 [ C2    A   19  A] ->  399 [ N3    A   19  A]c   1.3325 d Calc  
Bond  13. Atoms  397 [ N1    A   19  A] ->  398 [ C2    A   19  A]c   1.3393 - Calc  
Bond  14. Atoms  395 [ C6    A   19  A] ->  397 [ N1    A   19  A]c   1.3544 d Calc  
Bond  15. Atoms  395 [ C6    A   19  A] ->  396 [ N6    A   19  A]ce  1.3361 - Calc  
Bond  16. Atoms  394 [ C5    A   19  A] ->  400 [ C4    A   19  A]c   1.3808 d Calc  
Bond  17. Atoms  394 [ C5    A   19  A] ->  395 [ C6    A   19  A]c   1.4098 - Calc  
Bond  18. Atoms  393 [ N7    A   19  A] ->  394 [ C5    A   19  A]c   1.3895 - Calc  
Bond  19. Atoms  392 [ C8    A   19  A] ->  393 [ N7    A   19  A]c   1.3127 d Calc  
Bond  20. Atoms  391 [ N9    A   19  A] ->  400 [ C4    A   19  A]c   1.3707 - Calc  
Bond  21. Atoms  391 [ N9    A   19  A] ->  392 [ C8    A   19  A]c   1.3707 - Calc  
Bond  22. Atoms  390 [ C1'   A   19  A] ->  391 [ N9    A   19  A]cr  1.4604 - Calc  
Bond  23. Atoms  388 [ C2'   A   19  A] ->  390 [ C1'   A   19  A]c   1.5236 - Calc  
Bond  24. Atoms  388 [ C2'   A   19  A] ->  389 [ O2'   A   19  A]ce  1.4081 - Calc  
Bond  25. Atoms  386 [ C3'   A   19  A] ->  388 [ C2'   A   19  A]c   1.5192 - Calc  
Bond  26. Atoms  386 [ C3'   A   19  A] ->  387 [ O3'   A   19  A]ce  1.4098 - Calc  
Bond  27. Atoms  385 [ O4'   A   19  A] ->  390 [ C1'   A   19  A]c   1.4171 - Calc  
Bond  28. Atoms  384 [ C4'   A   19  A] ->  386 [ C3'   A   19  A]c   1.5134 - Calc  
Bond  29. Atoms  384 [ C4'   A   19  A] ->  385 [ O4'   A   19  A]c   1.4458 - Calc  
Bond  30. Atoms  383 [ C5'   A   19  A] ->  384 [ C4'   A   19  A]cr  1.4969 - Calc  
Bond  31. Atoms  382 [ O5'   A   19  A] ->  383 [ C5'   A   19  A]cr  1.4076 - Calc  
Bond  32. Atoms  379 [ P     A   19  A] ->  382 [ O5'   A   19  A]cr  1.5855 - Calc  
Bond  33. Atoms  379 [ P     A   19  A] ->  381 [ OP2   A   19  A]ce  1.4827 - Calc  
Bond  34. Atoms  379 [ P     A   19  A] ->  380 [ OP1   A   19  A]ce  1.4831 - Calc  
Bond  35. Atoms  377 [ C5    C   18  A] ->  378 [ C6    C   18  A]c   1.3317 d Calc  
Bond  36. Atoms  375 [ C4    C   18  A] ->  377 [ C5    C   18  A]c   1.4201 - Calc  
Bond  37. Atoms  375 [ C4    C   18  A] ->  376 [ N4    C   18  A]ce  1.3276 - Calc  
Bond  38. Atoms  374 [ N3    C   18  A] ->  375 [ C4    C   18  A]c   1.3303 d Calc  
Bond  39. Atoms  372 [ C2    C   18  A] ->  374 [ N3    C   18  A]c   1.3474 - Calc  
Bond  40. Atoms  372 [ C2    C   18  A] ->  373 [ O2    C   18  A]ce  1.2445 d Calc  
Bond  41. Atoms  371 [ N1    C   18  A] ->  378 [ C6    C   18  A]c   1.3640 - Calc  
Bond  42. Atoms  371 [ N1    C   18  A] ->  372 [ C2    C   18  A]c   1.3856 - Calc  
Bond  43. Atoms  370 [ C1'   C   18  A] ->  371 [ N1    C   18  A]cr  1.4566 - Calc  
Bond  44. Atoms  368 [ C2'   C   18  A] ->  370 [ C1'   C   18  A]c   1.5194 - Calc  
Bond  45. Atoms  368 [ C2'   C   18  A] ->  369 [ O2'   C   18  A]ce  1.4046 - Calc  
Bond  46. Atoms  366 [ C3'   C   18  A] ->  368 [ C2'   C   18  A]c   1.5096 - Calc  
Bond  47. Atoms  366 [ C3'   C   18  A] ->  367 [ O3'   C   18  A]ce  1.3968 - Calc  
Bond  48. Atoms  365 [ O4'   C   18  A] ->  370 [ C1'   C   18  A]c   1.4183 - Calc  
Bond  49. Atoms  364 [ C4'   C   18  A] ->  366 [ C3'   C   18  A]c   1.5122 - Calc  
Bond  50. Atoms  364 [ C4'   C   18  A] ->  365 [ O4'   C   18  A]c   1.4474 - Calc  
Bond  51. Atoms  363 [ C5'   C   18  A] ->  364 [ C4'   C   18  A]cr  1.4998 - Calc  
Bond  52. Atoms  362 [ O5'   C   18  A] ->  363 [ C5'   C   18  A]cr  1.4230 - Calc  
Bond  53. Atoms  359 [ P     C   18  A] ->  362 [ O5'   C   18  A]cr  1.5903 - Calc  
Bond  54. Atoms  359 [ P     C   18  A] ->  361 [ OP2   C   18  A]ce  1.4911 - Calc  
Bond  55. Atoms  359 [ P     C   18  A] ->  360 [ OP1   C   18  A]ce  1.4859 - Calc  
Bond  56. Atoms  357 [ C5    C   17  A] ->  358 [ C6    C   17  A]c   1.3375 d Calc  
Bond  57. Atoms  355 [ C4    C   17  A] ->  357 [ C5    C   17  A]c   1.4278 - Calc  
Bond  58. Atoms  355 [ C4    C   17  A] ->  356 [ N4    C   17  A]ce  1.3307 - Calc  
Bond  59. Atoms  354 [ N3    C   17  A] ->  355 [ C4    C   17  A]c   1.3328 d Calc  
Bond  60. Atoms  352 [ C2    C   17  A] ->  354 [ N3    C   17  A]c   1.3508 - Calc  
Bond  61. Atoms  352 [ C2    C   17  A] ->  353 [ O2    C   17  A]ce  1.2303 d Calc  
Bond  62. Atoms  351 [ N1    C   17  A] ->  358 [ C6    C   17  A]c   1.3685 - Calc  
Bond  63. Atoms  351 [ N1    C   17  A] ->  352 [ C2    C   17  A]c   1.3923 - Calc  
Bond  64. Atoms  350 [ C1'   C   17  A] ->  351 [ N1    C   17  A]cr  1.4701 - Calc  
Bond  65. Atoms  348 [ C2'   C   17  A] ->  350 [ C1'   C   17  A]c   1.5244 - Calc  
Bond  66. Atoms  348 [ C2'   C   17  A] ->  349 [ O2'   C   17  A]ce  1.4157 - Calc  
Bond  67. Atoms  346 [ C3'   C   17  A] ->  348 [ C2'   C   17  A]c   1.5155 - Calc  
Bond  68. Atoms  346 [ C3'   C   17  A] ->  347 [ O3'   C   17  A]ce  1.4044 - Calc  
Bond  69. Atoms  345 [ O4'   C   17  A] ->  350 [ C1'   C   17  A]c   1.4179 - Calc  
Bond  70. Atoms  344 [ C4'   C   17  A] ->  346 [ C3'   C   17  A]c   1.5138 - Calc  
Bond  71. Atoms  344 [ C4'   C   17  A] ->  345 [ O4'   C   17  A]c   1.4526 - Calc  
Bond  72. Atoms  343 [ C5'   C   17  A] ->  344 [ C4'   C   17  A]cr  1.5114 - Calc  
Bond  73. Atoms  342 [ O5'   C   17  A] ->  343 [ C5'   C   17  A]cr  1.4205 - Calc  
Bond  74. Atoms  339 [ P     C   17  A] ->  342 [ O5'   C   17  A]cr  1.5894 - Calc  
Bond  75. Atoms  339 [ P     C   17  A] ->  341 [ OP2   C   17  A]ce  1.4896 - Calc  
Bond  76. Atoms  339 [ P     C   17  A] ->  340 [ OP1   C   17  A]ce  1.4817 - Calc  
Bond  77. Atoms  337 [ C5    C   16  A] ->  338 [ C6    C   16  A]c   1.3417 d Calc  
Bond  78. Atoms  335 [ C4    C   16  A] ->  337 [ C5    C   16  A]c   1.4197 - Calc  
Bond  79. Atoms  335 [ C4    C   16  A] ->  336 [ N4    C   16  A]ce  1.3444 - Calc  
Bond  80. Atoms  334 [ N3    C   16  A] ->  335 [ C4    C   16  A]c   1.3364 d Calc  
Bond  81. Atoms  332 [ C2    C   16  A] ->  334 [ N3    C   16  A]c   1.3627 - Calc  
Bond  82. Atoms  332 [ C2    C   16  A] ->  333 [ O2    C   16  A]ce  1.2420 d Calc  
Bond  83. Atoms  331 [ N1    C   16  A] ->  338 [ C6    C   16  A]c   1.3674 - Calc  
Bond  84. Atoms  331 [ N1    C   16  A] ->  332 [ C2    C   16  A]c   1.3950 - Calc  
Bond  85. Atoms  330 [ C1'   C   16  A] ->  331 [ N1    C   16  A]cr  1.4772 - Calc  
Bond  86. Atoms  328 [ C2'   C   16  A] ->  330 [ C1'   C   16  A]c   1.5247 - Calc  
Bond  87. Atoms  328 [ C2'   C   16  A] ->  329 [ O2'   C   16  A]ce  1.4144 - Calc  
Bond  88. Atoms  326 [ C3'   C   16  A] ->  328 [ C2'   C   16  A]c   1.5125 - Calc  
Bond  89. Atoms  326 [ C3'   C   16  A] ->  327 [ O3'   C   16  A]ce  1.3912 - Calc  
Bond  90. Atoms  325 [ O4'   C   16  A] ->  330 [ C1'   C   16  A]c   1.4281 - Calc  
Bond  91. Atoms  324 [ C4'   C   16  A] ->  326 [ C3'   C   16  A]c   1.5073 - Calc  
Bond  92. Atoms  324 [ C4'   C   16  A] ->  325 [ O4'   C   16  A]c   1.4557 - Calc  
Bond  93. Atoms  323 [ C5'   C   16  A] ->  324 [ C4'   C   16  A]cr  1.5074 - Calc  
Bond  94. Atoms  322 [ O5'   C   16  A] ->  323 [ C5'   C   16  A]cr  1.4253 - Calc  
Bond  95. Atoms  319 [ P     C   16  A] ->  322 [ O5'   C   16  A]cr  1.5896 - Calc  
Bond  96. Atoms  319 [ P     C   16  A] ->  321 [ OP2   C   16  A]ce  1.4924 - Calc  
Bond  97. Atoms  319 [ P     C   16  A] ->  320 [ OP1   C   16  A]ce  1.4872 - Calc  
Bond  98. Atoms  317 [ C5    C   15  A] ->  318 [ C6    C   15  A]c   1.3382 d Calc  
Bond  99. Atoms  315 [ C4    C   15  A] ->  317 [ C5    C   15  A]c   1.4311 - Calc  
Bond 100. Atoms  315 [ C4    C   15  A] ->  316 [ N4    C   15  A]ce  1.3498 - Calc  
Bond 101. Atoms  314 [ N3    C   15  A] ->  315 [ C4    C   15  A]c   1.3341 d Calc  
Bond 102. Atoms  312 [ C2    C   15  A] ->  314 [ N3    C   15  A]c   1.3472 - Calc  
Bond 103. Atoms  312 [ C2    C   15  A] ->  313 [ O2    C   15  A]ce  1.2351 d Calc  
Bond 104. Atoms  311 [ N1    C   15  A] ->  318 [ C6    C   15  A]c   1.3680 - Calc  
Bond 105. Atoms  311 [ N1    C   15  A] ->  312 [ C2    C   15  A]c   1.3883 - Calc  
Bond 106. Atoms  310 [ C1'   C   15  A] ->  311 [ N1    C   15  A]cr  1.4652 - Calc  
Bond 107. Atoms  308 [ C2'   C   15  A] ->  310 [ C1'   C   15  A]c   1.5246 - Calc  
Bond 108. Atoms  308 [ C2'   C   15  A] ->  309 [ O2'   C   15  A]ce  1.4113 - Calc  
Bond 109. Atoms  306 [ C3'   C   15  A] ->  308 [ C2'   C   15  A]c   1.5140 - Calc  
Bond 110. Atoms  306 [ C3'   C   15  A] ->  307 [ O3'   C   15  A]ce  1.4041 - Calc  
Bond 111. Atoms  305 [ O4'   C   15  A] ->  310 [ C1'   C   15  A]c   1.4195 - Calc  
Bond 112. Atoms  304 [ C4'   C   15  A] ->  306 [ C3'   C   15  A]c   1.5079 - Calc  
Bond 113. Atoms  304 [ C4'   C   15  A] ->  305 [ O4'   C   15  A]c   1.4470 - Calc  
Bond 114. Atoms  303 [ C5'   C   15  A] ->  304 [ C4'   C   15  A]cr  1.4940 - Calc  
Bond 115. Atoms  302 [ O5'   C   15  A] ->  303 [ C5'   C   15  A]cr  1.4123 - Calc  
Bond 116. Atoms  299 [ P     C   15  A] ->  302 [ O5'   C   15  A]cr  1.5838 - Calc  
Bond 117. Atoms  299 [ P     C   15  A] ->  301 [ OP2   C   15  A]ce  1.4934 - Calc  
Bond 118. Atoms  299 [ P     C   15  A] ->  300 [ OP1   C   15  A]ce  1.4896 - Calc  
Bond 119. Atoms  722 [ S   SO4  103  A] ->  726 [ O4  SO4  103  A]ce  1.4759 - CONECT
Bond 120. Atoms  722 [ S   SO4  103  A] ->  725 [ O3  SO4  103  A]ce  1.4778 - CONECT
Bond 121. Atoms  722 [ S   SO4  103  A] ->  724 [ O2  SO4  103  A]ce  1.4754 - CONECT
Bond 122. Atoms  722 [ S   SO4  103  A] ->  723 [ O1  SO4  103  A]cr  1.4725 - CONECT
Bond 123. Atoms  717 [ S   SO4  102  A] ->  721 [ O4  SO4  102  A]ce  1.4719 - CONECT
Bond 124. Atoms  717 [ S   SO4  102  A] ->  720 [ O3  SO4  102  A]ce  1.4715 - CONECT
Bond 125. Atoms  717 [ S   SO4  102  A] ->  719 [ O2  SO4  102  A]ce  1.4750 - CONECT
Bond 126. Atoms  717 [ S   SO4  102  A] ->  718 [ O1  SO4  102  A]cr  1.4733 - CONECT
