# Supplementary material for: RPocket: an intuitive database of RNA pocket topology information with RNA-ligand data resources
Source: BMC Bioinformatics. 2021 Sep 8;22:428. doi: 10.1186/s12859-021-04349-4 (PMC8424408; doi:10.1186/s12859-021-04349-4)
Supplement: Supplementary file 6 — Additional file 6. Folder S2: Interaction info of RNA-ligand complexes. [file 12859_2021_4349_MOESM6_ESM.zip › 12859_2021_4349_MOESM6_ESM/3GX7/ligplot.bonds]

Bond   0. Atoms 2049 [ O2' SAM  301  A] -> 1913 [ C1'   G   89  A]n E 3.2583 - HBPLUS
Bond   1. Atoms 2052 [ C8  SAM  301  A] -> 1908 [ O4'   G   89  A]n E 3.5521 - HBPLUS
Bond   2. Atoms 2050 [ C1' SAM  301  A] -> 1908 [ O4'   G   89  A]n E 3.5293 - HBPLUS
Bond   3. Atoms 2052 [ C8  SAM  301  A] -> 1907 [ C4'   G   89  A]n E 3.7638 - HBPLUS
Bond   4. Atoms 2044 [ C4' SAM  301  A] -> 1900 [ N3    G   88  A]n E 3.8449 - HBPLUS
Bond   5. Atoms 2044 [ C4' SAM  301  A] -> 1899 [ N2    G   88  A]n E 3.8585 - HBPLUS
Bond   6. Atoms 2052 [ C8  SAM  301  A] -> 1889 [ O2'   G   88  A]n E 3.4228 - HBPLUS
Bond   7. Atoms 2050 [ C1' SAM  301  A] -> 1889 [ O2'   G   88  A]n E 3.5489 - HBPLUS
Bond   8. Atoms 2035 [ CA  SAM  301  A] -> 1266 [ O4'   C   59  A]n E 3.2981 - HBPLUS
Bond   9. Atoms 2035 [ CA  SAM  301  A] -> 1265 [ C4'   C   59  A]n E 3.7031 - HBPLUS
Bond  10. Atoms 2036 [ C   SAM  301  A] -> 1257 [ N2    G   58  A]n E 3.8757 - HBPLUS
Bond  11. Atoms 2056 [ N6  SAM  301  A] -> 1256 [ C2    G   58  A]n E 3.5842 - HBPLUS
Bond  12. Atoms 2038 [ OXT SAM  301  A] -> 1256 [ C2    G   58  A]n E 3.6872 - HBPLUS
Bond  13. Atoms 2053 [ N7  SAM  301  A] -> 1248 [ C1'   G   58  A]n E 3.7239 - HBPLUS
Bond  14. Atoms 2034 [ N   SAM  301  A] -> 1248 [ C1'   G   58  A]n E 3.8845 - HBPLUS
Bond  15. Atoms 2035 [ CA  SAM  301  A] -> 1247 [ O2'   G   58  A]n E 3.5585 - HBPLUS
Bond  16. Atoms 2034 [ N   SAM  301  A] -> 1246 [ C2'   G   58  A]n E 3.1935 - HBPLUS
Bond  17. Atoms 2056 [ N6  SAM  301  A] -> 1233 [ C4    U   57  A]n E 3.8363 - HBPLUS
Bond  18. Atoms 2053 [ N7  SAM  301  A] -> 1233 [ C4    U   57  A]n E 3.8184 - HBPLUS
Bond  19. Atoms 2052 [ C8  SAM  301  A] -> 1232 [ N3    U   57  A]n E 3.7333 - HBPLUS
Bond  20. Atoms 2052 [ C8  SAM  301  A] -> 1231 [ O2    U   57  A]n E 3.5671 - HBPLUS
Bond  21. Atoms 2053 [ N7  SAM  301  A] -> 1230 [ C2    U   57  A]n E 3.7338 - HBPLUS
Bond  22. Atoms 2056 [ N6  SAM  301  A] -> 1018 [ C5    C   47  A]n E 3.8948 - HBPLUS
Bond  23. Atoms 2055 [ C6  SAM  301  A] -> 1018 [ C5    C   47  A]n E 3.5935 - HBPLUS
Bond  24. Atoms 2054 [ C5  SAM  301  A] -> 1018 [ C5    C   47  A]n E 3.7284 - HBPLUS
Bond  25. Atoms 2055 [ C6  SAM  301  A] -> 1017 [ N4    C   47  A]n E 3.8062 - HBPLUS
Bond  26. Atoms 2056 [ N6  SAM  301  A] -> 1016 [ C4    C   47  A]n E 3.5996 - HBPLUS
Bond  27. Atoms 2055 [ C6  SAM  301  A] -> 1016 [ C4    C   47  A]n E 3.6612 - HBPLUS
Bond  28. Atoms 2054 [ C5  SAM  301  A] -> 1016 [ C4    C   47  A]n E 3.6762 - HBPLUS
Bond  29. Atoms 2053 [ N7  SAM  301  A] -> 1016 [ C4    C   47  A]n E 3.7378 - HBPLUS
Bond  30. Atoms 2054 [ C5  SAM  301  A] -> 1015 [ N3    C   47  A]n E 3.8612 - HBPLUS
Bond  31. Atoms 2052 [ C8  SAM  301  A] -> 1014 [ O2    C   47  A]n E 3.8128 - HBPLUS
Bond  32. Atoms 2053 [ N7  SAM  301  A] -> 1013 [ C2    C   47  A]n E 3.6929 - HBPLUS
Bond  33. Atoms 2052 [ C8  SAM  301  A] -> 1013 [ C2    C   47  A]n E 3.7172 - HBPLUS
Bond  34. Atoms 2049 [ O2' SAM  301  A] -> 1011 [ C1'   C   47  A]n E 3.1934 - HBPLUS
Bond  35. Atoms 2048 [ C2' SAM  301  A] -> 1011 [ C1'   C   47  A]n E 3.3668 - HBPLUS
Bond  36. Atoms 2048 [ C2' SAM  301  A] -> 1006 [ O4'   C   47  A]n E 3.0922 - HBPLUS
Bond  37. Atoms 2046 [ C3' SAM  301  A] -> 1006 [ O4'   C   47  A]n E 3.8441 - HBPLUS
Bond  38. Atoms 2056 [ N6  SAM  301  A] ->  975 [ C2    A   45  A]n E 3.3337 - HBPLUS
Bond  39. Atoms 2058 [ C2  SAM  301  A] ->  966 [ O2'   A   45  A]n E 3.2807 - HBPLUS
Bond  40. Atoms 2057 [ N1  SAM  301  A] ->  965 [ C2'   A   45  A]n E 3.8640 - HBPLUS
Bond  41. Atoms 2036 [ C   SAM  301  A] ->  235 [ N2    G   11  A]n E 3.4164 - HBPLUS
Bond  42. Atoms 2038 [ OXT SAM  301  A] ->  234 [ C2    G   11  A]n E 3.8584 - HBPLUS
Bond  43. Atoms 2037 [ O   SAM  301  A] ->  234 [ C2    G   11  A]n E 3.3330 - HBPLUS
Bond  44. Atoms 2036 [ C   SAM  301  A] ->  233 [ N1    G   11  A]n E 3.5538 - HBPLUS
Bond  45. Atoms 2037 [ O   SAM  301  A] ->  231 [ C6    G   11  A]n E 3.6008 - HBPLUS
Bond  46. Atoms 2042 [ CE  SAM  301  A] ->  162 [ C1'   C    8  A]n E 3.8222 - HBPLUS
Bond  47. Atoms 2042 [ CE  SAM  301  A] ->  157 [ O4'   C    8  A]n E 3.4552 - HBPLUS
Bond  48. Atoms 2047 [ O3' SAM  301  A] ->  139 [ C1'   G    7  A]n E 3.2269 - HBPLUS
Bond  49. Atoms 2043 [ C5' SAM  301  A] ->  138 [ O2'   G    7  A]n E 3.1625 - HBPLUS
Bond  50. Atoms 1899 [ N2    G   88  A] -> 2049 [ O2' SAM  301  A]H E 3.3135 - HBPLUS
Bond  51. Atoms 1899 [ N2    G   88  A] -> 2047 [ O3' SAM  301  A]H E 3.2122 - HBPLUS
Bond  52. Atoms 1257 [ N2    G   58  A] -> 2038 [ OXT SAM  301  A]H E 2.7235 - HBPLUS
Bond  53. Atoms 2034 [ N   SAM  301  A] -> 1247 [ O2'   G   58  A]H E 2.4407 - HBPLUS
Bond  54. Atoms 2056 [ N6  SAM  301  A] -> 1234 [ O4    U   57  A]H E 2.8570 - HBPLUS
Bond  55. Atoms 1232 [ N3    U   57  A] -> 2053 [ N7  SAM  301  A]H E 2.9543 - HBPLUS
Bond  56. Atoms 2056 [ N6  SAM  301  A] ->  976 [ N3    A   45  A]H E 3.0501 - HBPLUS
Bond  57. Atoms  966 [ O2'   A   45  A] -> 2057 [ N1  SAM  301  A]H E 2.8581 - HBPLUS
Bond  58. Atoms  235 [ N2    G   11  A] -> 2038 [ OXT SAM  301  A]H E 2.9111 - HBPLUS
Bond  59. Atoms  233 [ N1    G   11  A] -> 2037 [ O   SAM  301  A]H E 2.6372 - HBPLUS
Bond  60. Atoms 1923 [ N3    G   89  A] -> 1924 [ C4    G   89  A]c   1.3539 - Calc  
Bond  61. Atoms 1921 [ C2    G   89  A] -> 1923 [ N3    G   89  A]c   1.3225 d Calc  
Bond  62. Atoms 1921 [ C2    G   89  A] -> 1922 [ N2    G   89  A]ce  1.3366 - Calc  
Bond  63. Atoms 1920 [ N1    G   89  A] -> 1921 [ C2    G   89  A]c   1.3768 - Calc  
Bond  64. Atoms 1918 [ C6    G   89  A] -> 1920 [ N1    G   89  A]c   1.3960 - Calc  
Bond  65. Atoms 1918 [ C6    G   89  A] -> 1919 [ O6    G   89  A]ce  1.2457 d Calc  
Bond  66. Atoms 1917 [ C5    G   89  A] -> 1924 [ C4    G   89  A]c   1.3762 d Calc  
Bond  67. Atoms 1917 [ C5    G   89  A] -> 1918 [ C6    G   89  A]c   1.4189 - Calc  
Bond  68. Atoms 1916 [ N7    G   89  A] -> 1917 [ C5    G   89  A]c   1.3916 - Calc  
Bond  69. Atoms 1915 [ C8    G   89  A] -> 1916 [ N7    G   89  A]c   1.3036 d Calc  
Bond  70. Atoms 1914 [ N9    G   89  A] -> 1924 [ C4    G   89  A]c   1.3733 - Calc  
Bond  71. Atoms 1914 [ N9    G   89  A] -> 1915 [ C8    G   89  A]c   1.3690 - Calc  
Bond  72. Atoms 1913 [ C1'   G   89  A] -> 1914 [ N9    G   89  A]cr  1.4708 - Calc  
Bond  73. Atoms 1911 [ C2'   G   89  A] -> 1913 [ C1'   G   89  A]c   1.5301 - Calc  
Bond  74. Atoms 1911 [ C2'   G   89  A] -> 1912 [ O2'   G   89  A]ce  1.4200 - Calc  
Bond  75. Atoms 1909 [ C3'   G   89  A] -> 1911 [ C2'   G   89  A]c   1.5220 - Calc  
Bond  76. Atoms 1909 [ C3'   G   89  A] -> 1910 [ O3'   G   89  A]ce  1.4152 - Calc  
Bond  77. Atoms 1908 [ O4'   G   89  A] -> 1913 [ C1'   G   89  A]c   1.4081 - Calc  
Bond  78. Atoms 1907 [ C4'   G   89  A] -> 1909 [ C3'   G   89  A]c   1.5243 - Calc  
Bond  79. Atoms 1907 [ C4'   G   89  A] -> 1908 [ O4'   G   89  A]c   1.4509 - Calc  
Bond  80. Atoms 1906 [ C5'   G   89  A] -> 1907 [ C4'   G   89  A]cr  1.5120 - Calc  
Bond  81. Atoms 1905 [ O5'   G   89  A] -> 1906 [ C5'   G   89  A]cr  1.4192 - Calc  
Bond  82. Atoms 1902 [ P     G   89  A] -> 1905 [ O5'   G   89  A]cr  1.5987 - Calc  
Bond  83. Atoms 1902 [ P     G   89  A] -> 1904 [ OP2   G   89  A]ce  1.4798 - Calc  
Bond  84. Atoms 1902 [ P     G   89  A] -> 1903 [ OP1   G   89  A]ce  1.4781 - Calc  
Bond  85. Atoms 1900 [ N3    G   88  A] -> 1901 [ C4    G   88  A]c   1.3506 - Calc  
Bond  86. Atoms 1898 [ C2    G   88  A] -> 1900 [ N3    G   88  A]c   1.3300 d Calc  
Bond  87. Atoms 1898 [ C2    G   88  A] -> 1899 [ N2    G   88  A]ce  1.3432 - Calc  
Bond  88. Atoms 1897 [ N1    G   88  A] -> 1898 [ C2    G   88  A]c   1.3726 - Calc  
Bond  89. Atoms 1895 [ C6    G   88  A] -> 1897 [ N1    G   88  A]c   1.3908 - Calc  
Bond  90. Atoms 1895 [ C6    G   88  A] -> 1896 [ O6    G   88  A]ce  1.2383 d Calc  
Bond  91. Atoms 1894 [ C5    G   88  A] -> 1901 [ C4    G   88  A]c   1.3740 d Calc  
Bond  92. Atoms 1894 [ C5    G   88  A] -> 1895 [ C6    G   88  A]c   1.4100 - Calc  
Bond  93. Atoms 1893 [ N7    G   88  A] -> 1894 [ C5    G   88  A]c   1.3879 - Calc  
Bond  94. Atoms 1892 [ C8    G   88  A] -> 1893 [ N7    G   88  A]c   1.3022 d Calc  
Bond  95. Atoms 1891 [ N9    G   88  A] -> 1901 [ C4    G   88  A]c   1.3728 - Calc  
Bond  96. Atoms 1891 [ N9    G   88  A] -> 1892 [ C8    G   88  A]c   1.3711 - Calc  
Bond  97. Atoms 1890 [ C1'   G   88  A] -> 1891 [ N9    G   88  A]cr  1.4691 - Calc  
Bond  98. Atoms 1888 [ C2'   G   88  A] -> 1890 [ C1'   G   88  A]c   1.5233 - Calc  
Bond  99. Atoms 1888 [ C2'   G   88  A] -> 1889 [ O2'   G   88  A]ce  1.4177 - Calc  
Bond 100. Atoms 1886 [ C3'   G   88  A] -> 1888 [ C2'   G   88  A]c   1.5194 - Calc  
Bond 101. Atoms 1886 [ C3'   G   88  A] -> 1887 [ O3'   G   88  A]ce  1.4111 - Calc  
Bond 102. Atoms 1885 [ O4'   G   88  A] -> 1890 [ C1'   G   88  A]c   1.4102 - Calc  
Bond 103. Atoms 1884 [ C4'   G   88  A] -> 1886 [ C3'   G   88  A]c   1.5112 - Calc  
Bond 104. Atoms 1884 [ C4'   G   88  A] -> 1885 [ O4'   G   88  A]c   1.4455 - Calc  
Bond 105. Atoms 1883 [ C5'   G   88  A] -> 1884 [ C4'   G   88  A]cr  1.5073 - Calc  
Bond 106. Atoms 1882 [ O5'   G   88  A] -> 1883 [ C5'   G   88  A]cr  1.4174 - Calc  
Bond 107. Atoms 1879 [ P     G   88  A] -> 1882 [ O5'   G   88  A]cr  1.5994 - Calc  
Bond 108. Atoms 1879 [ P     G   88  A] -> 1881 [ OP2   G   88  A]ce  1.4801 - Calc  
Bond 109. Atoms 1879 [ P     G   88  A] -> 1880 [ OP1   G   88  A]ce  1.4780 - Calc  
Bond 110. Atoms 1278 [ C5    C   59  A] -> 1279 [ C6    C   59  A]c   1.3381 d Calc  
Bond 111. Atoms 1276 [ C4    C   59  A] -> 1278 [ C5    C   59  A]c   1.4274 - Calc  
Bond 112. Atoms 1276 [ C4    C   59  A] -> 1277 [ N4    C   59  A]ce  1.3369 - Calc  
Bond 113. Atoms 1275 [ N3    C   59  A] -> 1276 [ C4    C   59  A]c   1.3340 d Calc  
Bond 114. Atoms 1273 [ C2    C   59  A] -> 1275 [ N3    C   59  A]c   1.3535 - Calc  
Bond 115. Atoms 1273 [ C2    C   59  A] -> 1274 [ O2    C   59  A]ce  1.2336 d Calc  
Bond 116. Atoms 1272 [ N1    C   59  A] -> 1279 [ C6    C   59  A]c   1.3617 - Calc  
Bond 117. Atoms 1272 [ N1    C   59  A] -> 1273 [ C2    C   59  A]c   1.3927 - Calc  
Bond 118. Atoms 1271 [ C1'   C   59  A] -> 1272 [ N1    C   59  A]cr  1.4691 - Calc  
Bond 119. Atoms 1269 [ C2'   C   59  A] -> 1271 [ C1'   C   59  A]c   1.5269 - Calc  
Bond 120. Atoms 1269 [ C2'   C   59  A] -> 1270 [ O2'   C   59  A]ce  1.4190 - Calc  
Bond 121. Atoms 1267 [ C3'   C   59  A] -> 1269 [ C2'   C   59  A]c   1.5191 - Calc  
Bond 122. Atoms 1267 [ C3'   C   59  A] -> 1268 [ O3'   C   59  A]ce  1.4107 - Calc  
Bond 123. Atoms 1266 [ O4'   C   59  A] -> 1271 [ C1'   C   59  A]c   1.4098 - Calc  
Bond 124. Atoms 1265 [ C4'   C   59  A] -> 1267 [ C3'   C   59  A]c   1.5146 - Calc  
Bond 125. Atoms 1265 [ C4'   C   59  A] -> 1266 [ O4'   C   59  A]c   1.4488 - Calc  
Bond 126. Atoms 1264 [ C5'   C   59  A] -> 1265 [ C4'   C   59  A]cr  1.5027 - Calc  
Bond 127. Atoms 1263 [ O5'   C   59  A] -> 1264 [ C5'   C   59  A]cr  1.4166 - Calc  
Bond 128. Atoms 1260 [ P     C   59  A] -> 1263 [ O5'   C   59  A]cr  1.5986 - Calc  
Bond 129. Atoms 1260 [ P     C   59  A] -> 1262 [ OP2   C   59  A]ce  1.4808 - Calc  
Bond 130. Atoms 1260 [ P     C   59  A] -> 1261 [ OP1   C   59  A]ce  1.4829 - Calc  
Bond 131. Atoms 1258 [ N3    G   58  A] -> 1259 [ C4    G   58  A]c   1.3514 - Calc  
Bond 132. Atoms 1256 [ C2    G   58  A] -> 1258 [ N3    G   58  A]c   1.3250 d Calc  
Bond 133. Atoms 1256 [ C2    G   58  A] -> 1257 [ N2    G   58  A]ce  1.3393 - Calc  
Bond 134. Atoms 1255 [ N1    G   58  A] -> 1256 [ C2    G   58  A]c   1.3774 - Calc  
Bond 135. Atoms 1253 [ C6    G   58  A] -> 1255 [ N1    G   58  A]c   1.3932 - Calc  
Bond 136. Atoms 1253 [ C6    G   58  A] -> 1254 [ O6    G   58  A]ce  1.2373 d Calc  
Bond 137. Atoms 1252 [ C5    G   58  A] -> 1259 [ C4    G   58  A]c   1.3729 d Calc  
Bond 138. Atoms 1252 [ C5    G   58  A] -> 1253 [ C6    G   58  A]c   1.4104 - Calc  
Bond 139. Atoms 1251 [ N7    G   58  A] -> 1252 [ C5    G   58  A]c   1.3913 - Calc  
Bond 140. Atoms 1250 [ C8    G   58  A] -> 1251 [ N7    G   58  A]c   1.3052 d Calc  
Bond 141. Atoms 1249 [ N9    G   58  A] -> 1259 [ C4    G   58  A]c   1.3638 - Calc  
Bond 142. Atoms 1249 [ N9    G   58  A] -> 1250 [ C8    G   58  A]c   1.3733 - Calc  
Bond 143. Atoms 1248 [ C1'   G   58  A] -> 1249 [ N9    G   58  A]cr  1.4671 - Calc  
Bond 144. Atoms 1246 [ C2'   G   58  A] -> 1248 [ C1'   G   58  A]c   1.5266 - Calc  
Bond 145. Atoms 1246 [ C2'   G   58  A] -> 1247 [ O2'   G   58  A]ce  1.4181 - Calc  
Bond 146. Atoms 1244 [ C3'   G   58  A] -> 1246 [ C2'   G   58  A]c   1.5177 - Calc  
Bond 147. Atoms 1244 [ C3'   G   58  A] -> 1245 [ O3'   G   58  A]ce  1.4117 - Calc  
Bond 148. Atoms 1243 [ O4'   G   58  A] -> 1248 [ C1'   G   58  A]c   1.4093 - Calc  
Bond 149. Atoms 1242 [ C4'   G   58  A] -> 1244 [ C3'   G   58  A]c   1.5217 - Calc  
Bond 150. Atoms 1242 [ C4'   G   58  A] -> 1243 [ O4'   G   58  A]c   1.4485 - Calc  
Bond 151. Atoms 1241 [ C5'   G   58  A] -> 1242 [ C4'   G   58  A]cr  1.5062 - Calc  
Bond 152. Atoms 1240 [ O5'   G   58  A] -> 1241 [ C5'   G   58  A]cr  1.4190 - Calc  
Bond 153. Atoms 1237 [ P     G   58  A] -> 1240 [ O5'   G   58  A]cr  1.5982 - Calc  
Bond 154. Atoms 1237 [ P     G   58  A] -> 1239 [ OP2   G   58  A]ce  1.4792 - Calc  
Bond 155. Atoms 1237 [ P     G   58  A] -> 1238 [ OP1   G   58  A]ce  1.4778 - Calc  
Bond 156. Atoms 1235 [ C5    U   57  A] -> 1236 [ C6    U   57  A]c   1.3393 - Calc  
Bond 157. Atoms 1233 [ C4    U   57  A] -> 1235 [ C5    U   57  A]c   1.4430 - Calc  
Bond 158. Atoms 1233 [ C4    U   57  A] -> 1234 [ O4    U   57  A]ce  1.2254 d Calc  
Bond 159. Atoms 1232 [ N3    U   57  A] -> 1233 [ C4    U   57  A]c   1.3801 - Calc  
Bond 160. Atoms 1230 [ C2    U   57  A] -> 1232 [ N3    U   57  A]c   1.3709 - Calc  
Bond 161. Atoms 1230 [ C2    U   57  A] -> 1231 [ O2    U   57  A]ce  1.2150 d Calc  
Bond 162. Atoms 1229 [ N1    U   57  A] -> 1236 [ C6    U   57  A]c   1.3783 - Calc  
Bond 163. Atoms 1229 [ N1    U   57  A] -> 1230 [ C2    U   57  A]c   1.3780 - Calc  
Bond 164. Atoms 1228 [ C1'   U   57  A] -> 1229 [ N1    U   57  A]cr  1.4782 - Calc  
Bond 165. Atoms 1226 [ C2'   U   57  A] -> 1228 [ C1'   U   57  A]c   1.5260 - Calc  
Bond 166. Atoms 1226 [ C2'   U   57  A] -> 1227 [ O2'   U   57  A]ce  1.4184 - Calc  
Bond 167. Atoms 1224 [ C3'   U   57  A] -> 1226 [ C2'   U   57  A]c   1.5232 - Calc  
Bond 168. Atoms 1224 [ C3'   U   57  A] -> 1225 [ O3'   U   57  A]ce  1.4175 - Calc  
Bond 169. Atoms 1223 [ O4'   U   57  A] -> 1228 [ C1'   U   57  A]c   1.4136 - Calc  
Bond 170. Atoms 1222 [ C4'   U   57  A] -> 1224 [ C3'   U   57  A]c   1.5170 - Calc  
Bond 171. Atoms 1222 [ C4'   U   57  A] -> 1223 [ O4'   U   57  A]c   1.4498 - Calc  
Bond 172. Atoms 1221 [ C5'   U   57  A] -> 1222 [ C4'   U   57  A]cr  1.5060 - Calc  
Bond 173. Atoms 1220 [ O5'   U   57  A] -> 1221 [ C5'   U   57  A]cr  1.4197 - Calc  
Bond 174. Atoms 1217 [ P     U   57  A] -> 1220 [ O5'   U   57  A]cr  1.5984 - Calc  
Bond 175. Atoms 1217 [ P     U   57  A] -> 1219 [ OP2   U   57  A]ce  1.4793 - Calc  
Bond 176. Atoms 1217 [ P     U   57  A] -> 1218 [ OP1   U   57  A]ce  1.4805 - Calc  
Bond 177. Atoms 1018 [ C5    C   47  A] -> 1019 [ C6    C   47  A]c   1.3352 d Calc  
Bond 178. Atoms 1016 [ C4    C   47  A] -> 1018 [ C5    C   47  A]c   1.4245 - Calc  
Bond 179. Atoms 1016 [ C4    C   47  A] -> 1017 [ N4    C   47  A]ce  1.3378 - Calc  
Bond 180. Atoms 1015 [ N3    C   47  A] -> 1016 [ C4    C   47  A]c   1.3358 d Calc  
Bond 181. Atoms 1013 [ C2    C   47  A] -> 1015 [ N3    C   47  A]c   1.3547 - Calc  
Bond 182. Atoms 1013 [ C2    C   47  A] -> 1014 [ O2    C   47  A]ce  1.2361 d Calc  
Bond 183. Atoms 1012 [ N1    C   47  A] -> 1019 [ C6    C   47  A]c   1.3625 - Calc  
Bond 184. Atoms 1012 [ N1    C   47  A] -> 1013 [ C2    C   47  A]c   1.4005 - Calc  
Bond 185. Atoms 1011 [ C1'   C   47  A] -> 1012 [ N1    C   47  A]cr  1.4744 - Calc  
Bond 186. Atoms 1009 [ C2'   C   47  A] -> 1011 [ C1'   C   47  A]c   1.5158 - Calc  
Bond 187. Atoms 1009 [ C2'   C   47  A] -> 1010 [ O2'   C   47  A]ce  1.4096 - Calc  
Bond 188. Atoms 1007 [ C3'   C   47  A] -> 1009 [ C2'   C   47  A]c   1.5277 - Calc  
Bond 189. Atoms 1007 [ C3'   C   47  A] -> 1008 [ O3'   C   47  A]ce  1.4230 - Calc  
Bond 190. Atoms 1006 [ O4'   C   47  A] -> 1011 [ C1'   C   47  A]c   1.4120 - Calc  
Bond 191. Atoms 1005 [ C4'   C   47  A] -> 1007 [ C3'   C   47  A]c   1.5223 - Calc  
Bond 192. Atoms 1005 [ C4'   C   47  A] -> 1006 [ O4'   C   47  A]c   1.4518 - Calc  
Bond 193. Atoms 1004 [ C5'   C   47  A] -> 1005 [ C4'   C   47  A]cr  1.5127 - Calc  
Bond 194. Atoms 1003 [ O5'   C   47  A] -> 1004 [ C5'   C   47  A]cr  1.4267 - Calc  
Bond 195. Atoms 1000 [ P     C   47  A] -> 1003 [ O5'   C   47  A]cr  1.6023 - Calc  
Bond 196. Atoms 1000 [ P     C   47  A] -> 1002 [ OP2   C   47  A]ce  1.4785 - Calc  
Bond 197. Atoms 1000 [ P     C   47  A] -> 1001 [ OP1   C   47  A]ce  1.4772 - Calc  
Bond 198. Atoms  976 [ N3    A   45  A] ->  977 [ C4    A   45  A]c   1.3457 - Calc  
Bond 199. Atoms  975 [ C2    A   45  A] ->  976 [ N3    A   45  A]c   1.3305 d Calc  
Bond 200. Atoms  974 [ N1    A   45  A] ->  975 [ C2    A   45  A]c   1.3402 - Calc  
Bond 201. Atoms  972 [ C6    A   45  A] ->  974 [ N1    A   45  A]c   1.3495 d Calc  
Bond 202. Atoms  972 [ C6    A   45  A] ->  973 [ N6    A   45  A]ce  1.3340 - Calc  
Bond 203. Atoms  971 [ C5    A   45  A] ->  977 [ C4    A   45  A]c   1.3824 d Calc  
Bond 204. Atoms  971 [ C5    A   45  A] ->  972 [ C6    A   45  A]c   1.4056 - Calc  
Bond 205. Atoms  970 [ N7    A   45  A] ->  971 [ C5    A   45  A]c   1.3862 - Calc  
Bond 206. Atoms  969 [ C8    A   45  A] ->  970 [ N7    A   45  A]c   1.3115 d Calc  
Bond 207. Atoms  968 [ N9    A   45  A] ->  977 [ C4    A   45  A]c   1.3737 - Calc  
Bond 208. Atoms  968 [ N9    A   45  A] ->  969 [ C8    A   45  A]c   1.3657 - Calc  
Bond 209. Atoms  967 [ C1'   A   45  A] ->  968 [ N9    A   45  A]cr  1.4709 - Calc  
Bond 210. Atoms  965 [ C2'   A   45  A] ->  967 [ C1'   A   45  A]c   1.5268 - Calc  
Bond 211. Atoms  965 [ C2'   A   45  A] ->  966 [ O2'   A   45  A]ce  1.4206 - Calc  
Bond 212. Atoms  963 [ C3'   A   45  A] ->  965 [ C2'   A   45  A]c   1.5212 - Calc  
Bond 213. Atoms  963 [ C3'   A   45  A] ->  964 [ O3'   A   45  A]ce  1.4118 - Calc  
Bond 214. Atoms  962 [ O4'   A   45  A] ->  967 [ C1'   A   45  A]c   1.4068 - Calc  
Bond 215. Atoms  961 [ C4'   A   45  A] ->  963 [ C3'   A   45  A]c   1.5182 - Calc  
Bond 216. Atoms  961 [ C4'   A   45  A] ->  962 [ O4'   A   45  A]c   1.4460 - Calc  
Bond 217. Atoms  960 [ C5'   A   45  A] ->  961 [ C4'   A   45  A]cr  1.5079 - Calc  
Bond 218. Atoms  959 [ O5'   A   45  A] ->  960 [ C5'   A   45  A]cr  1.4201 - Calc  
Bond 219. Atoms  956 [ P     A   45  A] ->  959 [ O5'   A   45  A]cr  1.5991 - Calc  
Bond 220. Atoms  956 [ P     A   45  A] ->  958 [ OP2   A   45  A]ce  1.4802 - Calc  
Bond 221. Atoms  956 [ P     A   45  A] ->  957 [ OP1   A   45  A]ce  1.4803 - Calc  
Bond 222. Atoms  236 [ N3    G   11  A] ->  237 [ C4    G   11  A]c   1.3504 - Calc  
Bond 223. Atoms  234 [ C2    G   11  A] ->  236 [ N3    G   11  A]c   1.3213 d Calc  
Bond 224. Atoms  234 [ C2    G   11  A] ->  235 [ N2    G   11  A]ce  1.3390 - Calc  
Bond 225. Atoms  233 [ N1    G   11  A] ->  234 [ C2    G   11  A]c   1.3745 - Calc  
Bond 226. Atoms  231 [ C6    G   11  A] ->  233 [ N1    G   11  A]c   1.3906 - Calc  
Bond 227. Atoms  231 [ C6    G   11  A] ->  232 [ O6    G   11  A]ce  1.2407 d Calc  
Bond 228. Atoms  230 [ C5    G   11  A] ->  237 [ C4    G   11  A]c   1.3795 d Calc  
Bond 229. Atoms  230 [ C5    G   11  A] ->  231 [ C6    G   11  A]c   1.4134 - Calc  
Bond 230. Atoms  229 [ N7    G   11  A] ->  230 [ C5    G   11  A]c   1.3869 - Calc  
Bond 231. Atoms  228 [ C8    G   11  A] ->  229 [ N7    G   11  A]c   1.3039 d Calc  
Bond 232. Atoms  227 [ N9    G   11  A] ->  237 [ C4    G   11  A]c   1.3732 - Calc  
Bond 233. Atoms  227 [ N9    G   11  A] ->  228 [ C8    G   11  A]c   1.3721 - Calc  
Bond 234. Atoms  226 [ C1'   G   11  A] ->  227 [ N9    G   11  A]cr  1.4644 - Calc  
Bond 235. Atoms  224 [ C2'   G   11  A] ->  226 [ C1'   G   11  A]c   1.5245 - Calc  
Bond 236. Atoms  224 [ C2'   G   11  A] ->  225 [ O2'   G   11  A]ce  1.4138 - Calc  
Bond 237. Atoms  222 [ C3'   G   11  A] ->  224 [ C2'   G   11  A]c   1.5287 - Calc  
Bond 238. Atoms  222 [ C3'   G   11  A] ->  223 [ O3'   G   11  A]ce  1.4220 - Calc  
Bond 239. Atoms  221 [ O4'   G   11  A] ->  226 [ C1'   G   11  A]c   1.4151 - Calc  
Bond 240. Atoms  220 [ C4'   G   11  A] ->  222 [ C3'   G   11  A]c   1.5217 - Calc  
Bond 241. Atoms  220 [ C4'   G   11  A] ->  221 [ O4'   G   11  A]c   1.4553 - Calc  
Bond 242. Atoms  219 [ C5'   G   11  A] ->  220 [ C4'   G   11  A]cr  1.5104 - Calc  
Bond 243. Atoms  218 [ O5'   G   11  A] ->  219 [ C5'   G   11  A]cr  1.4234 - Calc  
Bond 244. Atoms  215 [ P     G   11  A] ->  218 [ O5'   G   11  A]cr  1.6010 - Calc  
Bond 245. Atoms  215 [ P     G   11  A] ->  217 [ OP2   G   11  A]ce  1.4795 - Calc  
Bond 246. Atoms  215 [ P     G   11  A] ->  216 [ OP1   G   11  A]ce  1.4795 - Calc  
Bond 247. Atoms  169 [ C5    C    8  A] ->  170 [ C6    C    8  A]c   1.3352 d Calc  
Bond 248. Atoms  167 [ C4    C    8  A] ->  169 [ C5    C    8  A]c   1.4245 - Calc  
Bond 249. Atoms  167 [ C4    C    8  A] ->  168 [ N4    C    8  A]ce  1.3360 - Calc  
Bond 250. Atoms  166 [ N3    C    8  A] ->  167 [ C4    C    8  A]c   1.3383 d Calc  
Bond 251. Atoms  164 [ C2    C    8  A] ->  166 [ N3    C    8  A]c   1.3587 - Calc  
Bond 252. Atoms  164 [ C2    C    8  A] ->  165 [ O2    C    8  A]ce  1.2383 d Calc  
Bond 253. Atoms  163 [ N1    C    8  A] ->  170 [ C6    C    8  A]c   1.3616 - Calc  
Bond 254. Atoms  163 [ N1    C    8  A] ->  164 [ C2    C    8  A]c   1.3956 - Calc  
Bond 255. Atoms  162 [ C1'   C    8  A] ->  163 [ N1    C    8  A]cr  1.4712 - Calc  
Bond 256. Atoms  160 [ C2'   C    8  A] ->  162 [ C1'   C    8  A]c   1.5296 - Calc  
Bond 257. Atoms  160 [ C2'   C    8  A] ->  161 [ O2'   C    8  A]ce  1.4222 - Calc  
Bond 258. Atoms  158 [ C3'   C    8  A] ->  160 [ C2'   C    8  A]c   1.5197 - Calc  
Bond 259. Atoms  158 [ C3'   C    8  A] ->  159 [ O3'   C    8  A]ce  1.4144 - Calc  
Bond 260. Atoms  157 [ O4'   C    8  A] ->  162 [ C1'   C    8  A]c   1.4084 - Calc  
Bond 261. Atoms  156 [ C4'   C    8  A] ->  158 [ C3'   C    8  A]c   1.5198 - Calc  
Bond 262. Atoms  156 [ C4'   C    8  A] ->  157 [ O4'   C    8  A]c   1.4470 - Calc  
Bond 263. Atoms  155 [ C5'   C    8  A] ->  156 [ C4'   C    8  A]cr  1.5046 - Calc  
Bond 264. Atoms  154 [ O5'   C    8  A] ->  155 [ C5'   C    8  A]cr  1.4168 - Calc  
Bond 265. Atoms  151 [ P     C    8  A] ->  154 [ O5'   C    8  A]cr  1.5983 - Calc  
Bond 266. Atoms  151 [ P     C    8  A] ->  153 [ OP2   C    8  A]ce  1.4803 - Calc  
Bond 267. Atoms  151 [ P     C    8  A] ->  152 [ OP1   C    8  A]ce  1.4793 - Calc  
Bond 268. Atoms  149 [ N3    G    7  A] ->  150 [ C4    G    7  A]c   1.3531 - Calc  
Bond 269. Atoms  147 [ C2    G    7  A] ->  149 [ N3    G    7  A]c   1.3259 d Calc  
Bond 270. Atoms  147 [ C2    G    7  A] ->  148 [ N2    G    7  A]ce  1.3366 - Calc  
Bond 271. Atoms  146 [ N1    G    7  A] ->  147 [ C2    G    7  A]c   1.3755 - Calc  
Bond 272. Atoms  144 [ C6    G    7  A] ->  146 [ N1    G    7  A]c   1.3924 - Calc  
Bond 273. Atoms  144 [ C6    G    7  A] ->  145 [ O6    G    7  A]ce  1.2401 d Calc  
Bond 274. Atoms  143 [ C5    G    7  A] ->  150 [ C4    G    7  A]c   1.3798 d Calc  
Bond 275. Atoms  143 [ C5    G    7  A] ->  144 [ C6    G    7  A]c   1.4158 - Calc  
Bond 276. Atoms  142 [ N7    G    7  A] ->  143 [ C5    G    7  A]c   1.3882 - Calc  
Bond 277. Atoms  141 [ C8    G    7  A] ->  142 [ N7    G    7  A]c   1.3053 d Calc  
Bond 278. Atoms  140 [ N9    G    7  A] ->  150 [ C4    G    7  A]c   1.3728 - Calc  
Bond 279. Atoms  140 [ N9    G    7  A] ->  141 [ C8    G    7  A]c   1.3745 - Calc  
Bond 280. Atoms  139 [ C1'   G    7  A] ->  140 [ N9    G    7  A]cr  1.4720 - Calc  
Bond 281. Atoms  137 [ C2'   G    7  A] ->  139 [ C1'   G    7  A]c   1.5243 - Calc  
Bond 282. Atoms  137 [ C2'   G    7  A] ->  138 [ O2'   G    7  A]ce  1.4196 - Calc  
Bond 283. Atoms  135 [ C3'   G    7  A] ->  137 [ C2'   G    7  A]c   1.5220 - Calc  
Bond 284. Atoms  135 [ C3'   G    7  A] ->  136 [ O3'   G    7  A]ce  1.4190 - Calc  
Bond 285. Atoms  134 [ O4'   G    7  A] ->  139 [ C1'   G    7  A]c   1.4100 - Calc  
Bond 286. Atoms  133 [ C4'   G    7  A] ->  135 [ C3'   G    7  A]c   1.5207 - Calc  
Bond 287. Atoms  133 [ C4'   G    7  A] ->  134 [ O4'   G    7  A]c   1.4503 - Calc  
Bond 288. Atoms  132 [ C5'   G    7  A] ->  133 [ C4'   G    7  A]cr  1.5094 - Calc  
Bond 289. Atoms  131 [ O5'   G    7  A] ->  132 [ C5'   G    7  A]cr  1.4208 - Calc  
Bond 290. Atoms  128 [ P     G    7  A] ->  131 [ O5'   G    7  A]cr  1.6019 - Calc  
Bond 291. Atoms  128 [ P     G    7  A] ->  130 [ OP2   G    7  A]ce  1.4811 - Calc  
Bond 292. Atoms  128 [ P     G    7  A] ->  129 [ OP1   G    7  A]ce  1.4810 - Calc  
Bond 293. Atoms 2059 [ N3  SAM  301  A] -> 2060 [ C4  SAM  301  A]c   1.3511 - CONECT
Bond 294. Atoms 2058 [ C2  SAM  301  A] -> 2059 [ N3  SAM  301  A]c   1.3829 - CONECT
Bond 295. Atoms 2057 [ N1  SAM  301  A] -> 2058 [ C2  SAM  301  A]c   1.3802 - CONECT
Bond 296. Atoms 2055 [ C6  SAM  301  A] -> 2057 [ N1  SAM  301  A]c   1.3789 - CONECT
Bond 297. Atoms 2055 [ C6  SAM  301  A] -> 2056 [ N6  SAM  301  A]ce  1.3305 - CONECT
Bond 298. Atoms 2054 [ C5  SAM  301  A] -> 2060 [ C4  SAM  301  A]c   1.3870 - CONECT
Bond 299. Atoms 2054 [ C5  SAM  301  A] -> 2055 [ C6  SAM  301  A]c   1.3924 - CONECT
Bond 300. Atoms 2053 [ N7  SAM  301  A] -> 2054 [ C5  SAM  301  A]c   1.3517 - CONECT
Bond 301. Atoms 2052 [ C8  SAM  301  A] -> 2053 [ N7  SAM  301  A]c   1.3538 - CONECT
Bond 302. Atoms 2051 [ N9  SAM  301  A] -> 2060 [ C4  SAM  301  A]c   1.3720 - CONECT
Bond 303. Atoms 2051 [ N9  SAM  301  A] -> 2052 [ C8  SAM  301  A]c   1.3703 - CONECT
Bond 304. Atoms 2050 [ C1' SAM  301  A] -> 2051 [ N9  SAM  301  A]cr  1.4727 - CONECT
Bond 305. Atoms 2048 [ C2' SAM  301  A] -> 2050 [ C1' SAM  301  A]c   1.5236 - CONECT
Bond 306. Atoms 2048 [ C2' SAM  301  A] -> 2049 [ O2' SAM  301  A]ce  1.4080 - CONECT
Bond 307. Atoms 2046 [ C3' SAM  301  A] -> 2048 [ C2' SAM  301  A]c   1.5180 - CONECT
Bond 308. Atoms 2046 [ C3' SAM  301  A] -> 2047 [ O3' SAM  301  A]ce  1.4068 - CONECT
Bond 309. Atoms 2045 [ O4' SAM  301  A] -> 2050 [ C1' SAM  301  A]c   1.4048 - CONECT
Bond 310. Atoms 2044 [ C4' SAM  301  A] -> 2046 [ C3' SAM  301  A]c   1.5154 - CONECT
Bond 311. Atoms 2044 [ C4' SAM  301  A] -> 2045 [ O4' SAM  301  A]c   1.4072 - CONECT
Bond 312. Atoms 2043 [ C5' SAM  301  A] -> 2044 [ C4' SAM  301  A]cr  1.5214 - CONECT
Bond 313. Atoms 2041 [ SD  SAM  301  A] -> 2043 [ C5' SAM  301  A]cr  1.8121 - CONECT
Bond 314. Atoms 2041 [ SD  SAM  301  A] -> 2042 [ CE  SAM  301  A]ce  1.8097 - CONECT
Bond 315. Atoms 2040 [ CG  SAM  301  A] -> 2041 [ SD  SAM  301  A]cr  1.8142 - CONECT
Bond 316. Atoms 2039 [ CB  SAM  301  A] -> 2040 [ CG  SAM  301  A]cr  1.5240 - CONECT
Bond 317. Atoms 2036 [ C   SAM  301  A] -> 2038 [ OXT SAM  301  A]ce  1.2314 - CONECT
Bond 318. Atoms 2036 [ C   SAM  301  A] -> 2037 [ O   SAM  301  A]ce  1.2288 d CONECT
Bond 319. Atoms 2035 [ CA  SAM  301  A] -> 2039 [ CB  SAM  301  A]cr  1.5280 - CONECT
Bond 320. Atoms 2035 [ CA  SAM  301  A] -> 2036 [ C   SAM  301  A]cr  1.5198 - CONECT
Bond 321. Atoms 2034 [ N   SAM  301  A] -> 2035 [ CA  SAM  301  A]ce  1.4579 - CONECT
