# Supplementary material for: RPocket: an intuitive database of RNA pocket topology information with RNA-ligand data resources
Source: BMC Bioinformatics. 2021 Sep 8;22:428. doi: 10.1186/s12859-021-04349-4 (PMC8424408; doi:10.1186/s12859-021-04349-4)
Supplement: Supplementary file 6 — Additional file 6. Folder S2: Interaction info of RNA-ligand complexes. [file 12859_2021_4349_MOESM6_ESM.zip › 12859_2021_4349_MOESM6_ESM/3K1V/ligplot.bonds]

Bond   0. Atoms  628 [ N2  PRF  301  A] ->  544 [ C2    C   31  A]n E 3.8983 - HBPLUS
Bond   1. Atoms  628 [ N2  PRF  301  A] ->  528 [ C2    A   30  A]n E 3.7295 - HBPLUS
Bond   2. Atoms  617 [ C2  PRF  301  A] ->  527 [ N1    A   30  A]n E 3.7271 - HBPLUS
Bond   3. Atoms  619 [ C4  PRF  301  A] ->  526 [ N6    A   30  A]n E 3.7648 - HBPLUS
Bond   4. Atoms  617 [ C2  PRF  301  A] ->  526 [ N6    A   30  A]n E 3.7053 - HBPLUS
Bond   5. Atoms  628 [ N2  PRF  301  A] ->  525 [ C6    A   30  A]n E 3.7210 - HBPLUS
Bond   6. Atoms  618 [ N3  PRF  301  A] ->  525 [ C6    A   30  A]n E 3.7717 - HBPLUS
Bond   7. Atoms  628 [ N2  PRF  301  A] ->  276 [ C6    C   18  A]n E 3.5272 - HBPLUS
Bond   8. Atoms  616 [ N1  PRF  301  A] ->  275 [ C5    C   18  A]n E 3.7937 - HBPLUS
Bond   9. Atoms  621 [ C6  PRF  301  A] ->  274 [ N4    C   18  A]n E 3.6753 - HBPLUS
Bond  10. Atoms  621 [ C6  PRF  301  A] ->  273 [ C4    C   18  A]n E 3.7926 - HBPLUS
Bond  11. Atoms  617 [ C2  PRF  301  A] ->  273 [ C4    C   18  A]n E 3.6575 - HBPLUS
Bond  12. Atoms  616 [ N1  PRF  301  A] ->  273 [ C4    C   18  A]n E 3.5054 - HBPLUS
Bond  13. Atoms  619 [ C4  PRF  301  A] ->  272 [ N3    C   18  A]n E 3.6549 - HBPLUS
Bond  14. Atoms  617 [ C2  PRF  301  A] ->  272 [ N3    C   18  A]n E 3.3655 - HBPLUS
Bond  15. Atoms  617 [ C2  PRF  301  A] ->  271 [ O2    C   18  A]n E 3.7485 - HBPLUS
Bond  16. Atoms  628 [ N2  PRF  301  A] ->  270 [ C2    C   18  A]n E 3.3832 - HBPLUS
Bond  17. Atoms  618 [ N3  PRF  301  A] ->  270 [ C2    C   18  A]n E 3.3239 - HBPLUS
Bond  18. Atoms  617 [ C2  PRF  301  A] ->  270 [ C2    C   18  A]n E 3.3283 - HBPLUS
Bond  19. Atoms  617 [ C2  PRF  301  A] ->  269 [ N1    C   18  A]n E 3.6135 - HBPLUS
Bond  20. Atoms  628 [ N2  PRF  301  A] ->  268 [ C1'   C   18  A]n E 3.5272 - HBPLUS
Bond  21. Atoms  621 [ C6  PRF  301  A] ->  254 [ N4    C   17  A]n E 3.6704 - HBPLUS
Bond  22. Atoms  622 [ O6  PRF  301  A] ->  253 [ C4    C   17  A]n E 3.6050 - HBPLUS
Bond  23. Atoms  616 [ N1  PRF  301  A] ->  253 [ C4    C   17  A]n E 3.7048 - HBPLUS
Bond  24. Atoms  621 [ C6  PRF  301  A] ->  252 [ N3    C   17  A]n E 3.5252 - HBPLUS
Bond  25. Atoms  617 [ C2  PRF  301  A] ->  252 [ N3    C   17  A]n E 3.7406 - HBPLUS
Bond  26. Atoms  617 [ C2  PRF  301  A] ->  251 [ O2    C   17  A]n E 3.6124 - HBPLUS
Bond  27. Atoms  628 [ N2  PRF  301  A] ->  250 [ C2    C   17  A]n E 3.6979 - HBPLUS
Bond  28. Atoms  616 [ N1  PRF  301  A] ->  250 [ C2    C   17  A]n E 3.5012 - HBPLUS
Bond  29. Atoms  624 [ C10 PRF  301  A] ->  239 [ O5'   C   12  A]n E 3.1734 - HBPLUS
Bond  30. Atoms  622 [ O6  PRF  301  A] ->  235 [ C4    G   11  A]n E 3.4995 - HBPLUS
Bond  31. Atoms  621 [ C6  PRF  301  A] ->  235 [ C4    G   11  A]n E 3.5136 - HBPLUS
Bond  32. Atoms  616 [ N1  PRF  301  A] ->  235 [ C4    G   11  A]n E 3.8822 - HBPLUS
Bond  33. Atoms  621 [ C6  PRF  301  A] ->  234 [ N3    G   11  A]n E 3.7261 - HBPLUS
Bond  34. Atoms  621 [ C6  PRF  301  A] ->  232 [ C2    G   11  A]n E 3.8823 - HBPLUS
Bond  35. Atoms  617 [ C2  PRF  301  A] ->  232 [ C2    G   11  A]n E 3.7176 - HBPLUS
Bond  36. Atoms  616 [ N1  PRF  301  A] ->  232 [ C2    G   11  A]n E 3.4238 - HBPLUS
Bond  37. Atoms  617 [ C2  PRF  301  A] ->  231 [ N1    G   11  A]n E 3.3707 - HBPLUS
Bond  38. Atoms  619 [ C4  PRF  301  A] ->  230 [ O6    G   11  A]n E 3.4490 - HBPLUS
Bond  39. Atoms  621 [ C6  PRF  301  A] ->  229 [ C6    G   11  A]n E 3.8277 - HBPLUS
Bond  40. Atoms  620 [ C5  PRF  301  A] ->  229 [ C6    G   11  A]n E 3.6458 - HBPLUS
Bond  41. Atoms  619 [ C4  PRF  301  A] ->  229 [ C6    G   11  A]n E 3.5216 - HBPLUS
Bond  42. Atoms  618 [ N3  PRF  301  A] ->  229 [ C6    G   11  A]n E 3.5727 - HBPLUS
Bond  43. Atoms  617 [ C2  PRF  301  A] ->  229 [ C6    G   11  A]n E 3.7367 - HBPLUS
Bond  44. Atoms  616 [ N1  PRF  301  A] ->  229 [ C6    G   11  A]n E 3.8622 - HBPLUS
Bond  45. Atoms  623 [ C7  PRF  301  A] ->  228 [ C5    G   11  A]n E 3.8806 - HBPLUS
Bond  46. Atoms  621 [ C6  PRF  301  A] ->  228 [ C5    G   11  A]n E 3.5789 - HBPLUS
Bond  47. Atoms  620 [ C5  PRF  301  A] ->  228 [ C5    G   11  A]n E 3.4837 - HBPLUS
Bond  48. Atoms  619 [ C4  PRF  301  A] ->  228 [ C5    G   11  A]n E 3.8807 - HBPLUS
Bond  49. Atoms  624 [ C10 PRF  301  A] ->  227 [ N7    G   11  A]n E 3.7666 - HBPLUS
Bond  50. Atoms  623 [ C7  PRF  301  A] ->  227 [ N7    G   11  A]n E 3.5530 - HBPLUS
Bond  51. Atoms  620 [ C5  PRF  301  A] ->  227 [ N7    G   11  A]n E 3.7078 - HBPLUS
Bond  52. Atoms  624 [ C10 PRF  301  A] ->  226 [ C8    G   11  A]n E 3.7276 - HBPLUS
Bond  53. Atoms  622 [ O6  PRF  301  A] ->  222 [ C2'   G   11  A]n E 3.2010 - HBPLUS
Bond  54. Atoms  622 [ O6  PRF  301  A] ->  220 [ C3'   G   11  A]n E 3.6842 - HBPLUS
Bond  55. Atoms  626 [ C8  PRF  301  A] ->  110 [ C4    G    5  A]n E 3.8012 - HBPLUS
Bond  56. Atoms  627 [ N9  PRF  301  A] ->  107 [ C2    G    5  A]n E 3.6152 - HBPLUS
Bond  57. Atoms  626 [ C8  PRF  301  A] ->  106 [ N1    G    5  A]n E 3.6071 - HBPLUS
Bond  58. Atoms  619 [ C4  PRF  301  A] ->  106 [ N1    G    5  A]n E 3.6873 - HBPLUS
Bond  59. Atoms  626 [ C8  PRF  301  A] ->  105 [ O6    G    5  A]n E 3.7694 - HBPLUS
Bond  60. Atoms  624 [ C10 PRF  301  A] ->  105 [ O6    G    5  A]n E 3.5532 - HBPLUS
Bond  61. Atoms  623 [ C7  PRF  301  A] ->  105 [ O6    G    5  A]n E 3.3598 - HBPLUS
Bond  62. Atoms  620 [ C5  PRF  301  A] ->  105 [ O6    G    5  A]n E 3.6463 - HBPLUS
Bond  63. Atoms  627 [ N9  PRF  301  A] ->  104 [ C6    G    5  A]n E 3.7544 - HBPLUS
Bond  64. Atoms  626 [ C8  PRF  301  A] ->  104 [ C6    G    5  A]n E 3.3772 - HBPLUS
Bond  65. Atoms  625 [ N11 PRF  301  A] ->  104 [ C6    G    5  A]n E 3.3043 - HBPLUS
Bond  66. Atoms  623 [ C7  PRF  301  A] ->  104 [ C6    G    5  A]n E 3.4341 - HBPLUS
Bond  67. Atoms  620 [ C5  PRF  301  A] ->  104 [ C6    G    5  A]n E 3.8593 - HBPLUS
Bond  68. Atoms  626 [ C8  PRF  301  A] ->  103 [ C5    G    5  A]n E 3.4726 - HBPLUS
Bond  69. Atoms  625 [ N11 PRF  301  A] ->  103 [ C5    G    5  A]n E 3.6680 - HBPLUS
Bond  70. Atoms  623 [ C7  PRF  301  A] ->  103 [ C5    G    5  A]n E 3.8390 - HBPLUS
Bond  71. Atoms  628 [ N2  PRF  301  A] ->  527 [ N1    A   30  A]H E 2.8662 - HBPLUS
Bond  72. Atoms  526 [ N6    A   30  A] ->  618 [ N3  PRF  301  A]H E 2.9372 - HBPLUS
Bond  73. Atoms  254 [ N4    C   17  A] ->  622 [ O6  PRF  301  A]H E 2.8604 - HBPLUS
Bond  74. Atoms  616 [ N1  PRF  301  A] ->  252 [ N3    C   17  A]H E 2.7639 - HBPLUS
Bond  75. Atoms  628 [ N2  PRF  301  A] ->  251 [ O2    C   17  A]H E 2.8884 - HBPLUS
Bond  76. Atoms  625 [ N11 PRF  301  A] ->  239 [ O5'   C   12  A]H E 2.7930 - HBPLUS
Bond  77. Atoms  627 [ N9  PRF  301  A] ->  128 [ O4    U    6  A]H E 3.2417 - HBPLUS
Bond  78. Atoms  625 [ N11 PRF  301  A] ->  105 [ O6    G    5  A]H E 2.6231 - HBPLUS
Bond  79. Atoms  549 [ C5    C   31  A] ->  550 [ C6    C   31  A]c   1.3431 d Calc  
Bond  80. Atoms  547 [ C4    C   31  A] ->  549 [ C5    C   31  A]c   1.4276 - Calc  
Bond  81. Atoms  547 [ C4    C   31  A] ->  548 [ N4    C   31  A]ce  1.3329 - Calc  
Bond  82. Atoms  546 [ N3    C   31  A] ->  547 [ C4    C   31  A]c   1.3347 d Calc  
Bond  83. Atoms  544 [ C2    C   31  A] ->  546 [ N3    C   31  A]c   1.3515 - Calc  
Bond  84. Atoms  544 [ C2    C   31  A] ->  545 [ O2    C   31  A]ce  1.2387 d Calc  
Bond  85. Atoms  543 [ N1    C   31  A] ->  550 [ C6    C   31  A]c   1.3697 - Calc  
Bond  86. Atoms  543 [ N1    C   31  A] ->  544 [ C2    C   31  A]c   1.3938 - Calc  
Bond  87. Atoms  542 [ C1'   C   31  A] ->  543 [ N1    C   31  A]cr  1.4737 - Calc  
Bond  88. Atoms  540 [ C2'   C   31  A] ->  542 [ C1'   C   31  A]c   1.5280 - Calc  
Bond  89. Atoms  540 [ C2'   C   31  A] ->  541 [ O2'   C   31  A]ce  1.4102 - Calc  
Bond  90. Atoms  538 [ C3'   C   31  A] ->  540 [ C2'   C   31  A]c   1.5214 - Calc  
Bond  91. Atoms  538 [ C3'   C   31  A] ->  539 [ O3'   C   31  A]ce  1.4227 - Calc  
Bond  92. Atoms  537 [ O4'   C   31  A] ->  542 [ C1'   C   31  A]c   1.4209 - Calc  
Bond  93. Atoms  536 [ C4'   C   31  A] ->  538 [ C3'   C   31  A]c   1.5191 - Calc  
Bond  94. Atoms  536 [ C4'   C   31  A] ->  537 [ O4'   C   31  A]c   1.4549 - Calc  
Bond  95. Atoms  535 [ C5'   C   31  A] ->  536 [ C4'   C   31  A]cr  1.5096 - Calc  
Bond  96. Atoms  534 [ O5'   C   31  A] ->  535 [ C5'   C   31  A]cr  1.4210 - Calc  
Bond  97. Atoms  531 [ P     C   31  A] ->  534 [ O5'   C   31  A]cr  1.5926 - Calc  
Bond  98. Atoms  531 [ P     C   31  A] ->  533 [ OP2   C   31  A]ce  1.4844 - Calc  
Bond  99. Atoms  531 [ P     C   31  A] ->  532 [ OP1   C   31  A]ce  1.4877 - Calc  
Bond 100. Atoms  529 [ N3    A   30  A] ->  530 [ C4    A   30  A]c   1.3447 - Calc  
Bond 101. Atoms  528 [ C2    A   30  A] ->  529 [ N3    A   30  A]c   1.3279 d Calc  
Bond 102. Atoms  527 [ N1    A   30  A] ->  528 [ C2    A   30  A]c   1.3382 - Calc  
Bond 103. Atoms  525 [ C6    A   30  A] ->  527 [ N1    A   30  A]c   1.3524 d Calc  
Bond 104. Atoms  525 [ C6    A   30  A] ->  526 [ N6    A   30  A]ce  1.3373 - Calc  
Bond 105. Atoms  524 [ C5    A   30  A] ->  530 [ C4    A   30  A]c   1.3838 d Calc  
Bond 106. Atoms  524 [ C5    A   30  A] ->  525 [ C6    A   30  A]c   1.4134 - Calc  
Bond 107. Atoms  523 [ N7    A   30  A] ->  524 [ C5    A   30  A]c   1.3888 - Calc  
Bond 108. Atoms  522 [ C8    A   30  A] ->  523 [ N7    A   30  A]c   1.3143 d Calc  
Bond 109. Atoms  521 [ N9    A   30  A] ->  530 [ C4    A   30  A]c   1.3763 - Calc  
Bond 110. Atoms  521 [ N9    A   30  A] ->  522 [ C8    A   30  A]c   1.3722 - Calc  
Bond 111. Atoms  520 [ C1'   A   30  A] ->  521 [ N9    A   30  A]cr  1.4636 - Calc  
Bond 112. Atoms  518 [ C2'   A   30  A] ->  520 [ C1'   A   30  A]c   1.5313 - Calc  
Bond 113. Atoms  518 [ C2'   A   30  A] ->  519 [ O2'   A   30  A]ce  1.4141 - Calc  
Bond 114. Atoms  516 [ C3'   A   30  A] ->  518 [ C2'   A   30  A]c   1.5238 - Calc  
Bond 115. Atoms  516 [ C3'   A   30  A] ->  517 [ O3'   A   30  A]ce  1.4235 - Calc  
Bond 116. Atoms  515 [ O4'   A   30  A] ->  520 [ C1'   A   30  A]c   1.4181 - Calc  
Bond 117. Atoms  514 [ C4'   A   30  A] ->  516 [ C3'   A   30  A]c   1.5167 - Calc  
Bond 118. Atoms  514 [ C4'   A   30  A] ->  515 [ O4'   A   30  A]c   1.4549 - Calc  
Bond 119. Atoms  513 [ C5'   A   30  A] ->  514 [ C4'   A   30  A]cr  1.5109 - Calc  
Bond 120. Atoms  512 [ O5'   A   30  A] ->  513 [ C5'   A   30  A]cr  1.4235 - Calc  
Bond 121. Atoms  509 [ P     A   30  A] ->  512 [ O5'   A   30  A]cr  1.5918 - Calc  
Bond 122. Atoms  509 [ P     A   30  A] ->  511 [ OP2   A   30  A]ce  1.4860 - Calc  
Bond 123. Atoms  509 [ P     A   30  A] ->  510 [ OP1   A   30  A]ce  1.4831 - Calc  
Bond 124. Atoms  275 [ C5    C   18  A] ->  276 [ C6    C   18  A]c   1.3431 d Calc  
Bond 125. Atoms  273 [ C4    C   18  A] ->  275 [ C5    C   18  A]c   1.4270 - Calc  
Bond 126. Atoms  273 [ C4    C   18  A] ->  274 [ N4    C   18  A]ce  1.3374 - Calc  
Bond 127. Atoms  272 [ N3    C   18  A] ->  273 [ C4    C   18  A]c   1.3382 d Calc  
Bond 128. Atoms  270 [ C2    C   18  A] ->  272 [ N3    C   18  A]c   1.3544 - Calc  
Bond 129. Atoms  270 [ C2    C   18  A] ->  271 [ O2    C   18  A]ce  1.2425 d Calc  
Bond 130. Atoms  269 [ N1    C   18  A] ->  276 [ C6    C   18  A]c   1.3694 - Calc  
Bond 131. Atoms  269 [ N1    C   18  A] ->  270 [ C2    C   18  A]c   1.3988 - Calc  
Bond 132. Atoms  268 [ C1'   C   18  A] ->  269 [ N1    C   18  A]cr  1.4706 - Calc  
Bond 133. Atoms  266 [ C2'   C   18  A] ->  268 [ C1'   C   18  A]c   1.5289 - Calc  
Bond 134. Atoms  266 [ C2'   C   18  A] ->  267 [ O2'   C   18  A]ce  1.4153 - Calc  
Bond 135. Atoms  264 [ C3'   C   18  A] ->  266 [ C2'   C   18  A]c   1.5236 - Calc  
Bond 136. Atoms  264 [ C3'   C   18  A] ->  265 [ O3'   C   18  A]ce  1.4184 - Calc  
Bond 137. Atoms  263 [ O4'   C   18  A] ->  268 [ C1'   C   18  A]c   1.4182 - Calc  
Bond 138. Atoms  262 [ C4'   C   18  A] ->  264 [ C3'   C   18  A]c   1.5175 - Calc  
Bond 139. Atoms  262 [ C4'   C   18  A] ->  263 [ O4'   C   18  A]c   1.4538 - Calc  
Bond 140. Atoms  261 [ C5'   C   18  A] ->  262 [ C4'   C   18  A]cr  1.5109 - Calc  
Bond 141. Atoms  260 [ O5'   C   18  A] ->  261 [ C5'   C   18  A]cr  1.4233 - Calc  
Bond 142. Atoms  257 [ P     C   18  A] ->  260 [ O5'   C   18  A]cr  1.5934 - Calc  
Bond 143. Atoms  257 [ P     C   18  A] ->  259 [ OP2   C   18  A]ce  1.4861 - Calc  
Bond 144. Atoms  257 [ P     C   18  A] ->  258 [ OP1   C   18  A]ce  1.4856 - Calc  
Bond 145. Atoms  255 [ C5    C   17  A] ->  256 [ C6    C   17  A]c   1.3418 d Calc  
Bond 146. Atoms  253 [ C4    C   17  A] ->  255 [ C5    C   17  A]c   1.4282 - Calc  
Bond 147. Atoms  253 [ C4    C   17  A] ->  254 [ N4    C   17  A]ce  1.3352 - Calc  
Bond 148. Atoms  252 [ N3    C   17  A] ->  253 [ C4    C   17  A]c   1.3352 d Calc  
Bond 149. Atoms  250 [ C2    C   17  A] ->  252 [ N3    C   17  A]c   1.3535 - Calc  
Bond 150. Atoms  250 [ C2    C   17  A] ->  251 [ O2    C   17  A]ce  1.2373 d Calc  
Bond 151. Atoms  249 [ N1    C   17  A] ->  256 [ C6    C   17  A]c   1.3687 - Calc  
Bond 152. Atoms  249 [ N1    C   17  A] ->  250 [ C2    C   17  A]c   1.3981 - Calc  
Bond 153. Atoms  248 [ C1'   C   17  A] ->  249 [ N1    C   17  A]cr  1.4738 - Calc  
Bond 154. Atoms  246 [ C2'   C   17  A] ->  248 [ C1'   C   17  A]c   1.5313 - Calc  
Bond 155. Atoms  246 [ C2'   C   17  A] ->  247 [ O2'   C   17  A]ce  1.4130 - Calc  
Bond 156. Atoms  244 [ C3'   C   17  A] ->  246 [ C2'   C   17  A]c   1.5216 - Calc  
Bond 157. Atoms  244 [ C3'   C   17  A] ->  245 [ O3'   C   17  A]ce  1.4216 - Calc  
Bond 158. Atoms  243 [ O4'   C   17  A] ->  248 [ C1'   C   17  A]c   1.4199 - Calc  
Bond 159. Atoms  242 [ C4'   C   17  A] ->  244 [ C3'   C   17  A]c   1.5195 - Calc  
Bond 160. Atoms  242 [ C4'   C   17  A] ->  243 [ O4'   C   17  A]c   1.4537 - Calc  
Bond 161. Atoms  241 [ C5'   C   17  A] ->  242 [ C4'   C   17  A]cr  1.5097 - Calc  
Bond 162. Atoms  240 [ O5'   C   17  A] ->  241 [ C5'   C   17  A]ce  1.4248 - Calc  
Bond 163. Atoms  236 [ P     C   12  A] ->  239 [ O5'   C   12  A]ce  1.5925 - Calc  
Bond 164. Atoms  236 [ P     C   12  A] ->  238 [ OP2   C   12  A]ce  1.4838 - Calc  
Bond 165. Atoms  236 [ P     C   12  A] ->  237 [ OP1   C   12  A]cr  1.4819 - Calc  
Bond 166. Atoms  234 [ N3    G   11  A] ->  235 [ C4    G   11  A]c   1.3505 - Calc  
Bond 167. Atoms  232 [ C2    G   11  A] ->  234 [ N3    G   11  A]c   1.3260 d Calc  
Bond 168. Atoms  232 [ C2    G   11  A] ->  233 [ N2    G   11  A]ce  1.3412 - Calc  
Bond 169. Atoms  231 [ N1    G   11  A] ->  232 [ C2    G   11  A]c   1.3742 - Calc  
Bond 170. Atoms  229 [ C6    G   11  A] ->  231 [ N1    G   11  A]c   1.3905 - Calc  
Bond 171. Atoms  229 [ C6    G   11  A] ->  230 [ O6    G   11  A]ce  1.2362 d Calc  
Bond 172. Atoms  228 [ C5    G   11  A] ->  235 [ C4    G   11  A]c   1.3792 d Calc  
Bond 173. Atoms  228 [ C5    G   11  A] ->  229 [ C6    G   11  A]c   1.4210 - Calc  
Bond 174. Atoms  227 [ N7    G   11  A] ->  228 [ C5    G   11  A]c   1.3882 - Calc  
Bond 175. Atoms  226 [ C8    G   11  A] ->  227 [ N7    G   11  A]c   1.3040 d Calc  
Bond 176. Atoms  225 [ N9    G   11  A] ->  235 [ C4    G   11  A]c   1.3749 - Calc  
Bond 177. Atoms  225 [ N9    G   11  A] ->  226 [ C8    G   11  A]c   1.3746 - Calc  
Bond 178. Atoms  224 [ C1'   G   11  A] ->  225 [ N9    G   11  A]cr  1.4586 - Calc  
Bond 179. Atoms  222 [ C2'   G   11  A] ->  224 [ C1'   G   11  A]c   1.5291 - Calc  
Bond 180. Atoms  222 [ C2'   G   11  A] ->  223 [ O2'   G   11  A]ce  1.4147 - Calc  
Bond 181. Atoms  220 [ C3'   G   11  A] ->  222 [ C2'   G   11  A]c   1.5211 - Calc  
Bond 182. Atoms  220 [ C3'   G   11  A] ->  221 [ O3'   G   11  A]ce  1.4232 - Calc  
Bond 183. Atoms  219 [ O4'   G   11  A] ->  224 [ C1'   G   11  A]c   1.4206 - Calc  
Bond 184. Atoms  218 [ C4'   G   11  A] ->  220 [ C3'   G   11  A]c   1.5197 - Calc  
Bond 185. Atoms  218 [ C4'   G   11  A] ->  219 [ O4'   G   11  A]c   1.4494 - Calc  
Bond 186. Atoms  217 [ C5'   G   11  A] ->  218 [ C4'   G   11  A]cr  1.5087 - Calc  
Bond 187. Atoms  216 [ O5'   G   11  A] ->  217 [ C5'   G   11  A]cr  1.4254 - Calc  
Bond 188. Atoms  213 [ P     G   11  A] ->  216 [ O5'   G   11  A]cr  1.5957 - Calc  
Bond 189. Atoms  213 [ P     G   11  A] ->  215 [ OP2   G   11  A]ce  1.4833 - Calc  
Bond 190. Atoms  213 [ P     G   11  A] ->  214 [ OP1   G   11  A]ce  1.4865 - Calc  
Bond 191. Atoms  129 [ C5    U    6  A] ->  130 [ C6    U    6  A]c   1.3369 - Calc  
Bond 192. Atoms  127 [ C4    U    6  A] ->  129 [ C5    U    6  A]c   1.4312 - Calc  
Bond 193. Atoms  127 [ C4    U    6  A] ->  128 [ O4    U    6  A]ce  1.2306 d Calc  
Bond 194. Atoms  126 [ N3    U    6  A] ->  127 [ C4    U    6  A]c   1.3793 - Calc  
Bond 195. Atoms  124 [ C2    U    6  A] ->  126 [ N3    U    6  A]c   1.3726 - Calc  
Bond 196. Atoms  124 [ C2    U    6  A] ->  125 [ O2    U    6  A]ce  1.2170 d Calc  
Bond 197. Atoms  123 [ N1    U    6  A] ->  130 [ C6    U    6  A]c   1.3757 - Calc  
Bond 198. Atoms  123 [ N1    U    6  A] ->  124 [ C2    U    6  A]c   1.3761 - Calc  
Bond 199. Atoms  122 [ C1'   U    6  A] ->  123 [ N1    U    6  A]cr  1.4700 - Calc  
Bond 200. Atoms  120 [ C2'   U    6  A] ->  122 [ C1'   U    6  A]c   1.5332 - Calc  
Bond 201. Atoms  120 [ C2'   U    6  A] ->  121 [ O2'   U    6  A]ce  1.4102 - Calc  
Bond 202. Atoms  118 [ C3'   U    6  A] ->  120 [ C2'   U    6  A]c   1.5178 - Calc  
Bond 203. Atoms  118 [ C3'   U    6  A] ->  119 [ O3'   U    6  A]ce  1.4159 - Calc  
Bond 204. Atoms  117 [ O4'   U    6  A] ->  122 [ C1'   U    6  A]c   1.4186 - Calc  
Bond 205. Atoms  116 [ C4'   U    6  A] ->  118 [ C3'   U    6  A]c   1.5155 - Calc  
Bond 206. Atoms  116 [ C4'   U    6  A] ->  117 [ O4'   U    6  A]c   1.4512 - Calc  
Bond 207. Atoms  115 [ C5'   U    6  A] ->  116 [ C4'   U    6  A]cr  1.5048 - Calc  
Bond 208. Atoms  114 [ O5'   U    6  A] ->  115 [ C5'   U    6  A]cr  1.4184 - Calc  
Bond 209. Atoms  111 [ P     U    6  A] ->  114 [ O5'   U    6  A]cr  1.5875 - Calc  
Bond 210. Atoms  111 [ P     U    6  A] ->  113 [ OP2   U    6  A]ce  1.4853 - Calc  
Bond 211. Atoms  111 [ P     U    6  A] ->  112 [ OP1   U    6  A]ce  1.4817 - Calc  
Bond 212. Atoms  109 [ N3    G    5  A] ->  110 [ C4    G    5  A]c   1.3504 - Calc  
Bond 213. Atoms  107 [ C2    G    5  A] ->  109 [ N3    G    5  A]c   1.3204 d Calc  
Bond 214. Atoms  107 [ C2    G    5  A] ->  108 [ N2    G    5  A]ce  1.3402 - Calc  
Bond 215. Atoms  106 [ N1    G    5  A] ->  107 [ C2    G    5  A]c   1.3737 - Calc  
Bond 216. Atoms  104 [ C6    G    5  A] ->  106 [ N1    G    5  A]c   1.3936 - Calc  
Bond 217. Atoms  104 [ C6    G    5  A] ->  105 [ O6    G    5  A]ce  1.2317 d Calc  
Bond 218. Atoms  103 [ C5    G    5  A] ->  110 [ C4    G    5  A]c   1.3805 d Calc  
Bond 219. Atoms  103 [ C5    G    5  A] ->  104 [ C6    G    5  A]c   1.4123 - Calc  
Bond 220. Atoms  102 [ N7    G    5  A] ->  103 [ C5    G    5  A]c   1.3873 - Calc  
Bond 221. Atoms  101 [ C8    G    5  A] ->  102 [ N7    G    5  A]c   1.3044 d Calc  
Bond 222. Atoms  100 [ N9    G    5  A] ->  110 [ C4    G    5  A]c   1.3694 - Calc  
Bond 223. Atoms  100 [ N9    G    5  A] ->  101 [ C8    G    5  A]c   1.3763 - Calc  
Bond 224. Atoms   99 [ C1'   G    5  A] ->  100 [ N9    G    5  A]cr  1.4576 - Calc  
Bond 225. Atoms   97 [ C2'   G    5  A] ->   99 [ C1'   G    5  A]c   1.5323 - Calc  
Bond 226. Atoms   97 [ C2'   G    5  A] ->   98 [ O2'   G    5  A]ce  1.4127 - Calc  
Bond 227. Atoms   95 [ C3'   G    5  A] ->   97 [ C2'   G    5  A]c   1.5253 - Calc  
Bond 228. Atoms   95 [ C3'   G    5  A] ->   96 [ O3'   G    5  A]ce  1.4234 - Calc  
Bond 229. Atoms   94 [ O4'   G    5  A] ->   99 [ C1'   G    5  A]c   1.4183 - Calc  
Bond 230. Atoms   93 [ C4'   G    5  A] ->   95 [ C3'   G    5  A]c   1.5221 - Calc  
Bond 231. Atoms   93 [ C4'   G    5  A] ->   94 [ O4'   G    5  A]c   1.4513 - Calc  
Bond 232. Atoms   92 [ C5'   G    5  A] ->   93 [ C4'   G    5  A]cr  1.5082 - Calc  
Bond 233. Atoms   91 [ O5'   G    5  A] ->   92 [ C5'   G    5  A]cr  1.4216 - Calc  
Bond 234. Atoms   88 [ P     G    5  A] ->   91 [ O5'   G    5  A]cr  1.5895 - Calc  
Bond 235. Atoms   88 [ P     G    5  A] ->   90 [ OP2   G    5  A]ce  1.4845 - Calc  
Bond 236. Atoms   88 [ P     G    5  A] ->   89 [ OP1   G    5  A]ce  1.4821 - Calc  
Bond 237. Atoms  626 [ C8  PRF  301  A] ->  627 [ N9  PRF  301  A]c   1.3785 - CONECT
Bond 238. Atoms  624 [ C10 PRF  301  A] ->  625 [ N11 PRF  301  A]ce  1.4637 - CONECT
Bond 239. Atoms  623 [ C7  PRF  301  A] ->  626 [ C8  PRF  301  A]c   1.3430 - CONECT
Bond 240. Atoms  623 [ C7  PRF  301  A] ->  624 [ C10 PRF  301  A]cr  1.5097 - CONECT
Bond 241. Atoms  621 [ C6  PRF  301  A] ->  622 [ O6  PRF  301  A]ce  1.2236 - CONECT
Bond 242. Atoms  620 [ C5  PRF  301  A] ->  623 [ C7  PRF  301  A]c   1.4649 - CONECT
Bond 243. Atoms  620 [ C5  PRF  301  A] ->  621 [ C6  PRF  301  A]c   1.4346 - CONECT
Bond 244. Atoms  619 [ C4  PRF  301  A] ->  627 [ N9  PRF  301  A]c   1.3604 - CONECT
Bond 245. Atoms  619 [ C4  PRF  301  A] ->  620 [ C5  PRF  301  A]c   1.4175 - CONECT
Bond 246. Atoms  618 [ N3  PRF  301  A] ->  619 [ C4  PRF  301  A]c   1.3638 - CONECT
Bond 247. Atoms  617 [ C2  PRF  301  A] ->  628 [ N2  PRF  301  A]ce  1.3705 - CONECT
Bond 248. Atoms  617 [ C2  PRF  301  A] ->  618 [ N3  PRF  301  A]c   1.3319 - CONECT
Bond 249. Atoms  616 [ N1  PRF  301  A] ->  621 [ C6  PRF  301  A]c   1.3752 - CONECT
Bond 250. Atoms  616 [ N1  PRF  301  A] ->  617 [ C2  PRF  301  A]c   1.3766 - CONECT
