# Supplementary material for: RPocket: an intuitive database of RNA pocket topology information with RNA-ligand data resources
Source: BMC Bioinformatics. 2021 Sep 8;22:428. doi: 10.1186/s12859-021-04349-4 (PMC8424408; doi:10.1186/s12859-021-04349-4)
Supplement: Supplementary file 6 — Additional file 6. Folder S2: Interaction info of RNA-ligand complexes. [file 12859_2021_4349_MOESM6_ESM.zip › 12859_2021_4349_MOESM6_ESM/3LA5/ligplot.bonds]

Bond   0. Atoms 1517 [ C3  5AZ   84  A] -> 1325 [ O2    U   75  A]n E 3.5293 - HBPLUS
Bond   1. Atoms 1521 [ N7  5AZ   84  A] -> 1324 [ C2    U   75  A]n E 3.5137 - HBPLUS
Bond   2. Atoms 1515 [ C1  5AZ   84  A] -> 1308 [ N4    C   74  A]n E 3.8530 - HBPLUS
Bond   3. Atoms 1522 [ O8  5AZ   84  A] -> 1307 [ C4    C   74  A]n E 3.8943 - HBPLUS
Bond   4. Atoms 1516 [ N2  5AZ   84  A] -> 1307 [ C4    C   74  A]n E 3.8414 - HBPLUS
Bond   5. Atoms 1517 [ C3  5AZ   84  A] -> 1306 [ N3    C   74  A]n E 3.7959 - HBPLUS
Bond   6. Atoms 1515 [ C1  5AZ   84  A] -> 1306 [ N3    C   74  A]n E 3.8433 - HBPLUS
Bond   7. Atoms 1517 [ C3  5AZ   84  A] -> 1305 [ O2    C   74  A]n E 3.8262 - HBPLUS
Bond   8. Atoms 1521 [ N7  5AZ   84  A] -> 1304 [ C2    C   74  A]n E 3.6697 - HBPLUS
Bond   9. Atoms 1516 [ N2  5AZ   84  A] -> 1304 [ C2    C   74  A]n E 3.8026 - HBPLUS
Bond  10. Atoms 1518 [ N4  5AZ   84  A] ->  845 [ C2    A   52  A]n E 3.5352 - HBPLUS
Bond  11. Atoms 1517 [ C3  5AZ   84  A] ->  845 [ C2    A   52  A]n E 3.7561 - HBPLUS
Bond  12. Atoms 1521 [ N7  5AZ   84  A] ->  822 [ C4    C   51  A]n E 3.8557 - HBPLUS
Bond  13. Atoms 1517 [ C3  5AZ   84  A] ->  821 [ N3    C   51  A]n E 3.7246 - HBPLUS
Bond  14. Atoms 1521 [ N7  5AZ   84  A] ->  819 [ C2    C   51  A]n E 3.5320 - HBPLUS
Bond  15. Atoms 1519 [ C5  5AZ   84  A] ->  206 [ N3    U   22  A]n E 3.5281 - HBPLUS
Bond  16. Atoms 1519 [ C5  5AZ   84  A] ->  205 [ O2    U   22  A]n E 3.3543 - HBPLUS
Bond  17. Atoms 1520 [ N6  5AZ   84  A] ->  204 [ C2    U   22  A]n E 3.6447 - HBPLUS
Bond  18. Atoms 1519 [ C5  5AZ   84  A] ->  204 [ C2    U   22  A]n E 3.3549 - HBPLUS
Bond  19. Atoms 1519 [ C5  5AZ   84  A] ->  201 [ O2'   U   22  A]n E 3.7603 - HBPLUS
Bond  20. Atoms 1515 [ C1  5AZ   84  A] ->  201 [ O2'   U   22  A]n E 3.4697 - HBPLUS
Bond  21. Atoms 1520 [ N6  5AZ   84  A] ->  200 [ C2'   U   22  A]n E 3.7804 - HBPLUS
Bond  22. Atoms 1520 [ N6  5AZ   84  A] ->  190 [ C4    A   21  A]n E 3.6467 - HBPLUS
Bond  23. Atoms 1519 [ C5  5AZ   84  A] ->  189 [ N3    A   21  A]n E 3.4098 - HBPLUS
Bond  24. Atoms 1520 [ N6  5AZ   84  A] ->  188 [ C2    A   21  A]n E 3.3497 - HBPLUS
Bond  25. Atoms 1519 [ C5  5AZ   84  A] ->  188 [ C2    A   21  A]n E 3.3450 - HBPLUS
Bond  26. Atoms 1518 [ N4  5AZ   84  A] ->  188 [ C2    A   21  A]n E 3.5388 - HBPLUS
Bond  27. Atoms 1517 [ C3  5AZ   84  A] ->  188 [ C2    A   21  A]n E 3.7414 - HBPLUS
Bond  28. Atoms 1516 [ N2  5AZ   84  A] ->  188 [ C2    A   21  A]n E 3.7435 - HBPLUS
Bond  29. Atoms 1515 [ C1  5AZ   84  A] ->  188 [ C2    A   21  A]n E 3.5513 - HBPLUS
Bond  30. Atoms 1517 [ C3  5AZ   84  A] ->  187 [ N1    A   21  A]n E 3.8467 - HBPLUS
Bond  31. Atoms 1515 [ C1  5AZ   84  A] ->  187 [ N1    A   21  A]n E 3.2784 - HBPLUS
Bond  32. Atoms 1522 [ O8  5AZ   84  A] ->  185 [ C6    A   21  A]n E 3.4080 - HBPLUS
Bond  33. Atoms 1520 [ N6  5AZ   84  A] ->  185 [ C6    A   21  A]n E 3.8010 - HBPLUS
Bond  34. Atoms 1515 [ C1  5AZ   84  A] ->  185 [ C6    A   21  A]n E 3.5236 - HBPLUS
Bond  35. Atoms 1520 [ N6  5AZ   84  A] ->  184 [ C5    A   21  A]n E 3.8617 - HBPLUS
Bond  36. Atoms 1308 [ N4    C   74  A] -> 1522 [ O8  5AZ   84  A]H E 3.0427 - HBPLUS
Bond  37. Atoms 1516 [ N2  5AZ   84  A] -> 1306 [ N3    C   74  A]H E 2.9741 - HBPLUS
Bond  38. Atoms 1521 [ N7  5AZ   84  A] -> 1305 [ O2    C   74  A]H E 2.8872 - HBPLUS
Bond  39. Atoms  823 [ N4    C   51  A] -> 1518 [ N4  5AZ   84  A]H E 3.1568 - HBPLUS
Bond  40. Atoms 1521 [ N7  5AZ   84  A] ->  821 [ N3    C   51  A]H E 2.8452 - HBPLUS
Bond  41. Atoms  201 [ O2'   U   22  A] -> 1520 [ N6  5AZ   84  A]H E 2.7852 - HBPLUS
Bond  42. Atoms 1329 [ C5    U   75  A] -> 1330 [ C6    U   75  A]c   1.3463 - Calc  
Bond  43. Atoms 1327 [ C4    U   75  A] -> 1329 [ C5    U   75  A]c   1.4402 - Calc  
Bond  44. Atoms 1327 [ C4    U   75  A] -> 1328 [ O4    U   75  A]ce  1.2318 d Calc  
Bond  45. Atoms 1326 [ N3    U   75  A] -> 1327 [ C4    U   75  A]c   1.3853 - Calc  
Bond  46. Atoms 1324 [ C2    U   75  A] -> 1326 [ N3    U   75  A]c   1.3766 - Calc  
Bond  47. Atoms 1324 [ C2    U   75  A] -> 1325 [ O2    U   75  A]ce  1.2215 d Calc  
Bond  48. Atoms 1323 [ N1    U   75  A] -> 1330 [ C6    U   75  A]c   1.3816 - Calc  
Bond  49. Atoms 1323 [ N1    U   75  A] -> 1324 [ C2    U   75  A]c   1.3674 - Calc  
Bond  50. Atoms 1322 [ C1'   U   75  A] -> 1323 [ N1    U   75  A]cr  1.4828 - Calc  
Bond  51. Atoms 1320 [ C2'   U   75  A] -> 1322 [ C1'   U   75  A]c   1.5232 - Calc  
Bond  52. Atoms 1320 [ C2'   U   75  A] -> 1321 [ O2'   U   75  A]ce  1.4069 - Calc  
Bond  53. Atoms 1318 [ C3'   U   75  A] -> 1320 [ C2'   U   75  A]c   1.5269 - Calc  
Bond  54. Atoms 1318 [ C3'   U   75  A] -> 1319 [ O3'   U   75  A]ce  1.4397 - Calc  
Bond  55. Atoms 1317 [ O4'   U   75  A] -> 1322 [ C1'   U   75  A]c   1.4185 - Calc  
Bond  56. Atoms 1316 [ C4'   U   75  A] -> 1318 [ C3'   U   75  A]c   1.5198 - Calc  
Bond  57. Atoms 1316 [ C4'   U   75  A] -> 1317 [ O4'   U   75  A]c   1.4508 - Calc  
Bond  58. Atoms 1315 [ C5'   U   75  A] -> 1316 [ C4'   U   75  A]cr  1.5148 - Calc  
Bond  59. Atoms 1314 [ O5'   U   75  A] -> 1315 [ C5'   U   75  A]cr  1.4167 - Calc  
Bond  60. Atoms 1311 [ P     U   75  A] -> 1314 [ O5'   U   75  A]cr  1.6032 - Calc  
Bond  61. Atoms 1311 [ P     U   75  A] -> 1313 [ OP2   U   75  A]ce  1.4795 - Calc  
Bond  62. Atoms 1311 [ P     U   75  A] -> 1312 [ OP1   U   75  A]ce  1.4844 - Calc  
Bond  63. Atoms 1309 [ C5    C   74  A] -> 1310 [ C6    C   74  A]c   1.3405 d Calc  
Bond  64. Atoms 1307 [ C4    C   74  A] -> 1309 [ C5    C   74  A]c   1.4309 - Calc  
Bond  65. Atoms 1307 [ C4    C   74  A] -> 1308 [ N4    C   74  A]ce  1.3368 - Calc  
Bond  66. Atoms 1306 [ N3    C   74  A] -> 1307 [ C4    C   74  A]c   1.3301 d Calc  
Bond  67. Atoms 1304 [ C2    C   74  A] -> 1306 [ N3    C   74  A]c   1.3508 - Calc  
Bond  68. Atoms 1304 [ C2    C   74  A] -> 1305 [ O2    C   74  A]ce  1.2371 d Calc  
Bond  69. Atoms 1303 [ N1    C   74  A] -> 1310 [ C6    C   74  A]c   1.3655 - Calc  
Bond  70. Atoms 1303 [ N1    C   74  A] -> 1304 [ C2    C   74  A]c   1.3952 - Calc  
Bond  71. Atoms 1302 [ C1'   C   74  A] -> 1303 [ N1    C   74  A]cr  1.4925 - Calc  
Bond  72. Atoms 1300 [ C2'   C   74  A] -> 1302 [ C1'   C   74  A]c   1.5226 - Calc  
Bond  73. Atoms 1300 [ C2'   C   74  A] -> 1301 [ O2'   C   74  A]ce  1.4163 - Calc  
Bond  74. Atoms 1298 [ C3'   C   74  A] -> 1300 [ C2'   C   74  A]c   1.5210 - Calc  
Bond  75. Atoms 1298 [ C3'   C   74  A] -> 1299 [ O3'   C   74  A]ce  1.4040 - Calc  
Bond  76. Atoms 1297 [ O4'   C   74  A] -> 1302 [ C1'   C   74  A]c   1.4152 - Calc  
Bond  77. Atoms 1296 [ C4'   C   74  A] -> 1298 [ C3'   C   74  A]c   1.5195 - Calc  
Bond  78. Atoms 1296 [ C4'   C   74  A] -> 1297 [ O4'   C   74  A]c   1.4447 - Calc  
Bond  79. Atoms 1295 [ C5'   C   74  A] -> 1296 [ C4'   C   74  A]cr  1.5214 - Calc  
Bond  80. Atoms 1294 [ O5'   C   74  A] -> 1295 [ C5'   C   74  A]cr  1.4262 - Calc  
Bond  81. Atoms 1291 [ P     C   74  A] -> 1294 [ O5'   C   74  A]cr  1.6035 - Calc  
Bond  82. Atoms 1291 [ P     C   74  A] -> 1293 [ OP2   C   74  A]ce  1.4765 - Calc  
Bond  83. Atoms 1291 [ P     C   74  A] -> 1292 [ OP1   C   74  A]ce  1.4841 - Calc  
Bond  84. Atoms  846 [ N3    A   52  A] ->  847 [ C4    A   52  A]c   1.3410 - Calc  
Bond  85. Atoms  845 [ C2    A   52  A] ->  846 [ N3    A   52  A]c   1.3252 d Calc  
Bond  86. Atoms  844 [ N1    A   52  A] ->  845 [ C2    A   52  A]c   1.3365 - Calc  
Bond  87. Atoms  842 [ C6    A   52  A] ->  844 [ N1    A   52  A]c   1.3504 d Calc  
Bond  88. Atoms  842 [ C6    A   52  A] ->  843 [ N6    A   52  A]ce  1.3441 - Calc  
Bond  89. Atoms  841 [ C5    A   52  A] ->  847 [ C4    A   52  A]c   1.3873 d Calc  
Bond  90. Atoms  841 [ C5    A   52  A] ->  842 [ C6    A   52  A]c   1.4135 - Calc  
Bond  91. Atoms  840 [ N7    A   52  A] ->  841 [ C5    A   52  A]c   1.3882 - Calc  
Bond  92. Atoms  839 [ C8    A   52  A] ->  840 [ N7    A   52  A]c   1.3191 d Calc  
Bond  93. Atoms  838 [ N9    A   52  A] ->  847 [ C4    A   52  A]c   1.3662 - Calc  
Bond  94. Atoms  838 [ N9    A   52  A] ->  839 [ C8    A   52  A]c   1.3751 - Calc  
Bond  95. Atoms  837 [ C1'   A   52  A] ->  838 [ N9    A   52  A]cr  1.4693 - Calc  
Bond  96. Atoms  835 [ C2'   A   52  A] ->  837 [ C1'   A   52  A]c   1.5308 - Calc  
Bond  97. Atoms  835 [ C2'   A   52  A] ->  836 [ O2'   A   52  A]ce  1.4209 - Calc  
Bond  98. Atoms  833 [ C3'   A   52  A] ->  835 [ C2'   A   52  A]c   1.5215 - Calc  
Bond  99. Atoms  833 [ C3'   A   52  A] ->  834 [ O3'   A   52  A]ce  1.4241 - Calc  
Bond 100. Atoms  832 [ O4'   A   52  A] ->  837 [ C1'   A   52  A]c   1.4170 - Calc  
Bond 101. Atoms  831 [ C4'   A   52  A] ->  833 [ C3'   A   52  A]c   1.5196 - Calc  
Bond 102. Atoms  831 [ C4'   A   52  A] ->  832 [ O4'   A   52  A]c   1.4453 - Calc  
Bond 103. Atoms  830 [ C5'   A   52  A] ->  831 [ C4'   A   52  A]cr  1.5193 - Calc  
Bond 104. Atoms  829 [ O5'   A   52  A] ->  830 [ C5'   A   52  A]cr  1.4284 - Calc  
Bond 105. Atoms  826 [ P     A   52  A] ->  829 [ O5'   A   52  A]cr  1.6008 - Calc  
Bond 106. Atoms  826 [ P     A   52  A] ->  828 [ OP2   A   52  A]ce  1.4835 - Calc  
Bond 107. Atoms  826 [ P     A   52  A] ->  827 [ OP1   A   52  A]ce  1.4761 - Calc  
Bond 108. Atoms  824 [ C5    C   51  A] ->  825 [ C6    C   51  A]c   1.3371 d Calc  
Bond 109. Atoms  822 [ C4    C   51  A] ->  824 [ C5    C   51  A]c   1.4312 - Calc  
Bond 110. Atoms  822 [ C4    C   51  A] ->  823 [ N4    C   51  A]ce  1.3343 - Calc  
Bond 111. Atoms  821 [ N3    C   51  A] ->  822 [ C4    C   51  A]c   1.3359 d Calc  
Bond 112. Atoms  819 [ C2    C   51  A] ->  821 [ N3    C   51  A]c   1.3582 - Calc  
Bond 113. Atoms  819 [ C2    C   51  A] ->  820 [ O2    C   51  A]ce  1.2352 d Calc  
Bond 114. Atoms  818 [ N1    C   51  A] ->  825 [ C6    C   51  A]c   1.3683 - Calc  
Bond 115. Atoms  818 [ N1    C   51  A] ->  819 [ C2    C   51  A]c   1.3953 - Calc  
Bond 116. Atoms  817 [ C1'   C   51  A] ->  818 [ N1    C   51  A]cr  1.4977 - Calc  
Bond 117. Atoms  815 [ C2'   C   51  A] ->  817 [ C1'   C   51  A]c   1.5241 - Calc  
Bond 118. Atoms  815 [ C2'   C   51  A] ->  816 [ O2'   C   51  A]ce  1.4116 - Calc  
Bond 119. Atoms  813 [ C3'   C   51  A] ->  815 [ C2'   C   51  A]c   1.5185 - Calc  
Bond 120. Atoms  813 [ C3'   C   51  A] ->  814 [ O3'   C   51  A]ce  1.4092 - Calc  
Bond 121. Atoms  812 [ O4'   C   51  A] ->  817 [ C1'   C   51  A]c   1.4208 - Calc  
Bond 122. Atoms  811 [ C4'   C   51  A] ->  813 [ C3'   C   51  A]c   1.5211 - Calc  
Bond 123. Atoms  811 [ C4'   C   51  A] ->  812 [ O4'   C   51  A]c   1.4453 - Calc  
Bond 124. Atoms  810 [ C5'   C   51  A] ->  811 [ C4'   C   51  A]cr  1.5182 - Calc  
Bond 125. Atoms  809 [ O5'   C   51  A] ->  810 [ C5'   C   51  A]cr  1.4375 - Calc  
Bond 126. Atoms  806 [ P     C   51  A] ->  809 [ O5'   C   51  A]cr  1.6031 - Calc  
Bond 127. Atoms  806 [ P     C   51  A] ->  808 [ OP2   C   51  A]ce  1.4810 - Calc  
Bond 128. Atoms  806 [ P     C   51  A] ->  807 [ OP1   C   51  A]ce  1.4643 - Calc  
Bond 129. Atoms  209 [ C5    U   22  A] ->  210 [ C6    U   22  A]c   1.3436 - Calc  
Bond 130. Atoms  207 [ C4    U   22  A] ->  209 [ C5    U   22  A]c   1.4436 - Calc  
Bond 131. Atoms  207 [ C4    U   22  A] ->  208 [ O4    U   22  A]ce  1.2293 d Calc  
Bond 132. Atoms  206 [ N3    U   22  A] ->  207 [ C4    U   22  A]c   1.3848 - Calc  
Bond 133. Atoms  204 [ C2    U   22  A] ->  206 [ N3    U   22  A]c   1.3786 - Calc  
Bond 134. Atoms  204 [ C2    U   22  A] ->  205 [ O2    U   22  A]ce  1.2199 d Calc  
Bond 135. Atoms  203 [ N1    U   22  A] ->  210 [ C6    U   22  A]c   1.3807 - Calc  
Bond 136. Atoms  203 [ N1    U   22  A] ->  204 [ C2    U   22  A]c   1.3731 - Calc  
Bond 137. Atoms  202 [ C1'   U   22  A] ->  203 [ N1    U   22  A]cr  1.4840 - Calc  
Bond 138. Atoms  200 [ C2'   U   22  A] ->  202 [ C1'   U   22  A]c   1.5205 - Calc  
Bond 139. Atoms  200 [ C2'   U   22  A] ->  201 [ O2'   U   22  A]ce  1.4065 - Calc  
Bond 140. Atoms  198 [ C3'   U   22  A] ->  200 [ C2'   U   22  A]c   1.5203 - Calc  
Bond 141. Atoms  198 [ C3'   U   22  A] ->  199 [ O3'   U   22  A]ce  1.4269 - Calc  
Bond 142. Atoms  197 [ O4'   U   22  A] ->  202 [ C1'   U   22  A]c   1.4109 - Calc  
Bond 143. Atoms  196 [ C4'   U   22  A] ->  198 [ C3'   U   22  A]c   1.5250 - Calc  
Bond 144. Atoms  196 [ C4'   U   22  A] ->  197 [ O4'   U   22  A]c   1.4598 - Calc  
Bond 145. Atoms  195 [ C5'   U   22  A] ->  196 [ C4'   U   22  A]cr  1.5154 - Calc  
Bond 146. Atoms  194 [ O5'   U   22  A] ->  195 [ C5'   U   22  A]cr  1.4355 - Calc  
Bond 147. Atoms  191 [ P     U   22  A] ->  194 [ O5'   U   22  A]cr  1.6007 - Calc  
Bond 148. Atoms  191 [ P     U   22  A] ->  193 [ OP2   U   22  A]ce  1.4837 - Calc  
Bond 149. Atoms  191 [ P     U   22  A] ->  192 [ OP1   U   22  A]ce  1.4815 - Calc  
Bond 150. Atoms  189 [ N3    A   21  A] ->  190 [ C4    A   21  A]c   1.3465 - Calc  
Bond 151. Atoms  188 [ C2    A   21  A] ->  189 [ N3    A   21  A]c   1.3293 d Calc  
Bond 152. Atoms  187 [ N1    A   21  A] ->  188 [ C2    A   21  A]c   1.3300 - Calc  
Bond 153. Atoms  185 [ C6    A   21  A] ->  187 [ N1    A   21  A]c   1.3531 d Calc  
Bond 154. Atoms  185 [ C6    A   21  A] ->  186 [ N6    A   21  A]ce  1.3370 - Calc  
Bond 155. Atoms  184 [ C5    A   21  A] ->  190 [ C4    A   21  A]c   1.3754 d Calc  
Bond 156. Atoms  184 [ C5    A   21  A] ->  185 [ C6    A   21  A]c   1.4049 - Calc  
Bond 157. Atoms  183 [ N7    A   21  A] ->  184 [ C5    A   21  A]c   1.3966 - Calc  
Bond 158. Atoms  182 [ C8    A   21  A] ->  183 [ N7    A   21  A]c   1.3119 d Calc  
Bond 159. Atoms  181 [ N9    A   21  A] ->  190 [ C4    A   21  A]c   1.3666 - Calc  
Bond 160. Atoms  181 [ N9    A   21  A] ->  182 [ C8    A   21  A]c   1.3721 - Calc  
Bond 161. Atoms  180 [ C1'   A   21  A] ->  181 [ N9    A   21  A]cr  1.4519 - Calc  
Bond 162. Atoms  178 [ C2'   A   21  A] ->  180 [ C1'   A   21  A]c   1.5267 - Calc  
Bond 163. Atoms  178 [ C2'   A   21  A] ->  179 [ O2'   A   21  A]ce  1.4189 - Calc  
Bond 164. Atoms  176 [ C3'   A   21  A] ->  178 [ C2'   A   21  A]c   1.5299 - Calc  
Bond 165. Atoms  176 [ C3'   A   21  A] ->  177 [ O3'   A   21  A]ce  1.4085 - Calc  
Bond 166. Atoms  175 [ O4'   A   21  A] ->  180 [ C1'   A   21  A]c   1.4143 - Calc  
Bond 167. Atoms  174 [ C4'   A   21  A] ->  176 [ C3'   A   21  A]c   1.5161 - Calc  
Bond 168. Atoms  174 [ C4'   A   21  A] ->  175 [ O4'   A   21  A]c   1.4456 - Calc  
Bond 169. Atoms  173 [ C5'   A   21  A] ->  174 [ C4'   A   21  A]cr  1.5182 - Calc  
Bond 170. Atoms  172 [ O5'   A   21  A] ->  173 [ C5'   A   21  A]cr  1.4200 - Calc  
Bond 171. Atoms  169 [ P     A   21  A] ->  172 [ O5'   A   21  A]cr  1.6029 - Calc  
Bond 172. Atoms  169 [ P     A   21  A] ->  171 [ OP2   A   21  A]ce  1.4828 - Calc  
Bond 173. Atoms  169 [ P     A   21  A] ->  170 [ OP1   A   21  A]ce  1.4812 - Calc  
Bond 174. Atoms 1519 [ C5  5AZ   84  A] -> 1520 [ N6  5AZ   84  A]c   1.3420 - CONECT
Bond 175. Atoms 1518 [ N4  5AZ   84  A] -> 1519 [ C5  5AZ   84  A]c   1.3437 - CONECT
Bond 176. Atoms 1517 [ C3  5AZ   84  A] -> 1521 [ N7  5AZ   84  A]ce  1.4781 - CONECT
Bond 177. Atoms 1517 [ C3  5AZ   84  A] -> 1518 [ N4  5AZ   84  A]c   1.3535 - CONECT
Bond 178. Atoms 1516 [ N2  5AZ   84  A] -> 1517 [ C3  5AZ   84  A]c   1.3356 - CONECT
Bond 179. Atoms 1515 [ C1  5AZ   84  A] -> 1522 [ O8  5AZ   84  A]ce  1.3529 - CONECT
Bond 180. Atoms 1515 [ C1  5AZ   84  A] -> 1520 [ N6  5AZ   84  A]c   1.3434 - CONECT
Bond 181. Atoms 1515 [ C1  5AZ   84  A] -> 1516 [ N2  5AZ   84  A]cr  1.3328 - CONECT
