# Supplementary material for: RPocket: an intuitive database of RNA pocket topology information with RNA-ligand data resources
Source: BMC Bioinformatics. 2021 Sep 8;22:428. doi: 10.1186/s12859-021-04349-4 (PMC8424408; doi:10.1186/s12859-021-04349-4)
Supplement: Supplementary file 6 — Additional file 6. Folder S2: Interaction info of RNA-ligand complexes. [file 12859_2021_4349_MOESM6_ESM.zip › 12859_2021_4349_MOESM6_ESM/3MIJ/ligplot.bonds]

Bond   0. Atoms  277 [ CAO R14   30  A] ->  188 [ O6    G    9  A]n E 3.8902 - HBPLUS
Bond   1. Atoms  318 [ NCD R14   30  A] ->  170 [ C4    A    8  A]n E 3.6264 - HBPLUS
Bond   2. Atoms  297 [ NBI R14   30  A] ->  170 [ C4    A    8  A]n E 3.0988 - HBPLUS
Bond   3. Atoms  295 [ NBG R14   30  A] ->  170 [ C4    A    8  A]n E 3.3483 - HBPLUS
Bond   4. Atoms  308 [ CBT R14   30  A] ->  169 [ N3    A    8  A]n E 3.4229 - HBPLUS
Bond   5. Atoms  276 [ CAN R14   30  A] ->  169 [ N3    A    8  A]n E 3.3700 - HBPLUS
Bond   6. Atoms  318 [ NCD R14   30  A] ->  168 [ C2    A    8  A]n E 3.2374 - HBPLUS
Bond   7. Atoms  308 [ CBT R14   30  A] ->  168 [ C2    A    8  A]n E 3.1834 - HBPLUS
Bond   8. Atoms  297 [ NBI R14   30  A] ->  168 [ C2    A    8  A]n E 3.4921 - HBPLUS
Bond   9. Atoms  285 [ CAW R14   30  A] ->  168 [ C2    A    8  A]n E 3.8046 - HBPLUS
Bond  10. Atoms  282 [ CAT R14   30  A] ->  168 [ C2    A    8  A]n E 3.5859 - HBPLUS
Bond  11. Atoms  276 [ CAN R14   30  A] ->  168 [ C2    A    8  A]n E 3.5739 - HBPLUS
Bond  12. Atoms  308 [ CBT R14   30  A] ->  167 [ N1    A    8  A]n E 3.7076 - HBPLUS
Bond  13. Atoms  285 [ CAW R14   30  A] ->  167 [ N1    A    8  A]n E 3.4881 - HBPLUS
Bond  14. Atoms  310 [ CBV R14   30  A] ->  166 [ N6    A    8  A]n E 3.7833 - HBPLUS
Bond  15. Atoms  306 [ CBR R14   30  A] ->  166 [ N6    A    8  A]n E 3.8743 - HBPLUS
Bond  16. Atoms  274 [ CAL R14   30  A] ->  166 [ N6    A    8  A]n E 3.6201 - HBPLUS
Bond  17. Atoms  318 [ NCD R14   30  A] ->  165 [ C6    A    8  A]n E 3.7045 - HBPLUS
Bond  18. Atoms  310 [ CBV R14   30  A] ->  165 [ C6    A    8  A]n E 3.5005 - HBPLUS
Bond  19. Atoms  297 [ NBI R14   30  A] ->  165 [ C6    A    8  A]n E 3.7640 - HBPLUS
Bond  20. Atoms  295 [ NBG R14   30  A] ->  165 [ C6    A    8  A]n E 3.6483 - HBPLUS
Bond  21. Atoms  285 [ CAW R14   30  A] ->  165 [ C6    A    8  A]n E 3.5447 - HBPLUS
Bond  22. Atoms  318 [ NCD R14   30  A] ->  164 [ C5    A    8  A]n E 3.8112 - HBPLUS
Bond  23. Atoms  310 [ CBV R14   30  A] ->  164 [ C5    A    8  A]n E 3.5647 - HBPLUS
Bond  24. Atoms  297 [ NBI R14   30  A] ->  164 [ C5    A    8  A]n E 3.4117 - HBPLUS
Bond  25. Atoms  295 [ NBG R14   30  A] ->  164 [ C5    A    8  A]n E 3.2297 - HBPLUS
Bond  26. Atoms  295 [ NBG R14   30  A] ->  162 [ C8    A    8  A]n E 3.7180 - HBPLUS
Bond  27. Atoms  313 [ CBY R14   30  A] ->   62 [ C4    G    3  A]n E 3.4398 - HBPLUS
Bond  28. Atoms  298 [ NBJ R14   30  A] ->   62 [ C4    G    3  A]n E 3.4223 - HBPLUS
Bond  29. Atoms  281 [ CAS R14   30  A] ->   62 [ C4    G    3  A]n E 3.5713 - HBPLUS
Bond  30. Atoms  314 [ CBZ R14   30  A] ->   61 [ N3    G    3  A]n E 3.3405 - HBPLUS
Bond  31. Atoms  313 [ CBY R14   30  A] ->   61 [ N3    G    3  A]n E 3.3812 - HBPLUS
Bond  32. Atoms  312 [ CBX R14   30  A] ->   61 [ N3    G    3  A]n E 3.6779 - HBPLUS
Bond  33. Atoms  311 [ CBW R14   30  A] ->   61 [ N3    G    3  A]n E 3.7264 - HBPLUS
Bond  34. Atoms  283 [ CAU R14   30  A] ->   61 [ N3    G    3  A]n E 3.8728 - HBPLUS
Bond  35. Atoms  314 [ CBZ R14   30  A] ->   60 [ N2    G    3  A]n E 3.8513 - HBPLUS
Bond  36. Atoms  312 [ CBX R14   30  A] ->   60 [ N2    G    3  A]n E 3.2910 - HBPLUS
Bond  37. Atoms  311 [ CBW R14   30  A] ->   60 [ N2    G    3  A]n E 3.6084 - HBPLUS
Bond  38. Atoms  283 [ CAU R14   30  A] ->   60 [ N2    G    3  A]n E 3.1605 - HBPLUS
Bond  39. Atoms  278 [ CAP R14   30  A] ->   60 [ N2    G    3  A]n E 3.6777 - HBPLUS
Bond  40. Atoms  314 [ CBZ R14   30  A] ->   59 [ C2    G    3  A]n E 3.7462 - HBPLUS
Bond  41. Atoms  313 [ CBY R14   30  A] ->   59 [ C2    G    3  A]n E 3.4892 - HBPLUS
Bond  42. Atoms  312 [ CBX R14   30  A] ->   59 [ C2    G    3  A]n E 3.5953 - HBPLUS
Bond  43. Atoms  311 [ CBW R14   30  A] ->   59 [ C2    G    3  A]n E 3.3339 - HBPLUS
Bond  44. Atoms  298 [ NBJ R14   30  A] ->   59 [ C2    G    3  A]n E 3.6938 - HBPLUS
Bond  45. Atoms  283 [ CAU R14   30  A] ->   59 [ C2    G    3  A]n E 3.3972 - HBPLUS
Bond  46. Atoms  313 [ CBY R14   30  A] ->   58 [ N1    G    3  A]n E 3.7056 - HBPLUS
Bond  47. Atoms  311 [ CBW R14   30  A] ->   58 [ N1    G    3  A]n E 3.4181 - HBPLUS
Bond  48. Atoms  283 [ CAU R14   30  A] ->   58 [ N1    G    3  A]n E 3.8437 - HBPLUS
Bond  49. Atoms  277 [ CAO R14   30  A] ->   58 [ N1    G    3  A]n E 3.5101 - HBPLUS
Bond  50. Atoms  275 [ CAM R14   30  A] ->   58 [ N1    G    3  A]n E 3.8744 - HBPLUS
Bond  51. Atoms  307 [ CBS R14   30  A] ->   57 [ O6    G    3  A]n E 3.7997 - HBPLUS
Bond  52. Atoms  275 [ CAM R14   30  A] ->   57 [ O6    G    3  A]n E 3.7077 - HBPLUS
Bond  53. Atoms  313 [ CBY R14   30  A] ->   56 [ C6    G    3  A]n E 3.8697 - HBPLUS
Bond  54. Atoms  307 [ CBS R14   30  A] ->   56 [ C6    G    3  A]n E 3.6326 - HBPLUS
Bond  55. Atoms  281 [ CAS R14   30  A] ->   56 [ C6    G    3  A]n E 3.7232 - HBPLUS
Bond  56. Atoms  277 [ CAO R14   30  A] ->   56 [ C6    G    3  A]n E 3.8461 - HBPLUS
Bond  57. Atoms  275 [ CAM R14   30  A] ->   56 [ C6    G    3  A]n E 3.7038 - HBPLUS
Bond  58. Atoms  313 [ CBY R14   30  A] ->   55 [ C5    G    3  A]n E 3.7028 - HBPLUS
Bond  59. Atoms  307 [ CBS R14   30  A] ->   55 [ C5    G    3  A]n E 3.7428 - HBPLUS
Bond  60. Atoms  281 [ CAS R14   30  A] ->   55 [ C5    G    3  A]n E 3.4338 - HBPLUS
Bond  61. Atoms  284 [ CAV R14   30  A] ->   54 [ N7    G    3  A]n E 3.8149 - HBPLUS
Bond  62. Atoms  281 [ CAS R14   30  A] ->   54 [ N7    G    3  A]n E 3.7937 - HBPLUS
Bond  63. Atoms  271 [ CAI R14   30  A] ->   38 [ N3    A    2  A]n E 3.8362 - HBPLUS
Bond  64. Atoms  269 [ CAG R14   30  A] ->   38 [ N3    A    2  A]n E 3.5556 - HBPLUS
Bond  65. Atoms  271 [ CAI R14   30  A] ->   37 [ C2    A    2  A]n E 3.3666 - HBPLUS
Bond  66. Atoms  269 [ CAG R14   30  A] ->   37 [ C2    A    2  A]n E 3.5308 - HBPLUS
Bond  67. Atoms  267 [ OAE R14   30  A] ->   37 [ C2    A    2  A]n E 3.5576 - HBPLUS
Bond  68. Atoms  301 [ CBM R14   30  A] ->   36 [ N1    A    2  A]n E 3.7596 - HBPLUS
Bond  69. Atoms  271 [ CAI R14   30  A] ->   36 [ N1    A    2  A]n E 3.7477 - HBPLUS
Bond  70. Atoms  267 [ OAE R14   30  A] ->   34 [ C6    A    2  A]n E 3.3842 - HBPLUS
Bond  71. Atoms  292 [ CBD R14   30  A] ->   15 [ O4    U    1  A]n E 3.6295 - HBPLUS
Bond  72. Atoms  267 [ OAE R14   30  A] ->   14 [ C4    U    1  A]n E 3.7837 - HBPLUS
Bond  73. Atoms  192 [ N3    G    9  A] ->  193 [ C4    G    9  A]c   1.3519 - Calc  
Bond  74. Atoms  190 [ C2    G    9  A] ->  192 [ N3    G    9  A]c   1.3249 d Calc  
Bond  75. Atoms  190 [ C2    G    9  A] ->  191 [ N2    G    9  A]ce  1.3450 - Calc  
Bond  76. Atoms  189 [ N1    G    9  A] ->  190 [ C2    G    9  A]c   1.3676 - Calc  
Bond  77. Atoms  187 [ C6    G    9  A] ->  189 [ N1    G    9  A]c   1.3771 - Calc  
Bond  78. Atoms  187 [ C6    G    9  A] ->  188 [ O6    G    9  A]ce  1.2400 d Calc  
Bond  79. Atoms  186 [ C5    G    9  A] ->  193 [ C4    G    9  A]c   1.3727 d Calc  
Bond  80. Atoms  186 [ C5    G    9  A] ->  187 [ C6    G    9  A]c   1.3966 - Calc  
Bond  81. Atoms  185 [ N7    G    9  A] ->  186 [ C5    G    9  A]c   1.3720 - Calc  
Bond  82. Atoms  184 [ C8    G    9  A] ->  185 [ N7    G    9  A]c   1.3091 d Calc  
Bond  83. Atoms  183 [ N9    G    9  A] ->  193 [ C4    G    9  A]c   1.3774 - Calc  
Bond  84. Atoms  183 [ N9    G    9  A] ->  184 [ C8    G    9  A]c   1.3686 - Calc  
Bond  85. Atoms  182 [ C1'   G    9  A] ->  183 [ N9    G    9  A]cr  1.4664 - Calc  
Bond  86. Atoms  180 [ C2'   G    9  A] ->  182 [ C1'   G    9  A]c   1.5121 - Calc  
Bond  87. Atoms  180 [ C2'   G    9  A] ->  181 [ O2'   G    9  A]ce  1.4108 - Calc  
Bond  88. Atoms  178 [ C3'   G    9  A] ->  180 [ C2'   G    9  A]c   1.5109 - Calc  
Bond  89. Atoms  178 [ C3'   G    9  A] ->  179 [ O3'   G    9  A]ce  1.4091 - Calc  
Bond  90. Atoms  177 [ O4'   G    9  A] ->  182 [ C1'   G    9  A]c   1.4084 - Calc  
Bond  91. Atoms  176 [ C4'   G    9  A] ->  178 [ C3'   G    9  A]c   1.5150 - Calc  
Bond  92. Atoms  176 [ C4'   G    9  A] ->  177 [ O4'   G    9  A]c   1.4420 - Calc  
Bond  93. Atoms  175 [ C5'   G    9  A] ->  176 [ C4'   G    9  A]cr  1.5152 - Calc  
Bond  94. Atoms  174 [ O5'   G    9  A] ->  175 [ C5'   G    9  A]cr  1.4221 - Calc  
Bond  95. Atoms  171 [ P     G    9  A] ->  174 [ O5'   G    9  A]cr  1.5923 - Calc  
Bond  96. Atoms  171 [ P     G    9  A] ->  173 [ OP2   G    9  A]ce  1.4769 - Calc  
Bond  97. Atoms  171 [ P     G    9  A] ->  172 [ OP1   G    9  A]ce  1.4842 - Calc  
Bond  98. Atoms  169 [ N3    A    8  A] ->  170 [ C4    A    8  A]c   1.3406 - Calc  
Bond  99. Atoms  168 [ C2    A    8  A] ->  169 [ N3    A    8  A]c   1.3337 d Calc  
Bond 100. Atoms  167 [ N1    A    8  A] ->  168 [ C2    A    8  A]c   1.3364 - Calc  
Bond 101. Atoms  165 [ C6    A    8  A] ->  167 [ N1    A    8  A]c   1.3409 d Calc  
Bond 102. Atoms  165 [ C6    A    8  A] ->  166 [ N6    A    8  A]ce  1.3354 - Calc  
Bond 103. Atoms  164 [ C5    A    8  A] ->  170 [ C4    A    8  A]c   1.3753 d Calc  
Bond 104. Atoms  164 [ C5    A    8  A] ->  165 [ C6    A    8  A]c   1.4078 - Calc  
Bond 105. Atoms  163 [ N7    A    8  A] ->  164 [ C5    A    8  A]c   1.3748 - Calc  
Bond 106. Atoms  162 [ C8    A    8  A] ->  163 [ N7    A    8  A]c   1.3091 d Calc  
Bond 107. Atoms  161 [ N9    A    8  A] ->  170 [ C4    A    8  A]c   1.3753 - Calc  
Bond 108. Atoms  161 [ N9    A    8  A] ->  162 [ C8    A    8  A]c   1.3527 - Calc  
Bond 109. Atoms  160 [ C1'   A    8  A] ->  161 [ N9    A    8  A]cr  1.4411 - Calc  
Bond 110. Atoms  158 [ C2'   A    8  A] ->  160 [ C1'   A    8  A]c   1.5136 - Calc  
Bond 111. Atoms  158 [ C2'   A    8  A] ->  159 [ O2'   A    8  A]ce  1.4066 - Calc  
Bond 112. Atoms  156 [ C3'   A    8  A] ->  158 [ C2'   A    8  A]c   1.5140 - Calc  
Bond 113. Atoms  156 [ C3'   A    8  A] ->  157 [ O3'   A    8  A]ce  1.4043 - Calc  
Bond 114. Atoms  155 [ O4'   A    8  A] ->  160 [ C1'   A    8  A]c   1.3880 - Calc  
Bond 115. Atoms  154 [ C4'   A    8  A] ->  156 [ C3'   A    8  A]c   1.5222 - Calc  
Bond 116. Atoms  154 [ C4'   A    8  A] ->  155 [ O4'   A    8  A]c   1.4542 - Calc  
Bond 117. Atoms  153 [ C5'   A    8  A] ->  154 [ C4'   A    8  A]cr  1.5333 - Calc  
Bond 118. Atoms  152 [ O5'   A    8  A] ->  153 [ C5'   A    8  A]cr  1.4448 - Calc  
Bond 119. Atoms  149 [ P     A    8  A] ->  152 [ O5'   A    8  A]cr  1.5875 - Calc  
Bond 120. Atoms  149 [ P     A    8  A] ->  151 [ OP2   A    8  A]ce  1.4795 - Calc  
Bond 121. Atoms  149 [ P     A    8  A] ->  150 [ OP1   A    8  A]ce  1.4766 - Calc  
Bond 122. Atoms   61 [ N3    G    3  A] ->   62 [ C4    G    3  A]c   1.3567 - Calc  
Bond 123. Atoms   59 [ C2    G    3  A] ->   61 [ N3    G    3  A]c   1.3328 d Calc  
Bond 124. Atoms   59 [ C2    G    3  A] ->   60 [ N2    G    3  A]ce  1.3367 - Calc  
Bond 125. Atoms   58 [ N1    G    3  A] ->   59 [ C2    G    3  A]c   1.3634 - Calc  
Bond 126. Atoms   56 [ C6    G    3  A] ->   58 [ N1    G    3  A]c   1.3862 - Calc  
Bond 127. Atoms   56 [ C6    G    3  A] ->   57 [ O6    G    3  A]ce  1.2453 d Calc  
Bond 128. Atoms   55 [ C5    G    3  A] ->   62 [ C4    G    3  A]c   1.3743 d Calc  
Bond 129. Atoms   55 [ C5    G    3  A] ->   56 [ C6    G    3  A]c   1.4048 - Calc  
Bond 130. Atoms   54 [ N7    G    3  A] ->   55 [ C5    G    3  A]c   1.3772 - Calc  
Bond 131. Atoms   53 [ C8    G    3  A] ->   54 [ N7    G    3  A]c   1.3081 d Calc  
Bond 132. Atoms   52 [ N9    G    3  A] ->   62 [ C4    G    3  A]c   1.3832 - Calc  
Bond 133. Atoms   52 [ N9    G    3  A] ->   53 [ C8    G    3  A]c   1.3707 - Calc  
Bond 134. Atoms   51 [ C1'   G    3  A] ->   52 [ N9    G    3  A]cr  1.4664 - Calc  
Bond 135. Atoms   49 [ C2'   G    3  A] ->   51 [ C1'   G    3  A]c   1.5184 - Calc  
Bond 136. Atoms   49 [ C2'   G    3  A] ->   50 [ O2'   G    3  A]ce  1.4218 - Calc  
Bond 137. Atoms   47 [ C3'   G    3  A] ->   49 [ C2'   G    3  A]c   1.5142 - Calc  
Bond 138. Atoms   47 [ C3'   G    3  A] ->   48 [ O3'   G    3  A]ce  1.4066 - Calc  
Bond 139. Atoms   46 [ O4'   G    3  A] ->   51 [ C1'   G    3  A]c   1.4118 - Calc  
Bond 140. Atoms   45 [ C4'   G    3  A] ->   47 [ C3'   G    3  A]c   1.5270 - Calc  
Bond 141. Atoms   45 [ C4'   G    3  A] ->   46 [ O4'   G    3  A]c   1.4429 - Calc  
Bond 142. Atoms   44 [ C5'   G    3  A] ->   45 [ C4'   G    3  A]cr  1.5005 - Calc  
Bond 143. Atoms   43 [ O5'   G    3  A] ->   44 [ C5'   G    3  A]cr  1.3906 - Calc  
Bond 144. Atoms   40 [ P     G    3  A] ->   43 [ O5'   G    3  A]cr  1.5781 - Calc  
Bond 145. Atoms   40 [ P     G    3  A] ->   42 [ OP2   G    3  A]ce  1.4714 - Calc  
Bond 146. Atoms   40 [ P     G    3  A] ->   41 [ OP1   G    3  A]ce  1.4779 - Calc  
Bond 147. Atoms   38 [ N3    A    2  A] ->   39 [ C4    A    2  A]c   1.3473 - Calc  
Bond 148. Atoms   37 [ C2    A    2  A] ->   38 [ N3    A    2  A]c   1.3350 d Calc  
Bond 149. Atoms   36 [ N1    A    2  A] ->   37 [ C2    A    2  A]c   1.3339 - Calc  
Bond 150. Atoms   34 [ C6    A    2  A] ->   36 [ N1    A    2  A]c   1.3432 d Calc  
Bond 151. Atoms   34 [ C6    A    2  A] ->   35 [ N6    A    2  A]ce  1.3320 - Calc  
Bond 152. Atoms   33 [ C5    A    2  A] ->   39 [ C4    A    2  A]c   1.3792 d Calc  
Bond 153. Atoms   33 [ C5    A    2  A] ->   34 [ C6    A    2  A]c   1.4143 - Calc  
Bond 154. Atoms   32 [ N7    A    2  A] ->   33 [ C5    A    2  A]c   1.3846 - Calc  
Bond 155. Atoms   31 [ C8    A    2  A] ->   32 [ N7    A    2  A]c   1.3073 d Calc  
Bond 156. Atoms   30 [ N9    A    2  A] ->   39 [ C4    A    2  A]c   1.3741 - Calc  
Bond 157. Atoms   30 [ N9    A    2  A] ->   31 [ C8    A    2  A]c   1.3662 - Calc  
Bond 158. Atoms   29 [ C1'   A    2  A] ->   30 [ N9    A    2  A]cr  1.4580 - Calc  
Bond 159. Atoms   27 [ C2'   A    2  A] ->   29 [ C1'   A    2  A]c   1.5235 - Calc  
Bond 160. Atoms   27 [ C2'   A    2  A] ->   28 [ O2'   A    2  A]ce  1.4214 - Calc  
Bond 161. Atoms   25 [ C3'   A    2  A] ->   27 [ C2'   A    2  A]c   1.5212 - Calc  
Bond 162. Atoms   25 [ C3'   A    2  A] ->   26 [ O3'   A    2  A]ce  1.4068 - Calc  
Bond 163. Atoms   24 [ O4'   A    2  A] ->   29 [ C1'   A    2  A]c   1.4018 - Calc  
Bond 164. Atoms   23 [ C4'   A    2  A] ->   25 [ C3'   A    2  A]c   1.5331 - Calc  
Bond 165. Atoms   23 [ C4'   A    2  A] ->   24 [ O4'   A    2  A]c   1.4491 - Calc  
Bond 166. Atoms   22 [ C5'   A    2  A] ->   23 [ C4'   A    2  A]cr  1.5142 - Calc  
Bond 167. Atoms   21 [ O5'   A    2  A] ->   22 [ C5'   A    2  A]cr  1.4180 - Calc  
Bond 168. Atoms   18 [ P     A    2  A] ->   21 [ O5'   A    2  A]cr  1.6098 - Calc  
Bond 169. Atoms   18 [ P     A    2  A] ->   20 [ OP2   A    2  A]ce  1.4797 - Calc  
Bond 170. Atoms   18 [ P     A    2  A] ->   19 [ OP1   A    2  A]ce  1.4801 - Calc  
Bond 171. Atoms   16 [ C5    U    1  A] ->   17 [ C6    U    1  A]c   1.3381 - Calc  
Bond 172. Atoms   14 [ C4    U    1  A] ->   16 [ C5    U    1  A]c   1.4325 - Calc  
Bond 173. Atoms   14 [ C4    U    1  A] ->   15 [ O4    U    1  A]ce  1.2234 d Calc  
Bond 174. Atoms   13 [ N3    U    1  A] ->   14 [ C4    U    1  A]c   1.3931 - Calc  
Bond 175. Atoms   11 [ C2    U    1  A] ->   13 [ N3    U    1  A]c   1.3835 - Calc  
Bond 176. Atoms   11 [ C2    U    1  A] ->   12 [ O2    U    1  A]ce  1.2227 d Calc  
Bond 177. Atoms   10 [ N1    U    1  A] ->   17 [ C6    U    1  A]c   1.3856 - Calc  
Bond 178. Atoms   10 [ N1    U    1  A] ->   11 [ C2    U    1  A]c   1.3845 - Calc  
Bond 179. Atoms    9 [ C1'   U    1  A] ->   10 [ N1    U    1  A]cr  1.5249 - Calc  
Bond 180. Atoms    7 [ C2'   U    1  A] ->    9 [ C1'   U    1  A]c   1.5186 - Calc  
Bond 181. Atoms    7 [ C2'   U    1  A] ->    8 [ O2'   U    1  A]ce  1.4195 - Calc  
Bond 182. Atoms    5 [ C3'   U    1  A] ->    7 [ C2'   U    1  A]c   1.5306 - Calc  
Bond 183. Atoms    5 [ C3'   U    1  A] ->    6 [ O3'   U    1  A]ce  1.4260 - Calc  
Bond 184. Atoms    4 [ O4'   U    1  A] ->    9 [ C1'   U    1  A]c   1.4206 - Calc  
Bond 185. Atoms    3 [ C4'   U    1  A] ->    5 [ C3'   U    1  A]c   1.5322 - Calc  
Bond 186. Atoms    3 [ C4'   U    1  A] ->    4 [ O4'   U    1  A]c   1.4597 - Calc  
Bond 187. Atoms    2 [ C5'   U    1  A] ->    3 [ C4'   U    1  A]cr  1.5316 - Calc  
Bond 188. Atoms    1 [ O5'   U    1  A] ->    2 [ C5'   U    1  A]ce  1.4360 - Calc  
Bond 189. Atoms  312 [ CBX R14   30  A] ->  314 [ CBZ R14   30  A]c   1.3923 - CONECT
Bond 190. Atoms  311 [ CBW R14   30  A] ->  313 [ CBY R14   30  A]c   1.3926 - CONECT
Bond 191. Atoms  308 [ CBT R14   30  A] ->  318 [ NCD R14   30  A]cr  1.3366 - CONECT
Bond 192. Atoms  307 [ CBS R14   30  A] ->  317 [ NCC R14   30  A]cr  1.3222 - CONECT
Bond 193. Atoms  306 [ CBR R14   30  A] ->  310 [ CBV R14   30  A]cr  1.3988 - CONECT
Bond 194. Atoms  305 [ CBQ R14   30  A] ->  309 [ CBU R14   30  A]cr  1.3800 - CONECT
Bond 195. Atoms  300 [ NBL R14   30  A] ->  304 [ CBP R14   30  A]cr  1.3565 - CONECT
Bond 196. Atoms  300 [ NBL R14   30  A] ->  302 [ CBN R14   30  A]cr  1.3469 - CONECT
Bond 197. Atoms  299 [ NBK R14   30  A] ->  303 [ CBO R14   30  A]cr  1.3447 - CONECT
Bond 198. Atoms  299 [ NBK R14   30  A] ->  301 [ CBM R14   30  A]cr  1.3340 - CONECT
Bond 199. Atoms  298 [ NBJ R14   30  A] ->  314 [ CBZ R14   30  A]c   1.3421 - CONECT
Bond 200. Atoms  298 [ NBJ R14   30  A] ->  313 [ CBY R14   30  A]c   1.3481 - CONECT
Bond 201. Atoms  297 [ NBI R14   30  A] ->  318 [ NCD R14   30  A]c   1.2366 - CONECT
Bond 202. Atoms  296 [ NBH R14   30  A] ->  317 [ NCC R14   30  A]c   1.2347 - CONECT
Bond 203. Atoms  295 [ NBG R14   30  A] ->  310 [ CBV R14   30  A]c   1.3226 - CONECT
Bond 204. Atoms  295 [ NBG R14   30  A] ->  297 [ NBI R14   30  A]c   1.2313 - CONECT
Bond 205. Atoms  294 [ NBF R14   30  A] ->  309 [ CBU R14   30  A]c   1.3225 - CONECT
Bond 206. Atoms  294 [ NBF R14   30  A] ->  296 [ NBH R14   30  A]c   1.2402 - CONECT
Bond 207. Atoms  293 [ CBE R14   30  A] ->  316 [ NCB R14   30  A]cr  1.4849 - CONECT
Bond 208. Atoms  292 [ CBD R14   30  A] ->  315 [ NCA R14   30  A]cr  1.4849 - CONECT
Bond 209. Atoms  291 [ CBC R14   30  A] ->  302 [ CBN R14   30  A]cr  1.5442 - CONECT
Bond 210. Atoms  291 [ CBC R14   30  A] ->  293 [ CBE R14   30  A]cr  1.5456 - CONECT
Bond 211. Atoms  290 [ CBB R14   30  A] ->  301 [ CBM R14   30  A]cr  1.5335 - CONECT
Bond 212. Atoms  290 [ CBB R14   30  A] ->  292 [ CBD R14   30  A]cr  1.5460 - CONECT
Bond 213. Atoms  289 [ CBA R14   30  A] ->  316 [ NCB R14   30  A]cr  1.4839 - CONECT
Bond 214. Atoms  288 [ CAZ R14   30  A] ->  316 [ NCB R14   30  A]cr  1.4836 - CONECT
Bond 215. Atoms  287 [ CAY R14   30  A] ->  315 [ NCA R14   30  A]cr  1.4846 - CONECT
Bond 216. Atoms  286 [ CAX R14   30  A] ->  315 [ NCA R14   30  A]cr  1.4946 - CONECT
Bond 217. Atoms  285 [ CAW R14   30  A] ->  318 [ NCD R14   30  A]c   1.3419 - CONECT
Bond 218. Atoms  285 [ CAW R14   30  A] ->  310 [ CBV R14   30  A]c   1.3343 - CONECT
Bond 219. Atoms  284 [ CAV R14   30  A] ->  317 [ NCC R14   30  A]c   1.3211 - CONECT
Bond 220. Atoms  284 [ CAV R14   30  A] ->  309 [ CBU R14   30  A]c   1.3100 - CONECT
Bond 221. Atoms  283 [ CAU R14   30  A] ->  312 [ CBX R14   30  A]c   1.3894 - CONECT
Bond 222. Atoms  283 [ CAU R14   30  A] ->  311 [ CBW R14   30  A]c   1.3810 - CONECT
Bond 223. Atoms  282 [ CAT R14   30  A] ->  314 [ CBZ R14   30  A]c   1.4017 - CONECT
Bond 224. Atoms  282 [ CAT R14   30  A] ->  308 [ CBT R14   30  A]c   1.3910 - CONECT
Bond 225. Atoms  281 [ CAS R14   30  A] ->  313 [ CBY R14   30  A]c   1.3822 - CONECT
Bond 226. Atoms  281 [ CAS R14   30  A] ->  307 [ CBS R14   30  A]c   1.3852 - CONECT
Bond 227. Atoms  280 [ CAR R14   30  A] ->  306 [ CBR R14   30  A]c   1.3948 - CONECT
Bond 228. Atoms  280 [ CAR R14   30  A] ->  304 [ CBP R14   30  A]c   1.3881 - CONECT
Bond 229. Atoms  279 [ CAQ R14   30  A] ->  305 [ CBQ R14   30  A]c   1.3895 - CONECT
Bond 230. Atoms  279 [ CAQ R14   30  A] ->  303 [ CBO R14   30  A]c   1.3953 - CONECT
Bond 231. Atoms  278 [ CAP R14   30  A] ->  312 [ CBX R14   30  A]c   1.3821 - CONECT
Bond 232. Atoms  277 [ CAO R14   30  A] ->  311 [ CBW R14   30  A]c   1.3874 - CONECT
Bond 233. Atoms  276 [ CAN R14   30  A] ->  308 [ CBT R14   30  A]c   1.3885 - CONECT
Bond 234. Atoms  276 [ CAN R14   30  A] ->  278 [ CAP R14   30  A]c   1.3809 - CONECT
Bond 235. Atoms  275 [ CAM R14   30  A] ->  307 [ CBS R14   30  A]c   1.3873 - CONECT
Bond 236. Atoms  275 [ CAM R14   30  A] ->  277 [ CAO R14   30  A]c   1.3862 - CONECT
Bond 237. Atoms  274 [ CAL R14   30  A] ->  306 [ CBR R14   30  A]c   1.3960 - CONECT
Bond 238. Atoms  273 [ CAK R14   30  A] ->  305 [ CBQ R14   30  A]c   1.3941 - CONECT
Bond 239. Atoms  272 [ CAJ R14   30  A] ->  304 [ CBP R14   30  A]c   1.4035 - CONECT
Bond 240. Atoms  271 [ CAI R14   30  A] ->  303 [ CBO R14   30  A]c   1.3922 - CONECT
Bond 241. Atoms  270 [ CAH R14   30  A] ->  274 [ CAL R14   30  A]c   1.4043 - CONECT
Bond 242. Atoms  270 [ CAH R14   30  A] ->  272 [ CAJ R14   30  A]c   1.4037 - CONECT
Bond 243. Atoms  269 [ CAG R14   30  A] ->  273 [ CAK R14   30  A]c   1.3922 - CONECT
Bond 244. Atoms  269 [ CAG R14   30  A] ->  271 [ CAI R14   30  A]c   1.3944 - CONECT
Bond 245. Atoms  268 [ OAF R14   30  A] ->  302 [ CBN R14   30  A]ce  1.2353 - CONECT
Bond 246. Atoms  267 [ OAE R14   30  A] ->  301 [ CBM R14   30  A]ce  1.2291 - CONECT
Bond 247. Atoms  266 [ CAD R14   30  A] ->  289 [ CBA R14   30  A]ce  1.5366 - CONECT
Bond 248. Atoms  265 [ CAC R14   30  A] ->  288 [ CAZ R14   30  A]ce  1.5382 - CONECT
Bond 249. Atoms  264 [ CAB R14   30  A] ->  287 [ CAY R14   30  A]ce  1.5304 - CONECT
Bond 250. Atoms  263 [ CAA R14   30  A] ->  286 [ CAX R14   30  A]ce  1.5452 - CONECT
