# Supplementary material for: RPocket: an intuitive database of RNA pocket topology information with RNA-ligand data resources
Source: BMC Bioinformatics. 2021 Sep 8;22:428. doi: 10.1186/s12859-021-04349-4 (PMC8424408; doi:10.1186/s12859-021-04349-4)
Supplement: Supplementary file 6 — Additional file 6. Folder S2: Interaction info of RNA-ligand complexes. [file 12859_2021_4349_MOESM6_ESM.zip › 12859_2021_4349_MOESM6_ESM/3NPN/ligplot.bonds]

Bond   0. Atoms 1084 [ CB  SAH   55  A] ->  920 [ O2'   G   47  A]n E 3.1925 - HBPLUS
Bond   1. Atoms 1083 [ CA  SAH   55  A] ->  920 [ O2'   G   47  A]n E 3.6314 - HBPLUS
Bond   2. Atoms 1088 [ O   SAH   55  A] ->  697 [ C6    C   32  A]n E 3.4396 - HBPLUS
Bond   3. Atoms 1082 [ N   SAH   55  A] ->  697 [ C6    C   32  A]n E 3.3875 - HBPLUS
Bond   4. Atoms 1088 [ O   SAH   55  A] ->  696 [ C5    C   32  A]n E 3.3077 - HBPLUS
Bond   5. Atoms 1088 [ O   SAH   55  A] ->  694 [ C4    C   32  A]n E 3.5139 - HBPLUS
Bond   6. Atoms 1082 [ N   SAH   55  A] ->  689 [ C1'   C   32  A]n E 3.3104 - HBPLUS
Bond   7. Atoms 1097 [ C1' SAH   55  A] ->  675 [ N2    G   31  A]n E 3.6709 - HBPLUS
Bond   8. Atoms 1097 [ C1' SAH   55  A] ->  674 [ C2    G   31  A]n E 3.8765 - HBPLUS
Bond   9. Atoms 1092 [ O4' SAH   55  A] ->  674 [ C2    G   31  A]n E 3.2574 - HBPLUS
Bond  10. Atoms 1099 [ C8  SAH   55  A] ->  673 [ N1    G   31  A]n E 3.4239 - HBPLUS
Bond  11. Atoms 1097 [ C1' SAH   55  A] ->  673 [ N1    G   31  A]n E 3.7352 - HBPLUS
Bond  12. Atoms 1099 [ C8  SAH   55  A] ->  672 [ O6    G   31  A]n E 3.3093 - HBPLUS
Bond  13. Atoms 1099 [ C8  SAH   55  A] ->  671 [ C6    G   31  A]n E 3.5668 - HBPLUS
Bond  14. Atoms 1085 [ CG  SAH   55  A] ->  665 [ O2'   G   31  A]n E 3.5226 - HBPLUS
Bond  15. Atoms 1082 [ N   SAH   55  A] ->  664 [ C2'   G   31  A]n E 3.7570 - HBPLUS
Bond  16. Atoms 1089 [ OXT SAH   55  A] ->  654 [ C4    G   30  A]n E 3.6936 - HBPLUS
Bond  17. Atoms 1087 [ C   SAH   55  A] ->  653 [ N3    G   30  A]n E 3.3569 - HBPLUS
Bond  18. Atoms 1089 [ OXT SAH   55  A] ->  651 [ C2    G   30  A]n E 3.6042 - HBPLUS
Bond  19. Atoms 1089 [ OXT SAH   55  A] ->  643 [ C1'   G   30  A]n E 3.6407 - HBPLUS
Bond  20. Atoms 1088 [ O   SAH   55  A] ->  643 [ C1'   G   30  A]n E 3.3199 - HBPLUS
Bond  21. Atoms 1087 [ C   SAH   55  A] ->  638 [ O4'   G   30  A]n E 3.4932 - HBPLUS
Bond  22. Atoms 1089 [ OXT SAH   55  A] ->  637 [ C4'   G   30  A]n E 3.7883 - HBPLUS
Bond  23. Atoms 1088 [ O   SAH   55  A] ->  637 [ C4'   G   30  A]n E 3.4234 - HBPLUS
Bond  24. Atoms 1101 [ C5  SAH   55  A] ->  631 [ C4    A   29  A]n E 3.4462 - HBPLUS
Bond  25. Atoms 1100 [ N7  SAH   55  A] ->  631 [ C4    A   29  A]n E 3.0799 - HBPLUS
Bond  26. Atoms 1099 [ C8  SAH   55  A] ->  631 [ C4    A   29  A]n E 3.5276 - HBPLUS
Bond  27. Atoms 1107 [ C4  SAH   55  A] ->  630 [ N3    A   29  A]n E 3.7971 - HBPLUS
Bond  28. Atoms 1101 [ C5  SAH   55  A] ->  630 [ N3    A   29  A]n E 3.6519 - HBPLUS
Bond  29. Atoms 1099 [ C8  SAH   55  A] ->  630 [ N3    A   29  A]n E 3.3397 - HBPLUS
Bond  30. Atoms 1090 [ C5' SAH   55  A] ->  630 [ N3    A   29  A]n E 3.6146 - HBPLUS
Bond  31. Atoms 1107 [ C4  SAH   55  A] ->  629 [ C2    A   29  A]n E 3.6028 - HBPLUS
Bond  32. Atoms 1101 [ C5  SAH   55  A] ->  629 [ C2    A   29  A]n E 3.7073 - HBPLUS
Bond  33. Atoms 1098 [ N9  SAH   55  A] ->  629 [ C2    A   29  A]n E 3.7519 - HBPLUS
Bond  34. Atoms 1107 [ C4  SAH   55  A] ->  628 [ N1    A   29  A]n E 3.8070 - HBPLUS
Bond  35. Atoms 1102 [ C6  SAH   55  A] ->  628 [ N1    A   29  A]n E 3.7974 - HBPLUS
Bond  36. Atoms 1101 [ C5  SAH   55  A] ->  628 [ N1    A   29  A]n E 3.7090 - HBPLUS
Bond  37. Atoms 1102 [ C6  SAH   55  A] ->  627 [ N6    A   29  A]n E 3.5357 - HBPLUS
Bond  38. Atoms 1104 [ N1  SAH   55  A] ->  626 [ C6    A   29  A]n E 3.7292 - HBPLUS
Bond  39. Atoms 1103 [ N6  SAH   55  A] ->  626 [ C6    A   29  A]n E 3.5504 - HBPLUS
Bond  40. Atoms 1102 [ C6  SAH   55  A] ->  626 [ C6    A   29  A]n E 3.3385 - HBPLUS
Bond  41. Atoms 1101 [ C5  SAH   55  A] ->  626 [ C6    A   29  A]n E 3.5675 - HBPLUS
Bond  42. Atoms 1103 [ N6  SAH   55  A] ->  625 [ C5    A   29  A]n E 3.4182 - HBPLUS
Bond  43. Atoms 1102 [ C6  SAH   55  A] ->  625 [ C5    A   29  A]n E 3.4798 - HBPLUS
Bond  44. Atoms 1101 [ C5  SAH   55  A] ->  625 [ C5    A   29  A]n E 3.4215 - HBPLUS
Bond  45. Atoms 1100 [ N7  SAH   55  A] ->  625 [ C5    A   29  A]n E 3.4533 - HBPLUS
Bond  46. Atoms 1102 [ C6  SAH   55  A] ->  624 [ N7    A   29  A]n E 3.8907 - HBPLUS
Bond  47. Atoms 1100 [ N7  SAH   55  A] ->  623 [ C8    A   29  A]n E 3.7001 - HBPLUS
Bond  48. Atoms 1099 [ C8  SAH   55  A] ->  622 [ N9    A   29  A]n E 3.7845 - HBPLUS
Bond  49. Atoms 1100 [ N7  SAH   55  A] ->  621 [ C1'   A   29  A]n E 3.7970 - HBPLUS
Bond  50. Atoms 1086 [ SD  SAH   55  A] ->  621 [ C1'   A   29  A]n E 3.8648 - HBPLUS
Bond  51. Atoms 1099 [ C8  SAH   55  A] ->  616 [ O4'   A   29  A]n E 3.4652 - HBPLUS
Bond  52. Atoms 1086 [ SD  SAH   55  A] ->  616 [ O4'   A   29  A]n E 3.6215 - HBPLUS
Bond  53. Atoms 1086 [ SD  SAH   55  A] ->  615 [ C4'   A   29  A]n E 3.6091 - HBPLUS
Bond  54. Atoms 1106 [ N3  SAH   55  A] ->  350 [ C6    C   16  A]n E 3.8989 - HBPLUS
Bond  55. Atoms 1105 [ C2  SAH   55  A] ->  350 [ C6    C   16  A]n E 3.7285 - HBPLUS
Bond  56. Atoms 1104 [ N1  SAH   55  A] ->  350 [ C6    C   16  A]n E 3.5727 - HBPLUS
Bond  57. Atoms 1102 [ C6  SAH   55  A] ->  350 [ C6    C   16  A]n E 3.5733 - HBPLUS
Bond  58. Atoms 1101 [ C5  SAH   55  A] ->  350 [ C6    C   16  A]n E 3.7501 - HBPLUS
Bond  59. Atoms 1103 [ N6  SAH   55  A] ->  349 [ C5    C   16  A]n E 3.6933 - HBPLUS
Bond  60. Atoms 1102 [ C6  SAH   55  A] ->  349 [ C5    C   16  A]n E 3.4489 - HBPLUS
Bond  61. Atoms 1101 [ C5  SAH   55  A] ->  349 [ C5    C   16  A]n E 3.5270 - HBPLUS
Bond  62. Atoms 1101 [ C5  SAH   55  A] ->  348 [ N4    C   16  A]n E 3.8683 - HBPLUS
Bond  63. Atoms 1107 [ C4  SAH   55  A] ->  347 [ C4    C   16  A]n E 3.8595 - HBPLUS
Bond  64. Atoms 1102 [ C6  SAH   55  A] ->  347 [ C4    C   16  A]n E 3.8435 - HBPLUS
Bond  65. Atoms 1101 [ C5  SAH   55  A] ->  347 [ C4    C   16  A]n E 3.3571 - HBPLUS
Bond  66. Atoms 1100 [ N7  SAH   55  A] ->  347 [ C4    C   16  A]n E 3.2800 - HBPLUS
Bond  67. Atoms 1099 [ C8  SAH   55  A] ->  347 [ C4    C   16  A]n E 3.6968 - HBPLUS
Bond  68. Atoms 1107 [ C4  SAH   55  A] ->  346 [ N3    C   16  A]n E 3.4594 - HBPLUS
Bond  69. Atoms 1101 [ C5  SAH   55  A] ->  346 [ N3    C   16  A]n E 3.4666 - HBPLUS
Bond  70. Atoms 1099 [ C8  SAH   55  A] ->  346 [ N3    C   16  A]n E 3.2628 - HBPLUS
Bond  71. Atoms 1107 [ C4  SAH   55  A] ->  345 [ O2    C   16  A]n E 3.5752 - HBPLUS
Bond  72. Atoms 1097 [ C1' SAH   55  A] ->  345 [ O2    C   16  A]n E 3.3065 - HBPLUS
Bond  73. Atoms 1107 [ C4  SAH   55  A] ->  344 [ C2    C   16  A]n E 3.2546 - HBPLUS
Bond  74. Atoms 1106 [ N3  SAH   55  A] ->  344 [ C2    C   16  A]n E 3.5899 - HBPLUS
Bond  75. Atoms 1101 [ C5  SAH   55  A] ->  344 [ C2    C   16  A]n E 3.7115 - HBPLUS
Bond  76. Atoms 1099 [ C8  SAH   55  A] ->  344 [ C2    C   16  A]n E 3.7818 - HBPLUS
Bond  77. Atoms 1098 [ N9  SAH   55  A] ->  344 [ C2    C   16  A]n E 3.3439 - HBPLUS
Bond  78. Atoms 1097 [ C1' SAH   55  A] ->  344 [ C2    C   16  A]n E 3.7977 - HBPLUS
Bond  79. Atoms 1107 [ C4  SAH   55  A] ->  343 [ N1    C   16  A]n E 3.5061 - HBPLUS
Bond  80. Atoms 1105 [ C2  SAH   55  A] ->  343 [ N1    C   16  A]n E 3.6219 - HBPLUS
Bond  81. Atoms 1101 [ C5  SAH   55  A] ->  343 [ N1    C   16  A]n E 3.8455 - HBPLUS
Bond  82. Atoms 1106 [ N3  SAH   55  A] ->  342 [ C1'   C   16  A]n E 3.5694 - HBPLUS
Bond  83. Atoms 1105 [ C2  SAH   55  A] ->  342 [ C1'   C   16  A]n E 3.6887 - HBPLUS
Bond  84. Atoms 1105 [ C2  SAH   55  A] ->  337 [ O4'   C   16  A]n E 3.5437 - HBPLUS
Bond  85. Atoms 1103 [ N6  SAH   55  A] ->  330 [ C4    G   15  A]n E 3.4572 - HBPLUS
Bond  86. Atoms 1102 [ C6  SAH   55  A] ->  329 [ N3    G   15  A]n E 3.8664 - HBPLUS
Bond  87. Atoms 1103 [ N6  SAH   55  A] ->  327 [ C2    G   15  A]n E 3.7414 - HBPLUS
Bond  88. Atoms 1103 [ N6  SAH   55  A] ->  319 [ C1'   G   15  A]n E 3.2835 - HBPLUS
Bond  89. Atoms 1082 [ N   SAH   55  A] ->  684 [ O4'   C   32  A]H E 2.8010 - HBPLUS
Bond  90. Atoms 1082 [ N   SAH   55  A] ->  665 [ O2'   G   31  A]H E 2.9358 - HBPLUS
Bond  91. Atoms 1103 [ N6  SAH   55  A] ->  329 [ N3    G   15  A]H E 2.8782 - HBPLUS
Bond  92. Atoms  328 [ N2    G   15  A] -> 1100 [ N7  SAH   55  A]H E 3.1409 - HBPLUS
Bond  93. Atoms  931 [ N3    G   47  A] ->  932 [ C4    G   47  A]c   1.3597 - Calc  
Bond  94. Atoms  929 [ C2    G   47  A] ->  931 [ N3    G   47  A]c   1.3290 d Calc  
Bond  95. Atoms  929 [ C2    G   47  A] ->  930 [ N2    G   47  A]ce  1.3416 - Calc  
Bond  96. Atoms  928 [ N1    G   47  A] ->  929 [ C2    G   47  A]c   1.3792 - Calc  
Bond  97. Atoms  926 [ C6    G   47  A] ->  928 [ N1    G   47  A]c   1.3967 - Calc  
Bond  98. Atoms  926 [ C6    G   47  A] ->  927 [ O6    G   47  A]ce  1.2390 d Calc  
Bond  99. Atoms  925 [ C5    G   47  A] ->  932 [ C4    G   47  A]c   1.3785 d Calc  
Bond 100. Atoms  925 [ C5    G   47  A] ->  926 [ C6    G   47  A]c   1.4182 - Calc  
Bond 101. Atoms  924 [ N7    G   47  A] ->  925 [ C5    G   47  A]c   1.3889 - Calc  
Bond 102. Atoms  923 [ C8    G   47  A] ->  924 [ N7    G   47  A]c   1.3042 d Calc  
Bond 103. Atoms  922 [ N9    G   47  A] ->  932 [ C4    G   47  A]c   1.3786 - Calc  
Bond 104. Atoms  922 [ N9    G   47  A] ->  923 [ C8    G   47  A]c   1.3750 - Calc  
Bond 105. Atoms  921 [ C1'   G   47  A] ->  922 [ N9    G   47  A]cr  1.4633 - Calc  
Bond 106. Atoms  919 [ C2'   G   47  A] ->  921 [ C1'   G   47  A]c   1.5278 - Calc  
Bond 107. Atoms  919 [ C2'   G   47  A] ->  920 [ O2'   G   47  A]ce  1.4147 - Calc  
Bond 108. Atoms  917 [ C3'   G   47  A] ->  919 [ C2'   G   47  A]c   1.5232 - Calc  
Bond 109. Atoms  917 [ C3'   G   47  A] ->  918 [ O3'   G   47  A]ce  1.4121 - Calc  
Bond 110. Atoms  916 [ O4'   G   47  A] ->  921 [ C1'   G   47  A]c   1.4193 - Calc  
Bond 111. Atoms  915 [ C4'   G   47  A] ->  917 [ C3'   G   47  A]c   1.5189 - Calc  
Bond 112. Atoms  915 [ C4'   G   47  A] ->  916 [ O4'   G   47  A]c   1.4510 - Calc  
Bond 113. Atoms  914 [ C5'   G   47  A] ->  915 [ C4'   G   47  A]cr  1.5181 - Calc  
Bond 114. Atoms  913 [ O5'   G   47  A] ->  914 [ C5'   G   47  A]cr  1.4269 - Calc  
Bond 115. Atoms  910 [ P     G   47  A] ->  913 [ O5'   G   47  A]cr  1.5996 - Calc  
Bond 116. Atoms  910 [ P     G   47  A] ->  912 [ OP2   G   47  A]ce  1.4795 - Calc  
Bond 117. Atoms  910 [ P     G   47  A] ->  911 [ OP1   G   47  A]ce  1.4780 - Calc  
Bond 118. Atoms  696 [ C5    C   32  A] ->  697 [ C6    C   32  A]c   1.3404 d Calc  
Bond 119. Atoms  694 [ C4    C   32  A] ->  696 [ C5    C   32  A]c   1.4266 - Calc  
Bond 120. Atoms  694 [ C4    C   32  A] ->  695 [ N4    C   32  A]ce  1.3354 - Calc  
Bond 121. Atoms  693 [ N3    C   32  A] ->  694 [ C4    C   32  A]c   1.3371 d Calc  
Bond 122. Atoms  691 [ C2    C   32  A] ->  693 [ N3    C   32  A]c   1.3611 - Calc  
Bond 123. Atoms  691 [ C2    C   32  A] ->  692 [ O2    C   32  A]ce  1.2388 d Calc  
Bond 124. Atoms  690 [ N1    C   32  A] ->  697 [ C6    C   32  A]c   1.3711 - Calc  
Bond 125. Atoms  690 [ N1    C   32  A] ->  691 [ C2    C   32  A]c   1.4098 - Calc  
Bond 126. Atoms  689 [ C1'   C   32  A] ->  690 [ N1    C   32  A]cr  1.5146 - Calc  
Bond 127. Atoms  687 [ C2'   C   32  A] ->  689 [ C1'   C   32  A]c   1.5262 - Calc  
Bond 128. Atoms  687 [ C2'   C   32  A] ->  688 [ O2'   C   32  A]ce  1.4158 - Calc  
Bond 129. Atoms  685 [ C3'   C   32  A] ->  687 [ C2'   C   32  A]c   1.5242 - Calc  
Bond 130. Atoms  685 [ C3'   C   32  A] ->  686 [ O3'   C   32  A]ce  1.4200 - Calc  
Bond 131. Atoms  684 [ O4'   C   32  A] ->  689 [ C1'   C   32  A]c   1.4197 - Calc  
Bond 132. Atoms  683 [ C4'   C   32  A] ->  685 [ C3'   C   32  A]c   1.5232 - Calc  
Bond 133. Atoms  683 [ C4'   C   32  A] ->  684 [ O4'   C   32  A]c   1.4519 - Calc  
Bond 134. Atoms  682 [ C5'   C   32  A] ->  683 [ C4'   C   32  A]cr  1.5212 - Calc  
Bond 135. Atoms  681 [ O5'   C   32  A] ->  682 [ C5'   C   32  A]cr  1.4290 - Calc  
Bond 136. Atoms  678 [ P     C   32  A] ->  681 [ O5'   C   32  A]cr  1.5998 - Calc  
Bond 137. Atoms  678 [ P     C   32  A] ->  680 [ OP2   C   32  A]ce  1.4823 - Calc  
Bond 138. Atoms  678 [ P     C   32  A] ->  679 [ OP1   C   32  A]ce  1.4798 - Calc  
Bond 139. Atoms  676 [ N3    G   31  A] ->  677 [ C4    G   31  A]c   1.3612 - Calc  
Bond 140. Atoms  674 [ C2    G   31  A] ->  676 [ N3    G   31  A]c   1.3296 d Calc  
Bond 141. Atoms  674 [ C2    G   31  A] ->  675 [ N2    G   31  A]ce  1.3404 - Calc  
Bond 142. Atoms  673 [ N1    G   31  A] ->  674 [ C2    G   31  A]c   1.3782 - Calc  
Bond 143. Atoms  671 [ C6    G   31  A] ->  673 [ N1    G   31  A]c   1.3976 - Calc  
Bond 144. Atoms  671 [ C6    G   31  A] ->  672 [ O6    G   31  A]ce  1.2404 d Calc  
Bond 145. Atoms  670 [ C5    G   31  A] ->  677 [ C4    G   31  A]c   1.3799 d Calc  
Bond 146. Atoms  670 [ C5    G   31  A] ->  671 [ C6    G   31  A]c   1.4183 - Calc  
Bond 147. Atoms  669 [ N7    G   31  A] ->  670 [ C5    G   31  A]c   1.3889 - Calc  
Bond 148. Atoms  668 [ C8    G   31  A] ->  669 [ N7    G   31  A]c   1.3049 d Calc  
Bond 149. Atoms  667 [ N9    G   31  A] ->  677 [ C4    G   31  A]c   1.3777 - Calc  
Bond 150. Atoms  667 [ N9    G   31  A] ->  668 [ C8    G   31  A]c   1.3762 - Calc  
Bond 151. Atoms  666 [ C1'   G   31  A] ->  667 [ N9    G   31  A]cr  1.4620 - Calc  
Bond 152. Atoms  664 [ C2'   G   31  A] ->  666 [ C1'   G   31  A]c   1.5221 - Calc  
Bond 153. Atoms  664 [ C2'   G   31  A] ->  665 [ O2'   G   31  A]ce  1.4117 - Calc  
Bond 154. Atoms  662 [ C3'   G   31  A] ->  664 [ C2'   G   31  A]c   1.5277 - Calc  
Bond 155. Atoms  662 [ C3'   G   31  A] ->  663 [ O3'   G   31  A]ce  1.4249 - Calc  
Bond 156. Atoms  661 [ O4'   G   31  A] ->  666 [ C1'   G   31  A]c   1.4139 - Calc  
Bond 157. Atoms  660 [ C4'   G   31  A] ->  662 [ C3'   G   31  A]c   1.5272 - Calc  
Bond 158. Atoms  660 [ C4'   G   31  A] ->  661 [ O4'   G   31  A]c   1.4512 - Calc  
Bond 159. Atoms  659 [ C5'   G   31  A] ->  660 [ C4'   G   31  A]cr  1.5201 - Calc  
Bond 160. Atoms  658 [ O5'   G   31  A] ->  659 [ C5'   G   31  A]cr  1.4239 - Calc  
Bond 161. Atoms  655 [ P     G   31  A] ->  658 [ O5'   G   31  A]cr  1.5992 - Calc  
Bond 162. Atoms  655 [ P     G   31  A] ->  657 [ OP2   G   31  A]ce  1.4817 - Calc  
Bond 163. Atoms  655 [ P     G   31  A] ->  656 [ OP1   G   31  A]ce  1.4824 - Calc  
Bond 164. Atoms  653 [ N3    G   30  A] ->  654 [ C4    G   30  A]c   1.3576 - Calc  
Bond 165. Atoms  651 [ C2    G   30  A] ->  653 [ N3    G   30  A]c   1.3262 d Calc  
Bond 166. Atoms  651 [ C2    G   30  A] ->  652 [ N2    G   30  A]ce  1.3389 - Calc  
Bond 167. Atoms  650 [ N1    G   30  A] ->  651 [ C2    G   30  A]c   1.3778 - Calc  
Bond 168. Atoms  648 [ C6    G   30  A] ->  650 [ N1    G   30  A]c   1.3975 - Calc  
Bond 169. Atoms  648 [ C6    G   30  A] ->  649 [ O6    G   30  A]ce  1.2407 d Calc  
Bond 170. Atoms  647 [ C5    G   30  A] ->  654 [ C4    G   30  A]c   1.3765 d Calc  
Bond 171. Atoms  647 [ C5    G   30  A] ->  648 [ C6    G   30  A]c   1.4195 - Calc  
Bond 172. Atoms  646 [ N7    G   30  A] ->  647 [ C5    G   30  A]c   1.3896 - Calc  
Bond 173. Atoms  645 [ C8    G   30  A] ->  646 [ N7    G   30  A]c   1.3034 d Calc  
Bond 174. Atoms  644 [ N9    G   30  A] ->  654 [ C4    G   30  A]c   1.3755 - Calc  
Bond 175. Atoms  644 [ N9    G   30  A] ->  645 [ C8    G   30  A]c   1.3758 - Calc  
Bond 176. Atoms  643 [ C1'   G   30  A] ->  644 [ N9    G   30  A]cr  1.4620 - Calc  
Bond 177. Atoms  641 [ C2'   G   30  A] ->  643 [ C1'   G   30  A]c   1.5220 - Calc  
Bond 178. Atoms  641 [ C2'   G   30  A] ->  642 [ O2'   G   30  A]ce  1.4145 - Calc  
Bond 179. Atoms  639 [ C3'   G   30  A] ->  641 [ C2'   G   30  A]c   1.5295 - Calc  
Bond 180. Atoms  639 [ C3'   G   30  A] ->  640 [ O3'   G   30  A]ce  1.4314 - Calc  
Bond 181. Atoms  638 [ O4'   G   30  A] ->  643 [ C1'   G   30  A]c   1.4089 - Calc  
Bond 182. Atoms  637 [ C4'   G   30  A] ->  639 [ C3'   G   30  A]c   1.5278 - Calc  
Bond 183. Atoms  637 [ C4'   G   30  A] ->  638 [ O4'   G   30  A]c   1.4495 - Calc  
Bond 184. Atoms  636 [ C5'   G   30  A] ->  637 [ C4'   G   30  A]cr  1.5195 - Calc  
Bond 185. Atoms  635 [ O5'   G   30  A] ->  636 [ C5'   G   30  A]cr  1.4280 - Calc  
Bond 186. Atoms  632 [ P     G   30  A] ->  635 [ O5'   G   30  A]cr  1.6060 - Calc  
Bond 187. Atoms  632 [ P     G   30  A] ->  634 [ OP2   G   30  A]ce  1.4798 - Calc  
Bond 188. Atoms  632 [ P     G   30  A] ->  633 [ OP1   G   30  A]ce  1.4821 - Calc  
Bond 189. Atoms  630 [ N3    A   29  A] ->  631 [ C4    A   29  A]c   1.3467 - Calc  
Bond 190. Atoms  629 [ C2    A   29  A] ->  630 [ N3    A   29  A]c   1.3363 d Calc  
Bond 191. Atoms  628 [ N1    A   29  A] ->  629 [ C2    A   29  A]c   1.3419 - Calc  
Bond 192. Atoms  626 [ C6    A   29  A] ->  628 [ N1    A   29  A]c   1.3540 d Calc  
Bond 193. Atoms  626 [ C6    A   29  A] ->  627 [ N6    A   29  A]ce  1.3380 - Calc  
Bond 194. Atoms  625 [ C5    A   29  A] ->  631 [ C4    A   29  A]c   1.3840 d Calc  
Bond 195. Atoms  625 [ C5    A   29  A] ->  626 [ C6    A   29  A]c   1.4129 - Calc  
Bond 196. Atoms  624 [ N7    A   29  A] ->  625 [ C5    A   29  A]c   1.3836 - Calc  
Bond 197. Atoms  623 [ C8    A   29  A] ->  624 [ N7    A   29  A]c   1.3104 d Calc  
Bond 198. Atoms  622 [ N9    A   29  A] ->  631 [ C4    A   29  A]c   1.3762 - Calc  
Bond 199. Atoms  622 [ N9    A   29  A] ->  623 [ C8    A   29  A]c   1.3664 - Calc  
Bond 200. Atoms  621 [ C1'   A   29  A] ->  622 [ N9    A   29  A]cr  1.4571 - Calc  
Bond 201. Atoms  619 [ C2'   A   29  A] ->  621 [ C1'   A   29  A]c   1.5223 - Calc  
Bond 202. Atoms  619 [ C2'   A   29  A] ->  620 [ O2'   A   29  A]ce  1.4144 - Calc  
Bond 203. Atoms  617 [ C3'   A   29  A] ->  619 [ C2'   A   29  A]c   1.5284 - Calc  
Bond 204. Atoms  617 [ C3'   A   29  A] ->  618 [ O3'   A   29  A]ce  1.4225 - Calc  
Bond 205. Atoms  616 [ O4'   A   29  A] ->  621 [ C1'   A   29  A]c   1.4075 - Calc  
Bond 206. Atoms  615 [ C4'   A   29  A] ->  617 [ C3'   A   29  A]c   1.5290 - Calc  
Bond 207. Atoms  615 [ C4'   A   29  A] ->  616 [ O4'   A   29  A]c   1.4481 - Calc  
Bond 208. Atoms  614 [ C5'   A   29  A] ->  615 [ C4'   A   29  A]cr  1.5167 - Calc  
Bond 209. Atoms  613 [ O5'   A   29  A] ->  614 [ C5'   A   29  A]cr  1.4211 - Calc  
Bond 210. Atoms  610 [ P     A   29  A] ->  613 [ O5'   A   29  A]cr  1.5995 - Calc  
Bond 211. Atoms  610 [ P     A   29  A] ->  612 [ OP2   A   29  A]ce  1.4815 - Calc  
Bond 212. Atoms  610 [ P     A   29  A] ->  611 [ OP1   A   29  A]ce  1.4808 - Calc  
Bond 213. Atoms  349 [ C5    C   16  A] ->  350 [ C6    C   16  A]c   1.3403 d Calc  
Bond 214. Atoms  347 [ C4    C   16  A] ->  349 [ C5    C   16  A]c   1.4281 - Calc  
Bond 215. Atoms  347 [ C4    C   16  A] ->  348 [ N4    C   16  A]ce  1.3375 - Calc  
Bond 216. Atoms  346 [ N3    C   16  A] ->  347 [ C4    C   16  A]c   1.3364 d Calc  
Bond 217. Atoms  344 [ C2    C   16  A] ->  346 [ N3    C   16  A]c   1.3592 - Calc  
Bond 218. Atoms  344 [ C2    C   16  A] ->  345 [ O2    C   16  A]ce  1.2381 d Calc  
Bond 219. Atoms  343 [ N1    C   16  A] ->  350 [ C6    C   16  A]c   1.3730 - Calc  
Bond 220. Atoms  343 [ N1    C   16  A] ->  344 [ C2    C   16  A]c   1.4092 - Calc  
Bond 221. Atoms  342 [ C1'   C   16  A] ->  343 [ N1    C   16  A]cr  1.5153 - Calc  
Bond 222. Atoms  340 [ C2'   C   16  A] ->  342 [ C1'   C   16  A]c   1.5272 - Calc  
Bond 223. Atoms  340 [ C2'   C   16  A] ->  341 [ O2'   C   16  A]ce  1.4164 - Calc  
Bond 224. Atoms  338 [ C3'   C   16  A] ->  340 [ C2'   C   16  A]c   1.5243 - Calc  
Bond 225. Atoms  338 [ C3'   C   16  A] ->  339 [ O3'   C   16  A]ce  1.4244 - Calc  
Bond 226. Atoms  337 [ O4'   C   16  A] ->  342 [ C1'   C   16  A]c   1.4196 - Calc  
Bond 227. Atoms  336 [ C4'   C   16  A] ->  338 [ C3'   C   16  A]c   1.5230 - Calc  
Bond 228. Atoms  336 [ C4'   C   16  A] ->  337 [ O4'   C   16  A]c   1.4524 - Calc  
Bond 229. Atoms  335 [ C5'   C   16  A] ->  336 [ C4'   C   16  A]cr  1.5173 - Calc  
Bond 230. Atoms  334 [ O5'   C   16  A] ->  335 [ C5'   C   16  A]cr  1.4262 - Calc  
Bond 231. Atoms  331 [ P     C   16  A] ->  334 [ O5'   C   16  A]cr  1.5999 - Calc  
Bond 232. Atoms  331 [ P     C   16  A] ->  333 [ OP2   C   16  A]ce  1.4812 - Calc  
Bond 233. Atoms  331 [ P     C   16  A] ->  332 [ OP1   C   16  A]ce  1.4816 - Calc  
Bond 234. Atoms  329 [ N3    G   15  A] ->  330 [ C4    G   15  A]c   1.3615 - Calc  
Bond 235. Atoms  327 [ C2    G   15  A] ->  329 [ N3    G   15  A]c   1.3315 d Calc  
Bond 236. Atoms  327 [ C2    G   15  A] ->  328 [ N2    G   15  A]ce  1.3402 - Calc  
Bond 237. Atoms  326 [ N1    G   15  A] ->  327 [ C2    G   15  A]c   1.3766 - Calc  
Bond 238. Atoms  324 [ C6    G   15  A] ->  326 [ N1    G   15  A]c   1.3960 - Calc  
Bond 239. Atoms  324 [ C6    G   15  A] ->  325 [ O6    G   15  A]ce  1.2386 d Calc  
Bond 240. Atoms  323 [ C5    G   15  A] ->  330 [ C4    G   15  A]c   1.3795 d Calc  
Bond 241. Atoms  323 [ C5    G   15  A] ->  324 [ C6    G   15  A]c   1.4177 - Calc  
Bond 242. Atoms  322 [ N7    G   15  A] ->  323 [ C5    G   15  A]c   1.3894 - Calc  
Bond 243. Atoms  321 [ C8    G   15  A] ->  322 [ N7    G   15  A]c   1.3037 d Calc  
Bond 244. Atoms  320 [ N9    G   15  A] ->  330 [ C4    G   15  A]c   1.3796 - Calc  
Bond 245. Atoms  320 [ N9    G   15  A] ->  321 [ C8    G   15  A]c   1.3758 - Calc  
Bond 246. Atoms  319 [ C1'   G   15  A] ->  320 [ N9    G   15  A]cr  1.4615 - Calc  
Bond 247. Atoms  317 [ C2'   G   15  A] ->  319 [ C1'   G   15  A]c   1.5254 - Calc  
Bond 248. Atoms  317 [ C2'   G   15  A] ->  318 [ O2'   G   15  A]ce  1.4143 - Calc  
Bond 249. Atoms  315 [ C3'   G   15  A] ->  317 [ C2'   G   15  A]c   1.5271 - Calc  
Bond 250. Atoms  315 [ C3'   G   15  A] ->  316 [ O3'   G   15  A]ce  1.4176 - Calc  
Bond 251. Atoms  314 [ O4'   G   15  A] ->  319 [ C1'   G   15  A]c   1.4127 - Calc  
Bond 252. Atoms  313 [ C4'   G   15  A] ->  315 [ C3'   G   15  A]c   1.5254 - Calc  
Bond 253. Atoms  313 [ C4'   G   15  A] ->  314 [ O4'   G   15  A]c   1.4526 - Calc  
Bond 254. Atoms  312 [ C5'   G   15  A] ->  313 [ C4'   G   15  A]cr  1.5195 - Calc  
Bond 255. Atoms  311 [ O5'   G   15  A] ->  312 [ C5'   G   15  A]cr  1.4278 - Calc  
Bond 256. Atoms  308 [ P     G   15  A] ->  311 [ O5'   G   15  A]cr  1.5973 - Calc  
Bond 257. Atoms  308 [ P     G   15  A] ->  310 [ OP2   G   15  A]ce  1.4805 - Calc  
Bond 258. Atoms  308 [ P     G   15  A] ->  309 [ OP1   G   15  A]ce  1.4801 - Calc  
Bond 259. Atoms 1106 [ N3  SAH   55  A] -> 1107 [ C4  SAH   55  A]c   1.3604 - CONECT
Bond 260. Atoms 1105 [ C2  SAH   55  A] -> 1106 [ N3  SAH   55  A]c   1.3490 - CONECT
Bond 261. Atoms 1104 [ N1  SAH   55  A] -> 1105 [ C2  SAH   55  A]c   1.3482 - CONECT
Bond 262. Atoms 1102 [ C6  SAH   55  A] -> 1104 [ N1  SAH   55  A]c   1.3546 - CONECT
Bond 263. Atoms 1102 [ C6  SAH   55  A] -> 1103 [ N6  SAH   55  A]ce  1.3543 - CONECT
Bond 264. Atoms 1101 [ C5  SAH   55  A] -> 1107 [ C4  SAH   55  A]c   1.4735 - CONECT
Bond 265. Atoms 1101 [ C5  SAH   55  A] -> 1102 [ C6  SAH   55  A]c   1.4849 - CONECT
Bond 266. Atoms 1100 [ N7  SAH   55  A] -> 1101 [ C5  SAH   55  A]c   1.3440 - CONECT
Bond 267. Atoms 1099 [ C8  SAH   55  A] -> 1100 [ N7  SAH   55  A]c   1.3562 - CONECT
Bond 268. Atoms 1098 [ N9  SAH   55  A] -> 1107 [ C4  SAH   55  A]c   1.3408 - CONECT
Bond 269. Atoms 1098 [ N9  SAH   55  A] -> 1099 [ C8  SAH   55  A]c   1.3480 - CONECT
Bond 270. Atoms 1097 [ C1' SAH   55  A] -> 1098 [ N9  SAH   55  A]cr  1.4929 - CONECT
Bond 271. Atoms 1095 [ C2' SAH   55  A] -> 1097 [ C1' SAH   55  A]c   1.5242 - CONECT
Bond 272. Atoms 1095 [ C2' SAH   55  A] -> 1096 [ O2' SAH   55  A]ce  1.4319 - CONECT
Bond 273. Atoms 1093 [ C3' SAH   55  A] -> 1095 [ C2' SAH   55  A]c   1.5184 - CONECT
Bond 274. Atoms 1093 [ C3' SAH   55  A] -> 1094 [ O3' SAH   55  A]ce  1.4308 - CONECT
Bond 275. Atoms 1092 [ O4' SAH   55  A] -> 1097 [ C1' SAH   55  A]c   1.4327 - CONECT
Bond 276. Atoms 1091 [ C4' SAH   55  A] -> 1093 [ C3' SAH   55  A]c   1.5201 - CONECT
Bond 277. Atoms 1091 [ C4' SAH   55  A] -> 1092 [ O4' SAH   55  A]c   1.4292 - CONECT
Bond 278. Atoms 1090 [ C5' SAH   55  A] -> 1091 [ C4' SAH   55  A]cr  1.5276 - CONECT
Bond 279. Atoms 1087 [ C   SAH   55  A] -> 1089 [ OXT SAH   55  A]ce  1.2301 - CONECT
Bond 280. Atoms 1087 [ C   SAH   55  A] -> 1088 [ O   SAH   55  A]ce  1.2303 d CONECT
Bond 281. Atoms 1086 [ SD  SAH   55  A] -> 1090 [ C5' SAH   55  A]cr  1.7639 - CONECT
Bond 282. Atoms 1085 [ CG  SAH   55  A] -> 1086 [ SD  SAH   55  A]cr  1.7628 - CONECT
Bond 283. Atoms 1084 [ CB  SAH   55  A] -> 1085 [ CG  SAH   55  A]cr  1.5256 - CONECT
Bond 284. Atoms 1083 [ CA  SAH   55  A] -> 1087 [ C   SAH   55  A]cr  1.5017 - CONECT
Bond 285. Atoms 1083 [ CA  SAH   55  A] -> 1084 [ CB  SAH   55  A]cr  1.5263 - CONECT
Bond 286. Atoms 1082 [ N   SAH   55  A] -> 1083 [ CA  SAH   55  A]ce  1.4931 - CONECT
