# Supplementary material for: RPocket: an intuitive database of RNA pocket topology information with RNA-ligand data resources
Source: BMC Bioinformatics. 2021 Sep 8;22:428. doi: 10.1186/s12859-021-04349-4 (PMC8424408; doi:10.1186/s12859-021-04349-4)
Supplement: Supplementary file 6 — Additional file 6. Folder S2: Interaction info of RNA-ligand complexes. [file 12859_2021_4349_MOESM6_ESM.zip › 12859_2021_4349_MOESM6_ESM/3SUH/ligplot.bonds]

Bond   0. Atoms 2198 [ C15 FFO  103  X] -> 1675 [ C4    G   77  X]n E 3.7949 - HBPLUS
Bond   1. Atoms 2199 [ C16 FFO  103  X] -> 1674 [ N3    G   77  X]n E 3.7331 - HBPLUS
Bond   2. Atoms 2209 [ CT  FFO  103  X] -> 1673 [ N2    G   77  X]n E 3.8101 - HBPLUS
Bond   3. Atoms 2200 [ C   FFO  103  X] -> 1673 [ N2    G   77  X]n E 3.7587 - HBPLUS
Bond   4. Atoms 2199 [ C16 FFO  103  X] -> 1673 [ N2    G   77  X]n E 3.7540 - HBPLUS
Bond   5. Atoms 2199 [ C16 FFO  103  X] -> 1672 [ C2    G   77  X]n E 3.4363 - HBPLUS
Bond   6. Atoms 2194 [ C11 FFO  103  X] -> 1672 [ C2    G   77  X]n E 3.8317 - HBPLUS
Bond   7. Atoms 2199 [ C16 FFO  103  X] -> 1671 [ N1    G   77  X]n E 3.5696 - HBPLUS
Bond   8. Atoms 2194 [ C11 FFO  103  X] -> 1671 [ N1    G   77  X]n E 3.6200 - HBPLUS
Bond   9. Atoms 2198 [ C15 FFO  103  X] -> 1669 [ C6    G   77  X]n E 3.8908 - HBPLUS
Bond  10. Atoms 2198 [ C15 FFO  103  X] -> 1668 [ C5    G   77  X]n E 3.7915 - HBPLUS
Bond  11. Atoms 2192 [ C9  FFO  103  X] -> 1667 [ N7    G   77  X]n E 3.7662 - HBPLUS
Bond  12. Atoms 2192 [ C9  FFO  103  X] -> 1666 [ C8    G   77  X]n E 3.8938 - HBPLUS
Bond  13. Atoms 2189 [ C7  FFO  103  X] -> 1659 [ O4'   G   77  X]n E 3.6191 - HBPLUS
Bond  14. Atoms 2189 [ C7  FFO  103  X] -> 1656 [ O5'   G   77  X]n E 3.1279 - HBPLUS
Bond  15. Atoms 2189 [ C7  FFO  103  X] -> 1655 [ OP2   G   77  X]n E 3.8254 - HBPLUS
Bond  16. Atoms 2189 [ C7  FFO  103  X] -> 1654 [ OP1   G   77  X]n E 3.7002 - HBPLUS
Bond  17. Atoms 2189 [ C7  FFO  103  X] -> 1653 [ P     G   77  X]n E 3.7006 - HBPLUS
Bond  18. Atoms 2184 [ C4  FFO  103  X] -> 1282 [ C4    G   59  X]n E 3.8939 - HBPLUS
Bond  19. Atoms 2183 [ N3  FFO  103  X] -> 1282 [ C4    G   59  X]n E 3.3796 - HBPLUS
Bond  20. Atoms 2182 [ NA2 FFO  103  X] -> 1282 [ C4    G   59  X]n E 3.7666 - HBPLUS
Bond  21. Atoms 2181 [ C2  FFO  103  X] -> 1282 [ C4    G   59  X]n E 3.5062 - HBPLUS
Bond  22. Atoms 2191 [ C8A FFO  103  X] -> 1281 [ N3    G   59  X]n E 3.5866 - HBPLUS
Bond  23. Atoms 2186 [ C4A FFO  103  X] -> 1281 [ N3    G   59  X]n E 3.6846 - HBPLUS
Bond  24. Atoms 2184 [ C4  FFO  103  X] -> 1281 [ N3    G   59  X]n E 3.5509 - HBPLUS
Bond  25. Atoms 2181 [ C2  FFO  103  X] -> 1281 [ N3    G   59  X]n E 3.2764 - HBPLUS
Bond  26. Atoms 2191 [ C8A FFO  103  X] -> 1280 [ N2    G   59  X]n E 3.3114 - HBPLUS
Bond  27. Atoms 2181 [ C2  FFO  103  X] -> 1280 [ N2    G   59  X]n E 3.8169 - HBPLUS
Bond  28. Atoms 2191 [ C8A FFO  103  X] -> 1279 [ C2    G   59  X]n E 3.5989 - HBPLUS
Bond  29. Atoms 2182 [ NA2 FFO  103  X] -> 1279 [ C2    G   59  X]n E 3.6723 - HBPLUS
Bond  30. Atoms 2181 [ C2  FFO  103  X] -> 1279 [ C2    G   59  X]n E 3.3222 - HBPLUS
Bond  31. Atoms 2180 [ N1  FFO  103  X] -> 1279 [ C2    G   59  X]n E 3.1631 - HBPLUS
Bond  32. Atoms 2181 [ C2  FFO  103  X] -> 1278 [ N1    G   59  X]n E 3.6490 - HBPLUS
Bond  33. Atoms 2182 [ NA2 FFO  103  X] -> 1276 [ C6    G   59  X]n E 3.4928 - HBPLUS
Bond  34. Atoms 2182 [ NA2 FFO  103  X] -> 1275 [ C5    G   59  X]n E 3.6249 - HBPLUS
Bond  35. Atoms 2181 [ C2  FFO  103  X] -> 1275 [ C5    G   59  X]n E 3.8573 - HBPLUS
Bond  36. Atoms 2185 [ O4  FFO  103  X] -> 1271 [ C1'   G   59  X]n E 3.5447 - HBPLUS
Bond  37. Atoms 2184 [ C4  FFO  103  X] -> 1271 [ C1'   G   59  X]n E 3.7944 - HBPLUS
Bond  38. Atoms 2184 [ C4  FFO  103  X] -> 1254 [ O2    C   58  X]n E 3.4999 - HBPLUS
Bond  39. Atoms 2181 [ C2  FFO  103  X] -> 1254 [ O2    C   58  X]n E 3.5543 - HBPLUS
Bond  40. Atoms 2183 [ N3  FFO  103  X] -> 1253 [ C2    C   58  X]n E 3.4996 - HBPLUS
Bond  41. Atoms 2182 [ NA2 FFO  103  X] -> 1253 [ C2    C   58  X]n E 3.8266 - HBPLUS
Bond  42. Atoms 2180 [ N1  FFO  103  X] ->  633 [ C4    G   29  X]n E 3.8240 - HBPLUS
Bond  43. Atoms 2181 [ C2  FFO  103  X] ->  632 [ N3    G   29  X]n E 3.8124 - HBPLUS
Bond  44. Atoms 2184 [ C4  FFO  103  X] ->  631 [ N2    G   29  X]n E 3.5437 - HBPLUS
Bond  45. Atoms 2181 [ C2  FFO  103  X] ->  631 [ N2    G   29  X]n E 3.7194 - HBPLUS
Bond  46. Atoms 2184 [ C4  FFO  103  X] ->  630 [ C2    G   29  X]n E 3.8549 - HBPLUS
Bond  47. Atoms 2183 [ N3  FFO  103  X] ->  630 [ C2    G   29  X]n E 3.3580 - HBPLUS
Bond  48. Atoms 2182 [ NA2 FFO  103  X] ->  630 [ C2    G   29  X]n E 3.6343 - HBPLUS
Bond  49. Atoms 2181 [ C2  FFO  103  X] ->  630 [ C2    G   29  X]n E 3.3520 - HBPLUS
Bond  50. Atoms 2180 [ N1  FFO  103  X] ->  630 [ C2    G   29  X]n E 3.8312 - HBPLUS
Bond  51. Atoms 2181 [ C2  FFO  103  X] ->  629 [ N1    G   29  X]n E 3.2707 - HBPLUS
Bond  52. Atoms 2182 [ NA2 FFO  103  X] ->  627 [ C6    G   29  X]n E 3.2011 - HBPLUS
Bond  53. Atoms 2181 [ C2  FFO  103  X] ->  627 [ C6    G   29  X]n E 3.6872 - HBPLUS
Bond  54. Atoms 2181 [ C2  FFO  103  X] ->  608 [ O4    U   28  X]n E 3.5694 - HBPLUS
Bond  55. Atoms 2182 [ NA2 FFO  103  X] ->  607 [ C4    U   28  X]n E 3.5357 - HBPLUS
Bond  56. Atoms 2180 [ N1  FFO  103  X] ->  607 [ C4    U   28  X]n E 3.6077 - HBPLUS
Bond  57. Atoms 2191 [ C8A FFO  103  X] ->  606 [ N3    U   28  X]n E 3.6011 - HBPLUS
Bond  58. Atoms 2181 [ C2  FFO  103  X] ->  606 [ N3    U   28  X]n E 3.5898 - HBPLUS
Bond  59. Atoms 2191 [ C8A FFO  103  X] ->  605 [ O2    U   28  X]n E 3.4936 - HBPLUS
Bond  60. Atoms 2189 [ C7  FFO  103  X] ->  605 [ O2    U   28  X]n E 3.6378 - HBPLUS
Bond  61. Atoms 2190 [ N8  FFO  103  X] ->  604 [ C2    U   28  X]n E 3.5003 - HBPLUS
Bond  62. Atoms 2180 [ N1  FFO  103  X] ->  604 [ C2    U   28  X]n E 3.5520 - HBPLUS
Bond  63. Atoms 1673 [ N2    G   77  X] -> 2210 [ O1  FFO  103  X]H E 3.2712 - HBPLUS
Bond  64. Atoms 2182 [ NA2 FFO  103  X] -> 1255 [ N3    C   58  X]H E 3.1855 - HBPLUS
Bond  65. Atoms 2183 [ N3  FFO  103  X] -> 1254 [ O2    C   58  X]H E 2.6175 - HBPLUS
Bond  66. Atoms 2182 [ NA2 FFO  103  X] ->  608 [ O4    U   28  X]H E 2.7239 - HBPLUS
Bond  67. Atoms  606 [ N3    U   28  X] -> 2180 [ N1  FFO  103  X]H E 2.7505 - HBPLUS
Bond  68. Atoms 2190 [ N8  FFO  103  X] ->  605 [ O2    U   28  X]H E 2.6600 - HBPLUS
Bond  69. Atoms 1674 [ N3    G   77  X] -> 1675 [ C4    G   77  X]c   1.3563 - Calc  
Bond  70. Atoms 1672 [ C2    G   77  X] -> 1674 [ N3    G   77  X]c   1.3262 d Calc  
Bond  71. Atoms 1672 [ C2    G   77  X] -> 1673 [ N2    G   77  X]ce  1.3391 - Calc  
Bond  72. Atoms 1671 [ N1    G   77  X] -> 1672 [ C2    G   77  X]c   1.3784 - Calc  
Bond  73. Atoms 1669 [ C6    G   77  X] -> 1671 [ N1    G   77  X]c   1.3991 - Calc  
Bond  74. Atoms 1669 [ C6    G   77  X] -> 1670 [ O6    G   77  X]ce  1.2428 d Calc  
Bond  75. Atoms 1668 [ C5    G   77  X] -> 1675 [ C4    G   77  X]c   1.3771 d Calc  
Bond  76. Atoms 1668 [ C5    G   77  X] -> 1669 [ C6    G   77  X]c   1.4212 - Calc  
Bond  77. Atoms 1667 [ N7    G   77  X] -> 1668 [ C5    G   77  X]c   1.3911 - Calc  
Bond  78. Atoms 1666 [ C8    G   77  X] -> 1667 [ N7    G   77  X]c   1.3046 d Calc  
Bond  79. Atoms 1665 [ N9    G   77  X] -> 1675 [ C4    G   77  X]c   1.3768 - Calc  
Bond  80. Atoms 1665 [ N9    G   77  X] -> 1666 [ C8    G   77  X]c   1.3753 - Calc  
Bond  81. Atoms 1664 [ C1'   G   77  X] -> 1665 [ N9    G   77  X]cr  1.4571 - Calc  
Bond  82. Atoms 1662 [ C2'   G   77  X] -> 1664 [ C1'   G   77  X]c   1.5213 - Calc  
Bond  83. Atoms 1662 [ C2'   G   77  X] -> 1663 [ O2'   G   77  X]ce  1.4049 - Calc  
Bond  84. Atoms 1660 [ C3'   G   77  X] -> 1662 [ C2'   G   77  X]c   1.5263 - Calc  
Bond  85. Atoms 1660 [ C3'   G   77  X] -> 1661 [ O3'   G   77  X]ce  1.4043 - Calc  
Bond  86. Atoms 1659 [ O4'   G   77  X] -> 1664 [ C1'   G   77  X]c   1.4081 - Calc  
Bond  87. Atoms 1658 [ C4'   G   77  X] -> 1660 [ C3'   G   77  X]c   1.5168 - Calc  
Bond  88. Atoms 1658 [ C4'   G   77  X] -> 1659 [ O4'   G   77  X]c   1.4439 - Calc  
Bond  89. Atoms 1657 [ C5'   G   77  X] -> 1658 [ C4'   G   77  X]cr  1.5146 - Calc  
Bond  90. Atoms 1656 [ O5'   G   77  X] -> 1657 [ C5'   G   77  X]cr  1.3988 - Calc  
Bond  91. Atoms 1653 [ P     G   77  X] -> 1656 [ O5'   G   77  X]cr  1.5974 - Calc  
Bond  92. Atoms 1653 [ P     G   77  X] -> 1655 [ OP2   G   77  X]ce  1.4810 - Calc  
Bond  93. Atoms 1653 [ P     G   77  X] -> 1654 [ OP1   G   77  X]ce  1.4813 - Calc  
Bond  94. Atoms 1281 [ N3    G   59  X] -> 1282 [ C4    G   59  X]c   1.3556 - Calc  
Bond  95. Atoms 1279 [ C2    G   59  X] -> 1281 [ N3    G   59  X]c   1.3255 d Calc  
Bond  96. Atoms 1279 [ C2    G   59  X] -> 1280 [ N2    G   59  X]ce  1.3365 - Calc  
Bond  97. Atoms 1278 [ N1    G   59  X] -> 1279 [ C2    G   59  X]c   1.3730 - Calc  
Bond  98. Atoms 1276 [ C6    G   59  X] -> 1278 [ N1    G   59  X]c   1.3931 - Calc  
Bond  99. Atoms 1276 [ C6    G   59  X] -> 1277 [ O6    G   59  X]ce  1.2372 d Calc  
Bond 100. Atoms 1275 [ C5    G   59  X] -> 1282 [ C4    G   59  X]c   1.3722 d Calc  
Bond 101. Atoms 1275 [ C5    G   59  X] -> 1276 [ C6    G   59  X]c   1.4159 - Calc  
Bond 102. Atoms 1274 [ N7    G   59  X] -> 1275 [ C5    G   59  X]c   1.3879 - Calc  
Bond 103. Atoms 1273 [ C8    G   59  X] -> 1274 [ N7    G   59  X]c   1.3017 d Calc  
Bond 104. Atoms 1272 [ N9    G   59  X] -> 1282 [ C4    G   59  X]c   1.3777 - Calc  
Bond 105. Atoms 1272 [ N9    G   59  X] -> 1273 [ C8    G   59  X]c   1.3689 - Calc  
Bond 106. Atoms 1271 [ C1'   G   59  X] -> 1272 [ N9    G   59  X]cr  1.4641 - Calc  
Bond 107. Atoms 1269 [ C2'   G   59  X] -> 1271 [ C1'   G   59  X]c   1.5265 - Calc  
Bond 108. Atoms 1269 [ C2'   G   59  X] -> 1270 [ O2'   G   59  X]ce  1.4137 - Calc  
Bond 109. Atoms 1267 [ C3'   G   59  X] -> 1269 [ C2'   G   59  X]c   1.5186 - Calc  
Bond 110. Atoms 1267 [ C3'   G   59  X] -> 1268 [ O3'   G   59  X]ce  1.4043 - Calc  
Bond 111. Atoms 1266 [ O4'   G   59  X] -> 1271 [ C1'   G   59  X]c   1.4165 - Calc  
Bond 112. Atoms 1265 [ C4'   G   59  X] -> 1267 [ C3'   G   59  X]c   1.5161 - Calc  
Bond 113. Atoms 1265 [ C4'   G   59  X] -> 1266 [ O4'   G   59  X]c   1.4488 - Calc  
Bond 114. Atoms 1264 [ C5'   G   59  X] -> 1265 [ C4'   G   59  X]cr  1.5158 - Calc  
Bond 115. Atoms 1263 [ O5'   G   59  X] -> 1264 [ C5'   G   59  X]cr  1.4209 - Calc  
Bond 116. Atoms 1260 [ P     G   59  X] -> 1263 [ O5'   G   59  X]cr  1.6047 - Calc  
Bond 117. Atoms 1260 [ P     G   59  X] -> 1262 [ OP2   G   59  X]ce  1.4816 - Calc  
Bond 118. Atoms 1260 [ P     G   59  X] -> 1261 [ OP1   G   59  X]ce  1.4796 - Calc  
Bond 119. Atoms 1258 [ C5    C   58  X] -> 1259 [ C6    C   58  X]c   1.3343 d Calc  
Bond 120. Atoms 1256 [ C4    C   58  X] -> 1258 [ C5    C   58  X]c   1.4219 - Calc  
Bond 121. Atoms 1256 [ C4    C   58  X] -> 1257 [ N4    C   58  X]ce  1.3311 - Calc  
Bond 122. Atoms 1255 [ N3    C   58  X] -> 1256 [ C4    C   58  X]c   1.3315 d Calc  
Bond 123. Atoms 1253 [ C2    C   58  X] -> 1255 [ N3    C   58  X]c   1.3575 - Calc  
Bond 124. Atoms 1253 [ C2    C   58  X] -> 1254 [ O2    C   58  X]ce  1.2381 d Calc  
Bond 125. Atoms 1252 [ N1    C   58  X] -> 1259 [ C6    C   58  X]c   1.3654 - Calc  
Bond 126. Atoms 1252 [ N1    C   58  X] -> 1253 [ C2    C   58  X]c   1.3975 - Calc  
Bond 127. Atoms 1251 [ C1'   C   58  X] -> 1252 [ N1    C   58  X]cr  1.4896 - Calc  
Bond 128. Atoms 1249 [ C2'   C   58  X] -> 1251 [ C1'   C   58  X]c   1.5225 - Calc  
Bond 129. Atoms 1249 [ C2'   C   58  X] -> 1250 [ O2'   C   58  X]ce  1.4128 - Calc  
Bond 130. Atoms 1247 [ C3'   C   58  X] -> 1249 [ C2'   C   58  X]c   1.5213 - Calc  
Bond 131. Atoms 1247 [ C3'   C   58  X] -> 1248 [ O3'   C   58  X]ce  1.4110 - Calc  
Bond 132. Atoms 1246 [ O4'   C   58  X] -> 1251 [ C1'   C   58  X]c   1.4185 - Calc  
Bond 133. Atoms 1245 [ C4'   C   58  X] -> 1247 [ C3'   C   58  X]c   1.5196 - Calc  
Bond 134. Atoms 1245 [ C4'   C   58  X] -> 1246 [ O4'   C   58  X]c   1.4507 - Calc  
Bond 135. Atoms 1244 [ C5'   C   58  X] -> 1245 [ C4'   C   58  X]cr  1.5175 - Calc  
Bond 136. Atoms 1243 [ O5'   C   58  X] -> 1244 [ C5'   C   58  X]cr  1.4283 - Calc  
Bond 137. Atoms 1240 [ P     C   58  X] -> 1243 [ O5'   C   58  X]cr  1.6033 - Calc  
Bond 138. Atoms 1240 [ P     C   58  X] -> 1242 [ OP2   C   58  X]ce  1.4801 - Calc  
Bond 139. Atoms 1240 [ P     C   58  X] -> 1241 [ OP1   C   58  X]ce  1.4806 - Calc  
Bond 140. Atoms  632 [ N3    G   29  X] ->  633 [ C4    G   29  X]c   1.3593 - Calc  
Bond 141. Atoms  630 [ C2    G   29  X] ->  632 [ N3    G   29  X]c   1.3268 d Calc  
Bond 142. Atoms  630 [ C2    G   29  X] ->  631 [ N2    G   29  X]ce  1.3331 - Calc  
Bond 143. Atoms  629 [ N1    G   29  X] ->  630 [ C2    G   29  X]c   1.3736 - Calc  
Bond 144. Atoms  627 [ C6    G   29  X] ->  629 [ N1    G   29  X]c   1.3909 - Calc  
Bond 145. Atoms  627 [ C6    G   29  X] ->  628 [ O6    G   29  X]ce  1.2350 d Calc  
Bond 146. Atoms  626 [ C5    G   29  X] ->  633 [ C4    G   29  X]c   1.3762 d Calc  
Bond 147. Atoms  626 [ C5    G   29  X] ->  627 [ C6    G   29  X]c   1.4057 - Calc  
Bond 148. Atoms  625 [ N7    G   29  X] ->  626 [ C5    G   29  X]c   1.3830 - Calc  
Bond 149. Atoms  624 [ C8    G   29  X] ->  625 [ N7    G   29  X]c   1.3058 d Calc  
Bond 150. Atoms  623 [ N9    G   29  X] ->  633 [ C4    G   29  X]c   1.3783 - Calc  
Bond 151. Atoms  623 [ N9    G   29  X] ->  624 [ C8    G   29  X]c   1.3739 - Calc  
Bond 152. Atoms  622 [ C1'   G   29  X] ->  623 [ N9    G   29  X]cr  1.4564 - Calc  
Bond 153. Atoms  620 [ C2'   G   29  X] ->  622 [ C1'   G   29  X]c   1.5196 - Calc  
Bond 154. Atoms  620 [ C2'   G   29  X] ->  621 [ O2'   G   29  X]ce  1.4126 - Calc  
Bond 155. Atoms  618 [ C3'   G   29  X] ->  620 [ C2'   G   29  X]c   1.5243 - Calc  
Bond 156. Atoms  618 [ C3'   G   29  X] ->  619 [ O3'   G   29  X]ce  1.4188 - Calc  
Bond 157. Atoms  617 [ O4'   G   29  X] ->  622 [ C1'   G   29  X]c   1.4183 - Calc  
Bond 158. Atoms  616 [ C4'   G   29  X] ->  618 [ C3'   G   29  X]c   1.5164 - Calc  
Bond 159. Atoms  616 [ C4'   G   29  X] ->  617 [ O4'   G   29  X]c   1.4525 - Calc  
Bond 160. Atoms  615 [ C5'   G   29  X] ->  616 [ C4'   G   29  X]cr  1.5206 - Calc  
Bond 161. Atoms  614 [ O5'   G   29  X] ->  615 [ C5'   G   29  X]cr  1.4279 - Calc  
Bond 162. Atoms  611 [ P     G   29  X] ->  614 [ O5'   G   29  X]cr  1.5972 - Calc  
Bond 163. Atoms  611 [ P     G   29  X] ->  613 [ OP2   G   29  X]ce  1.4756 - Calc  
Bond 164. Atoms  611 [ P     G   29  X] ->  612 [ OP1   G   29  X]ce  1.4852 - Calc  
Bond 165. Atoms  609 [ C5    U   28  X] ->  610 [ C6    U   28  X]c   1.3360 - Calc  
Bond 166. Atoms  607 [ C4    U   28  X] ->  609 [ C5    U   28  X]c   1.4373 - Calc  
Bond 167. Atoms  607 [ C4    U   28  X] ->  608 [ O4    U   28  X]ce  1.2279 d Calc  
Bond 168. Atoms  606 [ N3    U   28  X] ->  607 [ C4    U   28  X]c   1.3805 - Calc  
Bond 169. Atoms  604 [ C2    U   28  X] ->  606 [ N3    U   28  X]c   1.3699 - Calc  
Bond 170. Atoms  604 [ C2    U   28  X] ->  605 [ O2    U   28  X]ce  1.2133 d Calc  
Bond 171. Atoms  603 [ N1    U   28  X] ->  610 [ C6    U   28  X]c   1.3801 - Calc  
Bond 172. Atoms  603 [ N1    U   28  X] ->  604 [ C2    U   28  X]c   1.3765 - Calc  
Bond 173. Atoms  602 [ C1'   U   28  X] ->  603 [ N1    U   28  X]cr  1.4984 - Calc  
Bond 174. Atoms  600 [ C2'   U   28  X] ->  602 [ C1'   U   28  X]c   1.5215 - Calc  
Bond 175. Atoms  600 [ C2'   U   28  X] ->  601 [ O2'   U   28  X]ce  1.4100 - Calc  
Bond 176. Atoms  598 [ C3'   U   28  X] ->  600 [ C2'   U   28  X]c   1.5198 - Calc  
Bond 177. Atoms  598 [ C3'   U   28  X] ->  599 [ O3'   U   28  X]ce  1.4053 - Calc  
Bond 178. Atoms  597 [ O4'   U   28  X] ->  602 [ C1'   U   28  X]c   1.4184 - Calc  
Bond 179. Atoms  596 [ C4'   U   28  X] ->  598 [ C3'   U   28  X]c   1.5138 - Calc  
Bond 180. Atoms  596 [ C4'   U   28  X] ->  597 [ O4'   U   28  X]c   1.4518 - Calc  
Bond 181. Atoms  595 [ C5'   U   28  X] ->  596 [ C4'   U   28  X]cr  1.5152 - Calc  
Bond 182. Atoms  594 [ O5'   U   28  X] ->  595 [ C5'   U   28  X]cr  1.4071 - Calc  
Bond 183. Atoms  591 [ P     U   28  X] ->  594 [ O5'   U   28  X]cr  1.5990 - Calc  
Bond 184. Atoms  591 [ P     U   28  X] ->  593 [ OP2   U   28  X]ce  1.4847 - Calc  
Bond 185. Atoms  591 [ P     U   28  X] ->  592 [ OP1   U   28  X]ce  1.4809 - Calc  
Bond 186. Atoms 2212 [ C5A FFO  103  X] -> 2213 [ O5B FFO  103  X]ce  1.2290 - CONECT
Bond 187. Atoms 2209 [ CT  FFO  103  X] -> 2211 [ O2  FFO  103  X]ce  1.2552 - CONECT
Bond 188. Atoms 2209 [ CT  FFO  103  X] -> 2210 [ O1  FFO  103  X]ce  1.2548 - CONECT
Bond 189. Atoms 2206 [ CD  FFO  103  X] -> 2208 [ OE2 FFO  103  X]ce  1.2525 - CONECT
Bond 190. Atoms 2206 [ CD  FFO  103  X] -> 2207 [ OE1 FFO  103  X]ce  1.2534 - CONECT
Bond 191. Atoms 2205 [ CG  FFO  103  X] -> 2206 [ CD  FFO  103  X]cr  1.5363 - CONECT
Bond 192. Atoms 2204 [ CB  FFO  103  X] -> 2205 [ CG  FFO  103  X]cr  1.5347 - CONECT
Bond 193. Atoms 2203 [ CA  FFO  103  X] -> 2209 [ CT  FFO  103  X]cr  1.5427 - CONECT
Bond 194. Atoms 2203 [ CA  FFO  103  X] -> 2204 [ CB  FFO  103  X]cr  1.5379 - CONECT
Bond 195. Atoms 2202 [ N   FFO  103  X] -> 2203 [ CA  FFO  103  X]cr  1.4815 - CONECT
Bond 196. Atoms 2200 [ C   FFO  103  X] -> 2202 [ N   FFO  103  X]cr  1.3394 - CONECT
Bond 197. Atoms 2200 [ C   FFO  103  X] -> 2201 [ O   FFO  103  X]ce  1.2342 d CONECT
Bond 198. Atoms 2198 [ C15 FFO  103  X] -> 2199 [ C16 FFO  103  X]c   1.3942 - CONECT
Bond 199. Atoms 2197 [ C14 FFO  103  X] -> 2198 [ C15 FFO  103  X]c   1.3908 - CONECT
Bond 200. Atoms 2196 [ C13 FFO  103  X] -> 2197 [ C14 FFO  103  X]c   1.3908 - CONECT
Bond 201. Atoms 2195 [ C12 FFO  103  X] -> 2196 [ C13 FFO  103  X]c   1.3935 - CONECT
Bond 202. Atoms 2194 [ C11 FFO  103  X] -> 2200 [ C   FFO  103  X]cr  1.5394 - CONECT
Bond 203. Atoms 2194 [ C11 FFO  103  X] -> 2199 [ C16 FFO  103  X]c   1.3920 - CONECT
Bond 204. Atoms 2194 [ C11 FFO  103  X] -> 2195 [ C12 FFO  103  X]c   1.3928 - CONECT
Bond 205. Atoms 2193 [ N10 FFO  103  X] -> 2197 [ C14 FFO  103  X]cr  1.3326 - CONECT
Bond 206. Atoms 2192 [ C9  FFO  103  X] -> 2193 [ N10 FFO  103  X]cr  1.4681 - CONECT
Bond 207. Atoms 2190 [ N8  FFO  103  X] -> 2191 [ C8A FFO  103  X]c   1.3992 - CONECT
Bond 208. Atoms 2189 [ C7  FFO  103  X] -> 2190 [ N8  FFO  103  X]c   1.4837 - CONECT
Bond 209. Atoms 2188 [ C6  FFO  103  X] -> 2192 [ C9  FFO  103  X]cr  1.5325 - CONECT
Bond 210. Atoms 2188 [ C6  FFO  103  X] -> 2189 [ C7  FFO  103  X]c   1.5308 - CONECT
Bond 211. Atoms 2187 [ N5  FFO  103  X] -> 2212 [ C5A FFO  103  X]cr  1.3296 - CONECT
Bond 212. Atoms 2187 [ N5  FFO  103  X] -> 2188 [ C6  FFO  103  X]c   1.4670 - CONECT
Bond 213. Atoms 2186 [ C4A FFO  103  X] -> 2191 [ C8A FFO  103  X]c   1.3883 - CONECT
Bond 214. Atoms 2186 [ C4A FFO  103  X] -> 2187 [ N5  FFO  103  X]c   1.3905 - CONECT
Bond 215. Atoms 2184 [ C4  FFO  103  X] -> 2186 [ C4A FFO  103  X]c   1.3887 - CONECT
Bond 216. Atoms 2184 [ C4  FFO  103  X] -> 2185 [ O4  FFO  103  X]ce  1.2285 - CONECT
Bond 217. Atoms 2183 [ N3  FFO  103  X] -> 2184 [ C4  FFO  103  X]c   1.3884 - CONECT
Bond 218. Atoms 2181 [ C2  FFO  103  X] -> 2183 [ N3  FFO  103  X]c   1.4006 - CONECT
Bond 219. Atoms 2181 [ C2  FFO  103  X] -> 2182 [ NA2 FFO  103  X]ce  1.3306 - CONECT
Bond 220. Atoms 2180 [ N1  FFO  103  X] -> 2191 [ C8A FFO  103  X]c   1.3417 - CONECT
Bond 221. Atoms 2180 [ N1  FFO  103  X] -> 2181 [ C2  FFO  103  X]c   1.3444 - CONECT
