# Supplementary material for: RPocket: an intuitive database of RNA pocket topology information with RNA-ligand data resources
Source: BMC Bioinformatics. 2021 Sep 8;22:428. doi: 10.1186/s12859-021-04349-4 (PMC8424408; doi:10.1186/s12859-021-04349-4)
Supplement: Supplementary file 6 — Additional file 6. Folder S2: Interaction info of RNA-ligand complexes. [file 12859_2021_4349_MOESM6_ESM.zip › 12859_2021_4349_MOESM6_ESM/4AOB/ligplot.bonds]

Bond   0. Atoms 2062 [ O2' SAM 1116  A] -> 1906 [ C1'   G   89  A]n E 3.3979 - HBPLUS
Bond   1. Atoms 2057 [ C4' SAM 1116  A] -> 1889 [ O2    U   88  A]n E 3.3423 - HBPLUS
Bond   2. Atoms 2058 [ O4' SAM 1116  A] -> 1886 [ C1'   U   88  A]n E 3.8509 - HBPLUS
Bond   3. Atoms 2063 [ C1' SAM 1116  A] -> 1885 [ O2'   U   88  A]n E 3.5070 - HBPLUS
Bond   4. Atoms 2050 [ O   SAM 1116  A] -> 1263 [ C1'   C   59  A]n E 3.2640 - HBPLUS
Bond   5. Atoms 2049 [ C   SAM 1116  A] -> 1263 [ C1'   C   59  A]n E 3.8053 - HBPLUS
Bond   6. Atoms 2049 [ C   SAM 1116  A] -> 1262 [ O2'   C   59  A]n E 3.4834 - HBPLUS
Bond   7. Atoms 2049 [ C   SAM 1116  A] -> 1258 [ O4'   C   59  A]n E 3.7571 - HBPLUS
Bond   8. Atoms 2048 [ CA  SAM 1116  A] -> 1258 [ O4'   C   59  A]n E 3.5120 - HBPLUS
Bond   9. Atoms 2071 [ C2  SAM 1116  A] -> 1250 [ N3    G   58  A]n E 3.7344 - HBPLUS
Bond  10. Atoms 2068 [ C6  SAM 1116  A] -> 1249 [ N2    G   58  A]n E 3.8513 - HBPLUS
Bond  11. Atoms 2049 [ C   SAM 1116  A] -> 1249 [ N2    G   58  A]n E 3.7442 - HBPLUS
Bond  12. Atoms 2070 [ N1  SAM 1116  A] -> 1248 [ C2    G   58  A]n E 3.7226 - HBPLUS
Bond  13. Atoms 2050 [ O   SAM 1116  A] -> 1248 [ C2    G   58  A]n E 3.5756 - HBPLUS
Bond  14. Atoms 2048 [ CA  SAM 1116  A] -> 1239 [ O2'   G   58  A]n E 3.7717 - HBPLUS
Bond  15. Atoms 2047 [ N   SAM 1116  A] -> 1238 [ C2'   G   58  A]n E 3.2263 - HBPLUS
Bond  16. Atoms 2071 [ C2  SAM 1116  A] -> 1226 [ O4    U   57  A]n E 3.2031 - HBPLUS
Bond  17. Atoms 2071 [ C2  SAM 1116  A] -> 1225 [ C4    U   57  A]n E 3.3465 - HBPLUS
Bond  18. Atoms 2070 [ N1  SAM 1116  A] -> 1225 [ C4    U   57  A]n E 3.6103 - HBPLUS
Bond  19. Atoms 2071 [ C2  SAM 1116  A] -> 1224 [ N3    U   57  A]n E 2.6034 - HBPLUS
Bond  20. Atoms 2071 [ C2  SAM 1116  A] -> 1223 [ O2    U   57  A]n E 3.5744 - HBPLUS
Bond  21. Atoms 2071 [ C2  SAM 1116  A] -> 1222 [ C2    U   57  A]n E 3.5179 - HBPLUS
Bond  22. Atoms 2073 [ C4  SAM 1116  A] -> 1012 [ C6    C   47  A]n E 3.6780 - HBPLUS
Bond  23. Atoms 2067 [ C5  SAM 1116  A] -> 1012 [ C6    C   47  A]n E 3.8083 - HBPLUS
Bond  24. Atoms 2073 [ C4  SAM 1116  A] -> 1011 [ C5    C   47  A]n E 3.7633 - HBPLUS
Bond  25. Atoms 2071 [ C2  SAM 1116  A] -> 1011 [ C5    C   47  A]n E 3.8226 - HBPLUS
Bond  26. Atoms 2070 [ N1  SAM 1116  A] -> 1011 [ C5    C   47  A]n E 3.6767 - HBPLUS
Bond  27. Atoms 2068 [ C6  SAM 1116  A] -> 1011 [ C5    C   47  A]n E 3.5393 - HBPLUS
Bond  28. Atoms 2067 [ C5  SAM 1116  A] -> 1011 [ C5    C   47  A]n E 3.5623 - HBPLUS
Bond  29. Atoms 2071 [ C2  SAM 1116  A] -> 1010 [ N4    C   47  A]n E 3.6241 - HBPLUS
Bond  30. Atoms 2072 [ N3  SAM 1116  A] -> 1009 [ C4    C   47  A]n E 3.8769 - HBPLUS
Bond  31. Atoms 2071 [ C2  SAM 1116  A] -> 1009 [ C4    C   47  A]n E 3.4512 - HBPLUS
Bond  32. Atoms 2070 [ N1  SAM 1116  A] -> 1009 [ C4    C   47  A]n E 3.4857 - HBPLUS
Bond  33. Atoms 2068 [ C6  SAM 1116  A] -> 1009 [ C4    C   47  A]n E 3.8811 - HBPLUS
Bond  34. Atoms 2071 [ C2  SAM 1116  A] -> 1008 [ N3    C   47  A]n E 3.6933 - HBPLUS
Bond  35. Atoms 2062 [ O2' SAM 1116  A] -> 1004 [ C1'   C   47  A]n E 3.6500 - HBPLUS
Bond  36. Atoms 2061 [ C2' SAM 1116  A] -> 1004 [ C1'   C   47  A]n E 3.5368 - HBPLUS
Bond  37. Atoms 2061 [ C2' SAM 1116  A] ->  999 [ O4'   C   47  A]n E 2.9831 - HBPLUS
Bond  38. Atoms 2069 [ N6  SAM 1116  A] ->  970 [ C4    A   45  A]n E 3.8428 - HBPLUS
Bond  39. Atoms 2068 [ C6  SAM 1116  A] ->  969 [ N3    A   45  A]n E 3.6836 - HBPLUS
Bond  40. Atoms 2070 [ N1  SAM 1116  A] ->  968 [ C2    A   45  A]n E 3.8921 - HBPLUS
Bond  41. Atoms 2069 [ N6  SAM 1116  A] ->  960 [ C1'   A   45  A]n E 3.3851 - HBPLUS
Bond  42. Atoms 2069 [ N6  SAM 1116  A] ->  958 [ C2'   A   45  A]n E 3.4031 - HBPLUS
Bond  43. Atoms 2051 [ OXT SAM 1116  A] ->  233 [ C2    G   11  A]n E 3.8822 - HBPLUS
Bond  44. Atoms 2049 [ C   SAM 1116  A] ->  232 [ N1    G   11  A]n E 3.7259 - HBPLUS
Bond  45. Atoms 2051 [ OXT SAM 1116  A] ->  230 [ C6    G   11  A]n E 3.7234 - HBPLUS
Bond  46. Atoms 2055 [ CE  SAM 1116  A] ->  161 [ C1'   C    8  A]n E 3.6827 - HBPLUS
Bond  47. Atoms 2055 [ CE  SAM 1116  A] ->  156 [ O4'   C    8  A]n E 3.6224 - HBPLUS
Bond  48. Atoms 2057 [ C4' SAM 1116  A] ->  144 [ O2    U    7  A]n E 3.5008 - HBPLUS
Bond  49. Atoms 2056 [ C5' SAM 1116  A] ->  144 [ O2    U    7  A]n E 3.0553 - HBPLUS
Bond  50. Atoms 2055 [ CE  SAM 1116  A] ->  144 [ O2    U    7  A]n E 3.4831 - HBPLUS
Bond  51. Atoms 2054 [ SD  SAM 1116  A] ->  144 [ O2    U    7  A]n E 3.2223 - HBPLUS
Bond  52. Atoms 2060 [ O3' SAM 1116  A] ->  141 [ C1'   U    7  A]n E 3.2187 - HBPLUS
Bond  53. Atoms 2062 [ O2' SAM 1116  A] ->  127 [ C2    A    6  A]n E 3.4648 - HBPLUS
Bond  54. Atoms 2060 [ O3' SAM 1116  A] ->  127 [ C2    A    6  A]n E 3.4505 - HBPLUS
Bond  55. Atoms 1249 [ N2    G   58  A] -> 2050 [ O   SAM 1116  A]H E 2.5754 - HBPLUS
Bond  56. Atoms 2070 [ N1  SAM 1116  A] -> 1226 [ O4    U   57  A]H E 2.9665 - HBPLUS
Bond  57. Atoms 2069 [ N6  SAM 1116  A] ->  969 [ N3    A   45  A]H E 2.9716 - HBPLUS
Bond  58. Atoms 2069 [ N6  SAM 1116  A] ->  959 [ O2'   A   45  A]H E 2.7311 - HBPLUS
Bond  59. Atoms  234 [ N2    G   11  A] -> 2050 [ O   SAM 1116  A]H E 3.2548 - HBPLUS
Bond  60. Atoms  232 [ N1    G   11  A] -> 2051 [ OXT SAM 1116  A]H E 2.9930 - HBPLUS
Bond  61. Atoms  209 [ N6    A   10  A] -> 2051 [ OXT SAM 1116  A]H E 3.0534 - HBPLUS
Bond  62. Atoms 1916 [ N3    G   89  A] -> 1917 [ C4    G   89  A]c   1.3454 - Calc  
Bond  63. Atoms 1914 [ C2    G   89  A] -> 1916 [ N3    G   89  A]c   1.3221 d Calc  
Bond  64. Atoms 1914 [ C2    G   89  A] -> 1915 [ N2    G   89  A]ce  1.3215 - Calc  
Bond  65. Atoms 1913 [ N1    G   89  A] -> 1914 [ C2    G   89  A]c   1.3797 - Calc  
Bond  66. Atoms 1911 [ C6    G   89  A] -> 1913 [ N1    G   89  A]c   1.3876 - Calc  
Bond  67. Atoms 1911 [ C6    G   89  A] -> 1912 [ O6    G   89  A]ce  1.2581 d Calc  
Bond  68. Atoms 1910 [ C5    G   89  A] -> 1917 [ C4    G   89  A]c   1.3757 d Calc  
Bond  69. Atoms 1910 [ C5    G   89  A] -> 1911 [ C6    G   89  A]c   1.4408 - Calc  
Bond  70. Atoms 1909 [ N7    G   89  A] -> 1910 [ C5    G   89  A]c   1.3901 - Calc  
Bond  71. Atoms 1908 [ C8    G   89  A] -> 1909 [ N7    G   89  A]c   1.3039 d Calc  
Bond  72. Atoms 1907 [ N9    G   89  A] -> 1917 [ C4    G   89  A]c   1.3743 - Calc  
Bond  73. Atoms 1907 [ N9    G   89  A] -> 1908 [ C8    G   89  A]c   1.3690 - Calc  
Bond  74. Atoms 1906 [ C1'   G   89  A] -> 1907 [ N9    G   89  A]cr  1.4550 - Calc  
Bond  75. Atoms 1904 [ C2'   G   89  A] -> 1906 [ C1'   G   89  A]c   1.5060 - Calc  
Bond  76. Atoms 1904 [ C2'   G   89  A] -> 1905 [ O2'   G   89  A]ce  1.4011 - Calc  
Bond  77. Atoms 1902 [ C3'   G   89  A] -> 1904 [ C2'   G   89  A]c   1.5297 - Calc  
Bond  78. Atoms 1902 [ C3'   G   89  A] -> 1903 [ O3'   G   89  A]ce  1.3945 - Calc  
Bond  79. Atoms 1901 [ O4'   G   89  A] -> 1906 [ C1'   G   89  A]c   1.4129 - Calc  
Bond  80. Atoms 1900 [ C4'   G   89  A] -> 1902 [ C3'   G   89  A]c   1.5007 - Calc  
Bond  81. Atoms 1900 [ C4'   G   89  A] -> 1901 [ O4'   G   89  A]c   1.4357 - Calc  
Bond  82. Atoms 1899 [ C5'   G   89  A] -> 1900 [ C4'   G   89  A]cr  1.5165 - Calc  
Bond  83. Atoms 1898 [ O5'   G   89  A] -> 1899 [ C5'   G   89  A]cr  1.4381 - Calc  
Bond  84. Atoms 1895 [ P     G   89  A] -> 1898 [ O5'   G   89  A]cr  1.5912 - Calc  
Bond  85. Atoms 1895 [ P     G   89  A] -> 1897 [ OP2   G   89  A]ce  1.4475 - Calc  
Bond  86. Atoms 1895 [ P     G   89  A] -> 1896 [ OP1   G   89  A]ce  1.4436 - Calc  
Bond  87. Atoms 1893 [ C5    U   88  A] -> 1894 [ C6    U   88  A]c   1.3386 - Calc  
Bond  88. Atoms 1891 [ C4    U   88  A] -> 1893 [ C5    U   88  A]c   1.4358 - Calc  
Bond  89. Atoms 1891 [ C4    U   88  A] -> 1892 [ O4    U   88  A]ce  1.2365 d Calc  
Bond  90. Atoms 1890 [ N3    U   88  A] -> 1891 [ C4    U   88  A]c   1.3772 - Calc  
Bond  91. Atoms 1888 [ C2    U   88  A] -> 1890 [ N3    U   88  A]c   1.3707 - Calc  
Bond  92. Atoms 1888 [ C2    U   88  A] -> 1889 [ O2    U   88  A]ce  1.2131 d Calc  
Bond  93. Atoms 1887 [ N1    U   88  A] -> 1894 [ C6    U   88  A]c   1.3722 - Calc  
Bond  94. Atoms 1887 [ N1    U   88  A] -> 1888 [ C2    U   88  A]c   1.3800 - Calc  
Bond  95. Atoms 1886 [ C1'   U   88  A] -> 1887 [ N1    U   88  A]cr  1.4614 - Calc  
Bond  96. Atoms 1884 [ C2'   U   88  A] -> 1886 [ C1'   U   88  A]c   1.5256 - Calc  
Bond  97. Atoms 1884 [ C2'   U   88  A] -> 1885 [ O2'   U   88  A]ce  1.3871 - Calc  
Bond  98. Atoms 1882 [ C3'   U   88  A] -> 1884 [ C2'   U   88  A]c   1.5157 - Calc  
Bond  99. Atoms 1882 [ C3'   U   88  A] -> 1883 [ O3'   U   88  A]ce  1.3929 - Calc  
Bond 100. Atoms 1881 [ O4'   U   88  A] -> 1886 [ C1'   U   88  A]c   1.4304 - Calc  
Bond 101. Atoms 1880 [ C4'   U   88  A] -> 1882 [ C3'   U   88  A]c   1.5020 - Calc  
Bond 102. Atoms 1880 [ C4'   U   88  A] -> 1881 [ O4'   U   88  A]c   1.4711 - Calc  
Bond 103. Atoms 1879 [ C5'   U   88  A] -> 1880 [ C4'   U   88  A]cr  1.5152 - Calc  
Bond 104. Atoms 1878 [ O5'   U   88  A] -> 1879 [ C5'   U   88  A]cr  1.4406 - Calc  
Bond 105. Atoms 1875 [ P     U   88  A] -> 1878 [ O5'   U   88  A]cr  1.5905 - Calc  
Bond 106. Atoms 1875 [ P     U   88  A] -> 1877 [ OP2   U   88  A]ce  1.5039 - Calc  
Bond 107. Atoms 1875 [ P     U   88  A] -> 1876 [ OP1   U   88  A]ce  1.4981 - Calc  
Bond 108. Atoms 1270 [ C5    C   59  A] -> 1271 [ C6    C   59  A]c   1.3446 d Calc  
Bond 109. Atoms 1268 [ C4    C   59  A] -> 1270 [ C5    C   59  A]c   1.4167 - Calc  
Bond 110. Atoms 1268 [ C4    C   59  A] -> 1269 [ N4    C   59  A]ce  1.3194 - Calc  
Bond 111. Atoms 1267 [ N3    C   59  A] -> 1268 [ C4    C   59  A]c   1.3348 d Calc  
Bond 112. Atoms 1265 [ C2    C   59  A] -> 1267 [ N3    C   59  A]c   1.3658 - Calc  
Bond 113. Atoms 1265 [ C2    C   59  A] -> 1266 [ O2    C   59  A]ce  1.2446 d Calc  
Bond 114. Atoms 1264 [ N1    C   59  A] -> 1271 [ C6    C   59  A]c   1.3691 - Calc  
Bond 115. Atoms 1264 [ N1    C   59  A] -> 1265 [ C2    C   59  A]c   1.3880 - Calc  
Bond 116. Atoms 1263 [ C1'   C   59  A] -> 1264 [ N1    C   59  A]cr  1.4528 - Calc  
Bond 117. Atoms 1261 [ C2'   C   59  A] -> 1263 [ C1'   C   59  A]c   1.5126 - Calc  
Bond 118. Atoms 1261 [ C2'   C   59  A] -> 1262 [ O2'   C   59  A]ce  1.4127 - Calc  
Bond 119. Atoms 1259 [ C3'   C   59  A] -> 1261 [ C2'   C   59  A]c   1.5159 - Calc  
Bond 120. Atoms 1259 [ C3'   C   59  A] -> 1260 [ O3'   C   59  A]ce  1.4306 - Calc  
Bond 121. Atoms 1258 [ O4'   C   59  A] -> 1263 [ C1'   C   59  A]c   1.4272 - Calc  
Bond 122. Atoms 1257 [ C4'   C   59  A] -> 1259 [ C3'   C   59  A]c   1.5190 - Calc  
Bond 123. Atoms 1257 [ C4'   C   59  A] -> 1258 [ O4'   C   59  A]c   1.4517 - Calc  
Bond 124. Atoms 1256 [ C5'   C   59  A] -> 1257 [ C4'   C   59  A]cr  1.4937 - Calc  
Bond 125. Atoms 1255 [ O5'   C   59  A] -> 1256 [ C5'   C   59  A]cr  1.3813 - Calc  
Bond 126. Atoms 1252 [ P     C   59  A] -> 1255 [ O5'   C   59  A]cr  1.5663 - Calc  
Bond 127. Atoms 1252 [ P     C   59  A] -> 1254 [ OP2   C   59  A]ce  1.5121 - Calc  
Bond 128. Atoms 1252 [ P     C   59  A] -> 1253 [ OP1   C   59  A]ce  1.5161 - Calc  
Bond 129. Atoms 1250 [ N3    G   58  A] -> 1251 [ C4    G   58  A]c   1.3431 - Calc  
Bond 130. Atoms 1248 [ C2    G   58  A] -> 1250 [ N3    G   58  A]c   1.3090 d Calc  
Bond 131. Atoms 1248 [ C2    G   58  A] -> 1249 [ N2    G   58  A]ce  1.3453 - Calc  
Bond 132. Atoms 1247 [ N1    G   58  A] -> 1248 [ C2    G   58  A]c   1.3755 - Calc  
Bond 133. Atoms 1245 [ C6    G   58  A] -> 1247 [ N1    G   58  A]c   1.3898 - Calc  
Bond 134. Atoms 1245 [ C6    G   58  A] -> 1246 [ O6    G   58  A]ce  1.2524 d Calc  
Bond 135. Atoms 1244 [ C5    G   58  A] -> 1251 [ C4    G   58  A]c   1.3811 d Calc  
Bond 136. Atoms 1244 [ C5    G   58  A] -> 1245 [ C6    G   58  A]c   1.4341 - Calc  
Bond 137. Atoms 1243 [ N7    G   58  A] -> 1244 [ C5    G   58  A]c   1.3966 - Calc  
Bond 138. Atoms 1242 [ C8    G   58  A] -> 1243 [ N7    G   58  A]c   1.3100 d Calc  
Bond 139. Atoms 1241 [ N9    G   58  A] -> 1251 [ C4    G   58  A]c   1.3771 - Calc  
Bond 140. Atoms 1241 [ N9    G   58  A] -> 1242 [ C8    G   58  A]c   1.3818 - Calc  
Bond 141. Atoms 1240 [ C1'   G   58  A] -> 1241 [ N9    G   58  A]cr  1.4729 - Calc  
Bond 142. Atoms 1238 [ C2'   G   58  A] -> 1240 [ C1'   G   58  A]c   1.5370 - Calc  
Bond 143. Atoms 1238 [ C2'   G   58  A] -> 1239 [ O2'   G   58  A]ce  1.4287 - Calc  
Bond 144. Atoms 1236 [ C3'   G   58  A] -> 1238 [ C2'   G   58  A]c   1.5158 - Calc  
Bond 145. Atoms 1236 [ C3'   G   58  A] -> 1237 [ O3'   G   58  A]ce  1.3796 - Calc  
Bond 146. Atoms 1235 [ O4'   G   58  A] -> 1240 [ C1'   G   58  A]c   1.4141 - Calc  
Bond 147. Atoms 1234 [ C4'   G   58  A] -> 1236 [ C3'   G   58  A]c   1.4915 - Calc  
Bond 148. Atoms 1234 [ C4'   G   58  A] -> 1235 [ O4'   G   58  A]c   1.4475 - Calc  
Bond 149. Atoms 1233 [ C5'   G   58  A] -> 1234 [ C4'   G   58  A]cr  1.4550 - Calc  
Bond 150. Atoms 1232 [ O5'   G   58  A] -> 1233 [ C5'   G   58  A]cr  1.4001 - Calc  
Bond 151. Atoms 1229 [ P     G   58  A] -> 1232 [ O5'   G   58  A]cr  1.5716 - Calc  
Bond 152. Atoms 1229 [ P     G   58  A] -> 1231 [ OP2   G   58  A]ce  1.4741 - Calc  
Bond 153. Atoms 1229 [ P     G   58  A] -> 1230 [ OP1   G   58  A]ce  1.5111 - Calc  
Bond 154. Atoms 1227 [ C5    U   57  A] -> 1228 [ C6    U   57  A]c   1.3437 - Calc  
Bond 155. Atoms 1225 [ C4    U   57  A] -> 1227 [ C5    U   57  A]c   1.4305 - Calc  
Bond 156. Atoms 1225 [ C4    U   57  A] -> 1226 [ O4    U   57  A]ce  1.2265 d Calc  
Bond 157. Atoms 1224 [ N3    U   57  A] -> 1225 [ C4    U   57  A]c   1.3683 - Calc  
Bond 158. Atoms 1222 [ C2    U   57  A] -> 1224 [ N3    U   57  A]c   1.3725 - Calc  
Bond 159. Atoms 1222 [ C2    U   57  A] -> 1223 [ O2    U   57  A]ce  1.2178 d Calc  
Bond 160. Atoms 1221 [ N1    U   57  A] -> 1228 [ C6    U   57  A]c   1.3805 - Calc  
Bond 161. Atoms 1221 [ N1    U   57  A] -> 1222 [ C2    U   57  A]c   1.3898 - Calc  
Bond 162. Atoms 1220 [ C1'   U   57  A] -> 1221 [ N1    U   57  A]cr  1.4809 - Calc  
Bond 163. Atoms 1218 [ C2'   U   57  A] -> 1220 [ C1'   U   57  A]c   1.5345 - Calc  
Bond 164. Atoms 1218 [ C2'   U   57  A] -> 1219 [ O2'   U   57  A]ce  1.4139 - Calc  
Bond 165. Atoms 1216 [ C3'   U   57  A] -> 1218 [ C2'   U   57  A]c   1.5246 - Calc  
Bond 166. Atoms 1216 [ C3'   U   57  A] -> 1217 [ O3'   U   57  A]ce  1.4024 - Calc  
Bond 167. Atoms 1215 [ O4'   U   57  A] -> 1220 [ C1'   U   57  A]c   1.4429 - Calc  
Bond 168. Atoms 1214 [ C4'   U   57  A] -> 1216 [ C3'   U   57  A]c   1.5018 - Calc  
Bond 169. Atoms 1214 [ C4'   U   57  A] -> 1215 [ O4'   U   57  A]c   1.4571 - Calc  
Bond 170. Atoms 1213 [ C5'   U   57  A] -> 1214 [ C4'   U   57  A]cr  1.4808 - Calc  
Bond 171. Atoms 1212 [ O5'   U   57  A] -> 1213 [ C5'   U   57  A]cr  1.4510 - Calc  
Bond 172. Atoms 1209 [ P     U   57  A] -> 1212 [ O5'   U   57  A]cr  1.5893 - Calc  
Bond 173. Atoms 1209 [ P     U   57  A] -> 1211 [ OP2   U   57  A]ce  1.5451 - Calc  
Bond 174. Atoms 1209 [ P     U   57  A] -> 1210 [ OP1   U   57  A]ce  1.5116 - Calc  
Bond 175. Atoms 1011 [ C5    C   47  A] -> 1012 [ C6    C   47  A]c   1.3426 d Calc  
Bond 176. Atoms 1009 [ C4    C   47  A] -> 1011 [ C5    C   47  A]c   1.4285 - Calc  
Bond 177. Atoms 1009 [ C4    C   47  A] -> 1010 [ N4    C   47  A]ce  1.3396 - Calc  
Bond 178. Atoms 1008 [ N3    C   47  A] -> 1009 [ C4    C   47  A]c   1.3327 d Calc  
Bond 179. Atoms 1006 [ C2    C   47  A] -> 1008 [ N3    C   47  A]c   1.3605 - Calc  
Bond 180. Atoms 1006 [ C2    C   47  A] -> 1007 [ O2    C   47  A]ce  1.2590 d Calc  
Bond 181. Atoms 1005 [ N1    C   47  A] -> 1012 [ C6    C   47  A]c   1.3622 - Calc  
Bond 182. Atoms 1005 [ N1    C   47  A] -> 1006 [ C2    C   47  A]c   1.4164 - Calc  
Bond 183. Atoms 1004 [ C1'   C   47  A] -> 1005 [ N1    C   47  A]cr  1.4805 - Calc  
Bond 184. Atoms 1002 [ C2'   C   47  A] -> 1004 [ C1'   C   47  A]c   1.5312 - Calc  
Bond 185. Atoms 1002 [ C2'   C   47  A] -> 1003 [ O2'   C   47  A]ce  1.4055 - Calc  
Bond 186. Atoms 1000 [ C3'   C   47  A] -> 1002 [ C2'   C   47  A]c   1.5176 - Calc  
Bond 187. Atoms 1000 [ C3'   C   47  A] -> 1001 [ O3'   C   47  A]ce  1.4264 - Calc  
Bond 188. Atoms  999 [ O4'   C   47  A] -> 1004 [ C1'   C   47  A]c   1.4114 - Calc  
Bond 189. Atoms  998 [ C4'   C   47  A] -> 1000 [ C3'   C   47  A]c   1.5181 - Calc  
Bond 190. Atoms  998 [ C4'   C   47  A] ->  999 [ O4'   C   47  A]c   1.4754 - Calc  
Bond 191. Atoms  997 [ C5'   C   47  A] ->  998 [ C4'   C   47  A]cr  1.5287 - Calc  
Bond 192. Atoms  996 [ O5'   C   47  A] ->  997 [ C5'   C   47  A]cr  1.4640 - Calc  
Bond 193. Atoms  993 [ P     C   47  A] ->  996 [ O5'   C   47  A]cr  1.5945 - Calc  
Bond 194. Atoms  993 [ P     C   47  A] ->  995 [ OP2   C   47  A]ce  1.5355 - Calc  
Bond 195. Atoms  993 [ P     C   47  A] ->  994 [ OP1   C   47  A]ce  1.5386 - Calc  
Bond 196. Atoms  969 [ N3    A   45  A] ->  970 [ C4    A   45  A]c   1.3427 - Calc  
Bond 197. Atoms  968 [ C2    A   45  A] ->  969 [ N3    A   45  A]c   1.3337 d Calc  
Bond 198. Atoms  967 [ N1    A   45  A] ->  968 [ C2    A   45  A]c   1.3395 - Calc  
Bond 199. Atoms  965 [ C6    A   45  A] ->  967 [ N1    A   45  A]c   1.3535 d Calc  
Bond 200. Atoms  965 [ C6    A   45  A] ->  966 [ N6    A   45  A]ce  1.3245 - Calc  
Bond 201. Atoms  964 [ C5    A   45  A] ->  970 [ C4    A   45  A]c   1.3823 d Calc  
Bond 202. Atoms  964 [ C5    A   45  A] ->  965 [ C6    A   45  A]c   1.3883 - Calc  
Bond 203. Atoms  963 [ N7    A   45  A] ->  964 [ C5    A   45  A]c   1.3831 - Calc  
Bond 204. Atoms  962 [ C8    A   45  A] ->  963 [ N7    A   45  A]c   1.3087 d Calc  
Bond 205. Atoms  961 [ N9    A   45  A] ->  970 [ C4    A   45  A]c   1.3693 - Calc  
Bond 206. Atoms  961 [ N9    A   45  A] ->  962 [ C8    A   45  A]c   1.3685 - Calc  
Bond 207. Atoms  960 [ C1'   A   45  A] ->  961 [ N9    A   45  A]cr  1.4277 - Calc  
Bond 208. Atoms  958 [ C2'   A   45  A] ->  960 [ C1'   A   45  A]c   1.5276 - Calc  
Bond 209. Atoms  958 [ C2'   A   45  A] ->  959 [ O2'   A   45  A]ce  1.4114 - Calc  
Bond 210. Atoms  956 [ C3'   A   45  A] ->  958 [ C2'   A   45  A]c   1.5286 - Calc  
Bond 211. Atoms  956 [ C3'   A   45  A] ->  957 [ O3'   A   45  A]ce  1.3848 - Calc  
Bond 212. Atoms  955 [ O4'   A   45  A] ->  960 [ C1'   A   45  A]c   1.4057 - Calc  
Bond 213. Atoms  954 [ C4'   A   45  A] ->  956 [ C3'   A   45  A]c   1.5058 - Calc  
Bond 214. Atoms  954 [ C4'   A   45  A] ->  955 [ O4'   A   45  A]c   1.4425 - Calc  
Bond 215. Atoms  953 [ C5'   A   45  A] ->  954 [ C4'   A   45  A]cr  1.4967 - Calc  
Bond 216. Atoms  952 [ O5'   A   45  A] ->  953 [ C5'   A   45  A]cr  1.4643 - Calc  
Bond 217. Atoms  949 [ P     A   45  A] ->  952 [ O5'   A   45  A]cr  1.5895 - Calc  
Bond 218. Atoms  949 [ P     A   45  A] ->  951 [ OP2   A   45  A]ce  1.4662 - Calc  
Bond 219. Atoms  949 [ P     A   45  A] ->  950 [ OP1   A   45  A]ce  1.5137 - Calc  
Bond 220. Atoms  235 [ N3    G   11  A] ->  236 [ C4    G   11  A]c   1.3512 - Calc  
Bond 221. Atoms  233 [ C2    G   11  A] ->  235 [ N3    G   11  A]c   1.3286 d Calc  
Bond 222. Atoms  233 [ C2    G   11  A] ->  234 [ N2    G   11  A]ce  1.3382 - Calc  
Bond 223. Atoms  232 [ N1    G   11  A] ->  233 [ C2    G   11  A]c   1.3693 - Calc  
Bond 224. Atoms  230 [ C6    G   11  A] ->  232 [ N1    G   11  A]c   1.3911 - Calc  
Bond 225. Atoms  230 [ C6    G   11  A] ->  231 [ O6    G   11  A]ce  1.2376 d Calc  
Bond 226. Atoms  229 [ C5    G   11  A] ->  236 [ C4    G   11  A]c   1.3799 d Calc  
Bond 227. Atoms  229 [ C5    G   11  A] ->  230 [ C6    G   11  A]c   1.4139 - Calc  
Bond 228. Atoms  228 [ N7    G   11  A] ->  229 [ C5    G   11  A]c   1.3859 - Calc  
Bond 229. Atoms  227 [ C8    G   11  A] ->  228 [ N7    G   11  A]c   1.3048 d Calc  
Bond 230. Atoms  226 [ N9    G   11  A] ->  236 [ C4    G   11  A]c   1.3781 - Calc  
Bond 231. Atoms  226 [ N9    G   11  A] ->  227 [ C8    G   11  A]c   1.3706 - Calc  
Bond 232. Atoms  225 [ C1'   G   11  A] ->  226 [ N9    G   11  A]cr  1.4582 - Calc  
Bond 233. Atoms  223 [ C2'   G   11  A] ->  225 [ C1'   G   11  A]c   1.5360 - Calc  
Bond 234. Atoms  223 [ C2'   G   11  A] ->  224 [ O2'   G   11  A]ce  1.4169 - Calc  
Bond 235. Atoms  221 [ C3'   G   11  A] ->  223 [ C2'   G   11  A]c   1.5343 - Calc  
Bond 236. Atoms  221 [ C3'   G   11  A] ->  222 [ O3'   G   11  A]ce  1.4267 - Calc  
Bond 237. Atoms  220 [ O4'   G   11  A] ->  225 [ C1'   G   11  A]c   1.4280 - Calc  
Bond 238. Atoms  219 [ C4'   G   11  A] ->  221 [ C3'   G   11  A]c   1.5321 - Calc  
Bond 239. Atoms  219 [ C4'   G   11  A] ->  220 [ O4'   G   11  A]c   1.4361 - Calc  
Bond 240. Atoms  218 [ C5'   G   11  A] ->  219 [ C4'   G   11  A]cr  1.4784 - Calc  
Bond 241. Atoms  217 [ O5'   G   11  A] ->  218 [ C5'   G   11  A]cr  1.4271 - Calc  
Bond 242. Atoms  214 [ P     G   11  A] ->  217 [ O5'   G   11  A]cr  1.5998 - Calc  
Bond 243. Atoms  214 [ P     G   11  A] ->  216 [ OP2   G   11  A]ce  1.5022 - Calc  
Bond 244. Atoms  214 [ P     G   11  A] ->  215 [ OP1   G   11  A]ce  1.5171 - Calc  
Bond 245. Atoms  212 [ N3    A   10  A] ->  213 [ C4    A   10  A]c   1.3434 - Calc  
Bond 246. Atoms  211 [ C2    A   10  A] ->  212 [ N3    A   10  A]c   1.3288 d Calc  
Bond 247. Atoms  210 [ N1    A   10  A] ->  211 [ C2    A   10  A]c   1.3296 - Calc  
Bond 248. Atoms  208 [ C6    A   10  A] ->  210 [ N1    A   10  A]c   1.3507 d Calc  
Bond 249. Atoms  208 [ C6    A   10  A] ->  209 [ N6    A   10  A]ce  1.3359 - Calc  
Bond 250. Atoms  207 [ C5    A   10  A] ->  213 [ C4    A   10  A]c   1.3775 d Calc  
Bond 251. Atoms  207 [ C5    A   10  A] ->  208 [ C6    A   10  A]c   1.4029 - Calc  
Bond 252. Atoms  206 [ N7    A   10  A] ->  207 [ C5    A   10  A]c   1.3887 - Calc  
Bond 253. Atoms  205 [ C8    A   10  A] ->  206 [ N7    A   10  A]c   1.3072 d Calc  
Bond 254. Atoms  204 [ N9    A   10  A] ->  213 [ C4    A   10  A]c   1.3755 - Calc  
Bond 255. Atoms  204 [ N9    A   10  A] ->  205 [ C8    A   10  A]c   1.3714 - Calc  
Bond 256. Atoms  203 [ C1'   A   10  A] ->  204 [ N9    A   10  A]cr  1.4777 - Calc  
Bond 257. Atoms  201 [ C2'   A   10  A] ->  203 [ C1'   A   10  A]c   1.5329 - Calc  
Bond 258. Atoms  201 [ C2'   A   10  A] ->  202 [ O2'   A   10  A]ce  1.4053 - Calc  
Bond 259. Atoms  199 [ C3'   A   10  A] ->  201 [ C2'   A   10  A]c   1.5186 - Calc  
Bond 260. Atoms  199 [ C3'   A   10  A] ->  200 [ O3'   A   10  A]ce  1.3860 - Calc  
Bond 261. Atoms  198 [ O4'   A   10  A] ->  203 [ C1'   A   10  A]c   1.4346 - Calc  
Bond 262. Atoms  197 [ C4'   A   10  A] ->  199 [ C3'   A   10  A]c   1.5104 - Calc  
Bond 263. Atoms  197 [ C4'   A   10  A] ->  198 [ O4'   A   10  A]c   1.4221 - Calc  
Bond 264. Atoms  196 [ C5'   A   10  A] ->  197 [ C4'   A   10  A]cr  1.4860 - Calc  
Bond 265. Atoms  195 [ O5'   A   10  A] ->  196 [ C5'   A   10  A]cr  1.4399 - Calc  
Bond 266. Atoms  192 [ P     A   10  A] ->  195 [ O5'   A   10  A]cr  1.5999 - Calc  
Bond 267. Atoms  192 [ P     A   10  A] ->  194 [ OP2   A   10  A]ce  1.4376 - Calc  
Bond 268. Atoms  192 [ P     A   10  A] ->  193 [ OP1   A   10  A]ce  1.4555 - Calc  
Bond 269. Atoms  168 [ C5    C    8  A] ->  169 [ C6    C    8  A]c   1.3468 d Calc  
Bond 270. Atoms  166 [ C4    C    8  A] ->  168 [ C5    C    8  A]c   1.4383 - Calc  
Bond 271. Atoms  166 [ C4    C    8  A] ->  167 [ N4    C    8  A]ce  1.3117 - Calc  
Bond 272. Atoms  165 [ N3    C    8  A] ->  166 [ C4    C    8  A]c   1.3301 d Calc  
Bond 273. Atoms  163 [ C2    C    8  A] ->  165 [ N3    C    8  A]c   1.3536 - Calc  
Bond 274. Atoms  163 [ C2    C    8  A] ->  164 [ O2    C    8  A]ce  1.2360 d Calc  
Bond 275. Atoms  162 [ N1    C    8  A] ->  169 [ C6    C    8  A]c   1.3668 - Calc  
Bond 276. Atoms  162 [ N1    C    8  A] ->  163 [ C2    C    8  A]c   1.4270 - Calc  
Bond 277. Atoms  161 [ C1'   C    8  A] ->  162 [ N1    C    8  A]cr  1.4700 - Calc  
Bond 278. Atoms  159 [ C2'   C    8  A] ->  161 [ C1'   C    8  A]c   1.5299 - Calc  
Bond 279. Atoms  159 [ C2'   C    8  A] ->  160 [ O2'   C    8  A]ce  1.3952 - Calc  
Bond 280. Atoms  157 [ C3'   C    8  A] ->  159 [ C2'   C    8  A]c   1.5122 - Calc  
Bond 281. Atoms  157 [ C3'   C    8  A] ->  158 [ O3'   C    8  A]ce  1.4131 - Calc  
Bond 282. Atoms  156 [ O4'   C    8  A] ->  161 [ C1'   C    8  A]c   1.4001 - Calc  
Bond 283. Atoms  155 [ C4'   C    8  A] ->  157 [ C3'   C    8  A]c   1.4943 - Calc  
Bond 284. Atoms  155 [ C4'   C    8  A] ->  156 [ O4'   C    8  A]c   1.4254 - Calc  
Bond 285. Atoms  154 [ C5'   C    8  A] ->  155 [ C4'   C    8  A]cr  1.4933 - Calc  
Bond 286. Atoms  153 [ O5'   C    8  A] ->  154 [ C5'   C    8  A]cr  1.4289 - Calc  
Bond 287. Atoms  150 [ P     C    8  A] ->  153 [ O5'   C    8  A]cr  1.5881 - Calc  
Bond 288. Atoms  150 [ P     C    8  A] ->  152 [ OP2   C    8  A]ce  1.4517 - Calc  
Bond 289. Atoms  150 [ P     C    8  A] ->  151 [ OP1   C    8  A]ce  1.4774 - Calc  
Bond 290. Atoms  148 [ C5    U    7  A] ->  149 [ C6    U    7  A]c   1.3469 - Calc  
Bond 291. Atoms  146 [ C4    U    7  A] ->  148 [ C5    U    7  A]c   1.4287 - Calc  
Bond 292. Atoms  146 [ C4    U    7  A] ->  147 [ O4    U    7  A]ce  1.2310 d Calc  
Bond 293. Atoms  145 [ N3    U    7  A] ->  146 [ C4    U    7  A]c   1.3846 - Calc  
Bond 294. Atoms  143 [ C2    U    7  A] ->  145 [ N3    U    7  A]c   1.3807 - Calc  
Bond 295. Atoms  143 [ C2    U    7  A] ->  144 [ O2    U    7  A]ce  1.2309 d Calc  
Bond 296. Atoms  142 [ N1    U    7  A] ->  149 [ C6    U    7  A]c   1.3866 - Calc  
Bond 297. Atoms  142 [ N1    U    7  A] ->  143 [ C2    U    7  A]c   1.3786 - Calc  
Bond 298. Atoms  141 [ C1'   U    7  A] ->  142 [ N1    U    7  A]cr  1.4735 - Calc  
Bond 299. Atoms  139 [ C2'   U    7  A] ->  141 [ C1'   U    7  A]c   1.5319 - Calc  
Bond 300. Atoms  139 [ C2'   U    7  A] ->  140 [ O2'   U    7  A]ce  1.4273 - Calc  
Bond 301. Atoms  137 [ C3'   U    7  A] ->  139 [ C2'   U    7  A]c   1.5057 - Calc  
Bond 302. Atoms  137 [ C3'   U    7  A] ->  138 [ O3'   U    7  A]ce  1.4001 - Calc  
Bond 303. Atoms  136 [ O4'   U    7  A] ->  141 [ C1'   U    7  A]c   1.4403 - Calc  
Bond 304. Atoms  135 [ C4'   U    7  A] ->  137 [ C3'   U    7  A]c   1.5234 - Calc  
Bond 305. Atoms  135 [ C4'   U    7  A] ->  136 [ O4'   U    7  A]c   1.4527 - Calc  
Bond 306. Atoms  134 [ C5'   U    7  A] ->  135 [ C4'   U    7  A]cr  1.5020 - Calc  
Bond 307. Atoms  133 [ O5'   U    7  A] ->  134 [ C5'   U    7  A]cr  1.4069 - Calc  
Bond 308. Atoms  130 [ P     U    7  A] ->  133 [ O5'   U    7  A]cr  1.5808 - Calc  
Bond 309. Atoms  130 [ P     U    7  A] ->  132 [ OP2   U    7  A]ce  1.5072 - Calc  
Bond 310. Atoms  130 [ P     U    7  A] ->  131 [ OP1   U    7  A]ce  1.4966 - Calc  
Bond 311. Atoms  128 [ N3    A    6  A] ->  129 [ C4    A    6  A]c   1.3465 - Calc  
Bond 312. Atoms  127 [ C2    A    6  A] ->  128 [ N3    A    6  A]c   1.3356 d Calc  
Bond 313. Atoms  126 [ N1    A    6  A] ->  127 [ C2    A    6  A]c   1.3490 - Calc  
Bond 314. Atoms  124 [ C6    A    6  A] ->  126 [ N1    A    6  A]c   1.3586 d Calc  
Bond 315. Atoms  124 [ C6    A    6  A] ->  125 [ N6    A    6  A]ce  1.3388 - Calc  
Bond 316. Atoms  123 [ C5    A    6  A] ->  129 [ C4    A    6  A]c   1.3875 d Calc  
Bond 317. Atoms  123 [ C5    A    6  A] ->  124 [ C6    A    6  A]c   1.4048 - Calc  
Bond 318. Atoms  122 [ N7    A    6  A] ->  123 [ C5    A    6  A]c   1.3887 - Calc  
Bond 319. Atoms  121 [ C8    A    6  A] ->  122 [ N7    A    6  A]c   1.3128 d Calc  
Bond 320. Atoms  120 [ N9    A    6  A] ->  129 [ C4    A    6  A]c   1.3728 - Calc  
Bond 321. Atoms  120 [ N9    A    6  A] ->  121 [ C8    A    6  A]c   1.3755 - Calc  
Bond 322. Atoms  119 [ C1'   A    6  A] ->  120 [ N9    A    6  A]cr  1.4481 - Calc  
Bond 323. Atoms  117 [ C2'   A    6  A] ->  119 [ C1'   A    6  A]c   1.5207 - Calc  
Bond 324. Atoms  117 [ C2'   A    6  A] ->  118 [ O2'   A    6  A]ce  1.3957 - Calc  
Bond 325. Atoms  115 [ C3'   A    6  A] ->  117 [ C2'   A    6  A]c   1.5159 - Calc  
Bond 326. Atoms  115 [ C3'   A    6  A] ->  116 [ O3'   A    6  A]ce  1.3972 - Calc  
Bond 327. Atoms  114 [ O4'   A    6  A] ->  119 [ C1'   A    6  A]c   1.4199 - Calc  
Bond 328. Atoms  113 [ C4'   A    6  A] ->  115 [ C3'   A    6  A]c   1.5253 - Calc  
Bond 329. Atoms  113 [ C4'   A    6  A] ->  114 [ O4'   A    6  A]c   1.4363 - Calc  
Bond 330. Atoms  112 [ C5'   A    6  A] ->  113 [ C4'   A    6  A]cr  1.5011 - Calc  
Bond 331. Atoms  111 [ O5'   A    6  A] ->  112 [ C5'   A    6  A]cr  1.4466 - Calc  
Bond 332. Atoms  108 [ P     A    6  A] ->  111 [ O5'   A    6  A]cr  1.5951 - Calc  
Bond 333. Atoms  108 [ P     A    6  A] ->  110 [ OP2   A    6  A]ce  1.4672 - Calc  
Bond 334. Atoms  108 [ P     A    6  A] ->  109 [ OP1   A    6  A]ce  1.4704 - Calc  
Bond 335. Atoms 2072 [ N3  SAM 1116  A] -> 2073 [ C4  SAM 1116  A]c   1.2743 - CONECT
Bond 336. Atoms 2071 [ C2  SAM 1116  A] -> 2072 [ N3  SAM 1116  A]c   1.4170 - CONECT
Bond 337. Atoms 2070 [ N1  SAM 1116  A] -> 2071 [ C2  SAM 1116  A]c   1.4355 - CONECT
Bond 338. Atoms 2068 [ C6  SAM 1116  A] -> 2070 [ N1  SAM 1116  A]c   1.3779 - CONECT
Bond 339. Atoms 2068 [ C6  SAM 1116  A] -> 2069 [ N6  SAM 1116  A]ce  1.3172 - CONECT
Bond 340. Atoms 2067 [ C5  SAM 1116  A] -> 2073 [ C4  SAM 1116  A]c   1.4800 - CONECT
Bond 341. Atoms 2067 [ C5  SAM 1116  A] -> 2068 [ C6  SAM 1116  A]c   1.3394 - CONECT
Bond 342. Atoms 2066 [ N7  SAM 1116  A] -> 2067 [ C5  SAM 1116  A]c   1.3116 - CONECT
Bond 343. Atoms 2065 [ C8  SAM 1116  A] -> 2066 [ N7  SAM 1116  A]c   1.3827 - CONECT
Bond 344. Atoms 2064 [ N9  SAM 1116  A] -> 2073 [ C4  SAM 1116  A]c   1.2894 - CONECT
Bond 345. Atoms 2064 [ N9  SAM 1116  A] -> 2065 [ C8  SAM 1116  A]c   1.4542 - CONECT
Bond 346. Atoms 2063 [ C1' SAM 1116  A] -> 2064 [ N9  SAM 1116  A]cr  1.4881 - CONECT
Bond 347. Atoms 2061 [ C2' SAM 1116  A] -> 2063 [ C1' SAM 1116  A]c   1.5447 - CONECT
Bond 348. Atoms 2061 [ C2' SAM 1116  A] -> 2062 [ O2' SAM 1116  A]ce  1.3585 - CONECT
Bond 349. Atoms 2059 [ C3' SAM 1116  A] -> 2061 [ C2' SAM 1116  A]c   1.5108 - CONECT
Bond 350. Atoms 2059 [ C3' SAM 1116  A] -> 2060 [ O3' SAM 1116  A]ce  1.3610 - CONECT
Bond 351. Atoms 2058 [ O4' SAM 1116  A] -> 2063 [ C1' SAM 1116  A]c   1.4022 - CONECT
Bond 352. Atoms 2057 [ C4' SAM 1116  A] -> 2059 [ C3' SAM 1116  A]c   1.5116 - CONECT
Bond 353. Atoms 2057 [ C4' SAM 1116  A] -> 2058 [ O4' SAM 1116  A]c   1.4481 - CONECT
Bond 354. Atoms 2056 [ C5' SAM 1116  A] -> 2057 [ C4' SAM 1116  A]cr  1.5040 - CONECT
Bond 355. Atoms 2054 [ SD  SAM 1116  A] -> 2056 [ C5' SAM 1116  A]cr  1.8211 - CONECT
Bond 356. Atoms 2054 [ SD  SAM 1116  A] -> 2055 [ CE  SAM 1116  A]ce  1.7918 - CONECT
Bond 357. Atoms 2053 [ CG  SAM 1116  A] -> 2054 [ SD  SAM 1116  A]cr  1.8321 - CONECT
Bond 358. Atoms 2052 [ CB  SAM 1116  A] -> 2053 [ CG  SAM 1116  A]cr  1.5229 - CONECT
Bond 359. Atoms 2049 [ C   SAM 1116  A] -> 2051 [ OXT SAM 1116  A]ce  1.2323 - CONECT
Bond 360. Atoms 2049 [ C   SAM 1116  A] -> 2050 [ O   SAM 1116  A]ce  1.2757 d CONECT
Bond 361. Atoms 2048 [ CA  SAM 1116  A] -> 2052 [ CB  SAM 1116  A]cr  1.5302 - CONECT
Bond 362. Atoms 2048 [ CA  SAM 1116  A] -> 2049 [ C   SAM 1116  A]cr  1.5232 - CONECT
Bond 363. Atoms 2047 [ N   SAM 1116  A] -> 2048 [ CA  SAM 1116  A]ce  1.4827 - CONECT
