# Supplementary material for: RPocket: an intuitive database of RNA pocket topology information with RNA-ligand data resources
Source: BMC Bioinformatics. 2021 Sep 8;22:428. doi: 10.1186/s12859-021-04349-4 (PMC8424408; doi:10.1186/s12859-021-04349-4)
Supplement: Supplementary file 6 — Additional file 6. Folder S2: Interaction info of RNA-ligand complexes. [file 12859_2021_4349_MOESM6_ESM.zip › 12859_2021_4349_MOESM6_ESM/4B5R/ligplot.bonds]

Bond   0. Atoms 2050 [ O2' SAM 1095  A] -> 1914 [ C1'   G   89  A]n E 3.4215 - HBPLUS
Bond   1. Atoms 2051 [ C1' SAM 1095  A] -> 1909 [ O4'   G   89  A]n E 3.7235 - HBPLUS
Bond   2. Atoms 2051 [ C1' SAM 1095  A] -> 1897 [ O2    U   88  A]n E 3.7665 - HBPLUS
Bond   3. Atoms 2045 [ C4' SAM 1095  A] -> 1897 [ O2    U   88  A]n E 3.0203 - HBPLUS
Bond   4. Atoms 2044 [ C5' SAM 1095  A] -> 1897 [ O2    U   88  A]n E 3.8609 - HBPLUS
Bond   5. Atoms 2042 [ SD  SAM 1095  A] -> 1897 [ O2    U   88  A]n E 3.6498 - HBPLUS
Bond   6. Atoms 2053 [ C8  SAM 1095  A] -> 1893 [ O2'   U   88  A]n E 3.5699 - HBPLUS
Bond   7. Atoms 2051 [ C1' SAM 1095  A] -> 1893 [ O2'   U   88  A]n E 3.4311 - HBPLUS
Bond   8. Atoms 2039 [ OXT SAM 1095  A] -> 1273 [ C1'   C   59  A]n E 3.4437 - HBPLUS
Bond   9. Atoms 2037 [ C   SAM 1095  A] -> 1273 [ C1'   C   59  A]n E 3.7444 - HBPLUS
Bond  10. Atoms 2037 [ C   SAM 1095  A] -> 1268 [ O4'   C   59  A]n E 3.4645 - HBPLUS
Bond  11. Atoms 2036 [ CA  SAM 1095  A] -> 1268 [ O4'   C   59  A]n E 3.1994 - HBPLUS
Bond  12. Atoms 2036 [ CA  SAM 1095  A] -> 1267 [ C4'   C   59  A]n E 3.8153 - HBPLUS
Bond  13. Atoms 2057 [ N6  SAM 1095  A] -> 1258 [ C2    G   58  A]n E 3.5168 - HBPLUS
Bond  14. Atoms 2039 [ OXT SAM 1095  A] -> 1258 [ C2    G   58  A]n E 3.8542 - HBPLUS
Bond  15. Atoms 2054 [ N7  SAM 1095  A] -> 1250 [ C1'   G   58  A]n E 3.7650 - HBPLUS
Bond  16. Atoms 2035 [ N   SAM 1095  A] -> 1250 [ C1'   G   58  A]n E 3.6710 - HBPLUS
Bond  17. Atoms 2036 [ CA  SAM 1095  A] -> 1249 [ O2'   G   58  A]n E 3.4401 - HBPLUS
Bond  18. Atoms 2035 [ N   SAM 1095  A] -> 1248 [ C2'   G   58  A]n E 3.1824 - HBPLUS
Bond  19. Atoms 2056 [ C6  SAM 1095  A] -> 1236 [ O4    U   57  A]n E 3.7461 - HBPLUS
Bond  20. Atoms 2055 [ C5  SAM 1095  A] -> 1236 [ O4    U   57  A]n E 3.8413 - HBPLUS
Bond  21. Atoms 2054 [ N7  SAM 1095  A] -> 1235 [ C4    U   57  A]n E 3.5285 - HBPLUS
Bond  22. Atoms 2053 [ C8  SAM 1095  A] -> 1234 [ N3    U   57  A]n E 3.4926 - HBPLUS
Bond  23. Atoms 2053 [ C8  SAM 1095  A] -> 1233 [ O2    U   57  A]n E 3.6826 - HBPLUS
Bond  24. Atoms 2054 [ N7  SAM 1095  A] -> 1232 [ C2    U   57  A]n E 3.8197 - HBPLUS
Bond  25. Atoms 2056 [ C6  SAM 1095  A] -> 1021 [ C6    C   47  A]n E 3.8369 - HBPLUS
Bond  26. Atoms 2055 [ C5  SAM 1095  A] -> 1021 [ C6    C   47  A]n E 3.8620 - HBPLUS
Bond  27. Atoms 2058 [ N1  SAM 1095  A] -> 1020 [ C5    C   47  A]n E 3.7175 - HBPLUS
Bond  28. Atoms 2057 [ N6  SAM 1095  A] -> 1020 [ C5    C   47  A]n E 3.7195 - HBPLUS
Bond  29. Atoms 2056 [ C6  SAM 1095  A] -> 1020 [ C5    C   47  A]n E 3.5475 - HBPLUS
Bond  30. Atoms 2057 [ N6  SAM 1095  A] -> 1018 [ C4    C   47  A]n E 3.3710 - HBPLUS
Bond  31. Atoms 2056 [ C6  SAM 1095  A] -> 1018 [ C4    C   47  A]n E 3.6086 - HBPLUS
Bond  32. Atoms 2055 [ C5  SAM 1095  A] -> 1017 [ N3    C   47  A]n E 3.8518 - HBPLUS
Bond  33. Atoms 2053 [ C8  SAM 1095  A] -> 1016 [ O2    C   47  A]n E 3.7001 - HBPLUS
Bond  34. Atoms 2055 [ C5  SAM 1095  A] -> 1015 [ C2    C   47  A]n E 3.7382 - HBPLUS
Bond  35. Atoms 2054 [ N7  SAM 1095  A] -> 1015 [ C2    C   47  A]n E 3.5154 - HBPLUS
Bond  36. Atoms 2053 [ C8  SAM 1095  A] -> 1015 [ C2    C   47  A]n E 3.8615 - HBPLUS
Bond  37. Atoms 2061 [ C4  SAM 1095  A] -> 1014 [ N1    C   47  A]n E 3.8300 - HBPLUS
Bond  38. Atoms 2055 [ C5  SAM 1095  A] -> 1014 [ N1    C   47  A]n E 3.7497 - HBPLUS
Bond  39. Atoms 2049 [ C2' SAM 1095  A] -> 1013 [ C1'   C   47  A]n E 3.6225 - HBPLUS
Bond  40. Atoms 2049 [ C2' SAM 1095  A] -> 1008 [ O4'   C   47  A]n E 3.2962 - HBPLUS
Bond  41. Atoms 2059 [ C2  SAM 1095  A] ->  986 [ O4'   A   46  A]n E 3.8740 - HBPLUS
Bond  42. Atoms 2056 [ C6  SAM 1095  A] ->  978 [ N3    A   45  A]n E 3.8125 - HBPLUS
Bond  43. Atoms 2057 [ N6  SAM 1095  A] ->  977 [ C2    A   45  A]n E 3.1878 - HBPLUS
Bond  44. Atoms 2059 [ C2  SAM 1095  A] ->  968 [ O2'   A   45  A]n E 3.0667 - HBPLUS
Bond  45. Atoms 2056 [ C6  SAM 1095  A] ->  968 [ O2'   A   45  A]n E 3.7982 - HBPLUS
Bond  46. Atoms 2058 [ N1  SAM 1095  A] ->  967 [ C2'   A   45  A]n E 3.6659 - HBPLUS
Bond  47. Atoms 2039 [ OXT SAM 1095  A] ->  233 [ C2    G   11  A]n E 3.6705 - HBPLUS
Bond  48. Atoms 2037 [ C   SAM 1095  A] ->  232 [ N1    G   11  A]n E 3.5543 - HBPLUS
Bond  49. Atoms 2038 [ O   SAM 1095  A] ->  230 [ C6    G   11  A]n E 3.5082 - HBPLUS
Bond  50. Atoms 2043 [ CE  SAM 1095  A] ->  164 [ O2    C    8  A]n E 3.6886 - HBPLUS
Bond  51. Atoms 2043 [ CE  SAM 1095  A] ->  161 [ C1'   C    8  A]n E 3.7212 - HBPLUS
Bond  52. Atoms 2043 [ CE  SAM 1095  A] ->  156 [ O4'   C    8  A]n E 3.7822 - HBPLUS
Bond  53. Atoms 2045 [ C4' SAM 1095  A] ->  144 [ O2    U    7  A]n E 3.6041 - HBPLUS
Bond  54. Atoms 2044 [ C5' SAM 1095  A] ->  144 [ O2    U    7  A]n E 2.9573 - HBPLUS
Bond  55. Atoms 2043 [ CE  SAM 1095  A] ->  144 [ O2    U    7  A]n E 3.3609 - HBPLUS
Bond  56. Atoms 2042 [ SD  SAM 1095  A] ->  144 [ O2    U    7  A]n E 3.2362 - HBPLUS
Bond  57. Atoms 2048 [ O3' SAM 1095  A] ->  141 [ C1'   U    7  A]n E 3.3982 - HBPLUS
Bond  58. Atoms 2035 [ N   SAM 1095  A] -> 1260 [ N3    G   58  A]H E 3.2704 - HBPLUS
Bond  59. Atoms 1259 [ N2    G   58  A] -> 2039 [ OXT SAM 1095  A]H E 3.0255 - HBPLUS
Bond  60. Atoms 2057 [ N6  SAM 1095  A] -> 1236 [ O4    U   57  A]H E 2.8055 - HBPLUS
Bond  61. Atoms 1234 [ N3    U   57  A] -> 2054 [ N7  SAM 1095  A]H E 2.8771 - HBPLUS
Bond  62. Atoms 2057 [ N6  SAM 1095  A] ->  978 [ N3    A   45  A]H E 2.7228 - HBPLUS
Bond  63. Atoms  968 [ O2'   A   45  A] -> 2058 [ N1  SAM 1095  A]H E 2.6080 - HBPLUS
Bond  64. Atoms  234 [ N2    G   11  A] -> 2039 [ OXT SAM 1095  A]H E 3.0431 - HBPLUS
Bond  65. Atoms  232 [ N1    G   11  A] -> 2038 [ O   SAM 1095  A]H E 2.9134 - HBPLUS
Bond  66. Atoms 1924 [ N3    G   89  A] -> 1925 [ C4    G   89  A]c   1.3507 - Calc  
Bond  67. Atoms 1922 [ C2    G   89  A] -> 1924 [ N3    G   89  A]c   1.3219 d Calc  
Bond  68. Atoms 1922 [ C2    G   89  A] -> 1923 [ N2    G   89  A]ce  1.3417 - Calc  
Bond  69. Atoms 1921 [ N1    G   89  A] -> 1922 [ C2    G   89  A]c   1.3751 - Calc  
Bond  70. Atoms 1919 [ C6    G   89  A] -> 1921 [ N1    G   89  A]c   1.3906 - Calc  
Bond  71. Atoms 1919 [ C6    G   89  A] -> 1920 [ O6    G   89  A]ce  1.2376 d Calc  
Bond  72. Atoms 1918 [ C5    G   89  A] -> 1925 [ C4    G   89  A]c   1.3808 d Calc  
Bond  73. Atoms 1918 [ C5    G   89  A] -> 1919 [ C6    G   89  A]c   1.4178 - Calc  
Bond  74. Atoms 1917 [ N7    G   89  A] -> 1918 [ C5    G   89  A]c   1.3887 - Calc  
Bond  75. Atoms 1916 [ C8    G   89  A] -> 1917 [ N7    G   89  A]c   1.3063 d Calc  
Bond  76. Atoms 1915 [ N9    G   89  A] -> 1925 [ C4    G   89  A]c   1.3746 - Calc  
Bond  77. Atoms 1915 [ N9    G   89  A] -> 1916 [ C8    G   89  A]c   1.3747 - Calc  
Bond  78. Atoms 1914 [ C1'   G   89  A] -> 1915 [ N9    G   89  A]cr  1.4620 - Calc  
Bond  79. Atoms 1912 [ C2'   G   89  A] -> 1914 [ C1'   G   89  A]c   1.5348 - Calc  
Bond  80. Atoms 1912 [ C2'   G   89  A] -> 1913 [ O2'   G   89  A]ce  1.4144 - Calc  
Bond  81. Atoms 1910 [ C3'   G   89  A] -> 1912 [ C2'   G   89  A]c   1.5206 - Calc  
Bond  82. Atoms 1910 [ C3'   G   89  A] -> 1911 [ O3'   G   89  A]ce  1.4304 - Calc  
Bond  83. Atoms 1909 [ O4'   G   89  A] -> 1914 [ C1'   G   89  A]c   1.4202 - Calc  
Bond  84. Atoms 1908 [ C4'   G   89  A] -> 1910 [ C3'   G   89  A]c   1.5228 - Calc  
Bond  85. Atoms 1908 [ C4'   G   89  A] -> 1909 [ O4'   G   89  A]c   1.4505 - Calc  
Bond  86. Atoms 1907 [ C5'   G   89  A] -> 1908 [ C4'   G   89  A]cr  1.5024 - Calc  
Bond  87. Atoms 1906 [ O5'   G   89  A] -> 1907 [ C5'   G   89  A]cr  1.4327 - Calc  
Bond  88. Atoms 1903 [ P     G   89  A] -> 1906 [ O5'   G   89  A]cr  1.5914 - Calc  
Bond  89. Atoms 1903 [ P     G   89  A] -> 1905 [ OP2   G   89  A]ce  1.4928 - Calc  
Bond  90. Atoms 1903 [ P     G   89  A] -> 1904 [ OP1   G   89  A]ce  1.4865 - Calc  
Bond  91. Atoms 1901 [ C5    U   88  A] -> 1902 [ C6    U   88  A]c   1.3367 - Calc  
Bond  92. Atoms 1899 [ C4    U   88  A] -> 1901 [ C5    U   88  A]c   1.4294 - Calc  
Bond  93. Atoms 1899 [ C4    U   88  A] -> 1900 [ O4    U   88  A]ce  1.2291 d Calc  
Bond  94. Atoms 1898 [ N3    U   88  A] -> 1899 [ C4    U   88  A]c   1.3751 - Calc  
Bond  95. Atoms 1896 [ C2    U   88  A] -> 1898 [ N3    U   88  A]c   1.3703 - Calc  
Bond  96. Atoms 1896 [ C2    U   88  A] -> 1897 [ O2    U   88  A]ce  1.2185 d Calc  
Bond  97. Atoms 1895 [ N1    U   88  A] -> 1902 [ C6    U   88  A]c   1.3761 - Calc  
Bond  98. Atoms 1895 [ N1    U   88  A] -> 1896 [ C2    U   88  A]c   1.3815 - Calc  
Bond  99. Atoms 1894 [ C1'   U   88  A] -> 1895 [ N1    U   88  A]cr  1.4681 - Calc  
Bond 100. Atoms 1892 [ C2'   U   88  A] -> 1894 [ C1'   U   88  A]c   1.5325 - Calc  
Bond 101. Atoms 1892 [ C2'   U   88  A] -> 1893 [ O2'   U   88  A]ce  1.4114 - Calc  
Bond 102. Atoms 1890 [ C3'   U   88  A] -> 1892 [ C2'   U   88  A]c   1.5194 - Calc  
Bond 103. Atoms 1890 [ C3'   U   88  A] -> 1891 [ O3'   U   88  A]ce  1.4184 - Calc  
Bond 104. Atoms 1889 [ O4'   U   88  A] -> 1894 [ C1'   U   88  A]c   1.4239 - Calc  
Bond 105. Atoms 1888 [ C4'   U   88  A] -> 1890 [ C3'   U   88  A]c   1.5173 - Calc  
Bond 106. Atoms 1888 [ C4'   U   88  A] -> 1889 [ O4'   U   88  A]c   1.4562 - Calc  
Bond 107. Atoms 1887 [ C5'   U   88  A] -> 1888 [ C4'   U   88  A]cr  1.5044 - Calc  
Bond 108. Atoms 1886 [ O5'   U   88  A] -> 1887 [ C5'   U   88  A]cr  1.4301 - Calc  
Bond 109. Atoms 1883 [ P     U   88  A] -> 1886 [ O5'   U   88  A]cr  1.5897 - Calc  
Bond 110. Atoms 1883 [ P     U   88  A] -> 1885 [ OP2   U   88  A]ce  1.4818 - Calc  
Bond 111. Atoms 1883 [ P     U   88  A] -> 1884 [ OP1   U   88  A]ce  1.4824 - Calc  
Bond 112. Atoms 1280 [ C5    C   59  A] -> 1281 [ C6    C   59  A]c   1.3397 d Calc  
Bond 113. Atoms 1278 [ C4    C   59  A] -> 1280 [ C5    C   59  A]c   1.4251 - Calc  
Bond 114. Atoms 1278 [ C4    C   59  A] -> 1279 [ N4    C   59  A]ce  1.3327 - Calc  
Bond 115. Atoms 1277 [ N3    C   59  A] -> 1278 [ C4    C   59  A]c   1.3374 d Calc  
Bond 116. Atoms 1275 [ C2    C   59  A] -> 1277 [ N3    C   59  A]c   1.3573 - Calc  
Bond 117. Atoms 1275 [ C2    C   59  A] -> 1276 [ O2    C   59  A]ce  1.2419 d Calc  
Bond 118. Atoms 1274 [ N1    C   59  A] -> 1281 [ C6    C   59  A]c   1.3665 - Calc  
Bond 119. Atoms 1274 [ N1    C   59  A] -> 1275 [ C2    C   59  A]c   1.3995 - Calc  
Bond 120. Atoms 1273 [ C1'   C   59  A] -> 1274 [ N1    C   59  A]cr  1.4688 - Calc  
Bond 121. Atoms 1271 [ C2'   C   59  A] -> 1273 [ C1'   C   59  A]c   1.5278 - Calc  
Bond 122. Atoms 1271 [ C2'   C   59  A] -> 1272 [ O2'   C   59  A]ce  1.4104 - Calc  
Bond 123. Atoms 1269 [ C3'   C   59  A] -> 1271 [ C2'   C   59  A]c   1.5210 - Calc  
Bond 124. Atoms 1269 [ C3'   C   59  A] -> 1270 [ O3'   C   59  A]ce  1.4200 - Calc  
Bond 125. Atoms 1268 [ O4'   C   59  A] -> 1273 [ C1'   C   59  A]c   1.4229 - Calc  
Bond 126. Atoms 1267 [ C4'   C   59  A] -> 1269 [ C3'   C   59  A]c   1.5223 - Calc  
Bond 127. Atoms 1267 [ C4'   C   59  A] -> 1268 [ O4'   C   59  A]c   1.4544 - Calc  
Bond 128. Atoms 1266 [ C5'   C   59  A] -> 1267 [ C4'   C   59  A]cr  1.4986 - Calc  
Bond 129. Atoms 1265 [ O5'   C   59  A] -> 1266 [ C5'   C   59  A]cr  1.4246 - Calc  
Bond 130. Atoms 1262 [ P     C   59  A] -> 1265 [ O5'   C   59  A]cr  1.5903 - Calc  
Bond 131. Atoms 1262 [ P     C   59  A] -> 1264 [ OP2   C   59  A]ce  1.4881 - Calc  
Bond 132. Atoms 1262 [ P     C   59  A] -> 1263 [ OP1   C   59  A]ce  1.4869 - Calc  
Bond 133. Atoms 1260 [ N3    G   58  A] -> 1261 [ C4    G   58  A]c   1.3496 - Calc  
Bond 134. Atoms 1258 [ C2    G   58  A] -> 1260 [ N3    G   58  A]c   1.3242 d Calc  
Bond 135. Atoms 1258 [ C2    G   58  A] -> 1259 [ N2    G   58  A]ce  1.3388 - Calc  
Bond 136. Atoms 1257 [ N1    G   58  A] -> 1258 [ C2    G   58  A]c   1.3724 - Calc  
Bond 137. Atoms 1255 [ C6    G   58  A] -> 1257 [ N1    G   58  A]c   1.3918 - Calc  
Bond 138. Atoms 1255 [ C6    G   58  A] -> 1256 [ O6    G   58  A]ce  1.2383 d Calc  
Bond 139. Atoms 1254 [ C5    G   58  A] -> 1261 [ C4    G   58  A]c   1.3788 d Calc  
Bond 140. Atoms 1254 [ C5    G   58  A] -> 1255 [ C6    G   58  A]c   1.4210 - Calc  
Bond 141. Atoms 1253 [ N7    G   58  A] -> 1254 [ C5    G   58  A]c   1.3872 - Calc  
Bond 142. Atoms 1252 [ C8    G   58  A] -> 1253 [ N7    G   58  A]c   1.3048 d Calc  
Bond 143. Atoms 1251 [ N9    G   58  A] -> 1261 [ C4    G   58  A]c   1.3755 - Calc  
Bond 144. Atoms 1251 [ N9    G   58  A] -> 1252 [ C8    G   58  A]c   1.3736 - Calc  
Bond 145. Atoms 1250 [ C1'   G   58  A] -> 1251 [ N9    G   58  A]cr  1.4629 - Calc  
Bond 146. Atoms 1248 [ C2'   G   58  A] -> 1250 [ C1'   G   58  A]c   1.5315 - Calc  
Bond 147. Atoms 1248 [ C2'   G   58  A] -> 1249 [ O2'   G   58  A]ce  1.4126 - Calc  
Bond 148. Atoms 1246 [ C3'   G   58  A] -> 1248 [ C2'   G   58  A]c   1.5155 - Calc  
Bond 149. Atoms 1246 [ C3'   G   58  A] -> 1247 [ O3'   G   58  A]ce  1.4149 - Calc  
Bond 150. Atoms 1245 [ O4'   G   58  A] -> 1250 [ C1'   G   58  A]c   1.4171 - Calc  
Bond 151. Atoms 1244 [ C4'   G   58  A] -> 1246 [ C3'   G   58  A]c   1.5119 - Calc  
Bond 152. Atoms 1244 [ C4'   G   58  A] -> 1245 [ O4'   G   58  A]c   1.4544 - Calc  
Bond 153. Atoms 1243 [ C5'   G   58  A] -> 1244 [ C4'   G   58  A]cr  1.5096 - Calc  
Bond 154. Atoms 1242 [ O5'   G   58  A] -> 1243 [ C5'   G   58  A]cr  1.4461 - Calc  
Bond 155. Atoms 1239 [ P     G   58  A] -> 1242 [ O5'   G   58  A]cr  1.5947 - Calc  
Bond 156. Atoms 1239 [ P     G   58  A] -> 1241 [ OP2   G   58  A]ce  1.4851 - Calc  
Bond 157. Atoms 1239 [ P     G   58  A] -> 1240 [ OP1   G   58  A]ce  1.4871 - Calc  
Bond 158. Atoms 1237 [ C5    U   57  A] -> 1238 [ C6    U   57  A]c   1.3388 - Calc  
Bond 159. Atoms 1235 [ C4    U   57  A] -> 1237 [ C5    U   57  A]c   1.4323 - Calc  
Bond 160. Atoms 1235 [ C4    U   57  A] -> 1236 [ O4    U   57  A]ce  1.2312 d Calc  
Bond 161. Atoms 1234 [ N3    U   57  A] -> 1235 [ C4    U   57  A]c   1.3763 - Calc  
Bond 162. Atoms 1232 [ C2    U   57  A] -> 1234 [ N3    U   57  A]c   1.3712 - Calc  
Bond 163. Atoms 1232 [ C2    U   57  A] -> 1233 [ O2    U   57  A]ce  1.2180 d Calc  
Bond 164. Atoms 1231 [ N1    U   57  A] -> 1238 [ C6    U   57  A]c   1.3758 - Calc  
Bond 165. Atoms 1231 [ N1    U   57  A] -> 1232 [ C2    U   57  A]c   1.3843 - Calc  
Bond 166. Atoms 1230 [ C1'   U   57  A] -> 1231 [ N1    U   57  A]cr  1.4714 - Calc  
Bond 167. Atoms 1228 [ C2'   U   57  A] -> 1230 [ C1'   U   57  A]c   1.5295 - Calc  
Bond 168. Atoms 1228 [ C2'   U   57  A] -> 1229 [ O2'   U   57  A]ce  1.4114 - Calc  
Bond 169. Atoms 1226 [ C3'   U   57  A] -> 1228 [ C2'   U   57  A]c   1.5213 - Calc  
Bond 170. Atoms 1226 [ C3'   U   57  A] -> 1227 [ O3'   U   57  A]ce  1.4215 - Calc  
Bond 171. Atoms 1225 [ O4'   U   57  A] -> 1230 [ C1'   U   57  A]c   1.4251 - Calc  
Bond 172. Atoms 1224 [ C4'   U   57  A] -> 1226 [ C3'   U   57  A]c   1.5173 - Calc  
Bond 173. Atoms 1224 [ C4'   U   57  A] -> 1225 [ O4'   U   57  A]c   1.4548 - Calc  
Bond 174. Atoms 1223 [ C5'   U   57  A] -> 1224 [ C4'   U   57  A]cr  1.5149 - Calc  
Bond 175. Atoms 1222 [ O5'   U   57  A] -> 1223 [ C5'   U   57  A]cr  1.4441 - Calc  
Bond 176. Atoms 1219 [ P     U   57  A] -> 1222 [ O5'   U   57  A]cr  1.5957 - Calc  
Bond 177. Atoms 1219 [ P     U   57  A] -> 1221 [ OP2   U   57  A]ce  1.4953 - Calc  
Bond 178. Atoms 1219 [ P     U   57  A] -> 1220 [ OP1   U   57  A]ce  1.4868 - Calc  
Bond 179. Atoms 1020 [ C5    C   47  A] -> 1021 [ C6    C   47  A]c   1.3407 d Calc  
Bond 180. Atoms 1018 [ C4    C   47  A] -> 1020 [ C5    C   47  A]c   1.4258 - Calc  
Bond 181. Atoms 1018 [ C4    C   47  A] -> 1019 [ N4    C   47  A]ce  1.3330 - Calc  
Bond 182. Atoms 1017 [ N3    C   47  A] -> 1018 [ C4    C   47  A]c   1.3363 d Calc  
Bond 183. Atoms 1015 [ C2    C   47  A] -> 1017 [ N3    C   47  A]c   1.3551 - Calc  
Bond 184. Atoms 1015 [ C2    C   47  A] -> 1016 [ O2    C   47  A]ce  1.2434 d Calc  
Bond 185. Atoms 1014 [ N1    C   47  A] -> 1021 [ C6    C   47  A]c   1.3676 - Calc  
Bond 186. Atoms 1014 [ N1    C   47  A] -> 1015 [ C2    C   47  A]c   1.4040 - Calc  
Bond 187. Atoms 1013 [ C1'   C   47  A] -> 1014 [ N1    C   47  A]cr  1.4782 - Calc  
Bond 188. Atoms 1011 [ C2'   C   47  A] -> 1013 [ C1'   C   47  A]c   1.5306 - Calc  
Bond 189. Atoms 1011 [ C2'   C   47  A] -> 1012 [ O2'   C   47  A]ce  1.4165 - Calc  
Bond 190. Atoms 1009 [ C3'   C   47  A] -> 1011 [ C2'   C   47  A]c   1.5241 - Calc  
Bond 191. Atoms 1009 [ C3'   C   47  A] -> 1010 [ O3'   C   47  A]ce  1.4237 - Calc  
Bond 192. Atoms 1008 [ O4'   C   47  A] -> 1013 [ C1'   C   47  A]c   1.4207 - Calc  
Bond 193. Atoms 1007 [ C4'   C   47  A] -> 1009 [ C3'   C   47  A]c   1.5220 - Calc  
Bond 194. Atoms 1007 [ C4'   C   47  A] -> 1008 [ O4'   C   47  A]c   1.4549 - Calc  
Bond 195. Atoms 1006 [ C5'   C   47  A] -> 1007 [ C4'   C   47  A]cr  1.5057 - Calc  
Bond 196. Atoms 1005 [ O5'   C   47  A] -> 1006 [ C5'   C   47  A]cr  1.4403 - Calc  
Bond 197. Atoms 1002 [ P     C   47  A] -> 1005 [ O5'   C   47  A]cr  1.5918 - Calc  
Bond 198. Atoms 1002 [ P     C   47  A] -> 1004 [ OP2   C   47  A]ce  1.4807 - Calc  
Bond 199. Atoms 1002 [ P     C   47  A] -> 1003 [ OP1   C   47  A]ce  1.4965 - Calc  
Bond 200. Atoms 1000 [ N3    A   46  A] -> 1001 [ C4    A   46  A]c   1.3455 - Calc  
Bond 201. Atoms  999 [ C2    A   46  A] -> 1000 [ N3    A   46  A]c   1.3334 d Calc  
Bond 202. Atoms  998 [ N1    A   46  A] ->  999 [ C2    A   46  A]c   1.3390 - Calc  
Bond 203. Atoms  996 [ C6    A   46  A] ->  998 [ N1    A   46  A]c   1.3529 d Calc  
Bond 204. Atoms  996 [ C6    A   46  A] ->  997 [ N6    A   46  A]ce  1.3340 - Calc  
Bond 205. Atoms  995 [ C5    A   46  A] -> 1001 [ C4    A   46  A]c   1.3845 d Calc  
Bond 206. Atoms  995 [ C5    A   46  A] ->  996 [ C6    A   46  A]c   1.4066 - Calc  
Bond 207. Atoms  994 [ N7    A   46  A] ->  995 [ C5    A   46  A]c   1.3886 - Calc  
Bond 208. Atoms  993 [ C8    A   46  A] ->  994 [ N7    A   46  A]c   1.3108 d Calc  
Bond 209. Atoms  992 [ N9    A   46  A] -> 1001 [ C4    A   46  A]c   1.3747 - Calc  
Bond 210. Atoms  992 [ N9    A   46  A] ->  993 [ C8    A   46  A]c   1.3736 - Calc  
Bond 211. Atoms  991 [ C1'   A   46  A] ->  992 [ N9    A   46  A]cr  1.4634 - Calc  
Bond 212. Atoms  989 [ C2'   A   46  A] ->  991 [ C1'   A   46  A]c   1.5261 - Calc  
Bond 213. Atoms  989 [ C2'   A   46  A] ->  990 [ O2'   A   46  A]ce  1.4108 - Calc  
Bond 214. Atoms  987 [ C3'   A   46  A] ->  989 [ C2'   A   46  A]c   1.5224 - Calc  
Bond 215. Atoms  987 [ C3'   A   46  A] ->  988 [ O3'   A   46  A]ce  1.4205 - Calc  
Bond 216. Atoms  986 [ O4'   A   46  A] ->  991 [ C1'   A   46  A]c   1.4172 - Calc  
Bond 217. Atoms  985 [ C4'   A   46  A] ->  987 [ C3'   A   46  A]c   1.5281 - Calc  
Bond 218. Atoms  985 [ C4'   A   46  A] ->  986 [ O4'   A   46  A]c   1.4563 - Calc  
Bond 219. Atoms  984 [ C5'   A   46  A] ->  985 [ C4'   A   46  A]cr  1.5069 - Calc  
Bond 220. Atoms  983 [ O5'   A   46  A] ->  984 [ C5'   A   46  A]cr  1.4384 - Calc  
Bond 221. Atoms  980 [ P     A   46  A] ->  983 [ O5'   A   46  A]cr  1.5893 - Calc  
Bond 222. Atoms  980 [ P     A   46  A] ->  982 [ OP2   A   46  A]ce  1.4830 - Calc  
Bond 223. Atoms  980 [ P     A   46  A] ->  981 [ OP1   A   46  A]ce  1.4805 - Calc  
Bond 224. Atoms  978 [ N3    A   45  A] ->  979 [ C4    A   45  A]c   1.3447 - Calc  
Bond 225. Atoms  977 [ C2    A   45  A] ->  978 [ N3    A   45  A]c   1.3320 d Calc  
Bond 226. Atoms  976 [ N1    A   45  A] ->  977 [ C2    A   45  A]c   1.3401 - Calc  
Bond 227. Atoms  974 [ C6    A   45  A] ->  976 [ N1    A   45  A]c   1.3508 d Calc  
Bond 228. Atoms  974 [ C6    A   45  A] ->  975 [ N6    A   45  A]ce  1.3350 - Calc  
Bond 229. Atoms  973 [ C5    A   45  A] ->  979 [ C4    A   45  A]c   1.3844 d Calc  
Bond 230. Atoms  973 [ C5    A   45  A] ->  974 [ C6    A   45  A]c   1.4071 - Calc  
Bond 231. Atoms  972 [ N7    A   45  A] ->  973 [ C5    A   45  A]c   1.3889 - Calc  
Bond 232. Atoms  971 [ C8    A   45  A] ->  972 [ N7    A   45  A]c   1.3118 d Calc  
Bond 233. Atoms  970 [ N9    A   45  A] ->  979 [ C4    A   45  A]c   1.3748 - Calc  
Bond 234. Atoms  970 [ N9    A   45  A] ->  971 [ C8    A   45  A]c   1.3737 - Calc  
Bond 235. Atoms  969 [ C1'   A   45  A] ->  970 [ N9    A   45  A]cr  1.4661 - Calc  
Bond 236. Atoms  967 [ C2'   A   45  A] ->  969 [ C1'   A   45  A]c   1.5292 - Calc  
Bond 237. Atoms  967 [ C2'   A   45  A] ->  968 [ O2'   A   45  A]ce  1.4097 - Calc  
Bond 238. Atoms  965 [ C3'   A   45  A] ->  967 [ C2'   A   45  A]c   1.5280 - Calc  
Bond 239. Atoms  965 [ C3'   A   45  A] ->  966 [ O3'   A   45  A]ce  1.4221 - Calc  
Bond 240. Atoms  964 [ O4'   A   45  A] ->  969 [ C1'   A   45  A]c   1.4189 - Calc  
Bond 241. Atoms  963 [ C4'   A   45  A] ->  965 [ C3'   A   45  A]c   1.5217 - Calc  
Bond 242. Atoms  963 [ C4'   A   45  A] ->  964 [ O4'   A   45  A]c   1.4516 - Calc  
Bond 243. Atoms  962 [ C5'   A   45  A] ->  963 [ C4'   A   45  A]cr  1.5022 - Calc  
Bond 244. Atoms  961 [ O5'   A   45  A] ->  962 [ C5'   A   45  A]cr  1.4421 - Calc  
Bond 245. Atoms  958 [ P     A   45  A] ->  961 [ O5'   A   45  A]cr  1.5924 - Calc  
Bond 246. Atoms  958 [ P     A   45  A] ->  960 [ OP2   A   45  A]ce  1.4856 - Calc  
Bond 247. Atoms  958 [ P     A   45  A] ->  959 [ OP1   A   45  A]ce  1.4883 - Calc  
Bond 248. Atoms  235 [ N3    G   11  A] ->  236 [ C4    G   11  A]c   1.3515 - Calc  
Bond 249. Atoms  233 [ C2    G   11  A] ->  235 [ N3    G   11  A]c   1.3253 d Calc  
Bond 250. Atoms  233 [ C2    G   11  A] ->  234 [ N2    G   11  A]ce  1.3403 - Calc  
Bond 251. Atoms  232 [ N1    G   11  A] ->  233 [ C2    G   11  A]c   1.3692 - Calc  
Bond 252. Atoms  230 [ C6    G   11  A] ->  232 [ N1    G   11  A]c   1.3903 - Calc  
Bond 253. Atoms  230 [ C6    G   11  A] ->  231 [ O6    G   11  A]ce  1.2355 d Calc  
Bond 254. Atoms  229 [ C5    G   11  A] ->  236 [ C4    G   11  A]c   1.3768 d Calc  
Bond 255. Atoms  229 [ C5    G   11  A] ->  230 [ C6    G   11  A]c   1.4184 - Calc  
Bond 256. Atoms  228 [ N7    G   11  A] ->  229 [ C5    G   11  A]c   1.3875 - Calc  
Bond 257. Atoms  227 [ C8    G   11  A] ->  228 [ N7    G   11  A]c   1.3038 d Calc  
Bond 258. Atoms  226 [ N9    G   11  A] ->  236 [ C4    G   11  A]c   1.3744 - Calc  
Bond 259. Atoms  226 [ N9    G   11  A] ->  227 [ C8    G   11  A]c   1.3730 - Calc  
Bond 260. Atoms  225 [ C1'   G   11  A] ->  226 [ N9    G   11  A]cr  1.4591 - Calc  
Bond 261. Atoms  223 [ C2'   G   11  A] ->  225 [ C1'   G   11  A]c   1.5323 - Calc  
Bond 262. Atoms  223 [ C2'   G   11  A] ->  224 [ O2'   G   11  A]ce  1.4167 - Calc  
Bond 263. Atoms  221 [ C3'   G   11  A] ->  223 [ C2'   G   11  A]c   1.5286 - Calc  
Bond 264. Atoms  221 [ C3'   G   11  A] ->  222 [ O3'   G   11  A]ce  1.4267 - Calc  
Bond 265. Atoms  220 [ O4'   G   11  A] ->  225 [ C1'   G   11  A]c   1.4211 - Calc  
Bond 266. Atoms  219 [ C4'   G   11  A] ->  221 [ C3'   G   11  A]c   1.5192 - Calc  
Bond 267. Atoms  219 [ C4'   G   11  A] ->  220 [ O4'   G   11  A]c   1.4488 - Calc  
Bond 268. Atoms  218 [ C5'   G   11  A] ->  219 [ C4'   G   11  A]cr  1.5087 - Calc  
Bond 269. Atoms  217 [ O5'   G   11  A] ->  218 [ C5'   G   11  A]cr  1.4439 - Calc  
Bond 270. Atoms  214 [ P     G   11  A] ->  217 [ O5'   G   11  A]cr  1.5961 - Calc  
Bond 271. Atoms  214 [ P     G   11  A] ->  216 [ OP2   G   11  A]ce  1.4825 - Calc  
Bond 272. Atoms  214 [ P     G   11  A] ->  215 [ OP1   G   11  A]ce  1.4826 - Calc  
Bond 273. Atoms  168 [ C5    C    8  A] ->  169 [ C6    C    8  A]c   1.3394 d Calc  
Bond 274. Atoms  166 [ C4    C    8  A] ->  168 [ C5    C    8  A]c   1.4235 - Calc  
Bond 275. Atoms  166 [ C4    C    8  A] ->  167 [ N4    C    8  A]ce  1.3334 - Calc  
Bond 276. Atoms  165 [ N3    C    8  A] ->  166 [ C4    C    8  A]c   1.3350 d Calc  
Bond 277. Atoms  163 [ C2    C    8  A] ->  165 [ N3    C    8  A]c   1.3531 - Calc  
Bond 278. Atoms  163 [ C2    C    8  A] ->  164 [ O2    C    8  A]ce  1.2375 d Calc  
Bond 279. Atoms  162 [ N1    C    8  A] ->  169 [ C6    C    8  A]c   1.3682 - Calc  
Bond 280. Atoms  162 [ N1    C    8  A] ->  163 [ C2    C    8  A]c   1.3939 - Calc  
Bond 281. Atoms  161 [ C1'   C    8  A] ->  162 [ N1    C    8  A]cr  1.4705 - Calc  
Bond 282. Atoms  159 [ C2'   C    8  A] ->  161 [ C1'   C    8  A]c   1.5275 - Calc  
Bond 283. Atoms  159 [ C2'   C    8  A] ->  160 [ O2'   C    8  A]ce  1.4126 - Calc  
Bond 284. Atoms  157 [ C3'   C    8  A] ->  159 [ C2'   C    8  A]c   1.5218 - Calc  
Bond 285. Atoms  157 [ C3'   C    8  A] ->  158 [ O3'   C    8  A]ce  1.4209 - Calc  
Bond 286. Atoms  156 [ O4'   C    8  A] ->  161 [ C1'   C    8  A]c   1.4157 - Calc  
Bond 287. Atoms  155 [ C4'   C    8  A] ->  157 [ C3'   C    8  A]c   1.5184 - Calc  
Bond 288. Atoms  155 [ C4'   C    8  A] ->  156 [ O4'   C    8  A]c   1.4484 - Calc  
Bond 289. Atoms  154 [ C5'   C    8  A] ->  155 [ C4'   C    8  A]cr  1.5123 - Calc  
Bond 290. Atoms  153 [ O5'   C    8  A] ->  154 [ C5'   C    8  A]cr  1.4370 - Calc  
Bond 291. Atoms  150 [ P     C    8  A] ->  153 [ O5'   C    8  A]cr  1.5927 - Calc  
Bond 292. Atoms  150 [ P     C    8  A] ->  152 [ OP2   C    8  A]ce  1.4825 - Calc  
Bond 293. Atoms  150 [ P     C    8  A] ->  151 [ OP1   C    8  A]ce  1.4885 - Calc  
Bond 294. Atoms  148 [ C5    U    7  A] ->  149 [ C6    U    7  A]c   1.3390 - Calc  
Bond 295. Atoms  146 [ C4    U    7  A] ->  148 [ C5    U    7  A]c   1.4319 - Calc  
Bond 296. Atoms  146 [ C4    U    7  A] ->  147 [ O4    U    7  A]ce  1.2310 d Calc  
Bond 297. Atoms  145 [ N3    U    7  A] ->  146 [ C4    U    7  A]c   1.3782 - Calc  
Bond 298. Atoms  143 [ C2    U    7  A] ->  145 [ N3    U    7  A]c   1.3730 - Calc  
Bond 299. Atoms  143 [ C2    U    7  A] ->  144 [ O2    U    7  A]ce  1.2180 d Calc  
Bond 300. Atoms  142 [ N1    U    7  A] ->  149 [ C6    U    7  A]c   1.3777 - Calc  
Bond 301. Atoms  142 [ N1    U    7  A] ->  143 [ C2    U    7  A]c   1.3789 - Calc  
Bond 302. Atoms  141 [ C1'   U    7  A] ->  142 [ N1    U    7  A]cr  1.4705 - Calc  
Bond 303. Atoms  139 [ C2'   U    7  A] ->  141 [ C1'   U    7  A]c   1.5264 - Calc  
Bond 304. Atoms  139 [ C2'   U    7  A] ->  140 [ O2'   U    7  A]ce  1.4113 - Calc  
Bond 305. Atoms  137 [ C3'   U    7  A] ->  139 [ C2'   U    7  A]c   1.5264 - Calc  
Bond 306. Atoms  137 [ C3'   U    7  A] ->  138 [ O3'   U    7  A]ce  1.4200 - Calc  
Bond 307. Atoms  136 [ O4'   U    7  A] ->  141 [ C1'   U    7  A]c   1.4171 - Calc  
Bond 308. Atoms  135 [ C4'   U    7  A] ->  137 [ C3'   U    7  A]c   1.5198 - Calc  
Bond 309. Atoms  135 [ C4'   U    7  A] ->  136 [ O4'   U    7  A]c   1.4512 - Calc  
Bond 310. Atoms  134 [ C5'   U    7  A] ->  135 [ C4'   U    7  A]cr  1.5099 - Calc  
Bond 311. Atoms  133 [ O5'   U    7  A] ->  134 [ C5'   U    7  A]cr  1.4420 - Calc  
Bond 312. Atoms  130 [ P     U    7  A] ->  133 [ O5'   U    7  A]cr  1.5980 - Calc  
Bond 313. Atoms  130 [ P     U    7  A] ->  132 [ OP2   U    7  A]ce  1.4840 - Calc  
Bond 314. Atoms  130 [ P     U    7  A] ->  131 [ OP1   U    7  A]ce  1.4971 - Calc  
Bond 315. Atoms 2060 [ N3  SAM 1095  A] -> 2061 [ C4  SAM 1095  A]c   1.3650 - CONECT
Bond 316. Atoms 2059 [ C2  SAM 1095  A] -> 2060 [ N3  SAM 1095  A]c   1.3801 - CONECT
Bond 317. Atoms 2058 [ N1  SAM 1095  A] -> 2059 [ C2  SAM 1095  A]c   1.3891 - CONECT
Bond 318. Atoms 2056 [ C6  SAM 1095  A] -> 2058 [ N1  SAM 1095  A]c   1.3808 - CONECT
Bond 319. Atoms 2056 [ C6  SAM 1095  A] -> 2057 [ N6  SAM 1095  A]ce  1.3265 - CONECT
Bond 320. Atoms 2055 [ C5  SAM 1095  A] -> 2061 [ C4  SAM 1095  A]c   1.3927 - CONECT
Bond 321. Atoms 2055 [ C5  SAM 1095  A] -> 2056 [ C6  SAM 1095  A]c   1.3866 - CONECT
Bond 322. Atoms 2054 [ N7  SAM 1095  A] -> 2055 [ C5  SAM 1095  A]c   1.3431 - CONECT
Bond 323. Atoms 2053 [ C8  SAM 1095  A] -> 2054 [ N7  SAM 1095  A]c   1.3518 - CONECT
Bond 324. Atoms 2052 [ N9  SAM 1095  A] -> 2061 [ C4  SAM 1095  A]c   1.3805 - CONECT
Bond 325. Atoms 2052 [ N9  SAM 1095  A] -> 2053 [ C8  SAM 1095  A]c   1.3722 - CONECT
Bond 326. Atoms 2051 [ C1' SAM 1095  A] -> 2052 [ N9  SAM 1095  A]cr  1.4887 - CONECT
Bond 327. Atoms 2049 [ C2' SAM 1095  A] -> 2051 [ C1' SAM 1095  A]c   1.5246 - CONECT
Bond 328. Atoms 2049 [ C2' SAM 1095  A] -> 2050 [ O2' SAM 1095  A]ce  1.4131 - CONECT
Bond 329. Atoms 2047 [ C3' SAM 1095  A] -> 2049 [ C2' SAM 1095  A]c   1.5127 - CONECT
Bond 330. Atoms 2047 [ C3' SAM 1095  A] -> 2048 [ O3' SAM 1095  A]ce  1.3986 - CONECT
Bond 331. Atoms 2046 [ O4' SAM 1095  A] -> 2051 [ C1' SAM 1095  A]c   1.4165 - CONECT
Bond 332. Atoms 2045 [ C4' SAM 1095  A] -> 2047 [ C3' SAM 1095  A]c   1.5051 - CONECT
Bond 333. Atoms 2045 [ C4' SAM 1095  A] -> 2046 [ O4' SAM 1095  A]c   1.4196 - CONECT
Bond 334. Atoms 2044 [ C5' SAM 1095  A] -> 2045 [ C4' SAM 1095  A]cr  1.5230 - CONECT
Bond 335. Atoms 2042 [ SD  SAM 1095  A] -> 2044 [ C5' SAM 1095  A]cr  1.8060 - CONECT
Bond 336. Atoms 2042 [ SD  SAM 1095  A] -> 2043 [ CE  SAM 1095  A]ce  1.8054 - CONECT
Bond 337. Atoms 2041 [ CG  SAM 1095  A] -> 2042 [ SD  SAM 1095  A]cr  1.8449 - CONECT
Bond 338. Atoms 2040 [ CB  SAM 1095  A] -> 2041 [ CG  SAM 1095  A]cr  1.5513 - CONECT
Bond 339. Atoms 2037 [ C   SAM 1095  A] -> 2039 [ OXT SAM 1095  A]ce  1.2377 - CONECT
Bond 340. Atoms 2037 [ C   SAM 1095  A] -> 2038 [ O   SAM 1095  A]ce  1.2255 d CONECT
Bond 341. Atoms 2036 [ CA  SAM 1095  A] -> 2040 [ CB  SAM 1095  A]cr  1.5420 - CONECT
Bond 342. Atoms 2036 [ CA  SAM 1095  A] -> 2037 [ C   SAM 1095  A]cr  1.5258 - CONECT
Bond 343. Atoms 2035 [ N   SAM 1095  A] -> 2036 [ CA  SAM 1095  A]ce  1.4947 - CONECT
