# Supplementary material for: RPocket: an intuitive database of RNA pocket topology information with RNA-ligand data resources
Source: BMC Bioinformatics. 2021 Sep 8;22:428. doi: 10.1186/s12859-021-04349-4 (PMC8424408; doi:10.1186/s12859-021-04349-4)
Supplement: Supplementary file 6 — Additional file 6. Folder S2: Interaction info of RNA-ligand complexes. [file 12859_2021_4349_MOESM6_ESM.zip › 12859_2021_4349_MOESM6_ESM/4FAU_EPE/ligplot.bonds]

Bond   0. Atoms 8513 [ C10 EPE  426  A] -> 5310 [ O6    G  244  A]n E 3.5545 - HBPLUS
Bond   1. Atoms 8512 [ C9  EPE  426  A] -> 5310 [ O6    G  244  A]n E 3.0923 - HBPLUS
Bond   2. Atoms 8511 [ C6  EPE  426  A] -> 5310 [ O6    G  244  A]n E 2.7153 - HBPLUS
Bond   3. Atoms 8517 [ O3S EPE  426  A] -> 5309 [ C6    G  244  A]n E 3.7152 - HBPLUS
Bond   4. Atoms 8511 [ C6  EPE  426  A] -> 5309 [ C6    G  244  A]n E 3.5613 - HBPLUS
Bond   5. Atoms 8511 [ C6  EPE  426  A] -> 5308 [ C5    G  244  A]n E 3.8634 - HBPLUS
Bond   6. Atoms 8511 [ C6  EPE  426  A] -> 5307 [ N7    G  244  A]n E 3.4918 - HBPLUS
Bond   7. Atoms 8510 [ C5  EPE  426  A] -> 5307 [ N7    G  244  A]n E 3.6747 - HBPLUS
Bond   8. Atoms 8516 [ O2S EPE  426  A] -> 5286 [ C6    G  243  A]n E 3.7254 - HBPLUS
Bond   9. Atoms 8513 [ C10 EPE  426  A] -> 5284 [ N7    G  243  A]n E 3.6033 - HBPLUS
Bond  10. Atoms 8516 [ O2S EPE  426  A] -> 5263 [ C6    G  242  A]n E 3.6240 - HBPLUS
Bond  11. Atoms 8516 [ O2S EPE  426  A] -> 5262 [ C5    G  242  A]n E 3.7546 - HBPLUS
Bond  12. Atoms 8522 [ O3S EPE  427  A] -> 2585 [ C6    G  117  A]n E 3.0339 - HBPLUS
Bond  13. Atoms 8522 [ O3S EPE  427  A] -> 2584 [ C5    G  117  A]n E 2.9858 - HBPLUS
Bond  14. Atoms 8520 [ O1S EPE  427  A] -> 2584 [ C5    G  117  A]n E 3.4035 - HBPLUS
Bond  15. Atoms 8519 [ S   EPE  427  A] -> 2583 [ N7    G  117  A]n E 2.9661 - HBPLUS
Bond  16. Atoms 8522 [ O3S EPE  427  A] -> 2582 [ C8    G  117  A]n E 3.6252 - HBPLUS
Bond  17. Atoms 8520 [ O1S EPE  427  A] -> 2582 [ C8    G  117  A]n E 2.6724 - HBPLUS
Bond  18. Atoms 8519 [ S   EPE  427  A] -> 2582 [ C8    G  117  A]n E 3.8626 - HBPLUS
Bond  19. Atoms 8519 [ S   EPE  427  A] -> 2551 [ OP2   C  116  A]n E 3.0164 - HBPLUS
Bond  20. Atoms 8518 [ C10 EPE  427  A] -> 2551 [ OP2   C  116  A]n E 3.1733 - HBPLUS
Bond  21. Atoms 8508 [ C3  EPE  426  A] ->  884 [ OP1   C   39  A]n E 3.7637 - HBPLUS
Bond  22. Atoms 8511 [ C6  EPE  426  A] ->  864 [ OP1   C   38  A]n E 3.6091 - HBPLUS
Bond  23. Atoms 8509 [ N4  EPE  426  A] ->  884 [ OP1   C   39  A]H E 3.3256 - HBPLUS
Bond  24. Atoms 5314 [ N3    G  244  A] -> 5315 [ C4    G  244  A]c   1.3501 - Calc  
Bond  25. Atoms 5312 [ C2    G  244  A] -> 5314 [ N3    G  244  A]c   1.3254 d Calc  
Bond  26. Atoms 5312 [ C2    G  244  A] -> 5313 [ N2    G  244  A]ce  1.3411 - Calc  
Bond  27. Atoms 5311 [ N1    G  244  A] -> 5312 [ C2    G  244  A]c   1.3700 - Calc  
Bond  28. Atoms 5309 [ C6    G  244  A] -> 5311 [ N1    G  244  A]c   1.3892 - Calc  
Bond  29. Atoms 5309 [ C6    G  244  A] -> 5310 [ O6    G  244  A]ce  1.2313 d Calc  
Bond  30. Atoms 5308 [ C5    G  244  A] -> 5315 [ C4    G  244  A]c   1.3767 d Calc  
Bond  31. Atoms 5308 [ C5    G  244  A] -> 5309 [ C6    G  244  A]c   1.4148 - Calc  
Bond  32. Atoms 5307 [ N7    G  244  A] -> 5308 [ C5    G  244  A]c   1.3877 - Calc  
Bond  33. Atoms 5306 [ C8    G  244  A] -> 5307 [ N7    G  244  A]c   1.3047 d Calc  
Bond  34. Atoms 5305 [ N9    G  244  A] -> 5315 [ C4    G  244  A]c   1.3759 - Calc  
Bond  35. Atoms 5305 [ N9    G  244  A] -> 5306 [ C8    G  244  A]c   1.3729 - Calc  
Bond  36. Atoms 5304 [ C1'   G  244  A] -> 5305 [ N9    G  244  A]cr  1.4620 - Calc  
Bond  37. Atoms 5302 [ C2'   G  244  A] -> 5304 [ C1'   G  244  A]c   1.5252 - Calc  
Bond  38. Atoms 5302 [ C2'   G  244  A] -> 5303 [ O2'   G  244  A]ce  1.4066 - Calc  
Bond  39. Atoms 5300 [ C3'   G  244  A] -> 5302 [ C2'   G  244  A]c   1.5184 - Calc  
Bond  40. Atoms 5300 [ C3'   G  244  A] -> 5301 [ O3'   G  244  A]ce  1.4189 - Calc  
Bond  41. Atoms 5299 [ O4'   G  244  A] -> 5304 [ C1'   G  244  A]c   1.4268 - Calc  
Bond  42. Atoms 5298 [ C4'   G  244  A] -> 5300 [ C3'   G  244  A]c   1.5187 - Calc  
Bond  43. Atoms 5298 [ C4'   G  244  A] -> 5299 [ O4'   G  244  A]c   1.4569 - Calc  
Bond  44. Atoms 5297 [ C5'   G  244  A] -> 5298 [ C4'   G  244  A]cr  1.5079 - Calc  
Bond  45. Atoms 5296 [ O5'   G  244  A] -> 5297 [ C5'   G  244  A]cr  1.4367 - Calc  
Bond  46. Atoms 5293 [ P     G  244  A] -> 5296 [ O5'   G  244  A]cr  1.5960 - Calc  
Bond  47. Atoms 5293 [ P     G  244  A] -> 5295 [ OP2   G  244  A]ce  1.5049 - Calc  
Bond  48. Atoms 5293 [ P     G  244  A] -> 5294 [ OP1   G  244  A]ce  1.5066 - Calc  
Bond  49. Atoms 5291 [ N3    G  243  A] -> 5292 [ C4    G  243  A]c   1.3513 - Calc  
Bond  50. Atoms 5289 [ C2    G  243  A] -> 5291 [ N3    G  243  A]c   1.3257 d Calc  
Bond  51. Atoms 5289 [ C2    G  243  A] -> 5290 [ N2    G  243  A]ce  1.3342 - Calc  
Bond  52. Atoms 5288 [ N1    G  243  A] -> 5289 [ C2    G  243  A]c   1.3715 - Calc  
Bond  53. Atoms 5286 [ C6    G  243  A] -> 5288 [ N1    G  243  A]c   1.3907 - Calc  
Bond  54. Atoms 5286 [ C6    G  243  A] -> 5287 [ O6    G  243  A]ce  1.2374 d Calc  
Bond  55. Atoms 5285 [ C5    G  243  A] -> 5292 [ C4    G  243  A]c   1.3784 d Calc  
Bond  56. Atoms 5285 [ C5    G  243  A] -> 5286 [ C6    G  243  A]c   1.4227 - Calc  
Bond  57. Atoms 5284 [ N7    G  243  A] -> 5285 [ C5    G  243  A]c   1.3878 - Calc  
Bond  58. Atoms 5283 [ C8    G  243  A] -> 5284 [ N7    G  243  A]c   1.3047 d Calc  
Bond  59. Atoms 5282 [ N9    G  243  A] -> 5292 [ C4    G  243  A]c   1.3778 - Calc  
Bond  60. Atoms 5282 [ N9    G  243  A] -> 5283 [ C8    G  243  A]c   1.3722 - Calc  
Bond  61. Atoms 5281 [ C1'   G  243  A] -> 5282 [ N9    G  243  A]cr  1.4594 - Calc  
Bond  62. Atoms 5279 [ C2'   G  243  A] -> 5281 [ C1'   G  243  A]c   1.5284 - Calc  
Bond  63. Atoms 5279 [ C2'   G  243  A] -> 5280 [ O2'   G  243  A]ce  1.3950 - Calc  
Bond  64. Atoms 5277 [ C3'   G  243  A] -> 5279 [ C2'   G  243  A]c   1.5240 - Calc  
Bond  65. Atoms 5277 [ C3'   G  243  A] -> 5278 [ O3'   G  243  A]ce  1.4027 - Calc  
Bond  66. Atoms 5276 [ O4'   G  243  A] -> 5281 [ C1'   G  243  A]c   1.4341 - Calc  
Bond  67. Atoms 5275 [ C4'   G  243  A] -> 5277 [ C3'   G  243  A]c   1.5135 - Calc  
Bond  68. Atoms 5275 [ C4'   G  243  A] -> 5276 [ O4'   G  243  A]c   1.4511 - Calc  
Bond  69. Atoms 5274 [ C5'   G  243  A] -> 5275 [ C4'   G  243  A]cr  1.4952 - Calc  
Bond  70. Atoms 5273 [ O5'   G  243  A] -> 5274 [ C5'   G  243  A]cr  1.4237 - Calc  
Bond  71. Atoms 5270 [ P     G  243  A] -> 5273 [ O5'   G  243  A]cr  1.6008 - Calc  
Bond  72. Atoms 5270 [ P     G  243  A] -> 5272 [ OP2   G  243  A]ce  1.4885 - Calc  
Bond  73. Atoms 5270 [ P     G  243  A] -> 5271 [ OP1   G  243  A]ce  1.4835 - Calc  
Bond  74. Atoms 5268 [ N3    G  242  A] -> 5269 [ C4    G  242  A]c   1.3489 - Calc  
Bond  75. Atoms 5266 [ C2    G  242  A] -> 5268 [ N3    G  242  A]c   1.3253 d Calc  
Bond  76. Atoms 5266 [ C2    G  242  A] -> 5267 [ N2    G  242  A]ce  1.3398 - Calc  
Bond  77. Atoms 5265 [ N1    G  242  A] -> 5266 [ C2    G  242  A]c   1.3746 - Calc  
Bond  78. Atoms 5263 [ C6    G  242  A] -> 5265 [ N1    G  242  A]c   1.3896 - Calc  
Bond  79. Atoms 5263 [ C6    G  242  A] -> 5264 [ O6    G  242  A]ce  1.2370 d Calc  
Bond  80. Atoms 5262 [ C5    G  242  A] -> 5269 [ C4    G  242  A]c   1.3789 d Calc  
Bond  81. Atoms 5262 [ C5    G  242  A] -> 5263 [ C6    G  242  A]c   1.4211 - Calc  
Bond  82. Atoms 5261 [ N7    G  242  A] -> 5262 [ C5    G  242  A]c   1.3877 - Calc  
Bond  83. Atoms 5260 [ C8    G  242  A] -> 5261 [ N7    G  242  A]c   1.3057 d Calc  
Bond  84. Atoms 5259 [ N9    G  242  A] -> 5269 [ C4    G  242  A]c   1.3752 - Calc  
Bond  85. Atoms 5259 [ N9    G  242  A] -> 5260 [ C8    G  242  A]c   1.3736 - Calc  
Bond  86. Atoms 5258 [ C1'   G  242  A] -> 5259 [ N9    G  242  A]cr  1.4604 - Calc  
Bond  87. Atoms 5256 [ C2'   G  242  A] -> 5258 [ C1'   G  242  A]c   1.5352 - Calc  
Bond  88. Atoms 5256 [ C2'   G  242  A] -> 5257 [ O2'   G  242  A]ce  1.4169 - Calc  
Bond  89. Atoms 5254 [ C3'   G  242  A] -> 5256 [ C2'   G  242  A]c   1.5233 - Calc  
Bond  90. Atoms 5254 [ C3'   G  242  A] -> 5255 [ O3'   G  242  A]ce  1.4214 - Calc  
Bond  91. Atoms 5253 [ O4'   G  242  A] -> 5258 [ C1'   G  242  A]c   1.4205 - Calc  
Bond  92. Atoms 5252 [ C4'   G  242  A] -> 5254 [ C3'   G  242  A]c   1.5126 - Calc  
Bond  93. Atoms 5252 [ C4'   G  242  A] -> 5253 [ O4'   G  242  A]c   1.4479 - Calc  
Bond  94. Atoms 5251 [ C5'   G  242  A] -> 5252 [ C4'   G  242  A]cr  1.5035 - Calc  
Bond  95. Atoms 5250 [ O5'   G  242  A] -> 5251 [ C5'   G  242  A]cr  1.4299 - Calc  
Bond  96. Atoms 5247 [ P     G  242  A] -> 5250 [ O5'   G  242  A]cr  1.5936 - Calc  
Bond  97. Atoms 5247 [ P     G  242  A] -> 5249 [ OP2   G  242  A]ce  1.5028 - Calc  
Bond  98. Atoms 5247 [ P     G  242  A] -> 5248 [ OP1   G  242  A]ce  1.5042 - Calc  
Bond  99. Atoms 2590 [ N3    G  117  A] -> 2591 [ C4    G  117  A]c   1.3486 - Calc  
Bond 100. Atoms 2588 [ C2    G  117  A] -> 2590 [ N3    G  117  A]c   1.3297 d Calc  
Bond 101. Atoms 2588 [ C2    G  117  A] -> 2589 [ N2    G  117  A]ce  1.3333 - Calc  
Bond 102. Atoms 2587 [ N1    G  117  A] -> 2588 [ C2    G  117  A]c   1.3699 - Calc  
Bond 103. Atoms 2585 [ C6    G  117  A] -> 2587 [ N1    G  117  A]c   1.3917 - Calc  
Bond 104. Atoms 2585 [ C6    G  117  A] -> 2586 [ O6    G  117  A]ce  1.2327 d Calc  
Bond 105. Atoms 2584 [ C5    G  117  A] -> 2591 [ C4    G  117  A]c   1.3785 d Calc  
Bond 106. Atoms 2584 [ C5    G  117  A] -> 2585 [ C6    G  117  A]c   1.4212 - Calc  
Bond 107. Atoms 2583 [ N7    G  117  A] -> 2584 [ C5    G  117  A]c   1.3902 - Calc  
Bond 108. Atoms 2582 [ C8    G  117  A] -> 2583 [ N7    G  117  A]c   1.3072 d Calc  
Bond 109. Atoms 2581 [ N9    G  117  A] -> 2591 [ C4    G  117  A]c   1.3764 - Calc  
Bond 110. Atoms 2581 [ N9    G  117  A] -> 2582 [ C8    G  117  A]c   1.3764 - Calc  
Bond 111. Atoms 2580 [ C1'   G  117  A] -> 2581 [ N9    G  117  A]cr  1.4566 - Calc  
Bond 112. Atoms 2578 [ C2'   G  117  A] -> 2580 [ C1'   G  117  A]c   1.5248 - Calc  
Bond 113. Atoms 2578 [ C2'   G  117  A] -> 2579 [ O2'   G  117  A]ce  1.4159 - Calc  
Bond 114. Atoms 2576 [ C3'   G  117  A] -> 2578 [ C2'   G  117  A]c   1.5179 - Calc  
Bond 115. Atoms 2576 [ C3'   G  117  A] -> 2577 [ O3'   G  117  A]ce  1.4216 - Calc  
Bond 116. Atoms 2575 [ O4'   G  117  A] -> 2580 [ C1'   G  117  A]c   1.4216 - Calc  
Bond 117. Atoms 2574 [ C4'   G  117  A] -> 2576 [ C3'   G  117  A]c   1.5170 - Calc  
Bond 118. Atoms 2574 [ C4'   G  117  A] -> 2575 [ O4'   G  117  A]c   1.4586 - Calc  
Bond 119. Atoms 2573 [ C5'   G  117  A] -> 2574 [ C4'   G  117  A]cr  1.5214 - Calc  
Bond 120. Atoms 2572 [ O5'   G  117  A] -> 2573 [ C5'   G  117  A]cr  1.4588 - Calc  
Bond 121. Atoms 2569 [ P     G  117  A] -> 2572 [ O5'   G  117  A]cr  1.6034 - Calc  
Bond 122. Atoms 2569 [ P     G  117  A] -> 2571 [ OP2   G  117  A]ce  1.5157 - Calc  
Bond 123. Atoms 2569 [ P     G  117  A] -> 2570 [ OP1   G  117  A]ce  1.4901 - Calc  
Bond 124. Atoms 2567 [ C5    C  116  A] -> 2568 [ C6    C  116  A]c   1.3391 d Calc  
Bond 125. Atoms 2565 [ C4    C  116  A] -> 2567 [ C5    C  116  A]c   1.4293 - Calc  
Bond 126. Atoms 2565 [ C4    C  116  A] -> 2566 [ N4    C  116  A]ce  1.3331 - Calc  
Bond 127. Atoms 2564 [ N3    C  116  A] -> 2565 [ C4    C  116  A]c   1.3372 d Calc  
Bond 128. Atoms 2562 [ C2    C  116  A] -> 2564 [ N3    C  116  A]c   1.3563 - Calc  
Bond 129. Atoms 2562 [ C2    C  116  A] -> 2563 [ O2    C  116  A]ce  1.2396 d Calc  
Bond 130. Atoms 2561 [ N1    C  116  A] -> 2568 [ C6    C  116  A]c   1.3700 - Calc  
Bond 131. Atoms 2561 [ N1    C  116  A] -> 2562 [ C2    C  116  A]c   1.3965 - Calc  
Bond 132. Atoms 2560 [ C1'   C  116  A] -> 2561 [ N1    C  116  A]cr  1.4712 - Calc  
Bond 133. Atoms 2558 [ C2'   C  116  A] -> 2560 [ C1'   C  116  A]c   1.5335 - Calc  
Bond 134. Atoms 2558 [ C2'   C  116  A] -> 2559 [ O2'   C  116  A]ce  1.4066 - Calc  
Bond 135. Atoms 2556 [ C3'   C  116  A] -> 2558 [ C2'   C  116  A]c   1.5225 - Calc  
Bond 136. Atoms 2556 [ C3'   C  116  A] -> 2557 [ O3'   C  116  A]ce  1.4211 - Calc  
Bond 137. Atoms 2555 [ O4'   C  116  A] -> 2560 [ C1'   C  116  A]c   1.4165 - Calc  
Bond 138. Atoms 2554 [ C4'   C  116  A] -> 2556 [ C3'   C  116  A]c   1.5132 - Calc  
Bond 139. Atoms 2554 [ C4'   C  116  A] -> 2555 [ O4'   C  116  A]c   1.4466 - Calc  
Bond 140. Atoms 2553 [ C5'   C  116  A] -> 2554 [ C4'   C  116  A]cr  1.4880 - Calc  
Bond 141. Atoms 2552 [ O5'   C  116  A] -> 2553 [ C5'   C  116  A]cr  1.4250 - Calc  
Bond 142. Atoms 2549 [ P     C  116  A] -> 2552 [ O5'   C  116  A]cr  1.5882 - Calc  
Bond 143. Atoms 2549 [ P     C  116  A] -> 2551 [ OP2   C  116  A]ce  1.4872 - Calc  
Bond 144. Atoms 2549 [ P     C  116  A] -> 2550 [ OP1   C  116  A]ce  1.4953 - Calc  
Bond 145. Atoms  901 [ C5    C   39  A] ->  902 [ C6    C   39  A]c   1.3393 d Calc  
Bond 146. Atoms  899 [ C4    C   39  A] ->  901 [ C5    C   39  A]c   1.4266 - Calc  
Bond 147. Atoms  899 [ C4    C   39  A] ->  900 [ N4    C   39  A]ce  1.3272 - Calc  
Bond 148. Atoms  898 [ N3    C   39  A] ->  899 [ C4    C   39  A]c   1.3363 d Calc  
Bond 149. Atoms  896 [ C2    C   39  A] ->  898 [ N3    C   39  A]c   1.3569 - Calc  
Bond 150. Atoms  896 [ C2    C   39  A] ->  897 [ O2    C   39  A]ce  1.2438 d Calc  
Bond 151. Atoms  895 [ N1    C   39  A] ->  902 [ C6    C   39  A]c   1.3673 - Calc  
Bond 152. Atoms  895 [ N1    C   39  A] ->  896 [ C2    C   39  A]c   1.3982 - Calc  
Bond 153. Atoms  894 [ C1'   C   39  A] ->  895 [ N1    C   39  A]cr  1.4481 - Calc  
Bond 154. Atoms  892 [ C2'   C   39  A] ->  894 [ C1'   C   39  A]c   1.5189 - Calc  
Bond 155. Atoms  892 [ C2'   C   39  A] ->  893 [ O2'   C   39  A]ce  1.4058 - Calc  
Bond 156. Atoms  890 [ C3'   C   39  A] ->  892 [ C2'   C   39  A]c   1.5247 - Calc  
Bond 157. Atoms  890 [ C3'   C   39  A] ->  891 [ O3'   C   39  A]ce  1.4149 - Calc  
Bond 158. Atoms  889 [ O4'   C   39  A] ->  894 [ C1'   C   39  A]c   1.4004 - Calc  
Bond 159. Atoms  888 [ C4'   C   39  A] ->  890 [ C3'   C   39  A]c   1.5049 - Calc  
Bond 160. Atoms  888 [ C4'   C   39  A] ->  889 [ O4'   C   39  A]c   1.4366 - Calc  
Bond 161. Atoms  887 [ C5'   C   39  A] ->  888 [ C4'   C   39  A]cr  1.5086 - Calc  
Bond 162. Atoms  886 [ O5'   C   39  A] ->  887 [ C5'   C   39  A]cr  1.4286 - Calc  
Bond 163. Atoms  883 [ P     C   39  A] ->  886 [ O5'   C   39  A]cr  1.5837 - Calc  
Bond 164. Atoms  883 [ P     C   39  A] ->  885 [ OP2   C   39  A]ce  1.4838 - Calc  
Bond 165. Atoms  883 [ P     C   39  A] ->  884 [ OP1   C   39  A]ce  1.4842 - Calc  
Bond 166. Atoms  881 [ C5    C   38  A] ->  882 [ C6    C   38  A]c   1.3392 d Calc  
Bond 167. Atoms  879 [ C4    C   38  A] ->  881 [ C5    C   38  A]c   1.4273 - Calc  
Bond 168. Atoms  879 [ C4    C   38  A] ->  880 [ N4    C   38  A]ce  1.3367 - Calc  
Bond 169. Atoms  878 [ N3    C   38  A] ->  879 [ C4    C   38  A]c   1.3367 d Calc  
Bond 170. Atoms  876 [ C2    C   38  A] ->  878 [ N3    C   38  A]c   1.3555 - Calc  
Bond 171. Atoms  876 [ C2    C   38  A] ->  877 [ O2    C   38  A]ce  1.2408 d Calc  
Bond 172. Atoms  875 [ N1    C   38  A] ->  882 [ C6    C   38  A]c   1.3667 - Calc  
Bond 173. Atoms  875 [ N1    C   38  A] ->  876 [ C2    C   38  A]c   1.4029 - Calc  
Bond 174. Atoms  874 [ C1'   C   38  A] ->  875 [ N1    C   38  A]cr  1.4701 - Calc  
Bond 175. Atoms  872 [ C2'   C   38  A] ->  874 [ C1'   C   38  A]c   1.5269 - Calc  
Bond 176. Atoms  872 [ C2'   C   38  A] ->  873 [ O2'   C   38  A]ce  1.4071 - Calc  
Bond 177. Atoms  870 [ C3'   C   38  A] ->  872 [ C2'   C   38  A]c   1.5178 - Calc  
Bond 178. Atoms  870 [ C3'   C   38  A] ->  871 [ O3'   C   38  A]ce  1.4220 - Calc  
Bond 179. Atoms  869 [ O4'   C   38  A] ->  874 [ C1'   C   38  A]c   1.4161 - Calc  
Bond 180. Atoms  868 [ C4'   C   38  A] ->  870 [ C3'   C   38  A]c   1.5113 - Calc  
Bond 181. Atoms  868 [ C4'   C   38  A] ->  869 [ O4'   C   38  A]c   1.4554 - Calc  
Bond 182. Atoms  867 [ C5'   C   38  A] ->  868 [ C4'   C   38  A]cr  1.5068 - Calc  
Bond 183. Atoms  866 [ O5'   C   38  A] ->  867 [ C5'   C   38  A]cr  1.4433 - Calc  
Bond 184. Atoms  863 [ P     C   38  A] ->  866 [ O5'   C   38  A]cr  1.5973 - Calc  
Bond 185. Atoms  863 [ P     C   38  A] ->  865 [ OP2   C   38  A]ce  1.4814 - Calc  
Bond 186. Atoms  863 [ P     C   38  A] ->  864 [ OP1   C   38  A]ce  1.4921 - Calc  
Bond 187. Atoms 8519 [ S   EPE  427  A] -> 8522 [ O3S EPE  427  A]ce  1.6265 - CONECT
Bond 188. Atoms 8519 [ S   EPE  427  A] -> 8521 [ O2S EPE  427  A]ce  1.4772 - CONECT
Bond 189. Atoms 8519 [ S   EPE  427  A] -> 8520 [ O1S EPE  427  A]ce  1.4399 - CONECT
Bond 190. Atoms 8518 [ C10 EPE  427  A] -> 8519 [ S   EPE  427  A]cr  1.6790 - CONECT
Bond 191. Atoms 8514 [ S   EPE  426  A] -> 8517 [ O3S EPE  426  A]ce  1.6506 - CONECT
Bond 192. Atoms 8514 [ S   EPE  426  A] -> 8516 [ O2S EPE  426  A]ce  1.4797 - CONECT
Bond 193. Atoms 8514 [ S   EPE  426  A] -> 8515 [ O1S EPE  426  A]ce  1.4389 - CONECT
Bond 194. Atoms 8513 [ C10 EPE  426  A] -> 8514 [ S   EPE  426  A]cr  1.7076 - CONECT
Bond 195. Atoms 8512 [ C9  EPE  426  A] -> 8513 [ C10 EPE  426  A]cr  1.5525 - CONECT
Bond 196. Atoms 8510 [ C5  EPE  426  A] -> 8511 [ C6  EPE  426  A]c   1.5154 - CONECT
Bond 197. Atoms 8509 [ N4  EPE  426  A] -> 8510 [ C5  EPE  426  A]c   1.4615 - CONECT
Bond 198. Atoms 8508 [ C3  EPE  426  A] -> 8509 [ N4  EPE  426  A]c   1.4663 - CONECT
Bond 199. Atoms 8507 [ C2  EPE  426  A] -> 8508 [ C3  EPE  426  A]c   1.5240 - CONECT
Bond 200. Atoms 8506 [ N1  EPE  426  A] -> 8512 [ C9  EPE  426  A]cr  1.5103 - CONECT
Bond 201. Atoms 8506 [ N1  EPE  426  A] -> 8511 [ C6  EPE  426  A]c   1.4828 - CONECT
Bond 202. Atoms 8506 [ N1  EPE  426  A] -> 8507 [ C2  EPE  426  A]c   1.4855 - CONECT
