# Supplementary material for: RPocket: an intuitive database of RNA pocket topology information with RNA-ligand data resources
Source: BMC Bioinformatics. 2021 Sep 8;22:428. doi: 10.1186/s12859-021-04349-4 (PMC8424408; doi:10.1186/s12859-021-04349-4)
Supplement: Supplementary file 6 — Additional file 6. Folder S2: Interaction info of RNA-ligand complexes. [file 12859_2021_4349_MOESM6_ESM.zip › 12859_2021_4349_MOESM6_ESM/4FAU_SPM/ligplot.bonds]

Bond   0. Atoms 8498 [ C7  SPM  425  A] -> 1312 [ O6    G   58  A]n E 3.1873 - HBPLUS
Bond   1. Atoms 8497 [ C6  SPM  425  A] -> 1312 [ O6    G   58  A]n E 3.0152 - HBPLUS
Bond   2. Atoms 8495 [ C4  SPM  425  A] -> 1312 [ O6    G   58  A]n E 3.1275 - HBPLUS
Bond   3. Atoms 8502 [ C11 SPM  425  A] -> 1309 [ N7    G   58  A]n E 3.3625 - HBPLUS
Bond   4. Atoms 8503 [ C12 SPM  425  A] -> 1297 [ OP2   G   58  A]n E 3.7052 - HBPLUS
Bond   5. Atoms 8502 [ C11 SPM  425  A] -> 1297 [ OP2   G   58  A]n E 3.8794 - HBPLUS
Bond   6. Atoms 8502 [ C11 SPM  425  A] -> 1277 [ C5'   A   57  A]n E 3.5537 - HBPLUS
Bond   7. Atoms 8502 [ C11 SPM  425  A] -> 1275 [ OP2   A   57  A]n E 2.8614 - HBPLUS
Bond   8. Atoms 8502 [ C11 SPM  425  A] -> 1274 [ OP1   A   57  A]n E 3.8560 - HBPLUS
Bond   9. Atoms 8502 [ C11 SPM  425  A] -> 1273 [ P     A   57  A]n E 3.7096 - HBPLUS
Bond  10. Atoms 8501 [ N10 SPM  425  A] -> 1275 [ OP2   A   57  A]H E 3.0513 - HBPLUS
Bond  11. Atoms 1316 [ N3    G   58  A] -> 1317 [ C4    G   58  A]c   1.3513 - Calc  
Bond  12. Atoms 1314 [ C2    G   58  A] -> 1316 [ N3    G   58  A]c   1.3267 d Calc  
Bond  13. Atoms 1314 [ C2    G   58  A] -> 1315 [ N2    G   58  A]ce  1.3428 - Calc  
Bond  14. Atoms 1313 [ N1    G   58  A] -> 1314 [ C2    G   58  A]c   1.3681 - Calc  
Bond  15. Atoms 1311 [ C6    G   58  A] -> 1313 [ N1    G   58  A]c   1.3869 - Calc  
Bond  16. Atoms 1311 [ C6    G   58  A] -> 1312 [ O6    G   58  A]ce  1.2342 d Calc  
Bond  17. Atoms 1310 [ C5    G   58  A] -> 1317 [ C4    G   58  A]c   1.3771 d Calc  
Bond  18. Atoms 1310 [ C5    G   58  A] -> 1311 [ C6    G   58  A]c   1.4110 - Calc  
Bond  19. Atoms 1309 [ N7    G   58  A] -> 1310 [ C5    G   58  A]c   1.3860 - Calc  
Bond  20. Atoms 1308 [ C8    G   58  A] -> 1309 [ N7    G   58  A]c   1.3019 d Calc  
Bond  21. Atoms 1307 [ N9    G   58  A] -> 1317 [ C4    G   58  A]c   1.3773 - Calc  
Bond  22. Atoms 1307 [ N9    G   58  A] -> 1308 [ C8    G   58  A]c   1.3728 - Calc  
Bond  23. Atoms 1306 [ C1'   G   58  A] -> 1307 [ N9    G   58  A]cr  1.4516 - Calc  
Bond  24. Atoms 1304 [ C2'   G   58  A] -> 1306 [ C1'   G   58  A]c   1.5152 - Calc  
Bond  25. Atoms 1304 [ C2'   G   58  A] -> 1305 [ O2'   G   58  A]ce  1.3987 - Calc  
Bond  26. Atoms 1302 [ C3'   G   58  A] -> 1304 [ C2'   G   58  A]c   1.5021 - Calc  
Bond  27. Atoms 1302 [ C3'   G   58  A] -> 1303 [ O3'   G   58  A]ce  1.4367 - Calc  
Bond  28. Atoms 1301 [ O4'   G   58  A] -> 1306 [ C1'   G   58  A]c   1.4148 - Calc  
Bond  29. Atoms 1300 [ C4'   G   58  A] -> 1302 [ C3'   G   58  A]c   1.5092 - Calc  
Bond  30. Atoms 1300 [ C4'   G   58  A] -> 1301 [ O4'   G   58  A]c   1.4565 - Calc  
Bond  31. Atoms 1299 [ C5'   G   58  A] -> 1300 [ C4'   G   58  A]cr  1.4981 - Calc  
Bond  32. Atoms 1298 [ O5'   G   58  A] -> 1299 [ C5'   G   58  A]cr  1.4426 - Calc  
Bond  33. Atoms 1295 [ P     G   58  A] -> 1298 [ O5'   G   58  A]cr  1.5955 - Calc  
Bond  34. Atoms 1295 [ P     G   58  A] -> 1297 [ OP2   G   58  A]ce  1.4915 - Calc  
Bond  35. Atoms 1295 [ P     G   58  A] -> 1296 [ OP1   G   58  A]ce  1.5025 - Calc  
Bond  36. Atoms 1293 [ N3    A   57  A] -> 1294 [ C4    A   57  A]c   1.3425 - Calc  
Bond  37. Atoms 1292 [ C2    A   57  A] -> 1293 [ N3    A   57  A]c   1.3278 d Calc  
Bond  38. Atoms 1291 [ N1    A   57  A] -> 1292 [ C2    A   57  A]c   1.3409 - Calc  
Bond  39. Atoms 1289 [ C6    A   57  A] -> 1291 [ N1    A   57  A]c   1.3448 d Calc  
Bond  40. Atoms 1289 [ C6    A   57  A] -> 1290 [ N6    A   57  A]ce  1.3334 - Calc  
Bond  41. Atoms 1288 [ C5    A   57  A] -> 1294 [ C4    A   57  A]c   1.3835 d Calc  
Bond  42. Atoms 1288 [ C5    A   57  A] -> 1289 [ C6    A   57  A]c   1.4065 - Calc  
Bond  43. Atoms 1287 [ N7    A   57  A] -> 1288 [ C5    A   57  A]c   1.3863 - Calc  
Bond  44. Atoms 1286 [ C8    A   57  A] -> 1287 [ N7    A   57  A]c   1.3104 d Calc  
Bond  45. Atoms 1285 [ N9    A   57  A] -> 1294 [ C4    A   57  A]c   1.3717 - Calc  
Bond  46. Atoms 1285 [ N9    A   57  A] -> 1286 [ C8    A   57  A]c   1.3712 - Calc  
Bond  47. Atoms 1284 [ C1'   A   57  A] -> 1285 [ N9    A   57  A]cr  1.4624 - Calc  
Bond  48. Atoms 1282 [ C2'   A   57  A] -> 1284 [ C1'   A   57  A]c   1.5280 - Calc  
Bond  49. Atoms 1282 [ C2'   A   57  A] -> 1283 [ O2'   A   57  A]ce  1.4124 - Calc  
Bond  50. Atoms 1280 [ C3'   A   57  A] -> 1282 [ C2'   A   57  A]c   1.5212 - Calc  
Bond  51. Atoms 1280 [ C3'   A   57  A] -> 1281 [ O3'   A   57  A]ce  1.4190 - Calc  
Bond  52. Atoms 1279 [ O4'   A   57  A] -> 1284 [ C1'   A   57  A]c   1.4113 - Calc  
Bond  53. Atoms 1278 [ C4'   A   57  A] -> 1280 [ C3'   A   57  A]c   1.5162 - Calc  
Bond  54. Atoms 1278 [ C4'   A   57  A] -> 1279 [ O4'   A   57  A]c   1.4490 - Calc  
Bond  55. Atoms 1277 [ C5'   A   57  A] -> 1278 [ C4'   A   57  A]cr  1.5073 - Calc  
Bond  56. Atoms 1276 [ O5'   A   57  A] -> 1277 [ C5'   A   57  A]cr  1.4564 - Calc  
Bond  57. Atoms 1273 [ P     A   57  A] -> 1276 [ O5'   A   57  A]cr  1.5944 - Calc  
Bond  58. Atoms 1273 [ P     A   57  A] -> 1275 [ OP2   A   57  A]ce  1.4933 - Calc  
Bond  59. Atoms 1273 [ P     A   57  A] -> 1274 [ OP1   A   57  A]ce  1.4783 - Calc  
Bond  60. Atoms 8504 [ C13 SPM  425  A] -> 8505 [ N14 SPM  425  A]ce  1.4678 - CONECT
Bond  61. Atoms 8503 [ C12 SPM  425  A] -> 8504 [ C13 SPM  425  A]cr  1.5454 - CONECT
Bond  62. Atoms 8502 [ C11 SPM  425  A] -> 8503 [ C12 SPM  425  A]cr  1.5431 - CONECT
Bond  63. Atoms 8501 [ N10 SPM  425  A] -> 8502 [ C11 SPM  425  A]cr  1.4757 - CONECT
Bond  64. Atoms 8500 [ C9  SPM  425  A] -> 8501 [ N10 SPM  425  A]cr  1.4675 - CONECT
Bond  65. Atoms 8499 [ C8  SPM  425  A] -> 8500 [ C9  SPM  425  A]cr  1.5435 - CONECT
Bond  66. Atoms 8498 [ C7  SPM  425  A] -> 8499 [ C8  SPM  425  A]cr  1.5483 - CONECT
Bond  67. Atoms 8497 [ C6  SPM  425  A] -> 8498 [ C7  SPM  425  A]cr  1.5508 - CONECT
Bond  68. Atoms 8496 [ N5  SPM  425  A] -> 8497 [ C6  SPM  425  A]cr  1.4674 - CONECT
Bond  69. Atoms 8495 [ C4  SPM  425  A] -> 8496 [ N5  SPM  425  A]cr  1.4569 - CONECT
Bond  70. Atoms 8494 [ C3  SPM  425  A] -> 8495 [ C4  SPM  425  A]cr  1.5367 - CONECT
Bond  71. Atoms 8493 [ C2  SPM  425  A] -> 8494 [ C3  SPM  425  A]cr  1.5459 - CONECT
Bond  72. Atoms 8492 [ N1  SPM  425  A] -> 8493 [ C2  SPM  425  A]ce  1.4692 - CONECT
