# Supplementary material for: RPocket: an intuitive database of RNA pocket topology information with RNA-ligand data resources
Source: BMC Bioinformatics. 2021 Sep 8;22:428. doi: 10.1186/s12859-021-04349-4 (PMC8424408; doi:10.1186/s12859-021-04349-4)
Supplement: Supplementary file 6 — Additional file 6. Folder S2: Interaction info of RNA-ligand complexes. [file 12859_2021_4349_MOESM6_ESM.zip › 12859_2021_4349_MOESM6_ESM/4FEN_ACT_HPA/ligplot.bonds]

Bond   0. Atoms 1428 [ C4  HPA  101  B] -> 1293 [ O2    U   75  B]n E 3.8891 - HBPLUS
Bond   1. Atoms 1426 [ C2  HPA  101  B] -> 1293 [ O2    U   75  B]n E 3.1762 - HBPLUS
Bond   2. Atoms 1426 [ C2  HPA  101  B] -> 1292 [ C2    U   75  B]n E 3.5841 - HBPLUS
Bond   3. Atoms 1425 [ N1  HPA  101  B] -> 1292 [ C2    U   75  B]n E 3.8009 - HBPLUS
Bond   4. Atoms 1430 [ C6  HPA  101  B] -> 1276 [ N4    C   74  B]n E 3.7613 - HBPLUS
Bond   5. Atoms 1431 [ O6  HPA  101  B] -> 1275 [ C4    C   74  B]n E 3.7812 - HBPLUS
Bond   6. Atoms 1425 [ N1  HPA  101  B] -> 1275 [ C4    C   74  B]n E 3.7051 - HBPLUS
Bond   7. Atoms 1430 [ C6  HPA  101  B] -> 1274 [ N3    C   74  B]n E 3.6433 - HBPLUS
Bond   8. Atoms 1426 [ C2  HPA  101  B] -> 1274 [ N3    C   74  B]n E 3.5568 - HBPLUS
Bond   9. Atoms 1426 [ C2  HPA  101  B] -> 1273 [ O2    C   74  B]n E 3.4332 - HBPLUS
Bond  10. Atoms 1425 [ N1  HPA  101  B] -> 1272 [ C2    C   74  B]n E 3.5588 - HBPLUS
Bond  11. Atoms 1438 [ CH3 ACT  102  B] -> 1114 [ O5'   U   67  B]n E 3.5736 - HBPLUS
Bond  12. Atoms 1438 [ CH3 ACT  102  B] -> 1104 [ C5    A   66  B]n E 3.8936 - HBPLUS
Bond  13. Atoms 1438 [ CH3 ACT  102  B] -> 1103 [ N7    A   66  B]n E 3.6264 - HBPLUS
Bond  14. Atoms 1427 [ N3  HPA  101  B] ->  810 [ C4    A   52  B]n E 3.6562 - HBPLUS
Bond  15. Atoms 1426 [ C2  HPA  101  B] ->  810 [ C4    A   52  B]n E 3.8814 - HBPLUS
Bond  16. Atoms 1426 [ C2  HPA  101  B] ->  809 [ N3    A   52  B]n E 3.3462 - HBPLUS
Bond  17. Atoms 1428 [ C4  HPA  101  B] ->  808 [ C2    A   52  B]n E 3.5828 - HBPLUS
Bond  18. Atoms 1427 [ N3  HPA  101  B] ->  808 [ C2    A   52  B]n E 3.3262 - HBPLUS
Bond  19. Atoms 1426 [ C2  HPA  101  B] ->  808 [ C2    A   52  B]n E 3.5644 - HBPLUS
Bond  20. Atoms 1428 [ C4  HPA  101  B] ->  807 [ N1    A   52  B]n E 3.6129 - HBPLUS
Bond  21. Atoms 1428 [ C4  HPA  101  B] ->  786 [ O4    U   51  B]n E 3.6046 - HBPLUS
Bond  22. Atoms 1434 [ N9  HPA  101  B] ->  785 [ C4    U   51  B]n E 3.7606 - HBPLUS
Bond  23. Atoms 1427 [ N3  HPA  101  B] ->  785 [ C4    U   51  B]n E 3.6012 - HBPLUS
Bond  24. Atoms 1428 [ C4  HPA  101  B] ->  784 [ N3    U   51  B]n E 3.6715 - HBPLUS
Bond  25. Atoms 1426 [ C2  HPA  101  B] ->  784 [ N3    U   51  B]n E 3.6832 - HBPLUS
Bond  26. Atoms 1426 [ C2  HPA  101  B] ->  783 [ O2    U   51  B]n E 3.6832 - HBPLUS
Bond  27. Atoms 1427 [ N3  HPA  101  B] ->  782 [ C2    U   51  B]n E 3.5958 - HBPLUS
Bond  28. Atoms 1433 [ C8  HPA  101  B] ->  703 [ O2    U   47  B]n E 3.1299 - HBPLUS
Bond  29. Atoms 1434 [ N9  HPA  101  B] ->  702 [ C2    U   47  B]n E 3.8095 - HBPLUS
Bond  30. Atoms 1433 [ C8  HPA  101  B] ->  702 [ C2    U   47  B]n E 3.8567 - HBPLUS
Bond  31. Atoms 1436 [ O   ACT  102  B] ->  535 [ C6    C   39  B]n E 3.8502 - HBPLUS
Bond  32. Atoms 1437 [ OXT ACT  102  B] ->  534 [ C5    C   39  B]n E 3.7968 - HBPLUS
Bond  33. Atoms 1436 [ O   ACT  102  B] ->  534 [ C5    C   39  B]n E 3.5594 - HBPLUS
Bond  34. Atoms 1435 [ C   ACT  102  B] ->  534 [ C5    C   39  B]n E 3.6986 - HBPLUS
Bond  35. Atoms 1437 [ OXT ACT  102  B] ->  532 [ C4    C   39  B]n E 3.7863 - HBPLUS
Bond  36. Atoms 1436 [ O   ACT  102  B] ->  504 [ C1'   G   38  B]n E 3.7552 - HBPLUS
Bond  37. Atoms 1438 [ CH3 ACT  102  B] ->  503 [ O2'   G   38  B]n E 3.1080 - HBPLUS
Bond  38. Atoms 1435 [ C   ACT  102  B] ->  503 [ O2'   G   38  B]n E 3.2738 - HBPLUS
Bond  39. Atoms 1436 [ O   ACT  102  B] ->  502 [ C2'   G   38  B]n E 3.5717 - HBPLUS
Bond  40. Atoms 1436 [ O   ACT  102  B] ->  498 [ C4'   G   38  B]n E 3.5738 - HBPLUS
Bond  41. Atoms 1436 [ O   ACT  102  B] ->  405 [ C2    A   33  B]n E 3.7990 - HBPLUS
Bond  42. Atoms 1435 [ C   ACT  102  B] ->  404 [ N1    A   33  B]n E 3.8171 - HBPLUS
Bond  43. Atoms 1435 [ C   ACT  102  B] ->  403 [ N6    A   33  B]n E 3.7821 - HBPLUS
Bond  44. Atoms 1437 [ OXT ACT  102  B] ->  402 [ C6    A   33  B]n E 3.8124 - HBPLUS
Bond  45. Atoms 1436 [ O   ACT  102  B] ->  402 [ C6    A   33  B]n E 3.7358 - HBPLUS
Bond  46. Atoms 1435 [ C   ACT  102  B] ->  402 [ C6    A   33  B]n E 3.8373 - HBPLUS
Bond  47. Atoms 1435 [ C   ACT  102  B] ->  383 [ N2    G   32  B]n E 3.7260 - HBPLUS
Bond  48. Atoms 1437 [ OXT ACT  102  B] ->  382 [ C2    G   32  B]n E 3.6948 - HBPLUS
Bond  49. Atoms 1436 [ O   ACT  102  B] ->  382 [ C2    G   32  B]n E 3.8795 - HBPLUS
Bond  50. Atoms 1435 [ C   ACT  102  B] ->  381 [ N1    G   32  B]n E 3.5549 - HBPLUS
Bond  51. Atoms 1437 [ OXT ACT  102  B] ->  379 [ C6    G   32  B]n E 3.4461 - HBPLUS
Bond  52. Atoms 1433 [ C8  HPA  101  B] ->  169 [ C6    U   22  B]n E 3.8390 - HBPLUS
Bond  53. Atoms 1433 [ C8  HPA  101  B] ->  168 [ C5    U   22  B]n E 3.7829 - HBPLUS
Bond  54. Atoms 1434 [ N9  HPA  101  B] ->  166 [ C4    U   22  B]n E 3.8807 - HBPLUS
Bond  55. Atoms 1433 [ C8  HPA  101  B] ->  166 [ C4    U   22  B]n E 3.5267 - HBPLUS
Bond  56. Atoms 1433 [ C8  HPA  101  B] ->  165 [ N3    U   22  B]n E 3.3332 - HBPLUS
Bond  57. Atoms 1429 [ C5  HPA  101  B] ->  164 [ O2    U   22  B]n E 3.6425 - HBPLUS
Bond  58. Atoms 1433 [ C8  HPA  101  B] ->  163 [ C2    U   22  B]n E 3.4544 - HBPLUS
Bond  59. Atoms 1432 [ N7  HPA  101  B] ->  163 [ C2    U   22  B]n E 3.2927 - HBPLUS
Bond  60. Atoms 1429 [ C5  HPA  101  B] ->  163 [ C2    U   22  B]n E 3.8143 - HBPLUS
Bond  61. Atoms 1433 [ C8  HPA  101  B] ->  162 [ N1    U   22  B]n E 3.6794 - HBPLUS
Bond  62. Atoms 1432 [ N7  HPA  101  B] ->  161 [ C1'   U   22  B]n E 3.8937 - HBPLUS
Bond  63. Atoms 1433 [ C8  HPA  101  B] ->  160 [ O2'   U   22  B]n E 3.7604 - HBPLUS
Bond  64. Atoms 1429 [ C5  HPA  101  B] ->  160 [ O2'   U   22  B]n E 3.6200 - HBPLUS
Bond  65. Atoms 1432 [ N7  HPA  101  B] ->  159 [ C2'   U   22  B]n E 3.5712 - HBPLUS
Bond  66. Atoms 1432 [ N7  HPA  101  B] ->  149 [ C4    A   21  B]n E 3.4392 - HBPLUS
Bond  67. Atoms 1433 [ C8  HPA  101  B] ->  148 [ N3    A   21  B]n E 3.3794 - HBPLUS
Bond  68. Atoms 1429 [ C5  HPA  101  B] ->  148 [ N3    A   21  B]n E 3.6252 - HBPLUS
Bond  69. Atoms 1433 [ C8  HPA  101  B] ->  147 [ C2    A   21  B]n E 3.7982 - HBPLUS
Bond  70. Atoms 1432 [ N7  HPA  101  B] ->  147 [ C2    A   21  B]n E 3.4406 - HBPLUS
Bond  71. Atoms 1430 [ C6  HPA  101  B] ->  147 [ C2    A   21  B]n E 3.7336 - HBPLUS
Bond  72. Atoms 1429 [ C5  HPA  101  B] ->  147 [ C2    A   21  B]n E 3.3381 - HBPLUS
Bond  73. Atoms 1428 [ C4  HPA  101  B] ->  147 [ C2    A   21  B]n E 3.6717 - HBPLUS
Bond  74. Atoms 1430 [ C6  HPA  101  B] ->  146 [ N1    A   21  B]n E 3.4438 - HBPLUS
Bond  75. Atoms 1429 [ C5  HPA  101  B] ->  146 [ N1    A   21  B]n E 3.5806 - HBPLUS
Bond  76. Atoms 1431 [ O6  HPA  101  B] ->  144 [ C6    A   21  B]n E 3.5032 - HBPLUS
Bond  77. Atoms 1430 [ C6  HPA  101  B] ->  144 [ C6    A   21  B]n E 3.7846 - HBPLUS
Bond  78. Atoms 1433 [ C8  HPA  101  B] ->  138 [ O2'   A   21  B]n E 3.5616 - HBPLUS
Bond  79. Atoms 1433 [ C8  HPA  101  B] ->  137 [ C2'   A   21  B]n E 3.8292 - HBPLUS
Bond  80. Atoms 1276 [ N4    C   74  B] -> 1431 [ O6  HPA  101  B]H E 3.0240 - HBPLUS
Bond  81. Atoms 1425 [ N1  HPA  101  B] -> 1274 [ N3    C   74  B]H E 2.7746 - HBPLUS
Bond  82. Atoms 1434 [ N9  HPA  101  B] ->  786 [ O4    U   51  B]H E 2.8996 - HBPLUS
Bond  83. Atoms  784 [ N3    U   51  B] -> 1427 [ N3  HPA  101  B]H E 2.7676 - HBPLUS
Bond  84. Atoms 1434 [ N9  HPA  101  B] ->  703 [ O2    U   47  B]H E 3.1473 - HBPLUS
Bond  85. Atoms  503 [ O2'   G   38  B] -> 1436 [ O   ACT  102  B]H E 2.5845 - HBPLUS
Bond  86. Atoms  383 [ N2    G   32  B] -> 1436 [ O   ACT  102  B]H E 3.0721 - HBPLUS
Bond  87. Atoms  381 [ N1    G   32  B] -> 1437 [ OXT ACT  102  B]H E 2.7292 - HBPLUS
Bond  88. Atoms  160 [ O2'   U   22  B] -> 1432 [ N7  HPA  101  B]H E 2.7244 - HBPLUS
Bond  89. Atoms 1297 [ C5    U   75  B] -> 1298 [ C6    U   75  B]c   1.3393 - Calc  
Bond  90. Atoms 1295 [ C4    U   75  B] -> 1297 [ C5    U   75  B]c   1.4318 - Calc  
Bond  91. Atoms 1295 [ C4    U   75  B] -> 1296 [ O4    U   75  B]ce  1.2315 d Calc  
Bond  92. Atoms 1294 [ N3    U   75  B] -> 1295 [ C4    U   75  B]c   1.3777 - Calc  
Bond  93. Atoms 1292 [ C2    U   75  B] -> 1294 [ N3    U   75  B]c   1.3729 - Calc  
Bond  94. Atoms 1292 [ C2    U   75  B] -> 1293 [ O2    U   75  B]ce  1.2190 d Calc  
Bond  95. Atoms 1291 [ N1    U   75  B] -> 1298 [ C6    U   75  B]c   1.3760 - Calc  
Bond  96. Atoms 1291 [ N1    U   75  B] -> 1292 [ C2    U   75  B]c   1.3787 - Calc  
Bond  97. Atoms 1290 [ C1'   U   75  B] -> 1291 [ N1    U   75  B]cr  1.4689 - Calc  
Bond  98. Atoms 1288 [ C2'   U   75  B] -> 1290 [ C1'   U   75  B]c   1.5292 - Calc  
Bond  99. Atoms 1288 [ C2'   U   75  B] -> 1289 [ O2'   U   75  B]ce  1.4124 - Calc  
Bond 100. Atoms 1286 [ C3'   U   75  B] -> 1288 [ C2'   U   75  B]c   1.5208 - Calc  
Bond 101. Atoms 1286 [ C3'   U   75  B] -> 1287 [ O3'   U   75  B]ce  1.4220 - Calc  
Bond 102. Atoms 1285 [ O4'   U   75  B] -> 1290 [ C1'   U   75  B]c   1.4200 - Calc  
Bond 103. Atoms 1284 [ C4'   U   75  B] -> 1286 [ C3'   U   75  B]c   1.5193 - Calc  
Bond 104. Atoms 1284 [ C4'   U   75  B] -> 1285 [ O4'   U   75  B]c   1.4538 - Calc  
Bond 105. Atoms 1283 [ C5'   U   75  B] -> 1284 [ C4'   U   75  B]cr  1.5085 - Calc  
Bond 106. Atoms 1282 [ O5'   U   75  B] -> 1283 [ C5'   U   75  B]cr  1.4206 - Calc  
Bond 107. Atoms 1279 [ P     U   75  B] -> 1282 [ O5'   U   75  B]cr  1.5921 - Calc  
Bond 108. Atoms 1279 [ P     U   75  B] -> 1281 [ OP2   U   75  B]ce  1.4825 - Calc  
Bond 109. Atoms 1279 [ P     U   75  B] -> 1280 [ OP1   U   75  B]ce  1.4873 - Calc  
Bond 110. Atoms 1277 [ C5    C   74  B] -> 1278 [ C6    C   74  B]c   1.3400 d Calc  
Bond 111. Atoms 1275 [ C4    C   74  B] -> 1277 [ C5    C   74  B]c   1.4245 - Calc  
Bond 112. Atoms 1275 [ C4    C   74  B] -> 1276 [ N4    C   74  B]ce  1.3358 - Calc  
Bond 113. Atoms 1274 [ N3    C   74  B] -> 1275 [ C4    C   74  B]c   1.3344 d Calc  
Bond 114. Atoms 1272 [ C2    C   74  B] -> 1274 [ N3    C   74  B]c   1.3535 - Calc  
Bond 115. Atoms 1272 [ C2    C   74  B] -> 1273 [ O2    C   74  B]ce  1.2398 d Calc  
Bond 116. Atoms 1271 [ N1    C   74  B] -> 1278 [ C6    C   74  B]c   1.3669 - Calc  
Bond 117. Atoms 1271 [ N1    C   74  B] -> 1272 [ C2    C   74  B]c   1.3977 - Calc  
Bond 118. Atoms 1270 [ C1'   C   74  B] -> 1271 [ N1    C   74  B]cr  1.4724 - Calc  
Bond 119. Atoms 1268 [ C2'   C   74  B] -> 1270 [ C1'   C   74  B]c   1.5287 - Calc  
Bond 120. Atoms 1268 [ C2'   C   74  B] -> 1269 [ O2'   C   74  B]ce  1.4143 - Calc  
Bond 121. Atoms 1266 [ C3'   C   74  B] -> 1268 [ C2'   C   74  B]c   1.5208 - Calc  
Bond 122. Atoms 1266 [ C3'   C   74  B] -> 1267 [ O3'   C   74  B]ce  1.4202 - Calc  
Bond 123. Atoms 1265 [ O4'   C   74  B] -> 1270 [ C1'   C   74  B]c   1.4197 - Calc  
Bond 124. Atoms 1264 [ C4'   C   74  B] -> 1266 [ C3'   C   74  B]c   1.5201 - Calc  
Bond 125. Atoms 1264 [ C4'   C   74  B] -> 1265 [ O4'   C   74  B]c   1.4529 - Calc  
Bond 126. Atoms 1263 [ C5'   C   74  B] -> 1264 [ C4'   C   74  B]cr  1.5083 - Calc  
Bond 127. Atoms 1262 [ O5'   C   74  B] -> 1263 [ C5'   C   74  B]cr  1.4230 - Calc  
Bond 128. Atoms 1259 [ P     C   74  B] -> 1262 [ O5'   C   74  B]cr  1.5924 - Calc  
Bond 129. Atoms 1259 [ P     C   74  B] -> 1261 [ OP2   C   74  B]ce  1.4820 - Calc  
Bond 130. Atoms 1259 [ P     C   74  B] -> 1260 [ OP1   C   74  B]ce  1.4854 - Calc  
Bond 131. Atoms 1129 [ C5    U   67  B] -> 1130 [ C6    U   67  B]c   1.3365 - Calc  
Bond 132. Atoms 1127 [ C4    U   67  B] -> 1129 [ C5    U   67  B]c   1.4315 - Calc  
Bond 133. Atoms 1127 [ C4    U   67  B] -> 1128 [ O4    U   67  B]ce  1.2342 d Calc  
Bond 134. Atoms 1126 [ N3    U   67  B] -> 1127 [ C4    U   67  B]c   1.3813 - Calc  
Bond 135. Atoms 1124 [ C2    U   67  B] -> 1126 [ N3    U   67  B]c   1.3729 - Calc  
Bond 136. Atoms 1124 [ C2    U   67  B] -> 1125 [ O2    U   67  B]ce  1.2188 d Calc  
Bond 137. Atoms 1123 [ N1    U   67  B] -> 1130 [ C6    U   67  B]c   1.3777 - Calc  
Bond 138. Atoms 1123 [ N1    U   67  B] -> 1124 [ C2    U   67  B]c   1.3855 - Calc  
Bond 139. Atoms 1122 [ C1'   U   67  B] -> 1123 [ N1    U   67  B]cr  1.4722 - Calc  
Bond 140. Atoms 1120 [ C2'   U   67  B] -> 1122 [ C1'   U   67  B]c   1.5301 - Calc  
Bond 141. Atoms 1120 [ C2'   U   67  B] -> 1121 [ O2'   U   67  B]ce  1.4152 - Calc  
Bond 142. Atoms 1118 [ C3'   U   67  B] -> 1120 [ C2'   U   67  B]c   1.5220 - Calc  
Bond 143. Atoms 1118 [ C3'   U   67  B] -> 1119 [ O3'   U   67  B]ce  1.4219 - Calc  
Bond 144. Atoms 1117 [ O4'   U   67  B] -> 1122 [ C1'   U   67  B]c   1.4193 - Calc  
Bond 145. Atoms 1116 [ C4'   U   67  B] -> 1118 [ C3'   U   67  B]c   1.5165 - Calc  
Bond 146. Atoms 1116 [ C4'   U   67  B] -> 1117 [ O4'   U   67  B]c   1.4544 - Calc  
Bond 147. Atoms 1115 [ C5'   U   67  B] -> 1116 [ C4'   U   67  B]cr  1.5109 - Calc  
Bond 148. Atoms 1114 [ O5'   U   67  B] -> 1115 [ C5'   U   67  B]cr  1.4224 - Calc  
Bond 149. Atoms 1111 [ P     U   67  B] -> 1114 [ O5'   U   67  B]cr  1.5953 - Calc  
Bond 150. Atoms 1111 [ P     U   67  B] -> 1113 [ OP2   U   67  B]ce  1.4853 - Calc  
Bond 151. Atoms 1111 [ P     U   67  B] -> 1112 [ OP1   U   67  B]ce  1.4818 - Calc  
Bond 152. Atoms 1109 [ N3    A   66  B] -> 1110 [ C4    A   66  B]c   1.3428 - Calc  
Bond 153. Atoms 1108 [ C2    A   66  B] -> 1109 [ N3    A   66  B]c   1.3292 d Calc  
Bond 154. Atoms 1107 [ N1    A   66  B] -> 1108 [ C2    A   66  B]c   1.3364 - Calc  
Bond 155. Atoms 1105 [ C6    A   66  B] -> 1107 [ N1    A   66  B]c   1.3499 d Calc  
Bond 156. Atoms 1105 [ C6    A   66  B] -> 1106 [ N6    A   66  B]ce  1.3332 - Calc  
Bond 157. Atoms 1104 [ C5    A   66  B] -> 1110 [ C4    A   66  B]c   1.3812 d Calc  
Bond 158. Atoms 1104 [ C5    A   66  B] -> 1105 [ C6    A   66  B]c   1.4084 - Calc  
Bond 159. Atoms 1103 [ N7    A   66  B] -> 1104 [ C5    A   66  B]c   1.3880 - Calc  
Bond 160. Atoms 1102 [ C8    A   66  B] -> 1103 [ N7    A   66  B]c   1.3135 d Calc  
Bond 161. Atoms 1101 [ N9    A   66  B] -> 1110 [ C4    A   66  B]c   1.3729 - Calc  
Bond 162. Atoms 1101 [ N9    A   66  B] -> 1102 [ C8    A   66  B]c   1.3724 - Calc  
Bond 163. Atoms 1100 [ C1'   A   66  B] -> 1101 [ N9    A   66  B]cr  1.4618 - Calc  
Bond 164. Atoms 1098 [ C2'   A   66  B] -> 1100 [ C1'   A   66  B]c   1.5279 - Calc  
Bond 165. Atoms 1098 [ C2'   A   66  B] -> 1099 [ O2'   A   66  B]ce  1.4129 - Calc  
Bond 166. Atoms 1096 [ C3'   A   66  B] -> 1098 [ C2'   A   66  B]c   1.5168 - Calc  
Bond 167. Atoms 1096 [ C3'   A   66  B] -> 1097 [ O3'   A   66  B]ce  1.4195 - Calc  
Bond 168. Atoms 1095 [ O4'   A   66  B] -> 1100 [ C1'   A   66  B]c   1.4253 - Calc  
Bond 169. Atoms 1094 [ C4'   A   66  B] -> 1096 [ C3'   A   66  B]c   1.5159 - Calc  
Bond 170. Atoms 1094 [ C4'   A   66  B] -> 1095 [ O4'   A   66  B]c   1.4557 - Calc  
Bond 171. Atoms 1093 [ C5'   A   66  B] -> 1094 [ C4'   A   66  B]cr  1.5085 - Calc  
Bond 172. Atoms 1092 [ O5'   A   66  B] -> 1093 [ C5'   A   66  B]cr  1.4265 - Calc  
Bond 173. Atoms 1089 [ P     A   66  B] -> 1092 [ O5'   A   66  B]cr  1.5930 - Calc  
Bond 174. Atoms 1089 [ P     A   66  B] -> 1091 [ OP2   A   66  B]ce  1.4839 - Calc  
Bond 175. Atoms 1089 [ P     A   66  B] -> 1090 [ OP1   A   66  B]ce  1.4940 - Calc  
Bond 176. Atoms  809 [ N3    A   52  B] ->  810 [ C4    A   52  B]c   1.3441 - Calc  
Bond 177. Atoms  808 [ C2    A   52  B] ->  809 [ N3    A   52  B]c   1.3316 d Calc  
Bond 178. Atoms  807 [ N1    A   52  B] ->  808 [ C2    A   52  B]c   1.3401 - Calc  
Bond 179. Atoms  805 [ C6    A   52  B] ->  807 [ N1    A   52  B]c   1.3507 d Calc  
Bond 180. Atoms  805 [ C6    A   52  B] ->  806 [ N6    A   52  B]ce  1.3342 - Calc  
Bond 181. Atoms  804 [ C5    A   52  B] ->  810 [ C4    A   52  B]c   1.3826 d Calc  
Bond 182. Atoms  804 [ C5    A   52  B] ->  805 [ C6    A   52  B]c   1.4049 - Calc  
Bond 183. Atoms  803 [ N7    A   52  B] ->  804 [ C5    A   52  B]c   1.3876 - Calc  
Bond 184. Atoms  802 [ C8    A   52  B] ->  803 [ N7    A   52  B]c   1.3098 d Calc  
Bond 185. Atoms  801 [ N9    A   52  B] ->  810 [ C4    A   52  B]c   1.3740 - Calc  
Bond 186. Atoms  801 [ N9    A   52  B] ->  802 [ C8    A   52  B]c   1.3721 - Calc  
Bond 187. Atoms  800 [ C1'   A   52  B] ->  801 [ N9    A   52  B]cr  1.4621 - Calc  
Bond 188. Atoms  798 [ C2'   A   52  B] ->  800 [ C1'   A   52  B]c   1.5292 - Calc  
Bond 189. Atoms  798 [ C2'   A   52  B] ->  799 [ O2'   A   52  B]ce  1.4141 - Calc  
Bond 190. Atoms  796 [ C3'   A   52  B] ->  798 [ C2'   A   52  B]c   1.5240 - Calc  
Bond 191. Atoms  796 [ C3'   A   52  B] ->  797 [ O3'   A   52  B]ce  1.4208 - Calc  
Bond 192. Atoms  795 [ O4'   A   52  B] ->  800 [ C1'   A   52  B]c   1.4152 - Calc  
Bond 193. Atoms  794 [ C4'   A   52  B] ->  796 [ C3'   A   52  B]c   1.5206 - Calc  
Bond 194. Atoms  794 [ C4'   A   52  B] ->  795 [ O4'   A   52  B]c   1.4512 - Calc  
Bond 195. Atoms  793 [ C5'   A   52  B] ->  794 [ C4'   A   52  B]cr  1.5106 - Calc  
Bond 196. Atoms  792 [ O5'   A   52  B] ->  793 [ C5'   A   52  B]cr  1.4233 - Calc  
Bond 197. Atoms  789 [ P     A   52  B] ->  792 [ O5'   A   52  B]cr  1.5920 - Calc  
Bond 198. Atoms  789 [ P     A   52  B] ->  791 [ OP2   A   52  B]ce  1.4834 - Calc  
Bond 199. Atoms  789 [ P     A   52  B] ->  790 [ OP1   A   52  B]ce  1.4863 - Calc  
Bond 200. Atoms  787 [ C5    U   51  B] ->  788 [ C6    U   51  B]c   1.3390 - Calc  
Bond 201. Atoms  785 [ C4    U   51  B] ->  787 [ C5    U   51  B]c   1.4327 - Calc  
Bond 202. Atoms  785 [ C4    U   51  B] ->  786 [ O4    U   51  B]ce  1.2330 d Calc  
Bond 203. Atoms  784 [ N3    U   51  B] ->  785 [ C4    U   51  B]c   1.3792 - Calc  
Bond 204. Atoms  782 [ C2    U   51  B] ->  784 [ N3    U   51  B]c   1.3729 - Calc  
Bond 205. Atoms  782 [ C2    U   51  B] ->  783 [ O2    U   51  B]ce  1.2172 d Calc  
Bond 206. Atoms  781 [ N1    U   51  B] ->  788 [ C6    U   51  B]c   1.3759 - Calc  
Bond 207. Atoms  781 [ N1    U   51  B] ->  782 [ C2    U   51  B]c   1.3823 - Calc  
Bond 208. Atoms  780 [ C1'   U   51  B] ->  781 [ N1    U   51  B]cr  1.4703 - Calc  
Bond 209. Atoms  778 [ C2'   U   51  B] ->  780 [ C1'   U   51  B]c   1.5296 - Calc  
Bond 210. Atoms  778 [ C2'   U   51  B] ->  779 [ O2'   U   51  B]ce  1.4139 - Calc  
Bond 211. Atoms  776 [ C3'   U   51  B] ->  778 [ C2'   U   51  B]c   1.5216 - Calc  
Bond 212. Atoms  776 [ C3'   U   51  B] ->  777 [ O3'   U   51  B]ce  1.4221 - Calc  
Bond 213. Atoms  775 [ O4'   U   51  B] ->  780 [ C1'   U   51  B]c   1.4199 - Calc  
Bond 214. Atoms  774 [ C4'   U   51  B] ->  776 [ C3'   U   51  B]c   1.5205 - Calc  
Bond 215. Atoms  774 [ C4'   U   51  B] ->  775 [ O4'   U   51  B]c   1.4517 - Calc  
Bond 216. Atoms  773 [ C5'   U   51  B] ->  774 [ C4'   U   51  B]cr  1.5120 - Calc  
Bond 217. Atoms  772 [ O5'   U   51  B] ->  773 [ C5'   U   51  B]cr  1.4256 - Calc  
Bond 218. Atoms  769 [ P     U   51  B] ->  772 [ O5'   U   51  B]cr  1.5935 - Calc  
Bond 219. Atoms  769 [ P     U   51  B] ->  771 [ OP2   U   51  B]ce  1.4863 - Calc  
Bond 220. Atoms  769 [ P     U   51  B] ->  770 [ OP1   U   51  B]ce  1.4854 - Calc  
Bond 221. Atoms  707 [ C5    U   47  B] ->  708 [ C6    U   47  B]c   1.3375 - Calc  
Bond 222. Atoms  705 [ C4    U   47  B] ->  707 [ C5    U   47  B]c   1.4306 - Calc  
Bond 223. Atoms  705 [ C4    U   47  B] ->  706 [ O4    U   47  B]ce  1.2326 d Calc  
Bond 224. Atoms  704 [ N3    U   47  B] ->  705 [ C4    U   47  B]c   1.3794 - Calc  
Bond 225. Atoms  702 [ C2    U   47  B] ->  704 [ N3    U   47  B]c   1.3727 - Calc  
Bond 226. Atoms  702 [ C2    U   47  B] ->  703 [ O2    U   47  B]ce  1.2171 d Calc  
Bond 227. Atoms  701 [ N1    U   47  B] ->  708 [ C6    U   47  B]c   1.3732 - Calc  
Bond 228. Atoms  701 [ N1    U   47  B] ->  702 [ C2    U   47  B]c   1.3839 - Calc  
Bond 229. Atoms  700 [ C1'   U   47  B] ->  701 [ N1    U   47  B]cr  1.4699 - Calc  
Bond 230. Atoms  698 [ C2'   U   47  B] ->  700 [ C1'   U   47  B]c   1.5267 - Calc  
Bond 231. Atoms  698 [ C2'   U   47  B] ->  699 [ O2'   U   47  B]ce  1.4150 - Calc  
Bond 232. Atoms  696 [ C3'   U   47  B] ->  698 [ C2'   U   47  B]c   1.5252 - Calc  
Bond 233. Atoms  696 [ C3'   U   47  B] ->  697 [ O3'   U   47  B]ce  1.4233 - Calc  
Bond 234. Atoms  695 [ O4'   U   47  B] ->  700 [ C1'   U   47  B]c   1.4128 - Calc  
Bond 235. Atoms  694 [ C4'   U   47  B] ->  696 [ C3'   U   47  B]c   1.5253 - Calc  
Bond 236. Atoms  694 [ C4'   U   47  B] ->  695 [ O4'   U   47  B]c   1.4553 - Calc  
Bond 237. Atoms  693 [ C5'   U   47  B] ->  694 [ C4'   U   47  B]cr  1.5091 - Calc  
Bond 238. Atoms  692 [ O5'   U   47  B] ->  693 [ C5'   U   47  B]cr  1.4257 - Calc  
Bond 239. Atoms  689 [ P     U   47  B] ->  692 [ O5'   U   47  B]cr  1.5916 - Calc  
Bond 240. Atoms  689 [ P     U   47  B] ->  691 [ OP2   U   47  B]ce  1.4830 - Calc  
Bond 241. Atoms  689 [ P     U   47  B] ->  690 [ OP1   U   47  B]ce  1.4851 - Calc  
Bond 242. Atoms  534 [ C5    C   39  B] ->  535 [ C6    C   39  B]c   1.3413 d Calc  
Bond 243. Atoms  532 [ C4    C   39  B] ->  534 [ C5    C   39  B]c   1.4259 - Calc  
Bond 244. Atoms  532 [ C4    C   39  B] ->  533 [ N4    C   39  B]ce  1.3360 - Calc  
Bond 245. Atoms  531 [ N3    C   39  B] ->  532 [ C4    C   39  B]c   1.3341 d Calc  
Bond 246. Atoms  529 [ C2    C   39  B] ->  531 [ N3    C   39  B]c   1.3520 - Calc  
Bond 247. Atoms  529 [ C2    C   39  B] ->  530 [ O2    C   39  B]ce  1.2343 d Calc  
Bond 248. Atoms  528 [ N1    C   39  B] ->  535 [ C6    C   39  B]c   1.3674 - Calc  
Bond 249. Atoms  528 [ N1    C   39  B] ->  529 [ C2    C   39  B]c   1.3949 - Calc  
Bond 250. Atoms  527 [ C1'   C   39  B] ->  528 [ N1    C   39  B]cr  1.4744 - Calc  
Bond 251. Atoms  525 [ C2'   C   39  B] ->  527 [ C1'   C   39  B]c   1.5294 - Calc  
Bond 252. Atoms  525 [ C2'   C   39  B] ->  526 [ O2'   C   39  B]ce  1.4131 - Calc  
Bond 253. Atoms  523 [ C3'   C   39  B] ->  525 [ C2'   C   39  B]c   1.5228 - Calc  
Bond 254. Atoms  523 [ C3'   C   39  B] ->  524 [ O3'   C   39  B]ce  1.4235 - Calc  
Bond 255. Atoms  522 [ O4'   C   39  B] ->  527 [ C1'   C   39  B]c   1.4181 - Calc  
Bond 256. Atoms  521 [ C4'   C   39  B] ->  523 [ C3'   C   39  B]c   1.5201 - Calc  
Bond 257. Atoms  521 [ C4'   C   39  B] ->  522 [ O4'   C   39  B]c   1.4526 - Calc  
Bond 258. Atoms  520 [ C5'   C   39  B] ->  521 [ C4'   C   39  B]cr  1.5063 - Calc  
Bond 259. Atoms  519 [ O5'   C   39  B] ->  520 [ C5'   C   39  B]cr  1.4200 - Calc  
Bond 260. Atoms  516 [ P     C   39  B] ->  519 [ O5'   C   39  B]cr  1.5895 - Calc  
Bond 261. Atoms  516 [ P     C   39  B] ->  518 [ OP2   C   39  B]ce  1.4866 - Calc  
Bond 262. Atoms  516 [ P     C   39  B] ->  517 [ OP1   C   39  B]ce  1.4830 - Calc  
Bond 263. Atoms  514 [ N3    G   38  B] ->  515 [ C4    G   38  B]c   1.3511 - Calc  
Bond 264. Atoms  512 [ C2    G   38  B] ->  514 [ N3    G   38  B]c   1.3199 d Calc  
Bond 265. Atoms  512 [ C2    G   38  B] ->  513 [ N2    G   38  B]ce  1.3434 - Calc  
Bond 266. Atoms  511 [ N1    G   38  B] ->  512 [ C2    G   38  B]c   1.3729 - Calc  
Bond 267. Atoms  509 [ C6    G   38  B] ->  511 [ N1    G   38  B]c   1.3912 - Calc  
Bond 268. Atoms  509 [ C6    G   38  B] ->  510 [ O6    G   38  B]ce  1.2385 d Calc  
Bond 269. Atoms  508 [ C5    G   38  B] ->  515 [ C4    G   38  B]c   1.3776 d Calc  
Bond 270. Atoms  508 [ C5    G   38  B] ->  509 [ C6    G   38  B]c   1.4200 - Calc  
Bond 271. Atoms  507 [ N7    G   38  B] ->  508 [ C5    G   38  B]c   1.3881 - Calc  
Bond 272. Atoms  506 [ C8    G   38  B] ->  507 [ N7    G   38  B]c   1.3058 d Calc  
Bond 273. Atoms  505 [ N9    G   38  B] ->  515 [ C4    G   38  B]c   1.3740 - Calc  
Bond 274. Atoms  505 [ N9    G   38  B] ->  506 [ C8    G   38  B]c   1.3755 - Calc  
Bond 275. Atoms  504 [ C1'   G   38  B] ->  505 [ N9    G   38  B]cr  1.4589 - Calc  
Bond 276. Atoms  502 [ C2'   G   38  B] ->  504 [ C1'   G   38  B]c   1.5316 - Calc  
Bond 277. Atoms  502 [ C2'   G   38  B] ->  503 [ O2'   G   38  B]ce  1.4146 - Calc  
Bond 278. Atoms  500 [ C3'   G   38  B] ->  502 [ C2'   G   38  B]c   1.5235 - Calc  
Bond 279. Atoms  500 [ C3'   G   38  B] ->  501 [ O3'   G   38  B]ce  1.4246 - Calc  
Bond 280. Atoms  499 [ O4'   G   38  B] ->  504 [ C1'   G   38  B]c   1.4177 - Calc  
Bond 281. Atoms  498 [ C4'   G   38  B] ->  500 [ C3'   G   38  B]c   1.5230 - Calc  
Bond 282. Atoms  498 [ C4'   G   38  B] ->  499 [ O4'   G   38  B]c   1.4529 - Calc  
Bond 283. Atoms  497 [ C5'   G   38  B] ->  498 [ C4'   G   38  B]cr  1.5065 - Calc  
Bond 284. Atoms  496 [ O5'   G   38  B] ->  497 [ C5'   G   38  B]cr  1.4217 - Calc  
Bond 285. Atoms  493 [ P     G   38  B] ->  496 [ O5'   G   38  B]cr  1.5933 - Calc  
Bond 286. Atoms  493 [ P     G   38  B] ->  495 [ OP2   G   38  B]ce  1.4849 - Calc  
Bond 287. Atoms  493 [ P     G   38  B] ->  494 [ OP1   G   38  B]ce  1.4818 - Calc  
Bond 288. Atoms  406 [ N3    A   33  B] ->  407 [ C4    A   33  B]c   1.3425 - Calc  
Bond 289. Atoms  405 [ C2    A   33  B] ->  406 [ N3    A   33  B]c   1.3271 d Calc  
Bond 290. Atoms  404 [ N1    A   33  B] ->  405 [ C2    A   33  B]c   1.3378 - Calc  
Bond 291. Atoms  402 [ C6    A   33  B] ->  404 [ N1    A   33  B]c   1.3490 d Calc  
Bond 292. Atoms  402 [ C6    A   33  B] ->  403 [ N6    A   33  B]ce  1.3352 - Calc  
Bond 293. Atoms  401 [ C5    A   33  B] ->  407 [ C4    A   33  B]c   1.3817 d Calc  
Bond 294. Atoms  401 [ C5    A   33  B] ->  402 [ C6    A   33  B]c   1.4074 - Calc  
Bond 295. Atoms  400 [ N7    A   33  B] ->  401 [ C5    A   33  B]c   1.3881 - Calc  
Bond 296. Atoms  399 [ C8    A   33  B] ->  400 [ N7    A   33  B]c   1.3122 d Calc  
Bond 297. Atoms  398 [ N9    A   33  B] ->  407 [ C4    A   33  B]c   1.3737 - Calc  
Bond 298. Atoms  398 [ N9    A   33  B] ->  399 [ C8    A   33  B]c   1.3734 - Calc  
Bond 299. Atoms  397 [ C1'   A   33  B] ->  398 [ N9    A   33  B]cr  1.4617 - Calc  
Bond 300. Atoms  395 [ C2'   A   33  B] ->  397 [ C1'   A   33  B]c   1.5314 - Calc  
Bond 301. Atoms  395 [ C2'   A   33  B] ->  396 [ O2'   A   33  B]ce  1.4149 - Calc  
Bond 302. Atoms  393 [ C3'   A   33  B] ->  395 [ C2'   A   33  B]c   1.5195 - Calc  
Bond 303. Atoms  393 [ C3'   A   33  B] ->  394 [ O3'   A   33  B]ce  1.4240 - Calc  
Bond 304. Atoms  392 [ O4'   A   33  B] ->  397 [ C1'   A   33  B]c   1.4199 - Calc  
Bond 305. Atoms  391 [ C4'   A   33  B] ->  393 [ C3'   A   33  B]c   1.5171 - Calc  
Bond 306. Atoms  391 [ C4'   A   33  B] ->  392 [ O4'   A   33  B]c   1.4495 - Calc  
Bond 307. Atoms  390 [ C5'   A   33  B] ->  391 [ C4'   A   33  B]cr  1.5033 - Calc  
Bond 308. Atoms  389 [ O5'   A   33  B] ->  390 [ C5'   A   33  B]cr  1.4207 - Calc  
Bond 309. Atoms  386 [ P     A   33  B] ->  389 [ O5'   A   33  B]cr  1.5898 - Calc  
Bond 310. Atoms  386 [ P     A   33  B] ->  388 [ OP2   A   33  B]ce  1.4809 - Calc  
Bond 311. Atoms  386 [ P     A   33  B] ->  387 [ OP1   A   33  B]ce  1.4875 - Calc  
Bond 312. Atoms  384 [ N3    G   32  B] ->  385 [ C4    G   32  B]c   1.3495 - Calc  
Bond 313. Atoms  382 [ C2    G   32  B] ->  384 [ N3    G   32  B]c   1.3230 d Calc  
Bond 314. Atoms  382 [ C2    G   32  B] ->  383 [ N2    G   32  B]ce  1.3436 - Calc  
Bond 315. Atoms  381 [ N1    G   32  B] ->  382 [ C2    G   32  B]c   1.3722 - Calc  
Bond 316. Atoms  379 [ C6    G   32  B] ->  381 [ N1    G   32  B]c   1.3906 - Calc  
Bond 317. Atoms  379 [ C6    G   32  B] ->  380 [ O6    G   32  B]ce  1.2382 d Calc  
Bond 318. Atoms  378 [ C5    G   32  B] ->  385 [ C4    G   32  B]c   1.3772 d Calc  
Bond 319. Atoms  378 [ C5    G   32  B] ->  379 [ C6    G   32  B]c   1.4167 - Calc  
Bond 320. Atoms  377 [ N7    G   32  B] ->  378 [ C5    G   32  B]c   1.3884 - Calc  
Bond 321. Atoms  376 [ C8    G   32  B] ->  377 [ N7    G   32  B]c   1.3052 d Calc  
Bond 322. Atoms  375 [ N9    G   32  B] ->  385 [ C4    G   32  B]c   1.3749 - Calc  
Bond 323. Atoms  375 [ N9    G   32  B] ->  376 [ C8    G   32  B]c   1.3740 - Calc  
Bond 324. Atoms  374 [ C1'   G   32  B] ->  375 [ N9    G   32  B]cr  1.4594 - Calc  
Bond 325. Atoms  372 [ C2'   G   32  B] ->  374 [ C1'   G   32  B]c   1.5266 - Calc  
Bond 326. Atoms  372 [ C2'   G   32  B] ->  373 [ O2'   G   32  B]ce  1.4151 - Calc  
Bond 327. Atoms  370 [ C3'   G   32  B] ->  372 [ C2'   G   32  B]c   1.5201 - Calc  
Bond 328. Atoms  370 [ C3'   G   32  B] ->  371 [ O3'   G   32  B]ce  1.4183 - Calc  
Bond 329. Atoms  369 [ O4'   G   32  B] ->  374 [ C1'   G   32  B]c   1.4233 - Calc  
Bond 330. Atoms  368 [ C4'   G   32  B] ->  370 [ C3'   G   32  B]c   1.5158 - Calc  
Bond 331. Atoms  368 [ C4'   G   32  B] ->  369 [ O4'   G   32  B]c   1.4539 - Calc  
Bond 332. Atoms  367 [ C5'   G   32  B] ->  368 [ C4'   G   32  B]cr  1.5066 - Calc  
Bond 333. Atoms  366 [ O5'   G   32  B] ->  367 [ C5'   G   32  B]cr  1.4212 - Calc  
Bond 334. Atoms  363 [ P     G   32  B] ->  366 [ O5'   G   32  B]cr  1.5924 - Calc  
Bond 335. Atoms  363 [ P     G   32  B] ->  365 [ OP2   G   32  B]ce  1.4836 - Calc  
Bond 336. Atoms  363 [ P     G   32  B] ->  364 [ OP1   G   32  B]ce  1.4889 - Calc  
Bond 337. Atoms  168 [ C5    U   22  B] ->  169 [ C6    U   22  B]c   1.3348 - Calc  
Bond 338. Atoms  166 [ C4    U   22  B] ->  168 [ C5    U   22  B]c   1.4273 - Calc  
Bond 339. Atoms  166 [ C4    U   22  B] ->  167 [ O4    U   22  B]ce  1.2276 d Calc  
Bond 340. Atoms  165 [ N3    U   22  B] ->  166 [ C4    U   22  B]c   1.3826 - Calc  
Bond 341. Atoms  163 [ C2    U   22  B] ->  165 [ N3    U   22  B]c   1.3732 - Calc  
Bond 342. Atoms  163 [ C2    U   22  B] ->  164 [ O2    U   22  B]ce  1.2201 d Calc  
Bond 343. Atoms  162 [ N1    U   22  B] ->  169 [ C6    U   22  B]c   1.3743 - Calc  
Bond 344. Atoms  162 [ N1    U   22  B] ->  163 [ C2    U   22  B]c   1.3834 - Calc  
Bond 345. Atoms  161 [ C1'   U   22  B] ->  162 [ N1    U   22  B]cr  1.4684 - Calc  
Bond 346. Atoms  159 [ C2'   U   22  B] ->  161 [ C1'   U   22  B]c   1.5278 - Calc  
Bond 347. Atoms  159 [ C2'   U   22  B] ->  160 [ O2'   U   22  B]ce  1.4130 - Calc  
Bond 348. Atoms  157 [ C3'   U   22  B] ->  159 [ C2'   U   22  B]c   1.5199 - Calc  
Bond 349. Atoms  157 [ C3'   U   22  B] ->  158 [ O3'   U   22  B]ce  1.4237 - Calc  
Bond 350. Atoms  156 [ O4'   U   22  B] ->  161 [ C1'   U   22  B]c   1.4152 - Calc  
Bond 351. Atoms  155 [ C4'   U   22  B] ->  157 [ C3'   U   22  B]c   1.5255 - Calc  
Bond 352. Atoms  155 [ C4'   U   22  B] ->  156 [ O4'   U   22  B]c   1.4586 - Calc  
Bond 353. Atoms  154 [ C5'   U   22  B] ->  155 [ C4'   U   22  B]cr  1.5134 - Calc  
Bond 354. Atoms  153 [ O5'   U   22  B] ->  154 [ C5'   U   22  B]cr  1.4270 - Calc  
Bond 355. Atoms  150 [ P     U   22  B] ->  153 [ O5'   U   22  B]cr  1.5949 - Calc  
Bond 356. Atoms  150 [ P     U   22  B] ->  152 [ OP2   U   22  B]ce  1.4860 - Calc  
Bond 357. Atoms  150 [ P     U   22  B] ->  151 [ OP1   U   22  B]ce  1.4826 - Calc  
Bond 358. Atoms  148 [ N3    A   21  B] ->  149 [ C4    A   21  B]c   1.3458 - Calc  
Bond 359. Atoms  147 [ C2    A   21  B] ->  148 [ N3    A   21  B]c   1.3287 d Calc  
Bond 360. Atoms  146 [ N1    A   21  B] ->  147 [ C2    A   21  B]c   1.3401 - Calc  
Bond 361. Atoms  144 [ C6    A   21  B] ->  146 [ N1    A   21  B]c   1.3515 d Calc  
Bond 362. Atoms  144 [ C6    A   21  B] ->  145 [ N6    A   21  B]ce  1.3339 - Calc  
Bond 363. Atoms  143 [ C5    A   21  B] ->  149 [ C4    A   21  B]c   1.3821 d Calc  
Bond 364. Atoms  143 [ C5    A   21  B] ->  144 [ C6    A   21  B]c   1.4032 - Calc  
Bond 365. Atoms  142 [ N7    A   21  B] ->  143 [ C5    A   21  B]c   1.3885 - Calc  
Bond 366. Atoms  141 [ C8    A   21  B] ->  142 [ N7    A   21  B]c   1.3111 d Calc  
Bond 367. Atoms  140 [ N9    A   21  B] ->  149 [ C4    A   21  B]c   1.3745 - Calc  
Bond 368. Atoms  140 [ N9    A   21  B] ->  141 [ C8    A   21  B]c   1.3728 - Calc  
Bond 369. Atoms  139 [ C1'   A   21  B] ->  140 [ N9    A   21  B]cr  1.4611 - Calc  
Bond 370. Atoms  137 [ C2'   A   21  B] ->  139 [ C1'   A   21  B]c   1.5334 - Calc  
Bond 371. Atoms  137 [ C2'   A   21  B] ->  138 [ O2'   A   21  B]ce  1.4116 - Calc  
Bond 372. Atoms  135 [ C3'   A   21  B] ->  137 [ C2'   A   21  B]c   1.5284 - Calc  
Bond 373. Atoms  135 [ C3'   A   21  B] ->  136 [ O3'   A   21  B]ce  1.4260 - Calc  
Bond 374. Atoms  134 [ O4'   A   21  B] ->  139 [ C1'   A   21  B]c   1.4158 - Calc  
Bond 375. Atoms  133 [ C4'   A   21  B] ->  135 [ C3'   A   21  B]c   1.5183 - Calc  
Bond 376. Atoms  133 [ C4'   A   21  B] ->  134 [ O4'   A   21  B]c   1.4471 - Calc  
Bond 377. Atoms  132 [ C5'   A   21  B] ->  133 [ C4'   A   21  B]cr  1.5085 - Calc  
Bond 378. Atoms  131 [ O5'   A   21  B] ->  132 [ C5'   A   21  B]cr  1.4213 - Calc  
Bond 379. Atoms  128 [ P     A   21  B] ->  131 [ O5'   A   21  B]cr  1.5914 - Calc  
Bond 380. Atoms  128 [ P     A   21  B] ->  130 [ OP2   A   21  B]ce  1.4832 - Calc  
Bond 381. Atoms  128 [ P     A   21  B] ->  129 [ OP1   A   21  B]ce  1.4832 - Calc  
Bond 382. Atoms 1435 [ C   ACT  102  B] -> 1438 [ CH3 ACT  102  B]ce  1.5230 - CONECT
Bond 383. Atoms 1435 [ C   ACT  102  B] -> 1437 [ OXT ACT  102  B]ce  1.3089 - CONECT
Bond 384. Atoms 1435 [ C   ACT  102  B] -> 1436 [ O   ACT  102  B]cr  1.2509 d CONECT
Bond 385. Atoms 1433 [ C8  HPA  101  B] -> 1434 [ N9  HPA  101  B]c   1.3739 - CONECT
Bond 386. Atoms 1432 [ N7  HPA  101  B] -> 1433 [ C8  HPA  101  B]c   1.3518 - CONECT
Bond 387. Atoms 1430 [ C6  HPA  101  B] -> 1431 [ O6  HPA  101  B]ce  1.2361 - CONECT
Bond 388. Atoms 1429 [ C5  HPA  101  B] -> 1432 [ N7  HPA  101  B]c   1.3700 - CONECT
Bond 389. Atoms 1429 [ C5  HPA  101  B] -> 1430 [ C6  HPA  101  B]c   1.4245 - CONECT
Bond 390. Atoms 1428 [ C4  HPA  101  B] -> 1434 [ N9  HPA  101  B]c   1.3720 - CONECT
Bond 391. Atoms 1428 [ C4  HPA  101  B] -> 1429 [ C5  HPA  101  B]c   1.3829 - CONECT
Bond 392. Atoms 1427 [ N3  HPA  101  B] -> 1428 [ C4  HPA  101  B]c   1.3603 - CONECT
Bond 393. Atoms 1426 [ C2  HPA  101  B] -> 1427 [ N3  HPA  101  B]c   1.3345 - CONECT
Bond 394. Atoms 1425 [ N1  HPA  101  B] -> 1430 [ C6  HPA  101  B]c   1.3923 - CONECT
Bond 395. Atoms 1425 [ N1  HPA  101  B] -> 1426 [ C2  HPA  101  B]cr  1.3747 - CONECT
