# Supplementary material for: RPocket: an intuitive database of RNA pocket topology information with RNA-ligand data resources
Source: BMC Bioinformatics. 2021 Sep 8;22:428. doi: 10.1186/s12859-021-04349-4 (PMC8424408; doi:10.1186/s12859-021-04349-4)
Supplement: Supplementary file 6 — Additional file 6. Folder S2: Interaction info of RNA-ligand complexes. [file 12859_2021_4349_MOESM6_ESM.zip › 12859_2021_4349_MOESM6_ESM/4FEN_NCO/ligplot.bonds]

Bond   0. Atoms 1449 [ N3  NCO  104  B] ->  890 [ C6    G   56  B]n E 3.7173 - HBPLUS
Bond   1. Atoms 1449 [ N3  NCO  104  B] ->  889 [ C5    G   56  B]n E 3.7441 - HBPLUS
Bond   2. Atoms 1452 [ N6  NCO  104  B] -> 1171 [ O4    U   69  B]H E 2.8742 - HBPLUS
Bond   3. Atoms 1447 [ N1  NCO  104  B] -> 1171 [ O4    U   69  B]H E 3.0788 - HBPLUS
Bond   4. Atoms 1447 [ N1  NCO  104  B] -> 1148 [ O6    G   68  B]H E 3.2917 - HBPLUS
Bond   5. Atoms 1444 [ N5  NCO  103  B] -> 1112 [ OP1   U   67  B]H E 2.9818 - HBPLUS
Bond   6. Atoms 1443 [ N4  NCO  103  B] -> 1112 [ OP1   U   67  B]H E 3.2757 - HBPLUS
Bond   7. Atoms 1440 [ N1  NCO  103  B] -> 1097 [ O3'   A   66  B]H E 3.0846 - HBPLUS
Bond   8. Atoms 1447 [ N1  NCO  104  B] ->  914 [ O6    G   57  B]H E 3.1670 - HBPLUS
Bond   9. Atoms 1449 [ N3  NCO  104  B] ->  891 [ O6    G   56  B]H E 3.0431 - HBPLUS
Bond  10. Atoms 1447 [ N1  NCO  104  B] ->  891 [ O6    G   56  B]H E 3.1607 - HBPLUS
Bond  11. Atoms 1449 [ N3  NCO  104  B] ->  888 [ N7    G   56  B]H E 3.1027 - HBPLUS
Bond  12. Atoms 1448 [ N2  NCO  104  B] ->  518 [ OP2   C   39  B]H E 3.1171 - HBPLUS
Bond  13. Atoms 1451 [ N5  NCO  104  B] ->  517 [ OP1   C   39  B]H E 3.1527 - HBPLUS
Bond  14. Atoms 1172 [ C5    U   69  B] -> 1173 [ C6    U   69  B]c   1.3380 - Calc  
Bond  15. Atoms 1170 [ C4    U   69  B] -> 1172 [ C5    U   69  B]c   1.4323 - Calc  
Bond  16. Atoms 1170 [ C4    U   69  B] -> 1171 [ O4    U   69  B]ce  1.2344 d Calc  
Bond  17. Atoms 1169 [ N3    U   69  B] -> 1170 [ C4    U   69  B]c   1.3811 - Calc  
Bond  18. Atoms 1167 [ C2    U   69  B] -> 1169 [ N3    U   69  B]c   1.3727 - Calc  
Bond  19. Atoms 1167 [ C2    U   69  B] -> 1168 [ O2    U   69  B]ce  1.2160 d Calc  
Bond  20. Atoms 1166 [ N1    U   69  B] -> 1173 [ C6    U   69  B]c   1.3782 - Calc  
Bond  21. Atoms 1166 [ N1    U   69  B] -> 1167 [ C2    U   69  B]c   1.3739 - Calc  
Bond  22. Atoms 1165 [ C1'   U   69  B] -> 1166 [ N1    U   69  B]cr  1.4699 - Calc  
Bond  23. Atoms 1163 [ C2'   U   69  B] -> 1165 [ C1'   U   69  B]c   1.5266 - Calc  
Bond  24. Atoms 1163 [ C2'   U   69  B] -> 1164 [ O2'   U   69  B]ce  1.4155 - Calc  
Bond  25. Atoms 1161 [ C3'   U   69  B] -> 1163 [ C2'   U   69  B]c   1.5237 - Calc  
Bond  26. Atoms 1161 [ C3'   U   69  B] -> 1162 [ O3'   U   69  B]ce  1.4213 - Calc  
Bond  27. Atoms 1160 [ O4'   U   69  B] -> 1165 [ C1'   U   69  B]c   1.4174 - Calc  
Bond  28. Atoms 1159 [ C4'   U   69  B] -> 1161 [ C3'   U   69  B]c   1.5203 - Calc  
Bond  29. Atoms 1159 [ C4'   U   69  B] -> 1160 [ O4'   U   69  B]c   1.4534 - Calc  
Bond  30. Atoms 1158 [ C5'   U   69  B] -> 1159 [ C4'   U   69  B]cr  1.5085 - Calc  
Bond  31. Atoms 1157 [ O5'   U   69  B] -> 1158 [ C5'   U   69  B]cr  1.4211 - Calc  
Bond  32. Atoms 1154 [ P     U   69  B] -> 1157 [ O5'   U   69  B]cr  1.5910 - Calc  
Bond  33. Atoms 1154 [ P     U   69  B] -> 1156 [ OP2   U   69  B]ce  1.4799 - Calc  
Bond  34. Atoms 1154 [ P     U   69  B] -> 1155 [ OP1   U   69  B]ce  1.4869 - Calc  
Bond  35. Atoms 1152 [ N3    G   68  B] -> 1153 [ C4    G   68  B]c   1.3506 - Calc  
Bond  36. Atoms 1150 [ C2    G   68  B] -> 1152 [ N3    G   68  B]c   1.3216 d Calc  
Bond  37. Atoms 1150 [ C2    G   68  B] -> 1151 [ N2    G   68  B]ce  1.3376 - Calc  
Bond  38. Atoms 1149 [ N1    G   68  B] -> 1150 [ C2    G   68  B]c   1.3713 - Calc  
Bond  39. Atoms 1147 [ C6    G   68  B] -> 1149 [ N1    G   68  B]c   1.3916 - Calc  
Bond  40. Atoms 1147 [ C6    G   68  B] -> 1148 [ O6    G   68  B]ce  1.2347 d Calc  
Bond  41. Atoms 1146 [ C5    G   68  B] -> 1153 [ C4    G   68  B]c   1.3769 d Calc  
Bond  42. Atoms 1146 [ C5    G   68  B] -> 1147 [ C6    G   68  B]c   1.4190 - Calc  
Bond  43. Atoms 1145 [ N7    G   68  B] -> 1146 [ C5    G   68  B]c   1.3883 - Calc  
Bond  44. Atoms 1144 [ C8    G   68  B] -> 1145 [ N7    G   68  B]c   1.3070 d Calc  
Bond  45. Atoms 1143 [ N9    G   68  B] -> 1153 [ C4    G   68  B]c   1.3719 - Calc  
Bond  46. Atoms 1143 [ N9    G   68  B] -> 1144 [ C8    G   68  B]c   1.3750 - Calc  
Bond  47. Atoms 1142 [ C1'   G   68  B] -> 1143 [ N9    G   68  B]cr  1.4597 - Calc  
Bond  48. Atoms 1140 [ C2'   G   68  B] -> 1142 [ C1'   G   68  B]c   1.5295 - Calc  
Bond  49. Atoms 1140 [ C2'   G   68  B] -> 1141 [ O2'   G   68  B]ce  1.4131 - Calc  
Bond  50. Atoms 1138 [ C3'   G   68  B] -> 1140 [ C2'   G   68  B]c   1.5210 - Calc  
Bond  51. Atoms 1138 [ C3'   G   68  B] -> 1139 [ O3'   G   68  B]ce  1.4246 - Calc  
Bond  52. Atoms 1137 [ O4'   G   68  B] -> 1142 [ C1'   G   68  B]c   1.4176 - Calc  
Bond  53. Atoms 1136 [ C4'   G   68  B] -> 1138 [ C3'   G   68  B]c   1.5215 - Calc  
Bond  54. Atoms 1136 [ C4'   G   68  B] -> 1137 [ O4'   G   68  B]c   1.4517 - Calc  
Bond  55. Atoms 1135 [ C5'   G   68  B] -> 1136 [ C4'   G   68  B]cr  1.5071 - Calc  
Bond  56. Atoms 1134 [ O5'   G   68  B] -> 1135 [ C5'   G   68  B]cr  1.4223 - Calc  
Bond  57. Atoms 1131 [ P     G   68  B] -> 1134 [ O5'   G   68  B]cr  1.5905 - Calc  
Bond  58. Atoms 1131 [ P     G   68  B] -> 1133 [ OP2   G   68  B]ce  1.4854 - Calc  
Bond  59. Atoms 1131 [ P     G   68  B] -> 1132 [ OP1   G   68  B]ce  1.4846 - Calc  
Bond  60. Atoms 1129 [ C5    U   67  B] -> 1130 [ C6    U   67  B]c   1.3365 - Calc  
Bond  61. Atoms 1127 [ C4    U   67  B] -> 1129 [ C5    U   67  B]c   1.4315 - Calc  
Bond  62. Atoms 1127 [ C4    U   67  B] -> 1128 [ O4    U   67  B]ce  1.2342 d Calc  
Bond  63. Atoms 1126 [ N3    U   67  B] -> 1127 [ C4    U   67  B]c   1.3813 - Calc  
Bond  64. Atoms 1124 [ C2    U   67  B] -> 1126 [ N3    U   67  B]c   1.3729 - Calc  
Bond  65. Atoms 1124 [ C2    U   67  B] -> 1125 [ O2    U   67  B]ce  1.2188 d Calc  
Bond  66. Atoms 1123 [ N1    U   67  B] -> 1130 [ C6    U   67  B]c   1.3777 - Calc  
Bond  67. Atoms 1123 [ N1    U   67  B] -> 1124 [ C2    U   67  B]c   1.3855 - Calc  
Bond  68. Atoms 1122 [ C1'   U   67  B] -> 1123 [ N1    U   67  B]cr  1.4722 - Calc  
Bond  69. Atoms 1120 [ C2'   U   67  B] -> 1122 [ C1'   U   67  B]c   1.5301 - Calc  
Bond  70. Atoms 1120 [ C2'   U   67  B] -> 1121 [ O2'   U   67  B]ce  1.4152 - Calc  
Bond  71. Atoms 1118 [ C3'   U   67  B] -> 1120 [ C2'   U   67  B]c   1.5220 - Calc  
Bond  72. Atoms 1118 [ C3'   U   67  B] -> 1119 [ O3'   U   67  B]ce  1.4219 - Calc  
Bond  73. Atoms 1117 [ O4'   U   67  B] -> 1122 [ C1'   U   67  B]c   1.4193 - Calc  
Bond  74. Atoms 1116 [ C4'   U   67  B] -> 1118 [ C3'   U   67  B]c   1.5165 - Calc  
Bond  75. Atoms 1116 [ C4'   U   67  B] -> 1117 [ O4'   U   67  B]c   1.4544 - Calc  
Bond  76. Atoms 1115 [ C5'   U   67  B] -> 1116 [ C4'   U   67  B]cr  1.5109 - Calc  
Bond  77. Atoms 1114 [ O5'   U   67  B] -> 1115 [ C5'   U   67  B]cr  1.4224 - Calc  
Bond  78. Atoms 1111 [ P     U   67  B] -> 1114 [ O5'   U   67  B]cr  1.5953 - Calc  
Bond  79. Atoms 1111 [ P     U   67  B] -> 1113 [ OP2   U   67  B]ce  1.4853 - Calc  
Bond  80. Atoms 1111 [ P     U   67  B] -> 1112 [ OP1   U   67  B]ce  1.4818 - Calc  
Bond  81. Atoms 1109 [ N3    A   66  B] -> 1110 [ C4    A   66  B]c   1.3428 - Calc  
Bond  82. Atoms 1108 [ C2    A   66  B] -> 1109 [ N3    A   66  B]c   1.3292 d Calc  
Bond  83. Atoms 1107 [ N1    A   66  B] -> 1108 [ C2    A   66  B]c   1.3364 - Calc  
Bond  84. Atoms 1105 [ C6    A   66  B] -> 1107 [ N1    A   66  B]c   1.3499 d Calc  
Bond  85. Atoms 1105 [ C6    A   66  B] -> 1106 [ N6    A   66  B]ce  1.3332 - Calc  
Bond  86. Atoms 1104 [ C5    A   66  B] -> 1110 [ C4    A   66  B]c   1.3812 d Calc  
Bond  87. Atoms 1104 [ C5    A   66  B] -> 1105 [ C6    A   66  B]c   1.4084 - Calc  
Bond  88. Atoms 1103 [ N7    A   66  B] -> 1104 [ C5    A   66  B]c   1.3880 - Calc  
Bond  89. Atoms 1102 [ C8    A   66  B] -> 1103 [ N7    A   66  B]c   1.3135 d Calc  
Bond  90. Atoms 1101 [ N9    A   66  B] -> 1110 [ C4    A   66  B]c   1.3729 - Calc  
Bond  91. Atoms 1101 [ N9    A   66  B] -> 1102 [ C8    A   66  B]c   1.3724 - Calc  
Bond  92. Atoms 1100 [ C1'   A   66  B] -> 1101 [ N9    A   66  B]cr  1.4618 - Calc  
Bond  93. Atoms 1098 [ C2'   A   66  B] -> 1100 [ C1'   A   66  B]c   1.5279 - Calc  
Bond  94. Atoms 1098 [ C2'   A   66  B] -> 1099 [ O2'   A   66  B]ce  1.4129 - Calc  
Bond  95. Atoms 1096 [ C3'   A   66  B] -> 1098 [ C2'   A   66  B]c   1.5168 - Calc  
Bond  96. Atoms 1096 [ C3'   A   66  B] -> 1097 [ O3'   A   66  B]ce  1.4195 - Calc  
Bond  97. Atoms 1095 [ O4'   A   66  B] -> 1100 [ C1'   A   66  B]c   1.4253 - Calc  
Bond  98. Atoms 1094 [ C4'   A   66  B] -> 1096 [ C3'   A   66  B]c   1.5159 - Calc  
Bond  99. Atoms 1094 [ C4'   A   66  B] -> 1095 [ O4'   A   66  B]c   1.4557 - Calc  
Bond 100. Atoms 1093 [ C5'   A   66  B] -> 1094 [ C4'   A   66  B]cr  1.5085 - Calc  
Bond 101. Atoms 1092 [ O5'   A   66  B] -> 1093 [ C5'   A   66  B]cr  1.4265 - Calc  
Bond 102. Atoms 1089 [ P     A   66  B] -> 1092 [ O5'   A   66  B]cr  1.5930 - Calc  
Bond 103. Atoms 1089 [ P     A   66  B] -> 1091 [ OP2   A   66  B]ce  1.4839 - Calc  
Bond 104. Atoms 1089 [ P     A   66  B] -> 1090 [ OP1   A   66  B]ce  1.4940 - Calc  
Bond 105. Atoms  918 [ N3    G   57  B] ->  919 [ C4    G   57  B]c   1.3492 - Calc  
Bond 106. Atoms  916 [ C2    G   57  B] ->  918 [ N3    G   57  B]c   1.3222 d Calc  
Bond 107. Atoms  916 [ C2    G   57  B] ->  917 [ N2    G   57  B]ce  1.3413 - Calc  
Bond 108. Atoms  915 [ N1    G   57  B] ->  916 [ C2    G   57  B]c   1.3714 - Calc  
Bond 109. Atoms  913 [ C6    G   57  B] ->  915 [ N1    G   57  B]c   1.3916 - Calc  
Bond 110. Atoms  913 [ C6    G   57  B] ->  914 [ O6    G   57  B]ce  1.2368 d Calc  
Bond 111. Atoms  912 [ C5    G   57  B] ->  919 [ C4    G   57  B]c   1.3776 d Calc  
Bond 112. Atoms  912 [ C5    G   57  B] ->  913 [ C6    G   57  B]c   1.4192 - Calc  
Bond 113. Atoms  911 [ N7    G   57  B] ->  912 [ C5    G   57  B]c   1.3890 - Calc  
Bond 114. Atoms  910 [ C8    G   57  B] ->  911 [ N7    G   57  B]c   1.3055 d Calc  
Bond 115. Atoms  909 [ N9    G   57  B] ->  919 [ C4    G   57  B]c   1.3750 - Calc  
Bond 116. Atoms  909 [ N9    G   57  B] ->  910 [ C8    G   57  B]c   1.3719 - Calc  
Bond 117. Atoms  908 [ C1'   G   57  B] ->  909 [ N9    G   57  B]cr  1.4593 - Calc  
Bond 118. Atoms  906 [ C2'   G   57  B] ->  908 [ C1'   G   57  B]c   1.5285 - Calc  
Bond 119. Atoms  906 [ C2'   G   57  B] ->  907 [ O2'   G   57  B]ce  1.4167 - Calc  
Bond 120. Atoms  904 [ C3'   G   57  B] ->  906 [ C2'   G   57  B]c   1.5211 - Calc  
Bond 121. Atoms  904 [ C3'   G   57  B] ->  905 [ O3'   G   57  B]ce  1.4210 - Calc  
Bond 122. Atoms  903 [ O4'   G   57  B] ->  908 [ C1'   G   57  B]c   1.4206 - Calc  
Bond 123. Atoms  902 [ C4'   G   57  B] ->  904 [ C3'   G   57  B]c   1.5186 - Calc  
Bond 124. Atoms  902 [ C4'   G   57  B] ->  903 [ O4'   G   57  B]c   1.4539 - Calc  
Bond 125. Atoms  901 [ C5'   G   57  B] ->  902 [ C4'   G   57  B]cr  1.5093 - Calc  
Bond 126. Atoms  900 [ O5'   G   57  B] ->  901 [ C5'   G   57  B]cr  1.4223 - Calc  
Bond 127. Atoms  897 [ P     G   57  B] ->  900 [ O5'   G   57  B]cr  1.5912 - Calc  
Bond 128. Atoms  897 [ P     G   57  B] ->  899 [ OP2   G   57  B]ce  1.4889 - Calc  
Bond 129. Atoms  897 [ P     G   57  B] ->  898 [ OP1   G   57  B]ce  1.4869 - Calc  
Bond 130. Atoms  895 [ N3    G   56  B] ->  896 [ C4    G   56  B]c   1.3503 - Calc  
Bond 131. Atoms  893 [ C2    G   56  B] ->  895 [ N3    G   56  B]c   1.3230 d Calc  
Bond 132. Atoms  893 [ C2    G   56  B] ->  894 [ N2    G   56  B]ce  1.3399 - Calc  
Bond 133. Atoms  892 [ N1    G   56  B] ->  893 [ C2    G   56  B]c   1.3708 - Calc  
Bond 134. Atoms  890 [ C6    G   56  B] ->  892 [ N1    G   56  B]c   1.3923 - Calc  
Bond 135. Atoms  890 [ C6    G   56  B] ->  891 [ O6    G   56  B]ce  1.2377 d Calc  
Bond 136. Atoms  889 [ C5    G   56  B] ->  896 [ C4    G   56  B]c   1.3770 d Calc  
Bond 137. Atoms  889 [ C5    G   56  B] ->  890 [ C6    G   56  B]c   1.4208 - Calc  
Bond 138. Atoms  888 [ N7    G   56  B] ->  889 [ C5    G   56  B]c   1.3899 - Calc  
Bond 139. Atoms  887 [ C8    G   56  B] ->  888 [ N7    G   56  B]c   1.3067 d Calc  
Bond 140. Atoms  886 [ N9    G   56  B] ->  896 [ C4    G   56  B]c   1.3747 - Calc  
Bond 141. Atoms  886 [ N9    G   56  B] ->  887 [ C8    G   56  B]c   1.3754 - Calc  
Bond 142. Atoms  885 [ C1'   G   56  B] ->  886 [ N9    G   56  B]cr  1.4594 - Calc  
Bond 143. Atoms  883 [ C2'   G   56  B] ->  885 [ C1'   G   56  B]c   1.5277 - Calc  
Bond 144. Atoms  883 [ C2'   G   56  B] ->  884 [ O2'   G   56  B]ce  1.4150 - Calc  
Bond 145. Atoms  881 [ C3'   G   56  B] ->  883 [ C2'   G   56  B]c   1.5186 - Calc  
Bond 146. Atoms  881 [ C3'   G   56  B] ->  882 [ O3'   G   56  B]ce  1.4213 - Calc  
Bond 147. Atoms  880 [ O4'   G   56  B] ->  885 [ C1'   G   56  B]c   1.4220 - Calc  
Bond 148. Atoms  879 [ C4'   G   56  B] ->  881 [ C3'   G   56  B]c   1.5191 - Calc  
Bond 149. Atoms  879 [ C4'   G   56  B] ->  880 [ O4'   G   56  B]c   1.4558 - Calc  
Bond 150. Atoms  878 [ C5'   G   56  B] ->  879 [ C4'   G   56  B]cr  1.5089 - Calc  
Bond 151. Atoms  877 [ O5'   G   56  B] ->  878 [ C5'   G   56  B]cr  1.4221 - Calc  
Bond 152. Atoms  874 [ P     G   56  B] ->  877 [ O5'   G   56  B]cr  1.5916 - Calc  
Bond 153. Atoms  874 [ P     G   56  B] ->  876 [ OP2   G   56  B]ce  1.4811 - Calc  
Bond 154. Atoms  874 [ P     G   56  B] ->  875 [ OP1   G   56  B]ce  1.4867 - Calc  
Bond 155. Atoms  534 [ C5    C   39  B] ->  535 [ C6    C   39  B]c   1.3413 d Calc  
Bond 156. Atoms  532 [ C4    C   39  B] ->  534 [ C5    C   39  B]c   1.4259 - Calc  
Bond 157. Atoms  532 [ C4    C   39  B] ->  533 [ N4    C   39  B]ce  1.3360 - Calc  
Bond 158. Atoms  531 [ N3    C   39  B] ->  532 [ C4    C   39  B]c   1.3341 d Calc  
Bond 159. Atoms  529 [ C2    C   39  B] ->  531 [ N3    C   39  B]c   1.3520 - Calc  
Bond 160. Atoms  529 [ C2    C   39  B] ->  530 [ O2    C   39  B]ce  1.2343 d Calc  
Bond 161. Atoms  528 [ N1    C   39  B] ->  535 [ C6    C   39  B]c   1.3674 - Calc  
Bond 162. Atoms  528 [ N1    C   39  B] ->  529 [ C2    C   39  B]c   1.3949 - Calc  
Bond 163. Atoms  527 [ C1'   C   39  B] ->  528 [ N1    C   39  B]cr  1.4744 - Calc  
Bond 164. Atoms  525 [ C2'   C   39  B] ->  527 [ C1'   C   39  B]c   1.5294 - Calc  
Bond 165. Atoms  525 [ C2'   C   39  B] ->  526 [ O2'   C   39  B]ce  1.4131 - Calc  
Bond 166. Atoms  523 [ C3'   C   39  B] ->  525 [ C2'   C   39  B]c   1.5228 - Calc  
Bond 167. Atoms  523 [ C3'   C   39  B] ->  524 [ O3'   C   39  B]ce  1.4235 - Calc  
Bond 168. Atoms  522 [ O4'   C   39  B] ->  527 [ C1'   C   39  B]c   1.4181 - Calc  
Bond 169. Atoms  521 [ C4'   C   39  B] ->  523 [ C3'   C   39  B]c   1.5201 - Calc  
Bond 170. Atoms  521 [ C4'   C   39  B] ->  522 [ O4'   C   39  B]c   1.4526 - Calc  
Bond 171. Atoms  520 [ C5'   C   39  B] ->  521 [ C4'   C   39  B]cr  1.5063 - Calc  
Bond 172. Atoms  519 [ O5'   C   39  B] ->  520 [ C5'   C   39  B]cr  1.4200 - Calc  
Bond 173. Atoms  516 [ P     C   39  B] ->  519 [ O5'   C   39  B]cr  1.5895 - Calc  
Bond 174. Atoms  516 [ P     C   39  B] ->  518 [ OP2   C   39  B]ce  1.4866 - Calc  
Bond 175. Atoms  516 [ P     C   39  B] ->  517 [ OP1   C   39  B]ce  1.4830 - Calc  
Bond 176. Atoms 1446 [CO   NCO  104  B] -> 1452 [ N6  NCO  104  B]ce  1.9624 - CONECT
Bond 177. Atoms 1446 [CO   NCO  104  B] -> 1451 [ N5  NCO  104  B]ce  1.9656 - CONECT
Bond 178. Atoms 1446 [CO   NCO  104  B] -> 1450 [ N4  NCO  104  B]ce  1.9631 - CONECT
Bond 179. Atoms 1446 [CO   NCO  104  B] -> 1449 [ N3  NCO  104  B]ce  1.9619 - CONECT
Bond 180. Atoms 1446 [CO   NCO  104  B] -> 1448 [ N2  NCO  104  B]ce  1.9680 - CONECT
Bond 181. Atoms 1446 [CO   NCO  104  B] -> 1447 [ N1  NCO  104  B]cr  1.9658 - CONECT
Bond 182. Atoms 1439 [CO   NCO  103  B] -> 1445 [ N6  NCO  103  B]ce  1.9617 - CONECT
Bond 183. Atoms 1439 [CO   NCO  103  B] -> 1444 [ N5  NCO  103  B]ce  1.9628 - CONECT
Bond 184. Atoms 1439 [CO   NCO  103  B] -> 1443 [ N4  NCO  103  B]ce  1.9625 - CONECT
Bond 185. Atoms 1439 [CO   NCO  103  B] -> 1442 [ N3  NCO  103  B]ce  1.9632 - CONECT
Bond 186. Atoms 1439 [CO   NCO  103  B] -> 1441 [ N2  NCO  103  B]ce  1.9642 - CONECT
Bond 187. Atoms 1439 [CO   NCO  103  B] -> 1440 [ N1  NCO  103  B]cr  1.9626 - CONECT
