# Supplementary material for: RPocket: an intuitive database of RNA pocket topology information with RNA-ligand data resources
Source: BMC Bioinformatics. 2021 Sep 8;22:428. doi: 10.1186/s12859-021-04349-4 (PMC8424408; doi:10.1186/s12859-021-04349-4)
Supplement: Supplementary file 6 — Additional file 6. Folder S2: Interaction info of RNA-ligand complexes. [file 12859_2021_4349_MOESM6_ESM.zip › 12859_2021_4349_MOESM6_ESM/4GMA/ligplot.bonds]

Bond   0. Atoms 4186 [ C2R B1Z  301  Z] -> 3774 [ O2'   C  194  Z]n E 3.2994 - HBPLUS
Bond   1. Atoms 4243 [ C7B B1Z  301  Z] -> 3772 [ O3'   C  194  Z]n E 3.7574 - HBPLUS
Bond   2. Atoms 4171 [ C20 B1Z  301  Z] -> 3770 [ O4'   C  194  Z]n E 3.5217 - HBPLUS
Bond   3. Atoms 4243 [ C7B B1Z  301  Z] -> 3769 [ C4'   C  194  Z]n E 3.7174 - HBPLUS
Bond   4. Atoms 4239 [ C6B B1Z  301  Z] -> 3769 [ C4'   C  194  Z]n E 3.8093 - HBPLUS
Bond   5. Atoms 4239 [ C6B B1Z  301  Z] -> 3768 [ C5'   C  194  Z]n E 3.5876 - HBPLUS
Bond   6. Atoms 4229 [ C5B B1Z  301  Z] -> 3768 [ C5'   C  194  Z]n E 3.6349 - HBPLUS
Bond   7. Atoms 4189 [ C32 B1Z  301  Z] -> 3754 [ O2'   U  193  Z]n E 3.8791 - HBPLUS
Bond   8. Atoms 4191 [ N34 B1Z  301  Z] -> 3753 [ C2'   U  193  Z]n E 3.8711 - HBPLUS
Bond   9. Atoms 4167 [ C1B B1Z  301  Z] -> 3747 [ O5'   U  193  Z]n E 3.7471 - HBPLUS
Bond  10. Atoms 4154 [ C0B B1Z  301  Z] -> 3747 [ O5'   U  193  Z]n E 3.5437 - HBPLUS
Bond  11. Atoms 4167 [ C1B B1Z  301  Z] -> 3746 [ OP2   U  193  Z]n E 3.8691 - HBPLUS
Bond  12. Atoms 4167 [ C1B B1Z  301  Z] -> 3745 [ OP1   U  193  Z]n E 3.4655 - HBPLUS
Bond  13. Atoms 4167 [ C1B B1Z  301  Z] -> 3744 [ P     U  193  Z]n E 3.8247 - HBPLUS
Bond  14. Atoms 4195 [ C38 B1Z  301  Z] -> 3295 [ O2    C  166  Z]n E 3.6224 - HBPLUS
Bond  15. Atoms 4203 [ N40 B1Z  301  Z] -> 3294 [ C2    C  166  Z]n E 3.4514 - HBPLUS
Bond  16. Atoms 4196 [ O39 B1Z  301  Z] -> 3294 [ C2    C  166  Z]n E 3.5909 - HBPLUS
Bond  17. Atoms 4203 [ N40 B1Z  301  Z] -> 3292 [ C1'   C  166  Z]n E 3.6587 - HBPLUS
Bond  18. Atoms 4196 [ O39 B1Z  301  Z] -> 3292 [ C1'   C  166  Z]n E 3.4117 - HBPLUS
Bond  19. Atoms 4195 [ C38 B1Z  301  Z] -> 3292 [ C1'   C  166  Z]n E 3.6904 - HBPLUS
Bond  20. Atoms 4205 [ C42 B1Z  301  Z] -> 3287 [ O4'   C  166  Z]n E 3.8716 - HBPLUS
Bond  21. Atoms 4204 [ C41 B1Z  301  Z] -> 3287 [ O4'   C  166  Z]n E 3.6745 - HBPLUS
Bond  22. Atoms 4151 [ C8  B1Z  301  Z] -> 3287 [ O4'   C  166  Z]n E 3.7825 - HBPLUS
Bond  23. Atoms 4206 [ C43 B1Z  301  Z] -> 3286 [ C4'   C  166  Z]n E 3.7848 - HBPLUS
Bond  24. Atoms 4205 [ C42 B1Z  301  Z] -> 3286 [ C4'   C  166  Z]n E 3.7830 - HBPLUS
Bond  25. Atoms 4204 [ C41 B1Z  301  Z] -> 3286 [ C4'   C  166  Z]n E 3.8700 - HBPLUS
Bond  26. Atoms 4208 [ N45 B1Z  301  Z] -> 3285 [ C5'   C  166  Z]n E 3.4944 - HBPLUS
Bond  27. Atoms 4206 [ C43 B1Z  301  Z] -> 3285 [ C5'   C  166  Z]n E 3.7142 - HBPLUS
Bond  28. Atoms 4205 [ C42 B1Z  301  Z] -> 3285 [ C5'   C  166  Z]n E 3.8470 - HBPLUS
Bond  29. Atoms 4166 [ N1A B1Z  301  Z] -> 3258 [ C2    A  164  Z]n E 3.3427 - HBPLUS
Bond  30. Atoms 4237 [ C6A B1Z  301  Z] -> 3257 [ N1    A  164  Z]n E 3.4694 - HBPLUS
Bond  31. Atoms 4153 [ N0A B1Z  301  Z] -> 3255 [ C6    A  164  Z]n E 3.7519 - HBPLUS
Bond  32. Atoms 4153 [ N0A B1Z  301  Z] -> 3207 [ C8    A  162  Z]n E 3.7507 - HBPLUS
Bond  33. Atoms 4237 [ C6A B1Z  301  Z] -> 3192 [ N3    G  161  Z]n E 3.8753 - HBPLUS
Bond  34. Atoms 4183 [ C2C B1Z  301  Z] -> 3191 [ N2    G  161  Z]n E 3.3960 - HBPLUS
Bond  35. Atoms 4215 [ C4D B1Z  301  Z] -> 3190 [ C2    G  161  Z]n E 3.7685 - HBPLUS
Bond  36. Atoms 4198 [ N3A B1Z  301  Z] -> 3190 [ C2    G  161  Z]n E 3.5338 - HBPLUS
Bond  37. Atoms 4183 [ C2C B1Z  301  Z] -> 3190 [ C2    G  161  Z]n E 3.5230 - HBPLUS
Bond  38. Atoms 4166 [ N1A B1Z  301  Z] -> 3190 [ C2    G  161  Z]n E 3.8094 - HBPLUS
Bond  39. Atoms 4215 [ C4D B1Z  301  Z] -> 3189 [ N1    G  161  Z]n E 3.4092 - HBPLUS
Bond  40. Atoms 4183 [ C2C B1Z  301  Z] -> 3189 [ N1    G  161  Z]n E 3.8424 - HBPLUS
Bond  41. Atoms 4245 [ C8A B1Z  301  Z] -> 3188 [ O6    G  161  Z]n E 3.7817 - HBPLUS
Bond  42. Atoms 4181 [ C2A B1Z  301  Z] -> 3188 [ O6    G  161  Z]n E 3.2018 - HBPLUS
Bond  43. Atoms 4165 [ C1A B1Z  301  Z] -> 3188 [ O6    G  161  Z]n E 3.2650 - HBPLUS
Bond  44. Atoms 4249 [ N9A B1Z  301  Z] -> 3187 [ C6    G  161  Z]n E 3.4076 - HBPLUS
Bond  45. Atoms 4245 [ C8A B1Z  301  Z] -> 3187 [ C6    G  161  Z]n E 3.7714 - HBPLUS
Bond  46. Atoms 4242 [ O7A B1Z  301  Z] -> 3187 [ C6    G  161  Z]n E 3.8104 - HBPLUS
Bond  47. Atoms 4215 [ C4D B1Z  301  Z] -> 3187 [ C6    G  161  Z]n E 3.5370 - HBPLUS
Bond  48. Atoms 4165 [ C1A B1Z  301  Z] -> 3187 [ C6    G  161  Z]n E 3.7443 - HBPLUS
Bond  49. Atoms 4245 [ C8A B1Z  301  Z] -> 3186 [ C5    G  161  Z]n E 3.8795 - HBPLUS
Bond  50. Atoms 4241 [ N7A B1Z  301  Z] -> 3186 [ C5    G  161  Z]n E 3.8555 - HBPLUS
Bond  51. Atoms 4230 [ C5E B1Z  301  Z] -> 3186 [ C5    G  161  Z]n E 3.8721 - HBPLUS
Bond  52. Atoms 4153 [ N0A B1Z  301  Z] -> 3180 [ C2'   G  161  Z]n E 3.5147 - HBPLUS
Bond  53. Atoms 4220 [ N52 B1Z  301  Z] -> 2210 [ C5'   G  117  Z]n E 3.3455 - HBPLUS
Bond  54. Atoms 4219 [ O51 B1Z  301  Z] -> 2210 [ C5'   G  117  Z]n E 3.3724 - HBPLUS
Bond  55. Atoms 4218 [ C50 B1Z  301  Z] -> 2210 [ C5'   G  117  Z]n E 3.6347 - HBPLUS
Bond  56. Atoms 4218 [ C50 B1Z  301  Z] -> 2207 [ OP1   G  117  Z]n E 3.8760 - HBPLUS
Bond  57. Atoms 4221 [ C53 B1Z  301  Z] -> 1557 [ C2    A   83  Z]n E 3.7007 - HBPLUS
Bond  58. Atoms 4221 [ C53 B1Z  301  Z] -> 1556 [ N1    A   83  Z]n E 3.3537 - HBPLUS
Bond  59. Atoms 4221 [ C53 B1Z  301  Z] -> 1555 [ N6    A   83  Z]n E 3.8943 - HBPLUS
Bond  60. Atoms 4221 [ C53 B1Z  301  Z] -> 1554 [ C6    A   83  Z]n E 3.5183 - HBPLUS
Bond  61. Atoms 4226 [ O58 B1Z  301  Z] -> 1551 [ C8    A   83  Z]n E 3.3868 - HBPLUS
Bond  62. Atoms 4226 [ O58 B1Z  301  Z] -> 1549 [ C1'   A   83  Z]n E 3.6939 - HBPLUS
Bond  63. Atoms 4236 [ N63 B1Z  301  Z] -> 1529 [ C1'   U   82  Z]n E 3.5191 - HBPLUS
Bond  64. Atoms 4236 [ N63 B1Z  301  Z] -> 1527 [ C2'   U   82  Z]n E 3.8944 - HBPLUS
Bond  65. Atoms 4226 [ O58 B1Z  301  Z] -> 1523 [ C4'   U   82  Z]n E 3.7643 - HBPLUS
Bond  66. Atoms 4200 [ C3P B1Z  301  Z] -> 1508 [ O2'   C   81  Z]n E 3.3179 - HBPLUS
Bond  67. Atoms 4189 [ C32 B1Z  301  Z] -> 1377 [ OP2   C   75  Z]n E 3.7410 - HBPLUS
Bond  68. Atoms 4176 [ C25 B1Z  301  Z] -> 1363 [ C1'   G   74  Z]n E 3.8994 - HBPLUS
Bond  69. Atoms 4176 [ C25 B1Z  301  Z] -> 1362 [ O2'   G   74  Z]n E 3.2969 - HBPLUS
Bond  70. Atoms 4189 [ C32 B1Z  301  Z] -> 1360 [ O3'   G   74  Z]n E 3.5551 - HBPLUS
Bond  71. Atoms 4190 [ O33 B1Z  301  Z] -> 1357 [ C4'   G   74  Z]n E 3.8691 - HBPLUS
Bond  72. Atoms 4180 [ N29 B1Z  301  Z] ->  875 [ C4    A   51  Z]n E 3.8295 - HBPLUS
Bond  73. Atoms 4179 [ O28 B1Z  301  Z] ->  875 [ C4    A   51  Z]n E 3.5327 - HBPLUS
Bond  74. Atoms 4178 [ C27 B1Z  301  Z] ->  875 [ C4    A   51  Z]n E 3.4634 - HBPLUS
Bond  75. Atoms 4177 [ C26 B1Z  301  Z] ->  875 [ C4    A   51  Z]n E 3.8305 - HBPLUS
Bond  76. Atoms 4178 [ C27 B1Z  301  Z] ->  874 [ N3    A   51  Z]n E 3.8467 - HBPLUS
Bond  77. Atoms 4233 [ C60 B1Z  301  Z] ->  872 [ N1    A   51  Z]n E 3.4768 - HBPLUS
Bond  78. Atoms 4233 [ C60 B1Z  301  Z] ->  871 [ N6    A   51  Z]n E 3.6920 - HBPLUS
Bond  79. Atoms 4222 [ C54 B1Z  301  Z] ->  871 [ N6    A   51  Z]n E 3.4988 - HBPLUS
Bond  80. Atoms 4233 [ C60 B1Z  301  Z] ->  870 [ C6    A   51  Z]n E 3.7592 - HBPLUS
Bond  81. Atoms 4178 [ C27 B1Z  301  Z] ->  869 [ C5    A   51  Z]n E 3.8932 - HBPLUS
Bond  82. Atoms 4177 [ C26 B1Z  301  Z] ->  869 [ C5    A   51  Z]n E 3.8634 - HBPLUS
Bond  83. Atoms 4180 [ N29 B1Z  301  Z] ->  867 [ C8    A   51  Z]n E 3.3418 - HBPLUS
Bond  84. Atoms 4178 [ C27 B1Z  301  Z] ->  867 [ C8    A   51  Z]n E 3.7857 - HBPLUS
Bond  85. Atoms 4178 [ C27 B1Z  301  Z] ->  866 [ N9    A   51  Z]n E 3.3918 - HBPLUS
Bond  86. Atoms 4180 [ N29 B1Z  301  Z] ->  865 [ C1'   A   51  Z]n E 3.6686 - HBPLUS
Bond  87. Atoms 4179 [ O28 B1Z  301  Z] ->  865 [ C1'   A   51  Z]n E 3.4113 - HBPLUS
Bond  88. Atoms 4178 [ C27 B1Z  301  Z] ->  865 [ C1'   A   51  Z]n E 3.7449 - HBPLUS
Bond  89. Atoms 4178 [ C27 B1Z  301  Z] ->  860 [ O4'   A   51  Z]n E 3.7500 - HBPLUS
Bond  90. Atoms 4245 [ C8A B1Z  301  Z] ->  852 [ N3    G   50  Z]n E 3.7297 - HBPLUS
Bond  91. Atoms 4228 [ C5A B1Z  301  Z] ->  852 [ N3    G   50  Z]n E 3.7945 - HBPLUS
Bond  92. Atoms 4195 [ C38 B1Z  301  Z] ->  852 [ N3    G   50  Z]n E 3.8933 - HBPLUS
Bond  93. Atoms 4194 [ C37 B1Z  301  Z] ->  852 [ N3    G   50  Z]n E 3.6740 - HBPLUS
Bond  94. Atoms 4245 [ C8A B1Z  301  Z] ->  851 [ N2    G   50  Z]n E 3.8363 - HBPLUS
Bond  95. Atoms 4230 [ C5E B1Z  301  Z] ->  851 [ N2    G   50  Z]n E 3.7180 - HBPLUS
Bond  96. Atoms 4215 [ C4D B1Z  301  Z] ->  851 [ N2    G   50  Z]n E 3.4338 - HBPLUS
Bond  97. Atoms 4210 [ C47 B1Z  301  Z] ->  851 [ N2    G   50  Z]n E 3.8020 - HBPLUS
Bond  98. Atoms 4156 [ C11 B1Z  301  Z] ->  851 [ N2    G   50  Z]n E 3.7773 - HBPLUS
Bond  99. Atoms 4155 [ C10 B1Z  301  Z] ->  851 [ N2    G   50  Z]n E 3.4139 - HBPLUS
Bond 100. Atoms 4249 [ N9A B1Z  301  Z] ->  850 [ C2    G   50  Z]n E 3.5866 - HBPLUS
Bond 101. Atoms 4245 [ C8A B1Z  301  Z] ->  850 [ C2    G   50  Z]n E 3.4462 - HBPLUS
Bond 102. Atoms 4241 [ N7A B1Z  301  Z] ->  850 [ C2    G   50  Z]n E 3.6453 - HBPLUS
Bond 103. Atoms 4238 [ O6A B1Z  301  Z] ->  850 [ C2    G   50  Z]n E 3.6158 - HBPLUS
Bond 104. Atoms 4230 [ C5E B1Z  301  Z] ->  850 [ C2    G   50  Z]n E 3.8542 - HBPLUS
Bond 105. Atoms 4215 [ C4D B1Z  301  Z] ->  850 [ C2    G   50  Z]n E 3.8405 - HBPLUS
Bond 106. Atoms 4196 [ O39 B1Z  301  Z] ->  850 [ C2    G   50  Z]n E 3.7229 - HBPLUS
Bond 107. Atoms 4245 [ C8A B1Z  301  Z] ->  849 [ N1    G   50  Z]n E 3.5237 - HBPLUS
Bond 108. Atoms 4230 [ C5E B1Z  301  Z] ->  849 [ N1    G   50  Z]n E 3.6562 - HBPLUS
Bond 109. Atoms 4241 [ N7A B1Z  301  Z] ->  847 [ C6    G   50  Z]n E 3.6505 - HBPLUS
Bond 110. Atoms 4192 [ C35 B1Z  301  Z] ->  842 [ C1'   G   50  Z]n E 3.8675 - HBPLUS
Bond 111. Atoms 4228 [ C5A B1Z  301  Z] ->  841 [ O2'   G   50  Z]n E 3.6999 - HBPLUS
Bond 112. Atoms 4197 [ C3A B1Z  301  Z] ->  841 [ O2'   G   50  Z]n E 3.0672 - HBPLUS
Bond 113. Atoms 4192 [ C35 B1Z  301  Z] ->  841 [ O2'   G   50  Z]n E 3.8003 - HBPLUS
Bond 114. Atoms 4246 [ O8A B1Z  301  Z] ->  840 [ C2'   G   50  Z]n E 3.6876 - HBPLUS
Bond 115. Atoms 4197 [ C3A B1Z  301  Z] ->  840 [ C2'   G   50  Z]n E 3.6178 - HBPLUS
Bond 116. Atoms 4192 [ C35 B1Z  301  Z] ->  837 [ O4'   G   50  Z]n E 3.5339 - HBPLUS
Bond 117. Atoms 4192 [ C35 B1Z  301  Z] ->  836 [ C4'   G   50  Z]n E 3.8390 - HBPLUS
Bond 118. Atoms 4195 [ C38 B1Z  301  Z] ->  828 [ N2    G   49  Z]n E 3.2997 - HBPLUS
Bond 119. Atoms 4203 [ N40 B1Z  301  Z] ->  827 [ C2    G   49  Z]n E 3.8954 - HBPLUS
Bond 120. Atoms 4227 [ N59 B1Z  301  Z] -> 4185 [ O2P B1Z  301  Z]i E 3.2688 - HBPLUS
Bond 121. Atoms 3774 [ O2'   C  194  Z] -> 4216 [ O4P B1Z  301  Z]H E 2.7053 - HBPLUS
Bond 122. Atoms 4191 [ N34 B1Z  301  Z] -> 3754 [ O2'   U  193  Z]H E 2.7853 - HBPLUS
Bond 123. Atoms 4191 [ N34 B1Z  301  Z] -> 3752 [ O3'   U  193  Z]H E 3.1705 - HBPLUS
Bond 124. Atoms 4203 [ N40 B1Z  301  Z] -> 3295 [ O2    C  166  Z]H E 2.7682 - HBPLUS
Bond 125. Atoms 4153 [ N0A B1Z  301  Z] -> 3208 [ N7    A  162  Z]H E 3.3115 - HBPLUS
Bond 126. Atoms 4153 [ N0A B1Z  301  Z] -> 3196 [ OP2   A  162  Z]H E 2.7974 - HBPLUS
Bond 127. Atoms 4236 [ N63 B1Z  301  Z] -> 1528 [ O2'   U   82  Z]H E 3.1554 - HBPLUS
Bond 128. Atoms 1528 [ O2'   U   82  Z] -> 4226 [ O58 B1Z  301  Z]H E 3.3204 - HBPLUS
Bond 129. Atoms 4191 [ N34 B1Z  301  Z] -> 1377 [ OP2   C   75  Z]H E 3.1947 - HBPLUS
Bond 130. Atoms 1360 [ O3'   G   74  Z] -> 4190 [ O33 B1Z  301  Z]H E 3.0047 - HBPLUS
Bond 131. Atoms 4180 [ N29 B1Z  301  Z] ->  860 [ O4'   A   51  Z]H E 3.2507 - HBPLUS
Bond 132. Atoms 4180 [ N29 B1Z  301  Z] ->  841 [ O2'   G   50  Z]H E 2.8563 - HBPLUS
Bond 133. Atoms 3782 [ C5    C  194  Z] -> 3783 [ C6    C  194  Z]c   1.3414 d Calc  
Bond 134. Atoms 3780 [ C4    C  194  Z] -> 3782 [ C5    C  194  Z]c   1.4297 - Calc  
Bond 135. Atoms 3780 [ C4    C  194  Z] -> 3781 [ N4    C  194  Z]ce  1.3365 - Calc  
Bond 136. Atoms 3779 [ N3    C  194  Z] -> 3780 [ C4    C  194  Z]c   1.3406 d Calc  
Bond 137. Atoms 3777 [ C2    C  194  Z] -> 3779 [ N3    C  194  Z]c   1.3661 - Calc  
Bond 138. Atoms 3777 [ C2    C  194  Z] -> 3778 [ O2    C  194  Z]ce  1.2414 d Calc  
Bond 139. Atoms 3776 [ N1    C  194  Z] -> 3783 [ C6    C  194  Z]c   1.3766 - Calc  
Bond 140. Atoms 3776 [ N1    C  194  Z] -> 3777 [ C2    C  194  Z]c   1.4172 - Calc  
Bond 141. Atoms 3775 [ C1'   C  194  Z] -> 3776 [ N1    C  194  Z]cr  1.5200 - Calc  
Bond 142. Atoms 3773 [ C2'   C  194  Z] -> 3775 [ C1'   C  194  Z]c   1.5266 - Calc  
Bond 143. Atoms 3773 [ C2'   C  194  Z] -> 3774 [ O2'   C  194  Z]ce  1.4146 - Calc  
Bond 144. Atoms 3771 [ C3'   C  194  Z] -> 3773 [ C2'   C  194  Z]c   1.5282 - Calc  
Bond 145. Atoms 3771 [ C3'   C  194  Z] -> 3772 [ O3'   C  194  Z]ce  1.4310 - Calc  
Bond 146. Atoms 3770 [ O4'   C  194  Z] -> 3775 [ C1'   C  194  Z]c   1.4171 - Calc  
Bond 147. Atoms 3769 [ C4'   C  194  Z] -> 3771 [ C3'   C  194  Z]c   1.5249 - Calc  
Bond 148. Atoms 3769 [ C4'   C  194  Z] -> 3770 [ O4'   C  194  Z]c   1.4513 - Calc  
Bond 149. Atoms 3768 [ C5'   C  194  Z] -> 3769 [ C4'   C  194  Z]cr  1.5218 - Calc  
Bond 150. Atoms 3767 [ O5'   C  194  Z] -> 3768 [ C5'   C  194  Z]cr  1.4275 - Calc  
Bond 151. Atoms 3764 [ P     C  194  Z] -> 3767 [ O5'   C  194  Z]cr  1.6010 - Calc  
Bond 152. Atoms 3764 [ P     C  194  Z] -> 3766 [ OP2   C  194  Z]ce  1.4798 - Calc  
Bond 153. Atoms 3764 [ P     C  194  Z] -> 3765 [ OP1   C  194  Z]ce  1.4829 - Calc  
Bond 154. Atoms 3762 [ C5    U  193  Z] -> 3763 [ C6    U  193  Z]c   1.3428 - Calc  
Bond 155. Atoms 3760 [ C4    U  193  Z] -> 3762 [ C5    U  193  Z]c   1.4442 - Calc  
Bond 156. Atoms 3760 [ C4    U  193  Z] -> 3761 [ O4    U  193  Z]ce  1.2235 d Calc  
Bond 157. Atoms 3759 [ N3    U  193  Z] -> 3760 [ C4    U  193  Z]c   1.3895 - Calc  
Bond 158. Atoms 3757 [ C2    U  193  Z] -> 3759 [ N3    U  193  Z]c   1.3807 - Calc  
Bond 159. Atoms 3757 [ C2    U  193  Z] -> 3758 [ O2    U  193  Z]ce  1.2212 d Calc  
Bond 160. Atoms 3756 [ N1    U  193  Z] -> 3763 [ C6    U  193  Z]c   1.3942 - Calc  
Bond 161. Atoms 3756 [ N1    U  193  Z] -> 3757 [ C2    U  193  Z]c   1.3954 - Calc  
Bond 162. Atoms 3755 [ C1'   U  193  Z] -> 3756 [ N1    U  193  Z]cr  1.5169 - Calc  
Bond 163. Atoms 3753 [ C2'   U  193  Z] -> 3755 [ C1'   U  193  Z]c   1.5264 - Calc  
Bond 164. Atoms 3753 [ C2'   U  193  Z] -> 3754 [ O2'   U  193  Z]ce  1.4149 - Calc  
Bond 165. Atoms 3751 [ C3'   U  193  Z] -> 3753 [ C2'   U  193  Z]c   1.5267 - Calc  
Bond 166. Atoms 3751 [ C3'   U  193  Z] -> 3752 [ O3'   U  193  Z]ce  1.4230 - Calc  
Bond 167. Atoms 3750 [ O4'   U  193  Z] -> 3755 [ C1'   U  193  Z]c   1.4172 - Calc  
Bond 168. Atoms 3749 [ C4'   U  193  Z] -> 3751 [ C3'   U  193  Z]c   1.5223 - Calc  
Bond 169. Atoms 3749 [ C4'   U  193  Z] -> 3750 [ O4'   U  193  Z]c   1.4509 - Calc  
Bond 170. Atoms 3748 [ C5'   U  193  Z] -> 3749 [ C4'   U  193  Z]cr  1.5148 - Calc  
Bond 171. Atoms 3747 [ O5'   U  193  Z] -> 3748 [ C5'   U  193  Z]cr  1.4229 - Calc  
Bond 172. Atoms 3744 [ P     U  193  Z] -> 3747 [ O5'   U  193  Z]cr  1.6018 - Calc  
Bond 173. Atoms 3744 [ P     U  193  Z] -> 3746 [ OP2   U  193  Z]ce  1.4839 - Calc  
Bond 174. Atoms 3744 [ P     U  193  Z] -> 3745 [ OP1   U  193  Z]ce  1.4802 - Calc  
Bond 175. Atoms 3299 [ C5    C  166  Z] -> 3300 [ C6    C  166  Z]c   1.3430 d Calc  
Bond 176. Atoms 3297 [ C4    C  166  Z] -> 3299 [ C5    C  166  Z]c   1.4324 - Calc  
Bond 177. Atoms 3297 [ C4    C  166  Z] -> 3298 [ N4    C  166  Z]ce  1.3370 - Calc  
Bond 178. Atoms 3296 [ N3    C  166  Z] -> 3297 [ C4    C  166  Z]c   1.3407 d Calc  
Bond 179. Atoms 3294 [ C2    C  166  Z] -> 3296 [ N3    C  166  Z]c   1.3639 - Calc  
Bond 180. Atoms 3294 [ C2    C  166  Z] -> 3295 [ O2    C  166  Z]ce  1.2393 d Calc  
Bond 181. Atoms 3293 [ N1    C  166  Z] -> 3300 [ C6    C  166  Z]c   1.3774 - Calc  
Bond 182. Atoms 3293 [ N1    C  166  Z] -> 3294 [ C2    C  166  Z]c   1.4179 - Calc  
Bond 183. Atoms 3292 [ C1'   C  166  Z] -> 3293 [ N1    C  166  Z]cr  1.5205 - Calc  
Bond 184. Atoms 3290 [ C2'   C  166  Z] -> 3292 [ C1'   C  166  Z]c   1.5280 - Calc  
Bond 185. Atoms 3290 [ C2'   C  166  Z] -> 3291 [ O2'   C  166  Z]ce  1.4165 - Calc  
Bond 186. Atoms 3288 [ C3'   C  166  Z] -> 3290 [ C2'   C  166  Z]c   1.5260 - Calc  
Bond 187. Atoms 3288 [ C3'   C  166  Z] -> 3289 [ O3'   C  166  Z]ce  1.4277 - Calc  
Bond 188. Atoms 3287 [ O4'   C  166  Z] -> 3292 [ C1'   C  166  Z]c   1.4183 - Calc  
Bond 189. Atoms 3286 [ C4'   C  166  Z] -> 3288 [ C3'   C  166  Z]c   1.5214 - Calc  
Bond 190. Atoms 3286 [ C4'   C  166  Z] -> 3287 [ O4'   C  166  Z]c   1.4497 - Calc  
Bond 191. Atoms 3285 [ C5'   C  166  Z] -> 3286 [ C4'   C  166  Z]cr  1.5189 - Calc  
Bond 192. Atoms 3284 [ O5'   C  166  Z] -> 3285 [ C5'   C  166  Z]cr  1.4299 - Calc  
Bond 193. Atoms 3281 [ P     C  166  Z] -> 3284 [ O5'   C  166  Z]cr  1.5995 - Calc  
Bond 194. Atoms 3281 [ P     C  166  Z] -> 3283 [ OP2   C  166  Z]ce  1.4831 - Calc  
Bond 195. Atoms 3281 [ P     C  166  Z] -> 3282 [ OP1   C  166  Z]ce  1.4807 - Calc  
Bond 196. Atoms 3259 [ N3    A  164  Z] -> 3260 [ C4    A  164  Z]c   1.3539 - Calc  
Bond 197. Atoms 3258 [ C2    A  164  Z] -> 3259 [ N3    A  164  Z]c   1.3385 d Calc  
Bond 198. Atoms 3257 [ N1    A  164  Z] -> 3258 [ C2    A  164  Z]c   1.3448 - Calc  
Bond 199. Atoms 3255 [ C6    A  164  Z] -> 3257 [ N1    A  164  Z]c   1.3569 d Calc  
Bond 200. Atoms 3255 [ C6    A  164  Z] -> 3256 [ N6    A  164  Z]ce  1.3369 - Calc  
Bond 201. Atoms 3254 [ C5    A  164  Z] -> 3260 [ C4    A  164  Z]c   1.3901 d Calc  
Bond 202. Atoms 3254 [ C5    A  164  Z] -> 3255 [ C6    A  164  Z]c   1.4172 - Calc  
Bond 203. Atoms 3253 [ N7    A  164  Z] -> 3254 [ C5    A  164  Z]c   1.3819 - Calc  
Bond 204. Atoms 3252 [ C8    A  164  Z] -> 3253 [ N7    A  164  Z]c   1.3107 d Calc  
Bond 205. Atoms 3251 [ N9    A  164  Z] -> 3260 [ C4    A  164  Z]c   1.3857 - Calc  
Bond 206. Atoms 3251 [ N9    A  164  Z] -> 3252 [ C8    A  164  Z]c   1.3699 - Calc  
Bond 207. Atoms 3250 [ C1'   A  164  Z] -> 3251 [ N9    A  164  Z]cr  1.4725 - Calc  
Bond 208. Atoms 3248 [ C2'   A  164  Z] -> 3250 [ C1'   A  164  Z]c   1.5284 - Calc  
Bond 209. Atoms 3248 [ C2'   A  164  Z] -> 3249 [ O2'   A  164  Z]ce  1.4167 - Calc  
Bond 210. Atoms 3246 [ C3'   A  164  Z] -> 3248 [ C2'   A  164  Z]c   1.5237 - Calc  
Bond 211. Atoms 3246 [ C3'   A  164  Z] -> 3247 [ O3'   A  164  Z]ce  1.4272 - Calc  
Bond 212. Atoms 3245 [ O4'   A  164  Z] -> 3250 [ C1'   A  164  Z]c   1.4201 - Calc  
Bond 213. Atoms 3244 [ C4'   A  164  Z] -> 3246 [ C3'   A  164  Z]c   1.5211 - Calc  
Bond 214. Atoms 3244 [ C4'   A  164  Z] -> 3245 [ O4'   A  164  Z]c   1.4531 - Calc  
Bond 215. Atoms 3243 [ C5'   A  164  Z] -> 3244 [ C4'   A  164  Z]cr  1.5195 - Calc  
Bond 216. Atoms 3242 [ O5'   A  164  Z] -> 3243 [ C5'   A  164  Z]cr  1.4285 - Calc  
Bond 217. Atoms 3239 [ P     A  164  Z] -> 3242 [ O5'   A  164  Z]cr  1.6034 - Calc  
Bond 218. Atoms 3239 [ P     A  164  Z] -> 3241 [ OP2   A  164  Z]ce  1.4825 - Calc  
Bond 219. Atoms 3239 [ P     A  164  Z] -> 3240 [ OP1   A  164  Z]ce  1.4798 - Calc  
Bond 220. Atoms 3214 [ N3    A  162  Z] -> 3215 [ C4    A  162  Z]c   1.3533 - Calc  
Bond 221. Atoms 3213 [ C2    A  162  Z] -> 3214 [ N3    A  162  Z]c   1.3395 d Calc  
Bond 222. Atoms 3212 [ N1    A  162  Z] -> 3213 [ C2    A  162  Z]c   1.3449 - Calc  
Bond 223. Atoms 3210 [ C6    A  162  Z] -> 3212 [ N1    A  162  Z]c   1.3573 d Calc  
Bond 224. Atoms 3210 [ C6    A  162  Z] -> 3211 [ N6    A  162  Z]ce  1.3372 - Calc  
Bond 225. Atoms 3209 [ C5    A  162  Z] -> 3215 [ C4    A  162  Z]c   1.3892 d Calc  
Bond 226. Atoms 3209 [ C5    A  162  Z] -> 3210 [ C6    A  162  Z]c   1.4178 - Calc  
Bond 227. Atoms 3208 [ N7    A  162  Z] -> 3209 [ C5    A  162  Z]c   1.3840 - Calc  
Bond 228. Atoms 3207 [ C8    A  162  Z] -> 3208 [ N7    A  162  Z]c   1.3117 d Calc  
Bond 229. Atoms 3206 [ N9    A  162  Z] -> 3215 [ C4    A  162  Z]c   1.3813 - Calc  
Bond 230. Atoms 3206 [ N9    A  162  Z] -> 3207 [ C8    A  162  Z]c   1.3688 - Calc  
Bond 231. Atoms 3205 [ C1'   A  162  Z] -> 3206 [ N9    A  162  Z]cr  1.4665 - Calc  
Bond 232. Atoms 3203 [ C2'   A  162  Z] -> 3205 [ C1'   A  162  Z]c   1.5251 - Calc  
Bond 233. Atoms 3203 [ C2'   A  162  Z] -> 3204 [ O2'   A  162  Z]ce  1.4160 - Calc  
Bond 234. Atoms 3201 [ C3'   A  162  Z] -> 3203 [ C2'   A  162  Z]c   1.5268 - Calc  
Bond 235. Atoms 3201 [ C3'   A  162  Z] -> 3202 [ O3'   A  162  Z]ce  1.4251 - Calc  
Bond 236. Atoms 3200 [ O4'   A  162  Z] -> 3205 [ C1'   A  162  Z]c   1.4167 - Calc  
Bond 237. Atoms 3199 [ C4'   A  162  Z] -> 3201 [ C3'   A  162  Z]c   1.5246 - Calc  
Bond 238. Atoms 3199 [ C4'   A  162  Z] -> 3200 [ O4'   A  162  Z]c   1.4490 - Calc  
Bond 239. Atoms 3198 [ C5'   A  162  Z] -> 3199 [ C4'   A  162  Z]cr  1.5210 - Calc  
Bond 240. Atoms 3197 [ O5'   A  162  Z] -> 3198 [ C5'   A  162  Z]cr  1.4306 - Calc  
Bond 241. Atoms 3194 [ P     A  162  Z] -> 3197 [ O5'   A  162  Z]cr  1.6006 - Calc  
Bond 242. Atoms 3194 [ P     A  162  Z] -> 3196 [ OP2   A  162  Z]ce  1.4823 - Calc  
Bond 243. Atoms 3194 [ P     A  162  Z] -> 3195 [ OP1   A  162  Z]ce  1.4809 - Calc  
Bond 244. Atoms 3192 [ N3    G  161  Z] -> 3193 [ C4    G  161  Z]c   1.3650 - Calc  
Bond 245. Atoms 3190 [ C2    G  161  Z] -> 3192 [ N3    G  161  Z]c   1.3340 d Calc  
Bond 246. Atoms 3190 [ C2    G  161  Z] -> 3191 [ N2    G  161  Z]ce  1.3411 - Calc  
Bond 247. Atoms 3189 [ N1    G  161  Z] -> 3190 [ C2    G  161  Z]c   1.3804 - Calc  
Bond 248. Atoms 3187 [ C6    G  161  Z] -> 3189 [ N1    G  161  Z]c   1.4001 - Calc  
Bond 249. Atoms 3187 [ C6    G  161  Z] -> 3188 [ O6    G  161  Z]ce  1.2376 d Calc  
Bond 250. Atoms 3186 [ C5    G  161  Z] -> 3193 [ C4    G  161  Z]c   1.3834 d Calc  
Bond 251. Atoms 3186 [ C5    G  161  Z] -> 3187 [ C6    G  161  Z]c   1.4224 - Calc  
Bond 252. Atoms 3185 [ N7    G  161  Z] -> 3186 [ C5    G  161  Z]c   1.3872 - Calc  
Bond 253. Atoms 3184 [ C8    G  161  Z] -> 3185 [ N7    G  161  Z]c   1.3034 d Calc  
Bond 254. Atoms 3183 [ N9    G  161  Z] -> 3193 [ C4    G  161  Z]c   1.3830 - Calc  
Bond 255. Atoms 3183 [ N9    G  161  Z] -> 3184 [ C8    G  161  Z]c   1.3772 - Calc  
Bond 256. Atoms 3182 [ C1'   G  161  Z] -> 3183 [ N9    G  161  Z]cr  1.4672 - Calc  
Bond 257. Atoms 3180 [ C2'   G  161  Z] -> 3182 [ C1'   G  161  Z]c   1.5265 - Calc  
Bond 258. Atoms 3180 [ C2'   G  161  Z] -> 3181 [ O2'   G  161  Z]ce  1.4144 - Calc  
Bond 259. Atoms 3178 [ C3'   G  161  Z] -> 3180 [ C2'   G  161  Z]c   1.5252 - Calc  
Bond 260. Atoms 3178 [ C3'   G  161  Z] -> 3179 [ O3'   G  161  Z]ce  1.4228 - Calc  
Bond 261. Atoms 3177 [ O4'   G  161  Z] -> 3182 [ C1'   G  161  Z]c   1.4181 - Calc  
Bond 262. Atoms 3176 [ C4'   G  161  Z] -> 3178 [ C3'   G  161  Z]c   1.5230 - Calc  
Bond 263. Atoms 3176 [ C4'   G  161  Z] -> 3177 [ O4'   G  161  Z]c   1.4492 - Calc  
Bond 264. Atoms 3175 [ C5'   G  161  Z] -> 3176 [ C4'   G  161  Z]cr  1.5187 - Calc  
Bond 265. Atoms 3174 [ O5'   G  161  Z] -> 3175 [ C5'   G  161  Z]cr  1.4312 - Calc  
Bond 266. Atoms 3171 [ P     G  161  Z] -> 3174 [ O5'   G  161  Z]cr  1.6022 - Calc  
Bond 267. Atoms 3171 [ P     G  161  Z] -> 3173 [ OP2   G  161  Z]ce  1.4834 - Calc  
Bond 268. Atoms 3171 [ P     G  161  Z] -> 3172 [ OP1   G  161  Z]ce  1.4806 - Calc  
Bond 269. Atoms 2227 [ N3    G  117  Z] -> 2228 [ C4    G  117  Z]c   1.3646 - Calc  
Bond 270. Atoms 2225 [ C2    G  117  Z] -> 2227 [ N3    G  117  Z]c   1.3328 d Calc  
Bond 271. Atoms 2225 [ C2    G  117  Z] -> 2226 [ N2    G  117  Z]ce  1.3410 - Calc  
Bond 272. Atoms 2224 [ N1    G  117  Z] -> 2225 [ C2    G  117  Z]c   1.3789 - Calc  
Bond 273. Atoms 2222 [ C6    G  117  Z] -> 2224 [ N1    G  117  Z]c   1.3996 - Calc  
Bond 274. Atoms 2222 [ C6    G  117  Z] -> 2223 [ O6    G  117  Z]ce  1.2392 d Calc  
Bond 275. Atoms 2221 [ C5    G  117  Z] -> 2228 [ C4    G  117  Z]c   1.3836 d Calc  
Bond 276. Atoms 2221 [ C5    G  117  Z] -> 2222 [ C6    G  117  Z]c   1.4216 - Calc  
Bond 277. Atoms 2220 [ N7    G  117  Z] -> 2221 [ C5    G  117  Z]c   1.3879 - Calc  
Bond 278. Atoms 2219 [ C8    G  117  Z] -> 2220 [ N7    G  117  Z]c   1.3021 d Calc  
Bond 279. Atoms 2218 [ N9    G  117  Z] -> 2228 [ C4    G  117  Z]c   1.3814 - Calc  
Bond 280. Atoms 2218 [ N9    G  117  Z] -> 2219 [ C8    G  117  Z]c   1.3778 - Calc  
Bond 281. Atoms 2217 [ C1'   G  117  Z] -> 2218 [ N9    G  117  Z]cr  1.4690 - Calc  
Bond 282. Atoms 2215 [ C2'   G  117  Z] -> 2217 [ C1'   G  117  Z]c   1.5291 - Calc  
Bond 283. Atoms 2215 [ C2'   G  117  Z] -> 2216 [ O2'   G  117  Z]ce  1.4170 - Calc  
Bond 284. Atoms 2213 [ C3'   G  117  Z] -> 2215 [ C2'   G  117  Z]c   1.5239 - Calc  
Bond 285. Atoms 2213 [ C3'   G  117  Z] -> 2214 [ O3'   G  117  Z]ce  1.4222 - Calc  
Bond 286. Atoms 2212 [ O4'   G  117  Z] -> 2217 [ C1'   G  117  Z]c   1.4181 - Calc  
Bond 287. Atoms 2211 [ C4'   G  117  Z] -> 2213 [ C3'   G  117  Z]c   1.5221 - Calc  
Bond 288. Atoms 2211 [ C4'   G  117  Z] -> 2212 [ O4'   G  117  Z]c   1.4504 - Calc  
Bond 289. Atoms 2210 [ C5'   G  117  Z] -> 2211 [ C4'   G  117  Z]cr  1.5177 - Calc  
Bond 290. Atoms 2209 [ O5'   G  117  Z] -> 2210 [ C5'   G  117  Z]cr  1.4308 - Calc  
Bond 291. Atoms 2206 [ P     G  117  Z] -> 2209 [ O5'   G  117  Z]cr  1.6022 - Calc  
Bond 292. Atoms 2206 [ P     G  117  Z] -> 2208 [ OP2   G  117  Z]ce  1.4818 - Calc  
Bond 293. Atoms 2206 [ P     G  117  Z] -> 2207 [ OP1   G  117  Z]ce  1.4815 - Calc  
Bond 294. Atoms 1558 [ N3    A   83  Z] -> 1559 [ C4    A   83  Z]c   1.3545 - Calc  
Bond 295. Atoms 1557 [ C2    A   83  Z] -> 1558 [ N3    A   83  Z]c   1.3393 d Calc  
Bond 296. Atoms 1556 [ N1    A   83  Z] -> 1557 [ C2    A   83  Z]c   1.3448 - Calc  
Bond 297. Atoms 1554 [ C6    A   83  Z] -> 1556 [ N1    A   83  Z]c   1.3581 d Calc  
Bond 298. Atoms 1554 [ C6    A   83  Z] -> 1555 [ N6    A   83  Z]ce  1.3361 - Calc  
Bond 299. Atoms 1553 [ C5    A   83  Z] -> 1559 [ C4    A   83  Z]c   1.3906 d Calc  
Bond 300. Atoms 1553 [ C5    A   83  Z] -> 1554 [ C6    A   83  Z]c   1.4162 - Calc  
Bond 301. Atoms 1552 [ N7    A   83  Z] -> 1553 [ C5    A   83  Z]c   1.3821 - Calc  
Bond 302. Atoms 1551 [ C8    A   83  Z] -> 1552 [ N7    A   83  Z]c   1.3102 d Calc  
Bond 303. Atoms 1550 [ N9    A   83  Z] -> 1559 [ C4    A   83  Z]c   1.3861 - Calc  
Bond 304. Atoms 1550 [ N9    A   83  Z] -> 1551 [ C8    A   83  Z]c   1.3709 - Calc  
Bond 305. Atoms 1549 [ C1'   A   83  Z] -> 1550 [ N9    A   83  Z]cr  1.4730 - Calc  
Bond 306. Atoms 1547 [ C2'   A   83  Z] -> 1549 [ C1'   A   83  Z]c   1.5300 - Calc  
Bond 307. Atoms 1547 [ C2'   A   83  Z] -> 1548 [ O2'   A   83  Z]ce  1.4161 - Calc  
Bond 308. Atoms 1545 [ C3'   A   83  Z] -> 1547 [ C2'   A   83  Z]c   1.5253 - Calc  
Bond 309. Atoms 1545 [ C3'   A   83  Z] -> 1546 [ O3'   A   83  Z]ce  1.4255 - Calc  
Bond 310. Atoms 1544 [ O4'   A   83  Z] -> 1549 [ C1'   A   83  Z]c   1.4199 - Calc  
Bond 311. Atoms 1543 [ C4'   A   83  Z] -> 1545 [ C3'   A   83  Z]c   1.5215 - Calc  
Bond 312. Atoms 1543 [ C4'   A   83  Z] -> 1544 [ O4'   A   83  Z]c   1.4528 - Calc  
Bond 313. Atoms 1542 [ C5'   A   83  Z] -> 1543 [ C4'   A   83  Z]cr  1.5206 - Calc  
Bond 314. Atoms 1541 [ O5'   A   83  Z] -> 1542 [ C5'   A   83  Z]cr  1.4309 - Calc  
Bond 315. Atoms 1538 [ P     A   83  Z] -> 1541 [ O5'   A   83  Z]cr  1.6008 - Calc  
Bond 316. Atoms 1538 [ P     A   83  Z] -> 1540 [ OP2   A   83  Z]ce  1.4796 - Calc  
Bond 317. Atoms 1538 [ P     A   83  Z] -> 1539 [ OP1   A   83  Z]ce  1.4834 - Calc  
Bond 318. Atoms 1536 [ C5    U   82  Z] -> 1537 [ C6    U   82  Z]c   1.3440 - Calc  
Bond 319. Atoms 1534 [ C4    U   82  Z] -> 1536 [ C5    U   82  Z]c   1.4456 - Calc  
Bond 320. Atoms 1534 [ C4    U   82  Z] -> 1535 [ O4    U   82  Z]ce  1.2268 d Calc  
Bond 321. Atoms 1533 [ N3    U   82  Z] -> 1534 [ C4    U   82  Z]c   1.3890 - Calc  
Bond 322. Atoms 1531 [ C2    U   82  Z] -> 1533 [ N3    U   82  Z]c   1.3807 - Calc  
Bond 323. Atoms 1531 [ C2    U   82  Z] -> 1532 [ O2    U   82  Z]ce  1.2213 d Calc  
Bond 324. Atoms 1530 [ N1    U   82  Z] -> 1537 [ C6    U   82  Z]c   1.3928 - Calc  
Bond 325. Atoms 1530 [ N1    U   82  Z] -> 1531 [ C2    U   82  Z]c   1.3965 - Calc  
Bond 326. Atoms 1529 [ C1'   U   82  Z] -> 1530 [ N1    U   82  Z]cr  1.5179 - Calc  
Bond 327. Atoms 1527 [ C2'   U   82  Z] -> 1529 [ C1'   U   82  Z]c   1.5273 - Calc  
Bond 328. Atoms 1527 [ C2'   U   82  Z] -> 1528 [ O2'   U   82  Z]ce  1.4151 - Calc  
Bond 329. Atoms 1525 [ C3'   U   82  Z] -> 1527 [ C2'   U   82  Z]c   1.5278 - Calc  
Bond 330. Atoms 1525 [ C3'   U   82  Z] -> 1526 [ O3'   U   82  Z]ce  1.4226 - Calc  
Bond 331. Atoms 1524 [ O4'   U   82  Z] -> 1529 [ C1'   U   82  Z]c   1.4178 - Calc  
Bond 332. Atoms 1523 [ C4'   U   82  Z] -> 1525 [ C3'   U   82  Z]c   1.5228 - Calc  
Bond 333. Atoms 1523 [ C4'   U   82  Z] -> 1524 [ O4'   U   82  Z]c   1.4494 - Calc  
Bond 334. Atoms 1522 [ C5'   U   82  Z] -> 1523 [ C4'   U   82  Z]cr  1.5209 - Calc  
Bond 335. Atoms 1521 [ O5'   U   82  Z] -> 1522 [ C5'   U   82  Z]cr  1.4325 - Calc  
Bond 336. Atoms 1518 [ P     U   82  Z] -> 1521 [ O5'   U   82  Z]cr  1.6043 - Calc  
Bond 337. Atoms 1518 [ P     U   82  Z] -> 1520 [ OP2   U   82  Z]ce  1.4828 - Calc  
Bond 338. Atoms 1518 [ P     U   82  Z] -> 1519 [ OP1   U   82  Z]ce  1.4809 - Calc  
Bond 339. Atoms 1516 [ C5    C   81  Z] -> 1517 [ C6    C   81  Z]c   1.3440 d Calc  
Bond 340. Atoms 1514 [ C4    C   81  Z] -> 1516 [ C5    C   81  Z]c   1.4328 - Calc  
Bond 341. Atoms 1514 [ C4    C   81  Z] -> 1515 [ N4    C   81  Z]ce  1.3371 - Calc  
Bond 342. Atoms 1513 [ N3    C   81  Z] -> 1514 [ C4    C   81  Z]c   1.3400 d Calc  
Bond 343. Atoms 1511 [ C2    C   81  Z] -> 1513 [ N3    C   81  Z]c   1.3643 - Calc  
Bond 344. Atoms 1511 [ C2    C   81  Z] -> 1512 [ O2    C   81  Z]ce  1.2403 d Calc  
Bond 345. Atoms 1510 [ N1    C   81  Z] -> 1517 [ C6    C   81  Z]c   1.3776 - Calc  
Bond 346. Atoms 1510 [ N1    C   81  Z] -> 1511 [ C2    C   81  Z]c   1.4200 - Calc  
Bond 347. Atoms 1509 [ C1'   C   81  Z] -> 1510 [ N1    C   81  Z]cr  1.5222 - Calc  
Bond 348. Atoms 1507 [ C2'   C   81  Z] -> 1509 [ C1'   C   81  Z]c   1.5242 - Calc  
Bond 349. Atoms 1507 [ C2'   C   81  Z] -> 1508 [ O2'   C   81  Z]ce  1.4131 - Calc  
Bond 350. Atoms 1505 [ C3'   C   81  Z] -> 1507 [ C2'   C   81  Z]c   1.5230 - Calc  
Bond 351. Atoms 1505 [ C3'   C   81  Z] -> 1506 [ O3'   C   81  Z]ce  1.4253 - Calc  
Bond 352. Atoms 1504 [ O4'   C   81  Z] -> 1509 [ C1'   C   81  Z]c   1.4184 - Calc  
Bond 353. Atoms 1503 [ C4'   C   81  Z] -> 1505 [ C3'   C   81  Z]c   1.5217 - Calc  
Bond 354. Atoms 1503 [ C4'   C   81  Z] -> 1504 [ O4'   C   81  Z]c   1.4514 - Calc  
Bond 355. Atoms 1502 [ C5'   C   81  Z] -> 1503 [ C4'   C   81  Z]cr  1.5189 - Calc  
Bond 356. Atoms 1501 [ O5'   C   81  Z] -> 1502 [ C5'   C   81  Z]cr  1.4288 - Calc  
Bond 357. Atoms 1498 [ P     C   81  Z] -> 1501 [ O5'   C   81  Z]cr  1.6011 - Calc  
Bond 358. Atoms 1498 [ P     C   81  Z] -> 1500 [ OP2   C   81  Z]ce  1.4817 - Calc  
Bond 359. Atoms 1498 [ P     C   81  Z] -> 1499 [ OP1   C   81  Z]ce  1.4821 - Calc  
Bond 360. Atoms 1393 [ C5    C   75  Z] -> 1394 [ C6    C   75  Z]c   1.3424 d Calc  
Bond 361. Atoms 1391 [ C4    C   75  Z] -> 1393 [ C5    C   75  Z]c   1.4303 - Calc  
Bond 362. Atoms 1391 [ C4    C   75  Z] -> 1392 [ N4    C   75  Z]ce  1.3365 - Calc  
Bond 363. Atoms 1390 [ N3    C   75  Z] -> 1391 [ C4    C   75  Z]c   1.3393 d Calc  
Bond 364. Atoms 1388 [ C2    C   75  Z] -> 1390 [ N3    C   75  Z]c   1.3643 - Calc  
Bond 365. Atoms 1388 [ C2    C   75  Z] -> 1389 [ O2    C   75  Z]ce  1.2413 d Calc  
Bond 366. Atoms 1387 [ N1    C   75  Z] -> 1394 [ C6    C   75  Z]c   1.3780 - Calc  
Bond 367. Atoms 1387 [ N1    C   75  Z] -> 1388 [ C2    C   75  Z]c   1.4183 - Calc  
Bond 368. Atoms 1386 [ C1'   C   75  Z] -> 1387 [ N1    C   75  Z]cr  1.5221 - Calc  
Bond 369. Atoms 1384 [ C2'   C   75  Z] -> 1386 [ C1'   C   75  Z]c   1.5268 - Calc  
Bond 370. Atoms 1384 [ C2'   C   75  Z] -> 1385 [ O2'   C   75  Z]ce  1.4156 - Calc  
Bond 371. Atoms 1382 [ C3'   C   75  Z] -> 1384 [ C2'   C   75  Z]c   1.5248 - Calc  
Bond 372. Atoms 1382 [ C3'   C   75  Z] -> 1383 [ O3'   C   75  Z]ce  1.4282 - Calc  
Bond 373. Atoms 1381 [ O4'   C   75  Z] -> 1386 [ C1'   C   75  Z]c   1.4197 - Calc  
Bond 374. Atoms 1380 [ C4'   C   75  Z] -> 1382 [ C3'   C   75  Z]c   1.5256 - Calc  
Bond 375. Atoms 1380 [ C4'   C   75  Z] -> 1381 [ O4'   C   75  Z]c   1.4510 - Calc  
Bond 376. Atoms 1379 [ C5'   C   75  Z] -> 1380 [ C4'   C   75  Z]cr  1.5217 - Calc  
Bond 377. Atoms 1378 [ O5'   C   75  Z] -> 1379 [ C5'   C   75  Z]cr  1.4369 - Calc  
Bond 378. Atoms 1375 [ P     C   75  Z] -> 1378 [ O5'   C   75  Z]cr  1.6059 - Calc  
Bond 379. Atoms 1375 [ P     C   75  Z] -> 1377 [ OP2   C   75  Z]ce  1.4806 - Calc  
Bond 380. Atoms 1375 [ P     C   75  Z] -> 1376 [ OP1   C   75  Z]ce  1.4805 - Calc  
Bond 381. Atoms 1373 [ N3    G   74  Z] -> 1374 [ C4    G   74  Z]c   1.3631 - Calc  
Bond 382. Atoms 1371 [ C2    G   74  Z] -> 1373 [ N3    G   74  Z]c   1.3322 d Calc  
Bond 383. Atoms 1371 [ C2    G   74  Z] -> 1372 [ N2    G   74  Z]ce  1.3384 - Calc  
Bond 384. Atoms 1370 [ N1    G   74  Z] -> 1371 [ C2    G   74  Z]c   1.3817 - Calc  
Bond 385. Atoms 1368 [ C6    G   74  Z] -> 1370 [ N1    G   74  Z]c   1.4014 - Calc  
Bond 386. Atoms 1368 [ C6    G   74  Z] -> 1369 [ O6    G   74  Z]ce  1.2396 d Calc  
Bond 387. Atoms 1367 [ C5    G   74  Z] -> 1374 [ C4    G   74  Z]c   1.3828 d Calc  
Bond 388. Atoms 1367 [ C5    G   74  Z] -> 1368 [ C6    G   74  Z]c   1.4213 - Calc  
Bond 389. Atoms 1366 [ N7    G   74  Z] -> 1367 [ C5    G   74  Z]c   1.3889 - Calc  
Bond 390. Atoms 1365 [ C8    G   74  Z] -> 1366 [ N7    G   74  Z]c   1.3033 d Calc  
Bond 391. Atoms 1364 [ N9    G   74  Z] -> 1374 [ C4    G   74  Z]c   1.3797 - Calc  
Bond 392. Atoms 1364 [ N9    G   74  Z] -> 1365 [ C8    G   74  Z]c   1.3783 - Calc  
Bond 393. Atoms 1363 [ C1'   G   74  Z] -> 1364 [ N9    G   74  Z]cr  1.4646 - Calc  
Bond 394. Atoms 1361 [ C2'   G   74  Z] -> 1363 [ C1'   G   74  Z]c   1.5288 - Calc  
Bond 395. Atoms 1361 [ C2'   G   74  Z] -> 1362 [ O2'   G   74  Z]ce  1.4150 - Calc  
Bond 396. Atoms 1359 [ C3'   G   74  Z] -> 1361 [ C2'   G   74  Z]c   1.5242 - Calc  
Bond 397. Atoms 1359 [ C3'   G   74  Z] -> 1360 [ O3'   G   74  Z]ce  1.4226 - Calc  
Bond 398. Atoms 1358 [ O4'   G   74  Z] -> 1363 [ C1'   G   74  Z]c   1.4156 - Calc  
Bond 399. Atoms 1357 [ C4'   G   74  Z] -> 1359 [ C3'   G   74  Z]c   1.5220 - Calc  
Bond 400. Atoms 1357 [ C4'   G   74  Z] -> 1358 [ O4'   G   74  Z]c   1.4476 - Calc  
Bond 401. Atoms 1356 [ C5'   G   74  Z] -> 1357 [ C4'   G   74  Z]cr  1.5203 - Calc  
Bond 402. Atoms 1355 [ O5'   G   74  Z] -> 1356 [ C5'   G   74  Z]cr  1.4327 - Calc  
Bond 403. Atoms 1352 [ P     G   74  Z] -> 1355 [ O5'   G   74  Z]cr  1.6009 - Calc  
Bond 404. Atoms 1352 [ P     G   74  Z] -> 1354 [ OP2   G   74  Z]ce  1.4827 - Calc  
Bond 405. Atoms 1352 [ P     G   74  Z] -> 1353 [ OP1   G   74  Z]ce  1.4816 - Calc  
Bond 406. Atoms  874 [ N3    A   51  Z] ->  875 [ C4    A   51  Z]c   1.3514 - Calc  
Bond 407. Atoms  873 [ C2    A   51  Z] ->  874 [ N3    A   51  Z]c   1.3399 d Calc  
Bond 408. Atoms  872 [ N1    A   51  Z] ->  873 [ C2    A   51  Z]c   1.3442 - Calc  
Bond 409. Atoms  870 [ C6    A   51  Z] ->  872 [ N1    A   51  Z]c   1.3569 d Calc  
Bond 410. Atoms  870 [ C6    A   51  Z] ->  871 [ N6    A   51  Z]ce  1.3366 - Calc  
Bond 411. Atoms  869 [ C5    A   51  Z] ->  875 [ C4    A   51  Z]c   1.3896 d Calc  
Bond 412. Atoms  869 [ C5    A   51  Z] ->  870 [ C6    A   51  Z]c   1.4158 - Calc  
Bond 413. Atoms  868 [ N7    A   51  Z] ->  869 [ C5    A   51  Z]c   1.3828 - Calc  
Bond 414. Atoms  867 [ C8    A   51  Z] ->  868 [ N7    A   51  Z]c   1.3122 d Calc  
Bond 415. Atoms  866 [ N9    A   51  Z] ->  875 [ C4    A   51  Z]c   1.3808 - Calc  
Bond 416. Atoms  866 [ N9    A   51  Z] ->  867 [ C8    A   51  Z]c   1.3692 - Calc  
Bond 417. Atoms  865 [ C1'   A   51  Z] ->  866 [ N9    A   51  Z]cr  1.4658 - Calc  
Bond 418. Atoms  863 [ C2'   A   51  Z] ->  865 [ C1'   A   51  Z]c   1.5262 - Calc  
Bond 419. Atoms  863 [ C2'   A   51  Z] ->  864 [ O2'   A   51  Z]ce  1.4149 - Calc  
Bond 420. Atoms  861 [ C3'   A   51  Z] ->  863 [ C2'   A   51  Z]c   1.5281 - Calc  
Bond 421. Atoms  861 [ C3'   A   51  Z] ->  862 [ O3'   A   51  Z]ce  1.4267 - Calc  
Bond 422. Atoms  860 [ O4'   A   51  Z] ->  865 [ C1'   A   51  Z]c   1.4148 - Calc  
Bond 423. Atoms  859 [ C4'   A   51  Z] ->  861 [ C3'   A   51  Z]c   1.5229 - Calc  
Bond 424. Atoms  859 [ C4'   A   51  Z] ->  860 [ O4'   A   51  Z]c   1.4479 - Calc  
Bond 425. Atoms  858 [ C5'   A   51  Z] ->  859 [ C4'   A   51  Z]cr  1.5189 - Calc  
Bond 426. Atoms  857 [ O5'   A   51  Z] ->  858 [ C5'   A   51  Z]cr  1.4293 - Calc  
Bond 427. Atoms  854 [ P     A   51  Z] ->  857 [ O5'   A   51  Z]cr  1.6003 - Calc  
Bond 428. Atoms  854 [ P     A   51  Z] ->  856 [ OP2   A   51  Z]ce  1.4800 - Calc  
Bond 429. Atoms  854 [ P     A   51  Z] ->  855 [ OP1   A   51  Z]ce  1.4830 - Calc  
Bond 430. Atoms  852 [ N3    G   50  Z] ->  853 [ C4    G   50  Z]c   1.3656 - Calc  
Bond 431. Atoms  850 [ C2    G   50  Z] ->  852 [ N3    G   50  Z]c   1.3345 d Calc  
Bond 432. Atoms  850 [ C2    G   50  Z] ->  851 [ N2    G   50  Z]ce  1.3406 - Calc  
Bond 433. Atoms  849 [ N1    G   50  Z] ->  850 [ C2    G   50  Z]c   1.3806 - Calc  
Bond 434. Atoms  847 [ C6    G   50  Z] ->  849 [ N1    G   50  Z]c   1.3995 - Calc  
Bond 435. Atoms  847 [ C6    G   50  Z] ->  848 [ O6    G   50  Z]ce  1.2383 d Calc  
Bond 436. Atoms  846 [ C5    G   50  Z] ->  853 [ C4    G   50  Z]c   1.3844 d Calc  
Bond 437. Atoms  846 [ C5    G   50  Z] ->  847 [ C6    G   50  Z]c   1.4224 - Calc  
Bond 438. Atoms  845 [ N7    G   50  Z] ->  846 [ C5    G   50  Z]c   1.3863 - Calc  
Bond 439. Atoms  844 [ C8    G   50  Z] ->  845 [ N7    G   50  Z]c   1.3026 d Calc  
Bond 440. Atoms  843 [ N9    G   50  Z] ->  853 [ C4    G   50  Z]c   1.3831 - Calc  
Bond 441. Atoms  843 [ N9    G   50  Z] ->  844 [ C8    G   50  Z]c   1.3781 - Calc  
Bond 442. Atoms  842 [ C1'   G   50  Z] ->  843 [ N9    G   50  Z]cr  1.4689 - Calc  
Bond 443. Atoms  840 [ C2'   G   50  Z] ->  842 [ C1'   G   50  Z]c   1.5326 - Calc  
Bond 444. Atoms  840 [ C2'   G   50  Z] ->  841 [ O2'   G   50  Z]ce  1.4162 - Calc  
Bond 445. Atoms  838 [ C3'   G   50  Z] ->  840 [ C2'   G   50  Z]c   1.5253 - Calc  
Bond 446. Atoms  838 [ C3'   G   50  Z] ->  839 [ O3'   G   50  Z]ce  1.4211 - Calc  
Bond 447. Atoms  837 [ O4'   G   50  Z] ->  842 [ C1'   G   50  Z]c   1.4175 - Calc  
Bond 448. Atoms  836 [ C4'   G   50  Z] ->  838 [ C3'   G   50  Z]c   1.5225 - Calc  
Bond 449. Atoms  836 [ C4'   G   50  Z] ->  837 [ O4'   G   50  Z]c   1.4498 - Calc  
Bond 450. Atoms  835 [ C5'   G   50  Z] ->  836 [ C4'   G   50  Z]cr  1.5183 - Calc  
Bond 451. Atoms  834 [ O5'   G   50  Z] ->  835 [ C5'   G   50  Z]cr  1.4294 - Calc  
Bond 452. Atoms  831 [ P     G   50  Z] ->  834 [ O5'   G   50  Z]cr  1.5991 - Calc  
Bond 453. Atoms  831 [ P     G   50  Z] ->  833 [ OP2   G   50  Z]ce  1.4813 - Calc  
Bond 454. Atoms  831 [ P     G   50  Z] ->  832 [ OP1   G   50  Z]ce  1.4819 - Calc  
Bond 455. Atoms  829 [ N3    G   49  Z] ->  830 [ C4    G   49  Z]c   1.3677 - Calc  
Bond 456. Atoms  827 [ C2    G   49  Z] ->  829 [ N3    G   49  Z]c   1.3371 d Calc  
Bond 457. Atoms  827 [ C2    G   49  Z] ->  828 [ N2    G   49  Z]ce  1.3405 - Calc  
Bond 458. Atoms  826 [ N1    G   49  Z] ->  827 [ C2    G   49  Z]c   1.3799 - Calc  
Bond 459. Atoms  824 [ C6    G   49  Z] ->  826 [ N1    G   49  Z]c   1.4003 - Calc  
Bond 460. Atoms  824 [ C6    G   49  Z] ->  825 [ O6    G   49  Z]ce  1.2390 d Calc  
Bond 461. Atoms  823 [ C5    G   49  Z] ->  830 [ C4    G   49  Z]c   1.3855 d Calc  
Bond 462. Atoms  823 [ C5    G   49  Z] ->  824 [ C6    G   49  Z]c   1.4226 - Calc  
Bond 463. Atoms  822 [ N7    G   49  Z] ->  823 [ C5    G   49  Z]c   1.3888 - Calc  
Bond 464. Atoms  821 [ C8    G   49  Z] ->  822 [ N7    G   49  Z]c   1.3022 d Calc  
Bond 465. Atoms  820 [ N9    G   49  Z] ->  830 [ C4    G   49  Z]c   1.3866 - Calc  
Bond 466. Atoms  820 [ N9    G   49  Z] ->  821 [ C8    G   49  Z]c   1.3766 - Calc  
Bond 467. Atoms  819 [ C1'   G   49  Z] ->  820 [ N9    G   49  Z]cr  1.4693 - Calc  
Bond 468. Atoms  817 [ C2'   G   49  Z] ->  819 [ C1'   G   49  Z]c   1.5274 - Calc  
Bond 469. Atoms  817 [ C2'   G   49  Z] ->  818 [ O2'   G   49  Z]ce  1.4162 - Calc  
Bond 470. Atoms  815 [ C3'   G   49  Z] ->  817 [ C2'   G   49  Z]c   1.5269 - Calc  
Bond 471. Atoms  815 [ C3'   G   49  Z] ->  816 [ O3'   G   49  Z]ce  1.4227 - Calc  
Bond 472. Atoms  814 [ O4'   G   49  Z] ->  819 [ C1'   G   49  Z]c   1.4193 - Calc  
Bond 473. Atoms  813 [ C4'   G   49  Z] ->  815 [ C3'   G   49  Z]c   1.5185 - Calc  
Bond 474. Atoms  813 [ C4'   G   49  Z] ->  814 [ O4'   G   49  Z]c   1.4506 - Calc  
Bond 475. Atoms  812 [ C5'   G   49  Z] ->  813 [ C4'   G   49  Z]cr  1.5224 - Calc  
Bond 476. Atoms  811 [ O5'   G   49  Z] ->  812 [ C5'   G   49  Z]cr  1.4380 - Calc  
Bond 477. Atoms  808 [ P     G   49  Z] ->  811 [ O5'   G   49  Z]cr  1.6088 - Calc  
Bond 478. Atoms  808 [ P     G   49  Z] ->  810 [ OP2   G   49  Z]ce  1.4804 - Calc  
Bond 479. Atoms  808 [ P     G   49  Z] ->  809 [ OP1   G   49  Z]ce  1.4812 - Calc  
Bond 480. Atoms 4247 [ C8B B1Z  301  Z] -> 4250 [ C9B B1Z  301  Z]c   1.4165 - CONECT
Bond 481. Atoms 4245 [ C8A B1Z  301  Z] -> 4249 [ N9A B1Z  301  Z]c   1.3786 - CONECT
Bond 482. Atoms 4243 [ C7B B1Z  301  Z] -> 4247 [ C8B B1Z  301  Z]c   1.4066 - CONECT
Bond 483. Atoms 4241 [ N7A B1Z  301  Z] -> 4245 [ C8A B1Z  301  Z]c   1.3064 - CONECT
Bond 484. Atoms 4239 [ C6B B1Z  301  Z] -> 4243 [ C7B B1Z  301  Z]c   1.4026 - CONECT
Bond 485. Atoms 4234 [ C61 B1Z  301  Z] -> 4236 [ N63 B1Z  301  Z]ce  1.3193 - CONECT
Bond 486. Atoms 4234 [ C61 B1Z  301  Z] -> 4235 [ O62 B1Z  301  Z]ce  1.2314 - CONECT
Bond 487. Atoms 4233 [ C60 B1Z  301  Z] -> 4234 [ C61 B1Z  301  Z]cr  1.5212 - CONECT
Bond 488. Atoms 4232 [ C5R B1Z  301  Z] -> 4248 [ O8R B1Z  301  Z]ce  1.3557 - CONECT
Bond 489. Atoms 4230 [ C5E B1Z  301  Z] -> 4241 [ N7A B1Z  301  Z]c   1.3915 - CONECT
Bond 490. Atoms 4230 [ C5E B1Z  301  Z] -> 4237 [ C6A B1Z  301  Z]c   1.4153 - CONECT
Bond 491. Atoms 4229 [ C5B B1Z  301  Z] -> 4239 [ C6B B1Z  301  Z]c   1.4509 - CONECT
Bond 492. Atoms 4225 [ C57 B1Z  301  Z] -> 4227 [ N59 B1Z  301  Z]c   1.3521 - CONECT
Bond 493. Atoms 4225 [ C57 B1Z  301  Z] -> 4226 [ O58 B1Z  301  Z]ce  1.2281 - CONECT
Bond 494. Atoms 4224 [ C56 B1Z  301  Z] -> 4225 [ C57 B1Z  301  Z]c   1.5296 - CONECT
Bond 495. Atoms 4223 [ C55 B1Z  301  Z] -> 4224 [ C56 B1Z  301  Z]c   1.5308 - CONECT
Bond 496. Atoms 4218 [ C50 B1Z  301  Z] -> 4220 [ N52 B1Z  301  Z]ce  1.3666 - CONECT
Bond 497. Atoms 4218 [ C50 B1Z  301  Z] -> 4219 [ O51 B1Z  301  Z]ce  1.2377 - CONECT
Bond 498. Atoms 4217 [ C4R B1Z  301  Z] -> 4240 [ O6R B1Z  301  Z]c   1.4328 - CONECT
Bond 499. Atoms 4217 [ C4R B1Z  301  Z] -> 4232 [ C5R B1Z  301  Z]cr  1.4261 - CONECT
Bond 500. Atoms 4215 [ C4D B1Z  301  Z] -> 4249 [ N9A B1Z  301  Z]c   1.3867 - CONECT
Bond 501. Atoms 4215 [ C4D B1Z  301  Z] -> 4230 [ C5E B1Z  301  Z]c   1.3927 - CONECT
Bond 502. Atoms 4214 [ C4B B1Z  301  Z] -> 4250 [ C9B B1Z  301  Z]c   1.4035 - CONECT
Bond 503. Atoms 4214 [ C4B B1Z  301  Z] -> 4229 [ C5B B1Z  301  Z]c   1.4018 - CONECT
Bond 504. Atoms 4213 [ C4A B1Z  301  Z] -> 4238 [ O6A B1Z  301  Z]c   1.4385 - CONECT
Bond 505. Atoms 4213 [ C4A B1Z  301  Z] -> 4228 [ C5A B1Z  301  Z]cr  1.5007 - CONECT
Bond 506. Atoms 4212 [ C49 B1Z  301  Z] -> 4218 [ C50 B1Z  301  Z]cr  1.5665 - CONECT
Bond 507. Atoms 4211 [ C48 B1Z  301  Z] -> 4212 [ C49 B1Z  301  Z]cr  1.5044 - CONECT
Bond 508. Atoms 4206 [ C43 B1Z  301  Z] -> 4208 [ N45 B1Z  301  Z]ce  1.3409 - CONECT
Bond 509. Atoms 4206 [ C43 B1Z  301  Z] -> 4207 [ O44 B1Z  301  Z]ce  1.2284 - CONECT
Bond 510. Atoms 4205 [ C42 B1Z  301  Z] -> 4206 [ C43 B1Z  301  Z]cr  1.5375 - CONECT
Bond 511. Atoms 4204 [ C41 B1Z  301  Z] -> 4205 [ C42 B1Z  301  Z]cr  1.5496 - CONECT
Bond 512. Atoms 4202 [ C3R B1Z  301  Z] -> 4217 [ C4R B1Z  301  Z]c   1.5219 - CONECT
Bond 513. Atoms 4199 [ N3B B1Z  301  Z] -> 4250 [ C9B B1Z  301  Z]c   1.3927 - CONECT
Bond 514. Atoms 4198 [ N3A B1Z  301  Z] -> 4215 [ C4D B1Z  301  Z]c   1.3501 - CONECT
Bond 515. Atoms 4197 [ C3A B1Z  301  Z] -> 4246 [ O8A B1Z  301  Z]ce  1.4131 - CONECT
Bond 516. Atoms 4197 [ C3A B1Z  301  Z] -> 4213 [ C4A B1Z  301  Z]c   1.5488 - CONECT
Bond 517. Atoms 4195 [ C38 B1Z  301  Z] -> 4203 [ N40 B1Z  301  Z]ce  1.3253 - CONECT
Bond 518. Atoms 4195 [ C38 B1Z  301  Z] -> 4196 [ O39 B1Z  301  Z]ce  1.2159 - CONECT
Bond 519. Atoms 4194 [ C37 B1Z  301  Z] -> 4195 [ C38 B1Z  301  Z]cr  1.5186 - CONECT
Bond 520. Atoms 4189 [ C32 B1Z  301  Z] -> 4191 [ N34 B1Z  301  Z]ce  1.3305 - CONECT
Bond 521. Atoms 4189 [ C32 B1Z  301  Z] -> 4190 [ O33 B1Z  301  Z]ce  1.2433 - CONECT
Bond 522. Atoms 4188 [ C31 B1Z  301  Z] -> 4189 [ C32 B1Z  301  Z]cr  1.5181 - CONECT
Bond 523. Atoms 4187 [ C30 B1Z  301  Z] -> 4188 [ C31 B1Z  301  Z]cr  1.5354 - CONECT
Bond 524. Atoms 4186 [ C2R B1Z  301  Z] -> 4244 [ O7R B1Z  301  Z]ce  1.4093 - CONECT
Bond 525. Atoms 4186 [ C2R B1Z  301  Z] -> 4202 [ C3R B1Z  301  Z]c   1.5365 - CONECT
Bond 526. Atoms 4185 [ O2P B1Z  301  Z] -> 4202 [ C3R B1Z  301  Z]c   1.4203 - CONECT
Bond 527. Atoms 4184 [ C2P B1Z  301  Z] -> 4201 [ O3P B1Z  301  Z]c   1.4667 - CONECT
Bond 528. Atoms 4184 [ C2P B1Z  301  Z] -> 4200 [ C3P B1Z  301  Z]ce  1.5264 - CONECT
Bond 529. Atoms 4183 [ C2C B1Z  301  Z] -> 4198 [ N3A B1Z  301  Z]c   1.3512 - CONECT
Bond 530. Atoms 4182 [ C2B B1Z  301  Z] -> 4199 [ N3B B1Z  301  Z]c   1.3266 - CONECT
Bond 531. Atoms 4181 [ C2A B1Z  301  Z] -> 4242 [ O7A B1Z  301  Z]ce  1.4221 - CONECT
Bond 532. Atoms 4181 [ C2A B1Z  301  Z] -> 4197 [ C3A B1Z  301  Z]c   1.5376 - CONECT
Bond 533. Atoms 4178 [ C27 B1Z  301  Z] -> 4180 [ N29 B1Z  301  Z]ce  1.3378 - CONECT
Bond 534. Atoms 4178 [ C27 B1Z  301  Z] -> 4179 [ O28 B1Z  301  Z]ce  1.2266 - CONECT
Bond 535. Atoms 4177 [ C26 B1Z  301  Z] -> 4178 [ C27 B1Z  301  Z]cr  1.5383 - CONECT
Bond 536. Atoms 4170 [ C1R B1Z  301  Z] -> 4240 [ O6R B1Z  301  Z]c   1.3978 - CONECT
Bond 537. Atoms 4170 [ C1R B1Z  301  Z] -> 4186 [ C2R B1Z  301  Z]c   1.5376 - CONECT
Bond 538. Atoms 4169 [ C1P B1Z  301  Z] -> 4227 [ N59 B1Z  301  Z]c   1.4507 - CONECT
Bond 539. Atoms 4169 [ C1P B1Z  301  Z] -> 4184 [ C2P B1Z  301  Z]c   1.5405 - CONECT
Bond 540. Atoms 4168 [ N1B B1Z  301  Z] -> 4247 [ C8B B1Z  301  Z]c   1.3751 - CONECT
Bond 541. Atoms 4168 [ N1B B1Z  301  Z] -> 4182 [ C2B B1Z  301  Z]c   1.3785 - CONECT
Bond 542. Atoms 4168 [ N1B B1Z  301  Z] -> 4170 [ C1R B1Z  301  Z]c   1.4660 - CONECT
Bond 543. Atoms 4167 [ C1B B1Z  301  Z] -> 4239 [ C6B B1Z  301  Z]ce  1.5234 - CONECT
Bond 544. Atoms 4166 [ N1A B1Z  301  Z] -> 4237 [ C6A B1Z  301  Z]c   1.3802 - CONECT
Bond 545. Atoms 4166 [ N1A B1Z  301  Z] -> 4183 [ C2C B1Z  301  Z]c   1.3465 - CONECT
Bond 546. Atoms 4165 [ C1A B1Z  301  Z] -> 4249 [ N9A B1Z  301  Z]cr  1.4504 - CONECT
Bond 547. Atoms 4165 [ C1A B1Z  301  Z] -> 4238 [ O6A B1Z  301  Z]c   1.4304 - CONECT
Bond 548. Atoms 4165 [ C1A B1Z  301  Z] -> 4181 [ C2A B1Z  301  Z]c   1.5418 - CONECT
Bond 549. Atoms 4164 [ C19 B1Z  301  Z] -> 4175 [ N24 B1Z  301  Z]c   1.4918 - CONECT
Bond 550. Atoms 4163 [ C18 B1Z  301  Z] -> 4233 [ C60 B1Z  301  Z]cr  1.5444 - CONECT
Bond 551. Atoms 4163 [ C18 B1Z  301  Z] -> 4164 [ C19 B1Z  301  Z]c   1.5385 - CONECT
Bond 552. Atoms 4162 [ C17 B1Z  301  Z] -> 4223 [ C55 B1Z  301  Z]c   1.5643 - CONECT
Bond 553. Atoms 4162 [ C17 B1Z  301  Z] -> 4222 [ C54 B1Z  301  Z]ce  1.5582 - CONECT
Bond 554. Atoms 4162 [ C17 B1Z  301  Z] -> 4163 [ C18 B1Z  301  Z]c   1.5697 - CONECT
Bond 555. Atoms 4161 [ C16 B1Z  301  Z] -> 4175 [ N24 B1Z  301  Z]c   1.3029 - CONECT
Bond 556. Atoms 4161 [ C16 B1Z  301  Z] -> 4162 [ C17 B1Z  301  Z]c   1.5530 - CONECT
Bond 557. Atoms 4160 [ C15 B1Z  301  Z] -> 4221 [ C53 B1Z  301  Z]ce  1.5784 - CONECT
Bond 558. Atoms 4160 [ C15 B1Z  301  Z] -> 4161 [ C16 B1Z  301  Z]c   1.4676 - CONECT
Bond 559. Atoms 4159 [ C14 B1Z  301  Z] -> 4174 [ N23 B1Z  301  Z]c   1.3799 - CONECT
Bond 560. Atoms 4159 [ C14 B1Z  301  Z] -> 4160 [ C15 B1Z  301  Z]c   1.3623 - CONECT
Bond 561. Atoms 4158 [ C13 B1Z  301  Z] -> 4211 [ C48 B1Z  301  Z]cr  1.6020 - CONECT
Bond 562. Atoms 4158 [ C13 B1Z  301  Z] -> 4159 [ C14 B1Z  301  Z]c   1.5108 - CONECT
Bond 563. Atoms 4157 [ C12 B1Z  301  Z] -> 4210 [ C47 B1Z  301  Z]ce  1.5648 - CONECT
Bond 564. Atoms 4157 [ C12 B1Z  301  Z] -> 4209 [ C46 B1Z  301  Z]ce  1.5135 - CONECT
Bond 565. Atoms 4157 [ C12 B1Z  301  Z] -> 4158 [ C13 B1Z  301  Z]c   1.5484 - CONECT
Bond 566. Atoms 4156 [ C11 B1Z  301  Z] -> 4174 [ N23 B1Z  301  Z]c   1.3407 - CONECT
Bond 567. Atoms 4156 [ C11 B1Z  301  Z] -> 4157 [ C12 B1Z  301  Z]c   1.5422 - CONECT
Bond 568. Atoms 4155 [ C10 B1Z  301  Z] -> 4156 [ C11 B1Z  301  Z]c   1.3957 - CONECT
Bond 569. Atoms 4154 [ C0B B1Z  301  Z] -> 4229 [ C5B B1Z  301  Z]ce  1.5186 - CONECT
Bond 570. Atoms 4153 [ N0A B1Z  301  Z] -> 4237 [ C6A B1Z  301  Z]ce  1.3338 - CONECT
Bond 571. Atoms 4152 [ C9  B1Z  301  Z] -> 4173 [ N22 B1Z  301  Z]c   1.3345 - CONECT
Bond 572. Atoms 4152 [ C9  B1Z  301  Z] -> 4155 [ C10 B1Z  301  Z]c   1.3874 - CONECT
Bond 573. Atoms 4151 [ C8  B1Z  301  Z] -> 4204 [ C41 B1Z  301  Z]cr  1.5552 - CONECT
Bond 574. Atoms 4151 [ C8  B1Z  301  Z] -> 4152 [ C9  B1Z  301  Z]c   1.5062 - CONECT
Bond 575. Atoms 4150 [ C7  B1Z  301  Z] -> 4194 [ C37 B1Z  301  Z]cr  1.5626 - CONECT
Bond 576. Atoms 4150 [ C7  B1Z  301  Z] -> 4193 [ C36 B1Z  301  Z]ce  1.5501 - CONECT
Bond 577. Atoms 4150 [ C7  B1Z  301  Z] -> 4151 [ C8  B1Z  301  Z]c   1.5797 - CONECT
Bond 578. Atoms 4149 [ C6  B1Z  301  Z] -> 4173 [ N22 B1Z  301  Z]c   1.4038 - CONECT
Bond 579. Atoms 4149 [ C6  B1Z  301  Z] -> 4150 [ C7  B1Z  301  Z]c   1.5568 - CONECT
Bond 580. Atoms 4148 [ C5  B1Z  301  Z] -> 4192 [ C35 B1Z  301  Z]ce  1.5279 - CONECT
Bond 581. Atoms 4148 [ C5  B1Z  301  Z] -> 4149 [ C6  B1Z  301  Z]c   1.3840 - CONECT
Bond 582. Atoms 4147 [ C4  B1Z  301  Z] -> 4172 [ N21 B1Z  301  Z]c   1.3095 - CONECT
Bond 583. Atoms 4147 [ C4  B1Z  301  Z] -> 4148 [ C5  B1Z  301  Z]c   1.4566 - CONECT
Bond 584. Atoms 4146 [ C3  B1Z  301  Z] -> 4187 [ C30 B1Z  301  Z]cr  1.5637 - CONECT
Bond 585. Atoms 4146 [ C3  B1Z  301  Z] -> 4147 [ C4  B1Z  301  Z]c   1.5216 - CONECT
Bond 586. Atoms 4145 [ C2  B1Z  301  Z] -> 4177 [ C26 B1Z  301  Z]cr  1.5923 - CONECT
Bond 587. Atoms 4145 [ C2  B1Z  301  Z] -> 4176 [ C25 B1Z  301  Z]ce  1.5467 - CONECT
Bond 588. Atoms 4145 [ C2  B1Z  301  Z] -> 4146 [ C3  B1Z  301  Z]c   1.5827 - CONECT
Bond 589. Atoms 4144 [ C1  B1Z  301  Z] -> 4172 [ N21 B1Z  301  Z]c   1.5037 - CONECT
Bond 590. Atoms 4144 [ C1  B1Z  301  Z] -> 4171 [ C20 B1Z  301  Z]ce  1.5670 - CONECT
Bond 591. Atoms 4144 [ C1  B1Z  301  Z] -> 4164 [ C19 B1Z  301  Z]c   1.5538 - CONECT
Bond 592. Atoms 4144 [ C1  B1Z  301  Z] -> 4145 [ C2  B1Z  301  Z]c   1.6011 - CONECT
Bond 593. Atoms 4143 [CO   B1Z  301  Z] -> 4228 [ C5A B1Z  301  Z]cr  2.0365 - CONECT
Bond 594. Atoms 4143 [CO   B1Z  301  Z] -> 4199 [ N3B B1Z  301  Z]c   2.8852 - CONECT
Bond 595. Atoms 4143 [CO   B1Z  301  Z] -> 4175 [ N24 B1Z  301  Z]c   1.8730 - CONECT
Bond 596. Atoms 4143 [CO   B1Z  301  Z] -> 4174 [ N23 B1Z  301  Z]c   1.9138 - CONECT
Bond 597. Atoms 4143 [CO   B1Z  301  Z] -> 4173 [ N22 B1Z  301  Z]c   1.9190 - CONECT
Bond 598. Atoms 4143 [CO   B1Z  301  Z] -> 4172 [ N21 B1Z  301  Z]c   1.8796 - CONECT
Bond 599. Atoms 4142 [ P   B1Z  301  Z] -> 4231 [ O5P B1Z  301  Z]ce  1.4824 - CONECT
Bond 600. Atoms 4142 [ P   B1Z  301  Z] -> 4216 [ O4P B1Z  301  Z]ce  1.4921 - CONECT
Bond 601. Atoms 4142 [ P   B1Z  301  Z] -> 4201 [ O3P B1Z  301  Z]c   1.5815 - CONECT
Bond 602. Atoms 4142 [ P   B1Z  301  Z] -> 4185 [ O2P B1Z  301  Z]c   1.6120 - CONECT
