# Supplementary material for: RPocket: an intuitive database of RNA pocket topology information with RNA-ligand data resources
Source: BMC Bioinformatics. 2021 Sep 8;22:428. doi: 10.1186/s12859-021-04349-4 (PMC8424408; doi:10.1186/s12859-021-04349-4)
Supplement: Supplementary file 6 — Additional file 6. Folder S2: Interaction info of RNA-ligand complexes. [file 12859_2021_4349_MOESM6_ESM.zip › 12859_2021_4349_MOESM6_ESM/4GMA/ligplot.sum]

ligplus

                                             Hydrogen bonds  Non-bonded
               Interacting residues          M-M   S-S   M-S  contacts
          ------------------------------     ---   ---   ---    -----  
Residues: [B1Z  301  Z] -> [  C  194  Z]      0     1     0        7
Residues: [B1Z  301  Z] -> [  U  193  Z]      0     2     0        7
Residues: [B1Z  301  Z] -> [  C  166  Z]      0     1     0       15
Residues: [B1Z  301  Z] -> [  A  164  Z]      0     0     0        3
Residues: [B1Z  301  Z] -> [  A  162  Z]      0     2     0        1
Residues: [B1Z  301  Z] -> [  G  161  Z]      0     0     0       20
Residues: [B1Z  301  Z] -> [  G  117  Z]      0     0     0        4
Residues: [B1Z  301  Z] -> [  A   83  Z]      0     0     0        6
Residues: [B1Z  301  Z] -> [  U   82  Z]      0     2     0        3
Residues: [B1Z  301  Z] -> [  C   81  Z]      0     0     0        1
Residues: [B1Z  301  Z] -> [  C   75  Z]      0     1     0        1
Residues: [B1Z  301  Z] -> [  G   74  Z]      0     1     0        4
Residues: [B1Z  301  Z] -> [  A   51  Z]      0     1     0       18
Residues: [B1Z  301  Z] -> [  G   50  Z]      0     1     0       28
Residues: [B1Z  301  Z] -> [  G   49  Z]      0     0     0        2
