# Supplementary material for: RPocket: an intuitive database of RNA pocket topology information with RNA-ligand data resources
Source: BMC Bioinformatics. 2021 Sep 8;22:428. doi: 10.1186/s12859-021-04349-4 (PMC8424408; doi:10.1186/s12859-021-04349-4)
Supplement: Supplementary file 6 — Additional file 6. Folder S2: Interaction info of RNA-ligand complexes. [file 12859_2021_4349_MOESM6_ESM.zip › 12859_2021_4349_MOESM6_ESM/4GXY/ligplot.bonds]

Bond   0. Atoms 3562 [ O39 B1Z  301  A] -> 3274 [ C6    C  161  A]n E 3.8329 - HBPLUS
Bond   1. Atoms 3562 [ O39 B1Z  301  A] -> 3268 [ C2    C  161  A]n E 3.3621 - HBPLUS
Bond   2. Atoms 3562 [ O39 B1Z  301  A] -> 3266 [ C1'   C  161  A]n E 3.4226 - HBPLUS
Bond   3. Atoms 3571 [ C42 B1Z  301  A] -> 3261 [ O4'   C  161  A]n E 3.7150 - HBPLUS
Bond   4. Atoms 3570 [ C41 B1Z  301  A] -> 3261 [ O4'   C  161  A]n E 3.4933 - HBPLUS
Bond   5. Atoms 3517 [ C8  B1Z  301  A] -> 3261 [ O4'   C  161  A]n E 3.7736 - HBPLUS
Bond   6. Atoms 3573 [ O44 B1Z  301  A] -> 3260 [ C4'   C  161  A]n E 3.6914 - HBPLUS
Bond   7. Atoms 3572 [ C43 B1Z  301  A] -> 3260 [ C4'   C  161  A]n E 3.6222 - HBPLUS
Bond   8. Atoms 3571 [ C42 B1Z  301  A] -> 3260 [ C4'   C  161  A]n E 3.8274 - HBPLUS
Bond   9. Atoms 3574 [ N45 B1Z  301  A] -> 3259 [ C5'   C  161  A]n E 3.6170 - HBPLUS
Bond  10. Atoms 3572 [ C43 B1Z  301  A] -> 3259 [ C5'   C  161  A]n E 3.6802 - HBPLUS
Bond  11. Atoms 3576 [ C47 B1Z  301  A] -> 3245 [ O2'   C  160  A]n E 3.8895 - HBPLUS
Bond  12. Atoms 3628 [ C6A B1Z  302  A] -> 3018 [ OP2   A  150  A]n E 3.6364 - HBPLUS
Bond  13. Atoms 3627 [ C5E B1Z  302  A] -> 2995 [ OP2   G  149  A]n E 3.8557 - HBPLUS
Bond  14. Atoms 3625 [ C4D B1Z  302  A] -> 2995 [ OP2   G  149  A]n E 3.3416 - HBPLUS
Bond  15. Atoms 3621 [ C2C B1Z  302  A] -> 2995 [ OP2   G  149  A]n E 3.8615 - HBPLUS
Bond  16. Atoms 3618 [ C1A B1Z  302  A] -> 2971 [ OP1   G  148  A]n E 3.8165 - HBPLUS
Bond  17. Atoms 3586 [ N52 B1Z  301  A] -> 2201 [ C5'   G  109  A]n E 3.6030 - HBPLUS
Bond  18. Atoms 3585 [ O51 B1Z  301  A] -> 2201 [ C5'   G  109  A]n E 3.4319 - HBPLUS
Bond  19. Atoms 3584 [ C50 B1Z  301  A] -> 2201 [ C5'   G  109  A]n E 3.8816 - HBPLUS
Bond  20. Atoms 3621 [ C2C B1Z  302  A] -> 1550 [ O6    G   78  A]n E 3.0334 - HBPLUS
Bond  21. Atoms 3619 [ N1A B1Z  302  A] -> 1549 [ C6    G   78  A]n E 3.8886 - HBPLUS
Bond  22. Atoms 3587 [ C53 B1Z  301  A] -> 1447 [ C2    A   73  A]n E 3.6658 - HBPLUS
Bond  23. Atoms 3587 [ C53 B1Z  301  A] -> 1446 [ N1    A   73  A]n E 3.2597 - HBPLUS
Bond  24. Atoms 3587 [ C53 B1Z  301  A] -> 1445 [ N6    A   73  A]n E 3.7614 - HBPLUS
Bond  25. Atoms 3587 [ C53 B1Z  301  A] -> 1444 [ C6    A   73  A]n E 3.4011 - HBPLUS
Bond  26. Atoms 3592 [ O58 B1Z  301  A] -> 1439 [ C1'   A   73  A]n E 3.8528 - HBPLUS
Bond  27. Atoms 3535 [ C1P B1Z  301  A] -> 1434 [ O4'   A   73  A]n E 3.5372 - HBPLUS
Bond  28. Atoms 3590 [ C56 B1Z  301  A] -> 1418 [ O2'   C   72  A]n E 3.7119 - HBPLUS
Bond  29. Atoms 3555 [ C32 B1Z  301  A] -> 1272 [ O2'   G   65  A]n E 3.7832 - HBPLUS
Bond  30. Atoms 3554 [ C31 B1Z  301  A] -> 1272 [ O2'   G   65  A]n E 3.8469 - HBPLUS
Bond  31. Atoms 3542 [ C25 B1Z  301  A] -> 1272 [ O2'   G   65  A]n E 3.4127 - HBPLUS
Bond  32. Atoms 3546 [ N29 B1Z  301  A] ->  809 [ C4    A   43  A]n E 3.0635 - HBPLUS
Bond  33. Atoms 3544 [ C27 B1Z  301  A] ->  809 [ C4    A   43  A]n E 3.3858 - HBPLUS
Bond  34. Atoms 3543 [ C26 B1Z  301  A] ->  809 [ C4    A   43  A]n E 3.8599 - HBPLUS
Bond  35. Atoms 3544 [ C27 B1Z  301  A] ->  808 [ N3    A   43  A]n E 3.8079 - HBPLUS
Bond  36. Atoms 3546 [ N29 B1Z  301  A] ->  807 [ C2    A   43  A]n E 3.7850 - HBPLUS
Bond  37. Atoms 3599 [ C60 B1Z  301  A] ->  806 [ N1    A   43  A]n E 3.8244 - HBPLUS
Bond  38. Atoms 3599 [ C60 B1Z  301  A] ->  805 [ N6    A   43  A]n E 3.4973 - HBPLUS
Bond  39. Atoms 3599 [ C60 B1Z  301  A] ->  804 [ C6    A   43  A]n E 3.8041 - HBPLUS
Bond  40. Atoms 3546 [ N29 B1Z  301  A] ->  803 [ C5    A   43  A]n E 3.8078 - HBPLUS
Bond  41. Atoms 3544 [ C27 B1Z  301  A] ->  803 [ C5    A   43  A]n E 3.6708 - HBPLUS
Bond  42. Atoms 3543 [ C26 B1Z  301  A] ->  803 [ C5    A   43  A]n E 3.7103 - HBPLUS
Bond  43. Atoms 3544 [ C27 B1Z  301  A] ->  802 [ N7    A   43  A]n E 3.8885 - HBPLUS
Bond  44. Atoms 3545 [ O28 B1Z  301  A] ->  801 [ C8    A   43  A]n E 3.5898 - HBPLUS
Bond  45. Atoms 3544 [ C27 B1Z  301  A] ->  801 [ C8    A   43  A]n E 3.7085 - HBPLUS
Bond  46. Atoms 3544 [ C27 B1Z  301  A] ->  800 [ N9    A   43  A]n E 3.4020 - HBPLUS
Bond  47. Atoms 3546 [ N29 B1Z  301  A] ->  799 [ C1'   A   43  A]n E 3.3058 - HBPLUS
Bond  48. Atoms 3544 [ C27 B1Z  301  A] ->  794 [ O4'   A   43  A]n E 3.7089 - HBPLUS
Bond  49. Atoms 3561 [ C38 B1Z  301  A] ->  786 [ N3    G   42  A]n E 3.8189 - HBPLUS
Bond  50. Atoms 3560 [ C37 B1Z  301  A] ->  786 [ N3    G   42  A]n E 3.5114 - HBPLUS
Bond  51. Atoms 3575 [ C46 B1Z  301  A] ->  785 [ N2    G   42  A]n E 3.5166 - HBPLUS
Bond  52. Atoms 3560 [ C37 B1Z  301  A] ->  776 [ C1'   G   42  A]n E 3.6855 - HBPLUS
Bond  53. Atoms 3544 [ C27 B1Z  301  A] ->  775 [ O2'   G   42  A]n E 3.7038 - HBPLUS
Bond  54. Atoms 3545 [ O28 B1Z  301  A] ->  774 [ C2'   G   42  A]n E 3.8464 - HBPLUS
Bond  55. Atoms 3560 [ C37 B1Z  301  A] ->  771 [ O4'   G   42  A]n E 3.7142 - HBPLUS
Bond  56. Atoms 3558 [ C35 B1Z  301  A] ->  771 [ O4'   G   42  A]n E 3.5603 - HBPLUS
Bond  57. Atoms 3561 [ C38 B1Z  301  A] ->  763 [ N3    G   41  A]n E 3.8750 - HBPLUS
Bond  58. Atoms 3561 [ C38 B1Z  301  A] ->  762 [ N2    G   41  A]n E 3.5814 - HBPLUS
Bond  59. Atoms 3562 [ O39 B1Z  301  A] ->  761 [ C2    G   41  A]n E 3.8113 - HBPLUS
Bond  60. Atoms 3569 [ N40 B1Z  301  A] ->  751 [ C2'   G   41  A]n E 3.5173 - HBPLUS
Bond  61. Atoms 3617 [ N0A B1Z  302  A] -> 3018 [ OP2   A  150  A]H E 3.0779 - HBPLUS
Bond  62. Atoms 3586 [ N52 B1Z  301  A] -> 2198 [ OP1   G  109  A]H E 2.9934 - HBPLUS
Bond  63. Atoms 3619 [ N1A B1Z  302  A] -> 1550 [ O6    G   78  A]H E 2.9745 - HBPLUS
Bond  64. Atoms 3557 [ N34 B1Z  301  A] -> 1272 [ O2'   G   65  A]H E 2.8453 - HBPLUS
Bond  65. Atoms 3557 [ N34 B1Z  301  A] -> 1270 [ O3'   G   65  A]H E 3.1502 - HBPLUS
Bond  66. Atoms  775 [ O2'   G   42  A] -> 3545 [ O28 B1Z  301  A]H E 2.6993 - HBPLUS
Bond  67. Atoms 3569 [ N40 B1Z  301  A] ->  763 [ N3    G   41  A]H E 3.3239 - HBPLUS
Bond  68. Atoms  762 [ N2    G   41  A] -> 3562 [ O39 B1Z  301  A]H E 2.9240 - HBPLUS
Bond  69. Atoms 3569 [ N40 B1Z  301  A] ->  752 [ O2'   G   41  A]H E 2.9384 - HBPLUS
Bond  70. Atoms 3632 [ C8A B1Z  302  A] -> 3634 [ N9A B1Z  302  A]c   1.3532 - Calc  
Bond  71. Atoms 3630 [ N7A B1Z  302  A] -> 3632 [ C8A B1Z  302  A]c   1.3683 - Calc  
Bond  72. Atoms 3627 [ C5E B1Z  302  A] -> 3630 [ N7A B1Z  302  A]c   1.3544 - Calc  
Bond  73. Atoms 3627 [ C5E B1Z  302  A] -> 3628 [ C6A B1Z  302  A]c   1.4868 - Calc  
Bond  74. Atoms 3625 [ C4D B1Z  302  A] -> 3634 [ N9A B1Z  302  A]c   1.3445 - Calc  
Bond  75. Atoms 3625 [ C4D B1Z  302  A] -> 3627 [ C5E B1Z  302  A]c   1.4782 - Calc  
Bond  76. Atoms 3624 [ C4A B1Z  302  A] -> 3629 [ O6A B1Z  302  A]c   1.4293 - Calc  
Bond  77. Atoms 3624 [ C4A B1Z  302  A] -> 3626 [ C5A B1Z  302  A]ce  1.5275 - Calc  
Bond  78. Atoms 3623 [ N3A B1Z  302  A] -> 3625 [ C4D B1Z  302  A]c   1.3606 - Calc  
Bond  79. Atoms 3622 [ C3A B1Z  302  A] -> 3633 [ O8A B1Z  302  A]ce  1.4349 - Calc  
Bond  80. Atoms 3622 [ C3A B1Z  302  A] -> 3624 [ C4A B1Z  302  A]c   1.5290 - Calc  
Bond  81. Atoms 3621 [ C2C B1Z  302  A] -> 3623 [ N3A B1Z  302  A]c   1.3476 - Calc  
Bond  82. Atoms 3620 [ C2A B1Z  302  A] -> 3631 [ O7A B1Z  302  A]ce  1.4334 - Calc  
Bond  83. Atoms 3620 [ C2A B1Z  302  A] -> 3622 [ C3A B1Z  302  A]c   1.5315 - Calc  
Bond  84. Atoms 3619 [ N1A B1Z  302  A] -> 3628 [ C6A B1Z  302  A]c   1.3506 - Calc  
Bond  85. Atoms 3619 [ N1A B1Z  302  A] -> 3621 [ C2C B1Z  302  A]c   1.3515 - Calc  
Bond  86. Atoms 3618 [ C1A B1Z  302  A] -> 3634 [ N9A B1Z  302  A]cr  1.4873 - Calc  
Bond  87. Atoms 3618 [ C1A B1Z  302  A] -> 3629 [ O6A B1Z  302  A]c   1.4351 - Calc  
Bond  88. Atoms 3618 [ C1A B1Z  302  A] -> 3620 [ C2A B1Z  302  A]c   1.5230 - Calc  
Bond  89. Atoms 3617 [ N0A B1Z  302  A] -> 3628 [ C6A B1Z  302  A]ce  1.3517 - Calc  
Bond  90. Atoms 3613 [ C8B B1Z  301  A] -> 3616 [ C9B B1Z  301  A]c   1.4810 - Calc  
Bond  91. Atoms 3609 [ C7B B1Z  301  A] -> 3613 [ C8B B1Z  301  A]c   1.3883 - Calc  
Bond  92. Atoms 3605 [ C6B B1Z  301  A] -> 3609 [ C7B B1Z  301  A]c   1.3898 - Calc  
Bond  93. Atoms 3600 [ C61 B1Z  301  A] -> 3602 [ N63 B1Z  301  A]ce  1.3307 - Calc  
Bond  94. Atoms 3600 [ C61 B1Z  301  A] -> 3601 [ O62 B1Z  301  A]ce  1.2148 - Calc  
Bond  95. Atoms 3599 [ C60 B1Z  301  A] -> 3600 [ C61 B1Z  301  A]cr  1.5125 - Calc  
Bond  96. Atoms 3598 [ C5R B1Z  301  A] -> 3614 [ O8R B1Z  301  A]ce  1.4415 - Calc  
Bond  97. Atoms 3595 [ C5B B1Z  301  A] -> 3605 [ C6B B1Z  301  A]c   1.4777 - Calc  
Bond  98. Atoms 3591 [ C57 B1Z  301  A] -> 3593 [ N59 B1Z  301  A]cr  1.3390 - Calc  
Bond  99. Atoms 3591 [ C57 B1Z  301  A] -> 3592 [ O58 B1Z  301  A]ce  1.2213 - Calc  
Bond 100. Atoms 3590 [ C56 B1Z  301  A] -> 3591 [ C57 B1Z  301  A]cr  1.5200 - Calc  
Bond 101. Atoms 3589 [ C55 B1Z  301  A] -> 3590 [ C56 B1Z  301  A]cr  1.5271 - Calc  
Bond 102. Atoms 3584 [ C50 B1Z  301  A] -> 3586 [ N52 B1Z  301  A]ce  1.3409 - Calc  
Bond 103. Atoms 3584 [ C50 B1Z  301  A] -> 3585 [ O51 B1Z  301  A]ce  1.2193 - Calc  
Bond 104. Atoms 3583 [ C4R B1Z  301  A] -> 3606 [ O6R B1Z  301  A]c   1.4315 - Calc  
Bond 105. Atoms 3583 [ C4R B1Z  301  A] -> 3598 [ C5R B1Z  301  A]cr  1.5175 - Calc  
Bond 106. Atoms 3580 [ C4B B1Z  301  A] -> 3616 [ C9B B1Z  301  A]c   1.3884 - Calc  
Bond 107. Atoms 3580 [ C4B B1Z  301  A] -> 3595 [ C5B B1Z  301  A]c   1.3899 - Calc  
Bond 108. Atoms 3578 [ C49 B1Z  301  A] -> 3584 [ C50 B1Z  301  A]cr  1.5131 - Calc  
Bond 109. Atoms 3577 [ C48 B1Z  301  A] -> 3578 [ C49 B1Z  301  A]cr  1.5198 - Calc  
Bond 110. Atoms 3572 [ C43 B1Z  301  A] -> 3574 [ N45 B1Z  301  A]ce  1.3262 - Calc  
Bond 111. Atoms 3572 [ C43 B1Z  301  A] -> 3573 [ O44 B1Z  301  A]ce  1.2099 - Calc  
Bond 112. Atoms 3571 [ C42 B1Z  301  A] -> 3572 [ C43 B1Z  301  A]cr  1.5037 - Calc  
Bond 113. Atoms 3570 [ C41 B1Z  301  A] -> 3571 [ C42 B1Z  301  A]cr  1.5257 - Calc  
Bond 114. Atoms 3568 [ C3R B1Z  301  A] -> 3583 [ C4R B1Z  301  A]c   1.5034 - Calc  
Bond 115. Atoms 3565 [ N3B B1Z  301  A] -> 3616 [ C9B B1Z  301  A]c   1.3284 - Calc  
Bond 116. Atoms 3561 [ C38 B1Z  301  A] -> 3569 [ N40 B1Z  301  A]ce  1.3307 - Calc  
Bond 117. Atoms 3561 [ C38 B1Z  301  A] -> 3562 [ O39 B1Z  301  A]ce  1.2254 - Calc  
Bond 118. Atoms 3560 [ C37 B1Z  301  A] -> 3561 [ C38 B1Z  301  A]cr  1.5039 - Calc  
Bond 119. Atoms 3555 [ C32 B1Z  301  A] -> 3557 [ N34 B1Z  301  A]ce  1.3361 - Calc  
Bond 120. Atoms 3555 [ C32 B1Z  301  A] -> 3556 [ O33 B1Z  301  A]ce  1.2149 - Calc  
Bond 121. Atoms 3554 [ C31 B1Z  301  A] -> 3555 [ C32 B1Z  301  A]cr  1.5119 - Calc  
Bond 122. Atoms 3553 [ C30 B1Z  301  A] -> 3554 [ C31 B1Z  301  A]cr  1.5237 - Calc  
Bond 123. Atoms 3552 [ C2R B1Z  301  A] -> 3610 [ O7R B1Z  301  A]ce  1.4286 - Calc  
Bond 124. Atoms 3552 [ C2R B1Z  301  A] -> 3568 [ C3R B1Z  301  A]c   1.5053 - Calc  
Bond 125. Atoms 3551 [ O2P B1Z  301  A] -> 3568 [ C3R B1Z  301  A]cr  1.4188 - Calc  
Bond 126. Atoms 3550 [ C2P B1Z  301  A] -> 3567 [ O3P B1Z  301  A]cr  1.4290 - Calc  
Bond 127. Atoms 3550 [ C2P B1Z  301  A] -> 3566 [ C3P B1Z  301  A]ce  1.5279 - Calc  
Bond 128. Atoms 3548 [ C2B B1Z  301  A] -> 3565 [ N3B B1Z  301  A]c   1.3438 - Calc  
Bond 129. Atoms 3544 [ C27 B1Z  301  A] -> 3546 [ N29 B1Z  301  A]ce  1.3359 - Calc  
Bond 130. Atoms 3544 [ C27 B1Z  301  A] -> 3545 [ O28 B1Z  301  A]ce  1.2148 - Calc  
Bond 131. Atoms 3543 [ C26 B1Z  301  A] -> 3544 [ C27 B1Z  301  A]cr  1.5156 - Calc  
Bond 132. Atoms 3536 [ C1R B1Z  301  A] -> 3606 [ O6R B1Z  301  A]c   1.4200 - Calc  
Bond 133. Atoms 3536 [ C1R B1Z  301  A] -> 3552 [ C2R B1Z  301  A]c   1.5145 - Calc  
Bond 134. Atoms 3535 [ C1P B1Z  301  A] -> 3593 [ N59 B1Z  301  A]cr  1.4643 - Calc  
Bond 135. Atoms 3535 [ C1P B1Z  301  A] -> 3550 [ C2P B1Z  301  A]cr  1.5350 - Calc  
Bond 136. Atoms 3534 [ N1B B1Z  301  A] -> 3613 [ C8B B1Z  301  A]c   1.3396 - Calc  
Bond 137. Atoms 3534 [ N1B B1Z  301  A] -> 3548 [ C2B B1Z  301  A]c   1.3335 - Calc  
Bond 138. Atoms 3534 [ N1B B1Z  301  A] -> 3536 [ C1R B1Z  301  A]cr  1.4749 - Calc  
Bond 139. Atoms 3533 [ C1B B1Z  301  A] -> 3605 [ C6B B1Z  301  A]ce  1.4921 - Calc  
Bond 140. Atoms 3530 [ C19 B1Z  301  A] -> 3541 [ N24 B1Z  301  A]c   1.2545 - Calc  
Bond 141. Atoms 3529 [ C18 B1Z  301  A] -> 3599 [ C60 B1Z  301  A]cr  1.5117 - Calc  
Bond 142. Atoms 3529 [ C18 B1Z  301  A] -> 3530 [ C19 B1Z  301  A]c   1.4895 - Calc  
Bond 143. Atoms 3528 [ C17 B1Z  301  A] -> 3589 [ C55 B1Z  301  A]cr  1.5347 - Calc  
Bond 144. Atoms 3528 [ C17 B1Z  301  A] -> 3588 [ C54 B1Z  301  A]ce  1.5179 - Calc  
Bond 145. Atoms 3528 [ C17 B1Z  301  A] -> 3529 [ C18 B1Z  301  A]c   1.5109 - Calc  
Bond 146. Atoms 3527 [ C16 B1Z  301  A] -> 3541 [ N24 B1Z  301  A]c   1.3333 - Calc  
Bond 147. Atoms 3527 [ C16 B1Z  301  A] -> 3528 [ C17 B1Z  301  A]c   1.5231 - Calc  
Bond 148. Atoms 3526 [ C15 B1Z  301  A] -> 3587 [ C53 B1Z  301  A]ce  1.5076 - Calc  
Bond 149. Atoms 3526 [ C15 B1Z  301  A] -> 3527 [ C16 B1Z  301  A]c   1.3418 - Calc  
Bond 150. Atoms 3525 [ C14 B1Z  301  A] -> 3540 [ N23 B1Z  301  A]c   1.2794 - Calc  
Bond 151. Atoms 3525 [ C14 B1Z  301  A] -> 3526 [ C15 B1Z  301  A]c   1.4472 - Calc  
Bond 152. Atoms 3524 [ C13 B1Z  301  A] -> 3577 [ C48 B1Z  301  A]cr  1.5214 - Calc  
Bond 153. Atoms 3524 [ C13 B1Z  301  A] -> 3525 [ C14 B1Z  301  A]c   1.5303 - Calc  
Bond 154. Atoms 3523 [ C12 B1Z  301  A] -> 3576 [ C47 B1Z  301  A]ce  1.5121 - Calc  
Bond 155. Atoms 3523 [ C12 B1Z  301  A] -> 3575 [ C46 B1Z  301  A]ce  1.5092 - Calc  
Bond 156. Atoms 3523 [ C12 B1Z  301  A] -> 3524 [ C13 B1Z  301  A]c   1.4995 - Calc  
Bond 157. Atoms 3522 [ C11 B1Z  301  A] -> 3540 [ N23 B1Z  301  A]c   1.3307 - Calc  
Bond 158. Atoms 3522 [ C11 B1Z  301  A] -> 3523 [ C12 B1Z  301  A]c   1.5022 - Calc  
Bond 159. Atoms 3521 [ C10 B1Z  301  A] -> 3522 [ C11 B1Z  301  A]c   1.3147 - Calc  
Bond 160. Atoms 3520 [ C0B B1Z  301  A] -> 3595 [ C5B B1Z  301  A]ce  1.4912 - Calc  
Bond 161. Atoms 3518 [ C9  B1Z  301  A] -> 3539 [ N22 B1Z  301  A]c   1.2570 - Calc  
Bond 162. Atoms 3518 [ C9  B1Z  301  A] -> 3521 [ C10 B1Z  301  A]c   1.4521 - Calc  
Bond 163. Atoms 3517 [ C8  B1Z  301  A] -> 3570 [ C41 B1Z  301  A]cr  1.5245 - Calc  
Bond 164. Atoms 3517 [ C8  B1Z  301  A] -> 3518 [ C9  B1Z  301  A]c   1.4928 - Calc  
Bond 165. Atoms 3516 [ C7  B1Z  301  A] -> 3560 [ C37 B1Z  301  A]cr  1.5317 - Calc  
Bond 166. Atoms 3516 [ C7  B1Z  301  A] -> 3559 [ C36 B1Z  301  A]ce  1.5235 - Calc  
Bond 167. Atoms 3516 [ C7  B1Z  301  A] -> 3517 [ C8  B1Z  301  A]c   1.5058 - Calc  
Bond 168. Atoms 3515 [ C6  B1Z  301  A] -> 3539 [ N22 B1Z  301  A]c   1.3585 - Calc  
Bond 169. Atoms 3515 [ C6  B1Z  301  A] -> 3516 [ C7  B1Z  301  A]c   1.5348 - Calc  
Bond 170. Atoms 3514 [ C5  B1Z  301  A] -> 3558 [ C35 B1Z  301  A]ce  1.5041 - Calc  
Bond 171. Atoms 3514 [ C5  B1Z  301  A] -> 3515 [ C6  B1Z  301  A]c   1.3561 - Calc  
Bond 172. Atoms 3513 [ C4  B1Z  301  A] -> 3538 [ N21 B1Z  301  A]c   1.2559 - Calc  
Bond 173. Atoms 3513 [ C4  B1Z  301  A] -> 3514 [ C5  B1Z  301  A]c   1.4430 - Calc  
Bond 174. Atoms 3512 [ C3  B1Z  301  A] -> 3553 [ C30 B1Z  301  A]cr  1.5168 - Calc  
Bond 175. Atoms 3512 [ C3  B1Z  301  A] -> 3513 [ C4  B1Z  301  A]c   1.5064 - Calc  
Bond 176. Atoms 3511 [ C2  B1Z  301  A] -> 3543 [ C26 B1Z  301  A]cr  1.5230 - Calc  
Bond 177. Atoms 3511 [ C2  B1Z  301  A] -> 3542 [ C25 B1Z  301  A]ce  1.5179 - Calc  
Bond 178. Atoms 3511 [ C2  B1Z  301  A] -> 3512 [ C3  B1Z  301  A]c   1.5366 - Calc  
Bond 179. Atoms 3510 [ C1  B1Z  301  A] -> 3538 [ N21 B1Z  301  A]c   1.4462 - Calc  
Bond 180. Atoms 3510 [ C1  B1Z  301  A] -> 3537 [ C20 B1Z  301  A]ce  1.5246 - Calc  
Bond 181. Atoms 3510 [ C1  B1Z  301  A] -> 3530 [ C19 B1Z  301  A]c   1.4862 - Calc  
Bond 182. Atoms 3510 [ C1  B1Z  301  A] -> 3511 [ C2  B1Z  301  A]c   1.5464 - Calc  
Bond 183. Atoms 3509 [CO   B1Z  301  A] -> 3541 [ N24 B1Z  301  A]c   1.8282 - Calc  
Bond 184. Atoms 3509 [CO   B1Z  301  A] -> 3540 [ N23 B1Z  301  A]c   1.8397 - Calc  
Bond 185. Atoms 3509 [CO   B1Z  301  A] -> 3539 [ N22 B1Z  301  A]c   1.8426 - Calc  
Bond 186. Atoms 3509 [CO   B1Z  301  A] -> 3538 [ N21 B1Z  301  A]c   1.8220 - Calc  
Bond 187. Atoms 3508 [ P   B1Z  301  A] -> 3597 [ O5P B1Z  301  A]ce  1.5188 - Calc  
Bond 188. Atoms 3508 [ P   B1Z  301  A] -> 3582 [ O4P B1Z  301  A]ce  1.5206 - Calc  
Bond 189. Atoms 3508 [ P   B1Z  301  A] -> 3567 [ O3P B1Z  301  A]cr  1.6118 - Calc  
Bond 190. Atoms 3508 [ P   B1Z  301  A] -> 3551 [ O2P B1Z  301  A]cr  1.6195 - Calc  
Bond 191. Atoms 3273 [ C5    C  161  A] -> 3274 [ C6    C  161  A]c   1.3466 d Calc  
Bond 192. Atoms 3271 [ C4    C  161  A] -> 3273 [ C5    C  161  A]c   1.4215 - Calc  
Bond 193. Atoms 3271 [ C4    C  161  A] -> 3272 [ N4    C  161  A]ce  1.3315 - Calc  
Bond 194. Atoms 3270 [ N3    C  161  A] -> 3271 [ C4    C  161  A]c   1.3306 d Calc  
Bond 195. Atoms 3268 [ C2    C  161  A] -> 3270 [ N3    C  161  A]c   1.3483 - Calc  
Bond 196. Atoms 3268 [ C2    C  161  A] -> 3269 [ O2    C  161  A]ce  1.2265 d Calc  
Bond 197. Atoms 3267 [ N1    C  161  A] -> 3274 [ C6    C  161  A]c   1.3706 - Calc  
Bond 198. Atoms 3267 [ N1    C  161  A] -> 3268 [ C2    C  161  A]c   1.3859 - Calc  
Bond 199. Atoms 3266 [ C1'   C  161  A] -> 3267 [ N1    C  161  A]cr  1.4744 - Calc  
Bond 200. Atoms 3264 [ C2'   C  161  A] -> 3266 [ C1'   C  161  A]c   1.5201 - Calc  
Bond 201. Atoms 3264 [ C2'   C  161  A] -> 3265 [ O2'   C  161  A]ce  1.4202 - Calc  
Bond 202. Atoms 3262 [ C3'   C  161  A] -> 3264 [ C2'   C  161  A]c   1.5280 - Calc  
Bond 203. Atoms 3262 [ C3'   C  161  A] -> 3263 [ O3'   C  161  A]ce  1.4115 - Calc  
Bond 204. Atoms 3261 [ O4'   C  161  A] -> 3266 [ C1'   C  161  A]c   1.4040 - Calc  
Bond 205. Atoms 3260 [ C4'   C  161  A] -> 3262 [ C3'   C  161  A]c   1.5081 - Calc  
Bond 206. Atoms 3260 [ C4'   C  161  A] -> 3261 [ O4'   C  161  A]c   1.4396 - Calc  
Bond 207. Atoms 3259 [ C5'   C  161  A] -> 3260 [ C4'   C  161  A]cr  1.4936 - Calc  
Bond 208. Atoms 3258 [ O5'   C  161  A] -> 3259 [ C5'   C  161  A]cr  1.4162 - Calc  
Bond 209. Atoms 3255 [ P     C  161  A] -> 3258 [ O5'   C  161  A]cr  1.5834 - Calc  
Bond 210. Atoms 3255 [ P     C  161  A] -> 3257 [ OP2   C  161  A]ce  1.4909 - Calc  
Bond 211. Atoms 3255 [ P     C  161  A] -> 3256 [ OP1   C  161  A]ce  1.4817 - Calc  
Bond 212. Atoms 3253 [ C5    C  160  A] -> 3254 [ C6    C  160  A]c   1.3275 d Calc  
Bond 213. Atoms 3251 [ C4    C  160  A] -> 3253 [ C5    C  160  A]c   1.4132 - Calc  
Bond 214. Atoms 3251 [ C4    C  160  A] -> 3252 [ N4    C  160  A]ce  1.3335 - Calc  
Bond 215. Atoms 3250 [ N3    C  160  A] -> 3251 [ C4    C  160  A]c   1.3332 d Calc  
Bond 216. Atoms 3248 [ C2    C  160  A] -> 3250 [ N3    C  160  A]c   1.3441 - Calc  
Bond 217. Atoms 3248 [ C2    C  160  A] -> 3249 [ O2    C  160  A]ce  1.2385 d Calc  
Bond 218. Atoms 3247 [ N1    C  160  A] -> 3254 [ C6    C  160  A]c   1.3509 - Calc  
Bond 219. Atoms 3247 [ N1    C  160  A] -> 3248 [ C2    C  160  A]c   1.3927 - Calc  
Bond 220. Atoms 3246 [ C1'   C  160  A] -> 3247 [ N1    C  160  A]cr  1.4658 - Calc  
Bond 221. Atoms 3244 [ C2'   C  160  A] -> 3246 [ C1'   C  160  A]c   1.5298 - Calc  
Bond 222. Atoms 3244 [ C2'   C  160  A] -> 3245 [ O2'   C  160  A]ce  1.4235 - Calc  
Bond 223. Atoms 3242 [ C3'   C  160  A] -> 3244 [ C2'   C  160  A]c   1.5267 - Calc  
Bond 224. Atoms 3242 [ C3'   C  160  A] -> 3243 [ O3'   C  160  A]ce  1.4166 - Calc  
Bond 225. Atoms 3241 [ O4'   C  160  A] -> 3246 [ C1'   C  160  A]c   1.4104 - Calc  
Bond 226. Atoms 3240 [ C4'   C  160  A] -> 3242 [ C3'   C  160  A]c   1.5101 - Calc  
Bond 227. Atoms 3240 [ C4'   C  160  A] -> 3241 [ O4'   C  160  A]c   1.4466 - Calc  
Bond 228. Atoms 3239 [ C5'   C  160  A] -> 3240 [ C4'   C  160  A]cr  1.5058 - Calc  
Bond 229. Atoms 3238 [ O5'   C  160  A] -> 3239 [ C5'   C  160  A]cr  1.4167 - Calc  
Bond 230. Atoms 3235 [ P     C  160  A] -> 3238 [ O5'   C  160  A]cr  1.5964 - Calc  
Bond 231. Atoms 3235 [ P     C  160  A] -> 3237 [ OP2   C  160  A]ce  1.4914 - Calc  
Bond 232. Atoms 3235 [ P     C  160  A] -> 3236 [ OP1   C  160  A]ce  1.4790 - Calc  
Bond 233. Atoms 3036 [ N3    A  150  A] -> 3037 [ C4    A  150  A]c   1.3348 - Calc  
Bond 234. Atoms 3035 [ C2    A  150  A] -> 3036 [ N3    A  150  A]c   1.3280 d Calc  
Bond 235. Atoms 3034 [ N1    A  150  A] -> 3035 [ C2    A  150  A]c   1.3298 - Calc  
Bond 236. Atoms 3032 [ C6    A  150  A] -> 3034 [ N1    A  150  A]c   1.3405 d Calc  
Bond 237. Atoms 3032 [ C6    A  150  A] -> 3033 [ N6    A  150  A]ce  1.3379 - Calc  
Bond 238. Atoms 3031 [ C5    A  150  A] -> 3037 [ C4    A  150  A]c   1.3773 d Calc  
Bond 239. Atoms 3031 [ C5    A  150  A] -> 3032 [ C6    A  150  A]c   1.4176 - Calc  
Bond 240. Atoms 3030 [ N7    A  150  A] -> 3031 [ C5    A  150  A]c   1.3984 - Calc  
Bond 241. Atoms 3029 [ C8    A  150  A] -> 3030 [ N7    A  150  A]c   1.3076 d Calc  
Bond 242. Atoms 3028 [ N9    A  150  A] -> 3037 [ C4    A  150  A]c   1.3683 - Calc  
Bond 243. Atoms 3028 [ N9    A  150  A] -> 3029 [ C8    A  150  A]c   1.3730 - Calc  
Bond 244. Atoms 3027 [ C1'   A  150  A] -> 3028 [ N9    A  150  A]cr  1.4658 - Calc  
Bond 245. Atoms 3025 [ C2'   A  150  A] -> 3027 [ C1'   A  150  A]c   1.5195 - Calc  
Bond 246. Atoms 3025 [ C2'   A  150  A] -> 3026 [ O2'   A  150  A]ce  1.4151 - Calc  
Bond 247. Atoms 3023 [ C3'   A  150  A] -> 3025 [ C2'   A  150  A]c   1.5273 - Calc  
Bond 248. Atoms 3023 [ C3'   A  150  A] -> 3024 [ O3'   A  150  A]ce  1.4219 - Calc  
Bond 249. Atoms 3022 [ O4'   A  150  A] -> 3027 [ C1'   A  150  A]c   1.4077 - Calc  
Bond 250. Atoms 3021 [ C4'   A  150  A] -> 3023 [ C3'   A  150  A]c   1.5314 - Calc  
Bond 251. Atoms 3021 [ C4'   A  150  A] -> 3022 [ O4'   A  150  A]c   1.4523 - Calc  
Bond 252. Atoms 3020 [ C5'   A  150  A] -> 3021 [ C4'   A  150  A]cr  1.4988 - Calc  
Bond 253. Atoms 3019 [ O5'   A  150  A] -> 3020 [ C5'   A  150  A]cr  1.4143 - Calc  
Bond 254. Atoms 3016 [ P     A  150  A] -> 3019 [ O5'   A  150  A]cr  1.5844 - Calc  
Bond 255. Atoms 3016 [ P     A  150  A] -> 3018 [ OP2   A  150  A]ce  1.4785 - Calc  
Bond 256. Atoms 3016 [ P     A  150  A] -> 3017 [ OP1   A  150  A]ce  1.4901 - Calc  
Bond 257. Atoms 3014 [ N3    G  149  A] -> 3015 [ C4    G  149  A]c   1.3537 - Calc  
Bond 258. Atoms 3012 [ C2    G  149  A] -> 3014 [ N3    G  149  A]c   1.3200 d Calc  
Bond 259. Atoms 3012 [ C2    G  149  A] -> 3013 [ N2    G  149  A]ce  1.3376 - Calc  
Bond 260. Atoms 3011 [ N1    G  149  A] -> 3012 [ C2    G  149  A]c   1.3745 - Calc  
Bond 261. Atoms 3009 [ C6    G  149  A] -> 3011 [ N1    G  149  A]c   1.3919 - Calc  
Bond 262. Atoms 3009 [ C6    G  149  A] -> 3010 [ O6    G  149  A]ce  1.2448 d Calc  
Bond 263. Atoms 3008 [ C5    G  149  A] -> 3015 [ C4    G  149  A]c   1.3760 d Calc  
Bond 264. Atoms 3008 [ C5    G  149  A] -> 3009 [ C6    G  149  A]c   1.4112 - Calc  
Bond 265. Atoms 3007 [ N7    G  149  A] -> 3008 [ C5    G  149  A]c   1.3798 - Calc  
Bond 266. Atoms 3006 [ C8    G  149  A] -> 3007 [ N7    G  149  A]c   1.3014 d Calc  
Bond 267. Atoms 3005 [ N9    G  149  A] -> 3015 [ C4    G  149  A]c   1.3692 - Calc  
Bond 268. Atoms 3005 [ N9    G  149  A] -> 3006 [ C8    G  149  A]c   1.3662 - Calc  
Bond 269. Atoms 3004 [ C1'   G  149  A] -> 3005 [ N9    G  149  A]cr  1.4689 - Calc  
Bond 270. Atoms 3002 [ C2'   G  149  A] -> 3004 [ C1'   G  149  A]c   1.5223 - Calc  
Bond 271. Atoms 3002 [ C2'   G  149  A] -> 3003 [ O2'   G  149  A]ce  1.4201 - Calc  
Bond 272. Atoms 3000 [ C3'   G  149  A] -> 3002 [ C2'   G  149  A]c   1.5217 - Calc  
Bond 273. Atoms 3000 [ C3'   G  149  A] -> 3001 [ O3'   G  149  A]ce  1.4206 - Calc  
Bond 274. Atoms 2999 [ O4'   G  149  A] -> 3004 [ C1'   G  149  A]c   1.4115 - Calc  
Bond 275. Atoms 2998 [ C4'   G  149  A] -> 3000 [ C3'   G  149  A]c   1.5225 - Calc  
Bond 276. Atoms 2998 [ C4'   G  149  A] -> 2999 [ O4'   G  149  A]c   1.4476 - Calc  
Bond 277. Atoms 2997 [ C5'   G  149  A] -> 2998 [ C4'   G  149  A]cr  1.5069 - Calc  
Bond 278. Atoms 2996 [ O5'   G  149  A] -> 2997 [ C5'   G  149  A]cr  1.4220 - Calc  
Bond 279. Atoms 2993 [ P     G  149  A] -> 2996 [ O5'   G  149  A]cr  1.5939 - Calc  
Bond 280. Atoms 2993 [ P     G  149  A] -> 2995 [ OP2   G  149  A]ce  1.4889 - Calc  
Bond 281. Atoms 2993 [ P     G  149  A] -> 2994 [ OP1   G  149  A]ce  1.4904 - Calc  
Bond 282. Atoms 2991 [ N3    G  148  A] -> 2992 [ C4    G  148  A]c   1.3508 - Calc  
Bond 283. Atoms 2989 [ C2    G  148  A] -> 2991 [ N3    G  148  A]c   1.3270 d Calc  
Bond 284. Atoms 2989 [ C2    G  148  A] -> 2990 [ N2    G  148  A]ce  1.3369 - Calc  
Bond 285. Atoms 2988 [ N1    G  148  A] -> 2989 [ C2    G  148  A]c   1.3809 - Calc  
Bond 286. Atoms 2986 [ C6    G  148  A] -> 2988 [ N1    G  148  A]c   1.3967 - Calc  
Bond 287. Atoms 2986 [ C6    G  148  A] -> 2987 [ O6    G  148  A]ce  1.2392 d Calc  
Bond 288. Atoms 2985 [ C5    G  148  A] -> 2992 [ C4    G  148  A]c   1.3842 d Calc  
Bond 289. Atoms 2985 [ C5    G  148  A] -> 2986 [ C6    G  148  A]c   1.4204 - Calc  
Bond 290. Atoms 2984 [ N7    G  148  A] -> 2985 [ C5    G  148  A]c   1.3879 - Calc  
Bond 291. Atoms 2983 [ C8    G  148  A] -> 2984 [ N7    G  148  A]c   1.3089 d Calc  
Bond 292. Atoms 2982 [ N9    G  148  A] -> 2992 [ C4    G  148  A]c   1.3672 - Calc  
Bond 293. Atoms 2982 [ N9    G  148  A] -> 2983 [ C8    G  148  A]c   1.3727 - Calc  
Bond 294. Atoms 2981 [ C1'   G  148  A] -> 2982 [ N9    G  148  A]cr  1.4669 - Calc  
Bond 295. Atoms 2979 [ C2'   G  148  A] -> 2981 [ C1'   G  148  A]c   1.5230 - Calc  
Bond 296. Atoms 2979 [ C2'   G  148  A] -> 2980 [ O2'   G  148  A]ce  1.4158 - Calc  
Bond 297. Atoms 2977 [ C3'   G  148  A] -> 2979 [ C2'   G  148  A]c   1.5181 - Calc  
Bond 298. Atoms 2977 [ C3'   G  148  A] -> 2978 [ O3'   G  148  A]ce  1.4111 - Calc  
Bond 299. Atoms 2976 [ O4'   G  148  A] -> 2981 [ C1'   G  148  A]c   1.4127 - Calc  
Bond 300. Atoms 2975 [ C4'   G  148  A] -> 2977 [ C3'   G  148  A]c   1.5198 - Calc  
Bond 301. Atoms 2975 [ C4'   G  148  A] -> 2976 [ O4'   G  148  A]c   1.4514 - Calc  
Bond 302. Atoms 2974 [ C5'   G  148  A] -> 2975 [ C4'   G  148  A]cr  1.5140 - Calc  
Bond 303. Atoms 2973 [ O5'   G  148  A] -> 2974 [ C5'   G  148  A]cr  1.4240 - Calc  
Bond 304. Atoms 2970 [ P     G  148  A] -> 2973 [ O5'   G  148  A]cr  1.5977 - Calc  
Bond 305. Atoms 2970 [ P     G  148  A] -> 2972 [ OP2   G  148  A]ce  1.4899 - Calc  
Bond 306. Atoms 2970 [ P     G  148  A] -> 2971 [ OP1   G  148  A]ce  1.4894 - Calc  
Bond 307. Atoms 2218 [ N3    G  109  A] -> 2219 [ C4    G  109  A]c   1.3401 - Calc  
Bond 308. Atoms 2216 [ C2    G  109  A] -> 2218 [ N3    G  109  A]c   1.3330 d Calc  
Bond 309. Atoms 2216 [ C2    G  109  A] -> 2217 [ N2    G  109  A]ce  1.3552 - Calc  
Bond 310. Atoms 2215 [ N1    G  109  A] -> 2216 [ C2    G  109  A]c   1.3811 - Calc  
Bond 311. Atoms 2213 [ C6    G  109  A] -> 2215 [ N1    G  109  A]c   1.3914 - Calc  
Bond 312. Atoms 2213 [ C6    G  109  A] -> 2214 [ O6    G  109  A]ce  1.2480 d Calc  
Bond 313. Atoms 2212 [ C5    G  109  A] -> 2219 [ C4    G  109  A]c   1.3776 d Calc  
Bond 314. Atoms 2212 [ C5    G  109  A] -> 2213 [ C6    G  109  A]c   1.4230 - Calc  
Bond 315. Atoms 2211 [ N7    G  109  A] -> 2212 [ C5    G  109  A]c   1.3972 - Calc  
Bond 316. Atoms 2210 [ C8    G  109  A] -> 2211 [ N7    G  109  A]c   1.3025 d Calc  
Bond 317. Atoms 2209 [ N9    G  109  A] -> 2219 [ C4    G  109  A]c   1.3736 - Calc  
Bond 318. Atoms 2209 [ N9    G  109  A] -> 2210 [ C8    G  109  A]c   1.3768 - Calc  
Bond 319. Atoms 2208 [ C1'   G  109  A] -> 2209 [ N9    G  109  A]cr  1.4730 - Calc  
Bond 320. Atoms 2206 [ C2'   G  109  A] -> 2208 [ C1'   G  109  A]c   1.5212 - Calc  
Bond 321. Atoms 2206 [ C2'   G  109  A] -> 2207 [ O2'   G  109  A]ce  1.4187 - Calc  
Bond 322. Atoms 2204 [ C3'   G  109  A] -> 2206 [ C2'   G  109  A]c   1.5138 - Calc  
Bond 323. Atoms 2204 [ C3'   G  109  A] -> 2205 [ O3'   G  109  A]ce  1.4079 - Calc  
Bond 324. Atoms 2203 [ O4'   G  109  A] -> 2208 [ C1'   G  109  A]c   1.4209 - Calc  
Bond 325. Atoms 2202 [ C4'   G  109  A] -> 2204 [ C3'   G  109  A]c   1.5153 - Calc  
Bond 326. Atoms 2202 [ C4'   G  109  A] -> 2203 [ O4'   G  109  A]c   1.4527 - Calc  
Bond 327. Atoms 2201 [ C5'   G  109  A] -> 2202 [ C4'   G  109  A]cr  1.5136 - Calc  
Bond 328. Atoms 2200 [ O5'   G  109  A] -> 2201 [ C5'   G  109  A]cr  1.4226 - Calc  
Bond 329. Atoms 2197 [ P     G  109  A] -> 2200 [ O5'   G  109  A]cr  1.6098 - Calc  
Bond 330. Atoms 2197 [ P     G  109  A] -> 2199 [ OP2   G  109  A]ce  1.4921 - Calc  
Bond 331. Atoms 2197 [ P     G  109  A] -> 2198 [ OP1   G  109  A]ce  1.4878 - Calc  
Bond 332. Atoms 1554 [ N3    G   78  A] -> 1555 [ C4    G   78  A]c   1.3459 - Calc  
Bond 333. Atoms 1552 [ C2    G   78  A] -> 1554 [ N3    G   78  A]c   1.3136 d Calc  
Bond 334. Atoms 1552 [ C2    G   78  A] -> 1553 [ N2    G   78  A]ce  1.3399 - Calc  
Bond 335. Atoms 1551 [ N1    G   78  A] -> 1552 [ C2    G   78  A]c   1.3670 - Calc  
Bond 336. Atoms 1549 [ C6    G   78  A] -> 1551 [ N1    G   78  A]c   1.3851 - Calc  
Bond 337. Atoms 1549 [ C6    G   78  A] -> 1550 [ O6    G   78  A]ce  1.2391 d Calc  
Bond 338. Atoms 1548 [ C5    G   78  A] -> 1555 [ C4    G   78  A]c   1.3761 d Calc  
Bond 339. Atoms 1548 [ C5    G   78  A] -> 1549 [ C6    G   78  A]c   1.4141 - Calc  
Bond 340. Atoms 1547 [ N7    G   78  A] -> 1548 [ C5    G   78  A]c   1.3924 - Calc  
Bond 341. Atoms 1546 [ C8    G   78  A] -> 1547 [ N7    G   78  A]c   1.3098 d Calc  
Bond 342. Atoms 1545 [ N9    G   78  A] -> 1555 [ C4    G   78  A]c   1.3756 - Calc  
Bond 343. Atoms 1545 [ N9    G   78  A] -> 1546 [ C8    G   78  A]c   1.3775 - Calc  
Bond 344. Atoms 1544 [ C1'   G   78  A] -> 1545 [ N9    G   78  A]cr  1.4774 - Calc  
Bond 345. Atoms 1542 [ C2'   G   78  A] -> 1544 [ C1'   G   78  A]c   1.5345 - Calc  
Bond 346. Atoms 1542 [ C2'   G   78  A] -> 1543 [ O2'   G   78  A]ce  1.4236 - Calc  
Bond 347. Atoms 1540 [ C3'   G   78  A] -> 1542 [ C2'   G   78  A]c   1.5216 - Calc  
Bond 348. Atoms 1540 [ C3'   G   78  A] -> 1541 [ O3'   G   78  A]ce  1.4173 - Calc  
Bond 349. Atoms 1539 [ O4'   G   78  A] -> 1544 [ C1'   G   78  A]c   1.4179 - Calc  
Bond 350. Atoms 1538 [ C4'   G   78  A] -> 1540 [ C3'   G   78  A]c   1.5211 - Calc  
Bond 351. Atoms 1538 [ C4'   G   78  A] -> 1539 [ O4'   G   78  A]c   1.4566 - Calc  
Bond 352. Atoms 1537 [ C5'   G   78  A] -> 1538 [ C4'   G   78  A]cr  1.4993 - Calc  
Bond 353. Atoms 1536 [ O5'   G   78  A] -> 1537 [ C5'   G   78  A]cr  1.4166 - Calc  
Bond 354. Atoms 1533 [ P     G   78  A] -> 1536 [ O5'   G   78  A]cr  1.5880 - Calc  
Bond 355. Atoms 1533 [ P     G   78  A] -> 1535 [ OP2   G   78  A]ce  1.4869 - Calc  
Bond 356. Atoms 1533 [ P     G   78  A] -> 1534 [ OP1   G   78  A]ce  1.4873 - Calc  
Bond 357. Atoms 1448 [ N3    A   73  A] -> 1449 [ C4    A   73  A]c   1.3447 - Calc  
Bond 358. Atoms 1447 [ C2    A   73  A] -> 1448 [ N3    A   73  A]c   1.3309 d Calc  
Bond 359. Atoms 1446 [ N1    A   73  A] -> 1447 [ C2    A   73  A]c   1.3411 - Calc  
Bond 360. Atoms 1444 [ C6    A   73  A] -> 1446 [ N1    A   73  A]c   1.3538 d Calc  
Bond 361. Atoms 1444 [ C6    A   73  A] -> 1445 [ N6    A   73  A]ce  1.3389 - Calc  
Bond 362. Atoms 1443 [ C5    A   73  A] -> 1449 [ C4    A   73  A]c   1.3774 d Calc  
Bond 363. Atoms 1443 [ C5    A   73  A] -> 1444 [ C6    A   73  A]c   1.4145 - Calc  
Bond 364. Atoms 1442 [ N7    A   73  A] -> 1443 [ C5    A   73  A]c   1.3928 - Calc  
Bond 365. Atoms 1441 [ C8    A   73  A] -> 1442 [ N7    A   73  A]c   1.3108 d Calc  
Bond 366. Atoms 1440 [ N9    A   73  A] -> 1449 [ C4    A   73  A]c   1.3689 - Calc  
Bond 367. Atoms 1440 [ N9    A   73  A] -> 1441 [ C8    A   73  A]c   1.3687 - Calc  
Bond 368. Atoms 1439 [ C1'   A   73  A] -> 1440 [ N9    A   73  A]cr  1.4743 - Calc  
Bond 369. Atoms 1437 [ C2'   A   73  A] -> 1439 [ C1'   A   73  A]c   1.5267 - Calc  
Bond 370. Atoms 1437 [ C2'   A   73  A] -> 1438 [ O2'   A   73  A]ce  1.4202 - Calc  
Bond 371. Atoms 1435 [ C3'   A   73  A] -> 1437 [ C2'   A   73  A]c   1.5193 - Calc  
Bond 372. Atoms 1435 [ C3'   A   73  A] -> 1436 [ O3'   A   73  A]ce  1.4140 - Calc  
Bond 373. Atoms 1434 [ O4'   A   73  A] -> 1439 [ C1'   A   73  A]c   1.4106 - Calc  
Bond 374. Atoms 1433 [ C4'   A   73  A] -> 1435 [ C3'   A   73  A]c   1.5176 - Calc  
Bond 375. Atoms 1433 [ C4'   A   73  A] -> 1434 [ O4'   A   73  A]c   1.4413 - Calc  
Bond 376. Atoms 1432 [ C5'   A   73  A] -> 1433 [ C4'   A   73  A]cr  1.4986 - Calc  
Bond 377. Atoms 1431 [ O5'   A   73  A] -> 1432 [ C5'   A   73  A]cr  1.4177 - Calc  
Bond 378. Atoms 1428 [ P     A   73  A] -> 1431 [ O5'   A   73  A]cr  1.5889 - Calc  
Bond 379. Atoms 1428 [ P     A   73  A] -> 1430 [ OP2   A   73  A]ce  1.4940 - Calc  
Bond 380. Atoms 1428 [ P     A   73  A] -> 1429 [ OP1   A   73  A]ce  1.4907 - Calc  
Bond 381. Atoms 1426 [ C5    C   72  A] -> 1427 [ C6    C   72  A]c   1.3141 d Calc  
Bond 382. Atoms 1424 [ C4    C   72  A] -> 1426 [ C5    C   72  A]c   1.4090 - Calc  
Bond 383. Atoms 1424 [ C4    C   72  A] -> 1425 [ N4    C   72  A]ce  1.3277 - Calc  
Bond 384. Atoms 1423 [ N3    C   72  A] -> 1424 [ C4    C   72  A]c   1.3200 d Calc  
Bond 385. Atoms 1421 [ C2    C   72  A] -> 1423 [ N3    C   72  A]c   1.3375 - Calc  
Bond 386. Atoms 1421 [ C2    C   72  A] -> 1422 [ O2    C   72  A]ce  1.2403 d Calc  
Bond 387. Atoms 1420 [ N1    C   72  A] -> 1427 [ C6    C   72  A]c   1.3581 - Calc  
Bond 388. Atoms 1420 [ N1    C   72  A] -> 1421 [ C2    C   72  A]c   1.3963 - Calc  
Bond 389. Atoms 1419 [ C1'   C   72  A] -> 1420 [ N1    C   72  A]cr  1.4781 - Calc  
Bond 390. Atoms 1417 [ C2'   C   72  A] -> 1419 [ C1'   C   72  A]c   1.5273 - Calc  
Bond 391. Atoms 1417 [ C2'   C   72  A] -> 1418 [ O2'   C   72  A]ce  1.4220 - Calc  
Bond 392. Atoms 1415 [ C3'   C   72  A] -> 1417 [ C2'   C   72  A]c   1.5266 - Calc  
Bond 393. Atoms 1415 [ C3'   C   72  A] -> 1416 [ O3'   C   72  A]ce  1.4124 - Calc  
Bond 394. Atoms 1414 [ O4'   C   72  A] -> 1419 [ C1'   C   72  A]c   1.4047 - Calc  
Bond 395. Atoms 1413 [ C4'   C   72  A] -> 1415 [ C3'   C   72  A]c   1.5190 - Calc  
Bond 396. Atoms 1413 [ C4'   C   72  A] -> 1414 [ O4'   C   72  A]c   1.4357 - Calc  
Bond 397. Atoms 1412 [ C5'   C   72  A] -> 1413 [ C4'   C   72  A]cr  1.4992 - Calc  
Bond 398. Atoms 1411 [ O5'   C   72  A] -> 1412 [ C5'   C   72  A]cr  1.4097 - Calc  
Bond 399. Atoms 1408 [ P     C   72  A] -> 1411 [ O5'   C   72  A]cr  1.5889 - Calc  
Bond 400. Atoms 1408 [ P     C   72  A] -> 1410 [ OP2   C   72  A]ce  1.4929 - Calc  
Bond 401. Atoms 1408 [ P     C   72  A] -> 1409 [ OP1   C   72  A]ce  1.4875 - Calc  
Bond 402. Atoms 1283 [ N3    G   65  A] -> 1284 [ C4    G   65  A]c   1.3629 - Calc  
Bond 403. Atoms 1281 [ C2    G   65  A] -> 1283 [ N3    G   65  A]c   1.3347 d Calc  
Bond 404. Atoms 1281 [ C2    G   65  A] -> 1282 [ N2    G   65  A]ce  1.3424 - Calc  
Bond 405. Atoms 1280 [ N1    G   65  A] -> 1281 [ C2    G   65  A]c   1.3657 - Calc  
Bond 406. Atoms 1278 [ C6    G   65  A] -> 1280 [ N1    G   65  A]c   1.3793 - Calc  
Bond 407. Atoms 1278 [ C6    G   65  A] -> 1279 [ O6    G   65  A]ce  1.2339 d Calc  
Bond 408. Atoms 1277 [ C5    G   65  A] -> 1284 [ C4    G   65  A]c   1.3795 d Calc  
Bond 409. Atoms 1277 [ C5    G   65  A] -> 1278 [ C6    G   65  A]c   1.4081 - Calc  
Bond 410. Atoms 1276 [ N7    G   65  A] -> 1277 [ C5    G   65  A]c   1.3748 - Calc  
Bond 411. Atoms 1275 [ C8    G   65  A] -> 1276 [ N7    G   65  A]c   1.3057 d Calc  
Bond 412. Atoms 1274 [ N9    G   65  A] -> 1284 [ C4    G   65  A]c   1.3895 - Calc  
Bond 413. Atoms 1274 [ N9    G   65  A] -> 1275 [ C8    G   65  A]c   1.3692 - Calc  
Bond 414. Atoms 1273 [ C1'   G   65  A] -> 1274 [ N9    G   65  A]cr  1.4726 - Calc  
Bond 415. Atoms 1271 [ C2'   G   65  A] -> 1273 [ C1'   G   65  A]c   1.5297 - Calc  
Bond 416. Atoms 1271 [ C2'   G   65  A] -> 1272 [ O2'   G   65  A]ce  1.4115 - Calc  
Bond 417. Atoms 1269 [ C3'   G   65  A] -> 1271 [ C2'   G   65  A]c   1.5233 - Calc  
Bond 418. Atoms 1269 [ C3'   G   65  A] -> 1270 [ O3'   G   65  A]ce  1.4203 - Calc  
Bond 419. Atoms 1268 [ O4'   G   65  A] -> 1273 [ C1'   G   65  A]c   1.4078 - Calc  
Bond 420. Atoms 1267 [ C4'   G   65  A] -> 1269 [ C3'   G   65  A]c   1.5154 - Calc  
Bond 421. Atoms 1267 [ C4'   G   65  A] -> 1268 [ O4'   G   65  A]c   1.4511 - Calc  
Bond 422. Atoms 1266 [ C5'   G   65  A] -> 1267 [ C4'   G   65  A]cr  1.4969 - Calc  
Bond 423. Atoms 1265 [ O5'   G   65  A] -> 1266 [ C5'   G   65  A]cr  1.4149 - Calc  
Bond 424. Atoms 1262 [ P     G   65  A] -> 1265 [ O5'   G   65  A]cr  1.5784 - Calc  
Bond 425. Atoms 1262 [ P     G   65  A] -> 1264 [ OP2   G   65  A]ce  1.4920 - Calc  
Bond 426. Atoms 1262 [ P     G   65  A] -> 1263 [ OP1   G   65  A]ce  1.4854 - Calc  
Bond 427. Atoms  808 [ N3    A   43  A] ->  809 [ C4    A   43  A]c   1.3420 - Calc  
Bond 428. Atoms  807 [ C2    A   43  A] ->  808 [ N3    A   43  A]c   1.3208 d Calc  
Bond 429. Atoms  806 [ N1    A   43  A] ->  807 [ C2    A   43  A]c   1.3308 - Calc  
Bond 430. Atoms  804 [ C6    A   43  A] ->  806 [ N1    A   43  A]c   1.3506 d Calc  
Bond 431. Atoms  804 [ C6    A   43  A] ->  805 [ N6    A   43  A]ce  1.3243 - Calc  
Bond 432. Atoms  803 [ C5    A   43  A] ->  809 [ C4    A   43  A]c   1.3724 d Calc  
Bond 433. Atoms  803 [ C5    A   43  A] ->  804 [ C6    A   43  A]c   1.3916 - Calc  
Bond 434. Atoms  802 [ N7    A   43  A] ->  803 [ C5    A   43  A]c   1.3863 - Calc  
Bond 435. Atoms  801 [ C8    A   43  A] ->  802 [ N7    A   43  A]c   1.3182 d Calc  
Bond 436. Atoms  800 [ N9    A   43  A] ->  809 [ C4    A   43  A]c   1.3550 - Calc  
Bond 437. Atoms  800 [ N9    A   43  A] ->  801 [ C8    A   43  A]c   1.3689 - Calc  
Bond 438. Atoms  799 [ C1'   A   43  A] ->  800 [ N9    A   43  A]cr  1.4645 - Calc  
Bond 439. Atoms  797 [ C2'   A   43  A] ->  799 [ C1'   A   43  A]c   1.5338 - Calc  
Bond 440. Atoms  797 [ C2'   A   43  A] ->  798 [ O2'   A   43  A]ce  1.4165 - Calc  
Bond 441. Atoms  795 [ C3'   A   43  A] ->  797 [ C2'   A   43  A]c   1.5301 - Calc  
Bond 442. Atoms  795 [ C3'   A   43  A] ->  796 [ O3'   A   43  A]ce  1.4156 - Calc  
Bond 443. Atoms  794 [ O4'   A   43  A] ->  799 [ C1'   A   43  A]c   1.4031 - Calc  
Bond 444. Atoms  793 [ C4'   A   43  A] ->  795 [ C3'   A   43  A]c   1.5187 - Calc  
Bond 445. Atoms  793 [ C4'   A   43  A] ->  794 [ O4'   A   43  A]c   1.4427 - Calc  
Bond 446. Atoms  792 [ C5'   A   43  A] ->  793 [ C4'   A   43  A]cr  1.4952 - Calc  
Bond 447. Atoms  791 [ O5'   A   43  A] ->  792 [ C5'   A   43  A]cr  1.4195 - Calc  
Bond 448. Atoms  788 [ P     A   43  A] ->  791 [ O5'   A   43  A]cr  1.5798 - Calc  
Bond 449. Atoms  788 [ P     A   43  A] ->  790 [ OP2   A   43  A]ce  1.4762 - Calc  
Bond 450. Atoms  788 [ P     A   43  A] ->  789 [ OP1   A   43  A]ce  1.4813 - Calc  
Bond 451. Atoms  786 [ N3    G   42  A] ->  787 [ C4    G   42  A]c   1.3416 - Calc  
Bond 452. Atoms  784 [ C2    G   42  A] ->  786 [ N3    G   42  A]c   1.3054 d Calc  
Bond 453. Atoms  784 [ C2    G   42  A] ->  785 [ N2    G   42  A]ce  1.3285 - Calc  
Bond 454. Atoms  783 [ N1    G   42  A] ->  784 [ C2    G   42  A]c   1.3754 - Calc  
Bond 455. Atoms  781 [ C6    G   42  A] ->  783 [ N1    G   42  A]c   1.3921 - Calc  
Bond 456. Atoms  781 [ C6    G   42  A] ->  782 [ O6    G   42  A]ce  1.2378 d Calc  
Bond 457. Atoms  780 [ C5    G   42  A] ->  787 [ C4    G   42  A]c   1.3725 d Calc  
Bond 458. Atoms  780 [ C5    G   42  A] ->  781 [ C6    G   42  A]c   1.4146 - Calc  
Bond 459. Atoms  779 [ N7    G   42  A] ->  780 [ C5    G   42  A]c   1.3815 - Calc  
Bond 460. Atoms  778 [ C8    G   42  A] ->  779 [ N7    G   42  A]c   1.3020 d Calc  
Bond 461. Atoms  777 [ N9    G   42  A] ->  787 [ C4    G   42  A]c   1.3660 - Calc  
Bond 462. Atoms  777 [ N9    G   42  A] ->  778 [ C8    G   42  A]c   1.3802 - Calc  
Bond 463. Atoms  776 [ C1'   G   42  A] ->  777 [ N9    G   42  A]cr  1.4829 - Calc  
Bond 464. Atoms  774 [ C2'   G   42  A] ->  776 [ C1'   G   42  A]c   1.5251 - Calc  
Bond 465. Atoms  774 [ C2'   G   42  A] ->  775 [ O2'   G   42  A]ce  1.4121 - Calc  
Bond 466. Atoms  772 [ C3'   G   42  A] ->  774 [ C2'   G   42  A]c   1.5193 - Calc  
Bond 467. Atoms  772 [ C3'   G   42  A] ->  773 [ O3'   G   42  A]ce  1.4137 - Calc  
Bond 468. Atoms  771 [ O4'   G   42  A] ->  776 [ C1'   G   42  A]c   1.4084 - Calc  
Bond 469. Atoms  770 [ C4'   G   42  A] ->  772 [ C3'   G   42  A]c   1.5178 - Calc  
Bond 470. Atoms  770 [ C4'   G   42  A] ->  771 [ O4'   G   42  A]c   1.4499 - Calc  
Bond 471. Atoms  769 [ C5'   G   42  A] ->  770 [ C4'   G   42  A]cr  1.4977 - Calc  
Bond 472. Atoms  768 [ O5'   G   42  A] ->  769 [ C5'   G   42  A]cr  1.4161 - Calc  
Bond 473. Atoms  765 [ P     G   42  A] ->  768 [ O5'   G   42  A]cr  1.5884 - Calc  
Bond 474. Atoms  765 [ P     G   42  A] ->  767 [ OP2   G   42  A]ce  1.4804 - Calc  
Bond 475. Atoms  765 [ P     G   42  A] ->  766 [ OP1   G   42  A]ce  1.4781 - Calc  
Bond 476. Atoms  763 [ N3    G   41  A] ->  764 [ C4    G   41  A]c   1.3430 - Calc  
Bond 477. Atoms  761 [ C2    G   41  A] ->  763 [ N3    G   41  A]c   1.3040 d Calc  
Bond 478. Atoms  761 [ C2    G   41  A] ->  762 [ N2    G   41  A]ce  1.3330 - Calc  
Bond 479. Atoms  760 [ N1    G   41  A] ->  761 [ C2    G   41  A]c   1.3741 - Calc  
Bond 480. Atoms  758 [ C6    G   41  A] ->  760 [ N1    G   41  A]c   1.3956 - Calc  
Bond 481. Atoms  758 [ C6    G   41  A] ->  759 [ O6    G   41  A]ce  1.2402 d Calc  
Bond 482. Atoms  757 [ C5    G   41  A] ->  764 [ C4    G   41  A]c   1.3690 d Calc  
Bond 483. Atoms  757 [ C5    G   41  A] ->  758 [ C6    G   41  A]c   1.4161 - Calc  
Bond 484. Atoms  756 [ N7    G   41  A] ->  757 [ C5    G   41  A]c   1.3903 - Calc  
Bond 485. Atoms  755 [ C8    G   41  A] ->  756 [ N7    G   41  A]c   1.3037 d Calc  
Bond 486. Atoms  754 [ N9    G   41  A] ->  764 [ C4    G   41  A]c   1.3705 - Calc  
Bond 487. Atoms  754 [ N9    G   41  A] ->  755 [ C8    G   41  A]c   1.3691 - Calc  
Bond 488. Atoms  753 [ C1'   G   41  A] ->  754 [ N9    G   41  A]cr  1.4690 - Calc  
Bond 489. Atoms  751 [ C2'   G   41  A] ->  753 [ C1'   G   41  A]c   1.5217 - Calc  
Bond 490. Atoms  751 [ C2'   G   41  A] ->  752 [ O2'   G   41  A]ce  1.4188 - Calc  
Bond 491. Atoms  749 [ C3'   G   41  A] ->  751 [ C2'   G   41  A]c   1.5240 - Calc  
Bond 492. Atoms  749 [ C3'   G   41  A] ->  750 [ O3'   G   41  A]ce  1.4155 - Calc  
Bond 493. Atoms  748 [ O4'   G   41  A] ->  753 [ C1'   G   41  A]c   1.4036 - Calc  
Bond 494. Atoms  747 [ C4'   G   41  A] ->  749 [ C3'   G   41  A]c   1.5238 - Calc  
Bond 495. Atoms  747 [ C4'   G   41  A] ->  748 [ O4'   G   41  A]c   1.4489 - Calc  
Bond 496. Atoms  746 [ C5'   G   41  A] ->  747 [ C4'   G   41  A]cr  1.5086 - Calc  
Bond 497. Atoms  745 [ O5'   G   41  A] ->  746 [ C5'   G   41  A]cr  1.4194 - Calc  
Bond 498. Atoms  742 [ P     G   41  A] ->  745 [ O5'   G   41  A]cr  1.5981 - Calc  
Bond 499. Atoms  742 [ P     G   41  A] ->  744 [ OP2   G   41  A]ce  1.4923 - Calc  
Bond 500. Atoms  742 [ P     G   41  A] ->  743 [ OP1   G   41  A]ce  1.4864 - Calc  
