# Supplementary material for: RPocket: an intuitive database of RNA pocket topology information with RNA-ligand data resources
Source: BMC Bioinformatics. 2021 Sep 8;22:428. doi: 10.1186/s12859-021-04349-4 (PMC8424408; doi:10.1186/s12859-021-04349-4)
Supplement: Supplementary file 6 — Additional file 6. Folder S2: Interaction info of RNA-ligand complexes. [file 12859_2021_4349_MOESM6_ESM.zip › 12859_2021_4349_MOESM6_ESM/4JF2/ligplot.bonds]

Bond   0. Atoms 1657 [ N9  PRF  101  A] -> 1509 [ C4    A   71  A]n E 3.5213 - HBPLUS
Bond   1. Atoms 1647 [ C2  PRF  101  A] -> 1505 [ N6    A   71  A]n E 3.6622 - HBPLUS
Bond   2. Atoms 1648 [ N3  PRF  101  A] -> 1504 [ C6    A   71  A]n E 3.5112 - HBPLUS
Bond   3. Atoms 1657 [ N9  PRF  101  A] -> 1503 [ C5    A   71  A]n E 3.3779 - HBPLUS
Bond   4. Atoms 1649 [ C4  PRF  101  A] -> 1503 [ C5    A   71  A]n E 3.4518 - HBPLUS
Bond   5. Atoms 1648 [ N3  PRF  101  A] -> 1503 [ C5    A   71  A]n E 3.5841 - HBPLUS
Bond   6. Atoms 1656 [ C8  PRF  101  A] -> 1502 [ N7    A   71  A]n E 3.7662 - HBPLUS
Bond   7. Atoms 1650 [ C5  PRF  101  A] -> 1502 [ N7    A   71  A]n E 3.5813 - HBPLUS
Bond   8. Atoms 1649 [ C4  PRF  101  A] -> 1502 [ N7    A   71  A]n E 3.1844 - HBPLUS
Bond   9. Atoms 1657 [ N9  PRF  101  A] -> 1501 [ C8    A   71  A]n E 3.3710 - HBPLUS
Bond  10. Atoms 1656 [ C8  PRF  101  A] -> 1501 [ C8    A   71  A]n E 3.4021 - HBPLUS
Bond  11. Atoms 1653 [ C7  PRF  101  A] -> 1501 [ C8    A   71  A]n E 3.7080 - HBPLUS
Bond  12. Atoms 1650 [ C5  PRF  101  A] -> 1501 [ C8    A   71  A]n E 3.8568 - HBPLUS
Bond  13. Atoms 1649 [ C4  PRF  101  A] -> 1501 [ C8    A   71  A]n E 3.6612 - HBPLUS
Bond  14. Atoms 1656 [ C8  PRF  101  A] -> 1500 [ N9    A   71  A]n E 3.6538 - HBPLUS
Bond  15. Atoms 1654 [ C10 PRF  101  A] -> 1490 [ OP2   A   71  A]n E 3.8538 - HBPLUS
Bond  16. Atoms 1656 [ C8  PRF  101  A] -> 1486 [ N3    A   70  A]n E 3.4270 - HBPLUS
Bond  17. Atoms 1657 [ N9  PRF  101  A] -> 1485 [ C2    A   70  A]n E 3.7736 - HBPLUS
Bond  18. Atoms 1656 [ C8  PRF  101  A] -> 1476 [ O2'   A   70  A]n E 3.7319 - HBPLUS
Bond  19. Atoms 1654 [ C10 PRF  101  A] -> 1476 [ O2'   A   70  A]n E 3.3697 - HBPLUS
Bond  20. Atoms 1654 [ C10 PRF  101  A] -> 1474 [ O3'   A   70  A]n E 3.8092 - HBPLUS
Bond  21. Atoms 1649 [ C4  PRF  101  A] ->  899 [ C4    G   42  A]n E 3.6890 - HBPLUS
Bond  22. Atoms 1648 [ N3  PRF  101  A] ->  899 [ C4    G   42  A]n E 3.4436 - HBPLUS
Bond  23. Atoms 1647 [ C2  PRF  101  A] ->  899 [ C4    G   42  A]n E 3.6727 - HBPLUS
Bond  24. Atoms 1651 [ C6  PRF  101  A] ->  898 [ N3    G   42  A]n E 3.6322 - HBPLUS
Bond  25. Atoms 1650 [ C5  PRF  101  A] ->  898 [ N3    G   42  A]n E 3.7166 - HBPLUS
Bond  26. Atoms 1649 [ C4  PRF  101  A] ->  898 [ N3    G   42  A]n E 3.7785 - HBPLUS
Bond  27. Atoms 1647 [ C2  PRF  101  A] ->  898 [ N3    G   42  A]n E 3.7097 - HBPLUS
Bond  28. Atoms 1651 [ C6  PRF  101  A] ->  897 [ N2    G   42  A]n E 3.6741 - HBPLUS
Bond  29. Atoms 1651 [ C6  PRF  101  A] ->  896 [ C2    G   42  A]n E 3.6426 - HBPLUS
Bond  30. Atoms 1647 [ C2  PRF  101  A] ->  896 [ C2    G   42  A]n E 3.5504 - HBPLUS
Bond  31. Atoms 1646 [ N1  PRF  101  A] ->  896 [ C2    G   42  A]n E 3.3238 - HBPLUS
Bond  32. Atoms 1647 [ C2  PRF  101  A] ->  895 [ N1    G   42  A]n E 3.4511 - HBPLUS
Bond  33. Atoms 1658 [ N2  PRF  101  A] ->  893 [ C6    G   42  A]n E 3.2038 - HBPLUS
Bond  34. Atoms 1647 [ C2  PRF  101  A] ->  893 [ C6    G   42  A]n E 3.5157 - HBPLUS
Bond  35. Atoms 1658 [ N2  PRF  101  A] ->  892 [ C5    G   42  A]n E 3.6991 - HBPLUS
Bond  36. Atoms 1648 [ N3  PRF  101  A] ->  892 [ C5    G   42  A]n E 3.5602 - HBPLUS
Bond  37. Atoms 1647 [ C2  PRF  101  A] ->  892 [ C5    G   42  A]n E 3.6284 - HBPLUS
Bond  38. Atoms 1649 [ C4  PRF  101  A] ->  889 [ N9    G   42  A]n E 3.7585 - HBPLUS
Bond  39. Atoms 1657 [ N9  PRF  101  A] ->  888 [ C1'   G   42  A]n E 3.7294 - HBPLUS
Bond  40. Atoms 1647 [ C2  PRF  101  A] ->  874 [ O4    U   41  A]n E 3.6713 - HBPLUS
Bond  41. Atoms 1658 [ N2  PRF  101  A] ->  873 [ C4    U   41  A]n E 3.7462 - HBPLUS
Bond  42. Atoms 1648 [ N3  PRF  101  A] ->  873 [ C4    U   41  A]n E 3.7214 - HBPLUS
Bond  43. Atoms 1649 [ C4  PRF  101  A] ->  872 [ N3    U   41  A]n E 3.7435 - HBPLUS
Bond  44. Atoms 1647 [ C2  PRF  101  A] ->  872 [ N3    U   41  A]n E 3.7737 - HBPLUS
Bond  45. Atoms 1649 [ C4  PRF  101  A] ->  871 [ O2    U   41  A]n E 3.5910 - HBPLUS
Bond  46. Atoms 1648 [ N3  PRF  101  A] ->  870 [ C2    U   41  A]n E 3.6729 - HBPLUS
Bond  47. Atoms 1652 [ O6  PRF  101  A] ->  674 [ C6    U   31  A]n E 3.8647 - HBPLUS
Bond  48. Atoms 1646 [ N1  PRF  101  A] ->  673 [ C5    U   31  A]n E 3.5578 - HBPLUS
Bond  49. Atoms 1647 [ C2  PRF  101  A] ->  672 [ O4    U   31  A]n E 3.1976 - HBPLUS
Bond  50. Atoms 1658 [ N2  PRF  101  A] ->  671 [ C4    U   31  A]n E 3.7899 - HBPLUS
Bond  51. Atoms 1651 [ C6  PRF  101  A] ->  671 [ C4    U   31  A]n E 3.6415 - HBPLUS
Bond  52. Atoms 1647 [ C2  PRF  101  A] ->  671 [ C4    U   31  A]n E 3.4146 - HBPLUS
Bond  53. Atoms 1646 [ N1  PRF  101  A] ->  671 [ C4    U   31  A]n E 3.1293 - HBPLUS
Bond  54. Atoms 1651 [ C6  PRF  101  A] ->  670 [ N3    U   31  A]n E 3.1666 - HBPLUS
Bond  55. Atoms 1650 [ C5  PRF  101  A] ->  670 [ N3    U   31  A]n E 3.5561 - HBPLUS
Bond  56. Atoms 1647 [ C2  PRF  101  A] ->  670 [ N3    U   31  A]n E 3.6607 - HBPLUS
Bond  57. Atoms 1654 [ C10 PRF  101  A] ->  669 [ O2    U   31  A]n E 3.6942 - HBPLUS
Bond  58. Atoms 1653 [ C7  PRF  101  A] ->  669 [ O2    U   31  A]n E 3.7236 - HBPLUS
Bond  59. Atoms 1651 [ C6  PRF  101  A] ->  669 [ O2    U   31  A]n E 3.5775 - HBPLUS
Bond  60. Atoms 1650 [ C5  PRF  101  A] ->  669 [ O2    U   31  A]n E 3.6562 - HBPLUS
Bond  61. Atoms 1655 [ N11 PRF  101  A] ->  668 [ C2    U   31  A]n E 3.6386 - HBPLUS
Bond  62. Atoms 1652 [ O6  PRF  101  A] ->  668 [ C2    U   31  A]n E 3.1477 - HBPLUS
Bond  63. Atoms 1651 [ C6  PRF  101  A] ->  668 [ C2    U   31  A]n E 3.2638 - HBPLUS
Bond  64. Atoms 1650 [ C5  PRF  101  A] ->  668 [ C2    U   31  A]n E 3.7268 - HBPLUS
Bond  65. Atoms 1646 [ N1  PRF  101  A] ->  668 [ C2    U   31  A]n E 3.7268 - HBPLUS
Bond  66. Atoms 1651 [ C6  PRF  101  A] ->  667 [ N1    U   31  A]n E 3.7594 - HBPLUS
Bond  67. Atoms 1652 [ O6  PRF  101  A] ->  666 [ C1'   U   31  A]n E 3.6847 - HBPLUS
Bond  68. Atoms 1651 [ C6  PRF  101  A] ->  649 [ O2    C   30  A]n E 3.7162 - HBPLUS
Bond  69. Atoms 1647 [ C2  PRF  101  A] ->  649 [ O2    C   30  A]n E 3.6977 - HBPLUS
Bond  70. Atoms 1658 [ N2  PRF  101  A] ->  648 [ C2    C   30  A]n E 3.8258 - HBPLUS
Bond  71. Atoms 1646 [ N1  PRF  101  A] ->  648 [ C2    C   30  A]n E 3.6834 - HBPLUS
Bond  72. Atoms 1655 [ N11 PRF  101  A] -> 1652 [ O6  PRF  101  A]i E 3.2956 - HBPLUS
Bond  73. Atoms 1655 [ N11 PRF  101  A] -> 1490 [ OP2   A   71  A]H E 2.6589 - HBPLUS
Bond  74. Atoms 1658 [ N2  PRF  101  A] ->  874 [ O4    U   41  A]H E 2.8468 - HBPLUS
Bond  75. Atoms  872 [ N3    U   41  A] -> 1648 [ N3  PRF  101  A]H E 2.8799 - HBPLUS
Bond  76. Atoms 1657 [ N9  PRF  101  A] ->  871 [ O2    U   41  A]H E 3.0343 - HBPLUS
Bond  77. Atoms 1655 [ N11 PRF  101  A] ->  669 [ O2    U   31  A]H E 2.6746 - HBPLUS
Bond  78. Atoms 1658 [ N2  PRF  101  A] ->  650 [ N3    C   30  A]H E 3.0983 - HBPLUS
Bond  79. Atoms 1646 [ N1  PRF  101  A] ->  649 [ O2    C   30  A]H E 2.8133 - HBPLUS
Bond  80. Atoms 1508 [ N3    A   71  A] -> 1509 [ C4    A   71  A]c   1.3528 - Calc  
Bond  81. Atoms 1507 [ C2    A   71  A] -> 1508 [ N3    A   71  A]c   1.3387 d Calc  
Bond  82. Atoms 1506 [ N1    A   71  A] -> 1507 [ C2    A   71  A]c   1.3430 - Calc  
Bond  83. Atoms 1504 [ C6    A   71  A] -> 1506 [ N1    A   71  A]c   1.3436 d Calc  
Bond  84. Atoms 1504 [ C6    A   71  A] -> 1505 [ N6    A   71  A]ce  1.3318 - Calc  
Bond  85. Atoms 1503 [ C5    A   71  A] -> 1509 [ C4    A   71  A]c   1.3791 d Calc  
Bond  86. Atoms 1503 [ C5    A   71  A] -> 1504 [ C6    A   71  A]c   1.4230 - Calc  
Bond  87. Atoms 1502 [ N7    A   71  A] -> 1503 [ C5    A   71  A]c   1.3870 - Calc  
Bond  88. Atoms 1501 [ C8    A   71  A] -> 1502 [ N7    A   71  A]c   1.3108 d Calc  
Bond  89. Atoms 1500 [ N9    A   71  A] -> 1509 [ C4    A   71  A]c   1.3837 - Calc  
Bond  90. Atoms 1500 [ N9    A   71  A] -> 1501 [ C8    A   71  A]c   1.3701 - Calc  
Bond  91. Atoms 1499 [ C1'   A   71  A] -> 1500 [ N9    A   71  A]cr  1.4773 - Calc  
Bond  92. Atoms 1497 [ C2'   A   71  A] -> 1499 [ C1'   A   71  A]c   1.5249 - Calc  
Bond  93. Atoms 1497 [ C2'   A   71  A] -> 1498 [ O2'   A   71  A]ce  1.4168 - Calc  
Bond  94. Atoms 1495 [ C3'   A   71  A] -> 1497 [ C2'   A   71  A]c   1.5306 - Calc  
Bond  95. Atoms 1495 [ C3'   A   71  A] -> 1496 [ O3'   A   71  A]ce  1.4216 - Calc  
Bond  96. Atoms 1494 [ O4'   A   71  A] -> 1499 [ C1'   A   71  A]c   1.4185 - Calc  
Bond  97. Atoms 1493 [ C4'   A   71  A] -> 1495 [ C3'   A   71  A]c   1.5165 - Calc  
Bond  98. Atoms 1493 [ C4'   A   71  A] -> 1494 [ O4'   A   71  A]c   1.4584 - Calc  
Bond  99. Atoms 1492 [ C5'   A   71  A] -> 1493 [ C4'   A   71  A]cr  1.5086 - Calc  
Bond 100. Atoms 1491 [ O5'   A   71  A] -> 1492 [ C5'   A   71  A]cr  1.4282 - Calc  
Bond 101. Atoms 1488 [ P     A   71  A] -> 1491 [ O5'   A   71  A]cr  1.5953 - Calc  
Bond 102. Atoms 1488 [ P     A   71  A] -> 1490 [ OP2   A   71  A]ce  1.4824 - Calc  
Bond 103. Atoms 1488 [ P     A   71  A] -> 1489 [ OP1   A   71  A]ce  1.4752 - Calc  
Bond 104. Atoms 1486 [ N3    A   70  A] -> 1487 [ C4    A   70  A]c   1.3333 - Calc  
Bond 105. Atoms 1485 [ C2    A   70  A] -> 1486 [ N3    A   70  A]c   1.3257 d Calc  
Bond 106. Atoms 1484 [ N1    A   70  A] -> 1485 [ C2    A   70  A]c   1.3367 - Calc  
Bond 107. Atoms 1482 [ C6    A   70  A] -> 1484 [ N1    A   70  A]c   1.3478 d Calc  
Bond 108. Atoms 1482 [ C6    A   70  A] -> 1483 [ N6    A   70  A]ce  1.3418 - Calc  
Bond 109. Atoms 1481 [ C5    A   70  A] -> 1487 [ C4    A   70  A]c   1.3852 d Calc  
Bond 110. Atoms 1481 [ C5    A   70  A] -> 1482 [ C6    A   70  A]c   1.4092 - Calc  
Bond 111. Atoms 1480 [ N7    A   70  A] -> 1481 [ C5    A   70  A]c   1.3887 - Calc  
Bond 112. Atoms 1479 [ C8    A   70  A] -> 1480 [ N7    A   70  A]c   1.3169 d Calc  
Bond 113. Atoms 1478 [ N9    A   70  A] -> 1487 [ C4    A   70  A]c   1.3710 - Calc  
Bond 114. Atoms 1478 [ N9    A   70  A] -> 1479 [ C8    A   70  A]c   1.3790 - Calc  
Bond 115. Atoms 1477 [ C1'   A   70  A] -> 1478 [ N9    A   70  A]cr  1.4616 - Calc  
Bond 116. Atoms 1475 [ C2'   A   70  A] -> 1477 [ C1'   A   70  A]c   1.5240 - Calc  
Bond 117. Atoms 1475 [ C2'   A   70  A] -> 1476 [ O2'   A   70  A]ce  1.4070 - Calc  
Bond 118. Atoms 1473 [ C3'   A   70  A] -> 1475 [ C2'   A   70  A]c   1.5275 - Calc  
Bond 119. Atoms 1473 [ C3'   A   70  A] -> 1474 [ O3'   A   70  A]ce  1.4320 - Calc  
Bond 120. Atoms 1472 [ O4'   A   70  A] -> 1477 [ C1'   A   70  A]c   1.4162 - Calc  
Bond 121. Atoms 1471 [ C4'   A   70  A] -> 1473 [ C3'   A   70  A]c   1.5360 - Calc  
Bond 122. Atoms 1471 [ C4'   A   70  A] -> 1472 [ O4'   A   70  A]c   1.4674 - Calc  
Bond 123. Atoms 1470 [ C5'   A   70  A] -> 1471 [ C4'   A   70  A]cr  1.5120 - Calc  
Bond 124. Atoms 1469 [ O5'   A   70  A] -> 1470 [ C5'   A   70  A]cr  1.4262 - Calc  
Bond 125. Atoms 1466 [ P     A   70  A] -> 1469 [ O5'   A   70  A]cr  1.5941 - Calc  
Bond 126. Atoms 1466 [ P     A   70  A] -> 1468 [ OP2   A   70  A]ce  1.4696 - Calc  
Bond 127. Atoms 1466 [ P     A   70  A] -> 1467 [ OP1   A   70  A]ce  1.4946 - Calc  
Bond 128. Atoms  898 [ N3    G   42  A] ->  899 [ C4    G   42  A]c   1.3585 - Calc  
Bond 129. Atoms  896 [ C2    G   42  A] ->  898 [ N3    G   42  A]c   1.3219 d Calc  
Bond 130. Atoms  896 [ C2    G   42  A] ->  897 [ N2    G   42  A]ce  1.3435 - Calc  
Bond 131. Atoms  895 [ N1    G   42  A] ->  896 [ C2    G   42  A]c   1.3754 - Calc  
Bond 132. Atoms  893 [ C6    G   42  A] ->  895 [ N1    G   42  A]c   1.3882 - Calc  
Bond 133. Atoms  893 [ C6    G   42  A] ->  894 [ O6    G   42  A]ce  1.2230 d Calc  
Bond 134. Atoms  892 [ C5    G   42  A] ->  899 [ C4    G   42  A]c   1.3718 d Calc  
Bond 135. Atoms  892 [ C5    G   42  A] ->  893 [ C6    G   42  A]c   1.4035 - Calc  
Bond 136. Atoms  891 [ N7    G   42  A] ->  892 [ C5    G   42  A]c   1.3866 - Calc  
Bond 137. Atoms  890 [ C8    G   42  A] ->  891 [ N7    G   42  A]c   1.2964 d Calc  
Bond 138. Atoms  889 [ N9    G   42  A] ->  899 [ C4    G   42  A]c   1.3716 - Calc  
Bond 139. Atoms  889 [ N9    G   42  A] ->  890 [ C8    G   42  A]c   1.3729 - Calc  
Bond 140. Atoms  888 [ C1'   G   42  A] ->  889 [ N9    G   42  A]cr  1.4699 - Calc  
Bond 141. Atoms  886 [ C2'   G   42  A] ->  888 [ C1'   G   42  A]c   1.5163 - Calc  
Bond 142. Atoms  886 [ C2'   G   42  A] ->  887 [ O2'   G   42  A]ce  1.4156 - Calc  
Bond 143. Atoms  884 [ C3'   G   42  A] ->  886 [ C2'   G   42  A]c   1.5189 - Calc  
Bond 144. Atoms  884 [ C3'   G   42  A] ->  885 [ O3'   G   42  A]ce  1.4082 - Calc  
Bond 145. Atoms  883 [ O4'   G   42  A] ->  888 [ C1'   G   42  A]c   1.4143 - Calc  
Bond 146. Atoms  882 [ C4'   G   42  A] ->  884 [ C3'   G   42  A]c   1.5215 - Calc  
Bond 147. Atoms  882 [ C4'   G   42  A] ->  883 [ O4'   G   42  A]c   1.4511 - Calc  
Bond 148. Atoms  881 [ C5'   G   42  A] ->  882 [ C4'   G   42  A]cr  1.5198 - Calc  
Bond 149. Atoms  880 [ O5'   G   42  A] ->  881 [ C5'   G   42  A]cr  1.4243 - Calc  
Bond 150. Atoms  877 [ P     G   42  A] ->  880 [ O5'   G   42  A]cr  1.5978 - Calc  
Bond 151. Atoms  877 [ P     G   42  A] ->  879 [ OP2   G   42  A]ce  1.4651 - Calc  
Bond 152. Atoms  877 [ P     G   42  A] ->  878 [ OP1   G   42  A]ce  1.4588 - Calc  
Bond 153. Atoms  875 [ C5    U   41  A] ->  876 [ C6    U   41  A]c   1.3461 - Calc  
Bond 154. Atoms  873 [ C4    U   41  A] ->  875 [ C5    U   41  A]c   1.4417 - Calc  
Bond 155. Atoms  873 [ C4    U   41  A] ->  874 [ O4    U   41  A]ce  1.2232 d Calc  
Bond 156. Atoms  872 [ N3    U   41  A] ->  873 [ C4    U   41  A]c   1.3754 - Calc  
Bond 157. Atoms  870 [ C2    U   41  A] ->  872 [ N3    U   41  A]c   1.3647 - Calc  
Bond 158. Atoms  870 [ C2    U   41  A] ->  871 [ O2    U   41  A]ce  1.2194 d Calc  
Bond 159. Atoms  869 [ N1    U   41  A] ->  876 [ C6    U   41  A]c   1.3907 - Calc  
Bond 160. Atoms  869 [ N1    U   41  A] ->  870 [ C2    U   41  A]c   1.3877 - Calc  
Bond 161. Atoms  868 [ C1'   U   41  A] ->  869 [ N1    U   41  A]cr  1.4834 - Calc  
Bond 162. Atoms  866 [ C2'   U   41  A] ->  868 [ C1'   U   41  A]c   1.5221 - Calc  
Bond 163. Atoms  866 [ C2'   U   41  A] ->  867 [ O2'   U   41  A]ce  1.4141 - Calc  
Bond 164. Atoms  864 [ C3'   U   41  A] ->  866 [ C2'   U   41  A]c   1.5237 - Calc  
Bond 165. Atoms  864 [ C3'   U   41  A] ->  865 [ O3'   U   41  A]ce  1.4185 - Calc  
Bond 166. Atoms  863 [ O4'   U   41  A] ->  868 [ C1'   U   41  A]c   1.4222 - Calc  
Bond 167. Atoms  862 [ C4'   U   41  A] ->  864 [ C3'   U   41  A]c   1.5168 - Calc  
Bond 168. Atoms  862 [ C4'   U   41  A] ->  863 [ O4'   U   41  A]c   1.4552 - Calc  
Bond 169. Atoms  861 [ C5'   U   41  A] ->  862 [ C4'   U   41  A]cr  1.5000 - Calc  
Bond 170. Atoms  860 [ O5'   U   41  A] ->  861 [ C5'   U   41  A]cr  1.4137 - Calc  
Bond 171. Atoms  857 [ P     U   41  A] ->  860 [ O5'   U   41  A]cr  1.5903 - Calc  
Bond 172. Atoms  857 [ P     U   41  A] ->  859 [ OP2   U   41  A]ce  1.4787 - Calc  
Bond 173. Atoms  857 [ P     U   41  A] ->  858 [ OP1   U   41  A]ce  1.4814 - Calc  
Bond 174. Atoms  673 [ C5    U   31  A] ->  674 [ C6    U   31  A]c   1.3467 - Calc  
Bond 175. Atoms  671 [ C4    U   31  A] ->  673 [ C5    U   31  A]c   1.4353 - Calc  
Bond 176. Atoms  671 [ C4    U   31  A] ->  672 [ O4    U   31  A]ce  1.2267 d Calc  
Bond 177. Atoms  670 [ N3    U   31  A] ->  671 [ C4    U   31  A]c   1.3798 - Calc  
Bond 178. Atoms  668 [ C2    U   31  A] ->  670 [ N3    U   31  A]c   1.3710 - Calc  
Bond 179. Atoms  668 [ C2    U   31  A] ->  669 [ O2    U   31  A]ce  1.2191 d Calc  
Bond 180. Atoms  667 [ N1    U   31  A] ->  674 [ C6    U   31  A]c   1.3828 - Calc  
Bond 181. Atoms  667 [ N1    U   31  A] ->  668 [ C2    U   31  A]c   1.3822 - Calc  
Bond 182. Atoms  666 [ C1'   U   31  A] ->  667 [ N1    U   31  A]cr  1.4857 - Calc  
Bond 183. Atoms  664 [ C2'   U   31  A] ->  666 [ C1'   U   31  A]c   1.5265 - Calc  
Bond 184. Atoms  664 [ C2'   U   31  A] ->  665 [ O2'   U   31  A]ce  1.4138 - Calc  
Bond 185. Atoms  662 [ C3'   U   31  A] ->  664 [ C2'   U   31  A]c   1.5153 - Calc  
Bond 186. Atoms  662 [ C3'   U   31  A] ->  663 [ O3'   U   31  A]ce  1.4144 - Calc  
Bond 187. Atoms  661 [ O4'   U   31  A] ->  666 [ C1'   U   31  A]c   1.4141 - Calc  
Bond 188. Atoms  660 [ C4'   U   31  A] ->  662 [ C3'   U   31  A]c   1.5170 - Calc  
Bond 189. Atoms  660 [ C4'   U   31  A] ->  661 [ O4'   U   31  A]c   1.4530 - Calc  
Bond 190. Atoms  659 [ C5'   U   31  A] ->  660 [ C4'   U   31  A]cr  1.5004 - Calc  
Bond 191. Atoms  658 [ O5'   U   31  A] ->  659 [ C5'   U   31  A]cr  1.4185 - Calc  
Bond 192. Atoms  655 [ P     U   31  A] ->  658 [ O5'   U   31  A]cr  1.5801 - Calc  
Bond 193. Atoms  655 [ P     U   31  A] ->  657 [ OP2   U   31  A]ce  1.4886 - Calc  
Bond 194. Atoms  655 [ P     U   31  A] ->  656 [ OP1   U   31  A]ce  1.4781 - Calc  
Bond 195. Atoms  653 [ C5    C   30  A] ->  654 [ C6    C   30  A]c   1.3419 d Calc  
Bond 196. Atoms  651 [ C4    C   30  A] ->  653 [ C5    C   30  A]c   1.4155 - Calc  
Bond 197. Atoms  651 [ C4    C   30  A] ->  652 [ N4    C   30  A]ce  1.3323 - Calc  
Bond 198. Atoms  650 [ N3    C   30  A] ->  651 [ C4    C   30  A]c   1.3468 d Calc  
Bond 199. Atoms  648 [ C2    C   30  A] ->  650 [ N3    C   30  A]c   1.3490 - Calc  
Bond 200. Atoms  648 [ C2    C   30  A] ->  649 [ O2    C   30  A]ce  1.2276 d Calc  
Bond 201. Atoms  647 [ N1    C   30  A] ->  654 [ C6    C   30  A]c   1.3645 - Calc  
Bond 202. Atoms  647 [ N1    C   30  A] ->  648 [ C2    C   30  A]c   1.4021 - Calc  
Bond 203. Atoms  646 [ C1'   C   30  A] ->  647 [ N1    C   30  A]cr  1.4793 - Calc  
Bond 204. Atoms  644 [ C2'   C   30  A] ->  646 [ C1'   C   30  A]c   1.5306 - Calc  
Bond 205. Atoms  644 [ C2'   C   30  A] ->  645 [ O2'   C   30  A]ce  1.4162 - Calc  
Bond 206. Atoms  642 [ C3'   C   30  A] ->  644 [ C2'   C   30  A]c   1.5264 - Calc  
Bond 207. Atoms  642 [ C3'   C   30  A] ->  643 [ O3'   C   30  A]ce  1.4213 - Calc  
Bond 208. Atoms  641 [ O4'   C   30  A] ->  646 [ C1'   C   30  A]c   1.4126 - Calc  
Bond 209. Atoms  640 [ C4'   C   30  A] ->  642 [ C3'   C   30  A]c   1.5217 - Calc  
Bond 210. Atoms  640 [ C4'   C   30  A] ->  641 [ O4'   C   30  A]c   1.4549 - Calc  
Bond 211. Atoms  639 [ C5'   C   30  A] ->  640 [ C4'   C   30  A]cr  1.5176 - Calc  
Bond 212. Atoms  638 [ O5'   C   30  A] ->  639 [ C5'   C   30  A]cr  1.4131 - Calc  
Bond 213. Atoms  635 [ P     C   30  A] ->  638 [ O5'   C   30  A]cr  1.5951 - Calc  
Bond 214. Atoms  635 [ P     C   30  A] ->  637 [ OP2   C   30  A]ce  1.4800 - Calc  
Bond 215. Atoms  635 [ P     C   30  A] ->  636 [ OP1   C   30  A]ce  1.4724 - Calc  
Bond 216. Atoms 1656 [ C8  PRF  101  A] -> 1657 [ N9  PRF  101  A]c   1.3831 - CONECT
Bond 217. Atoms 1654 [ C10 PRF  101  A] -> 1655 [ N11 PRF  101  A]ce  1.4612 - CONECT
Bond 218. Atoms 1653 [ C7  PRF  101  A] -> 1656 [ C8  PRF  101  A]c   1.3958 - CONECT
Bond 219. Atoms 1653 [ C7  PRF  101  A] -> 1654 [ C10 PRF  101  A]cr  1.5161 - CONECT
Bond 220. Atoms 1651 [ C6  PRF  101  A] -> 1652 [ O6  PRF  101  A]ce  1.3670 - CONECT
Bond 221. Atoms 1650 [ C5  PRF  101  A] -> 1653 [ C7  PRF  101  A]c   1.4448 - CONECT
Bond 222. Atoms 1650 [ C5  PRF  101  A] -> 1651 [ C6  PRF  101  A]c   1.4450 - CONECT
Bond 223. Atoms 1649 [ C4  PRF  101  A] -> 1657 [ N9  PRF  101  A]c   1.3722 - CONECT
Bond 224. Atoms 1649 [ C4  PRF  101  A] -> 1650 [ C5  PRF  101  A]c   1.4376 - CONECT
Bond 225. Atoms 1648 [ N3  PRF  101  A] -> 1649 [ C4  PRF  101  A]c   1.4188 - CONECT
Bond 226. Atoms 1647 [ C2  PRF  101  A] -> 1658 [ N2  PRF  101  A]ce  1.4448 - CONECT
Bond 227. Atoms 1647 [ C2  PRF  101  A] -> 1648 [ N3  PRF  101  A]c   1.3763 - CONECT
Bond 228. Atoms 1646 [ N1  PRF  101  A] -> 1651 [ C6  PRF  101  A]c   1.3989 - CONECT
Bond 229. Atoms 1646 [ N1  PRF  101  A] -> 1647 [ C2  PRF  101  A]c   1.4043 - CONECT
