# Supplementary material for: RPocket: an intuitive database of RNA pocket topology information with RNA-ligand data resources
Source: BMC Bioinformatics. 2021 Sep 8;22:428. doi: 10.1186/s12859-021-04349-4 (PMC8424408; doi:10.1186/s12859-021-04349-4)
Supplement: Supplementary file 6 — Additional file 6. Folder S2: Interaction info of RNA-ligand complexes. [file 12859_2021_4349_MOESM6_ESM.zip › 12859_2021_4349_MOESM6_ESM/4KQY/ligplot.bonds]

Bond   0. Atoms 2573 [ O2' SAM  201  A] -> 2437 [ C1'   A  113  A]n E 3.5312 - HBPLUS
Bond   1. Atoms 2576 [ C8  SAM  201  A] -> 2432 [ O4'   A  113  A]n E 3.8049 - HBPLUS
Bond   2. Atoms 2574 [ C1' SAM  201  A] -> 2432 [ O4'   A  113  A]n E 3.4772 - HBPLUS
Bond   3. Atoms 2576 [ C8  SAM  201  A] -> 2431 [ C4'   A  113  A]n E 3.8466 - HBPLUS
Bond   4. Atoms 2574 [ C1' SAM  201  A] -> 2420 [ O2    U  112  A]n E 3.2801 - HBPLUS
Bond   5. Atoms 2572 [ C2' SAM  201  A] -> 2420 [ O2    U  112  A]n E 3.7495 - HBPLUS
Bond   6. Atoms 2568 [ C4' SAM  201  A] -> 2420 [ O2    U  112  A]n E 3.0695 - HBPLUS
Bond   7. Atoms 2569 [ O4' SAM  201  A] -> 2419 [ C2    U  112  A]n E 3.7223 - HBPLUS
Bond   8. Atoms 2569 [ O4' SAM  201  A] -> 2417 [ C1'   U  112  A]n E 3.5255 - HBPLUS
Bond   9. Atoms 2576 [ C8  SAM  201  A] -> 2416 [ O2'   U  112  A]n E 3.1260 - HBPLUS
Bond  10. Atoms 2574 [ C1' SAM  201  A] -> 2416 [ O2'   U  112  A]n E 3.4610 - HBPLUS
Bond  11. Atoms 2569 [ O4' SAM  201  A] -> 2415 [ C2'   U  112  A]n E 3.8153 - HBPLUS
Bond  12. Atoms 2566 [ CE  SAM  201  A] -> 2403 [ C2    A  111  A]n E 3.5938 - HBPLUS
Bond  13. Atoms 2562 [ OXT SAM  201  A] -> 1732 [ C1'   C   80  A]n E 3.2258 - HBPLUS
Bond  14. Atoms 2558 [ N   SAM  201  A] -> 1732 [ C1'   C   80  A]n E 3.7698 - HBPLUS
Bond  15. Atoms 2562 [ OXT SAM  201  A] -> 1730 [ C2'   C   80  A]n E 3.8736 - HBPLUS
Bond  16. Atoms 2560 [ C   SAM  201  A] -> 1727 [ O4'   C   80  A]n E 3.6997 - HBPLUS
Bond  17. Atoms 2559 [ CA  SAM  201  A] -> 1727 [ O4'   C   80  A]n E 3.2222 - HBPLUS
Bond  18. Atoms 2559 [ CA  SAM  201  A] -> 1726 [ C4'   C   80  A]n E 3.8095 - HBPLUS
Bond  19. Atoms 2558 [ N   SAM  201  A] -> 1726 [ C4'   C   80  A]n E 3.7443 - HBPLUS
Bond  20. Atoms 2580 [ N6  SAM  201  A] -> 1720 [ C4    G   79  A]n E 3.7024 - HBPLUS
Bond  21. Atoms 2579 [ C6  SAM  201  A] -> 1719 [ N3    G   79  A]n E 3.7515 - HBPLUS
Bond  22. Atoms 2560 [ C   SAM  201  A] -> 1718 [ N2    G   79  A]n E 3.7528 - HBPLUS
Bond  23. Atoms 2580 [ N6  SAM  201  A] -> 1717 [ C2    G   79  A]n E 3.4003 - HBPLUS
Bond  24. Atoms 2577 [ N7  SAM  201  A] -> 1709 [ C1'   G   79  A]n E 3.5287 - HBPLUS
Bond  25. Atoms 2558 [ N   SAM  201  A] -> 1709 [ C1'   G   79  A]n E 3.8047 - HBPLUS
Bond  26. Atoms 2558 [ N   SAM  201  A] -> 1707 [ C2'   G   79  A]n E 3.2186 - HBPLUS
Bond  27. Atoms 2577 [ N7  SAM  201  A] -> 1694 [ C4    U   78  A]n E 3.8871 - HBPLUS
Bond  28. Atoms 2576 [ C8  SAM  201  A] -> 1693 [ N3    U   78  A]n E 3.7460 - HBPLUS
Bond  29. Atoms 2576 [ C8  SAM  201  A] -> 1692 [ O2    U   78  A]n E 3.4919 - HBPLUS
Bond  30. Atoms 2577 [ N7  SAM  201  A] -> 1691 [ C2    U   78  A]n E 3.7328 - HBPLUS
Bond  31. Atoms 2578 [ C5  SAM  201  A] -> 1048 [ C5    C   48  A]n E 3.8620 - HBPLUS
Bond  32. Atoms 2578 [ C5  SAM  201  A] -> 1046 [ C4    C   48  A]n E 3.7631 - HBPLUS
Bond  33. Atoms 2577 [ N7  SAM  201  A] -> 1046 [ C4    C   48  A]n E 3.7297 - HBPLUS
Bond  34. Atoms 2576 [ C8  SAM  201  A] -> 1043 [ C2    C   48  A]n E 3.8307 - HBPLUS
Bond  35. Atoms 2573 [ O2' SAM  201  A] -> 1041 [ C1'   C   48  A]n E 3.6594 - HBPLUS
Bond  36. Atoms 2572 [ C2' SAM  201  A] -> 1041 [ C1'   C   48  A]n E 3.5511 - HBPLUS
Bond  37. Atoms 2572 [ C2' SAM  201  A] -> 1036 [ O4'   C   48  A]n E 3.4354 - HBPLUS
Bond  38. Atoms 2582 [ C2  SAM  201  A] -> 1014 [ O4'   A   47  A]n E 3.7637 - HBPLUS
Bond  39. Atoms 2582 [ C2  SAM  201  A] -> 1013 [ C4'   A   47  A]n E 3.7795 - HBPLUS
Bond  40. Atoms 2580 [ N6  SAM  201  A] -> 1005 [ C2    A   46  A]n E 3.3756 - HBPLUS
Bond  41. Atoms 2582 [ C2  SAM  201  A] ->  996 [ O2'   A   46  A]n E 3.1696 - HBPLUS
Bond  42. Atoms 2581 [ N1  SAM  201  A] ->  995 [ C2'   A   46  A]n E 3.6607 - HBPLUS
Bond  43. Atoms 2560 [ C   SAM  201  A] ->  247 [ N2    G   11  A]n E 3.6940 - HBPLUS
Bond  44. Atoms 2562 [ OXT SAM  201  A] ->  246 [ C2    G   11  A]n E 3.3747 - HBPLUS
Bond  45. Atoms 2560 [ C   SAM  201  A] ->  245 [ N1    G   11  A]n E 3.4289 - HBPLUS
Bond  46. Atoms 2562 [ OXT SAM  201  A] ->  243 [ C6    G   11  A]n E 3.7694 - HBPLUS
Bond  47. Atoms 2566 [ CE  SAM  201  A] ->  174 [ C1'   C    8  A]n E 3.7594 - HBPLUS
Bond  48. Atoms 2566 [ CE  SAM  201  A] ->  169 [ O4'   C    8  A]n E 3.8640 - HBPLUS
Bond  49. Atoms 2568 [ C4' SAM  201  A] ->  157 [ O2    U    7  A]n E 3.5728 - HBPLUS
Bond  50. Atoms 2567 [ C5' SAM  201  A] ->  157 [ O2    U    7  A]n E 3.1893 - HBPLUS
Bond  51. Atoms 2566 [ CE  SAM  201  A] ->  157 [ O2    U    7  A]n E 3.4182 - HBPLUS
Bond  52. Atoms 2565 [ SD  SAM  201  A] ->  157 [ O2    U    7  A]n E 3.6451 - HBPLUS
Bond  53. Atoms 2571 [ O3' SAM  201  A] ->  154 [ C1'   U    7  A]n E 3.7525 - HBPLUS
Bond  54. Atoms 2573 [ O2' SAM  201  A] ->  140 [ C2    A    6  A]n E 3.4407 - HBPLUS
Bond  55. Atoms 1731 [ O2'   C   80  A] -> 2562 [ OXT SAM  201  A]H E 3.3198 - HBPLUS
Bond  56. Atoms 2558 [ N   SAM  201  A] -> 1727 [ O4'   C   80  A]H E 2.8301 - HBPLUS
Bond  57. Atoms 2558 [ N   SAM  201  A] -> 1708 [ O2'   G   79  A]H E 2.7706 - HBPLUS
Bond  58. Atoms 2580 [ N6  SAM  201  A] -> 1695 [ O4    U   78  A]H E 3.1234 - HBPLUS
Bond  59. Atoms 1693 [ N3    U   78  A] -> 2577 [ N7  SAM  201  A]H E 3.0061 - HBPLUS
Bond  60. Atoms 2580 [ N6  SAM  201  A] -> 1006 [ N3    A   46  A]H E 2.9099 - HBPLUS
Bond  61. Atoms  996 [ O2'   A   46  A] -> 2581 [ N1  SAM  201  A]H E 2.8186 - HBPLUS
Bond  62. Atoms  247 [ N2    G   11  A] -> 2562 [ OXT SAM  201  A]H E 3.0641 - HBPLUS
Bond  63. Atoms  245 [ N1    G   11  A] -> 2562 [ OXT SAM  201  A]H E 2.7383 - HBPLUS
Bond  64. Atoms 2446 [ N3    A  113  A] -> 2447 [ C4    A  113  A]c   1.3448 - Calc  
Bond  65. Atoms 2445 [ C2    A  113  A] -> 2446 [ N3    A  113  A]c   1.3350 d Calc  
Bond  66. Atoms 2444 [ N1    A  113  A] -> 2445 [ C2    A  113  A]c   1.3398 - Calc  
Bond  67. Atoms 2442 [ C6    A  113  A] -> 2444 [ N1    A  113  A]c   1.3513 d Calc  
Bond  68. Atoms 2442 [ C6    A  113  A] -> 2443 [ N6    A  113  A]ce  1.3348 - Calc  
Bond  69. Atoms 2441 [ C5    A  113  A] -> 2447 [ C4    A  113  A]c   1.3841 d Calc  
Bond  70. Atoms 2441 [ C5    A  113  A] -> 2442 [ C6    A  113  A]c   1.4118 - Calc  
Bond  71. Atoms 2440 [ N7    A  113  A] -> 2441 [ C5    A  113  A]c   1.3875 - Calc  
Bond  72. Atoms 2439 [ C8    A  113  A] -> 2440 [ N7    A  113  A]c   1.3107 d Calc  
Bond  73. Atoms 2438 [ N9    A  113  A] -> 2447 [ C4    A  113  A]c   1.3763 - Calc  
Bond  74. Atoms 2438 [ N9    A  113  A] -> 2439 [ C8    A  113  A]c   1.3705 - Calc  
Bond  75. Atoms 2437 [ C1'   A  113  A] -> 2438 [ N9    A  113  A]cr  1.4590 - Calc  
Bond  76. Atoms 2435 [ C2'   A  113  A] -> 2437 [ C1'   A  113  A]c   1.5317 - Calc  
Bond  77. Atoms 2435 [ C2'   A  113  A] -> 2436 [ O2'   A  113  A]ce  1.4207 - Calc  
Bond  78. Atoms 2433 [ C3'   A  113  A] -> 2435 [ C2'   A  113  A]c   1.5148 - Calc  
Bond  79. Atoms 2433 [ C3'   A  113  A] -> 2434 [ O3'   A  113  A]ce  1.4145 - Calc  
Bond  80. Atoms 2432 [ O4'   A  113  A] -> 2437 [ C1'   A  113  A]c   1.4180 - Calc  
Bond  81. Atoms 2431 [ C4'   A  113  A] -> 2433 [ C3'   A  113  A]c   1.5260 - Calc  
Bond  82. Atoms 2431 [ C4'   A  113  A] -> 2432 [ O4'   A  113  A]c   1.4525 - Calc  
Bond  83. Atoms 2430 [ C5'   A  113  A] -> 2431 [ C4'   A  113  A]cr  1.5126 - Calc  
Bond  84. Atoms 2429 [ O5'   A  113  A] -> 2430 [ C5'   A  113  A]cr  1.4401 - Calc  
Bond  85. Atoms 2426 [ P     A  113  A] -> 2429 [ O5'   A  113  A]cr  1.5932 - Calc  
Bond  86. Atoms 2426 [ P     A  113  A] -> 2428 [ OP2   A  113  A]ce  1.4954 - Calc  
Bond  87. Atoms 2426 [ P     A  113  A] -> 2427 [ OP1   A  113  A]ce  1.4862 - Calc  
Bond  88. Atoms 2424 [ C5    U  112  A] -> 2425 [ C6    U  112  A]c   1.3393 - Calc  
Bond  89. Atoms 2422 [ C4    U  112  A] -> 2424 [ C5    U  112  A]c   1.4325 - Calc  
Bond  90. Atoms 2422 [ C4    U  112  A] -> 2423 [ O4    U  112  A]ce  1.2349 d Calc  
Bond  91. Atoms 2421 [ N3    U  112  A] -> 2422 [ C4    U  112  A]c   1.3815 - Calc  
Bond  92. Atoms 2419 [ C2    U  112  A] -> 2421 [ N3    U  112  A]c   1.3721 - Calc  
Bond  93. Atoms 2419 [ C2    U  112  A] -> 2420 [ O2    U  112  A]ce  1.2181 d Calc  
Bond  94. Atoms 2418 [ N1    U  112  A] -> 2425 [ C6    U  112  A]c   1.3797 - Calc  
Bond  95. Atoms 2418 [ N1    U  112  A] -> 2419 [ C2    U  112  A]c   1.3847 - Calc  
Bond  96. Atoms 2417 [ C1'   U  112  A] -> 2418 [ N1    U  112  A]cr  1.4701 - Calc  
Bond  97. Atoms 2415 [ C2'   U  112  A] -> 2417 [ C1'   U  112  A]c   1.5224 - Calc  
Bond  98. Atoms 2415 [ C2'   U  112  A] -> 2416 [ O2'   U  112  A]ce  1.4193 - Calc  
Bond  99. Atoms 2413 [ C3'   U  112  A] -> 2415 [ C2'   U  112  A]c   1.5185 - Calc  
Bond 100. Atoms 2413 [ C3'   U  112  A] -> 2414 [ O3'   U  112  A]ce  1.4136 - Calc  
Bond 101. Atoms 2412 [ O4'   U  112  A] -> 2417 [ C1'   U  112  A]c   1.4211 - Calc  
Bond 102. Atoms 2411 [ C4'   U  112  A] -> 2413 [ C3'   U  112  A]c   1.5133 - Calc  
Bond 103. Atoms 2411 [ C4'   U  112  A] -> 2412 [ O4'   U  112  A]c   1.4523 - Calc  
Bond 104. Atoms 2410 [ C5'   U  112  A] -> 2411 [ C4'   U  112  A]cr  1.5068 - Calc  
Bond 105. Atoms 2409 [ O5'   U  112  A] -> 2410 [ C5'   U  112  A]cr  1.4310 - Calc  
Bond 106. Atoms 2406 [ P     U  112  A] -> 2409 [ O5'   U  112  A]cr  1.5891 - Calc  
Bond 107. Atoms 2406 [ P     U  112  A] -> 2408 [ OP2   U  112  A]ce  1.4839 - Calc  
Bond 108. Atoms 2406 [ P     U  112  A] -> 2407 [ OP1   U  112  A]ce  1.4910 - Calc  
Bond 109. Atoms 2404 [ N3    A  111  A] -> 2405 [ C4    A  111  A]c   1.3441 - Calc  
Bond 110. Atoms 2403 [ C2    A  111  A] -> 2404 [ N3    A  111  A]c   1.3328 d Calc  
Bond 111. Atoms 2402 [ N1    A  111  A] -> 2403 [ C2    A  111  A]c   1.3373 - Calc  
Bond 112. Atoms 2400 [ C6    A  111  A] -> 2402 [ N1    A  111  A]c   1.3514 d Calc  
Bond 113. Atoms 2400 [ C6    A  111  A] -> 2401 [ N6    A  111  A]ce  1.3363 - Calc  
Bond 114. Atoms 2399 [ C5    A  111  A] -> 2405 [ C4    A  111  A]c   1.3828 d Calc  
Bond 115. Atoms 2399 [ C5    A  111  A] -> 2400 [ C6    A  111  A]c   1.4071 - Calc  
Bond 116. Atoms 2398 [ N7    A  111  A] -> 2399 [ C5    A  111  A]c   1.3884 - Calc  
Bond 117. Atoms 2397 [ C8    A  111  A] -> 2398 [ N7    A  111  A]c   1.3097 d Calc  
Bond 118. Atoms 2396 [ N9    A  111  A] -> 2405 [ C4    A  111  A]c   1.3728 - Calc  
Bond 119. Atoms 2396 [ N9    A  111  A] -> 2397 [ C8    A  111  A]c   1.3750 - Calc  
Bond 120. Atoms 2395 [ C1'   A  111  A] -> 2396 [ N9    A  111  A]cr  1.4612 - Calc  
Bond 121. Atoms 2393 [ C2'   A  111  A] -> 2395 [ C1'   A  111  A]c   1.5238 - Calc  
Bond 122. Atoms 2393 [ C2'   A  111  A] -> 2394 [ O2'   A  111  A]ce  1.4067 - Calc  
Bond 123. Atoms 2391 [ C3'   A  111  A] -> 2393 [ C2'   A  111  A]c   1.5258 - Calc  
Bond 124. Atoms 2391 [ C3'   A  111  A] -> 2392 [ O3'   A  111  A]ce  1.4205 - Calc  
Bond 125. Atoms 2390 [ O4'   A  111  A] -> 2395 [ C1'   A  111  A]c   1.4178 - Calc  
Bond 126. Atoms 2389 [ C4'   A  111  A] -> 2391 [ C3'   A  111  A]c   1.5181 - Calc  
Bond 127. Atoms 2389 [ C4'   A  111  A] -> 2390 [ O4'   A  111  A]c   1.4464 - Calc  
Bond 128. Atoms 2388 [ C5'   A  111  A] -> 2389 [ C4'   A  111  A]cr  1.4972 - Calc  
Bond 129. Atoms 2387 [ O5'   A  111  A] -> 2388 [ C5'   A  111  A]cr  1.4262 - Calc  
Bond 130. Atoms 2384 [ P     A  111  A] -> 2387 [ O5'   A  111  A]cr  1.5927 - Calc  
Bond 131. Atoms 2384 [ P     A  111  A] -> 2386 [ OP2   A  111  A]ce  1.4867 - Calc  
Bond 132. Atoms 2384 [ P     A  111  A] -> 2385 [ OP1   A  111  A]ce  1.4917 - Calc  
Bond 133. Atoms 1739 [ C5    C   80  A] -> 1740 [ C6    C   80  A]c   1.3389 d Calc  
Bond 134. Atoms 1737 [ C4    C   80  A] -> 1739 [ C5    C   80  A]c   1.4290 - Calc  
Bond 135. Atoms 1737 [ C4    C   80  A] -> 1738 [ N4    C   80  A]ce  1.3363 - Calc  
Bond 136. Atoms 1736 [ N3    C   80  A] -> 1737 [ C4    C   80  A]c   1.3357 d Calc  
Bond 137. Atoms 1734 [ C2    C   80  A] -> 1736 [ N3    C   80  A]c   1.3536 - Calc  
Bond 138. Atoms 1734 [ C2    C   80  A] -> 1735 [ O2    C   80  A]ce  1.2382 d Calc  
Bond 139. Atoms 1733 [ N1    C   80  A] -> 1740 [ C6    C   80  A]c   1.3669 - Calc  
Bond 140. Atoms 1733 [ N1    C   80  A] -> 1734 [ C2    C   80  A]c   1.4036 - Calc  
Bond 141. Atoms 1732 [ C1'   C   80  A] -> 1733 [ N1    C   80  A]cr  1.4770 - Calc  
Bond 142. Atoms 1730 [ C2'   C   80  A] -> 1732 [ C1'   C   80  A]c   1.5258 - Calc  
Bond 143. Atoms 1730 [ C2'   C   80  A] -> 1731 [ O2'   C   80  A]ce  1.4011 - Calc  
Bond 144. Atoms 1728 [ C3'   C   80  A] -> 1730 [ C2'   C   80  A]c   1.5234 - Calc  
Bond 145. Atoms 1728 [ C3'   C   80  A] -> 1729 [ O3'   C   80  A]ce  1.4198 - Calc  
Bond 146. Atoms 1727 [ O4'   C   80  A] -> 1732 [ C1'   C   80  A]c   1.4142 - Calc  
Bond 147. Atoms 1726 [ C4'   C   80  A] -> 1728 [ C3'   C   80  A]c   1.5175 - Calc  
Bond 148. Atoms 1726 [ C4'   C   80  A] -> 1727 [ O4'   C   80  A]c   1.4512 - Calc  
Bond 149. Atoms 1725 [ C5'   C   80  A] -> 1726 [ C4'   C   80  A]cr  1.5209 - Calc  
Bond 150. Atoms 1724 [ O5'   C   80  A] -> 1725 [ C5'   C   80  A]cr  1.4324 - Calc  
Bond 151. Atoms 1721 [ P     C   80  A] -> 1724 [ O5'   C   80  A]cr  1.5979 - Calc  
Bond 152. Atoms 1721 [ P     C   80  A] -> 1723 [ OP2   C   80  A]ce  1.4868 - Calc  
Bond 153. Atoms 1721 [ P     C   80  A] -> 1722 [ OP1   C   80  A]ce  1.4925 - Calc  
Bond 154. Atoms 1719 [ N3    G   79  A] -> 1720 [ C4    G   79  A]c   1.3446 - Calc  
Bond 155. Atoms 1717 [ C2    G   79  A] -> 1719 [ N3    G   79  A]c   1.3210 d Calc  
Bond 156. Atoms 1717 [ C2    G   79  A] -> 1718 [ N2    G   79  A]ce  1.3388 - Calc  
Bond 157. Atoms 1716 [ N1    G   79  A] -> 1717 [ C2    G   79  A]c   1.3693 - Calc  
Bond 158. Atoms 1714 [ C6    G   79  A] -> 1716 [ N1    G   79  A]c   1.3879 - Calc  
Bond 159. Atoms 1714 [ C6    G   79  A] -> 1715 [ O6    G   79  A]ce  1.2389 d Calc  
Bond 160. Atoms 1713 [ C5    G   79  A] -> 1720 [ C4    G   79  A]c   1.3763 d Calc  
Bond 161. Atoms 1713 [ C5    G   79  A] -> 1714 [ C6    G   79  A]c   1.4165 - Calc  
Bond 162. Atoms 1712 [ N7    G   79  A] -> 1713 [ C5    G   79  A]c   1.3843 - Calc  
Bond 163. Atoms 1711 [ C8    G   79  A] -> 1712 [ N7    G   79  A]c   1.3043 d Calc  
Bond 164. Atoms 1710 [ N9    G   79  A] -> 1720 [ C4    G   79  A]c   1.3722 - Calc  
Bond 165. Atoms 1710 [ N9    G   79  A] -> 1711 [ C8    G   79  A]c   1.3703 - Calc  
Bond 166. Atoms 1709 [ C1'   G   79  A] -> 1710 [ N9    G   79  A]cr  1.4540 - Calc  
Bond 167. Atoms 1707 [ C2'   G   79  A] -> 1709 [ C1'   G   79  A]c   1.5260 - Calc  
Bond 168. Atoms 1707 [ C2'   G   79  A] -> 1708 [ O2'   G   79  A]ce  1.4144 - Calc  
Bond 169. Atoms 1705 [ C3'   G   79  A] -> 1707 [ C2'   G   79  A]c   1.5105 - Calc  
Bond 170. Atoms 1705 [ C3'   G   79  A] -> 1706 [ O3'   G   79  A]ce  1.3949 - Calc  
Bond 171. Atoms 1704 [ O4'   G   79  A] -> 1709 [ C1'   G   79  A]c   1.4176 - Calc  
Bond 172. Atoms 1703 [ C4'   G   79  A] -> 1705 [ C3'   G   79  A]c   1.5084 - Calc  
Bond 173. Atoms 1703 [ C4'   G   79  A] -> 1704 [ O4'   G   79  A]c   1.4524 - Calc  
Bond 174. Atoms 1702 [ C5'   G   79  A] -> 1703 [ C4'   G   79  A]cr  1.5088 - Calc  
Bond 175. Atoms 1701 [ O5'   G   79  A] -> 1702 [ C5'   G   79  A]cr  1.4311 - Calc  
Bond 176. Atoms 1698 [ P     G   79  A] -> 1701 [ O5'   G   79  A]cr  1.5901 - Calc  
Bond 177. Atoms 1698 [ P     G   79  A] -> 1700 [ OP2   G   79  A]ce  1.4964 - Calc  
Bond 178. Atoms 1698 [ P     G   79  A] -> 1699 [ OP1   G   79  A]ce  1.4773 - Calc  
Bond 179. Atoms 1696 [ C5    U   78  A] -> 1697 [ C6    U   78  A]c   1.3360 - Calc  
Bond 180. Atoms 1694 [ C4    U   78  A] -> 1696 [ C5    U   78  A]c   1.4241 - Calc  
Bond 181. Atoms 1694 [ C4    U   78  A] -> 1695 [ O4    U   78  A]ce  1.2282 d Calc  
Bond 182. Atoms 1693 [ N3    U   78  A] -> 1694 [ C4    U   78  A]c   1.3751 - Calc  
Bond 183. Atoms 1691 [ C2    U   78  A] -> 1693 [ N3    U   78  A]c   1.3715 - Calc  
Bond 184. Atoms 1691 [ C2    U   78  A] -> 1692 [ O2    U   78  A]ce  1.2239 d Calc  
Bond 185. Atoms 1690 [ N1    U   78  A] -> 1697 [ C6    U   78  A]c   1.3707 - Calc  
Bond 186. Atoms 1690 [ N1    U   78  A] -> 1691 [ C2    U   78  A]c   1.3826 - Calc  
Bond 187. Atoms 1689 [ C1'   U   78  A] -> 1690 [ N1    U   78  A]cr  1.4661 - Calc  
Bond 188. Atoms 1687 [ C2'   U   78  A] -> 1689 [ C1'   U   78  A]c   1.5237 - Calc  
Bond 189. Atoms 1687 [ C2'   U   78  A] -> 1688 [ O2'   U   78  A]ce  1.4124 - Calc  
Bond 190. Atoms 1685 [ C3'   U   78  A] -> 1687 [ C2'   U   78  A]c   1.5144 - Calc  
Bond 191. Atoms 1685 [ C3'   U   78  A] -> 1686 [ O3'   U   78  A]ce  1.4162 - Calc  
Bond 192. Atoms 1684 [ O4'   U   78  A] -> 1689 [ C1'   U   78  A]c   1.4198 - Calc  
Bond 193. Atoms 1683 [ C4'   U   78  A] -> 1685 [ C3'   U   78  A]c   1.5175 - Calc  
Bond 194. Atoms 1683 [ C4'   U   78  A] -> 1684 [ O4'   U   78  A]c   1.4564 - Calc  
Bond 195. Atoms 1682 [ C5'   U   78  A] -> 1683 [ C4'   U   78  A]cr  1.5131 - Calc  
Bond 196. Atoms 1681 [ O5'   U   78  A] -> 1682 [ C5'   U   78  A]cr  1.4432 - Calc  
Bond 197. Atoms 1678 [ P     U   78  A] -> 1681 [ O5'   U   78  A]cr  1.5954 - Calc  
Bond 198. Atoms 1678 [ P     U   78  A] -> 1680 [ OP2   U   78  A]ce  1.4937 - Calc  
Bond 199. Atoms 1678 [ P     U   78  A] -> 1679 [ OP1   U   78  A]ce  1.4940 - Calc  
Bond 200. Atoms 1048 [ C5    C   48  A] -> 1049 [ C6    C   48  A]c   1.3369 d Calc  
Bond 201. Atoms 1046 [ C4    C   48  A] -> 1048 [ C5    C   48  A]c   1.4260 - Calc  
Bond 202. Atoms 1046 [ C4    C   48  A] -> 1047 [ N4    C   48  A]ce  1.3365 - Calc  
Bond 203. Atoms 1045 [ N3    C   48  A] -> 1046 [ C4    C   48  A]c   1.3359 d Calc  
Bond 204. Atoms 1043 [ C2    C   48  A] -> 1045 [ N3    C   48  A]c   1.3543 - Calc  
Bond 205. Atoms 1043 [ C2    C   48  A] -> 1044 [ O2    C   48  A]ce  1.2469 d Calc  
Bond 206. Atoms 1042 [ N1    C   48  A] -> 1049 [ C6    C   48  A]c   1.3673 - Calc  
Bond 207. Atoms 1042 [ N1    C   48  A] -> 1043 [ C2    C   48  A]c   1.4032 - Calc  
Bond 208. Atoms 1041 [ C1'   C   48  A] -> 1042 [ N1    C   48  A]cr  1.4673 - Calc  
Bond 209. Atoms 1039 [ C2'   C   48  A] -> 1041 [ C1'   C   48  A]c   1.5342 - Calc  
Bond 210. Atoms 1039 [ C2'   C   48  A] -> 1040 [ O2'   C   48  A]ce  1.4166 - Calc  
Bond 211. Atoms 1037 [ C3'   C   48  A] -> 1039 [ C2'   C   48  A]c   1.5236 - Calc  
Bond 212. Atoms 1037 [ C3'   C   48  A] -> 1038 [ O3'   C   48  A]ce  1.4218 - Calc  
Bond 213. Atoms 1036 [ O4'   C   48  A] -> 1041 [ C1'   C   48  A]c   1.4212 - Calc  
Bond 214. Atoms 1035 [ C4'   C   48  A] -> 1037 [ C3'   C   48  A]c   1.5202 - Calc  
Bond 215. Atoms 1035 [ C4'   C   48  A] -> 1036 [ O4'   C   48  A]c   1.4528 - Calc  
Bond 216. Atoms 1034 [ C5'   C   48  A] -> 1035 [ C4'   C   48  A]cr  1.5053 - Calc  
Bond 217. Atoms 1033 [ O5'   C   48  A] -> 1034 [ C5'   C   48  A]cr  1.4198 - Calc  
Bond 218. Atoms 1030 [ P     C   48  A] -> 1033 [ O5'   C   48  A]cr  1.5884 - Calc  
Bond 219. Atoms 1030 [ P     C   48  A] -> 1032 [ OP2   C   48  A]ce  1.4675 - Calc  
Bond 220. Atoms 1030 [ P     C   48  A] -> 1031 [ OP1   C   48  A]ce  1.4883 - Calc  
Bond 221. Atoms 1028 [ N3    A   47  A] -> 1029 [ C4    A   47  A]c   1.3429 - Calc  
Bond 222. Atoms 1027 [ C2    A   47  A] -> 1028 [ N3    A   47  A]c   1.3310 d Calc  
Bond 223. Atoms 1026 [ N1    A   47  A] -> 1027 [ C2    A   47  A]c   1.3378 - Calc  
Bond 224. Atoms 1024 [ C6    A   47  A] -> 1026 [ N1    A   47  A]c   1.3492 d Calc  
Bond 225. Atoms 1024 [ C6    A   47  A] -> 1025 [ N6    A   47  A]ce  1.3353 - Calc  
Bond 226. Atoms 1023 [ C5    A   47  A] -> 1029 [ C4    A   47  A]c   1.3825 d Calc  
Bond 227. Atoms 1023 [ C5    A   47  A] -> 1024 [ C6    A   47  A]c   1.4018 - Calc  
Bond 228. Atoms 1022 [ N7    A   47  A] -> 1023 [ C5    A   47  A]c   1.3864 - Calc  
Bond 229. Atoms 1021 [ C8    A   47  A] -> 1022 [ N7    A   47  A]c   1.3098 d Calc  
Bond 230. Atoms 1020 [ N9    A   47  A] -> 1029 [ C4    A   47  A]c   1.3739 - Calc  
Bond 231. Atoms 1020 [ N9    A   47  A] -> 1021 [ C8    A   47  A]c   1.3738 - Calc  
Bond 232. Atoms 1019 [ C1'   A   47  A] -> 1020 [ N9    A   47  A]cr  1.4642 - Calc  
Bond 233. Atoms 1017 [ C2'   A   47  A] -> 1019 [ C1'   A   47  A]c   1.5304 - Calc  
Bond 234. Atoms 1017 [ C2'   A   47  A] -> 1018 [ O2'   A   47  A]ce  1.4110 - Calc  
Bond 235. Atoms 1015 [ C3'   A   47  A] -> 1017 [ C2'   A   47  A]c   1.5207 - Calc  
Bond 236. Atoms 1015 [ C3'   A   47  A] -> 1016 [ O3'   A   47  A]ce  1.4154 - Calc  
Bond 237. Atoms 1014 [ O4'   A   47  A] -> 1019 [ C1'   A   47  A]c   1.4095 - Calc  
Bond 238. Atoms 1013 [ C4'   A   47  A] -> 1015 [ C3'   A   47  A]c   1.5314 - Calc  
Bond 239. Atoms 1013 [ C4'   A   47  A] -> 1014 [ O4'   A   47  A]c   1.4521 - Calc  
Bond 240. Atoms 1012 [ C5'   A   47  A] -> 1013 [ C4'   A   47  A]cr  1.5077 - Calc  
Bond 241. Atoms 1011 [ O5'   A   47  A] -> 1012 [ C5'   A   47  A]cr  1.4270 - Calc  
Bond 242. Atoms 1008 [ P     A   47  A] -> 1011 [ O5'   A   47  A]cr  1.5913 - Calc  
Bond 243. Atoms 1008 [ P     A   47  A] -> 1010 [ OP2   A   47  A]ce  1.5027 - Calc  
Bond 244. Atoms 1008 [ P     A   47  A] -> 1009 [ OP1   A   47  A]ce  1.4823 - Calc  
Bond 245. Atoms 1006 [ N3    A   46  A] -> 1007 [ C4    A   46  A]c   1.3430 - Calc  
Bond 246. Atoms 1005 [ C2    A   46  A] -> 1006 [ N3    A   46  A]c   1.3348 d Calc  
Bond 247. Atoms 1004 [ N1    A   46  A] -> 1005 [ C2    A   46  A]c   1.3358 - Calc  
Bond 248. Atoms 1002 [ C6    A   46  A] -> 1004 [ N1    A   46  A]c   1.3482 d Calc  
Bond 249. Atoms 1002 [ C6    A   46  A] -> 1003 [ N6    A   46  A]ce  1.3302 - Calc  
Bond 250. Atoms 1001 [ C5    A   46  A] -> 1007 [ C4    A   46  A]c   1.3829 d Calc  
Bond 251. Atoms 1001 [ C5    A   46  A] -> 1002 [ C6    A   46  A]c   1.3982 - Calc  
Bond 252. Atoms 1000 [ N7    A   46  A] -> 1001 [ C5    A   46  A]c   1.3864 - Calc  
Bond 253. Atoms  999 [ C8    A   46  A] -> 1000 [ N7    A   46  A]c   1.3110 d Calc  
Bond 254. Atoms  998 [ N9    A   46  A] -> 1007 [ C4    A   46  A]c   1.3731 - Calc  
Bond 255. Atoms  998 [ N9    A   46  A] ->  999 [ C8    A   46  A]c   1.3747 - Calc  
Bond 256. Atoms  997 [ C1'   A   46  A] ->  998 [ N9    A   46  A]cr  1.4656 - Calc  
Bond 257. Atoms  995 [ C2'   A   46  A] ->  997 [ C1'   A   46  A]c   1.5256 - Calc  
Bond 258. Atoms  995 [ C2'   A   46  A] ->  996 [ O2'   A   46  A]ce  1.4089 - Calc  
Bond 259. Atoms  993 [ C3'   A   46  A] ->  995 [ C2'   A   46  A]c   1.5123 - Calc  
Bond 260. Atoms  993 [ C3'   A   46  A] ->  994 [ O3'   A   46  A]ce  1.3920 - Calc  
Bond 261. Atoms  992 [ O4'   A   46  A] ->  997 [ C1'   A   46  A]c   1.4239 - Calc  
Bond 262. Atoms  991 [ C4'   A   46  A] ->  993 [ C3'   A   46  A]c   1.5196 - Calc  
Bond 263. Atoms  991 [ C4'   A   46  A] ->  992 [ O4'   A   46  A]c   1.4492 - Calc  
Bond 264. Atoms  990 [ C5'   A   46  A] ->  991 [ C4'   A   46  A]cr  1.5046 - Calc  
Bond 265. Atoms  989 [ O5'   A   46  A] ->  990 [ C5'   A   46  A]cr  1.4346 - Calc  
Bond 266. Atoms  986 [ P     A   46  A] ->  989 [ O5'   A   46  A]cr  1.5878 - Calc  
Bond 267. Atoms  986 [ P     A   46  A] ->  988 [ OP2   A   46  A]ce  1.4698 - Calc  
Bond 268. Atoms  986 [ P     A   46  A] ->  987 [ OP1   A   46  A]ce  1.4798 - Calc  
Bond 269. Atoms  248 [ N3    G   11  A] ->  249 [ C4    G   11  A]c   1.3451 - Calc  
Bond 270. Atoms  246 [ C2    G   11  A] ->  248 [ N3    G   11  A]c   1.3188 d Calc  
Bond 271. Atoms  246 [ C2    G   11  A] ->  247 [ N2    G   11  A]ce  1.3406 - Calc  
Bond 272. Atoms  245 [ N1    G   11  A] ->  246 [ C2    G   11  A]c   1.3738 - Calc  
Bond 273. Atoms  243 [ C6    G   11  A] ->  245 [ N1    G   11  A]c   1.3885 - Calc  
Bond 274. Atoms  243 [ C6    G   11  A] ->  244 [ O6    G   11  A]ce  1.2365 d Calc  
Bond 275. Atoms  242 [ C5    G   11  A] ->  249 [ C4    G   11  A]c   1.3778 d Calc  
Bond 276. Atoms  242 [ C5    G   11  A] ->  243 [ C6    G   11  A]c   1.4171 - Calc  
Bond 277. Atoms  241 [ N7    G   11  A] ->  242 [ C5    G   11  A]c   1.3881 - Calc  
Bond 278. Atoms  240 [ C8    G   11  A] ->  241 [ N7    G   11  A]c   1.3065 d Calc  
Bond 279. Atoms  239 [ N9    G   11  A] ->  249 [ C4    G   11  A]c   1.3692 - Calc  
Bond 280. Atoms  239 [ N9    G   11  A] ->  240 [ C8    G   11  A]c   1.3737 - Calc  
Bond 281. Atoms  238 [ C1'   G   11  A] ->  239 [ N9    G   11  A]cr  1.4503 - Calc  
Bond 282. Atoms  236 [ C2'   G   11  A] ->  238 [ C1'   G   11  A]c   1.5243 - Calc  
Bond 283. Atoms  236 [ C2'   G   11  A] ->  237 [ O2'   G   11  A]ce  1.4098 - Calc  
Bond 284. Atoms  234 [ C3'   G   11  A] ->  236 [ C2'   G   11  A]c   1.5229 - Calc  
Bond 285. Atoms  234 [ C3'   G   11  A] ->  235 [ O3'   G   11  A]ce  1.4271 - Calc  
Bond 286. Atoms  233 [ O4'   G   11  A] ->  238 [ C1'   G   11  A]c   1.4026 - Calc  
Bond 287. Atoms  232 [ C4'   G   11  A] ->  234 [ C3'   G   11  A]c   1.5142 - Calc  
Bond 288. Atoms  232 [ C4'   G   11  A] ->  233 [ O4'   G   11  A]c   1.4363 - Calc  
Bond 289. Atoms  231 [ C5'   G   11  A] ->  232 [ C4'   G   11  A]cr  1.5088 - Calc  
Bond 290. Atoms  230 [ O5'   G   11  A] ->  231 [ C5'   G   11  A]cr  1.4333 - Calc  
Bond 291. Atoms  227 [ P     G   11  A] ->  230 [ O5'   G   11  A]cr  1.5864 - Calc  
Bond 292. Atoms  227 [ P     G   11  A] ->  229 [ OP2   G   11  A]ce  1.4891 - Calc  
Bond 293. Atoms  227 [ P     G   11  A] ->  228 [ OP1   G   11  A]ce  1.4842 - Calc  
Bond 294. Atoms  181 [ C5    C    8  A] ->  182 [ C6    C    8  A]c   1.3384 d Calc  
Bond 295. Atoms  179 [ C4    C    8  A] ->  181 [ C5    C    8  A]c   1.4253 - Calc  
Bond 296. Atoms  179 [ C4    C    8  A] ->  180 [ N4    C    8  A]ce  1.3382 - Calc  
Bond 297. Atoms  178 [ N3    C    8  A] ->  179 [ C4    C    8  A]c   1.3365 d Calc  
Bond 298. Atoms  176 [ C2    C    8  A] ->  178 [ N3    C    8  A]c   1.3546 - Calc  
Bond 299. Atoms  176 [ C2    C    8  A] ->  177 [ O2    C    8  A]ce  1.2396 d Calc  
Bond 300. Atoms  175 [ N1    C    8  A] ->  182 [ C6    C    8  A]c   1.3664 - Calc  
Bond 301. Atoms  175 [ N1    C    8  A] ->  176 [ C2    C    8  A]c   1.3968 - Calc  
Bond 302. Atoms  174 [ C1'   C    8  A] ->  175 [ N1    C    8  A]cr  1.4643 - Calc  
Bond 303. Atoms  172 [ C2'   C    8  A] ->  174 [ C1'   C    8  A]c   1.5278 - Calc  
Bond 304. Atoms  172 [ C2'   C    8  A] ->  173 [ O2'   C    8  A]ce  1.4038 - Calc  
Bond 305. Atoms  170 [ C3'   C    8  A] ->  172 [ C2'   C    8  A]c   1.5312 - Calc  
Bond 306. Atoms  170 [ C3'   C    8  A] ->  171 [ O3'   C    8  A]ce  1.4270 - Calc  
Bond 307. Atoms  169 [ O4'   C    8  A] ->  174 [ C1'   C    8  A]c   1.4113 - Calc  
Bond 308. Atoms  168 [ C4'   C    8  A] ->  170 [ C3'   C    8  A]c   1.5146 - Calc  
Bond 309. Atoms  168 [ C4'   C    8  A] ->  169 [ O4'   C    8  A]c   1.4461 - Calc  
Bond 310. Atoms  167 [ C5'   C    8  A] ->  168 [ C4'   C    8  A]cr  1.5085 - Calc  
Bond 311. Atoms  166 [ O5'   C    8  A] ->  167 [ C5'   C    8  A]cr  1.4373 - Calc  
Bond 312. Atoms  163 [ P     C    8  A] ->  166 [ O5'   C    8  A]cr  1.5949 - Calc  
Bond 313. Atoms  163 [ P     C    8  A] ->  165 [ OP2   C    8  A]ce  1.4838 - Calc  
Bond 314. Atoms  163 [ P     C    8  A] ->  164 [ OP1   C    8  A]ce  1.4713 - Calc  
Bond 315. Atoms  161 [ C5    U    7  A] ->  162 [ C6    U    7  A]c   1.3355 - Calc  
Bond 316. Atoms  159 [ C4    U    7  A] ->  161 [ C5    U    7  A]c   1.4280 - Calc  
Bond 317. Atoms  159 [ C4    U    7  A] ->  160 [ O4    U    7  A]ce  1.2315 d Calc  
Bond 318. Atoms  158 [ N3    U    7  A] ->  159 [ C4    U    7  A]c   1.3776 - Calc  
Bond 319. Atoms  156 [ C2    U    7  A] ->  158 [ N3    U    7  A]c   1.3713 - Calc  
Bond 320. Atoms  156 [ C2    U    7  A] ->  157 [ O2    U    7  A]ce  1.2197 d Calc  
Bond 321. Atoms  155 [ N1    U    7  A] ->  162 [ C6    U    7  A]c   1.3730 - Calc  
Bond 322. Atoms  155 [ N1    U    7  A] ->  156 [ C2    U    7  A]c   1.3765 - Calc  
Bond 323. Atoms  154 [ C1'   U    7  A] ->  155 [ N1    U    7  A]cr  1.4631 - Calc  
Bond 324. Atoms  152 [ C2'   U    7  A] ->  154 [ C1'   U    7  A]c   1.5228 - Calc  
Bond 325. Atoms  152 [ C2'   U    7  A] ->  153 [ O2'   U    7  A]ce  1.4108 - Calc  
Bond 326. Atoms  150 [ C3'   U    7  A] ->  152 [ C2'   U    7  A]c   1.5190 - Calc  
Bond 327. Atoms  150 [ C3'   U    7  A] ->  151 [ O3'   U    7  A]ce  1.4145 - Calc  
Bond 328. Atoms  149 [ O4'   U    7  A] ->  154 [ C1'   U    7  A]c   1.4168 - Calc  
Bond 329. Atoms  148 [ C4'   U    7  A] ->  150 [ C3'   U    7  A]c   1.5123 - Calc  
Bond 330. Atoms  148 [ C4'   U    7  A] ->  149 [ O4'   U    7  A]c   1.4429 - Calc  
Bond 331. Atoms  147 [ C5'   U    7  A] ->  148 [ C4'   U    7  A]cr  1.4923 - Calc  
Bond 332. Atoms  146 [ O5'   U    7  A] ->  147 [ C5'   U    7  A]cr  1.4318 - Calc  
Bond 333. Atoms  143 [ P     U    7  A] ->  146 [ O5'   U    7  A]cr  1.5859 - Calc  
Bond 334. Atoms  143 [ P     U    7  A] ->  145 [ OP2   U    7  A]ce  1.4948 - Calc  
Bond 335. Atoms  143 [ P     U    7  A] ->  144 [ OP1   U    7  A]ce  1.4828 - Calc  
Bond 336. Atoms  141 [ N3    A    6  A] ->  142 [ C4    A    6  A]c   1.3443 - Calc  
Bond 337. Atoms  140 [ C2    A    6  A] ->  141 [ N3    A    6  A]c   1.3326 d Calc  
Bond 338. Atoms  139 [ N1    A    6  A] ->  140 [ C2    A    6  A]c   1.3425 - Calc  
Bond 339. Atoms  137 [ C6    A    6  A] ->  139 [ N1    A    6  A]c   1.3494 d Calc  
Bond 340. Atoms  137 [ C6    A    6  A] ->  138 [ N6    A    6  A]ce  1.3349 - Calc  
Bond 341. Atoms  136 [ C5    A    6  A] ->  142 [ C4    A    6  A]c   1.3847 d Calc  
Bond 342. Atoms  136 [ C5    A    6  A] ->  137 [ C6    A    6  A]c   1.4095 - Calc  
Bond 343. Atoms  135 [ N7    A    6  A] ->  136 [ C5    A    6  A]c   1.3892 - Calc  
Bond 344. Atoms  134 [ C8    A    6  A] ->  135 [ N7    A    6  A]c   1.3143 d Calc  
Bond 345. Atoms  133 [ N9    A    6  A] ->  142 [ C4    A    6  A]c   1.3747 - Calc  
Bond 346. Atoms  133 [ N9    A    6  A] ->  134 [ C8    A    6  A]c   1.3731 - Calc  
Bond 347. Atoms  132 [ C1'   A    6  A] ->  133 [ N9    A    6  A]cr  1.4594 - Calc  
Bond 348. Atoms  130 [ C2'   A    6  A] ->  132 [ C1'   A    6  A]c   1.5244 - Calc  
Bond 349. Atoms  130 [ C2'   A    6  A] ->  131 [ O2'   A    6  A]ce  1.4160 - Calc  
Bond 350. Atoms  128 [ C3'   A    6  A] ->  130 [ C2'   A    6  A]c   1.5071 - Calc  
Bond 351. Atoms  128 [ C3'   A    6  A] ->  129 [ O3'   A    6  A]ce  1.4143 - Calc  
Bond 352. Atoms  127 [ O4'   A    6  A] ->  132 [ C1'   A    6  A]c   1.4169 - Calc  
Bond 353. Atoms  126 [ C4'   A    6  A] ->  128 [ C3'   A    6  A]c   1.5218 - Calc  
Bond 354. Atoms  126 [ C4'   A    6  A] ->  127 [ O4'   A    6  A]c   1.4458 - Calc  
Bond 355. Atoms  125 [ C5'   A    6  A] ->  126 [ C4'   A    6  A]cr  1.4968 - Calc  
Bond 356. Atoms  124 [ O5'   A    6  A] ->  125 [ C5'   A    6  A]cr  1.4285 - Calc  
Bond 357. Atoms  121 [ P     A    6  A] ->  124 [ O5'   A    6  A]cr  1.5820 - Calc  
Bond 358. Atoms  121 [ P     A    6  A] ->  123 [ OP2   A    6  A]ce  1.4986 - Calc  
Bond 359. Atoms  121 [ P     A    6  A] ->  122 [ OP1   A    6  A]ce  1.4781 - Calc  
Bond 360. Atoms 2583 [ N3  SAM  201  A] -> 2584 [ C4  SAM  201  A]c   1.3377 - CONECT
Bond 361. Atoms 2582 [ C2  SAM  201  A] -> 2583 [ N3  SAM  201  A]c   1.3436 - CONECT
Bond 362. Atoms 2581 [ N1  SAM  201  A] -> 2582 [ C2  SAM  201  A]c   1.3552 - CONECT
Bond 363. Atoms 2579 [ C6  SAM  201  A] -> 2581 [ N1  SAM  201  A]c   1.3699 - CONECT
Bond 364. Atoms 2579 [ C6  SAM  201  A] -> 2580 [ N6  SAM  201  A]ce  1.3794 - CONECT
Bond 365. Atoms 2578 [ C5  SAM  201  A] -> 2584 [ C4  SAM  201  A]c   1.4551 - CONECT
Bond 366. Atoms 2578 [ C5  SAM  201  A] -> 2579 [ C6  SAM  201  A]c   1.4813 - CONECT
Bond 367. Atoms 2577 [ N7  SAM  201  A] -> 2578 [ C5  SAM  201  A]c   1.3138 - CONECT
Bond 368. Atoms 2576 [ C8  SAM  201  A] -> 2577 [ N7  SAM  201  A]c   1.3401 - CONECT
Bond 369. Atoms 2575 [ N9  SAM  201  A] -> 2584 [ C4  SAM  201  A]c   1.3291 - CONECT
Bond 370. Atoms 2575 [ N9  SAM  201  A] -> 2576 [ C8  SAM  201  A]c   1.3325 - CONECT
Bond 371. Atoms 2574 [ C1' SAM  201  A] -> 2575 [ N9  SAM  201  A]cr  1.4950 - CONECT
Bond 372. Atoms 2572 [ C2' SAM  201  A] -> 2574 [ C1' SAM  201  A]c   1.5001 - CONECT
Bond 373. Atoms 2572 [ C2' SAM  201  A] -> 2573 [ O2' SAM  201  A]ce  1.4244 - CONECT
Bond 374. Atoms 2570 [ C3' SAM  201  A] -> 2572 [ C2' SAM  201  A]c   1.5087 - CONECT
Bond 375. Atoms 2570 [ C3' SAM  201  A] -> 2571 [ O3' SAM  201  A]ce  1.4418 - CONECT
Bond 376. Atoms 2569 [ O4' SAM  201  A] -> 2574 [ C1' SAM  201  A]c   1.4296 - CONECT
Bond 377. Atoms 2568 [ C4' SAM  201  A] -> 2570 [ C3' SAM  201  A]c   1.5202 - CONECT
Bond 378. Atoms 2568 [ C4' SAM  201  A] -> 2569 [ O4' SAM  201  A]c   1.4373 - CONECT
Bond 379. Atoms 2567 [ C5' SAM  201  A] -> 2568 [ C4' SAM  201  A]cr  1.5433 - CONECT
Bond 380. Atoms 2565 [ SD  SAM  201  A] -> 2567 [ C5' SAM  201  A]cr  1.6878 - CONECT
Bond 381. Atoms 2565 [ SD  SAM  201  A] -> 2566 [ CE  SAM  201  A]ce  1.6609 - CONECT
Bond 382. Atoms 2564 [ CG  SAM  201  A] -> 2565 [ SD  SAM  201  A]cr  1.6779 - CONECT
Bond 383. Atoms 2563 [ CB  SAM  201  A] -> 2564 [ CG  SAM  201  A]cr  1.5448 - CONECT
Bond 384. Atoms 2560 [ C   SAM  201  A] -> 2562 [ OXT SAM  201  A]ce  1.2543 - CONECT
Bond 385. Atoms 2560 [ C   SAM  201  A] -> 2561 [ O   SAM  201  A]ce  1.2499 d CONECT
Bond 386. Atoms 2559 [ CA  SAM  201  A] -> 2563 [ CB  SAM  201  A]cr  1.5311 - CONECT
Bond 387. Atoms 2559 [ CA  SAM  201  A] -> 2560 [ C   SAM  201  A]cr  1.4977 - CONECT
Bond 388. Atoms 2558 [ N   SAM  201  A] -> 2559 [ CA  SAM  201  A]ce  1.4506 - CONECT
