# Supplementary material for: RPocket: an intuitive database of RNA pocket topology information with RNA-ligand data resources
Source: BMC Bioinformatics. 2021 Sep 8;22:428. doi: 10.1186/s12859-021-04349-4 (PMC8424408; doi:10.1186/s12859-021-04349-4)
Supplement: Supplementary file 6 — Additional file 6. Folder S2: Interaction info of RNA-ligand complexes. [file 12859_2021_4349_MOESM6_ESM.zip › 12859_2021_4349_MOESM6_ESM/4KQY/ligplot.sum]

ligplus

                                             Hydrogen bonds  Non-bonded
               Interacting residues          M-M   S-S   M-S  contacts
          ------------------------------     ---   ---   ---    -----  
Residues: [SAM  201  A] -> [  A  113  A]      0     0     0        4
Residues: [SAM  201  A] -> [  U  112  A]      0     0     0        8
Residues: [SAM  201  A] -> [  A  111  A]      0     0     0        1
Residues: [SAM  201  A] -> [  C   80  A]      0     0     2        7
Residues: [SAM  201  A] -> [  G   79  A]      0     0     1        7
Residues: [SAM  201  A] -> [  U   78  A]      0     2     0        4
Residues: [SAM  201  A] -> [  C   48  A]      0     0     0        7
Residues: [SAM  201  A] -> [  A   47  A]      0     0     0        2
Residues: [SAM  201  A] -> [  A   46  A]      0     2     0        3
Residues: [SAM  201  A] -> [  G   11  A]      0     0     2        4
Residues: [SAM  201  A] -> [  C    8  A]      0     0     0        2
Residues: [SAM  201  A] -> [  U    7  A]      0     0     0        5
Residues: [SAM  201  A] -> [  A    6  A]      0     0     0        1
