# Supplementary material for: RPocket: an intuitive database of RNA pocket topology information with RNA-ligand data resources
Source: BMC Bioinformatics. 2021 Sep 8;22:428. doi: 10.1186/s12859-021-04349-4 (PMC8424408; doi:10.1186/s12859-021-04349-4)
Supplement: Supplementary file 6 — Additional file 6. Folder S2: Interaction info of RNA-ligand complexes. [file 12859_2021_4349_MOESM6_ESM.zip › 12859_2021_4349_MOESM6_ESM/4OQU/ligplot.bonds]

Bond   0. Atoms 2117 [ O2' SAM  101  A] -> 1505 [ C1'   C   70  A]n E 3.4721 - HBPLUS
Bond   1. Atoms 2120 [ C8  SAM  101  A] -> 1500 [ O4'   C   70  A]n E 3.7575 - HBPLUS
Bond   2. Atoms 2118 [ C1' SAM  101  A] -> 1500 [ O4'   C   70  A]n E 3.6475 - HBPLUS
Bond   3. Atoms 2118 [ C1' SAM  101  A] -> 1488 [ O2    U   69  A]n E 3.3666 - HBPLUS
Bond   4. Atoms 2116 [ C2' SAM  101  A] -> 1488 [ O2    U   69  A]n E 3.8494 - HBPLUS
Bond   5. Atoms 2114 [ C3' SAM  101  A] -> 1488 [ O2    U   69  A]n E 3.8356 - HBPLUS
Bond   6. Atoms 2112 [ C4' SAM  101  A] -> 1488 [ O2    U   69  A]n E 3.0265 - HBPLUS
Bond   7. Atoms 2113 [ O4' SAM  101  A] -> 1485 [ C1'   U   69  A]n E 3.8586 - HBPLUS
Bond   8. Atoms 2120 [ C8  SAM  101  A] -> 1484 [ O2'   U   69  A]n E 3.3555 - HBPLUS
Bond   9. Atoms 2118 [ C1' SAM  101  A] -> 1484 [ O2'   U   69  A]n E 3.5641 - HBPLUS
Bond  10. Atoms 2110 [ CE  SAM  101  A] -> 1472 [ N3    A   68  A]n E 3.6309 - HBPLUS
Bond  11. Atoms 2110 [ CE  SAM  101  A] -> 1471 [ C2    A   68  A]n E 3.3387 - HBPLUS
Bond  12. Atoms 2106 [ OXT SAM  101  A] -> 1054 [ C1'   C   49  A]n E 3.6563 - HBPLUS
Bond  13. Atoms 2105 [ O   SAM  101  A] -> 1054 [ C1'   C   49  A]n E 3.8150 - HBPLUS
Bond  14. Atoms 2104 [ C   SAM  101  A] -> 1054 [ C1'   C   49  A]n E 3.5354 - HBPLUS
Bond  15. Atoms 2103 [ CA  SAM  101  A] -> 1054 [ C1'   C   49  A]n E 3.8618 - HBPLUS
Bond  16. Atoms 2104 [ C   SAM  101  A] -> 1053 [ O2'   C   49  A]n E 3.7527 - HBPLUS
Bond  17. Atoms 2104 [ C   SAM  101  A] -> 1049 [ O4'   C   49  A]n E 3.3725 - HBPLUS
Bond  18. Atoms 2103 [ CA  SAM  101  A] -> 1049 [ O4'   C   49  A]n E 3.1946 - HBPLUS
Bond  19. Atoms 2124 [ N6  SAM  101  A] -> 1039 [ C2    G   48  A]n E 3.5279 - HBPLUS
Bond  20. Atoms 2102 [ N   SAM  101  A] -> 1039 [ C2    G   48  A]n E 3.7159 - HBPLUS
Bond  21. Atoms 2121 [ N7  SAM  101  A] -> 1031 [ C1'   G   48  A]n E 3.6612 - HBPLUS
Bond  22. Atoms 2103 [ CA  SAM  101  A] -> 1030 [ O2'   G   48  A]n E 3.3995 - HBPLUS
Bond  23. Atoms 2102 [ N   SAM  101  A] -> 1029 [ C2'   G   48  A]n E 3.6675 - HBPLUS
Bond  24. Atoms 2123 [ C6  SAM  101  A] -> 1017 [ O4    U   47  A]n E 3.7911 - HBPLUS
Bond  25. Atoms 2124 [ N6  SAM  101  A] -> 1016 [ C4    U   47  A]n E 3.6843 - HBPLUS
Bond  26. Atoms 2121 [ N7  SAM  101  A] -> 1016 [ C4    U   47  A]n E 3.7622 - HBPLUS
Bond  27. Atoms 2120 [ C8  SAM  101  A] -> 1015 [ N3    U   47  A]n E 3.7675 - HBPLUS
Bond  28. Atoms 2120 [ C8  SAM  101  A] -> 1014 [ O2    U   47  A]n E 3.6461 - HBPLUS
Bond  29. Atoms 2121 [ N7  SAM  101  A] -> 1013 [ C2    U   47  A]n E 3.6962 - HBPLUS
Bond  30. Atoms 2128 [ C4  SAM  101  A] ->  588 [ C6    C   27  A]n E 3.7802 - HBPLUS
Bond  31. Atoms 2122 [ C5  SAM  101  A] ->  588 [ C6    C   27  A]n E 3.7260 - HBPLUS
Bond  32. Atoms 2125 [ N1  SAM  101  A] ->  587 [ C5    C   27  A]n E 3.7982 - HBPLUS
Bond  33. Atoms 2124 [ N6  SAM  101  A] ->  587 [ C5    C   27  A]n E 3.7099 - HBPLUS
Bond  34. Atoms 2123 [ C6  SAM  101  A] ->  587 [ C5    C   27  A]n E 3.4013 - HBPLUS
Bond  35. Atoms 2122 [ C5  SAM  101  A] ->  587 [ C5    C   27  A]n E 3.5090 - HBPLUS
Bond  36. Atoms 2123 [ C6  SAM  101  A] ->  586 [ N4    C   27  A]n E 3.8555 - HBPLUS
Bond  37. Atoms 2124 [ N6  SAM  101  A] ->  585 [ C4    C   27  A]n E 3.6037 - HBPLUS
Bond  38. Atoms 2123 [ C6  SAM  101  A] ->  585 [ C4    C   27  A]n E 3.6827 - HBPLUS
Bond  39. Atoms 2122 [ C5  SAM  101  A] ->  585 [ C4    C   27  A]n E 3.6294 - HBPLUS
Bond  40. Atoms 2121 [ N7  SAM  101  A] ->  585 [ C4    C   27  A]n E 3.6192 - HBPLUS
Bond  41. Atoms 2121 [ N7  SAM  101  A] ->  582 [ C2    C   27  A]n E 3.7415 - HBPLUS
Bond  42. Atoms 2120 [ C8  SAM  101  A] ->  582 [ C2    C   27  A]n E 3.7741 - HBPLUS
Bond  43. Atoms 2117 [ O2' SAM  101  A] ->  580 [ C1'   C   27  A]n E 3.4175 - HBPLUS
Bond  44. Atoms 2116 [ C2' SAM  101  A] ->  580 [ C1'   C   27  A]n E 3.7134 - HBPLUS
Bond  45. Atoms 2116 [ C2' SAM  101  A] ->  575 [ O4'   C   27  A]n E 3.4139 - HBPLUS
Bond  46. Atoms 2124 [ N6  SAM  101  A] ->  544 [ C2    A   25  A]n E 3.1656 - HBPLUS
Bond  47. Atoms 2126 [ C2  SAM  101  A] ->  535 [ O2'   A   25  A]n E 3.2251 - HBPLUS
Bond  48. Atoms 2125 [ N1  SAM  101  A] ->  534 [ C2'   A   25  A]n E 3.7534 - HBPLUS
Bond  49. Atoms 2106 [ OXT SAM  101  A] ->  171 [ C2    G    8  A]n E 3.5452 - HBPLUS
Bond  50. Atoms 2104 [ C   SAM  101  A] ->  170 [ N1    G    8  A]n E 3.5830 - HBPLUS
Bond  51. Atoms 2105 [ O   SAM  101  A] ->  168 [ C6    G    8  A]n E 3.5976 - HBPLUS
Bond  52. Atoms 2110 [ CE  SAM  101  A] ->  101 [ C1'   C    5  A]n E 3.6478 - HBPLUS
Bond  53. Atoms 2112 [ C4' SAM  101  A] ->   84 [ O2    U    4  A]n E 3.8348 - HBPLUS
Bond  54. Atoms 2111 [ C5' SAM  101  A] ->   84 [ O2    U    4  A]n E 3.2003 - HBPLUS
Bond  55. Atoms 2110 [ CE  SAM  101  A] ->   84 [ O2    U    4  A]n E 3.2534 - HBPLUS
Bond  56. Atoms 2109 [ SD  SAM  101  A] ->   84 [ O2    U    4  A]n E 3.6857 - HBPLUS
Bond  57. Atoms 2115 [ O3' SAM  101  A] ->   81 [ C1'   U    4  A]n E 3.3248 - HBPLUS
Bond  58. Atoms 2111 [ C5' SAM  101  A] ->   80 [ O2'   U    4  A]n E 3.6068 - HBPLUS
Bond  59. Atoms 2115 [ O3' SAM  101  A] ->   67 [ C2    A    3  A]n E 3.3004 - HBPLUS
Bond  60. Atoms 1053 [ O2'   C   49  A] -> 2105 [ O   SAM  101  A]H E 3.2314 - HBPLUS
Bond  61. Atoms 2102 [ N   SAM  101  A] -> 1041 [ N3    G   48  A]H E 3.0222 - HBPLUS
Bond  62. Atoms 1040 [ N2    G   48  A] -> 2106 [ OXT SAM  101  A]H E 2.9981 - HBPLUS
Bond  63. Atoms 2124 [ N6  SAM  101  A] -> 1017 [ O4    U   47  A]H E 2.6532 - HBPLUS
Bond  64. Atoms 1015 [ N3    U   47  A] -> 2121 [ N7  SAM  101  A]H E 2.9281 - HBPLUS
Bond  65. Atoms 2124 [ N6  SAM  101  A] ->  545 [ N3    A   25  A]H E 2.8576 - HBPLUS
Bond  66. Atoms  535 [ O2'   A   25  A] -> 2125 [ N1  SAM  101  A]H E 2.8035 - HBPLUS
Bond  67. Atoms  172 [ N2    G    8  A] -> 2106 [ OXT SAM  101  A]H E 2.9546 - HBPLUS
Bond  68. Atoms  170 [ N1    G    8  A] -> 2105 [ O   SAM  101  A]H E 3.1178 - HBPLUS
Bond  69. Atoms 1512 [ C5    C   70  A] -> 1513 [ C6    C   70  A]c   1.3279 d Calc  
Bond  70. Atoms 1510 [ C4    C   70  A] -> 1512 [ C5    C   70  A]c   1.4314 - Calc  
Bond  71. Atoms 1510 [ C4    C   70  A] -> 1511 [ N4    C   70  A]ce  1.3314 - Calc  
Bond  72. Atoms 1509 [ N3    C   70  A] -> 1510 [ C4    C   70  A]c   1.3291 d Calc  
Bond  73. Atoms 1507 [ C2    C   70  A] -> 1509 [ N3    C   70  A]c   1.3525 - Calc  
Bond  74. Atoms 1507 [ C2    C   70  A] -> 1508 [ O2    C   70  A]ce  1.2471 d Calc  
Bond  75. Atoms 1506 [ N1    C   70  A] -> 1513 [ C6    C   70  A]c   1.3579 - Calc  
Bond  76. Atoms 1506 [ N1    C   70  A] -> 1507 [ C2    C   70  A]c   1.4084 - Calc  
Bond  77. Atoms 1505 [ C1'   C   70  A] -> 1506 [ N1    C   70  A]cr  1.4709 - Calc  
Bond  78. Atoms 1503 [ C2'   C   70  A] -> 1505 [ C1'   C   70  A]c   1.5128 - Calc  
Bond  79. Atoms 1503 [ C2'   C   70  A] -> 1504 [ O2'   C   70  A]ce  1.4081 - Calc  
Bond  80. Atoms 1501 [ C3'   C   70  A] -> 1503 [ C2'   C   70  A]c   1.5201 - Calc  
Bond  81. Atoms 1501 [ C3'   C   70  A] -> 1502 [ O3'   C   70  A]ce  1.4071 - Calc  
Bond  82. Atoms 1500 [ O4'   C   70  A] -> 1505 [ C1'   C   70  A]c   1.4046 - Calc  
Bond  83. Atoms 1499 [ C4'   C   70  A] -> 1501 [ C3'   C   70  A]c   1.5114 - Calc  
Bond  84. Atoms 1499 [ C4'   C   70  A] -> 1500 [ O4'   C   70  A]c   1.4406 - Calc  
Bond  85. Atoms 1498 [ C5'   C   70  A] -> 1499 [ C4'   C   70  A]cr  1.5003 - Calc  
Bond  86. Atoms 1497 [ O5'   C   70  A] -> 1498 [ C5'   C   70  A]cr  1.4168 - Calc  
Bond  87. Atoms 1494 [ P     C   70  A] -> 1497 [ O5'   C   70  A]cr  1.5874 - Calc  
Bond  88. Atoms 1494 [ P     C   70  A] -> 1496 [ OP2   C   70  A]ce  1.5014 - Calc  
Bond  89. Atoms 1494 [ P     C   70  A] -> 1495 [ OP1   C   70  A]ce  1.4892 - Calc  
Bond  90. Atoms 1492 [ C5    U   69  A] -> 1493 [ C6    U   69  A]c   1.3313 - Calc  
Bond  91. Atoms 1490 [ C4    U   69  A] -> 1492 [ C5    U   69  A]c   1.4350 - Calc  
Bond  92. Atoms 1490 [ C4    U   69  A] -> 1491 [ O4    U   69  A]ce  1.2227 d Calc  
Bond  93. Atoms 1489 [ N3    U   69  A] -> 1490 [ C4    U   69  A]c   1.3761 - Calc  
Bond  94. Atoms 1487 [ C2    U   69  A] -> 1489 [ N3    U   69  A]c   1.3748 - Calc  
Bond  95. Atoms 1487 [ C2    U   69  A] -> 1488 [ O2    U   69  A]ce  1.2168 d Calc  
Bond  96. Atoms 1486 [ N1    U   69  A] -> 1493 [ C6    U   69  A]c   1.3569 - Calc  
Bond  97. Atoms 1486 [ N1    U   69  A] -> 1487 [ C2    U   69  A]c   1.3834 - Calc  
Bond  98. Atoms 1485 [ C1'   U   69  A] -> 1486 [ N1    U   69  A]cr  1.4616 - Calc  
Bond  99. Atoms 1483 [ C2'   U   69  A] -> 1485 [ C1'   U   69  A]c   1.5088 - Calc  
Bond 100. Atoms 1483 [ C2'   U   69  A] -> 1484 [ O2'   U   69  A]ce  1.4221 - Calc  
Bond 101. Atoms 1481 [ C3'   U   69  A] -> 1483 [ C2'   U   69  A]c   1.5175 - Calc  
Bond 102. Atoms 1481 [ C3'   U   69  A] -> 1482 [ O3'   U   69  A]ce  1.4071 - Calc  
Bond 103. Atoms 1480 [ O4'   U   69  A] -> 1485 [ C1'   U   69  A]c   1.4094 - Calc  
Bond 104. Atoms 1479 [ C4'   U   69  A] -> 1481 [ C3'   U   69  A]c   1.5053 - Calc  
Bond 105. Atoms 1479 [ C4'   U   69  A] -> 1480 [ O4'   U   69  A]c   1.4428 - Calc  
Bond 106. Atoms 1478 [ C5'   U   69  A] -> 1479 [ C4'   U   69  A]cr  1.4974 - Calc  
Bond 107. Atoms 1477 [ O5'   U   69  A] -> 1478 [ C5'   U   69  A]cr  1.4135 - Calc  
Bond 108. Atoms 1474 [ P     U   69  A] -> 1477 [ O5'   U   69  A]cr  1.5897 - Calc  
Bond 109. Atoms 1474 [ P     U   69  A] -> 1476 [ OP2   U   69  A]ce  1.5040 - Calc  
Bond 110. Atoms 1474 [ P     U   69  A] -> 1475 [ OP1   U   69  A]ce  1.5030 - Calc  
Bond 111. Atoms 1472 [ N3    A   68  A] -> 1473 [ C4    A   68  A]c   1.3357 - Calc  
Bond 112. Atoms 1471 [ C2    A   68  A] -> 1472 [ N3    A   68  A]c   1.3380 d Calc  
Bond 113. Atoms 1470 [ N1    A   68  A] -> 1471 [ C2    A   68  A]c   1.3408 - Calc  
Bond 114. Atoms 1468 [ C6    A   68  A] -> 1470 [ N1    A   68  A]c   1.3435 d Calc  
Bond 115. Atoms 1468 [ C6    A   68  A] -> 1469 [ N6    A   68  A]ce  1.3277 - Calc  
Bond 116. Atoms 1467 [ C5    A   68  A] -> 1473 [ C4    A   68  A]c   1.3803 d Calc  
Bond 117. Atoms 1467 [ C5    A   68  A] -> 1468 [ C6    A   68  A]c   1.4020 - Calc  
Bond 118. Atoms 1466 [ N7    A   68  A] -> 1467 [ C5    A   68  A]c   1.3864 - Calc  
Bond 119. Atoms 1465 [ C8    A   68  A] -> 1466 [ N7    A   68  A]c   1.3091 d Calc  
Bond 120. Atoms 1464 [ N9    A   68  A] -> 1473 [ C4    A   68  A]c   1.3636 - Calc  
Bond 121. Atoms 1464 [ N9    A   68  A] -> 1465 [ C8    A   68  A]c   1.3710 - Calc  
Bond 122. Atoms 1463 [ C1'   A   68  A] -> 1464 [ N9    A   68  A]cr  1.4704 - Calc  
Bond 123. Atoms 1461 [ C2'   A   68  A] -> 1463 [ C1'   A   68  A]c   1.5165 - Calc  
Bond 124. Atoms 1461 [ C2'   A   68  A] -> 1462 [ O2'   A   68  A]ce  1.4185 - Calc  
Bond 125. Atoms 1459 [ C3'   A   68  A] -> 1461 [ C2'   A   68  A]c   1.5141 - Calc  
Bond 126. Atoms 1459 [ C3'   A   68  A] -> 1460 [ O3'   A   68  A]ce  1.4024 - Calc  
Bond 127. Atoms 1458 [ O4'   A   68  A] -> 1463 [ C1'   A   68  A]c   1.4112 - Calc  
Bond 128. Atoms 1457 [ C4'   A   68  A] -> 1459 [ C3'   A   68  A]c   1.5094 - Calc  
Bond 129. Atoms 1457 [ C4'   A   68  A] -> 1458 [ O4'   A   68  A]c   1.4424 - Calc  
Bond 130. Atoms 1456 [ C5'   A   68  A] -> 1457 [ C4'   A   68  A]cr  1.5028 - Calc  
Bond 131. Atoms 1455 [ O5'   A   68  A] -> 1456 [ C5'   A   68  A]cr  1.4208 - Calc  
Bond 132. Atoms 1452 [ P     A   68  A] -> 1455 [ O5'   A   68  A]cr  1.5952 - Calc  
Bond 133. Atoms 1452 [ P     A   68  A] -> 1454 [ OP2   A   68  A]ce  1.4903 - Calc  
Bond 134. Atoms 1452 [ P     A   68  A] -> 1453 [ OP1   A   68  A]ce  1.4823 - Calc  
Bond 135. Atoms 1061 [ C5    C   49  A] -> 1062 [ C6    C   49  A]c   1.3411 d Calc  
Bond 136. Atoms 1059 [ C4    C   49  A] -> 1061 [ C5    C   49  A]c   1.4270 - Calc  
Bond 137. Atoms 1059 [ C4    C   49  A] -> 1060 [ N4    C   49  A]ce  1.3318 - Calc  
Bond 138. Atoms 1058 [ N3    C   49  A] -> 1059 [ C4    C   49  A]c   1.3186 d Calc  
Bond 139. Atoms 1056 [ C2    C   49  A] -> 1058 [ N3    C   49  A]c   1.3473 - Calc  
Bond 140. Atoms 1056 [ C2    C   49  A] -> 1057 [ O2    C   49  A]ce  1.2372 d Calc  
Bond 141. Atoms 1055 [ N1    C   49  A] -> 1062 [ C6    C   49  A]c   1.3622 - Calc  
Bond 142. Atoms 1055 [ N1    C   49  A] -> 1056 [ C2    C   49  A]c   1.3818 - Calc  
Bond 143. Atoms 1054 [ C1'   C   49  A] -> 1055 [ N1    C   49  A]cr  1.4750 - Calc  
Bond 144. Atoms 1052 [ C2'   C   49  A] -> 1054 [ C1'   C   49  A]c   1.5247 - Calc  
Bond 145. Atoms 1052 [ C2'   C   49  A] -> 1053 [ O2'   C   49  A]ce  1.4218 - Calc  
Bond 146. Atoms 1050 [ C3'   C   49  A] -> 1052 [ C2'   C   49  A]c   1.5148 - Calc  
Bond 147. Atoms 1050 [ C3'   C   49  A] -> 1051 [ O3'   C   49  A]ce  1.4116 - Calc  
Bond 148. Atoms 1049 [ O4'   C   49  A] -> 1054 [ C1'   C   49  A]c   1.4107 - Calc  
Bond 149. Atoms 1048 [ C4'   C   49  A] -> 1050 [ C3'   C   49  A]c   1.5193 - Calc  
Bond 150. Atoms 1048 [ C4'   C   49  A] -> 1049 [ O4'   C   49  A]c   1.4493 - Calc  
Bond 151. Atoms 1047 [ C5'   C   49  A] -> 1048 [ C4'   C   49  A]cr  1.5039 - Calc  
Bond 152. Atoms 1046 [ O5'   C   49  A] -> 1047 [ C5'   C   49  A]cr  1.4203 - Calc  
Bond 153. Atoms 1043 [ P     C   49  A] -> 1046 [ O5'   C   49  A]cr  1.5913 - Calc  
Bond 154. Atoms 1043 [ P     C   49  A] -> 1045 [ OP2   C   49  A]ce  1.4834 - Calc  
Bond 155. Atoms 1043 [ P     C   49  A] -> 1044 [ OP1   C   49  A]ce  1.4873 - Calc  
Bond 156. Atoms 1041 [ N3    G   48  A] -> 1042 [ C4    G   48  A]c   1.3498 - Calc  
Bond 157. Atoms 1039 [ C2    G   48  A] -> 1041 [ N3    G   48  A]c   1.3195 d Calc  
Bond 158. Atoms 1039 [ C2    G   48  A] -> 1040 [ N2    G   48  A]ce  1.3367 - Calc  
Bond 159. Atoms 1038 [ N1    G   48  A] -> 1039 [ C2    G   48  A]c   1.3660 - Calc  
Bond 160. Atoms 1036 [ C6    G   48  A] -> 1038 [ N1    G   48  A]c   1.3845 - Calc  
Bond 161. Atoms 1036 [ C6    G   48  A] -> 1037 [ O6    G   48  A]ce  1.2265 d Calc  
Bond 162. Atoms 1035 [ C5    G   48  A] -> 1042 [ C4    G   48  A]c   1.3773 d Calc  
Bond 163. Atoms 1035 [ C5    G   48  A] -> 1036 [ C6    G   48  A]c   1.4199 - Calc  
Bond 164. Atoms 1034 [ N7    G   48  A] -> 1035 [ C5    G   48  A]c   1.3886 - Calc  
Bond 165. Atoms 1033 [ C8    G   48  A] -> 1034 [ N7    G   48  A]c   1.3086 d Calc  
Bond 166. Atoms 1032 [ N9    G   48  A] -> 1042 [ C4    G   48  A]c   1.3771 - Calc  
Bond 167. Atoms 1032 [ N9    G   48  A] -> 1033 [ C8    G   48  A]c   1.3725 - Calc  
Bond 168. Atoms 1031 [ C1'   G   48  A] -> 1032 [ N9    G   48  A]cr  1.4737 - Calc  
Bond 169. Atoms 1029 [ C2'   G   48  A] -> 1031 [ C1'   G   48  A]c   1.5263 - Calc  
Bond 170. Atoms 1029 [ C2'   G   48  A] -> 1030 [ O2'   G   48  A]ce  1.4188 - Calc  
Bond 171. Atoms 1027 [ C3'   G   48  A] -> 1029 [ C2'   G   48  A]c   1.5145 - Calc  
Bond 172. Atoms 1027 [ C3'   G   48  A] -> 1028 [ O3'   G   48  A]ce  1.4125 - Calc  
Bond 173. Atoms 1026 [ O4'   G   48  A] -> 1031 [ C1'   G   48  A]c   1.4067 - Calc  
Bond 174. Atoms 1025 [ C4'   G   48  A] -> 1027 [ C3'   G   48  A]c   1.5138 - Calc  
Bond 175. Atoms 1025 [ C4'   G   48  A] -> 1026 [ O4'   G   48  A]c   1.4477 - Calc  
Bond 176. Atoms 1024 [ C5'   G   48  A] -> 1025 [ C4'   G   48  A]cr  1.5026 - Calc  
Bond 177. Atoms 1023 [ O5'   G   48  A] -> 1024 [ C5'   G   48  A]cr  1.4181 - Calc  
Bond 178. Atoms 1020 [ P     G   48  A] -> 1023 [ O5'   G   48  A]cr  1.5870 - Calc  
Bond 179. Atoms 1020 [ P     G   48  A] -> 1022 [ OP2   G   48  A]ce  1.4891 - Calc  
Bond 180. Atoms 1020 [ P     G   48  A] -> 1021 [ OP1   G   48  A]ce  1.4846 - Calc  
Bond 181. Atoms 1018 [ C5    U   47  A] -> 1019 [ C6    U   47  A]c   1.3354 - Calc  
Bond 182. Atoms 1016 [ C4    U   47  A] -> 1018 [ C5    U   47  A]c   1.4357 - Calc  
Bond 183. Atoms 1016 [ C4    U   47  A] -> 1017 [ O4    U   47  A]ce  1.2247 d Calc  
Bond 184. Atoms 1015 [ N3    U   47  A] -> 1016 [ C4    U   47  A]c   1.3669 - Calc  
Bond 185. Atoms 1013 [ C2    U   47  A] -> 1015 [ N3    U   47  A]c   1.3675 - Calc  
Bond 186. Atoms 1013 [ C2    U   47  A] -> 1014 [ O2    U   47  A]ce  1.2279 d Calc  
Bond 187. Atoms 1012 [ N1    U   47  A] -> 1019 [ C6    U   47  A]c   1.3679 - Calc  
Bond 188. Atoms 1012 [ N1    U   47  A] -> 1013 [ C2    U   47  A]c   1.3913 - Calc  
Bond 189. Atoms 1011 [ C1'   U   47  A] -> 1012 [ N1    U   47  A]cr  1.4672 - Calc  
Bond 190. Atoms 1009 [ C2'   U   47  A] -> 1011 [ C1'   U   47  A]c   1.5419 - Calc  
Bond 191. Atoms 1009 [ C2'   U   47  A] -> 1010 [ O2'   U   47  A]ce  1.4162 - Calc  
Bond 192. Atoms 1007 [ C3'   U   47  A] -> 1009 [ C2'   U   47  A]c   1.5244 - Calc  
Bond 193. Atoms 1007 [ C3'   U   47  A] -> 1008 [ O3'   U   47  A]ce  1.4141 - Calc  
Bond 194. Atoms 1006 [ O4'   U   47  A] -> 1011 [ C1'   U   47  A]c   1.4141 - Calc  
Bond 195. Atoms 1005 [ C4'   U   47  A] -> 1007 [ C3'   U   47  A]c   1.5149 - Calc  
Bond 196. Atoms 1005 [ C4'   U   47  A] -> 1006 [ O4'   U   47  A]c   1.4582 - Calc  
Bond 197. Atoms 1004 [ C5'   U   47  A] -> 1005 [ C4'   U   47  A]cr  1.5089 - Calc  
Bond 198. Atoms 1003 [ O5'   U   47  A] -> 1004 [ C5'   U   47  A]cr  1.4210 - Calc  
Bond 199. Atoms 1000 [ P     U   47  A] -> 1003 [ O5'   U   47  A]cr  1.5900 - Calc  
Bond 200. Atoms 1000 [ P     U   47  A] -> 1002 [ OP2   U   47  A]ce  1.4968 - Calc  
Bond 201. Atoms 1000 [ P     U   47  A] -> 1001 [ OP1   U   47  A]ce  1.4913 - Calc  
Bond 202. Atoms  587 [ C5    C   27  A] ->  588 [ C6    C   27  A]c   1.3345 d Calc  
Bond 203. Atoms  585 [ C4    C   27  A] ->  587 [ C5    C   27  A]c   1.4231 - Calc  
Bond 204. Atoms  585 [ C4    C   27  A] ->  586 [ N4    C   27  A]ce  1.3164 - Calc  
Bond 205. Atoms  584 [ N3    C   27  A] ->  585 [ C4    C   27  A]c   1.3230 d Calc  
Bond 206. Atoms  582 [ C2    C   27  A] ->  584 [ N3    C   27  A]c   1.3513 - Calc  
Bond 207. Atoms  582 [ C2    C   27  A] ->  583 [ O2    C   27  A]ce  1.2541 d Calc  
Bond 208. Atoms  581 [ N1    C   27  A] ->  588 [ C6    C   27  A]c   1.3602 - Calc  
Bond 209. Atoms  581 [ N1    C   27  A] ->  582 [ C2    C   27  A]c   1.4097 - Calc  
Bond 210. Atoms  580 [ C1'   C   27  A] ->  581 [ N1    C   27  A]cr  1.4698 - Calc  
Bond 211. Atoms  578 [ C2'   C   27  A] ->  580 [ C1'   C   27  A]c   1.5285 - Calc  
Bond 212. Atoms  578 [ C2'   C   27  A] ->  579 [ O2'   C   27  A]ce  1.4211 - Calc  
Bond 213. Atoms  576 [ C3'   C   27  A] ->  578 [ C2'   C   27  A]c   1.5118 - Calc  
Bond 214. Atoms  576 [ C3'   C   27  A] ->  577 [ O3'   C   27  A]ce  1.4146 - Calc  
Bond 215. Atoms  575 [ O4'   C   27  A] ->  580 [ C1'   C   27  A]c   1.4056 - Calc  
Bond 216. Atoms  574 [ C4'   C   27  A] ->  576 [ C3'   C   27  A]c   1.5118 - Calc  
Bond 217. Atoms  574 [ C4'   C   27  A] ->  575 [ O4'   C   27  A]c   1.4493 - Calc  
Bond 218. Atoms  573 [ C5'   C   27  A] ->  574 [ C4'   C   27  A]cr  1.4979 - Calc  
Bond 219. Atoms  572 [ O5'   C   27  A] ->  573 [ C5'   C   27  A]cr  1.4149 - Calc  
Bond 220. Atoms  569 [ P     C   27  A] ->  572 [ O5'   C   27  A]cr  1.5820 - Calc  
Bond 221. Atoms  569 [ P     C   27  A] ->  571 [ OP2   C   27  A]ce  1.4878 - Calc  
Bond 222. Atoms  569 [ P     C   27  A] ->  570 [ OP1   C   27  A]ce  1.4972 - Calc  
Bond 223. Atoms  545 [ N3    A   25  A] ->  546 [ C4    A   25  A]c   1.3504 - Calc  
Bond 224. Atoms  544 [ C2    A   25  A] ->  545 [ N3    A   25  A]c   1.3282 d Calc  
Bond 225. Atoms  543 [ N1    A   25  A] ->  544 [ C2    A   25  A]c   1.3361 - Calc  
Bond 226. Atoms  541 [ C6    A   25  A] ->  543 [ N1    A   25  A]c   1.3498 d Calc  
Bond 227. Atoms  541 [ C6    A   25  A] ->  542 [ N6    A   25  A]ce  1.3342 - Calc  
Bond 228. Atoms  540 [ C5    A   25  A] ->  546 [ C4    A   25  A]c   1.3871 d Calc  
Bond 229. Atoms  540 [ C5    A   25  A] ->  541 [ C6    A   25  A]c   1.4078 - Calc  
Bond 230. Atoms  539 [ N7    A   25  A] ->  540 [ C5    A   25  A]c   1.3873 - Calc  
Bond 231. Atoms  538 [ C8    A   25  A] ->  539 [ N7    A   25  A]c   1.3106 d Calc  
Bond 232. Atoms  537 [ N9    A   25  A] ->  546 [ C4    A   25  A]c   1.3794 - Calc  
Bond 233. Atoms  537 [ N9    A   25  A] ->  538 [ C8    A   25  A]c   1.3725 - Calc  
Bond 234. Atoms  536 [ C1'   A   25  A] ->  537 [ N9    A   25  A]cr  1.4780 - Calc  
Bond 235. Atoms  534 [ C2'   A   25  A] ->  536 [ C1'   A   25  A]c   1.5277 - Calc  
Bond 236. Atoms  534 [ C2'   A   25  A] ->  535 [ O2'   A   25  A]ce  1.4193 - Calc  
Bond 237. Atoms  532 [ C3'   A   25  A] ->  534 [ C2'   A   25  A]c   1.5163 - Calc  
Bond 238. Atoms  532 [ C3'   A   25  A] ->  533 [ O3'   A   25  A]ce  1.4127 - Calc  
Bond 239. Atoms  531 [ O4'   A   25  A] ->  536 [ C1'   A   25  A]c   1.4055 - Calc  
Bond 240. Atoms  530 [ C4'   A   25  A] ->  532 [ C3'   A   25  A]c   1.5196 - Calc  
Bond 241. Atoms  530 [ C4'   A   25  A] ->  531 [ O4'   A   25  A]c   1.4445 - Calc  
Bond 242. Atoms  529 [ C5'   A   25  A] ->  530 [ C4'   A   25  A]cr  1.5089 - Calc  
Bond 243. Atoms  528 [ O5'   A   25  A] ->  529 [ C5'   A   25  A]cr  1.4235 - Calc  
Bond 244. Atoms  525 [ P     A   25  A] ->  528 [ O5'   A   25  A]cr  1.5903 - Calc  
Bond 245. Atoms  525 [ P     A   25  A] ->  527 [ OP2   A   25  A]ce  1.4970 - Calc  
Bond 246. Atoms  525 [ P     A   25  A] ->  526 [ OP1   A   25  A]ce  1.4859 - Calc  
Bond 247. Atoms  173 [ N3    G    8  A] ->  174 [ C4    G    8  A]c   1.3463 - Calc  
Bond 248. Atoms  171 [ C2    G    8  A] ->  173 [ N3    G    8  A]c   1.3205 d Calc  
Bond 249. Atoms  171 [ C2    G    8  A] ->  172 [ N2    G    8  A]ce  1.3415 - Calc  
Bond 250. Atoms  170 [ N1    G    8  A] ->  171 [ C2    G    8  A]c   1.3686 - Calc  
Bond 251. Atoms  168 [ C6    G    8  A] ->  170 [ N1    G    8  A]c   1.3857 - Calc  
Bond 252. Atoms  168 [ C6    G    8  A] ->  169 [ O6    G    8  A]ce  1.2439 d Calc  
Bond 253. Atoms  167 [ C5    G    8  A] ->  174 [ C4    G    8  A]c   1.3861 d Calc  
Bond 254. Atoms  167 [ C5    G    8  A] ->  168 [ C6    G    8  A]c   1.4291 - Calc  
Bond 255. Atoms  166 [ N7    G    8  A] ->  167 [ C5    G    8  A]c   1.3867 - Calc  
Bond 256. Atoms  165 [ C8    G    8  A] ->  166 [ N7    G    8  A]c   1.3084 d Calc  
Bond 257. Atoms  164 [ N9    G    8  A] ->  174 [ C4    G    8  A]c   1.3773 - Calc  
Bond 258. Atoms  164 [ N9    G    8  A] ->  165 [ C8    G    8  A]c   1.3771 - Calc  
Bond 259. Atoms  163 [ C1'   G    8  A] ->  164 [ N9    G    8  A]cr  1.4860 - Calc  
Bond 260. Atoms  161 [ C2'   G    8  A] ->  163 [ C1'   G    8  A]c   1.5341 - Calc  
Bond 261. Atoms  161 [ C2'   G    8  A] ->  162 [ O2'   G    8  A]ce  1.4196 - Calc  
Bond 262. Atoms  159 [ C3'   G    8  A] ->  161 [ C2'   G    8  A]c   1.5278 - Calc  
Bond 263. Atoms  159 [ C3'   G    8  A] ->  160 [ O3'   G    8  A]ce  1.4167 - Calc  
Bond 264. Atoms  158 [ O4'   G    8  A] ->  163 [ C1'   G    8  A]c   1.4145 - Calc  
Bond 265. Atoms  157 [ C4'   G    8  A] ->  159 [ C3'   G    8  A]c   1.5216 - Calc  
Bond 266. Atoms  157 [ C4'   G    8  A] ->  158 [ O4'   G    8  A]c   1.4539 - Calc  
Bond 267. Atoms  156 [ C5'   G    8  A] ->  157 [ C4'   G    8  A]cr  1.5144 - Calc  
Bond 268. Atoms  155 [ O5'   G    8  A] ->  156 [ C5'   G    8  A]cr  1.4249 - Calc  
Bond 269. Atoms  152 [ P     G    8  A] ->  155 [ O5'   G    8  A]cr  1.5996 - Calc  
Bond 270. Atoms  152 [ P     G    8  A] ->  154 [ OP2   G    8  A]ce  1.4880 - Calc  
Bond 271. Atoms  152 [ P     G    8  A] ->  153 [ OP1   G    8  A]ce  1.4847 - Calc  
Bond 272. Atoms  108 [ C5    C    5  A] ->  109 [ C6    C    5  A]c   1.3350 d Calc  
Bond 273. Atoms  106 [ C4    C    5  A] ->  108 [ C5    C    5  A]c   1.4205 - Calc  
Bond 274. Atoms  106 [ C4    C    5  A] ->  107 [ N4    C    5  A]ce  1.3301 - Calc  
Bond 275. Atoms  105 [ N3    C    5  A] ->  106 [ C4    C    5  A]c   1.3345 d Calc  
Bond 276. Atoms  103 [ C2    C    5  A] ->  105 [ N3    C    5  A]c   1.3558 - Calc  
Bond 277. Atoms  103 [ C2    C    5  A] ->  104 [ O2    C    5  A]ce  1.2446 d Calc  
Bond 278. Atoms  102 [ N1    C    5  A] ->  109 [ C6    C    5  A]c   1.3620 - Calc  
Bond 279. Atoms  102 [ N1    C    5  A] ->  103 [ C2    C    5  A]c   1.3962 - Calc  
Bond 280. Atoms  101 [ C1'   C    5  A] ->  102 [ N1    C    5  A]cr  1.4734 - Calc  
Bond 281. Atoms   99 [ C2'   C    5  A] ->  101 [ C1'   C    5  A]c   1.5224 - Calc  
Bond 282. Atoms   99 [ C2'   C    5  A] ->  100 [ O2'   C    5  A]ce  1.4225 - Calc  
Bond 283. Atoms   97 [ C3'   C    5  A] ->   99 [ C2'   C    5  A]c   1.5097 - Calc  
Bond 284. Atoms   97 [ C3'   C    5  A] ->   98 [ O3'   C    5  A]ce  1.4109 - Calc  
Bond 285. Atoms   96 [ O4'   C    5  A] ->  101 [ C1'   C    5  A]c   1.4078 - Calc  
Bond 286. Atoms   95 [ C4'   C    5  A] ->   97 [ C3'   C    5  A]c   1.5183 - Calc  
Bond 287. Atoms   95 [ C4'   C    5  A] ->   96 [ O4'   C    5  A]c   1.4394 - Calc  
Bond 288. Atoms   94 [ C5'   C    5  A] ->   95 [ C4'   C    5  A]cr  1.4943 - Calc  
Bond 289. Atoms   93 [ O5'   C    5  A] ->   94 [ C5'   C    5  A]cr  1.4099 - Calc  
Bond 290. Atoms   90 [ P     C    5  A] ->   93 [ O5'   C    5  A]cr  1.5845 - Calc  
Bond 291. Atoms   90 [ P     C    5  A] ->   92 [ OP2   C    5  A]ce  1.5050 - Calc  
Bond 292. Atoms   90 [ P     C    5  A] ->   91 [ OP1   C    5  A]ce  1.4872 - Calc  
Bond 293. Atoms   88 [ C5    U    4  A] ->   89 [ C6    U    4  A]c   1.3282 - Calc  
Bond 294. Atoms   86 [ C4    U    4  A] ->   88 [ C5    U    4  A]c   1.4313 - Calc  
Bond 295. Atoms   86 [ C4    U    4  A] ->   87 [ O4    U    4  A]ce  1.2345 d Calc  
Bond 296. Atoms   85 [ N3    U    4  A] ->   86 [ C4    U    4  A]c   1.3904 - Calc  
Bond 297. Atoms   83 [ C2    U    4  A] ->   85 [ N3    U    4  A]c   1.3810 - Calc  
Bond 298. Atoms   83 [ C2    U    4  A] ->   84 [ O2    U    4  A]ce  1.2243 d Calc  
Bond 299. Atoms   82 [ N1    U    4  A] ->   89 [ C6    U    4  A]c   1.3687 - Calc  
Bond 300. Atoms   82 [ N1    U    4  A] ->   83 [ C2    U    4  A]c   1.3820 - Calc  
Bond 301. Atoms   81 [ C1'   U    4  A] ->   82 [ N1    U    4  A]cr  1.4712 - Calc  
Bond 302. Atoms   79 [ C2'   U    4  A] ->   81 [ C1'   U    4  A]c   1.5225 - Calc  
Bond 303. Atoms   79 [ C2'   U    4  A] ->   80 [ O2'   U    4  A]ce  1.4199 - Calc  
Bond 304. Atoms   77 [ C3'   U    4  A] ->   79 [ C2'   U    4  A]c   1.5205 - Calc  
Bond 305. Atoms   77 [ C3'   U    4  A] ->   78 [ O3'   U    4  A]ce  1.4077 - Calc  
Bond 306. Atoms   76 [ O4'   U    4  A] ->   81 [ C1'   U    4  A]c   1.4114 - Calc  
Bond 307. Atoms   75 [ C4'   U    4  A] ->   77 [ C3'   U    4  A]c   1.5086 - Calc  
Bond 308. Atoms   75 [ C4'   U    4  A] ->   76 [ O4'   U    4  A]c   1.4430 - Calc  
Bond 309. Atoms   74 [ C5'   U    4  A] ->   75 [ C4'   U    4  A]cr  1.5033 - Calc  
Bond 310. Atoms   73 [ O5'   U    4  A] ->   74 [ C5'   U    4  A]cr  1.4163 - Calc  
Bond 311. Atoms   70 [ P     U    4  A] ->   73 [ O5'   U    4  A]cr  1.5925 - Calc  
Bond 312. Atoms   70 [ P     U    4  A] ->   72 [ OP2   U    4  A]ce  1.4939 - Calc  
Bond 313. Atoms   70 [ P     U    4  A] ->   71 [ OP1   U    4  A]ce  1.4796 - Calc  
Bond 314. Atoms   68 [ N3    A    3  A] ->   69 [ C4    A    3  A]c   1.3472 - Calc  
Bond 315. Atoms   67 [ C2    A    3  A] ->   68 [ N3    A    3  A]c   1.3395 d Calc  
Bond 316. Atoms   66 [ N1    A    3  A] ->   67 [ C2    A    3  A]c   1.3483 - Calc  
Bond 317. Atoms   64 [ C6    A    3  A] ->   66 [ N1    A    3  A]c   1.3547 d Calc  
Bond 318. Atoms   64 [ C6    A    3  A] ->   65 [ N6    A    3  A]ce  1.3239 - Calc  
Bond 319. Atoms   63 [ C5    A    3  A] ->   69 [ C4    A    3  A]c   1.3761 d Calc  
Bond 320. Atoms   63 [ C5    A    3  A] ->   64 [ C6    A    3  A]c   1.3936 - Calc  
Bond 321. Atoms   62 [ N7    A    3  A] ->   63 [ C5    A    3  A]c   1.3877 - Calc  
Bond 322. Atoms   61 [ C8    A    3  A] ->   62 [ N7    A    3  A]c   1.3093 d Calc  
Bond 323. Atoms   60 [ N9    A    3  A] ->   69 [ C4    A    3  A]c   1.3565 - Calc  
Bond 324. Atoms   60 [ N9    A    3  A] ->   61 [ C8    A    3  A]c   1.3728 - Calc  
Bond 325. Atoms   59 [ C1'   A    3  A] ->   60 [ N9    A    3  A]cr  1.4601 - Calc  
Bond 326. Atoms   57 [ C2'   A    3  A] ->   59 [ C1'   A    3  A]c   1.5208 - Calc  
Bond 327. Atoms   57 [ C2'   A    3  A] ->   58 [ O2'   A    3  A]ce  1.4265 - Calc  
Bond 328. Atoms   55 [ C3'   A    3  A] ->   57 [ C2'   A    3  A]c   1.5218 - Calc  
Bond 329. Atoms   55 [ C3'   A    3  A] ->   56 [ O3'   A    3  A]ce  1.4175 - Calc  
Bond 330. Atoms   54 [ O4'   A    3  A] ->   59 [ C1'   A    3  A]c   1.4144 - Calc  
Bond 331. Atoms   53 [ C4'   A    3  A] ->   55 [ C3'   A    3  A]c   1.5194 - Calc  
Bond 332. Atoms   53 [ C4'   A    3  A] ->   54 [ O4'   A    3  A]c   1.4421 - Calc  
Bond 333. Atoms   52 [ C5'   A    3  A] ->   53 [ C4'   A    3  A]cr  1.4984 - Calc  
Bond 334. Atoms   51 [ O5'   A    3  A] ->   52 [ C5'   A    3  A]cr  1.4146 - Calc  
Bond 335. Atoms   48 [ P     A    3  A] ->   51 [ O5'   A    3  A]cr  1.5916 - Calc  
Bond 336. Atoms   48 [ P     A    3  A] ->   50 [ OP2   A    3  A]ce  1.4919 - Calc  
Bond 337. Atoms   48 [ P     A    3  A] ->   49 [ OP1   A    3  A]ce  1.4805 - Calc  
Bond 338. Atoms 2127 [ N3  SAM  101  A] -> 2128 [ C4  SAM  101  A]c   1.3389 - CONECT
Bond 339. Atoms 2126 [ C2  SAM  101  A] -> 2127 [ N3  SAM  101  A]c   1.3400 - CONECT
Bond 340. Atoms 2125 [ N1  SAM  101  A] -> 2126 [ C2  SAM  101  A]c   1.3463 - CONECT
Bond 341. Atoms 2123 [ C6  SAM  101  A] -> 2125 [ N1  SAM  101  A]c   1.3451 - CONECT
Bond 342. Atoms 2123 [ C6  SAM  101  A] -> 2124 [ N6  SAM  101  A]ce  1.4372 - CONECT
Bond 343. Atoms 2122 [ C5  SAM  101  A] -> 2128 [ C4  SAM  101  A]c   1.4375 - CONECT
Bond 344. Atoms 2122 [ C5  SAM  101  A] -> 2123 [ C6  SAM  101  A]c   1.4163 - CONECT
Bond 345. Atoms 2121 [ N7  SAM  101  A] -> 2122 [ C5  SAM  101  A]c   1.3798 - CONECT
Bond 346. Atoms 2120 [ C8  SAM  101  A] -> 2121 [ N7  SAM  101  A]c   1.3475 - CONECT
Bond 347. Atoms 2119 [ N9  SAM  101  A] -> 2128 [ C4  SAM  101  A]c   1.4131 - CONECT
Bond 348. Atoms 2119 [ N9  SAM  101  A] -> 2120 [ C8  SAM  101  A]c   1.3839 - CONECT
Bond 349. Atoms 2118 [ C1' SAM  101  A] -> 2119 [ N9  SAM  101  A]cr  1.4518 - CONECT
Bond 350. Atoms 2116 [ C2' SAM  101  A] -> 2118 [ C1' SAM  101  A]c   1.4757 - CONECT
Bond 351. Atoms 2116 [ C2' SAM  101  A] -> 2117 [ O2' SAM  101  A]ce  1.3790 - CONECT
Bond 352. Atoms 2114 [ C3' SAM  101  A] -> 2116 [ C2' SAM  101  A]c   1.4747 - CONECT
Bond 353. Atoms 2114 [ C3' SAM  101  A] -> 2115 [ O3' SAM  101  A]ce  1.3806 - CONECT
Bond 354. Atoms 2113 [ O4' SAM  101  A] -> 2118 [ C1' SAM  101  A]c   1.4064 - CONECT
Bond 355. Atoms 2112 [ C4' SAM  101  A] -> 2114 [ C3' SAM  101  A]c   1.4878 - CONECT
Bond 356. Atoms 2112 [ C4' SAM  101  A] -> 2113 [ O4' SAM  101  A]c   1.4365 - CONECT
Bond 357. Atoms 2111 [ C5' SAM  101  A] -> 2112 [ C4' SAM  101  A]cr  1.5324 - CONECT
Bond 358. Atoms 2109 [ SD  SAM  101  A] -> 2111 [ C5' SAM  101  A]cr  1.8003 - CONECT
Bond 359. Atoms 2109 [ SD  SAM  101  A] -> 2110 [ CE  SAM  101  A]ce  1.7604 - CONECT
Bond 360. Atoms 2108 [ CG  SAM  101  A] -> 2109 [ SD  SAM  101  A]cr  1.8012 - CONECT
Bond 361. Atoms 2107 [ CB  SAM  101  A] -> 2108 [ CG  SAM  101  A]cr  1.5226 - CONECT
Bond 362. Atoms 2104 [ C   SAM  101  A] -> 2106 [ OXT SAM  101  A]ce  1.2617 - CONECT
Bond 363. Atoms 2104 [ C   SAM  101  A] -> 2105 [ O   SAM  101  A]ce  1.2647 d CONECT
Bond 364. Atoms 2103 [ CA  SAM  101  A] -> 2107 [ CB  SAM  101  A]cr  1.5176 - CONECT
Bond 365. Atoms 2103 [ CA  SAM  101  A] -> 2104 [ C   SAM  101  A]cr  1.4855 - CONECT
Bond 366. Atoms 2102 [ N   SAM  101  A] -> 2103 [ CA  SAM  101  A]ce  1.4311 - CONECT
