# Supplementary material for: RPocket: an intuitive database of RNA pocket topology information with RNA-ligand data resources
Source: BMC Bioinformatics. 2021 Sep 8;22:428. doi: 10.1186/s12859-021-04349-4 (PMC8424408; doi:10.1186/s12859-021-04349-4)
Supplement: Supplementary file 6 — Additional file 6. Folder S2: Interaction info of RNA-ligand complexes. [file 12859_2021_4349_MOESM6_ESM.zip › 12859_2021_4349_MOESM6_ESM/4OQU/ligplot.sum]

ligplus

                                             Hydrogen bonds  Non-bonded
               Interacting residues          M-M   S-S   M-S  contacts
          ------------------------------     ---   ---   ---    -----  
Residues: [SAM  101  A] -> [  C   70  A]      0     0     0        3
Residues: [SAM  101  A] -> [  U   69  A]      0     0     0        7
Residues: [SAM  101  A] -> [  A   68  A]      0     0     0        2
Residues: [SAM  101  A] -> [  C   49  A]      0     0     1        7
Residues: [SAM  101  A] -> [  G   48  A]      0     0     2        5
Residues: [SAM  101  A] -> [  U   47  A]      0     2     0        6
Residues: [SAM  101  A] -> [  C   27  A]      0     0     0       16
Residues: [SAM  101  A] -> [  A   25  A]      0     2     0        3
Residues: [SAM  101  A] -> [  G    8  A]      0     0     2        3
Residues: [SAM  101  A] -> [  C    5  A]      0     0     0        1
Residues: [SAM  101  A] -> [  U    4  A]      0     0     0        6
Residues: [SAM  101  A] -> [  A    3  A]      0     0     0        1
