# Supplementary material for: RPocket: an intuitive database of RNA pocket topology information with RNA-ligand data resources
Source: BMC Bioinformatics. 2021 Sep 8;22:428. doi: 10.1186/s12859-021-04349-4 (PMC8424408; doi:10.1186/s12859-021-04349-4)
Supplement: Supplementary file 6 — Additional file 6. Folder S2: Interaction info of RNA-ligand complexes. [file 12859_2021_4349_MOESM6_ESM.zip › 12859_2021_4349_MOESM6_ESM/4P5J/ligplot.bonds]

Bond   0. Atoms 1875 [ C3  SPM  115  A] -> 1678 [ OP1   A   80  A]n E 3.3551 - HBPLUS
Bond   1. Atoms 1874 [ C2  SPM  115  A] -> 1678 [ OP1   A   80  A]n E 3.4965 - HBPLUS
Bond   2. Atoms 1876 [ C4  SPM  115  A] -> 1662 [ O3'   G   79  A]n E 3.6225 - HBPLUS
Bond   3. Atoms 1875 [ C3  SPM  115  A] -> 1662 [ O3'   G   79  A]n E 3.4529 - HBPLUS
Bond   4. Atoms 1878 [ C6  SPM  115  A] -> 1659 [ C4'   G   79  A]n E 3.7279 - HBPLUS
Bond   5. Atoms 1876 [ C4  SPM  115  A] -> 1659 [ C4'   G   79  A]n E 3.8928 - HBPLUS
Bond   6. Atoms 1878 [ C6  SPM  115  A] -> 1658 [ C5'   G   79  A]n E 3.5909 - HBPLUS
Bond   7. Atoms 1876 [ C4  SPM  115  A] -> 1658 [ C5'   G   79  A]n E 3.6321 - HBPLUS
Bond   8. Atoms 1697 [ N3    A   80  A] -> 1698 [ C4    A   80  A]c   1.3496 - Calc  
Bond   9. Atoms 1696 [ C2    A   80  A] -> 1697 [ N3    A   80  A]c   1.3381 d Calc  
Bond  10. Atoms 1695 [ N1    A   80  A] -> 1696 [ C2    A   80  A]c   1.3484 - Calc  
Bond  11. Atoms 1693 [ C6    A   80  A] -> 1695 [ N1    A   80  A]c   1.3666 d Calc  
Bond  12. Atoms 1693 [ C6    A   80  A] -> 1694 [ N6    A   80  A]ce  1.3416 - Calc  
Bond  13. Atoms 1692 [ C5    A   80  A] -> 1698 [ C4    A   80  A]c   1.3776 d Calc  
Bond  14. Atoms 1692 [ C5    A   80  A] -> 1693 [ C6    A   80  A]c   1.4085 - Calc  
Bond  15. Atoms 1691 [ N7    A   80  A] -> 1692 [ C5    A   80  A]c   1.4052 - Calc  
Bond  16. Atoms 1690 [ C8    A   80  A] -> 1691 [ N7    A   80  A]c   1.3016 d Calc  
Bond  17. Atoms 1689 [ N9    A   80  A] -> 1698 [ C4    A   80  A]c   1.3866 - Calc  
Bond  18. Atoms 1689 [ N9    A   80  A] -> 1690 [ C8    A   80  A]c   1.3726 - Calc  
Bond  19. Atoms 1688 [ C1'   A   80  A] -> 1689 [ N9    A   80  A]cr  1.4867 - Calc  
Bond  20. Atoms 1686 [ C2'   A   80  A] -> 1688 [ C1'   A   80  A]c   1.5271 - Calc  
Bond  21. Atoms 1686 [ C2'   A   80  A] -> 1687 [ O2'   A   80  A]ce  1.4183 - Calc  
Bond  22. Atoms 1684 [ C3'   A   80  A] -> 1686 [ C2'   A   80  A]c   1.5240 - Calc  
Bond  23. Atoms 1684 [ C3'   A   80  A] -> 1685 [ O3'   A   80  A]ce  1.4193 - Calc  
Bond  24. Atoms 1683 [ O4'   A   80  A] -> 1688 [ C1'   A   80  A]c   1.4254 - Calc  
Bond  25. Atoms 1682 [ C4'   A   80  A] -> 1684 [ C3'   A   80  A]c   1.5313 - Calc  
Bond  26. Atoms 1682 [ C4'   A   80  A] -> 1683 [ O4'   A   80  A]c   1.4517 - Calc  
Bond  27. Atoms 1681 [ C5'   A   80  A] -> 1682 [ C4'   A   80  A]cr  1.5113 - Calc  
Bond  28. Atoms 1680 [ O5'   A   80  A] -> 1681 [ C5'   A   80  A]cr  1.4254 - Calc  
Bond  29. Atoms 1677 [ P     A   80  A] -> 1680 [ O5'   A   80  A]cr  1.5978 - Calc  
Bond  30. Atoms 1677 [ P     A   80  A] -> 1679 [ OP2   A   80  A]ce  1.4981 - Calc  
Bond  31. Atoms 1677 [ P     A   80  A] -> 1678 [ OP1   A   80  A]ce  1.4862 - Calc  
Bond  32. Atoms 1675 [ N3    G   79  A] -> 1676 [ C4    G   79  A]c   1.3475 - Calc  
Bond  33. Atoms 1673 [ C2    G   79  A] -> 1675 [ N3    G   79  A]c   1.3188 d Calc  
Bond  34. Atoms 1673 [ C2    G   79  A] -> 1674 [ N2    G   79  A]ce  1.3391 - Calc  
Bond  35. Atoms 1672 [ N1    G   79  A] -> 1673 [ C2    G   79  A]c   1.3760 - Calc  
Bond  36. Atoms 1670 [ C6    G   79  A] -> 1672 [ N1    G   79  A]c   1.3761 - Calc  
Bond  37. Atoms 1670 [ C6    G   79  A] -> 1671 [ O6    G   79  A]ce  1.2312 d Calc  
Bond  38. Atoms 1669 [ C5    G   79  A] -> 1676 [ C4    G   79  A]c   1.3829 d Calc  
Bond  39. Atoms 1669 [ C5    G   79  A] -> 1670 [ C6    G   79  A]c   1.4241 - Calc  
Bond  40. Atoms 1668 [ N7    G   79  A] -> 1669 [ C5    G   79  A]c   1.3803 - Calc  
Bond  41. Atoms 1667 [ C8    G   79  A] -> 1668 [ N7    G   79  A]c   1.3093 d Calc  
Bond  42. Atoms 1666 [ N9    G   79  A] -> 1676 [ C4    G   79  A]c   1.3873 - Calc  
Bond  43. Atoms 1666 [ N9    G   79  A] -> 1667 [ C8    G   79  A]c   1.3732 - Calc  
Bond  44. Atoms 1665 [ C1'   G   79  A] -> 1666 [ N9    G   79  A]cr  1.4962 - Calc  
Bond  45. Atoms 1663 [ C2'   G   79  A] -> 1665 [ C1'   G   79  A]c   1.5316 - Calc  
Bond  46. Atoms 1663 [ C2'   G   79  A] -> 1664 [ O2'   G   79  A]ce  1.4196 - Calc  
Bond  47. Atoms 1661 [ C3'   G   79  A] -> 1663 [ C2'   G   79  A]c   1.5249 - Calc  
Bond  48. Atoms 1661 [ C3'   G   79  A] -> 1662 [ O3'   G   79  A]ce  1.4223 - Calc  
Bond  49. Atoms 1660 [ O4'   G   79  A] -> 1665 [ C1'   G   79  A]c   1.4243 - Calc  
Bond  50. Atoms 1659 [ C4'   G   79  A] -> 1661 [ C3'   G   79  A]c   1.5155 - Calc  
Bond  51. Atoms 1659 [ C4'   G   79  A] -> 1660 [ O4'   G   79  A]c   1.4486 - Calc  
Bond  52. Atoms 1658 [ C5'   G   79  A] -> 1659 [ C4'   G   79  A]cr  1.5015 - Calc  
Bond  53. Atoms 1657 [ O5'   G   79  A] -> 1658 [ C5'   G   79  A]cr  1.4063 - Calc  
Bond  54. Atoms 1654 [ P     G   79  A] -> 1657 [ O5'   G   79  A]cr  1.5934 - Calc  
Bond  55. Atoms 1654 [ P     G   79  A] -> 1656 [ OP2   G   79  A]ce  1.5010 - Calc  
Bond  56. Atoms 1654 [ P     G   79  A] -> 1655 [ OP1   G   79  A]ce  1.4935 - Calc  
Bond  57. Atoms 1885 [ C13 SPM  115  A] -> 1886 [ N14 SPM  115  A]ce  1.4530 - CONECT
Bond  58. Atoms 1884 [ C12 SPM  115  A] -> 1885 [ C13 SPM  115  A]cr  1.5296 - CONECT
Bond  59. Atoms 1883 [ C11 SPM  115  A] -> 1884 [ C12 SPM  115  A]cr  1.5272 - CONECT
Bond  60. Atoms 1882 [ N10 SPM  115  A] -> 1883 [ C11 SPM  115  A]cr  1.4569 - CONECT
Bond  61. Atoms 1881 [ C9  SPM  115  A] -> 1882 [ N10 SPM  115  A]cr  1.4527 - CONECT
Bond  62. Atoms 1880 [ C8  SPM  115  A] -> 1881 [ C9  SPM  115  A]cr  1.5248 - CONECT
Bond  63. Atoms 1879 [ C7  SPM  115  A] -> 1880 [ C8  SPM  115  A]cr  1.5246 - CONECT
Bond  64. Atoms 1878 [ C6  SPM  115  A] -> 1879 [ C7  SPM  115  A]cr  1.5247 - CONECT
Bond  65. Atoms 1877 [ N5  SPM  115  A] -> 1878 [ C6  SPM  115  A]cr  1.4532 - CONECT
Bond  66. Atoms 1876 [ C4  SPM  115  A] -> 1877 [ N5  SPM  115  A]cr  1.4599 - CONECT
Bond  67. Atoms 1875 [ C3  SPM  115  A] -> 1876 [ C4  SPM  115  A]cr  1.5246 - CONECT
Bond  68. Atoms 1874 [ C2  SPM  115  A] -> 1875 [ C3  SPM  115  A]cr  1.5251 - CONECT
Bond  69. Atoms 1873 [ N1  SPM  115  A] -> 1874 [ C2  SPM  115  A]ce  1.4539 - CONECT
