# Supplementary material for: RPocket: an intuitive database of RNA pocket topology information with RNA-ligand data resources
Source: BMC Bioinformatics. 2021 Sep 8;22:428. doi: 10.1186/s12859-021-04349-4 (PMC8424408; doi:10.1186/s12859-021-04349-4)
Supplement: Supplementary file 6 — Additional file 6. Folder S2: Interaction info of RNA-ligand complexes. [file 12859_2021_4349_MOESM6_ESM.zip › 12859_2021_4349_MOESM6_ESM/4P95/ligplot.bonds]

Bond   0. Atoms 4080 [ C3  MES  601  A] -> 3693 [ O4'   A  559  A]n E 3.5136 - HBPLUS
Bond   1. Atoms 4079 [ C2  MES  601  A] -> 3693 [ O4'   A  559  A]n E 3.6128 - HBPLUS
Bond   2. Atoms 4079 [ C2  MES  601  A] -> 3675 [ O2    C  558  A]n E 3.2177 - HBPLUS
Bond   3. Atoms 4080 [ C3  MES  601  A] -> 3667 [ O2'   C  558  A]n E 3.8248 - HBPLUS
Bond   4. Atoms 4079 [ C2  MES  601  A] -> 3667 [ O2'   C  558  A]n E 3.3227 - HBPLUS
Bond   5. Atoms 4083 [ C6  MES  601  A] -> 3540 [ OP2   U  554  A]n E 3.3673 - HBPLUS
Bond   6. Atoms 4079 [ C2  MES  601  A] -> 3540 [ OP2   U  554  A]n E 3.1919 - HBPLUS
Bond   7. Atoms 4083 [ C6  MES  601  A] -> 3524 [ O3'   A  553  A]n E 3.1438 - HBPLUS
Bond   8. Atoms 4082 [ C5  MES  601  A] -> 3524 [ O3'   A  553  A]n E 3.8567 - HBPLUS
Bond   9. Atoms 4079 [ C2  MES  601  A] -> 2986 [ N2    G  333  A]n E 3.8864 - HBPLUS
Bond  10. Atoms 4078 [ O1  MES  601  A] -> 4093 [NA    NA  605  A]c E 2.6631 - CONECT
Bond  11. Atoms 3707 [ N3    A  559  A] -> 3708 [ C4    A  559  A]c   1.3472 - Calc  
Bond  12. Atoms 3706 [ C2    A  559  A] -> 3707 [ N3    A  559  A]c   1.3314 d Calc  
Bond  13. Atoms 3705 [ N1    A  559  A] -> 3706 [ C2    A  559  A]c   1.3397 - Calc  
Bond  14. Atoms 3703 [ C6    A  559  A] -> 3705 [ N1    A  559  A]c   1.3581 d Calc  
Bond  15. Atoms 3703 [ C6    A  559  A] -> 3704 [ N6    A  559  A]ce  1.3404 - Calc  
Bond  16. Atoms 3702 [ C5    A  559  A] -> 3708 [ C4    A  559  A]c   1.3849 d Calc  
Bond  17. Atoms 3702 [ C5    A  559  A] -> 3703 [ C6    A  559  A]c   1.4134 - Calc  
Bond  18. Atoms 3701 [ N7    A  559  A] -> 3702 [ C5    A  559  A]c   1.3909 - Calc  
Bond  19. Atoms 3700 [ C8    A  559  A] -> 3701 [ N7    A  559  A]c   1.3115 d Calc  
Bond  20. Atoms 3699 [ N9    A  559  A] -> 3708 [ C4    A  559  A]c   1.3748 - Calc  
Bond  21. Atoms 3699 [ N9    A  559  A] -> 3700 [ C8    A  559  A]c   1.3720 - Calc  
Bond  22. Atoms 3698 [ C1'   A  559  A] -> 3699 [ N9    A  559  A]cr  1.4768 - Calc  
Bond  23. Atoms 3696 [ C2'   A  559  A] -> 3698 [ C1'   A  559  A]c   1.5279 - Calc  
Bond  24. Atoms 3696 [ C2'   A  559  A] -> 3697 [ O2'   A  559  A]ce  1.4194 - Calc  
Bond  25. Atoms 3694 [ C3'   A  559  A] -> 3696 [ C2'   A  559  A]c   1.5198 - Calc  
Bond  26. Atoms 3694 [ C3'   A  559  A] -> 3695 [ O3'   A  559  A]ce  1.4166 - Calc  
Bond  27. Atoms 3693 [ O4'   A  559  A] -> 3698 [ C1'   A  559  A]c   1.4173 - Calc  
Bond  28. Atoms 3692 [ C4'   A  559  A] -> 3694 [ C3'   A  559  A]c   1.5135 - Calc  
Bond  29. Atoms 3692 [ C4'   A  559  A] -> 3693 [ O4'   A  559  A]c   1.4550 - Calc  
Bond  30. Atoms 3691 [ C5'   A  559  A] -> 3692 [ C4'   A  559  A]cr  1.5026 - Calc  
Bond  31. Atoms 3690 [ O5'   A  559  A] -> 3691 [ C5'   A  559  A]cr  1.4183 - Calc  
Bond  32. Atoms 3687 [ P     A  559  A] -> 3690 [ O5'   A  559  A]cr  1.5902 - Calc  
Bond  33. Atoms 3687 [ P     A  559  A] -> 3689 [ OP2   A  559  A]ce  1.4893 - Calc  
Bond  34. Atoms 3687 [ P     A  559  A] -> 3688 [ OP1   A  559  A]ce  1.4909 - Calc  
Bond  35. Atoms 3683 [ C5    C  558  A] -> 3685 [ C6    C  558  A]c   1.3388 d Calc  
Bond  36. Atoms 3679 [ C4    C  558  A] -> 3683 [ C5    C  558  A]c   1.4253 - Calc  
Bond  37. Atoms 3679 [ C4    C  558  A] -> 3681 [ N4    C  558  A]ce  1.3323 - Calc  
Bond  38. Atoms 3677 [ N3    C  558  A] -> 3679 [ C4    C  558  A]c   1.3341 d Calc  
Bond  39. Atoms 3673 [ C2    C  558  A] -> 3677 [ N3    C  558  A]c   1.3524 - Calc  
Bond  40. Atoms 3673 [ C2    C  558  A] -> 3675 [ O2    C  558  A]ce  1.2382 d Calc  
Bond  41. Atoms 3671 [ N1    C  558  A] -> 3685 [ C6    C  558  A]c   1.3681 - Calc  
Bond  42. Atoms 3671 [ N1    C  558  A] -> 3673 [ C2    C  558  A]c   1.3930 - Calc  
Bond  43. Atoms 3669 [ C1'   C  558  A] -> 3671 [ N1    C  558  A]cr  1.4785 - Calc  
Bond  44. Atoms 3665 [ C2'   C  558  A] -> 3669 [ C1'   C  558  A]c   1.5267 - Calc  
Bond  45. Atoms 3665 [ C2'   C  558  A] -> 3667 [ O2'   C  558  A]ce  1.4208 - Calc  
Bond  46. Atoms 3661 [ C3'   C  558  A] -> 3665 [ C2'   C  558  A]c   1.5194 - Calc  
Bond  47. Atoms 3661 [ C3'   C  558  A] -> 3663 [ O3'   C  558  A]ce  1.4134 - Calc  
Bond  48. Atoms 3659 [ O4'   C  558  A] -> 3669 [ C1'   C  558  A]c   1.4110 - Calc  
Bond  49. Atoms 3657 [ C4'   C  558  A] -> 3661 [ C3'   C  558  A]c   1.5209 - Calc  
Bond  50. Atoms 3657 [ C4'   C  558  A] -> 3659 [ O4'   C  558  A]c   1.4522 - Calc  
Bond  51. Atoms 3655 [ C5'   C  558  A] -> 3657 [ C4'   C  558  A]cr  1.5060 - Calc  
Bond  52. Atoms 3653 [ O5'   C  558  A] -> 3655 [ C5'   C  558  A]cr  1.4209 - Calc  
Bond  53. Atoms 3647 [ P     C  558  A] -> 3653 [ O5'   C  558  A]cr  1.5948 - Calc  
Bond  54. Atoms 3647 [ P     C  558  A] -> 3651 [ OP2   C  558  A]ce  1.4874 - Calc  
Bond  55. Atoms 3647 [ P     C  558  A] -> 3649 [ OP1   C  558  A]ce  1.4910 - Calc  
Bond  56. Atoms 3556 [ C5    U  554  A] -> 3557 [ C6    U  554  A]c   1.3394 - Calc  
Bond  57. Atoms 3554 [ C4    U  554  A] -> 3556 [ C5    U  554  A]c   1.4349 - Calc  
Bond  58. Atoms 3554 [ C4    U  554  A] -> 3555 [ O4    U  554  A]ce  1.2334 d Calc  
Bond  59. Atoms 3553 [ N3    U  554  A] -> 3554 [ C4    U  554  A]c   1.3792 - Calc  
Bond  60. Atoms 3551 [ C2    U  554  A] -> 3553 [ N3    U  554  A]c   1.3720 - Calc  
Bond  61. Atoms 3551 [ C2    U  554  A] -> 3552 [ O2    U  554  A]ce  1.2147 d Calc  
Bond  62. Atoms 3550 [ N1    U  554  A] -> 3557 [ C6    U  554  A]c   1.3795 - Calc  
Bond  63. Atoms 3550 [ N1    U  554  A] -> 3551 [ C2    U  554  A]c   1.3787 - Calc  
Bond  64. Atoms 3549 [ C1'   U  554  A] -> 3550 [ N1    U  554  A]cr  1.4736 - Calc  
Bond  65. Atoms 3547 [ C2'   U  554  A] -> 3549 [ C1'   U  554  A]c   1.5241 - Calc  
Bond  66. Atoms 3547 [ C2'   U  554  A] -> 3548 [ O2'   U  554  A]ce  1.4103 - Calc  
Bond  67. Atoms 3545 [ C3'   U  554  A] -> 3547 [ C2'   U  554  A]c   1.5308 - Calc  
Bond  68. Atoms 3545 [ C3'   U  554  A] -> 3546 [ O3'   U  554  A]ce  1.4294 - Calc  
Bond  69. Atoms 3544 [ O4'   U  554  A] -> 3549 [ C1'   U  554  A]c   1.4080 - Calc  
Bond  70. Atoms 3543 [ C4'   U  554  A] -> 3545 [ C3'   U  554  A]c   1.5285 - Calc  
Bond  71. Atoms 3543 [ C4'   U  554  A] -> 3544 [ O4'   U  554  A]c   1.4514 - Calc  
Bond  72. Atoms 3542 [ C5'   U  554  A] -> 3543 [ C4'   U  554  A]cr  1.5049 - Calc  
Bond  73. Atoms 3541 [ O5'   U  554  A] -> 3542 [ C5'   U  554  A]cr  1.4187 - Calc  
Bond  74. Atoms 3538 [ P     U  554  A] -> 3541 [ O5'   U  554  A]cr  1.5879 - Calc  
Bond  75. Atoms 3538 [ P     U  554  A] -> 3540 [ OP2   U  554  A]ce  1.4855 - Calc  
Bond  76. Atoms 3538 [ P     U  554  A] -> 3539 [ OP1   U  554  A]ce  1.4879 - Calc  
Bond  77. Atoms 3536 [ N3    A  553  A] -> 3537 [ C4    A  553  A]c   1.3459 - Calc  
Bond  78. Atoms 3535 [ C2    A  553  A] -> 3536 [ N3    A  553  A]c   1.3312 d Calc  
Bond  79. Atoms 3534 [ N1    A  553  A] -> 3535 [ C2    A  553  A]c   1.3401 - Calc  
Bond  80. Atoms 3532 [ C6    A  553  A] -> 3534 [ N1    A  553  A]c   1.3526 d Calc  
Bond  81. Atoms 3532 [ C6    A  553  A] -> 3533 [ N6    A  553  A]ce  1.3353 - Calc  
Bond  82. Atoms 3531 [ C5    A  553  A] -> 3537 [ C4    A  553  A]c   1.3853 d Calc  
Bond  83. Atoms 3531 [ C5    A  553  A] -> 3532 [ C6    A  553  A]c   1.4104 - Calc  
Bond  84. Atoms 3530 [ N7    A  553  A] -> 3531 [ C5    A  553  A]c   1.3902 - Calc  
Bond  85. Atoms 3529 [ C8    A  553  A] -> 3530 [ N7    A  553  A]c   1.3131 d Calc  
Bond  86. Atoms 3528 [ N9    A  553  A] -> 3537 [ C4    A  553  A]c   1.3759 - Calc  
Bond  87. Atoms 3528 [ N9    A  553  A] -> 3529 [ C8    A  553  A]c   1.3731 - Calc  
Bond  88. Atoms 3527 [ C1'   A  553  A] -> 3528 [ N9    A  553  A]cr  1.4752 - Calc  
Bond  89. Atoms 3525 [ C2'   A  553  A] -> 3527 [ C1'   A  553  A]c   1.5286 - Calc  
Bond  90. Atoms 3525 [ C2'   A  553  A] -> 3526 [ O2'   A  553  A]ce  1.4202 - Calc  
Bond  91. Atoms 3523 [ C3'   A  553  A] -> 3525 [ C2'   A  553  A]c   1.5217 - Calc  
Bond  92. Atoms 3523 [ C3'   A  553  A] -> 3524 [ O3'   A  553  A]ce  1.4158 - Calc  
Bond  93. Atoms 3522 [ O4'   A  553  A] -> 3527 [ C1'   A  553  A]c   1.4136 - Calc  
Bond  94. Atoms 3521 [ C4'   A  553  A] -> 3523 [ C3'   A  553  A]c   1.5208 - Calc  
Bond  95. Atoms 3521 [ C4'   A  553  A] -> 3522 [ O4'   A  553  A]c   1.4517 - Calc  
Bond  96. Atoms 3520 [ C5'   A  553  A] -> 3521 [ C4'   A  553  A]cr  1.5089 - Calc  
Bond  97. Atoms 3519 [ O5'   A  553  A] -> 3520 [ C5'   A  553  A]cr  1.4210 - Calc  
Bond  98. Atoms 3516 [ P     A  553  A] -> 3519 [ O5'   A  553  A]cr  1.5965 - Calc  
Bond  99. Atoms 3516 [ P     A  553  A] -> 3518 [ OP2   A  553  A]ce  1.4857 - Calc  
Bond 100. Atoms 3516 [ P     A  553  A] -> 3517 [ OP1   A  553  A]ce  1.4868 - Calc  
Bond 101. Atoms 2987 [ N3    G  333  A] -> 2988 [ C4    G  333  A]c   1.3504 - Calc  
Bond 102. Atoms 2985 [ C2    G  333  A] -> 2987 [ N3    G  333  A]c   1.3265 d Calc  
Bond 103. Atoms 2985 [ C2    G  333  A] -> 2986 [ N2    G  333  A]ce  1.3403 - Calc  
Bond 104. Atoms 2984 [ N1    G  333  A] -> 2985 [ C2    G  333  A]c   1.3736 - Calc  
Bond 105. Atoms 2982 [ C6    G  333  A] -> 2984 [ N1    G  333  A]c   1.3917 - Calc  
Bond 106. Atoms 2982 [ C6    G  333  A] -> 2983 [ O6    G  333  A]ce  1.2403 d Calc  
Bond 107. Atoms 2981 [ C5    G  333  A] -> 2988 [ C4    G  333  A]c   1.3818 d Calc  
Bond 108. Atoms 2981 [ C5    G  333  A] -> 2982 [ C6    G  333  A]c   1.4180 - Calc  
Bond 109. Atoms 2980 [ N7    G  333  A] -> 2981 [ C5    G  333  A]c   1.3871 - Calc  
Bond 110. Atoms 2979 [ C8    G  333  A] -> 2980 [ N7    G  333  A]c   1.3041 d Calc  
Bond 111. Atoms 2978 [ N9    G  333  A] -> 2988 [ C4    G  333  A]c   1.3734 - Calc  
Bond 112. Atoms 2978 [ N9    G  333  A] -> 2979 [ C8    G  333  A]c   1.3744 - Calc  
Bond 113. Atoms 2977 [ C1'   G  333  A] -> 2978 [ N9    G  333  A]cr  1.4728 - Calc  
Bond 114. Atoms 2975 [ C2'   G  333  A] -> 2977 [ C1'   G  333  A]c   1.5263 - Calc  
Bond 115. Atoms 2975 [ C2'   G  333  A] -> 2976 [ O2'   G  333  A]ce  1.4185 - Calc  
Bond 116. Atoms 2973 [ C3'   G  333  A] -> 2975 [ C2'   G  333  A]c   1.5198 - Calc  
Bond 117. Atoms 2973 [ C3'   G  333  A] -> 2974 [ O3'   G  333  A]ce  1.4155 - Calc  
Bond 118. Atoms 2972 [ O4'   G  333  A] -> 2977 [ C1'   G  333  A]c   1.4121 - Calc  
Bond 119. Atoms 2971 [ C4'   G  333  A] -> 2973 [ C3'   G  333  A]c   1.5222 - Calc  
Bond 120. Atoms 2971 [ C4'   G  333  A] -> 2972 [ O4'   G  333  A]c   1.4512 - Calc  
Bond 121. Atoms 2970 [ C5'   G  333  A] -> 2971 [ C4'   G  333  A]cr  1.5075 - Calc  
Bond 122. Atoms 2969 [ O5'   G  333  A] -> 2970 [ C5'   G  333  A]cr  1.4184 - Calc  
Bond 123. Atoms 2966 [ P     G  333  A] -> 2969 [ O5'   G  333  A]cr  1.5952 - Calc  
Bond 124. Atoms 2966 [ P     G  333  A] -> 2968 [ OP2   G  333  A]ce  1.4867 - Calc  
Bond 125. Atoms 2966 [ P     G  333  A] -> 2967 [ OP1   G  333  A]ce  1.4875 - Calc  
Bond 126. Atoms 4086 [ S   MES  601  A] -> 4089 [ O3S MES  601  A]ce  1.4848 - CONECT
Bond 127. Atoms 4086 [ S   MES  601  A] -> 4088 [ O2S MES  601  A]ce  1.4969 - CONECT
Bond 128. Atoms 4086 [ S   MES  601  A] -> 4087 [ O1S MES  601  A]ce  1.4941 - CONECT
Bond 129. Atoms 4085 [ C8  MES  601  A] -> 4086 [ S   MES  601  A]cr  1.8045 - CONECT
Bond 130. Atoms 4084 [ C7  MES  601  A] -> 4085 [ C8  MES  601  A]cr  1.5497 - CONECT
Bond 131. Atoms 4082 [ C5  MES  601  A] -> 4083 [ C6  MES  601  A]c   1.4936 - CONECT
Bond 132. Atoms 4081 [ N4  MES  601  A] -> 4084 [ C7  MES  601  A]cr  1.4319 - CONECT
Bond 133. Atoms 4081 [ N4  MES  601  A] -> 4082 [ C5  MES  601  A]c   1.4404 - CONECT
Bond 134. Atoms 4080 [ C3  MES  601  A] -> 4081 [ N4  MES  601  A]c   1.4690 - CONECT
Bond 135. Atoms 4079 [ C2  MES  601  A] -> 4080 [ C3  MES  601  A]c   1.4734 - CONECT
Bond 136. Atoms 4078 [ O1  MES  601  A] -> 4083 [ C6  MES  601  A]c   1.3666 - CONECT
Bond 137. Atoms 4078 [ O1  MES  601  A] -> 4079 [ C2  MES  601  A]c   1.3781 - CONECT
