# Supplementary material for: RPocket: an intuitive database of RNA pocket topology information with RNA-ligand data resources
Source: BMC Bioinformatics. 2021 Sep 8;22:428. doi: 10.1186/s12859-021-04349-4 (PMC8424408; doi:10.1186/s12859-021-04349-4)
Supplement: Supplementary file 6 — Additional file 6. Folder S2: Interaction info of RNA-ligand complexes. [file 12859_2021_4349_MOESM6_ESM.zip › 12859_2021_4349_MOESM6_ESM/4QK9/ligplot.bonds]

Bond   0. Atoms 2539 [ C4  2BA  201  A] -> 2287 [ C6    U  114  A]n E 3.5980 - HBPLUS
Bond   1. Atoms 2538 [ N3  2BA  201  A] -> 2287 [ C6    U  114  A]n E 3.4265 - HBPLUS
Bond   2. Atoms 2537 [ C2  2BA  201  A] -> 2287 [ C6    U  114  A]n E 3.3892 - HBPLUS
Bond   3. Atoms 2536 [ N1  2BA  201  A] -> 2287 [ C6    U  114  A]n E 3.5455 - HBPLUS
Bond   4. Atoms 2534 [ C6  2BA  201  A] -> 2287 [ C6    U  114  A]n E 3.7202 - HBPLUS
Bond   5. Atoms 2533 [ C5  2BA  201  A] -> 2287 [ C6    U  114  A]n E 3.7417 - HBPLUS
Bond   6. Atoms 2538 [ N3  2BA  201  A] -> 2286 [ C5    U  114  A]n E 3.5742 - HBPLUS
Bond   7. Atoms 2537 [ C2  2BA  201  A] -> 2286 [ C5    U  114  A]n E 3.2565 - HBPLUS
Bond   8. Atoms 2536 [ N1  2BA  201  A] -> 2286 [ C5    U  114  A]n E 3.6203 - HBPLUS
Bond   9. Atoms 2537 [ C2  2BA  201  A] -> 2284 [ C4    U  114  A]n E 3.5662 - HBPLUS
Bond  10. Atoms 2536 [ N1  2BA  201  A] -> 2284 [ C4    U  114  A]n E 3.5876 - HBPLUS
Bond  11. Atoms 2534 [ C6  2BA  201  A] -> 2282 [ O2    U  114  A]n E 3.7502 - HBPLUS
Bond  12. Atoms 2536 [ N1  2BA  201  A] -> 2281 [ C2    U  114  A]n E 3.4363 - HBPLUS
Bond  13. Atoms 2535 [ N6  2BA  201  A] -> 2281 [ C2    U  114  A]n E 3.5057 - HBPLUS
Bond  14. Atoms 2534 [ C6  2BA  201  A] -> 2281 [ C2    U  114  A]n E 3.4300 - HBPLUS
Bond  15. Atoms 2537 [ C2  2BA  201  A] -> 2280 [ N1    U  114  A]n E 3.8306 - HBPLUS
Bond  16. Atoms 2534 [ C6  2BA  201  A] -> 2280 [ N1    U  114  A]n E 3.2996 - HBPLUS
Bond  17. Atoms 2533 [ C5  2BA  201  A] -> 2280 [ N1    U  114  A]n E 3.5364 - HBPLUS
Bond  18. Atoms 2535 [ N6  2BA  201  A] -> 2279 [ C1'   U  114  A]n E 3.7583 - HBPLUS
Bond  19. Atoms 2534 [ C6  2BA  201  A] -> 2279 [ C1'   U  114  A]n E 3.5522 - HBPLUS
Bond  20. Atoms 2533 [ C5  2BA  201  A] -> 2279 [ C1'   U  114  A]n E 3.3940 - HBPLUS
Bond  21. Atoms 2532 [ N7  2BA  201  A] -> 2279 [ C1'   U  114  A]n E 3.5308 - HBPLUS
Bond  22. Atoms 2539 [ C4  2BA  201  A] -> 2274 [ O4'   U  114  A]n E 3.4109 - HBPLUS
Bond  23. Atoms 2534 [ C6  2BA  201  A] -> 2274 [ O4'   U  114  A]n E 3.8502 - HBPLUS
Bond  24. Atoms 2533 [ C5  2BA  201  A] -> 2274 [ O4'   U  114  A]n E 3.1427 - HBPLUS
Bond  25. Atoms 2531 [ C8  2BA  201  A] -> 2274 [ O4'   U  114  A]n E 3.2051 - HBPLUS
Bond  26. Atoms 2524 [ O4' 2BA  201  A] -> 2272 [ C5'   U  114  A]n E 3.5829 - HBPLUS
Bond  27. Atoms 2522 [ C5' 2BA  201  A] -> 2272 [ C5'   U  114  A]n E 3.5437 - HBPLUS
Bond  28. Atoms 2529 [ C1' 2BA  201  A] -> 2251 [ O4'   G  113  A]n E 3.4744 - HBPLUS
Bond  29. Atoms 2524 [ O4' 2BA  201  A] -> 2250 [ C4'   G  113  A]n E 3.2258 - HBPLUS
Bond  30. Atoms 2524 [ O4' 2BA  201  A] -> 2249 [ C5'   G  113  A]n E 3.4224 - HBPLUS
Bond  31. Atoms 2528 [ O2' 2BA  201  A] -> 2238 [ C2    C  112  A]n E 3.8789 - HBPLUS
Bond  32. Atoms 2528 [ O2' 2BA  201  A] -> 2236 [ C1'   C  112  A]n E 3.6283 - HBPLUS
Bond  33. Atoms 2527 [ C2' 2BA  201  A] -> 2235 [ O2'   C  112  A]n E 3.7673 - HBPLUS
Bond  34. Atoms 2528 [ O2' 2BA  201  A] -> 2234 [ C2'   C  112  A]n E 3.3019 - HBPLUS
Bond  35. Atoms 2527 [ C2' 2BA  201  A] -> 2222 [ N2    G  111  A]n E 3.8975 - HBPLUS
Bond  36. Atoms 2595 [C1'1 2BA  202  A] -> 2126 [ C1'   G  107  A]n E 3.8764 - HBPLUS
Bond  37. Atoms 2590 [O4'1 2BA  202  A] -> 2120 [ C4'   G  107  A]n E 3.8514 - HBPLUS
Bond  38. Atoms 2594 [O2'1 2BA  202  A] -> 2108 [ C2    C  106  A]n E 3.6517 - HBPLUS
Bond  39. Atoms 2594 [O2'1 2BA  202  A] -> 2106 [ C1'   C  106  A]n E 3.4041 - HBPLUS
Bond  40. Atoms 2594 [O2'1 2BA  202  A] -> 2104 [ C2'   C  106  A]n E 3.3968 - HBPLUS
Bond  41. Atoms 2581 [ C2  2BA  202  A] -> 1924 [ N1    A   97  A]n E 3.4994 - HBPLUS
Bond  42. Atoms 2581 [ C2  2BA  202  A] -> 1923 [ N6    A   97  A]n E 3.4781 - HBPLUS
Bond  43. Atoms 2582 [ N3  2BA  202  A] -> 1922 [ C6    A   97  A]n E 3.7424 - HBPLUS
Bond  44. Atoms 2581 [ C2  2BA  202  A] -> 1922 [ C6    A   97  A]n E 3.3149 - HBPLUS
Bond  45. Atoms 2580 [ N1  2BA  202  A] -> 1922 [ C6    A   97  A]n E 3.7262 - HBPLUS
Bond  46. Atoms 2581 [ C2  2BA  202  A] -> 1921 [ C5    A   97  A]n E 3.7631 - HBPLUS
Bond  47. Atoms 2580 [ N1  2BA  202  A] -> 1921 [ C5    A   97  A]n E 3.6777 - HBPLUS
Bond  48. Atoms 2573 [ C1' 2BA  202  A] -> 1829 [ O4'   C   93  A]n E 3.8727 - HBPLUS
Bond  49. Atoms 2571 [ C2' 2BA  202  A] -> 1817 [ O2    C   92  A]n E 3.7837 - HBPLUS
Bond  50. Atoms 2572 [ O2' 2BA  202  A] -> 1816 [ C2    C   92  A]n E 3.6313 - HBPLUS
Bond  51. Atoms 2572 [ O2' 2BA  202  A] -> 1814 [ C1'   C   92  A]n E 3.3726 - HBPLUS
Bond  52. Atoms 2571 [ C2' 2BA  202  A] -> 1813 [ O2'   C   92  A]n E 3.5694 - HBPLUS
Bond  53. Atoms 2569 [ C3' 2BA  202  A] -> 1813 [ O2'   C   92  A]n E 3.5176 - HBPLUS
Bond  54. Atoms 2567 [ C4' 2BA  202  A] -> 1813 [ O2'   C   92  A]n E 3.6090 - HBPLUS
Bond  55. Atoms 2572 [ O2' 2BA  202  A] -> 1812 [ C2'   C   92  A]n E 3.1609 - HBPLUS
Bond  56. Atoms 2559 [ C21 2BA  201  A] -> 1710 [ O2    C   87  A]n E 3.6234 - HBPLUS
Bond  57. Atoms 2560 [ N31 2BA  201  A] -> 1707 [ C1'   C   87  A]n E 3.7211 - HBPLUS
Bond  58. Atoms 2551 [C1'1 2BA  201  A] -> 1707 [ C1'   C   87  A]n E 3.7929 - HBPLUS
Bond  59. Atoms 2546 [O4'1 2BA  201  A] -> 1701 [ C4'   C   87  A]n E 3.8472 - HBPLUS
Bond  60. Atoms 2550 [O2'1 2BA  201  A] -> 1689 [ C2    C   86  A]n E 3.5854 - HBPLUS
Bond  61. Atoms 2550 [O2'1 2BA  201  A] -> 1687 [ C1'   C   86  A]n E 3.4966 - HBPLUS
Bond  62. Atoms 2550 [O2'1 2BA  201  A] -> 1685 [ C2'   C   86  A]n E 3.2891 - HBPLUS
Bond  63. Atoms 2535 [ N6  2BA  201  A] -> 1389 [ C5'   U   72  A]n E 3.5058 - HBPLUS
Bond  64. Atoms 2519 [ O1P 2BA  201  A] -> 1376 [ C1'   C   71  A]n E 3.6889 - HBPLUS
Bond  65. Atoms 2534 [ C6  2BA  201  A] -> 1375 [ O2'   C   71  A]n E 3.8366 - HBPLUS
Bond  66. Atoms 2533 [ C5  2BA  201  A] -> 1375 [ O2'   C   71  A]n E 3.4876 - HBPLUS
Bond  67. Atoms 2531 [ C8  2BA  201  A] -> 1375 [ O2'   C   71  A]n E 3.7686 - HBPLUS
Bond  68. Atoms 2532 [ N7  2BA  201  A] -> 1374 [ C2'   C   71  A]n E 3.8146 - HBPLUS
Bond  69. Atoms 2534 [ C6  2BA  201  A] -> 1373 [ O3'   C   71  A]n E 3.8703 - HBPLUS
Bond  70. Atoms 2535 [ N6  2BA  201  A] -> 1372 [ C3'   C   71  A]n E 3.8264 - HBPLUS
Bond  71. Atoms 2532 [ N7  2BA  201  A] -> 1370 [ C4'   C   71  A]n E 3.6360 - HBPLUS
Bond  72. Atoms 2550 [O2'1 2BA  201  A] -> 1361 [ C2    G   70  A]n E 3.5986 - HBPLUS
Bond  73. Atoms 2561 [ C41 2BA  201  A] -> 1353 [ C1'   G   70  A]n E 3.5139 - HBPLUS
Bond  74. Atoms 2560 [ N31 2BA  201  A] -> 1353 [ C1'   G   70  A]n E 3.6552 - HBPLUS
Bond  75. Atoms 2559 [ C21 2BA  201  A] -> 1353 [ C1'   G   70  A]n E 3.8971 - HBPLUS
Bond  76. Atoms 2555 [ C51 2BA  201  A] -> 1353 [ C1'   G   70  A]n E 3.6502 - HBPLUS
Bond  77. Atoms 2561 [ C41 2BA  201  A] -> 1348 [ O4'   G   70  A]n E 3.4740 - HBPLUS
Bond  78. Atoms 2559 [ C21 2BA  201  A] -> 1348 [ O4'   G   70  A]n E 3.2408 - HBPLUS
Bond  79. Atoms 2556 [ C61 2BA  201  A] -> 1348 [ O4'   G   70  A]n E 2.9890 - HBPLUS
Bond  80. Atoms 2555 [ C51 2BA  201  A] -> 1348 [ O4'   G   70  A]n E 3.2254 - HBPLUS
Bond  81. Atoms 2558 [ N11 2BA  201  A] -> 1347 [ C4'   G   70  A]n E 3.8180 - HBPLUS
Bond  82. Atoms 2557 [ N61 2BA  201  A] -> 1347 [ C4'   G   70  A]n E 3.5473 - HBPLUS
Bond  83. Atoms 2556 [ C61 2BA  201  A] -> 1347 [ C4'   G   70  A]n E 3.4838 - HBPLUS
Bond  84. Atoms 2555 [ C51 2BA  201  A] -> 1347 [ C4'   G   70  A]n E 3.8711 - HBPLUS
Bond  85. Atoms 2557 [ N61 2BA  201  A] -> 1346 [ C5'   G   70  A]n E 3.7383 - HBPLUS
Bond  86. Atoms 2559 [ C21 2BA  201  A] -> 1340 [ N3    G   69  A]n E 3.0738 - HBPLUS
Bond  87. Atoms 2559 [ C21 2BA  201  A] -> 1339 [ N2    G   69  A]n E 3.5562 - HBPLUS
Bond  88. Atoms 2560 [ N31 2BA  201  A] -> 1338 [ C2    G   69  A]n E 3.7399 - HBPLUS
Bond  89. Atoms 2559 [ C21 2BA  201  A] -> 1338 [ C2    G   69  A]n E 3.7685 - HBPLUS
Bond  90. Atoms 2559 [ C21 2BA  201  A] -> 1330 [ C1'   G   69  A]n E 3.8281 - HBPLUS
Bond  91. Atoms 2559 [ C21 2BA  201  A] -> 1329 [ O2'   G   69  A]n E 3.0656 - HBPLUS
Bond  92. Atoms 2556 [ C61 2BA  201  A] -> 1329 [ O2'   G   69  A]n E 3.3215 - HBPLUS
Bond  93. Atoms 2559 [ C21 2BA  201  A] -> 1328 [ C2'   G   69  A]n E 3.5679 - HBPLUS
Bond  94. Atoms 2558 [ N11 2BA  201  A] -> 1328 [ C2'   G   69  A]n E 3.3532 - HBPLUS
Bond  95. Atoms 2559 [ C21 2BA  201  A] ->  910 [ C4    A   49  A]n E 3.5930 - HBPLUS
Bond  96. Atoms 2558 [ N11 2BA  201  A] ->  910 [ C4    A   49  A]n E 3.4001 - HBPLUS
Bond  97. Atoms 2559 [ C21 2BA  201  A] ->  909 [ N3    A   49  A]n E 3.6552 - HBPLUS
Bond  98. Atoms 2559 [ C21 2BA  201  A] ->  908 [ C2    A   49  A]n E 3.6524 - HBPLUS
Bond  99. Atoms 2559 [ C21 2BA  201  A] ->  907 [ N1    A   49  A]n E 3.7196 - HBPLUS
Bond 100. Atoms 2556 [ C61 2BA  201  A] ->  906 [ N6    A   49  A]n E 3.8948 - HBPLUS
Bond 101. Atoms 2555 [ C51 2BA  201  A] ->  906 [ N6    A   49  A]n E 3.8750 - HBPLUS
Bond 102. Atoms 2559 [ C21 2BA  201  A] ->  905 [ C6    A   49  A]n E 3.7149 - HBPLUS
Bond 103. Atoms 2558 [ N11 2BA  201  A] ->  905 [ C6    A   49  A]n E 3.6099 - HBPLUS
Bond 104. Atoms 2556 [ C61 2BA  201  A] ->  905 [ C6    A   49  A]n E 3.7619 - HBPLUS
Bond 105. Atoms 2559 [ C21 2BA  201  A] ->  904 [ C5    A   49  A]n E 3.6482 - HBPLUS
Bond 106. Atoms 2558 [ N11 2BA  201  A] ->  904 [ C5    A   49  A]n E 3.2154 - HBPLUS
Bond 107. Atoms 2556 [ C61 2BA  201  A] ->  904 [ C5    A   49  A]n E 3.5697 - HBPLUS
Bond 108. Atoms 2556 [ C61 2BA  201  A] ->  903 [ N7    A   49  A]n E 3.5662 - HBPLUS
Bond 109. Atoms 2558 [ N11 2BA  201  A] ->  902 [ C8    A   49  A]n E 3.7118 - HBPLUS
Bond 110. Atoms 2600 [ C61 2BA  202  A] ->  856 [ O2'   U   47  A]n E 3.7499 - HBPLUS
Bond 111. Atoms 2599 [ C51 2BA  202  A] ->  856 [ O2'   U   47  A]n E 3.4033 - HBPLUS
Bond 112. Atoms 2597 [ C81 2BA  202  A] ->  856 [ O2'   U   47  A]n E 3.7789 - HBPLUS
Bond 113. Atoms 2598 [ N71 2BA  202  A] ->  855 [ C2'   U   47  A]n E 3.7335 - HBPLUS
Bond 114. Atoms 2598 [ N71 2BA  202  A] ->  851 [ C4'   U   47  A]n E 3.6266 - HBPLUS
Bond 115. Atoms 2571 [ C2' 2BA  202  A] ->  844 [ N3    G   46  A]n E 3.8106 - HBPLUS
Bond 116. Atoms 2572 [ O2' 2BA  202  A] ->  842 [ C2    G   46  A]n E 3.8881 - HBPLUS
Bond 117. Atoms 2583 [ C4  2BA  202  A] ->  834 [ C1'   G   46  A]n E 3.7084 - HBPLUS
Bond 118. Atoms 2582 [ N3  2BA  202  A] ->  834 [ C1'   G   46  A]n E 3.7739 - HBPLUS
Bond 119. Atoms 2577 [ C5  2BA  202  A] ->  834 [ C1'   G   46  A]n E 3.8587 - HBPLUS
Bond 120. Atoms 2583 [ C4  2BA  202  A] ->  829 [ O4'   G   46  A]n E 3.6963 - HBPLUS
Bond 121. Atoms 2581 [ C2  2BA  202  A] ->  829 [ O4'   G   46  A]n E 3.3091 - HBPLUS
Bond 122. Atoms 2578 [ C6  2BA  202  A] ->  829 [ O4'   G   46  A]n E 3.2147 - HBPLUS
Bond 123. Atoms 2577 [ C5  2BA  202  A] ->  829 [ O4'   G   46  A]n E 3.5071 - HBPLUS
Bond 124. Atoms 2580 [ N1  2BA  202  A] ->  828 [ C4'   G   46  A]n E 3.8547 - HBPLUS
Bond 125. Atoms 2579 [ N6  2BA  202  A] ->  828 [ C4'   G   46  A]n E 3.7141 - HBPLUS
Bond 126. Atoms 2578 [ C6  2BA  202  A] ->  828 [ C4'   G   46  A]n E 3.6156 - HBPLUS
Bond 127. Atoms 2581 [ C2  2BA  202  A] ->  821 [ N3    G   45  A]n E 3.3979 - HBPLUS
Bond 128. Atoms 2581 [ C2  2BA  202  A] ->  820 [ N2    G   45  A]n E 3.8010 - HBPLUS
Bond 129. Atoms 2581 [ C2  2BA  202  A] ->  810 [ O2'   G   45  A]n E 3.0837 - HBPLUS
Bond 130. Atoms 2578 [ C6  2BA  202  A] ->  810 [ O2'   G   45  A]n E 3.7487 - HBPLUS
Bond 131. Atoms 2581 [ C2  2BA  202  A] ->  809 [ C2'   G   45  A]n E 3.7657 - HBPLUS
Bond 132. Atoms 2580 [ N1  2BA  202  A] ->  809 [ C2'   G   45  A]n E 3.7212 - HBPLUS
Bond 133. Atoms 2579 [ N6  2BA  202  A] ->  566 [ C5'   G   29  A]n E 3.6406 - HBPLUS
Bond 134. Atoms 2563 [ O1P 2BA  202  A] ->  550 [ C1'   G   28  A]n E 3.4972 - HBPLUS
Bond 135. Atoms 2577 [ C5  2BA  202  A] ->  549 [ O2'   G   28  A]n E 3.6761 - HBPLUS
Bond 136. Atoms 2575 [ C8  2BA  202  A] ->  549 [ O2'   G   28  A]n E 3.4682 - HBPLUS
Bond 137. Atoms 2576 [ N7  2BA  202  A] ->  548 [ C2'   G   28  A]n E 3.7568 - HBPLUS
Bond 138. Atoms 2578 [ C6  2BA  202  A] ->  547 [ O3'   G   28  A]n E 3.7461 - HBPLUS
Bond 139. Atoms 2576 [ N7  2BA  202  A] ->  546 [ C3'   G   28  A]n E 3.8193 - HBPLUS
Bond 140. Atoms 2576 [ N7  2BA  202  A] ->  544 [ C4'   G   28  A]n E 3.4974 - HBPLUS
Bond 141. Atoms 2594 [O2'1 2BA  202  A] ->  535 [ C2    G   27  A]n E 3.5548 - HBPLUS
Bond 142. Atoms 2563 [ O1P 2BA  202  A] ->  535 [ C2    G   27  A]n E 3.5449 - HBPLUS
Bond 143. Atoms 2605 [ C41 2BA  202  A] ->  527 [ C1'   G   27  A]n E 3.5250 - HBPLUS
Bond 144. Atoms 2604 [ N31 2BA  202  A] ->  527 [ C1'   G   27  A]n E 3.6292 - HBPLUS
Bond 145. Atoms 2603 [ C21 2BA  202  A] ->  527 [ C1'   G   27  A]n E 3.8592 - HBPLUS
Bond 146. Atoms 2599 [ C51 2BA  202  A] ->  527 [ C1'   G   27  A]n E 3.6860 - HBPLUS
Bond 147. Atoms 2599 [ C51 2BA  202  A] ->  526 [ O2'   G   27  A]n E 3.6766 - HBPLUS
Bond 148. Atoms 2597 [ C81 2BA  202  A] ->  526 [ O2'   G   27  A]n E 3.6244 - HBPLUS
Bond 149. Atoms 2605 [ C41 2BA  202  A] ->  522 [ O4'   G   27  A]n E 3.6507 - HBPLUS
Bond 150. Atoms 2603 [ C21 2BA  202  A] ->  522 [ O4'   G   27  A]n E 3.3277 - HBPLUS
Bond 151. Atoms 2600 [ C61 2BA  202  A] ->  522 [ O4'   G   27  A]n E 3.1606 - HBPLUS
Bond 152. Atoms 2599 [ C51 2BA  202  A] ->  522 [ O4'   G   27  A]n E 3.4402 - HBPLUS
Bond 153. Atoms 2602 [ N11 2BA  202  A] ->  521 [ C4'   G   27  A]n E 3.8962 - HBPLUS
Bond 154. Atoms 2601 [ N61 2BA  202  A] ->  521 [ C4'   G   27  A]n E 3.6730 - HBPLUS
Bond 155. Atoms 2600 [ C61 2BA  202  A] ->  521 [ C4'   G   27  A]n E 3.5808 - HBPLUS
Bond 156. Atoms 2603 [ C21 2BA  202  A] ->  514 [ N3    G   26  A]n E 3.2275 - HBPLUS
Bond 157. Atoms 2603 [ C21 2BA  202  A] ->  513 [ N2    G   26  A]n E 3.7065 - HBPLUS
Bond 158. Atoms 2604 [ N31 2BA  202  A] ->  512 [ C2    G   26  A]n E 3.8830 - HBPLUS
Bond 159. Atoms 2603 [ C21 2BA  202  A] ->  503 [ O2'   G   26  A]n E 3.2068 - HBPLUS
Bond 160. Atoms 2600 [ C61 2BA  202  A] ->  503 [ O2'   G   26  A]n E 3.4692 - HBPLUS
Bond 161. Atoms 2603 [ C21 2BA  202  A] ->  502 [ C2'   G   26  A]n E 3.7934 - HBPLUS
Bond 162. Atoms 2602 [ N11 2BA  202  A] ->  502 [ C2'   G   26  A]n E 3.5599 - HBPLUS
Bond 163. Atoms 2603 [ C21 2BA  202  A] ->  128 [ C4    A    8  A]n E 3.4059 - HBPLUS
Bond 164. Atoms 2602 [ N11 2BA  202  A] ->  128 [ C4    A    8  A]n E 3.3590 - HBPLUS
Bond 165. Atoms 2603 [ C21 2BA  202  A] ->  127 [ N3    A    8  A]n E 3.6113 - HBPLUS
Bond 166. Atoms 2603 [ C21 2BA  202  A] ->  126 [ C2    A    8  A]n E 3.7120 - HBPLUS
Bond 167. Atoms 2603 [ C21 2BA  202  A] ->  125 [ N1    A    8  A]n E 3.7525 - HBPLUS
Bond 168. Atoms 2600 [ C61 2BA  202  A] ->  124 [ N6    A    8  A]n E 3.8334 - HBPLUS
Bond 169. Atoms 2599 [ C51 2BA  202  A] ->  124 [ N6    A    8  A]n E 3.8160 - HBPLUS
Bond 170. Atoms 2604 [ N31 2BA  202  A] ->  123 [ C6    A    8  A]n E 3.8704 - HBPLUS
Bond 171. Atoms 2603 [ C21 2BA  202  A] ->  123 [ C6    A    8  A]n E 3.6159 - HBPLUS
Bond 172. Atoms 2602 [ N11 2BA  202  A] ->  123 [ C6    A    8  A]n E 3.5667 - HBPLUS
Bond 173. Atoms 2600 [ C61 2BA  202  A] ->  123 [ C6    A    8  A]n E 3.7647 - HBPLUS
Bond 174. Atoms 2603 [ C21 2BA  202  A] ->  122 [ C5    A    8  A]n E 3.4313 - HBPLUS
Bond 175. Atoms 2602 [ N11 2BA  202  A] ->  122 [ C5    A    8  A]n E 3.0854 - HBPLUS
Bond 176. Atoms 2600 [ C61 2BA  202  A] ->  122 [ C5    A    8  A]n E 3.5304 - HBPLUS
Bond 177. Atoms 2600 [ C61 2BA  202  A] ->  121 [ N7    A    8  A]n E 3.4142 - HBPLUS
Bond 178. Atoms 2602 [ N11 2BA  202  A] ->  120 [ C8    A    8  A]n E 3.4614 - HBPLUS
Bond 179. Atoms 2541 [O1P1 2BA  201  A] ->   75 [ C1'   U    6  A]n E 3.7546 - HBPLUS
Bond 180. Atoms 2556 [ C61 2BA  201  A] ->   74 [ O2'   U    6  A]n E 3.8220 - HBPLUS
Bond 181. Atoms 2555 [ C51 2BA  201  A] ->   74 [ O2'   U    6  A]n E 3.4244 - HBPLUS
Bond 182. Atoms 2553 [ C81 2BA  201  A] ->   74 [ O2'   U    6  A]n E 3.6839 - HBPLUS
Bond 183. Atoms 2554 [ N71 2BA  201  A] ->   73 [ C2'   U    6  A]n E 3.6894 - HBPLUS
Bond 184. Atoms 2554 [ N71 2BA  201  A] ->   69 [ C4'   U    6  A]n E 3.5579 - HBPLUS
Bond 185. Atoms 2529 [ C1' 2BA  201  A] ->   58 [ O2    C    5  A]n E 3.7979 - HBPLUS
Bond 186. Atoms 2527 [ C2' 2BA  201  A] ->   58 [ O2    C    5  A]n E 3.1070 - HBPLUS
Bond 187. Atoms 2539 [ C4  2BA  201  A] ->   55 [ C1'   C    5  A]n E 3.3894 - HBPLUS
Bond 188. Atoms 2538 [ N3  2BA  201  A] ->   55 [ C1'   C    5  A]n E 3.5851 - HBPLUS
Bond 189. Atoms 2537 [ C2  2BA  201  A] ->   55 [ C1'   C    5  A]n E 3.8606 - HBPLUS
Bond 190. Atoms 2534 [ C6  2BA  201  A] ->   55 [ C1'   C    5  A]n E 3.8788 - HBPLUS
Bond 191. Atoms 2533 [ C5  2BA  201  A] ->   55 [ C1'   C    5  A]n E 3.5280 - HBPLUS
Bond 192. Atoms 2530 [ N9  2BA  201  A] ->   55 [ C1'   C    5  A]n E 3.8281 - HBPLUS
Bond 193. Atoms 2533 [ C5  2BA  201  A] ->   54 [ O2'   C    5  A]n E 3.6704 - HBPLUS
Bond 194. Atoms 2531 [ C8  2BA  201  A] ->   54 [ O2'   C    5  A]n E 3.4643 - HBPLUS
Bond 195. Atoms 2539 [ C4  2BA  201  A] ->   50 [ O4'   C    5  A]n E 3.5320 - HBPLUS
Bond 196. Atoms 2537 [ C2  2BA  201  A] ->   50 [ O4'   C    5  A]n E 3.3235 - HBPLUS
Bond 197. Atoms 2534 [ C6  2BA  201  A] ->   50 [ O4'   C    5  A]n E 3.0725 - HBPLUS
Bond 198. Atoms 2533 [ C5  2BA  201  A] ->   50 [ O4'   C    5  A]n E 3.2786 - HBPLUS
Bond 199. Atoms 2535 [ N6  2BA  201  A] ->   49 [ C4'   C    5  A]n E 3.6081 - HBPLUS
Bond 200. Atoms 2534 [ C6  2BA  201  A] ->   49 [ C4'   C    5  A]n E 3.5135 - HBPLUS
Bond 201. Atoms 2533 [ C5  2BA  201  A] ->   49 [ C4'   C    5  A]n E 3.8310 - HBPLUS
Bond 202. Atoms 2535 [ N6  2BA  201  A] ->   48 [ C5'   C    5  A]n E 3.8732 - HBPLUS
Bond 203. Atoms 2537 [ C2  2BA  201  A] ->   42 [ N3    G    4  A]n E 2.9744 - HBPLUS
Bond 204. Atoms 2539 [ C4  2BA  201  A] ->   41 [ N2    G    4  A]n E 3.6744 - HBPLUS
Bond 205. Atoms 2537 [ C2  2BA  201  A] ->   41 [ N2    G    4  A]n E 3.3900 - HBPLUS
Bond 206. Atoms 2529 [ C1' 2BA  201  A] ->   41 [ N2    G    4  A]n E 3.8838 - HBPLUS
Bond 207. Atoms 2538 [ N3  2BA  201  A] ->   40 [ C2    G    4  A]n E 3.4392 - HBPLUS
Bond 208. Atoms 2537 [ C2  2BA  201  A] ->   40 [ C2    G    4  A]n E 3.6323 - HBPLUS
Bond 209. Atoms 2537 [ C2  2BA  201  A] ->   31 [ O2'   G    4  A]n E 3.2804 - HBPLUS
Bond 210. Atoms 2534 [ C6  2BA  201  A] ->   31 [ O2'   G    4  A]n E 3.5612 - HBPLUS
Bond 211. Atoms 2537 [ C2  2BA  201  A] ->   30 [ C2'   G    4  A]n E 3.5915 - HBPLUS
Bond 212. Atoms 2536 [ N1  2BA  201  A] ->   30 [ C2'   G    4  A]n E 3.3798 - HBPLUS
Bond 213. Atoms 2235 [ O2'   C  112  A] -> 2528 [ O2' 2BA  201  A]H E 2.6661 - HBPLUS
Bond 214. Atoms 1813 [ O2'   C   92  A] -> 2572 [ O2' 2BA  202  A]H E 2.5376 - HBPLUS
Bond 215. Atoms 1813 [ O2'   C   92  A] -> 2570 [ O3' 2BA  202  A]H E 2.7907 - HBPLUS
Bond 216. Atoms 2535 [ N6  2BA  201  A] -> 1386 [ OP1   U   72  A]H E 3.1603 - HBPLUS
Bond 217. Atoms 2535 [ N6  2BA  201  A] -> 1375 [ O2'   C   71  A]H E 3.3381 - HBPLUS
Bond 218. Atoms 1375 [ O2'   C   71  A] -> 2532 [ N7  2BA  201  A]H E 2.7279 - HBPLUS
Bond 219. Atoms 2535 [ N6  2BA  201  A] -> 1373 [ O3'   C   71  A]H E 2.7529 - HBPLUS
Bond 220. Atoms 1362 [ N2    G   70  A] -> 2519 [ O1P 2BA  201  A]H E 3.1770 - HBPLUS
Bond 221. Atoms 1339 [ N2    G   69  A] -> 2560 [ N31 2BA  201  A]H E 3.0572 - HBPLUS
Bond 222. Atoms 1329 [ O2'   G   69  A] -> 2558 [ N11 2BA  201  A]H E 2.3766 - HBPLUS
Bond 223. Atoms 2601 [ N61 2BA  202  A] ->  856 [ O2'   U   47  A]H E 3.2571 - HBPLUS
Bond 224. Atoms  856 [ O2'   U   47  A] -> 2598 [ N71 2BA  202  A]H E 2.6677 - HBPLUS
Bond 225. Atoms 2601 [ N61 2BA  202  A] ->  854 [ O3'   U   47  A]H E 3.0088 - HBPLUS
Bond 226. Atoms  820 [ N2    G   45  A] -> 2582 [ N3  2BA  202  A]H E 3.2174 - HBPLUS
Bond 227. Atoms  810 [ O2'   G   45  A] -> 2580 [ N1  2BA  202  A]H E 2.6594 - HBPLUS
Bond 228. Atoms 2579 [ N6  2BA  202  A] ->  563 [ OP1   G   29  A]H E 2.8482 - HBPLUS
Bond 229. Atoms  549 [ O2'   G   28  A] -> 2576 [ N7  2BA  202  A]H E 2.6714 - HBPLUS
Bond 230. Atoms 2579 [ N6  2BA  202  A] ->  547 [ O3'   G   28  A]H E 2.7123 - HBPLUS
Bond 231. Atoms  536 [ N2    G   27  A] -> 2563 [ O1P 2BA  202  A]H E 2.6685 - HBPLUS
Bond 232. Atoms  513 [ N2    G   26  A] -> 2604 [ N31 2BA  202  A]H E 3.2153 - HBPLUS
Bond 233. Atoms  503 [ O2'   G   26  A] -> 2602 [ N11 2BA  202  A]H E 2.5528 - HBPLUS
Bond 234. Atoms   74 [ O2'   U    6  A] -> 2554 [ N71 2BA  201  A]H E 2.6374 - HBPLUS
Bond 235. Atoms 2557 [ N61 2BA  201  A] ->   72 [ O3'   U    6  A]H E 3.0358 - HBPLUS
Bond 236. Atoms   41 [ N2    G    4  A] -> 2538 [ N3  2BA  201  A]H E 2.7253 - HBPLUS
Bond 237. Atoms   31 [ O2'   G    4  A] -> 2536 [ N1  2BA  201  A]H E 2.6212 - HBPLUS
Bond 238. Atoms 2286 [ C5    U  114  A] -> 2287 [ C6    U  114  A]c   1.3397 - Calc  
Bond 239. Atoms 2284 [ C4    U  114  A] -> 2286 [ C5    U  114  A]c   1.4311 - Calc  
Bond 240. Atoms 2284 [ C4    U  114  A] -> 2285 [ O4    U  114  A]ce  1.2338 d Calc  
Bond 241. Atoms 2283 [ N3    U  114  A] -> 2284 [ C4    U  114  A]c   1.3757 - Calc  
Bond 242. Atoms 2281 [ C2    U  114  A] -> 2283 [ N3    U  114  A]c   1.3621 - Calc  
Bond 243. Atoms 2281 [ C2    U  114  A] -> 2282 [ O2    U  114  A]ce  1.2087 d Calc  
Bond 244. Atoms 2280 [ N1    U  114  A] -> 2287 [ C6    U  114  A]c   1.3810 - Calc  
Bond 245. Atoms 2280 [ N1    U  114  A] -> 2281 [ C2    U  114  A]c   1.3796 - Calc  
Bond 246. Atoms 2279 [ C1'   U  114  A] -> 2280 [ N1    U  114  A]cr  1.4880 - Calc  
Bond 247. Atoms 2277 [ C2'   U  114  A] -> 2279 [ C1'   U  114  A]c   1.5230 - Calc  
Bond 248. Atoms 2277 [ C2'   U  114  A] -> 2278 [ O2'   U  114  A]ce  1.4196 - Calc  
Bond 249. Atoms 2275 [ C3'   U  114  A] -> 2277 [ C2'   U  114  A]c   1.5189 - Calc  
Bond 250. Atoms 2275 [ C3'   U  114  A] -> 2276 [ O3'   U  114  A]ce  1.4085 - Calc  
Bond 251. Atoms 2274 [ O4'   U  114  A] -> 2279 [ C1'   U  114  A]c   1.4105 - Calc  
Bond 252. Atoms 2273 [ C4'   U  114  A] -> 2275 [ C3'   U  114  A]c   1.5141 - Calc  
Bond 253. Atoms 2273 [ C4'   U  114  A] -> 2274 [ O4'   U  114  A]c   1.4515 - Calc  
Bond 254. Atoms 2272 [ C5'   U  114  A] -> 2273 [ C4'   U  114  A]cr  1.5084 - Calc  
Bond 255. Atoms 2271 [ O5'   U  114  A] -> 2272 [ C5'   U  114  A]cr  1.4179 - Calc  
Bond 256. Atoms 2268 [ P     U  114  A] -> 2271 [ O5'   U  114  A]cr  1.5906 - Calc  
Bond 257. Atoms 2268 [ P     U  114  A] -> 2270 [ OP2   U  114  A]ce  1.4857 - Calc  
Bond 258. Atoms 2268 [ P     U  114  A] -> 2269 [ OP1   U  114  A]ce  1.4798 - Calc  
Bond 259. Atoms 2266 [ N3    G  113  A] -> 2267 [ C4    G  113  A]c   1.3539 - Calc  
Bond 260. Atoms 2264 [ C2    G  113  A] -> 2266 [ N3    G  113  A]c   1.3267 d Calc  
Bond 261. Atoms 2264 [ C2    G  113  A] -> 2265 [ N2    G  113  A]ce  1.3434 - Calc  
Bond 262. Atoms 2263 [ N1    G  113  A] -> 2264 [ C2    G  113  A]c   1.3700 - Calc  
Bond 263. Atoms 2261 [ C6    G  113  A] -> 2263 [ N1    G  113  A]c   1.3876 - Calc  
Bond 264. Atoms 2261 [ C6    G  113  A] -> 2262 [ O6    G  113  A]ce  1.2332 d Calc  
Bond 265. Atoms 2260 [ C5    G  113  A] -> 2267 [ C4    G  113  A]c   1.3753 d Calc  
Bond 266. Atoms 2260 [ C5    G  113  A] -> 2261 [ C6    G  113  A]c   1.4201 - Calc  
Bond 267. Atoms 2259 [ N7    G  113  A] -> 2260 [ C5    G  113  A]c   1.3841 - Calc  
Bond 268. Atoms 2258 [ C8    G  113  A] -> 2259 [ N7    G  113  A]c   1.3071 d Calc  
Bond 269. Atoms 2257 [ N9    G  113  A] -> 2267 [ C4    G  113  A]c   1.3779 - Calc  
Bond 270. Atoms 2257 [ N9    G  113  A] -> 2258 [ C8    G  113  A]c   1.3712 - Calc  
Bond 271. Atoms 2256 [ C1'   G  113  A] -> 2257 [ N9    G  113  A]cr  1.4635 - Calc  
Bond 272. Atoms 2254 [ C2'   G  113  A] -> 2256 [ C1'   G  113  A]c   1.5223 - Calc  
Bond 273. Atoms 2254 [ C2'   G  113  A] -> 2255 [ O2'   G  113  A]ce  1.4099 - Calc  
Bond 274. Atoms 2252 [ C3'   G  113  A] -> 2254 [ C2'   G  113  A]c   1.5217 - Calc  
Bond 275. Atoms 2252 [ C3'   G  113  A] -> 2253 [ O3'   G  113  A]ce  1.4254 - Calc  
Bond 276. Atoms 2251 [ O4'   G  113  A] -> 2256 [ C1'   G  113  A]c   1.4106 - Calc  
Bond 277. Atoms 2250 [ C4'   G  113  A] -> 2252 [ C3'   G  113  A]c   1.5259 - Calc  
Bond 278. Atoms 2250 [ C4'   G  113  A] -> 2251 [ O4'   G  113  A]c   1.4564 - Calc  
Bond 279. Atoms 2249 [ C5'   G  113  A] -> 2250 [ C4'   G  113  A]cr  1.5039 - Calc  
Bond 280. Atoms 2248 [ O5'   G  113  A] -> 2249 [ C5'   G  113  A]cr  1.4217 - Calc  
Bond 281. Atoms 2245 [ P     G  113  A] -> 2248 [ O5'   G  113  A]cr  1.5882 - Calc  
Bond 282. Atoms 2245 [ P     G  113  A] -> 2247 [ OP2   G  113  A]ce  1.4864 - Calc  
Bond 283. Atoms 2245 [ P     G  113  A] -> 2246 [ OP1   G  113  A]ce  1.4845 - Calc  
Bond 284. Atoms 2243 [ C5    C  112  A] -> 2244 [ C6    C  112  A]c   1.3364 d Calc  
Bond 285. Atoms 2241 [ C4    C  112  A] -> 2243 [ C5    C  112  A]c   1.4202 - Calc  
Bond 286. Atoms 2241 [ C4    C  112  A] -> 2242 [ N4    C  112  A]ce  1.3281 - Calc  
Bond 287. Atoms 2240 [ N3    C  112  A] -> 2241 [ C4    C  112  A]c   1.3343 d Calc  
Bond 288. Atoms 2238 [ C2    C  112  A] -> 2240 [ N3    C  112  A]c   1.3534 - Calc  
Bond 289. Atoms 2238 [ C2    C  112  A] -> 2239 [ O2    C  112  A]ce  1.2375 d Calc  
Bond 290. Atoms 2237 [ N1    C  112  A] -> 2244 [ C6    C  112  A]c   1.3671 - Calc  
Bond 291. Atoms 2237 [ N1    C  112  A] -> 2238 [ C2    C  112  A]c   1.4060 - Calc  
Bond 292. Atoms 2236 [ C1'   C  112  A] -> 2237 [ N1    C  112  A]cr  1.4802 - Calc  
Bond 293. Atoms 2234 [ C2'   C  112  A] -> 2236 [ C1'   C  112  A]c   1.5277 - Calc  
Bond 294. Atoms 2234 [ C2'   C  112  A] -> 2235 [ O2'   C  112  A]ce  1.4194 - Calc  
Bond 295. Atoms 2232 [ C3'   C  112  A] -> 2234 [ C2'   C  112  A]c   1.5223 - Calc  
Bond 296. Atoms 2232 [ C3'   C  112  A] -> 2233 [ O3'   C  112  A]ce  1.4095 - Calc  
Bond 297. Atoms 2231 [ O4'   C  112  A] -> 2236 [ C1'   C  112  A]c   1.4077 - Calc  
Bond 298. Atoms 2230 [ C4'   C  112  A] -> 2232 [ C3'   C  112  A]c   1.5103 - Calc  
Bond 299. Atoms 2230 [ C4'   C  112  A] -> 2231 [ O4'   C  112  A]c   1.4460 - Calc  
Bond 300. Atoms 2229 [ C5'   C  112  A] -> 2230 [ C4'   C  112  A]cr  1.5064 - Calc  
Bond 301. Atoms 2228 [ O5'   C  112  A] -> 2229 [ C5'   C  112  A]cr  1.4172 - Calc  
Bond 302. Atoms 2225 [ P     C  112  A] -> 2228 [ O5'   C  112  A]cr  1.5874 - Calc  
Bond 303. Atoms 2225 [ P     C  112  A] -> 2227 [ OP2   C  112  A]ce  1.4798 - Calc  
Bond 304. Atoms 2225 [ P     C  112  A] -> 2226 [ OP1   C  112  A]ce  1.4875 - Calc  
Bond 305. Atoms 2223 [ N3    G  111  A] -> 2224 [ C4    G  111  A]c   1.3460 - Calc  
Bond 306. Atoms 2221 [ C2    G  111  A] -> 2223 [ N3    G  111  A]c   1.3172 d Calc  
Bond 307. Atoms 2221 [ C2    G  111  A] -> 2222 [ N2    G  111  A]ce  1.3406 - Calc  
Bond 308. Atoms 2220 [ N1    G  111  A] -> 2221 [ C2    G  111  A]c   1.3707 - Calc  
Bond 309. Atoms 2218 [ C6    G  111  A] -> 2220 [ N1    G  111  A]c   1.3863 - Calc  
Bond 310. Atoms 2218 [ C6    G  111  A] -> 2219 [ O6    G  111  A]ce  1.2361 d Calc  
Bond 311. Atoms 2217 [ C5    G  111  A] -> 2224 [ C4    G  111  A]c   1.3676 d Calc  
Bond 312. Atoms 2217 [ C5    G  111  A] -> 2218 [ C6    G  111  A]c   1.4145 - Calc  
Bond 313. Atoms 2216 [ N7    G  111  A] -> 2217 [ C5    G  111  A]c   1.3899 - Calc  
Bond 314. Atoms 2215 [ C8    G  111  A] -> 2216 [ N7    G  111  A]c   1.3035 d Calc  
Bond 315. Atoms 2214 [ N9    G  111  A] -> 2224 [ C4    G  111  A]c   1.3708 - Calc  
Bond 316. Atoms 2214 [ N9    G  111  A] -> 2215 [ C8    G  111  A]c   1.3660 - Calc  
Bond 317. Atoms 2213 [ C1'   G  111  A] -> 2214 [ N9    G  111  A]cr  1.4679 - Calc  
Bond 318. Atoms 2211 [ C2'   G  111  A] -> 2213 [ C1'   G  111  A]c   1.5274 - Calc  
Bond 319. Atoms 2211 [ C2'   G  111  A] -> 2212 [ O2'   G  111  A]ce  1.4130 - Calc  
Bond 320. Atoms 2209 [ C3'   G  111  A] -> 2211 [ C2'   G  111  A]c   1.5204 - Calc  
Bond 321. Atoms 2209 [ C3'   G  111  A] -> 2210 [ O3'   G  111  A]ce  1.4118 - Calc  
Bond 322. Atoms 2208 [ O4'   G  111  A] -> 2213 [ C1'   G  111  A]c   1.4088 - Calc  
Bond 323. Atoms 2207 [ C4'   G  111  A] -> 2209 [ C3'   G  111  A]c   1.5122 - Calc  
Bond 324. Atoms 2207 [ C4'   G  111  A] -> 2208 [ O4'   G  111  A]c   1.4518 - Calc  
Bond 325. Atoms 2206 [ C5'   G  111  A] -> 2207 [ C4'   G  111  A]cr  1.5032 - Calc  
Bond 326. Atoms 2205 [ O5'   G  111  A] -> 2206 [ C5'   G  111  A]cr  1.4122 - Calc  
Bond 327. Atoms 2202 [ P     G  111  A] -> 2205 [ O5'   G  111  A]cr  1.5849 - Calc  
Bond 328. Atoms 2202 [ P     G  111  A] -> 2204 [ OP2   G  111  A]ce  1.4906 - Calc  
Bond 329. Atoms 2202 [ P     G  111  A] -> 2203 [ OP1   G  111  A]ce  1.4859 - Calc  
Bond 330. Atoms 2136 [ N3    G  107  A] -> 2137 [ C4    G  107  A]c   1.3480 - Calc  
Bond 331. Atoms 2134 [ C2    G  107  A] -> 2136 [ N3    G  107  A]c   1.3157 d Calc  
Bond 332. Atoms 2134 [ C2    G  107  A] -> 2135 [ N2    G  107  A]ce  1.3314 - Calc  
Bond 333. Atoms 2133 [ N1    G  107  A] -> 2134 [ C2    G  107  A]c   1.3593 - Calc  
Bond 334. Atoms 2131 [ C6    G  107  A] -> 2133 [ N1    G  107  A]c   1.3831 - Calc  
Bond 335. Atoms 2131 [ C6    G  107  A] -> 2132 [ O6    G  107  A]ce  1.2392 d Calc  
Bond 336. Atoms 2130 [ C5    G  107  A] -> 2137 [ C4    G  107  A]c   1.3711 d Calc  
Bond 337. Atoms 2130 [ C5    G  107  A] -> 2131 [ C6    G  107  A]c   1.4168 - Calc  
Bond 338. Atoms 2129 [ N7    G  107  A] -> 2130 [ C5    G  107  A]c   1.3804 - Calc  
Bond 339. Atoms 2128 [ C8    G  107  A] -> 2129 [ N7    G  107  A]c   1.3037 d Calc  
Bond 340. Atoms 2127 [ N9    G  107  A] -> 2137 [ C4    G  107  A]c   1.3823 - Calc  
Bond 341. Atoms 2127 [ N9    G  107  A] -> 2128 [ C8    G  107  A]c   1.3672 - Calc  
Bond 342. Atoms 2126 [ C1'   G  107  A] -> 2127 [ N9    G  107  A]cr  1.4779 - Calc  
Bond 343. Atoms 2124 [ C2'   G  107  A] -> 2126 [ C1'   G  107  A]c   1.5232 - Calc  
Bond 344. Atoms 2124 [ C2'   G  107  A] -> 2125 [ O2'   G  107  A]ce  1.4204 - Calc  
Bond 345. Atoms 2122 [ C3'   G  107  A] -> 2124 [ C2'   G  107  A]c   1.5283 - Calc  
Bond 346. Atoms 2122 [ C3'   G  107  A] -> 2123 [ O3'   G  107  A]ce  1.4198 - Calc  
Bond 347. Atoms 2121 [ O4'   G  107  A] -> 2126 [ C1'   G  107  A]c   1.4087 - Calc  
Bond 348. Atoms 2120 [ C4'   G  107  A] -> 2122 [ C3'   G  107  A]c   1.5168 - Calc  
Bond 349. Atoms 2120 [ C4'   G  107  A] -> 2121 [ O4'   G  107  A]c   1.4495 - Calc  
Bond 350. Atoms 2119 [ C5'   G  107  A] -> 2120 [ C4'   G  107  A]cr  1.5086 - Calc  
Bond 351. Atoms 2118 [ O5'   G  107  A] -> 2119 [ C5'   G  107  A]cr  1.4232 - Calc  
Bond 352. Atoms 2115 [ P     G  107  A] -> 2118 [ O5'   G  107  A]cr  1.5937 - Calc  
Bond 353. Atoms 2115 [ P     G  107  A] -> 2117 [ OP2   G  107  A]ce  1.4885 - Calc  
Bond 354. Atoms 2115 [ P     G  107  A] -> 2116 [ OP1   G  107  A]ce  1.4899 - Calc  
Bond 355. Atoms 2113 [ C5    C  106  A] -> 2114 [ C6    C  106  A]c   1.3340 d Calc  
Bond 356. Atoms 2111 [ C4    C  106  A] -> 2113 [ C5    C  106  A]c   1.4145 - Calc  
Bond 357. Atoms 2111 [ C4    C  106  A] -> 2112 [ N4    C  106  A]ce  1.3281 - Calc  
Bond 358. Atoms 2110 [ N3    C  106  A] -> 2111 [ C4    C  106  A]c   1.3225 d Calc  
Bond 359. Atoms 2108 [ C2    C  106  A] -> 2110 [ N3    C  106  A]c   1.3545 - Calc  
Bond 360. Atoms 2108 [ C2    C  106  A] -> 2109 [ O2    C  106  A]ce  1.2463 d Calc  
Bond 361. Atoms 2107 [ N1    C  106  A] -> 2114 [ C6    C  106  A]c   1.3571 - Calc  
Bond 362. Atoms 2107 [ N1    C  106  A] -> 2108 [ C2    C  106  A]c   1.3907 - Calc  
Bond 363. Atoms 2106 [ C1'   C  106  A] -> 2107 [ N1    C  106  A]cr  1.4780 - Calc  
Bond 364. Atoms 2104 [ C2'   C  106  A] -> 2106 [ C1'   C  106  A]c   1.5264 - Calc  
Bond 365. Atoms 2104 [ C2'   C  106  A] -> 2105 [ O2'   C  106  A]ce  1.4212 - Calc  
Bond 366. Atoms 2102 [ C3'   C  106  A] -> 2104 [ C2'   C  106  A]c   1.5209 - Calc  
Bond 367. Atoms 2102 [ C3'   C  106  A] -> 2103 [ O3'   C  106  A]ce  1.4163 - Calc  
Bond 368. Atoms 2101 [ O4'   C  106  A] -> 2106 [ C1'   C  106  A]c   1.4141 - Calc  
Bond 369. Atoms 2100 [ C4'   C  106  A] -> 2102 [ C3'   C  106  A]c   1.5233 - Calc  
Bond 370. Atoms 2100 [ C4'   C  106  A] -> 2101 [ O4'   C  106  A]c   1.4539 - Calc  
Bond 371. Atoms 2099 [ C5'   C  106  A] -> 2100 [ C4'   C  106  A]cr  1.5108 - Calc  
Bond 372. Atoms 2098 [ O5'   C  106  A] -> 2099 [ C5'   C  106  A]cr  1.4142 - Calc  
Bond 373. Atoms 2095 [ P     C  106  A] -> 2098 [ O5'   C  106  A]cr  1.5923 - Calc  
Bond 374. Atoms 2095 [ P     C  106  A] -> 2097 [ OP2   C  106  A]ce  1.4865 - Calc  
Bond 375. Atoms 2095 [ P     C  106  A] -> 2096 [ OP1   C  106  A]ce  1.4839 - Calc  
Bond 376. Atoms 1926 [ N3    A   97  A] -> 1927 [ C4    A   97  A]c   1.3343 - Calc  
Bond 377. Atoms 1925 [ C2    A   97  A] -> 1926 [ N3    A   97  A]c   1.3343 d Calc  
Bond 378. Atoms 1924 [ N1    A   97  A] -> 1925 [ C2    A   97  A]c   1.3385 - Calc  
Bond 379. Atoms 1922 [ C6    A   97  A] -> 1924 [ N1    A   97  A]c   1.3504 d Calc  
Bond 380. Atoms 1922 [ C6    A   97  A] -> 1923 [ N6    A   97  A]ce  1.3348 - Calc  
Bond 381. Atoms 1921 [ C5    A   97  A] -> 1927 [ C4    A   97  A]c   1.3833 d Calc  
Bond 382. Atoms 1921 [ C5    A   97  A] -> 1922 [ C6    A   97  A]c   1.3968 - Calc  
Bond 383. Atoms 1920 [ N7    A   97  A] -> 1921 [ C5    A   97  A]c   1.3805 - Calc  
Bond 384. Atoms 1919 [ C8    A   97  A] -> 1920 [ N7    A   97  A]c   1.3069 d Calc  
Bond 385. Atoms 1918 [ N9    A   97  A] -> 1927 [ C4    A   97  A]c   1.3724 - Calc  
Bond 386. Atoms 1918 [ N9    A   97  A] -> 1919 [ C8    A   97  A]c   1.3753 - Calc  
Bond 387. Atoms 1917 [ C1'   A   97  A] -> 1918 [ N9    A   97  A]cr  1.4688 - Calc  
Bond 388. Atoms 1915 [ C2'   A   97  A] -> 1917 [ C1'   A   97  A]c   1.5219 - Calc  
Bond 389. Atoms 1915 [ C2'   A   97  A] -> 1916 [ O2'   A   97  A]ce  1.4132 - Calc  
Bond 390. Atoms 1913 [ C3'   A   97  A] -> 1915 [ C2'   A   97  A]c   1.5222 - Calc  
Bond 391. Atoms 1913 [ C3'   A   97  A] -> 1914 [ O3'   A   97  A]ce  1.4271 - Calc  
Bond 392. Atoms 1912 [ O4'   A   97  A] -> 1917 [ C1'   A   97  A]c   1.4113 - Calc  
Bond 393. Atoms 1911 [ C4'   A   97  A] -> 1913 [ C3'   A   97  A]c   1.5301 - Calc  
Bond 394. Atoms 1911 [ C4'   A   97  A] -> 1912 [ O4'   A   97  A]c   1.4570 - Calc  
Bond 395. Atoms 1910 [ C5'   A   97  A] -> 1911 [ C4'   A   97  A]cr  1.5084 - Calc  
Bond 396. Atoms 1909 [ O5'   A   97  A] -> 1910 [ C5'   A   97  A]cr  1.4223 - Calc  
Bond 397. Atoms 1906 [ P     A   97  A] -> 1909 [ O5'   A   97  A]cr  1.5904 - Calc  
Bond 398. Atoms 1906 [ P     A   97  A] -> 1908 [ OP2   A   97  A]ce  1.4942 - Calc  
Bond 399. Atoms 1906 [ P     A   97  A] -> 1907 [ OP1   A   97  A]ce  1.4917 - Calc  
Bond 400. Atoms 1841 [ C5    C   93  A] -> 1842 [ C6    C   93  A]c   1.3361 d Calc  
Bond 401. Atoms 1839 [ C4    C   93  A] -> 1841 [ C5    C   93  A]c   1.4228 - Calc  
Bond 402. Atoms 1839 [ C4    C   93  A] -> 1840 [ N4    C   93  A]ce  1.3362 - Calc  
Bond 403. Atoms 1838 [ N3    C   93  A] -> 1839 [ C4    C   93  A]c   1.3273 d Calc  
Bond 404. Atoms 1836 [ C2    C   93  A] -> 1838 [ N3    C   93  A]c   1.3436 - Calc  
Bond 405. Atoms 1836 [ C2    C   93  A] -> 1837 [ O2    C   93  A]ce  1.2312 d Calc  
Bond 406. Atoms 1835 [ N1    C   93  A] -> 1842 [ C6    C   93  A]c   1.3622 - Calc  
Bond 407. Atoms 1835 [ N1    C   93  A] -> 1836 [ C2    C   93  A]c   1.3924 - Calc  
Bond 408. Atoms 1834 [ C1'   C   93  A] -> 1835 [ N1    C   93  A]cr  1.4826 - Calc  
Bond 409. Atoms 1832 [ C2'   C   93  A] -> 1834 [ C1'   C   93  A]c   1.5278 - Calc  
Bond 410. Atoms 1832 [ C2'   C   93  A] -> 1833 [ O2'   C   93  A]ce  1.4196 - Calc  
Bond 411. Atoms 1830 [ C3'   C   93  A] -> 1832 [ C2'   C   93  A]c   1.5282 - Calc  
Bond 412. Atoms 1830 [ C3'   C   93  A] -> 1831 [ O3'   C   93  A]ce  1.4192 - Calc  
Bond 413. Atoms 1829 [ O4'   C   93  A] -> 1834 [ C1'   C   93  A]c   1.4124 - Calc  
Bond 414. Atoms 1828 [ C4'   C   93  A] -> 1830 [ C3'   C   93  A]c   1.5226 - Calc  
Bond 415. Atoms 1828 [ C4'   C   93  A] -> 1829 [ O4'   C   93  A]c   1.4443 - Calc  
Bond 416. Atoms 1827 [ C5'   C   93  A] -> 1828 [ C4'   C   93  A]cr  1.5099 - Calc  
Bond 417. Atoms 1826 [ O5'   C   93  A] -> 1827 [ C5'   C   93  A]cr  1.4204 - Calc  
Bond 418. Atoms 1823 [ P     C   93  A] -> 1826 [ O5'   C   93  A]cr  1.5954 - Calc  
Bond 419. Atoms 1823 [ P     C   93  A] -> 1825 [ OP2   C   93  A]ce  1.4875 - Calc  
Bond 420. Atoms 1823 [ P     C   93  A] -> 1824 [ OP1   C   93  A]ce  1.4841 - Calc  
Bond 421. Atoms 1821 [ C5    C   92  A] -> 1822 [ C6    C   92  A]c   1.3358 d Calc  
Bond 422. Atoms 1819 [ C4    C   92  A] -> 1821 [ C5    C   92  A]c   1.4239 - Calc  
Bond 423. Atoms 1819 [ C4    C   92  A] -> 1820 [ N4    C   92  A]ce  1.3280 - Calc  
Bond 424. Atoms 1818 [ N3    C   92  A] -> 1819 [ C4    C   92  A]c   1.3230 d Calc  
Bond 425. Atoms 1816 [ C2    C   92  A] -> 1818 [ N3    C   92  A]c   1.3463 - Calc  
Bond 426. Atoms 1816 [ C2    C   92  A] -> 1817 [ O2    C   92  A]ce  1.2380 d Calc  
Bond 427. Atoms 1815 [ N1    C   92  A] -> 1822 [ C6    C   92  A]c   1.3594 - Calc  
Bond 428. Atoms 1815 [ N1    C   92  A] -> 1816 [ C2    C   92  A]c   1.4005 - Calc  
Bond 429. Atoms 1814 [ C1'   C   92  A] -> 1815 [ N1    C   92  A]cr  1.4797 - Calc  
Bond 430. Atoms 1812 [ C2'   C   92  A] -> 1814 [ C1'   C   92  A]c   1.5294 - Calc  
Bond 431. Atoms 1812 [ C2'   C   92  A] -> 1813 [ O2'   C   92  A]ce  1.4239 - Calc  
Bond 432. Atoms 1810 [ C3'   C   92  A] -> 1812 [ C2'   C   92  A]c   1.5269 - Calc  
Bond 433. Atoms 1810 [ C3'   C   92  A] -> 1811 [ O3'   C   92  A]ce  1.4177 - Calc  
Bond 434. Atoms 1809 [ O4'   C   92  A] -> 1814 [ C1'   C   92  A]c   1.4130 - Calc  
Bond 435. Atoms 1808 [ C4'   C   92  A] -> 1810 [ C3'   C   92  A]c   1.5157 - Calc  
Bond 436. Atoms 1808 [ C4'   C   92  A] -> 1809 [ O4'   C   92  A]c   1.4476 - Calc  
Bond 437. Atoms 1807 [ C5'   C   92  A] -> 1808 [ C4'   C   92  A]cr  1.4995 - Calc  
Bond 438. Atoms 1806 [ O5'   C   92  A] -> 1807 [ C5'   C   92  A]cr  1.4138 - Calc  
Bond 439. Atoms 1803 [ P     C   92  A] -> 1806 [ O5'   C   92  A]cr  1.5926 - Calc  
Bond 440. Atoms 1803 [ P     C   92  A] -> 1805 [ OP2   C   92  A]ce  1.4967 - Calc  
Bond 441. Atoms 1803 [ P     C   92  A] -> 1804 [ OP1   C   92  A]ce  1.4879 - Calc  
Bond 442. Atoms 1714 [ C5    C   87  A] -> 1715 [ C6    C   87  A]c   1.3397 d Calc  
Bond 443. Atoms 1712 [ C4    C   87  A] -> 1714 [ C5    C   87  A]c   1.4192 - Calc  
Bond 444. Atoms 1712 [ C4    C   87  A] -> 1713 [ N4    C   87  A]ce  1.3350 - Calc  
Bond 445. Atoms 1711 [ N3    C   87  A] -> 1712 [ C4    C   87  A]c   1.3331 d Calc  
Bond 446. Atoms 1709 [ C2    C   87  A] -> 1711 [ N3    C   87  A]c   1.3508 - Calc  
Bond 447. Atoms 1709 [ C2    C   87  A] -> 1710 [ O2    C   87  A]ce  1.2332 d Calc  
Bond 448. Atoms 1708 [ N1    C   87  A] -> 1715 [ C6    C   87  A]c   1.3596 - Calc  
Bond 449. Atoms 1708 [ N1    C   87  A] -> 1709 [ C2    C   87  A]c   1.3902 - Calc  
Bond 450. Atoms 1707 [ C1'   C   87  A] -> 1708 [ N1    C   87  A]cr  1.4808 - Calc  
Bond 451. Atoms 1705 [ C2'   C   87  A] -> 1707 [ C1'   C   87  A]c   1.5294 - Calc  
Bond 452. Atoms 1705 [ C2'   C   87  A] -> 1706 [ O2'   C   87  A]ce  1.4200 - Calc  
Bond 453. Atoms 1703 [ C3'   C   87  A] -> 1705 [ C2'   C   87  A]c   1.5185 - Calc  
Bond 454. Atoms 1703 [ C3'   C   87  A] -> 1704 [ O3'   C   87  A]ce  1.4134 - Calc  
Bond 455. Atoms 1702 [ O4'   C   87  A] -> 1707 [ C1'   C   87  A]c   1.4091 - Calc  
Bond 456. Atoms 1701 [ C4'   C   87  A] -> 1703 [ C3'   C   87  A]c   1.5149 - Calc  
Bond 457. Atoms 1701 [ C4'   C   87  A] -> 1702 [ O4'   C   87  A]c   1.4467 - Calc  
Bond 458. Atoms 1700 [ C5'   C   87  A] -> 1701 [ C4'   C   87  A]cr  1.4977 - Calc  
Bond 459. Atoms 1699 [ O5'   C   87  A] -> 1700 [ C5'   C   87  A]cr  1.4141 - Calc  
Bond 460. Atoms 1696 [ P     C   87  A] -> 1699 [ O5'   C   87  A]cr  1.5883 - Calc  
Bond 461. Atoms 1696 [ P     C   87  A] -> 1698 [ OP2   C   87  A]ce  1.4785 - Calc  
Bond 462. Atoms 1696 [ P     C   87  A] -> 1697 [ OP1   C   87  A]ce  1.4863 - Calc  
Bond 463. Atoms 1694 [ C5    C   86  A] -> 1695 [ C6    C   86  A]c   1.3396 d Calc  
Bond 464. Atoms 1692 [ C4    C   86  A] -> 1694 [ C5    C   86  A]c   1.4182 - Calc  
Bond 465. Atoms 1692 [ C4    C   86  A] -> 1693 [ N4    C   86  A]ce  1.3254 - Calc  
Bond 466. Atoms 1691 [ N3    C   86  A] -> 1692 [ C4    C   86  A]c   1.3300 d Calc  
Bond 467. Atoms 1689 [ C2    C   86  A] -> 1691 [ N3    C   86  A]c   1.3501 - Calc  
Bond 468. Atoms 1689 [ C2    C   86  A] -> 1690 [ O2    C   86  A]ce  1.2359 d Calc  
Bond 469. Atoms 1688 [ N1    C   86  A] -> 1695 [ C6    C   86  A]c   1.3620 - Calc  
Bond 470. Atoms 1688 [ N1    C   86  A] -> 1689 [ C2    C   86  A]c   1.3989 - Calc  
Bond 471. Atoms 1687 [ C1'   C   86  A] -> 1688 [ N1    C   86  A]cr  1.4736 - Calc  
Bond 472. Atoms 1685 [ C2'   C   86  A] -> 1687 [ C1'   C   86  A]c   1.5317 - Calc  
Bond 473. Atoms 1685 [ C2'   C   86  A] -> 1686 [ O2'   C   86  A]ce  1.4188 - Calc  
Bond 474. Atoms 1683 [ C3'   C   86  A] -> 1685 [ C2'   C   86  A]c   1.5263 - Calc  
Bond 475. Atoms 1683 [ C3'   C   86  A] -> 1684 [ O3'   C   86  A]ce  1.4155 - Calc  
Bond 476. Atoms 1682 [ O4'   C   86  A] -> 1687 [ C1'   C   86  A]c   1.4134 - Calc  
Bond 477. Atoms 1681 [ C4'   C   86  A] -> 1683 [ C3'   C   86  A]c   1.5118 - Calc  
Bond 478. Atoms 1681 [ C4'   C   86  A] -> 1682 [ O4'   C   86  A]c   1.4527 - Calc  
Bond 479. Atoms 1680 [ C5'   C   86  A] -> 1681 [ C4'   C   86  A]cr  1.4984 - Calc  
Bond 480. Atoms 1679 [ O5'   C   86  A] -> 1680 [ C5'   C   86  A]cr  1.4134 - Calc  
Bond 481. Atoms 1676 [ P     C   86  A] -> 1679 [ O5'   C   86  A]cr  1.5889 - Calc  
Bond 482. Atoms 1676 [ P     C   86  A] -> 1678 [ OP2   C   86  A]ce  1.4954 - Calc  
Bond 483. Atoms 1676 [ P     C   86  A] -> 1677 [ OP1   C   86  A]ce  1.4845 - Calc  
Bond 484. Atoms 1403 [ C5    U   72  A] -> 1404 [ C6    U   72  A]c   1.3427 - Calc  
Bond 485. Atoms 1401 [ C4    U   72  A] -> 1403 [ C5    U   72  A]c   1.4351 - Calc  
Bond 486. Atoms 1401 [ C4    U   72  A] -> 1402 [ O4    U   72  A]ce  1.2300 d Calc  
Bond 487. Atoms 1400 [ N3    U   72  A] -> 1401 [ C4    U   72  A]c   1.3741 - Calc  
Bond 488. Atoms 1398 [ C2    U   72  A] -> 1400 [ N3    U   72  A]c   1.3649 - Calc  
Bond 489. Atoms 1398 [ C2    U   72  A] -> 1399 [ O2    U   72  A]ce  1.2121 d Calc  
Bond 490. Atoms 1397 [ N1    U   72  A] -> 1404 [ C6    U   72  A]c   1.3727 - Calc  
Bond 491. Atoms 1397 [ N1    U   72  A] -> 1398 [ C2    U   72  A]c   1.3787 - Calc  
Bond 492. Atoms 1396 [ C1'   U   72  A] -> 1397 [ N1    U   72  A]cr  1.4718 - Calc  
Bond 493. Atoms 1394 [ C2'   U   72  A] -> 1396 [ C1'   U   72  A]c   1.5278 - Calc  
Bond 494. Atoms 1394 [ C2'   U   72  A] -> 1395 [ O2'   U   72  A]ce  1.4155 - Calc  
Bond 495. Atoms 1392 [ C3'   U   72  A] -> 1394 [ C2'   U   72  A]c   1.5245 - Calc  
Bond 496. Atoms 1392 [ C3'   U   72  A] -> 1393 [ O3'   U   72  A]ce  1.4143 - Calc  
Bond 497. Atoms 1391 [ O4'   U   72  A] -> 1396 [ C1'   U   72  A]c   1.4047 - Calc  
Bond 498. Atoms 1390 [ C4'   U   72  A] -> 1392 [ C3'   U   72  A]c   1.5167 - Calc  
Bond 499. Atoms 1390 [ C4'   U   72  A] -> 1391 [ O4'   U   72  A]c   1.4484 - Calc  
Bond 500. Atoms 1389 [ C5'   U   72  A] -> 1390 [ C4'   U   72  A]cr  1.5129 - Calc  
Bond 501. Atoms 1388 [ O5'   U   72  A] -> 1389 [ C5'   U   72  A]cr  1.4200 - Calc  
Bond 502. Atoms 1385 [ P     U   72  A] -> 1388 [ O5'   U   72  A]cr  1.5855 - Calc  
Bond 503. Atoms 1385 [ P     U   72  A] -> 1387 [ OP2   U   72  A]ce  1.4845 - Calc  
Bond 504. Atoms 1385 [ P     U   72  A] -> 1386 [ OP1   U   72  A]ce  1.4733 - Calc  
Bond 505. Atoms 1383 [ C5    C   71  A] -> 1384 [ C6    C   71  A]c   1.3331 d Calc  
Bond 506. Atoms 1381 [ C4    C   71  A] -> 1383 [ C5    C   71  A]c   1.4214 - Calc  
Bond 507. Atoms 1381 [ C4    C   71  A] -> 1382 [ N4    C   71  A]ce  1.3340 - Calc  
Bond 508. Atoms 1380 [ N3    C   71  A] -> 1381 [ C4    C   71  A]c   1.3377 d Calc  
Bond 509. Atoms 1378 [ C2    C   71  A] -> 1380 [ N3    C   71  A]c   1.3512 - Calc  
Bond 510. Atoms 1378 [ C2    C   71  A] -> 1379 [ O2    C   71  A]ce  1.2484 d Calc  
Bond 511. Atoms 1377 [ N1    C   71  A] -> 1384 [ C6    C   71  A]c   1.3594 - Calc  
Bond 512. Atoms 1377 [ N1    C   71  A] -> 1378 [ C2    C   71  A]c   1.3942 - Calc  
Bond 513. Atoms 1376 [ C1'   C   71  A] -> 1377 [ N1    C   71  A]cr  1.4725 - Calc  
Bond 514. Atoms 1374 [ C2'   C   71  A] -> 1376 [ C1'   C   71  A]c   1.5181 - Calc  
Bond 515. Atoms 1374 [ C2'   C   71  A] -> 1375 [ O2'   C   71  A]ce  1.4195 - Calc  
Bond 516. Atoms 1372 [ C3'   C   71  A] -> 1374 [ C2'   C   71  A]c   1.5198 - Calc  
Bond 517. Atoms 1372 [ C3'   C   71  A] -> 1373 [ O3'   C   71  A]ce  1.4110 - Calc  
Bond 518. Atoms 1371 [ O4'   C   71  A] -> 1376 [ C1'   C   71  A]c   1.4097 - Calc  
Bond 519. Atoms 1370 [ C4'   C   71  A] -> 1372 [ C3'   C   71  A]c   1.5208 - Calc  
Bond 520. Atoms 1370 [ C4'   C   71  A] -> 1371 [ O4'   C   71  A]c   1.4456 - Calc  
Bond 521. Atoms 1369 [ C5'   C   71  A] -> 1370 [ C4'   C   71  A]cr  1.5089 - Calc  
Bond 522. Atoms 1368 [ O5'   C   71  A] -> 1369 [ C5'   C   71  A]cr  1.4177 - Calc  
Bond 523. Atoms 1365 [ P     C   71  A] -> 1368 [ O5'   C   71  A]cr  1.5898 - Calc  
Bond 524. Atoms 1365 [ P     C   71  A] -> 1367 [ OP2   C   71  A]ce  1.4798 - Calc  
Bond 525. Atoms 1365 [ P     C   71  A] -> 1366 [ OP1   C   71  A]ce  1.4876 - Calc  
Bond 526. Atoms 1363 [ N3    G   70  A] -> 1364 [ C4    G   70  A]c   1.3461 - Calc  
Bond 527. Atoms 1361 [ C2    G   70  A] -> 1363 [ N3    G   70  A]c   1.3188 d Calc  
Bond 528. Atoms 1361 [ C2    G   70  A] -> 1362 [ N2    G   70  A]ce  1.3374 - Calc  
Bond 529. Atoms 1360 [ N1    G   70  A] -> 1361 [ C2    G   70  A]c   1.3632 - Calc  
Bond 530. Atoms 1358 [ C6    G   70  A] -> 1360 [ N1    G   70  A]c   1.3825 - Calc  
Bond 531. Atoms 1358 [ C6    G   70  A] -> 1359 [ O6    G   70  A]ce  1.2361 d Calc  
Bond 532. Atoms 1357 [ C5    G   70  A] -> 1364 [ C4    G   70  A]c   1.3661 d Calc  
Bond 533. Atoms 1357 [ C5    G   70  A] -> 1358 [ C6    G   70  A]c   1.4244 - Calc  
Bond 534. Atoms 1356 [ N7    G   70  A] -> 1357 [ C5    G   70  A]c   1.3929 - Calc  
Bond 535. Atoms 1355 [ C8    G   70  A] -> 1356 [ N7    G   70  A]c   1.3010 d Calc  
Bond 536. Atoms 1354 [ N9    G   70  A] -> 1364 [ C4    G   70  A]c   1.3749 - Calc  
Bond 537. Atoms 1354 [ N9    G   70  A] -> 1355 [ C8    G   70  A]c   1.3601 - Calc  
Bond 538. Atoms 1353 [ C1'   G   70  A] -> 1354 [ N9    G   70  A]cr  1.4682 - Calc  
Bond 539. Atoms 1351 [ C2'   G   70  A] -> 1353 [ C1'   G   70  A]c   1.5199 - Calc  
Bond 540. Atoms 1351 [ C2'   G   70  A] -> 1352 [ O2'   G   70  A]ce  1.4221 - Calc  
Bond 541. Atoms 1349 [ C3'   G   70  A] -> 1351 [ C2'   G   70  A]c   1.5183 - Calc  
Bond 542. Atoms 1349 [ C3'   G   70  A] -> 1350 [ O3'   G   70  A]ce  1.4075 - Calc  
Bond 543. Atoms 1348 [ O4'   G   70  A] -> 1353 [ C1'   G   70  A]c   1.4131 - Calc  
Bond 544. Atoms 1347 [ C4'   G   70  A] -> 1349 [ C3'   G   70  A]c   1.5154 - Calc  
Bond 545. Atoms 1347 [ C4'   G   70  A] -> 1348 [ O4'   G   70  A]c   1.4469 - Calc  
Bond 546. Atoms 1346 [ C5'   G   70  A] -> 1347 [ C4'   G   70  A]cr  1.5042 - Calc  
Bond 547. Atoms 1345 [ O5'   G   70  A] -> 1346 [ C5'   G   70  A]cr  1.4134 - Calc  
Bond 548. Atoms 1342 [ P     G   70  A] -> 1345 [ O5'   G   70  A]cr  1.5915 - Calc  
Bond 549. Atoms 1342 [ P     G   70  A] -> 1344 [ OP2   G   70  A]ce  1.4841 - Calc  
Bond 550. Atoms 1342 [ P     G   70  A] -> 1343 [ OP1   G   70  A]ce  1.4818 - Calc  
Bond 551. Atoms 1340 [ N3    G   69  A] -> 1341 [ C4    G   69  A]c   1.3405 - Calc  
Bond 552. Atoms 1338 [ C2    G   69  A] -> 1340 [ N3    G   69  A]c   1.3092 d Calc  
Bond 553. Atoms 1338 [ C2    G   69  A] -> 1339 [ N2    G   69  A]ce  1.3428 - Calc  
Bond 554. Atoms 1337 [ N1    G   69  A] -> 1338 [ C2    G   69  A]c   1.3639 - Calc  
Bond 555. Atoms 1335 [ C6    G   69  A] -> 1337 [ N1    G   69  A]c   1.3811 - Calc  
Bond 556. Atoms 1335 [ C6    G   69  A] -> 1336 [ O6    G   69  A]ce  1.2317 d Calc  
Bond 557. Atoms 1334 [ C5    G   69  A] -> 1341 [ C4    G   69  A]c   1.3693 d Calc  
Bond 558. Atoms 1334 [ C5    G   69  A] -> 1335 [ C6    G   69  A]c   1.4116 - Calc  
Bond 559. Atoms 1333 [ N7    G   69  A] -> 1334 [ C5    G   69  A]c   1.3920 - Calc  
Bond 560. Atoms 1332 [ C8    G   69  A] -> 1333 [ N7    G   69  A]c   1.3096 d Calc  
Bond 561. Atoms 1331 [ N9    G   69  A] -> 1341 [ C4    G   69  A]c   1.3709 - Calc  
Bond 562. Atoms 1331 [ N9    G   69  A] -> 1332 [ C8    G   69  A]c   1.3741 - Calc  
Bond 563. Atoms 1330 [ C1'   G   69  A] -> 1331 [ N9    G   69  A]cr  1.4698 - Calc  
Bond 564. Atoms 1328 [ C2'   G   69  A] -> 1330 [ C1'   G   69  A]c   1.5277 - Calc  
Bond 565. Atoms 1328 [ C2'   G   69  A] -> 1329 [ O2'   G   69  A]ce  1.4225 - Calc  
Bond 566. Atoms 1326 [ C3'   G   69  A] -> 1328 [ C2'   G   69  A]c   1.5171 - Calc  
Bond 567. Atoms 1326 [ C3'   G   69  A] -> 1327 [ O3'   G   69  A]ce  1.4109 - Calc  
Bond 568. Atoms 1325 [ O4'   G   69  A] -> 1330 [ C1'   G   69  A]c   1.4115 - Calc  
Bond 569. Atoms 1324 [ C4'   G   69  A] -> 1326 [ C3'   G   69  A]c   1.5181 - Calc  
Bond 570. Atoms 1324 [ C4'   G   69  A] -> 1325 [ O4'   G   69  A]c   1.4534 - Calc  
Bond 571. Atoms 1323 [ C5'   G   69  A] -> 1324 [ C4'   G   69  A]cr  1.5071 - Calc  
Bond 572. Atoms 1322 [ O5'   G   69  A] -> 1323 [ C5'   G   69  A]cr  1.4166 - Calc  
Bond 573. Atoms 1319 [ P     G   69  A] -> 1322 [ O5'   G   69  A]cr  1.5947 - Calc  
Bond 574. Atoms 1319 [ P     G   69  A] -> 1321 [ OP2   G   69  A]ce  1.4853 - Calc  
Bond 575. Atoms 1319 [ P     G   69  A] -> 1320 [ OP1   G   69  A]ce  1.4830 - Calc  
Bond 576. Atoms  909 [ N3    A   49  A] ->  910 [ C4    A   49  A]c   1.3521 - Calc  
Bond 577. Atoms  908 [ C2    A   49  A] ->  909 [ N3    A   49  A]c   1.3329 d Calc  
Bond 578. Atoms  907 [ N1    A   49  A] ->  908 [ C2    A   49  A]c   1.3415 - Calc  
Bond 579. Atoms  905 [ C6    A   49  A] ->  907 [ N1    A   49  A]c   1.3502 d Calc  
Bond 580. Atoms  905 [ C6    A   49  A] ->  906 [ N6    A   49  A]ce  1.3279 - Calc  
Bond 581. Atoms  904 [ C5    A   49  A] ->  910 [ C4    A   49  A]c   1.3839 d Calc  
Bond 582. Atoms  904 [ C5    A   49  A] ->  905 [ C6    A   49  A]c   1.3976 - Calc  
Bond 583. Atoms  903 [ N7    A   49  A] ->  904 [ C5    A   49  A]c   1.3808 - Calc  
Bond 584. Atoms  902 [ C8    A   49  A] ->  903 [ N7    A   49  A]c   1.3070 d Calc  
Bond 585. Atoms  901 [ N9    A   49  A] ->  910 [ C4    A   49  A]c   1.3795 - Calc  
Bond 586. Atoms  901 [ N9    A   49  A] ->  902 [ C8    A   49  A]c   1.3683 - Calc  
Bond 587. Atoms  900 [ C1'   A   49  A] ->  901 [ N9    A   49  A]cr  1.4734 - Calc  
Bond 588. Atoms  898 [ C2'   A   49  A] ->  900 [ C1'   A   49  A]c   1.5208 - Calc  
Bond 589. Atoms  898 [ C2'   A   49  A] ->  899 [ O2'   A   49  A]ce  1.4173 - Calc  
Bond 590. Atoms  896 [ C3'   A   49  A] ->  898 [ C2'   A   49  A]c   1.5108 - Calc  
Bond 591. Atoms  896 [ C3'   A   49  A] ->  897 [ O3'   A   49  A]ce  1.4101 - Calc  
Bond 592. Atoms  895 [ O4'   A   49  A] ->  900 [ C1'   A   49  A]c   1.4048 - Calc  
Bond 593. Atoms  894 [ C4'   A   49  A] ->  896 [ C3'   A   49  A]c   1.5155 - Calc  
Bond 594. Atoms  894 [ C4'   A   49  A] ->  895 [ O4'   A   49  A]c   1.4458 - Calc  
Bond 595. Atoms  893 [ C5'   A   49  A] ->  894 [ C4'   A   49  A]cr  1.5041 - Calc  
Bond 596. Atoms  892 [ O5'   A   49  A] ->  893 [ C5'   A   49  A]cr  1.4170 - Calc  
Bond 597. Atoms  889 [ P     A   49  A] ->  892 [ O5'   A   49  A]cr  1.5926 - Calc  
Bond 598. Atoms  889 [ P     A   49  A] ->  891 [ OP2   A   49  A]ce  1.4857 - Calc  
Bond 599. Atoms  889 [ P     A   49  A] ->  890 [ OP1   A   49  A]ce  1.4899 - Calc  
Bond 600. Atoms  864 [ C5    U   47  A] ->  865 [ C6    U   47  A]c   1.3340 - Calc  
Bond 601. Atoms  862 [ C4    U   47  A] ->  864 [ C5    U   47  A]c   1.4249 - Calc  
Bond 602. Atoms  862 [ C4    U   47  A] ->  863 [ O4    U   47  A]ce  1.2292 d Calc  
Bond 603. Atoms  861 [ N3    U   47  A] ->  862 [ C4    U   47  A]c   1.3770 - Calc  
Bond 604. Atoms  859 [ C2    U   47  A] ->  861 [ N3    U   47  A]c   1.3736 - Calc  
Bond 605. Atoms  859 [ C2    U   47  A] ->  860 [ O2    U   47  A]ce  1.2155 d Calc  
Bond 606. Atoms  858 [ N1    U   47  A] ->  865 [ C6    U   47  A]c   1.3702 - Calc  
Bond 607. Atoms  858 [ N1    U   47  A] ->  859 [ C2    U   47  A]c   1.3708 - Calc  
Bond 608. Atoms  857 [ C1'   U   47  A] ->  858 [ N1    U   47  A]cr  1.4787 - Calc  
Bond 609. Atoms  855 [ C2'   U   47  A] ->  857 [ C1'   U   47  A]c   1.5300 - Calc  
Bond 610. Atoms  855 [ C2'   U   47  A] ->  856 [ O2'   U   47  A]ce  1.4209 - Calc  
Bond 611. Atoms  853 [ C3'   U   47  A] ->  855 [ C2'   U   47  A]c   1.5259 - Calc  
Bond 612. Atoms  853 [ C3'   U   47  A] ->  854 [ O3'   U   47  A]ce  1.4139 - Calc  
Bond 613. Atoms  852 [ O4'   U   47  A] ->  857 [ C1'   U   47  A]c   1.4157 - Calc  
Bond 614. Atoms  851 [ C4'   U   47  A] ->  853 [ C3'   U   47  A]c   1.5172 - Calc  
Bond 615. Atoms  851 [ C4'   U   47  A] ->  852 [ O4'   U   47  A]c   1.4500 - Calc  
Bond 616. Atoms  850 [ C5'   U   47  A] ->  851 [ C4'   U   47  A]cr  1.4970 - Calc  
Bond 617. Atoms  849 [ O5'   U   47  A] ->  850 [ C5'   U   47  A]cr  1.4161 - Calc  
Bond 618. Atoms  846 [ P     U   47  A] ->  849 [ O5'   U   47  A]cr  1.5898 - Calc  
Bond 619. Atoms  846 [ P     U   47  A] ->  848 [ OP2   U   47  A]ce  1.4834 - Calc  
Bond 620. Atoms  846 [ P     U   47  A] ->  847 [ OP1   U   47  A]ce  1.4914 - Calc  
Bond 621. Atoms  844 [ N3    G   46  A] ->  845 [ C4    G   46  A]c   1.3436 - Calc  
Bond 622. Atoms  842 [ C2    G   46  A] ->  844 [ N3    G   46  A]c   1.3148 d Calc  
Bond 623. Atoms  842 [ C2    G   46  A] ->  843 [ N2    G   46  A]ce  1.3368 - Calc  
Bond 624. Atoms  841 [ N1    G   46  A] ->  842 [ C2    G   46  A]c   1.3685 - Calc  
Bond 625. Atoms  839 [ C6    G   46  A] ->  841 [ N1    G   46  A]c   1.3865 - Calc  
Bond 626. Atoms  839 [ C6    G   46  A] ->  840 [ O6    G   46  A]ce  1.2365 d Calc  
Bond 627. Atoms  838 [ C5    G   46  A] ->  845 [ C4    G   46  A]c   1.3677 d Calc  
Bond 628. Atoms  838 [ C5    G   46  A] ->  839 [ C6    G   46  A]c   1.4152 - Calc  
Bond 629. Atoms  837 [ N7    G   46  A] ->  838 [ C5    G   46  A]c   1.3848 - Calc  
Bond 630. Atoms  836 [ C8    G   46  A] ->  837 [ N7    G   46  A]c   1.3065 d Calc  
Bond 631. Atoms  835 [ N9    G   46  A] ->  845 [ C4    G   46  A]c   1.3680 - Calc  
Bond 632. Atoms  835 [ N9    G   46  A] ->  836 [ C8    G   46  A]c   1.3674 - Calc  
Bond 633. Atoms  834 [ C1'   G   46  A] ->  835 [ N9    G   46  A]cr  1.4736 - Calc  
Bond 634. Atoms  832 [ C2'   G   46  A] ->  834 [ C1'   G   46  A]c   1.5270 - Calc  
Bond 635. Atoms  832 [ C2'   G   46  A] ->  833 [ O2'   G   46  A]ce  1.4214 - Calc  
Bond 636. Atoms  830 [ C3'   G   46  A] ->  832 [ C2'   G   46  A]c   1.5191 - Calc  
Bond 637. Atoms  830 [ C3'   G   46  A] ->  831 [ O3'   G   46  A]ce  1.4084 - Calc  
Bond 638. Atoms  829 [ O4'   G   46  A] ->  834 [ C1'   G   46  A]c   1.4134 - Calc  
Bond 639. Atoms  828 [ C4'   G   46  A] ->  830 [ C3'   G   46  A]c   1.5143 - Calc  
Bond 640. Atoms  828 [ C4'   G   46  A] ->  829 [ O4'   G   46  A]c   1.4549 - Calc  
Bond 641. Atoms  827 [ C5'   G   46  A] ->  828 [ C4'   G   46  A]cr  1.5076 - Calc  
Bond 642. Atoms  826 [ O5'   G   46  A] ->  827 [ C5'   G   46  A]cr  1.4183 - Calc  
Bond 643. Atoms  823 [ P     G   46  A] ->  826 [ O5'   G   46  A]cr  1.5903 - Calc  
Bond 644. Atoms  823 [ P     G   46  A] ->  825 [ OP2   G   46  A]ce  1.4858 - Calc  
Bond 645. Atoms  823 [ P     G   46  A] ->  824 [ OP1   G   46  A]ce  1.4870 - Calc  
Bond 646. Atoms  821 [ N3    G   45  A] ->  822 [ C4    G   45  A]c   1.3507 - Calc  
Bond 647. Atoms  819 [ C2    G   45  A] ->  821 [ N3    G   45  A]c   1.3223 d Calc  
Bond 648. Atoms  819 [ C2    G   45  A] ->  820 [ N2    G   45  A]ce  1.3341 - Calc  
Bond 649. Atoms  818 [ N1    G   45  A] ->  819 [ C2    G   45  A]c   1.3709 - Calc  
Bond 650. Atoms  816 [ C6    G   45  A] ->  818 [ N1    G   45  A]c   1.3969 - Calc  
Bond 651. Atoms  816 [ C6    G   45  A] ->  817 [ O6    G   45  A]ce  1.2411 d Calc  
Bond 652. Atoms  815 [ C5    G   45  A] ->  822 [ C4    G   45  A]c   1.3753 d Calc  
Bond 653. Atoms  815 [ C5    G   45  A] ->  816 [ C6    G   45  A]c   1.4253 - Calc  
Bond 654. Atoms  814 [ N7    G   45  A] ->  815 [ C5    G   45  A]c   1.3866 - Calc  
Bond 655. Atoms  813 [ C8    G   45  A] ->  814 [ N7    G   45  A]c   1.3045 d Calc  
Bond 656. Atoms  812 [ N9    G   45  A] ->  822 [ C4    G   45  A]c   1.3766 - Calc  
Bond 657. Atoms  812 [ N9    G   45  A] ->  813 [ C8    G   45  A]c   1.3699 - Calc  
Bond 658. Atoms  811 [ C1'   G   45  A] ->  812 [ N9    G   45  A]cr  1.4757 - Calc  
Bond 659. Atoms  809 [ C2'   G   45  A] ->  811 [ C1'   G   45  A]c   1.5348 - Calc  
Bond 660. Atoms  809 [ C2'   G   45  A] ->  810 [ O2'   G   45  A]ce  1.4230 - Calc  
Bond 661. Atoms  807 [ C3'   G   45  A] ->  809 [ C2'   G   45  A]c   1.5212 - Calc  
Bond 662. Atoms  807 [ C3'   G   45  A] ->  808 [ O3'   G   45  A]ce  1.4120 - Calc  
Bond 663. Atoms  806 [ O4'   G   45  A] ->  811 [ C1'   G   45  A]c   1.4163 - Calc  
Bond 664. Atoms  805 [ C4'   G   45  A] ->  807 [ C3'   G   45  A]c   1.5090 - Calc  
Bond 665. Atoms  805 [ C4'   G   45  A] ->  806 [ O4'   G   45  A]c   1.4505 - Calc  
Bond 666. Atoms  804 [ C5'   G   45  A] ->  805 [ C4'   G   45  A]cr  1.5043 - Calc  
Bond 667. Atoms  803 [ O5'   G   45  A] ->  804 [ C5'   G   45  A]cr  1.4156 - Calc  
Bond 668. Atoms  800 [ P     G   45  A] ->  803 [ O5'   G   45  A]cr  1.5913 - Calc  
Bond 669. Atoms  800 [ P     G   45  A] ->  802 [ OP2   G   45  A]ce  1.4885 - Calc  
Bond 670. Atoms  800 [ P     G   45  A] ->  801 [ OP1   G   45  A]ce  1.4850 - Calc  
Bond 671. Atoms  583 [ N3    G   29  A] ->  584 [ C4    G   29  A]c   1.3520 - Calc  
Bond 672. Atoms  581 [ C2    G   29  A] ->  583 [ N3    G   29  A]c   1.3277 d Calc  
Bond 673. Atoms  581 [ C2    G   29  A] ->  582 [ N2    G   29  A]ce  1.3394 - Calc  
Bond 674. Atoms  580 [ N1    G   29  A] ->  581 [ C2    G   29  A]c   1.3728 - Calc  
Bond 675. Atoms  578 [ C6    G   29  A] ->  580 [ N1    G   29  A]c   1.3904 - Calc  
Bond 676. Atoms  578 [ C6    G   29  A] ->  579 [ O6    G   29  A]ce  1.2348 d Calc  
Bond 677. Atoms  577 [ C5    G   29  A] ->  584 [ C4    G   29  A]c   1.3716 d Calc  
Bond 678. Atoms  577 [ C5    G   29  A] ->  578 [ C6    G   29  A]c   1.4179 - Calc  
Bond 679. Atoms  576 [ N7    G   29  A] ->  577 [ C5    G   29  A]c   1.3826 - Calc  
Bond 680. Atoms  575 [ C8    G   29  A] ->  576 [ N7    G   29  A]c   1.2973 d Calc  
Bond 681. Atoms  574 [ N9    G   29  A] ->  584 [ C4    G   29  A]c   1.3725 - Calc  
Bond 682. Atoms  574 [ N9    G   29  A] ->  575 [ C8    G   29  A]c   1.3671 - Calc  
Bond 683. Atoms  573 [ C1'   G   29  A] ->  574 [ N9    G   29  A]cr  1.4736 - Calc  
Bond 684. Atoms  571 [ C2'   G   29  A] ->  573 [ C1'   G   29  A]c   1.5174 - Calc  
Bond 685. Atoms  571 [ C2'   G   29  A] ->  572 [ O2'   G   29  A]ce  1.4134 - Calc  
Bond 686. Atoms  569 [ C3'   G   29  A] ->  571 [ C2'   G   29  A]c   1.5261 - Calc  
Bond 687. Atoms  569 [ C3'   G   29  A] ->  570 [ O3'   G   29  A]ce  1.4143 - Calc  
Bond 688. Atoms  568 [ O4'   G   29  A] ->  573 [ C1'   G   29  A]c   1.4137 - Calc  
Bond 689. Atoms  567 [ C4'   G   29  A] ->  569 [ C3'   G   29  A]c   1.5124 - Calc  
Bond 690. Atoms  567 [ C4'   G   29  A] ->  568 [ O4'   G   29  A]c   1.4480 - Calc  
Bond 691. Atoms  566 [ C5'   G   29  A] ->  567 [ C4'   G   29  A]cr  1.5006 - Calc  
Bond 692. Atoms  565 [ O5'   G   29  A] ->  566 [ C5'   G   29  A]cr  1.4207 - Calc  
Bond 693. Atoms  562 [ P     G   29  A] ->  565 [ O5'   G   29  A]cr  1.5897 - Calc  
Bond 694. Atoms  562 [ P     G   29  A] ->  564 [ OP2   G   29  A]ce  1.4875 - Calc  
Bond 695. Atoms  562 [ P     G   29  A] ->  563 [ OP1   G   29  A]ce  1.4838 - Calc  
Bond 696. Atoms  560 [ N3    G   28  A] ->  561 [ C4    G   28  A]c   1.3465 - Calc  
Bond 697. Atoms  558 [ C2    G   28  A] ->  560 [ N3    G   28  A]c   1.3178 d Calc  
Bond 698. Atoms  558 [ C2    G   28  A] ->  559 [ N2    G   28  A]ce  1.3333 - Calc  
Bond 699. Atoms  557 [ N1    G   28  A] ->  558 [ C2    G   28  A]c   1.3638 - Calc  
Bond 700. Atoms  555 [ C6    G   28  A] ->  557 [ N1    G   28  A]c   1.3826 - Calc  
Bond 701. Atoms  555 [ C6    G   28  A] ->  556 [ O6    G   28  A]ce  1.2345 d Calc  
Bond 702. Atoms  554 [ C5    G   28  A] ->  561 [ C4    G   28  A]c   1.3734 d Calc  
Bond 703. Atoms  554 [ C5    G   28  A] ->  555 [ C6    G   28  A]c   1.4150 - Calc  
Bond 704. Atoms  553 [ N7    G   28  A] ->  554 [ C5    G   28  A]c   1.3860 - Calc  
Bond 705. Atoms  552 [ C8    G   28  A] ->  553 [ N7    G   28  A]c   1.3083 d Calc  
Bond 706. Atoms  551 [ N9    G   28  A] ->  561 [ C4    G   28  A]c   1.3790 - Calc  
Bond 707. Atoms  551 [ N9    G   28  A] ->  552 [ C8    G   28  A]c   1.3703 - Calc  
Bond 708. Atoms  550 [ C1'   G   28  A] ->  551 [ N9    G   28  A]cr  1.4714 - Calc  
Bond 709. Atoms  548 [ C2'   G   28  A] ->  550 [ C1'   G   28  A]c   1.5224 - Calc  
Bond 710. Atoms  548 [ C2'   G   28  A] ->  549 [ O2'   G   28  A]ce  1.4236 - Calc  
Bond 711. Atoms  546 [ C3'   G   28  A] ->  548 [ C2'   G   28  A]c   1.5195 - Calc  
Bond 712. Atoms  546 [ C3'   G   28  A] ->  547 [ O3'   G   28  A]ce  1.4165 - Calc  
Bond 713. Atoms  545 [ O4'   G   28  A] ->  550 [ C1'   G   28  A]c   1.4136 - Calc  
Bond 714. Atoms  544 [ C4'   G   28  A] ->  546 [ C3'   G   28  A]c   1.5185 - Calc  
Bond 715. Atoms  544 [ C4'   G   28  A] ->  545 [ O4'   G   28  A]c   1.4541 - Calc  
Bond 716. Atoms  543 [ C5'   G   28  A] ->  544 [ C4'   G   28  A]cr  1.5075 - Calc  
Bond 717. Atoms  542 [ O5'   G   28  A] ->  543 [ C5'   G   28  A]cr  1.4195 - Calc  
Bond 718. Atoms  539 [ P     G   28  A] ->  542 [ O5'   G   28  A]cr  1.5870 - Calc  
Bond 719. Atoms  539 [ P     G   28  A] ->  541 [ OP2   G   28  A]ce  1.4792 - Calc  
Bond 720. Atoms  539 [ P     G   28  A] ->  540 [ OP1   G   28  A]ce  1.4807 - Calc  
Bond 721. Atoms  537 [ N3    G   27  A] ->  538 [ C4    G   27  A]c   1.3496 - Calc  
Bond 722. Atoms  535 [ C2    G   27  A] ->  537 [ N3    G   27  A]c   1.3148 d Calc  
Bond 723. Atoms  535 [ C2    G   27  A] ->  536 [ N2    G   27  A]ce  1.3354 - Calc  
Bond 724. Atoms  534 [ N1    G   27  A] ->  535 [ C2    G   27  A]c   1.3677 - Calc  
Bond 725. Atoms  532 [ C6    G   27  A] ->  534 [ N1    G   27  A]c   1.3911 - Calc  
Bond 726. Atoms  532 [ C6    G   27  A] ->  533 [ O6    G   27  A]ce  1.2332 d Calc  
Bond 727. Atoms  531 [ C5    G   27  A] ->  538 [ C4    G   27  A]c   1.3711 d Calc  
Bond 728. Atoms  531 [ C5    G   27  A] ->  532 [ C6    G   27  A]c   1.4113 - Calc  
Bond 729. Atoms  530 [ N7    G   27  A] ->  531 [ C5    G   27  A]c   1.3879 - Calc  
Bond 730. Atoms  529 [ C8    G   27  A] ->  530 [ N7    G   27  A]c   1.3086 d Calc  
Bond 731. Atoms  528 [ N9    G   27  A] ->  538 [ C4    G   27  A]c   1.3667 - Calc  
Bond 732. Atoms  528 [ N9    G   27  A] ->  529 [ C8    G   27  A]c   1.3701 - Calc  
Bond 733. Atoms  527 [ C1'   G   27  A] ->  528 [ N9    G   27  A]cr  1.4660 - Calc  
Bond 734. Atoms  525 [ C2'   G   27  A] ->  527 [ C1'   G   27  A]c   1.5188 - Calc  
Bond 735. Atoms  525 [ C2'   G   27  A] ->  526 [ O2'   G   27  A]ce  1.4152 - Calc  
Bond 736. Atoms  523 [ C3'   G   27  A] ->  525 [ C2'   G   27  A]c   1.5177 - Calc  
Bond 737. Atoms  523 [ C3'   G   27  A] ->  524 [ O3'   G   27  A]ce  1.4044 - Calc  
Bond 738. Atoms  522 [ O4'   G   27  A] ->  527 [ C1'   G   27  A]c   1.4175 - Calc  
Bond 739. Atoms  521 [ C4'   G   27  A] ->  523 [ C3'   G   27  A]c   1.5085 - Calc  
Bond 740. Atoms  521 [ C4'   G   27  A] ->  522 [ O4'   G   27  A]c   1.4507 - Calc  
Bond 741. Atoms  520 [ C5'   G   27  A] ->  521 [ C4'   G   27  A]cr  1.5050 - Calc  
Bond 742. Atoms  519 [ O5'   G   27  A] ->  520 [ C5'   G   27  A]cr  1.4179 - Calc  
Bond 743. Atoms  516 [ P     G   27  A] ->  519 [ O5'   G   27  A]cr  1.5961 - Calc  
Bond 744. Atoms  516 [ P     G   27  A] ->  518 [ OP2   G   27  A]ce  1.4813 - Calc  
Bond 745. Atoms  516 [ P     G   27  A] ->  517 [ OP1   G   27  A]ce  1.4855 - Calc  
Bond 746. Atoms  514 [ N3    G   26  A] ->  515 [ C4    G   26  A]c   1.3491 - Calc  
Bond 747. Atoms  512 [ C2    G   26  A] ->  514 [ N3    G   26  A]c   1.3210 d Calc  
Bond 748. Atoms  512 [ C2    G   26  A] ->  513 [ N2    G   26  A]ce  1.3377 - Calc  
Bond 749. Atoms  511 [ N1    G   26  A] ->  512 [ C2    G   26  A]c   1.3697 - Calc  
Bond 750. Atoms  509 [ C6    G   26  A] ->  511 [ N1    G   26  A]c   1.3939 - Calc  
Bond 751. Atoms  509 [ C6    G   26  A] ->  510 [ O6    G   26  A]ce  1.2370 d Calc  
Bond 752. Atoms  508 [ C5    G   26  A] ->  515 [ C4    G   26  A]c   1.3740 d Calc  
Bond 753. Atoms  508 [ C5    G   26  A] ->  509 [ C6    G   26  A]c   1.4130 - Calc  
Bond 754. Atoms  507 [ N7    G   26  A] ->  508 [ C5    G   26  A]c   1.3913 - Calc  
Bond 755. Atoms  506 [ C8    G   26  A] ->  507 [ N7    G   26  A]c   1.3084 d Calc  
Bond 756. Atoms  505 [ N9    G   26  A] ->  515 [ C4    G   26  A]c   1.3785 - Calc  
Bond 757. Atoms  505 [ N9    G   26  A] ->  506 [ C8    G   26  A]c   1.3735 - Calc  
Bond 758. Atoms  504 [ C1'   G   26  A] ->  505 [ N9    G   26  A]cr  1.4729 - Calc  
Bond 759. Atoms  502 [ C2'   G   26  A] ->  504 [ C1'   G   26  A]c   1.5279 - Calc  
Bond 760. Atoms  502 [ C2'   G   26  A] ->  503 [ O2'   G   26  A]ce  1.4187 - Calc  
Bond 761. Atoms  500 [ C3'   G   26  A] ->  502 [ C2'   G   26  A]c   1.5205 - Calc  
Bond 762. Atoms  500 [ C3'   G   26  A] ->  501 [ O3'   G   26  A]ce  1.4114 - Calc  
Bond 763. Atoms  499 [ O4'   G   26  A] ->  504 [ C1'   G   26  A]c   1.4204 - Calc  
Bond 764. Atoms  498 [ C4'   G   26  A] ->  500 [ C3'   G   26  A]c   1.5190 - Calc  
Bond 765. Atoms  498 [ C4'   G   26  A] ->  499 [ O4'   G   26  A]c   1.4519 - Calc  
Bond 766. Atoms  497 [ C5'   G   26  A] ->  498 [ C4'   G   26  A]cr  1.5045 - Calc  
Bond 767. Atoms  496 [ O5'   G   26  A] ->  497 [ C5'   G   26  A]cr  1.4129 - Calc  
Bond 768. Atoms  493 [ P     G   26  A] ->  496 [ O5'   G   26  A]cr  1.5961 - Calc  
Bond 769. Atoms  493 [ P     G   26  A] ->  495 [ OP2   G   26  A]ce  1.4897 - Calc  
Bond 770. Atoms  493 [ P     G   26  A] ->  494 [ OP1   G   26  A]ce  1.4879 - Calc  
Bond 771. Atoms  127 [ N3    A    8  A] ->  128 [ C4    A    8  A]c   1.3462 - Calc  
Bond 772. Atoms  126 [ C2    A    8  A] ->  127 [ N3    A    8  A]c   1.3255 d Calc  
Bond 773. Atoms  125 [ N1    A    8  A] ->  126 [ C2    A    8  A]c   1.3372 - Calc  
Bond 774. Atoms  123 [ C6    A    8  A] ->  125 [ N1    A    8  A]c   1.3465 d Calc  
Bond 775. Atoms  123 [ C6    A    8  A] ->  124 [ N6    A    8  A]ce  1.3284 - Calc  
Bond 776. Atoms  122 [ C5    A    8  A] ->  128 [ C4    A    8  A]c   1.3799 d Calc  
Bond 777. Atoms  122 [ C5    A    8  A] ->  123 [ C6    A    8  A]c   1.3946 - Calc  
Bond 778. Atoms  121 [ N7    A    8  A] ->  122 [ C5    A    8  A]c   1.3860 - Calc  
Bond 779. Atoms  120 [ C8    A    8  A] ->  121 [ N7    A    8  A]c   1.3109 d Calc  
Bond 780. Atoms  119 [ N9    A    8  A] ->  128 [ C4    A    8  A]c   1.3749 - Calc  
Bond 781. Atoms  119 [ N9    A    8  A] ->  120 [ C8    A    8  A]c   1.3691 - Calc  
Bond 782. Atoms  118 [ C1'   A    8  A] ->  119 [ N9    A    8  A]cr  1.4675 - Calc  
Bond 783. Atoms  116 [ C2'   A    8  A] ->  118 [ C1'   A    8  A]c   1.5206 - Calc  
Bond 784. Atoms  116 [ C2'   A    8  A] ->  117 [ O2'   A    8  A]ce  1.4182 - Calc  
Bond 785. Atoms  114 [ C3'   A    8  A] ->  116 [ C2'   A    8  A]c   1.5156 - Calc  
Bond 786. Atoms  114 [ C3'   A    8  A] ->  115 [ O3'   A    8  A]ce  1.4063 - Calc  
Bond 787. Atoms  113 [ O4'   A    8  A] ->  118 [ C1'   A    8  A]c   1.4053 - Calc  
Bond 788. Atoms  112 [ C4'   A    8  A] ->  114 [ C3'   A    8  A]c   1.5150 - Calc  
Bond 789. Atoms  112 [ C4'   A    8  A] ->  113 [ O4'   A    8  A]c   1.4455 - Calc  
Bond 790. Atoms  111 [ C5'   A    8  A] ->  112 [ C4'   A    8  A]cr  1.5060 - Calc  
Bond 791. Atoms  110 [ O5'   A    8  A] ->  111 [ C5'   A    8  A]cr  1.4228 - Calc  
Bond 792. Atoms  107 [ P     A    8  A] ->  110 [ O5'   A    8  A]cr  1.5962 - Calc  
Bond 793. Atoms  107 [ P     A    8  A] ->  109 [ OP2   A    8  A]ce  1.4807 - Calc  
Bond 794. Atoms  107 [ P     A    8  A] ->  108 [ OP1   A    8  A]ce  1.4867 - Calc  
Bond 795. Atoms   82 [ C5    U    6  A] ->   83 [ C6    U    6  A]c   1.3330 - Calc  
Bond 796. Atoms   80 [ C4    U    6  A] ->   82 [ C5    U    6  A]c   1.4255 - Calc  
Bond 797. Atoms   80 [ C4    U    6  A] ->   81 [ O4    U    6  A]ce  1.2320 d Calc  
Bond 798. Atoms   79 [ N3    U    6  A] ->   80 [ C4    U    6  A]c   1.3801 - Calc  
Bond 799. Atoms   77 [ C2    U    6  A] ->   79 [ N3    U    6  A]c   1.3715 - Calc  
Bond 800. Atoms   77 [ C2    U    6  A] ->   78 [ O2    U    6  A]ce  1.2193 d Calc  
Bond 801. Atoms   76 [ N1    U    6  A] ->   83 [ C6    U    6  A]c   1.3742 - Calc  
Bond 802. Atoms   76 [ N1    U    6  A] ->   77 [ C2    U    6  A]c   1.3787 - Calc  
Bond 803. Atoms   75 [ C1'   U    6  A] ->   76 [ N1    U    6  A]cr  1.4782 - Calc  
Bond 804. Atoms   73 [ C2'   U    6  A] ->   75 [ C1'   U    6  A]c   1.5301 - Calc  
Bond 805. Atoms   73 [ C2'   U    6  A] ->   74 [ O2'   U    6  A]ce  1.4217 - Calc  
Bond 806. Atoms   71 [ C3'   U    6  A] ->   73 [ C2'   U    6  A]c   1.5298 - Calc  
Bond 807. Atoms   71 [ C3'   U    6  A] ->   72 [ O3'   U    6  A]ce  1.4197 - Calc  
Bond 808. Atoms   70 [ O4'   U    6  A] ->   75 [ C1'   U    6  A]c   1.4121 - Calc  
Bond 809. Atoms   69 [ C4'   U    6  A] ->   71 [ C3'   U    6  A]c   1.5171 - Calc  
Bond 810. Atoms   69 [ C4'   U    6  A] ->   70 [ O4'   U    6  A]c   1.4495 - Calc  
Bond 811. Atoms   68 [ C5'   U    6  A] ->   69 [ C4'   U    6  A]cr  1.5051 - Calc  
Bond 812. Atoms   67 [ O5'   U    6  A] ->   68 [ C5'   U    6  A]cr  1.4216 - Calc  
Bond 813. Atoms   64 [ P     U    6  A] ->   67 [ O5'   U    6  A]cr  1.5970 - Calc  
Bond 814. Atoms   64 [ P     U    6  A] ->   66 [ OP2   U    6  A]ce  1.4806 - Calc  
Bond 815. Atoms   64 [ P     U    6  A] ->   65 [ OP1   U    6  A]ce  1.4896 - Calc  
Bond 816. Atoms   62 [ C5    C    5  A] ->   63 [ C6    C    5  A]c   1.3341 d Calc  
Bond 817. Atoms   60 [ C4    C    5  A] ->   62 [ C5    C    5  A]c   1.4199 - Calc  
Bond 818. Atoms   60 [ C4    C    5  A] ->   61 [ N4    C    5  A]ce  1.3223 - Calc  
Bond 819. Atoms   59 [ N3    C    5  A] ->   60 [ C4    C    5  A]c   1.3185 d Calc  
Bond 820. Atoms   57 [ C2    C    5  A] ->   59 [ N3    C    5  A]c   1.3489 - Calc  
Bond 821. Atoms   57 [ C2    C    5  A] ->   58 [ O2    C    5  A]ce  1.2392 d Calc  
Bond 822. Atoms   56 [ N1    C    5  A] ->   63 [ C6    C    5  A]c   1.3610 - Calc  
Bond 823. Atoms   56 [ N1    C    5  A] ->   57 [ C2    C    5  A]c   1.3929 - Calc  
Bond 824. Atoms   55 [ C1'   C    5  A] ->   56 [ N1    C    5  A]cr  1.4749 - Calc  
Bond 825. Atoms   53 [ C2'   C    5  A] ->   55 [ C1'   C    5  A]c   1.5299 - Calc  
Bond 826. Atoms   53 [ C2'   C    5  A] ->   54 [ O2'   C    5  A]ce  1.4228 - Calc  
Bond 827. Atoms   51 [ C3'   C    5  A] ->   53 [ C2'   C    5  A]c   1.5197 - Calc  
Bond 828. Atoms   51 [ C3'   C    5  A] ->   52 [ O3'   C    5  A]ce  1.4070 - Calc  
Bond 829. Atoms   50 [ O4'   C    5  A] ->   55 [ C1'   C    5  A]c   1.4154 - Calc  
Bond 830. Atoms   49 [ C4'   C    5  A] ->   51 [ C3'   C    5  A]c   1.5078 - Calc  
Bond 831. Atoms   49 [ C4'   C    5  A] ->   50 [ O4'   C    5  A]c   1.4524 - Calc  
Bond 832. Atoms   48 [ C5'   C    5  A] ->   49 [ C4'   C    5  A]cr  1.4971 - Calc  
Bond 833. Atoms   47 [ O5'   C    5  A] ->   48 [ C5'   C    5  A]cr  1.4124 - Calc  
Bond 834. Atoms   44 [ P     C    5  A] ->   47 [ O5'   C    5  A]cr  1.5803 - Calc  
Bond 835. Atoms   44 [ P     C    5  A] ->   46 [ OP2   C    5  A]ce  1.4910 - Calc  
Bond 836. Atoms   44 [ P     C    5  A] ->   45 [ OP1   C    5  A]ce  1.4856 - Calc  
Bond 837. Atoms   42 [ N3    G    4  A] ->   43 [ C4    G    4  A]c   1.3446 - Calc  
Bond 838. Atoms   40 [ C2    G    4  A] ->   42 [ N3    G    4  A]c   1.3105 d Calc  
Bond 839. Atoms   40 [ C2    G    4  A] ->   41 [ N2    G    4  A]ce  1.3373 - Calc  
Bond 840. Atoms   39 [ N1    G    4  A] ->   40 [ C2    G    4  A]c   1.3693 - Calc  
Bond 841. Atoms   37 [ C6    G    4  A] ->   39 [ N1    G    4  A]c   1.3898 - Calc  
Bond 842. Atoms   37 [ C6    G    4  A] ->   38 [ O6    G    4  A]ce  1.2357 d Calc  
Bond 843. Atoms   36 [ C5    G    4  A] ->   43 [ C4    G    4  A]c   1.3741 d Calc  
Bond 844. Atoms   36 [ C5    G    4  A] ->   37 [ C6    G    4  A]c   1.4160 - Calc  
Bond 845. Atoms   35 [ N7    G    4  A] ->   36 [ C5    G    4  A]c   1.3816 - Calc  
Bond 846. Atoms   34 [ C8    G    4  A] ->   35 [ N7    G    4  A]c   1.3048 d Calc  
Bond 847. Atoms   33 [ N9    G    4  A] ->   43 [ C4    G    4  A]c   1.3790 - Calc  
Bond 848. Atoms   33 [ N9    G    4  A] ->   34 [ C8    G    4  A]c   1.3718 - Calc  
Bond 849. Atoms   32 [ C1'   G    4  A] ->   33 [ N9    G    4  A]cr  1.4797 - Calc  
Bond 850. Atoms   30 [ C2'   G    4  A] ->   32 [ C1'   G    4  A]c   1.5262 - Calc  
Bond 851. Atoms   30 [ C2'   G    4  A] ->   31 [ O2'   G    4  A]ce  1.4217 - Calc  
Bond 852. Atoms   28 [ C3'   G    4  A] ->   30 [ C2'   G    4  A]c   1.5162 - Calc  
Bond 853. Atoms   28 [ C3'   G    4  A] ->   29 [ O3'   G    4  A]ce  1.4034 - Calc  
Bond 854. Atoms   27 [ O4'   G    4  A] ->   32 [ C1'   G    4  A]c   1.4120 - Calc  
Bond 855. Atoms   26 [ C4'   G    4  A] ->   28 [ C3'   G    4  A]c   1.5093 - Calc  
Bond 856. Atoms   26 [ C4'   G    4  A] ->   27 [ O4'   G    4  A]c   1.4500 - Calc  
Bond 857. Atoms   25 [ C5'   G    4  A] ->   26 [ C4'   G    4  A]cr  1.5008 - Calc  
Bond 858. Atoms   24 [ O5'   G    4  A] ->   25 [ C5'   G    4  A]cr  1.4096 - Calc  
Bond 859. Atoms   21 [ P     G    4  A] ->   24 [ O5'   G    4  A]cr  1.5851 - Calc  
Bond 860. Atoms   21 [ P     G    4  A] ->   23 [ OP2   G    4  A]ce  1.4828 - Calc  
Bond 861. Atoms   21 [ P     G    4  A] ->   22 [ OP1   G    4  A]ce  1.4841 - Calc  
Bond 862. Atoms 2604 [ N31 2BA  202  A] -> 2605 [ C41 2BA  202  A]c   1.3491 - CONECT
Bond 863. Atoms 2603 [ C21 2BA  202  A] -> 2604 [ N31 2BA  202  A]c   1.3386 - CONECT
Bond 864. Atoms 2602 [ N11 2BA  202  A] -> 2603 [ C21 2BA  202  A]c   1.3395 - CONECT
Bond 865. Atoms 2600 [ C61 2BA  202  A] -> 2602 [ N11 2BA  202  A]c   1.3450 - CONECT
Bond 866. Atoms 2600 [ C61 2BA  202  A] -> 2601 [ N61 2BA  202  A]ce  1.3525 - CONECT
Bond 867. Atoms 2599 [ C51 2BA  202  A] -> 2605 [ C41 2BA  202  A]c   1.4722 - CONECT
Bond 868. Atoms 2599 [ C51 2BA  202  A] -> 2600 [ C61 2BA  202  A]c   1.4820 - CONECT
Bond 869. Atoms 2598 [ N71 2BA  202  A] -> 2599 [ C51 2BA  202  A]c   1.3473 - CONECT
Bond 870. Atoms 2597 [ C81 2BA  202  A] -> 2598 [ N71 2BA  202  A]c   1.3630 - CONECT
Bond 871. Atoms 2596 [ N91 2BA  202  A] -> 2605 [ C41 2BA  202  A]c   1.3324 - CONECT
Bond 872. Atoms 2596 [ N91 2BA  202  A] -> 2597 [ C81 2BA  202  A]c   1.3487 - CONECT
Bond 873. Atoms 2595 [C1'1 2BA  202  A] -> 2596 [ N91 2BA  202  A]cr  1.4882 - CONECT
Bond 874. Atoms 2593 [C2'1 2BA  202  A] -> 2595 [C1'1 2BA  202  A]c   1.5172 - CONECT
Bond 875. Atoms 2593 [C2'1 2BA  202  A] -> 2594 [O2'1 2BA  202  A]ce  1.4304 - CONECT
Bond 876. Atoms 2591 [C3'1 2BA  202  A] -> 2593 [C2'1 2BA  202  A]c   1.5082 - CONECT
Bond 877. Atoms 2591 [C3'1 2BA  202  A] -> 2592 [O3'1 2BA  202  A]c   1.4243 - CONECT
Bond 878. Atoms 2590 [O4'1 2BA  202  A] -> 2595 [C1'1 2BA  202  A]c   1.4182 - CONECT
Bond 879. Atoms 2589 [C4'1 2BA  202  A] -> 2591 [C3'1 2BA  202  A]c   1.5172 - CONECT
Bond 880. Atoms 2589 [C4'1 2BA  202  A] -> 2590 [O4'1 2BA  202  A]c   1.4260 - CONECT
Bond 881. Atoms 2588 [C5'1 2BA  202  A] -> 2589 [C4'1 2BA  202  A]c   1.5157 - CONECT
Bond 882. Atoms 2587 [O5'1 2BA  202  A] -> 2588 [C5'1 2BA  202  A]c   1.4112 - CONECT
Bond 883. Atoms 2584 [ P1  2BA  202  A] -> 2587 [O5'1 2BA  202  A]c   1.5985 - CONECT
Bond 884. Atoms 2584 [ P1  2BA  202  A] -> 2586 [O2P1 2BA  202  A]ce  1.5044 - CONECT
Bond 885. Atoms 2584 [ P1  2BA  202  A] -> 2585 [O1P1 2BA  202  A]ce  1.5074 - CONECT
Bond 886. Atoms 2582 [ N3  2BA  202  A] -> 2583 [ C4  2BA  202  A]c   1.3445 - CONECT
Bond 887. Atoms 2581 [ C2  2BA  202  A] -> 2582 [ N3  2BA  202  A]c   1.3375 - CONECT
Bond 888. Atoms 2580 [ N1  2BA  202  A] -> 2581 [ C2  2BA  202  A]c   1.3440 - CONECT
Bond 889. Atoms 2578 [ C6  2BA  202  A] -> 2580 [ N1  2BA  202  A]c   1.3450 - CONECT
Bond 890. Atoms 2578 [ C6  2BA  202  A] -> 2579 [ N6  2BA  202  A]ce  1.3554 - CONECT
Bond 891. Atoms 2577 [ C5  2BA  202  A] -> 2583 [ C4  2BA  202  A]c   1.4671 - CONECT
Bond 892. Atoms 2577 [ C5  2BA  202  A] -> 2578 [ C6  2BA  202  A]c   1.4756 - CONECT
Bond 893. Atoms 2576 [ N7  2BA  202  A] -> 2577 [ C5  2BA  202  A]c   1.3444 - CONECT
Bond 894. Atoms 2575 [ C8  2BA  202  A] -> 2576 [ N7  2BA  202  A]c   1.3579 - CONECT
Bond 895. Atoms 2574 [ N9  2BA  202  A] -> 2583 [ C4  2BA  202  A]c   1.3375 - CONECT
Bond 896. Atoms 2574 [ N9  2BA  202  A] -> 2575 [ C8  2BA  202  A]c   1.3465 - CONECT
Bond 897. Atoms 2573 [ C1' 2BA  202  A] -> 2574 [ N9  2BA  202  A]cr  1.4841 - CONECT
Bond 898. Atoms 2571 [ C2' 2BA  202  A] -> 2573 [ C1' 2BA  202  A]c   1.5117 - CONECT
Bond 899. Atoms 2571 [ C2' 2BA  202  A] -> 2572 [ O2' 2BA  202  A]ce  1.4243 - CONECT
Bond 900. Atoms 2570 [ O3' 2BA  202  A] -> 2584 [ P1  2BA  202  A]c   1.6030 - CONECT
Bond 901. Atoms 2569 [ C3' 2BA  202  A] -> 2571 [ C2' 2BA  202  A]c   1.5087 - CONECT
Bond 902. Atoms 2569 [ C3' 2BA  202  A] -> 2570 [ O3' 2BA  202  A]c   1.4101 - CONECT
Bond 903. Atoms 2568 [ O4' 2BA  202  A] -> 2573 [ C1' 2BA  202  A]c   1.4264 - CONECT
Bond 904. Atoms 2567 [ C4' 2BA  202  A] -> 2569 [ C3' 2BA  202  A]c   1.5042 - CONECT
Bond 905. Atoms 2567 [ C4' 2BA  202  A] -> 2568 [ O4' 2BA  202  A]c   1.4234 - CONECT
Bond 906. Atoms 2566 [ C5' 2BA  202  A] -> 2567 [ C4' 2BA  202  A]c   1.5141 - CONECT
Bond 907. Atoms 2565 [ O5' 2BA  202  A] -> 2566 [ C5' 2BA  202  A]c   1.4164 - CONECT
Bond 908. Atoms 2562 [ P   2BA  202  A] -> 2592 [O3'1 2BA  202  A]c   1.6140 - CONECT
Bond 909. Atoms 2562 [ P   2BA  202  A] -> 2565 [ O5' 2BA  202  A]c   1.6044 - CONECT
Bond 910. Atoms 2562 [ P   2BA  202  A] -> 2564 [ O2P 2BA  202  A]ce  1.5088 - CONECT
Bond 911. Atoms 2562 [ P   2BA  202  A] -> 2563 [ O1P 2BA  202  A]ce  1.5154 - CONECT
Bond 912. Atoms 2560 [ N31 2BA  201  A] -> 2561 [ C41 2BA  201  A]c   1.3478 - CONECT
Bond 913. Atoms 2559 [ C21 2BA  201  A] -> 2560 [ N31 2BA  201  A]c   1.3432 - CONECT
Bond 914. Atoms 2558 [ N11 2BA  201  A] -> 2559 [ C21 2BA  201  A]c   1.3400 - CONECT
Bond 915. Atoms 2556 [ C61 2BA  201  A] -> 2558 [ N11 2BA  201  A]c   1.3369 - CONECT
Bond 916. Atoms 2556 [ C61 2BA  201  A] -> 2557 [ N61 2BA  201  A]ce  1.3459 - CONECT
Bond 917. Atoms 2555 [ C51 2BA  201  A] -> 2561 [ C41 2BA  201  A]c   1.4683 - CONECT
Bond 918. Atoms 2555 [ C51 2BA  201  A] -> 2556 [ C61 2BA  201  A]c   1.4755 - CONECT
Bond 919. Atoms 2554 [ N71 2BA  201  A] -> 2555 [ C51 2BA  201  A]c   1.3414 - CONECT
Bond 920. Atoms 2553 [ C81 2BA  201  A] -> 2554 [ N71 2BA  201  A]c   1.3598 - CONECT
Bond 921. Atoms 2552 [ N91 2BA  201  A] -> 2561 [ C41 2BA  201  A]c   1.3319 - CONECT
Bond 922. Atoms 2552 [ N91 2BA  201  A] -> 2553 [ C81 2BA  201  A]c   1.3442 - CONECT
Bond 923. Atoms 2551 [C1'1 2BA  201  A] -> 2552 [ N91 2BA  201  A]cr  1.4835 - CONECT
Bond 924. Atoms 2549 [C2'1 2BA  201  A] -> 2551 [C1'1 2BA  201  A]c   1.5057 - CONECT
Bond 925. Atoms 2549 [C2'1 2BA  201  A] -> 2550 [O2'1 2BA  201  A]ce  1.4236 - CONECT
Bond 926. Atoms 2547 [C3'1 2BA  201  A] -> 2549 [C2'1 2BA  201  A]c   1.5072 - CONECT
Bond 927. Atoms 2547 [C3'1 2BA  201  A] -> 2548 [O3'1 2BA  201  A]c   1.4183 - CONECT
Bond 928. Atoms 2546 [O4'1 2BA  201  A] -> 2551 [C1'1 2BA  201  A]c   1.4288 - CONECT
Bond 929. Atoms 2545 [C4'1 2BA  201  A] -> 2547 [C3'1 2BA  201  A]c   1.5109 - CONECT
Bond 930. Atoms 2545 [C4'1 2BA  201  A] -> 2546 [O4'1 2BA  201  A]c   1.4191 - CONECT
Bond 931. Atoms 2544 [C5'1 2BA  201  A] -> 2545 [C4'1 2BA  201  A]c   1.5203 - CONECT
Bond 932. Atoms 2543 [O5'1 2BA  201  A] -> 2544 [C5'1 2BA  201  A]c   1.4243 - CONECT
Bond 933. Atoms 2540 [ P1  2BA  201  A] -> 2543 [O5'1 2BA  201  A]c   1.6113 - CONECT
Bond 934. Atoms 2540 [ P1  2BA  201  A] -> 2542 [O2P1 2BA  201  A]ce  1.5089 - CONECT
Bond 935. Atoms 2540 [ P1  2BA  201  A] -> 2541 [O1P1 2BA  201  A]ce  1.5038 - CONECT
Bond 936. Atoms 2538 [ N3  2BA  201  A] -> 2539 [ C4  2BA  201  A]c   1.3533 - CONECT
Bond 937. Atoms 2537 [ C2  2BA  201  A] -> 2538 [ N3  2BA  201  A]c   1.3472 - CONECT
Bond 938. Atoms 2536 [ N1  2BA  201  A] -> 2537 [ C2  2BA  201  A]c   1.3445 - CONECT
Bond 939. Atoms 2534 [ C6  2BA  201  A] -> 2536 [ N1  2BA  201  A]c   1.3461 - CONECT
Bond 940. Atoms 2534 [ C6  2BA  201  A] -> 2535 [ N6  2BA  201  A]ce  1.3559 - CONECT
Bond 941. Atoms 2533 [ C5  2BA  201  A] -> 2539 [ C4  2BA  201  A]c   1.4766 - CONECT
Bond 942. Atoms 2533 [ C5  2BA  201  A] -> 2534 [ C6  2BA  201  A]c   1.4778 - CONECT
Bond 943. Atoms 2532 [ N7  2BA  201  A] -> 2533 [ C5  2BA  201  A]c   1.3352 - CONECT
Bond 944. Atoms 2531 [ C8  2BA  201  A] -> 2532 [ N7  2BA  201  A]c   1.3502 - CONECT
Bond 945. Atoms 2530 [ N9  2BA  201  A] -> 2539 [ C4  2BA  201  A]c   1.3356 - CONECT
Bond 946. Atoms 2530 [ N9  2BA  201  A] -> 2531 [ C8  2BA  201  A]c   1.3466 - CONECT
Bond 947. Atoms 2529 [ C1' 2BA  201  A] -> 2530 [ N9  2BA  201  A]cr  1.4995 - CONECT
Bond 948. Atoms 2527 [ C2' 2BA  201  A] -> 2529 [ C1' 2BA  201  A]c   1.5217 - CONECT
Bond 949. Atoms 2527 [ C2' 2BA  201  A] -> 2528 [ O2' 2BA  201  A]ce  1.4277 - CONECT
Bond 950. Atoms 2526 [ O3' 2BA  201  A] -> 2540 [ P1  2BA  201  A]c   1.6256 - CONECT
Bond 951. Atoms 2525 [ C3' 2BA  201  A] -> 2527 [ C2' 2BA  201  A]c   1.5162 - CONECT
Bond 952. Atoms 2525 [ C3' 2BA  201  A] -> 2526 [ O3' 2BA  201  A]c   1.4297 - CONECT
Bond 953. Atoms 2524 [ O4' 2BA  201  A] -> 2529 [ C1' 2BA  201  A]c   1.4156 - CONECT
Bond 954. Atoms 2523 [ C4' 2BA  201  A] -> 2525 [ C3' 2BA  201  A]c   1.5116 - CONECT
Bond 955. Atoms 2523 [ C4' 2BA  201  A] -> 2524 [ O4' 2BA  201  A]c   1.4240 - CONECT
Bond 956. Atoms 2522 [ C5' 2BA  201  A] -> 2523 [ C4' 2BA  201  A]c   1.5098 - CONECT
Bond 957. Atoms 2521 [ O5' 2BA  201  A] -> 2522 [ C5' 2BA  201  A]c   1.4006 - CONECT
Bond 958. Atoms 2518 [ P   2BA  201  A] -> 2548 [O3'1 2BA  201  A]c   1.6043 - CONECT
Bond 959. Atoms 2518 [ P   2BA  201  A] -> 2521 [ O5' 2BA  201  A]c   1.5924 - CONECT
Bond 960. Atoms 2518 [ P   2BA  201  A] -> 2520 [ O2P 2BA  201  A]ce  1.5070 - CONECT
Bond 961. Atoms 2518 [ P   2BA  201  A] -> 2519 [ O1P 2BA  201  A]ce  1.5118 - CONECT
