# Supplementary material for: RPocket: an intuitive database of RNA pocket topology information with RNA-ligand data resources
Source: BMC Bioinformatics. 2021 Sep 8;22:428. doi: 10.1186/s12859-021-04349-4 (PMC8424408; doi:10.1186/s12859-021-04349-4)
Supplement: Supplementary file 6 — Additional file 6. Folder S2: Interaction info of RNA-ligand complexes. [file 12859_2021_4349_MOESM6_ESM.zip › 12859_2021_4349_MOESM6_ESM/4QK9/ligplot.sum]

ligplus

                                             Hydrogen bonds  Non-bonded
               Interacting residues          M-M   S-S   M-S  contacts
          ------------------------------     ---   ---   ---    -----  
Residues: [2BA  201  A] -> [  U  114  A]      0     0     0       28
Residues: [2BA  201  A] -> [  G  113  A]      0     0     0        3
Residues: [2BA  201  A] -> [  C  112  A]      0     1     0        4
Residues: [2BA  201  A] -> [  G  111  A]      0     0     0        1
Residues: [2BA  202  A] -> [  G  107  A]      0     0     0        2
Residues: [2BA  202  A] -> [  C  106  A]      0     0     0        3
Residues: [2BA  202  A] -> [  A   97  A]      0     0     0        7
Residues: [2BA  202  A] -> [  C   93  A]      0     0     0        1
Residues: [2BA  202  A] -> [  C   92  A]      0     2     0        7
Residues: [2BA  201  A] -> [  C   87  A]      0     0     0        4
Residues: [2BA  201  A] -> [  C   86  A]      0     0     0        3
Residues: [2BA  201  A] -> [  U   72  A]      0     1     0        1
Residues: [2BA  201  A] -> [  C   71  A]      0     3     0        8
Residues: [2BA  201  A] -> [  G   70  A]      0     1     0       14
Residues: [2BA  201  A] -> [  G   69  A]      0     2     0        9
Residues: [2BA  201  A] -> [  A   49  A]      0     0     0       15
Residues: [2BA  202  A] -> [  U   47  A]      0     3     0        5
Residues: [2BA  202  A] -> [  G   46  A]      0     0     0       12
Residues: [2BA  202  A] -> [  G   45  A]      0     2     0        6
Residues: [2BA  202  A] -> [  G   29  A]      0     1     0        1
Residues: [2BA  202  A] -> [  G   28  A]      0     2     0        7
Residues: [2BA  202  A] -> [  G   27  A]      0     1     0       15
Residues: [2BA  202  A] -> [  G   26  A]      0     2     0        7
Residues: [2BA  202  A] -> [  A    8  A]      0     0     0       16
Residues: [2BA  201  A] -> [  U    6  A]      0     2     0        6
Residues: [2BA  201  A] -> [  C    5  A]      0     0     0       18
Residues: [2BA  201  A] -> [  G    4  A]      0     2     0       10
