# Supplementary material for: RPocket: an intuitive database of RNA pocket topology information with RNA-ligand data resources
Source: BMC Bioinformatics. 2021 Sep 8;22:428. doi: 10.1186/s12859-021-04349-4 (PMC8424408; doi:10.1186/s12859-021-04349-4)
Supplement: Supplementary file 6 — Additional file 6. Folder S2: Interaction info of RNA-ligand complexes. [file 12859_2021_4349_MOESM6_ESM.zip › 12859_2021_4349_MOESM6_ESM/4QLM_2BA/ligplot.bonds]

Bond   0. Atoms 2363 [ C41 2BA  203  A] -> 2074 [ C6    U  112  A]n E 3.4738 - HBPLUS
Bond   1. Atoms 2362 [ N31 2BA  203  A] -> 2074 [ C6    U  112  A]n E 3.5501 - HBPLUS
Bond   2. Atoms 2361 [ C21 2BA  203  A] -> 2074 [ C6    U  112  A]n E 3.6901 - HBPLUS
Bond   3. Atoms 2360 [ N11 2BA  203  A] -> 2074 [ C6    U  112  A]n E 3.7569 - HBPLUS
Bond   4. Atoms 2358 [ C61 2BA  203  A] -> 2074 [ C6    U  112  A]n E 3.7025 - HBPLUS
Bond   5. Atoms 2357 [ C51 2BA  203  A] -> 2074 [ C6    U  112  A]n E 3.5703 - HBPLUS
Bond   6. Atoms 2362 [ N31 2BA  203  A] -> 2073 [ C5    U  112  A]n E 3.5641 - HBPLUS
Bond   7. Atoms 2361 [ C21 2BA  203  A] -> 2073 [ C5    U  112  A]n E 3.3392 - HBPLUS
Bond   8. Atoms 2360 [ N11 2BA  203  A] -> 2073 [ C5    U  112  A]n E 3.5579 - HBPLUS
Bond   9. Atoms 2361 [ C21 2BA  203  A] -> 2071 [ C4    U  112  A]n E 3.6679 - HBPLUS
Bond  10. Atoms 2360 [ N11 2BA  203  A] -> 2071 [ C4    U  112  A]n E 3.4948 - HBPLUS
Bond  11. Atoms 2358 [ C61 2BA  203  A] -> 2070 [ N3    U  112  A]n E 3.7763 - HBPLUS
Bond  12. Atoms 2360 [ N11 2BA  203  A] -> 2068 [ C2    U  112  A]n E 3.8902 - HBPLUS
Bond  13. Atoms 2359 [ N61 2BA  203  A] -> 2068 [ C2    U  112  A]n E 3.5494 - HBPLUS
Bond  14. Atoms 2358 [ C61 2BA  203  A] -> 2068 [ C2    U  112  A]n E 3.5558 - HBPLUS
Bond  15. Atoms 2363 [ C41 2BA  203  A] -> 2067 [ N1    U  112  A]n E 3.8738 - HBPLUS
Bond  16. Atoms 2358 [ C61 2BA  203  A] -> 2067 [ N1    U  112  A]n E 3.5168 - HBPLUS
Bond  17. Atoms 2357 [ C51 2BA  203  A] -> 2067 [ N1    U  112  A]n E 3.4857 - HBPLUS
Bond  18. Atoms 2357 [ C51 2BA  203  A] -> 2066 [ C1'   U  112  A]n E 3.5932 - HBPLUS
Bond  19. Atoms 2356 [ N71 2BA  203  A] -> 2066 [ C1'   U  112  A]n E 3.4182 - HBPLUS
Bond  20. Atoms 2355 [ C81 2BA  203  A] -> 2066 [ C1'   U  112  A]n E 3.8245 - HBPLUS
Bond  21. Atoms 2363 [ C41 2BA  203  A] -> 2061 [ O4'   U  112  A]n E 3.8167 - HBPLUS
Bond  22. Atoms 2357 [ C51 2BA  203  A] -> 2061 [ O4'   U  112  A]n E 3.7556 - HBPLUS
Bond  23. Atoms 2355 [ C81 2BA  203  A] -> 2061 [ O4'   U  112  A]n E 3.3368 - HBPLUS
Bond  24. Atoms 2361 [ C21 2BA  203  A] -> 2053 [ N3    G  111  A]n E 3.5975 - HBPLUS
Bond  25. Atoms 2362 [ N31 2BA  203  A] -> 2043 [ C1'   G  111  A]n E 3.8363 - HBPLUS
Bond  26. Atoms 2353 [C1'1 2BA  203  A] -> 2037 [ C4'   G  111  A]n E 3.6477 - HBPLUS
Bond  27. Atoms 2348 [O4'1 2BA  203  A] -> 2037 [ C4'   G  111  A]n E 3.4611 - HBPLUS
Bond  28. Atoms 2352 [O2'1 2BA  203  A] -> 2025 [ C2    C  110  A]n E 3.3557 - HBPLUS
Bond  29. Atoms 2352 [O2'1 2BA  203  A] -> 2023 [ C1'   C  110  A]n E 3.7717 - HBPLUS
Bond  30. Atoms 2352 [O2'1 2BA  203  A] -> 2021 [ C2'   C  110  A]n E 3.3538 - HBPLUS
Bond  31. Atoms 2375 [ C1' 2BA  204  A] -> 1908 [ O4'   G  105  A]n E 3.5210 - HBPLUS
Bond  32. Atoms 2373 [ C2' 2BA  204  A] -> 1896 [ O2    C  104  A]n E 3.5528 - HBPLUS
Bond  33. Atoms 2374 [ O2' 2BA  204  A] -> 1895 [ C2    C  104  A]n E 3.3238 - HBPLUS
Bond  34. Atoms 2374 [ O2' 2BA  204  A] -> 1893 [ C1'   C  104  A]n E 3.4611 - HBPLUS
Bond  35. Atoms 2371 [ C3' 2BA  204  A] -> 1892 [ O2'   C  104  A]n E 3.7742 - HBPLUS
Bond  36. Atoms 2369 [ C4' 2BA  204  A] -> 1892 [ O2'   C  104  A]n E 3.8925 - HBPLUS
Bond  37. Atoms 2374 [ O2' 2BA  204  A] -> 1891 [ C2'   C  104  A]n E 3.1513 - HBPLUS
Bond  38. Atoms 2372 [ O3' 2BA  204  A] -> 1891 [ C2'   C  104  A]n E 3.8522 - HBPLUS
Bond  39. Atoms 2404 [ N11 2BA  204  A] -> 1714 [ C4    A   95  A]n E 3.5258 - HBPLUS
Bond  40. Atoms 2403 [ N61 2BA  204  A] -> 1714 [ C4    A   95  A]n E 3.8031 - HBPLUS
Bond  41. Atoms 2402 [ C61 2BA  204  A] -> 1714 [ C4    A   95  A]n E 3.8703 - HBPLUS
Bond  42. Atoms 2402 [ C61 2BA  204  A] -> 1713 [ N3    A   95  A]n E 3.8106 - HBPLUS
Bond  43. Atoms 2403 [ N61 2BA  204  A] -> 1712 [ C2    A   95  A]n E 3.8621 - HBPLUS
Bond  44. Atoms 2402 [ C61 2BA  204  A] -> 1712 [ C2    A   95  A]n E 3.6944 - HBPLUS
Bond  45. Atoms 2405 [ C21 2BA  204  A] -> 1711 [ N1    A   95  A]n E 3.8816 - HBPLUS
Bond  46. Atoms 2402 [ C61 2BA  204  A] -> 1711 [ N1    A   95  A]n E 3.7551 - HBPLUS
Bond  47. Atoms 2401 [ C51 2BA  204  A] -> 1711 [ N1    A   95  A]n E 3.8732 - HBPLUS
Bond  48. Atoms 2405 [ C21 2BA  204  A] -> 1710 [ N6    A   95  A]n E 3.3270 - HBPLUS
Bond  49. Atoms 2406 [ N31 2BA  204  A] -> 1709 [ C6    A   95  A]n E 3.7020 - HBPLUS
Bond  50. Atoms 2405 [ C21 2BA  204  A] -> 1709 [ C6    A   95  A]n E 3.2945 - HBPLUS
Bond  51. Atoms 2404 [ N11 2BA  204  A] -> 1709 [ C6    A   95  A]n E 3.3995 - HBPLUS
Bond  52. Atoms 2402 [ C61 2BA  204  A] -> 1709 [ C6    A   95  A]n E 3.8718 - HBPLUS
Bond  53. Atoms 2405 [ C21 2BA  204  A] -> 1708 [ C5    A   95  A]n E 3.4900 - HBPLUS
Bond  54. Atoms 2404 [ N11 2BA  204  A] -> 1708 [ C5    A   95  A]n E 3.2568 - HBPLUS
Bond  55. Atoms 2405 [ C21 2BA  204  A] -> 1707 [ N7    A   95  A]n E 3.8354 - HBPLUS
Bond  56. Atoms 2396 [O2'1 2BA  204  A] -> 1603 [ C2    C   90  A]n E 3.2144 - HBPLUS
Bond  57. Atoms 2396 [O2'1 2BA  204  A] -> 1601 [ C1'   C   90  A]n E 3.4832 - HBPLUS
Bond  58. Atoms 2394 [O3'1 2BA  204  A] -> 1601 [ C1'   C   90  A]n E 3.7510 - HBPLUS
Bond  59. Atoms 2396 [O2'1 2BA  204  A] -> 1599 [ C2'   C   90  A]n E 3.3560 - HBPLUS
Bond  60. Atoms 2394 [O3'1 2BA  204  A] -> 1599 [ C2'   C   90  A]n E 3.6545 - HBPLUS
Bond  61. Atoms 2339 [ C2  2BA  203  A] -> 1496 [ O2    C   85  A]n E 3.1436 - HBPLUS
Bond  62. Atoms 2340 [ N3  2BA  203  A] -> 1495 [ C2    C   85  A]n E 3.7208 - HBPLUS
Bond  63. Atoms 2340 [ N3  2BA  203  A] -> 1493 [ C1'   C   85  A]n E 3.5727 - HBPLUS
Bond  64. Atoms 2331 [ C1' 2BA  203  A] -> 1493 [ C1'   C   85  A]n E 3.5695 - HBPLUS
Bond  65. Atoms 2331 [ C1' 2BA  203  A] -> 1488 [ O4'   C   85  A]n E 3.0626 - HBPLUS
Bond  66. Atoms 2329 [ C2' 2BA  203  A] -> 1488 [ O4'   C   85  A]n E 3.8552 - HBPLUS
Bond  67. Atoms 2326 [ O4' 2BA  203  A] -> 1487 [ C4'   C   85  A]n E 3.4613 - HBPLUS
Bond  68. Atoms 2329 [ C2' 2BA  203  A] -> 1476 [ O2    C   84  A]n E 3.5189 - HBPLUS
Bond  69. Atoms 2330 [ O2' 2BA  203  A] -> 1475 [ C2    C   84  A]n E 3.2917 - HBPLUS
Bond  70. Atoms 2330 [ O2' 2BA  203  A] -> 1473 [ C1'   C   84  A]n E 3.3604 - HBPLUS
Bond  71. Atoms 2329 [ C2' 2BA  203  A] -> 1472 [ O2'   C   84  A]n E 3.8234 - HBPLUS
Bond  72. Atoms 2327 [ C3' 2BA  203  A] -> 1472 [ O2'   C   84  A]n E 3.6299 - HBPLUS
Bond  73. Atoms 2325 [ C4' 2BA  203  A] -> 1472 [ O2'   C   84  A]n E 3.8643 - HBPLUS
Bond  74. Atoms 2330 [ O2' 2BA  203  A] -> 1471 [ C2'   C   84  A]n E 3.1220 - HBPLUS
Bond  75. Atoms 2328 [ O3' 2BA  203  A] -> 1471 [ C2'   C   84  A]n E 3.7873 - HBPLUS
Bond  76. Atoms 2344 [O2P1 2BA  203  A] -> 1206 [ C1'   U   71  A]n E 3.8406 - HBPLUS
Bond  77. Atoms 2355 [ C81 2BA  203  A] -> 1205 [ O2'   U   71  A]n E 3.7461 - HBPLUS
Bond  78. Atoms 2356 [ N71 2BA  203  A] -> 1200 [ C4'   U   71  A]n E 3.7061 - HBPLUS
Bond  79. Atoms 2329 [ C2' 2BA  203  A] -> 1193 [ N3    G   70  A]n E 3.6235 - HBPLUS
Bond  80. Atoms 2330 [ O2' 2BA  203  A] -> 1191 [ C2    G   70  A]n E 3.4418 - HBPLUS
Bond  81. Atoms 2341 [ C4  2BA  203  A] -> 1183 [ C1'   G   70  A]n E 3.6545 - HBPLUS
Bond  82. Atoms 2335 [ C5  2BA  203  A] -> 1183 [ C1'   G   70  A]n E 3.6449 - HBPLUS
Bond  83. Atoms 2334 [ N7  2BA  203  A] -> 1183 [ C1'   G   70  A]n E 3.8923 - HBPLUS
Bond  84. Atoms 2333 [ C8  2BA  203  A] -> 1182 [ O2'   G   70  A]n E 3.7327 - HBPLUS
Bond  85. Atoms 2341 [ C4  2BA  203  A] -> 1178 [ O4'   G   70  A]n E 3.4846 - HBPLUS
Bond  86. Atoms 2339 [ C2  2BA  203  A] -> 1178 [ O4'   G   70  A]n E 3.7288 - HBPLUS
Bond  87. Atoms 2336 [ C6  2BA  203  A] -> 1178 [ O4'   G   70  A]n E 3.1293 - HBPLUS
Bond  88. Atoms 2335 [ C5  2BA  203  A] -> 1178 [ O4'   G   70  A]n E 3.1666 - HBPLUS
Bond  89. Atoms 2337 [ N6  2BA  203  A] -> 1177 [ C4'   G   70  A]n E 3.5859 - HBPLUS
Bond  90. Atoms 2336 [ C6  2BA  203  A] -> 1177 [ C4'   G   70  A]n E 3.6127 - HBPLUS
Bond  91. Atoms 2335 [ C5  2BA  203  A] -> 1177 [ C4'   G   70  A]n E 3.8519 - HBPLUS
Bond  92. Atoms 2337 [ N6  2BA  203  A] -> 1176 [ C5'   G   70  A]n E 3.7216 - HBPLUS
Bond  93. Atoms 2339 [ C2  2BA  203  A] -> 1170 [ N3    G   69  A]n E 3.2599 - HBPLUS
Bond  94. Atoms 2341 [ C4  2BA  203  A] -> 1169 [ N2    G   69  A]n E 3.6842 - HBPLUS
Bond  95. Atoms 2339 [ C2  2BA  203  A] -> 1169 [ N2    G   69  A]n E 3.8823 - HBPLUS
Bond  96. Atoms 2331 [ C1' 2BA  203  A] -> 1169 [ N2    G   69  A]n E 3.7982 - HBPLUS
Bond  97. Atoms 2329 [ C2' 2BA  203  A] -> 1169 [ N2    G   69  A]n E 3.7676 - HBPLUS
Bond  98. Atoms 2340 [ N3  2BA  203  A] -> 1168 [ C2    G   69  A]n E 3.6860 - HBPLUS
Bond  99. Atoms 2339 [ C2  2BA  203  A] -> 1160 [ C1'   G   69  A]n E 3.7569 - HBPLUS
Bond 100. Atoms 2339 [ C2  2BA  203  A] -> 1159 [ O2'   G   69  A]n E 2.9956 - HBPLUS
Bond 101. Atoms 2336 [ C6  2BA  203  A] -> 1159 [ O2'   G   69  A]n E 3.4741 - HBPLUS
Bond 102. Atoms 2339 [ C2  2BA  203  A] -> 1158 [ C2'   G   69  A]n E 3.5354 - HBPLUS
Bond 103. Atoms 2338 [ N1  2BA  203  A] -> 1158 [ C2'   G   69  A]n E 3.4438 - HBPLUS
Bond 104. Atoms 2339 [ C2  2BA  203  A] ->  654 [ C4    A   45  A]n E 3.2988 - HBPLUS
Bond 105. Atoms 2338 [ N1  2BA  203  A] ->  654 [ C4    A   45  A]n E 3.3841 - HBPLUS
Bond 106. Atoms 2339 [ C2  2BA  203  A] ->  653 [ N3    A   45  A]n E 3.4952 - HBPLUS
Bond 107. Atoms 2339 [ C2  2BA  203  A] ->  652 [ C2    A   45  A]n E 3.5078 - HBPLUS
Bond 108. Atoms 2339 [ C2  2BA  203  A] ->  651 [ N1    A   45  A]n E 3.4729 - HBPLUS
Bond 109. Atoms 2336 [ C6  2BA  203  A] ->  650 [ N6    A   45  A]n E 3.8383 - HBPLUS
Bond 110. Atoms 2340 [ N3  2BA  203  A] ->  649 [ C6    A   45  A]n E 3.7059 - HBPLUS
Bond 111. Atoms 2339 [ C2  2BA  203  A] ->  649 [ C6    A   45  A]n E 3.3123 - HBPLUS
Bond 112. Atoms 2338 [ N1  2BA  203  A] ->  649 [ C6    A   45  A]n E 3.3885 - HBPLUS
Bond 113. Atoms 2336 [ C6  2BA  203  A] ->  649 [ C6    A   45  A]n E 3.8435 - HBPLUS
Bond 114. Atoms 2339 [ C2  2BA  203  A] ->  648 [ C5    A   45  A]n E 3.2378 - HBPLUS
Bond 115. Atoms 2338 [ N1  2BA  203  A] ->  648 [ C5    A   45  A]n E 3.0029 - HBPLUS
Bond 116. Atoms 2336 [ C6  2BA  203  A] ->  648 [ C5    A   45  A]n E 3.7112 - HBPLUS
Bond 117. Atoms 2339 [ C2  2BA  203  A] ->  647 [ N7    A   45  A]n E 3.8963 - HBPLUS
Bond 118. Atoms 2336 [ C6  2BA  203  A] ->  647 [ N7    A   45  A]n E 3.6547 - HBPLUS
Bond 119. Atoms 2338 [ N1  2BA  203  A] ->  646 [ C8    A   45  A]n E 3.5309 - HBPLUS
Bond 120. Atoms 2380 [ C6  2BA  204  A] ->  600 [ O2'   C   43  A]n E 3.6325 - HBPLUS
Bond 121. Atoms 2379 [ C5  2BA  204  A] ->  600 [ O2'   C   43  A]n E 3.5275 - HBPLUS
Bond 122. Atoms 2381 [ N6  2BA  204  A] ->  597 [ C3'   C   43  A]n E 3.7078 - HBPLUS
Bond 123. Atoms 2378 [ N7  2BA  204  A] ->  595 [ C4'   C   43  A]n E 3.6581 - HBPLUS
Bond 124. Atoms 2396 [O2'1 2BA  204  A] ->  586 [ C2    G   42  A]n E 3.8836 - HBPLUS
Bond 125. Atoms 2366 [ O2P 2BA  204  A] ->  586 [ C2    G   42  A]n E 3.6222 - HBPLUS
Bond 126. Atoms 2407 [ C41 2BA  204  A] ->  578 [ C1'   G   42  A]n E 3.5848 - HBPLUS
Bond 127. Atoms 2406 [ N31 2BA  204  A] ->  578 [ C1'   G   42  A]n E 3.6411 - HBPLUS
Bond 128. Atoms 2405 [ C21 2BA  204  A] ->  578 [ C1'   G   42  A]n E 3.8891 - HBPLUS
Bond 129. Atoms 2401 [ C51 2BA  204  A] ->  578 [ C1'   G   42  A]n E 3.7766 - HBPLUS
Bond 130. Atoms 2401 [ C51 2BA  204  A] ->  577 [ O2'   G   42  A]n E 3.8565 - HBPLUS
Bond 131. Atoms 2399 [ C81 2BA  204  A] ->  577 [ O2'   G   42  A]n E 3.7698 - HBPLUS
Bond 132. Atoms 2407 [ C41 2BA  204  A] ->  573 [ O4'   G   42  A]n E 3.5522 - HBPLUS
Bond 133. Atoms 2405 [ C21 2BA  204  A] ->  573 [ O4'   G   42  A]n E 3.2338 - HBPLUS
Bond 134. Atoms 2402 [ C61 2BA  204  A] ->  573 [ O4'   G   42  A]n E 3.1512 - HBPLUS
Bond 135. Atoms 2401 [ C51 2BA  204  A] ->  573 [ O4'   G   42  A]n E 3.4092 - HBPLUS
Bond 136. Atoms 2404 [ N11 2BA  204  A] ->  572 [ C4'   G   42  A]n E 3.7325 - HBPLUS
Bond 137. Atoms 2403 [ N61 2BA  204  A] ->  572 [ C4'   G   42  A]n E 3.5888 - HBPLUS
Bond 138. Atoms 2402 [ C61 2BA  204  A] ->  572 [ C4'   G   42  A]n E 3.4691 - HBPLUS
Bond 139. Atoms 2401 [ C51 2BA  204  A] ->  572 [ C4'   G   42  A]n E 3.8579 - HBPLUS
Bond 140. Atoms 2403 [ N61 2BA  204  A] ->  571 [ C5'   G   42  A]n E 3.7337 - HBPLUS
Bond 141. Atoms 2405 [ C21 2BA  204  A] ->  565 [ N3    G   41  A]n E 3.1111 - HBPLUS
Bond 142. Atoms 2405 [ C21 2BA  204  A] ->  564 [ N2    G   41  A]n E 3.5286 - HBPLUS
Bond 143. Atoms 2406 [ N31 2BA  204  A] ->  563 [ C2    G   41  A]n E 3.7420 - HBPLUS
Bond 144. Atoms 2405 [ C21 2BA  204  A] ->  563 [ C2    G   41  A]n E 3.7633 - HBPLUS
Bond 145. Atoms 2405 [ C21 2BA  204  A] ->  554 [ O2'   G   41  A]n E 3.1968 - HBPLUS
Bond 146. Atoms 2402 [ C61 2BA  204  A] ->  554 [ O2'   G   41  A]n E 3.7431 - HBPLUS
Bond 147. Atoms 2405 [ C21 2BA  204  A] ->  553 [ C2'   G   41  A]n E 3.6216 - HBPLUS
Bond 148. Atoms 2404 [ N11 2BA  204  A] ->  553 [ C2'   G   41  A]n E 3.5016 - HBPLUS
Bond 149. Atoms 2403 [ N61 2BA  204  A] ->  329 [ C5'   G   27  A]n E 3.7506 - HBPLUS
Bond 150. Atoms 2387 [O1P1 2BA  204  A] ->  313 [ C1'   G   26  A]n E 3.6715 - HBPLUS
Bond 151. Atoms 2401 [ C51 2BA  204  A] ->  312 [ O2'   G   26  A]n E 3.7225 - HBPLUS
Bond 152. Atoms 2399 [ C81 2BA  204  A] ->  312 [ O2'   G   26  A]n E 3.5908 - HBPLUS
Bond 153. Atoms 2400 [ N71 2BA  204  A] ->  307 [ C4'   G   26  A]n E 3.7101 - HBPLUS
Bond 154. Atoms 2387 [O1P1 2BA  204  A] ->  298 [ C2    G   25  A]n E 3.6502 - HBPLUS
Bond 155. Atoms 2374 [ O2' 2BA  204  A] ->  298 [ C2    G   25  A]n E 3.6789 - HBPLUS
Bond 156. Atoms 2385 [ C4  2BA  204  A] ->  290 [ C1'   G   25  A]n E 3.5581 - HBPLUS
Bond 157. Atoms 2384 [ N3  2BA  204  A] ->  290 [ C1'   G   25  A]n E 3.5820 - HBPLUS
Bond 158. Atoms 2383 [ C2  2BA  204  A] ->  290 [ C1'   G   25  A]n E 3.7494 - HBPLUS
Bond 159. Atoms 2380 [ C6  2BA  204  A] ->  290 [ C1'   G   25  A]n E 3.8793 - HBPLUS
Bond 160. Atoms 2379 [ C5  2BA  204  A] ->  290 [ C1'   G   25  A]n E 3.6990 - HBPLUS
Bond 161. Atoms 2385 [ C4  2BA  204  A] ->  289 [ O2'   G   25  A]n E 3.7837 - HBPLUS
Bond 162. Atoms 2379 [ C5  2BA  204  A] ->  289 [ O2'   G   25  A]n E 3.4155 - HBPLUS
Bond 163. Atoms 2377 [ C8  2BA  204  A] ->  289 [ O2'   G   25  A]n E 3.5451 - HBPLUS
Bond 164. Atoms 2385 [ C4  2BA  204  A] ->  285 [ O4'   G   25  A]n E 3.7552 - HBPLUS
Bond 165. Atoms 2383 [ C2  2BA  204  A] ->  285 [ O4'   G   25  A]n E 3.2493 - HBPLUS
Bond 166. Atoms 2380 [ C6  2BA  204  A] ->  285 [ O4'   G   25  A]n E 3.2381 - HBPLUS
Bond 167. Atoms 2379 [ C5  2BA  204  A] ->  285 [ O4'   G   25  A]n E 3.5836 - HBPLUS
Bond 168. Atoms 2382 [ N1  2BA  204  A] ->  284 [ C4'   G   25  A]n E 3.6960 - HBPLUS
Bond 169. Atoms 2381 [ N6  2BA  204  A] ->  284 [ C4'   G   25  A]n E 3.5833 - HBPLUS
Bond 170. Atoms 2380 [ C6  2BA  204  A] ->  284 [ C4'   G   25  A]n E 3.4977 - HBPLUS
Bond 171. Atoms 2383 [ C2  2BA  204  A] ->  277 [ N3    G   24  A]n E 3.2790 - HBPLUS
Bond 172. Atoms 2383 [ C2  2BA  204  A] ->  276 [ N2    G   24  A]n E 3.6441 - HBPLUS
Bond 173. Atoms 2384 [ N3  2BA  204  A] ->  275 [ C2    G   24  A]n E 3.7885 - HBPLUS
Bond 174. Atoms 2383 [ C2  2BA  204  A] ->  266 [ O2'   G   24  A]n E 3.0723 - HBPLUS
Bond 175. Atoms 2380 [ C6  2BA  204  A] ->  266 [ O2'   G   24  A]n E 3.8883 - HBPLUS
Bond 176. Atoms 2383 [ C2  2BA  204  A] ->  265 [ C2'   G   24  A]n E 3.5150 - HBPLUS
Bond 177. Atoms 2382 [ N1  2BA  204  A] ->  265 [ C2'   G   24  A]n E 3.5134 - HBPLUS
Bond 178. Atoms 2383 [ C2  2BA  204  A] ->  170 [ C4    A   10  A]n E 3.4739 - HBPLUS
Bond 179. Atoms 2382 [ N1  2BA  204  A] ->  170 [ C4    A   10  A]n E 3.6215 - HBPLUS
Bond 180. Atoms 2383 [ C2  2BA  204  A] ->  169 [ N3    A   10  A]n E 3.6437 - HBPLUS
Bond 181. Atoms 2384 [ N3  2BA  204  A] ->  168 [ C2    A   10  A]n E 3.8588 - HBPLUS
Bond 182. Atoms 2383 [ C2  2BA  204  A] ->  168 [ C2    A   10  A]n E 3.7117 - HBPLUS
Bond 183. Atoms 2383 [ C2  2BA  204  A] ->  167 [ N1    A   10  A]n E 3.7630 - HBPLUS
Bond 184. Atoms 2384 [ N3  2BA  204  A] ->  165 [ C6    A   10  A]n E 3.7858 - HBPLUS
Bond 185. Atoms 2383 [ C2  2BA  204  A] ->  165 [ C6    A   10  A]n E 3.6449 - HBPLUS
Bond 186. Atoms 2382 [ N1  2BA  204  A] ->  165 [ C6    A   10  A]n E 3.7599 - HBPLUS
Bond 187. Atoms 2383 [ C2  2BA  204  A] ->  164 [ C5    A   10  A]n E 3.4887 - HBPLUS
Bond 188. Atoms 2382 [ N1  2BA  204  A] ->  164 [ C5    A   10  A]n E 3.3405 - HBPLUS
Bond 189. Atoms 2380 [ C6  2BA  204  A] ->  164 [ C5    A   10  A]n E 3.8512 - HBPLUS
Bond 190. Atoms 2380 [ C6  2BA  204  A] ->  163 [ N7    A   10  A]n E 3.8171 - HBPLUS
Bond 191. Atoms 2382 [ N1  2BA  204  A] ->  162 [ C8    A   10  A]n E 3.7371 - HBPLUS
Bond 192. Atoms 2336 [ C6  2BA  203  A] ->  116 [ O2'   U    8  A]n E 3.7454 - HBPLUS
Bond 193. Atoms 2335 [ C5  2BA  203  A] ->  116 [ O2'   U    8  A]n E 3.6889 - HBPLUS
Bond 194. Atoms 2337 [ N6  2BA  203  A] ->  113 [ C3'   U    8  A]n E 3.7320 - HBPLUS
Bond 195. Atoms 2334 [ N7  2BA  203  A] ->  111 [ C4'   U    8  A]n E 3.5299 - HBPLUS
Bond 196. Atoms 2363 [ C41 2BA  203  A] ->   97 [ C1'   C    7  A]n E 3.4143 - HBPLUS
Bond 197. Atoms 2362 [ N31 2BA  203  A] ->   97 [ C1'   C    7  A]n E 3.5081 - HBPLUS
Bond 198. Atoms 2361 [ C21 2BA  203  A] ->   97 [ C1'   C    7  A]n E 3.7306 - HBPLUS
Bond 199. Atoms 2360 [ N11 2BA  203  A] ->   97 [ C1'   C    7  A]n E 3.8427 - HBPLUS
Bond 200. Atoms 2358 [ C61 2BA  203  A] ->   97 [ C1'   C    7  A]n E 3.7667 - HBPLUS
Bond 201. Atoms 2357 [ C51 2BA  203  A] ->   97 [ C1'   C    7  A]n E 3.5461 - HBPLUS
Bond 202. Atoms 2363 [ C41 2BA  203  A] ->   96 [ O2'   C    7  A]n E 3.8548 - HBPLUS
Bond 203. Atoms 2357 [ C51 2BA  203  A] ->   96 [ O2'   C    7  A]n E 3.6343 - HBPLUS
Bond 204. Atoms 2355 [ C81 2BA  203  A] ->   96 [ O2'   C    7  A]n E 3.4117 - HBPLUS
Bond 205. Atoms 2363 [ C41 2BA  203  A] ->   92 [ O4'   C    7  A]n E 3.5360 - HBPLUS
Bond 206. Atoms 2361 [ C21 2BA  203  A] ->   92 [ O4'   C    7  A]n E 3.2568 - HBPLUS
Bond 207. Atoms 2358 [ C61 2BA  203  A] ->   92 [ O4'   C    7  A]n E 2.9881 - HBPLUS
Bond 208. Atoms 2357 [ C51 2BA  203  A] ->   92 [ O4'   C    7  A]n E 3.2893 - HBPLUS
Bond 209. Atoms 2360 [ N11 2BA  203  A] ->   91 [ C4'   C    7  A]n E 3.6961 - HBPLUS
Bond 210. Atoms 2359 [ N61 2BA  203  A] ->   91 [ C4'   C    7  A]n E 3.3410 - HBPLUS
Bond 211. Atoms 2358 [ C61 2BA  203  A] ->   91 [ C4'   C    7  A]n E 3.2988 - HBPLUS
Bond 212. Atoms 2357 [ C51 2BA  203  A] ->   91 [ C4'   C    7  A]n E 3.6577 - HBPLUS
Bond 213. Atoms 2359 [ N61 2BA  203  A] ->   90 [ C5'   C    7  A]n E 3.4948 - HBPLUS
Bond 214. Atoms 2358 [ C61 2BA  203  A] ->   90 [ C5'   C    7  A]n E 3.8833 - HBPLUS
Bond 215. Atoms 2361 [ C21 2BA  203  A] ->   84 [ N3    G    6  A]n E 3.0937 - HBPLUS
Bond 216. Atoms 2361 [ C21 2BA  203  A] ->   83 [ N2    G    6  A]n E 3.5494 - HBPLUS
Bond 217. Atoms 2361 [ C21 2BA  203  A] ->   82 [ C2    G    6  A]n E 3.7683 - HBPLUS
Bond 218. Atoms 2361 [ C21 2BA  203  A] ->   73 [ O2'   G    6  A]n E 3.4832 - HBPLUS
Bond 219. Atoms 2358 [ C61 2BA  203  A] ->   73 [ O2'   G    6  A]n E 3.5752 - HBPLUS
Bond 220. Atoms 2361 [ C21 2BA  203  A] ->   72 [ C2'   G    6  A]n E 3.7514 - HBPLUS
Bond 221. Atoms 2360 [ N11 2BA  203  A] ->   72 [ C2'   G    6  A]n E 3.3896 - HBPLUS
Bond 222. Atoms 1892 [ O2'   C  104  A] -> 2374 [ O2' 2BA  204  A]H E 3.1307 - HBPLUS
Bond 223. Atoms 1892 [ O2'   C  104  A] -> 2372 [ O3' 2BA  204  A]H E 2.8432 - HBPLUS
Bond 224. Atoms 2340 [ N3  2BA  203  A] -> 1496 [ O2    C   85  A]H E 2.9371 - HBPLUS
Bond 225. Atoms 1472 [ O2'   C   84  A] -> 2330 [ O2' 2BA  203  A]H E 2.9361 - HBPLUS
Bond 226. Atoms 1472 [ O2'   C   84  A] -> 2328 [ O3' 2BA  203  A]H E 2.6965 - HBPLUS
Bond 227. Atoms 1205 [ O2'   U   71  A] -> 2356 [ N71 2BA  203  A]H E 2.9641 - HBPLUS
Bond 228. Atoms 2359 [ N61 2BA  203  A] -> 1203 [ O3'   U   71  A]H E 3.2341 - HBPLUS
Bond 229. Atoms 1169 [ N2    G   69  A] -> 2340 [ N3  2BA  203  A]H E 3.1143 - HBPLUS
Bond 230. Atoms 1169 [ N2    G   69  A] -> 2330 [ O2' 2BA  203  A]H E 3.2981 - HBPLUS
Bond 231. Atoms 1159 [ O2'   G   69  A] -> 2338 [ N1  2BA  203  A]H E 2.4852 - HBPLUS
Bond 232. Atoms 2381 [ N6  2BA  204  A] ->  600 [ O2'   C   43  A]H E 3.0214 - HBPLUS
Bond 233. Atoms  600 [ O2'   C   43  A] -> 2378 [ N7  2BA  204  A]H E 2.8806 - HBPLUS
Bond 234. Atoms 2381 [ N6  2BA  204  A] ->  598 [ O3'   C   43  A]H E 2.7708 - HBPLUS
Bond 235. Atoms  587 [ N2    G   42  A] -> 2366 [ O2P 2BA  204  A]H E 2.6694 - HBPLUS
Bond 236. Atoms  564 [ N2    G   41  A] -> 2406 [ N31 2BA  204  A]H E 3.0304 - HBPLUS
Bond 237. Atoms  554 [ O2'   G   41  A] -> 2404 [ N11 2BA  204  A]H E 2.6619 - HBPLUS
Bond 238. Atoms  312 [ O2'   G   26  A] -> 2400 [ N71 2BA  204  A]H E 2.7384 - HBPLUS
Bond 239. Atoms 2403 [ N61 2BA  204  A] ->  310 [ O3'   G   26  A]H E 3.0155 - HBPLUS
Bond 240. Atoms  276 [ N2    G   24  A] -> 2384 [ N3  2BA  204  A]H E 3.0505 - HBPLUS
Bond 241. Atoms  266 [ O2'   G   24  A] -> 2382 [ N1  2BA  204  A]H E 2.7011 - HBPLUS
Bond 242. Atoms 2337 [ N6  2BA  203  A] ->  116 [ O2'   U    8  A]H E 3.1380 - HBPLUS
Bond 243. Atoms  116 [ O2'   U    8  A] -> 2334 [ N7  2BA  203  A]H E 3.1250 - HBPLUS
Bond 244. Atoms 2337 [ N6  2BA  203  A] ->  114 [ O3'   U    8  A]H E 2.7213 - HBPLUS
Bond 245. Atoms   83 [ N2    G    6  A] -> 2362 [ N31 2BA  203  A]H E 3.2496 - HBPLUS
Bond 246. Atoms   73 [ O2'   G    6  A] -> 2360 [ N11 2BA  203  A]H E 2.6931 - HBPLUS
Bond 247. Atoms 2073 [ C5    U  112  A] -> 2074 [ C6    U  112  A]c   1.3355 - Calc  
Bond 248. Atoms 2071 [ C4    U  112  A] -> 2073 [ C5    U  112  A]c   1.4275 - Calc  
Bond 249. Atoms 2071 [ C4    U  112  A] -> 2072 [ O4    U  112  A]ce  1.2236 d Calc  
Bond 250. Atoms 2070 [ N3    U  112  A] -> 2071 [ C4    U  112  A]c   1.3727 - Calc  
Bond 251. Atoms 2068 [ C2    U  112  A] -> 2070 [ N3    U  112  A]c   1.3670 - Calc  
Bond 252. Atoms 2068 [ C2    U  112  A] -> 2069 [ O2    U  112  A]ce  1.2144 d Calc  
Bond 253. Atoms 2067 [ N1    U  112  A] -> 2074 [ C6    U  112  A]c   1.3755 - Calc  
Bond 254. Atoms 2067 [ N1    U  112  A] -> 2068 [ C2    U  112  A]c   1.3858 - Calc  
Bond 255. Atoms 2066 [ C1'   U  112  A] -> 2067 [ N1    U  112  A]cr  1.4816 - Calc  
Bond 256. Atoms 2064 [ C2'   U  112  A] -> 2066 [ C1'   U  112  A]c   1.5216 - Calc  
Bond 257. Atoms 2064 [ C2'   U  112  A] -> 2065 [ O2'   U  112  A]ce  1.4171 - Calc  
Bond 258. Atoms 2062 [ C3'   U  112  A] -> 2064 [ C2'   U  112  A]c   1.5177 - Calc  
Bond 259. Atoms 2062 [ C3'   U  112  A] -> 2063 [ O3'   U  112  A]ce  1.4116 - Calc  
Bond 260. Atoms 2061 [ O4'   U  112  A] -> 2066 [ C1'   U  112  A]c   1.4086 - Calc  
Bond 261. Atoms 2060 [ C4'   U  112  A] -> 2062 [ C3'   U  112  A]c   1.5153 - Calc  
Bond 262. Atoms 2060 [ C4'   U  112  A] -> 2061 [ O4'   U  112  A]c   1.4419 - Calc  
Bond 263. Atoms 2059 [ C5'   U  112  A] -> 2060 [ C4'   U  112  A]cr  1.5059 - Calc  
Bond 264. Atoms 2058 [ O5'   U  112  A] -> 2059 [ C5'   U  112  A]cr  1.4206 - Calc  
Bond 265. Atoms 2055 [ P     U  112  A] -> 2058 [ O5'   U  112  A]cr  1.5922 - Calc  
Bond 266. Atoms 2055 [ P     U  112  A] -> 2057 [ OP2   U  112  A]ce  1.4777 - Calc  
Bond 267. Atoms 2055 [ P     U  112  A] -> 2056 [ OP1   U  112  A]ce  1.4899 - Calc  
Bond 268. Atoms 2053 [ N3    G  111  A] -> 2054 [ C4    G  111  A]c   1.3488 - Calc  
Bond 269. Atoms 2051 [ C2    G  111  A] -> 2053 [ N3    G  111  A]c   1.3208 d Calc  
Bond 270. Atoms 2051 [ C2    G  111  A] -> 2052 [ N2    G  111  A]ce  1.3395 - Calc  
Bond 271. Atoms 2050 [ N1    G  111  A] -> 2051 [ C2    G  111  A]c   1.3772 - Calc  
Bond 272. Atoms 2048 [ C6    G  111  A] -> 2050 [ N1    G  111  A]c   1.3948 - Calc  
Bond 273. Atoms 2048 [ C6    G  111  A] -> 2049 [ O6    G  111  A]ce  1.2397 d Calc  
Bond 274. Atoms 2047 [ C5    G  111  A] -> 2054 [ C4    G  111  A]c   1.3801 d Calc  
Bond 275. Atoms 2047 [ C5    G  111  A] -> 2048 [ C6    G  111  A]c   1.4238 - Calc  
Bond 276. Atoms 2046 [ N7    G  111  A] -> 2047 [ C5    G  111  A]c   1.3932 - Calc  
Bond 277. Atoms 2045 [ C8    G  111  A] -> 2046 [ N7    G  111  A]c   1.3046 d Calc  
Bond 278. Atoms 2044 [ N9    G  111  A] -> 2054 [ C4    G  111  A]c   1.3652 - Calc  
Bond 279. Atoms 2044 [ N9    G  111  A] -> 2045 [ C8    G  111  A]c   1.3748 - Calc  
Bond 280. Atoms 2043 [ C1'   G  111  A] -> 2044 [ N9    G  111  A]cr  1.4608 - Calc  
Bond 281. Atoms 2041 [ C2'   G  111  A] -> 2043 [ C1'   G  111  A]c   1.5257 - Calc  
Bond 282. Atoms 2041 [ C2'   G  111  A] -> 2042 [ O2'   G  111  A]ce  1.4118 - Calc  
Bond 283. Atoms 2039 [ C3'   G  111  A] -> 2041 [ C2'   G  111  A]c   1.5285 - Calc  
Bond 284. Atoms 2039 [ C3'   G  111  A] -> 2040 [ O3'   G  111  A]ce  1.4290 - Calc  
Bond 285. Atoms 2038 [ O4'   G  111  A] -> 2043 [ C1'   G  111  A]c   1.4101 - Calc  
Bond 286. Atoms 2037 [ C4'   G  111  A] -> 2039 [ C3'   G  111  A]c   1.5272 - Calc  
Bond 287. Atoms 2037 [ C4'   G  111  A] -> 2038 [ O4'   G  111  A]c   1.4560 - Calc  
Bond 288. Atoms 2036 [ C5'   G  111  A] -> 2037 [ C4'   G  111  A]cr  1.5068 - Calc  
Bond 289. Atoms 2035 [ O5'   G  111  A] -> 2036 [ C5'   G  111  A]cr  1.4212 - Calc  
Bond 290. Atoms 2032 [ P     G  111  A] -> 2035 [ O5'   G  111  A]cr  1.5905 - Calc  
Bond 291. Atoms 2032 [ P     G  111  A] -> 2034 [ OP2   G  111  A]ce  1.4927 - Calc  
Bond 292. Atoms 2032 [ P     G  111  A] -> 2033 [ OP1   G  111  A]ce  1.4805 - Calc  
Bond 293. Atoms 2030 [ C5    C  110  A] -> 2031 [ C6    C  110  A]c   1.3325 d Calc  
Bond 294. Atoms 2028 [ C4    C  110  A] -> 2030 [ C5    C  110  A]c   1.4186 - Calc  
Bond 295. Atoms 2028 [ C4    C  110  A] -> 2029 [ N4    C  110  A]ce  1.3323 - Calc  
Bond 296. Atoms 2027 [ N3    C  110  A] -> 2028 [ C4    C  110  A]c   1.3354 d Calc  
Bond 297. Atoms 2025 [ C2    C  110  A] -> 2027 [ N3    C  110  A]c   1.3490 - Calc  
Bond 298. Atoms 2025 [ C2    C  110  A] -> 2026 [ O2    C  110  A]ce  1.2371 d Calc  
Bond 299. Atoms 2024 [ N1    C  110  A] -> 2031 [ C6    C  110  A]c   1.3652 - Calc  
Bond 300. Atoms 2024 [ N1    C  110  A] -> 2025 [ C2    C  110  A]c   1.4024 - Calc  
Bond 301. Atoms 2023 [ C1'   C  110  A] -> 2024 [ N1    C  110  A]cr  1.4797 - Calc  
Bond 302. Atoms 2021 [ C2'   C  110  A] -> 2023 [ C1'   C  110  A]c   1.5233 - Calc  
Bond 303. Atoms 2021 [ C2'   C  110  A] -> 2022 [ O2'   C  110  A]ce  1.4194 - Calc  
Bond 304. Atoms 2019 [ C3'   C  110  A] -> 2021 [ C2'   C  110  A]c   1.5215 - Calc  
Bond 305. Atoms 2019 [ C3'   C  110  A] -> 2020 [ O3'   C  110  A]ce  1.4203 - Calc  
Bond 306. Atoms 2018 [ O4'   C  110  A] -> 2023 [ C1'   C  110  A]c   1.4123 - Calc  
Bond 307. Atoms 2017 [ C4'   C  110  A] -> 2019 [ C3'   C  110  A]c   1.5256 - Calc  
Bond 308. Atoms 2017 [ C4'   C  110  A] -> 2018 [ O4'   C  110  A]c   1.4555 - Calc  
Bond 309. Atoms 2016 [ C5'   C  110  A] -> 2017 [ C4'   C  110  A]cr  1.5139 - Calc  
Bond 310. Atoms 2015 [ O5'   C  110  A] -> 2016 [ C5'   C  110  A]cr  1.4247 - Calc  
Bond 311. Atoms 2012 [ P     C  110  A] -> 2015 [ O5'   C  110  A]cr  1.5953 - Calc  
Bond 312. Atoms 2012 [ P     C  110  A] -> 2014 [ OP2   C  110  A]ce  1.4805 - Calc  
Bond 313. Atoms 2012 [ P     C  110  A] -> 2013 [ OP1   C  110  A]ce  1.4830 - Calc  
Bond 314. Atoms 1923 [ N3    G  105  A] -> 1924 [ C4    G  105  A]c   1.3482 - Calc  
Bond 315. Atoms 1921 [ C2    G  105  A] -> 1923 [ N3    G  105  A]c   1.3214 d Calc  
Bond 316. Atoms 1921 [ C2    G  105  A] -> 1922 [ N2    G  105  A]ce  1.3357 - Calc  
Bond 317. Atoms 1920 [ N1    G  105  A] -> 1921 [ C2    G  105  A]c   1.3676 - Calc  
Bond 318. Atoms 1918 [ C6    G  105  A] -> 1920 [ N1    G  105  A]c   1.3891 - Calc  
Bond 319. Atoms 1918 [ C6    G  105  A] -> 1919 [ O6    G  105  A]ce  1.2351 d Calc  
Bond 320. Atoms 1917 [ C5    G  105  A] -> 1924 [ C4    G  105  A]c   1.3738 d Calc  
Bond 321. Atoms 1917 [ C5    G  105  A] -> 1918 [ C6    G  105  A]c   1.4130 - Calc  
Bond 322. Atoms 1916 [ N7    G  105  A] -> 1917 [ C5    G  105  A]c   1.3831 - Calc  
Bond 323. Atoms 1915 [ C8    G  105  A] -> 1916 [ N7    G  105  A]c   1.2995 d Calc  
Bond 324. Atoms 1914 [ N9    G  105  A] -> 1924 [ C4    G  105  A]c   1.3707 - Calc  
Bond 325. Atoms 1914 [ N9    G  105  A] -> 1915 [ C8    G  105  A]c   1.3658 - Calc  
Bond 326. Atoms 1913 [ C1'   G  105  A] -> 1914 [ N9    G  105  A]cr  1.4679 - Calc  
Bond 327. Atoms 1911 [ C2'   G  105  A] -> 1913 [ C1'   G  105  A]c   1.5327 - Calc  
Bond 328. Atoms 1911 [ C2'   G  105  A] -> 1912 [ O2'   G  105  A]ce  1.4193 - Calc  
Bond 329. Atoms 1909 [ C3'   G  105  A] -> 1911 [ C2'   G  105  A]c   1.5185 - Calc  
Bond 330. Atoms 1909 [ C3'   G  105  A] -> 1910 [ O3'   G  105  A]ce  1.4164 - Calc  
Bond 331. Atoms 1908 [ O4'   G  105  A] -> 1913 [ C1'   G  105  A]c   1.4107 - Calc  
Bond 332. Atoms 1907 [ C4'   G  105  A] -> 1909 [ C3'   G  105  A]c   1.5185 - Calc  
Bond 333. Atoms 1907 [ C4'   G  105  A] -> 1908 [ O4'   G  105  A]c   1.4509 - Calc  
Bond 334. Atoms 1906 [ C5'   G  105  A] -> 1907 [ C4'   G  105  A]cr  1.4996 - Calc  
Bond 335. Atoms 1905 [ O5'   G  105  A] -> 1906 [ C5'   G  105  A]cr  1.4192 - Calc  
Bond 336. Atoms 1902 [ P     G  105  A] -> 1905 [ O5'   G  105  A]cr  1.5977 - Calc  
Bond 337. Atoms 1902 [ P     G  105  A] -> 1904 [ OP2   G  105  A]ce  1.4854 - Calc  
Bond 338. Atoms 1902 [ P     G  105  A] -> 1903 [ OP1   G  105  A]ce  1.4868 - Calc  
Bond 339. Atoms 1900 [ C5    C  104  A] -> 1901 [ C6    C  104  A]c   1.3347 d Calc  
Bond 340. Atoms 1898 [ C4    C  104  A] -> 1900 [ C5    C  104  A]c   1.4232 - Calc  
Bond 341. Atoms 1898 [ C4    C  104  A] -> 1899 [ N4    C  104  A]ce  1.3302 - Calc  
Bond 342. Atoms 1897 [ N3    C  104  A] -> 1898 [ C4    C  104  A]c   1.3308 d Calc  
Bond 343. Atoms 1895 [ C2    C  104  A] -> 1897 [ N3    C  104  A]c   1.3493 - Calc  
Bond 344. Atoms 1895 [ C2    C  104  A] -> 1896 [ O2    C  104  A]ce  1.2433 d Calc  
Bond 345. Atoms 1894 [ N1    C  104  A] -> 1901 [ C6    C  104  A]c   1.3696 - Calc  
Bond 346. Atoms 1894 [ N1    C  104  A] -> 1895 [ C2    C  104  A]c   1.3883 - Calc  
Bond 347. Atoms 1893 [ C1'   C  104  A] -> 1894 [ N1    C  104  A]cr  1.4746 - Calc  
Bond 348. Atoms 1891 [ C2'   C  104  A] -> 1893 [ C1'   C  104  A]c   1.5215 - Calc  
Bond 349. Atoms 1891 [ C2'   C  104  A] -> 1892 [ O2'   C  104  A]ce  1.4198 - Calc  
Bond 350. Atoms 1889 [ C3'   C  104  A] -> 1891 [ C2'   C  104  A]c   1.5137 - Calc  
Bond 351. Atoms 1889 [ C3'   C  104  A] -> 1890 [ O3'   C  104  A]ce  1.4142 - Calc  
Bond 352. Atoms 1888 [ O4'   C  104  A] -> 1893 [ C1'   C  104  A]c   1.3989 - Calc  
Bond 353. Atoms 1887 [ C4'   C  104  A] -> 1889 [ C3'   C  104  A]c   1.5182 - Calc  
Bond 354. Atoms 1887 [ C4'   C  104  A] -> 1888 [ O4'   C  104  A]c   1.4515 - Calc  
Bond 355. Atoms 1886 [ C5'   C  104  A] -> 1887 [ C4'   C  104  A]cr  1.5024 - Calc  
Bond 356. Atoms 1885 [ O5'   C  104  A] -> 1886 [ C5'   C  104  A]cr  1.4154 - Calc  
Bond 357. Atoms 1882 [ P     C  104  A] -> 1885 [ O5'   C  104  A]cr  1.5905 - Calc  
Bond 358. Atoms 1882 [ P     C  104  A] -> 1884 [ OP2   C  104  A]ce  1.4918 - Calc  
Bond 359. Atoms 1882 [ P     C  104  A] -> 1883 [ OP1   C  104  A]ce  1.4968 - Calc  
Bond 360. Atoms 1713 [ N3    A   95  A] -> 1714 [ C4    A   95  A]c   1.3474 - Calc  
Bond 361. Atoms 1712 [ C2    A   95  A] -> 1713 [ N3    A   95  A]c   1.3336 d Calc  
Bond 362. Atoms 1711 [ N1    A   95  A] -> 1712 [ C2    A   95  A]c   1.3368 - Calc  
Bond 363. Atoms 1709 [ C6    A   95  A] -> 1711 [ N1    A   95  A]c   1.3561 d Calc  
Bond 364. Atoms 1709 [ C6    A   95  A] -> 1710 [ N6    A   95  A]ce  1.3385 - Calc  
Bond 365. Atoms 1708 [ C5    A   95  A] -> 1714 [ C4    A   95  A]c   1.3865 d Calc  
Bond 366. Atoms 1708 [ C5    A   95  A] -> 1709 [ C6    A   95  A]c   1.4253 - Calc  
Bond 367. Atoms 1707 [ N7    A   95  A] -> 1708 [ C5    A   95  A]c   1.3994 - Calc  
Bond 368. Atoms 1706 [ C8    A   95  A] -> 1707 [ N7    A   95  A]c   1.3175 d Calc  
Bond 369. Atoms 1705 [ N9    A   95  A] -> 1714 [ C4    A   95  A]c   1.3779 - Calc  
Bond 370. Atoms 1705 [ N9    A   95  A] -> 1706 [ C8    A   95  A]c   1.3766 - Calc  
Bond 371. Atoms 1704 [ C1'   A   95  A] -> 1705 [ N9    A   95  A]cr  1.4706 - Calc  
Bond 372. Atoms 1702 [ C2'   A   95  A] -> 1704 [ C1'   A   95  A]c   1.5240 - Calc  
Bond 373. Atoms 1702 [ C2'   A   95  A] -> 1703 [ O2'   A   95  A]ce  1.4090 - Calc  
Bond 374. Atoms 1700 [ C3'   A   95  A] -> 1702 [ C2'   A   95  A]c   1.5308 - Calc  
Bond 375. Atoms 1700 [ C3'   A   95  A] -> 1701 [ O3'   A   95  A]ce  1.4282 - Calc  
Bond 376. Atoms 1699 [ O4'   A   95  A] -> 1704 [ C1'   A   95  A]c   1.4135 - Calc  
Bond 377. Atoms 1698 [ C4'   A   95  A] -> 1700 [ C3'   A   95  A]c   1.5296 - Calc  
Bond 378. Atoms 1698 [ C4'   A   95  A] -> 1699 [ O4'   A   95  A]c   1.4548 - Calc  
Bond 379. Atoms 1697 [ C5'   A   95  A] -> 1698 [ C4'   A   95  A]cr  1.5057 - Calc  
Bond 380. Atoms 1696 [ O5'   A   95  A] -> 1697 [ C5'   A   95  A]cr  1.4220 - Calc  
Bond 381. Atoms 1693 [ P     A   95  A] -> 1696 [ O5'   A   95  A]cr  1.5784 - Calc  
Bond 382. Atoms 1693 [ P     A   95  A] -> 1695 [ OP2   A   95  A]ce  1.4800 - Calc  
Bond 383. Atoms 1693 [ P     A   95  A] -> 1694 [ OP1   A   95  A]ce  1.4813 - Calc  
Bond 384. Atoms 1608 [ C5    C   90  A] -> 1609 [ C6    C   90  A]c   1.3355 d Calc  
Bond 385. Atoms 1606 [ C4    C   90  A] -> 1608 [ C5    C   90  A]c   1.4201 - Calc  
Bond 386. Atoms 1606 [ C4    C   90  A] -> 1607 [ N4    C   90  A]ce  1.3301 - Calc  
Bond 387. Atoms 1605 [ N3    C   90  A] -> 1606 [ C4    C   90  A]c   1.3294 d Calc  
Bond 388. Atoms 1603 [ C2    C   90  A] -> 1605 [ N3    C   90  A]c   1.3480 - Calc  
Bond 389. Atoms 1603 [ C2    C   90  A] -> 1604 [ O2    C   90  A]ce  1.2392 d Calc  
Bond 390. Atoms 1602 [ N1    C   90  A] -> 1609 [ C6    C   90  A]c   1.3623 - Calc  
Bond 391. Atoms 1602 [ N1    C   90  A] -> 1603 [ C2    C   90  A]c   1.3975 - Calc  
Bond 392. Atoms 1601 [ C1'   C   90  A] -> 1602 [ N1    C   90  A]cr  1.4792 - Calc  
Bond 393. Atoms 1599 [ C2'   C   90  A] -> 1601 [ C1'   C   90  A]c   1.5350 - Calc  
Bond 394. Atoms 1599 [ C2'   C   90  A] -> 1600 [ O2'   C   90  A]ce  1.4209 - Calc  
Bond 395. Atoms 1597 [ C3'   C   90  A] -> 1599 [ C2'   C   90  A]c   1.5202 - Calc  
Bond 396. Atoms 1597 [ C3'   C   90  A] -> 1598 [ O3'   C   90  A]ce  1.4079 - Calc  
Bond 397. Atoms 1596 [ O4'   C   90  A] -> 1601 [ C1'   C   90  A]c   1.4197 - Calc  
Bond 398. Atoms 1595 [ C4'   C   90  A] -> 1597 [ C3'   C   90  A]c   1.5116 - Calc  
Bond 399. Atoms 1595 [ C4'   C   90  A] -> 1596 [ O4'   C   90  A]c   1.4521 - Calc  
Bond 400. Atoms 1594 [ C5'   C   90  A] -> 1595 [ C4'   C   90  A]cr  1.5124 - Calc  
Bond 401. Atoms 1593 [ O5'   C   90  A] -> 1594 [ C5'   C   90  A]cr  1.4215 - Calc  
Bond 402. Atoms 1590 [ P     C   90  A] -> 1593 [ O5'   C   90  A]cr  1.6008 - Calc  
Bond 403. Atoms 1590 [ P     C   90  A] -> 1592 [ OP2   C   90  A]ce  1.4843 - Calc  
Bond 404. Atoms 1590 [ P     C   90  A] -> 1591 [ OP1   C   90  A]ce  1.4810 - Calc  
Bond 405. Atoms 1500 [ C5    C   85  A] -> 1501 [ C6    C   85  A]c   1.3367 d Calc  
Bond 406. Atoms 1498 [ C4    C   85  A] -> 1500 [ C5    C   85  A]c   1.4208 - Calc  
Bond 407. Atoms 1498 [ C4    C   85  A] -> 1499 [ N4    C   85  A]ce  1.3272 - Calc  
Bond 408. Atoms 1497 [ N3    C   85  A] -> 1498 [ C4    C   85  A]c   1.3375 d Calc  
Bond 409. Atoms 1495 [ C2    C   85  A] -> 1497 [ N3    C   85  A]c   1.3489 - Calc  
Bond 410. Atoms 1495 [ C2    C   85  A] -> 1496 [ O2    C   85  A]ce  1.2259 d Calc  
Bond 411. Atoms 1494 [ N1    C   85  A] -> 1501 [ C6    C   85  A]c   1.3668 - Calc  
Bond 412. Atoms 1494 [ N1    C   85  A] -> 1495 [ C2    C   85  A]c   1.3889 - Calc  
Bond 413. Atoms 1493 [ C1'   C   85  A] -> 1494 [ N1    C   85  A]cr  1.4756 - Calc  
Bond 414. Atoms 1491 [ C2'   C   85  A] -> 1493 [ C1'   C   85  A]c   1.5291 - Calc  
Bond 415. Atoms 1491 [ C2'   C   85  A] -> 1492 [ O2'   C   85  A]ce  1.4228 - Calc  
Bond 416. Atoms 1489 [ C3'   C   85  A] -> 1491 [ C2'   C   85  A]c   1.5177 - Calc  
Bond 417. Atoms 1489 [ C3'   C   85  A] -> 1490 [ O3'   C   85  A]ce  1.4161 - Calc  
Bond 418. Atoms 1488 [ O4'   C   85  A] -> 1493 [ C1'   C   85  A]c   1.4132 - Calc  
Bond 419. Atoms 1487 [ C4'   C   85  A] -> 1489 [ C3'   C   85  A]c   1.5187 - Calc  
Bond 420. Atoms 1487 [ C4'   C   85  A] -> 1488 [ O4'   C   85  A]c   1.4453 - Calc  
Bond 421. Atoms 1486 [ C5'   C   85  A] -> 1487 [ C4'   C   85  A]cr  1.4955 - Calc  
Bond 422. Atoms 1485 [ O5'   C   85  A] -> 1486 [ C5'   C   85  A]cr  1.4166 - Calc  
Bond 423. Atoms 1482 [ P     C   85  A] -> 1485 [ O5'   C   85  A]cr  1.5904 - Calc  
Bond 424. Atoms 1482 [ P     C   85  A] -> 1484 [ OP2   C   85  A]ce  1.4854 - Calc  
Bond 425. Atoms 1482 [ P     C   85  A] -> 1483 [ OP1   C   85  A]ce  1.4839 - Calc  
Bond 426. Atoms 1480 [ C5    C   84  A] -> 1481 [ C6    C   84  A]c   1.3314 d Calc  
Bond 427. Atoms 1478 [ C4    C   84  A] -> 1480 [ C5    C   84  A]c   1.4176 - Calc  
Bond 428. Atoms 1478 [ C4    C   84  A] -> 1479 [ N4    C   84  A]ce  1.3271 - Calc  
Bond 429. Atoms 1477 [ N3    C   84  A] -> 1478 [ C4    C   84  A]c   1.3336 d Calc  
Bond 430. Atoms 1475 [ C2    C   84  A] -> 1477 [ N3    C   84  A]c   1.3462 - Calc  
Bond 431. Atoms 1475 [ C2    C   84  A] -> 1476 [ O2    C   84  A]ce  1.2296 d Calc  
Bond 432. Atoms 1474 [ N1    C   84  A] -> 1481 [ C6    C   84  A]c   1.3640 - Calc  
Bond 433. Atoms 1474 [ N1    C   84  A] -> 1475 [ C2    C   84  A]c   1.3886 - Calc  
Bond 434. Atoms 1473 [ C1'   C   84  A] -> 1474 [ N1    C   84  A]cr  1.4735 - Calc  
Bond 435. Atoms 1471 [ C2'   C   84  A] -> 1473 [ C1'   C   84  A]c   1.5286 - Calc  
Bond 436. Atoms 1471 [ C2'   C   84  A] -> 1472 [ O2'   C   84  A]ce  1.4188 - Calc  
Bond 437. Atoms 1469 [ C3'   C   84  A] -> 1471 [ C2'   C   84  A]c   1.5137 - Calc  
Bond 438. Atoms 1469 [ C3'   C   84  A] -> 1470 [ O3'   C   84  A]ce  1.4140 - Calc  
Bond 439. Atoms 1468 [ O4'   C   84  A] -> 1473 [ C1'   C   84  A]c   1.4047 - Calc  
Bond 440. Atoms 1467 [ C4'   C   84  A] -> 1469 [ C3'   C   84  A]c   1.5222 - Calc  
Bond 441. Atoms 1467 [ C4'   C   84  A] -> 1468 [ O4'   C   84  A]c   1.4528 - Calc  
Bond 442. Atoms 1466 [ C5'   C   84  A] -> 1467 [ C4'   C   84  A]cr  1.5038 - Calc  
Bond 443. Atoms 1465 [ O5'   C   84  A] -> 1466 [ C5'   C   84  A]cr  1.4174 - Calc  
Bond 444. Atoms 1462 [ P     C   84  A] -> 1465 [ O5'   C   84  A]cr  1.5909 - Calc  
Bond 445. Atoms 1462 [ P     C   84  A] -> 1464 [ OP2   C   84  A]ce  1.4921 - Calc  
Bond 446. Atoms 1462 [ P     C   84  A] -> 1463 [ OP1   C   84  A]ce  1.4871 - Calc  
Bond 447. Atoms 1213 [ C5    U   71  A] -> 1214 [ C6    U   71  A]c   1.3347 - Calc  
Bond 448. Atoms 1211 [ C4    U   71  A] -> 1213 [ C5    U   71  A]c   1.4226 - Calc  
Bond 449. Atoms 1211 [ C4    U   71  A] -> 1212 [ O4    U   71  A]ce  1.2191 d Calc  
Bond 450. Atoms 1210 [ N3    U   71  A] -> 1211 [ C4    U   71  A]c   1.3682 - Calc  
Bond 451. Atoms 1208 [ C2    U   71  A] -> 1210 [ N3    U   71  A]c   1.3686 - Calc  
Bond 452. Atoms 1208 [ C2    U   71  A] -> 1209 [ O2    U   71  A]ce  1.2107 d Calc  
Bond 453. Atoms 1207 [ N1    U   71  A] -> 1214 [ C6    U   71  A]c   1.3719 - Calc  
Bond 454. Atoms 1207 [ N1    U   71  A] -> 1208 [ C2    U   71  A]c   1.3691 - Calc  
Bond 455. Atoms 1206 [ C1'   U   71  A] -> 1207 [ N1    U   71  A]cr  1.4791 - Calc  
Bond 456. Atoms 1204 [ C2'   U   71  A] -> 1206 [ C1'   U   71  A]c   1.5251 - Calc  
Bond 457. Atoms 1204 [ C2'   U   71  A] -> 1205 [ O2'   U   71  A]ce  1.4214 - Calc  
Bond 458. Atoms 1202 [ C3'   U   71  A] -> 1204 [ C2'   U   71  A]c   1.5196 - Calc  
Bond 459. Atoms 1202 [ C3'   U   71  A] -> 1203 [ O3'   U   71  A]ce  1.4155 - Calc  
Bond 460. Atoms 1201 [ O4'   U   71  A] -> 1206 [ C1'   U   71  A]c   1.4040 - Calc  
Bond 461. Atoms 1200 [ C4'   U   71  A] -> 1202 [ C3'   U   71  A]c   1.5211 - Calc  
Bond 462. Atoms 1200 [ C4'   U   71  A] -> 1201 [ O4'   U   71  A]c   1.4448 - Calc  
Bond 463. Atoms 1199 [ C5'   U   71  A] -> 1200 [ C4'   U   71  A]cr  1.5062 - Calc  
Bond 464. Atoms 1198 [ O5'   U   71  A] -> 1199 [ C5'   U   71  A]cr  1.4197 - Calc  
Bond 465. Atoms 1195 [ P     U   71  A] -> 1198 [ O5'   U   71  A]cr  1.5884 - Calc  
Bond 466. Atoms 1195 [ P     U   71  A] -> 1197 [ OP2   U   71  A]ce  1.4891 - Calc  
Bond 467. Atoms 1195 [ P     U   71  A] -> 1196 [ OP1   U   71  A]ce  1.4929 - Calc  
Bond 468. Atoms 1193 [ N3    G   70  A] -> 1194 [ C4    G   70  A]c   1.3465 - Calc  
Bond 469. Atoms 1191 [ C2    G   70  A] -> 1193 [ N3    G   70  A]c   1.3069 d Calc  
Bond 470. Atoms 1191 [ C2    G   70  A] -> 1192 [ N2    G   70  A]ce  1.3373 - Calc  
Bond 471. Atoms 1190 [ N1    G   70  A] -> 1191 [ C2    G   70  A]c   1.3727 - Calc  
Bond 472. Atoms 1188 [ C6    G   70  A] -> 1190 [ N1    G   70  A]c   1.3861 - Calc  
Bond 473. Atoms 1188 [ C6    G   70  A] -> 1189 [ O6    G   70  A]ce  1.2340 d Calc  
Bond 474. Atoms 1187 [ C5    G   70  A] -> 1194 [ C4    G   70  A]c   1.3735 d Calc  
Bond 475. Atoms 1187 [ C5    G   70  A] -> 1188 [ C6    G   70  A]c   1.4206 - Calc  
Bond 476. Atoms 1186 [ N7    G   70  A] -> 1187 [ C5    G   70  A]c   1.3909 - Calc  
Bond 477. Atoms 1185 [ C8    G   70  A] -> 1186 [ N7    G   70  A]c   1.3059 d Calc  
Bond 478. Atoms 1184 [ N9    G   70  A] -> 1194 [ C4    G   70  A]c   1.3563 - Calc  
Bond 479. Atoms 1184 [ N9    G   70  A] -> 1185 [ C8    G   70  A]c   1.3682 - Calc  
Bond 480. Atoms 1183 [ C1'   G   70  A] -> 1184 [ N9    G   70  A]cr  1.4712 - Calc  
Bond 481. Atoms 1181 [ C2'   G   70  A] -> 1183 [ C1'   G   70  A]c   1.5204 - Calc  
Bond 482. Atoms 1181 [ C2'   G   70  A] -> 1182 [ O2'   G   70  A]ce  1.4173 - Calc  
Bond 483. Atoms 1179 [ C3'   G   70  A] -> 1181 [ C2'   G   70  A]c   1.5053 - Calc  
Bond 484. Atoms 1179 [ C3'   G   70  A] -> 1180 [ O3'   G   70  A]ce  1.4036 - Calc  
Bond 485. Atoms 1178 [ O4'   G   70  A] -> 1183 [ C1'   G   70  A]c   1.4023 - Calc  
Bond 486. Atoms 1177 [ C4'   G   70  A] -> 1179 [ C3'   G   70  A]c   1.5119 - Calc  
Bond 487. Atoms 1177 [ C4'   G   70  A] -> 1178 [ O4'   G   70  A]c   1.4466 - Calc  
Bond 488. Atoms 1176 [ C5'   G   70  A] -> 1177 [ C4'   G   70  A]cr  1.4996 - Calc  
Bond 489. Atoms 1175 [ O5'   G   70  A] -> 1176 [ C5'   G   70  A]cr  1.4140 - Calc  
Bond 490. Atoms 1172 [ P     G   70  A] -> 1175 [ O5'   G   70  A]cr  1.5814 - Calc  
Bond 491. Atoms 1172 [ P     G   70  A] -> 1174 [ OP2   G   70  A]ce  1.4710 - Calc  
Bond 492. Atoms 1172 [ P     G   70  A] -> 1173 [ OP1   G   70  A]ce  1.4848 - Calc  
Bond 493. Atoms 1170 [ N3    G   69  A] -> 1171 [ C4    G   69  A]c   1.3419 - Calc  
Bond 494. Atoms 1168 [ C2    G   69  A] -> 1170 [ N3    G   69  A]c   1.3105 d Calc  
Bond 495. Atoms 1168 [ C2    G   69  A] -> 1169 [ N2    G   69  A]ce  1.3325 - Calc  
Bond 496. Atoms 1167 [ N1    G   69  A] -> 1168 [ C2    G   69  A]c   1.3668 - Calc  
Bond 497. Atoms 1165 [ C6    G   69  A] -> 1167 [ N1    G   69  A]c   1.3919 - Calc  
Bond 498. Atoms 1165 [ C6    G   69  A] -> 1166 [ O6    G   69  A]ce  1.2424 d Calc  
Bond 499. Atoms 1164 [ C5    G   69  A] -> 1171 [ C4    G   69  A]c   1.3703 d Calc  
Bond 500. Atoms 1164 [ C5    G   69  A] -> 1165 [ C6    G   69  A]c   1.4252 - Calc  
Bond 501. Atoms 1163 [ N7    G   69  A] -> 1164 [ C5    G   69  A]c   1.3788 - Calc  
Bond 502. Atoms 1162 [ C8    G   69  A] -> 1163 [ N7    G   69  A]c   1.3011 d Calc  
Bond 503. Atoms 1161 [ N9    G   69  A] -> 1171 [ C4    G   69  A]c   1.3632 - Calc  
Bond 504. Atoms 1161 [ N9    G   69  A] -> 1162 [ C8    G   69  A]c   1.3601 - Calc  
Bond 505. Atoms 1160 [ C1'   G   69  A] -> 1161 [ N9    G   69  A]cr  1.4745 - Calc  
Bond 506. Atoms 1158 [ C2'   G   69  A] -> 1160 [ C1'   G   69  A]c   1.5248 - Calc  
Bond 507. Atoms 1158 [ C2'   G   69  A] -> 1159 [ O2'   G   69  A]ce  1.4144 - Calc  
Bond 508. Atoms 1156 [ C3'   G   69  A] -> 1158 [ C2'   G   69  A]c   1.5108 - Calc  
Bond 509. Atoms 1156 [ C3'   G   69  A] -> 1157 [ O3'   G   69  A]ce  1.4126 - Calc  
Bond 510. Atoms 1155 [ O4'   G   69  A] -> 1160 [ C1'   G   69  A]c   1.4108 - Calc  
Bond 511. Atoms 1154 [ C4'   G   69  A] -> 1156 [ C3'   G   69  A]c   1.4977 - Calc  
Bond 512. Atoms 1154 [ C4'   G   69  A] -> 1155 [ O4'   G   69  A]c   1.4465 - Calc  
Bond 513. Atoms 1153 [ C5'   G   69  A] -> 1154 [ C4'   G   69  A]cr  1.4860 - Calc  
Bond 514. Atoms 1152 [ O5'   G   69  A] -> 1153 [ C5'   G   69  A]cr  1.3962 - Calc  
Bond 515. Atoms 1149 [ P     G   69  A] -> 1152 [ O5'   G   69  A]cr  1.5791 - Calc  
Bond 516. Atoms 1149 [ P     G   69  A] -> 1151 [ OP2   G   69  A]ce  1.4899 - Calc  
Bond 517. Atoms 1149 [ P     G   69  A] -> 1150 [ OP1   G   69  A]ce  1.4827 - Calc  
Bond 518. Atoms  653 [ N3    A   45  A] ->  654 [ C4    A   45  A]c   1.3504 - Calc  
Bond 519. Atoms  652 [ C2    A   45  A] ->  653 [ N3    A   45  A]c   1.3293 d Calc  
Bond 520. Atoms  651 [ N1    A   45  A] ->  652 [ C2    A   45  A]c   1.3309 - Calc  
Bond 521. Atoms  649 [ C6    A   45  A] ->  651 [ N1    A   45  A]c   1.3436 d Calc  
Bond 522. Atoms  649 [ C6    A   45  A] ->  650 [ N6    A   45  A]ce  1.3234 - Calc  
Bond 523. Atoms  648 [ C5    A   45  A] ->  654 [ C4    A   45  A]c   1.3797 d Calc  
Bond 524. Atoms  648 [ C5    A   45  A] ->  649 [ C6    A   45  A]c   1.4057 - Calc  
Bond 525. Atoms  647 [ N7    A   45  A] ->  648 [ C5    A   45  A]c   1.3981 - Calc  
Bond 526. Atoms  646 [ C8    A   45  A] ->  647 [ N7    A   45  A]c   1.3090 d Calc  
Bond 527. Atoms  645 [ N9    A   45  A] ->  654 [ C4    A   45  A]c   1.3732 - Calc  
Bond 528. Atoms  645 [ N9    A   45  A] ->  646 [ C8    A   45  A]c   1.3685 - Calc  
Bond 529. Atoms  644 [ C1'   A   45  A] ->  645 [ N9    A   45  A]cr  1.4648 - Calc  
Bond 530. Atoms  642 [ C2'   A   45  A] ->  644 [ C1'   A   45  A]c   1.5156 - Calc  
Bond 531. Atoms  642 [ C2'   A   45  A] ->  643 [ O2'   A   45  A]ce  1.4202 - Calc  
Bond 532. Atoms  640 [ C3'   A   45  A] ->  642 [ C2'   A   45  A]c   1.5281 - Calc  
Bond 533. Atoms  640 [ C3'   A   45  A] ->  641 [ O3'   A   45  A]ce  1.4078 - Calc  
Bond 534. Atoms  639 [ O4'   A   45  A] ->  644 [ C1'   A   45  A]c   1.4070 - Calc  
Bond 535. Atoms  638 [ C4'   A   45  A] ->  640 [ C3'   A   45  A]c   1.5162 - Calc  
Bond 536. Atoms  638 [ C4'   A   45  A] ->  639 [ O4'   A   45  A]c   1.4446 - Calc  
Bond 537. Atoms  637 [ C5'   A   45  A] ->  638 [ C4'   A   45  A]cr  1.5057 - Calc  
Bond 538. Atoms  636 [ O5'   A   45  A] ->  637 [ C5'   A   45  A]cr  1.4181 - Calc  
Bond 539. Atoms  633 [ P     A   45  A] ->  636 [ O5'   A   45  A]cr  1.5866 - Calc  
Bond 540. Atoms  633 [ P     A   45  A] ->  635 [ OP2   A   45  A]ce  1.4814 - Calc  
Bond 541. Atoms  633 [ P     A   45  A] ->  634 [ OP1   A   45  A]ce  1.4811 - Calc  
Bond 542. Atoms  608 [ C5    C   43  A] ->  609 [ C6    C   43  A]c   1.3345 d Calc  
Bond 543. Atoms  606 [ C4    C   43  A] ->  608 [ C5    C   43  A]c   1.4181 - Calc  
Bond 544. Atoms  606 [ C4    C   43  A] ->  607 [ N4    C   43  A]ce  1.3279 - Calc  
Bond 545. Atoms  605 [ N3    C   43  A] ->  606 [ C4    C   43  A]c   1.3277 d Calc  
Bond 546. Atoms  603 [ C2    C   43  A] ->  605 [ N3    C   43  A]c   1.3466 - Calc  
Bond 547. Atoms  603 [ C2    C   43  A] ->  604 [ O2    C   43  A]ce  1.2346 d Calc  
Bond 548. Atoms  602 [ N1    C   43  A] ->  609 [ C6    C   43  A]c   1.3673 - Calc  
Bond 549. Atoms  602 [ N1    C   43  A] ->  603 [ C2    C   43  A]c   1.3944 - Calc  
Bond 550. Atoms  601 [ C1'   C   43  A] ->  602 [ N1    C   43  A]cr  1.4826 - Calc  
Bond 551. Atoms  599 [ C2'   C   43  A] ->  601 [ C1'   C   43  A]c   1.5210 - Calc  
Bond 552. Atoms  599 [ C2'   C   43  A] ->  600 [ O2'   C   43  A]ce  1.4178 - Calc  
Bond 553. Atoms  597 [ C3'   C   43  A] ->  599 [ C2'   C   43  A]c   1.5167 - Calc  
Bond 554. Atoms  597 [ C3'   C   43  A] ->  598 [ O3'   C   43  A]ce  1.4085 - Calc  
Bond 555. Atoms  596 [ O4'   C   43  A] ->  601 [ C1'   C   43  A]c   1.4075 - Calc  
Bond 556. Atoms  595 [ C4'   C   43  A] ->  597 [ C3'   C   43  A]c   1.5087 - Calc  
Bond 557. Atoms  595 [ C4'   C   43  A] ->  596 [ O4'   C   43  A]c   1.4503 - Calc  
Bond 558. Atoms  594 [ C5'   C   43  A] ->  595 [ C4'   C   43  A]cr  1.4992 - Calc  
Bond 559. Atoms  593 [ O5'   C   43  A] ->  594 [ C5'   C   43  A]cr  1.4151 - Calc  
Bond 560. Atoms  590 [ P     C   43  A] ->  593 [ O5'   C   43  A]cr  1.5799 - Calc  
Bond 561. Atoms  590 [ P     C   43  A] ->  592 [ OP2   C   43  A]ce  1.4871 - Calc  
Bond 562. Atoms  590 [ P     C   43  A] ->  591 [ OP1   C   43  A]ce  1.4833 - Calc  
Bond 563. Atoms  588 [ N3    G   42  A] ->  589 [ C4    G   42  A]c   1.3430 - Calc  
Bond 564. Atoms  586 [ C2    G   42  A] ->  588 [ N3    G   42  A]c   1.3083 d Calc  
Bond 565. Atoms  586 [ C2    G   42  A] ->  587 [ N2    G   42  A]ce  1.3291 - Calc  
Bond 566. Atoms  585 [ N1    G   42  A] ->  586 [ C2    G   42  A]c   1.3680 - Calc  
Bond 567. Atoms  583 [ C6    G   42  A] ->  585 [ N1    G   42  A]c   1.3859 - Calc  
Bond 568. Atoms  583 [ C6    G   42  A] ->  584 [ O6    G   42  A]ce  1.2307 d Calc  
Bond 569. Atoms  582 [ C5    G   42  A] ->  589 [ C4    G   42  A]c   1.3720 d Calc  
Bond 570. Atoms  582 [ C5    G   42  A] ->  583 [ C6    G   42  A]c   1.4103 - Calc  
Bond 571. Atoms  581 [ N7    G   42  A] ->  582 [ C5    G   42  A]c   1.3889 - Calc  
Bond 572. Atoms  580 [ C8    G   42  A] ->  581 [ N7    G   42  A]c   1.3014 d Calc  
Bond 573. Atoms  579 [ N9    G   42  A] ->  589 [ C4    G   42  A]c   1.3636 - Calc  
Bond 574. Atoms  579 [ N9    G   42  A] ->  580 [ C8    G   42  A]c   1.3699 - Calc  
Bond 575. Atoms  578 [ C1'   G   42  A] ->  579 [ N9    G   42  A]cr  1.4698 - Calc  
Bond 576. Atoms  576 [ C2'   G   42  A] ->  578 [ C1'   G   42  A]c   1.5252 - Calc  
Bond 577. Atoms  576 [ C2'   G   42  A] ->  577 [ O2'   G   42  A]ce  1.4220 - Calc  
Bond 578. Atoms  574 [ C3'   G   42  A] ->  576 [ C2'   G   42  A]c   1.5222 - Calc  
Bond 579. Atoms  574 [ C3'   G   42  A] ->  575 [ O3'   G   42  A]ce  1.4134 - Calc  
Bond 580. Atoms  573 [ O4'   G   42  A] ->  578 [ C1'   G   42  A]c   1.4102 - Calc  
Bond 581. Atoms  572 [ C4'   G   42  A] ->  574 [ C3'   G   42  A]c   1.5061 - Calc  
Bond 582. Atoms  572 [ C4'   G   42  A] ->  573 [ O4'   G   42  A]c   1.4443 - Calc  
Bond 583. Atoms  571 [ C5'   G   42  A] ->  572 [ C4'   G   42  A]cr  1.4990 - Calc  
Bond 584. Atoms  570 [ O5'   G   42  A] ->  571 [ C5'   G   42  A]cr  1.4088 - Calc  
Bond 585. Atoms  567 [ P     G   42  A] ->  570 [ O5'   G   42  A]cr  1.5817 - Calc  
Bond 586. Atoms  567 [ P     G   42  A] ->  569 [ OP2   G   42  A]ce  1.4801 - Calc  
Bond 587. Atoms  567 [ P     G   42  A] ->  568 [ OP1   G   42  A]ce  1.4865 - Calc  
Bond 588. Atoms  565 [ N3    G   41  A] ->  566 [ C4    G   41  A]c   1.3514 - Calc  
Bond 589. Atoms  563 [ C2    G   41  A] ->  565 [ N3    G   41  A]c   1.3187 d Calc  
Bond 590. Atoms  563 [ C2    G   41  A] ->  564 [ N2    G   41  A]ce  1.3393 - Calc  
Bond 591. Atoms  562 [ N1    G   41  A] ->  563 [ C2    G   41  A]c   1.3682 - Calc  
Bond 592. Atoms  560 [ C6    G   41  A] ->  562 [ N1    G   41  A]c   1.3939 - Calc  
Bond 593. Atoms  560 [ C6    G   41  A] ->  561 [ O6    G   41  A]ce  1.2447 d Calc  
Bond 594. Atoms  559 [ C5    G   41  A] ->  566 [ C4    G   41  A]c   1.3725 d Calc  
Bond 595. Atoms  559 [ C5    G   41  A] ->  560 [ C6    G   41  A]c   1.4181 - Calc  
Bond 596. Atoms  558 [ N7    G   41  A] ->  559 [ C5    G   41  A]c   1.3890 - Calc  
Bond 597. Atoms  557 [ C8    G   41  A] ->  558 [ N7    G   41  A]c   1.2958 d Calc  
Bond 598. Atoms  556 [ N9    G   41  A] ->  566 [ C4    G   41  A]c   1.3869 - Calc  
Bond 599. Atoms  556 [ N9    G   41  A] ->  557 [ C8    G   41  A]c   1.3665 - Calc  
Bond 600. Atoms  555 [ C1'   G   41  A] ->  556 [ N9    G   41  A]cr  1.4722 - Calc  
Bond 601. Atoms  553 [ C2'   G   41  A] ->  555 [ C1'   G   41  A]c   1.5239 - Calc  
Bond 602. Atoms  553 [ C2'   G   41  A] ->  554 [ O2'   G   41  A]ce  1.4151 - Calc  
Bond 603. Atoms  551 [ C3'   G   41  A] ->  553 [ C2'   G   41  A]c   1.5159 - Calc  
Bond 604. Atoms  551 [ C3'   G   41  A] ->  552 [ O3'   G   41  A]ce  1.4003 - Calc  
Bond 605. Atoms  550 [ O4'   G   41  A] ->  555 [ C1'   G   41  A]c   1.4183 - Calc  
Bond 606. Atoms  549 [ C4'   G   41  A] ->  551 [ C3'   G   41  A]c   1.5085 - Calc  
Bond 607. Atoms  549 [ C4'   G   41  A] ->  550 [ O4'   G   41  A]c   1.4462 - Calc  
Bond 608. Atoms  548 [ C5'   G   41  A] ->  549 [ C4'   G   41  A]cr  1.5118 - Calc  
Bond 609. Atoms  547 [ O5'   G   41  A] ->  548 [ C5'   G   41  A]cr  1.4159 - Calc  
Bond 610. Atoms  544 [ P     G   41  A] ->  547 [ O5'   G   41  A]cr  1.5960 - Calc  
Bond 611. Atoms  544 [ P     G   41  A] ->  546 [ OP2   G   41  A]ce  1.4846 - Calc  
Bond 612. Atoms  544 [ P     G   41  A] ->  545 [ OP1   G   41  A]ce  1.4832 - Calc  
Bond 613. Atoms  346 [ N3    G   27  A] ->  347 [ C4    G   27  A]c   1.3555 - Calc  
Bond 614. Atoms  344 [ C2    G   27  A] ->  346 [ N3    G   27  A]c   1.3179 d Calc  
Bond 615. Atoms  344 [ C2    G   27  A] ->  345 [ N2    G   27  A]ce  1.3413 - Calc  
Bond 616. Atoms  343 [ N1    G   27  A] ->  344 [ C2    G   27  A]c   1.3712 - Calc  
Bond 617. Atoms  341 [ C6    G   27  A] ->  343 [ N1    G   27  A]c   1.3914 - Calc  
Bond 618. Atoms  341 [ C6    G   27  A] ->  342 [ O6    G   27  A]ce  1.2361 d Calc  
Bond 619. Atoms  340 [ C5    G   27  A] ->  347 [ C4    G   27  A]c   1.3707 d Calc  
Bond 620. Atoms  340 [ C5    G   27  A] ->  341 [ C6    G   27  A]c   1.4163 - Calc  
Bond 621. Atoms  339 [ N7    G   27  A] ->  340 [ C5    G   27  A]c   1.3862 - Calc  
Bond 622. Atoms  338 [ C8    G   27  A] ->  339 [ N7    G   27  A]c   1.3018 d Calc  
Bond 623. Atoms  337 [ N9    G   27  A] ->  347 [ C4    G   27  A]c   1.3671 - Calc  
Bond 624. Atoms  337 [ N9    G   27  A] ->  338 [ C8    G   27  A]c   1.3633 - Calc  
Bond 625. Atoms  336 [ C1'   G   27  A] ->  337 [ N9    G   27  A]cr  1.4648 - Calc  
Bond 626. Atoms  334 [ C2'   G   27  A] ->  336 [ C1'   G   27  A]c   1.5326 - Calc  
Bond 627. Atoms  334 [ C2'   G   27  A] ->  335 [ O2'   G   27  A]ce  1.4184 - Calc  
Bond 628. Atoms  332 [ C3'   G   27  A] ->  334 [ C2'   G   27  A]c   1.5249 - Calc  
Bond 629. Atoms  332 [ C3'   G   27  A] ->  333 [ O3'   G   27  A]ce  1.4137 - Calc  
Bond 630. Atoms  331 [ O4'   G   27  A] ->  336 [ C1'   G   27  A]c   1.4121 - Calc  
Bond 631. Atoms  330 [ C4'   G   27  A] ->  332 [ C3'   G   27  A]c   1.5197 - Calc  
Bond 632. Atoms  330 [ C4'   G   27  A] ->  331 [ O4'   G   27  A]c   1.4496 - Calc  
Bond 633. Atoms  329 [ C5'   G   27  A] ->  330 [ C4'   G   27  A]cr  1.5135 - Calc  
Bond 634. Atoms  328 [ O5'   G   27  A] ->  329 [ C5'   G   27  A]cr  1.4255 - Calc  
Bond 635. Atoms  325 [ P     G   27  A] ->  328 [ O5'   G   27  A]cr  1.5958 - Calc  
Bond 636. Atoms  325 [ P     G   27  A] ->  327 [ OP2   G   27  A]ce  1.4897 - Calc  
Bond 637. Atoms  325 [ P     G   27  A] ->  326 [ OP1   G   27  A]ce  1.4888 - Calc  
Bond 638. Atoms  323 [ N3    G   26  A] ->  324 [ C4    G   26  A]c   1.3415 - Calc  
Bond 639. Atoms  321 [ C2    G   26  A] ->  323 [ N3    G   26  A]c   1.3218 d Calc  
Bond 640. Atoms  321 [ C2    G   26  A] ->  322 [ N2    G   26  A]ce  1.3333 - Calc  
Bond 641. Atoms  320 [ N1    G   26  A] ->  321 [ C2    G   26  A]c   1.3779 - Calc  
Bond 642. Atoms  318 [ C6    G   26  A] ->  320 [ N1    G   26  A]c   1.3967 - Calc  
Bond 643. Atoms  318 [ C6    G   26  A] ->  319 [ O6    G   26  A]ce  1.2389 d Calc  
Bond 644. Atoms  317 [ C5    G   26  A] ->  324 [ C4    G   26  A]c   1.3744 d Calc  
Bond 645. Atoms  317 [ C5    G   26  A] ->  318 [ C6    G   26  A]c   1.4173 - Calc  
Bond 646. Atoms  316 [ N7    G   26  A] ->  317 [ C5    G   26  A]c   1.3755 - Calc  
Bond 647. Atoms  315 [ C8    G   26  A] ->  316 [ N7    G   26  A]c   1.3042 d Calc  
Bond 648. Atoms  314 [ N9    G   26  A] ->  324 [ C4    G   26  A]c   1.3575 - Calc  
Bond 649. Atoms  314 [ N9    G   26  A] ->  315 [ C8    G   26  A]c   1.3662 - Calc  
Bond 650. Atoms  313 [ C1'   G   26  A] ->  314 [ N9    G   26  A]cr  1.4691 - Calc  
Bond 651. Atoms  311 [ C2'   G   26  A] ->  313 [ C1'   G   26  A]c   1.5220 - Calc  
Bond 652. Atoms  311 [ C2'   G   26  A] ->  312 [ O2'   G   26  A]ce  1.4134 - Calc  
Bond 653. Atoms  309 [ C3'   G   26  A] ->  311 [ C2'   G   26  A]c   1.5094 - Calc  
Bond 654. Atoms  309 [ C3'   G   26  A] ->  310 [ O3'   G   26  A]ce  1.4157 - Calc  
Bond 655. Atoms  308 [ O4'   G   26  A] ->  313 [ C1'   G   26  A]c   1.4095 - Calc  
Bond 656. Atoms  307 [ C4'   G   26  A] ->  309 [ C3'   G   26  A]c   1.5184 - Calc  
Bond 657. Atoms  307 [ C4'   G   26  A] ->  308 [ O4'   G   26  A]c   1.4523 - Calc  
Bond 658. Atoms  306 [ C5'   G   26  A] ->  307 [ C4'   G   26  A]cr  1.5059 - Calc  
Bond 659. Atoms  305 [ O5'   G   26  A] ->  306 [ C5'   G   26  A]cr  1.4192 - Calc  
Bond 660. Atoms  302 [ P     G   26  A] ->  305 [ O5'   G   26  A]cr  1.5932 - Calc  
Bond 661. Atoms  302 [ P     G   26  A] ->  304 [ OP2   G   26  A]ce  1.4876 - Calc  
Bond 662. Atoms  302 [ P     G   26  A] ->  303 [ OP1   G   26  A]ce  1.4972 - Calc  
Bond 663. Atoms  300 [ N3    G   25  A] ->  301 [ C4    G   25  A]c   1.3435 - Calc  
Bond 664. Atoms  298 [ C2    G   25  A] ->  300 [ N3    G   25  A]c   1.3134 d Calc  
Bond 665. Atoms  298 [ C2    G   25  A] ->  299 [ N2    G   25  A]ce  1.3360 - Calc  
Bond 666. Atoms  297 [ N1    G   25  A] ->  298 [ C2    G   25  A]c   1.3768 - Calc  
Bond 667. Atoms  295 [ C6    G   25  A] ->  297 [ N1    G   25  A]c   1.3924 - Calc  
Bond 668. Atoms  295 [ C6    G   25  A] ->  296 [ O6    G   25  A]ce  1.2445 d Calc  
Bond 669. Atoms  294 [ C5    G   25  A] ->  301 [ C4    G   25  A]c   1.3830 d Calc  
Bond 670. Atoms  294 [ C5    G   25  A] ->  295 [ C6    G   25  A]c   1.4289 - Calc  
Bond 671. Atoms  293 [ N7    G   25  A] ->  294 [ C5    G   25  A]c   1.3876 - Calc  
Bond 672. Atoms  292 [ C8    G   25  A] ->  293 [ N7    G   25  A]c   1.3136 d Calc  
Bond 673. Atoms  291 [ N9    G   25  A] ->  301 [ C4    G   25  A]c   1.3752 - Calc  
Bond 674. Atoms  291 [ N9    G   25  A] ->  292 [ C8    G   25  A]c   1.3761 - Calc  
Bond 675. Atoms  290 [ C1'   G   25  A] ->  291 [ N9    G   25  A]cr  1.4804 - Calc  
Bond 676. Atoms  288 [ C2'   G   25  A] ->  290 [ C1'   G   25  A]c   1.5280 - Calc  
Bond 677. Atoms  288 [ C2'   G   25  A] ->  289 [ O2'   G   25  A]ce  1.4176 - Calc  
Bond 678. Atoms  286 [ C3'   G   25  A] ->  288 [ C2'   G   25  A]c   1.5144 - Calc  
Bond 679. Atoms  286 [ C3'   G   25  A] ->  287 [ O3'   G   25  A]ce  1.4196 - Calc  
Bond 680. Atoms  285 [ O4'   G   25  A] ->  290 [ C1'   G   25  A]c   1.4128 - Calc  
Bond 681. Atoms  284 [ C4'   G   25  A] ->  286 [ C3'   G   25  A]c   1.5057 - Calc  
Bond 682. Atoms  284 [ C4'   G   25  A] ->  285 [ O4'   G   25  A]c   1.4490 - Calc  
Bond 683. Atoms  283 [ C5'   G   25  A] ->  284 [ C4'   G   25  A]cr  1.4913 - Calc  
Bond 684. Atoms  282 [ O5'   G   25  A] ->  283 [ C5'   G   25  A]cr  1.4073 - Calc  
Bond 685. Atoms  279 [ P     G   25  A] ->  282 [ O5'   G   25  A]cr  1.5743 - Calc  
Bond 686. Atoms  279 [ P     G   25  A] ->  281 [ OP2   G   25  A]ce  1.4956 - Calc  
Bond 687. Atoms  279 [ P     G   25  A] ->  280 [ OP1   G   25  A]ce  1.4803 - Calc  
Bond 688. Atoms  277 [ N3    G   24  A] ->  278 [ C4    G   24  A]c   1.3517 - Calc  
Bond 689. Atoms  275 [ C2    G   24  A] ->  277 [ N3    G   24  A]c   1.3237 d Calc  
Bond 690. Atoms  275 [ C2    G   24  A] ->  276 [ N2    G   24  A]ce  1.3425 - Calc  
Bond 691. Atoms  274 [ N1    G   24  A] ->  275 [ C2    G   24  A]c   1.3754 - Calc  
Bond 692. Atoms  272 [ C6    G   24  A] ->  274 [ N1    G   24  A]c   1.3942 - Calc  
Bond 693. Atoms  272 [ C6    G   24  A] ->  273 [ O6    G   24  A]ce  1.2410 d Calc  
Bond 694. Atoms  271 [ C5    G   24  A] ->  278 [ C4    G   24  A]c   1.3781 d Calc  
Bond 695. Atoms  271 [ C5    G   24  A] ->  272 [ C6    G   24  A]c   1.4263 - Calc  
Bond 696. Atoms  270 [ N7    G   24  A] ->  271 [ C5    G   24  A]c   1.3879 - Calc  
Bond 697. Atoms  269 [ C8    G   24  A] ->  270 [ N7    G   24  A]c   1.2989 d Calc  
Bond 698. Atoms  268 [ N9    G   24  A] ->  278 [ C4    G   24  A]c   1.3766 - Calc  
Bond 699. Atoms  268 [ N9    G   24  A] ->  269 [ C8    G   24  A]c   1.3717 - Calc  
Bond 700. Atoms  267 [ C1'   G   24  A] ->  268 [ N9    G   24  A]cr  1.4758 - Calc  
Bond 701. Atoms  265 [ C2'   G   24  A] ->  267 [ C1'   G   24  A]c   1.5283 - Calc  
Bond 702. Atoms  265 [ C2'   G   24  A] ->  266 [ O2'   G   24  A]ce  1.4167 - Calc  
Bond 703. Atoms  263 [ C3'   G   24  A] ->  265 [ C2'   G   24  A]c   1.5167 - Calc  
Bond 704. Atoms  263 [ C3'   G   24  A] ->  264 [ O3'   G   24  A]ce  1.4072 - Calc  
Bond 705. Atoms  262 [ O4'   G   24  A] ->  267 [ C1'   G   24  A]c   1.4163 - Calc  
Bond 706. Atoms  261 [ C4'   G   24  A] ->  263 [ C3'   G   24  A]c   1.4996 - Calc  
Bond 707. Atoms  261 [ C4'   G   24  A] ->  262 [ O4'   G   24  A]c   1.4492 - Calc  
Bond 708. Atoms  260 [ C5'   G   24  A] ->  261 [ C4'   G   24  A]cr  1.4990 - Calc  
Bond 709. Atoms  259 [ O5'   G   24  A] ->  260 [ C5'   G   24  A]cr  1.4038 - Calc  
Bond 710. Atoms  256 [ P     G   24  A] ->  259 [ O5'   G   24  A]cr  1.5840 - Calc  
Bond 711. Atoms  256 [ P     G   24  A] ->  258 [ OP2   G   24  A]ce  1.4891 - Calc  
Bond 712. Atoms  256 [ P     G   24  A] ->  257 [ OP1   G   24  A]ce  1.4869 - Calc  
Bond 713. Atoms  169 [ N3    A   10  A] ->  170 [ C4    A   10  A]c   1.3445 - Calc  
Bond 714. Atoms  168 [ C2    A   10  A] ->  169 [ N3    A   10  A]c   1.3293 d Calc  
Bond 715. Atoms  167 [ N1    A   10  A] ->  168 [ C2    A   10  A]c   1.3397 - Calc  
Bond 716. Atoms  165 [ C6    A   10  A] ->  167 [ N1    A   10  A]c   1.3470 d Calc  
Bond 717. Atoms  165 [ C6    A   10  A] ->  166 [ N6    A   10  A]ce  1.3333 - Calc  
Bond 718. Atoms  164 [ C5    A   10  A] ->  170 [ C4    A   10  A]c   1.3846 d Calc  
Bond 719. Atoms  164 [ C5    A   10  A] ->  165 [ C6    A   10  A]c   1.4039 - Calc  
Bond 720. Atoms  163 [ N7    A   10  A] ->  164 [ C5    A   10  A]c   1.3766 - Calc  
Bond 721. Atoms  162 [ C8    A   10  A] ->  163 [ N7    A   10  A]c   1.3043 d Calc  
Bond 722. Atoms  161 [ N9    A   10  A] ->  170 [ C4    A   10  A]c   1.3796 - Calc  
Bond 723. Atoms  161 [ N9    A   10  A] ->  162 [ C8    A   10  A]c   1.3664 - Calc  
Bond 724. Atoms  160 [ C1'   A   10  A] ->  161 [ N9    A   10  A]cr  1.4821 - Calc  
Bond 725. Atoms  158 [ C2'   A   10  A] ->  160 [ C1'   A   10  A]c   1.5192 - Calc  
Bond 726. Atoms  158 [ C2'   A   10  A] ->  159 [ O2'   A   10  A]ce  1.4191 - Calc  
Bond 727. Atoms  156 [ C3'   A   10  A] ->  158 [ C2'   A   10  A]c   1.5273 - Calc  
Bond 728. Atoms  156 [ C3'   A   10  A] ->  157 [ O3'   A   10  A]ce  1.4192 - Calc  
Bond 729. Atoms  155 [ O4'   A   10  A] ->  160 [ C1'   A   10  A]c   1.4058 - Calc  
Bond 730. Atoms  154 [ C4'   A   10  A] ->  156 [ C3'   A   10  A]c   1.5168 - Calc  
Bond 731. Atoms  154 [ C4'   A   10  A] ->  155 [ O4'   A   10  A]c   1.4445 - Calc  
Bond 732. Atoms  153 [ C5'   A   10  A] ->  154 [ C4'   A   10  A]cr  1.5054 - Calc  
Bond 733. Atoms  152 [ O5'   A   10  A] ->  153 [ C5'   A   10  A]cr  1.4226 - Calc  
Bond 734. Atoms  149 [ P     A   10  A] ->  152 [ O5'   A   10  A]cr  1.5930 - Calc  
Bond 735. Atoms  149 [ P     A   10  A] ->  151 [ OP2   A   10  A]ce  1.4846 - Calc  
Bond 736. Atoms  149 [ P     A   10  A] ->  150 [ OP1   A   10  A]ce  1.4779 - Calc  
Bond 737. Atoms  124 [ C5    U    8  A] ->  125 [ C6    U    8  A]c   1.3340 - Calc  
Bond 738. Atoms  122 [ C4    U    8  A] ->  124 [ C5    U    8  A]c   1.4372 - Calc  
Bond 739. Atoms  122 [ C4    U    8  A] ->  123 [ O4    U    8  A]ce  1.2355 d Calc  
Bond 740. Atoms  121 [ N3    U    8  A] ->  122 [ C4    U    8  A]c   1.3770 - Calc  
Bond 741. Atoms  119 [ C2    U    8  A] ->  121 [ N3    U    8  A]c   1.3633 - Calc  
Bond 742. Atoms  119 [ C2    U    8  A] ->  120 [ O2    U    8  A]ce  1.2160 d Calc  
Bond 743. Atoms  118 [ N1    U    8  A] ->  125 [ C6    U    8  A]c   1.3755 - Calc  
Bond 744. Atoms  118 [ N1    U    8  A] ->  119 [ C2    U    8  A]c   1.3774 - Calc  
Bond 745. Atoms  117 [ C1'   U    8  A] ->  118 [ N1    U    8  A]cr  1.4772 - Calc  
Bond 746. Atoms  115 [ C2'   U    8  A] ->  117 [ C1'   U    8  A]c   1.5311 - Calc  
Bond 747. Atoms  115 [ C2'   U    8  A] ->  116 [ O2'   U    8  A]ce  1.4192 - Calc  
Bond 748. Atoms  113 [ C3'   U    8  A] ->  115 [ C2'   U    8  A]c   1.5150 - Calc  
Bond 749. Atoms  113 [ C3'   U    8  A] ->  114 [ O3'   U    8  A]ce  1.4073 - Calc  
Bond 750. Atoms  112 [ O4'   U    8  A] ->  117 [ C1'   U    8  A]c   1.4046 - Calc  
Bond 751. Atoms  111 [ C4'   U    8  A] ->  113 [ C3'   U    8  A]c   1.5198 - Calc  
Bond 752. Atoms  111 [ C4'   U    8  A] ->  112 [ O4'   U    8  A]c   1.4418 - Calc  
Bond 753. Atoms  110 [ C5'   U    8  A] ->  111 [ C4'   U    8  A]cr  1.5019 - Calc  
Bond 754. Atoms  109 [ O5'   U    8  A] ->  110 [ C5'   U    8  A]cr  1.4165 - Calc  
Bond 755. Atoms  106 [ P     U    8  A] ->  109 [ O5'   U    8  A]cr  1.5856 - Calc  
Bond 756. Atoms  106 [ P     U    8  A] ->  108 [ OP2   U    8  A]ce  1.4757 - Calc  
Bond 757. Atoms  106 [ P     U    8  A] ->  107 [ OP1   U    8  A]ce  1.4898 - Calc  
Bond 758. Atoms  104 [ C5    C    7  A] ->  105 [ C6    C    7  A]c   1.3376 d Calc  
Bond 759. Atoms  102 [ C4    C    7  A] ->  104 [ C5    C    7  A]c   1.4212 - Calc  
Bond 760. Atoms  102 [ C4    C    7  A] ->  103 [ N4    C    7  A]ce  1.3344 - Calc  
Bond 761. Atoms  101 [ N3    C    7  A] ->  102 [ C4    C    7  A]c   1.3399 d Calc  
Bond 762. Atoms   99 [ C2    C    7  A] ->  101 [ N3    C    7  A]c   1.3568 - Calc  
Bond 763. Atoms   99 [ C2    C    7  A] ->  100 [ O2    C    7  A]ce  1.2441 d Calc  
Bond 764. Atoms   98 [ N1    C    7  A] ->  105 [ C6    C    7  A]c   1.3670 - Calc  
Bond 765. Atoms   98 [ N1    C    7  A] ->   99 [ C2    C    7  A]c   1.3910 - Calc  
Bond 766. Atoms   97 [ C1'   C    7  A] ->   98 [ N1    C    7  A]cr  1.4741 - Calc  
Bond 767. Atoms   95 [ C2'   C    7  A] ->   97 [ C1'   C    7  A]c   1.5222 - Calc  
Bond 768. Atoms   95 [ C2'   C    7  A] ->   96 [ O2'   C    7  A]ce  1.4155 - Calc  
Bond 769. Atoms   93 [ C3'   C    7  A] ->   95 [ C2'   C    7  A]c   1.5229 - Calc  
Bond 770. Atoms   93 [ C3'   C    7  A] ->   94 [ O3'   C    7  A]ce  1.4084 - Calc  
Bond 771. Atoms   92 [ O4'   C    7  A] ->   97 [ C1'   C    7  A]c   1.4076 - Calc  
Bond 772. Atoms   91 [ C4'   C    7  A] ->   93 [ C3'   C    7  A]c   1.5011 - Calc  
Bond 773. Atoms   91 [ C4'   C    7  A] ->   92 [ O4'   C    7  A]c   1.4405 - Calc  
Bond 774. Atoms   90 [ C5'   C    7  A] ->   91 [ C4'   C    7  A]cr  1.5035 - Calc  
Bond 775. Atoms   89 [ O5'   C    7  A] ->   90 [ C5'   C    7  A]cr  1.4158 - Calc  
Bond 776. Atoms   86 [ P     C    7  A] ->   89 [ O5'   C    7  A]cr  1.5975 - Calc  
Bond 777. Atoms   86 [ P     C    7  A] ->   88 [ OP2   C    7  A]ce  1.4834 - Calc  
Bond 778. Atoms   86 [ P     C    7  A] ->   87 [ OP1   C    7  A]ce  1.4895 - Calc  
Bond 779. Atoms   84 [ N3    G    6  A] ->   85 [ C4    G    6  A]c   1.3432 - Calc  
Bond 780. Atoms   82 [ C2    G    6  A] ->   84 [ N3    G    6  A]c   1.3160 d Calc  
Bond 781. Atoms   82 [ C2    G    6  A] ->   83 [ N2    G    6  A]ce  1.3363 - Calc  
Bond 782. Atoms   81 [ N1    G    6  A] ->   82 [ C2    G    6  A]c   1.3660 - Calc  
Bond 783. Atoms   79 [ C6    G    6  A] ->   81 [ N1    G    6  A]c   1.3907 - Calc  
Bond 784. Atoms   79 [ C6    G    6  A] ->   80 [ O6    G    6  A]ce  1.2392 d Calc  
Bond 785. Atoms   78 [ C5    G    6  A] ->   85 [ C4    G    6  A]c   1.3760 d Calc  
Bond 786. Atoms   78 [ C5    G    6  A] ->   79 [ C6    G    6  A]c   1.4145 - Calc  
Bond 787. Atoms   77 [ N7    G    6  A] ->   78 [ C5    G    6  A]c   1.3879 - Calc  
Bond 788. Atoms   76 [ C8    G    6  A] ->   77 [ N7    G    6  A]c   1.2995 d Calc  
Bond 789. Atoms   75 [ N9    G    6  A] ->   85 [ C4    G    6  A]c   1.3693 - Calc  
Bond 790. Atoms   75 [ N9    G    6  A] ->   76 [ C8    G    6  A]c   1.3720 - Calc  
Bond 791. Atoms   74 [ C1'   G    6  A] ->   75 [ N9    G    6  A]cr  1.4712 - Calc  
Bond 792. Atoms   72 [ C2'   G    6  A] ->   74 [ C1'   G    6  A]c   1.5204 - Calc  
Bond 793. Atoms   72 [ C2'   G    6  A] ->   73 [ O2'   G    6  A]ce  1.4174 - Calc  
Bond 794. Atoms   70 [ C3'   G    6  A] ->   72 [ C2'   G    6  A]c   1.5150 - Calc  
Bond 795. Atoms   70 [ C3'   G    6  A] ->   71 [ O3'   G    6  A]ce  1.4163 - Calc  
Bond 796. Atoms   69 [ O4'   G    6  A] ->   74 [ C1'   G    6  A]c   1.4062 - Calc  
Bond 797. Atoms   68 [ C4'   G    6  A] ->   70 [ C3'   G    6  A]c   1.5230 - Calc  
Bond 798. Atoms   68 [ C4'   G    6  A] ->   69 [ O4'   G    6  A]c   1.4484 - Calc  
Bond 799. Atoms   67 [ C5'   G    6  A] ->   68 [ C4'   G    6  A]cr  1.5061 - Calc  
Bond 800. Atoms   66 [ O5'   G    6  A] ->   67 [ C5'   G    6  A]cr  1.4196 - Calc  
Bond 801. Atoms   63 [ P     G    6  A] ->   66 [ O5'   G    6  A]cr  1.5926 - Calc  
Bond 802. Atoms   63 [ P     G    6  A] ->   65 [ OP2   G    6  A]ce  1.4843 - Calc  
Bond 803. Atoms   63 [ P     G    6  A] ->   64 [ OP1   G    6  A]ce  1.4848 - Calc  
Bond 804. Atoms 2406 [ N31 2BA  204  A] -> 2407 [ C41 2BA  204  A]c   1.3603 - CONECT
Bond 805. Atoms 2405 [ C21 2BA  204  A] -> 2406 [ N31 2BA  204  A]c   1.3665 - CONECT
Bond 806. Atoms 2404 [ N11 2BA  204  A] -> 2405 [ C21 2BA  204  A]c   1.3588 - CONECT
Bond 807. Atoms 2402 [ C61 2BA  204  A] -> 2404 [ N11 2BA  204  A]c   1.3410 - CONECT
Bond 808. Atoms 2402 [ C61 2BA  204  A] -> 2403 [ N61 2BA  204  A]ce  1.4405 - CONECT
Bond 809. Atoms 2401 [ C51 2BA  204  A] -> 2407 [ C41 2BA  204  A]c   1.3484 - CONECT
Bond 810. Atoms 2401 [ C51 2BA  204  A] -> 2402 [ C61 2BA  204  A]c   1.3919 - CONECT
Bond 811. Atoms 2400 [ N71 2BA  204  A] -> 2401 [ C51 2BA  204  A]c   1.3546 - CONECT
Bond 812. Atoms 2399 [ C81 2BA  204  A] -> 2400 [ N71 2BA  204  A]c   1.3638 - CONECT
Bond 813. Atoms 2398 [ N91 2BA  204  A] -> 2407 [ C41 2BA  204  A]c   1.3505 - CONECT
Bond 814. Atoms 2398 [ N91 2BA  204  A] -> 2399 [ C81 2BA  204  A]c   1.3484 - CONECT
Bond 815. Atoms 2397 [C1'1 2BA  204  A] -> 2398 [ N91 2BA  204  A]cr  1.4311 - CONECT
Bond 816. Atoms 2395 [C2'1 2BA  204  A] -> 2397 [C1'1 2BA  204  A]c   1.2888 - CONECT
Bond 817. Atoms 2395 [C2'1 2BA  204  A] -> 2396 [O2'1 2BA  204  A]ce  1.4984 - CONECT
Bond 818. Atoms 2393 [C3'1 2BA  204  A] -> 2395 [C2'1 2BA  204  A]c   1.5457 - CONECT
Bond 819. Atoms 2393 [C3'1 2BA  204  A] -> 2394 [O3'1 2BA  204  A]c   1.3386 - CONECT
Bond 820. Atoms 2392 [O4'1 2BA  204  A] -> 2397 [C1'1 2BA  204  A]c   1.6005 - CONECT
Bond 821. Atoms 2391 [C4'1 2BA  204  A] -> 2393 [C3'1 2BA  204  A]c   1.5418 - CONECT
Bond 822. Atoms 2391 [C4'1 2BA  204  A] -> 2392 [O4'1 2BA  204  A]c   1.2704 - CONECT
Bond 823. Atoms 2390 [C5'1 2BA  204  A] -> 2391 [C4'1 2BA  204  A]c   1.5753 - CONECT
Bond 824. Atoms 2389 [O5'1 2BA  204  A] -> 2390 [C5'1 2BA  204  A]c   1.4556 - CONECT
Bond 825. Atoms 2386 [ P1  2BA  204  A] -> 2389 [O5'1 2BA  204  A]c   1.6447 - CONECT
Bond 826. Atoms 2386 [ P1  2BA  204  A] -> 2388 [O2P1 2BA  204  A]ce  1.5456 - CONECT
Bond 827. Atoms 2386 [ P1  2BA  204  A] -> 2387 [O1P1 2BA  204  A]ce  1.5093 - CONECT
Bond 828. Atoms 2384 [ N3  2BA  204  A] -> 2385 [ C4  2BA  204  A]c   1.3676 - CONECT
Bond 829. Atoms 2383 [ C2  2BA  204  A] -> 2384 [ N3  2BA  204  A]c   1.3717 - CONECT
Bond 830. Atoms 2382 [ N1  2BA  204  A] -> 2383 [ C2  2BA  204  A]c   1.3628 - CONECT
Bond 831. Atoms 2380 [ C6  2BA  204  A] -> 2382 [ N1  2BA  204  A]c   1.3518 - CONECT
Bond 832. Atoms 2380 [ C6  2BA  204  A] -> 2381 [ N6  2BA  204  A]ce  1.4089 - CONECT
Bond 833. Atoms 2379 [ C5  2BA  204  A] -> 2385 [ C4  2BA  204  A]c   1.3403 - CONECT
Bond 834. Atoms 2379 [ C5  2BA  204  A] -> 2380 [ C6  2BA  204  A]c   1.3938 - CONECT
Bond 835. Atoms 2378 [ N7  2BA  204  A] -> 2379 [ C5  2BA  204  A]c   1.3499 - CONECT
Bond 836. Atoms 2377 [ C8  2BA  204  A] -> 2378 [ N7  2BA  204  A]c   1.3635 - CONECT
Bond 837. Atoms 2376 [ N9  2BA  204  A] -> 2385 [ C4  2BA  204  A]c   1.3630 - CONECT
Bond 838. Atoms 2376 [ N9  2BA  204  A] -> 2377 [ C8  2BA  204  A]c   1.3394 - CONECT
Bond 839. Atoms 2375 [ C1' 2BA  204  A] -> 2376 [ N9  2BA  204  A]cr  1.4721 - CONECT
Bond 840. Atoms 2373 [ C2' 2BA  204  A] -> 2375 [ C1' 2BA  204  A]c   1.2945 - CONECT
Bond 841. Atoms 2373 [ C2' 2BA  204  A] -> 2374 [ O2' 2BA  204  A]ce  1.4878 - CONECT
Bond 842. Atoms 2372 [ O3' 2BA  204  A] -> 2386 [ P1  2BA  204  A]c   1.6247 - CONECT
Bond 843. Atoms 2371 [ C3' 2BA  204  A] -> 2373 [ C2' 2BA  204  A]c   1.5685 - CONECT
Bond 844. Atoms 2371 [ C3' 2BA  204  A] -> 2372 [ O3' 2BA  204  A]c   1.3595 - CONECT
Bond 845. Atoms 2370 [ O4' 2BA  204  A] -> 2375 [ C1' 2BA  204  A]c   1.5854 - CONECT
Bond 846. Atoms 2369 [ C4' 2BA  204  A] -> 2371 [ C3' 2BA  204  A]c   1.5114 - CONECT
Bond 847. Atoms 2369 [ C4' 2BA  204  A] -> 2370 [ O4' 2BA  204  A]c   1.2971 - CONECT
Bond 848. Atoms 2368 [ C5' 2BA  204  A] -> 2369 [ C4' 2BA  204  A]c   1.5250 - CONECT
Bond 849. Atoms 2367 [ O5' 2BA  204  A] -> 2368 [ C5' 2BA  204  A]c   1.4340 - CONECT
Bond 850. Atoms 2364 [ P   2BA  204  A] -> 2394 [O3'1 2BA  204  A]c   1.6594 - CONECT
Bond 851. Atoms 2364 [ P   2BA  204  A] -> 2367 [ O5' 2BA  204  A]c   1.5629 - CONECT
Bond 852. Atoms 2364 [ P   2BA  204  A] -> 2366 [ O2P 2BA  204  A]ce  1.5098 - CONECT
Bond 853. Atoms 2364 [ P   2BA  204  A] -> 2365 [ O1P 2BA  204  A]ce  1.5266 - CONECT
Bond 854. Atoms 2362 [ N31 2BA  203  A] -> 2363 [ C41 2BA  203  A]c   1.3554 - CONECT
Bond 855. Atoms 2361 [ C21 2BA  203  A] -> 2362 [ N31 2BA  203  A]c   1.3615 - CONECT
Bond 856. Atoms 2360 [ N11 2BA  203  A] -> 2361 [ C21 2BA  203  A]c   1.3630 - CONECT
Bond 857. Atoms 2358 [ C61 2BA  203  A] -> 2360 [ N11 2BA  203  A]c   1.3441 - CONECT
Bond 858. Atoms 2358 [ C61 2BA  203  A] -> 2359 [ N61 2BA  203  A]ce  1.4399 - CONECT
Bond 859. Atoms 2357 [ C51 2BA  203  A] -> 2363 [ C41 2BA  203  A]c   1.3474 - CONECT
Bond 860. Atoms 2357 [ C51 2BA  203  A] -> 2358 [ C61 2BA  203  A]c   1.3823 - CONECT
Bond 861. Atoms 2356 [ N71 2BA  203  A] -> 2357 [ C51 2BA  203  A]c   1.3530 - CONECT
Bond 862. Atoms 2355 [ C81 2BA  203  A] -> 2356 [ N71 2BA  203  A]c   1.3591 - CONECT
Bond 863. Atoms 2354 [ N91 2BA  203  A] -> 2363 [ C41 2BA  203  A]c   1.3354 - CONECT
Bond 864. Atoms 2354 [ N91 2BA  203  A] -> 2355 [ C81 2BA  203  A]c   1.3502 - CONECT
Bond 865. Atoms 2353 [C1'1 2BA  203  A] -> 2354 [ N91 2BA  203  A]cr  1.4330 - CONECT
Bond 866. Atoms 2351 [C2'1 2BA  203  A] -> 2353 [C1'1 2BA  203  A]c   1.2933 - CONECT
Bond 867. Atoms 2351 [C2'1 2BA  203  A] -> 2352 [O2'1 2BA  203  A]ce  1.5011 - CONECT
Bond 868. Atoms 2349 [C3'1 2BA  203  A] -> 2351 [C2'1 2BA  203  A]c   1.5469 - CONECT
Bond 869. Atoms 2349 [C3'1 2BA  203  A] -> 2350 [O3'1 2BA  203  A]c   1.3583 - CONECT
Bond 870. Atoms 2348 [O4'1 2BA  203  A] -> 2353 [C1'1 2BA  203  A]c   1.5981 - CONECT
Bond 871. Atoms 2347 [C4'1 2BA  203  A] -> 2349 [C3'1 2BA  203  A]c   1.5492 - CONECT
Bond 872. Atoms 2347 [C4'1 2BA  203  A] -> 2348 [O4'1 2BA  203  A]c   1.2717 - CONECT
Bond 873. Atoms 2346 [C5'1 2BA  203  A] -> 2347 [C4'1 2BA  203  A]c   1.5657 - CONECT
Bond 874. Atoms 2345 [O5'1 2BA  203  A] -> 2346 [C5'1 2BA  203  A]c   1.4363 - CONECT
Bond 875. Atoms 2342 [ P1  2BA  203  A] -> 2345 [O5'1 2BA  203  A]c   1.6277 - CONECT
Bond 876. Atoms 2342 [ P1  2BA  203  A] -> 2344 [O2P1 2BA  203  A]ce  1.5406 - CONECT
Bond 877. Atoms 2342 [ P1  2BA  203  A] -> 2343 [O1P1 2BA  203  A]ce  1.5115 - CONECT
Bond 878. Atoms 2340 [ N3  2BA  203  A] -> 2341 [ C4  2BA  203  A]c   1.3779 - CONECT
Bond 879. Atoms 2339 [ C2  2BA  203  A] -> 2340 [ N3  2BA  203  A]c   1.3685 - CONECT
Bond 880. Atoms 2338 [ N1  2BA  203  A] -> 2339 [ C2  2BA  203  A]c   1.3597 - CONECT
Bond 881. Atoms 2336 [ C6  2BA  203  A] -> 2338 [ N1  2BA  203  A]c   1.3499 - CONECT
Bond 882. Atoms 2336 [ C6  2BA  203  A] -> 2337 [ N6  2BA  203  A]ce  1.4111 - CONECT
Bond 883. Atoms 2335 [ C5  2BA  203  A] -> 2341 [ C4  2BA  203  A]c   1.3502 - CONECT
Bond 884. Atoms 2335 [ C5  2BA  203  A] -> 2336 [ C6  2BA  203  A]c   1.3951 - CONECT
Bond 885. Atoms 2334 [ N7  2BA  203  A] -> 2335 [ C5  2BA  203  A]c   1.3583 - CONECT
Bond 886. Atoms 2333 [ C8  2BA  203  A] -> 2334 [ N7  2BA  203  A]c   1.3502 - CONECT
Bond 887. Atoms 2332 [ N9  2BA  203  A] -> 2341 [ C4  2BA  203  A]c   1.3600 - CONECT
Bond 888. Atoms 2332 [ N9  2BA  203  A] -> 2333 [ C8  2BA  203  A]c   1.3463 - CONECT
Bond 889. Atoms 2331 [ C1' 2BA  203  A] -> 2332 [ N9  2BA  203  A]cr  1.4827 - CONECT
Bond 890. Atoms 2329 [ C2' 2BA  203  A] -> 2331 [ C1' 2BA  203  A]c   1.2925 - CONECT
Bond 891. Atoms 2329 [ C2' 2BA  203  A] -> 2330 [ O2' 2BA  203  A]ce  1.4853 - CONECT
Bond 892. Atoms 2328 [ O3' 2BA  203  A] -> 2342 [ P1  2BA  203  A]c   1.6248 - CONECT
Bond 893. Atoms 2327 [ C3' 2BA  203  A] -> 2329 [ C2' 2BA  203  A]c   1.5615 - CONECT
Bond 894. Atoms 2327 [ C3' 2BA  203  A] -> 2328 [ O3' 2BA  203  A]c   1.3519 - CONECT
Bond 895. Atoms 2326 [ O4' 2BA  203  A] -> 2331 [ C1' 2BA  203  A]c   1.6022 - CONECT
Bond 896. Atoms 2325 [ C4' 2BA  203  A] -> 2327 [ C3' 2BA  203  A]c   1.5197 - CONECT
Bond 897. Atoms 2325 [ C4' 2BA  203  A] -> 2326 [ O4' 2BA  203  A]c   1.3129 - CONECT
Bond 898. Atoms 2324 [ C5' 2BA  203  A] -> 2325 [ C4' 2BA  203  A]c   1.5208 - CONECT
Bond 899. Atoms 2323 [ O5' 2BA  203  A] -> 2324 [ C5' 2BA  203  A]c   1.4219 - CONECT
Bond 900. Atoms 2320 [ P   2BA  203  A] -> 2350 [O3'1 2BA  203  A]c   1.6761 - CONECT
Bond 901. Atoms 2320 [ P   2BA  203  A] -> 2323 [ O5' 2BA  203  A]c   1.5551 - CONECT
Bond 902. Atoms 2320 [ P   2BA  203  A] -> 2322 [ O2P 2BA  203  A]ce  1.4987 - CONECT
Bond 903. Atoms 2320 [ P   2BA  203  A] -> 2321 [ O1P 2BA  203  A]ce  1.5332 - CONECT
