# Supplementary material for: RPocket: an intuitive database of RNA pocket topology information with RNA-ligand data resources
Source: BMC Bioinformatics. 2021 Sep 8;22:428. doi: 10.1186/s12859-021-04349-4 (PMC8424408; doi:10.1186/s12859-021-04349-4)
Supplement: Supplementary file 6 — Additional file 6. Folder S2: Interaction info of RNA-ligand complexes. [file 12859_2021_4349_MOESM6_ESM.zip › 12859_2021_4349_MOESM6_ESM/4QLM_2BA/ligplot.sum]

ligplus

                                             Hydrogen bonds  Non-bonded
               Interacting residues          M-M   S-S   M-S  contacts
          ------------------------------     ---   ---   ---    -----  
Residues: [2BA  203  A] -> [  U  112  A]      0     0     0       24
Residues: [2BA  203  A] -> [  G  111  A]      0     0     0        4
Residues: [2BA  203  A] -> [  C  110  A]      0     0     0        3
Residues: [2BA  204  A] -> [  G  105  A]      0     0     0        1
Residues: [2BA  204  A] -> [  C  104  A]      0     2     0        7
Residues: [2BA  204  A] -> [  A   95  A]      0     0     0       17
Residues: [2BA  204  A] -> [  C   90  A]      0     0     0        5
Residues: [2BA  203  A] -> [  C   85  A]      0     1     0        7
Residues: [2BA  203  A] -> [  C   84  A]      0     2     0        8
Residues: [2BA  203  A] -> [  U   71  A]      0     2     0        3
Residues: [2BA  203  A] -> [  G   70  A]      0     0     0       14
Residues: [2BA  203  A] -> [  G   69  A]      0     3     0       11
Residues: [2BA  203  A] -> [  A   45  A]      0     0     0       16
Residues: [2BA  204  A] -> [  C   43  A]      0     3     0        4
Residues: [2BA  204  A] -> [  G   42  A]      0     1     0       17
Residues: [2BA  204  A] -> [  G   41  A]      0     2     0        8
Residues: [2BA  204  A] -> [  G   27  A]      0     0     0        1
Residues: [2BA  204  A] -> [  G   26  A]      0     2     0        4
Residues: [2BA  204  A] -> [  G   25  A]      0     0     0       17
Residues: [2BA  204  A] -> [  G   24  A]      0     2     0        7
Residues: [2BA  204  A] -> [  A   10  A]      0     0     0       14
Residues: [2BA  203  A] -> [  U    8  A]      0     3     0        4
Residues: [2BA  203  A] -> [  C    7  A]      0     0     0       19
Residues: [2BA  203  A] -> [  G    6  A]      0     2     0        7
