# Supplementary material for: RPocket: an intuitive database of RNA pocket topology information with RNA-ligand data resources
Source: BMC Bioinformatics. 2021 Sep 8;22:428. doi: 10.1186/s12859-021-04349-4 (PMC8424408; doi:10.1186/s12859-021-04349-4)
Supplement: Supplementary file 6 — Additional file 6. Folder S2: Interaction info of RNA-ligand complexes. [file 12859_2021_4349_MOESM6_ESM.zip › 12859_2021_4349_MOESM6_ESM/4QLM_SO4/ligplot.bonds]

Bond   0. Atoms 2413 [ S   SO4  206  A] -> 2417 [ O4  SO4  206  A]ce  1.4615 - CONECT
Bond   1. Atoms 2413 [ S   SO4  206  A] -> 2416 [ O3  SO4  206  A]ce  1.4606 - CONECT
Bond   2. Atoms 2413 [ S   SO4  206  A] -> 2415 [ O2  SO4  206  A]ce  1.4638 - CONECT
Bond   3. Atoms 2413 [ S   SO4  206  A] -> 2414 [ O1  SO4  206  A]cr  1.4645 - CONECT
Bond   4. Atoms 2408 [ S   SO4  205  A] -> 2412 [ O4  SO4  205  A]ce  1.4666 - CONECT
Bond   5. Atoms 2408 [ S   SO4  205  A] -> 2411 [ O3  SO4  205  A]ce  1.4650 - CONECT
Bond   6. Atoms 2408 [ S   SO4  205  A] -> 2410 [ O2  SO4  205  A]ce  1.4641 - CONECT
Bond   7. Atoms 2408 [ S   SO4  205  A] -> 2409 [ O1  SO4  205  A]cr  1.4616 - CONECT
