# Supplementary material for: RPocket: an intuitive database of RNA pocket topology information with RNA-ligand data resources
Source: BMC Bioinformatics. 2021 Sep 8;22:428. doi: 10.1186/s12859-021-04349-4 (PMC8424408; doi:10.1186/s12859-021-04349-4)
Supplement: Supplementary file 7 — Additional file 7. Folder S3: Nine other experimental structures and their modeling structures and pockets. [file 12859_2021_4349_MOESM7_ESM.zip]

Archive with 272 entries (271 files):
- 12859_2021_4349_MOESM7_ESM/
- 12859_2021_4349_MOESM7_ESM/1Y27_c.pdb
- 12859_2021_4349_MOESM7_ESM/1Y27_c_1.mrc
- 12859_2021_4349_MOESM7_ESM/1Y27_c_2.mrc
- 12859_2021_4349_MOESM7_ESM/1Y27_c_3.mrc
- 12859_2021_4349_MOESM7_ESM/1Y27_d1.pdb
- 12859_2021_4349_MOESM7_ESM/1Y27_d1_1.mrc
- 12859_2021_4349_MOESM7_ESM/1Y27_d1_2.mrc
- 12859_2021_4349_MOESM7_ESM/1Y27_d1_3.mrc
- 12859_2021_4349_MOESM7_ESM/1Y27_d2.pdb
- 12859_2021_4349_MOESM7_ESM/1Y27_d2_1.mrc
- 12859_2021_4349_MOESM7_ESM/1Y27_d2_2.mrc
- 12859_2021_4349_MOESM7_ESM/1Y27_d2_3.mrc
- 12859_2021_4349_MOESM7_ESM/1Y27_d3.pdb
- 12859_2021_4349_MOESM7_ESM/1Y27_d3_1.mrc
- 12859_2021_4349_MOESM7_ESM/1Y27_d3_2.mrc
- 12859_2021_4349_MOESM7_ESM/1Y27_s1.pdb
- 12859_2021_4349_MOESM7_ESM/1Y27_s1_1.mrc
- 12859_2021_4349_MOESM7_ESM/1Y27_s1_2.mrc
- 12859_2021_4349_MOESM7_ESM/1Y27_s1_3.mrc
- 12859_2021_4349_MOESM7_ESM/1Y27_s2.pdb
- 12859_2021_4349_MOESM7_ESM/1Y27_s2_1.mrc
- 12859_2021_4349_MOESM7_ESM/1Y27_s2_2.mrc
- 12859_2021_4349_MOESM7_ESM/1Y27_s3.pdb
- 12859_2021_4349_MOESM7_ESM/1Y27_s3_1.mrc
- 12859_2021_4349_MOESM7_ESM/1Y27_s3_2.mrc
- 12859_2021_4349_MOESM7_ESM/1Y27_v.pdb
- 12859_2021_4349_MOESM7_ESM/1Y27_v_1.mrc
- 12859_2021_4349_MOESM7_ESM/1Y27_v_2.mrc
- 12859_2021_4349_MOESM7_ESM/2AU4_c.pdb
- 12859_2021_4349_MOESM7_ESM/2AU4_c_1.mrc
- 12859_2021_4349_MOESM7_ESM/2AU4_d1.pdb
- 12859_2021_4349_MOESM7_ESM/2AU4_d1_1.mrc
- 12859_2021_4349_MOESM7_ESM/2AU4_d1_2.mrc
- 12859_2021_4349_MOESM7_ESM/2AU4_d2.pdb
- 12859_2021_4349_MOESM7_ESM/2AU4_d2_1.mrc
- 12859_2021_4349_MOESM7_ESM/2AU4_d2_2.mrc
- 12859_2021_4349_MOESM7_ESM/2AU4_d3.pdb
- 12859_2021_4349_MOESM7_ESM/2AU4_d3_1.mrc
- 12859_2021_4349_MOESM7_ESM/2AU4_d3_2.mrc
- 12859_2021_4349_MOESM7_ESM/2AU4_s1.pdb
- 12859_2021_4349_MOESM7_ESM/2AU4_s1_1.mrc
- 12859_2021_4349_MOESM7_ESM/2AU4_s2.pdb
- 12859_2021_4349_MOESM7_ESM/2AU4_s2_1.mrc
- 12859_2021_4349_MOESM7_ESM/2AU4_s2_2.mrc
- 12859_2021_4349_MOESM7_ESM/2AU4_s3.pdb
- 12859_2021_4349_MOESM7_ESM/2AU4_s3_1.mrc
- 12859_2021_4349_MOESM7_ESM/2AU4_s3_2.mrc
- 12859_2021_4349_MOESM7_ESM/2AU4_s5.pdb
- 12859_2021_4349_MOESM7_ESM/2AU4_s5_1.mrc
- 12859_2021_4349_MOESM7_ESM/2AU4_s5_2.mrc
- 12859_2021_4349_MOESM7_ESM/2AU4_v.pdb
- 12859_2021_4349_MOESM7_ESM/2AU4_v_1.mrc
- 12859_2021_4349_MOESM7_ESM/2TRA_c.pdb
- 12859_2021_4349_MOESM7_ESM/2TRA_c_1.mrc
- 12859_2021_4349_MOESM7_ESM/2TRA_c_2.mrc
- 12859_2021_4349_MOESM7_ESM/2TRA_c_3.mrc
- 12859_2021_4349_MOESM7_ESM/2TRA_d1.pdb
- 12859_2021_4349_MOESM7_ESM/2TRA_d1_1.mrc
- 12859_2021_4349_MOESM7_ESM/2TRA_d1_2.mrc
- 12859_2021_4349_MOESM7_ESM/2TRA_d1_3.mrc
- 12859_2021_4349_MOESM7_ESM/2TRA_d2.pdb
- 12859_2021_4349_MOESM7_ESM/2TRA_d2_1.mrc
- 12859_2021_4349_MOESM7_ESM/2TRA_d2_2.mrc
- 12859_2021_4349_MOESM7_ESM/2TRA_d2_3.mrc
- 12859_2021_4349_MOESM7_ESM/2TRA_d3.pdb
- 12859_2021_4349_MOESM7_ESM/2TRA_d3_1.mrc
- 12859_2021_4349_MOESM7_ESM/2TRA_d3_2.mrc
- 12859_2021_4349_MOESM7_ESM/2TRA_d3_3.mrc
- 12859_2021_4349_MOESM7_ESM/2TRA_s1.pdb
- 12859_2021_4349_MOESM7_ESM/2TRA_s1_1.mrc
- 12859_2021_4349_MOESM7_ESM/2TRA_s1_2.mrc
- 12859_2021_4349_MOESM7_ESM/2TRA_s1_3.mrc
- 12859_2021_4349_MOESM7_ESM/2TRA_s2.pdb
- 12859_2021_4349_MOESM7_ESM/2TRA_s2_1.mrc
- 12859_2021_4349_MOESM7_ESM/2TRA_s2_2.mrc
- 12859_2021_4349_MOESM7_ESM/2TRA_s3.pdb
- 12859_2021_4349_MOESM7_ESM/2TRA_s3_1.mrc
- 12859_2021_4349_MOESM7_ESM/2TRA_s3_2.mrc
- 12859_2021_4349_MOESM7_ESM/2TRA_s4.pdb
- 12859_2021_4349_MOESM7_ESM/2TRA_s4_1.mrc
- 12859_2021_4349_MOESM7_ESM/2TRA_s4_2.mrc
- 12859_2021_4349_MOESM7_ESM/2TRA_s4_3.mrc
- 12859_2021_4349_MOESM7_ESM/2TRA_v.pdb
- 12859_2021_4349_MOESM7_ESM/2TRA_v_1.mrc
- 12859_2021_4349_MOESM7_ESM/2TRA_v_2.mrc
- 12859_2021_4349_MOESM7_ESM/2TRA_v_3.mrc
- 12859_2021_4349_MOESM7_ESM/3E5E_1.mrc
- 12859_2021_4349_MOESM7_ESM/3E5E_2.mrc
- 12859_2021_4349_MOESM7_ESM/3E5E_3.mrc
- 12859_2021_4349_MOESM7_ESM/3E5E_c.pdb
- 12859_2021_4349_MOESM7_ESM/3E5E_c_1.mrc
- 12859_2021_4349_MOESM7_ESM/3E5E_c_2.mrc
- 12859_2021_4349_MOESM7_ESM/3E5E_c_3.mrc
- 12859_2021_4349_MOESM7_ESM/3E5E_d1.pdb
- 12859_2021_4349_MOESM7_ESM/3E5E_d1_1.mrc
- 12859_2021_4349_MOESM7_ESM/3E5E_d1_2.mrc
- 12859_2021_4349_MOESM7_ESM/3E5E_d1_3.mrc
- 12859_2021_4349_MOESM7_ESM/3E5E_d2.pdb
- 12859_2021_4349_MOESM7_ESM/3E5E_d2_1.mrc
- 12859_2021_4349_MOESM7_ESM/3E5E_d2_2.mrc
- 12859_2021_4349_MOESM7_ESM/3E5E_d2_3.mrc
- 12859_2021_4349_MOESM7_ESM/3E5E_d3.pdb
- 12859_2021_4349_MOESM7_ESM/3E5E_d3_1.mrc
- 12859_2021_4349_MOESM7_ESM/3E5E_d3_2.mrc
- 12859_2021_4349_MOESM7_ESM/3E5E_d3_3.mrc
- 12859_2021_4349_MOESM7_ESM/3E5E_s1.pdb
- 12859_2021_4349_MOESM7_ESM/3E5E_s1_1.mrc
- 12859_2021_4349_MOESM7_ESM/3E5E_s1_2.mrc
- 12859_2021_4349_MOESM7_ESM/3E5E_s2.pdb
- 12859_2021_4349_MOESM7_ESM/3E5E_s2_1.mrc
- 12859_2021_4349_MOESM7_ESM/3E5E_s2_2.mrc
- 12859_2021_4349_MOESM7_ESM/3E5E_s3.pdb
- 12859_2021_4349_MOESM7_ESM/3E5E_s3_1.mrc
- 12859_2021_4349_MOESM7_ESM/3E5E_s3_2.mrc
- 12859_2021_4349_MOESM7_ESM/3E5E_v.pdb
- 12859_2021_4349_MOESM7_ESM/3E5E_v_1.mrc
- 12859_2021_4349_MOESM7_ESM/3E5E_v_2.mrc
- 12859_2021_4349_MOESM7_ESM/3FO4_c.pdb
- 12859_2021_4349_MOESM7_ESM/3FO4_c_1.mrc
- 12859_2021_4349_MOESM7_ESM/3FO4_c_2.mrc
- 12859_2021_4349_MOESM7_ESM/3FO4_c_3.mrc
- 12859_2021_4349_MOESM7_ESM/3FO4_d1.pdb
- 12859_2021_4349_MOESM7_ESM/3FO4_d1_1.mrc
- 12859_2021_4349_MOESM7_ESM/3FO4_d1_2.mrc
- 12859_2021_4349_MOESM7_ESM/3FO4_d1_3.mrc
- 12859_2021_4349_MOESM7_ESM/3FO4_d2.pdb
- 12859_2021_4349_MOESM7_ESM/3FO4_d2_1.mrc
- 12859_2021_4349_MOESM7_ESM/3FO4_d2_2.mrc
- 12859_2021_4349_MOESM7_ESM/3FO4_d2_3.mrc
- 12859_2021_4349_MOESM7_ESM/3FO4_d3.pdb
- 12859_2021_4349_MOESM7_ESM/3FO4_d3_1.mrc
- 12859_2021_4349_MOESM7_ESM/3FO4_d3_2.mrc
- 12859_2021_4349_MOESM7_ESM/3FO4_d4.pdb
- 12859_2021_4349_MOESM7_ESM/3FO4_d4_1.mrc
- 12859_2021_4349_MOESM7_ESM/3FO4_d4_2.mrc
- 12859_2021_4349_MOESM7_ESM/3FO4_d4_3.mrc
- 12859_2021_4349_MOESM7_ESM/3FO4_s1.pdb
- 12859_2021_4349_MOESM7_ESM/3FO4_s1_1.mrc
- 12859_2021_4349_MOESM7_ESM/3FO4_s1_2.mrc
- 12859_2021_4349_MOESM7_ESM/3FO4_s1_3.mrc
- 12859_2021_4349_MOESM7_ESM/3FO4_s2.pdb
- 12859_2021_4349_MOESM7_ESM/3FO4_s2_1.mrc
- 12859_2021_4349_MOESM7_ESM/3FO4_s2_2.mrc
- 12859_2021_4349_MOESM7_ESM/3FO4_s2_3.mrc
- 12859_2021_4349_MOESM7_ESM/3FO4_v.pdb
- 12859_2021_4349_MOESM7_ESM/3FO4_v_1.mrc
- 12859_2021_4349_MOESM7_ESM/3GOT_1.mrc
- 12859_2021_4349_MOESM7_ESM/3GOT_2.mrc
- 12859_2021_4349_MOESM7_ESM/3GOT_3.mrc
- 12859_2021_4349_MOESM7_ESM/3GOT_c.pdb
- 12859_2021_4349_MOESM7_ESM/3GOT_c_1.mrc
- 12859_2021_4349_MOESM7_ESM/3GOT_c_2.mrc
- 12859_2021_4349_MOESM7_ESM/3GOT_c_3.mrc
- 12859_2021_4349_MOESM7_ESM/3GOT_d1.pdb
- 12859_2021_4349_MOESM7_ESM/3GOT_d1_1.mrc
- 12859_2021_4349_MOESM7_ESM/3GOT_d1_2.mrc
- 12859_2021_4349_MOESM7_ESM/3GOT_d2.pdb
- 12859_2021_4349_MOESM7_ESM/3GOT_d2_1.mrc
- 12859_2021_4349_MOESM7_ESM/3GOT_d2_2.mrc
- 12859_2021_4349_MOESM7_ESM/3GOT_d3.pdb
- 12859_2021_4349_MOESM7_ESM/3GOT_s1.pdb
- 12859_2021_4349_MOESM7_ESM/3GOT_s1_1.mrc
- 12859_2021_4349_MOESM7_ESM/3GOT_s1_2.mrc
- 12859_2021_4349_MOESM7_ESM/3GOT_s1_3.mrc
- 12859_2021_4349_MOESM7_ESM/3GOT_s2.pdb
- 12859_2021_4349_MOESM7_ESM/3GOT_s2_1.mrc
- 12859_2021_4349_MOESM7_ESM/3GOT_s2_2.mrc
- 12859_2021_4349_MOESM7_ESM/3GOT_s3.pdb
- 12859_2021_4349_MOESM7_ESM/3GOT_s3_1.mrc
- 12859_2021_4349_MOESM7_ESM/3GOT_s3_2.mrc
- 12859_2021_4349_MOESM7_ESM/3GOT_v.pdb
- 12859_2021_4349_MOESM7_ESM/3GOT_v_1.mrc
- 12859_2021_4349_MOESM7_ESM/3LA5_c.pdb
- 12859_2021_4349_MOESM7_ESM/3LA5_c_1.mrc
- 12859_2021_4349_MOESM7_ESM/3LA5_c_2.mrc
- 12859_2021_4349_MOESM7_ESM/3LA5_c_3.mrc
- 12859_2021_4349_MOESM7_ESM/3LA5_d1.pdb
- 12859_2021_4349_MOESM7_ESM/3LA5_d1_1.mrc
- 12859_2021_4349_MOESM7_ESM/3LA5_d1_2.mrc
- 12859_2021_4349_MOESM7_ESM/3LA5_d1_3.mrc
- 12859_2021_4349_MOESM7_ESM/3LA5_d2.pdb
- 12859_2021_4349_MOESM7_ESM/3LA5_d2_1.mrc
- 12859_2021_4349_MOESM7_ESM/3LA5_d2_2.mrc
- 12859_2021_4349_MOESM7_ESM/3LA5_d3.pdb
- 12859_2021_4349_MOESM7_ESM/3LA5_d3_1.mrc
- 12859_2021_4349_MOESM7_ESM/3LA5_d3_2.mrc
- 12859_2021_4349_MOESM7_ESM/3LA5_s1.pdb
- 12859_2021_4349_MOESM7_ESM/3LA5_s1_1.mrc
- 12859_2021_4349_MOESM7_ESM/3LA5_s1_2.mrc
- 12859_2021_4349_MOESM7_ESM/3LA5_s1_3.mrc
- 12859_2021_4349_MOESM7_ESM/3LA5_s2.pdb
- 12859_2021_4349_MOESM7_ESM/3LA5_s2_1.mrc
- 12859_2021_4349_MOESM7_ESM/3LA5_s2_2.mrc
- 12859_2021_4349_MOESM7_ESM/3LA5_s3.pdb
- 12859_2021_4349_MOESM7_ESM/3LA5_s3_1.mrc
- 12859_2021_4349_MOESM7_ESM/3LA5_s3_2.mrc
- 12859_2021_4349_MOESM7_ESM/3LA5_s4.pdb
- 12859_2021_4349_MOESM7_ESM/3LA5_s4_1.mrc
- 12859_2021_4349_MOESM7_ESM/3LA5_s4_2.mrc
- 12859_2021_4349_MOESM7_ESM/3LA5_s4_3.mrc
- 12859_2021_4349_MOESM7_ESM/3LA5_s5.pdb
- 12859_2021_4349_MOESM7_ESM/3LA5_s5_1.mrc
- 12859_2021_4349_MOESM7_ESM/3LA5_s5_2.mrc
- 12859_2021_4349_MOESM7_ESM/3LA5_v.pdb
- 12859_2021_4349_MOESM7_ESM/3LA5_v_1.mrc
- 12859_2021_4349_MOESM7_ESM/3LA5_v_2.mrc
- 12859_2021_4349_MOESM7_ESM/3LA5_v_3.mrc
- 12859_2021_4349_MOESM7_ESM/4FEP_1.mrc
- 12859_2021_4349_MOESM7_ESM/4FEP_2.mrc
- 12859_2021_4349_MOESM7_ESM/4FEP_3.mrc
- 12859_2021_4349_MOESM7_ESM/4FEP_c.pdb
- 12859_2021_4349_MOESM7_ESM/4FEP_c_1.mrc
- 12859_2021_4349_MOESM7_ESM/4FEP_c_2.mrc
- 12859_2021_4349_MOESM7_ESM/4FEP_c_3.mrc
- 12859_2021_4349_MOESM7_ESM/4FEP_d1.pdb
- 12859_2021_4349_MOESM7_ESM/4FEP_d1_1.mrc
- 12859_2021_4349_MOESM7_ESM/4FEP_d1_2.mrc
- 12859_2021_4349_MOESM7_ESM/4FEP_d1_3.mrc
- 12859_2021_4349_MOESM7_ESM/4FEP_d2.pdb
- 12859_2021_4349_MOESM7_ESM/4FEP_d2_1.mrc
- 12859_2021_4349_MOESM7_ESM/4FEP_d2_2.mrc
- 12859_2021_4349_MOESM7_ESM/4FEP_d2_3.mrc
- 12859_2021_4349_MOESM7_ESM/4FEP_d3.pdb
- 12859_2021_4349_MOESM7_ESM/4FEP_d3_1.mrc
- 12859_2021_4349_MOESM7_ESM/4FEP_d3_2.mrc
- 12859_2021_4349_MOESM7_ESM/4FEP_d3_3.mrc
- 12859_2021_4349_MOESM7_ESM/4FEP_d3_4.mrc
- 12859_2021_4349_MOESM7_ESM/4FEP_s1.pdb
- 12859_2021_4349_MOESM7_ESM/4FEP_s1_1.mrc
- 12859_2021_4349_MOESM7_ESM/4FEP_s1_2.mrc
- 12859_2021_4349_MOESM7_ESM/4FEP_s2.pdb
- 12859_2021_4349_MOESM7_ESM/4FEP_s2_1.mrc
- 12859_2021_4349_MOESM7_ESM/4FEP_s2_2.mrc
- 12859_2021_4349_MOESM7_ESM/4FEP_s2_3.mrc
- 12859_2021_4349_MOESM7_ESM/4FEP_s3.pdb
- 12859_2021_4349_MOESM7_ESM/4FEP_s3_1.mrc
- 12859_2021_4349_MOESM7_ESM/4FEP_s3_2.mrc
- 12859_2021_4349_MOESM7_ESM/4FEP_v.pdb
- 12859_2021_4349_MOESM7_ESM/4FEP_v_1.mrc
- 12859_2021_4349_MOESM7_ESM/4FEP_v_2.mrc
- 12859_2021_4349_MOESM7_ESM/5c7w.pdb
- 12859_2021_4349_MOESM7_ESM/5C7W_1.mrc
- 12859_2021_4349_MOESM7_ESM/5C7W_2.mrc
- 12859_2021_4349_MOESM7_ESM/5C7W_3.mrc
- 12859_2021_4349_MOESM7_ESM/5C7W_c.pdb
- 12859_2021_4349_MOESM7_ESM/5C7W_c_1.mrc
- 12859_2021_4349_MOESM7_ESM/5C7W_c_2.mrc
- 12859_2021_4349_MOESM7_ESM/5C7W_c_3.mrc
- 12859_2021_4349_MOESM7_ESM/5C7W_d1.pdb
- 12859_2021_4349_MOESM7_ESM/5C7W_d1_1.mrc
- 12859_2021_4349_MOESM7_ESM/5C7W_d1_2.mrc
- 12859_2021_4349_MOESM7_ESM/5C7W_d2.pdb
- 12859_2021_4349_MOESM7_ESM/5C7W_d2_1.mrc
- 12859_2021_4349_MOESM7_ESM/5C7W_d2_2.mrc
- 12859_2021_4349_MOESM7_ESM/5C7W_d2_3.mrc
- 12859_2021_4349_MOESM7_ESM/5C7W_d3.pdb
- 12859_2021_4349_MOESM7_ESM/5C7W_d3_1.mrc
- 12859_2021_4349_MOESM7_ESM/5C7W_d3_2.mrc
- 12859_2021_4349_MOESM7_ESM/5C7W_d3_3.mrc
- 12859_2021_4349_MOESM7_ESM/5C7W_s1.pdb
- 12859_2021_4349_MOESM7_ESM/5C7W_s1_2.mrc
- 12859_2021_4349_MOESM7_ESM/5C7W_s1_3.mrc
- 12859_2021_4349_MOESM7_ESM/5C7W_s2.pdb
- 12859_2021_4349_MOESM7_ESM/5C7W_s2_1.mrc
- 12859_2021_4349_MOESM7_ESM/5C7W_s2_2.mrc
- 12859_2021_4349_MOESM7_ESM/5C7W_s2_3.mrc
- 12859_2021_4349_MOESM7_ESM/5C7W_s3.pdb
- 12859_2021_4349_MOESM7_ESM/5C7W_s3_1.mrc
- 12859_2021_4349_MOESM7_ESM/5C7W_v.pdb
- 12859_2021_4349_MOESM7_ESM/5C7W_v_1.mrc
- 12859_2021_4349_MOESM7_ESM/5C7W_v_2.mrc
