# Supplementary material for: RPocket: an intuitive database of RNA pocket topology information with RNA-ligand data resources
Source: BMC Bioinformatics. 2021 Sep 8;22:428. doi: 10.1186/s12859-021-04349-4 (PMC8424408; doi:10.1186/s12859-021-04349-4)
Supplement: Supplementary file 7 — Additional file 7. Folder S3: Nine other experimental structures and their modeling structures and pockets. [file 12859_2021_4349_MOESM7_ESM.zip › 12859_2021_4349_MOESM7_ESM/1Y27_c.pdb]

MODEL        1
ATOM      1 HO5'   G A   1       0.430   0.367   0.359  1.00  0.00           H  
ATOM      2  O5'   G A   1       1.184   0.757  -0.091  1.00  0.00           O  
ATOM      3  C5'   G A   1       2.360   0.357   0.619  1.00  0.00           C  
ATOM      4  H5'   G A   1       3.169   1.059   0.412  1.00  0.00           H  
ATOM      5 H5''   G A   1       2.666  -0.636   0.292  1.00  0.00           H  
ATOM      6  C4'   G A   1       2.101   0.321   2.108  1.00  0.00           C  
ATOM      7  H4'   G A   1       1.048   0.078   2.250  1.00  0.00           H  
ATOM      8  O4'   G A   1       2.998  -0.634   2.710  1.00  0.00           O  
ATOM      9  C1'   G A   1       4.139   0.043   3.172  1.00  0.00           C  
ATOM     10  H1'   G A   1       4.483  -0.488   4.060  1.00  0.00           H  
ATOM     11  N9    G A   1       5.182  -0.066   2.157  1.00  0.00           N  
ATOM     12  C4    G A   1       6.260   0.773   1.996  1.00  0.00           C  
ATOM     13  N3    G A   1       6.544   1.854   2.752  1.00  0.00           N  
ATOM     14  C2    G A   1       7.649   2.459   2.353  1.00  0.00           C  
ATOM     15  N2    G A   1       8.076   3.550   2.992  1.00  0.00           N  
ATOM     16  H21   G A   1       7.543   3.897   3.777  1.00  0.00           H  
ATOM     17  H22   G A   1       8.918   4.023   2.699  1.00  0.00           H  
ATOM     18  N1    G A   1       8.415   2.039   1.297  1.00  0.00           N  
ATOM     19  H1    G A   1       9.242   2.568   1.069  1.00  0.00           H  
ATOM     20  C6    G A   1       8.143   0.929   0.504  1.00  0.00           C  
ATOM     21  O6    G A   1       8.904   0.638  -0.424  1.00  0.00           O  
ATOM     22  C5    G A   1       6.958   0.268   0.920  1.00  0.00           C  
ATOM     23  N7    G A   1       6.333  -0.863   0.412  1.00  0.00           N  
ATOM     24  C8    G A   1       5.287  -1.022   1.176  1.00  0.00           C  
ATOM     25  H8    G A   1       4.574  -1.823   1.048  1.00  0.00           H  
ATOM     26  C2'   G A   1       3.743   1.487   3.488  1.00  0.00           C  
ATOM     27  H2'   G A   1       4.439   2.198   3.040  1.00  0.00           H  
ATOM     28  O2'   G A   1       3.675   1.617   4.896  1.00  0.00           O  
ATOM     29 HO2'   G A   1       2.802   1.955   5.097  1.00  0.00           H  
ATOM     30  C3'   G A   1       2.351   1.631   2.852  1.00  0.00           C  
ATOM     31  H3'   G A   1       2.295   2.483   2.178  1.00  0.00           H  
ATOM     32  O3'   G A   1       1.346   1.860   3.835  1.00  0.00           O  
ATOM     33  P     G A   2       0.424   3.175   3.746  1.00  0.00           P  
ATOM     34  OP1   G A   2       0.422   3.795   5.096  1.00  0.00           O  
ATOM     35  OP2   G A   2      -0.863   2.783   3.116  1.00  0.00           O  
ATOM     36  O5'   G A   2       1.204   4.140   2.742  1.00  0.00           O  
ATOM     37  C5'   G A   2       1.594   5.462   3.128  1.00  0.00           C  
ATOM     38  H5'   G A   2       1.230   5.676   4.134  1.00  0.00           H  
ATOM     39 H5''   G A   2       1.169   6.188   2.438  1.00  0.00           H  
ATOM     40  C4'   G A   2       3.103   5.590   3.108  1.00  0.00           C  
ATOM     41  H4'   G A   2       3.429   5.822   4.122  1.00  0.00           H  
ATOM     42  O4'   G A   2       3.672   4.363   2.582  1.00  0.00           O  
ATOM     43  C1'   G A   2       4.847   4.655   1.849  1.00  0.00           C  
ATOM     44  H1'   G A   2       5.660   4.109   2.328  1.00  0.00           H  
ATOM     45  N9    G A   2       4.691   4.130   0.495  1.00  0.00           N  
ATOM     46  C4    G A   2       5.616   4.201  -0.520  1.00  0.00           C  
ATOM     47  N3    G A   2       6.836   4.773  -0.444  1.00  0.00           N  
ATOM     48  C2    G A   2       7.489   4.691  -1.590  1.00  0.00           C  
ATOM     49  N2    G A   2       8.718   5.200  -1.691  1.00  0.00           N  
ATOM     50  H21   G A   2       9.142   5.644  -0.889  1.00  0.00           H  
ATOM     51  H22   G A   2       9.215   5.161  -2.570  1.00  0.00           H  
ATOM     52  N1    G A   2       6.988   4.102  -2.720  1.00  0.00           N  
ATOM     53  H1    G A   2       7.566   4.109  -3.546  1.00  0.00           H  
ATOM     54  C6    G A   2       5.743   3.497  -2.820  1.00  0.00           C  
ATOM     55  O6    G A   2       5.396   2.979  -3.888  1.00  0.00           O  
ATOM     56  C5    G A   2       5.025   3.576  -1.598  1.00  0.00           C  
ATOM     57  N7    G A   2       3.755   3.120  -1.268  1.00  0.00           N  
ATOM     58  C8    G A   2       3.601   3.473  -0.022  1.00  0.00           C  
ATOM     59  H8    G A   2       2.701   3.278   0.543  1.00  0.00           H  
ATOM     60  C2'   G A   2       5.069   6.168   1.897  1.00  0.00           C  
ATOM     61  H2'   G A   2       5.415   6.551   0.938  1.00  0.00           H  
ATOM     62  O2'   G A   2       5.956   6.467   2.960  1.00  0.00           O  
ATOM     63 HO2'   G A   2       5.473   7.036   3.563  1.00  0.00           H  
ATOM     64  C3'   G A   2       3.666   6.679   2.201  1.00  0.00           C  
ATOM     65  H3'   G A   2       3.066   6.807   1.303  1.00  0.00           H  
ATOM     66  O3'   G A   2       3.707   7.957   2.839  1.00  0.00           O  
ATOM     67  P     A A   3       2.732   9.141   2.340  1.00  0.00           P  
ATOM     68  OP1   A A   3       2.258   9.831   3.565  1.00  0.00           O  
ATOM     69  OP2   A A   3       1.744   8.588   1.383  1.00  0.00           O  
ATOM     70  O5'   A A   3       3.686  10.144   1.544  1.00  0.00           O  
ATOM     71  C5'   A A   3       3.825  11.505   1.963  1.00  0.00           C  
ATOM     72  H5'   A A   3       4.504  11.557   2.815  1.00  0.00           H  
ATOM     73 H5''   A A   3       2.854  11.896   2.262  1.00  0.00           H  
ATOM     74  C4'   A A   3       4.371  12.367   0.840  1.00  0.00           C  
ATOM     75  H4'   A A   3       4.819  13.251   1.295  1.00  0.00           H  
ATOM     76  O4'   A A   3       5.300  11.613   0.019  1.00  0.00           O  
ATOM     77  C1'   A A   3       5.314  12.162  -1.293  1.00  0.00           C  
ATOM     78  H1'   A A   3       6.325  12.523  -1.482  1.00  0.00           H  
ATOM     79  N9    A A   3       5.021  11.095  -2.246  1.00  0.00           N  
ATOM     80  C4    A A   3       5.599  10.901  -3.478  1.00  0.00           C  
ATOM     81  N3    A A   3       6.563  11.639  -4.056  1.00  0.00           N  
ATOM     82  C2    A A   3       6.871  11.151  -5.257  1.00  0.00           C  
ATOM     83  H2    A A   3       7.648  11.692  -5.796  1.00  0.00           H  
ATOM     84  N1    A A   3       6.363  10.087  -5.896  1.00  0.00           N  
ATOM     85  C6    A A   3       5.398   9.369  -5.284  1.00  0.00           C  
ATOM     86  N6    A A   3       4.894   8.308  -5.913  1.00  0.00           N  
ATOM     87  H61   A A   3       4.172   7.761  -5.465  1.00  0.00           H  
ATOM     88  H62   A A   3       5.235   8.039  -6.825  1.00  0.00           H  
ATOM     89  C5    A A   3       4.981   9.785  -4.010  1.00  0.00           C  
ATOM     90  N7    A A   3       4.035   9.282  -3.130  1.00  0.00           N  
ATOM     91  C8    A A   3       4.103  10.090  -2.101  1.00  0.00           C  
ATOM     92  H8    A A   3       3.495   9.971  -1.215  1.00  0.00           H  
ATOM     93  C2'   A A   3       4.276  13.284  -1.332  1.00  0.00           C  
ATOM     94  H2'   A A   3       3.729  13.295  -2.277  1.00  0.00           H  
ATOM     95  O2'   A A   3       4.921  14.514  -1.056  1.00  0.00           O  
ATOM     96 HO2'   A A   3       4.339  15.010  -0.481  1.00  0.00           H  
ATOM     97  C3'   A A   3       3.364  12.869  -0.185  1.00  0.00           C  
ATOM     98  H3'   A A   3       2.662  12.087  -0.473  1.00  0.00           H  
ATOM     99  O3'   A A   3       2.577  13.951   0.300  1.00  0.00           O  
ATOM    100  P     U A   4       1.189  14.316  -0.428  1.00  0.00           P  
ATOM    101  OP1   U A   4       0.754  15.641   0.085  1.00  0.00           O  
ATOM    102  OP2   U A   4       0.277  13.149  -0.310  1.00  0.00           O  
ATOM    103  O5'   U A   4       1.585  14.480  -1.965  1.00  0.00           O  
ATOM    104  C5'   U A   4       2.096  15.717  -2.460  1.00  0.00           C  
ATOM    105  H5'   U A   4       2.957  16.022  -1.864  1.00  0.00           H  
ATOM    106 H5''   U A   4       1.328  16.486  -2.389  1.00  0.00           H  
ATOM    107  C4'   U A   4       2.518  15.579  -3.908  1.00  0.00           C  
ATOM    108  H4'   U A   4       3.081  16.474  -4.172  1.00  0.00           H  
ATOM    109  O4'   U A   4       3.267  14.349  -4.102  1.00  0.00           O  
ATOM    110  C1'   U A   4       3.089  13.896  -5.436  1.00  0.00           C  
ATOM    111  H1'   U A   4       4.073  13.884  -5.907  1.00  0.00           H  
ATOM    112  N1    U A   4       2.583  12.516  -5.399  1.00  0.00           N  
ATOM    113  C6    U A   4       1.721  12.103  -4.408  1.00  0.00           C  
ATOM    114  H6    U A   4       1.423  12.816  -3.639  1.00  0.00           H  
ATOM    115  C2    U A   4       2.992  11.645  -6.397  1.00  0.00           C  
ATOM    116  O2    U A   4       3.754  11.965  -7.295  1.00  0.00           O  
ATOM    117  N3    U A   4       2.474  10.381  -6.305  1.00  0.00           N  
ATOM    118  H3    U A   4       2.762   9.718  -7.006  1.00  0.00           H  
ATOM    119  C4    U A   4       1.611   9.905  -5.349  1.00  0.00           C  
ATOM    120  O4    U A   4       1.228   8.739  -5.413  1.00  0.00           O  
ATOM    121  C5    U A   4       1.236  10.861  -4.357  1.00  0.00           C  
ATOM    122  H5    U A   4       0.548  10.577  -3.561  1.00  0.00           H  
ATOM    123  C2'   U A   4       2.129  14.868  -6.126  1.00  0.00           C  
ATOM    124  H2'   U A   4       1.434  14.348  -6.788  1.00  0.00           H  
ATOM    125  O2'   U A   4       2.888  15.859  -6.794  1.00  0.00           O  
ATOM    126 HO2'   U A   4       2.419  16.688  -6.689  1.00  0.00           H  
ATOM    127  C3'   U A   4       1.395  15.452  -4.925  1.00  0.00           C  
ATOM    128  H3'   U A   4       0.599  14.801  -4.565  1.00  0.00           H  
ATOM    129  O3'   U A   4       0.783  16.705  -5.216  1.00  0.00           O  
ATOM    130  P     C A   5      -0.720  16.742  -5.789  1.00  0.00           P  
ATOM    131  OP1   C A   5      -1.087  18.168  -5.981  1.00  0.00           O  
ATOM    132  OP2   C A   5      -1.568  15.874  -4.933  1.00  0.00           O  
ATOM    133  O5'   C A   5      -0.601  16.055  -7.223  1.00  0.00           O  
ATOM    134  C5'   C A   5      -0.012  16.747  -8.323  1.00  0.00           C  
ATOM    135  H5'   C A   5       1.001  17.058  -8.063  1.00  0.00           H  
ATOM    136 H5''   C A   5      -0.602  17.630  -8.563  1.00  0.00           H  
ATOM    137  C4'   C A   5       0.041  15.850  -9.540  1.00  0.00           C  
ATOM    138  H4'   C A   5       0.426  16.442 -10.371  1.00  0.00           H  
ATOM    139  O4'   C A   5       0.848  14.678  -9.240  1.00  0.00           O  
ATOM    140  C1'   C A   5       0.323  13.553  -9.926  1.00  0.00           C  
ATOM    141  H1'   C A   5       1.132  13.142 -10.532  1.00  0.00           H  
ATOM    142  N1    C A   5      -0.063  12.538  -8.932  1.00  0.00           N  
ATOM    143  C6    C A   5      -0.583  12.904  -7.722  1.00  0.00           C  
ATOM    144  H6    C A   5      -0.708  13.962  -7.487  1.00  0.00           H  
ATOM    145  C2    C A   5       0.107  11.188  -9.247  1.00  0.00           C  
ATOM    146  O2    C A   5       0.585  10.883 -10.348  1.00  0.00           O  
ATOM    147  N3    C A   5      -0.254  10.248  -8.344  1.00  0.00           N  
ATOM    148  C4    C A   5      -0.763  10.615  -7.168  1.00  0.00           C  
ATOM    149  N4    C A   5      -1.110   9.652  -6.314  1.00  0.00           N  
ATOM    150  H41   C A   5      -1.502   9.886  -5.413  1.00  0.00           H  
ATOM    151  H42   C A   5      -0.961   8.684  -6.565  1.00  0.00           H  
ATOM    152  C5    C A   5      -0.941  11.985  -6.817  1.00  0.00           C  
ATOM    153  H5    C A   5      -1.354  12.273  -5.850  1.00  0.00           H  
ATOM    154  C2'   C A   5      -0.845  14.043 -10.782  1.00  0.00           C  
ATOM    155  H2'   C A   5      -1.646  13.304 -10.835  1.00  0.00           H  
ATOM    156  O2'   C A   5      -0.352  14.412 -12.057  1.00  0.00           O  
ATOM    157 HO2'   C A   5      -0.735  15.266 -12.261  1.00  0.00           H  
ATOM    158  C3'   C A   5      -1.289  15.266  -9.992  1.00  0.00           C  
ATOM    159  H3'   C A   5      -1.923  15.008  -9.144  1.00  0.00           H  
ATOM    160  O3'   C A   5      -2.039  16.182 -10.785  1.00  0.00           O  
ATOM    161  P     A A   6      -3.629  15.987 -10.940  1.00  0.00           P  
ATOM    162  OP1   A A   6      -4.116  17.050 -11.857  1.00  0.00           O  
ATOM    163  OP2   A A   6      -4.219  15.861  -9.583  1.00  0.00           O  
ATOM    164  O5'   A A   6      -3.777  14.583 -11.681  1.00  0.00           O  
ATOM    165  C5'   A A   6      -3.371  14.425 -13.040  1.00  0.00           C  
ATOM    166  H5'   A A   6      -2.289  14.546 -13.116  1.00  0.00           H  
ATOM    167 H5''   A A   6      -3.855  15.177 -13.660  1.00  0.00           H  
ATOM    168  C4'   A A   6      -3.753  13.053 -13.547  1.00  0.00           C  
ATOM    169  H4'   A A   6      -3.784  13.099 -14.636  1.00  0.00           H  
ATOM    170  O4'   A A   6      -2.815  12.071 -13.037  1.00  0.00           O  
ATOM    171  C1'   A A   6      -3.471  10.821 -12.899  1.00  0.00           C  
ATOM    172  H1'   A A   6      -2.962  10.121 -13.562  1.00  0.00           H  
ATOM    173  N9    A A   6      -3.289  10.354 -11.525  1.00  0.00           N  
ATOM    174  C4    A A   6      -3.179   9.045 -11.119  1.00  0.00           C  
ATOM    175  N3    A A   6      -3.217   7.946 -11.892  1.00  0.00           N  
ATOM    176  C2    A A   6      -3.077   6.847 -11.153  1.00  0.00           C  
ATOM    177  H2    A A   6      -3.095   5.907 -11.705  1.00  0.00           H  
ATOM    178  N1    A A   6      -2.915   6.732  -9.828  1.00  0.00           N  
ATOM    179  C6    A A   6      -2.882   7.857  -9.082  1.00  0.00           C  
ATOM    180  N6    A A   6      -2.722   7.742  -7.764  1.00  0.00           N  
ATOM    181  H61   A A   6      -2.696   8.568  -7.186  1.00  0.00           H  
ATOM    182  H62   A A   6      -2.611   6.828  -7.344  1.00  0.00           H  
ATOM    183  C5    A A   6      -3.020   9.088  -9.746  1.00  0.00           C  
ATOM    184  N7    A A   6      -3.031  10.400  -9.292  1.00  0.00           N  
ATOM    185  C8    A A   6      -3.194  11.109 -10.382  1.00  0.00           C  
ATOM    186  H8    A A   6      -3.252  12.188 -10.382  1.00  0.00           H  
ATOM    187  C2'   A A   6      -4.937  11.018 -13.289  1.00  0.00           C  
ATOM    188  H2'   A A   6      -5.608  10.465 -12.630  1.00  0.00           H  
ATOM    189  O2'   A A   6      -5.092  10.666 -14.651  1.00  0.00           O  
ATOM    190 HO2'   A A   6      -5.480  11.425 -15.089  1.00  0.00           H  
ATOM    191  C3'   A A   6      -5.102  12.521 -13.089  1.00  0.00           C  
ATOM    192  H3'   A A   6      -5.309  12.786 -12.053  1.00  0.00           H  
ATOM    193  O3'   A A   6      -6.176  13.055 -13.859  1.00  0.00           O  
ATOM    194  P     U A   7      -7.681  12.976 -13.294  1.00  0.00           P  
ATOM    195  OP1   U A   7      -8.574  13.537 -14.340  1.00  0.00           O  
ATOM    196  OP2   U A   7      -7.697  13.557 -11.928  1.00  0.00           O  
ATOM    197  O5'   U A   7      -7.970  11.413 -13.175  1.00  0.00           O  
ATOM    198  C5'   U A   7      -8.126  10.604 -14.341  1.00  0.00           C  
ATOM    199  H5'   U A   7      -7.170  10.519 -14.860  1.00  0.00           H  
ATOM    200 H5''   U A   7      -8.852  11.061 -15.012  1.00  0.00           H  
ATOM    201  C4'   U A   7      -8.610   9.223 -13.962  1.00  0.00           C  
ATOM    202  H4'   U A   7      -9.041   8.767 -14.853  1.00  0.00           H  
ATOM    203  O4'   U A   7      -7.506   8.465 -13.400  1.00  0.00           O  
ATOM    204  C1'   U A   7      -7.996   7.574 -12.410  1.00  0.00           C  
ATOM    205  H1'   U A   7      -7.711   6.568 -12.719  1.00  0.00           H  
ATOM    206  N1    U A   7      -7.316   7.869 -11.141  1.00  0.00           N  
ATOM    207  C6    U A   7      -6.961   9.156 -10.804  1.00  0.00           C  
ATOM    208  H6    U A   7      -7.194   9.964 -11.497  1.00  0.00           H  
ATOM    209  C2    U A   7      -7.045   6.810 -10.293  1.00  0.00           C  
ATOM    210  O2    U A   7      -7.338   5.659 -10.555  1.00  0.00           O  
ATOM    211  N3    U A   7      -6.414   7.151  -9.124  1.00  0.00           N  
ATOM    212  H3    U A   7      -6.213   6.392  -8.490  1.00  0.00           H  
ATOM    213  C4    U A   7      -6.030   8.411  -8.726  1.00  0.00           C  
ATOM    214  O4    U A   7      -5.462   8.555  -7.644  1.00  0.00           O  
ATOM    215  C5    U A   7      -6.342   9.449  -9.656  1.00  0.00           C  
ATOM    216  H5    U A   7      -6.075  10.481  -9.430  1.00  0.00           H  
ATOM    217  C2'   U A   7      -9.514   7.747 -12.344  1.00  0.00           C  
ATOM    218  H2'   U A   7      -9.885   7.674 -11.320  1.00  0.00           H  
ATOM    219  O2'   U A   7     -10.115   6.804 -13.213  1.00  0.00           O  
ATOM    220 HO2'   U A   7     -10.784   7.276 -13.710  1.00  0.00           H  
ATOM    221  C3'   U A   7      -9.675   9.165 -12.877  1.00  0.00           C  
ATOM    222  H3'   U A   7      -9.511   9.922 -12.111  1.00  0.00           H  
ATOM    223  O3'   U A   7     -10.979   9.405 -13.400  1.00  0.00           O  
ATOM    224  P     A A   8     -12.124  10.012 -12.447  1.00  0.00           P  
ATOM    225  OP1   A A   8     -13.359  10.125 -13.263  1.00  0.00           O  
ATOM    226  OP2   A A   8     -11.579  11.216 -11.770  1.00  0.00           O  
ATOM    227  O5'   A A   8     -12.353   8.880 -11.348  1.00  0.00           O  
ATOM    228  C5'   A A   8     -12.879   7.604 -11.707  1.00  0.00           C  
ATOM    229  H5'   A A   8     -12.247   7.147 -12.470  1.00  0.00           H  
ATOM    230 H5''   A A   8     -13.887   7.719 -12.105  1.00  0.00           H  
ATOM    231  C4'   A A   8     -12.930   6.698 -10.498  1.00  0.00           C  
ATOM    232  H4'   A A   8     -13.558   5.843 -10.750  1.00  0.00           H  
ATOM    233  O4'   A A   8     -11.580   6.333 -10.111  1.00  0.00           O  
ATOM    234  C1'   A A   8     -11.527   6.141  -8.707  1.00  0.00           C  
ATOM    235  H1'   A A   8     -11.213   5.110  -8.538  1.00  0.00           H  
ATOM    236  N9    A A   8     -10.499   7.023  -8.156  1.00  0.00           N  
ATOM    237  C4    A A   8      -9.755   6.792  -7.024  1.00  0.00           C  
ATOM    238  N3    A A   8      -9.812   5.720  -6.216  1.00  0.00           N  
ATOM    239  C2    A A   8      -8.949   5.843  -5.211  1.00  0.00           C  
ATOM    240  H2    A A   8      -8.931   5.012  -4.506  1.00  0.00           H  
ATOM    241  N1    A A   8      -8.099   6.843  -4.942  1.00  0.00           N  
ATOM    242  C6    A A   8      -8.067   7.905  -5.774  1.00  0.00           C  
ATOM    243  N6    A A   8      -7.222   8.900  -5.503  1.00  0.00           N  
ATOM    244  H61   A A   8      -7.183   9.704  -6.112  1.00  0.00           H  
ATOM    245  H62   A A   8      -6.629   8.851  -4.686  1.00  0.00           H  
ATOM    246  C5    A A   8      -8.934   7.896  -6.881  1.00  0.00           C  
ATOM    247  N7    A A   8      -9.150   8.805  -7.908  1.00  0.00           N  
ATOM    248  C8    A A   8     -10.084   8.241  -8.636  1.00  0.00           C  
ATOM    249  H8    A A   8     -10.489   8.692  -9.530  1.00  0.00           H  
ATOM    250  C2'   A A   8     -12.923   6.418  -8.147  1.00  0.00           C  
ATOM    251  H2'   A A   8     -12.876   6.949  -7.193  1.00  0.00           H  
ATOM    252  O2'   A A   8     -13.622   5.191  -8.056  1.00  0.00           O  
ATOM    253 HO2'   A A   8     -14.523   5.399  -7.807  1.00  0.00           H  
ATOM    254  C3'   A A   8     -13.507   7.314  -9.233  1.00  0.00           C  
ATOM    255  H3'   A A   8     -13.209   8.356  -9.121  1.00  0.00           H  
ATOM    256  O3'   A A   8     -14.932   7.308  -9.243  1.00  0.00           O  
ATOM    257  P     U A   9     -15.736   8.701  -9.246  1.00  0.00           P  
ATOM    258  OP1   U A   9     -17.111   8.418  -8.760  1.00  0.00           O  
ATOM    259  OP2   U A   9     -15.545   9.350 -10.569  1.00  0.00           O  
ATOM    260  O5'   U A   9     -14.991   9.577  -8.142  1.00  0.00           O  
ATOM    261  C5'   U A   9     -15.056  11.003  -8.165  1.00  0.00           C  
ATOM    262  H5'   U A   9     -16.090  11.326  -8.035  1.00  0.00           H  
ATOM    263 H5''   U A   9     -14.686  11.375  -9.120  1.00  0.00           H  
ATOM    264  C4'   U A   9     -14.211  11.582  -7.053  1.00  0.00           C  
ATOM    265  H4'   U A   9     -14.196  12.665  -7.181  1.00  0.00           H  
ATOM    266  O4'   U A   9     -14.769  11.155  -5.778  1.00  0.00           O  
ATOM    267  C1'   U A   9     -13.834  10.348  -5.091  1.00  0.00           C  
ATOM    268  H1'   U A   9     -13.396  10.964  -4.305  1.00  0.00           H  
ATOM    269  N1    U A   9     -14.562   9.241  -4.453  1.00  0.00           N  
ATOM    270  C6    U A   9     -15.509   8.520  -5.145  1.00  0.00           C  
ATOM    271  H6    U A   9     -15.715   8.782  -6.183  1.00  0.00           H  
ATOM    272  C2    U A   9     -14.266   8.947  -3.134  1.00  0.00           C  
ATOM    273  O2    U A   9     -13.435   9.561  -2.488  1.00  0.00           O  
ATOM    274  N3    U A   9     -14.979   7.907  -2.598  1.00  0.00           N  
ATOM    275  H3    U A   9     -14.778   7.675  -1.637  1.00  0.00           H  
ATOM    276  C4    U A   9     -15.937   7.147  -3.228  1.00  0.00           C  
ATOM    277  O4    U A   9     -16.500   6.247  -2.605  1.00  0.00           O  
ATOM    278  C5    U A   9     -16.186   7.511  -4.588  1.00  0.00           C  
ATOM    279  H5    U A   9     -16.925   6.965  -5.172  1.00  0.00           H  
ATOM    280  C2'   U A   9     -12.798   9.903  -6.119  1.00  0.00           C  
ATOM    281  H2'   U A   9     -13.129   9.020  -6.670  1.00  0.00           H  
ATOM    282  O2'   U A   9     -11.558   9.709  -5.465  1.00  0.00           O  
ATOM    283 HO2'   U A   9     -11.128  10.566  -5.437  1.00  0.00           H  
ATOM    284  C3'   U A   9     -12.756  11.123  -7.032  1.00  0.00           C  
ATOM    285  H3'   U A   9     -12.392  10.885  -8.032  1.00  0.00           H  
ATOM    286  O3'   U A   9     -11.893  12.140  -6.528  1.00  0.00           O  
ATOM    287  P     A A  10     -11.351  13.294  -7.511  1.00  0.00           P  
ATOM    288  OP1   A A  10     -12.077  13.175  -8.802  1.00  0.00           O  
ATOM    289  OP2   A A  10      -9.867  13.242  -7.498  1.00  0.00           O  
ATOM    290  O5'   A A  10     -11.806  14.652  -6.809  1.00  0.00           O  
ATOM    291  C5'   A A  10     -12.268  14.667  -5.458  1.00  0.00           C  
ATOM    292  H5'   A A  10     -11.481  15.045  -4.805  1.00  0.00           H  
ATOM    293 H5''   A A  10     -12.533  13.657  -5.146  1.00  0.00           H  
ATOM    294  C4'   A A  10     -13.486  15.553  -5.335  1.00  0.00           C  
ATOM    295  H4'   A A  10     -13.199  16.558  -5.647  1.00  0.00           H  
ATOM    296  O4'   A A  10     -14.560  14.984  -6.122  1.00  0.00           O  
ATOM    297  C1'   A A  10     -15.803  15.288  -5.519  1.00  0.00           C  
ATOM    298  H1'   A A  10     -16.344  15.923  -6.221  1.00  0.00           H  
ATOM    299  N9    A A  10     -16.556  14.043  -5.376  1.00  0.00           N  
ATOM    300  C4    A A  10     -16.432  13.112  -4.371  1.00  0.00           C  
ATOM    301  N3    A A  10     -15.597  13.153  -3.319  1.00  0.00           N  
ATOM    302  C2    A A  10     -15.757  12.077  -2.551  1.00  0.00           C  
ATOM    303  H2    A A  10     -15.115  12.031  -1.671  1.00  0.00           H  
ATOM    304  N1    A A  10     -16.595  11.043  -2.704  1.00  0.00           N  
ATOM    305  C6    A A  10     -17.419  11.033  -3.774  1.00  0.00           C  
ATOM    306  N6    A A  10     -18.250  10.003  -3.928  1.00  0.00           N  
ATOM    307  H61   A A  10     -18.874   9.976  -4.722  1.00  0.00           H  
ATOM    308  H62   A A  10     -18.257   9.253  -3.254  1.00  0.00           H  
ATOM    309  C5    A A  10     -17.348  12.118  -4.664  1.00  0.00           C  
ATOM    310  N7    A A  10     -18.037  12.414  -5.832  1.00  0.00           N  
ATOM    311  C8    A A  10     -17.532  13.561  -6.213  1.00  0.00           C  
ATOM    312  H8    A A  10     -17.853  14.080  -7.105  1.00  0.00           H  
ATOM    313  C2'   A A  10     -15.535  16.008  -4.193  1.00  0.00           C  
ATOM    314  H2'   A A  10     -16.165  15.619  -3.391  1.00  0.00           H  
ATOM    315  O2'   A A  10     -15.708  17.398  -4.395  1.00  0.00           O  
ATOM    316 HO2'   A A  10     -14.924  17.822  -4.045  1.00  0.00           H  
ATOM    317  C3'   A A  10     -14.068  15.671  -3.934  1.00  0.00           C  
ATOM    318  H3'   A A  10     -13.944  14.750  -3.367  1.00  0.00           H  
ATOM    319  O3'   A A  10     -13.413  16.692  -3.183  1.00  0.00           O  
ATOM    320  P     A A  11     -12.500  16.298  -1.918  1.00  0.00           P  
ATOM    321  OP1   A A  11     -11.887  17.554  -1.416  1.00  0.00           O  
ATOM    322  OP2   A A  11     -11.627  15.160  -2.302  1.00  0.00           O  
ATOM    323  O5'   A A  11     -13.547  15.798  -0.824  1.00  0.00           O  
ATOM    324  C5'   A A  11     -13.895  14.418  -0.710  1.00  0.00           C  
ATOM    325  H5'   A A  11     -13.442  13.853  -1.526  1.00  0.00           H  
ATOM    326 H5''   A A  11     -14.977  14.306  -0.759  1.00  0.00           H  
ATOM    327  C4'   A A  11     -13.405  13.864   0.609  1.00  0.00           C  
ATOM    328  H4'   A A  11     -14.020  12.999   0.856  1.00  0.00           H  
ATOM    329  O4'   A A  11     -11.992  13.562   0.506  1.00  0.00           O  
ATOM    330  C1'   A A  11     -11.395  13.673   1.786  1.00  0.00           C  
ATOM    331  H1'   A A  11     -11.065  12.673   2.069  1.00  0.00           H  
ATOM    332  N9    A A  11     -10.208  14.521   1.673  1.00  0.00           N  
ATOM    333  C4    A A  11      -9.387  14.901   2.707  1.00  0.00           C  
ATOM    334  N3    A A  11      -9.509  14.574   4.005  1.00  0.00           N  
ATOM    335  C2    A A  11      -8.531  15.123   4.721  1.00  0.00           C  
ATOM    336  H2    A A  11      -8.555  14.906   5.789  1.00  0.00           H  
ATOM    337  N1    A A  11      -7.521  15.903   4.317  1.00  0.00           N  
ATOM    338  C6    A A  11      -7.427  16.213   3.006  1.00  0.00           C  
ATOM    339  N6    A A  11      -6.420  16.991   2.608  1.00  0.00           N  
ATOM    340  H61   A A  11      -6.327  17.238   1.633  1.00  0.00           H  
ATOM    341  H62   A A  11      -5.747  17.325   3.283  1.00  0.00           H  
ATOM    342  C5    A A  11      -8.405  15.691   2.139  1.00  0.00           C  
ATOM    343  N7    A A  11      -8.601  15.809   0.770  1.00  0.00           N  
ATOM    344  C8    A A  11      -9.680  15.099   0.544  1.00  0.00           C  
ATOM    345  H8    A A  11     -10.113  14.980  -0.438  1.00  0.00           H  
ATOM    346  C2'   A A  11     -12.446  14.225   2.754  1.00  0.00           C  
ATOM    347  H2'   A A  11     -12.030  15.003   3.395  1.00  0.00           H  
ATOM    348  O2'   A A  11     -12.994  13.147   3.490  1.00  0.00           O  
ATOM    349 HO2'   A A  11     -13.934  13.122   3.302  1.00  0.00           H  
ATOM    350  C3'   A A  11     -13.476  14.814   1.794  1.00  0.00           C  
ATOM    351  H3'   A A  11     -13.241  15.837   1.505  1.00  0.00           H  
ATOM    352  O3'   A A  11     -14.782  14.850   2.364  1.00  0.00           O  
ATOM    353  P     U A  12     -15.711  16.150   2.168  1.00  0.00           P  
ATOM    354  OP1   U A  12     -14.824  17.315   1.915  1.00  0.00           O  
ATOM    355  OP2   U A  12     -16.666  16.193   3.305  1.00  0.00           O  
ATOM    356  O5'   U A  12     -16.538  15.836   0.843  1.00  0.00           O  
ATOM    357  C5'   U A  12     -16.617  16.785  -0.220  1.00  0.00           C  
ATOM    358  H5'   U A  12     -15.631  16.918  -0.669  1.00  0.00           H  
ATOM    359 H5''   U A  12     -16.963  17.744   0.165  1.00  0.00           H  
ATOM    360  C4'   U A  12     -17.584  16.305  -1.278  1.00  0.00           C  
ATOM    361  H4'   U A  12     -17.506  16.983  -2.128  1.00  0.00           H  
ATOM    362  O4'   U A  12     -17.271  14.922  -1.606  1.00  0.00           O  
ATOM    363  C1'   U A  12     -18.469  14.178  -1.739  1.00  0.00           C  
ATOM    364  H1'   U A  12     -18.402  13.628  -2.679  1.00  0.00           H  
ATOM    365  N1    U A  12     -18.538  13.200  -0.643  1.00  0.00           N  
ATOM    366  C6    U A  12     -17.701  13.286   0.448  1.00  0.00           C  
ATOM    367  H6    U A  12     -16.968  14.092   0.486  1.00  0.00           H  
ATOM    368  C2    U A  12     -19.477  12.191  -0.741  1.00  0.00           C  
ATOM    369  O2    U A  12     -20.229  12.075  -1.691  1.00  0.00           O  
ATOM    370  N3    U A  12     -19.505  11.320   0.317  1.00  0.00           N  
ATOM    371  H3    U A  12     -20.183  10.575   0.264  1.00  0.00           H  
ATOM    372  C4    U A  12     -18.708  11.350   1.437  1.00  0.00           C  
ATOM    373  O4    U A  12     -18.878  10.510   2.321  1.00  0.00           O  
ATOM    374  C5    U A  12     -17.756  12.416   1.461  1.00  0.00           C  
ATOM    375  H5    U A  12     -17.074  12.520   2.305  1.00  0.00           H  
ATOM    376  C2'   U A  12     -19.624  15.178  -1.739  1.00  0.00           C  
ATOM    377  H2'   U A  12     -20.524  14.756  -1.288  1.00  0.00           H  
ATOM    378  O2'   U A  12     -19.833  15.628  -3.065  1.00  0.00           O  
ATOM    379 HO2'   U A  12     -19.674  16.572  -3.065  1.00  0.00           H  
ATOM    380  C3'   U A  12     -19.050  16.284  -0.864  1.00  0.00           C  
ATOM    381  H3'   U A  12     -19.164  16.078   0.200  1.00  0.00           H  
ATOM    382  O3'   U A  12     -19.681  17.541  -1.095  1.00  0.00           O  
ATOM    383  P     C A  13     -21.016  17.926  -0.283  1.00  0.00           P  
ATOM    384  OP1   C A  13     -21.411  19.295  -0.703  1.00  0.00           O  
ATOM    385  OP2   C A  13     -20.789  17.636   1.155  1.00  0.00           O  
ATOM    386  O5'   C A  13     -22.109  16.902  -0.829  1.00  0.00           O  
ATOM    387  C5'   C A  13     -22.552  16.952  -2.184  1.00  0.00           C  
ATOM    388  H5'   C A  13     -21.749  16.625  -2.846  1.00  0.00           H  
ATOM    389 H5''   C A  13     -22.832  17.972  -2.444  1.00  0.00           H  
ATOM    390  C4'   C A  13     -23.751  16.052  -2.377  1.00  0.00           C  
ATOM    391  H4'   C A  13     -24.251  16.359  -3.295  1.00  0.00           H  
ATOM    392  O4'   C A  13     -23.309  14.668  -2.391  1.00  0.00           O  
ATOM    393  C1'   C A  13     -24.285  13.849  -1.768  1.00  0.00           C  
ATOM    394  H1'   C A  13     -24.556  13.074  -2.487  1.00  0.00           H  
ATOM    395  N1    C A  13     -23.667  13.192  -0.604  1.00  0.00           N  
ATOM    396  C6    C A  13     -22.700  13.826   0.126  1.00  0.00           C  
ATOM    397  H6    C A  13     -22.382  14.829  -0.157  1.00  0.00           H  
ATOM    398  C2    C A  13     -24.085  11.905  -0.253  1.00  0.00           C  
ATOM    399  O2    C A  13     -24.963  11.353  -0.932  1.00  0.00           O  
ATOM    400  N3    C A  13     -23.524  11.297   0.815  1.00  0.00           N  
ATOM    401  C4    C A  13     -22.582  11.923   1.521  1.00  0.00           C  
ATOM    402  N4    C A  13     -22.059  11.281   2.564  1.00  0.00           N  
ATOM    403  H41   C A  13     -21.343  11.718   3.125  1.00  0.00           H  
ATOM    404  H42   C A  13     -22.392  10.354   2.789  1.00  0.00           H  
ATOM    405  C5    C A  13     -22.136  13.235   1.186  1.00  0.00           C  
ATOM    406  H5    C A  13     -21.365  13.736   1.771  1.00  0.00           H  
ATOM    407  C2'   C A  13     -25.474  14.741  -1.408  1.00  0.00           C  
ATOM    408  H2'   C A  13     -25.933  14.440  -0.464  1.00  0.00           H  
ATOM    409  O2'   C A  13     -26.387  14.735  -2.490  1.00  0.00           O  
ATOM    410 HO2'   C A  13     -26.599  15.650  -2.677  1.00  0.00           H  
ATOM    411  C3'   C A  13     -24.794  16.097  -1.269  1.00  0.00           C  
ATOM    412  H3'   C A  13     -24.336  16.238  -0.291  1.00  0.00           H  
ATOM    413  O3'   C A  13     -25.701  17.182  -1.444  1.00  0.00           O  
ATOM    414  P     G A  14     -26.468  17.795  -0.170  1.00  0.00           P  
ATOM    415  OP1   G A  14     -27.258  18.958  -0.648  1.00  0.00           O  
ATOM    416  OP2   G A  14     -25.486  17.977   0.928  1.00  0.00           O  
ATOM    417  O5'   G A  14     -27.486  16.646   0.258  1.00  0.00           O  
ATOM    418  C5'   G A  14     -28.471  16.162  -0.653  1.00  0.00           C  
ATOM    419  H5'   G A  14     -27.985  15.777  -1.551  1.00  0.00           H  
ATOM    420 H5''   G A  14     -29.144  16.971  -0.934  1.00  0.00           H  
ATOM    421  C4'   G A  14     -29.277  15.055  -0.013  1.00  0.00           C  
ATOM    422  H4'   G A  14     -30.116  14.830  -0.672  1.00  0.00           H  
ATOM    423  O4'   G A  14     -28.419  13.918   0.242  1.00  0.00           O  
ATOM    424  C1'   G A  14     -28.944  13.173   1.325  1.00  0.00           C  
ATOM    425  H1'   G A  14     -29.285  12.220   0.917  1.00  0.00           H  
ATOM    426  N9    G A  14     -27.862  12.894   2.264  1.00  0.00           N  
ATOM    427  C4    G A  14     -27.841  11.897   3.208  1.00  0.00           C  
ATOM    428  N3    G A  14     -28.821  10.996   3.431  1.00  0.00           N  
ATOM    429  C2    G A  14     -28.512  10.162   4.406  1.00  0.00           C  
ATOM    430  N2    G A  14     -29.374   9.205   4.756  1.00  0.00           N  
ATOM    431  H21   G A  14     -30.256   9.129   4.271  1.00  0.00           H  
ATOM    432  H22   G A  14     -29.146   8.562   5.502  1.00  0.00           H  
ATOM    433  N1    G A  14     -27.336  10.205   5.110  1.00  0.00           N  
ATOM    434  H1    G A  14     -27.204   9.517   5.837  1.00  0.00           H  
ATOM    435  C6    G A  14     -26.312  11.121   4.901  1.00  0.00           C  
ATOM    436  O6    G A  14     -25.291  11.071   5.596  1.00  0.00           O  
ATOM    437  C5    G A  14     -26.629  12.027   3.853  1.00  0.00           C  
ATOM    438  N7    G A  14     -25.901  13.085   3.324  1.00  0.00           N  
ATOM    439  C8    G A  14     -26.671  13.567   2.387  1.00  0.00           C  
ATOM    440  H8    G A  14     -26.398  14.410   1.769  1.00  0.00           H  
ATOM    441  C2'   G A  14     -30.095  13.975   1.942  1.00  0.00           C  
ATOM    442  H2'   G A  14     -30.028  14.000   3.031  1.00  0.00           H  
ATOM    443  O2'   G A  14     -31.318  13.429   1.484  1.00  0.00           O  
ATOM    444 HO2'   G A  14     -32.018  13.909   1.927  1.00  0.00           H  
ATOM    445  C3'   G A  14     -29.859  15.366   1.356  1.00  0.00           C  
ATOM    446  H3'   G A  14     -29.174  15.963   1.958  1.00  0.00           H  
ATOM    447  O3'   G A  14     -31.060  16.126   1.251  1.00  0.00           O  
ATOM    448  P     C A  15     -31.594  16.958   2.519  1.00  0.00           P  
ATOM    449  OP1   C A  15     -32.801  17.703   2.079  1.00  0.00           O  
ATOM    450  OP2   C A  15     -30.451  17.700   3.110  1.00  0.00           O  
ATOM    451  O5'   C A  15     -32.059  15.835   3.550  1.00  0.00           O  
ATOM    452  C5'   C A  15     -31.380  15.644   4.790  1.00  0.00           C  
ATOM    453  H5'   C A  15     -31.663  16.433   5.489  1.00  0.00           H  
ATOM    454 H5''   C A  15     -30.303  15.680   4.632  1.00  0.00           H  
ATOM    455  C4'   C A  15     -31.745  14.302   5.380  1.00  0.00           C  
ATOM    456  H4'   C A  15     -32.733  14.034   5.004  1.00  0.00           H  
ATOM    457  O4'   C A  15     -30.710  13.341   5.035  1.00  0.00           O  
ATOM    458  C1'   C A  15     -30.446  12.500   6.145  1.00  0.00           C  
ATOM    459  H1'   C A  15     -30.495  11.472   5.786  1.00  0.00           H  
ATOM    460  N1    C A  15     -29.072  12.757   6.609  1.00  0.00           N  
ATOM    461  C6    C A  15     -28.327  13.768   6.068  1.00  0.00           C  
ATOM    462  H6    C A  15     -28.753  14.389   5.281  1.00  0.00           H  
ATOM    463  C2    C A  15     -28.536  11.950   7.618  1.00  0.00           C  
ATOM    464  O2    C A  15     -29.229  11.037   8.089  1.00  0.00           O  
ATOM    465  N3    C A  15     -27.278  12.182   8.053  1.00  0.00           N  
ATOM    466  C4    C A  15     -26.561  13.172   7.519  1.00  0.00           C  
ATOM    467  N4    C A  15     -25.325  13.364   7.980  1.00  0.00           N  
ATOM    468  H41   C A  15     -24.752  14.103   7.600  1.00  0.00           H  
ATOM    469  H42   C A  15     -24.965  12.770   8.712  1.00  0.00           H  
ATOM    470  C5    C A  15     -27.079  14.010   6.489  1.00  0.00           C  
ATOM    471  H5    C A  15     -26.482  14.815   6.060  1.00  0.00           H  
ATOM    472  C2'   C A  15     -31.516  12.793   7.196  1.00  0.00           C  
ATOM    473  H2'   C A  15     -31.128  12.677   8.210  1.00  0.00           H  
ATOM    474  O2'   C A  15     -32.639  11.970   6.941  1.00  0.00           O  
ATOM    475 HO2'   C A  15     -33.416  12.510   7.091  1.00  0.00           H  
ATOM    476  C3'   C A  15     -31.823  14.255   6.900  1.00  0.00           C  
ATOM    477  H3'   C A  15     -31.107  14.935   7.361  1.00  0.00           H  
ATOM    478  O3'   C A  15     -33.109  14.650   7.372  1.00  0.00           O  
ATOM    479  P     G A  16     -33.254  15.338   8.820  1.00  0.00           P  
ATOM    480  OP1   G A  16     -34.608  15.946   8.883  1.00  0.00           O  
ATOM    481  OP2   G A  16     -32.059  16.184   9.068  1.00  0.00           O  
ATOM    482  O5'   G A  16     -33.216  14.111   9.836  1.00  0.00           O  
ATOM    483  C5'   G A  16     -34.208  13.087   9.787  1.00  0.00           C  
ATOM    484  H5'   G A  16     -34.118  12.531   8.853  1.00  0.00           H  
ATOM    485 H5''   G A  16     -35.201  13.532   9.839  1.00  0.00           H  
ATOM    486  C4'   G A  16     -34.036  12.136  10.949  1.00  0.00           C  
ATOM    487  H4'   G A  16     -34.961  11.566  11.049  1.00  0.00           H  
ATOM    488  O4'   G A  16     -32.866  11.307  10.709  1.00  0.00           O  
ATOM    489  C1'   G A  16     -32.157  11.118  11.921  1.00  0.00           C  
ATOM    490  H1'   G A  16     -32.002  10.044  12.036  1.00  0.00           H  
ATOM    491  N9    G A  16     -30.848  11.752  11.793  1.00  0.00           N  
ATOM    492  C4    G A  16     -29.739  11.501  12.563  1.00  0.00           C  
ATOM    493  N3    G A  16     -29.664  10.619  13.581  1.00  0.00           N  
ATOM    494  C2    G A  16     -28.463  10.601  14.130  1.00  0.00           C  
ATOM    495  N2    G A  16     -28.216   9.783  15.155  1.00  0.00           N  
ATOM    496  H21   G A  16     -28.951   9.184  15.502  1.00  0.00           H  
ATOM    497  H22   G A  16     -27.298   9.763  15.580  1.00  0.00           H  
ATOM    498  N1    G A  16     -27.417  11.384  13.716  1.00  0.00           N  
ATOM    499  H1    G A  16     -26.540  11.291  14.204  1.00  0.00           H  
ATOM    500  C6    G A  16     -27.469  12.299  12.671  1.00  0.00           C  
ATOM    501  O6    G A  16     -26.464  12.957  12.380  1.00  0.00           O  
ATOM    502  C5    G A  16     -28.755  12.331  12.069  1.00  0.00           C  
ATOM    503  N7    G A  16     -29.235  13.090  11.010  1.00  0.00           N  
ATOM    504  C8    G A  16     -30.478  12.714  10.885  1.00  0.00           C  
ATOM    505  H8    G A  16     -31.150  13.121  10.144  1.00  0.00           H  
ATOM    506  C2'   G A  16     -33.013  11.698  13.045  1.00  0.00           C  
ATOM    507  H2'   G A  16     -32.399  12.128  13.839  1.00  0.00           H  
ATOM    508  O2'   G A  16     -33.892  10.693  13.515  1.00  0.00           O  
ATOM    509 HO2'   G A  16     -34.759  11.094  13.582  1.00  0.00           H  
ATOM    510  C3'   G A  16     -33.772  12.788  12.300  1.00  0.00           C  
ATOM    511  H3'   G A  16     -33.195  13.707  12.198  1.00  0.00           H  
ATOM    512  O3'   G A  16     -34.985  13.152  12.956  1.00  0.00           O  
ATOM    513  P     U A  17     -34.990  14.365  14.012  1.00  0.00           P  
ATOM    514  OP1   U A  17     -36.388  14.532  14.484  1.00  0.00           O  
ATOM    515  OP2   U A  17     -34.278  15.519  13.407  1.00  0.00           O  
ATOM    516  O5'   U A  17     -34.114  13.822  15.228  1.00  0.00           O  
ATOM    517  C5'   U A  17     -34.575  12.743  16.041  1.00  0.00           C  
ATOM    518  H5'   U A  17     -34.641  11.834  15.442  1.00  0.00           H  
ATOM    519 H5''   U A  17     -35.560  12.977  16.441  1.00  0.00           H  
ATOM    520  C4'   U A  17     -33.622  12.511  17.191  1.00  0.00           C  
ATOM    521  H4'   U A  17     -34.142  11.906  17.935  1.00  0.00           H  
ATOM    522  O4'   U A  17     -32.406  11.892  16.686  1.00  0.00           O  
ATOM    523  C1'   U A  17     -31.284  12.407  17.385  1.00  0.00           C  
ATOM    524  H1'   U A  17     -30.718  11.553  17.759  1.00  0.00           H  
ATOM    525  N1    U A  17     -30.435  13.139  16.434  1.00  0.00           N  
ATOM    526  C6    U A  17     -30.965  13.723  15.305  1.00  0.00           C  
ATOM    527  H6    U A  17     -32.035  13.631  15.118  1.00  0.00           H  
ATOM    528  C2    U A  17     -29.085  13.228  16.714  1.00  0.00           C  
ATOM    529  O2    U A  17     -28.577  12.720  17.697  1.00  0.00           O  
ATOM    530  N3    U A  17     -28.349  13.934  15.799  1.00  0.00           N  
ATOM    531  H3    U A  17     -27.364  14.025  15.994  1.00  0.00           H  
ATOM    532  C4    U A  17     -28.810  14.542  14.656  1.00  0.00           C  
ATOM    533  O4    U A  17     -28.016  15.140  13.930  1.00  0.00           O  
ATOM    534  C5    U A  17     -30.214  14.401  14.432  1.00  0.00           C  
ATOM    535  H5    U A  17     -30.672  14.847  13.549  1.00  0.00           H  
ATOM    536  C2'   U A  17     -31.819  13.286  18.514  1.00  0.00           C  
ATOM    537  H2'   U A  17     -31.157  14.130  18.716  1.00  0.00           H  
ATOM    538  O2'   U A  17     -32.041  12.477  19.654  1.00  0.00           O  
ATOM    539 HO2'   U A  17     -31.998  13.056  20.415  1.00  0.00           H  
ATOM    540  C3'   U A  17     -33.131  13.762  17.905  1.00  0.00           C  
ATOM    541  H3'   U A  17     -32.992  14.591  17.211  1.00  0.00           H  
ATOM    542  O3'   U A  17     -34.055  14.218  18.888  1.00  0.00           O  
ATOM    543  P     G A  18     -34.013  15.752  19.369  1.00  0.00           P  
ATOM    544  OP1   G A  18     -34.998  15.898  20.471  1.00  0.00           O  
ATOM    545  OP2   G A  18     -34.125  16.618  18.167  1.00  0.00           O  
ATOM    546  O5'   G A  18     -32.549  15.928  19.975  1.00  0.00           O  
ATOM    547  C5'   G A  18     -32.320  15.837  21.380  1.00  0.00           C  
ATOM    548  H5'   G A  18     -32.905  15.015  21.796  1.00  0.00           H  
ATOM    549 H5''   G A  18     -32.621  16.765  21.864  1.00  0.00           H  
ATOM    550  C4'   G A  18     -30.853  15.592  21.662  1.00  0.00           C  
ATOM    551  H4'   G A  18     -30.787  14.967  22.553  1.00  0.00           H  
ATOM    552  O4'   G A  18     -30.214  15.007  20.496  1.00  0.00           O  
ATOM    553  C1'   G A  18     -28.849  15.395  20.463  1.00  0.00           C  
ATOM    554  H1'   G A  18     -28.257  14.482  20.534  1.00  0.00           H  
ATOM    555  N9    G A  18     -28.572  16.013  19.170  1.00  0.00           N  
ATOM    556  C4    G A  18     -27.363  16.513  18.747  1.00  0.00           C  
ATOM    557  N3    G A  18     -26.214  16.513  19.455  1.00  0.00           N  
ATOM    558  C2    G A  18     -25.221  17.070  18.783  1.00  0.00           C  
ATOM    559  N2    G A  18     -24.009  17.155  19.338  1.00  0.00           N  
ATOM    560  H21   G A  18     -23.864  16.791  20.269  1.00  0.00           H  
ATOM    561  H22   G A  18     -23.245  17.586  18.837  1.00  0.00           H  
ATOM    562  N1    G A  18     -25.343  17.584  17.519  1.00  0.00           N  
ATOM    563  H1    G A  18     -24.520  17.990  17.099  1.00  0.00           H  
ATOM    564  C6    G A  18     -26.513  17.592  16.769  1.00  0.00           C  
ATOM    565  O6    G A  18     -26.511  18.079  15.633  1.00  0.00           O  
ATOM    566  C5    G A  18     -27.592  16.999  17.477  1.00  0.00           C  
ATOM    567  N7    G A  18     -28.916  16.805  17.106  1.00  0.00           N  
ATOM    568  C8    G A  18     -29.456  16.219  18.139  1.00  0.00           C  
ATOM    569  H8    G A  18     -30.495  15.929  18.181  1.00  0.00           H  
ATOM    570  C2'   G A  18     -28.604  16.333  21.648  1.00  0.00           C  
ATOM    571  H2'   G A  18     -27.948  17.163  21.376  1.00  0.00           H  
ATOM    572  O2'   G A  18     -28.104  15.572  22.732  1.00  0.00           O  
ATOM    573 HO2'   G A  18     -28.526  15.908  23.522  1.00  0.00           H  
ATOM    574  C3'   G A  18     -30.016  16.832  21.932  1.00  0.00           C  
ATOM    575  H3'   G A  18     -30.305  17.661  21.285  1.00  0.00           H  
ATOM    576  O3'   G A  18     -30.173  17.298  23.270  1.00  0.00           O  
ATOM    577  P     G A  19     -29.996  18.863  23.598  1.00  0.00           P  
ATOM    578  OP1   G A  19     -30.180  19.029  25.062  1.00  0.00           O  
ATOM    579  OP2   G A  19     -30.845  19.640  22.659  1.00  0.00           O  
ATOM    580  O5'   G A  19     -28.468  19.161  23.255  1.00  0.00           O  
ATOM    581  C5'   G A  19     -27.417  18.552  24.003  1.00  0.00           C  
ATOM    582  H5'   G A  19     -27.477  17.467  23.906  1.00  0.00           H  
ATOM    583 H5''   G A  19     -27.511  18.818  25.055  1.00  0.00           H  
ATOM    584  C4'   G A  19     -26.072  19.022  23.498  1.00  0.00           C  
ATOM    585  H4'   G A  19     -25.313  18.664  24.194  1.00  0.00           H  
ATOM    586  O4'   G A  19     -25.875  18.560  22.138  1.00  0.00           O  
ATOM    587  C1'   G A  19     -25.018  19.461  21.457  1.00  0.00           C  
ATOM    588  H1'   G A  19     -24.111  18.908  21.207  1.00  0.00           H  
ATOM    589  N9    G A  19     -25.659  19.861  20.208  1.00  0.00           N  
ATOM    590  C4    G A  19     -25.083  20.594  19.199  1.00  0.00           C  
ATOM    591  N3    G A  19     -23.821  21.072  19.186  1.00  0.00           N  
ATOM    592  C2    G A  19     -23.558  21.742  18.079  1.00  0.00           C  
ATOM    593  N2    G A  19     -22.351  22.286  17.906  1.00  0.00           N  
ATOM    594  H21   G A  19     -21.655  22.176  18.630  1.00  0.00           H  
ATOM    595  H22   G A  19     -22.134  22.808  17.070  1.00  0.00           H  
ATOM    596  N1    G A  19     -24.458  21.928  17.062  1.00  0.00           N  
ATOM    597  H1    G A  19     -24.156  22.455  16.258  1.00  0.00           H  
ATOM    598  C6    G A  19     -25.762  21.446  17.051  1.00  0.00           C  
ATOM    599  O6    G A  19     -26.491  21.673  16.079  1.00  0.00           O  
ATOM    600  C5    G A  19     -26.062  20.724  18.237  1.00  0.00           C  
ATOM    601  N7    G A  19     -27.230  20.086  18.632  1.00  0.00           N  
ATOM    602  C8    G A  19     -26.943  19.591  19.805  1.00  0.00           C  
ATOM    603  H8    G A  19     -27.646  19.025  20.400  1.00  0.00           H  
ATOM    604  C2'   G A  19     -24.732  20.636  22.396  1.00  0.00           C  
ATOM    605  H2'   G A  19     -24.763  21.590  21.868  1.00  0.00           H  
ATOM    606  O2'   G A  19     -23.493  20.405  23.040  1.00  0.00           O  
ATOM    607 HO2'   G A  19     -23.661  20.447  23.981  1.00  0.00           H  
ATOM    608  C3'   G A  19     -25.891  20.527  23.381  1.00  0.00           C  
ATOM    609  H3'   G A  19     -26.796  21.015  23.020  1.00  0.00           H  
ATOM    610  O3'   G A  19     -25.591  21.127  24.639  1.00  0.00           O  
ATOM    611  P     A A  20     -25.800  22.710  24.840  1.00  0.00           P  
ATOM    612  OP1   A A  20     -25.365  23.038  26.221  1.00  0.00           O  
ATOM    613  OP2   A A  20     -27.173  23.065  24.400  1.00  0.00           O  
ATOM    614  O5'   A A  20     -24.765  23.371  23.823  1.00  0.00           O  
ATOM    615  C5'   A A  20     -23.358  23.192  23.986  1.00  0.00           C  
ATOM    616  H5'   A A  20     -23.077  22.185  23.675  1.00  0.00           H  
ATOM    617 H5''   A A  20     -23.087  23.327  25.033  1.00  0.00           H  
ATOM    618  C4'   A A  20     -22.600  24.199  23.151  1.00  0.00           C  
ATOM    619  H4'   A A  20     -21.614  24.326  23.599  1.00  0.00           H  
ATOM    620  O4'   A A  20     -22.557  23.747  21.774  1.00  0.00           O  
ATOM    621  C1'   A A  20     -22.515  24.869  20.910  1.00  0.00           C  
ATOM    622  H1'   A A  20     -21.575  24.809  20.359  1.00  0.00           H  
ATOM    623  N9    A A  20     -23.609  24.752  19.946  1.00  0.00           N  
ATOM    624  C4    A A  20     -23.701  25.405  18.741  1.00  0.00           C  
ATOM    625  N3    A A  20     -22.820  26.272  18.214  1.00  0.00           N  
ATOM    626  C2    A A  20     -23.239  26.705  17.028  1.00  0.00           C  
ATOM    627  H2    A A  20     -22.579  27.416  16.530  1.00  0.00           H  
ATOM    628  N1    A A  20     -24.357  26.393  16.357  1.00  0.00           N  
ATOM    629  C6    A A  20     -25.220  25.517  16.915  1.00  0.00           C  
ATOM    630  N6    A A  20     -26.331  25.206  16.246  1.00  0.00           N  
ATOM    631  H61   A A  20     -26.992  24.553  16.643  1.00  0.00           H  
ATOM    632  H62   A A  20     -26.511  25.620  15.342  1.00  0.00           H  
ATOM    633  C5    A A  20     -24.891  24.985  18.175  1.00  0.00           C  
ATOM    634  N7    A A  20     -25.541  24.086  19.009  1.00  0.00           N  
ATOM    635  C8    A A  20     -24.742  23.983  20.043  1.00  0.00           C  
ATOM    636  H8    A A  20     -24.957  23.354  20.894  1.00  0.00           H  
ATOM    637  C2'   A A  20     -22.590  26.130  21.775  1.00  0.00           C  
ATOM    638  H2'   A A  20     -23.229  26.892  21.323  1.00  0.00           H  
ATOM    639  O2'   A A  20     -21.274  26.591  22.016  1.00  0.00           O  
ATOM    640 HO2'   A A  20     -21.169  26.655  22.965  1.00  0.00           H  
ATOM    641  C3'   A A  20     -23.222  25.584  23.051  1.00  0.00           C  
ATOM    642  H3'   A A  20     -24.308  25.534  22.994  1.00  0.00           H  
ATOM    643  O3'   A A  20     -22.918  26.382  24.193  1.00  0.00           O  
ATOM    644  P     U A  21     -23.910  27.574  24.622  1.00  0.00           P  
ATOM    645  OP1   U A  21     -23.383  28.152  25.884  1.00  0.00           O  
ATOM    646  OP2   U A  21     -25.305  27.067  24.574  1.00  0.00           O  
ATOM    647  O5'   U A  21     -23.734  28.660  23.468  1.00  0.00           O  
ATOM    648  C5'   U A  21     -22.448  29.187  23.145  1.00  0.00           C  
ATOM    649  H5'   U A  21     -21.701  28.394  23.196  1.00  0.00           H  
ATOM    650 H5''   U A  21     -22.181  29.969  23.855  1.00  0.00           H  
ATOM    651  C4'   U A  21     -22.456  29.772  21.751  1.00  0.00           C  
ATOM    652  H4'   U A  21     -21.417  29.959  21.475  1.00  0.00           H  
ATOM    653  O4'   U A  21     -23.129  28.836  20.867  1.00  0.00           O  
ATOM    654  C1'   U A  21     -24.060  29.528  20.070  1.00  0.00           C  
ATOM    655  H1'   U A  21     -23.556  29.789  19.139  1.00  0.00           H  
ATOM    656  N1    U A  21     -25.170  28.617  19.755  1.00  0.00           N  
ATOM    657  C6    U A  21     -25.670  27.753  20.703  1.00  0.00           C  
ATOM    658  H6    U A  21     -25.228  27.752  21.699  1.00  0.00           H  
ATOM    659  C2    U A  21     -25.697  28.655  18.478  1.00  0.00           C  
ATOM    660  O2    U A  21     -25.282  29.402  17.610  1.00  0.00           O  
ATOM    661  N3    U A  21     -26.732  27.785  18.251  1.00  0.00           N  
ATOM    662  H3    U A  21     -27.142  27.800  17.330  1.00  0.00           H  
ATOM    663  C4    U A  21     -27.280  26.899  19.149  1.00  0.00           C  
ATOM    664  O4    U A  21     -28.208  26.174  18.790  1.00  0.00           O  
ATOM    665  C5    U A  21     -26.680  26.917  20.446  1.00  0.00           C  
ATOM    666  H5    U A  21     -27.046  26.249  21.225  1.00  0.00           H  
ATOM    667  C2'   U A  21     -24.478  30.759  20.868  1.00  0.00           C  
ATOM    668  H2'   U A  21     -25.280  30.531  21.572  1.00  0.00           H  
ATOM    669  O2'   U A  21     -24.827  31.781  19.954  1.00  0.00           O  
ATOM    670 HO2'   U A  21     -24.006  32.185  19.670  1.00  0.00           H  
ATOM    671  C3'   U A  21     -23.187  31.108  21.610  1.00  0.00           C  
ATOM    672  H3'   U A  21     -23.378  31.561  22.582  1.00  0.00           H  
ATOM    673  O3'   U A  21     -22.399  32.052  20.890  1.00  0.00           O  
ATOM    674  P     A A  22     -22.171  33.526  21.490  1.00  0.00           P  
ATOM    675  OP1   A A  22     -21.624  33.376  22.863  1.00  0.00           O  
ATOM    676  OP2   A A  22     -23.417  34.306  21.280  1.00  0.00           O  
ATOM    677  O5'   A A  22     -21.033  34.149  20.566  1.00  0.00           O  
ATOM    678  C5'   A A  22     -19.757  33.522  20.449  1.00  0.00           C  
ATOM    679  H5'   A A  22     -19.870  32.540  19.988  1.00  0.00           H  
ATOM    680 H5''   A A  22     -19.312  33.400  21.436  1.00  0.00           H  
ATOM    681  C4'   A A  22     -18.838  34.367  19.597  1.00  0.00           C  
ATOM    682  H4'   A A  22     -17.832  33.953  19.686  1.00  0.00           H  
ATOM    683  O4'   A A  22     -19.344  34.378  18.236  1.00  0.00           O  
ATOM    684  C1'   A A  22     -19.884  35.650  17.932  1.00  0.00           C  
ATOM    685  H1'   A A  22     -19.243  36.094  17.170  1.00  0.00           H  
ATOM    686  N9    A A  22     -21.211  35.455  17.348  1.00  0.00           N  
ATOM    687  C4    A A  22     -21.803  36.238  16.387  1.00  0.00           C  
ATOM    688  N3    A A  22     -21.289  37.329  15.794  1.00  0.00           N  
ATOM    689  C2    A A  22     -22.149  37.832  14.910  1.00  0.00           C  
ATOM    690  H2    A A  22     -21.809  38.722  14.381  1.00  0.00           H  
ATOM    691  N1    A A  22     -23.372  37.400  14.578  1.00  0.00           N  
ATOM    692  C6    A A  22     -23.859  36.302  15.194  1.00  0.00           C  
ATOM    693  N6    A A  22     -25.080  35.877  14.864  1.00  0.00           N  
ATOM    694  H61   A A  22     -25.469  35.060  15.311  1.00  0.00           H  
ATOM    695  H62   A A  22     -25.619  36.384  14.177  1.00  0.00           H  
ATOM    696  C5    A A  22     -23.043  35.673  16.152  1.00  0.00           C  
ATOM    697  N7    A A  22     -23.230  34.551  16.948  1.00  0.00           N  
ATOM    698  C8    A A  22     -22.118  34.466  17.637  1.00  0.00           C  
ATOM    699  H8    A A  22     -21.933  33.689  18.364  1.00  0.00           H  
ATOM    700  C2'   A A  22     -19.896  36.470  19.223  1.00  0.00           C  
ATOM    701  H2'   A A  22     -20.837  36.355  19.764  1.00  0.00           H  
ATOM    702  O2'   A A  22     -19.611  37.819  18.903  1.00  0.00           O  
ATOM    703 HO2'   A A  22     -18.657  37.911  18.934  1.00  0.00           H  
ATOM    704  C3'   A A  22     -18.747  35.834  19.999  1.00  0.00           C  
ATOM    705  H3'   A A  22     -18.850  35.962  21.075  1.00  0.00           H  
ATOM    706  O3'   A A  22     -17.480  36.390  19.655  1.00  0.00           O  
ATOM    707  P     U A  23     -16.330  36.515  20.774  1.00  0.00           P  
ATOM    708  OP1   U A  23     -16.913  37.258  21.920  1.00  0.00           O  
ATOM    709  OP2   U A  23     -15.098  37.027  20.120  1.00  0.00           O  
ATOM    710  O5'   U A  23     -16.074  35.012  21.243  1.00  0.00           O  
ATOM    711  C5'   U A  23     -15.062  34.209  20.633  1.00  0.00           C  
ATOM    712  H5'   U A  23     -14.232  34.841  20.314  1.00  0.00           H  
ATOM    713 H5''   U A  23     -15.471  33.698  19.763  1.00  0.00           H  
ATOM    714  C4'   U A  23     -14.549  33.177  21.613  1.00  0.00           C  
ATOM    715  H4'   U A  23     -13.694  32.684  21.148  1.00  0.00           H  
ATOM    716  O4'   U A  23     -14.223  33.845  22.865  1.00  0.00           O  
ATOM    717  C1'   U A  23     -14.931  33.239  23.925  1.00  0.00           C  
ATOM    718  H1'   U A  23     -14.256  32.519  24.391  1.00  0.00           H  
ATOM    719  N1    U A  23     -15.260  34.272  24.917  1.00  0.00           N  
ATOM    720  C6    U A  23     -15.900  35.433  24.550  1.00  0.00           C  
ATOM    721  H6    U A  23     -16.164  35.579  23.503  1.00  0.00           H  
ATOM    722  C2    U A  23     -14.904  34.039  26.233  1.00  0.00           C  
ATOM    723  O2    U A  23     -14.337  33.025  26.597  1.00  0.00           O  
ATOM    724  N3    U A  23     -15.238  35.040  27.109  1.00  0.00           N  
ATOM    725  H3    U A  23     -14.989  34.892  28.075  1.00  0.00           H  
ATOM    726  C4    U A  23     -15.876  36.222  26.812  1.00  0.00           C  
ATOM    727  O4    U A  23     -16.110  37.026  27.715  1.00  0.00           O  
ATOM    728  C5    U A  23     -16.210  36.388  25.432  1.00  0.00           C  
ATOM    729  H5    U A  23     -16.718  37.293  25.100  1.00  0.00           H  
ATOM    730  C2'   U A  23     -16.142  32.565  23.290  1.00  0.00           C  
ATOM    731  H2'   U A  23     -16.948  33.277  23.102  1.00  0.00           H  
ATOM    732  O2'   U A  23     -16.544  31.483  24.110  1.00  0.00           O  
ATOM    733 HO2'   U A  23     -16.117  30.700  23.760  1.00  0.00           H  
ATOM    734  C3'   U A  23     -15.541  32.072  21.978  1.00  0.00           C  
ATOM    735  H3'   U A  23     -16.291  31.929  21.201  1.00  0.00           H  
ATOM    736  O3'   U A  23     -14.886  30.815  22.132  1.00  0.00           O  
ATOM    737  P     G A  24     -14.782  29.807  20.883  1.00  0.00           P  
ATOM    738  OP1   G A  24     -13.989  28.633  21.331  1.00  0.00           O  
ATOM    739  OP2   G A  24     -14.342  30.578  19.693  1.00  0.00           O  
ATOM    740  O5'   G A  24     -16.283  29.329  20.645  1.00  0.00           O  
ATOM    741  C5'   G A  24     -17.057  28.774  21.709  1.00  0.00           C  
ATOM    742  H5'   G A  24     -17.443  29.577  22.340  1.00  0.00           H  
ATOM    743 H5''   G A  24     -16.436  28.115  22.314  1.00  0.00           H  
ATOM    744  C4'   G A  24     -18.217  27.980  21.152  1.00  0.00           C  
ATOM    745  H4'   G A  24     -18.420  27.163  21.845  1.00  0.00           H  
ATOM    746  O4'   G A  24     -19.348  28.878  20.967  1.00  0.00           O  
ATOM    747  C1'   G A  24     -19.935  28.653  19.699  1.00  0.00           C  
ATOM    748  H1'   G A  24     -21.015  28.619  19.846  1.00  0.00           H  
ATOM    749  N9    G A  24     -19.627  29.793  18.840  1.00  0.00           N  
ATOM    750  C4    G A  24     -20.415  30.296  17.834  1.00  0.00           C  
ATOM    751  N3    G A  24     -21.623  29.823  17.460  1.00  0.00           N  
ATOM    752  C2    G A  24     -22.135  30.517  16.462  1.00  0.00           C  
ATOM    753  N2    G A  24     -23.329  30.183  15.968  1.00  0.00           N  
ATOM    754  H21   G A  24     -23.828  29.401  16.365  1.00  0.00           H  
ATOM    755  H22   G A  24     -23.727  30.709  15.202  1.00  0.00           H  
ATOM    756  N1    G A  24     -21.516  31.590  15.874  1.00  0.00           N  
ATOM    757  H1    G A  24     -21.995  32.053  15.117  1.00  0.00           H  
ATOM    758  C6    G A  24     -20.274  32.095  16.240  1.00  0.00           C  
ATOM    759  O6    G A  24     -19.807  33.068  15.638  1.00  0.00           O  
ATOM    760  C5    G A  24     -19.709  31.360  17.314  1.00  0.00           C  
ATOM    761  N7    G A  24     -18.500  31.522  17.979  1.00  0.00           N  
ATOM    762  C8    G A  24     -18.497  30.573  18.873  1.00  0.00           C  
ATOM    763  H8    G A  24     -17.686  30.415  19.569  1.00  0.00           H  
ATOM    764  C2'   G A  24     -19.381  27.328  19.182  1.00  0.00           C  
ATOM    765  H2'   G A  24     -19.332  27.310  18.092  1.00  0.00           H  
ATOM    766  O2'   G A  24     -20.155  26.269  19.715  1.00  0.00           O  
ATOM    767 HO2'   G A  24     -20.464  26.546  20.580  1.00  0.00           H  
ATOM    768  C3'   G A  24     -17.982  27.349  19.784  1.00  0.00           C  
ATOM    769  H3'   G A  24     -17.279  27.932  19.189  1.00  0.00           H  
ATOM    770  O3'   G A  24     -17.419  26.045  19.896  1.00  0.00           O  
ATOM    771  P     G A  25     -16.673  25.387  18.633  1.00  0.00           P  
ATOM    772  OP1   G A  25     -16.294  24.003  19.018  1.00  0.00           O  
ATOM    773  OP2   G A  25     -15.624  26.330  18.169  1.00  0.00           O  
ATOM    774  O5'   G A  25     -17.801  25.303  17.510  1.00  0.00           O  
ATOM    775  C5'   G A  25     -18.935  24.450  17.668  1.00  0.00           C  
ATOM    776  H5'   G A  25     -19.542  24.796  18.506  1.00  0.00           H  
ATOM    777 H5''   G A  25     -18.605  23.431  17.867  1.00  0.00           H  
ATOM    778  C4'   G A  25     -19.774  24.457  16.411  1.00  0.00           C  
ATOM    779  H4'   G A  25     -20.451  23.604  16.463  1.00  0.00           H  
ATOM    780  O4'   G A  25     -20.458  25.735  16.304  1.00  0.00           O  
ATOM    781  C1'   G A  25     -20.498  26.145  14.948  1.00  0.00           C  
ATOM    782  H1'   G A  25     -21.542  26.349  14.708  1.00  0.00           H  
ATOM    783  N9    G A  25     -19.753  27.393  14.823  1.00  0.00           N  
ATOM    784  C4    G A  25     -20.014  28.419  13.946  1.00  0.00           C  
ATOM    785  N3    G A  25     -21.019  28.457  13.045  1.00  0.00           N  
ATOM    786  C2    G A  25     -21.005  29.574  12.340  1.00  0.00           C  
ATOM    787  N2    G A  25     -21.935  29.779  11.403  1.00  0.00           N  
ATOM    788  H21   G A  25     -22.642  29.077  11.242  1.00  0.00           H  
ATOM    789  H22   G A  25     -21.926  30.628  10.854  1.00  0.00           H  
ATOM    790  N1    G A  25     -20.082  30.574  12.501  1.00  0.00           N  
ATOM    791  H1    G A  25     -20.159  31.384  11.907  1.00  0.00           H  
ATOM    792  C6    G A  25     -19.041  30.559  13.422  1.00  0.00           C  
ATOM    793  O6    G A  25     -18.263  31.518  13.484  1.00  0.00           O  
ATOM    794  C5    G A  25     -19.041  29.366  14.190  1.00  0.00           C  
ATOM    795  N7    G A  25     -18.189  28.947  15.203  1.00  0.00           N  
ATOM    796  C8    G A  25     -18.650  27.776  15.547  1.00  0.00           C  
ATOM    797  H8    G A  25     -18.208  27.167  16.322  1.00  0.00           H  
ATOM    798  C2'   G A  25     -19.926  25.006  14.103  1.00  0.00           C  
ATOM    799  H2'   G A  25     -19.358  25.384  13.250  1.00  0.00           H  
ATOM    800  O2'   G A  25     -20.982  24.145  13.720  1.00  0.00           O  
ATOM    801 HO2'   G A  25     -20.679  23.253  13.893  1.00  0.00           H  
ATOM    802  C3'   G A  25     -19.001  24.325  15.106  1.00  0.00           C  
ATOM    803  H3'   G A  25     -18.023  24.802  15.167  1.00  0.00           H  
ATOM    804  O3'   G A  25     -18.758  22.959  14.783  1.00  0.00           O  
ATOM    805  P     C A  26     -17.717  22.585  13.615  1.00  0.00           P  
ATOM    806  OP1   C A  26     -16.741  23.698  13.499  1.00  0.00           O  
ATOM    807  OP2   C A  26     -18.505  22.172  12.424  1.00  0.00           O  
ATOM    808  O5'   C A  26     -16.948  21.308  14.178  1.00  0.00           O  
ATOM    809  C5'   C A  26     -17.594  20.039  14.272  1.00  0.00           C  
ATOM    810  H5'   C A  26     -16.946  19.265  13.858  1.00  0.00           H  
ATOM    811 H5''   C A  26     -18.527  20.055  13.710  1.00  0.00           H  
ATOM    812  C4'   C A  26     -17.896  19.712  15.716  1.00  0.00           C  
ATOM    813  H4'   C A  26     -16.967  19.814  16.278  1.00  0.00           H  
ATOM    814  O4'   C A  26     -18.959  20.590  16.183  1.00  0.00           O  
ATOM    815  C1'   C A  26     -19.915  19.843  16.913  1.00  0.00           C  
ATOM    816  H1'   C A  26     -20.120  20.396  17.830  1.00  0.00           H  
ATOM    817  N1    C A  26     -21.160  19.787  16.126  1.00  0.00           N  
ATOM    818  C6    C A  26     -21.230  20.361  14.887  1.00  0.00           C  
ATOM    819  H6    C A  26     -20.354  20.864  14.477  1.00  0.00           H  
ATOM    820  C2    C A  26     -22.276  19.137  16.666  1.00  0.00           C  
ATOM    821  O2    C A  26     -22.187  18.620  17.788  1.00  0.00           O  
ATOM    822  N3    C A  26     -23.422  19.089  15.951  1.00  0.00           N  
ATOM    823  C4    C A  26     -23.480  19.655  14.745  1.00  0.00           C  
ATOM    824  N4    C A  26     -24.632  19.585  14.079  1.00  0.00           N  
ATOM    825  H41   C A  26     -24.717  20.002  13.164  1.00  0.00           H  
ATOM    826  H42   C A  26     -25.426  19.119  14.495  1.00  0.00           H  
ATOM    827  C5    C A  26     -22.359  20.319  14.168  1.00  0.00           C  
ATOM    828  H5    C A  26     -22.417  20.774  13.179  1.00  0.00           H  
ATOM    829  C2'   C A  26     -19.292  18.477  17.194  1.00  0.00           C  
ATOM    830  H2'   C A  26     -20.048  17.691  17.245  1.00  0.00           H  
ATOM    831  O2'   C A  26     -18.514  18.567  18.373  1.00  0.00           O  
ATOM    832 HO2'   C A  26     -17.632  18.268  18.146  1.00  0.00           H  
ATOM    833  C3'   C A  26     -18.410  18.300  15.965  1.00  0.00           C  
ATOM    834  H3'   C A  26     -18.960  17.915  15.107  1.00  0.00           H  
ATOM    835  O3'   C A  26     -17.338  17.388  16.191  1.00  0.00           O  
ATOM    836  P     A A  27     -17.531  15.828  15.852  1.00  0.00           P  
ATOM    837  OP1   A A  27     -16.217  15.164  16.055  1.00  0.00           O  
ATOM    838  OP2   A A  27     -18.217  15.710  14.540  1.00  0.00           O  
ATOM    839  O5'   A A  27     -18.530  15.309  16.979  1.00  0.00           O  
ATOM    840  C5'   A A  27     -18.149  15.300  18.354  1.00  0.00           C  
ATOM    841  H5'   A A  27     -18.239  16.305  18.767  1.00  0.00           H  
ATOM    842 H5''   A A  27     -17.115  14.970  18.449  1.00  0.00           H  
ATOM    843  C4'   A A  27     -19.037  14.360  19.135  1.00  0.00           C  
ATOM    844  H4'   A A  27     -18.488  14.050  20.025  1.00  0.00           H  
ATOM    845  O4'   A A  27     -20.290  15.041  19.431  1.00  0.00           O  
ATOM    846  C1'   A A  27     -21.378  14.170  19.180  1.00  0.00           C  
ATOM    847  H1'   A A  27     -22.054  14.246  20.033  1.00  0.00           H  
ATOM    848  N9    A A  27     -22.085  14.646  17.992  1.00  0.00           N  
ATOM    849  C4    A A  27     -23.401  14.408  17.679  1.00  0.00           C  
ATOM    850  N3    A A  27     -24.292  13.699  18.392  1.00  0.00           N  
ATOM    851  C2    A A  27     -25.473  13.679  17.780  1.00  0.00           C  
ATOM    852  H2    A A  27     -26.257  13.124  18.295  1.00  0.00           H  
ATOM    853  N1    A A  27     -25.836  14.245  16.621  1.00  0.00           N  
ATOM    854  C6    A A  27     -24.916  14.949  15.929  1.00  0.00           C  
ATOM    855  N6    A A  27     -25.281  15.511  14.776  1.00  0.00           N  
ATOM    856  H61   A A  27     -24.611  16.043  14.240  1.00  0.00           H  
ATOM    857  H62   A A  27     -26.229  15.408  14.440  1.00  0.00           H  
ATOM    858  C5    A A  27     -23.623  15.046  16.472  1.00  0.00           C  
ATOM    859  N7    A A  27     -22.469  15.679  16.032  1.00  0.00           N  
ATOM    860  C8    A A  27     -21.588  15.411  16.966  1.00  0.00           C  
ATOM    861  H8    A A  27     -20.566  15.758  16.930  1.00  0.00           H  
ATOM    862  C2'   A A  27     -20.797  12.767  19.026  1.00  0.00           C  
ATOM    863  H2'   A A  27     -21.398  12.153  18.353  1.00  0.00           H  
ATOM    864  O2'   A A  27     -20.647  12.191  20.310  1.00  0.00           O  
ATOM    865 HO2'   A A  27     -19.773  11.801  20.337  1.00  0.00           H  
ATOM    866  C3'   A A  27     -19.445  13.087  18.402  1.00  0.00           C  
ATOM    867  H3'   A A  27     -19.507  13.246  17.326  1.00  0.00           H  
ATOM    868  O3'   A A  27     -18.496  12.042  18.594  1.00  0.00           O  
ATOM    869  P     C A  28     -18.288  10.932  17.449  1.00  0.00           P  
ATOM    870  OP1   C A  28     -17.218  10.012  17.912  1.00  0.00           O  
ATOM    871  OP2   C A  28     -18.147  11.623  16.142  1.00  0.00           O  
ATOM    872  O5'   C A  28     -19.665  10.128  17.437  1.00  0.00           O  
ATOM    873  C5'   C A  28     -20.092   9.391  18.581  1.00  0.00           C  
ATOM    874  H5'   C A  28     -20.102  10.043  19.456  1.00  0.00           H  
ATOM    875 H5''   C A  28     -19.407   8.564  18.765  1.00  0.00           H  
ATOM    876  C4'   C A  28     -21.481   8.837  18.359  1.00  0.00           C  
ATOM    877  H4'   C A  28     -21.681   8.116  19.152  1.00  0.00           H  
ATOM    878  O4'   C A  28     -22.437   9.932  18.316  1.00  0.00           O  
ATOM    879  C1'   C A  28     -23.479   9.614  17.405  1.00  0.00           C  
ATOM    880  H1'   C A  28     -24.419   9.688  17.953  1.00  0.00           H  
ATOM    881  N1    C A  28     -23.492  10.625  16.335  1.00  0.00           N  
ATOM    882  C6    C A  28     -22.357  11.311  16.002  1.00  0.00           C  
ATOM    883  H6    C A  28     -21.431  11.115  16.543  1.00  0.00           H  
ATOM    884  C2    C A  28     -24.687  10.868  15.654  1.00  0.00           C  
ATOM    885  O2    C A  28     -25.704  10.239  15.981  1.00  0.00           O  
ATOM    886  N3    C A  28     -24.708  11.782  14.659  1.00  0.00           N  
ATOM    887  C4    C A  28     -23.595  12.443  14.339  1.00  0.00           C  
ATOM    888  N4    C A  28     -23.664  13.331  13.348  1.00  0.00           N  
ATOM    889  H41   C A  28     -22.845  13.852  13.073  1.00  0.00           H  
ATOM    890  H42   C A  28     -24.542  13.475  12.868  1.00  0.00           H  
ATOM    891  C5    C A  28     -22.363  12.222  15.020  1.00  0.00           C  
ATOM    892  H5    C A  28     -21.461  12.772  14.752  1.00  0.00           H  
ATOM    893  C2'   C A  28     -23.218   8.198  16.892  1.00  0.00           C  
ATOM    894  H2'   C A  28     -23.512   8.087  15.846  1.00  0.00           H  
ATOM    895  O2'   C A  28     -23.871   7.278  17.748  1.00  0.00           O  
ATOM    896 HO2'   C A  28     -23.446   6.430  17.616  1.00  0.00           H  
ATOM    897  C3'   C A  28     -21.706   8.115  17.039  1.00  0.00           C  
ATOM    898  H3'   C A  28     -21.179   8.605  16.220  1.00  0.00           H  
ATOM    899  O3'   C A  28     -21.231   6.773  17.070  1.00  0.00           O  
ATOM    900  P     G A  29     -20.843   6.034  15.695  1.00  0.00           P  
ATOM    901  OP1   G A  29     -20.357   4.675  16.045  1.00  0.00           O  
ATOM    902  OP2   G A  29     -19.973   6.943  14.904  1.00  0.00           O  
ATOM    903  O5'   G A  29     -22.234   5.884  14.931  1.00  0.00           O  
ATOM    904  C5'   G A  29     -23.169   4.873  15.303  1.00  0.00           C  
ATOM    905  H5'   G A  29     -23.223   4.804  16.391  1.00  0.00           H  
ATOM    906 H5''   G A  29     -22.851   3.911  14.904  1.00  0.00           H  
ATOM    907  C4'   G A  29     -24.543   5.199  14.759  1.00  0.00           C  
ATOM    908  H4'   G A  29     -25.270   4.616  15.325  1.00  0.00           H  
ATOM    909  O4'   G A  29     -24.774   6.629  14.821  1.00  0.00           O  
ATOM    910  C1'   G A  29     -25.703   6.995  13.815  1.00  0.00           C  
ATOM    911  H1'   G A  29     -26.602   7.342  14.324  1.00  0.00           H  
ATOM    912  N9    G A  29     -25.153   8.116  13.059  1.00  0.00           N  
ATOM    913  C4    G A  29     -25.804   8.843  12.091  1.00  0.00           C  
ATOM    914  N3    G A  29     -27.070   8.646  11.669  1.00  0.00           N  
ATOM    915  C2    G A  29     -27.414   9.503  10.724  1.00  0.00           C  
ATOM    916  N2    G A  29     -28.638   9.447  10.193  1.00  0.00           N  
ATOM    917  H21   G A  29     -29.289   8.749  10.521  1.00  0.00           H  
ATOM    918  H22   G A  29     -28.915  10.097   9.470  1.00  0.00           H  
ATOM    919  N1    G A  29     -26.585  10.476  10.230  1.00  0.00           N  
ATOM    920  H1    G A  29     -26.950  11.080   9.508  1.00  0.00           H  
ATOM    921  C6    G A  29     -25.277  10.698  10.648  1.00  0.00           C  
ATOM    922  O6    G A  29     -24.613  11.604  10.133  1.00  0.00           O  
ATOM    923  C5    G A  29     -24.892   9.785  11.664  1.00  0.00           C  
ATOM    924  N7    G A  29     -23.691   9.655  12.351  1.00  0.00           N  
ATOM    925  C8    G A  29     -23.894   8.655  13.165  1.00  0.00           C  
ATOM    926  H8    G A  29     -23.145   8.287  13.851  1.00  0.00           H  
ATOM    927  C2'   G A  29     -25.973   5.757  12.954  1.00  0.00           C  
ATOM    928  H2'   G A  29     -25.988   6.001  11.891  1.00  0.00           H  
ATOM    929  O2'   G A  29     -27.178   5.159  13.395  1.00  0.00           O  
ATOM    930 HO2'   G A  29     -26.974   4.246  13.601  1.00  0.00           H  
ATOM    931  C3'   G A  29     -24.769   4.881  13.290  1.00  0.00           C  
ATOM    932  H3'   G A  29     -23.895   5.123  12.687  1.00  0.00           H  
ATOM    933  O3'   G A  29     -25.027   3.495  13.081  1.00  0.00           O  
ATOM    934  P     C A  30     -24.742   2.836  11.641  1.00  0.00           P  
ATOM    935  OP1   C A  30     -25.011   1.380  11.760  1.00  0.00           O  
ATOM    936  OP2   C A  30     -23.414   3.300  11.164  1.00  0.00           O  
ATOM    937  O5'   C A  30     -25.859   3.471  10.698  1.00  0.00           O  
ATOM    938  C5'   C A  30     -27.246   3.266  10.963  1.00  0.00           C  
ATOM    939  H5'   C A  30     -27.537   3.828  11.851  1.00  0.00           H  
ATOM    940 H5''   C A  30     -27.436   2.208  11.136  1.00  0.00           H  
ATOM    941  C4'   C A  30     -28.079   3.727   9.789  1.00  0.00           C  
ATOM    942  H4'   C A  30     -29.012   3.164   9.803  1.00  0.00           H  
ATOM    943  O4'   C A  30     -28.269   5.166   9.869  1.00  0.00           O  
ATOM    944  C1'   C A  30     -28.322   5.711   8.560  1.00  0.00           C  
ATOM    945  H1'   C A  30     -29.270   6.242   8.473  1.00  0.00           H  
ATOM    946  N1    C A  30     -27.234   6.693   8.416  1.00  0.00           N  
ATOM    947  C6    C A  30     -26.098   6.598   9.171  1.00  0.00           C  
ATOM    948  H6    C A  30     -25.996   5.787   9.892  1.00  0.00           H  
ATOM    949  C2    C A  30     -27.378   7.726   7.487  1.00  0.00           C  
ATOM    950  O2    C A  30     -28.418   7.791   6.818  1.00  0.00           O  
ATOM    951  N3    C A  30     -26.382   8.627   7.340  1.00  0.00           N  
ATOM    952  C4    C A  30     -25.278   8.527   8.080  1.00  0.00           C  
ATOM    953  N4    C A  30     -24.325   9.441   7.901  1.00  0.00           N  
ATOM    954  H41   C A  30     -23.473   9.402   8.442  1.00  0.00           H  
ATOM    955  H42   C A  30     -24.460  10.176   7.221  1.00  0.00           H  
ATOM    956  C5    C A  30     -25.104   7.486   9.038  1.00  0.00           C  
ATOM    957  H5    C A  30     -24.197   7.415   9.639  1.00  0.00           H  
ATOM    958  C2'   C A  30     -28.220   4.546   7.576  1.00  0.00           C  
ATOM    959  H2'   C A  30     -27.651   4.817   6.685  1.00  0.00           H  
ATOM    960  O2'   C A  30     -29.527   4.091   7.275  1.00  0.00           O  
ATOM    961 HO2'   C A  30     -29.485   3.135   7.240  1.00  0.00           H  
ATOM    962  C3'   C A  30     -27.461   3.525   8.413  1.00  0.00           C  
ATOM    963  H3'   C A  30     -26.387   3.710   8.425  1.00  0.00           H  
ATOM    964  O3'   C A  30     -27.631   2.193   7.939  1.00  0.00           O  
ATOM    965  P     A A  31     -26.617   1.602   6.839  1.00  0.00           P  
ATOM    966  OP1   A A  31     -26.979   0.178   6.622  1.00  0.00           O  
ATOM    967  OP2   A A  31     -25.230   1.953   7.238  1.00  0.00           O  
ATOM    968  O5'   A A  31     -26.972   2.413   5.513  1.00  0.00           O  
ATOM    969  C5'   A A  31     -28.228   2.235   4.859  1.00  0.00           C  
ATOM    970  H5'   A A  31     -29.039   2.365   5.577  1.00  0.00           H  
ATOM    971 H5''   A A  31     -28.286   1.232   4.438  1.00  0.00           H  
ATOM    972  C4'   A A  31     -28.386   3.243   3.744  1.00  0.00           C  
ATOM    973  H4'   A A  31     -29.326   3.030   3.236  1.00  0.00           H  
ATOM    974  O4'   A A  31     -28.315   4.586   4.295  1.00  0.00           O  
ATOM    975  C1'   A A  31     -27.704   5.453   3.353  1.00  0.00           C  
ATOM    976  H1'   A A  31     -28.410   6.262   3.159  1.00  0.00           H  
ATOM    977  N9    A A  31     -26.508   6.032   3.964  1.00  0.00           N  
ATOM    978  C4    A A  31     -25.877   7.190   3.576  1.00  0.00           C  
ATOM    979  N3    A A  31     -26.228   8.013   2.573  1.00  0.00           N  
ATOM    980  C2    A A  31     -25.381   9.037   2.488  1.00  0.00           C  
ATOM    981  H2    A A  31     -25.594   9.755   1.696  1.00  0.00           H  
ATOM    982  N1    A A  31     -24.305   9.310   3.237  1.00  0.00           N  
ATOM    983  C6    A A  31     -23.982   8.463   4.237  1.00  0.00           C  
ATOM    984  N6    A A  31     -22.911   8.738   4.983  1.00  0.00           N  
ATOM    985  H61   A A  31     -22.652   8.117   5.736  1.00  0.00           H  
ATOM    986  H62   A A  31     -22.369   9.568   4.796  1.00  0.00           H  
ATOM    987  C5    A A  31     -24.801   7.337   4.431  1.00  0.00           C  
ATOM    988  N7    A A  31     -24.752   6.293   5.345  1.00  0.00           N  
ATOM    989  C8    A A  31     -25.783   5.548   5.025  1.00  0.00           C  
ATOM    990  H8    A A  31     -26.034   4.635   5.544  1.00  0.00           H  
ATOM    991  C2'   A A  31     -27.409   4.633   2.096  1.00  0.00           C  
ATOM    992  H2'   A A  31     -26.469   4.933   1.630  1.00  0.00           H  
ATOM    993  O2'   A A  31     -28.515   4.735   1.219  1.00  0.00           O  
ATOM    994 HO2'   A A  31     -28.632   3.873   0.820  1.00  0.00           H  
ATOM    995  C3'   A A  31     -27.297   3.231   2.682  1.00  0.00           C  
ATOM    996  H3'   A A  31     -26.316   3.035   3.114  1.00  0.00           H  
ATOM    997  O3'   A A  31     -27.515   2.213   1.709  1.00  0.00           O  
ATOM    998  P     A A  32     -26.276   1.654   0.846  1.00  0.00           P  
ATOM    999  OP1   A A  32     -26.776   0.500   0.057  1.00  0.00           O  
ATOM   1000  OP2   A A  32     -25.113   1.475   1.751  1.00  0.00           O  
ATOM   1001  O5'   A A  32     -25.945   2.840  -0.166  1.00  0.00           O  
ATOM   1002  C5'   A A  32     -26.843   3.175  -1.222  1.00  0.00           C  
ATOM   1003  H5'   A A  32     -27.847   3.320  -0.819  1.00  0.00           H  
ATOM   1004 H5''   A A  32     -26.870   2.368  -1.954  1.00  0.00           H  
ATOM   1005  C4'   A A  32     -26.395   4.444  -1.909  1.00  0.00           C  
ATOM   1006  H4'   A A  32     -27.150   4.706  -2.650  1.00  0.00           H  
ATOM   1007  O4'   A A  32     -26.173   5.478  -0.919  1.00  0.00           O  
ATOM   1008  C1'   A A  32     -25.215   6.397  -1.410  1.00  0.00           C  
ATOM   1009  H1'   A A  32     -25.738   7.341  -1.569  1.00  0.00           H  
ATOM   1010  N9    A A  32     -24.207   6.614  -0.373  1.00  0.00           N  
ATOM   1011  C4    A A  32     -23.260   7.610  -0.366  1.00  0.00           C  
ATOM   1012  N3    A A  32     -23.072   8.560  -1.298  1.00  0.00           N  
ATOM   1013  C2    A A  32     -22.064   9.358  -0.957  1.00  0.00           C  
ATOM   1014  H2    A A  32     -21.843  10.159  -1.662  1.00  0.00           H  
ATOM   1015  N1    A A  32     -21.280   9.316   0.130  1.00  0.00           N  
ATOM   1016  C6    A A  32     -21.496   8.348   1.045  1.00  0.00           C  
ATOM   1017  N6    A A  32     -20.714   8.308   2.125  1.00  0.00           N  
ATOM   1018  H61   A A  32     -20.859   7.591   2.821  1.00  0.00           H  
ATOM   1019  H62   A A  32     -19.980   8.992   2.243  1.00  0.00           H  
ATOM   1020  C5    A A  32     -22.538   7.436   0.800  1.00  0.00           C  
ATOM   1021  N7    A A  32     -23.017   6.348   1.516  1.00  0.00           N  
ATOM   1022  C8    A A  32     -24.002   5.894   0.778  1.00  0.00           C  
ATOM   1023  H8    A A  32     -24.593   5.033   1.049  1.00  0.00           H  
ATOM   1024  C2'   A A  32     -24.643   5.835  -2.716  1.00  0.00           C  
ATOM   1025  H2'   A A  32     -23.555   5.923  -2.749  1.00  0.00           H  
ATOM   1026  O2'   A A  32     -25.277   6.488  -3.800  1.00  0.00           O  
ATOM   1027 HO2'   A A  32     -25.675   5.804  -4.339  1.00  0.00           H  
ATOM   1028  C3'   A A  32     -25.063   4.369  -2.639  1.00  0.00           C  
ATOM   1029  H3'   A A  32     -24.343   3.753  -2.102  1.00  0.00           H  
ATOM   1030  O3'   A A  32     -25.207   3.778  -3.929  1.00  0.00           O  
ATOM   1031  P     G A  33     -23.923   3.159  -4.673  1.00  0.00           P  
ATOM   1032  OP1   G A  33     -24.338   2.818  -6.058  1.00  0.00           O  
ATOM   1033  OP2   G A  33     -23.339   2.108  -3.802  1.00  0.00           O  
ATOM   1034  O5'   G A  33     -22.894   4.374  -4.746  1.00  0.00           O  
ATOM   1035  C5'   G A  33     -23.116   5.476  -5.625  1.00  0.00           C  
ATOM   1036  H5'   G A  33     -23.964   6.065  -5.271  1.00  0.00           H  
ATOM   1037 H5''   G A  33     -23.333   5.111  -6.628  1.00  0.00           H  
ATOM   1038  C4'   G A  33     -21.889   6.354  -5.678  1.00  0.00           C  
ATOM   1039  H4'   G A  33     -21.972   6.989  -6.561  1.00  0.00           H  
ATOM   1040  O4'   G A  33     -21.789   7.097  -4.435  1.00  0.00           O  
ATOM   1041  C1'   G A  33     -20.429   7.222  -4.061  1.00  0.00           C  
ATOM   1042  H1'   G A  33     -20.227   8.289  -3.954  1.00  0.00           H  
ATOM   1043  N9    G A  33     -20.254   6.600  -2.752  1.00  0.00           N  
ATOM   1044  C4    G A  33     -19.459   7.057  -1.730  1.00  0.00           C  
ATOM   1045  N3    G A  33     -18.694   8.169  -1.756  1.00  0.00           N  
ATOM   1046  C2    G A  33     -18.042   8.345  -0.622  1.00  0.00           C  
ATOM   1047  N2    G A  33     -17.233   9.398  -0.482  1.00  0.00           N  
ATOM   1048  H21   G A  33     -17.126  10.053  -1.244  1.00  0.00           H  
ATOM   1049  H22   G A  33     -16.732   9.540   0.385  1.00  0.00           H  
ATOM   1050  N1    G A  33     -18.132   7.502   0.455  1.00  0.00           N  
ATOM   1051  H1    G A  33     -17.594   7.728   1.277  1.00  0.00           H  
ATOM   1052  C6    G A  33     -18.911   6.352   0.506  1.00  0.00           C  
ATOM   1053  O6    G A  33     -18.919   5.661   1.531  1.00  0.00           O  
ATOM   1054  C5    G A  33     -19.618   6.146  -0.707  1.00  0.00           C  
ATOM   1055  N7    G A  33     -20.496   5.137  -1.078  1.00  0.00           N  
ATOM   1056  C8    G A  33     -20.847   5.448  -2.296  1.00  0.00           C  
ATOM   1057  H8    G A  33     -21.534   4.860  -2.885  1.00  0.00           H  
ATOM   1058  C2'   G A  33     -19.576   6.586  -5.159  1.00  0.00           C  
ATOM   1059  H2'   G A  33     -18.721   6.049  -4.743  1.00  0.00           H  
ATOM   1060  O2'   G A  33     -19.192   7.594  -6.076  1.00  0.00           O  
ATOM   1061 HO2'   G A  33     -19.411   7.271  -6.952  1.00  0.00           H  
ATOM   1062  C3'   G A  33     -20.565   5.612  -5.789  1.00  0.00           C  
ATOM   1063  H3'   G A  33     -20.596   4.654  -5.270  1.00  0.00           H  
ATOM   1064  O3'   G A  33     -20.251   5.319  -7.148  1.00  0.00           O  
ATOM   1065  P     U A  34     -20.183   3.790  -7.646  1.00  0.00           P  
ATOM   1066  OP1   U A  34     -20.700   3.762  -9.038  1.00  0.00           O  
ATOM   1067  OP2   U A  34     -20.800   2.912  -6.618  1.00  0.00           O  
ATOM   1068  O5'   U A  34     -18.622   3.476  -7.695  1.00  0.00           O  
ATOM   1069  C5'   U A  34     -17.716   4.362  -8.351  1.00  0.00           C  
ATOM   1070  H5'   U A  34     -17.897   5.386  -8.019  1.00  0.00           H  
ATOM   1071 H5''   U A  34     -17.863   4.309  -9.429  1.00  0.00           H  
ATOM   1072  C4'   U A  34     -16.290   3.982  -8.031  1.00  0.00           C  
ATOM   1073  H4'   U A  34     -15.646   4.503  -8.741  1.00  0.00           H  
ATOM   1074  O4'   U A  34     -16.020   4.328  -6.642  1.00  0.00           O  
ATOM   1075  C1'   U A  34     -15.605   3.176  -5.938  1.00  0.00           C  
ATOM   1076  H1'   U A  34     -14.515   3.200  -5.900  1.00  0.00           H  
ATOM   1077  N1    U A  34     -16.116   3.262  -4.562  1.00  0.00           N  
ATOM   1078  C6    U A  34     -17.463   3.386  -4.306  1.00  0.00           C  
ATOM   1079  H6    U A  34     -18.156   3.425  -5.146  1.00  0.00           H  
ATOM   1080  C2    U A  34     -15.197   3.212  -3.530  1.00  0.00           C  
ATOM   1081  O2    U A  34     -13.998   3.108  -3.715  1.00  0.00           O  
ATOM   1082  N3    U A  34     -15.733   3.292  -2.271  1.00  0.00           N  
ATOM   1083  H3    U A  34     -15.080   3.244  -1.501  1.00  0.00           H  
ATOM   1084  C4    U A  34     -17.064   3.417  -1.943  1.00  0.00           C  
ATOM   1085  O4    U A  34     -17.389   3.491  -0.758  1.00  0.00           O  
ATOM   1086  C5    U A  34     -17.950   3.463  -3.064  1.00  0.00           C  
ATOM   1087  H5    U A  34     -19.024   3.560  -2.905  1.00  0.00           H  
ATOM   1088  C2'   U A  34     -16.128   1.983  -6.732  1.00  0.00           C  
ATOM   1089  H2'   U A  34     -17.178   1.781  -6.510  1.00  0.00           H  
ATOM   1090  O2'   U A  34     -15.291   0.868  -6.486  1.00  0.00           O  
ATOM   1091 HO2'   U A  34     -15.418   0.259  -7.215  1.00  0.00           H  
ATOM   1092  C3'   U A  34     -15.968   2.495  -8.159  1.00  0.00           C  
ATOM   1093  H3'   U A  34     -16.639   1.997  -8.859  1.00  0.00           H  
ATOM   1094  O3'   U A  34     -14.650   2.292  -8.664  1.00  0.00           O  
ATOM   1095  P     U A  35     -14.405   2.214 -10.251  1.00  0.00           P  
ATOM   1096  OP1   U A  35     -12.940   2.114 -10.475  1.00  0.00           O  
ATOM   1097  OP2   U A  35     -15.175   3.301 -10.907  1.00  0.00           O  
ATOM   1098  O5'   U A  35     -15.057   0.822 -10.669  1.00  0.00           O  
ATOM   1099  C5'   U A  35     -14.487  -0.415 -10.244  1.00  0.00           C  
ATOM   1100  H5'   U A  35     -13.991  -0.281  -9.282  1.00  0.00           H  
ATOM   1101 H5''   U A  35     -13.754  -0.754 -10.975  1.00  0.00           H  
ATOM   1102  C4'   U A  35     -15.564  -1.464 -10.107  1.00  0.00           C  
ATOM   1103  H4'   U A  35     -16.477  -0.957  -9.793  1.00  0.00           H  
ATOM   1104  O4'   U A  35     -15.693  -2.160 -11.378  1.00  0.00           O  
ATOM   1105  C1'   U A  35     -15.377  -3.527 -11.211  1.00  0.00           C  
ATOM   1106  H1'   U A  35     -16.321  -4.074 -11.199  1.00  0.00           H  
ATOM   1107  N1    U A  35     -14.608  -3.969 -12.384  1.00  0.00           N  
ATOM   1108  C6    U A  35     -13.497  -3.277 -12.808  1.00  0.00           C  
ATOM   1109  H6    U A  35     -13.190  -2.387 -12.258  1.00  0.00           H  
ATOM   1110  C2    U A  35     -15.037  -5.104 -13.048  1.00  0.00           C  
ATOM   1111  O2    U A  35     -16.014  -5.744 -12.704  1.00  0.00           O  
ATOM   1112  N3    U A  35     -14.279  -5.462 -14.133  1.00  0.00           N  
ATOM   1113  H3    U A  35     -14.573  -6.286 -14.634  1.00  0.00           H  
ATOM   1114  C4    U A  35     -13.161  -4.818 -14.611  1.00  0.00           C  
ATOM   1115  O4    U A  35     -12.585  -5.264 -15.603  1.00  0.00           O  
ATOM   1116  C5    U A  35     -12.781  -3.656 -13.871  1.00  0.00           C  
ATOM   1117  H5    U A  35     -11.907  -3.079 -14.173  1.00  0.00           H  
ATOM   1118  C2'   U A  35     -14.623  -3.650  -9.890  1.00  0.00           C  
ATOM   1119  H2'   U A  35     -13.556  -3.452 -10.014  1.00  0.00           H  
ATOM   1120  O2'   U A  35     -14.883  -4.925  -9.335  1.00  0.00           O  
ATOM   1121 HO2'   U A  35     -15.670  -4.835  -8.795  1.00  0.00           H  
ATOM   1122  C3'   U A  35     -15.284  -2.547  -9.069  1.00  0.00           C  
ATOM   1123  H3'   U A  35     -14.642  -2.181  -8.269  1.00  0.00           H  
ATOM   1124  O3'   U A  35     -16.483  -2.990  -8.440  1.00  0.00           O  
ATOM   1125  P     U A  36     -16.999  -2.262  -7.101  1.00  0.00           P  
ATOM   1126  OP1   U A  36     -17.879  -3.221  -6.385  1.00  0.00           O  
ATOM   1127  OP2   U A  36     -17.522  -0.922  -7.470  1.00  0.00           O  
ATOM   1128  O5'   U A  36     -15.676  -2.057  -6.237  1.00  0.00           O  
ATOM   1129  C5'   U A  36     -14.954  -3.174  -5.720  1.00  0.00           C  
ATOM   1130  H5'   U A  36     -14.329  -3.603  -6.505  1.00  0.00           H  
ATOM   1131 H5''   U A  36     -15.651  -3.934  -5.368  1.00  0.00           H  
ATOM   1132  C4'   U A  36     -14.078  -2.743  -4.567  1.00  0.00           C  
ATOM   1133  H4'   U A  36     -13.881  -3.628  -3.960  1.00  0.00           H  
ATOM   1134  O4'   U A  36     -12.873  -2.134  -5.110  1.00  0.00           O  
ATOM   1135  C1'   U A  36     -12.621  -0.925  -4.437  1.00  0.00           C  
ATOM   1136  H1'   U A  36     -11.982  -1.159  -3.584  1.00  0.00           H  
ATOM   1137  N1    U A  36     -11.879  -0.031  -5.338  1.00  0.00           N  
ATOM   1138  C6    U A  36     -12.414   0.375  -6.540  1.00  0.00           C  
ATOM   1139  H6    U A  36     -13.406   0.022  -6.821  1.00  0.00           H  
ATOM   1140  C2    U A  36     -10.624   0.390  -4.938  1.00  0.00           C  
ATOM   1141  O2    U A  36     -10.118   0.054  -3.882  1.00  0.00           O  
ATOM   1142  N3    U A  36      -9.983   1.221  -5.820  1.00  0.00           N  
ATOM   1143  H3    U A  36      -9.063   1.537  -5.553  1.00  0.00           H  
ATOM   1144  C4    U A  36     -10.456   1.665  -7.033  1.00  0.00           C  
ATOM   1145  O4    U A  36      -9.756   2.412  -7.717  1.00  0.00           O  
ATOM   1146  C5    U A  36     -11.759   1.188  -7.375  1.00  0.00           C  
ATOM   1147  H5    U A  36     -12.219   1.487  -8.316  1.00  0.00           H  
ATOM   1148  C2'   U A  36     -13.987  -0.402  -4.009  1.00  0.00           C  
ATOM   1149  H2'   U A  36     -14.505   0.093  -4.834  1.00  0.00           H  
ATOM   1150  O2'   U A  36     -13.812   0.441  -2.886  1.00  0.00           O  
ATOM   1151 HO2'   U A  36     -14.657   0.857  -2.711  1.00  0.00           H  
ATOM   1152  C3'   U A  36     -14.696  -1.702  -3.630  1.00  0.00           C  
ATOM   1153  H3'   U A  36     -15.776  -1.640  -3.758  1.00  0.00           H  
ATOM   1154  O3'   U A  36     -14.484  -2.053  -2.265  1.00  0.00           O  
ATOM   1155  P     C A  37     -15.584  -1.663  -1.159  1.00  0.00           P  
ATOM   1156  OP1   C A  37     -16.754  -2.556  -1.362  1.00  0.00           O  
ATOM   1157  OP2   C A  37     -15.774  -0.190  -1.182  1.00  0.00           O  
ATOM   1158  O5'   C A  37     -14.895  -2.054   0.223  1.00  0.00           O  
ATOM   1159  C5'   C A  37     -14.533  -3.404   0.508  1.00  0.00           C  
ATOM   1160  H5'   C A  37     -14.129  -3.875  -0.389  1.00  0.00           H  
ATOM   1161 H5''   C A  37     -15.411  -3.960   0.836  1.00  0.00           H  
ATOM   1162  C4'   C A  37     -13.491  -3.445   1.602  1.00  0.00           C  
ATOM   1163  H4'   C A  37     -13.652  -4.358   2.177  1.00  0.00           H  
ATOM   1164  O4'   C A  37     -12.173  -3.366   0.991  1.00  0.00           O  
ATOM   1165  C1'   C A  37     -11.365  -2.450   1.708  1.00  0.00           C  
ATOM   1166  H1'   C A  37     -10.401  -2.934   1.871  1.00  0.00           H  
ATOM   1167  N1    C A  37     -11.144  -1.263   0.865  1.00  0.00           N  
ATOM   1168  C6    C A  37     -11.908  -1.040  -0.248  1.00  0.00           C  
ATOM   1169  H6    C A  37     -12.690  -1.751  -0.515  1.00  0.00           H  
ATOM   1170  C2    C A  37     -10.136  -0.362   1.219  1.00  0.00           C  
ATOM   1171  O2    C A  37      -9.459  -0.587   2.232  1.00  0.00           O  
ATOM   1172  N3    C A  37      -9.926   0.730   0.450  1.00  0.00           N  
ATOM   1173  C4    C A  37     -10.676   0.937  -0.632  1.00  0.00           C  
ATOM   1174  N4    C A  37     -10.429   2.024  -1.361  1.00  0.00           N  
ATOM   1175  H41   C A  37     -10.977   2.214  -2.188  1.00  0.00           H  
ATOM   1176  H42   C A  37      -9.683   2.649  -1.088  1.00  0.00           H  
ATOM   1177  C5    C A  37     -11.711   0.037  -1.017  1.00  0.00           C  
ATOM   1178  H5    C A  37     -12.320   0.219  -1.902  1.00  0.00           H  
ATOM   1179  C2'   C A  37     -12.086  -2.150   3.021  1.00  0.00           C  
ATOM   1180  H2'   C A  37     -11.880  -1.137   3.373  1.00  0.00           H  
ATOM   1181  O2'   C A  37     -11.738  -3.142   3.969  1.00  0.00           O  
ATOM   1182 HO2'   C A  37     -12.557  -3.440   4.367  1.00  0.00           H  
ATOM   1183  C3'   C A  37     -13.541  -2.287   2.591  1.00  0.00           C  
ATOM   1184  H3'   C A  37     -13.928  -1.380   2.129  1.00  0.00           H  
ATOM   1185  O3'   C A  37     -14.407  -2.574   3.686  1.00  0.00           O  
ATOM   1186  P     U A  38     -15.403  -1.438   4.236  1.00  0.00           P  
ATOM   1187  OP1   U A  38     -16.152  -2.020   5.379  1.00  0.00           O  
ATOM   1188  OP2   U A  38     -16.148  -0.867   3.086  1.00  0.00           O  
ATOM   1189  O5'   U A  38     -14.429  -0.312   4.804  1.00  0.00           O  
ATOM   1190  C5'   U A  38     -13.505  -0.600   5.853  1.00  0.00           C  
ATOM   1191  H5'   U A  38     -13.056  -1.581   5.689  1.00  0.00           H  
ATOM   1192 H5''   U A  38     -14.023  -0.603   6.811  1.00  0.00           H  
ATOM   1193  C4'   U A  38     -12.413   0.444   5.890  1.00  0.00           C  
ATOM   1194  H4'   U A  38     -11.793   0.243   6.764  1.00  0.00           H  
ATOM   1195  O4'   U A  38     -11.678   0.407   4.635  1.00  0.00           O  
ATOM   1196  C1'   U A  38     -11.353   1.727   4.231  1.00  0.00           C  
ATOM   1197  H1'   U A  38     -10.283   1.743   4.021  1.00  0.00           H  
ATOM   1198  N1    U A  38     -12.070   2.022   2.982  1.00  0.00           N  
ATOM   1199  C6    U A  38     -13.206   1.330   2.629  1.00  0.00           C  
ATOM   1200  H6    U A  38     -13.569   0.544   3.292  1.00  0.00           H  
ATOM   1201  C2    U A  38     -11.567   3.025   2.173  1.00  0.00           C  
ATOM   1202  O2    U A  38     -10.565   3.658   2.446  1.00  0.00           O  
ATOM   1203  N3    U A  38     -12.284   3.259   1.028  1.00  0.00           N  
ATOM   1204  H3    U A  38     -11.932   3.984   0.423  1.00  0.00           H  
ATOM   1205  C4    U A  38     -13.426   2.611   0.618  1.00  0.00           C  
ATOM   1206  O4    U A  38     -13.967   2.950  -0.434  1.00  0.00           O  
ATOM   1207  C5    U A  38     -13.879   1.586   1.504  1.00  0.00           C  
ATOM   1208  H5    U A  38     -14.774   1.013   1.262  1.00  0.00           H  
ATOM   1209  C2'   U A  38     -11.729   2.656   5.384  1.00  0.00           C  
ATOM   1210  H2'   U A  38     -12.061   3.632   5.025  1.00  0.00           H  
ATOM   1211  O2'   U A  38     -10.633   2.742   6.277  1.00  0.00           O  
ATOM   1212 HO2'   U A  38     -10.979   2.575   7.154  1.00  0.00           H  
ATOM   1213  C3'   U A  38     -12.886   1.887   6.006  1.00  0.00           C  
ATOM   1214  H3'   U A  38     -13.826   2.045   5.478  1.00  0.00           H  
ATOM   1215  O3'   U A  38     -13.125   2.258   7.361  1.00  0.00           O  
ATOM   1216  P     A A  39     -14.206   3.401   7.699  1.00  0.00           P  
ATOM   1217  OP1   A A  39     -14.284   3.514   9.177  1.00  0.00           O  
ATOM   1218  OP2   A A  39     -15.441   3.129   6.918  1.00  0.00           O  
ATOM   1219  O5'   A A  39     -13.547   4.736   7.132  1.00  0.00           O  
ATOM   1220  C5'   A A  39     -12.308   5.220   7.648  1.00  0.00           C  
ATOM   1221  H5'   A A  39     -11.560   4.426   7.614  1.00  0.00           H  
ATOM   1222 H5''   A A  39     -12.437   5.540   8.681  1.00  0.00           H  
ATOM   1223  C4'   A A  39     -11.824   6.393   6.827  1.00  0.00           C  
ATOM   1224  H4'   A A  39     -10.943   6.802   7.323  1.00  0.00           H  
ATOM   1225  O4'   A A  39     -11.573   5.945   5.469  1.00  0.00           O  
ATOM   1226  C1'   A A  39     -11.951   6.958   4.554  1.00  0.00           C  
ATOM   1227  H1'   A A  39     -11.077   7.167   3.936  1.00  0.00           H  
ATOM   1228  N9    A A  39     -12.998   6.420   3.684  1.00  0.00           N  
ATOM   1229  C4    A A  39     -13.317   6.863   2.424  1.00  0.00           C  
ATOM   1230  N3    A A  39     -12.746   7.873   1.745  1.00  0.00           N  
ATOM   1231  C2    A A  39     -13.312   8.015   0.548  1.00  0.00           C  
ATOM   1232  H2    A A  39     -12.906   8.816  -0.069  1.00  0.00           H  
ATOM   1233  N1    A A  39     -14.311   7.313  -0.005  1.00  0.00           N  
ATOM   1234  C6    A A  39     -14.864   6.306   0.704  1.00  0.00           C  
ATOM   1235  N6    A A  39     -15.858   5.610   0.152  1.00  0.00           N  
ATOM   1236  H61   A A  39     -16.290   4.851   0.660  1.00  0.00           H  
ATOM   1237  H62   A A  39     -16.178   5.836  -0.780  1.00  0.00           H  
ATOM   1238  C5    A A  39     -14.352   6.054   1.990  1.00  0.00           C  
ATOM   1239  N7    A A  39     -14.682   5.118   2.961  1.00  0.00           N  
ATOM   1240  C8    A A  39     -13.854   5.378   3.943  1.00  0.00           C  
ATOM   1241  H8    A A  39     -13.846   4.824   4.871  1.00  0.00           H  
ATOM   1242  C2'   A A  39     -12.385   8.181   5.363  1.00  0.00           C  
ATOM   1243  H2'   A A  39     -13.224   8.698   4.893  1.00  0.00           H  
ATOM   1244  O2'   A A  39     -11.261   9.020   5.551  1.00  0.00           O  
ATOM   1245 HO2'   A A  39     -11.433   9.537   6.339  1.00  0.00           H  
ATOM   1246  C3'   A A  39     -12.817   7.536   6.676  1.00  0.00           C  
ATOM   1247  H3'   A A  39     -13.844   7.176   6.647  1.00  0.00           H  
ATOM   1248  O3'   A A  39     -12.740   8.439   7.777  1.00  0.00           O  
ATOM   1249  P     C A  40     -14.049   8.736   8.665  1.00  0.00           P  
ATOM   1250  OP1   C A  40     -13.581   9.206   9.993  1.00  0.00           O  
ATOM   1251  OP2   C A  40     -14.961   7.566   8.582  1.00  0.00           O  
ATOM   1252  O5'   C A  40     -14.747   9.961   7.923  1.00  0.00           O  
ATOM   1253  C5'   C A  40     -14.004  11.129   7.572  1.00  0.00           C  
ATOM   1254  H5'   C A  40     -12.943  10.885   7.507  1.00  0.00           H  
ATOM   1255 H5''   C A  40     -14.146  11.898   8.329  1.00  0.00           H  
ATOM   1256  C4'   C A  40     -14.473  11.662   6.238  1.00  0.00           C  
ATOM   1257  H4'   C A  40     -13.989  12.627   6.078  1.00  0.00           H  
ATOM   1258  O4'   C A  40     -14.173  10.682   5.208  1.00  0.00           O  
ATOM   1259  C1'   C A  40     -15.216  10.661   4.250  1.00  0.00           C  
ATOM   1260  H1'   C A  40     -14.757  10.831   3.275  1.00  0.00           H  
ATOM   1261  N1    C A  40     -15.816   9.317   4.241  1.00  0.00           N  
ATOM   1262  C6    C A  40     -15.848   8.556   5.376  1.00  0.00           C  
ATOM   1263  H6    C A  40     -15.412   8.945   6.296  1.00  0.00           H  
ATOM   1264  C2    C A  40     -16.363   8.831   3.052  1.00  0.00           C  
ATOM   1265  O2    C A  40     -16.308   9.535   2.033  1.00  0.00           O  
ATOM   1266  N3    C A  40     -16.936   7.608   3.038  1.00  0.00           N  
ATOM   1267  C4    C A  40     -16.965   6.874   4.152  1.00  0.00           C  
ATOM   1268  N4    C A  40     -17.540   5.674   4.090  1.00  0.00           N  
ATOM   1269  H41   C A  40     -17.584   5.087   4.910  1.00  0.00           H  
ATOM   1270  H42   C A  40     -17.932   5.352   3.216  1.00  0.00           H  
ATOM   1271  C5    C A  40     -16.406   7.339   5.377  1.00  0.00           C  
ATOM   1272  H5    C A  40     -16.433   6.729   6.280  1.00  0.00           H  
ATOM   1273  C2'   C A  40     -16.209  11.764   4.617  1.00  0.00           C  
ATOM   1274  H2'   C A  40     -17.239  11.462   4.415  1.00  0.00           H  
ATOM   1275  O2'   C A  40     -15.844  12.949   3.936  1.00  0.00           O  
ATOM   1276 HO2'   C A  40     -15.764  13.635   4.600  1.00  0.00           H  
ATOM   1277  C3'   C A  40     -15.973  11.893   6.117  1.00  0.00           C  
ATOM   1278  H3'   C A  40     -16.540  11.164   6.694  1.00  0.00           H  
ATOM   1279  O3'   C A  40     -16.351  13.176   6.613  1.00  0.00           O  
ATOM   1280  P     C A  41     -17.038  13.306   8.064  1.00  0.00           P  
ATOM   1281  OP1   C A  41     -17.658  11.998   8.401  1.00  0.00           O  
ATOM   1282  OP2   C A  41     -17.874  14.533   8.060  1.00  0.00           O  
ATOM   1283  O5'   C A  41     -15.810  13.542   9.052  1.00  0.00           O  
ATOM   1284  C5'   C A  41     -15.222  14.834   9.201  1.00  0.00           C  
ATOM   1285  H5'   C A  41     -15.721  15.375  10.006  1.00  0.00           H  
ATOM   1286 H5''   C A  41     -15.329  15.398   8.275  1.00  0.00           H  
ATOM   1287  C4'   C A  41     -13.753  14.702   9.527  1.00  0.00           C  
ATOM   1288  H4'   C A  41     -13.668  14.075  10.415  1.00  0.00           H  
ATOM   1289  O4'   C A  41     -13.065  14.162   8.365  1.00  0.00           O  
ATOM   1290  C1'   C A  41     -11.863  14.878   8.143  1.00  0.00           C  
ATOM   1291  H1'   C A  41     -11.077  14.141   7.978  1.00  0.00           H  
ATOM   1292  N1    C A  41     -12.013  15.671   6.910  1.00  0.00           N  
ATOM   1293  C6    C A  41     -13.180  15.650   6.199  1.00  0.00           C  
ATOM   1294  H6    C A  41     -14.011  15.034   6.545  1.00  0.00           H  
ATOM   1295  C2    C A  41     -10.937  16.450   6.476  1.00  0.00           C  
ATOM   1296  O2    C A  41      -9.889  16.446   7.135  1.00  0.00           O  
ATOM   1297  N3    C A  41     -11.065  17.186   5.350  1.00  0.00           N  
ATOM   1298  C4    C A  41     -12.209  17.161   4.664  1.00  0.00           C  
ATOM   1299  N4    C A  41     -12.288  17.902   3.560  1.00  0.00           N  
ATOM   1300  H41   C A  41     -13.136  17.910   3.011  1.00  0.00           H  
ATOM   1301  H42   C A  41     -11.494  18.456   3.271  1.00  0.00           H  
ATOM   1302  C5    C A  41     -13.322  16.374   5.082  1.00  0.00           C  
ATOM   1303  H5    C A  41     -14.252  16.363   4.514  1.00  0.00           H  
ATOM   1304  C2'   C A  41     -11.610  15.722   9.391  1.00  0.00           C  
ATOM   1305  H2'   C A  41     -11.086  16.649   9.150  1.00  0.00           H  
ATOM   1306  O2'   C A  41     -10.922  14.934  10.344  1.00  0.00           O  
ATOM   1307 HO2'   C A  41     -11.364  15.070  11.183  1.00  0.00           H  
ATOM   1308  C3'   C A  41     -13.036  16.010   9.840  1.00  0.00           C  
ATOM   1309  H3'   C A  41     -13.482  16.850   9.307  1.00  0.00           H  
ATOM   1310  O3'   C A  41     -13.113  16.334  11.226  1.00  0.00           O  
ATOM   1311  P     G A  42     -13.053  17.872  11.694  1.00  0.00           P  
ATOM   1312  OP1   G A  42     -13.444  17.912  13.127  1.00  0.00           O  
ATOM   1313  OP2   G A  42     -13.801  18.694  10.708  1.00  0.00           O  
ATOM   1314  O5'   G A  42     -11.508  18.249  11.588  1.00  0.00           O  
ATOM   1315  C5'   G A  42     -10.554  17.711  12.503  1.00  0.00           C  
ATOM   1316  H5'   G A  42     -10.320  16.682  12.227  1.00  0.00           H  
ATOM   1317 H5''   G A  42     -10.962  17.723  13.512  1.00  0.00           H  
ATOM   1318  C4'   G A  42      -9.285  18.532  12.477  1.00  0.00           C  
ATOM   1319  H4'   G A  42      -8.712  18.281  13.371  1.00  0.00           H  
ATOM   1320  O4'   G A  42      -8.576  18.259  11.236  1.00  0.00           O  
ATOM   1321  C1'   G A  42      -8.096  19.471  10.682  1.00  0.00           C  
ATOM   1322  H1'   G A  42      -7.053  19.307  10.408  1.00  0.00           H  
ATOM   1323  N9    G A  42      -8.849  19.749   9.463  1.00  0.00           N  
ATOM   1324  C4    G A  42      -8.498  20.626   8.465  1.00  0.00           C  
ATOM   1325  N3    G A  42      -7.388  21.392   8.437  1.00  0.00           N  
ATOM   1326  C2    G A  42      -7.326  22.129   7.343  1.00  0.00           C  
ATOM   1327  N2    G A  42      -6.288  22.946   7.151  1.00  0.00           N  
ATOM   1328  H21   G A  42      -5.557  22.994   7.845  1.00  0.00           H  
ATOM   1329  H22   G A  42      -6.234  23.510   6.313  1.00  0.00           H  
ATOM   1330  N1    G A  42      -8.277  22.120   6.356  1.00  0.00           N  
ATOM   1331  H1    G A  42      -8.133  22.721   5.560  1.00  0.00           H  
ATOM   1332  C6    G A  42      -9.429  21.343   6.364  1.00  0.00           C  
ATOM   1333  O6    G A  42     -10.225  21.414   5.420  1.00  0.00           O  
ATOM   1334  C5    G A  42      -9.510  20.542   7.531  1.00  0.00           C  
ATOM   1335  N7    G A  42     -10.478  19.632   7.934  1.00  0.00           N  
ATOM   1336  C8    G A  42     -10.044  19.190   9.083  1.00  0.00           C  
ATOM   1337  H8    G A  42     -10.574  18.462   9.677  1.00  0.00           H  
ATOM   1338  C2'   G A  42      -8.248  20.546  11.755  1.00  0.00           C  
ATOM   1339  H2'   G A  42      -8.433  21.527  11.316  1.00  0.00           H  
ATOM   1340  O2'   G A  42      -7.104  20.526  12.587  1.00  0.00           O  
ATOM   1341 HO2'   G A  42      -7.085  21.369  13.044  1.00  0.00           H  
ATOM   1342  C3'   G A  42      -9.483  20.044  12.492  1.00  0.00           C  
ATOM   1343  H3'   G A  42     -10.411  20.332  11.999  1.00  0.00           H  
ATOM   1344  O3'   G A  42      -9.567  20.548  13.823  1.00  0.00           O  
ATOM   1345  P     G A  43     -10.538  21.788  14.149  1.00  0.00           P  
ATOM   1346  OP1   G A  43     -10.599  21.913  15.629  1.00  0.00           O  
ATOM   1347  OP2   G A  43     -11.795  21.625  13.376  1.00  0.00           O  
ATOM   1348  O5'   G A  43      -9.756  23.054  13.576  1.00  0.00           O  
ATOM   1349  C5'   G A  43      -8.954  23.873  14.428  1.00  0.00           C  
ATOM   1350  H5'   G A  43      -8.405  23.244  15.131  1.00  0.00           H  
ATOM   1351 H5''   G A  43      -9.590  24.557  14.987  1.00  0.00           H  
ATOM   1352  C4'   G A  43      -7.969  24.677  13.609  1.00  0.00           C  
ATOM   1353  H4'   G A  43      -7.125  24.920  14.255  1.00  0.00           H  
ATOM   1354  O4'   G A  43      -7.594  23.912  12.428  1.00  0.00           O  
ATOM   1355  C1'   G A  43      -7.514  24.774  11.306  1.00  0.00           C  
ATOM   1356  H1'   G A  43      -6.557  24.580  10.819  1.00  0.00           H  
ATOM   1357  N9    G A  43      -8.579  24.421  10.373  1.00  0.00           N  
ATOM   1358  C4    G A  43      -8.768  24.938   9.114  1.00  0.00           C  
ATOM   1359  N3    G A  43      -7.999  25.873   8.517  1.00  0.00           N  
ATOM   1360  C2    G A  43      -8.436  26.170   7.307  1.00  0.00           C  
ATOM   1361  N2    G A  43      -7.793  27.084   6.575  1.00  0.00           N  
ATOM   1362  H21   G A  43      -6.977  27.539   6.958  1.00  0.00           H  
ATOM   1363  H22   G A  43      -8.122  27.321   5.650  1.00  0.00           H  
ATOM   1364  N1    G A  43      -9.536  25.595   6.725  1.00  0.00           N  
ATOM   1365  H1    G A  43      -9.785  25.891   5.795  1.00  0.00           H  
ATOM   1366  C6    G A  43     -10.341  24.631   7.318  1.00  0.00           C  
ATOM   1367  O6    G A  43     -11.311  24.177   6.701  1.00  0.00           O  
ATOM   1368  C5    G A  43      -9.888  24.302   8.621  1.00  0.00           C  
ATOM   1369  N7    G A  43     -10.395  23.404   9.551  1.00  0.00           N  
ATOM   1370  C8    G A  43      -9.590  23.512  10.572  1.00  0.00           C  
ATOM   1371  H8    G A  43      -9.711  22.949  11.485  1.00  0.00           H  
ATOM   1372  C2'   G A  43      -7.615  26.204  11.831  1.00  0.00           C  
ATOM   1373  H2'   G A  43      -8.103  26.865  11.112  1.00  0.00           H  
ATOM   1374  O2'   G A  43      -6.322  26.650  12.196  1.00  0.00           O  
ATOM   1375 HO2'   G A  43      -6.431  27.201  12.972  1.00  0.00           H  
ATOM   1376  C3'   G A  43      -8.494  25.996  13.056  1.00  0.00           C  
ATOM   1377  H3'   G A  43      -9.553  25.934  12.806  1.00  0.00           H  
ATOM   1378  O3'   G A  43      -8.370  27.057  13.999  1.00  0.00           O  
ATOM   1379  P     G A  44      -9.305  28.361  13.863  1.00  0.00           P  
ATOM   1380  OP1   G A  44      -8.978  29.257  15.001  1.00  0.00           O  
ATOM   1381  OP2   G A  44     -10.708  27.917  13.658  1.00  0.00           O  
ATOM   1382  O5'   G A  44      -8.805  29.060  12.520  1.00  0.00           O  
ATOM   1383  C5'   G A  44      -7.543  29.722  12.461  1.00  0.00           C  
ATOM   1384  H5'   G A  44      -6.740  28.984  12.462  1.00  0.00           H  
ATOM   1385 H5''   G A  44      -7.426  30.372  13.328  1.00  0.00           H  
ATOM   1386  C4'   G A  44      -7.447  30.559  11.205  1.00  0.00           C  
ATOM   1387  H4'   G A  44      -6.564  31.191  11.296  1.00  0.00           H  
ATOM   1388  O4'   G A  44      -7.415  29.679  10.048  1.00  0.00           O  
ATOM   1389  C1'   G A  44      -8.136  30.270   8.979  1.00  0.00           C  
ATOM   1390  H1'   G A  44      -7.468  30.293   8.117  1.00  0.00           H  
ATOM   1391  N9    G A  44      -9.267  29.407   8.654  1.00  0.00           N  
ATOM   1392  C4    G A  44     -10.042  29.463   7.520  1.00  0.00           C  
ATOM   1393  N3    G A  44      -9.894  30.335   6.501  1.00  0.00           N  
ATOM   1394  C2    G A  44     -10.792  30.139   5.552  1.00  0.00           C  
ATOM   1395  N2    G A  44     -10.789  30.917   4.466  1.00  0.00           N  
ATOM   1396  H21   G A  44     -10.097  31.648   4.385  1.00  0.00           H  
ATOM   1397  H22   G A  44     -11.467  30.776   3.732  1.00  0.00           H  
ATOM   1398  N1    G A  44     -11.759  29.168   5.597  1.00  0.00           N  
ATOM   1399  H1    G A  44     -12.400  29.103   4.819  1.00  0.00           H  
ATOM   1400  C6    G A  44     -11.929  28.260   6.635  1.00  0.00           C  
ATOM   1401  O6    G A  44     -12.835  27.423   6.576  1.00  0.00           O  
ATOM   1402  C5    G A  44     -10.972  28.456   7.662  1.00  0.00           C  
ATOM   1403  N7    G A  44     -10.789  27.781   8.862  1.00  0.00           N  
ATOM   1404  C8    G A  44      -9.770  28.380   9.414  1.00  0.00           C  
ATOM   1405  H8    G A  44      -9.366  28.100  10.375  1.00  0.00           H  
ATOM   1406  C2'   G A  44      -8.546  31.672   9.427  1.00  0.00           C  
ATOM   1407  H2'   G A  44      -9.518  31.958   9.020  1.00  0.00           H  
ATOM   1408  O2'   G A  44      -7.518  32.582   9.080  1.00  0.00           O  
ATOM   1409 HO2'   G A  44      -7.334  33.098   9.865  1.00  0.00           H  
ATOM   1410  C3'   G A  44      -8.626  31.484  10.936  1.00  0.00           C  
ATOM   1411  H3'   G A  44      -9.568  31.038  11.254  1.00  0.00           H  
ATOM   1412  O3'   G A  44      -8.507  32.713  11.646  1.00  0.00           O  
ATOM   1413  P     C A  45      -9.829  33.547  12.026  1.00  0.00           P  
ATOM   1414  OP1   C A  45      -9.384  34.843  12.600  1.00  0.00           O  
ATOM   1415  OP2   C A  45     -10.730  32.667  12.813  1.00  0.00           O  
ATOM   1416  O5'   C A  45     -10.521  33.836  10.619  1.00  0.00           O  
ATOM   1417  C5'   C A  45      -9.908  34.700   9.662  1.00  0.00           C  
ATOM   1418  H5'   C A  45      -8.883  34.376   9.477  1.00  0.00           H  
ATOM   1419 H5''   C A  45      -9.893  35.721  10.042  1.00  0.00           H  
ATOM   1420  C4'   C A  45     -10.680  34.672   8.363  1.00  0.00           C  
ATOM   1421  H4'   C A  45     -10.229  35.407   7.695  1.00  0.00           H  
ATOM   1422  O4'   C A  45     -10.672  33.320   7.829  1.00  0.00           O  
ATOM   1423  C1'   C A  45     -11.912  33.051   7.194  1.00  0.00           C  
ATOM   1424  H1'   C A  45     -11.685  32.737   6.174  1.00  0.00           H  
ATOM   1425  N1    C A  45     -12.558  31.923   7.886  1.00  0.00           N  
ATOM   1426  C6    C A  45     -12.153  31.541   9.135  1.00  0.00           C  
ATOM   1427  H6    C A  45     -11.348  32.084   9.629  1.00  0.00           H  
ATOM   1428  C2    C A  45     -13.597  31.243   7.244  1.00  0.00           C  
ATOM   1429  O2    C A  45     -13.945  31.607   6.111  1.00  0.00           O  
ATOM   1430  N3    C A  45     -14.196  30.207   7.871  1.00  0.00           N  
ATOM   1431  C4    C A  45     -13.791  29.841   9.088  1.00  0.00           C  
ATOM   1432  N4    C A  45     -14.410  28.812   9.666  1.00  0.00           N  
ATOM   1433  H41   C A  45     -14.132  28.504  10.586  1.00  0.00           H  
ATOM   1434  H42   C A  45     -15.155  28.336   9.177  1.00  0.00           H  
ATOM   1435  C5    C A  45     -12.734  30.513   9.766  1.00  0.00           C  
ATOM   1436  H5    C A  45     -12.410  30.202  10.759  1.00  0.00           H  
ATOM   1437  C2'   C A  45     -12.731  34.342   7.228  1.00  0.00           C  
ATOM   1438  H2'   C A  45     -13.796  34.140   7.354  1.00  0.00           H  
ATOM   1439  O2'   C A  45     -12.448  35.086   6.058  1.00  0.00           O  
ATOM   1440 HO2'   C A  45     -12.429  36.008   6.317  1.00  0.00           H  
ATOM   1441  C3'   C A  45     -12.158  35.017   8.467  1.00  0.00           C  
ATOM   1442  H3'   C A  45     -12.595  34.638   9.390  1.00  0.00           H  
ATOM   1443  O3'   C A  45     -12.374  36.426   8.474  1.00  0.00           O  
ATOM   1444  P     A A  46     -13.664  37.033   9.219  1.00  0.00           P  
ATOM   1445  OP1   A A  46     -13.526  38.511   9.206  1.00  0.00           O  
ATOM   1446  OP2   A A  46     -13.843  36.325  10.513  1.00  0.00           O  
ATOM   1447  O5'   A A  46     -14.880  36.640   8.267  1.00  0.00           O  
ATOM   1448  C5'   A A  46     -14.971  37.158   6.941  1.00  0.00           C  
ATOM   1449  H5'   A A  46     -13.992  37.117   6.461  1.00  0.00           H  
ATOM   1450 H5''   A A  46     -15.306  38.194   6.971  1.00  0.00           H  
ATOM   1451  C4'   A A  46     -15.956  36.349   6.129  1.00  0.00           C  
ATOM   1452  H4'   A A  46     -15.933  36.727   5.107  1.00  0.00           H  
ATOM   1453  O4'   A A  46     -15.623  34.941   6.235  1.00  0.00           O  
ATOM   1454  C1'   A A  46     -16.805  34.167   6.134  1.00  0.00           C  
ATOM   1455  H1'   A A  46     -16.698  33.544   5.246  1.00  0.00           H  
ATOM   1456  N9    A A  46     -16.874  33.281   7.297  1.00  0.00           N  
ATOM   1457  C4    A A  46     -17.746  32.233   7.466  1.00  0.00           C  
ATOM   1458  N3    A A  46     -18.703  31.823   6.615  1.00  0.00           N  
ATOM   1459  C2    A A  46     -19.353  30.772   7.110  1.00  0.00           C  
ATOM   1460  H2    A A  46     -20.148  30.375   6.479  1.00  0.00           H  
ATOM   1461  N1    A A  46     -19.168  30.132   8.273  1.00  0.00           N  
ATOM   1462  C6    A A  46     -18.198  30.570   9.104  1.00  0.00           C  
ATOM   1463  N6    A A  46     -18.015  29.933  10.261  1.00  0.00           N  
ATOM   1464  H61   A A  46     -17.296  30.243  10.899  1.00  0.00           H  
ATOM   1465  H62   A A  46     -18.589  29.134  10.492  1.00  0.00           H  
ATOM   1466  C5    A A  46     -17.437  31.679   8.695  1.00  0.00           C  
ATOM   1467  N7    A A  46     -16.392  32.369   9.294  1.00  0.00           N  
ATOM   1468  C8    A A  46     -16.098  33.308   8.429  1.00  0.00           C  
ATOM   1469  H8    A A  46     -15.320  34.040   8.594  1.00  0.00           H  
ATOM   1470  C2'   A A  46     -17.991  35.128   6.018  1.00  0.00           C  
ATOM   1471  H2'   A A  46     -18.842  34.793   6.614  1.00  0.00           H  
ATOM   1472  O2'   A A  46     -18.310  35.283   4.648  1.00  0.00           O  
ATOM   1473 HO2'   A A  46     -18.325  36.224   4.472  1.00  0.00           H  
ATOM   1474  C3'   A A  46     -17.403  36.414   6.592  1.00  0.00           C  
ATOM   1475  H3'   A A  46     -17.476  36.461   7.678  1.00  0.00           H  
ATOM   1476  O3'   A A  46     -18.057  37.580   6.098  1.00  0.00           O  
ATOM   1477  P     C A  47     -19.151  38.330   7.007  1.00  0.00           P  
ATOM   1478  OP1   C A  47     -19.691  39.460   6.209  1.00  0.00           O  
ATOM   1479  OP2   C A  47     -18.554  38.593   8.341  1.00  0.00           O  
ATOM   1480  O5'   C A  47     -20.309  37.249   7.188  1.00  0.00           O  
ATOM   1481  C5'   C A  47     -21.058  36.780   6.068  1.00  0.00           C  
ATOM   1482  H5'   C A  47     -20.381  36.544   5.245  1.00  0.00           H  
ATOM   1483 H5''   C A  47     -21.757  37.549   5.742  1.00  0.00           H  
ATOM   1484  C4'   C A  47     -21.834  35.539   6.443  1.00  0.00           C  
ATOM   1485  H4'   C A  47     -22.497  35.299   5.611  1.00  0.00           H  
ATOM   1486  O4'   C A  47     -20.897  34.476   6.765  1.00  0.00           O  
ATOM   1487  C1'   C A  47     -21.388  33.718   7.856  1.00  0.00           C  
ATOM   1488  H1'   C A  47     -21.395  32.674   7.539  1.00  0.00           H  
ATOM   1489  N1    C A  47     -20.438  33.844   8.974  1.00  0.00           N  
ATOM   1490  C6    C A  47     -19.605  34.924   9.068  1.00  0.00           C  
ATOM   1491  H6    C A  47     -19.652  35.708   8.312  1.00  0.00           H  
ATOM   1492  C2    C A  47     -20.396  32.836   9.941  1.00  0.00           C  
ATOM   1493  O2    C A  47     -21.166  31.870   9.837  1.00  0.00           O  
ATOM   1494  N3    C A  47     -19.521  32.938  10.965  1.00  0.00           N  
ATOM   1495  C4    C A  47     -18.709  33.993  11.046  1.00  0.00           C  
ATOM   1496  N4    C A  47     -17.860  34.048  12.071  1.00  0.00           N  
ATOM   1497  H41   C A  47     -17.227  34.828  12.171  1.00  0.00           H  
ATOM   1498  H42   C A  47     -17.852  33.301  12.752  1.00  0.00           H  
ATOM   1499  C5    C A  47     -18.731  35.038  10.077  1.00  0.00           C  
ATOM   1500  H5    C A  47     -18.063  35.896  10.153  1.00  0.00           H  
ATOM   1501  C2'   C A  47     -22.792  34.228   8.179  1.00  0.00           C  
ATOM   1502  H2'   C A  47     -22.995  34.200   9.251  1.00  0.00           H  
ATOM   1503  O2'   C A  47     -23.727  33.480   7.424  1.00  0.00           O  
ATOM   1504 HO2'   C A  47     -24.147  34.092   6.819  1.00  0.00           H  
ATOM   1505  C3'   C A  47     -22.708  35.666   7.683  1.00  0.00           C  
ATOM   1506  H3'   C A  47     -22.269  36.339   8.419  1.00  0.00           H  
ATOM   1507  O3'   C A  47     -23.988  36.207   7.366  1.00  0.00           O  
ATOM   1508  P     C A  48     -24.902  36.833   8.533  1.00  0.00           P  
ATOM   1509  OP1   C A  48     -26.132  37.369   7.895  1.00  0.00           O  
ATOM   1510  OP2   C A  48     -24.055  37.729   9.361  1.00  0.00           O  
ATOM   1511  O5'   C A  48     -25.308  35.575   9.422  1.00  0.00           O  
ATOM   1512  C5'   C A  48     -26.105  34.519   8.886  1.00  0.00           C  
ATOM   1513  H5'   C A  48     -25.503  33.908   8.213  1.00  0.00           H  
ATOM   1514 H5''   C A  48     -26.945  34.935   8.330  1.00  0.00           H  
ATOM   1515  C4'   C A  48     -26.638  33.653  10.002  1.00  0.00           C  
ATOM   1516  H4'   C A  48     -27.516  33.128   9.623  1.00  0.00           H  
ATOM   1517  O4'   C A  48     -25.576  32.766  10.448  1.00  0.00           O  
ATOM   1518  C1'   C A  48     -25.556  32.710  11.861  1.00  0.00           C  
ATOM   1519  H1'   C A  48     -25.538  31.654  12.135  1.00  0.00           H  
ATOM   1520  N1    C A  48     -24.301  33.319  12.330  1.00  0.00           N  
ATOM   1521  C6    C A  48     -23.806  34.450  11.740  1.00  0.00           C  
ATOM   1522  H6    C A  48     -24.351  34.909  10.915  1.00  0.00           H  
ATOM   1523  C2    C A  48     -23.616  32.721  13.390  1.00  0.00           C  
ATOM   1524  O2    C A  48     -24.088  31.699  13.909  1.00  0.00           O  
ATOM   1525  N3    C A  48     -22.458  33.269  13.823  1.00  0.00           N  
ATOM   1526  C4    C A  48     -21.984  34.371  13.240  1.00  0.00           C  
ATOM   1527  N4    C A  48     -20.842  34.877  13.702  1.00  0.00           N  
ATOM   1528  H41   C A  48     -20.449  35.711  13.290  1.00  0.00           H  
ATOM   1529  H42   C A  48     -20.368  34.426  14.473  1.00  0.00           H  
ATOM   1530  C5    C A  48     -22.662  35.004  12.158  1.00  0.00           C  
ATOM   1531  H5    C A  48     -22.264  35.904  11.689  1.00  0.00           H  
ATOM   1532  C2'   C A  48     -26.817  33.410  12.369  1.00  0.00           C  
ATOM   1533  H2'   C A  48     -26.636  33.928  13.313  1.00  0.00           H  
ATOM   1534  O2'   C A  48     -27.859  32.457  12.460  1.00  0.00           O  
ATOM   1535 HO2'   C A  48     -28.578  32.777  11.914  1.00  0.00           H  
ATOM   1536  C3'   C A  48     -27.080  34.409  11.249  1.00  0.00           C  
ATOM   1537  H3'   C A  48     -26.523  35.336  11.375  1.00  0.00           H  
ATOM   1538  O3'   C A  48     -28.454  34.780  11.162  1.00  0.00           O  
ATOM   1539  P     G A  49     -28.916  36.257  11.602  1.00  0.00           P  
ATOM   1540  OP1   G A  49     -30.204  36.533  10.918  1.00  0.00           O  
ATOM   1541  OP2   G A  49     -27.775  37.192  11.422  1.00  0.00           O  
ATOM   1542  O5'   G A  49     -29.206  36.114  13.162  1.00  0.00           O  
ATOM   1543  C5'   G A  49     -29.886  37.142  13.879  1.00  0.00           C  
ATOM   1544  H5'   G A  49     -30.929  37.184  13.563  1.00  0.00           H  
ATOM   1545 H5''   G A  49     -29.416  38.105  13.680  1.00  0.00           H  
ATOM   1546  C4'   G A  49     -29.827  36.865  15.363  1.00  0.00           C  
ATOM   1547  H4'   G A  49     -30.181  35.846  15.522  1.00  0.00           H  
ATOM   1548  O4'   G A  49     -28.466  37.086  15.822  1.00  0.00           O  
ATOM   1549  C1'   G A  49     -28.412  38.247  16.629  1.00  0.00           C  
ATOM   1550  H1'   G A  49     -28.204  37.916  17.647  1.00  0.00           H  
ATOM   1551  N9    G A  49     -27.287  39.061  16.181  1.00  0.00           N  
ATOM   1552  C4    G A  49     -25.999  39.009  16.659  1.00  0.00           C  
ATOM   1553  N3    G A  49     -25.546  38.189  17.630  1.00  0.00           N  
ATOM   1554  C2    G A  49     -24.260  38.374  17.870  1.00  0.00           C  
ATOM   1555  N2    G A  49     -23.647  37.639  18.801  1.00  0.00           N  
ATOM   1556  H21   G A  49     -24.179  36.948  19.312  1.00  0.00           H  
ATOM   1557  H22   G A  49     -22.665  37.769  18.992  1.00  0.00           H  
ATOM   1558  N1    G A  49     -23.479  39.290  17.214  1.00  0.00           N  
ATOM   1559  H1    G A  49     -22.507  39.350  17.477  1.00  0.00           H  
ATOM   1560  C6    G A  49     -23.922  40.145  16.212  1.00  0.00           C  
ATOM   1561  O6    G A  49     -23.131  40.935  15.685  1.00  0.00           O  
ATOM   1562  C5    G A  49     -25.303  39.958  15.940  1.00  0.00           C  
ATOM   1563  N7    G A  49     -26.135  40.593  15.027  1.00  0.00           N  
ATOM   1564  C8    G A  49     -27.297  40.029  15.206  1.00  0.00           C  
ATOM   1565  H8    G A  49     -28.179  40.295  14.642  1.00  0.00           H  
ATOM   1566  C2'   G A  49     -29.767  38.947  16.522  1.00  0.00           C  
ATOM   1567  H2'   G A  49     -29.786  39.667  15.701  1.00  0.00           H  
ATOM   1568  O2'   G A  49     -30.072  39.535  17.772  1.00  0.00           O  
ATOM   1569 HO2'   G A  49     -30.501  38.858  18.297  1.00  0.00           H  
ATOM   1570  C3'   G A  49     -30.692  37.772  16.228  1.00  0.00           C  
ATOM   1571  H3'   G A  49     -31.600  38.077  15.708  1.00  0.00           H  
ATOM   1572  O3'   G A  49     -31.119  37.108  17.414  1.00  0.00           O  
ATOM   1573  P     U A  50     -32.606  36.499  17.500  1.00  0.00           P  
ATOM   1574  OP1   U A  50     -33.056  36.205  16.115  1.00  0.00           O  
ATOM   1575  OP2   U A  50     -33.419  37.399  18.358  1.00  0.00           O  
ATOM   1576  O5'   U A  50     -32.412  35.118  18.271  1.00  0.00           O  
ATOM   1577  C5'   U A  50     -32.291  33.887  17.559  1.00  0.00           C  
ATOM   1578  H5'   U A  50     -31.530  33.982  16.783  1.00  0.00           H  
ATOM   1579 H5''   U A  50     -33.243  33.635  17.093  1.00  0.00           H  
ATOM   1580  C4'   U A  50     -31.899  32.773  18.504  1.00  0.00           C  
ATOM   1581  H4'   U A  50     -32.467  31.887  18.219  1.00  0.00           H  
ATOM   1582  O4'   U A  50     -30.457  32.589  18.424  1.00  0.00           O  
ATOM   1583  C1'   U A  50     -29.872  32.842  19.685  1.00  0.00           C  
ATOM   1584  H1'   U A  50     -29.660  31.873  20.139  1.00  0.00           H  
ATOM   1585  N1    U A  50     -28.596  33.539  19.472  1.00  0.00           N  
ATOM   1586  C6    U A  50     -28.469  34.523  18.518  1.00  0.00           C  
ATOM   1587  H6    U A  50     -29.338  34.785  17.914  1.00  0.00           H  
ATOM   1588  C2    U A  50     -27.524  33.171  20.263  1.00  0.00           C  
ATOM   1589  O2    U A  50     -27.596  32.304  21.116  1.00  0.00           O  
ATOM   1590  N3    U A  50     -26.362  33.856  20.018  1.00  0.00           N  
ATOM   1591  H3    U A  50     -25.565  33.589  20.576  1.00  0.00           H  
ATOM   1592  C4    U A  50     -26.165  34.848  19.087  1.00  0.00           C  
ATOM   1593  O4    U A  50     -25.057  35.375  18.992  1.00  0.00           O  
ATOM   1594  C5    U A  50     -27.318  35.170  18.307  1.00  0.00           C  
ATOM   1595  H5    U A  50     -27.260  35.941  17.540  1.00  0.00           H  
ATOM   1596  C2'   U A  50     -30.896  33.641  20.486  1.00  0.00           C  
ATOM   1597  H2'   U A  50     -30.852  34.706  20.249  1.00  0.00           H  
ATOM   1598  O2'   U A  50     -30.705  33.376  21.863  1.00  0.00           O  
ATOM   1599 HO2'   U A  50     -31.085  32.514  22.030  1.00  0.00           H  
ATOM   1600  C3'   U A  50     -32.197  33.030  19.979  1.00  0.00           C  
ATOM   1601  H3'   U A  50     -33.050  33.696  20.108  1.00  0.00           H  
ATOM   1602  O3'   U A  50     -32.527  31.825  20.665  1.00  0.00           O  
ATOM   1603  P     A A  51     -34.043  31.286  20.655  1.00  0.00           P  
ATOM   1604  OP1   A A  51     -34.938  32.454  20.857  1.00  0.00           O  
ATOM   1605  OP2   A A  51     -34.126  30.130  21.585  1.00  0.00           O  
ATOM   1606  O5'   A A  51     -34.256  30.749  19.170  1.00  0.00           O  
ATOM   1607  C5'   A A  51     -33.651  29.533  18.732  1.00  0.00           C  
ATOM   1608  H5'   A A  51     -34.244  28.683  19.071  1.00  0.00           H  
ATOM   1609 H5''   A A  51     -32.646  29.451  19.144  1.00  0.00           H  
ATOM   1610  C4'   A A  51     -33.564  29.509  17.223  1.00  0.00           C  
ATOM   1611  H4'   A A  51     -34.583  29.537  16.833  1.00  0.00           H  
ATOM   1612  O4'   A A  51     -32.742  30.625  16.789  1.00  0.00           O  
ATOM   1613  C1'   A A  51     -31.887  30.215  15.739  1.00  0.00           C  
ATOM   1614  H1'   A A  51     -32.029  30.923  14.922  1.00  0.00           H  
ATOM   1615  N9    A A  51     -30.505  30.341  16.205  1.00  0.00           N  
ATOM   1616  C4    A A  51     -29.654  31.387  15.937  1.00  0.00           C  
ATOM   1617  N3    A A  51     -29.914  32.482  15.203  1.00  0.00           N  
ATOM   1618  C2    A A  51     -28.851  33.283  15.163  1.00  0.00           C  
ATOM   1619  H2    A A  51     -28.978  34.198  14.583  1.00  0.00           H  
ATOM   1620  N1    A A  51     -27.649  33.126  15.731  1.00  0.00           N  
ATOM   1621  C6    A A  51     -27.421  32.014  16.463  1.00  0.00           C  
ATOM   1622  N6    A A  51     -26.223  31.860  17.028  1.00  0.00           N  
ATOM   1623  H61   A A  51     -26.025  31.038  17.581  1.00  0.00           H  
ATOM   1624  H62   A A  51     -25.516  32.570  16.904  1.00  0.00           H  
ATOM   1625  C5    A A  51     -28.469  31.083  16.583  1.00  0.00           C  
ATOM   1626  N7    A A  51     -28.568  29.866  17.244  1.00  0.00           N  
ATOM   1627  C8    A A  51     -29.791  29.469  16.989  1.00  0.00           C  
ATOM   1628  H8    A A  51     -30.198  28.540  17.362  1.00  0.00           H  
ATOM   1629  C2'   A A  51     -32.288  28.795  15.338  1.00  0.00           C  
ATOM   1630  H2'   A A  51     -31.421  28.196  15.052  1.00  0.00           H  
ATOM   1631  O2'   A A  51     -33.259  28.875  14.311  1.00  0.00           O  
ATOM   1632 HO2'   A A  51     -33.873  28.155  14.453  1.00  0.00           H  
ATOM   1633  C3'   A A  51     -32.900  28.271  16.634  1.00  0.00           C  
ATOM   1634  H3'   A A  51     -32.156  27.853  17.310  1.00  0.00           H  
ATOM   1635  O3'   A A  51     -33.854  27.237  16.404  1.00  0.00           O  
ATOM   1636  P     A A  52     -33.432  25.697  16.602  1.00  0.00           P  
ATOM   1637  OP1   A A  52     -34.680  24.926  16.837  1.00  0.00           O  
ATOM   1638  OP2   A A  52     -32.329  25.625  17.594  1.00  0.00           O  
ATOM   1639  O5'   A A  52     -32.852  25.270  15.181  1.00  0.00           O  
ATOM   1640  C5'   A A  52     -33.644  25.380  13.999  1.00  0.00           C  
ATOM   1641  H5'   A A  52     -34.098  26.371  13.950  1.00  0.00           H  
ATOM   1642 H5''   A A  52     -34.433  24.629  14.012  1.00  0.00           H  
ATOM   1643  C4'   A A  52     -32.785  25.167  12.774  1.00  0.00           C  
ATOM   1644  H4'   A A  52     -33.444  25.169  11.905  1.00  0.00           H  
ATOM   1645  O4'   A A  52     -31.766  26.209  12.737  1.00  0.00           O  
ATOM   1646  C1'   A A  52     -30.484  25.617  12.754  1.00  0.00           C  
ATOM   1647  H1'   A A  52     -30.134  25.581  11.720  1.00  0.00           H  
ATOM   1648  N9    A A  52     -29.581  26.482  13.513  1.00  0.00           N  
ATOM   1649  C4    A A  52     -28.844  27.526  13.009  1.00  0.00           C  
ATOM   1650  N3    A A  52     -28.813  27.963  11.738  1.00  0.00           N  
ATOM   1651  C2    A A  52     -27.981  28.995  11.617  1.00  0.00           C  
ATOM   1652  H2    A A  52     -27.897  29.412  10.613  1.00  0.00           H  
ATOM   1653  N1    A A  52     -27.231  29.592  12.551  1.00  0.00           N  
ATOM   1654  C6    A A  52     -27.285  29.129  13.817  1.00  0.00           C  
ATOM   1655  N6    A A  52     -26.535  29.725  14.744  1.00  0.00           N  
ATOM   1656  H61   A A  52     -26.551  29.402  15.701  1.00  0.00           H  
ATOM   1657  H62   A A  52     -25.953  30.507  14.481  1.00  0.00           H  
ATOM   1658  C5    A A  52     -28.133  28.038  14.079  1.00  0.00           C  
ATOM   1659  N7    A A  52     -28.419  27.333  15.240  1.00  0.00           N  
ATOM   1660  C8    A A  52     -29.282  26.426  14.853  1.00  0.00           C  
ATOM   1661  H8    A A  52     -29.719  25.702  15.525  1.00  0.00           H  
ATOM   1662  C2'   A A  52     -30.673  24.224  13.345  1.00  0.00           C  
ATOM   1663  H2'   A A  52     -30.734  24.255  14.435  1.00  0.00           H  
ATOM   1664  O2'   A A  52     -29.634  23.383  12.878  1.00  0.00           O  
ATOM   1665 HO2'   A A  52     -29.920  22.480  13.016  1.00  0.00           H  
ATOM   1666  C3'   A A  52     -32.021  23.845  12.744  1.00  0.00           C  
ATOM   1667  H3'   A A  52     -32.532  23.071  13.315  1.00  0.00           H  
ATOM   1668  O3'   A A  52     -31.904  23.344  11.413  1.00  0.00           O  
ATOM   1669  P     A A  53     -31.764  21.762  11.162  1.00  0.00           P  
ATOM   1670  OP1   A A  53     -33.037  21.297  10.555  1.00  0.00           O  
ATOM   1671  OP2   A A  53     -31.275  21.130  12.415  1.00  0.00           O  
ATOM   1672  O5'   A A  53     -30.619  21.641  10.059  1.00  0.00           O  
ATOM   1673  C5'   A A  53     -29.273  22.018  10.347  1.00  0.00           C  
ATOM   1674  H5'   A A  53     -28.620  21.148  10.258  1.00  0.00           H  
ATOM   1675 H5''   A A  53     -29.206  22.408  11.362  1.00  0.00           H  
ATOM   1676  C4'   A A  53     -28.815  23.085   9.382  1.00  0.00           C  
ATOM   1677  H4'   A A  53     -29.406  22.984   8.471  1.00  0.00           H  
ATOM   1678  O4'   A A  53     -28.943  24.386  10.017  1.00  0.00           O  
ATOM   1679  C1'   A A  53     -27.865  25.218   9.620  1.00  0.00           C  
ATOM   1680  H1'   A A  53     -28.299  26.137   9.224  1.00  0.00           H  
ATOM   1681  N9    A A  53     -27.079  25.560  10.805  1.00  0.00           N  
ATOM   1682  C4    A A  53     -26.099  26.521  10.872  1.00  0.00           C  
ATOM   1683  N3    A A  53     -25.682  27.328   9.882  1.00  0.00           N  
ATOM   1684  C2    A A  53     -24.713  28.134  10.310  1.00  0.00           C  
ATOM   1685  H2    A A  53     -24.317  28.825   9.566  1.00  0.00           H  
ATOM   1686  N1    A A  53     -24.155  28.216  11.525  1.00  0.00           N  
ATOM   1687  C6    A A  53     -24.598  27.391  12.498  1.00  0.00           C  
ATOM   1688  N6    A A  53     -24.040  27.475  13.706  1.00  0.00           N  
ATOM   1689  H61   A A  53     -24.351  26.869  14.452  1.00  0.00           H  
ATOM   1690  H62   A A  53     -23.300  28.143  13.869  1.00  0.00           H  
ATOM   1691  C5    A A  53     -25.626  26.487  12.171  1.00  0.00           C  
ATOM   1692  N7    A A  53     -26.296  25.524  12.913  1.00  0.00           N  
ATOM   1693  C8    A A  53     -27.146  25.005  12.059  1.00  0.00           C  
ATOM   1694  H8    A A  53     -27.834  24.214  12.319  1.00  0.00           H  
ATOM   1695  C2'   A A  53     -27.066  24.455   8.564  1.00  0.00           C  
ATOM   1696  H2'   A A  53     -25.997  24.671   8.634  1.00  0.00           H  
ATOM   1697  O2'   A A  53     -27.602  24.743   7.286  1.00  0.00           O  
ATOM   1698 HO2'   A A  53     -27.806  23.901   6.879  1.00  0.00           H  
ATOM   1699  C3'   A A  53     -27.351  23.016   8.971  1.00  0.00           C  
ATOM   1700  H3'   A A  53     -26.719  22.681   9.792  1.00  0.00           H  
ATOM   1701  O3'   A A  53     -27.136  22.097   7.904  1.00  0.00           O  
ATOM   1702  P     U A  54     -25.805  21.194   7.885  1.00  0.00           P  
ATOM   1703  OP1   U A  54     -25.378  21.062   6.469  1.00  0.00           O  
ATOM   1704  OP2   U A  54     -26.063  19.972   8.690  1.00  0.00           O  
ATOM   1705  O5'   U A  54     -24.725  22.077   8.659  1.00  0.00           O  
ATOM   1706  C5'   U A  54     -23.606  22.643   7.978  1.00  0.00           C  
ATOM   1707  H5'   U A  54     -23.171  21.903   7.304  1.00  0.00           H  
ATOM   1708 H5''   U A  54     -22.851  22.949   8.701  1.00  0.00           H  
ATOM   1709  C4'   U A  54     -24.037  23.851   7.179  1.00  0.00           C  
ATOM   1710  H4'   U A  54     -24.913  23.567   6.596  1.00  0.00           H  
ATOM   1711  O4'   U A  54     -24.280  24.955   8.095  1.00  0.00           O  
ATOM   1712  C1'   U A  54     -23.727  26.148   7.568  1.00  0.00           C  
ATOM   1713  H1'   U A  54     -24.494  26.919   7.650  1.00  0.00           H  
ATOM   1714  N1    U A  54     -22.590  26.543   8.414  1.00  0.00           N  
ATOM   1715  C6    U A  54     -22.275  25.842   9.557  1.00  0.00           C  
ATOM   1716  H6    U A  54     -22.886  24.983   9.832  1.00  0.00           H  
ATOM   1717  C2    U A  54     -21.845  27.643   8.026  1.00  0.00           C  
ATOM   1718  O2    U A  54     -22.093  28.292   7.027  1.00  0.00           O  
ATOM   1719  N3    U A  54     -20.798  27.955   8.854  1.00  0.00           N  
ATOM   1720  H3    U A  54     -20.239  28.751   8.586  1.00  0.00           H  
ATOM   1721  C4    U A  54     -20.427  27.299  10.005  1.00  0.00           C  
ATOM   1722  O4    U A  54     -19.452  27.699  10.640  1.00  0.00           O  
ATOM   1723  C5    U A  54     -21.247  26.178  10.341  1.00  0.00           C  
ATOM   1724  H5    U A  54     -21.033  25.597  11.238  1.00  0.00           H  
ATOM   1725  C2'   U A  54     -23.353  25.861   6.115  1.00  0.00           C  
ATOM   1726  H2'   U A  54     -22.487  26.446   5.798  1.00  0.00           H  
ATOM   1727  O2'   U A  54     -24.490  26.079   5.301  1.00  0.00           O  
ATOM   1728 HO2'   U A  54     -24.600  25.291   4.767  1.00  0.00           H  
ATOM   1729  C3'   U A  54     -23.004  24.381   6.192  1.00  0.00           C  
ATOM   1730  H3'   U A  54     -21.988  24.208   6.543  1.00  0.00           H  
ATOM   1731  O3'   U A  54     -23.107  23.728   4.929  1.00  0.00           O  
ATOM   1732  P     G A  55     -21.773  23.325   4.125  1.00  0.00           P  
ATOM   1733  OP1   G A  55     -22.174  22.369   3.061  1.00  0.00           O  
ATOM   1734  OP2   G A  55     -20.728  22.934   5.105  1.00  0.00           O  
ATOM   1735  O5'   G A  55     -21.319  24.682   3.425  1.00  0.00           O  
ATOM   1736  C5'   G A  55     -22.157  25.332   2.470  1.00  0.00           C  
ATOM   1737  H5'   G A  55     -23.157  25.461   2.887  1.00  0.00           H  
ATOM   1738 H5''   G A  55     -22.226  24.728   1.567  1.00  0.00           H  
ATOM   1739  C4'   G A  55     -21.590  26.686   2.112  1.00  0.00           C  
ATOM   1740  H4'   G A  55     -22.206  27.102   1.314  1.00  0.00           H  
ATOM   1741  O4'   G A  55     -21.552  27.513   3.306  1.00  0.00           O  
ATOM   1742  C1'   G A  55     -20.382  28.313   3.298  1.00  0.00           C  
ATOM   1743  H1'   G A  55     -20.705  29.347   3.422  1.00  0.00           H  
ATOM   1744  N9    G A  55     -19.571  27.952   4.457  1.00  0.00           N  
ATOM   1745  C4    G A  55     -18.436  28.593   4.894  1.00  0.00           C  
ATOM   1746  N3    G A  55     -17.861  29.670   4.319  1.00  0.00           N  
ATOM   1747  C2    G A  55     -16.785  30.064   4.976  1.00  0.00           C  
ATOM   1748  N2    G A  55     -16.093  31.119   4.542  1.00  0.00           N  
ATOM   1749  H21   G A  55     -16.400  31.606   3.713  1.00  0.00           H  
ATOM   1750  H22   G A  55     -15.270  31.432   5.040  1.00  0.00           H  
ATOM   1751  N1    G A  55     -16.308  29.452   6.106  1.00  0.00           N  
ATOM   1752  H1    G A  55     -15.478  29.835   6.532  1.00  0.00           H  
ATOM   1753  C6    G A  55     -16.880  28.342   6.716  1.00  0.00           C  
ATOM   1754  O6    G A  55     -16.366  27.868   7.734  1.00  0.00           O  
ATOM   1755  C5    G A  55     -18.040  27.906   6.023  1.00  0.00           C  
ATOM   1756  N7    G A  55     -18.902  26.850   6.285  1.00  0.00           N  
ATOM   1757  C8    G A  55     -19.789  26.915   5.330  1.00  0.00           C  
ATOM   1758  H8    G A  55     -20.610  26.220   5.234  1.00  0.00           H  
ATOM   1759  C2'   G A  55     -19.682  28.090   1.957  1.00  0.00           C  
ATOM   1760  H2'   G A  55     -18.596  28.119   2.060  1.00  0.00           H  
ATOM   1761  O2'   G A  55     -20.169  29.038   1.026  1.00  0.00           O  
ATOM   1762 HO2'   G A  55     -20.440  28.547   0.250  1.00  0.00           H  
ATOM   1763  C3'   G A  55     -20.154  26.684   1.606  1.00  0.00           C  
ATOM   1764  H3'   G A  55     -19.559  25.909   2.087  1.00  0.00           H  
ATOM   1765  O3'   G A  55     -20.094  26.423   0.206  1.00  0.00           O  
ATOM   1766  P     U A  56     -18.836  25.629  -0.406  1.00  0.00           P  
ATOM   1767  OP1   U A  56     -19.055  25.517  -1.871  1.00  0.00           O  
ATOM   1768  OP2   U A  56     -18.613  24.401   0.398  1.00  0.00           O  
ATOM   1769  O5'   U A  56     -17.603  26.610  -0.164  1.00  0.00           O  
ATOM   1770  C5'   U A  56     -17.559  27.900  -0.772  1.00  0.00           C  
ATOM   1771  H5'   U A  56     -18.492  28.432  -0.579  1.00  0.00           H  
ATOM   1772 H5''   U A  56     -17.427  27.797  -1.849  1.00  0.00           H  
ATOM   1773  C4'   U A  56     -16.406  28.701  -0.212  1.00  0.00           C  
ATOM   1774  H4'   U A  56     -16.310  29.607  -0.812  1.00  0.00           H  
ATOM   1775  O4'   U A  56     -16.658  28.960   1.197  1.00  0.00           O  
ATOM   1776  C1'   U A  56     -15.462  28.795   1.937  1.00  0.00           C  
ATOM   1777  H1'   U A  56     -15.346  29.685   2.557  1.00  0.00           H  
ATOM   1778  N1    U A  56     -15.624  27.637   2.830  1.00  0.00           N  
ATOM   1779  C6    U A  56     -16.571  26.670   2.580  1.00  0.00           C  
ATOM   1780  H6    U A  56     -17.200  26.767   1.695  1.00  0.00           H  
ATOM   1781  C2    U A  56     -14.794  27.553   3.933  1.00  0.00           C  
ATOM   1782  O2    U A  56     -13.939  28.385   4.184  1.00  0.00           O  
ATOM   1783  N3    U A  56     -15.001  26.456   4.729  1.00  0.00           N  
ATOM   1784  H3    U A  56     -14.416  26.365   5.545  1.00  0.00           H  
ATOM   1785  C4    U A  56     -15.928  25.458   4.542  1.00  0.00           C  
ATOM   1786  O4    U A  56     -15.982  24.525   5.341  1.00  0.00           O  
ATOM   1787  C5    U A  56     -16.745  25.616   3.381  1.00  0.00           C  
ATOM   1788  H5    U A  56     -17.511  24.876   3.149  1.00  0.00           H  
ATOM   1789  C2'   U A  56     -14.323  28.644   0.931  1.00  0.00           C  
ATOM   1790  H2'   U A  56     -13.540  27.983   1.306  1.00  0.00           H  
ATOM   1791  O2'   U A  56     -13.841  29.933   0.600  1.00  0.00           O  
ATOM   1792 HO2'   U A  56     -13.852  29.996  -0.356  1.00  0.00           H  
ATOM   1793  C3'   U A  56     -15.052  28.004  -0.243  1.00  0.00           C  
ATOM   1794  H3'   U A  56     -15.153  26.925  -0.136  1.00  0.00           H  
ATOM   1795  O3'   U A  56     -14.380  28.218  -1.482  1.00  0.00           O  
ATOM   1796  P     C A  57     -13.226  27.201  -1.952  1.00  0.00           P  
ATOM   1797  OP1   C A  57     -12.962  27.464  -3.389  1.00  0.00           O  
ATOM   1798  OP2   C A  57     -13.595  25.830  -1.513  1.00  0.00           O  
ATOM   1799  O5'   C A  57     -11.947  27.656  -1.118  1.00  0.00           O  
ATOM   1800  C5'   C A  57     -11.390  28.960  -1.279  1.00  0.00           C  
ATOM   1801  H5'   C A  57     -12.137  29.714  -1.027  1.00  0.00           H  
ATOM   1802 H5''   C A  57     -11.078  29.104  -2.313  1.00  0.00           H  
ATOM   1803  C4'   C A  57     -10.189  29.130  -0.377  1.00  0.00           C  
ATOM   1804  H4'   C A  57      -9.639  30.007  -0.720  1.00  0.00           H  
ATOM   1805  O4'   C A  57     -10.645  29.232   1.001  1.00  0.00           O  
ATOM   1806  C1'   C A  57      -9.770  28.509   1.850  1.00  0.00           C  
ATOM   1807  H1'   C A  57      -9.489  29.178   2.663  1.00  0.00           H  
ATOM   1808  N1    C A  57     -10.514  27.376   2.426  1.00  0.00           N  
ATOM   1809  C6    C A  57     -11.509  26.760   1.721  1.00  0.00           C  
ATOM   1810  H6    C A  57     -11.751  27.107   0.716  1.00  0.00           H  
ATOM   1811  C2    C A  57     -10.187  26.939   3.712  1.00  0.00           C  
ATOM   1812  O2    C A  57      -9.279  27.512   4.330  1.00  0.00           O  
ATOM   1813  N3    C A  57     -10.868  25.903   4.250  1.00  0.00           N  
ATOM   1814  C4    C A  57     -11.840  25.311   3.555  1.00  0.00           C  
ATOM   1815  N4    C A  57     -12.485  24.295   4.128  1.00  0.00           N  
ATOM   1816  H41   C A  57     -13.228  23.818   3.639  1.00  0.00           H  
ATOM   1817  H42   C A  57     -12.226  24.003   5.060  1.00  0.00           H  
ATOM   1818  C5    C A  57     -12.194  25.735   2.242  1.00  0.00           C  
ATOM   1819  H5    C A  57     -12.991  25.244   1.684  1.00  0.00           H  
ATOM   1820  C2'   C A  57      -8.567  28.090   1.007  1.00  0.00           C  
ATOM   1821  H2'   C A  57      -8.163  27.130   1.332  1.00  0.00           H  
ATOM   1822  O2'   C A  57      -7.606  29.129   1.042  1.00  0.00           O  
ATOM   1823 HO2'   C A  57      -6.766  28.738   0.800  1.00  0.00           H  
ATOM   1824  C3'   C A  57      -9.206  27.968  -0.370  1.00  0.00           C  
ATOM   1825  H3'   C A  57      -9.713  27.013  -0.512  1.00  0.00           H  
ATOM   1826  O3'   C A  57      -8.257  28.074  -1.427  1.00  0.00           O  
ATOM   1827  P     C A  58      -7.580  26.746  -2.029  1.00  0.00           P  
ATOM   1828  OP1   C A  58      -6.751  27.154  -3.191  1.00  0.00           O  
ATOM   1829  OP2   C A  58      -8.638  25.719  -2.208  1.00  0.00           O  
ATOM   1830  O5'   C A  58      -6.604  26.251  -0.870  1.00  0.00           O  
ATOM   1831  C5'   C A  58      -5.363  26.911  -0.622  1.00  0.00           C  
ATOM   1832  H5'   C A  58      -5.495  27.990  -0.711  1.00  0.00           H  
ATOM   1833 H5''   C A  58      -4.620  26.585  -1.349  1.00  0.00           H  
ATOM   1834  C4'   C A  58      -4.865  26.585   0.768  1.00  0.00           C  
ATOM   1835  H4'   C A  58      -4.026  27.248   0.983  1.00  0.00           H  
ATOM   1836  O4'   C A  58      -5.962  26.710   1.713  1.00  0.00           O  
ATOM   1837  C1'   C A  58      -5.835  25.724   2.724  1.00  0.00           C  
ATOM   1838  H1'   C A  58      -5.829  26.247   3.681  1.00  0.00           H  
ATOM   1839  N1    C A  58      -7.025  24.859   2.685  1.00  0.00           N  
ATOM   1840  C6    C A  58      -7.762  24.729   1.541  1.00  0.00           C  
ATOM   1841  H6    C A  58      -7.465  25.274   0.645  1.00  0.00           H  
ATOM   1842  C2    C A  58      -7.391  24.166   3.841  1.00  0.00           C  
ATOM   1843  O2    C A  58      -6.711  24.305   4.867  1.00  0.00           O  
ATOM   1844  N3    C A  58      -8.477  23.362   3.814  1.00  0.00           N  
ATOM   1845  C4    C A  58      -9.189  23.241   2.693  1.00  0.00           C  
ATOM   1846  N4    C A  58     -10.249  22.434   2.713  1.00  0.00           N  
ATOM   1847  H41   C A  58     -10.814  22.313   1.886  1.00  0.00           H  
ATOM   1848  H42   C A  58     -10.479  21.935   3.561  1.00  0.00           H  
ATOM   1849  C5    C A  58      -8.844  23.941   1.501  1.00  0.00           C  
ATOM   1850  H5    C A  58      -9.437  23.840   0.592  1.00  0.00           H  
ATOM   1851  C2'   C A  58      -4.528  24.972   2.471  1.00  0.00           C  
ATOM   1852  H2'   C A  58      -4.617  23.912   2.720  1.00  0.00           H  
ATOM   1853  O2'   C A  58      -3.491  25.618   3.187  1.00  0.00           O  
ATOM   1854 HO2'   C A  58      -2.723  25.628   2.615  1.00  0.00           H  
ATOM   1855  C3'   C A  58      -4.365  25.162   0.969  1.00  0.00           C  
ATOM   1856  H3'   C A  58      -4.947  24.445   0.390  1.00  0.00           H  
ATOM   1857  O3'   C A  58      -3.013  25.013   0.542  1.00  0.00           O  
ATOM   1858  P     G A  59      -2.468  23.563   0.108  1.00  0.00           P  
ATOM   1859  OP1   G A  59      -1.016  23.703  -0.172  1.00  0.00           O  
ATOM   1860  OP2   G A  59      -3.368  23.019  -0.941  1.00  0.00           O  
ATOM   1861  O5'   G A  59      -2.638  22.677   1.421  1.00  0.00           O  
ATOM   1862  C5'   G A  59      -1.830  22.911   2.573  1.00  0.00           C  
ATOM   1863  H5'   G A  59      -1.973  23.935   2.922  1.00  0.00           H  
ATOM   1864 H5''   G A  59      -0.780  22.765   2.324  1.00  0.00           H  
ATOM   1865  C4'   G A  59      -2.209  21.953   3.679  1.00  0.00           C  
ATOM   1866  H4'   G A  59      -1.486  22.072   4.485  1.00  0.00           H  
ATOM   1867  O4'   G A  59      -3.578  22.196   4.085  1.00  0.00           O  
ATOM   1868  C1'   G A  59      -4.127  21.001   4.608  1.00  0.00           C  
ATOM   1869  H1'   G A  59      -4.293  21.169   5.673  1.00  0.00           H  
ATOM   1870  N9    G A  59      -5.428  20.776   3.983  1.00  0.00           N  
ATOM   1871  C4    G A  59      -6.441  19.991   4.476  1.00  0.00           C  
ATOM   1872  N3    G A  59      -6.408  19.286   5.625  1.00  0.00           N  
ATOM   1873  C2    G A  59      -7.534  18.628   5.833  1.00  0.00           C  
ATOM   1874  N2    G A  59      -7.667  17.881   6.930  1.00  0.00           N  
ATOM   1875  H21   G A  59      -6.905  17.825   7.590  1.00  0.00           H  
ATOM   1876  H22   G A  59      -8.525  17.376   7.103  1.00  0.00           H  
ATOM   1877  N1    G A  59      -8.609  18.657   4.982  1.00  0.00           N  
ATOM   1878  H1    G A  59      -9.424  18.118   5.237  1.00  0.00           H  
ATOM   1879  C6    G A  59      -8.667  19.373   3.792  1.00  0.00           C  
ATOM   1880  O6    G A  59      -9.688  19.326   3.096  1.00  0.00           O  
ATOM   1881  C5    G A  59      -7.462  20.088   3.554  1.00  0.00           C  
ATOM   1882  N7    G A  59      -7.098  20.918   2.501  1.00  0.00           N  
ATOM   1883  C8    G A  59      -5.886  21.300   2.799  1.00  0.00           C  
ATOM   1884  H8    G A  59      -5.301  21.961   2.176  1.00  0.00           H  
ATOM   1885  C2'   G A  59      -3.126  19.868   4.359  1.00  0.00           C  
ATOM   1886  H2'   G A  59      -3.618  18.974   3.972  1.00  0.00           H  
ATOM   1887  O2'   G A  59      -2.412  19.623   5.556  1.00  0.00           O  
ATOM   1888 HO2'   G A  59      -1.535  19.338   5.298  1.00  0.00           H  
ATOM   1889  C3'   G A  59      -2.215  20.482   3.299  1.00  0.00           C  
ATOM   1890  H3'   G A  59      -2.588  20.329   2.286  1.00  0.00           H  
ATOM   1891  O3'   G A  59      -0.901  19.931   3.325  1.00  0.00           O  
ATOM   1892  P     A A  60      -0.575  18.598   2.485  1.00  0.00           P  
ATOM   1893  OP1   A A  60       0.902  18.455   2.448  1.00  0.00           O  
ATOM   1894  OP2   A A  60      -1.341  18.640   1.213  1.00  0.00           O  
ATOM   1895  O5'   A A  60      -1.160  17.421   3.386  1.00  0.00           O  
ATOM   1896  C5'   A A  60      -0.929  16.055   3.049  1.00  0.00           C  
ATOM   1897  H5'   A A  60       0.035  15.736   3.448  1.00  0.00           H  
ATOM   1898 H5''   A A  60      -0.920  15.937   1.966  1.00  0.00           H  
ATOM   1899  C4'   A A  60      -2.019  15.184   3.628  1.00  0.00           C  
ATOM   1900  H4'   A A  60      -2.006  15.314   4.710  1.00  0.00           H  
ATOM   1901  O4'   A A  60      -3.286  15.542   3.012  1.00  0.00           O  
ATOM   1902  C1'   A A  60      -4.031  14.372   2.728  1.00  0.00           C  
ATOM   1903  H1'   A A  60      -5.025  14.516   3.153  1.00  0.00           H  
ATOM   1904  N9    A A  60      -4.172  14.261   1.277  1.00  0.00           N  
ATOM   1905  C4    A A  60      -5.194  13.638   0.601  1.00  0.00           C  
ATOM   1906  N3    A A  60      -6.258  13.010   1.131  1.00  0.00           N  
ATOM   1907  C2    A A  60      -7.041  12.523   0.170  1.00  0.00           C  
ATOM   1908  H2    A A  60      -7.931  11.996   0.515  1.00  0.00           H  
ATOM   1909  N1    A A  60      -6.891  12.587  -1.160  1.00  0.00           N  
ATOM   1910  C6    A A  60      -5.810  13.225  -1.658  1.00  0.00           C  
ATOM   1911  N6    A A  60      -5.661  13.289  -2.982  1.00  0.00           N  
ATOM   1912  H61   A A  60      -4.859  13.763  -3.371  1.00  0.00           H  
ATOM   1913  H62   A A  60      -6.347  12.867  -3.591  1.00  0.00           H  
ATOM   1914  C5    A A  60      -4.903  13.786  -0.743  1.00  0.00           C  
ATOM   1915  N7    A A  60      -3.720  14.492  -0.914  1.00  0.00           N  
ATOM   1916  C8    A A  60      -3.327  14.749   0.310  1.00  0.00           C  
ATOM   1917  H8    A A  60      -2.424  15.295   0.537  1.00  0.00           H  
ATOM   1918  C2'   A A  60      -3.298  13.192   3.369  1.00  0.00           C  
ATOM   1919  H2'   A A  60      -3.394  12.285   2.769  1.00  0.00           H  
ATOM   1920  O2'   A A  60      -3.766  13.025   4.694  1.00  0.00           O  
ATOM   1921 HO2'   A A  60      -2.985  12.935   5.243  1.00  0.00           H  
ATOM   1922  C3'   A A  60      -1.859  13.693   3.362  1.00  0.00           C  
ATOM   1923  H3'   A A  60      -1.354  13.504   2.415  1.00  0.00           H  
ATOM   1924  O3'   A A  60      -1.060  13.076   4.368  1.00  0.00           O  
ATOM   1925  P     C A  61       0.354  12.419   3.976  1.00  0.00           P  
ATOM   1926  OP1   C A  61       1.058  12.099   5.244  1.00  0.00           O  
ATOM   1927  OP2   C A  61       1.012  13.295   2.972  1.00  0.00           O  
ATOM   1928  O5'   C A  61      -0.046  11.049   3.267  1.00  0.00           O  
ATOM   1929  C5'   C A  61      -0.862  10.087   3.934  1.00  0.00           C  
ATOM   1930  H5'   C A  61      -1.304  10.534   4.826  1.00  0.00           H  
ATOM   1931 H5''   C A  61      -0.256   9.232   4.230  1.00  0.00           H  
ATOM   1932  C4'   C A  61      -1.968   9.611   3.018  1.00  0.00           C  
ATOM   1933  H4'   C A  61      -2.918   9.942   3.439  1.00  0.00           H  
ATOM   1934  O4'   C A  61      -1.726  10.100   1.674  1.00  0.00           O  
ATOM   1935  C1'   C A  61      -2.227   9.170   0.730  1.00  0.00           C  
ATOM   1936  H1'   C A  61      -3.015   9.685   0.180  1.00  0.00           H  
ATOM   1937  N1    C A  61      -1.145   8.860  -0.226  1.00  0.00           N  
ATOM   1938  C6    C A  61      -0.141   9.759  -0.449  1.00  0.00           C  
ATOM   1939  H6    C A  61      -0.116  10.691   0.117  1.00  0.00           H  
ATOM   1940  C2    C A  61      -1.165   7.641  -0.921  1.00  0.00           C  
ATOM   1941  O2    C A  61      -2.028   6.805  -0.651  1.00  0.00           O  
ATOM   1942  N3    C A  61      -0.228   7.398  -1.856  1.00  0.00           N  
ATOM   1943  C4    C A  61       0.729   8.293  -2.086  1.00  0.00           C  
ATOM   1944  N4    C A  61       1.617   8.009  -3.044  1.00  0.00           N  
ATOM   1945  H41   C A  61       2.360   8.652  -3.263  1.00  0.00           H  
ATOM   1946  H42   C A  61       1.525   7.153  -3.572  1.00  0.00           H  
ATOM   1947  C5    C A  61       0.814   9.515  -1.352  1.00  0.00           C  
ATOM   1948  H5    C A  61       1.625  10.221  -1.520  1.00  0.00           H  
ATOM   1949  C2'   C A  61      -2.775   7.967   1.503  1.00  0.00           C  
ATOM   1950  H2'   C A  61      -2.515   7.023   1.021  1.00  0.00           H  
ATOM   1951  O2'   C A  61      -4.172   8.133   1.659  1.00  0.00           O  
ATOM   1952 HO2'   C A  61      -4.406   7.707   2.484  1.00  0.00           H  
ATOM   1953  C3'   C A  61      -2.059   8.104   2.841  1.00  0.00           C  
ATOM   1954  H3'   C A  61      -1.074   7.639   2.838  1.00  0.00           H  
ATOM   1955  O3'   C A  61      -2.788   7.482   3.895  1.00  0.00           O  
ATOM   1956  P     U A  62      -2.721   5.886   4.075  1.00  0.00           P  
ATOM   1957  OP1   U A  62      -3.232   5.573   5.435  1.00  0.00           O  
ATOM   1958  OP2   U A  62      -1.365   5.436   3.680  1.00  0.00           O  
ATOM   1959  O5'   U A  62      -3.762   5.321   3.008  1.00  0.00           O  
ATOM   1960  C5'   U A  62      -4.447   4.091   3.241  1.00  0.00           C  
ATOM   1961  H5'   U A  62      -5.216   4.237   4.000  1.00  0.00           H  
ATOM   1962 H5''   U A  62      -3.743   3.338   3.593  1.00  0.00           H  
ATOM   1963  C4'   U A  62      -5.097   3.593   1.968  1.00  0.00           C  
ATOM   1964  H4'   U A  62      -5.635   2.676   2.208  1.00  0.00           H  
ATOM   1965  O4'   U A  62      -5.940   4.620   1.397  1.00  0.00           O  
ATOM   1966  C1'   U A  62      -6.168   4.305   0.036  1.00  0.00           C  
ATOM   1967  H1'   U A  62      -7.183   3.911  -0.033  1.00  0.00           H  
ATOM   1968  N1    U A  62      -6.106   5.539  -0.760  1.00  0.00           N  
ATOM   1969  C6    U A  62      -5.301   6.590  -0.391  1.00  0.00           C  
ATOM   1970  H6    U A  62      -4.718   6.508   0.526  1.00  0.00           H  
ATOM   1971  C2    U A  62      -6.878   5.601  -1.906  1.00  0.00           C  
ATOM   1972  O2    U A  62      -7.612   4.696  -2.260  1.00  0.00           O  
ATOM   1973  N3    U A  62      -6.761   6.763  -2.622  1.00  0.00           N  
ATOM   1974  H3    U A  62      -7.314   6.830  -3.463  1.00  0.00           H  
ATOM   1975  C4    U A  62      -5.973   7.847  -2.318  1.00  0.00           C  
ATOM   1976  O4    U A  62      -5.963   8.818  -3.076  1.00  0.00           O  
ATOM   1977  C5    U A  62      -5.212   7.710  -1.116  1.00  0.00           C  
ATOM   1978  H5    U A  62      -4.558   8.519  -0.790  1.00  0.00           H  
ATOM   1979  C2'   U A  62      -5.119   3.270  -0.387  1.00  0.00           C  
ATOM   1980  H2'   U A  62      -4.595   3.579  -1.292  1.00  0.00           H  
ATOM   1981  O2'   U A  62      -5.767   2.020  -0.530  1.00  0.00           O  
ATOM   1982 HO2'   U A  62      -5.273   1.385  -0.011  1.00  0.00           H  
ATOM   1983  C3'   U A  62      -4.167   3.270   0.810  1.00  0.00           C  
ATOM   1984  H3'   U A  62      -3.375   4.012   0.713  1.00  0.00           H  
ATOM   1985  O3'   U A  62      -3.512   2.013   0.969  1.00  0.00           O  
ATOM   1986  P     A A  63      -2.340   1.589  -0.051  1.00  0.00           P  
ATOM   1987  OP1   A A  63      -1.606   0.451   0.563  1.00  0.00           O  
ATOM   1988  OP2   A A  63      -1.597   2.812  -0.447  1.00  0.00           O  
ATOM   1989  O5'   A A  63      -3.116   1.047  -1.334  1.00  0.00           O  
ATOM   1990  C5'   A A  63      -3.711  -0.252  -1.344  1.00  0.00           C  
ATOM   1991  H5'   A A  63      -4.515  -0.293  -0.607  1.00  0.00           H  
ATOM   1992 H5''   A A  63      -2.963  -1.002  -1.093  1.00  0.00           H  
ATOM   1993  C4'   A A  63      -4.276  -0.560  -2.713  1.00  0.00           C  
ATOM   1994  H4'   A A  63      -4.622  -1.594  -2.700  1.00  0.00           H  
ATOM   1995  O4'   A A  63      -5.325   0.398  -3.019  1.00  0.00           O  
ATOM   1996  C1'   A A  63      -5.279   0.737  -4.393  1.00  0.00           C  
ATOM   1997  H1'   A A  63      -6.275   0.556  -4.800  1.00  0.00           H  
ATOM   1998  N9    A A  63      -5.000   2.169  -4.503  1.00  0.00           N  
ATOM   1999  C4    A A  63      -5.450   3.019  -5.485  1.00  0.00           C  
ATOM   2000  N3    A A  63      -6.226   2.711  -6.538  1.00  0.00           N  
ATOM   2001  C2    A A  63      -6.461   3.791  -7.281  1.00  0.00           C  
ATOM   2002  H2    A A  63      -7.087   3.627  -8.159  1.00  0.00           H  
ATOM   2003  N1    A A  63      -6.040   5.051  -7.102  1.00  0.00           N  
ATOM   2004  C6    A A  63      -5.264   5.327  -6.032  1.00  0.00           C  
ATOM   2005  N6    A A  63      -4.847   6.581  -5.855  1.00  0.00           N  
ATOM   2006  H61   A A  63      -4.265   6.811  -5.062  1.00  0.00           H  
ATOM   2007  H62   A A  63      -5.115   7.301  -6.512  1.00  0.00           H  
ATOM   2008  C5    A A  63      -4.942   4.266  -5.167  1.00  0.00           C  
ATOM   2009  N7    A A  63      -4.180   4.203  -4.008  1.00  0.00           N  
ATOM   2010  C8    A A  63      -4.245   2.941  -3.657  1.00  0.00           C  
ATOM   2011  H8    A A  63      -3.746   2.545  -2.785  1.00  0.00           H  
ATOM   2012  C2'   A A  63      -4.220  -0.148  -5.051  1.00  0.00           C  
ATOM   2013  H2'   A A  63      -3.684   0.384  -5.839  1.00  0.00           H  
ATOM   2014  O2'   A A  63      -4.842  -1.332  -5.514  1.00  0.00           O  
ATOM   2015 HO2'   A A  63      -4.360  -2.065  -5.131  1.00  0.00           H  
ATOM   2016  C3'   A A  63      -3.298  -0.437  -3.873  1.00  0.00           C  
ATOM   2017  H3'   A A  63      -2.571   0.356  -3.704  1.00  0.00           H  
ATOM   2018  O3'   A A  63      -2.546  -1.633  -4.058  1.00  0.00           O  
ATOM   2019  P     U A  64      -1.130  -1.576  -4.819  1.00  0.00           P  
ATOM   2020  OP1   U A  64      -0.603  -2.963  -4.879  1.00  0.00           O  
ATOM   2021  OP2   U A  64      -0.310  -0.507  -4.194  1.00  0.00           O  
ATOM   2022  O5'   U A  64      -1.505  -1.120  -6.299  1.00  0.00           O  
ATOM   2023  C5'   U A  64      -2.178  -2.008  -7.192  1.00  0.00           C  
ATOM   2024  H5'   U A  64      -3.207  -2.155  -6.859  1.00  0.00           H  
ATOM   2025 H5''   U A  64      -1.670  -2.971  -7.206  1.00  0.00           H  
ATOM   2026  C4'   U A  64      -2.187  -1.438  -8.593  1.00  0.00           C  
ATOM   2027  H4'   U A  64      -2.380  -2.260  -9.282  1.00  0.00           H  
ATOM   2028  O4'   U A  64      -3.175  -0.374  -8.668  1.00  0.00           O  
ATOM   2029  C1'   U A  64      -2.704   0.656  -9.521  1.00  0.00           C  
ATOM   2030  H1'   U A  64      -3.469   0.814 -10.281  1.00  0.00           H  
ATOM   2031  N1    U A  64      -2.586   1.891  -8.732  1.00  0.00           N  
ATOM   2032  C6    U A  64      -2.261   1.853  -7.395  1.00  0.00           C  
ATOM   2033  H6    U A  64      -2.080   0.887  -6.925  1.00  0.00           H  
ATOM   2034  C2    U A  64      -2.814   3.094  -9.375  1.00  0.00           C  
ATOM   2035  O2    U A  64      -3.101   3.172 -10.557  1.00  0.00           O  
ATOM   2036  N3    U A  64      -2.694   4.207  -8.583  1.00  0.00           N  
ATOM   2037  H3    U A  64      -2.845   5.097  -9.033  1.00  0.00           H  
ATOM   2038  C4    U A  64      -2.379   4.241  -7.244  1.00  0.00           C  
ATOM   2039  O4    U A  64      -2.327   5.324  -6.664  1.00  0.00           O  
ATOM   2040  C5    U A  64      -2.156   2.959  -6.652  1.00  0.00           C  
ATOM   2041  H5    U A  64      -1.899   2.884  -5.596  1.00  0.00           H  
ATOM   2042  C2'   U A  64      -1.382   0.182 -10.126  1.00  0.00           C  
ATOM   2043  H2'   U A  64      -0.679   1.007 -10.258  1.00  0.00           H  
ATOM   2044  O2'   U A  64      -1.658  -0.502 -11.333  1.00  0.00           O  
ATOM   2045 HO2'   U A  64      -1.033  -1.225 -11.385  1.00  0.00           H  
ATOM   2046  C3'   U A  64      -0.893  -0.777  -9.048  1.00  0.00           C  
ATOM   2047  H3'   U A  64      -0.392  -0.265  -8.227  1.00  0.00           H  
ATOM   2048  O3'   U A  64       0.039  -1.732  -9.549  1.00  0.00           O  
ATOM   2049  P     G A  65       1.615  -1.418  -9.486  1.00  0.00           P  
ATOM   2050  OP1   G A  65       2.317  -2.548 -10.147  1.00  0.00           O  
ATOM   2051  OP2   G A  65       1.965  -1.055  -8.089  1.00  0.00           O  
ATOM   2052  O5'   G A  65       1.789  -0.124 -10.399  1.00  0.00           O  
ATOM   2053  C5'   G A  65       1.720  -0.215 -11.821  1.00  0.00           C  
ATOM   2054  H5'   G A  65       0.825  -0.768 -12.112  1.00  0.00           H  
ATOM   2055 H5''   G A  65       2.597  -0.737 -12.201  1.00  0.00           H  
ATOM   2056  C4'   G A  65       1.669   1.167 -12.434  1.00  0.00           C  
ATOM   2057  H4'   G A  65       1.584   1.049 -13.514  1.00  0.00           H  
ATOM   2058  O4'   G A  65       0.580   1.918 -11.846  1.00  0.00           O  
ATOM   2059  C1'   G A  65       0.867   3.301 -11.943  1.00  0.00           C  
ATOM   2060  H1'   G A  65       0.155   3.722 -12.654  1.00  0.00           H  
ATOM   2061  N9    G A  65       0.620   3.921 -10.644  1.00  0.00           N  
ATOM   2062  C4    G A  65       0.451   5.263 -10.404  1.00  0.00           C  
ATOM   2063  N3    G A  65       0.478   6.242 -11.331  1.00  0.00           N  
ATOM   2064  C2    G A  65       0.287   7.434 -10.795  1.00  0.00           C  
ATOM   2065  N2    G A  65       0.282   8.516 -11.576  1.00  0.00           N  
ATOM   2066  H21   G A  65       0.424   8.411 -12.570  1.00  0.00           H  
ATOM   2067  H22   G A  65       0.149   9.435 -11.175  1.00  0.00           H  
ATOM   2068  N1    G A  65       0.086   7.651  -9.457  1.00  0.00           N  
ATOM   2069  H1    G A  65      -0.045   8.603  -9.150  1.00  0.00           H  
ATOM   2070  C6    G A  65       0.051   6.660  -8.483  1.00  0.00           C  
ATOM   2071  O6    G A  65      -0.140   6.967  -7.301  1.00  0.00           O  
ATOM   2072  C5    G A  65       0.255   5.370  -9.044  1.00  0.00           C  
ATOM   2073  N7    G A  65       0.298   4.120  -8.440  1.00  0.00           N  
ATOM   2074  C8    G A  65       0.517   3.294  -9.426  1.00  0.00           C  
ATOM   2075  H8    G A  65       0.610   2.226  -9.297  1.00  0.00           H  
ATOM   2076  C2'   G A  65       2.314   3.454 -12.423  1.00  0.00           C  
ATOM   2077  H2'   G A  65       2.857   4.196 -11.834  1.00  0.00           H  
ATOM   2078  O2'   G A  65       2.297   3.761 -13.805  1.00  0.00           O  
ATOM   2079 HO2'   G A  65       2.822   3.090 -14.243  1.00  0.00           H  
ATOM   2080  C3'   G A  65       2.877   2.056 -12.178  1.00  0.00           C  
ATOM   2081  H3'   G A  65       3.260   1.930 -11.166  1.00  0.00           H  
ATOM   2082  O3'   G A  65       3.958   1.746 -13.054  1.00  0.00           O  
ATOM   2083  P     G A  66       5.439   2.278 -12.717  1.00  0.00           P  
ATOM   2084  OP1   G A  66       6.369   1.604 -13.658  1.00  0.00           O  
ATOM   2085  OP2   G A  66       5.665   2.160 -11.253  1.00  0.00           O  
ATOM   2086  O5'   G A  66       5.393   3.827 -13.093  1.00  0.00           O  
ATOM   2087  C5'   G A  66       5.194   4.252 -14.441  1.00  0.00           C  
ATOM   2088  H5'   G A  66       4.133   4.443 -14.613  1.00  0.00           H  
ATOM   2089 H5''   G A  66       5.528   3.476 -15.128  1.00  0.00           H  
ATOM   2090  C4'   G A  66       5.976   5.518 -14.715  1.00  0.00           C  
ATOM   2091  H4'   G A  66       6.576   5.346 -15.609  1.00  0.00           H  
ATOM   2092  O4'   G A  66       5.034   6.622 -14.852  1.00  0.00           O  
ATOM   2093  C1'   G A  66       5.453   7.711 -14.051  1.00  0.00           C  
ATOM   2094  H1'   G A  66       5.294   8.620 -14.633  1.00  0.00           H  
ATOM   2095  N9    G A  66       4.600   7.765 -12.867  1.00  0.00           N  
ATOM   2096  C4    G A  66       4.538   8.778 -11.937  1.00  0.00           C  
ATOM   2097  N3    G A  66       5.258   9.920 -11.952  1.00  0.00           N  
ATOM   2098  C2    G A  66       4.978  10.694 -10.917  1.00  0.00           C  
ATOM   2099  N2    G A  66       5.609  11.862 -10.773  1.00  0.00           N  
ATOM   2100  H21   G A  66       6.295  12.146 -11.457  1.00  0.00           H  
ATOM   2101  H22   G A  66       5.401  12.456  -9.984  1.00  0.00           H  
ATOM   2102  N1    G A  66       4.062  10.381  -9.945  1.00  0.00           N  
ATOM   2103  H1    G A  66       3.921  11.044  -9.198  1.00  0.00           H  
ATOM   2104  C6    G A  66       3.305   9.215  -9.911  1.00  0.00           C  
ATOM   2105  O6    G A  66       2.500   9.033  -8.992  1.00  0.00           O  
ATOM   2106  C5    G A  66       3.599   8.367 -11.013  1.00  0.00           C  
ATOM   2107  N7    G A  66       3.082   7.124 -11.355  1.00  0.00           N  
ATOM   2108  C8    G A  66       3.702   6.810 -12.459  1.00  0.00           C  
ATOM   2109  H8    G A  66       3.524   5.892 -12.999  1.00  0.00           H  
ATOM   2110  C2'   G A  66       6.927   7.470 -13.743  1.00  0.00           C  
ATOM   2111  H2'   G A  66       7.225   7.942 -12.806  1.00  0.00           H  
ATOM   2112  O2'   G A  66       7.703   7.899 -14.847  1.00  0.00           O  
ATOM   2113 HO2'   G A  66       8.194   7.135 -15.151  1.00  0.00           H  
ATOM   2114  C3'   G A  66       6.943   5.952 -13.615  1.00  0.00           C  
ATOM   2115  H3'   G A  66       6.614   5.611 -12.634  1.00  0.00           H  
ATOM   2116  O3'   G A  66       8.245   5.403 -13.814  1.00  0.00           O  
ATOM   2117  P     U A  67       8.998   4.660 -12.599  1.00  0.00           P  
ATOM   2118  OP1   U A  67      10.020   3.767 -13.200  1.00  0.00           O  
ATOM   2119  OP2   U A  67       7.983   4.093 -11.673  1.00  0.00           O  
ATOM   2120  O5'   U A  67       9.756   5.836 -11.834  1.00  0.00           O  
ATOM   2121  C5'   U A  67      11.015   6.326 -12.298  1.00  0.00           C  
ATOM   2122  H5'   U A  67      10.995   6.419 -13.385  1.00  0.00           H  
ATOM   2123 H5''   U A  67      11.807   5.634 -12.018  1.00  0.00           H  
ATOM   2124  C4'   U A  67      11.306   7.680 -11.690  1.00  0.00           C  
ATOM   2125  H4'   U A  67      12.218   8.058 -12.154  1.00  0.00           H  
ATOM   2126  O4'   U A  67      10.150   8.540 -11.897  1.00  0.00           O  
ATOM   2127  C1'   U A  67       9.884   9.279 -10.719  1.00  0.00           C  
ATOM   2128  H1'   U A  67       9.752  10.320 -11.016  1.00  0.00           H  
ATOM   2129  N1    U A  67       8.618   8.802 -10.144  1.00  0.00           N  
ATOM   2130  C6    U A  67       8.004   7.666 -10.615  1.00  0.00           C  
ATOM   2131  H6    U A  67       8.463   7.127 -11.443  1.00  0.00           H  
ATOM   2132  C2    U A  67       8.071   9.527  -9.102  1.00  0.00           C  
ATOM   2133  O2    U A  67       8.572  10.549  -8.671  1.00  0.00           O  
ATOM   2134  N3    U A  67       6.911   9.012  -8.585  1.00  0.00           N  
ATOM   2135  H3    U A  67       6.516   9.511  -7.803  1.00  0.00           H  
ATOM   2136  C4    U A  67       6.247   7.881  -9.004  1.00  0.00           C  
ATOM   2137  O4    U A  67       5.211   7.543  -8.436  1.00  0.00           O  
ATOM   2138  C5    U A  67       6.866   7.199 -10.094  1.00  0.00           C  
ATOM   2139  H5    U A  67       6.411   6.296 -10.501  1.00  0.00           H  
ATOM   2140  C2'   U A  67      11.081   9.090  -9.789  1.00  0.00           C  
ATOM   2141  H2'   U A  67      10.784   9.118  -8.739  1.00  0.00           H  
ATOM   2142  O2'   U A  67      12.061  10.061 -10.107  1.00  0.00           O  
ATOM   2143 HO2'   U A  67      12.890   9.588 -10.182  1.00  0.00           H  
ATOM   2144  C3'   U A  67      11.541   7.691 -10.183  1.00  0.00           C  
ATOM   2145  H3'   U A  67      10.978   6.907  -9.679  1.00  0.00           H  
ATOM   2146  O3'   U A  67      12.913   7.473  -9.853  1.00  0.00           O  
ATOM   2147  P     C A  68      13.367   6.091  -9.161  1.00  0.00           P  
ATOM   2148  OP1   C A  68      14.810   6.219  -8.829  1.00  0.00           O  
ATOM   2149  OP2   C A  68      12.911   4.965 -10.016  1.00  0.00           O  
ATOM   2150  O5'   C A  68      12.546   6.035  -7.795  1.00  0.00           O  
ATOM   2151  C5'   C A  68      12.887   6.872  -6.686  1.00  0.00           C  
ATOM   2152  H5'   C A  68      13.810   7.413  -6.902  1.00  0.00           H  
ATOM   2153 H5''   C A  68      13.036   6.263  -5.795  1.00  0.00           H  
ATOM   2154  C4'   C A  68      11.778   7.866  -6.423  1.00  0.00           C  
ATOM   2155  H4'   C A  68      12.192   8.866  -6.555  1.00  0.00           H  
ATOM   2156  O4'   C A  68      10.670   7.572  -7.318  1.00  0.00           O  
ATOM   2157  C1'   C A  68       9.441   7.743  -6.638  1.00  0.00           C  
ATOM   2158  H1'   C A  68       8.848   8.427  -7.246  1.00  0.00           H  
ATOM   2159  N1    C A  68       8.742   6.439  -6.628  1.00  0.00           N  
ATOM   2160  C6    C A  68       8.520   5.781  -7.806  1.00  0.00           C  
ATOM   2161  H6    C A  68       8.895   6.204  -8.737  1.00  0.00           H  
ATOM   2162  C2    C A  68       8.290   5.886  -5.415  1.00  0.00           C  
ATOM   2163  O2    C A  68       8.518   6.474  -4.350  1.00  0.00           O  
ATOM   2164  N3    C A  68       7.615   4.716  -5.437  1.00  0.00           N  
ATOM   2165  C4    C A  68       7.392   4.094  -6.596  1.00  0.00           C  
ATOM   2166  N4    C A  68       6.716   2.946  -6.565  1.00  0.00           N  
ATOM   2167  H41   C A  68       6.528   2.446  -7.423  1.00  0.00           H  
ATOM   2168  H42   C A  68       6.374   2.583  -5.685  1.00  0.00           H  
ATOM   2169  C5    C A  68       7.853   4.621  -7.837  1.00  0.00           C  
ATOM   2170  H5    C A  68       7.664   4.102  -8.777  1.00  0.00           H  
ATOM   2171  C2'   C A  68       9.758   8.352  -5.275  1.00  0.00           C  
ATOM   2172  H2'   C A  68       9.071   7.999  -4.503  1.00  0.00           H  
ATOM   2173  O2'   C A  68       9.756   9.762  -5.406  1.00  0.00           O  
ATOM   2174 HO2'   C A  68      10.663  10.052  -5.298  1.00  0.00           H  
ATOM   2175  C3'   C A  68      11.164   7.820  -5.029  1.00  0.00           C  
ATOM   2176  H3'   C A  68      11.166   6.810  -4.620  1.00  0.00           H  
ATOM   2177  O3'   C A  68      11.879   8.626  -4.095  1.00  0.00           O  
ATOM   2178  P     G A  69      11.356   8.741  -2.576  1.00  0.00           P  
ATOM   2179  OP1   G A  69      11.949   9.978  -2.003  1.00  0.00           O  
ATOM   2180  OP2   G A  69      11.594   7.436  -1.908  1.00  0.00           O  
ATOM   2181  O5'   G A  69       9.779   8.945  -2.718  1.00  0.00           O  
ATOM   2182  C5'   G A  69       9.096  10.001  -2.034  1.00  0.00           C  
ATOM   2183  H5'   G A  69       8.392  10.483  -2.712  1.00  0.00           H  
ATOM   2184 H5''   G A  69       9.814  10.742  -1.684  1.00  0.00           H  
ATOM   2185  C4'   G A  69       8.342   9.452  -0.842  1.00  0.00           C  
ATOM   2186  H4'   G A  69       8.623  10.047   0.027  1.00  0.00           H  
ATOM   2187  O4'   G A  69       6.915   9.470  -1.122  1.00  0.00           O  
ATOM   2188  C1'   G A  69       6.293   8.343  -0.524  1.00  0.00           C  
ATOM   2189  H1'   G A  69       5.500   8.721   0.123  1.00  0.00           H  
ATOM   2190  N9    G A  69       5.675   7.548  -1.584  1.00  0.00           N  
ATOM   2191  C4    G A  69       4.403   7.003  -1.599  1.00  0.00           C  
ATOM   2192  N3    G A  69       3.473   7.101  -0.624  1.00  0.00           N  
ATOM   2193  C2    G A  69       2.353   6.455  -0.939  1.00  0.00           C  
ATOM   2194  N2    G A  69       1.308   6.427  -0.087  1.00  0.00           N  
ATOM   2195  H21   G A  69       1.373   6.901   0.800  1.00  0.00           H  
ATOM   2196  H22   G A  69       0.463   5.934  -0.334  1.00  0.00           H  
ATOM   2197  N1    G A  69       2.161   5.788  -2.116  1.00  0.00           N  
ATOM   2198  H1    G A  69       1.275   5.323  -2.248  1.00  0.00           H  
ATOM   2199  C6    G A  69       3.089   5.698  -3.141  1.00  0.00           C  
ATOM   2200  O6    G A  69       2.790   5.114  -4.179  1.00  0.00           O  
ATOM   2201  C5    G A  69       4.302   6.357  -2.813  1.00  0.00           C  
ATOM   2202  N7    G A  69       5.475   6.488  -3.543  1.00  0.00           N  
ATOM   2203  C8    G A  69       6.256   7.200  -2.778  1.00  0.00           C  
ATOM   2204  H8    G A  69       7.259   7.487  -3.057  1.00  0.00           H  
ATOM   2205  C2'   G A  69       7.374   7.599   0.265  1.00  0.00           C  
ATOM   2206  H2'   G A  69       7.233   6.518   0.225  1.00  0.00           H  
ATOM   2207  O2'   G A  69       7.397   8.099   1.590  1.00  0.00           O  
ATOM   2208 HO2'   G A  69       6.780   7.578   2.107  1.00  0.00           H  
ATOM   2209  H3'   G A  69       8.790   7.402  -1.387  1.00  0.00           H  
ATOM   2210  C3'   G A  69       8.632   8.003  -0.493  1.00  0.00           C  
ATOM   2211  O3'   G A  69       9.822   7.866   0.288  1.00  0.00           O  
ATOM   2212 HO3'   G A  69       9.674   8.361   1.098  1.00  0.00           H  
ENDMDL
END
