# Supplementary material for: RPocket: an intuitive database of RNA pocket topology information with RNA-ligand data resources
Source: BMC Bioinformatics. 2021 Sep 8;22:428. doi: 10.1186/s12859-021-04349-4 (PMC8424408; doi:10.1186/s12859-021-04349-4)
Supplement: Supplementary file 7 — Additional file 7. Folder S3: Nine other experimental structures and their modeling structures and pockets. [file 12859_2021_4349_MOESM7_ESM.zip › 12859_2021_4349_MOESM7_ESM/1Y27_d1.pdb]

REMARK                                                              
ATOM      1 HO5' G5      1      45.517 -13.497  44.334  1.00  0.00           H  
ATOM      2  O5' G5      1      45.163 -12.945  43.605  1.00  0.00           O  
ATOM      3  C5' G5      1      44.253 -13.713  42.815  1.00  0.00           C  
ATOM      4  H5' G5      1      43.397 -14.010  43.424  1.00  0.00           H  
ATOM      5 H5'' G5      1      44.755 -14.620  42.471  1.00  0.00           H  
ATOM      6  C4' G5      1      43.739 -12.955  41.576  1.00  0.00           C  
ATOM      7  H4' G5      1      43.120 -13.639  40.992  1.00  0.00           H  
ATOM      8  O4' G5      1      42.934 -11.826  41.907  1.00  0.00           O  
ATOM      9  C1' G5      1      43.264 -10.740  41.042  1.00  0.00           C  
ATOM     10  H1' G5      1      42.364 -10.369  40.544  1.00  0.00           H  
ATOM     11  N9  G5      1      43.829  -9.624  41.842  1.00  0.00           N  
ATOM     12  C8  G5      1      44.302  -9.653  43.133  1.00  0.00           C  
ATOM     13  H8  G5      1      44.438 -10.576  43.681  1.00  0.00           H  
ATOM     14  N7  G5      1      44.515  -8.474  43.657  1.00  0.00           N  
ATOM     15  C5  G5      1      44.184  -7.589  42.621  1.00  0.00           C  
ATOM     16  C6  G5      1      44.140  -6.148  42.578  1.00  0.00           C  
ATOM     17  O6  G5      1      44.331  -5.343  43.490  1.00  0.00           O  
ATOM     18  N1  G5      1      43.804  -5.640  41.336  1.00  0.00           N  
ATOM     19  H1  G5      1      43.827  -4.641  41.234  1.00  0.00           H  
ATOM     20  C2  G5      1      43.469  -6.423  40.277  1.00  0.00           C  
ATOM     21  N2  G5      1      43.132  -5.826  39.160  1.00  0.00           N  
ATOM     22  H21 G5      1      43.108  -4.823  39.087  1.00  0.00           H  
ATOM     23  H22 G5      1      42.847  -6.412  38.391  1.00  0.00           H  
ATOM     24  N3  G5      1      43.415  -7.756  40.294  1.00  0.00           N  
ATOM     25  C4  G5      1      43.802  -8.288  41.494  1.00  0.00           C  
ATOM     26  C3' G5      1      44.876 -12.476  40.669  1.00  0.00           C  
ATOM     27  H3' G5      1      45.705 -12.125  41.286  1.00  0.00           H  
ATOM     28  C2' G5      1      44.234 -11.261  39.972  1.00  0.00           C  
ATOM     29  H2' G5      1      44.989 -10.511  39.734  1.00  0.00           H  
ATOM     30  O2' G5      1      43.476 -11.602  38.812  1.00  0.00           O  
ATOM     31 HO2' G5      1      44.103 -11.884  38.121  1.00  0.00           H  
ATOM     32  O3' G5      1      45.301 -13.529  39.806  1.00  0.00           O  
ATOM     33  P   G       2      46.674 -13.423  38.981  1.00  0.00           P  
ATOM     34  OP1 G       2      47.747 -12.974  39.911  1.00  0.00           O  
ATOM     35  OP2 G       2      46.855 -14.699  38.236  1.00  0.00           O  
ATOM     36  O5' G       2      46.354 -12.259  37.908  1.00  0.00           O  
ATOM     37  C5' G       2      47.332 -11.294  37.564  1.00  0.00           C  
ATOM     38  H5' G       2      48.215 -11.799  37.168  1.00  0.00           H  
ATOM     39 H5'' G       2      47.626 -10.727  38.449  1.00  0.00           H  
ATOM     40  C4' G       2      46.797 -10.322  36.508  1.00  0.00           C  
ATOM     41  H4' G       2      46.433 -10.885  35.648  1.00  0.00           H  
ATOM     42  O4' G       2      45.753  -9.479  36.997  1.00  0.00           O  
ATOM     43  C1' G       2      45.976  -8.148  36.529  1.00  0.00           C  
ATOM     44  H1' G       2      45.064  -7.734  36.092  1.00  0.00           H  
ATOM     45  N9  G       2      46.384  -7.280  37.664  1.00  0.00           N  
ATOM     46  C8  G       2      46.545  -7.622  38.987  1.00  0.00           C  
ATOM     47  H8  G       2      46.409  -8.635  39.345  1.00  0.00           H  
ATOM     48  N7  G       2      46.858  -6.625  39.770  1.00  0.00           N  
ATOM     49  C5  G       2      46.911  -5.530  38.898  1.00  0.00           C  
ATOM     50  C6  G       2      47.193  -4.139  39.137  1.00  0.00           C  
ATOM     51  O6  G       2      47.459  -3.574  40.196  1.00  0.00           O  
ATOM     52  N1  G       2      47.152  -3.359  37.999  1.00  0.00           N  
ATOM     53  H1  G       2      47.332  -2.373  38.104  1.00  0.00           H  
ATOM     54  C2  G       2      46.905  -3.851  36.763  1.00  0.00           C  
ATOM     55  N2  G       2      46.994  -3.006  35.768  1.00  0.00           N  
ATOM     56  H21 G       2      47.241  -2.033  35.931  1.00  0.00           H  
ATOM     57  H22 G       2      46.824  -3.357  34.839  1.00  0.00           H  
ATOM     58  N3  G       2      46.609  -5.123  36.494  1.00  0.00           N  
ATOM     59  C4  G       2      46.630  -5.923  37.606  1.00  0.00           C  
ATOM     60  C3' G       2      47.910  -9.388  36.041  1.00  0.00           C  
ATOM     61  H3' G       2      48.446  -9.030  36.923  1.00  0.00           H  
ATOM     62  C2' G       2      47.081  -8.232  35.464  1.00  0.00           C  
ATOM     63  H2' G       2      47.678  -7.319  35.421  1.00  0.00           H  
ATOM     64  O2' G       2      46.482  -8.519  34.193  1.00  0.00           O  
ATOM     65 HO2' G       2      46.053  -7.718  33.834  1.00  0.00           H  
ATOM     66  O3' G       2      48.807 -10.007  35.126  1.00  0.00           O  
ATOM     67  P   A       3      50.362  -9.586  35.104  1.00  0.00           P  
ATOM     68  OP1 A       3      51.038 -10.405  34.059  1.00  0.00           O  
ATOM     69  OP2 A       3      50.873  -9.661  36.501  1.00  0.00           O  
ATOM     70  O5' A       3      50.372  -8.029  34.651  1.00  0.00           O  
ATOM     71  C5' A       3      50.020  -7.633  33.330  1.00  0.00           C  
ATOM     72  H5' A       3      48.959  -7.816  33.160  1.00  0.00           H  
ATOM     73 H5'' A       3      50.584  -8.234  32.615  1.00  0.00           H  
ATOM     74  C4' A       3      50.327  -6.152  33.040  1.00  0.00           C  
ATOM     75  H4' A       3      50.173  -5.981  31.973  1.00  0.00           H  
ATOM     76  O4' A       3      49.483  -5.242  33.745  1.00  0.00           O  
ATOM     77  C1' A       3      50.269  -4.146  34.211  1.00  0.00           C  
ATOM     78  H1' A       3      49.813  -3.194  33.927  1.00  0.00           H  
ATOM     79  N9  A       3      50.337  -4.208  35.694  1.00  0.00           N  
ATOM     80  C8  A       3      50.037  -5.272  36.512  1.00  0.00           C  
ATOM     81  H8  A       3      49.773  -6.245  36.127  1.00  0.00           H  
ATOM     82  N7  A       3      50.053  -5.000  37.789  1.00  0.00           N  
ATOM     83  C5  A       3      50.408  -3.647  37.813  1.00  0.00           C  
ATOM     84  C6  A       3      50.615  -2.702  38.844  1.00  0.00           C  
ATOM     85  N6  A       3      50.472  -2.974  40.123  1.00  0.00           N  
ATOM     86  H61 A       3      50.719  -2.322  40.848  1.00  0.00           H  
ATOM     87  H62 A       3      50.155  -3.895  40.376  1.00  0.00           H  
ATOM     88  N1  A       3      51.008  -1.459  38.581  1.00  0.00           N  
ATOM     89  C2  A       3      51.155  -1.121  37.303  1.00  0.00           C  
ATOM     90  H2  A       3      51.465  -0.102  37.111  1.00  0.00           H  
ATOM     91  N3  A       3      50.980  -1.888  36.228  1.00  0.00           N  
ATOM     92  C4  A       3      50.604  -3.159  36.549  1.00  0.00           C  
ATOM     93  C3' A       3      51.781  -5.778  33.358  1.00  0.00           C  
ATOM     94  H3' A       3      52.053  -6.216  34.320  1.00  0.00           H  
ATOM     95  C2' A       3      51.649  -4.255  33.547  1.00  0.00           C  
ATOM     96  H2' A       3      52.417  -3.879  34.218  1.00  0.00           H  
ATOM     97  O2' A       3      51.620  -3.496  32.338  1.00  0.00           O  
ATOM     98 HO2' A       3      52.538  -3.310  32.062  1.00  0.00           H  
ATOM     99  O3' A       3      52.675  -6.238  32.342  1.00  0.00           O  
ATOM    100  P   U       4      54.277  -6.226  32.548  1.00  0.00           P  
ATOM    101  OP1 U       4      54.865  -7.176  31.563  1.00  0.00           O  
ATOM    102  OP2 U       4      54.579  -6.421  33.993  1.00  0.00           O  
ATOM    103  O5' U       4      54.672  -4.723  32.077  1.00  0.00           O  
ATOM    104  C5' U       4      55.901  -4.095  32.433  1.00  0.00           C  
ATOM    105  H5' U       4      56.064  -3.240  31.778  1.00  0.00           H  
ATOM    106 H5'' U       4      56.731  -4.792  32.296  1.00  0.00           H  
ATOM    107  C4' U       4      55.901  -3.607  33.887  1.00  0.00           C  
ATOM    108  H4' U       4      56.089  -4.468  34.528  1.00  0.00           H  
ATOM    109  O4' U       4      54.681  -2.977  34.277  1.00  0.00           O  
ATOM    110  C1' U       4      54.922  -2.279  35.501  1.00  0.00           C  
ATOM    111  H1' U       4      54.544  -1.258  35.399  1.00  0.00           H  
ATOM    112  N1  U       4      54.252  -2.929  36.671  1.00  0.00           N  
ATOM    113  C6  U       4      53.813  -4.236  36.614  1.00  0.00           C  
ATOM    114  H6  U       4      53.785  -4.747  35.661  1.00  0.00           H  
ATOM    115  C5  U       4      53.459  -4.903  37.741  1.00  0.00           C  
ATOM    116  H5  U       4      53.120  -5.927  37.681  1.00  0.00           H  
ATOM    117  C4  U       4      53.564  -4.291  39.044  1.00  0.00           C  
ATOM    118  O4  U       4      53.275  -4.818  40.109  1.00  0.00           O  
ATOM    119  N3  U       4      54.042  -3.006  39.032  1.00  0.00           N  
ATOM    120  H3  U       4      54.324  -2.632  39.913  1.00  0.00           H  
ATOM    121  C2  U       4      54.323  -2.268  37.904  1.00  0.00           C  
ATOM    122  O2  U       4      54.614  -1.080  38.039  1.00  0.00           O  
ATOM    123  C3' U       4      56.910  -2.505  34.218  1.00  0.00           C  
ATOM    124  H3' U       4      56.614  -1.636  33.623  1.00  0.00           H  
ATOM    125  C2' U       4      56.463  -2.239  35.667  1.00  0.00           C  
ATOM    126  H2' U       4      56.801  -1.258  36.009  1.00  0.00           H  
ATOM    127  O2' U       4      56.879  -3.271  36.555  1.00  0.00           O  
ATOM    128 HO2' U       4      57.600  -3.759  36.096  1.00  0.00           H  
ATOM    129  O3' U       4      58.300  -2.694  33.926  1.00  0.00           O  
ATOM    130  P   C       5      59.327  -3.571  34.810  1.00  0.00           P  
ATOM    131  OP1 C       5      60.584  -3.742  34.033  1.00  0.00           O  
ATOM    132  OP2 C       5      58.593  -4.772  35.277  1.00  0.00           O  
ATOM    133  O5' C       5      59.626  -2.684  36.127  1.00  0.00           O  
ATOM    134  C5' C       5      60.109  -1.350  36.063  1.00  0.00           C  
ATOM    135  H5' C       5      59.502  -0.772  35.364  1.00  0.00           H  
ATOM    136 H5'' C       5      61.140  -1.350  35.703  1.00  0.00           H  
ATOM    137  C4' C       5      60.053  -0.649  37.436  1.00  0.00           C  
ATOM    138  H4' C       5      60.425   0.370  37.317  1.00  0.00           H  
ATOM    139  O4' C       5      58.722  -0.589  37.964  1.00  0.00           O  
ATOM    140  C1' C       5      58.782  -0.629  39.393  1.00  0.00           C  
ATOM    141  H1' C       5      58.335   0.281  39.802  1.00  0.00           H  
ATOM    142  N1  C       5      58.070  -1.817  39.958  1.00  0.00           N  
ATOM    143  C6  C       5      58.072  -3.029  39.317  1.00  0.00           C  
ATOM    144  H6  C       5      58.604  -3.135  38.381  1.00  0.00           H  
ATOM    145  C5  C       5      57.390  -4.081  39.832  1.00  0.00           C  
ATOM    146  H5  C       5      57.385  -5.023  39.304  1.00  0.00           H  
ATOM    147  C4  C       5      56.699  -3.877  41.052  1.00  0.00           C  
ATOM    148  N4  C       5      55.980  -4.834  41.566  1.00  0.00           N  
ATOM    149  H41 C       5      55.439  -4.651  42.404  1.00  0.00           H  
ATOM    150  H42 C       5      55.883  -5.703  41.070  1.00  0.00           H  
ATOM    151  N3  C       5      56.681  -2.725  41.693  1.00  0.00           N  
ATOM    152  C2  C       5      57.408  -1.697  41.188  1.00  0.00           C  
ATOM    153  O2  C       5      57.462  -0.671  41.865  1.00  0.00           O  
ATOM    154  C3' C       5      60.887  -1.327  38.528  1.00  0.00           C  
ATOM    155  H3' C       5      60.643  -2.389  38.540  1.00  0.00           H  
ATOM    156  C2' C       5      60.266  -0.656  39.767  1.00  0.00           C  
ATOM    157  H2' C       5      60.438  -1.265  40.653  1.00  0.00           H  
ATOM    158  O2' C       5      60.675   0.700  39.973  1.00  0.00           O  
ATOM    159 HO2' C       5      60.626   0.915  40.924  1.00  0.00           H  
ATOM    160  O3' C       5      62.299  -1.167  38.406  1.00  0.00           O  
ATOM    161  P   A       6      63.305  -2.145  39.217  1.00  0.00           P  
ATOM    162  OP1 A       6      64.698  -1.729  38.891  1.00  0.00           O  
ATOM    163  OP2 A       6      62.909  -3.553  38.934  1.00  0.00           O  
ATOM    164  O5' A       6      63.032  -1.866  40.793  1.00  0.00           O  
ATOM    165  C5' A       6      63.402  -0.629  41.390  1.00  0.00           C  
ATOM    166  H5' A       6      63.069   0.195  40.758  1.00  0.00           H  
ATOM    167 H5'' A       6      64.490  -0.573  41.454  1.00  0.00           H  
ATOM    168  C4' A       6      62.815  -0.426  42.799  1.00  0.00           C  
ATOM    169  H4' A       6      63.050   0.588  43.125  1.00  0.00           H  
ATOM    170  O4' A       6      61.396  -0.591  42.843  1.00  0.00           O  
ATOM    171  C1' A       6      61.038  -1.212  44.075  1.00  0.00           C  
ATOM    172  H1' A       6      60.306  -0.598  44.605  1.00  0.00           H  
ATOM    173  N9  A       6      60.426  -2.541  43.831  1.00  0.00           N  
ATOM    174  C8  A       6      60.417  -3.297  42.683  1.00  0.00           C  
ATOM    175  H8  A       6      60.982  -3.026  41.801  1.00  0.00           H  
ATOM    176  N7  A       6      59.642  -4.350  42.737  1.00  0.00           N  
ATOM    177  C5  A       6      59.132  -4.301  44.042  1.00  0.00           C  
ATOM    178  C6  A       6      58.234  -5.095  44.799  1.00  0.00           C  
ATOM    179  N6  A       6      57.609  -6.160  44.337  1.00  0.00           N  
ATOM    180  H61 A       6      56.947  -6.642  44.937  1.00  0.00           H  
ATOM    181  H62 A       6      57.771  -6.450  43.387  1.00  0.00           H  
ATOM    182  N1  A       6      57.949  -4.805  46.071  1.00  0.00           N  
ATOM    183  C2  A       6      58.533  -3.738  46.603  1.00  0.00           C  
ATOM    184  H2  A       6      58.289  -3.529  47.637  1.00  0.00           H  
ATOM    185  N3  A       6      59.373  -2.891  46.019  1.00  0.00           N  
ATOM    186  C4  A       6      59.634  -3.227  44.725  1.00  0.00           C  
ATOM    187  C3' A       6      63.398  -1.389  43.833  1.00  0.00           C  
ATOM    188  H3' A       6      63.416  -2.396  43.409  1.00  0.00           H  
ATOM    189  C2' A       6      62.311  -1.315  44.922  1.00  0.00           C  
ATOM    190  H2' A       6      62.310  -2.223  45.527  1.00  0.00           H  
ATOM    191  O2' A       6      62.378  -0.141  45.740  1.00  0.00           O  
ATOM    192 HO2' A       6      61.870  -0.282  46.561  1.00  0.00           H  
ATOM    193  O3' A       6      64.701  -0.991  44.258  1.00  0.00           O  
ATOM    194  P   U       7      65.735  -2.065  44.875  1.00  0.00           P  
ATOM    195  OP1 U       7      66.953  -1.320  45.308  1.00  0.00           O  
ATOM    196  OP2 U       7      65.898  -3.164  43.881  1.00  0.00           O  
ATOM    197  O5' U       7      64.994  -2.681  46.180  1.00  0.00           O  
ATOM    198  C5' U       7      64.845  -1.934  47.383  1.00  0.00           C  
ATOM    199  H5' U       7      64.370  -0.976  47.171  1.00  0.00           H  
ATOM    200 H5'' U       7      65.830  -1.734  47.809  1.00  0.00           H  
ATOM    201  C4' U       7      64.004  -2.678  48.435  1.00  0.00           C  
ATOM    202  H4' U       7      63.955  -2.070  49.340  1.00  0.00           H  
ATOM    203  O4' U       7      62.673  -2.937  47.996  1.00  0.00           O  
ATOM    204  C1' U       7      62.258  -4.198  48.513  1.00  0.00           C  
ATOM    205  H1' U       7      61.380  -4.044  49.145  1.00  0.00           H  
ATOM    206  N1  U       7      61.884  -5.147  47.425  1.00  0.00           N  
ATOM    207  C6  U       7      62.450  -5.098  46.168  1.00  0.00           C  
ATOM    208  H6  U       7      63.227  -4.375  45.966  1.00  0.00           H  
ATOM    209  C5  U       7      62.029  -5.934  45.181  1.00  0.00           C  
ATOM    210  H5  U       7      62.469  -5.878  44.197  1.00  0.00           H  
ATOM    211  C4  U       7      60.995  -6.920  45.416  1.00  0.00           C  
ATOM    212  O4  U       7      60.527  -7.702  44.593  1.00  0.00           O  
ATOM    213  N3  U       7      60.510  -6.928  46.695  1.00  0.00           N  
ATOM    214  H3  U       7      59.819  -7.627  46.912  1.00  0.00           H  
ATOM    215  C2  U       7      60.891  -6.089  47.714  1.00  0.00           C  
ATOM    216  O2  U       7      60.344  -6.190  48.811  1.00  0.00           O  
ATOM    217  C3' U       7      64.613  -4.031  48.809  1.00  0.00           C  
ATOM    218  H3' U       7      64.910  -4.551  47.896  1.00  0.00           H  
ATOM    219  C2' U       7      63.388  -4.754  49.394  1.00  0.00           C  
ATOM    220  H2' U       7      63.492  -5.833  49.269  1.00  0.00           H  
ATOM    221  O2' U       7      63.105  -4.411  50.756  1.00  0.00           O  
ATOM    222 HO2' U       7      62.676  -5.164  51.205  1.00  0.00           H  
ATOM    223  O3' U       7      65.721  -3.903  49.699  1.00  0.00           O  
ATOM    224  P   A       8      66.967  -4.929  49.599  1.00  0.00           P  
ATOM    225  OP1 A       8      67.884  -4.618  50.737  1.00  0.00           O  
ATOM    226  OP2 A       8      67.516  -4.852  48.214  1.00  0.00           O  
ATOM    227  O5' A       8      66.304  -6.402  49.810  1.00  0.00           O  
ATOM    228  C5' A       8      65.981  -6.878  51.113  1.00  0.00           C  
ATOM    229  H5' A       8      65.356  -6.145  51.626  1.00  0.00           H  
ATOM    230 H5'' A       8      66.897  -7.001  51.692  1.00  0.00           H  
ATOM    231  C4' A       8      65.240  -8.222  51.109  1.00  0.00           C  
ATOM    232  H4' A       8      65.060  -8.520  52.143  1.00  0.00           H  
ATOM    233  O4' A       8      63.989  -8.135  50.432  1.00  0.00           O  
ATOM    234  C1' A       8      63.652  -9.446  50.003  1.00  0.00           C  
ATOM    235  H1' A       8      62.797  -9.809  50.575  1.00  0.00           H  
ATOM    236  N9  A       8      63.289  -9.468  48.572  1.00  0.00           N  
ATOM    237  C8  A       8      63.821  -8.757  47.523  1.00  0.00           C  
ATOM    238  H8  A       8      64.607  -8.022  47.657  1.00  0.00           H  
ATOM    239  N7  A       8      63.283  -9.034  46.361  1.00  0.00           N  
ATOM    240  C5  A       8      62.350 -10.039  46.673  1.00  0.00           C  
ATOM    241  C6  A       8      61.426 -10.830  45.938  1.00  0.00           C  
ATOM    242  N6  A       8      61.213 -10.749  44.637  1.00  0.00           N  
ATOM    243  H61 A       8      60.437 -11.272  44.251  1.00  0.00           H  
ATOM    244  H62 A       8      61.689 -10.035  44.109  1.00  0.00           H  
ATOM    245  N1  A       8      60.665 -11.750  46.538  1.00  0.00           N  
ATOM    246  C2  A       8      60.794 -11.894  47.849  1.00  0.00           C  
ATOM    247  H2  A       8      60.160 -12.643  48.305  1.00  0.00           H  
ATOM    248  N3  A       8      61.595 -11.231  48.674  1.00  0.00           N  
ATOM    249  C4  A       8      62.355 -10.309  48.016  1.00  0.00           C  
ATOM    250  C3' A       8      66.009  -9.361  50.430  1.00  0.00           C  
ATOM    251  H3' A       8      66.305  -9.037  49.429  1.00  0.00           H  
ATOM    252  C2' A       8      64.846 -10.368  50.269  1.00  0.00           C  
ATOM    253  H2' A       8      65.014 -11.016  49.415  1.00  0.00           H  
ATOM    254  O2' A       8      64.536 -11.147  51.423  1.00  0.00           O  
ATOM    255 HO2' A       8      63.995 -11.915  51.172  1.00  0.00           H  
ATOM    256  O3' A       8      67.151  -9.844  51.154  1.00  0.00           O  
ATOM    257  P   U       9      68.645  -9.806  50.498  1.00  0.00           P  
ATOM    258  OP1 U       9      69.582 -10.530  51.409  1.00  0.00           O  
ATOM    259  OP2 U       9      68.990  -8.411  50.098  1.00  0.00           O  
ATOM    260  O5' U       9      68.431 -10.710  49.164  1.00  0.00           O  
ATOM    261  C5' U       9      69.301 -10.668  48.043  1.00  0.00           C  
ATOM    262  H5' U       9      70.287 -11.050  48.317  1.00  0.00           H  
ATOM    263 H5'' U       9      69.414  -9.637  47.704  1.00  0.00           H  
ATOM    264  C4' U       9      68.743 -11.495  46.865  1.00  0.00           C  
ATOM    265  H4' U       9      69.427 -11.360  46.032  1.00  0.00           H  
ATOM    266  O4' U       9      68.687 -12.884  47.198  1.00  0.00           O  
ATOM    267  C1' U       9      67.329 -13.306  47.192  1.00  0.00           C  
ATOM    268  H1' U       9      67.133 -13.816  46.247  1.00  0.00           H  
ATOM    269  N1  U       9      67.013 -14.203  48.341  1.00  0.00           N  
ATOM    270  C6  U       9      67.423 -13.910  49.626  1.00  0.00           C  
ATOM    271  H6  U       9      68.055 -13.051  49.800  1.00  0.00           H  
ATOM    272  C5  U       9      67.044 -14.687  50.673  1.00  0.00           C  
ATOM    273  H5  U       9      67.368 -14.438  51.671  1.00  0.00           H  
ATOM    274  C4  U       9      66.205 -15.848  50.486  1.00  0.00           C  
ATOM    275  O4  U       9      65.802 -16.603  51.365  1.00  0.00           O  
ATOM    276  N3  U       9      65.840 -16.076  49.186  1.00  0.00           N  
ATOM    277  H3  U       9      65.251 -16.876  49.015  1.00  0.00           H  
ATOM    278  C2  U       9      66.194 -15.311  48.099  1.00  0.00           C  
ATOM    279  O2  U       9      65.766 -15.613  46.984  1.00  0.00           O  
ATOM    280  C3' U       9      67.323 -11.029  46.459  1.00  0.00           C  
ATOM    281  H3' U       9      67.124 -10.029  46.852  1.00  0.00           H  
ATOM    282  C2' U       9      66.465 -12.048  47.230  1.00  0.00           C  
ATOM    283  H2' U       9      66.424 -11.715  48.260  1.00  0.00           H  
ATOM    284  O2' U       9      65.129 -12.226  46.743  1.00  0.00           O  
ATOM    285 HO2' U       9      64.690 -12.973  47.189  1.00  0.00           H  
ATOM    286  O3' U       9      67.083 -11.048  45.048  1.00  0.00           O  
ATOM    287  P   A      10      67.831 -10.006  44.046  1.00  0.00           P  
ATOM    288  OP1 A      10      68.113  -8.743  44.786  1.00  0.00           O  
ATOM    289  OP2 A      10      67.042  -9.921  42.783  1.00  0.00           O  
ATOM    290  O5' A      10      69.258 -10.694  43.700  1.00  0.00           O  
ATOM    291  C5' A      10      69.306 -12.003  43.146  1.00  0.00           C  
ATOM    292  H5' A      10      69.024 -11.963  42.094  1.00  0.00           H  
ATOM    293 H5'' A      10      68.599 -12.646  43.671  1.00  0.00           H  
ATOM    294  C4' A      10      70.690 -12.646  43.275  1.00  0.00           C  
ATOM    295  H4' A      10      71.385 -12.160  42.588  1.00  0.00           H  
ATOM    296  O4' A      10      71.181 -12.533  44.606  1.00  0.00           O  
ATOM    297  C1' A      10      72.075 -13.601  44.858  1.00  0.00           C  
ATOM    298  H1' A      10      73.093 -13.202  44.867  1.00  0.00           H  
ATOM    299  N9  A      10      71.795 -14.180  46.200  1.00  0.00           N  
ATOM    300  C8  A      10      72.514 -13.932  47.346  1.00  0.00           C  
ATOM    301  H8  A      10      73.377 -13.275  47.356  1.00  0.00           H  
ATOM    302  N7  A      10      72.067 -14.530  48.418  1.00  0.00           N  
ATOM    303  C5  A      10      70.965 -15.249  47.934  1.00  0.00           C  
ATOM    304  C6  A      10      70.025 -16.131  48.525  1.00  0.00           C  
ATOM    305  N6  A      10      69.971 -16.408  49.813  1.00  0.00           N  
ATOM    306  H61 A      10      69.272 -17.060  50.142  1.00  0.00           H  
ATOM    307  H62 A      10      70.526 -15.874  50.464  1.00  0.00           H  
ATOM    308  N1  A      10      69.100 -16.765  47.798  1.00  0.00           N  
ATOM    309  C2  A      10      69.049 -16.473  46.504  1.00  0.00           C  
ATOM    310  H2  A      10      68.279 -16.981  45.935  1.00  0.00           H  
ATOM    311  N3  A      10      69.823 -15.641  45.816  1.00  0.00           N  
ATOM    312  C4  A      10      70.790 -15.056  46.586  1.00  0.00           C  
ATOM    313  C3' A      10      70.670 -14.150  42.974  1.00  0.00           C  
ATOM    314  H3' A      10      69.824 -14.593  43.497  1.00  0.00           H  
ATOM    315  C2' A      10      71.969 -14.585  43.682  1.00  0.00           C  
ATOM    316  H2' A      10      71.860 -15.605  44.036  1.00  0.00           H  
ATOM    317  O2' A      10      73.143 -14.439  42.871  1.00  0.00           O  
ATOM    318 HO2' A      10      73.911 -14.873  43.291  1.00  0.00           H  
ATOM    319  O3' A      10      70.634 -14.509  41.592  1.00  0.00           O  
ATOM    320  P   A      11      69.272 -15.056  40.888  1.00  0.00           P  
ATOM    321  OP1 A      11      69.510 -14.979  39.417  1.00  0.00           O  
ATOM    322  OP2 A      11      68.097 -14.321  41.435  1.00  0.00           O  
ATOM    323  O5' A      11      69.112 -16.642  41.261  1.00  0.00           O  
ATOM    324  C5' A      11      68.882 -17.081  42.598  1.00  0.00           C  
ATOM    325  H5' A      11      68.468 -16.262  43.188  1.00  0.00           H  
ATOM    326 H5'' A      11      69.827 -17.350  43.056  1.00  0.00           H  
ATOM    327  C4' A      11      67.910 -18.270  42.727  1.00  0.00           C  
ATOM    328  H4' A      11      67.979 -18.642  43.750  1.00  0.00           H  
ATOM    329  O4' A      11      66.568 -17.812  42.544  1.00  0.00           O  
ATOM    330  C1' A      11      65.870 -18.743  41.731  1.00  0.00           C  
ATOM    331  H1' A      11      64.885 -18.955  42.150  1.00  0.00           H  
ATOM    332  N9  A      11      65.675 -18.228  40.357  1.00  0.00           N  
ATOM    333  C8  A      11      66.133 -17.061  39.792  1.00  0.00           C  
ATOM    334  H8  A      11      66.800 -16.389  40.312  1.00  0.00           H  
ATOM    335  N7  A      11      65.664 -16.815  38.596  1.00  0.00           N  
ATOM    336  C5  A      11      64.835 -17.917  38.359  1.00  0.00           C  
ATOM    337  C6  A      11      63.972 -18.303  37.307  1.00  0.00           C  
ATOM    338  N6  A      11      63.771 -17.592  36.213  1.00  0.00           N  
ATOM    339  H61 A      11      63.056 -17.906  35.577  1.00  0.00           H  
ATOM    340  H62 A      11      64.222 -16.699  36.114  1.00  0.00           H  
ATOM    341  N1  A      11      63.256 -19.425  37.364  1.00  0.00           N  
ATOM    342  C2  A      11      63.384 -20.175  38.449  1.00  0.00           C  
ATOM    343  H2  A      11      62.789 -21.080  38.473  1.00  0.00           H  
ATOM    344  N3  A      11      64.142 -19.952  39.519  1.00  0.00           N  
ATOM    345  C4  A      11      64.849 -18.790  39.413  1.00  0.00           C  
ATOM    346  C3' A      11      68.138 -19.482  41.795  1.00  0.00           C  
ATOM    347  H3' A      11      68.423 -19.145  40.798  1.00  0.00           H  
ATOM    348  C2' A      11      66.699 -20.021  41.714  1.00  0.00           C  
ATOM    349  H2' A      11      66.548 -20.553  40.781  1.00  0.00           H  
ATOM    350  O2' A      11      66.302 -20.834  42.822  1.00  0.00           O  
ATOM    351 HO2' A      11      65.407 -21.189  42.672  1.00  0.00           H  
ATOM    352  O3' A      11      69.006 -20.514  42.273  1.00  0.00           O  
ATOM    353  P   U      12      70.480 -20.801  41.645  1.00  0.00           P  
ATOM    354  OP1 U      12      70.603 -20.131  40.316  1.00  0.00           O  
ATOM    355  OP2 U      12      70.720 -22.273  41.701  1.00  0.00           O  
ATOM    356  O5' U      12      71.494 -20.117  42.714  1.00  0.00           O  
ATOM    357  C5' U      12      72.119 -18.866  42.474  1.00  0.00           C  
ATOM    358  H5' U      12      71.416 -18.177  42.011  1.00  0.00           H  
ATOM    359 H5'' U      12      72.950 -19.009  41.782  1.00  0.00           H  
ATOM    360  C4' U      12      72.654 -18.237  43.773  1.00  0.00           C  
ATOM    361  H4' U      12      73.163 -17.309  43.514  1.00  0.00           H  
ATOM    362  O4' U      12      71.613 -17.934  44.702  1.00  0.00           O  
ATOM    363  C1' U      12      72.012 -18.310  46.016  1.00  0.00           C  
ATOM    364  H1' U      12      71.913 -17.453  46.680  1.00  0.00           H  
ATOM    365  N1  U      12      71.161 -19.395  46.589  1.00  0.00           N  
ATOM    366  C6  U      12      70.182 -20.026  45.851  1.00  0.00           C  
ATOM    367  H6  U      12      70.088 -19.825  44.792  1.00  0.00           H  
ATOM    368  C5  U      12      69.311 -20.881  46.440  1.00  0.00           C  
ATOM    369  H5  U      12      68.539 -21.340  45.854  1.00  0.00           H  
ATOM    370  C4  U      12      69.377 -21.198  47.845  1.00  0.00           C  
ATOM    371  O4  U      12      68.637 -21.972  48.449  1.00  0.00           O  
ATOM    372  N3  U      12      70.375 -20.539  48.515  1.00  0.00           N  
ATOM    373  H3  U      12      70.422 -20.702  49.508  1.00  0.00           H  
ATOM    374  C2  U      12      71.245 -19.620  47.971  1.00  0.00           C  
ATOM    375  O2  U      12      72.034 -19.033  48.711  1.00  0.00           O  
ATOM    376  C3' U      12      73.668 -19.130  44.490  1.00  0.00           C  
ATOM    377  H3' U      12      73.346 -20.172  44.423  1.00  0.00           H  
ATOM    378  C2' U      12      73.499 -18.666  45.947  1.00  0.00           C  
ATOM    379  H2' U      12      73.728 -19.485  46.623  1.00  0.00           H  
ATOM    380  O2' U      12      74.235 -17.482  46.282  1.00  0.00           O  
ATOM    381 HO2' U      12      74.506 -17.510  47.219  1.00  0.00           H  
ATOM    382  O3' U      12      74.988 -18.970  43.970  1.00  0.00           O  
ATOM    383  P   C      13      75.989 -20.236  43.882  1.00  0.00           P  
ATOM    384  OP1 C      13      77.353 -19.721  43.560  1.00  0.00           O  
ATOM    385  OP2 C      13      75.379 -21.248  42.972  1.00  0.00           O  
ATOM    386  O5' C      13      75.999 -20.855  45.383  1.00  0.00           O  
ATOM    387  C5' C      13      76.664 -20.196  46.452  1.00  0.00           C  
ATOM    388  H5' C      13      76.373 -19.146  46.479  1.00  0.00           H  
ATOM    389 H5'' C      13      77.742 -20.241  46.283  1.00  0.00           H  
ATOM    390  C4' C      13      76.362 -20.828  47.824  1.00  0.00           C  
ATOM    391  H4' C      13      76.986 -20.333  48.569  1.00  0.00           H  
ATOM    392  O4' C      13      75.001 -20.696  48.235  1.00  0.00           O  
ATOM    393  C1' C      13      74.610 -21.886  48.918  1.00  0.00           C  
ATOM    394  H1' C      13      74.243 -21.623  49.913  1.00  0.00           H  
ATOM    395  N1  C      13      73.513 -22.607  48.197  1.00  0.00           N  
ATOM    396  C6  C      13      73.266 -22.423  46.858  1.00  0.00           C  
ATOM    397  H6  C      13      73.917 -21.789  46.274  1.00  0.00           H  
ATOM    398  C5  C      13      72.201 -23.020  46.270  1.00  0.00           C  
ATOM    399  H5  C      13      72.007 -22.864  45.221  1.00  0.00           H  
ATOM    400  C4  C      13      71.377 -23.842  47.085  1.00  0.00           C  
ATOM    401  N4  C      13      70.332 -24.441  46.580  1.00  0.00           N  
ATOM    402  H41 C      13      69.776 -25.008  47.193  1.00  0.00           H  
ATOM    403  H42 C      13      70.073 -24.275  45.622  1.00  0.00           H  
ATOM    404  N3  C      13      71.607 -24.061  48.364  1.00  0.00           N  
ATOM    405  C2  C      13      72.676 -23.454  48.939  1.00  0.00           C  
ATOM    406  O2  C      13      72.887 -23.672  50.130  1.00  0.00           O  
ATOM    407  C3' C      13      76.693 -22.321  47.862  1.00  0.00           C  
ATOM    408  H3' C      13      76.258 -22.797  46.982  1.00  0.00           H  
ATOM    409  C2' C      13      75.873 -22.748  49.094  1.00  0.00           C  
ATOM    410  H2' C      13      75.634 -23.812  49.060  1.00  0.00           H  
ATOM    411  O2' C      13      76.452 -22.387  50.345  1.00  0.00           O  
ATOM    412 HO2' C      13      77.049 -23.105  50.623  1.00  0.00           H  
ATOM    413  O3' C      13      78.106 -22.521  47.895  1.00  0.00           O  
ATOM    414  P   G      14      78.799 -23.875  47.334  1.00  0.00           P  
ATOM    415  OP1 G      14      80.200 -23.540  46.945  1.00  0.00           O  
ATOM    416  OP2 G      14      77.909 -24.519  46.324  1.00  0.00           O  
ATOM    417  O5' G      14      78.846 -24.832  48.631  1.00  0.00           O  
ATOM    418  C5' G      14      79.646 -24.484  49.751  1.00  0.00           C  
ATOM    419  H5' G      14      79.679 -23.399  49.866  1.00  0.00           H  
ATOM    420 H5'' G      14      80.666 -24.844  49.606  1.00  0.00           H  
ATOM    421  C4' G      14      79.075 -25.072  51.044  1.00  0.00           C  
ATOM    422  H4' G      14      79.609 -24.648  51.895  1.00  0.00           H  
ATOM    423  O4' G      14      77.685 -24.770  51.171  1.00  0.00           O  
ATOM    424  C1' G      14      77.033 -25.885  51.761  1.00  0.00           C  
ATOM    425  H1' G      14      76.494 -25.563  52.654  1.00  0.00           H  
ATOM    426  N9  G      14      76.044 -26.517  50.853  1.00  0.00           N  
ATOM    427  C8  G      14      76.035 -26.653  49.484  1.00  0.00           C  
ATOM    428  H8  G      14      76.823 -26.260  48.855  1.00  0.00           H  
ATOM    429  N7  G      14      74.987 -27.283  49.014  1.00  0.00           N  
ATOM    430  C5  G      14      74.255 -27.619  50.164  1.00  0.00           C  
ATOM    431  C6  G      14      73.007 -28.326  50.351  1.00  0.00           C  
ATOM    432  O6  G      14      72.225 -28.769  49.510  1.00  0.00           O  
ATOM    433  N1  G      14      72.673 -28.511  51.680  1.00  0.00           N  
ATOM    434  H1  G      14      71.838 -29.029  51.898  1.00  0.00           H  
ATOM    435  C2  G      14      73.398 -27.996  52.703  1.00  0.00           C  
ATOM    436  N2  G      14      72.987 -28.240  53.912  1.00  0.00           N  
ATOM    437  H21 G      14      72.270 -28.944  54.055  1.00  0.00           H  
ATOM    438  H22 G      14      73.522 -27.861  54.672  1.00  0.00           H  
ATOM    439  N3  G      14      74.526 -27.308  52.584  1.00  0.00           N  
ATOM    440  C4  G      14      74.911 -27.160  51.285  1.00  0.00           C  
ATOM    441  C3' G      14      79.203 -26.593  51.115  1.00  0.00           C  
ATOM    442  H3' G      14      78.897 -27.021  50.157  1.00  0.00           H  
ATOM    443  C2' G      14      78.117 -26.887  52.164  1.00  0.00           C  
ATOM    444  H2' G      14      77.758 -27.908  52.055  1.00  0.00           H  
ATOM    445  O2' G      14      78.499 -26.597  53.516  1.00  0.00           O  
ATOM    446 HO2' G      14      77.835 -26.959  54.133  1.00  0.00           H  
ATOM    447  O3' G      14      80.517 -27.029  51.462  1.00  0.00           O  
ATOM    448  P   C      15      81.037 -28.496  51.028  1.00  0.00           P  
ATOM    449  OP1 C      15      82.354 -28.723  51.689  1.00  0.00           O  
ATOM    450  OP2 C      15      80.970 -28.590  49.543  1.00  0.00           O  
ATOM    451  O5' C      15      79.955 -29.532  51.643  1.00  0.00           O  
ATOM    452  C5' C      15      79.870 -29.741  53.047  1.00  0.00           C  
ATOM    453  H5' C      15      79.804 -28.783  53.561  1.00  0.00           H  
ATOM    454 H5'' C      15      80.778 -30.238  53.394  1.00  0.00           H  
ATOM    455  C4' C      15      78.662 -30.593  53.459  1.00  0.00           C  
ATOM    456  H4' C      15      78.674 -30.699  54.545  1.00  0.00           H  
ATOM    457  O4' C      15      77.406 -30.041  53.065  1.00  0.00           O  
ATOM    458  C1' C      15      76.472 -31.110  52.966  1.00  0.00           C  
ATOM    459  H1' C      15      75.734 -31.016  53.766  1.00  0.00           H  
ATOM    460  N1  C      15      75.757 -31.151  51.661  1.00  0.00           N  
ATOM    461  C6  C      15      76.354 -30.773  50.482  1.00  0.00           C  
ATOM    462  H6  C      15      77.351 -30.347  50.498  1.00  0.00           H  
ATOM    463  C5  C      15      75.698 -30.949  49.307  1.00  0.00           C  
ATOM    464  H5  C      15      76.167 -30.663  48.379  1.00  0.00           H  
ATOM    465  C4  C      15      74.399 -31.535  49.361  1.00  0.00           C  
ATOM    466  N4  C      15      73.732 -31.788  48.267  1.00  0.00           N  
ATOM    467  H41 C      15      72.868 -32.291  48.386  1.00  0.00           H  
ATOM    468  H42 C      15      74.126 -31.577  47.369  1.00  0.00           H  
ATOM    469  N3  C      15      73.808 -31.894  50.482  1.00  0.00           N  
ATOM    470  C2  C      15      74.480 -31.728  51.640  1.00  0.00           C  
ATOM    471  O2  C      15      73.924 -32.116  52.668  1.00  0.00           O  
ATOM    472  C3' C      15      78.685 -31.990  52.848  1.00  0.00           C  
ATOM    473  H3' C      15      78.781 -31.894  51.764  1.00  0.00           H  
ATOM    474  C2' C      15      77.244 -32.414  53.182  1.00  0.00           C  
ATOM    475  H2' C      15      76.905 -33.187  52.497  1.00  0.00           H  
ATOM    476  O2' C      15      77.025 -32.787  54.539  1.00  0.00           O  
ATOM    477 HO2' C      15      76.937 -33.755  54.575  1.00  0.00           H  
ATOM    478  O3' C      15      79.730 -32.814  53.357  1.00  0.00           O  
ATOM    479  P   G      16      80.070 -34.234  52.669  1.00  0.00           P  
ATOM    480  OP1 G      16      81.339 -34.742  53.266  1.00  0.00           O  
ATOM    481  OP2 G      16      79.991 -34.083  51.189  1.00  0.00           O  
ATOM    482  O5' G      16      78.847 -35.177  53.143  1.00  0.00           O  
ATOM    483  C5' G      16      78.702 -35.562  54.503  1.00  0.00           C  
ATOM    484  H5' G      16      78.759 -34.687  55.151  1.00  0.00           H  
ATOM    485 H5'' G      16      79.517 -36.235  54.778  1.00  0.00           H  
ATOM    486  C4' G      16      77.365 -36.278  54.748  1.00  0.00           C  
ATOM    487  H4' G      16      77.276 -36.515  55.810  1.00  0.00           H  
ATOM    488  O4' G      16      76.235 -35.498  54.352  1.00  0.00           O  
ATOM    489  C1' G      16      75.240 -36.360  53.800  1.00  0.00           C  
ATOM    490  H1' G      16      74.312 -36.271  54.370  1.00  0.00           H  
ATOM    491  N9  G      16      74.946 -35.980  52.393  1.00  0.00           N  
ATOM    492  C8  G      16      75.752 -35.315  51.504  1.00  0.00           C  
ATOM    493  H8  G      16      76.799 -35.130  51.699  1.00  0.00           H  
ATOM    494  N7  G      16      75.135 -34.880  50.439  1.00  0.00           N  
ATOM    495  C5  G      16      73.827 -35.359  50.590  1.00  0.00           C  
ATOM    496  C6  G      16      72.657 -35.238  49.751  1.00  0.00           C  
ATOM    497  O6  G      16      72.501 -34.606  48.703  1.00  0.00           O  
ATOM    498  N1  G      16      71.575 -35.961  50.206  1.00  0.00           N  
ATOM    499  H1  G      16      70.732 -35.939  49.656  1.00  0.00           H  
ATOM    500  C2  G      16      71.599 -36.699  51.342  1.00  0.00           C  
ATOM    501  N2  G      16      70.512 -37.369  51.620  1.00  0.00           N  
ATOM    502  H21 G      16      69.725 -37.333  50.976  1.00  0.00           H  
ATOM    503  H22 G      16      70.494 -37.930  52.455  1.00  0.00           H  
ATOM    504  N3  G      16      72.636 -36.803  52.175  1.00  0.00           N  
ATOM    505  C4  G      16      73.732 -36.107  51.748  1.00  0.00           C  
ATOM    506  C3' G      16      77.289 -37.583  53.961  1.00  0.00           C  
ATOM    507  H3' G      16      77.636 -37.404  52.941  1.00  0.00           H  
ATOM    508  C2' G      16      75.766 -37.792  53.924  1.00  0.00           C  
ATOM    509  H2' G      16      75.501 -38.366  53.044  1.00  0.00           H  
ATOM    510  O2' G      16      75.227 -38.363  55.122  1.00  0.00           O  
ATOM    511 HO2' G      16      74.342 -38.735  54.946  1.00  0.00           H  
ATOM    512  O3' G      16      78.041 -38.629  54.575  1.00  0.00           O  
ATOM    513  P   U      17      78.729 -39.774  53.672  1.00  0.00           P  
ATOM    514  OP1 U      17      79.276 -40.818  54.586  1.00  0.00           O  
ATOM    515  OP2 U      17      79.659 -39.122  52.708  1.00  0.00           O  
ATOM    516  O5' U      17      77.494 -40.393  52.834  1.00  0.00           O  
ATOM    517  C5' U      17      76.547 -41.251  53.454  1.00  0.00           C  
ATOM    518  H5' U      17      76.203 -40.810  54.390  1.00  0.00           H  
ATOM    519 H5'' U      17      77.021 -42.208  53.681  1.00  0.00           H  
ATOM    520  C4' U      17      75.325 -41.509  52.562  1.00  0.00           C  
ATOM    521  H4' U      17      74.707 -42.271  53.039  1.00  0.00           H  
ATOM    522  O4' U      17      74.532 -40.340  52.359  1.00  0.00           O  
ATOM    523  C1' U      17      73.928 -40.419  51.073  1.00  0.00           C  
ATOM    524  H1' U      17      72.842 -40.407  51.190  1.00  0.00           H  
ATOM    525  N1  U      17      74.324 -39.303  50.163  1.00  0.00           N  
ATOM    526  C6  U      17      75.604 -38.791  50.125  1.00  0.00           C  
ATOM    527  H6  U      17      76.341 -39.144  50.836  1.00  0.00           H  
ATOM    528  C5  U      17      75.946 -37.852  49.204  1.00  0.00           C  
ATOM    529  H5  U      17      76.952 -37.458  49.181  1.00  0.00           H  
ATOM    530  C4  U      17      74.988 -37.341  48.241  1.00  0.00           C  
ATOM    531  O4  U      17      75.206 -36.481  47.394  1.00  0.00           O  
ATOM    532  N3  U      17      73.734 -37.890  48.347  1.00  0.00           N  
ATOM    533  H3  U      17      73.029 -37.564  47.703  1.00  0.00           H  
ATOM    534  C2  U      17      73.361 -38.862  49.247  1.00  0.00           C  
ATOM    535  O2  U      17      72.215 -39.304  49.211  1.00  0.00           O  
ATOM    536  C3' U      17      75.691 -41.998  51.162  1.00  0.00           C  
ATOM    537  H3' U      17      76.414 -41.306  50.732  1.00  0.00           H  
ATOM    538  C2' U      17      74.335 -41.768  50.477  1.00  0.00           C  
ATOM    539  H2' U      17      74.453 -41.690  49.401  1.00  0.00           H  
ATOM    540  O2' U      17      73.324 -42.714  50.825  1.00  0.00           O  
ATOM    541 HO2' U      17      73.144 -43.268  50.044  1.00  0.00           H  
ATOM    542  O3' U      17      76.218 -43.319  51.113  1.00  0.00           O  
ATOM    543  P   G      18      77.059 -43.813  49.823  1.00  0.00           P  
ATOM    544  OP1 G      18      77.619 -45.161  50.124  1.00  0.00           O  
ATOM    545  OP2 G      18      77.997 -42.730  49.414  1.00  0.00           O  
ATOM    546  O5' G      18      75.936 -43.954  48.673  1.00  0.00           O  
ATOM    547  C5' G      18      74.954 -44.975  48.738  1.00  0.00           C  
ATOM    548  H5' G      18      74.565 -45.048  49.755  1.00  0.00           H  
ATOM    549 H5'' G      18      75.406 -45.934  48.478  1.00  0.00           H  
ATOM    550  C4' G      18      73.777 -44.702  47.792  1.00  0.00           C  
ATOM    551  H4' G      18      73.039 -45.496  47.918  1.00  0.00           H  
ATOM    552  O4' G      18      73.152 -43.445  48.063  1.00  0.00           O  
ATOM    553  C1' G      18      72.722 -42.871  46.833  1.00  0.00           C  
ATOM    554  H1' G      18      71.664 -42.604  46.885  1.00  0.00           H  
ATOM    555  N9  G      18      73.489 -41.648  46.487  1.00  0.00           N  
ATOM    556  C8  G      18      74.750 -41.257  46.866  1.00  0.00           C  
ATOM    557  H8  G      18      75.370 -41.846  47.528  1.00  0.00           H  
ATOM    558  N7  G      18      75.132 -40.111  46.369  1.00  0.00           N  
ATOM    559  C5  G      18      74.068 -39.737  45.539  1.00  0.00           C  
ATOM    560  C6  G      18      73.889 -38.619  44.644  1.00  0.00           C  
ATOM    561  O6  G      18      74.638 -37.666  44.422  1.00  0.00           O  
ATOM    562  N1  G      18      72.716 -38.674  43.926  1.00  0.00           N  
ATOM    563  H1  G      18      72.540 -37.948  43.248  1.00  0.00           H  
ATOM    564  C2  G      18      71.812 -39.672  44.049  1.00  0.00           C  
ATOM    565  N2  G      18      70.800 -39.641  43.226  1.00  0.00           N  
ATOM    566  H21 G      18      70.793 -38.918  42.513  1.00  0.00           H  
ATOM    567  H22 G      18      70.119 -40.378  43.269  1.00  0.00           H  
ATOM    568  N3  G      18      71.909 -40.706  44.881  1.00  0.00           N  
ATOM    569  C4  G      18      73.068 -40.688  45.599  1.00  0.00           C  
ATOM    570  C3' G      18      74.172 -44.654  46.317  1.00  0.00           C  
ATOM    571  H3' G      18      75.040 -44.000  46.209  1.00  0.00           H  
ATOM    572  C2' G      18      72.931 -43.936  45.755  1.00  0.00           C  
ATOM    573  H2' G      18      73.154 -43.479  44.791  1.00  0.00           H  
ATOM    574  O2' G      18      71.751 -44.748  45.695  1.00  0.00           O  
ATOM    575 HO2' G      18      71.062 -44.297  45.170  1.00  0.00           H  
ATOM    576  O3' G      18      74.446 -45.929  45.746  1.00  0.00           O  
ATOM    577  P   G      19      75.367 -46.042  44.425  1.00  0.00           P  
ATOM    578  OP1 G      19      75.374 -47.471  43.998  1.00  0.00           O  
ATOM    579  OP2 G      19      76.674 -45.387  44.715  1.00  0.00           O  
ATOM    580  O5' G      19      74.604 -45.154  43.303  1.00  0.00           O  
ATOM    581  C5' G      19      73.353 -45.568  42.766  1.00  0.00           C  
ATOM    582  H5' G      19      72.642 -45.750  43.569  1.00  0.00           H  
ATOM    583 H5'' G      19      73.489 -46.510  42.233  1.00  0.00           H  
ATOM    584  C4' G      19      72.742 -44.548  41.789  1.00  0.00           C  
ATOM    585  H4' G      19      71.797 -44.951  41.421  1.00  0.00           H  
ATOM    586  O4' G      19      72.486 -43.258  42.352  1.00  0.00           O  
ATOM    587  C1' G      19      72.779 -42.267  41.365  1.00  0.00           C  
ATOM    588  H1' G      19      71.935 -41.586  41.238  1.00  0.00           H  
ATOM    589  N9  G      19      73.960 -41.465  41.772  1.00  0.00           N  
ATOM    590  C8  G      19      74.869 -41.721  42.769  1.00  0.00           C  
ATOM    591  H8  G      19      74.810 -42.601  43.396  1.00  0.00           H  
ATOM    592  N7  G      19      75.799 -40.812  42.896  1.00  0.00           N  
ATOM    593  C5  G      19      75.484 -39.873  41.904  1.00  0.00           C  
ATOM    594  C6  G      19      76.124 -38.637  41.520  1.00  0.00           C  
ATOM    595  O6  G      19      77.141 -38.110  41.975  1.00  0.00           O  
ATOM    596  N1  G      19      75.485 -37.981  40.485  1.00  0.00           N  
ATOM    597  H1  G      19      75.886 -37.118  40.180  1.00  0.00           H  
ATOM    598  C2  G      19      74.403 -38.489  39.839  1.00  0.00           C  
ATOM    599  N2  G      19      73.959 -37.822  38.800  1.00  0.00           N  
ATOM    600  H21 G      19      74.390 -36.967  38.494  1.00  0.00           H  
ATOM    601  H22 G      19      73.191 -38.228  38.291  1.00  0.00           H  
ATOM    602  N3  G      19      73.782 -39.627  40.151  1.00  0.00           N  
ATOM    603  C4  G      19      74.363 -40.274  41.206  1.00  0.00           C  
ATOM    604  C3' G      19      73.650 -44.316  40.584  1.00  0.00           C  
ATOM    605  H3' G      19      74.661 -44.111  40.942  1.00  0.00           H  
ATOM    606  C2' G      19      73.049 -43.006  40.045  1.00  0.00           C  
ATOM    607  H2' G      19      73.777 -42.475  39.429  1.00  0.00           H  
ATOM    608  O2' G      19      71.802 -43.166  39.359  1.00  0.00           O  
ATOM    609 HO2' G      19      71.634 -42.389  38.793  1.00  0.00           H  
ATOM    610  O3' G      19      73.654 -45.433  39.698  1.00  0.00           O  
ATOM    611  P   A      20      74.905 -45.700  38.714  1.00  0.00           P  
ATOM    612  OP1 A      20      74.647 -46.984  37.998  1.00  0.00           O  
ATOM    613  OP2 A      20      76.167 -45.571  39.496  1.00  0.00           O  
ATOM    614  O5' A      20      74.845 -44.480  37.652  1.00  0.00           O  
ATOM    615  C5' A      20      73.771 -44.387  36.727  1.00  0.00           C  
ATOM    616  H5' A      20      72.821 -44.361  37.262  1.00  0.00           H  
ATOM    617 H5'' A      20      73.767 -45.272  36.088  1.00  0.00           H  
ATOM    618  C4' A      20      73.859 -43.148  35.827  1.00  0.00           C  
ATOM    619  H4' A      20      73.011 -43.163  35.141  1.00  0.00           H  
ATOM    620  O4' A      20      73.818 -41.923  36.560  1.00  0.00           O  
ATOM    621  C1' A      20      74.618 -40.964  35.874  1.00  0.00           C  
ATOM    622  H1' A      20      74.012 -40.098  35.597  1.00  0.00           H  
ATOM    623  N9  A      20      75.714 -40.489  36.755  1.00  0.00           N  
ATOM    624  C8  A      20      76.119 -40.989  37.970  1.00  0.00           C  
ATOM    625  H8  A      20      75.710 -41.902  38.385  1.00  0.00           H  
ATOM    626  N7  A      20      77.008 -40.255  38.591  1.00  0.00           N  
ATOM    627  C5  A      20      77.224 -39.197  37.693  1.00  0.00           C  
ATOM    628  C6  A      20      78.036 -38.031  37.687  1.00  0.00           C  
ATOM    629  N6  A      20      78.836 -37.672  38.672  1.00  0.00           N  
ATOM    630  H61 A      20      79.363 -36.811  38.576  1.00  0.00           H  
ATOM    631  H62 A      20      78.902 -38.245  39.496  1.00  0.00           H  
ATOM    632  N1  A      20      78.039 -37.181  36.656  1.00  0.00           N  
ATOM    633  C2  A      20      77.254 -37.473  35.629  1.00  0.00           C  
ATOM    634  H2  A      20      77.281 -36.781  34.798  1.00  0.00           H  
ATOM    635  N3  A      20      76.435 -38.511  35.492  1.00  0.00           N  
ATOM    636  C4  A      20      76.461 -39.346  36.567  1.00  0.00           C  
ATOM    637  C3' A      20      75.140 -43.122  34.989  1.00  0.00           C  
ATOM    638  H3' A      20      75.996 -43.313  35.640  1.00  0.00           H  
ATOM    639  C2' A      20      75.140 -41.635  34.594  1.00  0.00           C  
ATOM    640  H2' A      20      76.147 -41.295  34.361  1.00  0.00           H  
ATOM    641  O2' A      20      74.238 -41.312  33.538  1.00  0.00           O  
ATOM    642 HO2' A      20      74.287 -40.344  33.408  1.00  0.00           H  
ATOM    643  O3' A      20      75.111 -44.053  33.903  1.00  0.00           O  
ATOM    644  P   U      21      76.473 -44.724  33.332  1.00  0.00           P  
ATOM    645  OP1 U      21      76.098 -45.595  32.181  1.00  0.00           O  
ATOM    646  OP2 U      21      77.198 -45.350  34.474  1.00  0.00           O  
ATOM    647  O5' U      21      77.398 -43.510  32.780  1.00  0.00           O  
ATOM    648  C5' U      21      76.992 -42.721  31.668  1.00  0.00           C  
ATOM    649  H5' U      21      75.964 -42.387  31.813  1.00  0.00           H  
ATOM    650 H5'' U      21      77.022 -43.326  30.761  1.00  0.00           H  
ATOM    651  C4' U      21      77.871 -41.474  31.460  1.00  0.00           C  
ATOM    652  H4' U      21      77.471 -40.929  30.603  1.00  0.00           H  
ATOM    653  O4' U      21      77.821 -40.630  32.617  1.00  0.00           O  
ATOM    654  C1' U      21      79.137 -40.427  33.093  1.00  0.00           C  
ATOM    655  H1' U      21      79.507 -39.478  32.705  1.00  0.00           H  
ATOM    656  N1  U      21      79.257 -40.464  34.569  1.00  0.00           N  
ATOM    657  C6  U      21      78.803 -41.557  35.278  1.00  0.00           C  
ATOM    658  H6  U      21      78.158 -42.271  34.783  1.00  0.00           H  
ATOM    659  C5  U      21      79.193 -41.770  36.560  1.00  0.00           C  
ATOM    660  H5  U      21      78.847 -42.642  37.096  1.00  0.00           H  
ATOM    661  C4  U      21      80.088 -40.857  37.232  1.00  0.00           C  
ATOM    662  O4  U      21      80.520 -40.981  38.374  1.00  0.00           O  
ATOM    663  N3  U      21      80.457 -39.776  36.477  1.00  0.00           N  
ATOM    664  H3  U      21      81.101 -39.131  36.901  1.00  0.00           H  
ATOM    665  C2  U      21      80.094 -39.519  35.176  1.00  0.00           C  
ATOM    666  O2  U      21      80.518 -38.496  34.623  1.00  0.00           O  
ATOM    667  C3' U      21      79.343 -41.834  31.175  1.00  0.00           C  
ATOM    668  H3' U      21      79.457 -42.895  30.949  1.00  0.00           H  
ATOM    669  C2' U      21      80.015 -41.536  32.517  1.00  0.00           C  
ATOM    670  H2' U      21      79.938 -42.430  33.128  1.00  0.00           H  
ATOM    671  O2' U      21      81.371 -41.114  32.457  1.00  0.00           O  
ATOM    672 HO2' U      21      81.841 -41.696  31.833  1.00  0.00           H  
ATOM    673  O3' U      21      79.888 -41.043  30.127  1.00  0.00           O  
ATOM    674  P   A      22      79.880 -41.602  28.618  1.00  0.00           P  
ATOM    675  OP1 A      22      78.641 -42.399  28.381  1.00  0.00           O  
ATOM    676  OP2 A      22      81.205 -42.226  28.347  1.00  0.00           O  
ATOM    677  O5' A      22      79.805 -40.239  27.763  1.00  0.00           O  
ATOM    678  C5' A      22      78.603 -39.499  27.605  1.00  0.00           C  
ATOM    679  H5' A      22      78.241 -39.153  28.576  1.00  0.00           H  
ATOM    680 H5'' A      22      77.840 -40.144  27.165  1.00  0.00           H  
ATOM    681  C4' A      22      78.797 -38.289  26.671  1.00  0.00           C  
ATOM    682  H4' A      22      77.804 -37.921  26.410  1.00  0.00           H  
ATOM    683  O4' A      22      79.529 -37.231  27.291  1.00  0.00           O  
ATOM    684  C1' A      22      80.842 -37.165  26.740  1.00  0.00           C  
ATOM    685  H1' A      22      80.948 -36.241  26.168  1.00  0.00           H  
ATOM    686  N9  A      22      81.851 -37.185  27.826  1.00  0.00           N  
ATOM    687  C8  A      22      81.805 -37.866  29.019  1.00  0.00           C  
ATOM    688  H8  A      22      80.969 -38.497  29.297  1.00  0.00           H  
ATOM    689  N7  A      22      82.837 -37.667  29.796  1.00  0.00           N  
ATOM    690  C5  A      22      83.647 -36.811  29.036  1.00  0.00           C  
ATOM    691  C6  A      22      84.924 -36.217  29.214  1.00  0.00           C  
ATOM    692  N6  A      22      85.701 -36.380  30.270  1.00  0.00           N  
ATOM    693  H61 A      22      86.640 -36.029  30.217  1.00  0.00           H  
ATOM    694  H62 A      22      85.393 -36.979  31.029  1.00  0.00           H  
ATOM    695  N1  A      22      85.455 -35.419  28.286  1.00  0.00           N  
ATOM    696  C2  A      22      84.750 -35.206  27.185  1.00  0.00           C  
ATOM    697  H2  A      22      85.207 -34.554  26.452  1.00  0.00           H  
ATOM    698  N3  A      22      83.556 -35.694  26.861  1.00  0.00           N  
ATOM    699  C4  A      22      83.052 -36.507  27.837  1.00  0.00           C  
ATOM    700  C3' A      22      79.549 -38.682  25.387  1.00  0.00           C  
ATOM    701  H3' A      22      79.471 -39.759  25.216  1.00  0.00           H  
ATOM    702  C2' A      22      81.004 -38.337  25.767  1.00  0.00           C  
ATOM    703  H2' A      22      81.423 -39.185  26.312  1.00  0.00           H  
ATOM    704  O2' A      22      81.859 -38.032  24.663  1.00  0.00           O  
ATOM    705 HO2' A      22      82.626 -38.632  24.683  1.00  0.00           H  
ATOM    706  O3' A      22      79.028 -37.955  24.274  1.00  0.00           O  
ATOM    707  P   U      23      78.067 -38.697  23.209  1.00  0.00           P  
ATOM    708  OP1 U      23      78.735 -39.957  22.779  1.00  0.00           O  
ATOM    709  OP2 U      23      77.711 -37.703  22.156  1.00  0.00           O  
ATOM    710  O5' U      23      76.719 -39.117  24.029  1.00  0.00           O  
ATOM    711  C5' U      23      75.627 -38.220  24.219  1.00  0.00           C  
ATOM    712  H5' U      23      75.500 -37.602  23.329  1.00  0.00           H  
ATOM    713 H5'' U      23      75.841 -37.554  25.057  1.00  0.00           H  
ATOM    714  C4' U      23      74.276 -38.928  24.464  1.00  0.00           C  
ATOM    715  H4' U      23      73.500 -38.168  24.388  1.00  0.00           H  
ATOM    716  O4' U      23      74.042 -39.920  23.459  1.00  0.00           O  
ATOM    717  C1' U      23      73.906 -41.183  24.103  1.00  0.00           C  
ATOM    718  H1' U      23      72.848 -41.342  24.322  1.00  0.00           H  
ATOM    719  N1  U      23      74.418 -42.297  23.260  1.00  0.00           N  
ATOM    720  C6  U      23      75.723 -42.312  22.816  1.00  0.00           C  
ATOM    721  H6  U      23      76.373 -41.480  23.060  1.00  0.00           H  
ATOM    722  C5  U      23      76.191 -43.347  22.068  1.00  0.00           C  
ATOM    723  H5  U      23      77.214 -43.342  21.721  1.00  0.00           H  
ATOM    724  C4  U      23      75.348 -44.468  21.712  1.00  0.00           C  
ATOM    725  O4  U      23      75.695 -45.437  21.040  1.00  0.00           O  
ATOM    726  N3  U      23      74.061 -44.386  22.192  1.00  0.00           N  
ATOM    727  H3  U      23      73.444 -45.146  21.968  1.00  0.00           H  
ATOM    728  C2  U      23      73.547 -43.352  22.950  1.00  0.00           C  
ATOM    729  O2  U      23      72.369 -43.402  23.313  1.00  0.00           O  
ATOM    730  C3' U      23      74.162 -39.639  25.830  1.00  0.00           C  
ATOM    731  H3' U      23      74.835 -39.202  26.572  1.00  0.00           H  
ATOM    732  C2' U      23      74.621 -41.057  25.451  1.00  0.00           C  
ATOM    733  H2' U      23      75.703 -41.049  25.305  1.00  0.00           H  
ATOM    734  O2' U      23      74.265 -42.078  26.391  1.00  0.00           O  
ATOM    735 HO2' U      23      74.733 -42.910  26.182  1.00  0.00           H  
ATOM    736  O3' U      23      72.805 -39.641  26.286  1.00  0.00           O  
ATOM    737  P   G      24      72.184 -38.396  27.109  1.00  0.00           P  
ATOM    738  OP1 G      24      70.746 -38.700  27.368  1.00  0.00           O  
ATOM    739  OP2 G      24      72.519 -37.132  26.395  1.00  0.00           O  
ATOM    740  O5' G      24      72.992 -38.405  28.514  1.00  0.00           O  
ATOM    741  C5' G      24      72.825 -39.458  29.457  1.00  0.00           C  
ATOM    742  H5' G      24      73.118 -40.409  29.007  1.00  0.00           H  
ATOM    743 H5'' G      24      71.773 -39.529  29.737  1.00  0.00           H  
ATOM    744  C4' G      24      73.641 -39.250  30.744  1.00  0.00           C  
ATOM    745  H4' G      24      73.390 -40.060  31.428  1.00  0.00           H  
ATOM    746  O4' G      24      75.057 -39.274  30.537  1.00  0.00           O  
ATOM    747  C1' G      24      75.667 -38.340  31.428  1.00  0.00           C  
ATOM    748  H1' G      24      76.413 -38.830  32.050  1.00  0.00           H  
ATOM    749  N9  G      24      76.347 -37.289  30.630  1.00  0.00           N  
ATOM    750  C8  G      24      75.894 -36.699  29.476  1.00  0.00           C  
ATOM    751  H8  G      24      74.925 -36.927  29.055  1.00  0.00           H  
ATOM    752  N7  G      24      76.734 -35.872  28.921  1.00  0.00           N  
ATOM    753  C5  G      24      77.837 -35.901  29.782  1.00  0.00           C  
ATOM    754  C6  G      24      79.093 -35.197  29.721  1.00  0.00           C  
ATOM    755  O6  G      24      79.494 -34.399  28.876  1.00  0.00           O  
ATOM    756  N1  G      24      79.928 -35.455  30.782  1.00  0.00           N  
ATOM    757  H1  G      24      80.824 -34.998  30.799  1.00  0.00           H  
ATOM    758  C2  G      24      79.614 -36.301  31.787  1.00  0.00           C  
ATOM    759  N2  G      24      80.528 -36.392  32.716  1.00  0.00           N  
ATOM    760  H21 G      24      81.369 -35.832  32.654  1.00  0.00           H  
ATOM    761  H22 G      24      80.406 -37.074  33.452  1.00  0.00           H  
ATOM    762  N3  G      24      78.473 -36.997  31.888  1.00  0.00           N  
ATOM    763  C4  G      24      77.609 -36.753  30.847  1.00  0.00           C  
ATOM    764  C3' G      24      73.300 -37.933  31.454  1.00  0.00           C  
ATOM    765  H3' G      24      73.281 -37.123  30.724  1.00  0.00           H  
ATOM    766  C2' G      24      74.556 -37.786  32.329  1.00  0.00           C  
ATOM    767  H2' G      24      74.731 -36.741  32.583  1.00  0.00           H  
ATOM    768  O2' G      24      74.494 -38.612  33.489  1.00  0.00           O  
ATOM    769 HO2' G      24      75.183 -38.343  34.131  1.00  0.00           H  
ATOM    770  O3' G      24      72.064 -37.989  32.173  1.00  0.00           O  
ATOM    771  P   G      25      71.263 -36.633  32.560  1.00  0.00           P  
ATOM    772  OP1 G      25      70.064 -37.029  33.358  1.00  0.00           O  
ATOM    773  OP2 G      25      71.035 -35.862  31.303  1.00  0.00           O  
ATOM    774  O5' G      25      72.251 -35.745  33.502  1.00  0.00           O  
ATOM    775  C5' G      25      72.510 -36.101  34.856  1.00  0.00           C  
ATOM    776  H5' G      25      72.766 -37.160  34.913  1.00  0.00           H  
ATOM    777 H5'' G      25      71.608 -35.944  35.450  1.00  0.00           H  
ATOM    778  C4' G      25      73.662 -35.288  35.478  1.00  0.00           C  
ATOM    779  H4' G      25      73.790 -35.613  36.511  1.00  0.00           H  
ATOM    780  O4' G      25      74.891 -35.514  34.783  1.00  0.00           O  
ATOM    781  C1' G      25      75.619 -34.297  34.678  1.00  0.00           C  
ATOM    782  H1' G      25      76.601 -34.423  35.136  1.00  0.00           H  
ATOM    783  N9  G      25      75.828 -33.914  33.256  1.00  0.00           N  
ATOM    784  C8  G      25      74.896 -33.834  32.250  1.00  0.00           C  
ATOM    785  H8  G      25      73.877 -34.181  32.374  1.00  0.00           H  
ATOM    786  N7  G      25      75.336 -33.281  31.149  1.00  0.00           N  
ATOM    787  C5  G      25      76.672 -32.972  31.439  1.00  0.00           C  
ATOM    788  C6  G      25      77.685 -32.283  30.669  1.00  0.00           C  
ATOM    789  O6  G      25      77.629 -31.794  29.539  1.00  0.00           O  
ATOM    790  N1  G      25      78.880 -32.136  31.334  1.00  0.00           N  
ATOM    791  H1  G      25      79.615 -31.618  30.884  1.00  0.00           H  
ATOM    792  C2  G      25      79.102 -32.610  32.579  1.00  0.00           C  
ATOM    793  N2  G      25      80.286 -32.352  33.059  1.00  0.00           N  
ATOM    794  H21 G      25      80.927 -31.750  32.559  1.00  0.00           H  
ATOM    795  H22 G      25      80.498 -32.663  34.001  1.00  0.00           H  
ATOM    796  N3  G      25      78.212 -33.266  33.333  1.00  0.00           N  
ATOM    797  C4  G      25      76.994 -33.400  32.714  1.00  0.00           C  
ATOM    798  C3' G      25      73.405 -33.774  35.501  1.00  0.00           C  
ATOM    799  H3' G      25      72.894 -33.498  34.578  1.00  0.00           H  
ATOM    800  C2' G      25      74.846 -33.221  35.458  1.00  0.00           C  
ATOM    801  H2' G      25      74.859 -32.261  34.936  1.00  0.00           H  
ATOM    802  O2' G      25      75.459 -33.115  36.748  1.00  0.00           O  
ATOM    803 HO2' G      25      76.251 -32.551  36.705  1.00  0.00           H  
ATOM    804  O3' G      25      72.669 -33.356  36.655  1.00  0.00           O  
ATOM    805  P   C      26      71.545 -32.181  36.601  1.00  0.00           P  
ATOM    806  OP1 C      26      71.234 -31.823  35.185  1.00  0.00           O  
ATOM    807  OP2 C      26      71.974 -31.089  37.523  1.00  0.00           O  
ATOM    808  O5' C      26      70.222 -32.878  37.259  1.00  0.00           O  
ATOM    809  C5' C      26      69.612 -34.016  36.654  1.00  0.00           C  
ATOM    810  H5' C      26      70.132 -34.278  35.731  1.00  0.00           H  
ATOM    811 H5'' C      26      68.583 -33.767  36.389  1.00  0.00           H  
ATOM    812  C4' C      26      69.586 -35.264  37.560  1.00  0.00           C  
ATOM    813  H4' C      26      69.217 -36.105  36.972  1.00  0.00           H  
ATOM    814  O4' C      26      70.873 -35.602  38.078  1.00  0.00           O  
ATOM    815  C1' C      26      70.691 -36.246  39.334  1.00  0.00           C  
ATOM    816  H1' C      26      71.022 -37.283  39.245  1.00  0.00           H  
ATOM    817  N1  C      26      71.462 -35.609  40.437  1.00  0.00           N  
ATOM    818  C6  C      26      71.749 -34.267  40.476  1.00  0.00           C  
ATOM    819  H6  C      26      71.395 -33.620  39.680  1.00  0.00           H  
ATOM    820  C5  C      26      72.487 -33.766  41.500  1.00  0.00           C  
ATOM    821  H5  C      26      72.723 -32.714  41.527  1.00  0.00           H  
ATOM    822  C4  C      26      72.939 -34.681  42.494  1.00  0.00           C  
ATOM    823  N4  C      26      73.695 -34.282  43.482  1.00  0.00           N  
ATOM    824  H41 C      26      74.049 -34.998  44.097  1.00  0.00           H  
ATOM    825  H42 C      26      74.020 -33.330  43.516  1.00  0.00           H  
ATOM    826  N3  C      26      72.652 -35.965  42.488  1.00  0.00           N  
ATOM    827  C2  C      26      71.880 -36.436  41.484  1.00  0.00           C  
ATOM    828  O2  C      26      71.558 -37.621  41.532  1.00  0.00           O  
ATOM    829  C3' C      26      68.670 -35.118  38.779  1.00  0.00           C  
ATOM    830  H3' C      26      68.897 -34.169  39.271  1.00  0.00           H  
ATOM    831  C2' C      26      69.195 -36.269  39.655  1.00  0.00           C  
ATOM    832  H2' C      26      69.013 -36.062  40.710  1.00  0.00           H  
ATOM    833  O2' C      26      68.725 -37.569  39.289  1.00  0.00           O  
ATOM    834 HO2' C      26      68.303 -37.990  40.060  1.00  0.00           H  
ATOM    835  O3' C      26      67.280 -35.195  38.464  1.00  0.00           O  
ATOM    836  P   A      27      66.167 -34.742  39.549  1.00  0.00           P  
ATOM    837  OP1 A      27      64.831 -34.840  38.889  1.00  0.00           O  
ATOM    838  OP2 A      27      66.578 -33.425  40.113  1.00  0.00           O  
ATOM    839  O5' A      27      66.241 -35.832  40.752  1.00  0.00           O  
ATOM    840  C5' A      27      65.624 -37.111  40.648  1.00  0.00           C  
ATOM    841  H5' A      27      66.056 -37.669  39.816  1.00  0.00           H  
ATOM    842 H5'' A      27      64.558 -36.986  40.452  1.00  0.00           H  
ATOM    843  C4' A      27      65.776 -37.930  41.940  1.00  0.00           C  
ATOM    844  H4' A      27      65.222 -38.865  41.831  1.00  0.00           H  
ATOM    845  O4' A      27      67.137 -38.244  42.235  1.00  0.00           O  
ATOM    846  C1' A      27      67.302 -38.234  43.651  1.00  0.00           C  
ATOM    847  H1' A      27      67.654 -39.208  44.000  1.00  0.00           H  
ATOM    848  N9  A      27      68.310 -37.219  44.032  1.00  0.00           N  
ATOM    849  C8  A      27      68.595 -36.011  43.442  1.00  0.00           C  
ATOM    850  H8  A      27      67.998 -35.605  42.635  1.00  0.00           H  
ATOM    851  N7  A      27      69.664 -35.421  43.913  1.00  0.00           N  
ATOM    852  C5  A      27      70.091 -36.299  44.922  1.00  0.00           C  
ATOM    853  C6  A      27      71.160 -36.322  45.857  1.00  0.00           C  
ATOM    854  N6  A      27      72.102 -35.402  45.947  1.00  0.00           N  
ATOM    855  H61 A      27      72.660 -35.382  46.788  1.00  0.00           H  
ATOM    856  H62 A      27      72.091 -34.635  45.297  1.00  0.00           H  
ATOM    857  N1  A      27      71.282 -37.302  46.757  1.00  0.00           N  
ATOM    858  C2  A      27      70.352 -38.248  46.757  1.00  0.00           C  
ATOM    859  H2  A      27      70.458 -39.027  47.499  1.00  0.00           H  
ATOM    860  N3  A      27      69.302 -38.369  45.951  1.00  0.00           N  
ATOM    861  C4  A      27      69.233 -37.359  45.040  1.00  0.00           C  
ATOM    862  C3' A      27      65.221 -37.192  43.163  1.00  0.00           C  
ATOM    863  H3' A      27      65.598 -36.168  43.157  1.00  0.00           H  
ATOM    864  C2' A      27      65.938 -37.954  44.286  1.00  0.00           C  
ATOM    865  H2' A      27      66.045 -37.318  45.161  1.00  0.00           H  
ATOM    866  O2' A      27      65.347 -39.214  44.619  1.00  0.00           O  
ATOM    867 HO2' A      27      65.225 -39.260  45.587  1.00  0.00           H  
ATOM    868  O3' A      27      63.795 -37.189  43.238  1.00  0.00           O  
ATOM    869  P   C      28      63.019 -36.027  44.053  1.00  0.00           P  
ATOM    870  OP1 C      28      61.558 -36.323  43.986  1.00  0.00           O  
ATOM    871  OP2 C      28      63.491 -34.705  43.558  1.00  0.00           O  
ATOM    872  O5' C      28      63.517 -36.188  45.586  1.00  0.00           O  
ATOM    873  C5' C      28      63.011 -37.229  46.407  1.00  0.00           C  
ATOM    874  H5' C      28      63.000 -38.165  45.847  1.00  0.00           H  
ATOM    875 H5'' C      28      61.984 -36.996  46.696  1.00  0.00           H  
ATOM    876  C4' C      28      63.842 -37.446  47.679  1.00  0.00           C  
ATOM    877  H4' C      28      63.378 -38.250  48.252  1.00  0.00           H  
ATOM    878  O4' C      28      65.195 -37.813  47.387  1.00  0.00           O  
ATOM    879  C1' C      28      66.030 -37.361  48.451  1.00  0.00           C  
ATOM    880  H1' C      28      66.527 -38.217  48.916  1.00  0.00           H  
ATOM    881  N1  C      28      67.064 -36.376  48.018  1.00  0.00           N  
ATOM    882  C6  C      28      66.822 -35.458  47.025  1.00  0.00           C  
ATOM    883  H6  C      28      65.894 -35.502  46.467  1.00  0.00           H  
ATOM    884  C5  C      28      67.734 -34.494  46.755  1.00  0.00           C  
ATOM    885  H5  C      28      67.540 -33.772  45.977  1.00  0.00           H  
ATOM    886  C4  C      28      68.923 -34.478  47.539  1.00  0.00           C  
ATOM    887  N4  C      28      69.839 -33.573  47.334  1.00  0.00           N  
ATOM    888  H41 C      28      70.642 -33.595  47.943  1.00  0.00           H  
ATOM    889  H42 C      28      69.684 -32.842  46.663  1.00  0.00           H  
ATOM    890  N3  C      28      69.184 -35.353  48.490  1.00  0.00           N  
ATOM    891  C2  C      28      68.258 -36.303  48.754  1.00  0.00           C  
ATOM    892  O2  C      28      68.508 -37.085  49.672  1.00  0.00           O  
ATOM    893  C3' C      28      63.948 -36.220  48.589  1.00  0.00           C  
ATOM    894  H3' C      28      64.295 -35.376  47.993  1.00  0.00           H  
ATOM    895  C2' C      28      65.101 -36.715  49.478  1.00  0.00           C  
ATOM    896  H2' C      28      65.587 -35.876  49.972  1.00  0.00           H  
ATOM    897  O2' C      28      64.741 -37.741  50.404  1.00  0.00           O  
ATOM    898 HO2' C      28      65.092 -37.496  51.279  1.00  0.00           H  
ATOM    899  O3' C      28      62.756 -35.851  49.279  1.00  0.00           O  
ATOM    900  P   G      29      62.657 -34.419  50.035  1.00  0.00           P  
ATOM    901  OP1 G      29      61.267 -34.271  50.552  1.00  0.00           O  
ATOM    902  OP2 G      29      63.183 -33.368  49.119  1.00  0.00           O  
ATOM    903  O5' G      29      63.671 -34.520  51.296  1.00  0.00           O  
ATOM    904  C5' G      29      63.434 -35.435  52.357  1.00  0.00           C  
ATOM    905  H5' G      29      63.098 -36.388  51.949  1.00  0.00           H  
ATOM    906 H5'' G      29      62.637 -35.049  52.995  1.00  0.00           H  
ATOM    907  C4' G      29      64.684 -35.694  53.217  1.00  0.00           C  
ATOM    908  H4' G      29      64.455 -36.498  53.918  1.00  0.00           H  
ATOM    909  O4' G      29      65.824 -36.083  52.444  1.00  0.00           O  
ATOM    910  C1' G      29      66.995 -35.481  52.987  1.00  0.00           C  
ATOM    911  H1' G      29      67.767 -36.236  53.151  1.00  0.00           H  
ATOM    912  N9  G      29      67.554 -34.450  52.075  1.00  0.00           N  
ATOM    913  C8  G      29      66.952 -33.779  51.039  1.00  0.00           C  
ATOM    914  H8  G      29      65.906 -33.893  50.801  1.00  0.00           H  
ATOM    915  N7  G      29      67.754 -33.015  50.348  1.00  0.00           N  
ATOM    916  C5  G      29      68.986 -33.163  50.995  1.00  0.00           C  
ATOM    917  C6  G      29      70.286 -32.598  50.717  1.00  0.00           C  
ATOM    918  O6  G      29      70.641 -31.886  49.780  1.00  0.00           O  
ATOM    919  N1  G      29      71.234 -32.920  51.663  1.00  0.00           N  
ATOM    920  H1  G      29      72.162 -32.541  51.546  1.00  0.00           H  
ATOM    921  C2  G      29      70.988 -33.719  52.723  1.00  0.00           C  
ATOM    922  N2  G      29      71.974 -33.875  53.562  1.00  0.00           N  
ATOM    923  H21 G      29      72.821 -33.332  53.410  1.00  0.00           H  
ATOM    924  H22 G      29      71.842 -34.469  54.362  1.00  0.00           H  
ATOM    925  N3  G      29      69.830 -34.323  52.985  1.00  0.00           N  
ATOM    926  C4  G      29      68.856 -34.000  52.083  1.00  0.00           C  
ATOM    927  C3' G      29      65.120 -34.482  54.037  1.00  0.00           C  
ATOM    928  H3' G      29      65.106 -33.596  53.398  1.00  0.00           H  
ATOM    929  C2' G      29      66.581 -34.875  54.327  1.00  0.00           C  
ATOM    930  H2' G      29      67.178 -33.993  54.552  1.00  0.00           H  
ATOM    931  O2' G      29      66.731 -35.888  55.331  1.00  0.00           O  
ATOM    932 HO2' G      29      67.666 -35.951  55.606  1.00  0.00           H  
ATOM    933  O3' G      29      64.311 -34.287  55.194  1.00  0.00           O  
ATOM    934  P   C      30      64.191 -32.829  55.873  1.00  0.00           P  
ATOM    935  OP1 C      30      63.434 -32.983  57.149  1.00  0.00           O  
ATOM    936  OP2 C      30      63.660 -31.889  54.845  1.00  0.00           O  
ATOM    937  O5' C      30      65.716 -32.397  56.204  1.00  0.00           O  
ATOM    938  C5' C      30      66.464 -33.020  57.241  1.00  0.00           C  
ATOM    939  H5' C      30      66.447 -34.102  57.121  1.00  0.00           H  
ATOM    940 H5'' C      30      66.006 -32.786  58.204  1.00  0.00           H  
ATOM    941  C4' C      30      67.929 -32.550  57.276  1.00  0.00           C  
ATOM    942  H4' C      30      68.425 -33.032  58.120  1.00  0.00           H  
ATOM    943  O4' C      30      68.667 -32.857  56.094  1.00  0.00           O  
ATOM    944  C1' C      30      69.579 -31.794  55.836  1.00  0.00           C  
ATOM    945  H1' C      30      70.594 -32.199  55.793  1.00  0.00           H  
ATOM    946  N1  C      30      69.289 -31.123  54.530  1.00  0.00           N  
ATOM    947  C6  C      30      68.038 -31.101  53.968  1.00  0.00           C  
ATOM    948  H6  C      30      67.220 -31.607  54.459  1.00  0.00           H  
ATOM    949  C5  C      30      67.829 -30.452  52.795  1.00  0.00           C  
ATOM    950  H5  C      30      66.843 -30.446  52.357  1.00  0.00           H  
ATOM    951  C4  C      30      68.943 -29.807  52.189  1.00  0.00           C  
ATOM    952  N4  C      30      68.797 -29.178  51.053  1.00  0.00           N  
ATOM    953  H41 C      30      69.618 -28.814  50.599  1.00  0.00           H  
ATOM    954  H42 C      30      67.896 -29.168  50.605  1.00  0.00           H  
ATOM    955  N3  C      30      70.158 -29.824  52.702  1.00  0.00           N  
ATOM    956  C2  C      30      70.346 -30.485  53.872  1.00  0.00           C  
ATOM    957  O2  C      30      71.479 -30.495  54.343  1.00  0.00           O  
ATOM    958  C3' C      30      68.035 -31.039  57.473  1.00  0.00           C  
ATOM    959  H3' C      30      67.380 -30.541  56.756  1.00  0.00           H  
ATOM    960  C2' C      30      69.490 -30.811  57.021  1.00  0.00           C  
ATOM    961  H2' C      30      69.634 -29.778  56.699  1.00  0.00           H  
ATOM    962  O2' C      30      70.471 -31.191  57.992  1.00  0.00           O  
ATOM    963 HO2' C      30      71.313 -30.726  57.820  1.00  0.00           H  
ATOM    964  O3' C      30      67.702 -30.673  58.812  1.00  0.00           O  
ATOM    965  P   A      31      66.793 -29.373  59.136  1.00  0.00           P  
ATOM    966  OP1 A      31      66.345 -29.472  60.556  1.00  0.00           O  
ATOM    967  OP2 A      31      65.757 -29.200  58.080  1.00  0.00           O  
ATOM    968  O5' A      31      67.839 -28.153  59.008  1.00  0.00           O  
ATOM    969  C5' A      31      68.838 -27.972  59.999  1.00  0.00           C  
ATOM    970  H5' A      31      69.233 -28.942  60.307  1.00  0.00           H  
ATOM    971 H5'' A      31      68.402 -27.489  60.875  1.00  0.00           H  
ATOM    972  C4' A      31      70.013 -27.133  59.495  1.00  0.00           C  
ATOM    973  H4' A      31      70.767 -27.091  60.282  1.00  0.00           H  
ATOM    974  O4' A      31      70.596 -27.699  58.321  1.00  0.00           O  
ATOM    975  C1' A      31      71.166 -26.637  57.567  1.00  0.00           C  
ATOM    976  H1' A      31      72.244 -26.785  57.464  1.00  0.00           H  
ATOM    977  N9  A      31      70.582 -26.541  56.212  1.00  0.00           N  
ATOM    978  C8  A      31      69.393 -27.021  55.714  1.00  0.00           C  
ATOM    979  H8  A      31      68.689 -27.579  56.322  1.00  0.00           H  
ATOM    980  N7  A      31      69.197 -26.754  54.445  1.00  0.00           N  
ATOM    981  C5  A      31      70.339 -26.011  54.096  1.00  0.00           C  
ATOM    982  C6  A      31      70.825 -25.375  52.922  1.00  0.00           C  
ATOM    983  N6  A      31      70.234 -25.361  51.740  1.00  0.00           N  
ATOM    984  H61 A      31      70.710 -24.863  51.001  1.00  0.00           H  
ATOM    985  H62 A      31      69.348 -25.821  51.611  1.00  0.00           H  
ATOM    986  N1  A      31      71.981 -24.716  52.920  1.00  0.00           N  
ATOM    987  C2  A      31      72.680 -24.675  54.041  1.00  0.00           C  
ATOM    988  H2  A      31      73.616 -24.132  54.000  1.00  0.00           H  
ATOM    989  N3  A      31      72.369 -25.215  55.214  1.00  0.00           N  
ATOM    990  C4  A      31      71.176 -25.872  55.172  1.00  0.00           C  
ATOM    991  C3' A      31      69.640 -25.698  59.117  1.00  0.00           C  
ATOM    992  H3' A      31      68.793 -25.727  58.428  1.00  0.00           H  
ATOM    993  C2' A      31      70.913 -25.337  58.335  1.00  0.00           C  
ATOM    994  H2' A      31      70.718 -24.507  57.657  1.00  0.00           H  
ATOM    995  O2' A      31      72.066 -25.094  59.150  1.00  0.00           O  
ATOM    996 HO2' A      31      72.727 -24.594  58.635  1.00  0.00           H  
ATOM    997  O3' A      31      69.344 -24.850  60.225  1.00  0.00           O  
ATOM    998  P   A      32      68.567 -23.446  60.004  1.00  0.00           P  
ATOM    999  OP1 A      32      68.428 -22.796  61.339  1.00  0.00           O  
ATOM   1000  OP2 A      32      67.327 -23.723  59.227  1.00  0.00           O  
ATOM   1001  O5' A      32      69.537 -22.535  59.078  1.00  0.00           O  
ATOM   1002  C5' A      32      70.781 -22.054  59.577  1.00  0.00           C  
ATOM   1003  H5' A      32      71.326 -22.868  60.053  1.00  0.00           H  
ATOM   1004 H5'' A      32      70.596 -21.296  60.339  1.00  0.00           H  
ATOM   1005  C4' A      32      71.675 -21.444  58.484  1.00  0.00           C  
ATOM   1006  H4' A      32      72.650 -21.217  58.919  1.00  0.00           H  
ATOM   1007  O4' A      32      71.872 -22.316  57.371  1.00  0.00           O  
ATOM   1008  C1' A      32      71.918 -21.537  56.181  1.00  0.00           C  
ATOM   1009  H1' A      32      72.858 -21.718  55.654  1.00  0.00           H  
ATOM   1010  N9  A      32      70.814 -21.888  55.259  1.00  0.00           N  
ATOM   1011  C8  A      32      69.675 -22.627  55.481  1.00  0.00           C  
ATOM   1012  H8  A      32      69.416 -23.015  56.458  1.00  0.00           H  
ATOM   1013  N7  A      32      68.951 -22.838  54.408  1.00  0.00           N  
ATOM   1014  C5  A      32      69.666 -22.159  53.407  1.00  0.00           C  
ATOM   1015  C6  A      32      69.507 -21.954  52.011  1.00  0.00           C  
ATOM   1016  N6  A      32      68.520 -22.434  51.275  1.00  0.00           N  
ATOM   1017  H61 A      32      68.540 -22.249  50.277  1.00  0.00           H  
ATOM   1018  H62 A      32      67.815 -23.011  51.701  1.00  0.00           H  
ATOM   1019  N1  A      32      70.376 -21.222  51.313  1.00  0.00           N  
ATOM   1020  C2  A      32      71.411 -20.708  51.961  1.00  0.00           C  
ATOM   1021  H2  A      32      72.099 -20.121  51.366  1.00  0.00           H  
ATOM   1022  N3  A      32      71.708 -20.821  53.250  1.00  0.00           N  
ATOM   1023  C4  A      32      70.787 -21.566  53.924  1.00  0.00           C  
ATOM   1024  C3' A      32      71.100 -20.144  57.923  1.00  0.00           C  
ATOM   1025  H3' A      32      70.034 -20.285  57.727  1.00  0.00           H  
ATOM   1026  C2' A      32      71.849 -20.059  56.582  1.00  0.00           C  
ATOM   1027  H2' A      32      71.268 -19.480  55.861  1.00  0.00           H  
ATOM   1028  O2' A      32      73.192 -19.568  56.682  1.00  0.00           O  
ATOM   1029 HO2' A      32      73.519 -19.318  55.796  1.00  0.00           H  
ATOM   1030  O3' A      32      71.317 -19.040  58.798  1.00  0.00           O  
ATOM   1031  P   G      33      70.296 -17.790  58.815  1.00  0.00           P  
ATOM   1032  OP1 G      33      70.890 -16.750  59.706  1.00  0.00           O  
ATOM   1033  OP2 G      33      68.942 -18.313  59.152  1.00  0.00           O  
ATOM   1034  O5' G      33      70.254 -17.241  57.285  1.00  0.00           O  
ATOM   1035  C5' G      33      71.354 -16.534  56.720  1.00  0.00           C  
ATOM   1036  H5' G      33      72.263 -17.125  56.827  1.00  0.00           H  
ATOM   1037 H5'' G      33      71.503 -15.601  57.263  1.00  0.00           H  
ATOM   1038  C4' G      33      71.164 -16.204  55.229  1.00  0.00           C  
ATOM   1039  H4' G      33      72.050 -15.663  54.891  1.00  0.00           H  
ATOM   1040  O4' G      33      71.048 -17.378  54.426  1.00  0.00           O  
ATOM   1041  C1' G      33      70.094 -17.151  53.397  1.00  0.00           C  
ATOM   1042  H1' G      33      70.551 -17.320  52.422  1.00  0.00           H  
ATOM   1043  N9  G      33      68.955 -18.084  53.538  1.00  0.00           N  
ATOM   1044  C8  G      33      68.401 -18.609  54.679  1.00  0.00           C  
ATOM   1045  H8  G      33      68.770 -18.369  55.667  1.00  0.00           H  
ATOM   1046  N7  G      33      67.405 -19.427  54.471  1.00  0.00           N  
ATOM   1047  C5  G      33      67.277 -19.441  53.078  1.00  0.00           C  
ATOM   1048  C6  G      33      66.364 -20.145  52.212  1.00  0.00           C  
ATOM   1049  O6  G      33      65.451 -20.914  52.507  1.00  0.00           O  
ATOM   1050  N1  G      33      66.581 -19.913  50.875  1.00  0.00           N  
ATOM   1051  H1  G      33      65.981 -20.373  50.213  1.00  0.00           H  
ATOM   1052  C2  G      33      67.523 -19.067  50.409  1.00  0.00           C  
ATOM   1053  N2  G      33      67.536 -18.890  49.114  1.00  0.00           N  
ATOM   1054  H21 G      33      66.925 -19.452  48.529  1.00  0.00           H  
ATOM   1055  H22 G      33      68.166 -18.207  48.713  1.00  0.00           H  
ATOM   1056  N3  G      33      68.399 -18.395  51.162  1.00  0.00           N  
ATOM   1057  C4  G      33      68.227 -18.625  52.499  1.00  0.00           C  
ATOM   1058  C3' G      33      69.949 -15.310  54.940  1.00  0.00           C  
ATOM   1059  H3' G      33      69.097 -15.608  55.554  1.00  0.00           H  
ATOM   1060  C2' G      33      69.648 -15.687  53.478  1.00  0.00           C  
ATOM   1061  H2' G      33      68.582 -15.587  53.271  1.00  0.00           H  
ATOM   1062  O2' G      33      70.423 -14.954  52.527  1.00  0.00           O  
ATOM   1063 HO2' G      33      70.464 -14.029  52.829  1.00  0.00           H  
ATOM   1064  O3' G      33      70.253 -13.921  55.093  1.00  0.00           O  
ATOM   1065  P   U      34      69.614 -13.024  56.290  1.00  0.00           P  
ATOM   1066  OP1 U      34      70.440 -11.790  56.430  1.00  0.00           O  
ATOM   1067  OP2 U      34      69.402 -13.865  57.500  1.00  0.00           O  
ATOM   1068  O5' U      34      68.154 -12.611  55.727  1.00  0.00           O  
ATOM   1069  C5' U      34      68.025 -11.678  54.661  1.00  0.00           C  
ATOM   1070  H5' U      34      68.666 -11.976  53.830  1.00  0.00           H  
ATOM   1071 H5'' U      34      68.341 -10.690  54.998  1.00  0.00           H  
ATOM   1072  C4' U      34      66.587 -11.569  54.142  1.00  0.00           C  
ATOM   1073  H4' U      34      66.565 -10.803  53.370  1.00  0.00           H  
ATOM   1074  O4' U      34      66.175 -12.816  53.578  1.00  0.00           O  
ATOM   1075  C1' U      34      64.890 -13.085  54.101  1.00  0.00           C  
ATOM   1076  H1' U      34      64.160 -12.509  53.535  1.00  0.00           H  
ATOM   1077  N1  U      34      64.568 -14.533  54.017  1.00  0.00           N  
ATOM   1078  C6  U      34      65.231 -15.468  54.783  1.00  0.00           C  
ATOM   1079  H6  U      34      66.023 -15.142  55.446  1.00  0.00           H  
ATOM   1080  C5  U      34      64.909 -16.786  54.697  1.00  0.00           C  
ATOM   1081  H5  U      34      65.436 -17.513  55.295  1.00  0.00           H  
ATOM   1082  C4  U      34      63.865 -17.253  53.804  1.00  0.00           C  
ATOM   1083  O4  U      34      63.524 -18.425  53.650  1.00  0.00           O  
ATOM   1084  N3  U      34      63.242 -16.262  53.088  1.00  0.00           N  
ATOM   1085  H3  U      34      62.513 -16.543  52.452  1.00  0.00           H  
ATOM   1086  C2  U      34      63.554 -14.922  53.133  1.00  0.00           C  
ATOM   1087  O2  U      34      62.932 -14.135  52.413  1.00  0.00           O  
ATOM   1088  C3' U      34      65.599 -11.165  55.257  1.00  0.00           C  
ATOM   1089  H3' U      34      66.135 -10.871  56.164  1.00  0.00           H  
ATOM   1090  C2' U      34      64.896 -12.509  55.515  1.00  0.00           C  
ATOM   1091  H2' U      34      65.545 -13.110  56.150  1.00  0.00           H  
ATOM   1092  O2' U      34      63.606 -12.438  56.098  1.00  0.00           O  
ATOM   1093 HO2' U      34      63.702 -12.171  57.040  1.00  0.00           H  
ATOM   1094  O3' U      34      64.734 -10.108  54.826  1.00  0.00           O  
ATOM   1095  P   U      35      65.084  -8.573  55.233  1.00  0.00           P  
ATOM   1096  OP1 U      35      64.126  -7.647  54.559  1.00  0.00           O  
ATOM   1097  OP2 U      35      66.547  -8.334  55.053  1.00  0.00           O  
ATOM   1098  O5' U      35      64.777  -8.531  56.829  1.00  0.00           O  
ATOM   1099  C5' U      35      63.489  -8.877  57.320  1.00  0.00           C  
ATOM   1100  H5' U      35      63.258  -9.903  57.035  1.00  0.00           H  
ATOM   1101 H5'' U      35      62.736  -8.228  56.871  1.00  0.00           H  
ATOM   1102  C4' U      35      63.404  -8.758  58.848  1.00  0.00           C  
ATOM   1103  H4' U      35      64.200  -9.349  59.301  1.00  0.00           H  
ATOM   1104  O4' U      35      63.566  -7.395  59.217  1.00  0.00           O  
ATOM   1105  C1' U      35      62.689  -7.081  60.280  1.00  0.00           C  
ATOM   1106  H1' U      35      63.236  -7.205  61.219  1.00  0.00           H  
ATOM   1107  N1  U      35      62.200  -5.678  60.145  1.00  0.00           N  
ATOM   1108  C6  U      35      61.814  -5.177  58.917  1.00  0.00           C  
ATOM   1109  H6  U      35      61.902  -5.806  58.037  1.00  0.00           H  
ATOM   1110  C5  U      35      61.346  -3.906  58.799  1.00  0.00           C  
ATOM   1111  H5  U      35      61.056  -3.523  57.830  1.00  0.00           H  
ATOM   1112  C4  U      35      61.227  -3.032  59.946  1.00  0.00           C  
ATOM   1113  O4  U      35      60.818  -1.873  59.921  1.00  0.00           O  
ATOM   1114  N3  U      35      61.617  -3.602  61.137  1.00  0.00           N  
ATOM   1115  H3  U      35      61.541  -3.029  61.958  1.00  0.00           H  
ATOM   1116  C2  U      35      62.097  -4.887  61.298  1.00  0.00           C  
ATOM   1117  O2  U      35      62.403  -5.281  62.426  1.00  0.00           O  
ATOM   1118  C3' U      35      62.045  -9.260  59.376  1.00  0.00           C  
ATOM   1119  H3' U      35      61.351  -9.377  58.541  1.00  0.00           H  
ATOM   1120  C2' U      35      61.532  -8.090  60.254  1.00  0.00           C  
ATOM   1121  H2' U      35      60.672  -7.646  59.746  1.00  0.00           H  
ATOM   1122  O2' U      35      61.168  -8.446  61.595  1.00  0.00           O  
ATOM   1123 HO2' U      35      60.835  -7.665  62.080  1.00  0.00           H  
ATOM   1124  O3' U      35      62.131 -10.491  60.097  1.00  0.00           O  
ATOM   1125  P   U      36      62.399 -11.910  59.361  1.00  0.00           P  
ATOM   1126  OP1 U      36      62.189 -12.980  60.378  1.00  0.00           O  
ATOM   1127  OP2 U      36      63.715 -11.854  58.667  1.00  0.00           O  
ATOM   1128  O5' U      36      61.255 -12.043  58.213  1.00  0.00           O  
ATOM   1129  C5' U      36      59.903 -12.365  58.515  1.00  0.00           C  
ATOM   1130  H5' U      36      59.383 -11.478  58.883  1.00  0.00           H  
ATOM   1131 H5'' U      36      59.869 -13.128  59.294  1.00  0.00           H  
ATOM   1132  C4' U      36      59.152 -12.929  57.294  1.00  0.00           C  
ATOM   1133  H4' U      36      58.171 -13.263  57.637  1.00  0.00           H  
ATOM   1134  O4' U      36      58.963 -11.936  56.286  1.00  0.00           O  
ATOM   1135  C1' U      36      59.318 -12.513  55.039  1.00  0.00           C  
ATOM   1136  H1' U      36      58.464 -13.065  54.641  1.00  0.00           H  
ATOM   1137  N1  U      36      59.755 -11.469  54.075  1.00  0.00           N  
ATOM   1138  C6  U      36      60.874 -10.701  54.313  1.00  0.00           C  
ATOM   1139  H6  U      36      61.453 -10.868  55.214  1.00  0.00           H  
ATOM   1140  C5  U      36      61.247  -9.735  53.436  1.00  0.00           C  
ATOM   1141  H5  U      36      62.124  -9.138  53.634  1.00  0.00           H  
ATOM   1142  C4  U      36      60.496  -9.472  52.229  1.00  0.00           C  
ATOM   1143  O4  U      36      60.754  -8.599  51.409  1.00  0.00           O  
ATOM   1144  N3  U      36      59.409 -10.294  52.042  1.00  0.00           N  
ATOM   1145  H3  U      36      58.860 -10.157  51.208  1.00  0.00           H  
ATOM   1146  C2  U      36      59.003 -11.289  52.906  1.00  0.00           C  
ATOM   1147  O2  U      36      58.015 -11.961  52.618  1.00  0.00           O  
ATOM   1148  C3' U      36      59.892 -14.133  56.670  1.00  0.00           C  
ATOM   1149  H3' U      36      60.736 -14.433  57.296  1.00  0.00           H  
ATOM   1150  C2' U      36      60.411 -13.528  55.355  1.00  0.00           C  
ATOM   1151  H2' U      36      61.327 -12.998  55.592  1.00  0.00           H  
ATOM   1152  O2' U      36      60.650 -14.440  54.285  1.00  0.00           O  
ATOM   1153 HO2' U      36      61.242 -14.037  53.628  1.00  0.00           H  
ATOM   1154  O3' U      36      58.978 -15.209  56.501  1.00  0.00           O  
ATOM   1155  P   C      37      59.401 -16.709  56.944  1.00  0.00           P  
ATOM   1156  OP1 C      37      59.332 -16.793  58.434  1.00  0.00           O  
ATOM   1157  OP2 C      37      60.672 -17.103  56.270  1.00  0.00           O  
ATOM   1158  O5' C      37      58.194 -17.585  56.303  1.00  0.00           O  
ATOM   1159  C5' C      37      56.961 -17.763  56.991  1.00  0.00           C  
ATOM   1160  H5' C      37      56.730 -16.870  57.575  1.00  0.00           H  
ATOM   1161 H5'' C      37      57.057 -18.604  57.680  1.00  0.00           H  
ATOM   1162  C4' C      37      55.776 -18.023  56.047  1.00  0.00           C  
ATOM   1163  H4' C      37      54.917 -18.315  56.654  1.00  0.00           H  
ATOM   1164  O4' C      37      55.411 -16.850  55.317  1.00  0.00           O  
ATOM   1165  C1' C      37      55.068 -17.213  53.981  1.00  0.00           C  
ATOM   1166  H1' C      37      54.073 -16.827  53.746  1.00  0.00           H  
ATOM   1167  N1  C      37      56.017 -16.650  52.968  1.00  0.00           N  
ATOM   1168  C6  C      37      57.144 -15.955  53.332  1.00  0.00           C  
ATOM   1169  H6  C      37      57.420 -15.877  54.377  1.00  0.00           H  
ATOM   1170  C5  C      37      57.898 -15.344  52.391  1.00  0.00           C  
ATOM   1171  H5  C      37      58.765 -14.784  52.684  1.00  0.00           H  
ATOM   1172  C4  C      37      57.502 -15.468  51.035  1.00  0.00           C  
ATOM   1173  N4  C      37      58.228 -14.892  50.112  1.00  0.00           N  
ATOM   1174  H41 C      37      57.934 -14.944  49.145  1.00  0.00           H  
ATOM   1175  H42 C      37      59.019 -14.344  50.391  1.00  0.00           H  
ATOM   1176  N3  C      37      56.443 -16.153  50.648  1.00  0.00           N  
ATOM   1177  C2  C      37      55.660 -16.716  51.609  1.00  0.00           C  
ATOM   1178  O2  C      37      54.613 -17.262  51.254  1.00  0.00           O  
ATOM   1179  C3' C      37      56.028 -19.146  55.035  1.00  0.00           C  
ATOM   1180  H3' C      37      57.034 -19.047  54.622  1.00  0.00           H  
ATOM   1181  C2' C      37      55.016 -18.749  53.948  1.00  0.00           C  
ATOM   1182  H2' C      37      55.352 -19.124  52.988  1.00  0.00           H  
ATOM   1183  O2' C      37      53.671 -19.164  54.217  1.00  0.00           O  
ATOM   1184 HO2' C      37      53.133 -19.100  53.404  1.00  0.00           H  
ATOM   1185  O3' C      37      55.819 -20.458  55.564  1.00  0.00           O  
ATOM   1186  P   U      38      56.794 -21.682  55.154  1.00  0.00           P  
ATOM   1187  OP1 U      38      56.145 -22.946  55.604  1.00  0.00           O  
ATOM   1188  OP2 U      38      58.158 -21.375  55.668  1.00  0.00           O  
ATOM   1189  O5' U      38      56.859 -21.674  53.530  1.00  0.00           O  
ATOM   1190  C5' U      38      55.761 -22.115  52.742  1.00  0.00           C  
ATOM   1191  H5' U      38      54.838 -21.681  53.131  1.00  0.00           H  
ATOM   1192 H5'' U      38      55.679 -23.201  52.812  1.00  0.00           H  
ATOM   1193  C4' U      38      55.886 -21.724  51.256  1.00  0.00           C  
ATOM   1194  H4' U      38      55.001 -22.093  50.734  1.00  0.00           H  
ATOM   1195  O4' U      38      55.951 -20.310  51.073  1.00  0.00           O  
ATOM   1196  C1' U      38      56.808 -20.014  49.974  1.00  0.00           C  
ATOM   1197  H1' U      38      56.257 -19.424  49.238  1.00  0.00           H  
ATOM   1198  N1  U      38      58.018 -19.231  50.360  1.00  0.00           N  
ATOM   1199  C6  U      38      58.478 -19.179  51.659  1.00  0.00           C  
ATOM   1200  H6  U      38      57.973 -19.746  52.428  1.00  0.00           H  
ATOM   1201  C5  U      38      59.549 -18.410  51.985  1.00  0.00           C  
ATOM   1202  H5  U      38      59.891 -18.365  53.009  1.00  0.00           H  
ATOM   1203  C4  U      38      60.249 -17.627  50.991  1.00  0.00           C  
ATOM   1204  O4  U      38      61.211 -16.897  51.199  1.00  0.00           O  
ATOM   1205  N3  U      38      59.756 -17.747  49.714  1.00  0.00           N  
ATOM   1206  H3  U      38      60.197 -17.196  49.002  1.00  0.00           H  
ATOM   1207  C2  U      38      58.670 -18.513  49.347  1.00  0.00           C  
ATOM   1208  O2  U      38      58.336 -18.540  48.162  1.00  0.00           O  
ATOM   1209  C3' U      38      57.110 -22.313  50.550  1.00  0.00           C  
ATOM   1210  H3' U      38      57.991 -22.170  51.180  1.00  0.00           H  
ATOM   1211  C2' U      38      57.192 -21.356  49.346  1.00  0.00           C  
ATOM   1212  H2' U      38      58.209 -21.324  48.964  1.00  0.00           H  
ATOM   1213  O2' U      38      56.245 -21.629  48.308  1.00  0.00           O  
ATOM   1214 HO2' U      38      56.568 -21.259  47.466  1.00  0.00           H  
ATOM   1215  O3' U      38      56.948 -23.692  50.213  1.00  0.00           O  
ATOM   1216  P   A      39      58.226 -24.636  49.899  1.00  0.00           P  
ATOM   1217  OP1 A      39      57.707 -25.991  49.552  1.00  0.00           O  
ATOM   1218  OP2 A      39      59.171 -24.521  51.046  1.00  0.00           O  
ATOM   1219  O5' A      39      58.963 -24.008  48.595  1.00  0.00           O  
ATOM   1220  C5' A      39      58.359 -24.035  47.306  1.00  0.00           C  
ATOM   1221  H5' A      39      57.315 -23.734  47.380  1.00  0.00           H  
ATOM   1222 H5'' A      39      58.381 -25.055  46.918  1.00  0.00           H  
ATOM   1223  C4' A      39      59.067 -23.107  46.298  1.00  0.00           C  
ATOM   1224  H4' A      39      58.496 -23.112  45.368  1.00  0.00           H  
ATOM   1225  O4' A      39      59.147 -21.756  46.751  1.00  0.00           O  
ATOM   1226  C1' A      39      60.449 -21.244  46.492  1.00  0.00           C  
ATOM   1227  H1' A      39      60.362 -20.316  45.921  1.00  0.00           H  
ATOM   1228  N9  A      39      61.149 -20.908  47.758  1.00  0.00           N  
ATOM   1229  C8  A      39      60.932 -21.359  49.040  1.00  0.00           C  
ATOM   1230  H8  A      39      60.220 -22.135  49.273  1.00  0.00           H  
ATOM   1231  N7  A      39      61.629 -20.744  49.961  1.00  0.00           N  
ATOM   1232  C5  A      39      62.397 -19.837  49.220  1.00  0.00           C  
ATOM   1233  C6  A      39      63.381 -18.858  49.523  1.00  0.00           C  
ATOM   1234  N6  A      39      63.835 -18.552  50.721  1.00  0.00           N  
ATOM   1235  H61 A      39      64.537 -17.830  50.799  1.00  0.00           H  
ATOM   1236  H62 A      39      63.464 -18.993  51.546  1.00  0.00           H  
ATOM   1237  N1  A      39      63.938 -18.116  48.566  1.00  0.00           N  
ATOM   1238  C2  A      39      63.560 -18.333  47.315  1.00  0.00           C  
ATOM   1239  H2  A      39      64.034 -17.718  46.561  1.00  0.00           H  
ATOM   1240  N3  A      39      62.658 -19.204  46.873  1.00  0.00           N  
ATOM   1241  C4  A      39      62.112 -19.937  47.882  1.00  0.00           C  
ATOM   1242  C3' A      39      60.486 -23.586  45.974  1.00  0.00           C  
ATOM   1243  H3' A      39      60.941 -23.999  46.878  1.00  0.00           H  
ATOM   1244  C2' A      39      61.206 -22.266  45.631  1.00  0.00           C  
ATOM   1245  H2' A      39      62.257 -22.325  45.921  1.00  0.00           H  
ATOM   1246  O2' A      39      61.075 -21.862  44.263  1.00  0.00           O  
ATOM   1247 HO2' A      39      61.839 -21.313  44.012  1.00  0.00           H  
ATOM   1248  O3' A      39      60.457 -24.554  44.922  1.00  0.00           O  
ATOM   1249  P   C      40      61.426 -25.850  44.946  1.00  0.00           P  
ATOM   1250  OP1 C      40      61.137 -26.648  43.717  1.00  0.00           O  
ATOM   1251  OP2 C      40      61.266 -26.522  46.269  1.00  0.00           O  
ATOM   1252  O5' C      40      62.937 -25.257  44.861  1.00  0.00           O  
ATOM   1253  C5' C      40      63.467 -24.758  43.640  1.00  0.00           C  
ATOM   1254  H5' C      40      62.738 -24.089  43.179  1.00  0.00           H  
ATOM   1255 H5'' C      40      63.622 -25.587  42.961  1.00  0.00           H  
ATOM   1256  C4' C      40      64.792 -23.987  43.782  1.00  0.00           C  
ATOM   1257  H4' C      40      65.133 -23.730  42.779  1.00  0.00           H  
ATOM   1258  O4' C      40      64.548 -22.767  44.494  1.00  0.00           O  
ATOM   1259  C1' C      40      65.604 -22.514  45.412  1.00  0.00           C  
ATOM   1260  H1' C      40      66.005 -21.513  45.229  1.00  0.00           H  
ATOM   1261  N1  C      40      65.138 -22.578  46.829  1.00  0.00           N  
ATOM   1262  C6  C      40      64.471 -23.674  47.315  1.00  0.00           C  
ATOM   1263  H6  C      40      64.218 -24.483  46.652  1.00  0.00           H  
ATOM   1264  C5  C      40      64.131 -23.752  48.622  1.00  0.00           C  
ATOM   1265  H5  C      40      63.609 -24.622  48.990  1.00  0.00           H  
ATOM   1266  C4  C      40      64.509 -22.670  49.457  1.00  0.00           C  
ATOM   1267  N4  C      40      64.275 -22.731  50.738  1.00  0.00           N  
ATOM   1268  H41 C      40      64.597 -21.967  51.322  1.00  0.00           H  
ATOM   1269  H42 C      40      63.775 -23.514  51.120  1.00  0.00           H  
ATOM   1270  N3  C      40      65.149 -21.603  49.023  1.00  0.00           N  
ATOM   1271  C2  C      40      65.462 -21.526  47.704  1.00  0.00           C  
ATOM   1272  O2  C      40      66.036 -20.503  47.323  1.00  0.00           O  
ATOM   1273  C3' C      40      65.952 -24.732  44.479  1.00  0.00           C  
ATOM   1274  H3' C      40      65.567 -25.351  45.287  1.00  0.00           H  
ATOM   1275  C2' C      40      66.702 -23.536  45.108  1.00  0.00           C  
ATOM   1276  H2' C      40      67.199 -23.854  46.025  1.00  0.00           H  
ATOM   1277  O2' C      40      67.646 -22.914  44.237  1.00  0.00           O  
ATOM   1278 HO2' C      40      67.197 -22.271  43.658  1.00  0.00           H  
ATOM   1279  O3' C      40      66.861 -25.493  43.672  1.00  0.00           O  
ATOM   1280  P   C      41      66.648 -27.059  43.291  1.00  0.00           P  
ATOM   1281  OP1 C      41      65.641 -27.672  44.207  1.00  0.00           O  
ATOM   1282  OP2 C      41      68.004 -27.678  43.242  1.00  0.00           O  
ATOM   1283  O5' C      41      66.089 -27.021  41.757  1.00  0.00           O  
ATOM   1284  C5' C      41      64.781 -27.458  41.401  1.00  0.00           C  
ATOM   1285  H5' C      41      64.104 -27.393  42.250  1.00  0.00           H  
ATOM   1286 H5'' C      41      64.822 -28.507  41.104  1.00  0.00           H  
ATOM   1287  C4' C      41      64.180 -26.635  40.246  1.00  0.00           C  
ATOM   1288  H4' C      41      63.137 -26.930  40.120  1.00  0.00           H  
ATOM   1289  O4' C      41      64.233 -25.225  40.489  1.00  0.00           O  
ATOM   1290  C1' C      41      64.358 -24.553  39.238  1.00  0.00           C  
ATOM   1291  H1' C      41      63.480 -23.920  39.086  1.00  0.00           H  
ATOM   1292  N1  C      41      65.565 -23.682  39.136  1.00  0.00           N  
ATOM   1293  C6  C      41      66.600 -23.719  40.040  1.00  0.00           C  
ATOM   1294  H6  C      41      66.593 -24.445  40.846  1.00  0.00           H  
ATOM   1295  C5  C      41      67.612 -22.823  39.938  1.00  0.00           C  
ATOM   1296  H5  C      41      68.403 -22.823  40.666  1.00  0.00           H  
ATOM   1297  C4  C      41      67.550 -21.872  38.879  1.00  0.00           C  
ATOM   1298  N4  C      41      68.411 -20.902  38.782  1.00  0.00           N  
ATOM   1299  H41 C      41      68.262 -20.215  38.060  1.00  0.00           H  
ATOM   1300  H42 C      41      69.088 -20.748  39.528  1.00  0.00           H  
ATOM   1301  N3  C      41      66.593 -21.849  37.976  1.00  0.00           N  
ATOM   1302  C2  C      41      65.595 -22.753  38.086  1.00  0.00           C  
ATOM   1303  O2  C      41      64.709 -22.717  37.231  1.00  0.00           O  
ATOM   1304  C3' C      41      64.892 -26.848  38.908  1.00  0.00           C  
ATOM   1305  H3' C      41      65.967 -26.738  39.066  1.00  0.00           H  
ATOM   1306  C2' C      41      64.372 -25.623  38.140  1.00  0.00           C  
ATOM   1307  H2' C      41      65.062 -25.367  37.335  1.00  0.00           H  
ATOM   1308  O2' C      41      63.032 -25.752  37.657  1.00  0.00           O  
ATOM   1309 HO2' C      41      62.888 -25.130  36.919  1.00  0.00           H  
ATOM   1310  O3' C      41      64.607 -28.099  38.282  1.00  0.00           O  
ATOM   1311  P   G      42      65.486 -28.607  37.018  1.00  0.00           P  
ATOM   1312  OP1 G      42      65.055 -30.003  36.712  1.00  0.00           O  
ATOM   1313  OP2 G      42      66.924 -28.370  37.337  1.00  0.00           O  
ATOM   1314  O5' G      42      65.112 -27.659  35.746  1.00  0.00           O  
ATOM   1315  C5' G      42      63.873 -27.782  35.054  1.00  0.00           C  
ATOM   1316  H5' G      42      63.047 -27.556  35.729  1.00  0.00           H  
ATOM   1317 H5'' G      42      63.753 -28.811  34.713  1.00  0.00           H  
ATOM   1318  C4' G      42      63.771 -26.866  33.818  1.00  0.00           C  
ATOM   1319  H4' G      42      62.814 -27.059  33.331  1.00  0.00           H  
ATOM   1320  O4' G      42      63.825 -25.475  34.141  1.00  0.00           O  
ATOM   1321  C1' G      42      64.569 -24.802  33.127  1.00  0.00           C  
ATOM   1322  H1' G      42      64.002 -23.957  32.729  1.00  0.00           H  
ATOM   1323  N9  G      42      65.835 -24.279  33.697  1.00  0.00           N  
ATOM   1324  C8  G      42      66.484 -24.666  34.844  1.00  0.00           C  
ATOM   1325  H8  G      42      66.168 -25.519  35.425  1.00  0.00           H  
ATOM   1326  N7  G      42      67.480 -23.898  35.192  1.00  0.00           N  
ATOM   1327  C5  G      42      67.508 -22.930  34.183  1.00  0.00           C  
ATOM   1328  C6  G      42      68.335 -21.764  34.011  1.00  0.00           C  
ATOM   1329  O6  G      42      69.221 -21.322  34.740  1.00  0.00           O  
ATOM   1330  N1  G      42      68.048 -21.049  32.870  1.00  0.00           N  
ATOM   1331  H1  G      42      68.572 -20.206  32.706  1.00  0.00           H  
ATOM   1332  C2  G      42      67.070 -21.386  32.001  1.00  0.00           C  
ATOM   1333  N2  G      42      66.924 -20.603  30.965  1.00  0.00           N  
ATOM   1334  H21 G      42      67.544 -19.807  30.829  1.00  0.00           H  
ATOM   1335  H22 G      42      66.210 -20.829  30.293  1.00  0.00           H  
ATOM   1336  N3  G      42      66.266 -22.444  32.119  1.00  0.00           N  
ATOM   1337  C4  G      42      66.531 -23.182  33.241  1.00  0.00           C  
ATOM   1338  C3' G      42      64.874 -27.127  32.785  1.00  0.00           C  
ATOM   1339  H3' G      42      65.834 -27.187  33.302  1.00  0.00           H  
ATOM   1340  C2' G      42      64.826 -25.806  32.000  1.00  0.00           C  
ATOM   1341  H2' G      42      65.778 -25.607  31.517  1.00  0.00           H  
ATOM   1342  O2' G      42      63.743 -25.705  31.070  1.00  0.00           O  
ATOM   1343 HO2' G      42      64.089 -25.418  30.204  1.00  0.00           H  
ATOM   1344  O3' G      42      64.645 -28.304  32.008  1.00  0.00           O  
ATOM   1345  P   G      43      65.874 -29.117  31.333  1.00  0.00           P  
ATOM   1346  OP1 G      43      65.309 -30.341  30.696  1.00  0.00           O  
ATOM   1347  OP2 G      43      66.944 -29.286  32.355  1.00  0.00           O  
ATOM   1348  O5' G      43      66.460 -28.152  30.171  1.00  0.00           O  
ATOM   1349  C5' G      43      65.773 -27.960  28.943  1.00  0.00           C  
ATOM   1350  H5' G      43      64.708 -27.824  29.139  1.00  0.00           H  
ATOM   1351 H5'' G      43      65.895 -28.845  28.316  1.00  0.00           H  
ATOM   1352  C4' G      43      66.280 -26.727  28.175  1.00  0.00           C  
ATOM   1353  H4' G      43      65.688 -26.626  27.264  1.00  0.00           H  
ATOM   1354  O4' G      43      66.126 -25.531  28.947  1.00  0.00           O  
ATOM   1355  C1' G      43      67.244 -24.681  28.703  1.00  0.00           C  
ATOM   1356  H1' G      43      66.912 -23.672  28.451  1.00  0.00           H  
ATOM   1357  N9  G      43      68.128 -24.596  29.892  1.00  0.00           N  
ATOM   1358  C8  G      43      68.276 -25.475  30.938  1.00  0.00           C  
ATOM   1359  H8  G      43      67.720 -26.395  31.008  1.00  0.00           H  
ATOM   1360  N7  G      43      69.123 -25.094  31.854  1.00  0.00           N  
ATOM   1361  C5  G      43      69.612 -23.884  31.357  1.00  0.00           C  
ATOM   1362  C6  G      43      70.589 -22.969  31.886  1.00  0.00           C  
ATOM   1363  O6  G      43      71.216 -23.032  32.941  1.00  0.00           O  
ATOM   1364  N1  G      43      70.809 -21.876  31.078  1.00  0.00           N  
ATOM   1365  H1  G      43      71.481 -21.197  31.393  1.00  0.00           H  
ATOM   1366  C2  G      43      70.188 -21.682  29.894  1.00  0.00           C  
ATOM   1367  N2  G      43      70.555 -20.633  29.208  1.00  0.00           N  
ATOM   1368  H21 G      43      71.283 -20.017  29.563  1.00  0.00           H  
ATOM   1369  H22 G      43      70.089 -20.448  28.336  1.00  0.00           H  
ATOM   1370  N3  G      43      69.266 -22.487  29.367  1.00  0.00           N  
ATOM   1371  C4  G      43      69.017 -23.579  30.151  1.00  0.00           C  
ATOM   1372  C3' G      43      67.758 -26.783  27.761  1.00  0.00           C  
ATOM   1373  H3' G      43      68.349 -27.108  28.620  1.00  0.00           H  
ATOM   1374  C2' G      43      68.004 -25.283  27.520  1.00  0.00           C  
ATOM   1375  H2' G      43      69.065 -25.049  27.575  1.00  0.00           H  
ATOM   1376  O2' G      43      67.423 -24.773  26.314  1.00  0.00           O  
ATOM   1377 HO2' G      43      67.903 -23.972  26.032  1.00  0.00           H  
ATOM   1378  O3' G      43      68.030 -27.618  26.637  1.00  0.00           O  
ATOM   1379  P   G      44      69.546 -28.081  26.295  1.00  0.00           P  
ATOM   1380  OP1 G      44      69.480 -28.990  25.115  1.00  0.00           O  
ATOM   1381  OP2 G      44      70.161 -28.601  27.548  1.00  0.00           O  
ATOM   1382  O5' G      44      70.363 -26.742  25.872  1.00  0.00           O  
ATOM   1383  C5' G      44      70.099 -26.067  24.648  1.00  0.00           C  
ATOM   1384  H5' G      44      69.029 -25.878  24.557  1.00  0.00           H  
ATOM   1385 H5'' G      44      70.398 -26.702  23.813  1.00  0.00           H  
ATOM   1386  C4' G      44      70.842 -24.723  24.529  1.00  0.00           C  
ATOM   1387  H4' G      44      70.528 -24.239  23.603  1.00  0.00           H  
ATOM   1388  O4' G      44      70.545 -23.839  25.613  1.00  0.00           O  
ATOM   1389  C1' G      44      71.730 -23.136  25.976  1.00  0.00           C  
ATOM   1390  H1' G      44      71.546 -22.059  25.982  1.00  0.00           H  
ATOM   1391  N9  G      44      72.176 -23.528  27.336  1.00  0.00           N  
ATOM   1392  C8  G      44      71.782 -24.597  28.103  1.00  0.00           C  
ATOM   1393  H8  G      44      71.103 -25.352  27.739  1.00  0.00           H  
ATOM   1394  N7  G      44      72.277 -24.611  29.310  1.00  0.00           N  
ATOM   1395  C5  G      44      73.103 -23.483  29.336  1.00  0.00           C  
ATOM   1396  C6  G      44      73.949 -22.947  30.369  1.00  0.00           C  
ATOM   1397  O6  G      44      74.124 -23.347  31.517  1.00  0.00           O  
ATOM   1398  N1  G      44      74.662 -21.835  29.978  1.00  0.00           N  
ATOM   1399  H1  G      44      75.315 -21.452  30.638  1.00  0.00           H  
ATOM   1400  C2  G      44      74.553 -21.265  28.756  1.00  0.00           C  
ATOM   1401  N2  G      44      75.351 -20.258  28.503  1.00  0.00           N  
ATOM   1402  H21 G      44      76.021 -19.932  29.183  1.00  0.00           H  
ATOM   1403  H22 G      44      75.279 -19.827  27.593  1.00  0.00           H  
ATOM   1404  N3  G      44      73.761 -21.703  27.779  1.00  0.00           N  
ATOM   1405  C4  G      44      73.060 -22.825  28.124  1.00  0.00           C  
ATOM   1406  C3' G      44      72.366 -24.874  24.476  1.00  0.00           C  
ATOM   1407  H3' G      44      72.679 -25.599  25.231  1.00  0.00           H  
ATOM   1408  C2' G      44      72.794 -23.464  24.924  1.00  0.00           C  
ATOM   1409  H2' G      44      73.785 -23.494  25.371  1.00  0.00           H  
ATOM   1410  O2' G      44      72.722 -22.474  23.891  1.00  0.00           O  
ATOM   1411 HO2' G      44      73.249 -21.691  24.143  1.00  0.00           H  
ATOM   1412  O3' G      44      72.843 -25.244  23.181  1.00  0.00           O  
ATOM   1413  P   C      45      74.203 -26.100  23.001  1.00  0.00           P  
ATOM   1414  OP1 C      45      74.486 -26.198  21.541  1.00  0.00           O  
ATOM   1415  OP2 C      45      74.048 -27.365  23.771  1.00  0.00           O  
ATOM   1416  O5' C      45      75.383 -25.239  23.706  1.00  0.00           O  
ATOM   1417  C5' C      45      75.903 -24.048  23.129  1.00  0.00           C  
ATOM   1418  H5' C      45      75.081 -23.394  22.835  1.00  0.00           H  
ATOM   1419 H5'' C      45      76.473 -24.300  22.232  1.00  0.00           H  
ATOM   1420  C4' C      45      76.821 -23.270  24.092  1.00  0.00           C  
ATOM   1421  H4' C      45      77.211 -22.400  23.562  1.00  0.00           H  
ATOM   1422  O4' C      45      76.127 -22.803  25.253  1.00  0.00           O  
ATOM   1423  C1' C      45      76.987 -22.902  26.386  1.00  0.00           C  
ATOM   1424  H1' C      45      77.035 -21.937  26.898  1.00  0.00           H  
ATOM   1425  N1  C      45      76.523 -23.930  27.367  1.00  0.00           N  
ATOM   1426  C6  C      45      75.652 -24.935  27.026  1.00  0.00           C  
ATOM   1427  H6  C      45      75.280 -25.001  26.017  1.00  0.00           H  
ATOM   1428  C5  C      45      75.244 -25.836  27.949  1.00  0.00           C  
ATOM   1429  H5  C      45      74.553 -26.617  27.673  1.00  0.00           H  
ATOM   1430  C4  C      45      75.759 -25.697  29.265  1.00  0.00           C  
ATOM   1431  N4  C      45      75.381 -26.508  30.213  1.00  0.00           N  
ATOM   1432  H41 C      45      75.713 -26.301  31.149  1.00  0.00           H  
ATOM   1433  H42 C      45      74.681 -27.205  30.033  1.00  0.00           H  
ATOM   1434  N3  C      45      76.593 -24.740  29.617  1.00  0.00           N  
ATOM   1435  C2  C      45      76.993 -23.849  28.684  1.00  0.00           C  
ATOM   1436  O2  C      45      77.765 -22.963  29.052  1.00  0.00           O  
ATOM   1437  C3' C      45      78.024 -24.076  24.599  1.00  0.00           C  
ATOM   1438  H3' C      45      77.679 -25.061  24.918  1.00  0.00           H  
ATOM   1439  C2' C      45      78.378 -23.247  25.847  1.00  0.00           C  
ATOM   1440  H2' C      45      78.938 -23.849  26.559  1.00  0.00           H  
ATOM   1441  O2' C      45      79.047 -22.012  25.573  1.00  0.00           O  
ATOM   1442 HO2' C      45      79.627 -21.780  26.323  1.00  0.00           H  
ATOM   1443  O3' C      45      79.074 -24.206  23.639  1.00  0.00           O  
ATOM   1444  P   A      46      80.199 -25.363  23.781  1.00  0.00           P  
ATOM   1445  OP1 A      46      81.109 -25.253  22.605  1.00  0.00           O  
ATOM   1446  OP2 A      46      79.505 -26.660  24.011  1.00  0.00           O  
ATOM   1447  O5' A      46      81.042 -25.018  25.121  1.00  0.00           O  
ATOM   1448  C5' A      46      81.878 -23.870  25.196  1.00  0.00           C  
ATOM   1449  H5' A      46      81.343 -23.001  24.813  1.00  0.00           H  
ATOM   1450 H5'' A      46      82.762 -24.020  24.575  1.00  0.00           H  
ATOM   1451  C4' A      46      82.327 -23.567  26.637  1.00  0.00           C  
ATOM   1452  H4' A      46      82.866 -22.619  26.642  1.00  0.00           H  
ATOM   1453  O4' A      46      81.214 -23.455  27.528  1.00  0.00           O  
ATOM   1454  C1' A      46      81.526 -24.108  28.752  1.00  0.00           C  
ATOM   1455  H1' A      46      81.350 -23.432  29.590  1.00  0.00           H  
ATOM   1456  N9  A      46      80.684 -25.309  28.967  1.00  0.00           N  
ATOM   1457  C8  A      46      79.842 -25.965  28.101  1.00  0.00           C  
ATOM   1458  H8  A      46      79.772 -25.717  27.053  1.00  0.00           H  
ATOM   1459  N7  A      46      79.103 -26.890  28.659  1.00  0.00           N  
ATOM   1460  C5  A      46      79.530 -26.868  29.994  1.00  0.00           C  
ATOM   1461  C6  A      46      79.180 -27.572  31.173  1.00  0.00           C  
ATOM   1462  N6  A      46      78.221 -28.475  31.248  1.00  0.00           N  
ATOM   1463  H61 A      46      78.007 -28.873  32.155  1.00  0.00           H  
ATOM   1464  H62 A      46      77.667 -28.673  30.431  1.00  0.00           H  
ATOM   1465  N1  A      46      79.812 -27.347  32.330  1.00  0.00           N  
ATOM   1466  C2  A      46      80.764 -26.425  32.343  1.00  0.00           C  
ATOM   1467  H2  A      46      81.256 -26.260  33.293  1.00  0.00           H  
ATOM   1468  N3  A      46      81.172 -25.661  31.338  1.00  0.00           N  
ATOM   1469  C4  A      46      80.515 -25.936  30.178  1.00  0.00           C  
ATOM   1470  C3' A      46      83.263 -24.638  27.207  1.00  0.00           C  
ATOM   1471  H3' A      46      82.907 -25.624  26.901  1.00  0.00           H  
ATOM   1472  C2' A      46      83.013 -24.458  28.714  1.00  0.00           C  
ATOM   1473  H2' A      46      83.204 -25.392  29.237  1.00  0.00           H  
ATOM   1474  O2' A      46      83.725 -23.366  29.310  1.00  0.00           O  
ATOM   1475 HO2' A      46      83.790 -23.503  30.274  1.00  0.00           H  
ATOM   1476  O3' A      46      84.626 -24.448  26.822  1.00  0.00           O  
ATOM   1477  P   C      47      85.651 -25.696  26.759  1.00  0.00           P  
ATOM   1478  OP1 C      47      87.026 -25.143  26.595  1.00  0.00           O  
ATOM   1479  OP2 C      47      85.147 -26.637  25.720  1.00  0.00           O  
ATOM   1480  O5' C      47      85.548 -26.447  28.195  1.00  0.00           O  
ATOM   1481  C5' C      47      86.100 -25.889  29.383  1.00  0.00           C  
ATOM   1482  H5' C      47      85.776 -24.856  29.497  1.00  0.00           H  
ATOM   1483 H5'' C      47      87.189 -25.882  29.302  1.00  0.00           H  
ATOM   1484  C4' C      47      85.710 -26.675  30.655  1.00  0.00           C  
ATOM   1485  H4' C      47      86.177 -26.188  31.513  1.00  0.00           H  
ATOM   1486  O4' C      47      84.300 -26.747  30.895  1.00  0.00           O  
ATOM   1487  C1' C      47      83.961 -28.031  31.432  1.00  0.00           C  
ATOM   1488  H1' C      47      83.477 -27.896  32.403  1.00  0.00           H  
ATOM   1489  N1  C      47      83.011 -28.781  30.544  1.00  0.00           N  
ATOM   1490  C6  C      47      82.899 -28.472  29.211  1.00  0.00           C  
ATOM   1491  H6  C      47      83.580 -27.760  28.766  1.00  0.00           H  
ATOM   1492  C5  C      47      81.920 -29.028  28.459  1.00  0.00           C  
ATOM   1493  H5  C      47      81.831 -28.756  27.418  1.00  0.00           H  
ATOM   1494  C4  C      47      81.030 -29.935  29.097  1.00  0.00           C  
ATOM   1495  N4  C      47      80.038 -30.448  28.418  1.00  0.00           N  
ATOM   1496  H41 C      47      79.365 -31.040  28.884  1.00  0.00           H  
ATOM   1497  H42 C      47      79.903 -30.158  27.465  1.00  0.00           H  
ATOM   1498  N3  C      47      81.140 -30.295  30.362  1.00  0.00           N  
ATOM   1499  C2  C      47      82.140 -29.739  31.101  1.00  0.00           C  
ATOM   1500  O2  C      47      82.238 -30.115  32.270  1.00  0.00           O  
ATOM   1501  C3' C      47      86.212 -28.117  30.613  1.00  0.00           C  
ATOM   1502  H3' C      47      85.978 -28.543  29.635  1.00  0.00           H  
ATOM   1503  C2' C      47      85.289 -28.763  31.665  1.00  0.00           C  
ATOM   1504  H2' C      47      85.189 -29.832  31.484  1.00  0.00           H  
ATOM   1505  O2' C      47      85.666 -28.490  33.018  1.00  0.00           O  
ATOM   1506 HO2' C      47      85.534 -29.292  33.555  1.00  0.00           H  
ATOM   1507  O3' C      47      87.615 -28.195  30.866  1.00  0.00           O  
ATOM   1508  P   C      48      88.472 -29.484  30.403  1.00  0.00           P  
ATOM   1509  OP1 C      48      89.889 -29.249  30.808  1.00  0.00           O  
ATOM   1510  OP2 C      48      88.186 -29.744  28.963  1.00  0.00           O  
ATOM   1511  O5' C      48      87.862 -30.712  31.269  1.00  0.00           O  
ATOM   1512  C5' C      48      88.073 -30.789  32.673  1.00  0.00           C  
ATOM   1513  H5' C      48      87.841 -29.830  33.137  1.00  0.00           H  
ATOM   1514 H5'' C      48      89.127 -30.994  32.864  1.00  0.00           H  
ATOM   1515  C4' C      48      87.233 -31.882  33.357  1.00  0.00           C  
ATOM   1516  H4' C      48      87.444 -31.849  34.427  1.00  0.00           H  
ATOM   1517  O4' C      48      85.822 -31.716  33.188  1.00  0.00           O  
ATOM   1518  C1' C      48      85.203 -33.002  33.111  1.00  0.00           C  
ATOM   1519  H1' C      48      84.498 -33.108  33.941  1.00  0.00           H  
ATOM   1520  N1  C      48      84.440 -33.156  31.834  1.00  0.00           N  
ATOM   1521  C6  C      48      84.825 -32.491  30.696  1.00  0.00           C  
ATOM   1522  H6  C      48      85.754 -31.935  30.688  1.00  0.00           H  
ATOM   1523  C5  C      48      84.037 -32.504  29.595  1.00  0.00           C  
ATOM   1524  H5  C      48      84.337 -31.964  28.711  1.00  0.00           H  
ATOM   1525  C4  C      48      82.832 -33.251  29.666  1.00  0.00           C  
ATOM   1526  N4  C      48      82.030 -33.282  28.640  1.00  0.00           N  
ATOM   1527  H41 C      48      81.158 -33.789  28.737  1.00  0.00           H  
ATOM   1528  H42 C      48      82.265 -32.791  27.797  1.00  0.00           H  
ATOM   1529  N3  C      48      82.457 -33.943  30.725  1.00  0.00           N  
ATOM   1530  C2  C      48      83.259 -33.925  31.820  1.00  0.00           C  
ATOM   1531  O2  C      48      82.899 -34.609  32.783  1.00  0.00           O  
ATOM   1532  C3' C      48      87.594 -33.285  32.860  1.00  0.00           C  
ATOM   1533  H3' C      48      87.680 -33.285  31.771  1.00  0.00           H  
ATOM   1534  C2' C      48      86.318 -34.050  33.265  1.00  0.00           C  
ATOM   1535  H2' C      48      86.154 -34.895  32.596  1.00  0.00           H  
ATOM   1536  O2' C      48      86.360 -34.470  34.628  1.00  0.00           O  
ATOM   1537 HO2' C      48      85.481 -34.771  34.926  1.00  0.00           H  
ATOM   1538  O3' C      48      88.788 -33.761  33.488  1.00  0.00           O  
ATOM   1539  P   G      49      90.025 -34.349  32.635  1.00  0.00           P  
ATOM   1540  OP1 G      49      91.099 -34.696  33.611  1.00  0.00           O  
ATOM   1541  OP2 G      49      90.361 -33.411  31.528  1.00  0.00           O  
ATOM   1542  O5' G      49      89.466 -35.724  31.986  1.00  0.00           O  
ATOM   1543  C5' G      49      90.373 -36.658  31.422  1.00  0.00           C  
ATOM   1544  H5' G      49      91.083 -36.973  32.189  1.00  0.00           H  
ATOM   1545 H5'' G      49      90.931 -36.181  30.614  1.00  0.00           H  
ATOM   1546  C4' G      49      89.668 -37.910  30.879  1.00  0.00           C  
ATOM   1547  H4' G      49      89.106 -38.369  31.693  1.00  0.00           H  
ATOM   1548  O4' G      49      88.790 -37.575  29.802  1.00  0.00           O  
ATOM   1549  C1' G      49      89.320 -38.080  28.582  1.00  0.00           C  
ATOM   1550  H1' G      49      88.728 -38.950  28.290  1.00  0.00           H  
ATOM   1551  N9  G      49      89.243 -37.067  27.496  1.00  0.00           N  
ATOM   1552  C8  G      49      90.122 -36.055  27.180  1.00  0.00           C  
ATOM   1553  H8  G      49      91.001 -35.835  27.774  1.00  0.00           H  
ATOM   1554  N7  G      49      89.810 -35.380  26.104  1.00  0.00           N  
ATOM   1555  C5  G      49      88.623 -35.987  25.670  1.00  0.00           C  
ATOM   1556  C6  G      49      87.773 -35.716  24.537  1.00  0.00           C  
ATOM   1557  O6  G      49      87.893 -34.857  23.659  1.00  0.00           O  
ATOM   1558  N1  G      49      86.680 -36.559  24.453  1.00  0.00           N  
ATOM   1559  H1  G      49      86.051 -36.412  23.687  1.00  0.00           H  
ATOM   1560  C2  G      49      86.428 -37.552  25.349  1.00  0.00           C  
ATOM   1561  N2  G      49      85.346 -38.263  25.169  1.00  0.00           N  
ATOM   1562  H21 G      49      84.732 -38.074  24.397  1.00  0.00           H  
ATOM   1563  H22 G      49      85.096 -38.925  25.897  1.00  0.00           H  
ATOM   1564  N3  G      49      87.190 -37.848  26.398  1.00  0.00           N  
ATOM   1565  C4  G      49      88.275 -37.022  26.515  1.00  0.00           C  
ATOM   1566  C3' G      49      90.722 -38.900  30.347  1.00  0.00           C  
ATOM   1567  H3' G      49      91.708 -38.686  30.767  1.00  0.00           H  
ATOM   1568  C2' G      49      90.750 -38.561  28.848  1.00  0.00           C  
ATOM   1569  H2' G      49      91.453 -37.737  28.722  1.00  0.00           H  
ATOM   1570  O2' G      49      91.131 -39.646  27.996  1.00  0.00           O  
ATOM   1571 HO2' G      49      91.206 -39.344  27.068  1.00  0.00           H  
ATOM   1572  O3' G      49      90.361 -40.247  30.624  1.00  0.00           O  
ATOM   1573  P   U      50      90.850 -40.971  31.984  1.00  0.00           P  
ATOM   1574  OP1 U      50      91.262 -39.941  32.979  1.00  0.00           O  
ATOM   1575  OP2 U      50      91.823 -42.034  31.607  1.00  0.00           O  
ATOM   1576  O5' U      50      89.478 -41.677  32.460  1.00  0.00           O  
ATOM   1577  C5' U      50      88.883 -41.469  33.739  1.00  0.00           C  
ATOM   1578  H5' U      50      88.872 -40.405  33.983  1.00  0.00           H  
ATOM   1579 H5'' U      50      89.456 -41.993  34.506  1.00  0.00           H  
ATOM   1580  C4' U      50      87.430 -41.983  33.754  1.00  0.00           C  
ATOM   1581  H4' U      50      87.061 -41.972  34.774  1.00  0.00           H  
ATOM   1582  O4' U      50      86.600 -41.109  33.005  1.00  0.00           O  
ATOM   1583  C1' U      50      85.573 -41.857  32.375  1.00  0.00           C  
ATOM   1584  H1' U      50      84.695 -41.853  33.026  1.00  0.00           H  
ATOM   1585  N1  U      50      85.211 -41.262  31.049  1.00  0.00           N  
ATOM   1586  C6  U      50      86.062 -40.411  30.370  1.00  0.00           C  
ATOM   1587  H6  U      50      87.009 -40.130  30.817  1.00  0.00           H  
ATOM   1588  C5  U      50      85.729 -39.923  29.146  1.00  0.00           C  
ATOM   1589  H5  U      50      86.403 -39.257  28.632  1.00  0.00           H  
ATOM   1590  C4  U      50      84.485 -40.275  28.496  1.00  0.00           C  
ATOM   1591  O4  U      50      84.150 -39.906  27.371  1.00  0.00           O  
ATOM   1592  N3  U      50      83.680 -41.114  29.235  1.00  0.00           N  
ATOM   1593  H3  U      50      82.797 -41.401  28.829  1.00  0.00           H  
ATOM   1594  C2  U      50      83.991 -41.640  30.472  1.00  0.00           C  
ATOM   1595  O2  U      50      83.214 -42.435  31.005  1.00  0.00           O  
ATOM   1596  C3' U      50      87.292 -43.403  33.164  1.00  0.00           C  
ATOM   1597  H3' U      50      88.114 -43.552  32.464  1.00  0.00           H  
ATOM   1598  C2' U      50      86.061 -43.312  32.231  1.00  0.00           C  
ATOM   1599  H2' U      50      86.424 -43.451  31.209  1.00  0.00           H  
ATOM   1600  O2' U      50      85.016 -44.255  32.475  1.00  0.00           O  
ATOM   1601 HO2' U      50      84.238 -44.033  31.929  1.00  0.00           H  
ATOM   1602  O3' U      50      87.423 -44.518  34.064  1.00  0.00           O  
ATOM   1603  P   A      51      86.736 -44.631  35.535  1.00  0.00           P  
ATOM   1604  OP1 A      51      87.075 -45.984  36.060  1.00  0.00           O  
ATOM   1605  OP2 A      51      85.301 -44.244  35.461  1.00  0.00           O  
ATOM   1606  O5' A      51      87.504 -43.558  36.484  1.00  0.00           O  
ATOM   1607  C5' A      51      86.951 -43.205  37.747  1.00  0.00           C  
ATOM   1608  H5' A      51      87.315 -43.891  38.514  1.00  0.00           H  
ATOM   1609 H5'' A      51      85.868 -43.325  37.703  1.00  0.00           H  
ATOM   1610  C4' A      51      87.248 -41.758  38.186  1.00  0.00           C  
ATOM   1611  H4' A      51      88.181 -41.738  38.752  1.00  0.00           H  
ATOM   1612  O4' A      51      87.359 -40.831  37.106  1.00  0.00           O  
ATOM   1613  C1' A      51      86.529 -39.706  37.362  1.00  0.00           C  
ATOM   1614  H1' A      51      87.102 -38.788  37.211  1.00  0.00           H  
ATOM   1615  N9  A      51      85.424 -39.709  36.374  1.00  0.00           N  
ATOM   1616  C8  A      51      84.255 -40.436  36.339  1.00  0.00           C  
ATOM   1617  H8  A      51      83.957 -41.116  37.126  1.00  0.00           H  
ATOM   1618  N7  A      51      83.541 -40.257  35.257  1.00  0.00           N  
ATOM   1619  C5  A      51      84.291 -39.319  34.532  1.00  0.00           C  
ATOM   1620  C6  A      51      84.154 -38.666  33.278  1.00  0.00           C  
ATOM   1621  N6  A      51      83.150 -38.854  32.447  1.00  0.00           N  
ATOM   1622  H61 A      51      83.151 -38.368  31.561  1.00  0.00           H  
ATOM   1623  H62 A      51      82.435 -39.534  32.675  1.00  0.00           H  
ATOM   1624  N1  A      51      85.075 -37.807  32.827  1.00  0.00           N  
ATOM   1625  C2  A      51      86.120 -37.577  33.612  1.00  0.00           C  
ATOM   1626  H2  A      51      86.856 -36.883  33.226  1.00  0.00           H  
ATOM   1627  N3  A      51      86.387 -38.092  34.809  1.00  0.00           N  
ATOM   1628  C4  A      51      85.428 -38.972  35.212  1.00  0.00           C  
ATOM   1629  C3' A      51      86.116 -41.272  39.100  1.00  0.00           C  
ATOM   1630  H3' A      51      85.180 -41.679  38.723  1.00  0.00           H  
ATOM   1631  C2' A      51      86.091 -39.759  38.830  1.00  0.00           C  
ATOM   1632  H2' A      51      85.084 -39.359  38.954  1.00  0.00           H  
ATOM   1633  O2' A      51      87.039 -39.005  39.579  1.00  0.00           O  
ATOM   1634 HO2' A      51      86.572 -38.584  40.322  1.00  0.00           H  
ATOM   1635  O3' A      51      86.292 -41.680  40.453  1.00  0.00           O  
ATOM   1636  P   A      52      85.033 -41.782  41.455  1.00  0.00           P  
ATOM   1637  OP1 A      52      85.496 -42.429  42.714  1.00  0.00           O  
ATOM   1638  OP2 A      52      83.898 -42.400  40.718  1.00  0.00           O  
ATOM   1639  O5' A      52      84.652 -40.245  41.768  1.00  0.00           O  
ATOM   1640  C5' A      52      85.490 -39.429  42.576  1.00  0.00           C  
ATOM   1641  H5' A      52      86.525 -39.534  42.248  1.00  0.00           H  
ATOM   1642 H5'' A      52      85.435 -39.769  43.611  1.00  0.00           H  
ATOM   1643  C4' A      52      85.112 -37.935  42.524  1.00  0.00           C  
ATOM   1644  H4' A      52      85.866 -37.385  43.090  1.00  0.00           H  
ATOM   1645  O4' A      52      85.094 -37.468  41.171  1.00  0.00           O  
ATOM   1646  C1' A      52      83.783 -36.993  40.885  1.00  0.00           C  
ATOM   1647  H1' A      52      83.730 -35.927  41.114  1.00  0.00           H  
ATOM   1648  N9  A      52      83.410 -37.202  39.469  1.00  0.00           N  
ATOM   1649  C8  A      52      82.571 -38.153  38.944  1.00  0.00           C  
ATOM   1650  H8  A      52      82.136 -38.950  39.537  1.00  0.00           H  
ATOM   1651  N7  A      52      82.345 -38.022  37.669  1.00  0.00           N  
ATOM   1652  C5  A      52      83.064 -36.878  37.325  1.00  0.00           C  
ATOM   1653  C6  A      52      83.225 -36.128  36.135  1.00  0.00           C  
ATOM   1654  N6  A      52      82.641 -36.400  34.985  1.00  0.00           N  
ATOM   1655  H61 A      52      82.788 -35.757  34.219  1.00  0.00           H  
ATOM   1656  H62 A      52      82.009 -37.185  34.913  1.00  0.00           H  
ATOM   1657  N1  A      52      83.990 -35.036  36.107  1.00  0.00           N  
ATOM   1658  C2  A      52      84.579 -34.671  37.241  1.00  0.00           C  
ATOM   1659  H2  A      52      85.188 -33.776  37.192  1.00  0.00           H  
ATOM   1660  N3  A      52      84.510 -35.256  38.435  1.00  0.00           N  
ATOM   1661  C4  A      52      83.727 -36.372  38.413  1.00  0.00           C  
ATOM   1662  C3' A      52      83.724 -37.651  43.130  1.00  0.00           C  
ATOM   1663  H3' A      52      83.449 -38.427  43.849  1.00  0.00           H  
ATOM   1664  C2' A      52      82.859 -37.723  41.861  1.00  0.00           C  
ATOM   1665  H2' A      52      82.777 -38.769  41.566  1.00  0.00           H  
ATOM   1666  O2' A      52      81.551 -37.167  41.927  1.00  0.00           O  
ATOM   1667 HO2' A      52      80.988 -37.710  42.509  1.00  0.00           H  
ATOM   1668  O3' A      52      83.779 -36.359  43.730  1.00  0.00           O  
ATOM   1669  P   A      53      82.975 -36.013  45.083  1.00  0.00           P  
ATOM   1670  OP1 A      53      83.955 -36.077  46.203  1.00  0.00           O  
ATOM   1671  OP2 A      53      81.738 -36.839  45.180  1.00  0.00           O  
ATOM   1672  O5' A      53      82.558 -34.455  44.891  1.00  0.00           O  
ATOM   1673  C5' A      53      81.603 -34.038  43.918  1.00  0.00           C  
ATOM   1674  H5' A      53      80.794 -33.524  44.436  1.00  0.00           H  
ATOM   1675 H5'' A      53      81.176 -34.892  43.389  1.00  0.00           H  
ATOM   1676  C4' A      53      82.220 -33.072  42.894  1.00  0.00           C  
ATOM   1677  H4' A      53      82.918 -32.411  43.410  1.00  0.00           H  
ATOM   1678  O4' A      53      82.905 -33.740  41.827  1.00  0.00           O  
ATOM   1679  C1' A      53      82.724 -32.987  40.625  1.00  0.00           C  
ATOM   1680  H1' A      53      83.682 -32.767  40.147  1.00  0.00           H  
ATOM   1681  N9  A      53      81.856 -33.696  39.649  1.00  0.00           N  
ATOM   1682  C8  A      53      80.984 -34.735  39.860  1.00  0.00           C  
ATOM   1683  H8  A      53      80.854 -35.187  40.833  1.00  0.00           H  
ATOM   1684  N7  A      53      80.323 -35.116  38.798  1.00  0.00           N  
ATOM   1685  C5  A      53      80.774 -34.231  37.810  1.00  0.00           C  
ATOM   1686  C6  A      53      80.466 -34.011  36.442  1.00  0.00           C  
ATOM   1687  N6  A      53      79.597 -34.707  35.731  1.00  0.00           N  
ATOM   1688  H61 A      53      79.387 -34.393  34.796  1.00  0.00           H  
ATOM   1689  H62 A      53      79.126 -35.499  36.157  1.00  0.00           H  
ATOM   1690  N1  A      53      81.026 -33.009  35.763  1.00  0.00           N  
ATOM   1691  C2  A      53      81.901 -32.242  36.399  1.00  0.00           C  
ATOM   1692  H2  A      53      82.342 -31.445  35.815  1.00  0.00           H  
ATOM   1693  N3  A      53      82.292 -32.319  37.667  1.00  0.00           N  
ATOM   1694  C4  A      53      81.688 -33.349  38.326  1.00  0.00           C  
ATOM   1695  C3' A      53      81.172 -32.195  42.200  1.00  0.00           C  
ATOM   1696  H3' A      53      80.387 -32.841  41.799  1.00  0.00           H  
ATOM   1697  C2' A      53      82.027 -31.687  41.028  1.00  0.00           C  
ATOM   1698  H2' A      53      81.390 -31.347  40.221  1.00  0.00           H  
ATOM   1699  O2' A      53      82.999 -30.694  41.381  1.00  0.00           O  
ATOM   1700 HO2' A      53      83.256 -30.179  40.593  1.00  0.00           H  
ATOM   1701  O3' A      53      80.602 -31.160  43.000  1.00  0.00           O  
ATOM   1702  P   U      54      78.995 -31.062  43.188  1.00  0.00           P  
ATOM   1703  OP1 U      54      78.719 -30.019  44.215  1.00  0.00           O  
ATOM   1704  OP2 U      54      78.475 -32.436  43.433  1.00  0.00           O  
ATOM   1705  O5' U      54      78.373 -30.563  41.765  1.00  0.00           O  
ATOM   1706  C5' U      54      78.485 -29.216  41.313  1.00  0.00           C  
ATOM   1707  H5' U      54      78.350 -28.522  42.142  1.00  0.00           H  
ATOM   1708 H5'' U      54      77.691 -29.026  40.590  1.00  0.00           H  
ATOM   1709  C4' U      54      79.829 -28.929  40.627  1.00  0.00           C  
ATOM   1710  H4' U      54      80.640 -29.169  41.314  1.00  0.00           H  
ATOM   1711  O4' U      54      79.975 -29.726  39.461  1.00  0.00           O  
ATOM   1712  C1' U      54      80.559 -28.974  38.411  1.00  0.00           C  
ATOM   1713  H1' U      54      81.491 -29.457  38.092  1.00  0.00           H  
ATOM   1714  N1  U      54      79.638 -28.960  37.227  1.00  0.00           N  
ATOM   1715  C6  U      54      78.388 -29.556  37.275  1.00  0.00           C  
ATOM   1716  H6  U      54      77.978 -29.889  38.223  1.00  0.00           H  
ATOM   1717  C5  U      54      77.670 -29.775  36.141  1.00  0.00           C  
ATOM   1718  H5  U      54      76.705 -30.257  36.194  1.00  0.00           H  
ATOM   1719  C4  U      54      78.171 -29.397  34.842  1.00  0.00           C  
ATOM   1720  O4  U      54      77.604 -29.603  33.773  1.00  0.00           O  
ATOM   1721  N3  U      54      79.391 -28.768  34.869  1.00  0.00           N  
ATOM   1722  H3  U      54      79.726 -28.405  33.990  1.00  0.00           H  
ATOM   1723  C2  U      54      80.151 -28.523  35.995  1.00  0.00           C  
ATOM   1724  O2  U      54      81.226 -27.936  35.876  1.00  0.00           O  
ATOM   1725  C3' U      54      79.991 -27.457  40.224  1.00  0.00           C  
ATOM   1726  H3' U      54      79.020 -27.062  39.900  1.00  0.00           H  
ATOM   1727  C2' U      54      80.919 -27.600  38.998  1.00  0.00           C  
ATOM   1728  H2' U      54      80.716 -26.815  38.277  1.00  0.00           H  
ATOM   1729  O2' U      54      82.291 -27.570  39.339  1.00  0.00           O  
ATOM   1730 HO2' U      54      82.379 -26.700  39.798  1.00  0.00           H  
ATOM   1731  O3' U      54      80.455 -26.729  41.369  1.00  0.00           O  
ATOM   1732  P   G      55      81.136 -25.260  41.352  1.00  0.00           P  
ATOM   1733  OP1 G      55      82.321 -25.298  40.454  1.00  0.00           O  
ATOM   1734  OP2 G      55      81.375 -24.898  42.772  1.00  0.00           O  
ATOM   1735  O5' G      55      80.038 -24.193  40.793  1.00  0.00           O  
ATOM   1736  C5' G      55      79.685 -24.074  39.424  1.00  0.00           C  
ATOM   1737  H5' G      55      78.799 -23.439  39.365  1.00  0.00           H  
ATOM   1738 H5'' G      55      79.403 -25.056  39.059  1.00  0.00           H  
ATOM   1739  C4' G      55      80.791 -23.481  38.525  1.00  0.00           C  
ATOM   1740  H4' G      55      81.656 -23.231  39.138  1.00  0.00           H  
ATOM   1741  O4' G      55      81.205 -24.421  37.532  1.00  0.00           O  
ATOM   1742  C1' G      55      80.959 -23.886  36.238  1.00  0.00           C  
ATOM   1743  H1' G      55      81.763 -24.169  35.555  1.00  0.00           H  
ATOM   1744  N9  G      55      79.688 -24.436  35.696  1.00  0.00           N  
ATOM   1745  C8  G      55      78.860 -25.383  36.250  1.00  0.00           C  
ATOM   1746  H8  G      55      79.013 -25.790  37.236  1.00  0.00           H  
ATOM   1747  N7  G      55      77.889 -25.783  35.481  1.00  0.00           N  
ATOM   1748  C5  G      55      78.092 -25.057  34.306  1.00  0.00           C  
ATOM   1749  C6  G      55      77.382 -25.072  33.055  1.00  0.00           C  
ATOM   1750  O6  G      55      76.400 -25.738  32.732  1.00  0.00           O  
ATOM   1751  N1  G      55      77.909 -24.211  32.117  1.00  0.00           N  
ATOM   1752  H1  G      55      77.483 -24.205  31.204  1.00  0.00           H  
ATOM   1753  C2  G      55      79.001 -23.443  32.332  1.00  0.00           C  
ATOM   1754  N2  G      55      79.370 -22.664  31.350  1.00  0.00           N  
ATOM   1755  H21 G      55      78.849 -22.672  30.475  1.00  0.00           H  
ATOM   1756  H22 G      55      80.197 -22.106  31.480  1.00  0.00           H  
ATOM   1757  N3  G      55      79.687 -23.390  33.472  1.00  0.00           N  
ATOM   1758  C4  G      55      79.186 -24.227  34.430  1.00  0.00           C  
ATOM   1759  C3' G      55      80.344 -22.194  37.812  1.00  0.00           C  
ATOM   1760  H3' G      55      79.256 -22.207  37.712  1.00  0.00           H  
ATOM   1761  C2' G      55      80.946 -22.361  36.403  1.00  0.00           C  
ATOM   1762  H2' G      55      80.297 -21.894  35.664  1.00  0.00           H  
ATOM   1763  O2' G      55      82.290 -21.883  36.275  1.00  0.00           O  
ATOM   1764 HO2' G      55      82.506 -21.743  35.333  1.00  0.00           H  
ATOM   1765  O3' G      55      80.773 -21.017  38.497  1.00  0.00           O  
ATOM   1766  P   U      56      79.805 -19.730  38.621  1.00  0.00           P  
ATOM   1767  OP1 U      56      80.562 -18.641  39.304  1.00  0.00           O  
ATOM   1768  OP2 U      56      78.521 -20.190  39.220  1.00  0.00           O  
ATOM   1769  O5' U      56      79.491 -19.278  37.098  1.00  0.00           O  
ATOM   1770  C5' U      56      80.477 -18.706  36.250  1.00  0.00           C  
ATOM   1771  H5' U      56      81.392 -19.299  36.290  1.00  0.00           H  
ATOM   1772 H5'' U      56      80.709 -17.696  36.594  1.00  0.00           H  
ATOM   1773  C4' U      56      80.001 -18.638  34.785  1.00  0.00           C  
ATOM   1774  H4' U      56      80.765 -18.129  34.197  1.00  0.00           H  
ATOM   1775  O4' U      56      79.791 -19.931  34.215  1.00  0.00           O  
ATOM   1776  C1' U      56      78.616 -19.905  33.406  1.00  0.00           C  
ATOM   1777  H1' U      56      78.861 -20.269  32.407  1.00  0.00           H  
ATOM   1778  N1  U      56      77.532 -20.778  33.948  1.00  0.00           N  
ATOM   1779  C6  U      56      77.526 -21.217  35.254  1.00  0.00           C  
ATOM   1780  H6  U      56      78.272 -20.850  35.937  1.00  0.00           H  
ATOM   1781  C5  U      56      76.612 -22.121  35.689  1.00  0.00           C  
ATOM   1782  H5  U      56      76.627 -22.457  36.716  1.00  0.00           H  
ATOM   1783  C4  U      56      75.607 -22.662  34.804  1.00  0.00           C  
ATOM   1784  O4  U      56      74.758 -23.490  35.112  1.00  0.00           O  
ATOM   1785  N3  U      56      75.660 -22.167  33.526  1.00  0.00           N  
ATOM   1786  H3  U      56      74.986 -22.541  32.875  1.00  0.00           H  
ATOM   1787  C2  U      56      76.559 -21.236  33.054  1.00  0.00           C  
ATOM   1788  O2  U      56      76.477 -20.859  31.885  1.00  0.00           O  
ATOM   1789  C3' U      56      78.690 -17.862  34.616  1.00  0.00           C  
ATOM   1790  H3' U      56      77.996 -18.163  35.403  1.00  0.00           H  
ATOM   1791  C2' U      56      78.184 -18.440  33.282  1.00  0.00           C  
ATOM   1792  H2' U      56      77.100 -18.353  33.208  1.00  0.00           H  
ATOM   1793  O2' U      56      78.830 -17.918  32.118  1.00  0.00           O  
ATOM   1794 HO2' U      56      78.154 -17.604  31.489  1.00  0.00           H  
ATOM   1795  O3' U      56      78.893 -16.451  34.648  1.00  0.00           O  
ATOM   1796  P   C      57      77.675 -15.440  34.970  1.00  0.00           P  
ATOM   1797  OP1 C      57      78.234 -14.059  35.032  1.00  0.00           O  
ATOM   1798  OP2 C      57      76.933 -15.955  36.154  1.00  0.00           O  
ATOM   1799  O5' C      57      76.698 -15.554  33.687  1.00  0.00           O  
ATOM   1800  C5' C      57      77.066 -15.023  32.422  1.00  0.00           C  
ATOM   1801  H5' C      57      78.060 -15.378  32.146  1.00  0.00           H  
ATOM   1802 H5'' C      57      77.102 -13.934  32.482  1.00  0.00           H  
ATOM   1803  C4' C      57      76.074 -15.423  31.317  1.00  0.00           C  
ATOM   1804  H4' C      57      76.414 -14.999  30.372  1.00  0.00           H  
ATOM   1805  O4' C      57      75.973 -16.841  31.166  1.00  0.00           O  
ATOM   1806  C1' C      57      74.629 -17.171  30.825  1.00  0.00           C  
ATOM   1807  H1' C      57      74.614 -17.669  29.852  1.00  0.00           H  
ATOM   1808  N1  C      57      74.031 -18.090  31.839  1.00  0.00           N  
ATOM   1809  C6  C      57      74.391 -18.052  33.164  1.00  0.00           C  
ATOM   1810  H6  C      57      75.037 -17.262  33.519  1.00  0.00           H  
ATOM   1811  C5  C      57      73.965 -19.015  34.019  1.00  0.00           C  
ATOM   1812  H5  C      57      74.269 -18.989  35.054  1.00  0.00           H  
ATOM   1813  C4  C      57      73.123 -20.030  33.488  1.00  0.00           C  
ATOM   1814  N4  C      57      72.714 -21.012  34.240  1.00  0.00           N  
ATOM   1815  H41 C      57      72.132 -21.723  33.807  1.00  0.00           H  
ATOM   1816  H42 C      57      72.962 -21.054  35.211  1.00  0.00           H  
ATOM   1817  N3  C      57      72.723 -20.055  32.235  1.00  0.00           N  
ATOM   1818  C2  C      57      73.135 -19.074  31.401  1.00  0.00           C  
ATOM   1819  O2  C      57      72.688 -19.095  30.255  1.00  0.00           O  
ATOM   1820  C3' C      57      74.659 -14.902  31.583  1.00  0.00           C  
ATOM   1821  H3' C      57      74.401 -15.100  32.625  1.00  0.00           H  
ATOM   1822  C2' C      57      73.850 -15.858  30.689  1.00  0.00           C  
ATOM   1823  H2' C      57      72.837 -15.971  31.065  1.00  0.00           H  
ATOM   1824  O2' C      57      73.850 -15.522  29.301  1.00  0.00           O  
ATOM   1825 HO2' C      57      72.958 -15.215  29.055  1.00  0.00           H  
ATOM   1826  O3' C      57      74.525 -13.510  31.286  1.00  0.00           O  
ATOM   1827  P   C      58      73.437 -12.584  32.047  1.00  0.00           P  
ATOM   1828  OP1 C      58      73.650 -11.176  31.605  1.00  0.00           O  
ATOM   1829  OP2 C      58      73.496 -12.880  33.505  1.00  0.00           O  
ATOM   1830  O5' C      58      72.000 -13.087  31.500  1.00  0.00           O  
ATOM   1831  C5' C      58      71.553 -12.780  30.188  1.00  0.00           C  
ATOM   1832  H5' C      58      72.387 -12.860  29.489  1.00  0.00           H  
ATOM   1833 H5'' C      58      71.184 -11.753  30.160  1.00  0.00           H  
ATOM   1834  C4' C      58      70.440 -13.729  29.713  1.00  0.00           C  
ATOM   1835  H4' C      58      70.183 -13.472  28.685  1.00  0.00           H  
ATOM   1836  O4' C      58      70.873 -15.093  29.749  1.00  0.00           O  
ATOM   1837  C1' C      58      69.768 -15.929  30.086  1.00  0.00           C  
ATOM   1838  H1' C      58      69.631 -16.675  29.299  1.00  0.00           H  
ATOM   1839  N1  C      58      69.966 -16.636  31.388  1.00  0.00           N  
ATOM   1840  C6  C      58      70.659 -16.071  32.431  1.00  0.00           C  
ATOM   1841  H6  C      58      71.076 -15.082  32.323  1.00  0.00           H  
ATOM   1842  C5  C      58      70.837 -16.753  33.586  1.00  0.00           C  
ATOM   1843  H5  C      58      71.393 -16.305  34.396  1.00  0.00           H  
ATOM   1844  C4  C      58      70.252 -18.044  33.678  1.00  0.00           C  
ATOM   1845  N4  C      58      70.388 -18.748  34.765  1.00  0.00           N  
ATOM   1846  H41 C      58      69.976 -19.674  34.782  1.00  0.00           H  
ATOM   1847  H42 C      58      70.865 -18.363  35.558  1.00  0.00           H  
ATOM   1848  N3  C      58      69.563 -18.601  32.702  1.00  0.00           N  
ATOM   1849  C2  C      58      69.390 -17.904  31.555  1.00  0.00           C  
ATOM   1850  O2  C      58      68.696 -18.427  30.684  1.00  0.00           O  
ATOM   1851  C3' C      58      69.152 -13.675  30.542  1.00  0.00           C  
ATOM   1852  H3' C      58      69.414 -13.707  31.601  1.00  0.00           H  
ATOM   1853  C2' C      58      68.534 -15.025  30.132  1.00  0.00           C  
ATOM   1854  H2' C      58      67.823 -15.364  30.884  1.00  0.00           H  
ATOM   1855  O2' C      58      67.958 -15.030  28.820  1.00  0.00           O  
ATOM   1856 HO2' C      58      67.345 -15.785  28.729  1.00  0.00           H  
ATOM   1857  O3' C      58      68.326 -12.542  30.279  1.00  0.00           O  
ATOM   1858  P   G      59      67.183 -12.098  31.335  1.00  0.00           P  
ATOM   1859  OP1 G      59      66.429 -10.961  30.734  1.00  0.00           O  
ATOM   1860  OP2 G      59      67.839 -11.885  32.655  1.00  0.00           O  
ATOM   1861  O5' G      59      66.186 -13.369  31.482  1.00  0.00           O  
ATOM   1862  C5' G      59      65.287 -13.732  30.440  1.00  0.00           C  
ATOM   1863  H5' G      59      65.825 -13.816  29.496  1.00  0.00           H  
ATOM   1864 H5'' G      59      64.536 -12.949  30.323  1.00  0.00           H  
ATOM   1865  C4' G      59      64.564 -15.062  30.714  1.00  0.00           C  
ATOM   1866  H4' G      59      63.900 -15.276  29.875  1.00  0.00           H  
ATOM   1867  O4' G      59      65.455 -16.165  30.873  1.00  0.00           O  
ATOM   1868  C1' G      59      64.913 -17.050  31.849  1.00  0.00           C  
ATOM   1869  H1' G      59      64.791 -18.049  31.425  1.00  0.00           H  
ATOM   1870  N9  G      59      65.823 -17.158  33.014  1.00  0.00           N  
ATOM   1871  C8  G      59      66.718 -16.248  33.520  1.00  0.00           C  
ATOM   1872  H8  G      59      66.886 -15.281  33.062  1.00  0.00           H  
ATOM   1873  N7  G      59      67.343 -16.651  34.596  1.00  0.00           N  
ATOM   1874  C5  G      59      66.814 -17.927  34.834  1.00  0.00           C  
ATOM   1875  C6  G      59      67.050 -18.893  35.884  1.00  0.00           C  
ATOM   1876  O6  G      59      67.825 -18.850  36.840  1.00  0.00           O  
ATOM   1877  N1  G      59      66.256 -20.012  35.784  1.00  0.00           N  
ATOM   1878  H1  G      59      66.325 -20.704  36.511  1.00  0.00           H  
ATOM   1879  C2  G      59      65.346 -20.196  34.804  1.00  0.00           C  
ATOM   1880  N2  G      59      64.622 -21.276  34.876  1.00  0.00           N  
ATOM   1881  H21 G      59      64.690 -21.860  35.707  1.00  0.00           H  
ATOM   1882  H22 G      59      63.895 -21.408  34.197  1.00  0.00           H  
ATOM   1883  N3  G      59      65.119 -19.364  33.789  1.00  0.00           N  
ATOM   1884  C4  G      59      65.882 -18.235  33.866  1.00  0.00           C  
ATOM   1885  C3' G      59      63.712 -15.006  31.983  1.00  0.00           C  
ATOM   1886  H3' G      59      64.307 -14.567  32.785  1.00  0.00           H  
ATOM   1887  C2' G      59      63.536 -16.508  32.267  1.00  0.00           C  
ATOM   1888  H2' G      59      63.343 -16.674  33.330  1.00  0.00           H  
ATOM   1889  O2' G      59      62.542 -17.142  31.453  1.00  0.00           O  
ATOM   1890 HO2' G      59      62.215 -17.951  31.893  1.00  0.00           H  
ATOM   1891  O3' G      59      62.513 -14.260  31.789  1.00  0.00           O  
ATOM   1892  P   A      60      61.674 -13.703  33.046  1.00  0.00           P  
ATOM   1893  OP1 A      60      60.556 -12.881  32.501  1.00  0.00           O  
ATOM   1894  OP2 A      60      62.613 -13.073  34.015  1.00  0.00           O  
ATOM   1895  O5' A      60      61.046 -15.021  33.731  1.00  0.00           O  
ATOM   1896  C5' A      60      60.071 -14.905  34.751  1.00  0.00           C  
ATOM   1897  H5' A      60      59.169 -14.443  34.347  1.00  0.00           H  
ATOM   1898 H5'' A      60      60.453 -14.270  35.552  1.00  0.00           H  
ATOM   1899  C4' A      60      59.709 -16.276  35.332  1.00  0.00           C  
ATOM   1900  H4' A      60      59.272 -16.900  34.551  1.00  0.00           H  
ATOM   1901  O4' A      60      60.835 -16.949  35.894  1.00  0.00           O  
ATOM   1902  C1' A      60      60.463 -17.513  37.148  1.00  0.00           C  
ATOM   1903  H1' A      60      60.739 -18.569  37.188  1.00  0.00           H  
ATOM   1904  N9  A      60      61.162 -16.817  38.255  1.00  0.00           N  
ATOM   1905  C8  A      60      61.809 -15.603  38.240  1.00  0.00           C  
ATOM   1906  H8  A      60      61.783 -14.938  37.385  1.00  0.00           H  
ATOM   1907  N7  A      60      62.488 -15.340  39.327  1.00  0.00           N  
ATOM   1908  C5  A      60      62.264 -16.473  40.121  1.00  0.00           C  
ATOM   1909  C6  A      60      62.713 -16.911  41.393  1.00  0.00           C  
ATOM   1910  N6  A      60      63.558 -16.247  42.164  1.00  0.00           N  
ATOM   1911  H61 A      60      63.830 -16.660  43.039  1.00  0.00           H  
ATOM   1912  H62 A      60      63.929 -15.364  41.852  1.00  0.00           H  
ATOM   1913  N1  A      60      62.329 -18.080  41.903  1.00  0.00           N  
ATOM   1914  C2  A      60      61.495 -18.819  41.184  1.00  0.00           C  
ATOM   1915  H2  A      60      61.191 -19.759  41.627  1.00  0.00           H  
ATOM   1916  N3  A      60      60.987 -18.552  39.983  1.00  0.00           N  
ATOM   1917  C4  A      60      61.426 -17.357  39.494  1.00  0.00           C  
ATOM   1918  C3' A      60      58.681 -16.113  36.451  1.00  0.00           C  
ATOM   1919  H3' A      60      58.967 -15.250  37.058  1.00  0.00           H  
ATOM   1920  C2' A      60      58.944 -17.388  37.265  1.00  0.00           C  
ATOM   1921  H2' A      60      58.657 -17.234  38.300  1.00  0.00           H  
ATOM   1922  O2' A      60      58.355 -18.572  36.718  1.00  0.00           O  
ATOM   1923 HO2' A      60      58.215 -19.226  37.429  1.00  0.00           H  
ATOM   1924  O3' A      60      57.350 -15.960  35.967  1.00  0.00           O  
ATOM   1925  P   C      61      56.245 -15.168  36.837  1.00  0.00           P  
ATOM   1926  OP1 C      61      54.944 -15.252  36.113  1.00  0.00           O  
ATOM   1927  OP2 C      61      56.800 -13.820  37.143  1.00  0.00           O  
ATOM   1928  O5' C      61      56.131 -15.986  38.231  1.00  0.00           O  
ATOM   1929  C5' C      61      55.551 -17.284  38.292  1.00  0.00           C  
ATOM   1930  H5' C      61      55.943 -17.903  37.485  1.00  0.00           H  
ATOM   1931 H5'' C      61      54.471 -17.202  38.155  1.00  0.00           H  
ATOM   1932  C4' C      61      55.825 -17.997  39.630  1.00  0.00           C  
ATOM   1933  H4' C      61      55.343 -18.976  39.602  1.00  0.00           H  
ATOM   1934  O4' C      61      57.217 -18.195  39.891  1.00  0.00           O  
ATOM   1935  C1' C      61      57.469 -18.021  41.284  1.00  0.00           C  
ATOM   1936  H1' C      61      57.965 -18.914  41.672  1.00  0.00           H  
ATOM   1937  N1  C      61      58.345 -16.843  41.576  1.00  0.00           N  
ATOM   1938  C6  C      61      58.477 -15.795  40.700  1.00  0.00           C  
ATOM   1939  H6  C      61      57.894 -15.781  39.793  1.00  0.00           H  
ATOM   1940  C5  C      61      59.349 -14.791  40.956  1.00  0.00           C  
ATOM   1941  H5  C      61      59.458 -13.981  40.252  1.00  0.00           H  
ATOM   1942  C4  C      61      60.091 -14.863  42.166  1.00  0.00           C  
ATOM   1943  N4  C      61      60.984 -13.952  42.444  1.00  0.00           N  
ATOM   1944  H41 C      61      61.502 -14.045  43.300  1.00  0.00           H  
ATOM   1945  H42 C      61      61.146 -13.198  41.799  1.00  0.00           H  
ATOM   1946  N3  C      61      59.948 -15.828  43.050  1.00  0.00           N  
ATOM   1947  C2  C      61      59.077 -16.834  42.776  1.00  0.00           C  
ATOM   1948  O2  C      61      58.953 -17.734  43.610  1.00  0.00           O  
ATOM   1949  C3' C      61      55.267 -17.241  40.835  1.00  0.00           C  
ATOM   1950  H3' C      61      55.545 -16.188  40.753  1.00  0.00           H  
ATOM   1951  C2' C      61      56.100 -17.885  41.957  1.00  0.00           C  
ATOM   1952  H2' C      61      56.155 -17.219  42.814  1.00  0.00           H  
ATOM   1953  O2' C      61      55.666 -19.197  42.335  1.00  0.00           O  
ATOM   1954 HO2' C      61      56.061 -19.445  43.192  1.00  0.00           H  
ATOM   1955  O3' C      61      53.853 -17.376  40.969  1.00  0.00           O  
ATOM   1956  P   U      62      52.986 -16.248  41.736  1.00  0.00           P  
ATOM   1957  OP1 U      62      51.570 -16.716  41.780  1.00  0.00           O  
ATOM   1958  OP2 U      62      53.274 -14.931  41.101  1.00  0.00           O  
ATOM   1959  O5' U      62      53.573 -16.205  43.247  1.00  0.00           O  
ATOM   1960  C5' U      62      53.388 -17.291  44.145  1.00  0.00           C  
ATOM   1961  H5' U      62      53.650 -18.227  43.652  1.00  0.00           H  
ATOM   1962 H5'' U      62      52.335 -17.348  44.425  1.00  0.00           H  
ATOM   1963  C4' U      62      54.229 -17.166  45.429  1.00  0.00           C  
ATOM   1964  H4' U      62      54.006 -18.028  46.060  1.00  0.00           H  
ATOM   1965  O4' U      62      55.639 -17.146  45.198  1.00  0.00           O  
ATOM   1966  C1' U      62      56.240 -16.232  46.118  1.00  0.00           C  
ATOM   1967  H1' U      62      57.044 -16.737  46.658  1.00  0.00           H  
ATOM   1968  N1  U      62      56.830 -15.043  45.427  1.00  0.00           N  
ATOM   1969  C6  U      62      56.471 -14.678  44.146  1.00  0.00           C  
ATOM   1970  H6  U      62      55.696 -15.225  43.636  1.00  0.00           H  
ATOM   1971  C5  U      62      57.084 -13.645  43.511  1.00  0.00           C  
ATOM   1972  H5  U      62      56.794 -13.377  42.505  1.00  0.00           H  
ATOM   1973  C4  U      62      58.131 -12.882  44.151  1.00  0.00           C  
ATOM   1974  O4  U      62      58.729 -11.932  43.654  1.00  0.00           O  
ATOM   1975  N3  U      62      58.441 -13.300  45.420  1.00  0.00           N  
ATOM   1976  H3  U      62      59.178 -12.796  45.889  1.00  0.00           H  
ATOM   1977  C2  U      62      57.829 -14.331  46.103  1.00  0.00           C  
ATOM   1978  O2  U      62      58.173 -14.581  47.259  1.00  0.00           O  
ATOM   1979  C3' U      62      53.898 -15.909  46.239  1.00  0.00           C  
ATOM   1980  H3' U      62      53.894 -15.045  45.570  1.00  0.00           H  
ATOM   1981  C2' U      62      55.152 -15.841  47.131  1.00  0.00           C  
ATOM   1982  H2' U      62      55.306 -14.835  47.524  1.00  0.00           H  
ATOM   1983  O2' U      62      55.160 -16.822  48.170  1.00  0.00           O  
ATOM   1984 HO2' U      62      55.518 -16.441  48.995  1.00  0.00           H  
ATOM   1985  O3' U      62      52.650 -16.025  46.923  1.00  0.00           O  
ATOM   1986  P   A      63      51.786 -14.713  47.304  1.00  0.00           P  
ATOM   1987  OP1 A      63      50.533 -15.175  47.972  1.00  0.00           O  
ATOM   1988  OP2 A      63      51.657 -13.867  46.084  1.00  0.00           O  
ATOM   1989  O5' A      63      52.683 -13.893  48.377  1.00  0.00           O  
ATOM   1990  C5' A      63      52.853 -14.353  49.712  1.00  0.00           C  
ATOM   1991  H5' A      63      53.286 -15.354  49.706  1.00  0.00           H  
ATOM   1992 H5'' A      63      51.880 -14.407  50.204  1.00  0.00           H  
ATOM   1993  C4' A      63      53.758 -13.427  50.542  1.00  0.00           C  
ATOM   1994  H4' A      63      53.769 -13.789  51.572  1.00  0.00           H  
ATOM   1995  O4' A      63      55.102 -13.409  50.067  1.00  0.00           O  
ATOM   1996  C1' A      63      55.620 -12.093  50.209  1.00  0.00           C  
ATOM   1997  H1' A      63      56.547 -12.118  50.783  1.00  0.00           H  
ATOM   1998  N9  A      63      55.931 -11.553  48.860  1.00  0.00           N  
ATOM   1999  C8  A      63      55.400 -11.912  47.643  1.00  0.00           C  
ATOM   2000  H8  A      63      54.583 -12.613  47.549  1.00  0.00           H  
ATOM   2001  N7  A      63      55.987 -11.368  46.609  1.00  0.00           N  
ATOM   2002  C5  A      63      56.968 -10.558  47.196  1.00  0.00           C  
ATOM   2003  C6  A      63      57.972  -9.682  46.705  1.00  0.00           C  
ATOM   2004  N6  A      63      58.245  -9.442  45.435  1.00  0.00           N  
ATOM   2005  H61 A      63      59.033  -8.848  45.212  1.00  0.00           H  
ATOM   2006  H62 A      63      57.761  -9.962  44.721  1.00  0.00           H  
ATOM   2007  N1  A      63      58.757  -9.007  47.539  1.00  0.00           N  
ATOM   2008  C2  A      63      58.597  -9.194  48.839  1.00  0.00           C  
ATOM   2009  H2  A      63      59.253  -8.622  49.476  1.00  0.00           H  
ATOM   2010  N3  A      63      57.730  -9.993  49.454  1.00  0.00           N  
ATOM   2011  C4  A      63      56.928 -10.651  48.566  1.00  0.00           C  
ATOM   2012  C3' A      63      53.271 -11.973  50.564  1.00  0.00           C  
ATOM   2013  H3' A      63      53.020 -11.667  49.546  1.00  0.00           H  
ATOM   2014  C2' A      63      54.575 -11.263  50.973  1.00  0.00           C  
ATOM   2015  H2' A      63      54.574 -10.227  50.637  1.00  0.00           H  
ATOM   2016  O2' A      63      54.848 -11.352  52.376  1.00  0.00           O  
ATOM   2017 HO2' A      63      55.628 -10.813  52.598  1.00  0.00           H  
ATOM   2018  O3' A      63      52.154 -11.771  51.433  1.00  0.00           O  
ATOM   2019  P   U      64      51.142 -10.528  51.208  1.00  0.00           P  
ATOM   2020  OP1 U      64      50.096 -10.597  52.270  1.00  0.00           O  
ATOM   2021  OP2 U      64      50.698 -10.536  49.786  1.00  0.00           O  
ATOM   2022  O5' U      64      52.028  -9.190  51.435  1.00  0.00           O  
ATOM   2023  C5' U      64      52.444  -8.784  52.733  1.00  0.00           C  
ATOM   2024  H5' U      64      52.918  -9.622  53.245  1.00  0.00           H  
ATOM   2025 H5'' U      64      51.570  -8.482  53.313  1.00  0.00           H  
ATOM   2026  C4' U      64      53.437  -7.610  52.697  1.00  0.00           C  
ATOM   2027  H4' U      64      53.663  -7.321  53.725  1.00  0.00           H  
ATOM   2028  O4' U      64      54.663  -7.953  52.047  1.00  0.00           O  
ATOM   2029  C1' U      64      55.160  -6.800  51.368  1.00  0.00           C  
ATOM   2030  H1' U      64      56.163  -6.573  51.734  1.00  0.00           H  
ATOM   2031  N1  U      64      55.232  -7.006  49.890  1.00  0.00           N  
ATOM   2032  C6  U      64      54.380  -7.866  49.231  1.00  0.00           C  
ATOM   2033  H6  U      64      53.625  -8.398  49.792  1.00  0.00           H  
ATOM   2034  C5  U      64      54.482  -8.057  47.891  1.00  0.00           C  
ATOM   2035  H5  U      64      53.811  -8.740  47.388  1.00  0.00           H  
ATOM   2036  C4  U      64      55.469  -7.358  47.102  1.00  0.00           C  
ATOM   2037  O4  U      64      55.635  -7.483  45.893  1.00  0.00           O  
ATOM   2038  N3  U      64      56.268  -6.501  47.817  1.00  0.00           N  
ATOM   2039  H3  U      64      56.941  -5.962  47.293  1.00  0.00           H  
ATOM   2040  C2  U      64      56.186  -6.270  49.174  1.00  0.00           C  
ATOM   2041  O2  U      64      56.926  -5.433  49.689  1.00  0.00           O  
ATOM   2042  C3' U      64      52.903  -6.371  51.970  1.00  0.00           C  
ATOM   2043  H3' U      64      52.485  -6.680  51.010  1.00  0.00           H  
ATOM   2044  C2' U      64      54.228  -5.632  51.717  1.00  0.00           C  
ATOM   2045  H2' U      64      54.125  -4.945  50.879  1.00  0.00           H  
ATOM   2046  O2' U      64      54.757  -4.972  52.874  1.00  0.00           O  
ATOM   2047 HO2' U      64      55.362  -4.255  52.600  1.00  0.00           H  
ATOM   2048  O3' U      64      51.933  -5.628  52.708  1.00  0.00           O  
ATOM   2049  P   G      65      50.917  -4.622  51.951  1.00  0.00           P  
ATOM   2050  OP1 G      65      50.065  -3.976  52.990  1.00  0.00           O  
ATOM   2051  OP2 G      65      50.241  -5.379  50.861  1.00  0.00           O  
ATOM   2052  O5' G      65      51.846  -3.487  51.258  1.00  0.00           O  
ATOM   2053  C5' G      65      52.498  -2.497  52.043  1.00  0.00           C  
ATOM   2054  H5' G      65      53.031  -2.975  52.865  1.00  0.00           H  
ATOM   2055 H5'' G      65      51.751  -1.828  52.476  1.00  0.00           H  
ATOM   2056  C4' G      65      53.503  -1.654  51.241  1.00  0.00           C  
ATOM   2057  H4' G      65      53.995  -0.963  51.928  1.00  0.00           H  
ATOM   2058  O4' G      65      54.506  -2.455  50.615  1.00  0.00           O  
ATOM   2059  C1' G      65      54.867  -1.848  49.377  1.00  0.00           C  
ATOM   2060  H1' G      65      55.941  -1.656  49.346  1.00  0.00           H  
ATOM   2061  N9  G      65      54.523  -2.722  48.230  1.00  0.00           N  
ATOM   2062  C8  G      65      53.679  -3.805  48.176  1.00  0.00           C  
ATOM   2063  H8  G      65      53.119  -4.150  49.036  1.00  0.00           H  
ATOM   2064  N7  G      65      53.623  -4.384  47.004  1.00  0.00           N  
ATOM   2065  C5  G      65      54.471  -3.602  46.207  1.00  0.00           C  
ATOM   2066  C6  G      65      54.827  -3.682  44.811  1.00  0.00           C  
ATOM   2067  O6  G      65      54.481  -4.495  43.955  1.00  0.00           O  
ATOM   2068  N1  G      65      55.677  -2.678  44.399  1.00  0.00           N  
ATOM   2069  H1  G      65      55.990  -2.691  43.443  1.00  0.00           H  
ATOM   2070  C2  G      65      56.156  -1.716  45.218  1.00  0.00           C  
ATOM   2071  N2  G      65      56.931  -0.815  44.675  1.00  0.00           N  
ATOM   2072  H21 G      65      57.111  -0.809  43.674  1.00  0.00           H  
ATOM   2073  H22 G      65      57.316  -0.110  45.281  1.00  0.00           H  
ATOM   2074  N3  G      65      55.874  -1.608  46.514  1.00  0.00           N  
ATOM   2075  C4  G      65      55.019  -2.580  46.954  1.00  0.00           C  
ATOM   2076  C3' G      65      52.861  -0.819  50.128  1.00  0.00           C  
ATOM   2077  H3' G      65      52.188  -1.460  49.554  1.00  0.00           H  
ATOM   2078  C2' G      65      54.113  -0.517  49.285  1.00  0.00           C  
ATOM   2079  H2' G      65      53.837  -0.290  48.256  1.00  0.00           H  
ATOM   2080  O2' G      65      54.961   0.500  49.827  1.00  0.00           O  
ATOM   2081 HO2' G      65      55.453   0.930  49.102  1.00  0.00           H  
ATOM   2082  O3' G      65      52.166   0.330  50.613  1.00  0.00           O  
ATOM   2083  P   G      66      51.071   1.096  49.700  1.00  0.00           P  
ATOM   2084  OP1 G      66      50.505   2.207  50.517  1.00  0.00           O  
ATOM   2085  OP2 G      66      50.131   0.076  49.156  1.00  0.00           O  
ATOM   2086  O5' G      66      51.880   1.733  48.446  1.00  0.00           O  
ATOM   2087  C5' G      66      52.779   2.822  48.616  1.00  0.00           C  
ATOM   2088  H5' G      66      53.479   2.599  49.421  1.00  0.00           H  
ATOM   2089 H5'' G      66      52.217   3.713  48.900  1.00  0.00           H  
ATOM   2090  C4' G      66      53.584   3.137  47.341  1.00  0.00           C  
ATOM   2091  H4' G      66      54.290   3.936  47.571  1.00  0.00           H  
ATOM   2092  O4' G      66      54.332   2.011  46.879  1.00  0.00           O  
ATOM   2093  C1' G      66      54.267   1.963  45.457  1.00  0.00           C  
ATOM   2094  H1' G      66      55.272   1.898  45.034  1.00  0.00           H  
ATOM   2095  N9  G      66      53.519   0.759  45.018  1.00  0.00           N  
ATOM   2096  C8  G      66      52.677  -0.054  45.736  1.00  0.00           C  
ATOM   2097  H8  G      66      52.414   0.143  46.764  1.00  0.00           H  
ATOM   2098  N7  G      66      52.237  -1.094  45.080  1.00  0.00           N  
ATOM   2099  C5  G      66      52.806  -0.943  43.813  1.00  0.00           C  
ATOM   2100  C6  G      66      52.677  -1.724  42.613  1.00  0.00           C  
ATOM   2101  O6  G      66      52.036  -2.751  42.424  1.00  0.00           O  
ATOM   2102  N1  G      66      53.336  -1.192  41.523  1.00  0.00           N  
ATOM   2103  H1  G      66      53.103  -1.566  40.628  1.00  0.00           H  
ATOM   2104  C2  G      66      54.117  -0.086  41.598  1.00  0.00           C  
ATOM   2105  N2  G      66      54.694   0.326  40.501  1.00  0.00           N  
ATOM   2106  H21 G      66      54.559  -0.117  39.597  1.00  0.00           H  
ATOM   2107  H22 G      66      55.287   1.137  40.582  1.00  0.00           H  
ATOM   2108  N3  G      66      54.280   0.657  42.688  1.00  0.00           N  
ATOM   2109  C4  G      66      53.587   0.190  43.767  1.00  0.00           C  
ATOM   2110  C3' G      66      52.704   3.618  46.181  1.00  0.00           C  
ATOM   2111  H3' G      66      51.800   3.006  46.142  1.00  0.00           H  
ATOM   2112  C2' G      66      53.601   3.262  44.980  1.00  0.00           C  
ATOM   2113  H2' G      66      52.996   3.090  44.089  1.00  0.00           H  
ATOM   2114  O2' G      66      54.636   4.217  44.721  1.00  0.00           O  
ATOM   2115 HO2' G      66      54.929   4.144  43.793  1.00  0.00           H  
ATOM   2116  O3' G      66      52.382   5.007  46.301  1.00  0.00           O  
ATOM   2117  P   U      67      50.996   5.614  45.729  1.00  0.00           P  
ATOM   2118  OP1 U      67      50.964   7.064  46.072  1.00  0.00           O  
ATOM   2119  OP2 U      67      49.880   4.755  46.211  1.00  0.00           O  
ATOM   2120  O5' U      67      51.066   5.464  44.118  1.00  0.00           O  
ATOM   2121  C5' U      67      51.878   6.312  43.317  1.00  0.00           C  
ATOM   2122  H5' U      67      52.864   6.411  43.774  1.00  0.00           H  
ATOM   2123 H5'' U      67      51.427   7.304  43.258  1.00  0.00           H  
ATOM   2124  C4' U      67      52.064   5.759  41.892  1.00  0.00           C  
ATOM   2125  H4' U      67      52.717   6.436  41.337  1.00  0.00           H  
ATOM   2126  O4' U      67      52.676   4.471  41.934  1.00  0.00           O  
ATOM   2127  C1' U      67      52.154   3.675  40.877  1.00  0.00           C  
ATOM   2128  H1' U      67      52.982   3.335  40.251  1.00  0.00           H  
ATOM   2129  N1  U      67      51.415   2.478  41.370  1.00  0.00           N  
ATOM   2130  C6  U      67      50.781   2.439  42.593  1.00  0.00           C  
ATOM   2131  H6  U      67      50.814   3.303  43.239  1.00  0.00           H  
ATOM   2132  C5  U      67      50.125   1.321  43.000  1.00  0.00           C  
ATOM   2133  H5  U      67      49.641   1.298  43.967  1.00  0.00           H  
ATOM   2134  C4  U      67      50.051   0.146  42.163  1.00  0.00           C  
ATOM   2135  O4  U      67      49.513  -0.910  42.465  1.00  0.00           O  
ATOM   2136  N3  U      67      50.647   0.282  40.934  1.00  0.00           N  
ATOM   2137  H3  U      67      50.551  -0.472  40.270  1.00  0.00           H  
ATOM   2138  C2  U      67      51.335   1.390  40.499  1.00  0.00           C  
ATOM   2139  O2  U      67      51.850   1.378  39.385  1.00  0.00           O  
ATOM   2140  C3' U      67      50.767   5.588  41.088  1.00  0.00           C  
ATOM   2141  H3' U      67      50.017   5.128  41.734  1.00  0.00           H  
ATOM   2142  C2' U      67      51.225   4.561  40.039  1.00  0.00           C  
ATOM   2143  H2' U      67      50.370   3.999  39.659  1.00  0.00           H  
ATOM   2144  O2' U      67      51.987   5.120  38.963  1.00  0.00           O  
ATOM   2145 HO2' U      67      52.004   4.502  38.206  1.00  0.00           H  
ATOM   2146  O3' U      67      50.255   6.786  40.509  1.00  0.00           O  
ATOM   2147  P   C      68      48.697   6.895  40.089  1.00  0.00           P  
ATOM   2148  OP1 C      68      48.501   8.240  39.477  1.00  0.00           O  
ATOM   2149  OP2 C      68      47.885   6.550  41.287  1.00  0.00           O  
ATOM   2150  O5' C      68      48.412   5.753  38.961  1.00  0.00           O  
ATOM   2151  C5' C      68      48.620   6.002  37.574  1.00  0.00           C  
ATOM   2152  H5' C      68      49.679   6.196  37.392  1.00  0.00           H  
ATOM   2153 H5'' C      68      48.061   6.893  37.283  1.00  0.00           H  
ATOM   2154  C4' C      68      48.163   4.854  36.653  1.00  0.00           C  
ATOM   2155  H4' C      68      48.229   5.214  35.624  1.00  0.00           H  
ATOM   2156  O4' C      68      48.983   3.688  36.765  1.00  0.00           O  
ATOM   2157  C1' C      68      48.183   2.540  36.467  1.00  0.00           C  
ATOM   2158  H1' C      68      48.627   1.978  35.638  1.00  0.00           H  
ATOM   2159  N1  C      68      48.057   1.649  37.660  1.00  0.00           N  
ATOM   2160  C6  C      68      48.071   2.161  38.936  1.00  0.00           C  
ATOM   2161  H6  C      68      48.293   3.210  39.092  1.00  0.00           H  
ATOM   2162  C5  C      68      47.783   1.370  39.996  1.00  0.00           C  
ATOM   2163  H5  C      68      47.777   1.785  40.993  1.00  0.00           H  
ATOM   2164  C4  C      68      47.485   0.010  39.722  1.00  0.00           C  
ATOM   2165  N4  C      68      47.261  -0.816  40.693  1.00  0.00           N  
ATOM   2166  H41 C      68      47.156  -1.797  40.460  1.00  0.00           H  
ATOM   2167  H42 C      68      47.462  -0.542  41.636  1.00  0.00           H  
ATOM   2168  N3  C      68      47.491  -0.513  38.516  1.00  0.00           N  
ATOM   2169  C2  C      68      47.768   0.289  37.462  1.00  0.00           C  
ATOM   2170  O2  C      68      47.741  -0.228  36.345  1.00  0.00           O  
ATOM   2171  C3' C      68      46.728   4.356  36.878  1.00  0.00           C  
ATOM   2172  H3' C      68      46.618   4.106  37.932  1.00  0.00           H  
ATOM   2173  C2' C      68      46.792   3.054  36.058  1.00  0.00           C  
ATOM   2174  H2' C      68      46.000   2.366  36.365  1.00  0.00           H  
ATOM   2175  O2' C      68      46.779   3.257  34.639  1.00  0.00           O  
ATOM   2176 HO2' C      68      46.520   2.432  34.182  1.00  0.00           H  
ATOM   2177  O3' C      68      45.689   5.267  36.537  1.00  0.00           O  
ATOM   2178  P   G3     69      44.132   4.909  36.815  1.00  0.00           P  
ATOM   2179  OP1 G3     69      43.702   3.846  35.867  1.00  0.00           O  
ATOM   2180  OP2 G3     69      43.398   6.204  36.776  1.00  0.00           O  
ATOM   2181  O5' G3     69      43.998   4.348  38.345  1.00  0.00           O  
ATOM   2182  C5' G3     69      44.076   2.959  38.678  1.00  0.00           C  
ATOM   2183  H5' G3     69      45.110   2.675  38.881  1.00  0.00           H  
ATOM   2184 H5'' G3     69      43.712   2.354  37.847  1.00  0.00           H  
ATOM   2185  C4' G3     69      43.199   2.619  39.898  1.00  0.00           C  
ATOM   2186  H4' G3     69      42.248   3.141  39.780  1.00  0.00           H  
ATOM   2187  O4' G3     69      42.932   1.222  39.971  1.00  0.00           O  
ATOM   2188  C1' G3     69      42.641   0.854  41.325  1.00  0.00           C  
ATOM   2189  H1' G3     69      41.606   0.509  41.398  1.00  0.00           H  
ATOM   2190  N9  G3     69      43.527  -0.312  41.652  1.00  0.00           N  
ATOM   2191  C8  G3     69      43.678  -1.429  40.863  1.00  0.00           C  
ATOM   2192  H8  G3     69      43.177  -1.523  39.907  1.00  0.00           H  
ATOM   2193  N7  G3     69      44.472  -2.349  41.345  1.00  0.00           N  
ATOM   2194  C5  G3     69      44.890  -1.808  42.569  1.00  0.00           C  
ATOM   2195  C6  G3     69      45.821  -2.298  43.562  1.00  0.00           C  
ATOM   2196  O6  G3     69      46.539  -3.298  43.543  1.00  0.00           O  
ATOM   2197  N1  G3     69      45.914  -1.493  44.683  1.00  0.00           N  
ATOM   2198  H1  G3     69      46.521  -1.801  45.418  1.00  0.00           H  
ATOM   2199  C2  G3     69      45.227  -0.335  44.829  1.00  0.00           C  
ATOM   2200  N2  G3     69      45.373   0.330  45.947  1.00  0.00           N  
ATOM   2201  H21 G3     69      45.965  -0.008  46.691  1.00  0.00           H  
ATOM   2202  H22 G3     69      44.850   1.187  46.050  1.00  0.00           H  
ATOM   2203  N3  G3     69      44.416   0.182  43.913  1.00  0.00           N  
ATOM   2204  C4  G3     69      44.277  -0.588  42.790  1.00  0.00           C  
ATOM   2205  C3' G3     69      43.758   2.971  41.280  1.00  0.00           C  
ATOM   2206  H3' G3     69      44.761   2.545  41.376  1.00  0.00           H  
ATOM   2207  C2' G3     69      42.778   2.158  42.146  1.00  0.00           C  
ATOM   2208  H2' G3     69      43.187   2.012  43.140  1.00  0.00           H  
ATOM   2209  O2' G3     69      41.483   2.767  42.253  1.00  0.00           O  
ATOM   2210 HO2' G3     69      40.985   2.372  42.998  1.00  0.00           H  
ATOM   2211  O3' G3     69      43.782   4.363  41.608  1.00  0.00           O  
ATOM   2212 HO3' G3     69      44.124   4.472  42.518  1.00  0.00           H  
TER   
END   
