# Supplementary material for: RPocket: an intuitive database of RNA pocket topology information with RNA-ligand data resources
Source: BMC Bioinformatics. 2021 Sep 8;22:428. doi: 10.1186/s12859-021-04349-4 (PMC8424408; doi:10.1186/s12859-021-04349-4)
Supplement: Supplementary file 7 — Additional file 7. Folder S3: Nine other experimental structures and their modeling structures and pockets. [file 12859_2021_4349_MOESM7_ESM.zip › 12859_2021_4349_MOESM7_ESM/1Y27_d2.pdb]

REMARK                                                              
ATOM      1 HO5' G5      1      38.808  25.360  37.688  1.00  0.00           H  
ATOM      2  O5' G5      1      38.534  24.708  37.011  1.00  0.00           O  
ATOM      3  C5' G5      1      38.276  23.449  37.630  1.00  0.00           C  
ATOM      4  H5' G5      1      37.720  23.604  38.557  1.00  0.00           H  
ATOM      5 H5'' G5      1      39.219  22.952  37.867  1.00  0.00           H  
ATOM      6  C4' G5      1      37.447  22.550  36.701  1.00  0.00           C  
ATOM      7  H4' G5      1      36.553  23.102  36.406  1.00  0.00           H  
ATOM      8  O4' G5      1      38.170  22.182  35.526  1.00  0.00           O  
ATOM      9  C1' G5      1      37.625  20.962  35.022  1.00  0.00           C  
ATOM     10  H1' G5      1      37.137  21.131  34.058  1.00  0.00           H  
ATOM     11  N9  G5      1      38.698  19.948  34.830  1.00  0.00           N  
ATOM     12  C8  G5      1      40.059  20.096  34.973  1.00  0.00           C  
ATOM     13  H8  G5      1      40.510  21.033  35.276  1.00  0.00           H  
ATOM     14  N7  G5      1      40.750  19.015  34.714  1.00  0.00           N  
ATOM     15  C5  G5      1      39.773  18.073  34.357  1.00  0.00           C  
ATOM     16  C6  G5      1      39.875  16.687  33.964  1.00  0.00           C  
ATOM     17  O6  G5      1      40.880  15.980  33.847  1.00  0.00           O  
ATOM     18  N1  G5      1      38.652  16.098  33.690  1.00  0.00           N  
ATOM     19  H1  G5      1      38.658  15.131  33.425  1.00  0.00           H  
ATOM     20  C2  G5      1      37.468  16.760  33.762  1.00  0.00           C  
ATOM     21  N2  G5      1      36.373  16.094  33.495  1.00  0.00           N  
ATOM     22  H21 G5      1      36.397  15.117  33.244  1.00  0.00           H  
ATOM     23  H22 G5      1      35.498  16.592  33.567  1.00  0.00           H  
ATOM     24  N3  G5      1      37.331  18.038  34.105  1.00  0.00           N  
ATOM     25  C4  G5      1      38.519  18.646  34.403  1.00  0.00           C  
ATOM     26  C3' G5      1      37.001  21.220  37.332  1.00  0.00           C  
ATOM     27  H3' G5      1      37.872  20.708  37.752  1.00  0.00           H  
ATOM     28  C2' G5      1      36.574  20.500  36.042  1.00  0.00           C  
ATOM     29  H2' G5      1      36.609  19.419  36.194  1.00  0.00           H  
ATOM     30  O2' G5      1      35.286  20.909  35.576  1.00  0.00           O  
ATOM     31 HO2' G5      1      34.638  20.559  36.212  1.00  0.00           H  
ATOM     32  O3' G5      1      36.003  21.389  38.345  1.00  0.00           O  
ATOM     33  P   G       2      35.170  20.160  39.011  1.00  0.00           P  
ATOM     34  OP1 G       2      34.236  20.780  39.989  1.00  0.00           O  
ATOM     35  OP2 G       2      34.568  19.344  37.923  1.00  0.00           O  
ATOM     36  O5' G       2      36.218  19.196  39.815  1.00  0.00           O  
ATOM     37  C5' G       2      36.395  19.243  41.234  1.00  0.00           C  
ATOM     38  H5' G       2      35.561  19.758  41.710  1.00  0.00           H  
ATOM     39 H5'' G       2      37.304  19.795  41.477  1.00  0.00           H  
ATOM     40  C4' G       2      36.467  17.831  41.855  1.00  0.00           C  
ATOM     41  H4' G       2      35.583  17.268  41.550  1.00  0.00           H  
ATOM     42  O4' G       2      37.632  17.094  41.474  1.00  0.00           O  
ATOM     43  C1' G       2      38.209  16.461  42.624  1.00  0.00           C  
ATOM     44  H1' G       2      38.417  15.408  42.417  1.00  0.00           H  
ATOM     45  N9  G       2      39.500  17.128  42.959  1.00  0.00           N  
ATOM     46  C8  G       2      40.144  18.097  42.226  1.00  0.00           C  
ATOM     47  H8  G       2      39.710  18.535  41.335  1.00  0.00           H  
ATOM     48  N7  G       2      41.323  18.430  42.679  1.00  0.00           N  
ATOM     49  C5  G       2      41.484  17.612  43.805  1.00  0.00           C  
ATOM     50  C6  G       2      42.584  17.488  44.728  1.00  0.00           C  
ATOM     51  O6  G       2      43.652  18.097  44.742  1.00  0.00           O  
ATOM     52  N1  G       2      42.384  16.543  45.716  1.00  0.00           N  
ATOM     53  H1  G       2      43.123  16.408  46.386  1.00  0.00           H  
ATOM     54  C2  G       2      41.244  15.816  45.823  1.00  0.00           C  
ATOM     55  N2  G       2      41.156  15.020  46.860  1.00  0.00           N  
ATOM     56  H21 G       2      41.897  14.974  47.547  1.00  0.00           H  
ATOM     57  H22 G       2      40.308  14.486  46.967  1.00  0.00           H  
ATOM     58  N3  G       2      40.206  15.881  44.983  1.00  0.00           N  
ATOM     59  C4  G       2      40.377  16.806  43.984  1.00  0.00           C  
ATOM     60  C3' G       2      36.483  17.894  43.387  1.00  0.00           C  
ATOM     61  H3' G       2      37.145  18.712  43.678  1.00  0.00           H  
ATOM     62  C2' G       2      37.165  16.564  43.745  1.00  0.00           C  
ATOM     63  H2' G       2      37.627  16.629  44.732  1.00  0.00           H  
ATOM     64  O2' G       2      36.297  15.427  43.647  1.00  0.00           O  
ATOM     65 HO2' G       2      36.625  14.708  44.222  1.00  0.00           H  
ATOM     66  O3' G       2      35.190  18.079  43.965  1.00  0.00           O  
ATOM     67  P   A       3      35.030  18.428  45.537  1.00  0.00           P  
ATOM     68  OP1 A       3      33.627  18.889  45.737  1.00  0.00           O  
ATOM     69  OP2 A       3      36.141  19.350  45.898  1.00  0.00           O  
ATOM     70  O5' A       3      35.198  17.009  46.332  1.00  0.00           O  
ATOM     71  C5' A       3      35.138  16.918  47.757  1.00  0.00           C  
ATOM     72  H5' A       3      34.979  15.879  48.049  1.00  0.00           H  
ATOM     73 H5'' A       3      34.303  17.513  48.130  1.00  0.00           H  
ATOM     74  C4' A       3      36.432  17.416  48.408  1.00  0.00           C  
ATOM     75  H4' A       3      36.601  18.432  48.065  1.00  0.00           H  
ATOM     76  O4' A       3      37.565  16.611  48.084  1.00  0.00           O  
ATOM     77  C1' A       3      38.622  16.999  48.965  1.00  0.00           C  
ATOM     78  H1' A       3      39.088  16.113  49.406  1.00  0.00           H  
ATOM     79  N9  A       3      39.642  17.762  48.200  1.00  0.00           N  
ATOM     80  C8  A       3      39.458  18.427  47.010  1.00  0.00           C  
ATOM     81  H8  A       3      38.540  18.347  46.441  1.00  0.00           H  
ATOM     82  N7  A       3      40.471  19.159  46.630  1.00  0.00           N  
ATOM     83  C5  A       3      41.385  18.977  47.675  1.00  0.00           C  
ATOM     84  C6  A       3      42.668  19.497  47.953  1.00  0.00           C  
ATOM     85  N6  A       3      43.290  20.339  47.159  1.00  0.00           N  
ATOM     86  H61 A       3      44.133  20.816  47.429  1.00  0.00           H  
ATOM     87  H62 A       3      42.814  20.631  46.321  1.00  0.00           H  
ATOM     88  N1  A       3      43.322  19.196  49.072  1.00  0.00           N  
ATOM     89  C2  A       3      42.731  18.347  49.910  1.00  0.00           C  
ATOM     90  H2  A       3      43.283  18.102  50.809  1.00  0.00           H  
ATOM     91  N3  A       3      41.537  17.767  49.787  1.00  0.00           N  
ATOM     92  C4  A       3      40.898  18.132  48.636  1.00  0.00           C  
ATOM     93  C3' A       3      36.492  17.409  49.941  1.00  0.00           C  
ATOM     94  H3' A       3      36.429  16.363  50.252  1.00  0.00           H  
ATOM     95  C2' A       3      37.960  17.845  50.082  1.00  0.00           C  
ATOM     96  H2' A       3      38.356  17.586  51.067  1.00  0.00           H  
ATOM     97  O2' A       3      38.111  19.224  49.798  1.00  0.00           O  
ATOM     98 HO2' A       3      37.205  19.602  49.787  1.00  0.00           H  
ATOM     99  O3' A       3      35.493  18.094  50.710  1.00  0.00           O  
ATOM    100  P   U       4      35.316  19.703  50.818  1.00  0.00           P  
ATOM    101  OP1 U       4      33.959  19.978  51.361  1.00  0.00           O  
ATOM    102  OP2 U       4      35.706  20.284  49.510  1.00  0.00           O  
ATOM    103  O5' U       4      36.423  20.242  51.864  1.00  0.00           O  
ATOM    104  C5' U       4      36.589  19.716  53.169  1.00  0.00           C  
ATOM    105  H5' U       4      36.478  18.630  53.144  1.00  0.00           H  
ATOM    106 H5'' U       4      35.824  20.127  53.830  1.00  0.00           H  
ATOM    107  C4' U       4      37.991  20.040  53.733  1.00  0.00           C  
ATOM    108  H4' U       4      38.107  19.511  54.681  1.00  0.00           H  
ATOM    109  O4' U       4      39.036  19.619  52.845  1.00  0.00           O  
ATOM    110  C1' U       4      40.131  20.538  52.916  1.00  0.00           C  
ATOM    111  H1' U       4      41.041  19.986  53.162  1.00  0.00           H  
ATOM    112  N1  U       4      40.365  21.281  51.635  1.00  0.00           N  
ATOM    113  C6  U       4      39.335  21.638  50.794  1.00  0.00           C  
ATOM    114  H6  U       4      38.318  21.433  51.088  1.00  0.00           H  
ATOM    115  C5  U       4      39.576  22.153  49.560  1.00  0.00           C  
ATOM    116  H5  U       4      38.755  22.357  48.888  1.00  0.00           H  
ATOM    117  C4  U       4      40.918  22.401  49.100  1.00  0.00           C  
ATOM    118  O4  U       4      41.242  22.793  47.987  1.00  0.00           O  
ATOM    119  N3  U       4      41.879  22.195  50.054  1.00  0.00           N  
ATOM    120  H3  U       4      42.773  22.585  49.854  1.00  0.00           H  
ATOM    121  C2  U       4      41.678  21.624  51.292  1.00  0.00           C  
ATOM    122  O2  U       4      42.651  21.465  52.026  1.00  0.00           O  
ATOM    123  C3' U       4      38.266  21.527  53.996  1.00  0.00           C  
ATOM    124  H3' U       4      37.951  22.100  53.123  1.00  0.00           H  
ATOM    125  C2' U       4      39.806  21.500  54.060  1.00  0.00           C  
ATOM    126  H2' U       4      40.220  22.489  53.872  1.00  0.00           H  
ATOM    127  O2' U       4      40.327  20.938  55.273  1.00  0.00           O  
ATOM    128 HO2' U       4      41.274  21.158  55.368  1.00  0.00           H  
ATOM    129  O3' U       4      37.648  22.055  55.166  1.00  0.00           O  
ATOM    130  P   C       5      37.463  23.654  55.337  1.00  0.00           P  
ATOM    131  OP1 C       5      36.877  23.899  56.686  1.00  0.00           O  
ATOM    132  OP2 C       5      36.720  24.153  54.148  1.00  0.00           O  
ATOM    133  O5' C       5      38.954  24.295  55.285  1.00  0.00           O  
ATOM    134  C5' C       5      39.859  24.173  56.376  1.00  0.00           C  
ATOM    135  H5' C       5      39.969  23.124  56.650  1.00  0.00           H  
ATOM    136 H5'' C       5      39.454  24.703  57.240  1.00  0.00           H  
ATOM    137  C4' C       5      41.255  24.747  56.069  1.00  0.00           C  
ATOM    138  H4' C       5      41.870  24.645  56.965  1.00  0.00           H  
ATOM    139  O4' C       5      41.914  24.074  54.991  1.00  0.00           O  
ATOM    140  C1' C       5      42.739  25.013  54.298  1.00  0.00           C  
ATOM    141  H1' C       5      43.780  24.675  54.320  1.00  0.00           H  
ATOM    142  N1  C       5      42.313  25.180  52.875  1.00  0.00           N  
ATOM    143  C6  C       5      41.014  24.970  52.478  1.00  0.00           C  
ATOM    144  H6  C       5      40.270  24.676  53.207  1.00  0.00           H  
ATOM    145  C5  C       5      40.663  25.131  51.179  1.00  0.00           C  
ATOM    146  H5  C       5      39.640  24.962  50.876  1.00  0.00           H  
ATOM    147  C4  C       5      41.676  25.534  50.270  1.00  0.00           C  
ATOM    148  N4  C       5      41.409  25.672  49.003  1.00  0.00           N  
ATOM    149  H41 C       5      42.172  25.864  48.363  1.00  0.00           H  
ATOM    150  H42 C       5      40.488  25.459  48.661  1.00  0.00           H  
ATOM    151  N3  C       5      42.933  25.714  50.620  1.00  0.00           N  
ATOM    152  C2  C       5      43.264  25.587  51.928  1.00  0.00           C  
ATOM    153  O2  C       5      44.425  25.848  52.235  1.00  0.00           O  
ATOM    154  C3' C       5      41.236  26.228  55.681  1.00  0.00           C  
ATOM    155  H3' C       5      40.492  26.370  54.896  1.00  0.00           H  
ATOM    156  C2' C       5      42.639  26.340  55.060  1.00  0.00           C  
ATOM    157  H2' C       5      42.689  27.192  54.383  1.00  0.00           H  
ATOM    158  O2' C       5      43.705  26.370  56.014  1.00  0.00           O  
ATOM    159 HO2' C       5      44.441  26.907  55.664  1.00  0.00           H  
ATOM    160  O3' C       5      40.976  27.121  56.763  1.00  0.00           O  
ATOM    161  P   A       6      40.488  28.640  56.480  1.00  0.00           P  
ATOM    162  OP1 A       6      40.269  29.295  57.801  1.00  0.00           O  
ATOM    163  OP2 A       6      39.349  28.593  55.522  1.00  0.00           O  
ATOM    164  O5' A       6      41.728  29.373  55.734  1.00  0.00           O  
ATOM    165  C5' A       6      42.935  29.652  56.431  1.00  0.00           C  
ATOM    166  H5' A       6      43.251  28.767  56.983  1.00  0.00           H  
ATOM    167 H5'' A       6      42.756  30.448  57.156  1.00  0.00           H  
ATOM    168  C4' A       6      44.087  30.079  55.505  1.00  0.00           C  
ATOM    169  H4' A       6      44.997  30.154  56.102  1.00  0.00           H  
ATOM    170  O4' A       6      44.319  29.145  54.450  1.00  0.00           O  
ATOM    171  C1' A       6      44.674  29.858  53.269  1.00  0.00           C  
ATOM    172  H1' A       6      45.626  29.488  52.880  1.00  0.00           H  
ATOM    173  N9  A       6      43.648  29.669  52.215  1.00  0.00           N  
ATOM    174  C8  A       6      42.379  29.149  52.317  1.00  0.00           C  
ATOM    175  H8  A       6      41.927  28.896  53.266  1.00  0.00           H  
ATOM    176  N7  A       6      41.781  28.956  51.170  1.00  0.00           N  
ATOM    177  C5  A       6      42.722  29.423  50.241  1.00  0.00           C  
ATOM    178  C6  A       6      42.775  29.517  48.828  1.00  0.00           C  
ATOM    179  N6  A       6      41.825  29.098  48.016  1.00  0.00           N  
ATOM    180  H61 A       6      41.972  29.159  47.015  1.00  0.00           H  
ATOM    181  H62 A       6      40.992  28.689  48.405  1.00  0.00           H  
ATOM    182  N1  A       6      43.830  30.048  48.204  1.00  0.00           N  
ATOM    183  C2  A       6      44.836  30.479  48.955  1.00  0.00           C  
ATOM    184  H2  A       6      45.676  30.908  48.425  1.00  0.00           H  
ATOM    185  N3  A       6      44.941  30.440  50.279  1.00  0.00           N  
ATOM    186  C4  A       6      43.843  29.892  50.871  1.00  0.00           C  
ATOM    187  C3' A       6      43.858  31.441  54.844  1.00  0.00           C  
ATOM    188  H3' A       6      42.833  31.485  54.470  1.00  0.00           H  
ATOM    189  C2' A       6      44.831  31.333  53.654  1.00  0.00           C  
ATOM    190  H2' A       6      44.520  31.990  52.841  1.00  0.00           H  
ATOM    191  O2' A       6      46.205  31.545  54.000  1.00  0.00           O  
ATOM    192 HO2' A       6      46.725  31.728  53.194  1.00  0.00           H  
ATOM    193  O3' A       6      44.125  32.524  55.735  1.00  0.00           O  
ATOM    194  P   U       7      43.461  33.976  55.495  1.00  0.00           P  
ATOM    195  OP1 U       7      44.016  34.900  56.528  1.00  0.00           O  
ATOM    196  OP2 U       7      41.983  33.795  55.436  1.00  0.00           O  
ATOM    197  O5' U       7      43.962  34.455  54.028  1.00  0.00           O  
ATOM    198  C5' U       7      45.294  34.898  53.793  1.00  0.00           C  
ATOM    199  H5' U       7      46.004  34.139  54.122  1.00  0.00           H  
ATOM    200 H5'' U       7      45.480  35.805  54.370  1.00  0.00           H  
ATOM    201  C4' U       7      45.557  35.208  52.309  1.00  0.00           C  
ATOM    202  H4' U       7      46.579  35.576  52.202  1.00  0.00           H  
ATOM    203  O4' U       7      45.404  34.065  51.471  1.00  0.00           O  
ATOM    204  C1' U       7      44.847  34.483  50.227  1.00  0.00           C  
ATOM    205  H1' U       7      45.539  34.216  49.425  1.00  0.00           H  
ATOM    206  N1  U       7      43.543  33.815  49.950  1.00  0.00           N  
ATOM    207  C6  U       7      42.716  33.353  50.953  1.00  0.00           C  
ATOM    208  H6  U       7      42.987  33.526  51.984  1.00  0.00           H  
ATOM    209  C5  U       7      41.578  32.669  50.657  1.00  0.00           C  
ATOM    210  H5  U       7      40.944  32.300  51.450  1.00  0.00           H  
ATOM    211  C4  U       7      41.182  32.421  49.288  1.00  0.00           C  
ATOM    212  O4  U       7      40.195  31.793  48.915  1.00  0.00           O  
ATOM    213  N3  U       7      42.034  32.943  48.354  1.00  0.00           N  
ATOM    214  H3  U       7      41.773  32.834  47.387  1.00  0.00           H  
ATOM    215  C2  U       7      43.194  33.633  48.609  1.00  0.00           C  
ATOM    216  O2  U       7      43.867  34.048  47.667  1.00  0.00           O  
ATOM    217  C3' U       7      44.611  36.280  51.763  1.00  0.00           C  
ATOM    218  H3' U       7      43.593  36.054  52.087  1.00  0.00           H  
ATOM    219  C2' U       7      44.705  36.012  50.252  1.00  0.00           C  
ATOM    220  H2' U       7      43.787  36.334  49.755  1.00  0.00           H  
ATOM    221  O2' U       7      45.862  36.584  49.629  1.00  0.00           O  
ATOM    222 HO2' U       7      45.700  36.709  48.673  1.00  0.00           H  
ATOM    223  O3' U       7      44.986  37.596  52.163  1.00  0.00           O  
ATOM    224  P   A       8      43.855  38.724  52.407  1.00  0.00           P  
ATOM    225  OP1 A       8      44.572  40.007  52.675  1.00  0.00           O  
ATOM    226  OP2 A       8      42.916  38.214  53.448  1.00  0.00           O  
ATOM    227  O5' A       8      43.052  38.822  50.992  1.00  0.00           O  
ATOM    228  C5' A       8      43.591  39.551  49.894  1.00  0.00           C  
ATOM    229  H5' A       8      44.595  39.185  49.672  1.00  0.00           H  
ATOM    230 H5'' A       8      43.672  40.605  50.164  1.00  0.00           H  
ATOM    231  C4' A       8      42.746  39.450  48.615  1.00  0.00           C  
ATOM    232  H4' A       8      43.216  40.060  47.840  1.00  0.00           H  
ATOM    233  O4' A       8      42.657  38.106  48.145  1.00  0.00           O  
ATOM    234  C1' A       8      41.461  37.994  47.385  1.00  0.00           C  
ATOM    235  H1' A       8      41.709  37.833  46.335  1.00  0.00           H  
ATOM    236  N9  A       8      40.641  36.851  47.838  1.00  0.00           N  
ATOM    237  C8  A       8      40.454  36.356  49.107  1.00  0.00           C  
ATOM    238  H8  A       8      40.935  36.789  49.977  1.00  0.00           H  
ATOM    239  N7  A       8      39.670  35.308  49.162  1.00  0.00           N  
ATOM    240  C5  A       8      39.276  35.132  47.824  1.00  0.00           C  
ATOM    241  C6  A       8      38.428  34.231  47.124  1.00  0.00           C  
ATOM    242  N6  A       8      37.766  33.226  47.668  1.00  0.00           N  
ATOM    243  H61 A       8      37.301  32.575  47.049  1.00  0.00           H  
ATOM    244  H62 A       8      37.898  33.027  48.647  1.00  0.00           H  
ATOM    245  N1  A       8      38.238  34.331  45.805  1.00  0.00           N  
ATOM    246  C2  A       8      38.875  35.303  45.167  1.00  0.00           C  
ATOM    247  H2  A       8      38.707  35.354  44.100  1.00  0.00           H  
ATOM    248  N3  A       8      39.698  36.215  45.670  1.00  0.00           N  
ATOM    249  C4  A       8      39.860  36.073  47.017  1.00  0.00           C  
ATOM    250  C3' A       8      41.301  39.940  48.777  1.00  0.00           C  
ATOM    251  H3' A       8      40.857  39.439  49.642  1.00  0.00           H  
ATOM    252  C2' A       8      40.684  39.310  47.507  1.00  0.00           C  
ATOM    253  H2' A       8      39.624  39.118  47.651  1.00  0.00           H  
ATOM    254  O2' A       8      40.894  40.036  46.297  1.00  0.00           O  
ATOM    255 HO2' A       8      40.282  39.720  45.610  1.00  0.00           H  
ATOM    256  O3' A       8      41.144  41.363  48.888  1.00  0.00           O  
ATOM    257  P   U       9      40.485  42.037  50.222  1.00  0.00           P  
ATOM    258  OP1 U       9      40.212  43.477  49.936  1.00  0.00           O  
ATOM    259  OP2 U       9      41.317  41.706  51.415  1.00  0.00           O  
ATOM    260  O5' U       9      39.060  41.258  50.319  1.00  0.00           O  
ATOM    261  C5' U       9      38.317  41.126  51.523  1.00  0.00           C  
ATOM    262  H5' U       9      37.977  42.107  51.862  1.00  0.00           H  
ATOM    263 H5'' U       9      38.950  40.695  52.301  1.00  0.00           H  
ATOM    264  C4' U       9      37.092  40.202  51.341  1.00  0.00           C  
ATOM    265  H4' U       9      36.602  40.120  52.308  1.00  0.00           H  
ATOM    266  O4' U       9      36.178  40.770  50.401  1.00  0.00           O  
ATOM    267  C1' U       9      36.083  39.904  49.278  1.00  0.00           C  
ATOM    268  H1' U       9      35.193  39.285  49.400  1.00  0.00           H  
ATOM    269  N1  U       9      36.022  40.650  47.991  1.00  0.00           N  
ATOM    270  C6  U       9      36.913  41.661  47.693  1.00  0.00           C  
ATOM    271  H6  U       9      37.623  41.982  48.442  1.00  0.00           H  
ATOM    272  C5  U       9      36.904  42.262  46.474  1.00  0.00           C  
ATOM    273  H5  U       9      37.609  43.048  46.255  1.00  0.00           H  
ATOM    274  C4  U       9      35.966  41.864  45.449  1.00  0.00           C  
ATOM    275  O4  U       9      35.885  42.333  44.319  1.00  0.00           O  
ATOM    276  N3  U       9      35.118  40.855  45.816  1.00  0.00           N  
ATOM    277  H3  U       9      34.462  40.537  45.119  1.00  0.00           H  
ATOM    278  C2  U       9      35.089  40.227  47.039  1.00  0.00           C  
ATOM    279  O2  U       9      34.276  39.322  47.231  1.00  0.00           O  
ATOM    280  C3' U       9      37.498  38.795  50.833  1.00  0.00           C  
ATOM    281  H3' U       9      38.556  38.607  51.031  1.00  0.00           H  
ATOM    282  C2' U       9      37.294  38.974  49.318  1.00  0.00           C  
ATOM    283  H2' U       9      38.149  39.519  48.935  1.00  0.00           H  
ATOM    284  O2' U       9      37.135  37.767  48.563  1.00  0.00           O  
ATOM    285 HO2' U       9      36.907  37.960  47.635  1.00  0.00           H  
ATOM    286  O3' U       9      36.705  37.729  51.370  1.00  0.00           O  
ATOM    287  P   A      10      36.812  37.290  52.933  1.00  0.00           P  
ATOM    288  OP1 A      10      38.187  37.588  53.426  1.00  0.00           O  
ATOM    289  OP2 A      10      36.305  35.892  53.063  1.00  0.00           O  
ATOM    290  O5' A      10      35.791  38.267  53.730  1.00  0.00           O  
ATOM    291  C5' A      10      34.418  38.321  53.366  1.00  0.00           C  
ATOM    292  H5' A      10      33.927  37.401  53.682  1.00  0.00           H  
ATOM    293 H5'' A      10      34.333  38.410  52.282  1.00  0.00           H  
ATOM    294  C4' A      10      33.690  39.518  53.986  1.00  0.00           C  
ATOM    295  H4' A      10      33.542  39.339  55.052  1.00  0.00           H  
ATOM    296  O4' A      10      34.462  40.702  53.812  1.00  0.00           O  
ATOM    297  C1' A      10      33.596  41.820  53.779  1.00  0.00           C  
ATOM    298  H1' A      10      33.716  42.378  54.711  1.00  0.00           H  
ATOM    299  N9  A      10      33.985  42.708  52.650  1.00  0.00           N  
ATOM    300  C8  A      10      34.683  43.889  52.750  1.00  0.00           C  
ATOM    301  H8  A      10      35.015  44.286  53.704  1.00  0.00           H  
ATOM    302  N7  A      10      34.934  44.480  51.611  1.00  0.00           N  
ATOM    303  C5  A      10      34.331  43.623  50.677  1.00  0.00           C  
ATOM    304  C6  A      10      34.179  43.638  49.264  1.00  0.00           C  
ATOM    305  N6  A      10      34.695  44.548  48.460  1.00  0.00           N  
ATOM    306  H61 A      10      34.511  44.477  47.468  1.00  0.00           H  
ATOM    307  H62 A      10      35.347  45.225  48.824  1.00  0.00           H  
ATOM    308  N1  A      10      33.477  42.698  48.623  1.00  0.00           N  
ATOM    309  C2  A      10      32.980  41.711  49.356  1.00  0.00           C  
ATOM    310  H2  A      10      32.429  40.951  48.816  1.00  0.00           H  
ATOM    311  N3  A      10      33.059  41.542  50.670  1.00  0.00           N  
ATOM    312  C4  A      10      33.747  42.543  51.294  1.00  0.00           C  
ATOM    313  C3' A      10      32.322  39.799  53.343  1.00  0.00           C  
ATOM    314  H3' A      10      32.421  39.722  52.261  1.00  0.00           H  
ATOM    315  C2' A      10      32.155  41.288  53.726  1.00  0.00           C  
ATOM    316  H2' A      10      31.587  41.798  52.954  1.00  0.00           H  
ATOM    317  O2' A      10      31.563  41.487  55.018  1.00  0.00           O  
ATOM    318 HO2' A      10      31.315  42.424  55.145  1.00  0.00           H  
ATOM    319  O3' A      10      31.231  38.984  53.784  1.00  0.00           O  
ATOM    320  P   A      11      30.706  37.696  52.932  1.00  0.00           P  
ATOM    321  OP1 A      11      29.904  36.875  53.885  1.00  0.00           O  
ATOM    322  OP2 A      11      31.856  37.034  52.255  1.00  0.00           O  
ATOM    323  O5' A      11      29.670  38.217  51.778  1.00  0.00           O  
ATOM    324  C5' A      11      30.093  39.049  50.701  1.00  0.00           C  
ATOM    325  H5' A      11      31.164  38.920  50.533  1.00  0.00           H  
ATOM    326 H5'' A      11      29.938  40.086  50.974  1.00  0.00           H  
ATOM    327  C4' A      11      29.378  38.781  49.361  1.00  0.00           C  
ATOM    328  H4' A      11      29.623  39.604  48.688  1.00  0.00           H  
ATOM    329  O4' A      11      29.901  37.594  48.763  1.00  0.00           O  
ATOM    330  C1' A      11      28.829  36.827  48.239  1.00  0.00           C  
ATOM    331  H1' A      11      29.058  36.499  47.225  1.00  0.00           H  
ATOM    332  N9  A      11      28.579  35.617  49.052  1.00  0.00           N  
ATOM    333  C8  A      11      29.136  35.240  50.251  1.00  0.00           C  
ATOM    334  H8  A      11      29.813  35.879  50.800  1.00  0.00           H  
ATOM    335  N7  A      11      28.807  34.037  50.647  1.00  0.00           N  
ATOM    336  C5  A      11      27.957  33.597  49.623  1.00  0.00           C  
ATOM    337  C6  A      11      27.276  32.389  49.343  1.00  0.00           C  
ATOM    338  N6  A      11      27.350  31.302  50.088  1.00  0.00           N  
ATOM    339  H61 A      11      26.968  30.456  49.699  1.00  0.00           H  
ATOM    340  H62 A      11      27.945  31.300  50.900  1.00  0.00           H  
ATOM    341  N1  A      11      26.524  32.247  48.250  1.00  0.00           N  
ATOM    342  C2  A      11      26.449  33.278  47.420  1.00  0.00           C  
ATOM    343  H2  A      11      25.836  33.132  46.539  1.00  0.00           H  
ATOM    344  N3  A      11      27.052  34.458  47.522  1.00  0.00           N  
ATOM    345  C4  A      11      27.797  34.556  48.660  1.00  0.00           C  
ATOM    346  C3' A      11      27.836  38.672  49.397  1.00  0.00           C  
ATOM    347  H3' A      11      27.517  38.141  50.295  1.00  0.00           H  
ATOM    348  C2' A      11      27.599  37.726  48.204  1.00  0.00           C  
ATOM    349  H2' A      11      26.702  37.137  48.368  1.00  0.00           H  
ATOM    350  O2' A      11      27.556  38.358  46.921  1.00  0.00           O  
ATOM    351 HO2' A      11      27.418  37.689  46.226  1.00  0.00           H  
ATOM    352  O3' A      11      27.104  39.892  49.229  1.00  0.00           O  
ATOM    353  P   U      12      26.284  40.612  50.444  1.00  0.00           P  
ATOM    354  OP1 U      12      26.057  39.627  51.546  1.00  0.00           O  
ATOM    355  OP2 U      12      25.082  41.269  49.855  1.00  0.00           O  
ATOM    356  O5' U      12      27.265  41.822  50.939  1.00  0.00           O  
ATOM    357  C5' U      12      27.991  41.782  52.156  1.00  0.00           C  
ATOM    358  H5' U      12      28.423  40.791  52.298  1.00  0.00           H  
ATOM    359 H5'' U      12      27.315  41.976  52.990  1.00  0.00           H  
ATOM    360  C4' U      12      29.128  42.825  52.174  1.00  0.00           C  
ATOM    361  H4' U      12      29.615  42.777  53.149  1.00  0.00           H  
ATOM    362  O4' U      12      30.103  42.536  51.165  1.00  0.00           O  
ATOM    363  C1' U      12      30.538  43.743  50.548  1.00  0.00           C  
ATOM    364  H1' U      12      31.620  43.833  50.621  1.00  0.00           H  
ATOM    365  N1  U      12      30.183  43.853  49.105  1.00  0.00           N  
ATOM    366  C6  U      12      29.354  42.947  48.481  1.00  0.00           C  
ATOM    367  H6  U      12      28.917  42.134  49.046  1.00  0.00           H  
ATOM    368  C5  U      12      29.082  43.058  47.158  1.00  0.00           C  
ATOM    369  H5  U      12      28.441  42.339  46.685  1.00  0.00           H  
ATOM    370  C4  U      12      29.632  44.117  46.346  1.00  0.00           C  
ATOM    371  O4  U      12      29.424  44.296  45.148  1.00  0.00           O  
ATOM    372  N3  U      12      30.447  44.975  47.034  1.00  0.00           N  
ATOM    373  H3  U      12      30.878  45.706  46.490  1.00  0.00           H  
ATOM    374  C2  U      12      30.771  44.893  48.368  1.00  0.00           C  
ATOM    375  O2  U      12      31.536  45.730  48.847  1.00  0.00           O  
ATOM    376  C3' U      12      28.671  44.278  51.963  1.00  0.00           C  
ATOM    377  H3' U      12      27.875  44.309  51.215  1.00  0.00           H  
ATOM    378  C2' U      12      29.940  44.882  51.353  1.00  0.00           C  
ATOM    379  H2' U      12      29.676  45.697  50.688  1.00  0.00           H  
ATOM    380  O2' U      12      30.923  45.280  52.311  1.00  0.00           O  
ATOM    381 HO2' U      12      30.567  46.035  52.812  1.00  0.00           H  
ATOM    382  O3' U      12      28.303  44.988  53.147  1.00  0.00           O  
ATOM    383  P   C      13      26.949  45.872  53.188  1.00  0.00           P  
ATOM    384  OP1 C      13      27.010  46.723  54.412  1.00  0.00           O  
ATOM    385  OP2 C      13      25.797  44.940  53.038  1.00  0.00           O  
ATOM    386  O5' C      13      26.989  46.837  51.868  1.00  0.00           O  
ATOM    387  C5' C      13      27.265  48.237  51.921  1.00  0.00           C  
ATOM    388  H5' C      13      26.623  48.711  52.665  1.00  0.00           H  
ATOM    389 H5'' C      13      26.987  48.658  50.955  1.00  0.00           H  
ATOM    390  C4' C      13      28.737  48.628  52.206  1.00  0.00           C  
ATOM    391  H4' C      13      28.961  48.412  53.251  1.00  0.00           H  
ATOM    392  O4' C      13      29.645  47.933  51.354  1.00  0.00           O  
ATOM    393  C1' C      13      30.046  48.745  50.253  1.00  0.00           C  
ATOM    394  H1' C      13      31.095  48.533  50.033  1.00  0.00           H  
ATOM    395  N1  C      13      29.297  48.537  48.970  1.00  0.00           N  
ATOM    396  C6  C      13      28.412  47.498  48.791  1.00  0.00           C  
ATOM    397  H6  C      13      28.174  46.843  49.619  1.00  0.00           H  
ATOM    398  C5  C      13      27.838  47.281  47.580  1.00  0.00           C  
ATOM    399  H5  C      13      27.148  46.462  47.446  1.00  0.00           H  
ATOM    400  C4  C      13      28.189  48.166  46.523  1.00  0.00           C  
ATOM    401  N4  C      13      27.695  48.044  45.324  1.00  0.00           N  
ATOM    402  H41 C      13      28.036  48.724  44.655  1.00  0.00           H  
ATOM    403  H42 C      13      26.975  47.372  45.131  1.00  0.00           H  
ATOM    404  N3  C      13      29.035  49.156  46.668  1.00  0.00           N  
ATOM    405  C2  C      13      29.641  49.337  47.862  1.00  0.00           C  
ATOM    406  O2  C      13      30.495  50.222  47.923  1.00  0.00           O  
ATOM    407  C3' C      13      28.939  50.126  51.930  1.00  0.00           C  
ATOM    408  H3' C      13      27.993  50.513  51.586  1.00  0.00           H  
ATOM    409  C2' C      13      29.968  50.175  50.790  1.00  0.00           C  
ATOM    410  H2' C      13      29.616  50.874  50.036  1.00  0.00           H  
ATOM    411  O2' C      13      31.285  50.531  51.214  1.00  0.00           O  
ATOM    412 HO2' C      13      31.213  51.240  51.880  1.00  0.00           H  
ATOM    413  O3' C      13      29.359  50.977  52.981  1.00  0.00           O  
ATOM    414  P   G      14      28.921  52.530  52.934  1.00  0.00           P  
ATOM    415  OP1 G      14      29.981  53.318  53.614  1.00  0.00           O  
ATOM    416  OP2 G      14      27.552  52.556  53.492  1.00  0.00           O  
ATOM    417  O5' G      14      28.860  52.977  51.342  1.00  0.00           O  
ATOM    418  C5' G      14      28.441  54.288  50.945  1.00  0.00           C  
ATOM    419  H5' G      14      29.188  55.005  51.294  1.00  0.00           H  
ATOM    420 H5'' G      14      27.517  54.542  51.458  1.00  0.00           H  
ATOM    421  C4' G      14      28.239  54.533  49.421  1.00  0.00           C  
ATOM    422  H4' G      14      29.002  55.257  49.126  1.00  0.00           H  
ATOM    423  O4' G      14      28.339  53.395  48.557  1.00  0.00           O  
ATOM    424  C1' G      14      27.874  53.821  47.261  1.00  0.00           C  
ATOM    425  H1' G      14      28.724  54.014  46.604  1.00  0.00           H  
ATOM    426  N9  G      14      26.978  52.865  46.570  1.00  0.00           N  
ATOM    427  C8  G      14      25.928  52.157  47.068  1.00  0.00           C  
ATOM    428  H8  G      14      25.550  52.323  48.059  1.00  0.00           H  
ATOM    429  N7  G      14      25.489  51.222  46.276  1.00  0.00           N  
ATOM    430  C5  G      14      26.117  51.515  45.064  1.00  0.00           C  
ATOM    431  C6  G      14      25.947  50.970  43.739  1.00  0.00           C  
ATOM    432  O6  G      14      25.395  49.930  43.379  1.00  0.00           O  
ATOM    433  N1  G      14      26.465  51.784  42.757  1.00  0.00           N  
ATOM    434  H1  G      14      26.263  51.548  41.797  1.00  0.00           H  
ATOM    435  C2  G      14      27.148  52.922  43.023  1.00  0.00           C  
ATOM    436  N2  G      14      27.389  53.703  42.013  1.00  0.00           N  
ATOM    437  H21 G      14      26.978  53.463  41.115  1.00  0.00           H  
ATOM    438  H22 G      14      27.794  54.601  42.207  1.00  0.00           H  
ATOM    439  N3  G      14      27.470  53.380  44.231  1.00  0.00           N  
ATOM    440  C4  G      14      26.907  52.634  45.218  1.00  0.00           C  
ATOM    441  C3' G      14      26.871  55.098  48.989  1.00  0.00           C  
ATOM    442  H3' G      14      26.112  54.350  49.229  1.00  0.00           H  
ATOM    443  C2' G      14      27.101  55.117  47.466  1.00  0.00           C  
ATOM    444  H2' G      14      26.151  55.097  46.932  1.00  0.00           H  
ATOM    445  O2' G      14      27.932  56.191  47.019  1.00  0.00           O  
ATOM    446 HO2' G      14      27.889  56.263  46.045  1.00  0.00           H  
ATOM    447  O3' G      14      26.446  56.363  49.485  1.00  0.00           O  
ATOM    448  P   C      15      24.883  56.800  49.340  1.00  0.00           P  
ATOM    449  OP1 C      15      24.786  58.239  49.716  1.00  0.00           O  
ATOM    450  OP2 C      15      24.073  55.820  50.109  1.00  0.00           O  
ATOM    451  O5' C      15      24.436  56.631  47.783  1.00  0.00           O  
ATOM    452  C5' C      15      24.802  57.581  46.792  1.00  0.00           C  
ATOM    453  H5' C      15      25.883  57.714  46.792  1.00  0.00           H  
ATOM    454 H5'' C      15      24.350  58.544  47.039  1.00  0.00           H  
ATOM    455  C4' C      15      24.360  57.200  45.367  1.00  0.00           C  
ATOM    456  H4' C      15      24.704  57.986  44.692  1.00  0.00           H  
ATOM    457  O4' C      15      24.864  55.944  44.904  1.00  0.00           O  
ATOM    458  C1' C      15      24.031  55.529  43.821  1.00  0.00           C  
ATOM    459  H1' C      15      24.575  55.628  42.878  1.00  0.00           H  
ATOM    460  N1  C      15      23.544  54.132  43.940  1.00  0.00           N  
ATOM    461  C6  C      15      23.226  53.579  45.150  1.00  0.00           C  
ATOM    462  H6  C      15      23.403  54.135  46.064  1.00  0.00           H  
ATOM    463  C5  C      15      22.687  52.341  45.186  1.00  0.00           C  
ATOM    464  H5  C      15      22.434  51.889  46.109  1.00  0.00           H  
ATOM    465  C4  C      15      22.481  51.648  43.965  1.00  0.00           C  
ATOM    466  N4  C      15      21.994  50.435  43.979  1.00  0.00           N  
ATOM    467  H41 C      15      21.842  49.995  43.089  1.00  0.00           H  
ATOM    468  H42 C      15      21.864  49.959  44.858  1.00  0.00           H  
ATOM    469  N3  C      15      22.741  52.184  42.789  1.00  0.00           N  
ATOM    470  C2  C      15      23.237  53.439  42.758  1.00  0.00           C  
ATOM    471  O2  C      15      23.397  53.947  41.648  1.00  0.00           O  
ATOM    472  C3' C      15      22.848  57.069  45.198  1.00  0.00           C  
ATOM    473  H3' C      15      22.485  56.319  45.903  1.00  0.00           H  
ATOM    474  C2' C      15      22.827  56.471  43.780  1.00  0.00           C  
ATOM    475  H2' C      15      21.901  55.925  43.607  1.00  0.00           H  
ATOM    476  O2' C      15      23.090  57.395  42.729  1.00  0.00           O  
ATOM    477 HO2' C      15      22.270  57.506  42.216  1.00  0.00           H  
ATOM    478  O3' C      15      22.124  58.283  45.375  1.00  0.00           O  
ATOM    479  P   G      16      20.509  58.272  45.440  1.00  0.00           P  
ATOM    480  OP1 G      16      20.058  59.637  45.836  1.00  0.00           O  
ATOM    481  OP2 G      16      20.072  57.113  46.268  1.00  0.00           O  
ATOM    482  O5' G      16      20.064  57.991  43.911  1.00  0.00           O  
ATOM    483  C5' G      16      20.291  58.958  42.896  1.00  0.00           C  
ATOM    484  H5' G      16      21.324  59.305  42.933  1.00  0.00           H  
ATOM    485 H5'' G      16      19.644  59.820  43.069  1.00  0.00           H  
ATOM    486  C4' G      16      20.004  58.399  41.493  1.00  0.00           C  
ATOM    487  H4' G      16      20.263  59.154  40.749  1.00  0.00           H  
ATOM    488  O4' G      16      20.726  57.198  41.202  1.00  0.00           O  
ATOM    489  C1' G      16      19.901  56.329  40.425  1.00  0.00           C  
ATOM    490  H1' G      16      20.385  56.103  39.473  1.00  0.00           H  
ATOM    491  N9  G      16      19.684  55.045  41.141  1.00  0.00           N  
ATOM    492  C8  G      16      19.770  54.799  42.487  1.00  0.00           C  
ATOM    493  H8  G      16      19.852  55.593  43.216  1.00  0.00           H  
ATOM    494  N7  G      16      19.797  53.534  42.802  1.00  0.00           N  
ATOM    495  C5  G      16      19.642  52.878  41.575  1.00  0.00           C  
ATOM    496  C6  G      16      19.571  51.472  41.240  1.00  0.00           C  
ATOM    497  O6  G      16      19.688  50.485  41.967  1.00  0.00           O  
ATOM    498  N1  G      16      19.312  51.237  39.906  1.00  0.00           N  
ATOM    499  H1  G      16      19.247  50.279  39.604  1.00  0.00           H  
ATOM    500  C2  G      16      19.136  52.224  38.999  1.00  0.00           C  
ATOM    501  N2  G      16      18.847  51.844  37.784  1.00  0.00           N  
ATOM    502  H21 G      16      18.760  50.851  37.578  1.00  0.00           H  
ATOM    503  H22 G      16      18.710  52.547  37.078  1.00  0.00           H  
ATOM    504  N3  G      16      19.227  53.533  39.249  1.00  0.00           N  
ATOM    505  C4  G      16      19.489  53.804  40.563  1.00  0.00           C  
ATOM    506  C3' G      16      18.526  58.065  41.334  1.00  0.00           C  
ATOM    507  H3' G      16      18.185  57.524  42.220  1.00  0.00           H  
ATOM    508  C2' G      16      18.594  57.079  40.157  1.00  0.00           C  
ATOM    509  H2' G      16      17.756  56.395  40.212  1.00  0.00           H  
ATOM    510  O2' G      16      18.697  57.706  38.873  1.00  0.00           O  
ATOM    511 HO2' G      16      18.453  57.074  38.171  1.00  0.00           H  
ATOM    512  O3' G      16      17.737  59.235  41.119  1.00  0.00           O  
ATOM    513  P   U      17      16.214  59.293  41.642  1.00  0.00           P  
ATOM    514  OP1 U      17      15.584  60.533  41.102  1.00  0.00           O  
ATOM    515  OP2 U      17      16.210  59.080  43.116  1.00  0.00           O  
ATOM    516  O5' U      17      15.537  58.002  40.948  1.00  0.00           O  
ATOM    517  C5' U      17      15.234  57.990  39.561  1.00  0.00           C  
ATOM    518  H5' U      17      16.096  58.330  38.986  1.00  0.00           H  
ATOM    519 H5'' U      17      14.406  58.675  39.368  1.00  0.00           H  
ATOM    520  C4' U      17      14.838  56.593  39.067  1.00  0.00           C  
ATOM    521  H4' U      17      14.465  56.683  38.045  1.00  0.00           H  
ATOM    522  O4' U      17      15.913  55.653  39.079  1.00  0.00           O  
ATOM    523  C1' U      17      15.385  54.359  39.354  1.00  0.00           C  
ATOM    524  H1' U      17      15.632  53.689  38.527  1.00  0.00           H  
ATOM    525  N1  U      17      15.906  53.762  40.621  1.00  0.00           N  
ATOM    526  C6  U      17      16.132  54.510  41.756  1.00  0.00           C  
ATOM    527  H6  U      17      15.997  55.583  41.725  1.00  0.00           H  
ATOM    528  C5  U      17      16.523  53.912  42.912  1.00  0.00           C  
ATOM    529  H5  U      17      16.696  54.507  43.796  1.00  0.00           H  
ATOM    530  C4  U      17      16.740  52.480  42.997  1.00  0.00           C  
ATOM    531  O4  U      17      17.123  51.875  43.994  1.00  0.00           O  
ATOM    532  N3  U      17      16.504  51.801  41.827  1.00  0.00           N  
ATOM    533  H3  U      17      16.634  50.803  41.840  1.00  0.00           H  
ATOM    534  C2  U      17      16.068  52.371  40.651  1.00  0.00           C  
ATOM    535  O2  U      17      15.837  51.650  39.683  1.00  0.00           O  
ATOM    536  C3' U      17      13.742  55.959  39.918  1.00  0.00           C  
ATOM    537  H3' U      17      14.056  55.978  40.961  1.00  0.00           H  
ATOM    538  C2' U      17      13.864  54.513  39.412  1.00  0.00           C  
ATOM    539  H2' U      17      13.432  53.814  40.122  1.00  0.00           H  
ATOM    540  O2' U      17      13.372  54.296  38.089  1.00  0.00           O  
ATOM    541 HO2' U      17      12.629  53.668  38.141  1.00  0.00           H  
ATOM    542  O3' U      17      12.478  56.600  39.812  1.00  0.00           O  
ATOM    543  P   G      18      11.336  56.322  40.919  1.00  0.00           P  
ATOM    544  OP1 G      18      10.200  57.254  40.663  1.00  0.00           O  
ATOM    545  OP2 G      18      11.956  56.309  42.274  1.00  0.00           O  
ATOM    546  O5' G      18      10.882  54.818  40.564  1.00  0.00           O  
ATOM    547  C5' G      18      10.273  54.528  39.317  1.00  0.00           C  
ATOM    548  H5' G      18      10.826  55.011  38.510  1.00  0.00           H  
ATOM    549 H5'' G      18       9.257  54.926  39.311  1.00  0.00           H  
ATOM    550  C4' G      18      10.223  53.022  39.036  1.00  0.00           C  
ATOM    551  H4' G      18       9.773  52.869  38.054  1.00  0.00           H  
ATOM    552  O4' G      18      11.508  52.403  39.038  1.00  0.00           O  
ATOM    553  C1' G      18      11.390  51.107  39.611  1.00  0.00           C  
ATOM    554  H1' G      18      11.789  50.355  38.927  1.00  0.00           H  
ATOM    555  N9  G      18      12.181  51.035  40.869  1.00  0.00           N  
ATOM    556  C8  G      18      12.536  52.033  41.745  1.00  0.00           C  
ATOM    557  H8  G      18      12.160  53.042  41.660  1.00  0.00           H  
ATOM    558  N7  G      18      13.409  51.678  42.651  1.00  0.00           N  
ATOM    559  C5  G      18      13.590  50.309  42.410  1.00  0.00           C  
ATOM    560  C6  G      18      14.405  49.314  43.072  1.00  0.00           C  
ATOM    561  O6  G      18      15.242  49.447  43.969  1.00  0.00           O  
ATOM    562  N1  G      18      14.177  48.038  42.610  1.00  0.00           N  
ATOM    563  H1  G      18      14.570  47.282  43.146  1.00  0.00           H  
ATOM    564  C2  G      18      13.342  47.749  41.595  1.00  0.00           C  
ATOM    565  N2  G      18      13.132  46.481  41.372  1.00  0.00           N  
ATOM    566  H21 G      18      13.487  45.809  42.047  1.00  0.00           H  
ATOM    567  H22 G      18      12.474  46.224  40.657  1.00  0.00           H  
ATOM    568  N3  G      18      12.658  48.634  40.872  1.00  0.00           N  
ATOM    569  C4  G      18      12.805  49.907  41.348  1.00  0.00           C  
ATOM    570  C3' G      18       9.374  52.278  40.061  1.00  0.00           C  
ATOM    571  H3' G      18       9.660  52.595  41.065  1.00  0.00           H  
ATOM    572  C2' G      18       9.893  50.847  39.824  1.00  0.00           C  
ATOM    573  H2' G      18       9.745  50.220  40.694  1.00  0.00           H  
ATOM    574  O2' G      18       9.356  50.218  38.657  1.00  0.00           O  
ATOM    575 HO2' G      18       9.417  49.246  38.741  1.00  0.00           H  
ATOM    576  O3' G      18       7.992  52.520  39.805  1.00  0.00           O  
ATOM    577  P   G      19       6.929  52.714  41.004  1.00  0.00           P  
ATOM    578  OP1 G      19       5.669  53.249  40.412  1.00  0.00           O  
ATOM    579  OP2 G      19       7.568  53.471  42.117  1.00  0.00           O  
ATOM    580  O5' G      19       6.670  51.201  41.506  1.00  0.00           O  
ATOM    581  C5' G      19       5.981  50.272  40.682  1.00  0.00           C  
ATOM    582  H5' G      19       6.466  50.218  39.705  1.00  0.00           H  
ATOM    583 H5'' G      19       4.953  50.608  40.536  1.00  0.00           H  
ATOM    584  C4' G      19       5.947  48.862  41.285  1.00  0.00           C  
ATOM    585  H4' G      19       5.330  48.234  40.641  1.00  0.00           H  
ATOM    586  O4' G      19       7.241  48.275  41.319  1.00  0.00           O  
ATOM    587  C1' G      19       7.410  47.621  42.564  1.00  0.00           C  
ATOM    588  H1' G      19       7.712  46.586  42.393  1.00  0.00           H  
ATOM    589  N9  G      19       8.513  48.266  43.302  1.00  0.00           N  
ATOM    590  C8  G      19       9.182  49.420  42.994  1.00  0.00           C  
ATOM    591  H8  G      19       8.738  50.192  42.383  1.00  0.00           H  
ATOM    592  N7  G      19      10.415  49.452  43.416  1.00  0.00           N  
ATOM    593  C5  G      19      10.517  48.298  44.200  1.00  0.00           C  
ATOM    594  C6  G      19      11.578  47.786  45.032  1.00  0.00           C  
ATOM    595  O6  G      19      12.702  48.228  45.238  1.00  0.00           O  
ATOM    596  N1  G      19      11.216  46.673  45.751  1.00  0.00           N  
ATOM    597  H1  G      19      11.905  46.257  46.343  1.00  0.00           H  
ATOM    598  C2  G      19       9.970  46.156  45.760  1.00  0.00           C  
ATOM    599  N2  G      19       9.700  45.308  46.715  1.00  0.00           N  
ATOM    600  H21 G      19      10.418  45.024  47.362  1.00  0.00           H  
ATOM    601  H22 G      19       8.760  44.955  46.786  1.00  0.00           H  
ATOM    602  N3  G      19       8.978  46.539  44.960  1.00  0.00           N  
ATOM    603  C4  G      19       9.314  47.625  44.209  1.00  0.00           C  
ATOM    604  C3' G      19       5.334  48.827  42.692  1.00  0.00           C  
ATOM    605  H3' G      19       5.622  49.724  43.244  1.00  0.00           H  
ATOM    606  C2' G      19       6.072  47.622  43.305  1.00  0.00           C  
ATOM    607  H2' G      19       6.228  47.775  44.371  1.00  0.00           H  
ATOM    608  O2' G      19       5.466  46.355  43.040  1.00  0.00           O  
ATOM    609 HO2' G      19       5.657  45.742  43.775  1.00  0.00           H  
ATOM    610  O3' G      19       3.908  48.734  42.587  1.00  0.00           O  
ATOM    611  P   A      20       2.920  48.916  43.856  1.00  0.00           P  
ATOM    612  OP1 A      20       1.528  48.923  43.325  1.00  0.00           O  
ATOM    613  OP2 A      20       3.366  50.092  44.648  1.00  0.00           O  
ATOM    614  O5' A      20       3.094  47.543  44.707  1.00  0.00           O  
ATOM    615  C5' A      20       2.809  47.442  46.094  1.00  0.00           C  
ATOM    616  H5' A      20       2.588  46.402  46.335  1.00  0.00           H  
ATOM    617 H5'' A      20       1.944  48.054  46.352  1.00  0.00           H  
ATOM    618  C4' A      20       3.993  47.889  46.947  1.00  0.00           C  
ATOM    619  H4' A      20       4.050  48.967  46.892  1.00  0.00           H  
ATOM    620  O4' A      20       5.239  47.308  46.553  1.00  0.00           O  
ATOM    621  C1' A      20       6.208  47.727  47.501  1.00  0.00           C  
ATOM    622  H1' A      20       6.979  46.961  47.614  1.00  0.00           H  
ATOM    623  N9  A      20       6.883  48.930  46.886  1.00  0.00           N  
ATOM    624  C8  A      20       6.345  49.828  45.992  1.00  0.00           C  
ATOM    625  H8  A      20       5.316  49.792  45.698  1.00  0.00           H  
ATOM    626  N7  A      20       7.166  50.690  45.457  1.00  0.00           N  
ATOM    627  C5  A      20       8.375  50.343  46.047  1.00  0.00           C  
ATOM    628  C6  A      20       9.688  50.885  45.971  1.00  0.00           C  
ATOM    629  N6  A      20      10.006  51.979  45.295  1.00  0.00           N  
ATOM    630  H61 A      20      10.961  52.294  45.297  1.00  0.00           H  
ATOM    631  H62 A      20       9.281  52.472  44.801  1.00  0.00           H  
ATOM    632  N1  A      20      10.708  50.315  46.605  1.00  0.00           N  
ATOM    633  C2  A      20      10.433  49.234  47.309  1.00  0.00           C  
ATOM    634  H2  A      20      11.290  48.757  47.760  1.00  0.00           H  
ATOM    635  N3  A      20       9.268  48.613  47.508  1.00  0.00           N  
ATOM    636  C4  A      20       8.245  49.239  46.858  1.00  0.00           C  
ATOM    637  C3' A      20       3.881  47.511  48.418  1.00  0.00           C  
ATOM    638  H3' A      20       3.737  46.427  48.448  1.00  0.00           H  
ATOM    639  C2' A      20       5.349  47.755  48.822  1.00  0.00           C  
ATOM    640  H2' A      20       5.667  46.922  49.454  1.00  0.00           H  
ATOM    641  O2' A      20       5.319  48.918  49.580  1.00  0.00           O  
ATOM    642 HO2' A      20       4.473  49.344  49.346  1.00  0.00           H  
ATOM    643  O3' A      20       2.815  48.081  49.232  1.00  0.00           O  
ATOM    644  P   U      21       2.386  49.659  49.356  1.00  0.00           P  
ATOM    645  OP1 U      21       0.921  49.737  49.117  1.00  0.00           O  
ATOM    646  OP2 U      21       3.309  50.456  48.523  1.00  0.00           O  
ATOM    647  O5' U      21       2.704  50.090  50.900  1.00  0.00           O  
ATOM    648  C5' U      21       2.040  51.161  51.605  1.00  0.00           C  
ATOM    649  H5' U      21       0.978  50.919  51.687  1.00  0.00           H  
ATOM    650 H5'' U      21       2.141  52.092  51.037  1.00  0.00           H  
ATOM    651  C4' U      21       2.589  51.377  53.048  1.00  0.00           C  
ATOM    652  H4' U      21       2.030  52.156  53.554  1.00  0.00           H  
ATOM    653  O4' U      21       2.404  50.124  53.719  1.00  0.00           O  
ATOM    654  C1' U      21       3.629  49.610  54.201  1.00  0.00           C  
ATOM    655  H1' U      21       3.542  49.580  55.281  1.00  0.00           H  
ATOM    656  N1  U      21       4.018  48.227  53.794  1.00  0.00           N  
ATOM    657  C6  U      21       3.574  47.594  52.661  1.00  0.00           C  
ATOM    658  H6  U      21       2.943  48.114  51.969  1.00  0.00           H  
ATOM    659  C5  U      21       3.876  46.290  52.406  1.00  0.00           C  
ATOM    660  H5  U      21       3.511  45.805  51.506  1.00  0.00           H  
ATOM    661  C4  U      21       4.680  45.501  53.323  1.00  0.00           C  
ATOM    662  O4  U      21       4.967  44.311  53.190  1.00  0.00           O  
ATOM    663  N3  U      21       5.095  46.193  54.432  1.00  0.00           N  
ATOM    664  H3  U      21       5.644  45.690  55.109  1.00  0.00           H  
ATOM    665  C2  U      21       4.777  47.506  54.722  1.00  0.00           C  
ATOM    666  O2  U      21       5.117  47.970  55.793  1.00  0.00           O  
ATOM    667  C3' U      21       4.083  51.750  53.047  1.00  0.00           C  
ATOM    668  H3' U      21       4.328  51.351  52.073  1.00  0.00           H  
ATOM    669  C2' U      21       4.727  50.634  53.931  1.00  0.00           C  
ATOM    670  H2' U      21       5.499  50.144  53.313  1.00  0.00           H  
ATOM    671  O2' U      21       5.247  51.067  55.212  1.00  0.00           O  
ATOM    672 HO2' U      21       5.963  50.476  55.504  1.00  0.00           H  
ATOM    673  O3' U      21       4.634  53.189  53.110  1.00  0.00           O  
ATOM    674  P   A      22       7.548  54.588  51.752  1.00  0.00           P  
ATOM    675  OP1 A      22       7.582  56.084  51.837  1.00  0.00           O  
ATOM    676  OP2 A      22       7.828  54.162  50.341  1.00  0.00           O  
ATOM    677  O5' A      22       8.974  54.204  52.473  1.00  0.00           O  
ATOM    678  C5' A      22       9.718  53.024  52.141  1.00  0.00           C  
ATOM    679  H5' A      22      10.724  53.273  52.435  1.00  0.00           H  
ATOM    680 H5'' A      22       9.748  52.858  51.105  1.00  0.00           H  
ATOM    681  C4' A      22       9.359  51.748  52.934  1.00  0.00           C  
ATOM    682  H4' A      22       8.849  52.096  53.787  1.00  0.00           H  
ATOM    683  O4' A      22       8.553  50.697  52.346  1.00  0.00           O  
ATOM    684  C1' A      22       8.349  49.720  53.363  1.00  0.00           C  
ATOM    685  H1' A      22       7.538  50.036  53.996  1.00  0.00           H  
ATOM    686  N9  A      22       8.076  48.298  52.914  1.00  0.00           N  
ATOM    687  C8  A      22       7.224  47.983  51.893  1.00  0.00           C  
ATOM    688  H8  A      22       6.685  48.761  51.383  1.00  0.00           H  
ATOM    689  N7  A      22       7.134  46.718  51.574  1.00  0.00           N  
ATOM    690  C5  A      22       7.959  46.108  52.516  1.00  0.00           C  
ATOM    691  C6  A      22       8.312  44.757  52.764  1.00  0.00           C  
ATOM    692  N6  A      22       7.924  43.724  52.031  1.00  0.00           N  
ATOM    693  H61 A      22       8.221  42.802  52.299  1.00  0.00           H  
ATOM    694  H62 A      22       7.299  43.881  51.256  1.00  0.00           H  
ATOM    695  N1  A      22       9.090  44.421  53.788  1.00  0.00           N  
ATOM    696  C2  A      22       9.540  45.406  54.554  1.00  0.00           C  
ATOM    697  H2  A      22      10.178  45.105  55.374  1.00  0.00           H  
ATOM    698  N3  A      22       9.322  46.711  54.428  1.00  0.00           N  
ATOM    699  C4  A      22       8.506  47.040  53.378  1.00  0.00           C  
ATOM    700  C3' A      22      10.536  50.995  53.455  1.00  0.00           C  
ATOM    701  H3' A      22      10.884  50.682  52.514  1.00  0.00           H  
ATOM    702  C2' A      22       9.579  49.938  54.189  1.00  0.00           C  
ATOM    703  H2' A      22      10.023  48.970  54.233  1.00  0.00           H  
ATOM    704  O2' A      22       9.173  50.269  55.501  1.00  0.00           O  
ATOM    705 HO2' A      22       9.978  50.054  55.993  1.00  0.00           H  
ATOM    706  O3' A      22      11.729  51.600  54.041  1.00  0.00           O  
ATOM    707  P   U      23      13.339  51.565  53.471  1.00  0.00           P  
ATOM    708  OP1 U      23      14.044  52.466  54.453  1.00  0.00           O  
ATOM    709  OP2 U      23      13.166  52.291  52.165  1.00  0.00           O  
ATOM    710  O5' U      23      14.496  50.094  53.503  1.00  0.00           O  
ATOM    711  C5' U      23      14.872  48.609  52.988  1.00  0.00           C  
ATOM    712  H5' U      23      14.214  47.867  53.399  1.00  0.00           H  
ATOM    713 H5'' U      23      15.719  48.391  53.589  1.00  0.00           H  
ATOM    714  C4' U      23      15.532  47.768  51.756  1.00  0.00           C  
ATOM    715  H4' U      23      15.345  48.179  50.788  1.00  0.00           H  
ATOM    716  O4' U      23      14.824  46.526  51.694  1.00  0.00           O  
ATOM    717  C1' U      23      15.493  45.662  50.786  1.00  0.00           C  
ATOM    718  H1' U      23      15.702  44.733  51.312  1.00  0.00           H  
ATOM    719  N1  U      23      14.641  45.315  49.600  1.00  0.00           N  
ATOM    720  C6  U      23      14.448  46.175  48.537  1.00  0.00           C  
ATOM    721  H6  U      23      14.851  47.177  48.579  1.00  0.00           H  
ATOM    722  C5  U      23      13.743  45.801  47.447  1.00  0.00           C  
ATOM    723  H5  U      23      13.665  46.483  46.625  1.00  0.00           H  
ATOM    724  C4  U      23      13.103  44.517  47.377  1.00  0.00           C  
ATOM    725  O4  U      23      12.372  44.154  46.469  1.00  0.00           O  
ATOM    726  N3  U      23      13.301  43.711  48.469  1.00  0.00           N  
ATOM    727  H3  U      23      12.873  42.802  48.444  1.00  0.00           H  
ATOM    728  C2  U      23      14.042  44.047  49.585  1.00  0.00           C  
ATOM    729  O2  U      23      14.133  43.237  50.510  1.00  0.00           O  
ATOM    730  C3' U      23      17.049  47.327  51.605  1.00  0.00           C  
ATOM    731  H3' U      23      17.412  46.912  52.549  1.00  0.00           H  
ATOM    732  C2' U      23      16.888  46.244  50.514  1.00  0.00           C  
ATOM    733  H2' U      23      17.644  45.469  50.610  1.00  0.00           H  
ATOM    734  O2' U      23      17.058  46.916  49.293  1.00  0.00           O  
ATOM    735 HO2' U      23      17.489  47.704  49.672  1.00  0.00           H  
ATOM    736  O3' U      23      17.954  48.303  51.048  1.00  0.00           O  
ATOM    737  P   G      24      19.606  48.390  51.159  1.00  0.00           P  
ATOM    738  OP1 G      24      20.268  47.323  50.363  1.00  0.00           O  
ATOM    739  OP2 G      24      20.023  48.573  52.586  1.00  0.00           O  
ATOM    740  O5' G      24      19.922  49.796  50.356  1.00  0.00           O  
ATOM    741  C5' G      24      19.341  50.040  49.067  1.00  0.00           C  
ATOM    742  H5' G      24      18.722  50.935  49.123  1.00  0.00           H  
ATOM    743 H5'' G      24      18.698  49.201  48.797  1.00  0.00           H  
ATOM    744  C4' G      24      20.261  50.225  47.860  1.00  0.00           C  
ATOM    745  H4' G      24      19.612  50.343  46.996  1.00  0.00           H  
ATOM    746  O4' G      24      21.066  51.378  47.992  1.00  0.00           O  
ATOM    747  C1' G      24      22.332  50.945  48.447  1.00  0.00           C  
ATOM    748  H1' G      24      23.098  51.515  47.936  1.00  0.00           H  
ATOM    749  N9  G      24      22.561  51.248  49.871  1.00  0.00           N  
ATOM    750  C8  G      24      21.822  52.057  50.708  1.00  0.00           C  
ATOM    751  H8  G      24      20.746  52.163  50.625  1.00  0.00           H  
ATOM    752  N7  G      24      22.532  52.765  51.546  1.00  0.00           N  
ATOM    753  C5  G      24      23.836  52.376  51.236  1.00  0.00           C  
ATOM    754  C6  G      24      25.105  52.943  51.595  1.00  0.00           C  
ATOM    755  O6  G      24      25.336  53.925  52.298  1.00  0.00           O  
ATOM    756  N1  G      24      26.162  52.306  50.997  1.00  0.00           N  
ATOM    757  H1  G      24      27.085  52.646  51.214  1.00  0.00           H  
ATOM    758  C2  G      24      26.054  51.242  50.190  1.00  0.00           C  
ATOM    759  N2  G      24      27.118  50.955  49.502  1.00  0.00           N  
ATOM    760  H21 G      24      27.901  51.582  49.622  1.00  0.00           H  
ATOM    761  H22 G      24      27.030  50.310  48.735  1.00  0.00           H  
ATOM    762  N3  G      24      24.916  50.697  49.798  1.00  0.00           N  
ATOM    763  C4  G      24      23.836  51.320  50.350  1.00  0.00           C  
ATOM    764  C3' G      24      21.162  49.004  47.649  1.00  0.00           C  
ATOM    765  H3' G      24      20.885  48.251  48.378  1.00  0.00           H  
ATOM    766  C2' G      24      22.556  49.478  48.070  1.00  0.00           C  
ATOM    767  H2' G      24      22.856  48.903  48.951  1.00  0.00           H  
ATOM    768  O2' G      24      23.517  49.328  47.023  1.00  0.00           O  
ATOM    769 HO2' G      24      24.287  49.903  47.164  1.00  0.00           H  
ATOM    770  O3' G      24      21.086  48.423  46.340  1.00  0.00           O  
ATOM    771  P   G      25      20.542  46.890  46.252  1.00  0.00           P  
ATOM    772  OP1 G      25      20.538  46.522  44.799  1.00  0.00           O  
ATOM    773  OP2 G      25      19.245  46.891  46.982  1.00  0.00           O  
ATOM    774  O5' G      25      21.648  45.939  47.053  1.00  0.00           O  
ATOM    775  C5' G      25      21.503  44.515  47.130  1.00  0.00           C  
ATOM    776  H5' G      25      22.488  44.064  47.268  1.00  0.00           H  
ATOM    777 H5'' G      25      21.122  44.166  46.171  1.00  0.00           H  
ATOM    778  C4' G      25      20.579  43.966  48.248  1.00  0.00           C  
ATOM    779  H4' G      25      19.710  44.616  48.358  1.00  0.00           H  
ATOM    780  O4' G      25      21.215  43.749  49.517  1.00  0.00           O  
ATOM    781  C1' G      25      20.437  42.771  50.241  1.00  0.00           C  
ATOM    782  H1' G      25      21.083  41.946  50.549  1.00  0.00           H  
ATOM    783  N9  G      25      19.816  43.355  51.442  1.00  0.00           N  
ATOM    784  C8  G      25      19.831  44.676  51.750  1.00  0.00           C  
ATOM    785  H8  G      25      20.370  45.356  51.134  1.00  0.00           H  
ATOM    786  N7  G      25      19.168  45.018  52.807  1.00  0.00           N  
ATOM    787  C5  G      25      18.664  43.800  53.233  1.00  0.00           C  
ATOM    788  C6  G      25      17.845  43.541  54.360  1.00  0.00           C  
ATOM    789  O6  G      25      17.443  44.373  55.160  1.00  0.00           O  
ATOM    790  N1  G      25      17.507  42.213  54.511  1.00  0.00           N  
ATOM    791  H1  G      25      16.948  41.989  55.317  1.00  0.00           H  
ATOM    792  C2  G      25      17.929  41.237  53.665  1.00  0.00           C  
ATOM    793  N2  G      25      17.495  40.024  53.914  1.00  0.00           N  
ATOM    794  H21 G      25      16.957  39.822  54.742  1.00  0.00           H  
ATOM    795  H22 G      25      17.869  39.282  53.347  1.00  0.00           H  
ATOM    796  N3  G      25      18.716  41.433  52.596  1.00  0.00           N  
ATOM    797  C4  G      25      19.052  42.755  52.426  1.00  0.00           C  
ATOM    798  C3' G      25      20.101  42.538  47.962  1.00  0.00           C  
ATOM    799  H3' G      25      20.990  41.903  47.898  1.00  0.00           H  
ATOM    800  C2' G      25      19.377  42.223  49.280  1.00  0.00           C  
ATOM    801  H2' G      25      19.288  41.148  49.438  1.00  0.00           H  
ATOM    802  O2' G      25      18.090  42.858  49.378  1.00  0.00           O  
ATOM    803 HO2' G      25      17.519  42.465  48.696  1.00  0.00           H  
ATOM    804  O3' G      25      19.322  42.313  46.803  1.00  0.00           O  
ATOM    805  P   C      26      18.796  40.798  46.491  1.00  0.00           P  
ATOM    806  OP1 C      26      18.839  40.654  45.006  1.00  0.00           O  
ATOM    807  OP2 C      26      19.555  39.823  47.351  1.00  0.00           O  
ATOM    808  O5' C      26      17.224  40.877  47.018  1.00  0.00           O  
ATOM    809  C5' C      26      16.218  39.988  46.538  1.00  0.00           C  
ATOM    810  H5' C      26      15.651  39.635  47.400  1.00  0.00           H  
ATOM    811 H5'' C      26      16.692  39.121  46.085  1.00  0.00           H  
ATOM    812  C4' C      26      15.199  40.553  45.520  1.00  0.00           C  
ATOM    813  H4' C      26      14.387  39.828  45.451  1.00  0.00           H  
ATOM    814  O4' C      26      14.622  41.781  45.967  1.00  0.00           O  
ATOM    815  C1' C      26      14.432  42.627  44.837  1.00  0.00           C  
ATOM    816  H1' C      26      13.391  42.945  44.790  1.00  0.00           H  
ATOM    817  N1  C      26      15.266  43.843  44.892  1.00  0.00           N  
ATOM    818  C6  C      26      16.480  43.852  45.512  1.00  0.00           C  
ATOM    819  H6  C      26      16.887  42.939  45.912  1.00  0.00           H  
ATOM    820  C5  C      26      17.152  45.005  45.636  1.00  0.00           C  
ATOM    821  H5  C      26      18.097  45.008  46.139  1.00  0.00           H  
ATOM    822  C4  C      26      16.560  46.180  45.095  1.00  0.00           C  
ATOM    823  N4  C      26      17.158  47.319  45.253  1.00  0.00           N  
ATOM    824  H41 C      26      16.779  48.138  44.815  1.00  0.00           H  
ATOM    825  H42 C      26      18.040  47.259  45.759  1.00  0.00           H  
ATOM    826  N3  C      26      15.413  46.190  44.435  1.00  0.00           N  
ATOM    827  C2  C      26      14.778  45.010  44.292  1.00  0.00           C  
ATOM    828  O2  C      26      13.754  45.001  43.602  1.00  0.00           O  
ATOM    829  C3' C      26      15.707  40.765  44.080  1.00  0.00           C  
ATOM    830  H3' C      26      16.700  41.208  44.106  1.00  0.00           H  
ATOM    831  C2' C      26      14.734  41.844  43.574  1.00  0.00           C  
ATOM    832  H2' C      26      15.229  42.480  42.840  1.00  0.00           H  
ATOM    833  O2' C      26      13.475  41.366  43.097  1.00  0.00           O  
ATOM    834 HO2' C      26      13.196  41.896  42.328  1.00  0.00           H  
ATOM    835  O3' C      26      15.684  39.577  43.277  1.00  0.00           O  
ATOM    836  P   A      27      16.435  39.520  41.821  1.00  0.00           P  
ATOM    837  OP1 A      27      15.967  38.276  41.127  1.00  0.00           O  
ATOM    838  OP2 A      27      17.905  39.706  41.996  1.00  0.00           O  
ATOM    839  O5' A      27      15.920  40.812  40.968  1.00  0.00           O  
ATOM    840  C5' A      27      14.857  40.732  40.035  1.00  0.00           C  
ATOM    841  H5' A      27      13.909  40.564  40.548  1.00  0.00           H  
ATOM    842 H5'' A      27      15.033  39.897  39.355  1.00  0.00           H  
ATOM    843  C4' A      27      14.776  42.010  39.189  1.00  0.00           C  
ATOM    844  H4' A      27      14.010  41.876  38.422  1.00  0.00           H  
ATOM    845  O4' A      27      14.460  43.174  39.957  1.00  0.00           O  
ATOM    846  C1' A      27      15.122  44.283  39.356  1.00  0.00           C  
ATOM    847  H1' A      27      14.394  45.029  39.029  1.00  0.00           H  
ATOM    848  N9  A      27      16.031  44.932  40.326  1.00  0.00           N  
ATOM    849  C8  A      27      16.759  44.381  41.351  1.00  0.00           C  
ATOM    850  H8  A      27      16.808  43.312  41.522  1.00  0.00           H  
ATOM    851  N7  A      27      17.355  45.260  42.114  1.00  0.00           N  
ATOM    852  C5  A      27      17.017  46.487  41.520  1.00  0.00           C  
ATOM    853  C6  A      27      17.294  47.860  41.777  1.00  0.00           C  
ATOM    854  N6  A      27      17.963  48.314  42.818  1.00  0.00           N  
ATOM    855  H61 A      27      18.293  49.261  42.796  1.00  0.00           H  
ATOM    856  H62 A      27      18.110  47.691  43.606  1.00  0.00           H  
ATOM    857  N1  A      27      16.867  48.829  40.953  1.00  0.00           N  
ATOM    858  C2  A      27      16.178  48.456  39.885  1.00  0.00           C  
ATOM    859  H2  A      27      15.847  49.246  39.224  1.00  0.00           H  
ATOM    860  N3  A      27      15.826  47.229  39.520  1.00  0.00           N  
ATOM    861  C4  A      27      16.272  46.282  40.390  1.00  0.00           C  
ATOM    862  C3' A      27      16.109  42.306  38.491  1.00  0.00           C  
ATOM    863  H3' A      27      16.914  42.268  39.226  1.00  0.00           H  
ATOM    864  C2' A      27      15.884  43.778  38.130  1.00  0.00           C  
ATOM    865  H2' A      27      16.839  44.289  38.038  1.00  0.00           H  
ATOM    866  O2' A      27      15.053  43.988  36.986  1.00  0.00           O  
ATOM    867 HO2' A      27      15.537  44.543  36.346  1.00  0.00           H  
ATOM    868  O3' A      27      16.404  41.432  37.401  1.00  0.00           O  
ATOM    869  P   C      28      17.938  41.179  36.944  1.00  0.00           P  
ATOM    870  OP1 C      28      17.920  40.239  35.786  1.00  0.00           O  
ATOM    871  OP2 C      28      18.748  40.809  38.137  1.00  0.00           O  
ATOM    872  O5' C      28      18.449  42.628  36.434  1.00  0.00           O  
ATOM    873  C5' C      28      18.024  43.135  35.180  1.00  0.00           C  
ATOM    874  H5' C      28      16.958  42.941  35.051  1.00  0.00           H  
ATOM    875 H5'' C      28      18.560  42.617  34.382  1.00  0.00           H  
ATOM    876  C4' C      28      18.253  44.643  35.030  1.00  0.00           C  
ATOM    877  H4' C      28      17.885  44.939  34.046  1.00  0.00           H  
ATOM    878  O4' C      28      17.565  45.405  36.027  1.00  0.00           O  
ATOM    879  C1' C      28      18.290  46.612  36.255  1.00  0.00           C  
ATOM    880  H1' C      28      17.654  47.471  36.023  1.00  0.00           H  
ATOM    881  N1  C      28      18.801  46.756  37.651  1.00  0.00           N  
ATOM    882  C6  C      28      19.182  45.675  38.409  1.00  0.00           C  
ATOM    883  H6  C      28      19.030  44.672  38.028  1.00  0.00           H  
ATOM    884  C5  C      28      19.755  45.865  39.621  1.00  0.00           C  
ATOM    885  H5  C      28      20.055  45.017  40.215  1.00  0.00           H  
ATOM    886  C4  C      28      19.951  47.213  40.052  1.00  0.00           C  
ATOM    887  N4  C      28      20.499  47.462  41.211  1.00  0.00           N  
ATOM    888  H41 C      28      20.627  48.431  41.457  1.00  0.00           H  
ATOM    889  H42 C      28      20.748  46.718  41.833  1.00  0.00           H  
ATOM    890  N3  C      28      19.592  48.268  39.342  1.00  0.00           N  
ATOM    891  C2  C      28      19.022  48.057  38.136  1.00  0.00           C  
ATOM    892  O2  C      28      18.710  49.057  37.485  1.00  0.00           O  
ATOM    893  C3' C      28      19.714  45.081  35.138  1.00  0.00           C  
ATOM    894  H3' C      28      20.124  44.697  36.073  1.00  0.00           H  
ATOM    895  C2' C      28      19.465  46.590  35.280  1.00  0.00           C  
ATOM    896  H2' C      28      20.336  47.084  35.704  1.00  0.00           H  
ATOM    897  O2' C      28      19.018  47.234  34.084  1.00  0.00           O  
ATOM    898 HO2' C      28      19.522  48.060  33.974  1.00  0.00           H  
ATOM    899  O3' C      28      20.558  44.693  34.056  1.00  0.00           O  
ATOM    900  P   G      29      22.169  44.834  34.181  1.00  0.00           P  
ATOM    901  OP1 G      29      22.776  44.214  32.969  1.00  0.00           O  
ATOM    902  OP2 G      29      22.584  44.321  35.517  1.00  0.00           O  
ATOM    903  O5' G      29      22.469  46.426  34.155  1.00  0.00           O  
ATOM    904  C5' G      29      22.188  47.207  33.003  1.00  0.00           C  
ATOM    905  H5' G      29      21.233  46.895  32.577  1.00  0.00           H  
ATOM    906 H5'' G      29      22.962  47.036  32.253  1.00  0.00           H  
ATOM    907  C4' G      29      22.106  48.714  33.305  1.00  0.00           C  
ATOM    908  H4' G      29      21.755  49.224  32.407  1.00  0.00           H  
ATOM    909  O4' G      29      21.201  49.011  34.371  1.00  0.00           O  
ATOM    910  C1' G      29      21.750  50.038  35.187  1.00  0.00           C  
ATOM    911  H1' G      29      21.014  50.830  35.340  1.00  0.00           H  
ATOM    912  N9  G      29      22.148  49.531  36.524  1.00  0.00           N  
ATOM    913  C8  G      29      22.393  48.248  36.951  1.00  0.00           C  
ATOM    914  H8  G      29      22.384  47.400  36.285  1.00  0.00           H  
ATOM    915  N7  G      29      22.607  48.134  38.234  1.00  0.00           N  
ATOM    916  C5  G      29      22.526  49.453  38.697  1.00  0.00           C  
ATOM    917  C6  G      29      22.636  50.016  40.022  1.00  0.00           C  
ATOM    918  O6  G      29      22.740  49.446  41.109  1.00  0.00           O  
ATOM    919  N1  G      29      22.624  51.392  40.027  1.00  0.00           N  
ATOM    920  H1  G      29      22.740  51.857  40.915  1.00  0.00           H  
ATOM    921  C2  G      29      22.439  52.144  38.924  1.00  0.00           C  
ATOM    922  N2  G      29      22.496  53.435  39.090  1.00  0.00           N  
ATOM    923  H21 G      29      22.757  53.791  40.007  1.00  0.00           H  
ATOM    924  H22 G      29      22.347  54.032  38.295  1.00  0.00           H  
ATOM    925  N3  G      29      22.236  51.676  37.695  1.00  0.00           N  
ATOM    926  C4  G      29      22.304  50.314  37.642  1.00  0.00           C  
ATOM    927  C3' G      29      23.446  49.338  33.694  1.00  0.00           C  
ATOM    928  H3' G      29      23.951  48.680  34.404  1.00  0.00           H  
ATOM    929  C2' G      29      22.954  50.598  34.431  1.00  0.00           C  
ATOM    930  H2' G      29      23.712  50.960  35.123  1.00  0.00           H  
ATOM    931  O2' G      29      22.487  51.644  33.569  1.00  0.00           O  
ATOM    932 HO2' G      29      22.347  52.463  34.082  1.00  0.00           H  
ATOM    933  O3' G      29      24.273  49.599  32.563  1.00  0.00           O  
ATOM    934  P   C      30      25.876  49.667  32.720  1.00  0.00           P  
ATOM    935  OP1 C      30      26.442  50.128  31.420  1.00  0.00           O  
ATOM    936  OP2 C      30      26.335  48.359  33.265  1.00  0.00           O  
ATOM    937  O5' C      30      26.142  50.797  33.849  1.00  0.00           O  
ATOM    938  C5' C      30      25.965  52.184  33.586  1.00  0.00           C  
ATOM    939  H5' C      30      24.967  52.365  33.186  1.00  0.00           H  
ATOM    940 H5'' C      30      26.690  52.503  32.836  1.00  0.00           H  
ATOM    941  C4' C      30      26.157  53.051  34.843  1.00  0.00           C  
ATOM    942  H4' C      30      26.117  54.101  34.547  1.00  0.00           H  
ATOM    943  O4' C      30      25.163  52.832  35.846  1.00  0.00           O  
ATOM    944  C1' C      30      25.775  52.968  37.128  1.00  0.00           C  
ATOM    945  H1' C      30      25.237  53.720  37.711  1.00  0.00           H  
ATOM    946  N1  C      30      25.769  51.684  37.891  1.00  0.00           N  
ATOM    947  C6  C      30      25.739  50.457  37.279  1.00  0.00           C  
ATOM    948  H6  C      30      25.658  50.396  36.203  1.00  0.00           H  
ATOM    949  C5  C      30      25.811  49.325  38.020  1.00  0.00           C  
ATOM    950  H5  C      30      25.783  48.363  37.534  1.00  0.00           H  
ATOM    951  C4  C      30      25.913  49.470  39.434  1.00  0.00           C  
ATOM    952  N4  C      30      25.948  48.416  40.205  1.00  0.00           N  
ATOM    953  H41 C      30      25.902  48.575  41.198  1.00  0.00           H  
ATOM    954  H42 C      30      25.854  47.500  39.800  1.00  0.00           H  
ATOM    955  N3  C      30      25.940  50.638  40.044  1.00  0.00           N  
ATOM    956  C2  C      30      25.873  51.754  39.285  1.00  0.00           C  
ATOM    957  O2  C      30      25.920  52.835  39.866  1.00  0.00           O  
ATOM    958  C3' C      30      27.502  52.806  35.529  1.00  0.00           C  
ATOM    959  H3' C      30      27.622  51.732  35.679  1.00  0.00           H  
ATOM    960  C2' C      30      27.219  53.448  36.897  1.00  0.00           C  
ATOM    961  H2' C      30      27.899  53.056  37.655  1.00  0.00           H  
ATOM    962  O2' C      30      27.226  54.880  36.887  1.00  0.00           O  
ATOM    963 HO2' C      30      27.347  55.224  37.793  1.00  0.00           H  
ATOM    964  O3' C      30      28.613  53.323  34.800  1.00  0.00           O  
ATOM    965  P   A      31      30.078  52.654  34.950  1.00  0.00           P  
ATOM    966  OP1 A      31      30.985  53.327  33.978  1.00  0.00           O  
ATOM    967  OP2 A      31      29.943  51.172  34.877  1.00  0.00           O  
ATOM    968  O5' A      31      30.546  53.031  36.451  1.00  0.00           O  
ATOM    969  C5' A      31      30.889  54.366  36.789  1.00  0.00           C  
ATOM    970  H5' A      31      30.089  55.039  36.477  1.00  0.00           H  
ATOM    971 H5'' A      31      31.800  54.651  36.259  1.00  0.00           H  
ATOM    972  C4' A      31      31.119  54.555  38.295  1.00  0.00           C  
ATOM    973  H4' A      31      31.386  55.598  38.469  1.00  0.00           H  
ATOM    974  O4' A      31      29.948  54.251  39.060  1.00  0.00           O  
ATOM    975  C1' A      31      30.362  53.670  40.294  1.00  0.00           C  
ATOM    976  H1' A      31      29.919  54.198  41.140  1.00  0.00           H  
ATOM    977  N9  A      31      29.963  52.245  40.375  1.00  0.00           N  
ATOM    978  C8  A      31      29.607  51.378  39.370  1.00  0.00           C  
ATOM    979  H8  A      31      29.631  51.656  38.324  1.00  0.00           H  
ATOM    980  N7  A      31      29.219  50.200  39.785  1.00  0.00           N  
ATOM    981  C5  A      31      29.346  50.300  41.179  1.00  0.00           C  
ATOM    982  C6  A      31      29.093  49.441  42.279  1.00  0.00           C  
ATOM    983  N6  A      31      28.625  48.207  42.194  1.00  0.00           N  
ATOM    984  H61 A      31      28.587  47.653  43.033  1.00  0.00           H  
ATOM    985  H62 A      31      28.429  47.823  41.283  1.00  0.00           H  
ATOM    986  N1  A      31      29.317  49.829  43.532  1.00  0.00           N  
ATOM    987  C2  A      31      29.831  51.036  43.722  1.00  0.00           C  
ATOM    988  H2  A      31      30.021  51.321  44.750  1.00  0.00           H  
ATOM    989  N3  A      31      30.131  51.949  42.803  1.00  0.00           N  
ATOM    990  C4  A      31      29.845  51.523  41.540  1.00  0.00           C  
ATOM    991  C3' A      31      32.240  53.680  38.871  1.00  0.00           C  
ATOM    992  H3' A      31      32.080  52.650  38.548  1.00  0.00           H  
ATOM    993  C2' A      31      31.883  53.797  40.360  1.00  0.00           C  
ATOM    994  H2' A      31      32.316  52.971  40.919  1.00  0.00           H  
ATOM    995  O2' A      31      32.200  55.067  40.949  1.00  0.00           O  
ATOM    996 HO2' A      31      32.133  55.011  41.921  1.00  0.00           H  
ATOM    997  O3' A      31      33.568  54.089  38.548  1.00  0.00           O  
ATOM    998  P   A      32      34.800  53.041  38.672  1.00  0.00           P  
ATOM    999  OP1 A      32      36.055  53.787  38.375  1.00  0.00           O  
ATOM   1000  OP2 A      32      34.477  51.853  37.834  1.00  0.00           O  
ATOM   1001  O5' A      32      34.843  52.550  40.221  1.00  0.00           O  
ATOM   1002  C5' A      32      35.204  53.452  41.261  1.00  0.00           C  
ATOM   1003  H5' A      32      34.639  54.376  41.153  1.00  0.00           H  
ATOM   1004 H5'' A      32      36.261  53.704  41.172  1.00  0.00           H  
ATOM   1005  C4' A      32      34.949  52.898  42.675  1.00  0.00           C  
ATOM   1006  H4' A      32      35.101  53.704  43.395  1.00  0.00           H  
ATOM   1007  O4' A      32      33.629  52.386  42.838  1.00  0.00           O  
ATOM   1008  C1' A      32      33.664  51.346  43.807  1.00  0.00           C  
ATOM   1009  H1' A      32      33.057  51.627  44.670  1.00  0.00           H  
ATOM   1010  N9  A      32      33.126  50.073  43.281  1.00  0.00           N  
ATOM   1011  C8  A      32      32.873  49.676  41.988  1.00  0.00           C  
ATOM   1012  H8  A      32      33.149  50.279  41.131  1.00  0.00           H  
ATOM   1013  N7  A      32      32.243  48.529  41.893  1.00  0.00           N  
ATOM   1014  C5  A      32      32.093  48.138  43.235  1.00  0.00           C  
ATOM   1015  C6  A      32      31.473  47.058  43.918  1.00  0.00           C  
ATOM   1016  N6  A      32      30.813  46.064  43.348  1.00  0.00           N  
ATOM   1017  H61 A      32      30.378  45.374  43.952  1.00  0.00           H  
ATOM   1018  H62 A      32      30.751  46.018  42.344  1.00  0.00           H  
ATOM   1019  N1  A      32      31.506  46.965  45.249  1.00  0.00           N  
ATOM   1020  C2  A      32      32.123  47.926  45.919  1.00  0.00           C  
ATOM   1021  H2  A      32      32.133  47.822  46.997  1.00  0.00           H  
ATOM   1022  N3  A      32      32.728  49.003  45.435  1.00  0.00           N  
ATOM   1023  C4  A      32      32.667  49.054  44.075  1.00  0.00           C  
ATOM   1024  C3' A      32      35.881  51.748  43.058  1.00  0.00           C  
ATOM   1025  H3' A      32      35.883  51.015  42.248  1.00  0.00           H  
ATOM   1026  C2' A      32      35.115  51.172  44.262  1.00  0.00           C  
ATOM   1027  H2' A      32      35.362  50.119  44.402  1.00  0.00           H  
ATOM   1028  O2' A      32      35.273  51.913  45.478  1.00  0.00           O  
ATOM   1029 HO2' A      32      34.991  51.362  46.233  1.00  0.00           H  
ATOM   1030  O3' A      32      37.207  52.178  43.356  1.00  0.00           O  
ATOM   1031  P   G      33      38.442  51.139  43.272  1.00  0.00           P  
ATOM   1032  OP1 G      33      39.650  51.854  43.777  1.00  0.00           O  
ATOM   1033  OP2 G      33      38.477  50.597  41.883  1.00  0.00           O  
ATOM   1034  O5' G      33      38.075  49.911  44.279  1.00  0.00           O  
ATOM   1035  C5' G      33      38.171  50.056  45.692  1.00  0.00           C  
ATOM   1036  H5' G      33      37.603  50.930  46.011  1.00  0.00           H  
ATOM   1037 H5'' G      33      39.214  50.227  45.965  1.00  0.00           H  
ATOM   1038  C4' G      33      37.662  48.832  46.479  1.00  0.00           C  
ATOM   1039  H4' G      33      37.775  49.050  47.542  1.00  0.00           H  
ATOM   1040  O4' G      33      36.281  48.557  46.243  1.00  0.00           O  
ATOM   1041  C1' G      33      36.078  47.147  46.238  1.00  0.00           C  
ATOM   1042  H1' G      33      35.335  46.872  46.987  1.00  0.00           H  
ATOM   1043  N9  G      33      35.587  46.705  44.914  1.00  0.00           N  
ATOM   1044  C8  G      33      35.871  47.232  43.679  1.00  0.00           C  
ATOM   1045  H8  G      33      36.529  48.080  43.548  1.00  0.00           H  
ATOM   1046  N7  G      33      35.271  46.634  42.687  1.00  0.00           N  
ATOM   1047  C5  G      33      34.537  45.618  43.311  1.00  0.00           C  
ATOM   1048  C6  G      33      33.656  44.615  42.766  1.00  0.00           C  
ATOM   1049  O6  G      33      33.341  44.414  41.594  1.00  0.00           O  
ATOM   1050  N1  G      33      33.085  43.804  43.718  1.00  0.00           N  
ATOM   1051  H1  G      33      32.446  43.092  43.410  1.00  0.00           H  
ATOM   1052  C2  G      33      33.340  43.919  45.041  1.00  0.00           C  
ATOM   1053  N2  G      33      32.731  43.053  45.808  1.00  0.00           N  
ATOM   1054  H21 G      33      32.053  42.412  45.406  1.00  0.00           H  
ATOM   1055  H22 G      33      32.953  43.046  46.797  1.00  0.00           H  
ATOM   1056  N3  G      33      34.153  44.821  45.601  1.00  0.00           N  
ATOM   1057  C4  G      33      34.723  45.655  44.677  1.00  0.00           C  
ATOM   1058  C3' G      33      38.446  47.543  46.196  1.00  0.00           C  
ATOM   1059  H3' G      33      38.646  47.449  45.126  1.00  0.00           H  
ATOM   1060  C2' G      33      37.407  46.476  46.591  1.00  0.00           C  
ATOM   1061  H2' G      33      37.560  45.563  46.011  1.00  0.00           H  
ATOM   1062  O2' G      33      37.379  46.192  47.989  1.00  0.00           O  
ATOM   1063 HO2' G      33      38.298  46.054  48.282  1.00  0.00           H  
ATOM   1064  O3' G      33      39.641  47.457  46.973  1.00  0.00           O  
ATOM   1065  P   U      34      41.114  47.447  46.288  1.00  0.00           P  
ATOM   1066  OP1 U      34      42.112  47.761  47.353  1.00  0.00           O  
ATOM   1067  OP2 U      34      41.105  48.299  45.066  1.00  0.00           O  
ATOM   1068  O5' U      34      41.324  45.912  45.811  1.00  0.00           O  
ATOM   1069  C5' U      34      41.602  44.881  46.755  1.00  0.00           C  
ATOM   1070  H5' U      34      40.817  44.855  47.513  1.00  0.00           H  
ATOM   1071 H5'' U      34      42.549  45.090  47.253  1.00  0.00           H  
ATOM   1072  C4' U      34      41.705  43.490  46.111  1.00  0.00           C  
ATOM   1073  H4' U      34      41.995  42.778  46.882  1.00  0.00           H  
ATOM   1074  O4' U      34      40.440  43.109  45.566  1.00  0.00           O  
ATOM   1075  C1' U      34      40.684  42.650  44.251  1.00  0.00           C  
ATOM   1076  H1' U      34      41.016  41.614  44.295  1.00  0.00           H  
ATOM   1077  N1  U      34      39.478  42.773  43.394  1.00  0.00           N  
ATOM   1078  C6  U      34      38.932  44.004  43.102  1.00  0.00           C  
ATOM   1079  H6  U      34      39.364  44.891  43.552  1.00  0.00           H  
ATOM   1080  C5  U      34      37.868  44.107  42.265  1.00  0.00           C  
ATOM   1081  H5  U      34      37.450  45.075  42.038  1.00  0.00           H  
ATOM   1082  C4  U      34      37.264  42.935  41.660  1.00  0.00           C  
ATOM   1083  O4  U      34      36.296  42.941  40.901  1.00  0.00           O  
ATOM   1084  N3  U      34      37.865  41.744  41.995  1.00  0.00           N  
ATOM   1085  H3  U      34      37.470  40.904  41.604  1.00  0.00           H  
ATOM   1086  C2  U      34      38.947  41.603  42.836  1.00  0.00           C  
ATOM   1087  O2  U      34      39.404  40.475  43.044  1.00  0.00           O  
ATOM   1088  C3' U      34      42.768  43.468  44.990  1.00  0.00           C  
ATOM   1089  H3' U      34      43.348  44.394  44.996  1.00  0.00           H  
ATOM   1090  C2' U      34      41.867  43.465  43.744  1.00  0.00           C  
ATOM   1091  H2' U      34      41.551  44.491  43.558  1.00  0.00           H  
ATOM   1092  O2' U      34      42.431  42.931  42.560  1.00  0.00           O  
ATOM   1093 HO2' U      34      42.705  43.694  42.000  1.00  0.00           H  
ATOM   1094  O3' U      34      43.636  42.331  45.078  1.00  0.00           O  
ATOM   1095  P   U      35      45.152  42.526  45.617  1.00  0.00           P  
ATOM   1096  OP1 U      35      45.902  41.247  45.443  1.00  0.00           O  
ATOM   1097  OP2 U      35      45.100  43.141  46.975  1.00  0.00           O  
ATOM   1098  O5' U      35      45.780  43.628  44.600  1.00  0.00           O  
ATOM   1099  C5' U      35      45.984  43.334  43.224  1.00  0.00           C  
ATOM   1100  H5' U      35      45.182  42.691  42.860  1.00  0.00           H  
ATOM   1101 H5'' U      35      46.932  42.809  43.092  1.00  0.00           H  
ATOM   1102  C4' U      35      45.973  44.619  42.380  1.00  0.00           C  
ATOM   1103  H4' U      35      44.993  45.077  42.487  1.00  0.00           H  
ATOM   1104  O4' U      35      46.956  45.543  42.839  1.00  0.00           O  
ATOM   1105  C1' U      35      47.735  45.954  41.732  1.00  0.00           C  
ATOM   1106  H1' U      35      47.237  46.795  41.243  1.00  0.00           H  
ATOM   1107  N1  U      35      49.095  46.345  42.195  1.00  0.00           N  
ATOM   1108  C6  U      35      49.956  45.416  42.746  1.00  0.00           C  
ATOM   1109  H6  U      35      49.629  44.389  42.865  1.00  0.00           H  
ATOM   1110  C5  U      35      51.199  45.780  43.160  1.00  0.00           C  
ATOM   1111  H5  U      35      51.862  45.043  43.591  1.00  0.00           H  
ATOM   1112  C4  U      35      51.665  47.145  43.053  1.00  0.00           C  
ATOM   1113  O4  U      35      52.771  47.550  43.401  1.00  0.00           O  
ATOM   1114  N3  U      35      50.747  48.018  42.515  1.00  0.00           N  
ATOM   1115  H3  U      35      51.026  48.980  42.441  1.00  0.00           H  
ATOM   1116  C2  U      35      49.478  47.690  42.080  1.00  0.00           C  
ATOM   1117  O2  U      35      48.751  48.573  41.618  1.00  0.00           O  
ATOM   1118  C3' U      35      46.254  44.314  40.892  1.00  0.00           C  
ATOM   1119  H3' U      35      46.204  43.240  40.702  1.00  0.00           H  
ATOM   1120  C2' U      35      47.716  44.775  40.755  1.00  0.00           C  
ATOM   1121  H2' U      35      48.353  43.969  41.124  1.00  0.00           H  
ATOM   1122  O2' U      35      48.117  45.136  39.428  1.00  0.00           O  
ATOM   1123 HO2' U      35      49.070  45.361  39.407  1.00  0.00           H  
ATOM   1124  O3' U      35      45.389  45.014  39.998  1.00  0.00           O  
ATOM   1125  P   U      36      43.848  44.570  39.809  1.00  0.00           P  
ATOM   1126  OP1 U      36      43.369  45.137  38.516  1.00  0.00           O  
ATOM   1127  OP2 U      36      43.103  44.920  41.048  1.00  0.00           O  
ATOM   1128  O5' U      36      43.879  42.946  39.717  1.00  0.00           O  
ATOM   1129  C5' U      36      44.194  42.240  38.522  1.00  0.00           C  
ATOM   1130  H5' U      36      45.254  41.980  38.505  1.00  0.00           H  
ATOM   1131 H5'' U      36      43.983  42.860  37.649  1.00  0.00           H  
ATOM   1132  C4' U      36      43.344  40.963  38.388  1.00  0.00           C  
ATOM   1133  H4' U      36      43.481  40.577  37.376  1.00  0.00           H  
ATOM   1134  O4' U      36      43.731  39.947  39.318  1.00  0.00           O  
ATOM   1135  C1' U      36      42.545  39.425  39.901  1.00  0.00           C  
ATOM   1136  H1' U      36      42.097  38.700  39.219  1.00  0.00           H  
ATOM   1137  N1  U      36      42.807  38.788  41.223  1.00  0.00           N  
ATOM   1138  C6  U      36      43.254  39.531  42.294  1.00  0.00           C  
ATOM   1139  H6  U      36      43.450  40.588  42.162  1.00  0.00           H  
ATOM   1140  C5  U      36      43.459  38.950  43.504  1.00  0.00           C  
ATOM   1141  H5  U      36      43.809  39.547  44.333  1.00  0.00           H  
ATOM   1142  C4  U      36      43.223  37.540  43.723  1.00  0.00           C  
ATOM   1143  O4  U      36      43.403  36.942  44.779  1.00  0.00           O  
ATOM   1144  N3  U      36      42.772  36.859  42.616  1.00  0.00           N  
ATOM   1145  H3  U      36      42.593  35.875  42.731  1.00  0.00           H  
ATOM   1146  C2  U      36      42.556  37.415  41.369  1.00  0.00           C  
ATOM   1147  O2  U      36      42.160  36.691  40.457  1.00  0.00           O  
ATOM   1148  C3' U      36      41.848  41.277  38.604  1.00  0.00           C  
ATOM   1149  H3' U      36      41.683  42.354  38.681  1.00  0.00           H  
ATOM   1150  C2' U      36      41.600  40.622  39.974  1.00  0.00           C  
ATOM   1151  H2' U      36      41.961  41.316  40.727  1.00  0.00           H  
ATOM   1152  O2' U      36      40.251  40.268  40.263  1.00  0.00           O  
ATOM   1153 HO2' U      36      40.141  40.158  41.222  1.00  0.00           H  
ATOM   1154  O3' U      36      41.085  40.731  37.535  1.00  0.00           O  
ATOM   1155  P   C      37      40.036  41.675  36.742  1.00  0.00           P  
ATOM   1156  OP1 C      37      40.804  42.583  35.839  1.00  0.00           O  
ATOM   1157  OP2 C      37      39.073  42.280  37.707  1.00  0.00           O  
ATOM   1158  O5' C      37      39.236  40.586  35.849  1.00  0.00           O  
ATOM   1159  C5' C      37      39.720  40.161  34.581  1.00  0.00           C  
ATOM   1160  H5' C      37      40.811  40.194  34.566  1.00  0.00           H  
ATOM   1161 H5'' C      37      39.346  40.837  33.811  1.00  0.00           H  
ATOM   1162  C4' C      37      39.291  38.726  34.240  1.00  0.00           C  
ATOM   1163  H4' C      37      39.509  38.543  33.187  1.00  0.00           H  
ATOM   1164  O4' C      37      40.015  37.767  35.010  1.00  0.00           O  
ATOM   1165  C1' C      37      39.150  36.684  35.336  1.00  0.00           C  
ATOM   1166  H1' C      37      39.580  35.752  34.961  1.00  0.00           H  
ATOM   1167  N1  C      37      38.948  36.524  36.810  1.00  0.00           N  
ATOM   1168  C6  C      37      39.406  37.444  37.720  1.00  0.00           C  
ATOM   1169  H6  C      37      39.890  38.351  37.379  1.00  0.00           H  
ATOM   1170  C5  C      37      39.270  37.206  39.045  1.00  0.00           C  
ATOM   1171  H5  C      37      39.645  37.916  39.755  1.00  0.00           H  
ATOM   1172  C4  C      37      38.623  36.010  39.446  1.00  0.00           C  
ATOM   1173  N4  C      37      38.456  35.771  40.722  1.00  0.00           N  
ATOM   1174  H41 C      37      37.990  34.918  41.002  1.00  0.00           H  
ATOM   1175  H42 C      37      38.837  36.411  41.391  1.00  0.00           H  
ATOM   1176  N3  C      37      38.150  35.121  38.595  1.00  0.00           N  
ATOM   1177  C2  C      37      38.349  35.339  37.267  1.00  0.00           C  
ATOM   1178  O2  C      37      38.009  34.458  36.476  1.00  0.00           O  
ATOM   1179  C3' C      37      37.797  38.462  34.458  1.00  0.00           C  
ATOM   1180  H3' C      37      37.487  38.893  35.413  1.00  0.00           H  
ATOM   1181  C2' C      37      37.821  36.934  34.608  1.00  0.00           C  
ATOM   1182  H2' C      37      36.982  36.622  35.222  1.00  0.00           H  
ATOM   1183  O2' C      37      37.843  36.218  33.367  1.00  0.00           O  
ATOM   1184 HO2' C      37      37.611  35.282  33.521  1.00  0.00           H  
ATOM   1185  O3' C      37      36.964  38.931  33.396  1.00  0.00           O  
ATOM   1186  P   U      38      35.484  39.508  33.707  1.00  0.00           P  
ATOM   1187  OP1 U      38      34.745  39.576  32.413  1.00  0.00           O  
ATOM   1188  OP2 U      38      35.636  40.764  34.492  1.00  0.00           O  
ATOM   1189  O5' U      38      34.771  38.406  34.665  1.00  0.00           O  
ATOM   1190  C5' U      38      34.338  37.147  34.162  1.00  0.00           C  
ATOM   1191  H5' U      38      35.140  36.686  33.584  1.00  0.00           H  
ATOM   1192 H5'' U      38      33.490  37.302  33.492  1.00  0.00           H  
ATOM   1193  C4' U      38      33.910  36.167  35.272  1.00  0.00           C  
ATOM   1194  H4' U      38      33.572  35.243  34.800  1.00  0.00           H  
ATOM   1195  O4' U      38      34.964  35.838  36.177  1.00  0.00           O  
ATOM   1196  C1' U      38      34.433  35.720  37.497  1.00  0.00           C  
ATOM   1197  H1' U      38      34.673  34.731  37.893  1.00  0.00           H  
ATOM   1198  N1  U      38      34.997  36.729  38.442  1.00  0.00           N  
ATOM   1199  C6  U      38      35.621  37.878  38.005  1.00  0.00           C  
ATOM   1200  H6  U      38      35.668  38.088  36.946  1.00  0.00           H  
ATOM   1201  C5  U      38      36.194  38.739  38.884  1.00  0.00           C  
ATOM   1202  H5  U      38      36.694  39.626  38.524  1.00  0.00           H  
ATOM   1203  C4  U      38      36.173  38.495  40.309  1.00  0.00           C  
ATOM   1204  O4  U      38      36.674  39.217  41.167  1.00  0.00           O  
ATOM   1205  N3  U      38      35.522  37.341  40.680  1.00  0.00           N  
ATOM   1206  H3  U      38      35.509  37.119  41.657  1.00  0.00           H  
ATOM   1207  C2  U      38      34.925  36.445  39.814  1.00  0.00           C  
ATOM   1208  O2  U      38      34.356  35.458  40.279  1.00  0.00           O  
ATOM   1209  C3' U      38      32.749  36.700  36.114  1.00  0.00           C  
ATOM   1210  H3' U      38      32.946  37.741  36.381  1.00  0.00           H  
ATOM   1211  C2' U      38      32.908  35.832  37.376  1.00  0.00           C  
ATOM   1212  H2' U      38      32.490  36.346  38.240  1.00  0.00           H  
ATOM   1213  O2' U      38      32.386  34.505  37.252  1.00  0.00           O  
ATOM   1214 HO2' U      38      32.079  34.195  38.123  1.00  0.00           H  
ATOM   1215  O3' U      38      31.504  36.583  35.423  1.00  0.00           O  
ATOM   1216  P   A      39      30.252  37.533  35.798  1.00  0.00           P  
ATOM   1217  OP1 A      39      29.106  37.139  34.927  1.00  0.00           O  
ATOM   1218  OP2 A      39      30.711  38.950  35.758  1.00  0.00           O  
ATOM   1219  O5' A      39      29.898  37.170  37.335  1.00  0.00           O  
ATOM   1220  C5' A      39      29.337  35.912  37.690  1.00  0.00           C  
ATOM   1221  H5' A      39      29.897  35.104  37.221  1.00  0.00           H  
ATOM   1222 H5'' A      39      28.310  35.859  37.326  1.00  0.00           H  
ATOM   1223  C4' A      39      29.329  35.689  39.213  1.00  0.00           C  
ATOM   1224  H4' A      39      28.884  34.714  39.420  1.00  0.00           H  
ATOM   1225  O4' A      39      30.633  35.710  39.797  1.00  0.00           O  
ATOM   1226  C1' A      39      30.568  36.400  41.042  1.00  0.00           C  
ATOM   1227  H1' A      39      30.961  35.763  41.838  1.00  0.00           H  
ATOM   1228  N9  A      39      31.399  37.629  40.994  1.00  0.00           N  
ATOM   1229  C8  A      39      31.774  38.389  39.911  1.00  0.00           C  
ATOM   1230  H8  A      39      31.427  38.183  38.909  1.00  0.00           H  
ATOM   1231  N7  A      39      32.612  39.356  40.186  1.00  0.00           N  
ATOM   1232  C5  A      39      32.771  39.248  41.575  1.00  0.00           C  
ATOM   1233  C6  A      39      33.506  39.956  42.563  1.00  0.00           C  
ATOM   1234  N6  A      39      34.295  40.993  42.347  1.00  0.00           N  
ATOM   1235  H61 A      39      34.788  41.403  43.129  1.00  0.00           H  
ATOM   1236  H62 A      39      34.440  41.331  41.412  1.00  0.00           H  
ATOM   1237  N1  A      39      33.464  39.595  43.845  1.00  0.00           N  
ATOM   1238  C2  A      39      32.694  38.567  44.175  1.00  0.00           C  
ATOM   1239  H2  A      39      32.677  38.306  45.225  1.00  0.00           H  
ATOM   1240  N3  A      39      31.950  37.810  43.375  1.00  0.00           N  
ATOM   1241  C4  A      39      32.030  38.206  42.073  1.00  0.00           C  
ATOM   1242  C3' A      39      28.483  36.748  39.920  1.00  0.00           C  
ATOM   1243  H3' A      39      28.693  37.729  39.488  1.00  0.00           H  
ATOM   1244  C2' A      39      29.092  36.707  41.334  1.00  0.00           C  
ATOM   1245  H2' A      39      28.983  37.674  41.824  1.00  0.00           H  
ATOM   1246  O2' A      39      28.563  35.655  42.140  1.00  0.00           O  
ATOM   1247 HO2' A      39      28.943  35.696  43.036  1.00  0.00           H  
ATOM   1248  O3' A      39      27.091  36.441  39.824  1.00  0.00           O  
ATOM   1249  P   C      40      25.990  37.624  39.797  1.00  0.00           P  
ATOM   1250  OP1 C      40      24.640  36.985  39.843  1.00  0.00           O  
ATOM   1251  OP2 C      40      26.301  38.519  38.643  1.00  0.00           O  
ATOM   1252  O5' C      40      26.247  38.461  41.167  1.00  0.00           O  
ATOM   1253  C5' C      40      25.896  37.916  42.431  1.00  0.00           C  
ATOM   1254  H5' C      40      26.294  36.905  42.520  1.00  0.00           H  
ATOM   1255 H5'' C      40      24.810  37.850  42.478  1.00  0.00           H  
ATOM   1256  C4' C      40      26.386  38.733  43.641  1.00  0.00           C  
ATOM   1257  H4' C      40      25.988  38.251  44.535  1.00  0.00           H  
ATOM   1258  O4' C      40      27.810  38.766  43.769  1.00  0.00           O  
ATOM   1259  C1' C      40      28.224  40.060  44.198  1.00  0.00           C  
ATOM   1260  H1' C      40      28.790  39.971  45.129  1.00  0.00           H  
ATOM   1261  N1  C      40      29.098  40.698  43.171  1.00  0.00           N  
ATOM   1262  C6  C      40      28.765  40.666  41.840  1.00  0.00           C  
ATOM   1263  H6  C      40      27.874  40.145  41.529  1.00  0.00           H  
ATOM   1264  C5  C      40      29.548  41.275  40.919  1.00  0.00           C  
ATOM   1265  H5  C      40      29.280  41.236  39.875  1.00  0.00           H  
ATOM   1266  C4  C      40      30.695  41.964  41.394  1.00  0.00           C  
ATOM   1267  N4  C      40      31.456  42.615  40.558  1.00  0.00           N  
ATOM   1268  H41 C      40      32.226  43.154  40.936  1.00  0.00           H  
ATOM   1269  H42 C      40      31.262  42.580  39.573  1.00  0.00           H  
ATOM   1270  N3  C      40      31.034  42.023  42.666  1.00  0.00           N  
ATOM   1271  C2  C      40      30.267  41.367  43.575  1.00  0.00           C  
ATOM   1272  O2  C      40      30.654  41.380  44.747  1.00  0.00           O  
ATOM   1273  C3' C      40      25.870  40.178  43.636  1.00  0.00           C  
ATOM   1274  H3' C      40      25.912  40.579  42.622  1.00  0.00           H  
ATOM   1275  C2' C      40      26.955  40.883  44.475  1.00  0.00           C  
ATOM   1276  H2' C      40      27.077  41.914  44.137  1.00  0.00           H  
ATOM   1277  O2' C      40      26.691  40.862  45.873  1.00  0.00           O  
ATOM   1278 HO2' C      40      26.806  39.958  46.209  1.00  0.00           H  
ATOM   1279  O3' C      40      24.561  40.279  44.195  1.00  0.00           O  
ATOM   1280  P   C      41      23.341  41.047  43.435  1.00  0.00           P  
ATOM   1281  OP1 C      41      23.587  41.082  41.957  1.00  0.00           O  
ATOM   1282  OP2 C      41      23.146  42.360  44.127  1.00  0.00           O  
ATOM   1283  O5' C      41      22.022  40.099  43.748  1.00  0.00           O  
ATOM   1284  C5' C      41      21.696  38.949  42.955  1.00  0.00           C  
ATOM   1285  H5' C      41      22.255  38.972  42.019  1.00  0.00           H  
ATOM   1286 H5'' C      41      20.643  39.021  42.682  1.00  0.00           H  
ATOM   1287  C4' C      41      21.895  37.543  43.577  1.00  0.00           C  
ATOM   1288  H4' C      41      21.891  36.836  42.746  1.00  0.00           H  
ATOM   1289  O4' C      41      23.137  37.392  44.270  1.00  0.00           O  
ATOM   1290  C1' C      41      22.996  36.355  45.235  1.00  0.00           C  
ATOM   1291  H1' C      41      23.633  35.516  44.946  1.00  0.00           H  
ATOM   1292  N1  C      41      23.381  36.745  46.622  1.00  0.00           N  
ATOM   1293  C6  C      41      23.598  38.047  46.997  1.00  0.00           C  
ATOM   1294  H6  C      41      23.423  38.852  46.292  1.00  0.00           H  
ATOM   1295  C5  C      41      24.066  38.319  48.238  1.00  0.00           C  
ATOM   1296  H5  C      41      24.274  39.333  48.518  1.00  0.00           H  
ATOM   1297  C4  C      41      24.304  37.223  49.112  1.00  0.00           C  
ATOM   1298  N4  C      41      24.856  37.394  50.282  1.00  0.00           N  
ATOM   1299  H41 C      41      25.068  36.569  50.818  1.00  0.00           H  
ATOM   1300  H42 C      41      25.274  38.295  50.507  1.00  0.00           H  
ATOM   1301  N3  C      41      24.062  35.968  48.789  1.00  0.00           N  
ATOM   1302  C2  C      41      23.601  35.711  47.544  1.00  0.00           C  
ATOM   1303  O2  C      41      23.404  34.529  47.253  1.00  0.00           O  
ATOM   1304  C3' C      41      20.802  37.063  44.551  1.00  0.00           C  
ATOM   1305  H3' C      41      20.644  37.832  45.312  1.00  0.00           H  
ATOM   1306  C2' C      41      21.547  35.869  45.182  1.00  0.00           C  
ATOM   1307  H2' C      41      21.156  35.671  46.181  1.00  0.00           H  
ATOM   1308  O2' C      41      21.565  34.686  44.373  1.00  0.00           O  
ATOM   1309 HO2' C      41      21.369  33.911  44.928  1.00  0.00           H  
ATOM   1310  O3' C      41      19.555  36.679  43.951  1.00  0.00           O  
ATOM   1311  P   G      42      18.289  36.199  44.885  1.00  0.00           P  
ATOM   1312  OP1 G      42      17.086  36.069  44.000  1.00  0.00           O  
ATOM   1313  OP2 G      42      18.191  37.075  46.089  1.00  0.00           O  
ATOM   1314  O5' G      42      18.647  34.725  45.484  1.00  0.00           O  
ATOM   1315  C5' G      42      18.251  33.510  44.876  1.00  0.00           C  
ATOM   1316  H5' G      42      18.928  33.256  44.059  1.00  0.00           H  
ATOM   1317 H5'' G      42      17.239  33.597  44.480  1.00  0.00           H  
ATOM   1318  C4' G      42      18.242  32.388  45.928  1.00  0.00           C  
ATOM   1319  H4' G      42      17.986  31.448  45.438  1.00  0.00           H  
ATOM   1320  O4' G      42      19.507  32.237  46.583  1.00  0.00           O  
ATOM   1321  C1' G      42      19.270  31.958  47.960  1.00  0.00           C  
ATOM   1322  H1' G      42      19.798  31.049  48.253  1.00  0.00           H  
ATOM   1323  N9  G      42      19.756  33.059  48.832  1.00  0.00           N  
ATOM   1324  C8  G      42      19.953  34.390  48.548  1.00  0.00           C  
ATOM   1325  H8  G      42      19.663  34.833  47.608  1.00  0.00           H  
ATOM   1326  N7  G      42      20.554  35.065  49.492  1.00  0.00           N  
ATOM   1327  C5  G      42      20.754  34.113  50.496  1.00  0.00           C  
ATOM   1328  C6  G      42      21.412  34.195  51.777  1.00  0.00           C  
ATOM   1329  O6  G      42      21.988  35.146  52.305  1.00  0.00           O  
ATOM   1330  N1  G      42      21.402  33.011  52.476  1.00  0.00           N  
ATOM   1331  H1  G      42      21.878  32.988  53.361  1.00  0.00           H  
ATOM   1332  C2  G      42      20.855  31.868  52.005  1.00  0.00           C  
ATOM   1333  N2  G      42      20.933  30.820  52.779  1.00  0.00           N  
ATOM   1334  H21 G      42      21.364  30.890  53.698  1.00  0.00           H  
ATOM   1335  H22 G      42      20.526  29.960  52.456  1.00  0.00           H  
ATOM   1336  N3  G      42      20.246  31.733  50.830  1.00  0.00           N  
ATOM   1337  C4  G      42      20.230  32.895  50.112  1.00  0.00           C  
ATOM   1338  C3' G      42      17.205  32.645  47.034  1.00  0.00           C  
ATOM   1339  H3' G      42      17.297  33.677  47.378  1.00  0.00           H  
ATOM   1340  C2' G      42      17.768  31.726  48.126  1.00  0.00           C  
ATOM   1341  H2' G      42      17.435  32.046  49.108  1.00  0.00           H  
ATOM   1342  O2' G      42      17.519  30.333  47.916  1.00  0.00           O  
ATOM   1343 HO2' G      42      17.164  29.947  48.739  1.00  0.00           H  
ATOM   1344  O3' G      42      15.859  32.378  46.630  1.00  0.00           O  
ATOM   1345  P   G      43      14.597  33.059  47.392  1.00  0.00           P  
ATOM   1346  OP1 G      43      13.363  32.708  46.630  1.00  0.00           O  
ATOM   1347  OP2 G      43      14.893  34.500  47.621  1.00  0.00           O  
ATOM   1348  O5' G      43      14.519  32.350  48.845  1.00  0.00           O  
ATOM   1349  C5' G      43      14.104  31.002  48.996  1.00  0.00           C  
ATOM   1350  H5' G      43      14.539  30.395  48.200  1.00  0.00           H  
ATOM   1351 H5'' G      43      13.016  30.944  48.914  1.00  0.00           H  
ATOM   1352  C4' G      43      14.542  30.407  50.345  1.00  0.00           C  
ATOM   1353  H4' G      43      14.226  29.363  50.374  1.00  0.00           H  
ATOM   1354  O4' G      43      15.963  30.453  50.502  1.00  0.00           O  
ATOM   1355  C1' G      43      16.266  30.749  51.863  1.00  0.00           C  
ATOM   1356  H1' G      43      17.002  30.043  52.255  1.00  0.00           H  
ATOM   1357  N9  G      43      16.814  32.119  52.016  1.00  0.00           N  
ATOM   1358  C8  G      43      16.660  33.223  51.212  1.00  0.00           C  
ATOM   1359  H8  G      43      16.074  33.208  50.308  1.00  0.00           H  
ATOM   1360  N7  G      43      17.304  34.284  51.611  1.00  0.00           N  
ATOM   1361  C5  G      43      17.899  33.866  52.802  1.00  0.00           C  
ATOM   1362  C6  G      43      18.729  34.571  53.741  1.00  0.00           C  
ATOM   1363  O6  G      43      19.137  35.729  53.692  1.00  0.00           O  
ATOM   1364  N1  G      43      19.112  33.806  54.818  1.00  0.00           N  
ATOM   1365  H1  G      43      19.694  34.241  55.513  1.00  0.00           H  
ATOM   1366  C2  G      43      18.729  32.522  54.999  1.00  0.00           C  
ATOM   1367  N2  G      43      19.106  31.948  56.109  1.00  0.00           N  
ATOM   1368  H21 G      43      19.654  32.456  56.799  1.00  0.00           H  
ATOM   1369  H22 G      43      18.857  30.983  56.250  1.00  0.00           H  
ATOM   1370  N3  G      43      17.978  31.818  54.153  1.00  0.00           N  
ATOM   1371  C4  G      43      17.592  32.549  53.064  1.00  0.00           C  
ATOM   1372  C3' G      43      13.954  31.103  51.579  1.00  0.00           C  
ATOM   1373  H3' G      43      14.064  32.183  51.457  1.00  0.00           H  
ATOM   1374  C2' G      43      14.956  30.612  52.639  1.00  0.00           C  
ATOM   1375  H2' G      43      14.947  31.260  53.513  1.00  0.00           H  
ATOM   1376  O2' G      43      14.808  29.236  53.007  1.00  0.00           O  
ATOM   1377 HO2' G      43      15.224  29.081  53.875  1.00  0.00           H  
ATOM   1378  O3' G      43      12.590  30.782  51.846  1.00  0.00           O  
ATOM   1379  P   G      44      11.714  31.681  52.869  1.00  0.00           P  
ATOM   1380  OP1 G      44      10.333  31.121  52.889  1.00  0.00           O  
ATOM   1381  OP2 G      44      11.885  33.111  52.488  1.00  0.00           O  
ATOM   1382  O5' G      44      12.378  31.483  54.335  1.00  0.00           O  
ATOM   1383  C5' G      44      12.302  30.235  55.015  1.00  0.00           C  
ATOM   1384  H5' G      44      12.629  29.434  54.352  1.00  0.00           H  
ATOM   1385 H5'' G      44      11.265  30.034  55.289  1.00  0.00           H  
ATOM   1386  C4' G      44      13.162  30.194  56.289  1.00  0.00           C  
ATOM   1387  H4' G      44      13.121  29.185  56.702  1.00  0.00           H  
ATOM   1388  O4' G      44      14.532  30.519  56.039  1.00  0.00           O  
ATOM   1389  C1' G      44      15.034  31.287  57.131  1.00  0.00           C  
ATOM   1390  H1' G      44      15.932  30.818  57.538  1.00  0.00           H  
ATOM   1391  N9  G      44      15.401  32.656  56.687  1.00  0.00           N  
ATOM   1392  C8  G      44      15.101  33.296  55.508  1.00  0.00           C  
ATOM   1393  H8  G      44      14.443  32.866  54.767  1.00  0.00           H  
ATOM   1394  N7  G      44      15.701  34.447  55.349  1.00  0.00           N  
ATOM   1395  C5  G      44      16.424  34.609  56.536  1.00  0.00           C  
ATOM   1396  C6  G      44      17.294  35.666  56.993  1.00  0.00           C  
ATOM   1397  O6  G      44      17.667  36.688  56.418  1.00  0.00           O  
ATOM   1398  N1  G      44      17.762  35.474  58.273  1.00  0.00           N  
ATOM   1399  H1  G      44      18.299  36.219  58.680  1.00  0.00           H  
ATOM   1400  C2  G      44      17.496  34.377  59.016  1.00  0.00           C  
ATOM   1401  N2  G      44      17.958  34.366  60.241  1.00  0.00           N  
ATOM   1402  H21 G      44      18.457  35.155  60.623  1.00  0.00           H  
ATOM   1403  H22 G      44      17.766  33.549  60.802  1.00  0.00           H  
ATOM   1404  N3  G      44      16.743  33.352  58.621  1.00  0.00           N  
ATOM   1405  C4  G      44      16.222  33.528  57.369  1.00  0.00           C  
ATOM   1406  C3' G      44      12.663  31.158  57.369  1.00  0.00           C  
ATOM   1407  H3' G      44      12.427  32.119  56.907  1.00  0.00           H  
ATOM   1408  C2' G      44      13.944  31.307  58.209  1.00  0.00           C  
ATOM   1409  H2' G      44      13.941  32.258  58.736  1.00  0.00           H  
ATOM   1410  O2' G      44      14.183  30.217  59.108  1.00  0.00           O  
ATOM   1411 HO2' G      44      14.811  30.491  59.803  1.00  0.00           H  
ATOM   1412  O3' G      44      11.538  30.641  58.083  1.00  0.00           O  
ATOM   1413  P   C      45      10.422  31.627  58.713  1.00  0.00           P  
ATOM   1414  OP1 C      45       9.449  30.789  59.470  1.00  0.00           O  
ATOM   1415  OP2 C      45       9.902  32.492  57.619  1.00  0.00           O  
ATOM   1416  O5' C      45      11.216  32.578  59.757  1.00  0.00           O  
ATOM   1417  C5' C      45      11.699  32.093  61.002  1.00  0.00           C  
ATOM   1418  H5' C      45      12.226  31.150  60.850  1.00  0.00           H  
ATOM   1419 H5'' C      45      10.856  31.909  61.670  1.00  0.00           H  
ATOM   1420  C4' C      45      12.663  33.080  61.685  1.00  0.00           C  
ATOM   1421  H4' C      45      12.954  32.665  62.652  1.00  0.00           H  
ATOM   1422  O4' C      45      13.851  33.294  60.920  1.00  0.00           O  
ATOM   1423  C1' C      45      14.247  34.656  61.045  1.00  0.00           C  
ATOM   1424  H1' C      45      15.284  34.705  61.386  1.00  0.00           H  
ATOM   1425  N1  C      45      14.140  35.405  59.760  1.00  0.00           N  
ATOM   1426  C6  C      45      13.323  35.006  58.729  1.00  0.00           C  
ATOM   1427  H6  C      45      12.732  34.110  58.829  1.00  0.00           H  
ATOM   1428  C5  C      45      13.260  35.726  57.582  1.00  0.00           C  
ATOM   1429  H5  C      45      12.622  35.404  56.774  1.00  0.00           H  
ATOM   1430  C4  C      45      14.060  36.899  57.510  1.00  0.00           C  
ATOM   1431  N4  C      45      14.083  37.638  56.436  1.00  0.00           N  
ATOM   1432  H41 C      45      14.728  38.420  56.455  1.00  0.00           H  
ATOM   1433  H42 C      45      13.561  37.373  55.619  1.00  0.00           H  
ATOM   1434  N3  C      45      14.853  37.291  58.485  1.00  0.00           N  
ATOM   1435  C2  C      45      14.905  36.568  59.620  1.00  0.00           C  
ATOM   1436  O2  C      45      15.661  36.974  60.505  1.00  0.00           O  
ATOM   1437  C3' C      45      12.055  34.464  61.938  1.00  0.00           C  
ATOM   1438  H3' C      45      11.549  34.797  61.030  1.00  0.00           H  
ATOM   1439  C2' C      45      13.344  35.285  62.111  1.00  0.00           C  
ATOM   1440  H2' C      45      13.157  36.335  61.896  1.00  0.00           H  
ATOM   1441  O2' C      45      13.992  35.124  63.376  1.00  0.00           O  
ATOM   1442 HO2' C      45      14.491  35.935  63.594  1.00  0.00           H  
ATOM   1443  O3' C      45      11.157  34.504  63.047  1.00  0.00           O  
ATOM   1444  P   A      46      10.051  35.677  63.175  1.00  0.00           P  
ATOM   1445  OP1 A      46       9.284  35.440  64.432  1.00  0.00           O  
ATOM   1446  OP2 A      46       9.296  35.747  61.894  1.00  0.00           O  
ATOM   1447  O5' A      46      10.886  37.056  63.326  1.00  0.00           O  
ATOM   1448  C5' A      46      11.605  37.354  64.516  1.00  0.00           C  
ATOM   1449  H5' A      46      12.209  36.494  64.808  1.00  0.00           H  
ATOM   1450 H5'' A      46      10.903  37.564  65.325  1.00  0.00           H  
ATOM   1451  C4' A      46      12.538  38.562  64.345  1.00  0.00           C  
ATOM   1452  H4' A      46      13.096  38.703  65.272  1.00  0.00           H  
ATOM   1453  O4' A      46      13.470  38.372  63.277  1.00  0.00           O  
ATOM   1454  C1' A      46      13.647  39.614  62.605  1.00  0.00           C  
ATOM   1455  H1' A      46      14.706  39.860  62.526  1.00  0.00           H  
ATOM   1456  N9  A      46      13.082  39.592  61.235  1.00  0.00           N  
ATOM   1457  C8  A      46      12.252  38.679  60.625  1.00  0.00           C  
ATOM   1458  H8  A      46      11.859  37.813  61.140  1.00  0.00           H  
ATOM   1459  N7  A      46      11.990  38.941  59.368  1.00  0.00           N  
ATOM   1460  C5  A      46      12.673  40.149  59.149  1.00  0.00           C  
ATOM   1461  C6  A      46      12.831  41.046  58.058  1.00  0.00           C  
ATOM   1462  N6  A      46      12.359  40.874  56.837  1.00  0.00           N  
ATOM   1463  H61 A      46      12.524  41.624  56.177  1.00  0.00           H  
ATOM   1464  H62 A      46      11.853  40.036  56.603  1.00  0.00           H  
ATOM   1465  N1  A      46      13.478  42.202  58.205  1.00  0.00           N  
ATOM   1466  C2  A      46      14.026  42.461  59.378  1.00  0.00           C  
ATOM   1467  H2  A      46      14.550  43.406  59.457  1.00  0.00           H  
ATOM   1468  N3  A      46      14.028  41.702  60.464  1.00  0.00           N  
ATOM   1469  C4  A      46      13.311  40.557  60.288  1.00  0.00           C  
ATOM   1470  C3' A      46      11.795  39.867  64.045  1.00  0.00           C  
ATOM   1471  H3' A      46      11.058  39.681  63.260  1.00  0.00           H  
ATOM   1472  C2' A      46      12.958  40.681  63.456  1.00  0.00           C  
ATOM   1473  H2' A      46      12.579  41.496  62.840  1.00  0.00           H  
ATOM   1474  O2' A      46      13.914  41.146  64.418  1.00  0.00           O  
ATOM   1475 HO2' A      46      14.446  41.870  64.034  1.00  0.00           H  
ATOM   1476  O3' A      46      11.167  40.457  65.182  1.00  0.00           O  
ATOM   1477  P   C      47       9.937  41.492  64.998  1.00  0.00           P  
ATOM   1478  OP1 C      47       9.587  42.026  66.345  1.00  0.00           O  
ATOM   1479  OP2 C      47       8.870  40.805  64.218  1.00  0.00           O  
ATOM   1480  O5' C      47      10.507  42.705  64.088  1.00  0.00           O  
ATOM   1481  C5' C      47      11.525  43.571  64.569  1.00  0.00           C  
ATOM   1482  H5' C      47      12.364  42.992  64.945  1.00  0.00           H  
ATOM   1483 H5'' C      47      11.133  44.147  65.408  1.00  0.00           H  
ATOM   1484  C4' C      47      12.047  44.558  63.508  1.00  0.00           C  
ATOM   1485  H4' C      47      12.863  45.132  63.953  1.00  0.00           H  
ATOM   1486  O4' C      47      12.552  43.957  62.313  1.00  0.00           O  
ATOM   1487  C1' C      47      12.153  44.749  61.192  1.00  0.00           C  
ATOM   1488  H1' C      47      13.034  45.043  60.615  1.00  0.00           H  
ATOM   1489  N1  C      47      11.243  43.988  60.275  1.00  0.00           N  
ATOM   1490  C6  C      47      10.618  42.828  60.666  1.00  0.00           C  
ATOM   1491  H6  C      47      10.693  42.496  61.691  1.00  0.00           H  
ATOM   1492  C5  C      47       9.935  42.077  59.768  1.00  0.00           C  
ATOM   1493  H5  C      47       9.463  41.160  60.084  1.00  0.00           H  
ATOM   1494  C4  C      47       9.898  42.536  58.426  1.00  0.00           C  
ATOM   1495  N4  C      47       9.250  41.848  57.520  1.00  0.00           N  
ATOM   1496  H41 C      47       9.313  42.166  56.567  1.00  0.00           H  
ATOM   1497  H42 C      47       8.844  40.957  57.759  1.00  0.00           H  
ATOM   1498  N3  C      47      10.467  43.650  58.024  1.00  0.00           N  
ATOM   1499  C2  C      47      11.146  44.397  58.934  1.00  0.00           C  
ATOM   1500  O2  C      47      11.681  45.433  58.541  1.00  0.00           O  
ATOM   1501  C3' C      47      10.959  45.549  63.101  1.00  0.00           C  
ATOM   1502  H3' C      47      10.026  45.012  62.914  1.00  0.00           H  
ATOM   1503  C2' C      47      11.522  46.030  61.753  1.00  0.00           C  
ATOM   1504  H2' C      47      10.730  46.381  61.097  1.00  0.00           H  
ATOM   1505  O2' C      47      12.543  47.019  61.883  1.00  0.00           O  
ATOM   1506 HO2' C      47      12.125  47.822  62.241  1.00  0.00           H  
ATOM   1507  O3' C      47      10.797  46.499  64.155  1.00  0.00           O  
ATOM   1508  P   C      48       9.723  47.688  64.079  1.00  0.00           P  
ATOM   1509  OP1 C      48       9.459  48.154  65.471  1.00  0.00           O  
ATOM   1510  OP2 C      48       8.574  47.240  63.243  1.00  0.00           O  
ATOM   1511  O5' C      48      10.629  48.816  63.329  1.00  0.00           O  
ATOM   1512  C5' C      48      10.083  50.013  62.791  1.00  0.00           C  
ATOM   1513  H5' C      48      10.890  50.697  62.516  1.00  0.00           H  
ATOM   1514 H5'' C      48       9.457  50.504  63.540  1.00  0.00           H  
ATOM   1515  C4' C      48       9.212  49.729  61.562  1.00  0.00           C  
ATOM   1516  H4' C      48       8.285  49.292  61.930  1.00  0.00           H  
ATOM   1517  O4' C      48       9.799  48.866  60.597  1.00  0.00           O  
ATOM   1518  C1' C      48       9.006  49.007  59.415  1.00  0.00           C  
ATOM   1519  H1' C      48       9.662  49.283  58.594  1.00  0.00           H  
ATOM   1520  N1  C      48       8.347  47.727  59.000  1.00  0.00           N  
ATOM   1521  C6  C      48       8.370  46.603  59.779  1.00  0.00           C  
ATOM   1522  H6  C      48       8.702  46.675  60.799  1.00  0.00           H  
ATOM   1523  C5  C      48       7.992  45.402  59.267  1.00  0.00           C  
ATOM   1524  H5  C      48       8.035  44.519  59.875  1.00  0.00           H  
ATOM   1525  C4  C      48       7.574  45.388  57.906  1.00  0.00           C  
ATOM   1526  N4  C      48       7.294  44.262  57.302  1.00  0.00           N  
ATOM   1527  H41 C      48       7.104  44.310  56.321  1.00  0.00           H  
ATOM   1528  H42 C      48       7.510  43.397  57.760  1.00  0.00           H  
ATOM   1529  N3  C      48       7.424  46.459  57.171  1.00  0.00           N  
ATOM   1530  C2  C      48       7.762  47.666  57.721  1.00  0.00           C  
ATOM   1531  O2  C      48       7.536  48.684  57.075  1.00  0.00           O  
ATOM   1532  C3' C      48       8.842  50.958  60.722  1.00  0.00           C  
ATOM   1533  H3' C      48       9.773  51.336  60.271  1.00  0.00           H  
ATOM   1534  C2' C      48       8.055  50.203  59.627  1.00  0.00           C  
ATOM   1535  H2' C      48       8.024  50.812  58.727  1.00  0.00           H  
ATOM   1536  O2' C      48       6.776  49.776  60.058  1.00  0.00           O  
ATOM   1537 HO2' C      48       6.418  50.522  60.617  1.00  0.00           H  
ATOM   1538  O3' C      48       8.287  52.073  61.446  1.00  0.00           O  
ATOM   1539  P   G      49       6.787  52.608  61.266  1.00  0.00           P  
ATOM   1540  OP1 G      49       6.709  53.884  62.032  1.00  0.00           O  
ATOM   1541  OP2 G      49       5.882  51.479  61.594  1.00  0.00           O  
ATOM   1542  O5' G      49       6.664  52.962  59.698  1.00  0.00           O  
ATOM   1543  C5' G      49       5.427  53.343  59.097  1.00  0.00           C  
ATOM   1544  H5' G      49       5.624  54.207  58.450  1.00  0.00           H  
ATOM   1545 H5'' G      49       4.718  53.658  59.869  1.00  0.00           H  
ATOM   1546  C4' G      49       4.795  52.235  58.227  1.00  0.00           C  
ATOM   1547  H4' G      49       5.531  51.981  57.473  1.00  0.00           H  
ATOM   1548  O4' G      49       4.454  51.053  58.924  1.00  0.00           O  
ATOM   1549  C1' G      49       3.775  50.292  57.953  1.00  0.00           C  
ATOM   1550  H1' G      49       4.464  50.098  57.140  1.00  0.00           H  
ATOM   1551  N9  G      49       3.372  48.940  58.426  1.00  0.00           N  
ATOM   1552  C8  G      49       3.950  48.263  59.476  1.00  0.00           C  
ATOM   1553  H8  G      49       4.448  48.778  60.288  1.00  0.00           H  
ATOM   1554  N7  G      49       3.924  46.961  59.376  1.00  0.00           N  
ATOM   1555  C5  G      49       3.243  46.748  58.171  1.00  0.00           C  
ATOM   1556  C6  G      49       2.974  45.537  57.436  1.00  0.00           C  
ATOM   1557  O6  G      49       3.319  44.380  57.683  1.00  0.00           O  
ATOM   1558  N1  G      49       2.231  45.740  56.288  1.00  0.00           N  
ATOM   1559  H1  G      49       2.012  44.931  55.739  1.00  0.00           H  
ATOM   1560  C2  G      49       1.781  46.962  55.900  1.00  0.00           C  
ATOM   1561  N2  G      49       1.113  47.026  54.775  1.00  0.00           N  
ATOM   1562  H21 G      49       0.901  46.204  54.231  1.00  0.00           H  
ATOM   1563  H22 G      49       0.828  47.942  54.461  1.00  0.00           H  
ATOM   1564  N3  G      49       2.042  48.109  56.520  1.00  0.00           N  
ATOM   1565  C4  G      49       2.794  47.948  57.653  1.00  0.00           C  
ATOM   1566  C3' G      49       3.507  52.639  57.487  1.00  0.00           C  
ATOM   1567  H3' G      49       3.783  52.960  56.480  1.00  0.00           H  
ATOM   1568  C2' G      49       2.741  51.282  57.400  1.00  0.00           C  
ATOM   1569  H2' G      49       2.560  51.037  56.352  1.00  0.00           H  
ATOM   1570  O2' G      49       1.521  51.277  58.147  1.00  0.00           O  
ATOM   1571 HO2' G      49       1.433  52.168  58.532  1.00  0.00           H  
ATOM   1572  O3' G      49       2.805  53.678  58.185  1.00  0.00           O  
ATOM   1573  P   U      50       2.149  54.942  57.411  1.00  0.00           P  
ATOM   1574  OP1 U      50       1.796  55.943  58.459  1.00  0.00           O  
ATOM   1575  OP2 U      50       1.057  54.420  56.549  1.00  0.00           O  
ATOM   1576  O5' U      50       3.338  55.586  56.500  1.00  0.00           O  
ATOM   1577  C5' U      50       3.170  56.810  55.773  1.00  0.00           C  
ATOM   1578  H5' U      50       4.143  57.250  55.574  1.00  0.00           H  
ATOM   1579 H5'' U      50       2.648  57.532  56.402  1.00  0.00           H  
ATOM   1580  C4' U      50       2.392  56.711  54.441  1.00  0.00           C  
ATOM   1581  H4' U      50       1.361  56.988  54.666  1.00  0.00           H  
ATOM   1582  O4' U      50       2.388  55.442  53.802  1.00  0.00           O  
ATOM   1583  C1' U      50       1.871  55.643  52.485  1.00  0.00           C  
ATOM   1584  H1' U      50       2.591  55.222  51.792  1.00  0.00           H  
ATOM   1585  N1  U      50       0.618  54.867  52.244  1.00  0.00           N  
ATOM   1586  C6  U      50       0.010  54.182  53.275  1.00  0.00           C  
ATOM   1587  H6  U      50       0.304  54.391  54.292  1.00  0.00           H  
ATOM   1588  C5  U      50      -0.908  53.213  53.034  1.00  0.00           C  
ATOM   1589  H5  U      50      -1.339  52.666  53.859  1.00  0.00           H  
ATOM   1590  C4  U      50      -1.318  52.878  51.691  1.00  0.00           C  
ATOM   1591  O4  U      50      -2.138  52.014  51.392  1.00  0.00           O  
ATOM   1592  N3  U      50      -0.704  53.624  50.710  1.00  0.00           N  
ATOM   1593  H3  U      50      -0.962  53.417  49.762  1.00  0.00           H  
ATOM   1594  C2  U      50       0.263  54.594  50.917  1.00  0.00           C  
ATOM   1595  O2  U      50       0.789  55.145  49.948  1.00  0.00           O  
ATOM   1596  C3' U      50       2.901  57.587  53.285  1.00  0.00           C  
ATOM   1597  H3' U      50       3.856  57.174  52.973  1.00  0.00           H  
ATOM   1598  C2' U      50       1.856  57.169  52.226  1.00  0.00           C  
ATOM   1599  H2' U      50       2.215  57.385  51.217  1.00  0.00           H  
ATOM   1600  O2' U      50       0.561  57.743  52.440  1.00  0.00           O  
ATOM   1601 HO2' U      50       0.620  58.717  52.362  1.00  0.00           H  
ATOM   1602  O3' U      50       3.132  58.974  53.526  1.00  0.00           O  
ATOM   1603  P   A      51       4.140  59.799  52.544  1.00  0.00           P  
ATOM   1604  OP1 A      51       4.247  61.188  53.069  1.00  0.00           O  
ATOM   1605  OP2 A      51       3.612  59.625  51.163  1.00  0.00           O  
ATOM   1606  O5' A      51       5.609  59.050  52.567  1.00  0.00           O  
ATOM   1607  C5' A      51       6.848  59.566  53.108  1.00  0.00           C  
ATOM   1608  H5' A      51       7.015  60.582  52.740  1.00  0.00           H  
ATOM   1609 H5'' A      51       7.652  58.951  52.707  1.00  0.00           H  
ATOM   1610  C4' A      51       6.992  59.550  54.653  1.00  0.00           C  
ATOM   1611  H4' A      51       6.399  58.727  55.051  1.00  0.00           H  
ATOM   1612  O4' A      51       6.421  60.774  55.108  1.00  0.00           O  
ATOM   1613  C1' A      51       7.159  61.268  56.207  1.00  0.00           C  
ATOM   1614  H1' A      51       7.817  62.071  55.865  1.00  0.00           H  
ATOM   1615  N9  A      51       6.251  61.816  57.238  1.00  0.00           N  
ATOM   1616  C8  A      51       4.875  61.847  57.233  1.00  0.00           C  
ATOM   1617  H8  A      51       4.289  61.392  56.441  1.00  0.00           H  
ATOM   1618  N7  A      51       4.344  62.490  58.245  1.00  0.00           N  
ATOM   1619  C5  A      51       5.471  62.903  58.977  1.00  0.00           C  
ATOM   1620  C6  A      51       5.675  63.652  60.166  1.00  0.00           C  
ATOM   1621  N6  A      51       4.717  64.187  60.901  1.00  0.00           N  
ATOM   1622  H61 A      51       4.977  64.716  61.718  1.00  0.00           H  
ATOM   1623  H62 A      51       3.754  64.079  60.614  1.00  0.00           H  
ATOM   1624  N1  A      51       6.901  63.893  60.635  1.00  0.00           N  
ATOM   1625  C2  A      51       7.932  63.421  59.943  1.00  0.00           C  
ATOM   1626  H2  A      51       8.913  63.631  60.349  1.00  0.00           H  
ATOM   1627  N3  A      51       7.908  62.728  58.806  1.00  0.00           N  
ATOM   1628  C4  A      51       6.633  62.491  58.375  1.00  0.00           C  
ATOM   1629  C3' A      51       8.410  59.483  55.323  1.00  0.00           C  
ATOM   1630  H3' A      51       9.077  60.163  54.786  1.00  0.00           H  
ATOM   1631  C2' A      51       8.038  60.110  56.682  1.00  0.00           C  
ATOM   1632  H2' A      51       8.917  60.515  57.187  1.00  0.00           H  
ATOM   1633  O2' A      51       7.333  59.199  57.539  1.00  0.00           O  
ATOM   1634 HO2' A      51       7.906  58.427  57.699  1.00  0.00           H  
ATOM   1635  O3' A      51       9.075  58.207  55.498  1.00  0.00           O  
ATOM   1636  P   A      52      10.513  58.043  56.321  1.00  0.00           P  
ATOM   1637  OP1 A      52      10.993  59.405  56.692  1.00  0.00           O  
ATOM   1638  OP2 A      52      11.441  57.248  55.470  1.00  0.00           O  
ATOM   1639  O5' A      52      10.212  57.240  57.771  1.00  0.00           O  
ATOM   1640  C5' A      52      10.667  55.900  58.149  1.00  0.00           C  
ATOM   1641  H5' A      52      10.324  55.664  59.156  1.00  0.00           H  
ATOM   1642 H5'' A      52      11.757  55.873  58.131  1.00  0.00           H  
ATOM   1643  C4' A      52      10.145  54.828  57.171  1.00  0.00           C  
ATOM   1644  H4' A      52      10.627  55.324  56.351  1.00  0.00           H  
ATOM   1645  O4' A      52       8.708  54.944  57.031  1.00  0.00           O  
ATOM   1646  C1' A      52       8.259  53.990  56.051  1.00  0.00           C  
ATOM   1647  H1' A      52       7.755  53.176  56.580  1.00  0.00           H  
ATOM   1648  N9  A      52       7.248  54.564  55.060  1.00  0.00           N  
ATOM   1649  C8  A      52       6.742  55.855  55.109  1.00  0.00           C  
ATOM   1650  H8  A      52       7.066  56.535  55.883  1.00  0.00           H  
ATOM   1651  N7  A      52       5.874  56.241  54.200  1.00  0.00           N  
ATOM   1652  C5  A      52       5.696  55.154  53.367  1.00  0.00           C  
ATOM   1653  C6  A      52       5.067  54.935  51.806  1.00  0.00           C  
ATOM   1654  N6  A      52       4.620  55.901  51.015  1.00  0.00           N  
ATOM   1655  H61 A      52       4.482  55.705  50.031  1.00  0.00           H  
ATOM   1656  H62 A      52       4.682  56.839  51.367  1.00  0.00           H  
ATOM   1657  N1  A      52       5.329  53.599  51.025  1.00  0.00           N  
ATOM   1658  C2  A      52       6.196  52.518  51.718  1.00  0.00           C  
ATOM   1659  H2  A      52       6.303  51.549  51.211  1.00  0.00           H  
ATOM   1660  N3  A      52       6.805  52.622  53.169  1.00  0.00           N  
ATOM   1661  C4  A      52       6.546  53.990  53.958  1.00  0.00           C  
ATOM   1662  C3' A      52      10.457  53.274  56.944  1.00  0.00           C  
ATOM   1663  H3' A      52       9.894  52.677  57.680  1.00  0.00           H  
ATOM   1664  C2' A      52       9.639  53.413  55.626  1.00  0.00           C  
ATOM   1665  H2' A      52       9.546  52.404  55.393  1.00  0.00           H  
ATOM   1666  O2' A      52      10.329  54.134  54.582  1.00  0.00           O  
ATOM   1667 HO2' A      52       9.899  53.929  53.726  1.00  0.00           H  
ATOM   1668  O3' A      52      11.757  52.585  56.730  1.00  0.00           O  
ATOM   1669  P   A      53      12.146  50.859  56.822  1.00  0.00           P  
ATOM   1670  OP1 A      53      11.404  50.494  58.054  1.00  0.00           O  
ATOM   1671  OP2 A      53      13.623  50.830  56.990  1.00  0.00           O  
ATOM   1672  O5' A      53      11.692  49.535  55.663  1.00  0.00           O  
ATOM   1673  C5' A      53      12.283  48.793  54.438  1.00  0.00           C  
ATOM   1674  H5' A      53      11.881  47.801  54.642  1.00  0.00           H  
ATOM   1675 H5'' A      53      13.283  48.628  54.797  1.00  0.00           H  
ATOM   1676  C4' A      53      12.142  48.738  52.692  1.00  0.00           C  
ATOM   1677  H4' A      53      12.532  47.736  52.541  1.00  0.00           H  
ATOM   1678  O4' A      53      10.806  48.584  52.058  1.00  0.00           O  
ATOM   1679  C1' A      53      10.657  49.054  50.649  1.00  0.00           C  
ATOM   1680  H1' A      53       9.996  48.372  50.112  1.00  0.00           H  
ATOM   1681  N9  A      53      10.323  50.472  50.105  1.00  0.00           N  
ATOM   1682  C8  A      53      11.233  51.435  49.661  1.00  0.00           C  
ATOM   1683  H8  A      53      12.291  51.377  49.845  1.00  0.00           H  
ATOM   1684  N7  A      53      10.807  52.409  48.918  1.00  0.00           N  
ATOM   1685  C5  A      53       9.461  52.103  48.818  1.00  0.00           C  
ATOM   1686  C6  A      53       8.401  52.709  48.100  1.00  0.00           C  
ATOM   1687  N6  A      53       8.526  53.771  47.314  1.00  0.00           N  
ATOM   1688  H61 A      53       7.692  54.154  46.907  1.00  0.00           H  
ATOM   1689  H62 A      53       9.415  54.234  47.267  1.00  0.00           H  
ATOM   1690  N1  A      53       7.157  52.265  48.157  1.00  0.00           N  
ATOM   1691  C2  A      53       6.981  51.204  48.916  1.00  0.00           C  
ATOM   1692  H2  A      53       5.937  50.936  48.974  1.00  0.00           H  
ATOM   1693  N3  A      53       7.869  50.458  49.590  1.00  0.00           N  
ATOM   1694  C4  A      53       9.135  50.965  49.533  1.00  0.00           C  
ATOM   1695  C3' A      53      12.803  49.543  51.396  1.00  0.00           C  
ATOM   1696  H3' A      53      12.334  50.475  51.446  1.00  0.00           H  
ATOM   1697  C2' A      53      12.076  48.812  50.238  1.00  0.00           C  
ATOM   1698  H2' A      53      12.291  49.317  49.304  1.00  0.00           H  
ATOM   1699  O2' A      53      12.281  47.415  50.038  1.00  0.00           O  
ATOM   1700 HO2' A      53      11.892  46.892  50.760  1.00  0.00           H  
ATOM   1701  O3' A      53      14.125  49.844  50.717  1.00  0.00           O  
ATOM   1702  P   U      54      15.588  50.851  50.969  1.00  0.00           P  
ATOM   1703  OP1 U      54      15.278  52.255  50.530  1.00  0.00           O  
ATOM   1704  OP2 U      54      16.462  50.228  49.941  1.00  0.00           O  
ATOM   1705  O5' U      54      16.561  51.068  52.492  1.00  0.00           O  
ATOM   1706  C5' U      54      17.355  50.131  53.398  1.00  0.00           C  
ATOM   1707  H5' U      54      18.376  50.497  53.344  1.00  0.00           H  
ATOM   1708 H5'' U      54      17.408  49.164  52.973  1.00  0.00           H  
ATOM   1709  C4' U      54      17.157  49.760  54.977  1.00  0.00           C  
ATOM   1710  H4' U      54      17.420  50.661  55.535  1.00  0.00           H  
ATOM   1711  O4' U      54      15.883  49.309  55.533  1.00  0.00           O  
ATOM   1712  C1' U      54      15.908  48.137  56.364  1.00  0.00           C  
ATOM   1713  H1' U      54      15.365  48.429  57.262  1.00  0.00           H  
ATOM   1714  N1  U      54      15.268  46.806  55.995  1.00  0.00           N  
ATOM   1715  C6  U      54      15.346  46.196  54.765  1.00  0.00           C  
ATOM   1716  H6  U      54      16.029  46.579  54.036  1.00  0.00           H  
ATOM   1717  C5  U      54      14.610  45.090  54.461  1.00  0.00           C  
ATOM   1718  H5  U      54      14.677  44.631  53.487  1.00  0.00           H  
ATOM   1719  C4  U      54      13.763  44.443  55.435  1.00  0.00           C  
ATOM   1720  O4  U      54      13.038  43.469  55.224  1.00  0.00           O  
ATOM   1721  N3  U      54      13.858  44.996  56.683  1.00  0.00           N  
ATOM   1722  H3  U      54      13.320  44.549  57.406  1.00  0.00           H  
ATOM   1723  C2  U      54      14.630  46.091  57.028  1.00  0.00           C  
ATOM   1724  O2  U      54      14.768  46.365  58.221  1.00  0.00           O  
ATOM   1725  C3' U      54      18.093  48.621  55.507  1.00  0.00           C  
ATOM   1726  H3' U      54      18.117  47.837  54.743  1.00  0.00           H  
ATOM   1727  C2' U      54      17.357  48.025  56.745  1.00  0.00           C  
ATOM   1728  H2' U      54      17.564  46.978  56.872  1.00  0.00           H  
ATOM   1729  O2' U      54      17.478  48.730  57.983  1.00  0.00           O  
ATOM   1730 HO2' U      54      17.304  48.128  58.732  1.00  0.00           H  
ATOM   1731  O3' U      54      19.424  49.092  55.758  1.00  0.00           O  
ATOM   1732  P   G      55      20.572  48.330  56.659  1.00  0.00           P  
ATOM   1733  OP1 G      55      20.367  48.672  58.096  1.00  0.00           O  
ATOM   1734  OP2 G      55      21.861  48.810  56.080  1.00  0.00           O  
ATOM   1735  O5' G      55      20.640  46.683  56.468  1.00  0.00           O  
ATOM   1736  C5' G      55      19.823  45.697  57.119  1.00  0.00           C  
ATOM   1737  H5' G      55      20.231  44.731  56.821  1.00  0.00           H  
ATOM   1738 H5'' G      55      18.838  45.678  56.685  1.00  0.00           H  
ATOM   1739  C4' G      55      19.723  45.704  58.671  1.00  0.00           C  
ATOM   1740  H4' G      55      20.175  46.609  59.056  1.00  0.00           H  
ATOM   1741  O4' G      55      18.381  45.659  59.176  1.00  0.00           O  
ATOM   1742  C1' G      55      18.184  44.467  59.944  1.00  0.00           C  
ATOM   1743  H1' G      55      17.522  44.652  60.793  1.00  0.00           H  
ATOM   1744  N9  G      55      17.549  43.443  59.077  1.00  0.00           N  
ATOM   1745  C8  G      55      16.994  43.689  57.854  1.00  0.00           C  
ATOM   1746  H8  G      55      16.958  44.683  57.429  1.00  0.00           H  
ATOM   1747  N7  G      55      16.565  42.637  57.227  1.00  0.00           N  
ATOM   1748  C5  G      55      16.765  41.617  58.135  1.00  0.00           C  
ATOM   1749  C6  G      55      16.436  40.234  58.008  1.00  0.00           C  
ATOM   1750  O6  G      55      16.073  39.633  56.996  1.00  0.00           O  
ATOM   1751  N1  G      55      16.546  39.553  59.195  1.00  0.00           N  
ATOM   1752  H1  G      55      16.176  38.616  59.218  1.00  0.00           H  
ATOM   1753  C2  G      55      16.969  40.128  60.347  1.00  0.00           C  
ATOM   1754  N2  G      55      16.947  39.350  61.398  1.00  0.00           N  
ATOM   1755  H21 G      55      16.579  38.406  61.303  1.00  0.00           H  
ATOM   1756  H22 G      55      17.241  39.731  62.283  1.00  0.00           H  
ATOM   1757  N3  G      55      17.420  41.382  60.475  1.00  0.00           N  
ATOM   1758  C4  G      55      17.271  42.105  59.322  1.00  0.00           C  
ATOM   1759  C3' G      55      20.506  44.545  59.298  1.00  0.00           C  
ATOM   1760  H3' G      55      20.572  43.735  58.571  1.00  0.00           H  
ATOM   1761  C2' G      55      19.577  44.078  60.440  1.00  0.00           C  
ATOM   1762  H2' G      55      19.648  43.000  60.549  1.00  0.00           H  
ATOM   1763  O2' G      55      19.800  44.738  61.690  1.00  0.00           O  
ATOM   1764 HO2' G      55      19.375  44.242  62.416  1.00  0.00           H  
ATOM   1765  O3' G      55      21.809  44.944  59.730  1.00  0.00           O  
ATOM   1766  P   U      56      23.094  44.008  59.455  1.00  0.00           P  
ATOM   1767  OP1 U      56      24.267  44.605  60.156  1.00  0.00           O  
ATOM   1768  OP2 U      56      23.182  43.777  57.986  1.00  0.00           O  
ATOM   1769  O5' U      56      22.732  42.589  60.144  1.00  0.00           O  
ATOM   1770  C5' U      56      22.553  42.441  61.546  1.00  0.00           C  
ATOM   1771  H5' U      56      21.941  43.255  61.934  1.00  0.00           H  
ATOM   1772 H5'' U      56      23.525  42.483  62.040  1.00  0.00           H  
ATOM   1773  C4' U      56      21.868  41.104  61.899  1.00  0.00           C  
ATOM   1774  H4' U      56      21.838  41.010  62.986  1.00  0.00           H  
ATOM   1775  O4' U      56      20.529  40.998  61.414  1.00  0.00           O  
ATOM   1776  C1' U      56      20.322  39.701  60.855  1.00  0.00           C  
ATOM   1777  H1' U      56      19.416  39.263  61.272  1.00  0.00           H  
ATOM   1778  N1  U      56      20.172  39.730  59.369  1.00  0.00           N  
ATOM   1779  C6  U      56      20.532  40.829  58.625  1.00  0.00           C  
ATOM   1780  H6  U      56      20.883  41.710  59.129  1.00  0.00           H  
ATOM   1781  C5  U      56      20.480  40.810  57.271  1.00  0.00           C  
ATOM   1782  H5  U      56      20.814  41.667  56.702  1.00  0.00           H  
ATOM   1783  C4  U      56      20.023  39.644  56.557  1.00  0.00           C  
ATOM   1784  O4  U      56      20.067  39.498  55.344  1.00  0.00           O  
ATOM   1785  N3  U      56      19.530  38.645  57.362  1.00  0.00           N  
ATOM   1786  H3  U      56      19.085  37.867  56.897  1.00  0.00           H  
ATOM   1787  C2  U      56      19.622  38.609  58.738  1.00  0.00           C  
ATOM   1788  O2  U      56      19.224  37.615  59.345  1.00  0.00           O  
ATOM   1789  C3' U      56      22.630  39.899  61.347  1.00  0.00           C  
ATOM   1790  H3' U      56      22.932  40.109  60.320  1.00  0.00           H  
ATOM   1791  C2' U      56      21.509  38.844  61.304  1.00  0.00           C  
ATOM   1792  H2' U      56      21.734  38.066  60.575  1.00  0.00           H  
ATOM   1793  O2' U      56      21.153  38.286  62.572  1.00  0.00           O  
ATOM   1794 HO2' U      56      21.051  37.320  62.486  1.00  0.00           H  
ATOM   1795  O3' U      56      23.769  39.594  62.145  1.00  0.00           O  
ATOM   1796  P   C      57      24.998  38.742  61.543  1.00  0.00           P  
ATOM   1797  OP1 C      57      26.065  38.678  62.582  1.00  0.00           O  
ATOM   1798  OP2 C      57      25.346  39.287  60.201  1.00  0.00           O  
ATOM   1799  O5' C      57      24.371  37.270  61.335  1.00  0.00           O  
ATOM   1800  C5' C      57      23.987  36.470  62.443  1.00  0.00           C  
ATOM   1801  H5' C      57      23.352  37.044  63.117  1.00  0.00           H  
ATOM   1802 H5'' C      57      24.878  36.169  62.998  1.00  0.00           H  
ATOM   1803  C4' C      57      23.229  35.209  62.004  1.00  0.00           C  
ATOM   1804  H4' C      57      22.963  34.633  62.891  1.00  0.00           H  
ATOM   1805  O4' C      57      22.032  35.505  61.280  1.00  0.00           O  
ATOM   1806  C1' C      57      21.848  34.507  60.280  1.00  0.00           C  
ATOM   1807  H1' C      57      20.899  33.991  60.453  1.00  0.00           H  
ATOM   1808  N1  C      57      21.821  35.106  58.912  1.00  0.00           N  
ATOM   1809  C6  C      57      22.480  36.272  58.606  1.00  0.00           C  
ATOM   1810  H6  C      57      23.125  36.731  59.342  1.00  0.00           H  
ATOM   1811  C5  C      57      22.304  36.862  57.398  1.00  0.00           C  
ATOM   1812  H5  C      57      22.810  37.789  57.170  1.00  0.00           H  
ATOM   1813  C4  C      57      21.442  36.208  56.476  1.00  0.00           C  
ATOM   1814  N4  C      57      21.160  36.752  55.328  1.00  0.00           N  
ATOM   1815  H41 C      57      20.484  36.286  54.733  1.00  0.00           H  
ATOM   1816  H42 C      57      21.470  37.683  55.112  1.00  0.00           H  
ATOM   1817  N3  C      57      20.838  35.068  56.731  1.00  0.00           N  
ATOM   1818  C2  C      57      21.038  34.483  57.931  1.00  0.00           C  
ATOM   1819  O2  C      57      20.495  33.395  58.115  1.00  0.00           O  
ATOM   1820  C3' C      57      24.083  34.318  61.100  1.00  0.00           C  
ATOM   1821  H3' C      57      24.549  34.937  60.332  1.00  0.00           H  
ATOM   1822  C2' C      57      22.976  33.482  60.440  1.00  0.00           C  
ATOM   1823  H2' C      57      23.301  33.117  59.469  1.00  0.00           H  
ATOM   1824  O2' C      57      22.462  32.422  61.250  1.00  0.00           O  
ATOM   1825 HO2' C      57      22.635  31.572  60.804  1.00  0.00           H  
ATOM   1826  O3' C      57      25.071  33.594  61.836  1.00  0.00           O  
ATOM   1827  P   C      58      26.490  33.188  61.170  1.00  0.00           P  
ATOM   1828  OP1 C      58      27.338  32.582  62.236  1.00  0.00           O  
ATOM   1829  OP2 C      58      27.028  34.361  60.425  1.00  0.00           O  
ATOM   1830  O5' C      58      26.121  32.046  60.088  1.00  0.00           O  
ATOM   1831  C5' C      58      25.721  30.746  60.494  1.00  0.00           C  
ATOM   1832  H5' C      58      25.089  30.816  61.381  1.00  0.00           H  
ATOM   1833 H5'' C      58      26.604  30.158  60.749  1.00  0.00           H  
ATOM   1834  C4' C      58      24.925  30.016  59.401  1.00  0.00           C  
ATOM   1835  H4' C      58      24.611  29.047  59.793  1.00  0.00           H  
ATOM   1836  O4' C      58      23.761  30.754  59.021  1.00  0.00           O  
ATOM   1837  C1' C      58      23.514  30.561  57.632  1.00  0.00           C  
ATOM   1838  H1' C      58      22.504  30.164  57.501  1.00  0.00           H  
ATOM   1839  N1  C      58      23.637  31.824  56.839  1.00  0.00           N  
ATOM   1840  C6  C      58      24.504  32.831  57.182  1.00  0.00           C  
ATOM   1841  H6  C      58      25.119  32.732  58.064  1.00  0.00           H  
ATOM   1842  C5  C      58      24.585  33.953  56.427  1.00  0.00           C  
ATOM   1843  H5  C      58      25.263  34.744  56.709  1.00  0.00           H  
ATOM   1844  C4  C      58      23.767  34.020  55.267  1.00  0.00           C  
ATOM   1845  N4  C      58      23.796  35.072  54.499  1.00  0.00           N  
ATOM   1846  H41 C      58      23.161  35.103  53.710  1.00  0.00           H  
ATOM   1847  H42 C      58      24.428  35.824  54.701  1.00  0.00           H  
ATOM   1848  N3  C      58      22.934  33.063  54.910  1.00  0.00           N  
ATOM   1849  C2  C      58      22.866  31.951  55.676  1.00  0.00           C  
ATOM   1850  O2  C      58      22.111  31.057  55.299  1.00  0.00           O  
ATOM   1851  C3' C      58      25.704  29.765  58.107  1.00  0.00           C  
ATOM   1852  H3' C      58      26.210  30.688  57.816  1.00  0.00           H  
ATOM   1853  C2' C      58      24.522  29.514  57.152  1.00  0.00           C  
ATOM   1854  H2' C      58      24.819  29.696  56.120  1.00  0.00           H  
ATOM   1855  O2' C      58      23.902  28.232  57.306  1.00  0.00           O  
ATOM   1856 HO2' C      58      23.370  28.023  56.516  1.00  0.00           H  
ATOM   1857  O3' C      58      26.645  28.697  58.190  1.00  0.00           O  
ATOM   1858  P   G      59      27.839  28.573  57.107  1.00  0.00           P  
ATOM   1859  OP1 G      59      28.583  27.313  57.395  1.00  0.00           O  
ATOM   1860  OP2 G      59      28.597  29.854  57.109  1.00  0.00           O  
ATOM   1861  O5' G      59      27.108  28.435  55.666  1.00  0.00           O  
ATOM   1862  C5' G      59      26.412  27.250  55.298  1.00  0.00           C  
ATOM   1863  H5' G      59      25.700  26.975  56.074  1.00  0.00           H  
ATOM   1864 H5'' G      59      27.126  26.430  55.201  1.00  0.00           H  
ATOM   1865  C4' G      59      25.659  27.396  53.965  1.00  0.00           C  
ATOM   1866  H4' G      59      25.149  26.457  53.746  1.00  0.00           H  
ATOM   1867  O4' G      59      24.689  28.443  53.965  1.00  0.00           O  
ATOM   1868  C1' G      59      24.678  29.054  52.677  1.00  0.00           C  
ATOM   1869  H1' G      59      23.673  29.014  52.250  1.00  0.00           H  
ATOM   1870  N9  G      59      25.071  30.480  52.780  1.00  0.00           N  
ATOM   1871  C8  G      59      25.890  31.102  53.691  1.00  0.00           C  
ATOM   1872  H8  G      59      26.348  30.573  54.516  1.00  0.00           H  
ATOM   1873  N7  G      59      26.067  32.379  53.471  1.00  0.00           N  
ATOM   1874  C5  G      59      25.313  32.627  52.317  1.00  0.00           C  
ATOM   1875  C6  G      59      25.117  33.824  51.529  1.00  0.00           C  
ATOM   1876  O6  G      59      25.555  34.964  51.697  1.00  0.00           O  
ATOM   1877  N1  G      59      24.339  33.621  50.415  1.00  0.00           N  
ATOM   1878  H1  G      59      24.195  34.400  49.794  1.00  0.00           H  
ATOM   1879  C2  G      59      23.809  32.425  50.081  1.00  0.00           C  
ATOM   1880  N2  G      59      23.134  32.384  48.967  1.00  0.00           N  
ATOM   1881  H21 G      59      23.133  33.202  48.363  1.00  0.00           H  
ATOM   1882  H22 G      59      22.777  31.498  48.658  1.00  0.00           H  
ATOM   1883  N3  G      59      23.922  31.302  50.786  1.00  0.00           N  
ATOM   1884  C4  G      59      24.701  31.465  51.896  1.00  0.00           C  
ATOM   1885  C3' G      59      26.619  27.689  52.814  1.00  0.00           C  
ATOM   1886  H3' G      59      27.307  28.479  53.119  1.00  0.00           H  
ATOM   1887  C2' G      59      25.644  28.269  51.772  1.00  0.00           C  
ATOM   1888  H2' G      59      26.175  28.931  51.085  1.00  0.00           H  
ATOM   1889  O2' G      59      24.892  27.280  51.060  1.00  0.00           O  
ATOM   1890 HO2' G      59      24.533  27.661  50.235  1.00  0.00           H  
ATOM   1891  O3' G      59      27.341  26.520  52.432  1.00  0.00           O  
ATOM   1892  P   A      60      28.769  26.637  51.700  1.00  0.00           P  
ATOM   1893  OP1 A      60      29.254  25.250  51.449  1.00  0.00           O  
ATOM   1894  OP2 A      60      29.640  27.575  52.461  1.00  0.00           O  
ATOM   1895  O5' A      60      28.386  27.317  50.293  1.00  0.00           O  
ATOM   1896  C5' A      60      29.294  27.321  49.210  1.00  0.00           C  
ATOM   1897  H5' A      60      29.649  26.308  49.016  1.00  0.00           H  
ATOM   1898 H5'' A      60      30.152  27.957  49.436  1.00  0.00           H  
ATOM   1899  C4' A      60      28.582  27.840  47.960  1.00  0.00           C  
ATOM   1900  H4' A      60      27.698  27.229  47.769  1.00  0.00           H  
ATOM   1901  O4' A      60      28.189  29.200  48.093  1.00  0.00           O  
ATOM   1902  C1' A      60      28.315  29.830  46.827  1.00  0.00           C  
ATOM   1903  H1' A      60      27.346  30.219  46.504  1.00  0.00           H  
ATOM   1904  N9  A      60      29.253  30.975  46.920  1.00  0.00           N  
ATOM   1905  C8  A      60      30.133  31.307  47.924  1.00  0.00           C  
ATOM   1906  H8  A      60      30.321  30.658  48.771  1.00  0.00           H  
ATOM   1907  N7  A      60      30.688  32.485  47.789  1.00  0.00           N  
ATOM   1908  C5  A      60      30.136  32.960  46.589  1.00  0.00           C  
ATOM   1909  C6  A      60      30.250  34.151  45.824  1.00  0.00           C  
ATOM   1910  N6  A      60      31.009  35.189  46.131  1.00  0.00           N  
ATOM   1911  H61 A      60      31.047  35.947  45.469  1.00  0.00           H  
ATOM   1912  H62 A      60      31.582  35.164  46.958  1.00  0.00           H  
ATOM   1913  N1  A      60      29.565  34.319  44.694  1.00  0.00           N  
ATOM   1914  C2  A      60      28.780  33.325  44.298  1.00  0.00           C  
ATOM   1915  H2  A      60      28.238  33.475  43.374  1.00  0.00           H  
ATOM   1916  N3  A      60      28.570  32.155  44.892  1.00  0.00           N  
ATOM   1917  C4  A      60      29.281  32.036  46.047  1.00  0.00           C  
ATOM   1918  C3' A      60      29.488  27.757  46.736  1.00  0.00           C  
ATOM   1919  H3' A      60      30.475  28.146  47.003  1.00  0.00           H  
ATOM   1920  C2' A      60      28.784  28.772  45.821  1.00  0.00           C  
ATOM   1921  H2' A      60      29.492  29.204  45.121  1.00  0.00           H  
ATOM   1922  O2' A      60      27.633  28.251  45.146  1.00  0.00           O  
ATOM   1923 HO2' A      60      27.522  28.706  44.290  1.00  0.00           H  
ATOM   1924  O3' A      60      29.575  26.424  46.233  1.00  0.00           O  
ATOM   1925  P   C      61      30.935  25.874  45.561  1.00  0.00           P  
ATOM   1926  OP1 C      61      30.708  24.458  45.153  1.00  0.00           O  
ATOM   1927  OP2 C      61      32.057  26.172  46.495  1.00  0.00           O  
ATOM   1928  O5' C      61      31.134  26.782  44.237  1.00  0.00           O  
ATOM   1929  C5' C      61      30.272  26.666  43.113  1.00  0.00           C  
ATOM   1930  H5' C      61      29.237  26.579  43.448  1.00  0.00           H  
ATOM   1931 H5'' C      61      30.525  25.763  42.555  1.00  0.00           H  
ATOM   1932  C4' C      61      30.371  27.879  42.170  1.00  0.00           C  
ATOM   1933  H4' C      61      29.730  27.694  41.306  1.00  0.00           H  
ATOM   1934  O4' C      61      29.940  29.093  42.793  1.00  0.00           O  
ATOM   1935  C1' C      61      30.762  30.171  42.349  1.00  0.00           C  
ATOM   1936  H1' C      61      30.128  30.965  41.949  1.00  0.00           H  
ATOM   1937  N1  C      61      31.604  30.755  43.440  1.00  0.00           N  
ATOM   1938  C6  C      61      31.961  30.036  44.552  1.00  0.00           C  
ATOM   1939  H6  C      61      31.640  29.013  44.649  1.00  0.00           H  
ATOM   1940  C5  C      61      32.701  30.604  45.533  1.00  0.00           C  
ATOM   1941  H5  C      61      32.967  30.031  46.407  1.00  0.00           H  
ATOM   1942  C4  C      61      33.103  31.955  45.345  1.00  0.00           C  
ATOM   1943  N4  C      61      33.815  32.562  46.257  1.00  0.00           N  
ATOM   1944  H41 C      61      34.075  33.518  46.096  1.00  0.00           H  
ATOM   1945  H42 C      61      34.052  32.078  47.106  1.00  0.00           H  
ATOM   1946  N3  C      61      32.808  32.659  44.273  1.00  0.00           N  
ATOM   1947  C2  C      61      32.050  32.081  43.304  1.00  0.00           C  
ATOM   1948  O2  C      61      31.771  32.751  42.309  1.00  0.00           O  
ATOM   1949  C3' C      61      31.787  28.142  41.650  1.00  0.00           C  
ATOM   1950  H3' C      61      32.487  28.093  42.486  1.00  0.00           H  
ATOM   1951  C2' C      61      31.633  29.612  41.220  1.00  0.00           C  
ATOM   1952  H2' C      61      32.604  30.101  41.202  1.00  0.00           H  
ATOM   1953  O2' C      61      30.929  29.792  39.984  1.00  0.00           O  
ATOM   1954 HO2' C      61      31.022  30.712  39.675  1.00  0.00           H  
ATOM   1955  O3' C      61      32.193  27.253  40.611  1.00  0.00           O  
ATOM   1956  P   U      62      33.763  26.929  40.378  1.00  0.00           P  
ATOM   1957  OP1 U      62      33.875  26.119  39.131  1.00  0.00           O  
ATOM   1958  OP2 U      62      34.307  26.357  41.642  1.00  0.00           O  
ATOM   1959  O5' U      62      34.482  28.366  40.139  1.00  0.00           O  
ATOM   1960  C5' U      62      34.242  29.122  38.959  1.00  0.00           C  
ATOM   1961  H5' U      62      33.170  29.220  38.796  1.00  0.00           H  
ATOM   1962 H5'' U      62      34.660  28.593  38.102  1.00  0.00           H  
ATOM   1963  C4' U      62      34.857  30.533  39.003  1.00  0.00           C  
ATOM   1964  H4' U      62      34.598  31.038  38.070  1.00  0.00           H  
ATOM   1965  O4' U      62      34.381  31.340  40.085  1.00  0.00           O  
ATOM   1966  C1' U      62      35.468  32.132  40.572  1.00  0.00           C  
ATOM   1967  H1' U      62      35.177  33.183  40.579  1.00  0.00           H  
ATOM   1968  N1  U      62      35.864  31.771  41.968  1.00  0.00           N  
ATOM   1969  C6  U      62      35.428  30.615  42.584  1.00  0.00           C  
ATOM   1970  H6  U      62      34.838  29.904  42.026  1.00  0.00           H  
ATOM   1971  C5  U      62      35.721  30.363  43.887  1.00  0.00           C  
ATOM   1972  H5  U      62      35.367  29.457  44.356  1.00  0.00           H  
ATOM   1973  C4  U      62      36.493  31.291  44.681  1.00  0.00           C  
ATOM   1974  O4  U      62      36.799  31.144  45.862  1.00  0.00           O  
ATOM   1975  N3  U      62      36.887  32.421  44.010  1.00  0.00           N  
ATOM   1976  H3  U      62      37.414  33.097  44.541  1.00  0.00           H  
ATOM   1977  C2  U      62      36.631  32.701  42.683  1.00  0.00           C  
ATOM   1978  O2  U      62      37.078  33.737  42.191  1.00  0.00           O  
ATOM   1979  C3' U      62      36.386  30.515  39.105  1.00  0.00           C  
ATOM   1980  H3' U      62      36.681  29.834  39.907  1.00  0.00           H  
ATOM   1981  C2' U      62      36.620  31.963  39.570  1.00  0.00           C  
ATOM   1982  H2' U      62      37.595  32.080  40.045  1.00  0.00           H  
ATOM   1983  O2' U      62      36.412  32.929  38.541  1.00  0.00           O  
ATOM   1984 HO2' U      62      37.153  33.567  38.528  1.00  0.00           H  
ATOM   1985  O3' U      62      37.008  30.152  37.871  1.00  0.00           O  
ATOM   1986  P   A      63      38.454  29.423  37.848  1.00  0.00           P  
ATOM   1987  OP1 A      63      38.777  29.110  36.424  1.00  0.00           O  
ATOM   1988  OP2 A      63      38.426  28.295  38.823  1.00  0.00           O  
ATOM   1989  O5' A      63      39.521  30.517  38.399  1.00  0.00           O  
ATOM   1990  C5' A      63      39.964  31.601  37.591  1.00  0.00           C  
ATOM   1991  H5' A      63      39.110  32.215  37.304  1.00  0.00           H  
ATOM   1992 H5'' A      63      40.424  31.211  36.682  1.00  0.00           H  
ATOM   1993  C4' A      63      41.001  32.490  38.302  1.00  0.00           C  
ATOM   1994  H4' A      63      41.367  33.230  37.588  1.00  0.00           H  
ATOM   1995  O4' A      63      40.446  33.192  39.411  1.00  0.00           O  
ATOM   1996  C1' A      63      41.412  33.243  40.451  1.00  0.00           C  
ATOM   1997  H1' A      63      41.574  34.278  40.758  1.00  0.00           H  
ATOM   1998  N9  A      63      40.899  32.484  41.618  1.00  0.00           N  
ATOM   1999  C8  A      63      40.015  31.430  41.652  1.00  0.00           C  
ATOM   2000  H8  A      63      39.607  30.985  40.756  1.00  0.00           H  
ATOM   2001  N7  A      63      39.688  31.030  42.853  1.00  0.00           N  
ATOM   2002  C5  A      63      40.434  31.882  43.678  1.00  0.00           C  
ATOM   2003  C6  A      63      40.587  32.037  45.080  1.00  0.00           C  
ATOM   2004  N6  A      63      39.964  31.329  46.006  1.00  0.00           N  
ATOM   2005  H61 A      63      40.094  31.567  46.981  1.00  0.00           H  
ATOM   2006  H62 A      63      39.280  30.646  45.724  1.00  0.00           H  
ATOM   2007  N1  A      63      41.410  32.956  45.579  1.00  0.00           N  
ATOM   2008  C2  A      63      42.064  33.741  44.733  1.00  0.00           C  
ATOM   2009  H2  A      63      42.719  34.475  45.181  1.00  0.00           H  
ATOM   2010  N3  A      63      42.015  33.733  43.403  1.00  0.00           N  
ATOM   2011  C4  A      63      41.176  32.764  42.934  1.00  0.00           C  
ATOM   2012  C3' A      63      42.212  31.704  38.821  1.00  0.00           C  
ATOM   2013  H3' A      63      41.860  30.797  39.317  1.00  0.00           H  
ATOM   2014  C2' A      63      42.727  32.671  39.902  1.00  0.00           C  
ATOM   2015  H2' A      63      43.272  32.128  40.673  1.00  0.00           H  
ATOM   2016  O2' A      63      43.510  33.751  39.382  1.00  0.00           O  
ATOM   2017 HO2' A      63      44.090  34.105  40.080  1.00  0.00           H  
ATOM   2018  O3' A      63      43.145  31.373  37.790  1.00  0.00           O  
ATOM   2019  P   U      64      44.160  30.123  37.957  1.00  0.00           P  
ATOM   2020  OP1 U      64      44.988  30.042  36.719  1.00  0.00           O  
ATOM   2021  OP2 U      64      43.367  28.924  38.349  1.00  0.00           O  
ATOM   2022  O5' U      64      45.122  30.500  39.205  1.00  0.00           O  
ATOM   2023  C5' U      64      46.147  31.477  39.088  1.00  0.00           C  
ATOM   2024  H5' U      64      45.737  32.392  38.659  1.00  0.00           H  
ATOM   2025 H5'' U      64      46.924  31.107  38.416  1.00  0.00           H  
ATOM   2026  C4' U      64      46.792  31.818  40.442  1.00  0.00           C  
ATOM   2027  H4' U      64      47.592  32.540  40.270  1.00  0.00           H  
ATOM   2028  O4' U      64      45.857  32.388  41.361  1.00  0.00           O  
ATOM   2029  C1' U      64      46.203  31.974  42.683  1.00  0.00           C  
ATOM   2030  H1' U      64      46.378  32.857  43.302  1.00  0.00           H  
ATOM   2031  N1  U      64      45.121  31.161  43.316  1.00  0.00           N  
ATOM   2032  C6  U      64      44.253  30.395  42.569  1.00  0.00           C  
ATOM   2033  H6  U      64      44.364  30.362  41.495  1.00  0.00           H  
ATOM   2034  C5  U      64      43.259  29.686  43.163  1.00  0.00           C  
ATOM   2035  H5  U      64      42.581  29.095  42.563  1.00  0.00           H  
ATOM   2036  C4  U      64      43.082  29.690  44.596  1.00  0.00           C  
ATOM   2037  O4  U      64      42.205  29.089  45.207  1.00  0.00           O  
ATOM   2038  N3  U      64      43.995  30.454  45.281  1.00  0.00           N  
ATOM   2039  H3  U      64      43.931  30.443  46.288  1.00  0.00           H  
ATOM   2040  C2  U      64      45.023  31.178  44.715  1.00  0.00           C  
ATOM   2041  O2  U      64      45.806  31.785  45.445  1.00  0.00           O  
ATOM   2042  C3' U      64      47.400  30.605  41.154  1.00  0.00           C  
ATOM   2043  H3' U      64      46.668  29.796  41.154  1.00  0.00           H  
ATOM   2044  C2' U      64      47.508  31.173  42.579  1.00  0.00           C  
ATOM   2045  H2' U      64      47.534  30.364  43.308  1.00  0.00           H  
ATOM   2046  O2' U      64      48.602  32.080  42.764  1.00  0.00           O  
ATOM   2047 HO2' U      64      48.826  32.142  43.713  1.00  0.00           H  
ATOM   2048  O3' U      64      48.630  30.151  40.591  1.00  0.00           O  
ATOM   2049  P   G      65      49.148  28.641  40.853  1.00  0.00           P  
ATOM   2050  OP1 G      65      50.467  28.492  40.172  1.00  0.00           O  
ATOM   2051  OP2 G      65      48.055  27.702  40.478  1.00  0.00           O  
ATOM   2052  O5' G      65      49.372  28.521  42.454  1.00  0.00           O  
ATOM   2053  C5' G      65      50.455  29.188  43.091  1.00  0.00           C  
ATOM   2054  H5' G      65      50.475  30.232  42.780  1.00  0.00           H  
ATOM   2055 H5'' G      65      51.395  28.730  42.779  1.00  0.00           H  
ATOM   2056  C4' G      65      50.375  29.143  44.625  1.00  0.00           C  
ATOM   2057  H4' G      65      51.205  29.726  45.028  1.00  0.00           H  
ATOM   2058  O4' G      65      49.156  29.694  45.124  1.00  0.00           O  
ATOM   2059  C1' G      65      48.787  28.986  46.304  1.00  0.00           C  
ATOM   2060  H1' G      65      48.679  29.676  47.143  1.00  0.00           H  
ATOM   2061  N9  G      65      47.495  28.281  46.123  1.00  0.00           N  
ATOM   2062  C8  G      65      46.819  27.972  44.966  1.00  0.00           C  
ATOM   2063  H8  G      65      47.208  28.210  43.984  1.00  0.00           H  
ATOM   2064  N7  G      65      45.668  27.381  45.159  1.00  0.00           N  
ATOM   2065  C5  G      65      45.586  27.258  46.554  1.00  0.00           C  
ATOM   2066  C6  G      65      44.583  26.677  47.415  1.00  0.00           C  
ATOM   2067  O6  G      65      43.510  26.148  47.129  1.00  0.00           O  
ATOM   2068  N1  G      65      44.908  26.729  48.755  1.00  0.00           N  
ATOM   2069  H1  G      65      44.239  26.367  49.413  1.00  0.00           H  
ATOM   2070  C2  G      65      46.043  27.288  49.230  1.00  0.00           C  
ATOM   2071  N2  G      65      46.226  27.243  50.523  1.00  0.00           N  
ATOM   2072  H21 G      65      45.568  26.758  51.129  1.00  0.00           H  
ATOM   2073  H22 G      65      47.057  27.675  50.889  1.00  0.00           H  
ATOM   2074  N3  G      65      46.989  27.850  48.482  1.00  0.00           N  
ATOM   2075  C4  G      65      46.707  27.802  47.145  1.00  0.00           C  
ATOM   2076  C3' G      65      50.480  27.729  45.205  1.00  0.00           C  
ATOM   2077  H3' G      65      49.796  27.075  44.659  1.00  0.00           H  
ATOM   2078  C2' G      65      49.914  27.992  46.612  1.00  0.00           C  
ATOM   2079  H2' G      65      49.520  27.076  47.047  1.00  0.00           H  
ATOM   2080  O2' G      65      50.827  28.634  47.506  1.00  0.00           O  
ATOM   2081 HO2' G      65      50.623  28.367  48.422  1.00  0.00           H  
ATOM   2082  O3' G      65      51.810  27.209  45.169  1.00  0.00           O  
ATOM   2083  P   G      66      52.097  25.621  45.291  1.00  0.00           P  
ATOM   2084  OP1 G      66      53.566  25.418  45.141  1.00  0.00           O  
ATOM   2085  OP2 G      66      51.191  24.913  44.345  1.00  0.00           O  
ATOM   2086  O5' G      66      51.665  25.194  46.794  1.00  0.00           O  
ATOM   2087  C5' G      66      52.414  25.609  47.930  1.00  0.00           C  
ATOM   2088  H5' G      66      52.593  26.683  47.878  1.00  0.00           H  
ATOM   2089 H5'' G      66      53.382  25.106  47.930  1.00  0.00           H  
ATOM   2090  C4' G      66      51.698  25.300  49.256  1.00  0.00           C  
ATOM   2091  H4' G      66      52.298  25.702  50.074  1.00  0.00           H  
ATOM   2092  O4' G      66      50.408  25.909  49.319  1.00  0.00           O  
ATOM   2093  C1' G      66      49.499  25.003  49.932  1.00  0.00           C  
ATOM   2094  H1' G      66      48.983  25.492  50.762  1.00  0.00           H  
ATOM   2095  N9  G      66      48.467  24.564  48.964  1.00  0.00           N  
ATOM   2096  C8  G      66      48.466  24.619  47.591  1.00  0.00           C  
ATOM   2097  H8  G      66      49.296  25.006  47.021  1.00  0.00           H  
ATOM   2098  N7  G      66      47.371  24.174  47.034  1.00  0.00           N  
ATOM   2099  C5  G      66      46.603  23.751  48.122  1.00  0.00           C  
ATOM   2100  C6  G      66      45.328  23.093  48.192  1.00  0.00           C  
ATOM   2101  O6  G      66      44.570  22.778  47.284  1.00  0.00           O  
ATOM   2102  N1  G      66      44.957  22.719  49.469  1.00  0.00           N  
ATOM   2103  H1  G      66      44.266  22.005  49.551  1.00  0.00           H  
ATOM   2104  C2  G      66      45.661  23.067  50.573  1.00  0.00           C  
ATOM   2105  N2  G      66      45.194  22.688  51.732  1.00  0.00           N  
ATOM   2106  H21 G      66      44.350  22.133  51.838  1.00  0.00           H  
ATOM   2107  H22 G      66      45.724  22.968  52.542  1.00  0.00           H  
ATOM   2108  N3  G      66      46.828  23.699  50.562  1.00  0.00           N  
ATOM   2109  C4  G      66      47.265  23.995  49.303  1.00  0.00           C  
ATOM   2110  C3' G      66      51.517  23.798  49.510  1.00  0.00           C  
ATOM   2111  H3' G      66      51.221  23.313  48.578  1.00  0.00           H  
ATOM   2112  C2' G      66      50.311  23.814  50.469  1.00  0.00           C  
ATOM   2113  H2' G      66      49.749  22.882  50.388  1.00  0.00           H  
ATOM   2114  O2' G      66      50.649  24.092  51.832  1.00  0.00           O  
ATOM   2115 HO2' G      66      49.923  23.802  52.418  1.00  0.00           H  
ATOM   2116  O3' G      66      52.704  23.205  50.046  1.00  0.00           O  
ATOM   2117  P   U      67      53.104  21.668  49.740  1.00  0.00           P  
ATOM   2118  OP1 U      67      54.418  21.406  50.393  1.00  0.00           O  
ATOM   2119  OP2 U      67      52.994  21.443  48.272  1.00  0.00           O  
ATOM   2120  O5' U      67      51.978  20.752  50.458  1.00  0.00           O  
ATOM   2121  C5' U      67      51.941  20.570  51.867  1.00  0.00           C  
ATOM   2122  H5' U      67      52.060  21.535  52.363  1.00  0.00           H  
ATOM   2123 H5'' U      67      52.763  19.922  52.176  1.00  0.00           H  
ATOM   2124  C4' U      67      50.612  19.950  52.335  1.00  0.00           C  
ATOM   2125  H4' U      67      50.629  19.870  53.423  1.00  0.00           H  
ATOM   2126  O4' U      67      49.513  20.778  51.959  1.00  0.00           O  
ATOM   2127  C1' U      67      48.397  19.952  51.651  1.00  0.00           C  
ATOM   2128  H1' U      67      47.566  20.233  52.303  1.00  0.00           H  
ATOM   2129  N1  U      67      47.956  20.100  50.235  1.00  0.00           N  
ATOM   2130  C6  U      67      48.822  20.430  49.214  1.00  0.00           C  
ATOM   2131  H6  U      67      49.864  20.609  49.436  1.00  0.00           H  
ATOM   2132  C5  U      67      48.378  20.545  47.935  1.00  0.00           C  
ATOM   2133  H5  U      67      49.066  20.818  47.146  1.00  0.00           H  
ATOM   2134  C4  U      67      46.995  20.300  47.590  1.00  0.00           C  
ATOM   2135  O4  U      67      46.506  20.416  46.475  1.00  0.00           O  
ATOM   2136  N3  U      67      46.205  19.919  48.648  1.00  0.00           N  
ATOM   2137  H3  U      67      45.252  19.649  48.457  1.00  0.00           H  
ATOM   2138  C2  U      67      46.610  19.849  49.962  1.00  0.00           C  
ATOM   2139  O2  U      67      45.781  19.595  50.832  1.00  0.00           O  
ATOM   2140  C3' U      67      50.320  18.553  51.765  1.00  0.00           C  
ATOM   2141  H3' U      67      50.547  18.558  50.698  1.00  0.00           H  
ATOM   2142  C2' U      67      48.792  18.498  51.952  1.00  0.00           C  
ATOM   2143  H2' U      67      48.346  17.804  51.238  1.00  0.00           H  
ATOM   2144  O2' U      67      48.377  18.199  53.290  1.00  0.00           O  
ATOM   2145 HO2' U      67      47.470  17.835  53.283  1.00  0.00           H  
ATOM   2146  O3' U      67      51.028  17.500  52.421  1.00  0.00           O  
ATOM   2147  P   C      68      51.279  16.072  51.694  1.00  0.00           P  
ATOM   2148  OP1 C      68      52.112  15.253  52.621  1.00  0.00           O  
ATOM   2149  OP2 C      68      51.814  16.342  50.331  1.00  0.00           O  
ATOM   2150  O5' C      68      49.832  15.350  51.517  1.00  0.00           O  
ATOM   2151  C5' C      68      49.186  14.700  52.608  1.00  0.00           C  
ATOM   2152  H5' C      68      49.143  15.384  53.457  1.00  0.00           H  
ATOM   2153 H5'' C      68      49.765  13.825  52.910  1.00  0.00           H  
ATOM   2154  C4' C      68      47.749  14.249  52.292  1.00  0.00           C  
ATOM   2155  H4' C      68      47.301  13.881  53.217  1.00  0.00           H  
ATOM   2156  O4' C      68      46.973  15.365  51.838  1.00  0.00           O  
ATOM   2157  C1' C      68      45.976  14.909  50.932  1.00  0.00           C  
ATOM   2158  H1' C      68      44.987  15.115  51.349  1.00  0.00           H  
ATOM   2159  N1  C      68      46.067  15.552  49.585  1.00  0.00           N  
ATOM   2160  C6  C      68      47.250  16.068  49.119  1.00  0.00           C  
ATOM   2161  H6  C      68      48.151  15.964  49.712  1.00  0.00           H  
ATOM   2162  C5  C      68      47.287  16.716  47.929  1.00  0.00           C  
ATOM   2163  H5  C      68      48.217  17.135  47.575  1.00  0.00           H  
ATOM   2164  C4  C      68      46.073  16.807  47.196  1.00  0.00           C  
ATOM   2165  N4  C      68      46.042  17.468  46.078  1.00  0.00           N  
ATOM   2166  H41 C      68      45.145  17.609  45.631  1.00  0.00           H  
ATOM   2167  H42 C      68      46.858  17.961  45.761  1.00  0.00           H  
ATOM   2168  N3  C      68      44.931  16.284  47.596  1.00  0.00           N  
ATOM   2169  C2  C      68      44.913  15.623  48.782  1.00  0.00           C  
ATOM   2170  O2  C      68      43.854  15.087  49.111  1.00  0.00           O  
ATOM   2171  C3' C      68      47.608  13.126  51.246  1.00  0.00           C  
ATOM   2172  H3' C      68      48.269  13.325  50.401  1.00  0.00           H  
ATOM   2173  C2' C      68      46.147  13.397  50.828  1.00  0.00           C  
ATOM   2174  H2' C      68      46.005  13.099  49.795  1.00  0.00           H  
ATOM   2175  O2' C      68      45.166  12.819  51.702  1.00  0.00           O  
ATOM   2176 HO2' C      68      44.454  12.410  51.177  1.00  0.00           H  
ATOM   2177  O3' C      68      47.786  11.791  51.753  1.00  0.00           O  
ATOM   2178  P   G3     69      48.933  10.773  51.199  1.00  0.00           P  
ATOM   2179  OP1 G3     69      49.081   9.696  52.221  1.00  0.00           O  
ATOM   2180  OP2 G3     69      50.144  11.579  50.879  1.00  0.00           O  
ATOM   2181  O5' G3     69      48.496  10.054  49.798  1.00  0.00           O  
ATOM   2182  C5' G3     69      47.533   8.999  49.693  1.00  0.00           C  
ATOM   2183  H5' G3     69      47.576   8.355  50.572  1.00  0.00           H  
ATOM   2184 H5'' G3     69      47.823   8.379  48.843  1.00  0.00           H  
ATOM   2185  C4' G3     69      46.065   9.441  49.472  1.00  0.00           C  
ATOM   2186  H4' G3     69      45.483   9.125  50.339  1.00  0.00           H  
ATOM   2187  O4' G3     69      45.906  10.842  49.331  1.00  0.00           O  
ATOM   2188  C1' G3     69      44.980  11.179  48.304  1.00  0.00           C  
ATOM   2189  H1' G3     69      44.231  11.856  48.720  1.00  0.00           H  
ATOM   2190  N9  G3     69      45.603  11.890  47.135  1.00  0.00           N  
ATOM   2191  C8  G3     69      44.967  12.283  45.979  1.00  0.00           C  
ATOM   2192  H8  G3     69      43.928  12.045  45.779  1.00  0.00           H  
ATOM   2193  N7  G3     69      45.707  12.967  45.145  1.00  0.00           N  
ATOM   2194  C5  G3     69      46.944  13.059  45.796  1.00  0.00           C  
ATOM   2195  C6  G3     69      48.185  13.692  45.407  1.00  0.00           C  
ATOM   2196  O6  G3     69      48.451  14.315  44.377  1.00  0.00           O  
ATOM   2197  N1  G3     69      49.199  13.555  46.339  1.00  0.00           N  
ATOM   2198  H1  G3     69      50.091  13.952  46.111  1.00  0.00           H  
ATOM   2199  C2  G3     69      49.037  12.913  47.525  1.00  0.00           C  
ATOM   2200  N2  G3     69      50.059  12.827  48.336  1.00  0.00           N  
ATOM   2201  H21 G3     69      50.958  13.210  48.108  1.00  0.00           H  
ATOM   2202  H22 G3     69      49.903  12.336  49.222  1.00  0.00           H  
ATOM   2203  N3  G3     69      47.905  12.351  47.922  1.00  0.00           N  
ATOM   2204  C4  G3     69      46.883  12.425  47.021  1.00  0.00           C  
ATOM   2205  C3' G3     69      45.407   8.836  48.224  1.00  0.00           C  
ATOM   2206  H3' G3     69      46.118   8.850  47.395  1.00  0.00           H  
ATOM   2207  C2' G3     69      44.292   9.857  47.926  1.00  0.00           C  
ATOM   2208  H2' G3     69      44.019   9.830  46.868  1.00  0.00           H  
ATOM   2209  O2' G3     69      43.137   9.673  48.755  1.00  0.00           O  
ATOM   2210 HO2' G3     69      42.448  10.334  48.537  1.00  0.00           H  
ATOM   2211  O3' G3     69      44.919   7.508  48.431  1.00  0.00           O  
ATOM   2212 HO3' G3     69      44.063   7.418  47.964  1.00  0.00           H  
TER   
END   
