# Supplementary material for: RPocket: an intuitive database of RNA pocket topology information with RNA-ligand data resources
Source: BMC Bioinformatics. 2021 Sep 8;22:428. doi: 10.1186/s12859-021-04349-4 (PMC8424408; doi:10.1186/s12859-021-04349-4)
Supplement: Supplementary file 7 — Additional file 7. Folder S3: Nine other experimental structures and their modeling structures and pockets. [file 12859_2021_4349_MOESM7_ESM.zip › 12859_2021_4349_MOESM7_ESM/1Y27_d3.pdb]

REMARK                                                              
ATOM      1 HO5' G5      1      32.754  45.901  84.422  1.00  0.00           H  
ATOM      2  O5' G5      1      32.355  45.042  84.171  1.00  0.00           O  
ATOM      3  C5' G5      1      33.035  43.984  84.849  1.00  0.00           C  
ATOM      4  H5' G5      1      32.922  44.106  85.929  1.00  0.00           H  
ATOM      5 H5'' G5      1      34.100  44.027  84.613  1.00  0.00           H  
ATOM      6  C4' G5      1      32.508  42.594  84.455  1.00  0.00           C  
ATOM      7  H4' G5      1      33.075  41.837  84.999  1.00  0.00           H  
ATOM      8  O4' G5      1      31.131  42.439  84.781  1.00  0.00           O  
ATOM      9  C1' G5      1      30.509  41.605  83.809  1.00  0.00           C  
ATOM     10  H1' G5      1      30.168  40.682  84.286  1.00  0.00           H  
ATOM     11  N9  G5      1      29.314  42.280  83.241  1.00  0.00           N  
ATOM     12  C8  G5      1      28.872  43.566  83.445  1.00  0.00           C  
ATOM     13  H8  G5      1      29.438  44.289  84.022  1.00  0.00           H  
ATOM     14  N7  G5      1      27.713  43.831  82.898  1.00  0.00           N  
ATOM     15  C5  G5      1      27.361  42.633  82.265  1.00  0.00           C  
ATOM     16  C6  G5      1      26.212  42.273  81.471  1.00  0.00           C  
ATOM     17  O6  G5      1      25.260  42.973  81.118  1.00  0.00           O  
ATOM     18  N1  G5      1      26.217  40.950  81.065  1.00  0.00           N  
ATOM     19  H1  G5      1      25.423  40.629  80.543  1.00  0.00           H  
ATOM     20  C2  G5      1      27.217  40.077  81.359  1.00  0.00           C  
ATOM     21  N2  G5      1      27.104  38.849  80.922  1.00  0.00           N  
ATOM     22  H21 G5      1      26.303  38.547  80.389  1.00  0.00           H  
ATOM     23  H22 G5      1      27.855  38.210  81.139  1.00  0.00           H  
ATOM     24  N3  G5      1      28.308  40.376  82.061  1.00  0.00           N  
ATOM     25  C4  G5      1      28.328  41.674  82.490  1.00  0.00           C  
ATOM     26  C3' G5      1      32.658  42.307  82.958  1.00  0.00           C  
ATOM     27  H3' G5      1      32.399  43.203  82.390  1.00  0.00           H  
ATOM     28  C2' G5      1      31.560  41.246  82.743  1.00  0.00           C  
ATOM     29  H2' G5      1      31.148  41.335  81.737  1.00  0.00           H  
ATOM     30  O2' G5      1      31.996  39.904  82.992  1.00  0.00           O  
ATOM     31 HO2' G5      1      31.406  39.276  82.528  1.00  0.00           H  
ATOM     32  O3' G5      1      33.975  41.855  82.638  1.00  0.00           O  
ATOM     33  P   G       2      34.747  42.384  81.326  1.00  0.00           P  
ATOM     34  OP1 G       2      34.953  43.851  81.470  1.00  0.00           O  
ATOM     35  OP2 G       2      35.941  41.515  81.131  1.00  0.00           O  
ATOM     36  O5' G       2      33.714  42.086  80.112  1.00  0.00           O  
ATOM     37  C5' G       2      33.157  43.127  79.321  1.00  0.00           C  
ATOM     38  H5' G       2      33.882  43.445  78.569  1.00  0.00           H  
ATOM     39 H5'' G       2      32.909  43.987  79.944  1.00  0.00           H  
ATOM     40  C4' G       2      31.872  42.649  78.631  1.00  0.00           C  
ATOM     41  H4' G       2      32.062  41.700  78.127  1.00  0.00           H  
ATOM     42  O4' G       2      30.811  42.478  79.576  1.00  0.00           O  
ATOM     43  C1' G       2      29.620  43.067  79.061  1.00  0.00           C  
ATOM     44  H1' G       2      28.771  42.393  79.187  1.00  0.00           H  
ATOM     45  N9  G       2      29.322  44.334  79.775  1.00  0.00           N  
ATOM     46  C8  G       2      30.100  45.016  80.682  1.00  0.00           C  
ATOM     47  H8  G       2      31.105  44.707  80.939  1.00  0.00           H  
ATOM     48  N7  G       2      29.517  46.048  81.228  1.00  0.00           N  
ATOM     49  C5  G       2      28.245  46.051  80.640  1.00  0.00           C  
ATOM     50  C6  G       2      27.103  46.904  80.848  1.00  0.00           C  
ATOM     51  O6  G       2      26.962  47.833  81.642  1.00  0.00           O  
ATOM     52  N1  G       2      26.033  46.610  80.028  1.00  0.00           N  
ATOM     53  H1  G       2      25.211  47.188  80.103  1.00  0.00           H  
ATOM     54  C2  G       2      26.046  45.615  79.112  1.00  0.00           C  
ATOM     55  N2  G       2      24.990  45.524  78.344  1.00  0.00           N  
ATOM     56  H21 G       2      24.245  46.216  78.407  1.00  0.00           H  
ATOM     57  H22 G       2      25.009  44.840  77.604  1.00  0.00           H  
ATOM     58  N3  G       2      27.053  44.761  78.918  1.00  0.00           N  
ATOM     59  C4  G       2      28.134  45.031  79.717  1.00  0.00           C  
ATOM     60  C3' G       2      31.363  43.652  77.590  1.00  0.00           C  
ATOM     61  H3' G       2      31.487  44.658  77.998  1.00  0.00           H  
ATOM     62  C2' G       2      29.864  43.309  77.569  1.00  0.00           C  
ATOM     63  H2' G       2      29.279  44.152  77.194  1.00  0.00           H  
ATOM     64  O2' G       2      29.551  42.096  76.875  1.00  0.00           O  
ATOM     65 HO2' G       2      28.645  42.145  76.514  1.00  0.00           H  
ATOM     66  O3' G       2      32.025  43.558  76.329  1.00  0.00           O  
ATOM     67  P   A       3      31.683  44.606  75.146  1.00  0.00           P  
ATOM     68  OP1 A       3      32.753  44.469  74.118  1.00  0.00           O  
ATOM     69  OP2 A       3      31.469  45.934  75.783  1.00  0.00           O  
ATOM     70  O5' A       3      30.290  44.054  74.495  1.00  0.00           O  
ATOM     71  C5' A       3      29.605  44.730  73.441  1.00  0.00           C  
ATOM     72  H5' A       3      28.865  44.059  73.003  1.00  0.00           H  
ATOM     73 H5'' A       3      30.316  45.017  72.665  1.00  0.00           H  
ATOM     74  C4' A       3      28.887  45.986  73.944  1.00  0.00           C  
ATOM     75  H4' A       3      29.636  46.625  74.401  1.00  0.00           H  
ATOM     76  O4' A       3      27.855  45.712  74.892  1.00  0.00           O  
ATOM     77  C1' A       3      27.098  46.916  75.045  1.00  0.00           C  
ATOM     78  H1' A       3      26.028  46.700  74.970  1.00  0.00           H  
ATOM     79  N9  A       3      27.384  47.503  76.379  1.00  0.00           N  
ATOM     80  C8  A       3      28.489  47.267  77.161  1.00  0.00           C  
ATOM     81  H8  A       3      29.214  46.504  76.913  1.00  0.00           H  
ATOM     82  N7  A       3      28.591  48.040  78.208  1.00  0.00           N  
ATOM     83  C5  A       3      27.465  48.863  78.091  1.00  0.00           C  
ATOM     84  C6  A       3      26.960  49.942  78.848  1.00  0.00           C  
ATOM     85  N6  A       3      27.533  50.388  79.944  1.00  0.00           N  
ATOM     86  H61 A       3      27.231  51.240  80.389  1.00  0.00           H  
ATOM     87  H62 A       3      28.364  49.921  80.266  1.00  0.00           H  
ATOM     88  N1  A       3      25.865  50.605  78.480  1.00  0.00           N  
ATOM     89  C2  A       3      25.238  50.184  77.385  1.00  0.00           C  
ATOM     90  H2  A       3      24.344  50.729  77.110  1.00  0.00           H  
ATOM     91  N3  A       3      25.577  49.178  76.580  1.00  0.00           N  
ATOM     92  C4  A       3      26.721  48.551  76.985  1.00  0.00           C  
ATOM     93  C3' A       3      28.118  46.811  72.905  1.00  0.00           C  
ATOM     94  H3' A       3      27.295  46.184  72.553  1.00  0.00           H  
ATOM     95  C2' A       3      27.526  47.844  73.879  1.00  0.00           C  
ATOM     96  H2' A       3      26.666  48.354  73.439  1.00  0.00           H  
ATOM     97  O2' A       3      28.514  48.762  74.319  1.00  0.00           O  
ATOM     98 HO2' A       3      29.283  48.646  73.719  1.00  0.00           H  
ATOM     99  O3' A       3      28.774  47.270  71.717  1.00  0.00           O  
ATOM    100  P   U       4      29.900  48.433  71.652  1.00  0.00           P  
ATOM    101  OP1 U       4      30.584  48.334  70.334  1.00  0.00           O  
ATOM    102  OP2 U       4      30.703  48.345  72.895  1.00  0.00           O  
ATOM    103  O5' U       4      29.125  49.848  71.741  1.00  0.00           O  
ATOM    104  C5' U       4      28.053  50.210  70.886  1.00  0.00           C  
ATOM    105  H5' U       4      27.390  49.355  70.744  1.00  0.00           H  
ATOM    106 H5'' U       4      28.446  50.509  69.912  1.00  0.00           H  
ATOM    107  C4' U       4      27.223  51.369  71.485  1.00  0.00           C  
ATOM    108  H4' U       4      26.354  51.530  70.845  1.00  0.00           H  
ATOM    109  O4' U       4      26.765  51.073  72.813  1.00  0.00           O  
ATOM    110  C1' U       4      26.746  52.270  73.600  1.00  0.00           C  
ATOM    111  H1' U       4      25.742  52.412  74.007  1.00  0.00           H  
ATOM    112  N1  U       4      27.718  52.239  74.742  1.00  0.00           N  
ATOM    113  C6  U       4      28.943  51.619  74.632  1.00  0.00           C  
ATOM    114  H6  U       4      29.232  51.185  73.689  1.00  0.00           H  
ATOM    115  C5  U       4      29.754  51.455  75.710  1.00  0.00           C  
ATOM    116  H5  U       4      30.679  50.907  75.611  1.00  0.00           H  
ATOM    117  C4  U       4      29.386  51.956  77.008  1.00  0.00           C  
ATOM    118  O4  U       4      30.017  51.801  78.046  1.00  0.00           O  
ATOM    119  N3  U       4      28.229  52.691  77.018  1.00  0.00           N  
ATOM    120  H3  U       4      28.047  53.185  77.864  1.00  0.00           H  
ATOM    121  C2  U       4      27.367  52.856  75.953  1.00  0.00           C  
ATOM    122  O2  U       4      26.358  53.540  76.119  1.00  0.00           O  
ATOM    123  C3' U       4      27.964  52.707  71.605  1.00  0.00           C  
ATOM    124  H3' U       4      28.942  52.526  72.049  1.00  0.00           H  
ATOM    125  C2' U       4      27.058  53.414  72.633  1.00  0.00           C  
ATOM    126  H2' U       4      27.598  54.216  73.135  1.00  0.00           H  
ATOM    127  O2' U       4      25.817  53.880  72.084  1.00  0.00           O  
ATOM    128 HO2' U       4      25.421  54.552  72.671  1.00  0.00           H  
ATOM    129  O3' U       4      28.121  53.424  70.383  1.00  0.00           O  
ATOM    130  P   C       5      29.234  54.594  70.265  1.00  0.00           P  
ATOM    131  OP1 C       5      29.097  55.214  68.917  1.00  0.00           O  
ATOM    132  OP2 C       5      30.550  54.006  70.637  1.00  0.00           O  
ATOM    133  O5' C       5      28.855  55.699  71.393  1.00  0.00           O  
ATOM    134  C5' C       5      27.749  56.579  71.230  1.00  0.00           C  
ATOM    135  H5' C       5      26.853  56.004  70.992  1.00  0.00           H  
ATOM    136 H5'' C       5      27.944  57.250  70.393  1.00  0.00           H  
ATOM    137  C4' C       5      27.461  57.433  72.479  1.00  0.00           C  
ATOM    138  H4' C       5      26.613  58.084  72.258  1.00  0.00           H  
ATOM    139  O4' C       5      27.142  56.653  73.635  1.00  0.00           O  
ATOM    140  C1' C       5      27.593  57.349  74.799  1.00  0.00           C  
ATOM    141  H1' C       5      26.743  57.555  75.456  1.00  0.00           H  
ATOM    142  N1  C       5      28.613  56.563  75.558  1.00  0.00           N  
ATOM    143  C6  C       5      29.452  55.671  74.934  1.00  0.00           C  
ATOM    144  H6  C       5      29.372  55.517  73.864  1.00  0.00           H  
ATOM    145  C5  C       5      30.378  54.989  75.651  1.00  0.00           C  
ATOM    146  H5  C       5      31.034  54.291  75.152  1.00  0.00           H  
ATOM    147  C4  C       5      30.447  55.246  77.046  1.00  0.00           C  
ATOM    148  N4  C       5      31.294  54.602  77.797  1.00  0.00           N  
ATOM    149  H41 C       5      31.246  54.737  78.801  1.00  0.00           H  
ATOM    150  H42 C       5      31.875  53.888  77.395  1.00  0.00           H  
ATOM    151  N3  C       5      29.639  56.077  77.671  1.00  0.00           N  
ATOM    152  C2  C       5      28.743  56.780  76.938  1.00  0.00           C  
ATOM    153  O2  C       5      28.064  57.610  77.541  1.00  0.00           O  
ATOM    154  C3' C       5      28.635  58.323  72.896  1.00  0.00           C  
ATOM    155  H3' C       5      29.532  57.705  72.958  1.00  0.00           H  
ATOM    156  C2' C       5      28.178  58.683  74.321  1.00  0.00           C  
ATOM    157  H2' C       5      29.030  58.984  74.930  1.00  0.00           H  
ATOM    158  O2' C       5      27.127  59.651  74.378  1.00  0.00           O  
ATOM    159 HO2' C       5      27.239  60.205  75.173  1.00  0.00           H  
ATOM    160  O3' C       5      28.870  59.434  72.034  1.00  0.00           O  
ATOM    161  P   A       6      30.288  60.217  72.065  1.00  0.00           P  
ATOM    162  OP1 A       6      30.233  61.291  71.032  1.00  0.00           O  
ATOM    163  OP2 A       6      31.379  59.207  71.972  1.00  0.00           O  
ATOM    164  O5' A       6      30.380  60.906  73.530  1.00  0.00           O  
ATOM    165  C5' A       6      29.518  61.979  73.888  1.00  0.00           C  
ATOM    166  H5' A       6      28.491  61.728  73.624  1.00  0.00           H  
ATOM    167 H5'' A       6      29.797  62.870  73.323  1.00  0.00           H  
ATOM    168  C4' A       6      29.566  62.312  75.390  1.00  0.00           C  
ATOM    169  H4' A       6      28.804  63.064  75.600  1.00  0.00           H  
ATOM    170  O4' A       6      29.313  61.173  76.215  1.00  0.00           O  
ATOM    171  C1' A       6      30.137  61.250  77.374  1.00  0.00           C  
ATOM    172  H1' A       6      29.523  61.190  78.275  1.00  0.00           H  
ATOM    173  N9  A       6      31.101  60.123  77.407  1.00  0.00           N  
ATOM    174  C8  A       6      31.466  59.258  76.403  1.00  0.00           C  
ATOM    175  H8  A       6      31.137  59.380  75.380  1.00  0.00           H  
ATOM    176  N7  A       6      32.212  58.258  76.797  1.00  0.00           N  
ATOM    177  C5  A       6      32.381  58.511  78.166  1.00  0.00           C  
ATOM    178  C6  A       6      33.048  57.857  79.233  1.00  0.00           C  
ATOM    179  N6  A       6      33.700  56.717  79.121  1.00  0.00           N  
ATOM    180  H61 A       6      34.102  56.299  79.953  1.00  0.00           H  
ATOM    181  H62 A       6      33.742  56.262  78.224  1.00  0.00           H  
ATOM    182  N1  A       6      33.055  58.368  80.467  1.00  0.00           N  
ATOM    183  C2  A       6      32.407  59.509  80.664  1.00  0.00           C  
ATOM    184  H2  A       6      32.432  59.903  81.671  1.00  0.00           H  
ATOM    185  N3  A       6      31.723  60.223  79.776  1.00  0.00           N  
ATOM    186  C4  A       6      31.744  59.664  78.534  1.00  0.00           C  
ATOM    187  C3' A       6      30.914  62.883  75.830  1.00  0.00           C  
ATOM    188  H3' A       6      31.714  62.281  75.392  1.00  0.00           H  
ATOM    189  C2' A       6      30.847  62.607  77.344  1.00  0.00           C  
ATOM    190  H2' A       6      31.850  62.538  77.766  1.00  0.00           H  
ATOM    191  O2' A       6      30.035  63.534  78.074  1.00  0.00           O  
ATOM    192 HO2' A       6      30.263  63.497  79.023  1.00  0.00           H  
ATOM    193  O3' A       6      31.060  64.258  75.477  1.00  0.00           O  
ATOM    194  P   U       7      32.523  64.922  75.320  1.00  0.00           P  
ATOM    195  OP1 U       7      32.330  66.376  75.046  1.00  0.00           O  
ATOM    196  OP2 U       7      33.287  64.115  74.328  1.00  0.00           O  
ATOM    197  O5' U       7      33.240  64.744  76.764  1.00  0.00           O  
ATOM    198  C5' U       7      32.862  65.527  77.891  1.00  0.00           C  
ATOM    199  H5' U       7      31.786  65.456  78.050  1.00  0.00           H  
ATOM    200 H5'' U       7      33.104  66.574  77.701  1.00  0.00           H  
ATOM    201  C4' U       7      33.581  65.089  79.179  1.00  0.00           C  
ATOM    202  H4' U       7      33.261  65.736  79.998  1.00  0.00           H  
ATOM    203  O4' U       7      33.293  63.739  79.537  1.00  0.00           O  
ATOM    204  C1' U       7      34.459  63.162  80.119  1.00  0.00           C  
ATOM    205  H1' U       7      34.224  62.861  81.142  1.00  0.00           H  
ATOM    206  N1  U       7      34.912  61.952  79.373  1.00  0.00           N  
ATOM    207  C6  U       7      34.699  61.791  78.020  1.00  0.00           C  
ATOM    208  H6  U       7      34.220  62.583  77.462  1.00  0.00           H  
ATOM    209  C5  U       7      35.067  60.643  77.389  1.00  0.00           C  
ATOM    210  H5  U       7      34.884  60.521  76.332  1.00  0.00           H  
ATOM    211  C4  U       7      35.716  59.563  78.102  1.00  0.00           C  
ATOM    212  O4  U       7      36.065  58.483  77.634  1.00  0.00           O  
ATOM    213  N3  U       7      35.924  59.815  79.431  1.00  0.00           N  
ATOM    214  H3  U       7      36.409  59.104  79.955  1.00  0.00           H  
ATOM    215  C2  U       7      35.551  60.949  80.111  1.00  0.00           C  
ATOM    216  O2  U       7      35.778  61.029  81.317  1.00  0.00           O  
ATOM    217  C3' U       7      35.102  65.196  79.060  1.00  0.00           C  
ATOM    218  H3' U       7      35.413  64.774  78.102  1.00  0.00           H  
ATOM    219  C2' U       7      35.553  64.240  80.177  1.00  0.00           C  
ATOM    220  H2' U       7      36.534  63.822  79.943  1.00  0.00           H  
ATOM    221  O2' U       7      35.535  64.825  81.485  1.00  0.00           O  
ATOM    222 HO2' U       7      36.199  64.390  82.053  1.00  0.00           H  
ATOM    223  O3' U       7      35.568  66.537  79.196  1.00  0.00           O  
ATOM    224  P   A       8      36.856  67.042  78.358  1.00  0.00           P  
ATOM    225  OP1 A       8      37.165  68.427  78.825  1.00  0.00           O  
ATOM    226  OP2 A       8      36.567  66.838  76.908  1.00  0.00           O  
ATOM    227  O5' A       8      38.060  66.032  78.789  1.00  0.00           O  
ATOM    228  C5' A       8      38.764  66.216  80.014  1.00  0.00           C  
ATOM    229  H5' A       8      38.054  66.257  80.841  1.00  0.00           H  
ATOM    230 H5'' A       8      39.301  67.165  79.986  1.00  0.00           H  
ATOM    231  C4' A       8      39.782  65.105  80.311  1.00  0.00           C  
ATOM    232  H4' A       8      40.275  65.336  81.256  1.00  0.00           H  
ATOM    233  O4' A       8      39.151  63.833  80.428  1.00  0.00           O  
ATOM    234  C1' A       8      40.141  62.848  80.181  1.00  0.00           C  
ATOM    235  H1' A       8      40.390  62.341  81.115  1.00  0.00           H  
ATOM    236  N9  A       8      39.653  61.836  79.222  1.00  0.00           N  
ATOM    237  C8  A       8      38.865  62.002  78.109  1.00  0.00           C  
ATOM    238  H8  A       8      38.469  62.967  77.815  1.00  0.00           H  
ATOM    239  N7  A       8      38.624  60.894  77.453  1.00  0.00           N  
ATOM    240  C5  A       8      39.344  59.931  78.181  1.00  0.00           C  
ATOM    241  C6  A       8      39.573  58.534  78.060  1.00  0.00           C  
ATOM    242  N6  A       8      39.064  57.762  77.118  1.00  0.00           N  
ATOM    243  H61 A       8      39.198  56.763  77.202  1.00  0.00           H  
ATOM    244  H62 A       8      38.407  58.158  76.464  1.00  0.00           H  
ATOM    245  N1  A       8      40.350  57.875  78.925  1.00  0.00           N  
ATOM    246  C2  A       8      40.896  58.574  79.911  1.00  0.00           C  
ATOM    247  H2  A       8      41.517  58.013  80.597  1.00  0.00           H  
ATOM    248  N3  A       8      40.774  59.872  80.165  1.00  0.00           N  
ATOM    249  C4  A       8      39.976  60.500  79.254  1.00  0.00           C  
ATOM    250  C3' A       8      40.881  64.947  79.250  1.00  0.00           C  
ATOM    251  H3' A       8      40.417  64.860  78.264  1.00  0.00           H  
ATOM    252  C2' A       8      41.400  63.543  79.649  1.00  0.00           C  
ATOM    253  H2' A       8      41.773  63.016  78.777  1.00  0.00           H  
ATOM    254  O2' A       8      42.375  63.520  80.691  1.00  0.00           O  
ATOM    255 HO2' A       8      42.792  62.642  80.742  1.00  0.00           H  
ATOM    256  O3' A       8      41.863  65.996  79.252  1.00  0.00           O  
ATOM    257  P   U       9      42.096  66.957  77.951  1.00  0.00           P  
ATOM    258  OP1 U       9      43.167  67.946  78.280  1.00  0.00           O  
ATOM    259  OP2 U       9      40.786  67.478  77.461  1.00  0.00           O  
ATOM    260  O5' U       9      42.693  65.907  76.865  1.00  0.00           O  
ATOM    261  C5' U       9      42.619  66.107  75.460  1.00  0.00           C  
ATOM    262  H5' U       9      43.349  66.856  75.146  1.00  0.00           H  
ATOM    263 H5'' U       9      41.624  66.465  75.189  1.00  0.00           H  
ATOM    264  C4' U       9      42.861  64.794  74.687  1.00  0.00           C  
ATOM    265  H4' U       9      42.759  65.020  73.629  1.00  0.00           H  
ATOM    266  O4' U       9      44.175  64.286  74.930  1.00  0.00           O  
ATOM    267  C1' U       9      44.066  63.029  75.587  1.00  0.00           C  
ATOM    268  H1' U       9      44.178  62.239  74.842  1.00  0.00           H  
ATOM    269  N1  U       9      45.076  62.869  76.671  1.00  0.00           N  
ATOM    270  C6  U       9      45.326  63.873  77.583  1.00  0.00           C  
ATOM    271  H6  U       9      44.835  64.829  77.468  1.00  0.00           H  
ATOM    272  C5  U       9      46.184  63.677  78.617  1.00  0.00           C  
ATOM    273  H5  U       9      46.366  64.472  79.322  1.00  0.00           H  
ATOM    274  C4  U       9      46.864  62.417  78.803  1.00  0.00           C  
ATOM    275  O4  U       9      47.644  62.141  79.707  1.00  0.00           O  
ATOM    276  N3  U       9      46.566  61.469  77.861  1.00  0.00           N  
ATOM    277  H3  U       9      47.038  60.583  77.946  1.00  0.00           H  
ATOM    278  C2  U       9      45.705  61.626  76.800  1.00  0.00           C  
ATOM    279  O2  U       9      45.510  60.678  76.037  1.00  0.00           O  
ATOM    280  C3' U       9      41.834  63.712  75.098  1.00  0.00           C  
ATOM    281  H3' U       9      40.971  64.170  75.587  1.00  0.00           H  
ATOM    282  C2' U       9      42.649  62.939  76.149  1.00  0.00           C  
ATOM    283  H2' U       9      42.625  63.517  77.066  1.00  0.00           H  
ATOM    284  O2' U       9      42.197  61.607  76.424  1.00  0.00           O  
ATOM    285 HO2' U       9      42.841  61.123  76.971  1.00  0.00           H  
ATOM    286  O3' U       9      41.395  62.886  74.014  1.00  0.00           O  
ATOM    287  P   A      10      40.444  63.473  72.833  1.00  0.00           P  
ATOM    288  OP1 A      10      39.597  64.563  73.394  1.00  0.00           O  
ATOM    289  OP2 A      10      39.763  62.325  72.168  1.00  0.00           O  
ATOM    290  O5' A      10      41.454  64.148  71.757  1.00  0.00           O  
ATOM    291  C5' A      10      42.488  63.373  71.164  1.00  0.00           C  
ATOM    292  H5' A      10      42.053  62.692  70.433  1.00  0.00           H  
ATOM    293 H5'' A      10      42.988  62.786  71.935  1.00  0.00           H  
ATOM    294  C4' A      10      43.557  64.230  70.477  1.00  0.00           C  
ATOM    295  H4' A      10      43.151  64.652  69.556  1.00  0.00           H  
ATOM    296  O4' A      10      43.977  65.286  71.333  1.00  0.00           O  
ATOM    297  C1' A      10      45.312  65.635  71.019  1.00  0.00           C  
ATOM    298  H1' A      10      45.305  66.604  70.513  1.00  0.00           H  
ATOM    299  N9  A      10      46.087  65.778  72.281  1.00  0.00           N  
ATOM    300  C8  A      10      46.400  66.965  72.902  1.00  0.00           C  
ATOM    301  H8  A      10      46.113  67.926  72.491  1.00  0.00           H  
ATOM    302  N7  A      10      47.041  66.842  74.033  1.00  0.00           N  
ATOM    303  C5  A      10      47.184  65.453  74.159  1.00  0.00           C  
ATOM    304  C6  A      10      47.787  64.602  75.121  1.00  0.00           C  
ATOM    305  N6  A      10      48.321  65.019  76.252  1.00  0.00           N  
ATOM    306  H61 A      10      48.758  64.342  76.861  1.00  0.00           H  
ATOM    307  H62 A      10      48.210  65.979  76.539  1.00  0.00           H  
ATOM    308  N1  A      10      47.851  63.277  74.949  1.00  0.00           N  
ATOM    309  C2  A      10      47.256  62.782  73.872  1.00  0.00           C  
ATOM    310  H2  A      10      47.300  61.705  73.760  1.00  0.00           H  
ATOM    311  N3  A      10      46.615  63.437  72.910  1.00  0.00           N  
ATOM    312  C4  A      10      46.619  64.791  73.097  1.00  0.00           C  
ATOM    313  C3' A      10      44.826  63.435  70.137  1.00  0.00           C  
ATOM    314  H3' A      10      45.088  62.820  70.997  1.00  0.00           H  
ATOM    315  C2' A      10      45.848  64.587  70.029  1.00  0.00           C  
ATOM    316  H2' A      10      46.828  64.231  70.334  1.00  0.00           H  
ATOM    317  O2' A      10      45.896  65.190  68.728  1.00  0.00           O  
ATOM    318 HO2' A      10      46.648  65.812  68.659  1.00  0.00           H  
ATOM    319  O3' A      10      44.764  62.623  68.961  1.00  0.00           O  
ATOM    320  P   A      11      44.523  61.012  69.038  1.00  0.00           P  
ATOM    321  OP1 A      11      44.074  60.596  67.677  1.00  0.00           O  
ATOM    322  OP2 A      11      43.630  60.689  70.186  1.00  0.00           O  
ATOM    323  O5' A      11      45.966  60.291  69.301  1.00  0.00           O  
ATOM    324  C5' A      11      46.727  60.544  70.480  1.00  0.00           C  
ATOM    325  H5' A      11      46.071  60.914  71.269  1.00  0.00           H  
ATOM    326 H5'' A      11      47.448  61.328  70.280  1.00  0.00           H  
ATOM    327  C4' A      11      47.471  59.321  71.044  1.00  0.00           C  
ATOM    328  H4' A      11      48.165  59.678  71.806  1.00  0.00           H  
ATOM    329  O4' A      11      46.534  58.463  71.696  1.00  0.00           O  
ATOM    330  C1' A      11      46.828  57.116  71.361  1.00  0.00           C  
ATOM    331  H1' A      11      46.818  56.491  72.255  1.00  0.00           H  
ATOM    332  N9  A      11      45.847  56.549  70.410  1.00  0.00           N  
ATOM    333  C8  A      11      44.749  57.138  69.830  1.00  0.00           C  
ATOM    334  H8  A      11      44.531  58.193  69.941  1.00  0.00           H  
ATOM    335  N7  A      11      43.976  56.311  69.172  1.00  0.00           N  
ATOM    336  C5  A      11      44.634  55.082  69.323  1.00  0.00           C  
ATOM    337  C6  A      11      44.369  53.747  68.930  1.00  0.00           C  
ATOM    338  N6  A      11      43.296  53.351  68.269  1.00  0.00           N  
ATOM    339  H61 A      11      43.160  52.358  68.174  1.00  0.00           H  
ATOM    340  H62 A      11      42.583  54.022  68.033  1.00  0.00           H  
ATOM    341  N1  A      11      45.196  52.749  69.243  1.00  0.00           N  
ATOM    342  C2  A      11      46.278  53.048  69.945  1.00  0.00           C  
ATOM    343  H2  A      11      46.928  52.217  70.193  1.00  0.00           H  
ATOM    344  N3  A      11      46.656  54.236  70.404  1.00  0.00           N  
ATOM    345  C4  A      11      45.783  55.223  70.053  1.00  0.00           C  
ATOM    346  C3' A      11      48.290  58.470  70.047  1.00  0.00           C  
ATOM    347  H3' A      11      47.742  58.370  69.109  1.00  0.00           H  
ATOM    348  C2' A      11      48.225  57.102  70.754  1.00  0.00           C  
ATOM    349  H2' A      11      48.305  56.306  70.023  1.00  0.00           H  
ATOM    350  O2' A      11      49.157  56.892  71.818  1.00  0.00           O  
ATOM    351 HO2' A      11      49.066  55.983  72.159  1.00  0.00           H  
ATOM    352  O3' A      11      49.647  58.847  69.796  1.00  0.00           O  
ATOM    353  P   U      12      50.092  59.749  68.512  1.00  0.00           P  
ATOM    354  OP1 U      12      49.040  59.636  67.458  1.00  0.00           O  
ATOM    355  OP2 U      12      51.474  59.331  68.142  1.00  0.00           O  
ATOM    356  O5' U      12      50.204  61.280  69.069  1.00  0.00           O  
ATOM    357  C5' U      12      49.359  62.330  68.625  1.00  0.00           C  
ATOM    358  H5' U      12      48.332  61.977  68.544  1.00  0.00           H  
ATOM    359 H5'' U      12      49.677  62.653  67.632  1.00  0.00           H  
ATOM    360  C4' U      12      49.395  63.539  69.583  1.00  0.00           C  
ATOM    361  H4' U      12      48.698  64.288  69.208  1.00  0.00           H  
ATOM    362  O4' U      12      49.023  63.194  70.921  1.00  0.00           O  
ATOM    363  C1' U      12      49.807  63.957  71.837  1.00  0.00           C  
ATOM    364  H1' U      12      49.150  64.518  72.501  1.00  0.00           H  
ATOM    365  N1  U      12      50.688  63.113  72.694  1.00  0.00           N  
ATOM    366  C6  U      12      51.023  61.819  72.360  1.00  0.00           C  
ATOM    367  H6  U      12      50.677  61.394  71.430  1.00  0.00           H  
ATOM    368  C5  U      12      51.774  61.059  73.197  1.00  0.00           C  
ATOM    369  H5  U      12      52.027  60.053  72.920  1.00  0.00           H  
ATOM    370  C4  U      12      52.239  61.553  74.469  1.00  0.00           C  
ATOM    371  O4  U      12      52.910  60.924  75.286  1.00  0.00           O  
ATOM    372  N3  U      12      51.883  62.851  74.720  1.00  0.00           N  
ATOM    373  H3  U      12      52.209  63.233  75.593  1.00  0.00           H  
ATOM    374  C2  U      12      51.145  63.669  73.895  1.00  0.00           C  
ATOM    375  O2  U      12      50.931  64.834  74.232  1.00  0.00           O  
ATOM    376  C3' U      12      50.767  64.213  69.688  1.00  0.00           C  
ATOM    377  H3' U      12      51.530  63.441  69.814  1.00  0.00           H  
ATOM    378  C2' U      12      50.606  64.970  71.019  1.00  0.00           C  
ATOM    379  H2' U      12      51.575  65.168  71.476  1.00  0.00           H  
ATOM    380  O2' U      12      49.807  66.157  70.942  1.00  0.00           O  
ATOM    381 HO2' U      12      50.274  66.896  71.374  1.00  0.00           H  
ATOM    382  O3' U      12      51.073  65.042  68.570  1.00  0.00           O  
ATOM    383  P   C      13      52.610  65.437  68.246  1.00  0.00           P  
ATOM    384  OP1 C      13      52.600  66.292  67.021  1.00  0.00           O  
ATOM    385  OP2 C      13      53.411  64.179  68.222  1.00  0.00           O  
ATOM    386  O5' C      13      53.116  66.327  69.512  1.00  0.00           O  
ATOM    387  C5' C      13      52.714  67.682  69.675  1.00  0.00           C  
ATOM    388  H5' C      13      51.626  67.744  69.703  1.00  0.00           H  
ATOM    389 H5'' C      13      53.058  68.263  68.818  1.00  0.00           H  
ATOM    390  C4' C      13      53.282  68.333  70.950  1.00  0.00           C  
ATOM    391  H4' C      13      52.933  69.366  70.996  1.00  0.00           H  
ATOM    392  O4' C      13      52.875  67.666  72.146  1.00  0.00           O  
ATOM    393  C1' C      13      53.942  67.742  73.094  1.00  0.00           C  
ATOM    394  H1' C      13      53.590  68.242  74.000  1.00  0.00           H  
ATOM    395  N1  C      13      54.468  66.399  73.479  1.00  0.00           N  
ATOM    396  C6  C      13      54.255  65.283  72.707  1.00  0.00           C  
ATOM    397  H6  C      13      53.724  65.376  71.770  1.00  0.00           H  
ATOM    398  C5  C      13      54.700  64.071  73.119  1.00  0.00           C  
ATOM    399  H5  C      13      54.521  63.196  72.516  1.00  0.00           H  
ATOM    400  C4  C      13      55.409  64.025  74.352  1.00  0.00           C  
ATOM    401  N4  C      13      55.830  62.887  74.830  1.00  0.00           N  
ATOM    402  H41 C      13      56.300  62.927  75.727  1.00  0.00           H  
ATOM    403  H42 C      13      55.670  62.034  74.329  1.00  0.00           H  
ATOM    404  N3  C      13      55.662  65.088  75.087  1.00  0.00           N  
ATOM    405  C2  C      13      55.204  66.292  74.671  1.00  0.00           C  
ATOM    406  O2  C      13      55.442  67.280  75.372  1.00  0.00           O  
ATOM    407  C3' C      13      54.813  68.359  70.969  1.00  0.00           C  
ATOM    408  H3' C      13      55.188  67.368  70.706  1.00  0.00           H  
ATOM    409  C2' C      13      55.055  68.589  72.468  1.00  0.00           C  
ATOM    410  H2' C      13      56.038  68.209  72.743  1.00  0.00           H  
ATOM    411  O2' C      13      54.884  69.947  72.893  1.00  0.00           O  
ATOM    412 HO2' C      13      55.314  70.082  73.760  1.00  0.00           H  
ATOM    413  O3' C      13      55.390  69.358  70.131  1.00  0.00           O  
ATOM    414  P   G      14      56.852  69.118  69.473  1.00  0.00           P  
ATOM    415  OP1 G      14      57.265  70.409  68.844  1.00  0.00           O  
ATOM    416  OP2 G      14      56.760  67.908  68.610  1.00  0.00           O  
ATOM    417  O5' G      14      57.865  68.785  70.709  1.00  0.00           O  
ATOM    418  C5' G      14      58.251  69.810  71.615  1.00  0.00           C  
ATOM    419  H5' G      14      57.362  70.342  71.955  1.00  0.00           H  
ATOM    420 H5'' G      14      58.885  70.528  71.092  1.00  0.00           H  
ATOM    421  C4' G      14      59.010  69.307  72.854  1.00  0.00           C  
ATOM    422  H4' G      14      59.157  70.154  73.527  1.00  0.00           H  
ATOM    423  O4' G      14      58.319  68.275  73.558  1.00  0.00           O  
ATOM    424  C1' G      14      59.284  67.505  74.266  1.00  0.00           C  
ATOM    425  H1' G      14      59.143  67.637  75.340  1.00  0.00           H  
ATOM    426  N9  G      14      59.176  66.053  73.983  1.00  0.00           N  
ATOM    427  C8  G      14      58.587  65.392  72.933  1.00  0.00           C  
ATOM    428  H8  G      14      58.127  65.915  72.103  1.00  0.00           H  
ATOM    429  N7  G      14      58.615  64.085  73.040  1.00  0.00           N  
ATOM    430  C5  G      14      59.298  63.861  74.247  1.00  0.00           C  
ATOM    431  C6  G      14      59.654  62.650  74.958  1.00  0.00           C  
ATOM    432  O6  G      14      59.377  61.477  74.698  1.00  0.00           O  
ATOM    433  N1  G      14      60.416  62.878  76.088  1.00  0.00           N  
ATOM    434  H1  G      14      60.727  62.081  76.619  1.00  0.00           H  
ATOM    435  C2  G      14      60.735  64.119  76.526  1.00  0.00           C  
ATOM    436  N2  G      14      61.499  64.211  77.576  1.00  0.00           N  
ATOM    437  H21 G      14      61.899  63.369  77.978  1.00  0.00           H  
ATOM    438  H22 G      14      61.749  65.130  77.895  1.00  0.00           H  
ATOM    439  N3  G      14      60.383  65.260  75.946  1.00  0.00           N  
ATOM    440  C4  G      14      59.670  65.067  74.801  1.00  0.00           C  
ATOM    441  C3' G      14      60.386  68.723  72.537  1.00  0.00           C  
ATOM    442  H3' G      14      60.276  67.958  71.764  1.00  0.00           H  
ATOM    443  C2' G      14      60.672  68.033  73.884  1.00  0.00           C  
ATOM    444  H2' G      14      61.378  67.215  73.744  1.00  0.00           H  
ATOM    445  O2' G      14      61.093  68.924  74.924  1.00  0.00           O  
ATOM    446 HO2' G      14      61.470  68.409  75.662  1.00  0.00           H  
ATOM    447  O3' G      14      61.347  69.704  72.145  1.00  0.00           O  
ATOM    448  P   C      15      62.618  69.279  71.238  1.00  0.00           P  
ATOM    449  OP1 C      15      63.506  70.474  71.121  1.00  0.00           O  
ATOM    450  OP2 C      15      62.103  68.659  69.985  1.00  0.00           O  
ATOM    451  O5' C      15      63.392  68.132  72.092  1.00  0.00           O  
ATOM    452  C5' C      15      64.100  68.473  73.276  1.00  0.00           C  
ATOM    453  H5' C      15      63.461  69.068  73.928  1.00  0.00           H  
ATOM    454 H5'' C      15      64.962  69.087  73.013  1.00  0.00           H  
ATOM    455  C4' C      15      64.599  67.257  74.071  1.00  0.00           C  
ATOM    456  H4' C      15      65.138  67.622  74.947  1.00  0.00           H  
ATOM    457  O4' C      15      63.558  66.383  74.507  1.00  0.00           O  
ATOM    458  C1' C      15      64.132  65.094  74.703  1.00  0.00           C  
ATOM    459  H1' C      15      64.151  64.866  75.771  1.00  0.00           H  
ATOM    460  N1  C      15      63.401  64.006  74.001  1.00  0.00           N  
ATOM    461  C6  C      15      62.782  64.197  72.791  1.00  0.00           C  
ATOM    462  H6  C      15      62.741  65.192  72.359  1.00  0.00           H  
ATOM    463  C5  C      15      62.241  63.138  72.137  1.00  0.00           C  
ATOM    464  H5  C      15      61.763  63.282  71.182  1.00  0.00           H  
ATOM    465  C4  C      15      62.354  61.856  72.753  1.00  0.00           C  
ATOM    466  N4  C      15      61.904  60.786  72.154  1.00  0.00           N  
ATOM    467  H41 C      15      62.114  59.909  72.603  1.00  0.00           H  
ATOM    468  H42 C      15      61.480  60.851  71.248  1.00  0.00           H  
ATOM    469  N3  C      15      62.939  61.655  73.916  1.00  0.00           N  
ATOM    470  C2  C      15      63.489  62.715  74.543  1.00  0.00           C  
ATOM    471  O2  C      15      64.077  62.493  75.602  1.00  0.00           O  
ATOM    472  C3' C      15      65.552  66.371  73.272  1.00  0.00           C  
ATOM    473  H3' C      15      65.063  66.090  72.337  1.00  0.00           H  
ATOM    474  C2' C      15      65.578  65.148  74.204  1.00  0.00           C  
ATOM    475  H2' C      15      65.831  64.251  73.645  1.00  0.00           H  
ATOM    476  O2' C      15      66.395  65.289  75.362  1.00  0.00           O  
ATOM    477 HO2' C      15      67.237  64.830  75.197  1.00  0.00           H  
ATOM    478  O3' C      15      66.807  66.989  73.000  1.00  0.00           O  
ATOM    479  P   G      16      67.851  66.311  71.970  1.00  0.00           P  
ATOM    480  OP1 G      16      68.931  67.301  71.691  1.00  0.00           O  
ATOM    481  OP2 G      16      67.092  65.742  70.820  1.00  0.00           O  
ATOM    482  O5' G      16      68.469  65.077  72.814  1.00  0.00           O  
ATOM    483  C5' G      16      69.332  65.301  73.920  1.00  0.00           C  
ATOM    484  H5' G      16      68.877  66.008  74.615  1.00  0.00           H  
ATOM    485 H5'' G      16      70.271  65.731  73.567  1.00  0.00           H  
ATOM    486  C4' G      16      69.637  63.993  74.666  1.00  0.00           C  
ATOM    487  H4' G      16      70.259  64.212  75.535  1.00  0.00           H  
ATOM    488  O4' G      16      68.454  63.322  75.104  1.00  0.00           O  
ATOM    489  C1' G      16      68.639  61.913  74.981  1.00  0.00           C  
ATOM    490  H1' G      16      68.525  61.437  75.957  1.00  0.00           H  
ATOM    491  N9  G      16      67.619  61.334  74.072  1.00  0.00           N  
ATOM    492  C8  G      16      66.924  61.955  73.068  1.00  0.00           C  
ATOM    493  H8  G      16      67.179  62.944  72.713  1.00  0.00           H  
ATOM    494  N7  G      16      65.900  61.279  72.625  1.00  0.00           N  
ATOM    495  C5  G      16      65.965  60.074  73.335  1.00  0.00           C  
ATOM    496  C6  G      16      65.138  58.888  73.288  1.00  0.00           C  
ATOM    497  O6  G      16      64.112  58.679  72.641  1.00  0.00           O  
ATOM    498  N1  G      16      65.605  57.855  74.074  1.00  0.00           N  
ATOM    499  H1  G      16      65.096  56.987  74.064  1.00  0.00           H  
ATOM    500  C2  G      16      66.728  57.947  74.822  1.00  0.00           C  
ATOM    501  N2  G      16      67.077  56.874  75.480  1.00  0.00           N  
ATOM    502  H21 G      16      66.531  56.023  75.367  1.00  0.00           H  
ATOM    503  H22 G      16      67.915  56.898  76.035  1.00  0.00           H  
ATOM    504  N3  G      16      67.504  59.031  74.934  1.00  0.00           N  
ATOM    505  C4  G      16      67.069  60.071  74.161  1.00  0.00           C  
ATOM    506  C3' G      16      70.391  63.010  73.774  1.00  0.00           C  
ATOM    507  H3' G      16      69.929  62.997  72.785  1.00  0.00           H  
ATOM    508  C2' G      16      70.065  61.685  74.480  1.00  0.00           C  
ATOM    509  H2' G      16      70.085  60.876  73.756  1.00  0.00           H  
ATOM    510  O2' G      16      70.886  61.410  75.620  1.00  0.00           O  
ATOM    511 HO2' G      16      70.868  60.454  75.818  1.00  0.00           H  
ATOM    512  O3' G      16      71.780  63.324  73.676  1.00  0.00           O  
ATOM    513  P   U      17      72.615  62.917  72.359  1.00  0.00           P  
ATOM    514  OP1 U      17      74.057  63.193  72.625  1.00  0.00           O  
ATOM    515  OP2 U      17      71.978  63.569  71.182  1.00  0.00           O  
ATOM    516  O5' U      17      72.394  61.319  72.229  1.00  0.00           O  
ATOM    517  C5' U      17      73.073  60.408  73.083  1.00  0.00           C  
ATOM    518  H5' U      17      72.980  60.733  74.120  1.00  0.00           H  
ATOM    519 H5'' U      17      74.133  60.396  72.825  1.00  0.00           H  
ATOM    520  C4' U      17      72.524  58.978  72.970  1.00  0.00           C  
ATOM    521  H4' U      17      73.164  58.312  73.551  1.00  0.00           H  
ATOM    522  O4' U      17      71.186  58.856  73.451  1.00  0.00           O  
ATOM    523  C1' U      17      70.508  57.869  72.682  1.00  0.00           C  
ATOM    524  H1' U      17      70.181  57.065  73.344  1.00  0.00           H  
ATOM    525  N1  U      17      69.316  58.405  71.956  1.00  0.00           N  
ATOM    526  C6  U      17      69.332  59.621  71.307  1.00  0.00           C  
ATOM    527  H6  U      17      70.202  60.258  71.389  1.00  0.00           H  
ATOM    528  C5  U      17      68.269  60.020  70.562  1.00  0.00           C  
ATOM    529  H5  U      17      68.295  60.970  70.050  1.00  0.00           H  
ATOM    530  C4  U      17      67.079  59.201  70.424  1.00  0.00           C  
ATOM    531  O4  U      17      66.080  59.499  69.773  1.00  0.00           O  
ATOM    532  N3  U      17      67.120  58.019  71.123  1.00  0.00           N  
ATOM    533  H3  U      17      66.343  57.389  71.006  1.00  0.00           H  
ATOM    534  C2  U      17      68.197  57.567  71.855  1.00  0.00           C  
ATOM    535  O2  U      17      68.144  56.457  72.382  1.00  0.00           O  
ATOM    536  C3' U      17      72.495  58.470  71.530  1.00  0.00           C  
ATOM    537  H3' U      17      72.006  59.217  70.906  1.00  0.00           H  
ATOM    538  C2' U      17      71.530  57.291  71.702  1.00  0.00           C  
ATOM    539  H2' U      17      71.051  57.060  70.764  1.00  0.00           H  
ATOM    540  O2' U      17      72.101  56.125  72.293  1.00  0.00           O  
ATOM    541 HO2' U      17      72.430  55.540  71.588  1.00  0.00           H  
ATOM    542  O3' U      17      73.777  58.167  70.993  1.00  0.00           O  
ATOM    543  P   G      18      73.999  58.113  69.392  1.00  0.00           P  
ATOM    544  OP1 G      18      75.465  58.008  69.142  1.00  0.00           O  
ATOM    545  OP2 G      18      73.254  59.240  68.763  1.00  0.00           O  
ATOM    546  O5' G      18      73.282  56.725  68.963  1.00  0.00           O  
ATOM    547  C5' G      18      73.899  55.476  69.243  1.00  0.00           C  
ATOM    548  H5' G      18      74.195  55.445  70.293  1.00  0.00           H  
ATOM    549 H5'' G      18      74.801  55.376  68.637  1.00  0.00           H  
ATOM    550  C4' G      18      72.982  54.275  68.961  1.00  0.00           C  
ATOM    551  H4' G      18      73.520  53.364  69.229  1.00  0.00           H  
ATOM    552  O4' G      18      71.789  54.329  69.742  1.00  0.00           O  
ATOM    553  C1' G      18      70.720  53.760  68.993  1.00  0.00           C  
ATOM    554  H1' G      18      70.292  52.914  69.534  1.00  0.00           H  
ATOM    555  N9  G      18      69.650  54.763  68.799  1.00  0.00           N  
ATOM    556  C8  G      18      69.750  56.124  68.858  1.00  0.00           C  
ATOM    557  H8  G      18      70.704  56.629  68.907  1.00  0.00           H  
ATOM    558  N7  G      18      68.607  56.746  68.861  1.00  0.00           N  
ATOM    559  C5  G      18      67.673  55.730  68.649  1.00  0.00           C  
ATOM    560  C6  G      18      66.245  55.774  68.428  1.00  0.00           C  
ATOM    561  O6  G      18      65.490  56.745  68.441  1.00  0.00           O  
ATOM    562  N1  G      18      65.695  54.542  68.154  1.00  0.00           N  
ATOM    563  H1  G      18      64.711  54.491  67.940  1.00  0.00           H  
ATOM    564  C2  G      18      66.416  53.402  68.142  1.00  0.00           C  
ATOM    565  N2  G      18      65.746  52.317  67.880  1.00  0.00           N  
ATOM    566  H21 G      18      64.760  52.430  67.659  1.00  0.00           H  
ATOM    567  H22 G      18      66.224  51.436  67.831  1.00  0.00           H  
ATOM    568  N3  G      18      67.730  53.298  68.358  1.00  0.00           N  
ATOM    569  C4  G      18      68.312  54.510  68.589  1.00  0.00           C  
ATOM    570  C3' G      18      72.556  54.150  67.492  1.00  0.00           C  
ATOM    571  H3' G      18      72.273  55.134  67.113  1.00  0.00           H  
ATOM    572  C2' G      18      71.294  53.283  67.656  1.00  0.00           C  
ATOM    573  H2' G      18      70.596  53.481  66.846  1.00  0.00           H  
ATOM    574  O2' G      18      71.570  51.883  67.776  1.00  0.00           O  
ATOM    575 HO2' G      18      70.745  51.366  67.699  1.00  0.00           H  
ATOM    576  O3' G      18      73.554  53.536  66.672  1.00  0.00           O  
ATOM    577  P   G      19      73.891  54.075  65.180  1.00  0.00           P  
ATOM    578  OP1 G      19      74.871  53.123  64.581  1.00  0.00           O  
ATOM    579  OP2 G      19      74.292  55.505  65.299  1.00  0.00           O  
ATOM    580  O5' G      19      72.509  54.019  64.317  1.00  0.00           O  
ATOM    581  C5' G      19      71.933  52.800  63.861  1.00  0.00           C  
ATOM    582  H5' G      19      71.991  52.063  64.665  1.00  0.00           H  
ATOM    583 H5'' G      19      72.507  52.413  63.020  1.00  0.00           H  
ATOM    584  C4' G      19      70.446  52.921  63.451  1.00  0.00           C  
ATOM    585  H4' G      19      70.147  51.956  63.039  1.00  0.00           H  
ATOM    586  O4' G      19      69.666  53.123  64.644  1.00  0.00           O  
ATOM    587  C1' G      19      68.646  54.083  64.408  1.00  0.00           C  
ATOM    588  H1' G      19      67.678  53.726  64.764  1.00  0.00           H  
ATOM    589  N9  G      19      68.931  55.381  65.083  1.00  0.00           N  
ATOM    590  C8  G      19      70.147  55.917  65.421  1.00  0.00           C  
ATOM    591  H8  G      19      71.071  55.409  65.241  1.00  0.00           H  
ATOM    592  N7  G      19      70.107  57.080  65.998  1.00  0.00           N  
ATOM    593  C5  G      19      68.739  57.376  66.023  1.00  0.00           C  
ATOM    594  C6  G      19      68.045  58.570  66.449  1.00  0.00           C  
ATOM    595  O6  G      19      68.511  59.621  66.904  1.00  0.00           O  
ATOM    596  N1  G      19      66.680  58.513  66.272  1.00  0.00           N  
ATOM    597  H1  G      19      66.146  59.297  66.577  1.00  0.00           H  
ATOM    598  C2  G      19      66.057  57.443  65.690  1.00  0.00           C  
ATOM    599  N2  G      19      64.800  57.628  65.347  1.00  0.00           N  
ATOM    600  H21 G      19      64.301  58.468  65.554  1.00  0.00           H  
ATOM    601  H22 G      19      64.388  56.951  64.717  1.00  0.00           H  
ATOM    602  N3  G      19      66.650  56.297  65.311  1.00  0.00           N  
ATOM    603  C4  G      19      68.006  56.325  65.496  1.00  0.00           C  
ATOM    604  C3' G      19      70.043  53.990  62.395  1.00  0.00           C  
ATOM    605  H3' G      19      70.607  54.910  62.560  1.00  0.00           H  
ATOM    606  C2' G      19      68.592  54.199  62.892  1.00  0.00           C  
ATOM    607  H2' G      19      68.224  55.177  62.646  1.00  0.00           H  
ATOM    608  O2' G      19      67.691  53.201  62.407  1.00  0.00           O  
ATOM    609 HO2' G      19      67.924  53.017  61.478  1.00  0.00           H  
ATOM    610  O3' G      19      70.011  53.636  60.981  1.00  0.00           O  
ATOM    611  P   A      20      71.340  53.425  60.019  1.00  0.00           P  
ATOM    612  OP1 A      20      71.247  52.046  59.459  1.00  0.00           O  
ATOM    613  OP2 A      20      72.540  53.747  60.834  1.00  0.00           O  
ATOM    614  O5' A      20      71.414  54.498  58.750  1.00  0.00           O  
ATOM    615  C5' A      20      70.873  54.310  57.426  1.00  0.00           C  
ATOM    616  H5' A      20      70.529  53.279  57.327  1.00  0.00           H  
ATOM    617 H5'' A      20      71.666  54.460  56.693  1.00  0.00           H  
ATOM    618  C4' A      20      69.685  55.233  57.036  1.00  0.00           C  
ATOM    619  H4' A      20      69.264  54.878  56.095  1.00  0.00           H  
ATOM    620  O4' A      20      68.770  54.899  58.093  1.00  0.00           O  
ATOM    621  C1' A      20      68.443  56.063  58.814  1.00  0.00           C  
ATOM    622  H1' A      20      67.391  56.035  59.101  1.00  0.00           H  
ATOM    623  N9  A      20      69.224  56.456  60.035  1.00  0.00           N  
ATOM    624  C8  A      20      70.558  56.781  60.195  1.00  0.00           C  
ATOM    625  H8  A      20      71.301  56.600  59.440  1.00  0.00           H  
ATOM    626  N7  A      20      70.882  57.353  61.323  1.00  0.00           N  
ATOM    627  C5  A      20      69.640  57.506  61.932  1.00  0.00           C  
ATOM    628  C6  A      20      69.184  58.250  63.047  1.00  0.00           C  
ATOM    629  N6  A      20      69.954  59.049  63.782  1.00  0.00           N  
ATOM    630  H61 A      20      69.507  59.584  64.505  1.00  0.00           H  
ATOM    631  H62 A      20      70.933  59.134  63.572  1.00  0.00           H  
ATOM    632  N1  A      20      67.890  58.319  63.347  1.00  0.00           N  
ATOM    633  C2  A      20      67.041  57.703  62.539  1.00  0.00           C  
ATOM    634  H2  A      20      65.998  57.821  62.799  1.00  0.00           H  
ATOM    635  N3  A      20      67.291  57.028  61.421  1.00  0.00           N  
ATOM    636  C4  A      20      68.632  56.978  61.160  1.00  0.00           C  
ATOM    637  C3' A      20      69.877  56.800  56.908  1.00  0.00           C  
ATOM    638  H3' A      20      70.799  56.990  57.446  1.00  0.00           H  
ATOM    639  C2' A      20      68.598  57.120  57.767  1.00  0.00           C  
ATOM    640  H2' A      20      68.671  57.999  58.386  1.00  0.00           H  
ATOM    641  O2' A      20      67.402  57.180  56.990  1.00  0.00           O  
ATOM    642 HO2' A      20      67.608  57.652  56.166  1.00  0.00           H  
ATOM    643  O3' A      20      69.863  57.589  55.615  1.00  0.00           O  
ATOM    644  P   U      21      71.052  58.701  54.931  1.00  0.00           P  
ATOM    645  OP1 U      21      70.864  58.462  53.471  1.00  0.00           O  
ATOM    646  OP2 U      21      72.383  58.324  55.486  1.00  0.00           O  
ATOM    647  O5' U      21      70.868  60.448  55.092  1.00  0.00           O  
ATOM    648  C5' U      21      71.901  61.543  54.935  1.00  0.00           C  
ATOM    649  H5' U      21      72.493  61.139  54.124  1.00  0.00           H  
ATOM    650 H5'' U      21      72.553  61.521  55.802  1.00  0.00           H  
ATOM    651  C4' U      21      71.717  63.140  54.520  1.00  0.00           C  
ATOM    652  H4' U      21      72.516  63.375  53.891  1.00  0.00           H  
ATOM    653  O4' U      21      70.748  63.089  53.482  1.00  0.00           O  
ATOM    654  C1' U      21      69.804  64.131  53.608  1.00  0.00           C  
ATOM    655  H1' U      21      69.555  64.517  52.625  1.00  0.00           H  
ATOM    656  N1  U      21      68.558  63.536  54.178  1.00  0.00           N  
ATOM    657  C6  U      21      68.585  62.305  54.772  1.00  0.00           C  
ATOM    658  H6  U      21      69.450  62.082  55.351  1.00  0.00           H  
ATOM    659  C5  U      21      67.600  61.400  54.615  1.00  0.00           C  
ATOM    660  H5  U      21      67.692  60.409  55.028  1.00  0.00           H  
ATOM    661  C4  U      21      66.446  61.742  53.837  1.00  0.00           C  
ATOM    662  O4  U      21      65.635  60.946  53.384  1.00  0.00           O  
ATOM    663  N3  U      21      66.328  63.090  53.614  1.00  0.00           N  
ATOM    664  H3  U      21      65.444  63.416  53.267  1.00  0.00           H  
ATOM    665  C2  U      21      67.338  64.018  53.741  1.00  0.00           C  
ATOM    666  O2  U      21      67.154  65.202  53.471  1.00  0.00           O  
ATOM    667  C3' U      21      71.442  64.560  55.321  1.00  0.00           C  
ATOM    668  H3' U      21      70.899  63.840  55.748  1.00  0.00           H  
ATOM    669  C2' U      21      70.484  65.272  54.343  1.00  0.00           C  
ATOM    670  H2' U      21      69.713  65.840  54.833  1.00  0.00           H  
ATOM    671  O2' U      21      71.160  66.120  53.428  1.00  0.00           O  
ATOM    672 HO2' U      21      71.476  66.906  53.906  1.00  0.00           H  
ATOM    673  O3' U      21      72.060  65.539  56.442  1.00  0.00           O  
ATOM    674  P   A      22      71.803  66.083  58.297  1.00  0.00           P  
ATOM    675  OP1 A      22      71.726  67.560  58.403  1.00  0.00           O  
ATOM    676  OP2 A      22      73.008  65.554  59.013  1.00  0.00           O  
ATOM    677  O5' A      22      70.532  65.509  59.392  1.00  0.00           O  
ATOM    678  C5' A      22      69.715  66.144  60.485  1.00  0.00           C  
ATOM    679  H5' A      22      69.406  67.146  60.175  1.00  0.00           H  
ATOM    680 H5'' A      22      70.395  66.253  61.336  1.00  0.00           H  
ATOM    681  C4' A      22      68.375  65.347  61.005  1.00  0.00           C  
ATOM    682  H4' A      22      68.685  64.337  61.295  1.00  0.00           H  
ATOM    683  O4' A      22      67.368  65.286  59.982  1.00  0.00           O  
ATOM    684  C1' A      22      66.404  64.204  60.144  1.00  0.00           C  
ATOM    685  H1' A      22      65.556  64.544  59.718  1.00  0.00           H  
ATOM    686  N9  A      22      66.116  62.954  59.121  1.00  0.00           N  
ATOM    687  C8  A      22      66.815  61.763  59.113  1.00  0.00           C  
ATOM    688  H8  A      22      67.745  61.735  59.624  1.00  0.00           H  
ATOM    689  N7  A      22      66.360  60.720  58.470  1.00  0.00           N  
ATOM    690  C5  A      22      65.198  61.224  57.940  1.00  0.00           C  
ATOM    691  C6  A      22      64.079  60.607  57.318  1.00  0.00           C  
ATOM    692  N6  A      22      63.916  59.309  57.109  1.00  0.00           N  
ATOM    693  H61 A      22      63.082  59.027  56.626  1.00  0.00           H  
ATOM    694  H62 A      22      64.659  58.674  57.345  1.00  0.00           H  
ATOM    695  N1  A      22      63.036  61.302  56.893  1.00  0.00           N  
ATOM    696  C2  A      22      63.202  62.606  56.853  1.00  0.00           C  
ATOM    697  H2  A      22      62.395  63.183  56.404  1.00  0.00           H  
ATOM    698  N3  A      22      64.225  63.303  57.324  1.00  0.00           N  
ATOM    699  C4  A      22      65.170  62.601  58.061  1.00  0.00           C  
ATOM    700  C3' A      22      67.266  65.749  62.035  1.00  0.00           C  
ATOM    701  H3' A      22      66.910  66.746  61.753  1.00  0.00           H  
ATOM    702  C2' A      22      66.144  64.706  61.631  1.00  0.00           C  
ATOM    703  H2' A      22      65.276  65.337  61.625  1.00  0.00           H  
ATOM    704  O2' A      22      65.827  63.851  62.654  1.00  0.00           O  
ATOM    705 HO2' A      22      64.897  64.065  62.867  1.00  0.00           H  
ATOM    706  O3' A      22      67.527  65.759  63.457  1.00  0.00           O  
ATOM    707  P   U      23      66.657  66.691  64.530  1.00  0.00           P  
ATOM    708  OP1 U      23      66.762  68.079  63.989  1.00  0.00           O  
ATOM    709  OP2 U      23      67.327  66.438  65.842  1.00  0.00           O  
ATOM    710  O5' U      23      65.010  66.424  64.765  1.00  0.00           O  
ATOM    711  C5' U      23      64.438  65.754  65.931  1.00  0.00           C  
ATOM    712  H5' U      23      65.166  65.790  66.740  1.00  0.00           H  
ATOM    713 H5'' U      23      64.318  64.695  65.711  1.00  0.00           H  
ATOM    714  C4' U      23      63.099  66.272  66.583  1.00  0.00           C  
ATOM    715  H4' U      23      63.129  65.870  67.597  1.00  0.00           H  
ATOM    716  O4' U      23      63.174  67.687  66.738  1.00  0.00           O  
ATOM    717  C1' U      23      61.903  68.276  66.488  1.00  0.00           C  
ATOM    718  H1' U      23      61.352  68.354  67.427  1.00  0.00           H  
ATOM    719  N1  U      23      62.022  69.634  65.856  1.00  0.00           N  
ATOM    720  C6  U      23      63.231  70.125  65.398  1.00  0.00           C  
ATOM    721  H6  U      23      64.113  69.493  65.426  1.00  0.00           H  
ATOM    722  C5  U      23      63.342  71.400  64.933  1.00  0.00           C  
ATOM    723  H5  U      23      64.301  71.772  64.601  1.00  0.00           H  
ATOM    724  C4  U      23      62.203  72.290  64.873  1.00  0.00           C  
ATOM    725  O4  U      23      62.221  73.452  64.472  1.00  0.00           O  
ATOM    726  N3  U      23      61.027  71.729  65.310  1.00  0.00           N  
ATOM    727  H3  U      23      60.206  72.306  65.263  1.00  0.00           H  
ATOM    728  C2  U      23      60.876  70.447  65.801  1.00  0.00           C  
ATOM    729  O2  U      23      59.756  70.078  66.154  1.00  0.00           O  
ATOM    730  C3' U      23      61.662  65.908  66.045  1.00  0.00           C  
ATOM    731  H3' U      23      61.743  65.368  65.130  1.00  0.00           H  
ATOM    732  C2' U      23      61.170  67.286  65.587  1.00  0.00           C  
ATOM    733  H2' U      23      61.580  67.390  64.585  1.00  0.00           H  
ATOM    734  O2' U      23      59.771  67.495  65.502  1.00  0.00           O  
ATOM    735 HO2' U      23      59.596  68.434  65.687  1.00  0.00           H  
ATOM    736  O3' U      23      60.923  65.158  67.071  1.00  0.00           O  
ATOM    737  P   G      24      59.463  64.303  66.912  1.00  0.00           P  
ATOM    738  OP1 G      24      58.349  65.270  66.626  1.00  0.00           O  
ATOM    739  OP2 G      24      59.360  63.551  68.213  1.00  0.00           O  
ATOM    740  O5' G      24      59.401  63.036  65.813  1.00  0.00           O  
ATOM    741  C5' G      24      58.336  62.939  64.861  1.00  0.00           C  
ATOM    742  H5' G      24      58.377  63.850  64.255  1.00  0.00           H  
ATOM    743 H5'' G      24      57.401  62.961  65.438  1.00  0.00           H  
ATOM    744  C4' G      24      58.225  61.794  63.787  1.00  0.00           C  
ATOM    745  H4' G      24      57.373  62.142  63.211  1.00  0.00           H  
ATOM    746  O4' G      24      59.292  61.647  62.831  1.00  0.00           O  
ATOM    747  C1' G      24      59.276  60.335  62.252  1.00  0.00           C  
ATOM    748  H1' G      24      59.353  60.353  61.164  1.00  0.00           H  
ATOM    749  N9  G      24      60.343  59.449  62.772  1.00  0.00           N  
ATOM    750  C8  G      24      60.976  59.485  63.989  1.00  0.00           C  
ATOM    751  H8  G      24      60.704  60.209  64.746  1.00  0.00           H  
ATOM    752  N7  G      24      61.939  58.618  64.132  1.00  0.00           N  
ATOM    753  C5  G      24      61.941  57.955  62.893  1.00  0.00           C  
ATOM    754  C6  G      24      62.870  57.014  62.307  1.00  0.00           C  
ATOM    755  O6  G      24      63.935  56.577  62.745  1.00  0.00           O  
ATOM    756  N1  G      24      62.500  56.567  61.052  1.00  0.00           N  
ATOM    757  H1  G      24      63.097  55.897  60.613  1.00  0.00           H  
ATOM    758  C2  G      24      61.373  56.979  60.421  1.00  0.00           C  
ATOM    759  N2  G      24      61.061  56.353  59.310  1.00  0.00           N  
ATOM    760  H21 G      24      61.644  55.624  58.932  1.00  0.00           H  
ATOM    761  H22 G      24      60.201  56.619  58.858  1.00  0.00           H  
ATOM    762  N3  G      24      60.542  57.918  60.861  1.00  0.00           N  
ATOM    763  C4  G      24      60.885  58.376  62.107  1.00  0.00           C  
ATOM    764  C3' G      24      57.883  60.330  64.103  1.00  0.00           C  
ATOM    765  H3' G      24      58.686  59.911  64.709  1.00  0.00           H  
ATOM    766  C2' G      24      57.971  59.714  62.680  1.00  0.00           C  
ATOM    767  H2' G      24      58.108  58.642  62.716  1.00  0.00           H  
ATOM    768  O2' G      24      56.942  60.075  61.745  1.00  0.00           O  
ATOM    769 HO2' G      24      56.867  59.396  61.047  1.00  0.00           H  
ATOM    770  O3' G      24      56.664  60.040  64.759  1.00  0.00           O  
ATOM    771  P   G      25      56.668  58.734  65.724  1.00  0.00           P  
ATOM    772  OP1 G      25      55.249  58.479  66.117  1.00  0.00           O  
ATOM    773  OP2 G      25      57.668  59.003  66.805  1.00  0.00           O  
ATOM    774  O5' G      25      57.241  57.482  64.807  1.00  0.00           O  
ATOM    775  C5' G      25      56.489  57.007  63.691  1.00  0.00           C  
ATOM    776  H5' G      25      56.189  57.851  63.070  1.00  0.00           H  
ATOM    777 H5'' G      25      55.562  56.571  64.061  1.00  0.00           H  
ATOM    778  C4' G      25      57.172  55.963  62.773  1.00  0.00           C  
ATOM    779  H4' G      25      56.522  55.833  61.907  1.00  0.00           H  
ATOM    780  O4' G      25      58.483  56.267  62.292  1.00  0.00           O  
ATOM    781  C1' G      25      59.192  55.036  62.080  1.00  0.00           C  
ATOM    782  H1' G      25      59.532  54.953  61.047  1.00  0.00           H  
ATOM    783  N9  G      25      60.368  54.920  62.971  1.00  0.00           N  
ATOM    784  C8  G      25      60.613  55.609  64.127  1.00  0.00           C  
ATOM    785  H8  G      25      59.917  56.336  64.529  1.00  0.00           H  
ATOM    786  N7  G      25      61.782  55.368  64.650  1.00  0.00           N  
ATOM    787  C5  G      25      62.335  54.387  63.827  1.00  0.00           C  
ATOM    788  C6  G      25      63.601  53.692  63.886  1.00  0.00           C  
ATOM    789  O6  G      25      64.516  53.777  64.705  1.00  0.00           O  
ATOM    790  N1  G      25      63.773  52.787  62.860  1.00  0.00           N  
ATOM    791  H1  G      25      64.647  52.297  62.834  1.00  0.00           H  
ATOM    792  C2  G      25      62.850  52.572  61.890  1.00  0.00           C  
ATOM    793  N2  G      25      63.136  51.659  60.996  1.00  0.00           N  
ATOM    794  H21 G      25      63.996  51.134  61.036  1.00  0.00           H  
ATOM    795  H22 G      25      62.445  51.467  60.287  1.00  0.00           H  
ATOM    796  N3  G      25      61.679  53.201  61.782  1.00  0.00           N  
ATOM    797  C4  G      25      61.469  54.101  62.791  1.00  0.00           C  
ATOM    798  C3' G      25      57.329  54.597  63.423  1.00  0.00           C  
ATOM    799  H3' G      25      57.887  54.705  64.358  1.00  0.00           H  
ATOM    800  C2' G      25      58.226  53.898  62.383  1.00  0.00           C  
ATOM    801  H2' G      25      58.749  53.046  62.819  1.00  0.00           H  
ATOM    802  O2' G      25      57.583  53.544  61.152  1.00  0.00           O  
ATOM    803 HO2' G      25      57.688  52.589  60.977  1.00  0.00           H  
ATOM    804  O3' G      25      56.092  53.944  63.629  1.00  0.00           O  
ATOM    805  P   C      26      55.633  53.542  65.133  1.00  0.00           P  
ATOM    806  OP1 C      26      54.435  52.677  64.952  1.00  0.00           O  
ATOM    807  OP2 C      26      55.485  54.775  65.960  1.00  0.00           O  
ATOM    808  O5' C      26      56.892  52.689  65.759  1.00  0.00           O  
ATOM    809  C5' C      26      57.463  51.588  65.064  1.00  0.00           C  
ATOM    810  H5' C      26      57.359  51.731  63.989  1.00  0.00           H  
ATOM    811 H5'' C      26      56.924  50.676  65.327  1.00  0.00           H  
ATOM    812  C4' C      26      58.964  51.396  65.370  1.00  0.00           C  
ATOM    813  H4' C      26      59.346  50.599  64.727  1.00  0.00           H  
ATOM    814  O4' C      26      59.752  52.572  65.165  1.00  0.00           O  
ATOM    815  C1' C      26      60.855  52.528  66.074  1.00  0.00           C  
ATOM    816  H1' C      26      61.776  52.454  65.498  1.00  0.00           H  
ATOM    817  N1  C      26      61.006  53.721  66.956  1.00  0.00           N  
ATOM    818  C6  C      26      60.000  54.632  67.159  1.00  0.00           C  
ATOM    819  H6  C      26      58.977  54.372  66.909  1.00  0.00           H  
ATOM    820  C5  C      26      60.308  55.881  67.596  1.00  0.00           C  
ATOM    821  H5  C      26      59.529  56.616  67.709  1.00  0.00           H  
ATOM    822  C4  C      26      61.689  56.179  67.816  1.00  0.00           C  
ATOM    823  N4  C      26      62.061  57.388  68.169  1.00  0.00           N  
ATOM    824  H41 C      26      63.056  57.537  68.238  1.00  0.00           H  
ATOM    825  H42 C      26      61.397  58.142  68.139  1.00  0.00           H  
ATOM    826  N3  C      26      62.662  55.295  67.726  1.00  0.00           N  
ATOM    827  C2  C      26      62.321  54.042  67.339  1.00  0.00           C  
ATOM    828  O2  C      26      63.203  53.177  67.356  1.00  0.00           O  
ATOM    829  C3' C      26      59.235  50.999  66.820  1.00  0.00           C  
ATOM    830  H3' C      26      58.733  51.718  67.471  1.00  0.00           H  
ATOM    831  C2' C      26      60.749  51.253  66.895  1.00  0.00           C  
ATOM    832  H2' C      26      61.073  51.425  67.922  1.00  0.00           H  
ATOM    833  O2' C      26      61.567  50.284  66.232  1.00  0.00           O  
ATOM    834 HO2' C      26      62.189  49.891  66.870  1.00  0.00           H  
ATOM    835  O3' C      26      58.838  49.672  67.151  1.00  0.00           O  
ATOM    836  P   A      27      58.618  49.292  68.710  1.00  0.00           P  
ATOM    837  OP1 A      27      58.254  47.843  68.797  1.00  0.00           O  
ATOM    838  OP2 A      27      57.715  50.305  69.334  1.00  0.00           O  
ATOM    839  O5' A      27      60.088  49.499  69.362  1.00  0.00           O  
ATOM    840  C5' A      27      61.099  48.512  69.249  1.00  0.00           C  
ATOM    841  H5' A      27      61.356  48.350  68.201  1.00  0.00           H  
ATOM    842 H5'' A      27      60.731  47.570  69.659  1.00  0.00           H  
ATOM    843  C4' A      27      62.356  48.912  70.033  1.00  0.00           C  
ATOM    844  H4' A      27      63.031  48.055  70.071  1.00  0.00           H  
ATOM    845  O4' A      27      63.052  50.017  69.459  1.00  0.00           O  
ATOM    846  C1' A      27      63.680  50.725  70.524  1.00  0.00           C  
ATOM    847  H1' A      27      64.765  50.719  70.402  1.00  0.00           H  
ATOM    848  N9  A      27      63.229  52.130  70.554  1.00  0.00           N  
ATOM    849  C8  A      27      61.983  52.655  70.318  1.00  0.00           C  
ATOM    850  H8  A      27      61.126  52.036  70.079  1.00  0.00           H  
ATOM    851  N7  A      27      61.932  53.960  70.383  1.00  0.00           N  
ATOM    852  C5  A      27      63.256  54.313  70.699  1.00  0.00           C  
ATOM    853  C6  A      27      63.963  55.529  70.908  1.00  0.00           C  
ATOM    854  N6  A      27      63.454  56.730  70.709  1.00  0.00           N  
ATOM    855  H61 A      27      63.961  57.527  71.059  1.00  0.00           H  
ATOM    856  H62 A      27      62.600  56.811  70.187  1.00  0.00           H  
ATOM    857  N1  A      27      65.228  55.540  71.353  1.00  0.00           N  
ATOM    858  C2  A      27      65.818  54.368  71.527  1.00  0.00           C  
ATOM    859  H2  A      27      66.842  54.393  71.872  1.00  0.00           H  
ATOM    860  N3  A      27      65.321  53.157  71.301  1.00  0.00           N  
ATOM    861  C4  A      27      64.024  53.199  70.885  1.00  0.00           C  
ATOM    862  C3' A      27      62.021  49.325  71.470  1.00  0.00           C  
ATOM    863  H3' A      27      61.238  50.084  71.448  1.00  0.00           H  
ATOM    864  C2' A      27      63.327  50.034  71.842  1.00  0.00           C  
ATOM    865  H2' A      27      63.140  50.773  72.617  1.00  0.00           H  
ATOM    866  O2' A      27      64.407  49.163  72.183  1.00  0.00           O  
ATOM    867 HO2' A      27      64.638  49.307  73.118  1.00  0.00           H  
ATOM    868  O3' A      27      61.624  48.245  72.314  1.00  0.00           O  
ATOM    869  P   C      28      60.650  48.517  73.579  1.00  0.00           P  
ATOM    870  OP1 C      28      60.418  47.214  74.267  1.00  0.00           O  
ATOM    871  OP2 C      28      59.464  49.296  73.126  1.00  0.00           O  
ATOM    872  O5' C      28      61.528  49.474  74.544  1.00  0.00           O  
ATOM    873  C5' C      28      62.606  48.939  75.293  1.00  0.00           C  
ATOM    874  H5' C      28      63.188  48.263  74.664  1.00  0.00           H  
ATOM    875 H5'' C      28      62.211  48.363  76.131  1.00  0.00           H  
ATOM    876  C4' C      28      63.551  50.018  75.834  1.00  0.00           C  
ATOM    877  H4' C      28      64.342  49.520  76.398  1.00  0.00           H  
ATOM    878  O4' C      28      64.149  50.792  74.789  1.00  0.00           O  
ATOM    879  C1' C      28      64.433  52.095  75.293  1.00  0.00           C  
ATOM    880  H1' C      28      65.508  52.286  75.239  1.00  0.00           H  
ATOM    881  N1  C      28      63.710  53.190  74.585  1.00  0.00           N  
ATOM    882  C6  C      28      62.438  53.022  74.098  1.00  0.00           C  
ATOM    883  H6  C      28      61.987  52.037  74.100  1.00  0.00           H  
ATOM    884  C5  C      28      61.745  54.089  73.637  1.00  0.00           C  
ATOM    885  H5  C      28      60.744  53.958  73.258  1.00  0.00           H  
ATOM    886  C4  C      28      62.386  55.360  73.683  1.00  0.00           C  
ATOM    887  N4  C      28      61.750  56.421  73.266  1.00  0.00           N  
ATOM    888  H41 C      28      62.197  57.313  73.419  1.00  0.00           H  
ATOM    889  H42 C      28      60.813  56.343  72.923  1.00  0.00           H  
ATOM    890  N3  C      28      63.612  55.549  74.137  1.00  0.00           N  
ATOM    891  C2  C      28      64.286  54.472  74.598  1.00  0.00           C  
ATOM    892  O2  C      28      65.419  54.669  75.041  1.00  0.00           O  
ATOM    893  C3' C      28      62.885  51.038  76.758  1.00  0.00           C  
ATOM    894  H3' C      28      62.012  51.451  76.251  1.00  0.00           H  
ATOM    895  C2' C      28      64.008  52.086  76.760  1.00  0.00           C  
ATOM    896  H2' C      28      63.623  53.059  77.063  1.00  0.00           H  
ATOM    897  O2' C      28      65.165  51.716  77.509  1.00  0.00           O  
ATOM    898 HO2' C      28      65.359  52.435  78.135  1.00  0.00           H  
ATOM    899  O3' C      28      62.501  50.549  78.040  1.00  0.00           O  
ATOM    900  P   G      29      61.548  51.438  79.003  1.00  0.00           P  
ATOM    901  OP1 G      29      61.224  50.619  80.205  1.00  0.00           O  
ATOM    902  OP2 G      29      60.420  51.969  78.187  1.00  0.00           O  
ATOM    903  O5' G      29      62.457  52.700  79.463  1.00  0.00           O  
ATOM    904  C5' G      29      63.609  52.517  80.274  1.00  0.00           C  
ATOM    905  H5' G      29      64.167  51.648  79.923  1.00  0.00           H  
ATOM    906 H5'' G      29      63.300  52.318  81.301  1.00  0.00           H  
ATOM    907  C4' G      29      64.551  53.735  80.259  1.00  0.00           C  
ATOM    908  H4' G      29      65.465  53.468  80.792  1.00  0.00           H  
ATOM    909  O4' G      29      64.904  54.148  78.936  1.00  0.00           O  
ATOM    910  C1' G      29      64.958  55.571  78.880  1.00  0.00           C  
ATOM    911  H1' G      29      65.912  55.895  78.459  1.00  0.00           H  
ATOM    912  N9  G      29      63.875  56.127  78.029  1.00  0.00           N  
ATOM    913  C8  G      29      62.685  55.558  77.644  1.00  0.00           C  
ATOM    914  H8  G      29      62.358  54.594  78.003  1.00  0.00           H  
ATOM    915  N7  G      29      61.998  56.266  76.788  1.00  0.00           N  
ATOM    916  C5  G      29      62.781  57.413  76.604  1.00  0.00           C  
ATOM    917  C6  G      29      62.604  58.574  75.762  1.00  0.00           C  
ATOM    918  O6  G      29      61.742  58.804  74.915  1.00  0.00           O  
ATOM    919  N1  G      29      63.551  59.551  75.971  1.00  0.00           N  
ATOM    920  H1  G      29      63.465  60.409  75.449  1.00  0.00           H  
ATOM    921  C2  G      29      64.583  59.413  76.829  1.00  0.00           C  
ATOM    922  N2  G      29      65.360  60.452  76.953  1.00  0.00           N  
ATOM    923  H21 G      29      65.082  61.312  76.485  1.00  0.00           H  
ATOM    924  H22 G      29      66.149  60.400  77.574  1.00  0.00           H  
ATOM    925  N3  G      29      64.846  58.331  77.560  1.00  0.00           N  
ATOM    926  C4  G      29      63.898  57.358  77.412  1.00  0.00           C  
ATOM    927  C3' G      29      63.961  54.967  80.944  1.00  0.00           C  
ATOM    928  H3' G      29      62.929  55.098  80.609  1.00  0.00           H  
ATOM    929  C2' G      29      64.840  56.067  80.321  1.00  0.00           C  
ATOM    930  H2' G      29      64.334  57.030  80.361  1.00  0.00           H  
ATOM    931  O2' G      29      66.162  56.142  80.871  1.00  0.00           O  
ATOM    932 HO2' G      29      66.599  56.964  80.578  1.00  0.00           H  
ATOM    933  O3' G      29      64.028  54.886  82.366  1.00  0.00           O  
ATOM    934  P   C      30      62.997  55.720  83.283  1.00  0.00           P  
ATOM    935  OP1 C      30      63.426  55.567  84.703  1.00  0.00           O  
ATOM    936  OP2 C      30      61.617  55.298  82.914  1.00  0.00           O  
ATOM    937  O5' C      30      63.181  57.266  82.835  1.00  0.00           O  
ATOM    938  C5' C      30      64.329  58.022  83.201  1.00  0.00           C  
ATOM    939  H5' C      30      65.235  57.489  82.913  1.00  0.00           H  
ATOM    940 H5'' C      30      64.346  58.151  84.285  1.00  0.00           H  
ATOM    941  C4' C      30      64.350  59.415  82.547  1.00  0.00           C  
ATOM    942  H4' C      30      65.211  59.964  82.934  1.00  0.00           H  
ATOM    943  O4' C      30      64.454  59.365  81.124  1.00  0.00           O  
ATOM    944  C1' C      30      63.719  60.458  80.579  1.00  0.00           C  
ATOM    945  H1' C      30      64.385  61.065  79.961  1.00  0.00           H  
ATOM    946  N1  C      30      62.578  59.997  79.731  1.00  0.00           N  
ATOM    947  C6  C      30      61.940  58.799  79.932  1.00  0.00           C  
ATOM    948  H6  C      30      62.282  58.133  80.712  1.00  0.00           H  
ATOM    949  C5  C      30      60.893  58.450  79.148  1.00  0.00           C  
ATOM    950  H5  C      30      60.402  57.501  79.301  1.00  0.00           H  
ATOM    951  C4  C      30      60.491  59.367  78.136  1.00  0.00           C  
ATOM    952  N4  C      30      59.528  59.047  77.312  1.00  0.00           N  
ATOM    953  H41 C      30      59.351  59.668  76.539  1.00  0.00           H  
ATOM    954  H42 C      30      59.123  58.129  77.361  1.00  0.00           H  
ATOM    955  N3  C      30      61.081  60.529  77.925  1.00  0.00           N  
ATOM    956  C2  C      30      62.131  60.854  78.719  1.00  0.00           C  
ATOM    957  O2  C      30      62.683  61.932  78.520  1.00  0.00           O  
ATOM    958  C3' C      30      63.094  60.235  82.849  1.00  0.00           C  
ATOM    959  H3' C      30      62.218  59.623  82.626  1.00  0.00           H  
ATOM    960  C2' C      30      63.216  61.310  81.756  1.00  0.00           C  
ATOM    961  H2' C      30      62.243  61.755  81.544  1.00  0.00           H  
ATOM    962  O2' C      30      64.196  62.317  82.033  1.00  0.00           O  
ATOM    963 HO2' C      30      64.022  63.113  81.495  1.00  0.00           H  
ATOM    964  O3' C      30      63.040  60.707  84.194  1.00  0.00           O  
ATOM    965  P   A      31      61.621  60.932  84.939  1.00  0.00           P  
ATOM    966  OP1 A      31      61.908  61.275  86.361  1.00  0.00           O  
ATOM    967  OP2 A      31      60.740  59.764  84.661  1.00  0.00           O  
ATOM    968  O5' A      31      60.964  62.221  84.215  1.00  0.00           O  
ATOM    969  C5' A      31      61.470  63.526  84.452  1.00  0.00           C  
ATOM    970  H5' A      31      62.558  63.515  84.367  1.00  0.00           H  
ATOM    971 H5'' A      31      61.208  63.838  85.464  1.00  0.00           H  
ATOM    972  C4' A      31      60.924  64.563  83.459  1.00  0.00           C  
ATOM    973  H4' A      31      61.379  65.528  83.692  1.00  0.00           H  
ATOM    974  O4' A      31      61.253  64.223  82.110  1.00  0.00           O  
ATOM    975  C1' A      31      60.169  64.613  81.274  1.00  0.00           C  
ATOM    976  H1' A      31      60.524  65.233  80.447  1.00  0.00           H  
ATOM    977  N9  A      31      59.485  63.430  80.703  1.00  0.00           N  
ATOM    978  C8  A      31      59.484  62.121  81.127  1.00  0.00           C  
ATOM    979  H8  A      31      60.021  61.791  82.005  1.00  0.00           H  
ATOM    980  N7  A      31      58.790  61.309  80.371  1.00  0.00           N  
ATOM    981  C5  A      31      58.281  62.162  79.379  1.00  0.00           C  
ATOM    982  C6  A      31      57.455  62.001  78.237  1.00  0.00           C  
ATOM    983  N6  A      31      56.940  60.851  77.833  1.00  0.00           N  
ATOM    984  H61 A      31      56.365  60.840  77.008  1.00  0.00           H  
ATOM    985  H62 A      31      57.171  60.009  78.338  1.00  0.00           H  
ATOM    986  N1  A      31      57.137  63.034  77.457  1.00  0.00           N  
ATOM    987  C2  A      31      57.591  64.232  77.806  1.00  0.00           C  
ATOM    988  H2  A      31      57.309  65.059  77.167  1.00  0.00           H  
ATOM    989  N3  A      31      58.362  64.546  78.841  1.00  0.00           N  
ATOM    990  C4  A      31      58.683  63.454  79.589  1.00  0.00           C  
ATOM    991  C3' A      31      59.401  64.746  83.501  1.00  0.00           C  
ATOM    992  H3' A      31      58.929  63.762  83.481  1.00  0.00           H  
ATOM    993  C2' A      31      59.200  65.427  82.137  1.00  0.00           C  
ATOM    994  H2' A      31      58.171  65.313  81.796  1.00  0.00           H  
ATOM    995  O2' A      31      59.619  66.796  82.091  1.00  0.00           O  
ATOM    996 HO2' A      31      59.195  67.242  81.334  1.00  0.00           H  
ATOM    997  O3' A      31      58.925  65.494  84.620  1.00  0.00           O  
ATOM    998  P   A      32      57.358  65.463  85.032  1.00  0.00           P  
ATOM    999  OP1 A      32      57.202  66.299  86.257  1.00  0.00           O  
ATOM   1000  OP2 A      32      56.927  64.039  85.098  1.00  0.00           O  
ATOM   1001  O5' A      32      56.538  66.167  83.820  1.00  0.00           O  
ATOM   1002  C5' A      32      56.660  67.562  83.563  1.00  0.00           C  
ATOM   1003  H5' A      32      57.714  67.834  83.512  1.00  0.00           H  
ATOM   1004 H5'' A      32      56.212  68.124  84.384  1.00  0.00           H  
ATOM   1005  C4' A      32      55.986  67.994  82.249  1.00  0.00           C  
ATOM   1006  H4' A      32      56.211  69.048  82.074  1.00  0.00           H  
ATOM   1007  O4' A      32      56.461  67.243  81.133  1.00  0.00           O  
ATOM   1008  C1' A      32      55.376  67.034  80.237  1.00  0.00           C  
ATOM   1009  H1' A      32      55.634  67.404  79.242  1.00  0.00           H  
ATOM   1010  N9  A      32      55.049  65.597  80.104  1.00  0.00           N  
ATOM   1011  C8  A      32      55.461  64.515  80.846  1.00  0.00           C  
ATOM   1012  H8  A      32      56.040  64.621  81.754  1.00  0.00           H  
ATOM   1013  N7  A      32      55.125  63.353  80.338  1.00  0.00           N  
ATOM   1014  C5  A      32      54.409  63.713  79.183  1.00  0.00           C  
ATOM   1015  C6  A      32      53.787  63.018  78.112  1.00  0.00           C  
ATOM   1016  N6  A      32      53.771  61.705  77.948  1.00  0.00           N  
ATOM   1017  H61 A      32      53.365  61.348  77.089  1.00  0.00           H  
ATOM   1018  H62 A      32      54.242  61.116  78.613  1.00  0.00           H  
ATOM   1019  N1  A      32      53.144  63.669  77.143  1.00  0.00           N  
ATOM   1020  C2  A      32      53.128  64.991  77.189  1.00  0.00           C  
ATOM   1021  H2  A      32      52.601  65.487  76.383  1.00  0.00           H  
ATOM   1022  N3  A      32      53.683  65.784  78.095  1.00  0.00           N  
ATOM   1023  C4  A      32      54.320  65.075  79.068  1.00  0.00           C  
ATOM   1024  C3' A      32      54.461  67.843  82.268  1.00  0.00           C  
ATOM   1025  H3' A      32      54.207  66.870  82.696  1.00  0.00           H  
ATOM   1026  C2' A      32      54.169  67.818  80.758  1.00  0.00           C  
ATOM   1027  H2' A      32      53.237  67.286  80.562  1.00  0.00           H  
ATOM   1028  O2' A      32      54.176  69.106  80.129  1.00  0.00           O  
ATOM   1029 HO2' A      32      53.736  69.047  79.260  1.00  0.00           H  
ATOM   1030  O3' A      32      53.801  68.894  82.971  1.00  0.00           O  
ATOM   1031  P   G      33      52.323  68.675  83.589  1.00  0.00           P  
ATOM   1032  OP1 G      33      51.871  69.994  84.119  1.00  0.00           O  
ATOM   1033  OP2 G      33      52.403  67.529  84.540  1.00  0.00           O  
ATOM   1034  O5' G      33      51.355  68.228  82.357  1.00  0.00           O  
ATOM   1035  C5' G      33      50.908  69.160  81.378  1.00  0.00           C  
ATOM   1036  H5' G      33      51.765  69.683  80.953  1.00  0.00           H  
ATOM   1037 H5'' G      33      50.270  69.906  81.853  1.00  0.00           H  
ATOM   1038  C4' G      33      50.117  68.510  80.225  1.00  0.00           C  
ATOM   1039  H4' G      33      49.837  69.302  79.527  1.00  0.00           H  
ATOM   1040  O4' G      33      50.895  67.560  79.498  1.00  0.00           O  
ATOM   1041  C1' G      33      50.081  66.445  79.153  1.00  0.00           C  
ATOM   1042  H1' G      33      50.107  66.284  78.075  1.00  0.00           H  
ATOM   1043  N9  G      33      50.579  65.217  79.811  1.00  0.00           N  
ATOM   1044  C8  G      33      51.228  65.086  81.013  1.00  0.00           C  
ATOM   1045  H8  G      33      51.436  65.929  81.654  1.00  0.00           H  
ATOM   1046  N7  G      33      51.589  63.866  81.303  1.00  0.00           N  
ATOM   1047  C5  G      33      51.132  63.121  80.210  1.00  0.00           C  
ATOM   1048  C6  G      33      51.234  61.715  79.910  1.00  0.00           C  
ATOM   1049  O6  G      33      51.754  60.817  80.571  1.00  0.00           O  
ATOM   1050  N1  G      33      50.690  61.367  78.697  1.00  0.00           N  
ATOM   1051  H1  G      33      50.742  60.405  78.417  1.00  0.00           H  
ATOM   1052  C2  G      33      50.095  62.252  77.867  1.00  0.00           C  
ATOM   1053  N2  G      33      49.612  61.755  76.758  1.00  0.00           N  
ATOM   1054  H21 G      33      49.777  60.779  76.530  1.00  0.00           H  
ATOM   1055  H22 G      33      49.096  62.362  76.132  1.00  0.00           H  
ATOM   1056  N3  G      33      49.967  63.563  78.096  1.00  0.00           N  
ATOM   1057  C4  G      33      50.512  63.942  79.291  1.00  0.00           C  
ATOM   1058  C3' G      33      48.817  67.820  80.667  1.00  0.00           C  
ATOM   1059  H3' G      33      48.964  67.306  81.619  1.00  0.00           H  
ATOM   1060  C2' G      33      48.642  66.763  79.561  1.00  0.00           C  
ATOM   1061  H2' G      33      48.135  65.881  79.956  1.00  0.00           H  
ATOM   1062  O2' G      33      47.976  67.256  78.399  1.00  0.00           O  
ATOM   1063 HO2' G      33      47.268  67.854  78.700  1.00  0.00           H  
ATOM   1064  O3' G      33      47.717  68.731  80.714  1.00  0.00           O  
ATOM   1065  P   U      34      46.979  69.111  82.109  1.00  0.00           P  
ATOM   1066  OP1 U      34      46.129  70.312  81.862  1.00  0.00           O  
ATOM   1067  OP2 U      34      47.983  69.179  83.205  1.00  0.00           O  
ATOM   1068  O5' U      34      46.016  67.841  82.401  1.00  0.00           O  
ATOM   1069  C5' U      34      44.845  67.622  81.621  1.00  0.00           C  
ATOM   1070  H5' U      34      45.102  67.627  80.561  1.00  0.00           H  
ATOM   1071 H5'' U      34      44.131  68.426  81.802  1.00  0.00           H  
ATOM   1072  C4' U      34      44.150  66.292  81.940  1.00  0.00           C  
ATOM   1073  H4' U      34      43.245  66.237  81.339  1.00  0.00           H  
ATOM   1074  O4' U      34      45.002  65.195  81.605  1.00  0.00           O  
ATOM   1075  C1' U      34      44.963  64.310  82.707  1.00  0.00           C  
ATOM   1076  H1' U      34      44.050  63.719  82.645  1.00  0.00           H  
ATOM   1077  N1  U      34      46.148  63.415  82.725  1.00  0.00           N  
ATOM   1078  C6  U      34      47.424  63.910  82.883  1.00  0.00           C  
ATOM   1079  H6  U      34      47.565  64.979  82.995  1.00  0.00           H  
ATOM   1080  C5  U      34      48.494  63.071  82.882  1.00  0.00           C  
ATOM   1081  H5  U      34      49.490  63.465  83.002  1.00  0.00           H  
ATOM   1082  C4  U      34      48.334  61.639  82.711  1.00  0.00           C  
ATOM   1083  O4  U      34      49.246  60.815  82.663  1.00  0.00           O  
ATOM   1084  N3  U      34      47.032  61.222  82.595  1.00  0.00           N  
ATOM   1085  H3  U      34      46.875  60.235  82.471  1.00  0.00           H  
ATOM   1086  C2  U      34      45.925  62.040  82.589  1.00  0.00           C  
ATOM   1087  O2  U      34      44.804  61.532  82.484  1.00  0.00           O  
ATOM   1088  C3' U      34      43.755  66.185  83.429  1.00  0.00           C  
ATOM   1089  H3' U      34      43.881  67.145  83.937  1.00  0.00           H  
ATOM   1090  C2' U      34      44.828  65.203  83.936  1.00  0.00           C  
ATOM   1091  H2' U      34      45.754  65.760  84.083  1.00  0.00           H  
ATOM   1092  O2' U      34      44.520  64.488  85.123  1.00  0.00           O  
ATOM   1093 HO2' U      34      44.641  65.090  85.891  1.00  0.00           H  
ATOM   1094  O3' U      34      42.409  65.715  83.565  1.00  0.00           O  
ATOM   1095  P   U      35      41.209  66.776  83.852  1.00  0.00           P  
ATOM   1096  OP1 U      35      39.898  66.064  83.813  1.00  0.00           O  
ATOM   1097  OP2 U      35      41.393  67.980  82.989  1.00  0.00           O  
ATOM   1098  O5' U      35      41.481  67.228  85.388  1.00  0.00           O  
ATOM   1099  C5' U      35      41.509  66.252  86.417  1.00  0.00           C  
ATOM   1100  H5' U      35      42.224  65.473  86.152  1.00  0.00           H  
ATOM   1101 H5'' U      35      40.526  65.790  86.522  1.00  0.00           H  
ATOM   1102  C4' U      35      41.939  66.847  87.761  1.00  0.00           C  
ATOM   1103  H4' U      35      42.862  67.407  87.617  1.00  0.00           H  
ATOM   1104  O4' U      35      40.937  67.726  88.261  1.00  0.00           O  
ATOM   1105  C1' U      35      40.637  67.377  89.600  1.00  0.00           C  
ATOM   1106  H1' U      35      41.274  67.966  90.265  1.00  0.00           H  
ATOM   1107  N1  U      35      39.195  67.650  89.868  1.00  0.00           N  
ATOM   1108  C6  U      35      38.206  67.009  89.147  1.00  0.00           C  
ATOM   1109  H6  U      35      38.485  66.323  88.354  1.00  0.00           H  
ATOM   1110  C5  U      35      36.892  67.242  89.406  1.00  0.00           C  
ATOM   1111  H5  U      35      36.129  66.734  88.833  1.00  0.00           H  
ATOM   1112  C4  U      35      36.476  68.172  90.433  1.00  0.00           C  
ATOM   1113  O4  U      35      35.312  68.434  90.728  1.00  0.00           O  
ATOM   1114  N3  U      35      37.513  68.787  91.097  1.00  0.00           N  
ATOM   1115  H3  U      35      37.264  69.451  91.807  1.00  0.00           H  
ATOM   1116  C2  U      35      38.859  68.576  90.866  1.00  0.00           C  
ATOM   1117  O2  U      35      39.690  69.198  91.533  1.00  0.00           O  
ATOM   1118  C3' U      35      42.175  65.716  88.781  1.00  0.00           C  
ATOM   1119  H3' U      35      42.055  64.742  88.302  1.00  0.00           H  
ATOM   1120  C2' U      35      41.012  65.901  89.775  1.00  0.00           C  
ATOM   1121  H2' U      35      40.192  65.267  89.431  1.00  0.00           H  
ATOM   1122  O2' U      35      41.322  65.577  91.135  1.00  0.00           O  
ATOM   1123 HO2' U      35      40.512  65.595  91.684  1.00  0.00           H  
ATOM   1124  O3' U      35      43.470  65.796  89.372  1.00  0.00           O  
ATOM   1125  P   U      36      44.770  65.248  88.572  1.00  0.00           P  
ATOM   1126  OP1 U      36      45.924  65.260  89.516  1.00  0.00           O  
ATOM   1127  OP2 U      36      44.895  65.991  87.287  1.00  0.00           O  
ATOM   1128  O5' U      36      44.415  63.715  88.186  1.00  0.00           O  
ATOM   1129  C5' U      36      44.355  62.677  89.153  1.00  0.00           C  
ATOM   1130  H5' U      36      43.528  62.854  89.843  1.00  0.00           H  
ATOM   1131 H5'' U      36      45.285  62.655  89.723  1.00  0.00           H  
ATOM   1132  C4' U      36      44.174  61.299  88.491  1.00  0.00           C  
ATOM   1133  H4' U      36      44.240  60.543  89.275  1.00  0.00           H  
ATOM   1134  O4' U      36      42.900  61.180  87.854  1.00  0.00           O  
ATOM   1135  C1' U      36      43.112  60.565  86.593  1.00  0.00           C  
ATOM   1136  H1' U      36      43.200  59.486  86.733  1.00  0.00           H  
ATOM   1137  N1  U      36      42.010  60.869  85.640  1.00  0.00           N  
ATOM   1138  C6  U      36      41.781  62.154  85.198  1.00  0.00           C  
ATOM   1139  H6  U      36      42.407  62.961  85.560  1.00  0.00           H  
ATOM   1140  C5  U      36      40.776  62.416  84.325  1.00  0.00           C  
ATOM   1141  H5  U      36      40.605  63.426  83.987  1.00  0.00           H  
ATOM   1142  C4  U      36      39.912  61.371  83.823  1.00  0.00           C  
ATOM   1143  O4  U      36      38.973  61.535  83.053  1.00  0.00           O  
ATOM   1144  N3  U      36      40.211  60.110  84.288  1.00  0.00           N  
ATOM   1145  H3  U      36      39.645  59.346  83.953  1.00  0.00           H  
ATOM   1146  C2  U      36      41.222  59.806  85.176  1.00  0.00           C  
ATOM   1147  O2  U      36      41.381  58.635  85.518  1.00  0.00           O  
ATOM   1148  C3' U      36      45.274  61.022  87.442  1.00  0.00           C  
ATOM   1149  H3' U      36      46.021  61.820  87.448  1.00  0.00           H  
ATOM   1150  C2' U      36      44.473  61.072  86.128  1.00  0.00           C  
ATOM   1151  H2' U      36      44.392  62.117  85.842  1.00  0.00           H  
ATOM   1152  O2' U      36      44.994  60.316  85.039  1.00  0.00           O  
ATOM   1153 HO2' U      36      44.715  60.717  84.198  1.00  0.00           H  
ATOM   1154  O3' U      36      45.876  59.763  87.721  1.00  0.00           O  
ATOM   1155  P   C      37      47.490  59.628  87.744  1.00  0.00           P  
ATOM   1156  OP1 C      37      47.994  60.282  88.989  1.00  0.00           O  
ATOM   1157  OP2 C      37      48.051  60.071  86.435  1.00  0.00           O  
ATOM   1158  O5' C      37      47.688  58.020  87.865  1.00  0.00           O  
ATOM   1159  C5' C      37      47.744  57.368  89.128  1.00  0.00           C  
ATOM   1160  H5' C      37      47.078  57.869  89.833  1.00  0.00           H  
ATOM   1161 H5'' C      37      48.762  57.436  89.517  1.00  0.00           H  
ATOM   1162  C4' C      37      47.332  55.887  89.066  1.00  0.00           C  
ATOM   1163  H4' C      37      47.597  55.425  90.019  1.00  0.00           H  
ATOM   1164  O4' C      37      45.921  55.736  88.892  1.00  0.00           O  
ATOM   1165  C1' C      37      45.671  54.674  87.972  1.00  0.00           C  
ATOM   1166  H1' C      37      44.948  53.979  88.404  1.00  0.00           H  
ATOM   1167  N1  C      37      45.113  55.157  86.669  1.00  0.00           N  
ATOM   1168  C6  C      37      44.977  56.493  86.383  1.00  0.00           C  
ATOM   1169  H6  C      37      45.313  57.237  87.094  1.00  0.00           H  
ATOM   1170  C5  C      37      44.408  56.884  85.220  1.00  0.00           C  
ATOM   1171  H5  C      37      44.294  57.929  85.010  1.00  0.00           H  
ATOM   1172  C4  C      37      43.991  55.878  84.313  1.00  0.00           C  
ATOM   1173  N4  C      37      43.467  56.238  83.168  1.00  0.00           N  
ATOM   1174  H41 C      37      43.137  55.528  82.530  1.00  0.00           H  
ATOM   1175  H42 C      37      43.338  57.213  82.981  1.00  0.00           H  
ATOM   1176  N3  C      37      44.110  54.587  84.557  1.00  0.00           N  
ATOM   1177  C2  C      37      44.621  54.205  85.759  1.00  0.00           C  
ATOM   1178  O2  C      37      44.611  53.004  86.041  1.00  0.00           O  
ATOM   1179  C3' C      37      48.027  55.086  87.958  1.00  0.00           C  
ATOM   1180  H3' C      37      48.046  55.678  87.040  1.00  0.00           H  
ATOM   1181  C2' C      37      47.010  53.946  87.782  1.00  0.00           C  
ATOM   1182  H2' C      37      47.092  53.534  86.780  1.00  0.00           H  
ATOM   1183  O2' C      37      47.113  52.910  88.768  1.00  0.00           O  
ATOM   1184 HO2' C      37      46.587  52.133  88.496  1.00  0.00           H  
ATOM   1185  O3' C      37      49.338  54.627  88.295  1.00  0.00           O  
ATOM   1186  P   U      38      50.511  54.594  87.181  1.00  0.00           P  
ATOM   1187  OP1 U      38      51.586  53.691  87.687  1.00  0.00           O  
ATOM   1188  OP2 U      38      50.875  56.002  86.862  1.00  0.00           O  
ATOM   1189  O5' U      38      49.855  53.933  85.847  1.00  0.00           O  
ATOM   1190  C5' U      38      49.566  52.542  85.767  1.00  0.00           C  
ATOM   1191  H5' U      38      49.018  52.231  86.658  1.00  0.00           H  
ATOM   1192 H5'' U      38      50.501  51.981  85.736  1.00  0.00           H  
ATOM   1193  C4' U      38      48.728  52.168  84.528  1.00  0.00           C  
ATOM   1194  H4' U      38      48.538  51.093  84.558  1.00  0.00           H  
ATOM   1195  O4' U      38      47.469  52.839  84.488  1.00  0.00           O  
ATOM   1196  C1' U      38      47.139  53.127  83.129  1.00  0.00           C  
ATOM   1197  H1' U      38      46.169  52.689  82.891  1.00  0.00           H  
ATOM   1198  N1  U      38      47.050  54.590  82.848  1.00  0.00           N  
ATOM   1199  C6  U      38      47.559  55.539  83.710  1.00  0.00           C  
ATOM   1200  H6  U      38      48.089  55.225  84.598  1.00  0.00           H  
ATOM   1201  C5  U      38      47.381  56.863  83.468  1.00  0.00           C  
ATOM   1202  H5  U      38      47.767  57.595  84.162  1.00  0.00           H  
ATOM   1203  C4  U      38      46.661  57.329  82.304  1.00  0.00           C  
ATOM   1204  O4  U      38      46.439  58.501  82.020  1.00  0.00           O  
ATOM   1205  N3  U      38      46.204  56.334  81.474  1.00  0.00           N  
ATOM   1206  H3  U      38      45.682  56.617  80.667  1.00  0.00           H  
ATOM   1207  C2  U      38      46.365  54.981  81.689  1.00  0.00           C  
ATOM   1208  O2  U      38      45.915  54.192  80.858  1.00  0.00           O  
ATOM   1209  C3' U      38      49.424  52.473  83.198  1.00  0.00           C  
ATOM   1210  H3' U      38      49.830  53.486  83.233  1.00  0.00           H  
ATOM   1211  C2' U      38      48.206  52.456  82.257  1.00  0.00           C  
ATOM   1212  H2' U      38      48.408  53.046  81.366  1.00  0.00           H  
ATOM   1213  O2' U      38      47.743  51.143  81.917  1.00  0.00           O  
ATOM   1214 HO2' U      38      47.178  51.188  81.124  1.00  0.00           H  
ATOM   1215  O3' U      38      50.446  51.528  82.882  1.00  0.00           O  
ATOM   1216  P   A      39      51.643  51.908  81.861  1.00  0.00           P  
ATOM   1217  OP1 A      39      52.507  50.701  81.717  1.00  0.00           O  
ATOM   1218  OP2 A      39      52.274  53.168  82.348  1.00  0.00           O  
ATOM   1219  O5' A      39      50.942  52.231  80.432  1.00  0.00           O  
ATOM   1220  C5' A      39      50.345  51.210  79.640  1.00  0.00           C  
ATOM   1221  H5' A      39      49.670  50.613  80.253  1.00  0.00           H  
ATOM   1222 H5'' A      39      51.123  50.546  79.258  1.00  0.00           H  
ATOM   1223  C4' A      39      49.552  51.773  78.444  1.00  0.00           C  
ATOM   1224  H4' A      39      49.102  50.939  77.903  1.00  0.00           H  
ATOM   1225  O4' A      39      48.501  52.648  78.851  1.00  0.00           O  
ATOM   1226  C1' A      39      48.475  53.779  77.987  1.00  0.00           C  
ATOM   1227  H1' A      39      47.480  53.887  77.549  1.00  0.00           H  
ATOM   1228  N9  A      39      48.776  55.022  78.738  1.00  0.00           N  
ATOM   1229  C8  A      39      49.424  55.190  79.939  1.00  0.00           C  
ATOM   1230  H8  A      39      49.871  54.369  80.479  1.00  0.00           H  
ATOM   1231  N7  A      39      49.423  56.418  80.391  1.00  0.00           N  
ATOM   1232  C5  A      39      48.750  57.122  79.384  1.00  0.00           C  
ATOM   1233  C6  A      39      48.378  58.477  79.174  1.00  0.00           C  
ATOM   1234  N6  A      39      48.610  59.482  79.994  1.00  0.00           N  
ATOM   1235  H61 A      39      48.267  60.399  79.742  1.00  0.00           H  
ATOM   1236  H62 A      39      49.057  59.329  80.881  1.00  0.00           H  
ATOM   1237  N1  A      39      47.713  58.852  78.081  1.00  0.00           N  
ATOM   1238  C2  A      39      47.425  57.922  77.182  1.00  0.00           C  
ATOM   1239  H2  A      39      46.894  58.259  76.301  1.00  0.00           H  
ATOM   1240  N3  A      39      47.701  56.624  77.234  1.00  0.00           N  
ATOM   1241  C4  A      39      48.370  56.282  78.370  1.00  0.00           C  
ATOM   1242  C3' A      39      50.453  52.533  77.462  1.00  0.00           C  
ATOM   1243  H3' A      39      51.204  53.093  78.024  1.00  0.00           H  
ATOM   1244  C2' A      39      49.471  53.547  76.846  1.00  0.00           C  
ATOM   1245  H2' A      39      49.989  54.474  76.602  1.00  0.00           H  
ATOM   1246  O2' A      39      48.736  53.067  75.720  1.00  0.00           O  
ATOM   1247 HO2' A      39      49.148  53.412  74.911  1.00  0.00           H  
ATOM   1248  O3' A      39      51.069  51.644  76.529  1.00  0.00           O  
ATOM   1249  P   C      40      52.606  51.858  76.069  1.00  0.00           P  
ATOM   1250  OP1 C      40      52.948  50.767  75.108  1.00  0.00           O  
ATOM   1251  OP2 C      40      53.444  52.004  77.294  1.00  0.00           O  
ATOM   1252  O5' C      40      52.593  53.284  75.289  1.00  0.00           O  
ATOM   1253  C5' C      40      52.106  53.390  73.961  1.00  0.00           C  
ATOM   1254  H5' C      40      51.198  52.795  73.858  1.00  0.00           H  
ATOM   1255 H5'' C      40      52.854  52.969  73.301  1.00  0.00           H  
ATOM   1256  C4' C      40      51.794  54.823  73.485  1.00  0.00           C  
ATOM   1257  H4' C      40      51.434  54.757  72.459  1.00  0.00           H  
ATOM   1258  O4' C      40      50.749  55.405  74.277  1.00  0.00           O  
ATOM   1259  C1' C      40      51.021  56.787  74.503  1.00  0.00           C  
ATOM   1260  H1' C      40      50.165  57.388  74.184  1.00  0.00           H  
ATOM   1261  N1  C      40      51.299  57.094  75.938  1.00  0.00           N  
ATOM   1262  C6  C      40      52.010  56.231  76.732  1.00  0.00           C  
ATOM   1263  H6  C      40      52.322  55.283  76.334  1.00  0.00           H  
ATOM   1264  C5  C      40      52.322  56.558  78.006  1.00  0.00           C  
ATOM   1265  H5  C      40      52.879  55.865  78.618  1.00  0.00           H  
ATOM   1266  C4  C      40      51.913  57.835  78.466  1.00  0.00           C  
ATOM   1267  N4  C      40      52.232  58.225  79.668  1.00  0.00           N  
ATOM   1268  H41 C      40      51.949  59.152  79.963  1.00  0.00           H  
ATOM   1269  H42 C      40      52.716  57.597  80.285  1.00  0.00           H  
ATOM   1270  N3  C      40      51.239  58.693  77.726  1.00  0.00           N  
ATOM   1271  C2  C      40      50.898  58.335  76.461  1.00  0.00           C  
ATOM   1272  O2  C      40      50.224  59.138  75.812  1.00  0.00           O  
ATOM   1273  C3' C      40      52.985  55.801  73.472  1.00  0.00           C  
ATOM   1274  H3' C      40      53.597  55.656  74.365  1.00  0.00           H  
ATOM   1275  C2' C      40      52.224  57.138  73.624  1.00  0.00           C  
ATOM   1276  H2' C      40      52.863  57.870  74.120  1.00  0.00           H  
ATOM   1277  O2' C      40      51.737  57.682  72.397  1.00  0.00           O  
ATOM   1278 HO2' C      40      50.868  57.301  72.172  1.00  0.00           H  
ATOM   1279  O3' C      40      53.801  55.841  72.292  1.00  0.00           O  
ATOM   1280  P   C      41      55.130  54.921  72.060  1.00  0.00           P  
ATOM   1281  OP1 C      41      55.525  54.275  73.348  1.00  0.00           O  
ATOM   1282  OP2 C      41      56.139  55.810  71.409  1.00  0.00           O  
ATOM   1283  O5' C      41      54.709  53.786  70.940  1.00  0.00           O  
ATOM   1284  C5' C      41      54.517  52.408  71.267  1.00  0.00           C  
ATOM   1285  H5' C      41      54.530  52.270  72.346  1.00  0.00           H  
ATOM   1286 H5'' C      41      55.355  51.833  70.872  1.00  0.00           H  
ATOM   1287  C4' C      41      53.204  51.785  70.741  1.00  0.00           C  
ATOM   1288  H4' C      41      53.025  50.880  71.324  1.00  0.00           H  
ATOM   1289  O4' C      41      52.084  52.652  70.932  1.00  0.00           O  
ATOM   1290  C1' C      41      51.113  52.393  69.930  1.00  0.00           C  
ATOM   1291  H1' C      41      50.222  51.971  70.400  1.00  0.00           H  
ATOM   1292  N1  C      41      50.683  53.610  69.181  1.00  0.00           N  
ATOM   1293  C6  C      41      51.312  54.827  69.296  1.00  0.00           C  
ATOM   1294  H6  C      41      52.215  54.922  69.889  1.00  0.00           H  
ATOM   1295  C5  C      41      50.776  55.917  68.698  1.00  0.00           C  
ATOM   1296  H5  C      41      51.238  56.877  68.819  1.00  0.00           H  
ATOM   1297  C4  C      41      49.576  55.743  67.955  1.00  0.00           C  
ATOM   1298  N4  C      41      48.927  56.766  67.482  1.00  0.00           N  
ATOM   1299  H41 C      41      48.027  56.582  67.077  1.00  0.00           H  
ATOM   1300  H42 C      41      49.162  57.679  67.869  1.00  0.00           H  
ATOM   1301  N3  C      41      48.975  54.583  67.801  1.00  0.00           N  
ATOM   1302  C2  C      41      49.510  53.506  68.417  1.00  0.00           C  
ATOM   1303  O2  C      41      48.903  52.440  68.306  1.00  0.00           O  
ATOM   1304  C3' C      41      53.200  51.358  69.260  1.00  0.00           C  
ATOM   1305  H3' C      41      53.654  52.145  68.650  1.00  0.00           H  
ATOM   1306  C2' C      41      51.683  51.325  68.995  1.00  0.00           C  
ATOM   1307  H2' C      41      51.486  51.578  67.955  1.00  0.00           H  
ATOM   1308  O2' C      41      51.074  50.089  69.344  1.00  0.00           O  
ATOM   1309 HO2' C      41      51.538  49.411  68.816  1.00  0.00           H  
ATOM   1310  O3' C      41      53.848  50.093  69.040  1.00  0.00           O  
ATOM   1311  P   G      42      53.747  49.298  67.608  1.00  0.00           P  
ATOM   1312  OP1 G      42      54.904  48.357  67.515  1.00  0.00           O  
ATOM   1313  OP2 G      42      53.503  50.268  66.513  1.00  0.00           O  
ATOM   1314  O5' G      42      52.394  48.396  67.767  1.00  0.00           O  
ATOM   1315  C5' G      42      52.111  47.298  66.900  1.00  0.00           C  
ATOM   1316  H5' G      42      51.652  46.517  67.507  1.00  0.00           H  
ATOM   1317 H5'' G      42      53.037  46.882  66.501  1.00  0.00           H  
ATOM   1318  C4' G      42      51.152  47.560  65.719  1.00  0.00           C  
ATOM   1319  H4' G      42      50.680  46.601  65.495  1.00  0.00           H  
ATOM   1320  O4' G      42      50.117  48.501  66.016  1.00  0.00           O  
ATOM   1321  C1' G      42      49.607  48.984  64.775  1.00  0.00           C  
ATOM   1322  H1' G      42      48.577  48.649  64.632  1.00  0.00           H  
ATOM   1323  N9  G      42      49.625  50.460  64.690  1.00  0.00           N  
ATOM   1324  C8  G      42      50.463  51.353  65.305  1.00  0.00           C  
ATOM   1325  H8  G      42      51.272  51.026  65.941  1.00  0.00           H  
ATOM   1326  N7  G      42      50.180  52.608  65.078  1.00  0.00           N  
ATOM   1327  C5  G      42      49.072  52.542  64.224  1.00  0.00           C  
ATOM   1328  C6  G      42      48.247  53.574  63.647  1.00  0.00           C  
ATOM   1329  O6  G      42      48.317  54.796  63.775  1.00  0.00           O  
ATOM   1330  N1  G      42      47.220  53.088  62.870  1.00  0.00           N  
ATOM   1331  H1  G      42      46.577  53.754  62.479  1.00  0.00           H  
ATOM   1332  C2  G      42      46.989  51.771  62.674  1.00  0.00           C  
ATOM   1333  N2  G      42      45.962  51.465  61.927  1.00  0.00           N  
ATOM   1334  H21 G      42      45.391  52.197  61.511  1.00  0.00           H  
ATOM   1335  H22 G      42      45.771  50.492  61.756  1.00  0.00           H  
ATOM   1336  N3  G      42      47.719  50.777  63.178  1.00  0.00           N  
ATOM   1337  C4  G      42      48.749  51.228  63.958  1.00  0.00           C  
ATOM   1338  C3' G      42      51.775  48.052  64.402  1.00  0.00           C  
ATOM   1339  H3' G      42      52.334  48.971  64.578  1.00  0.00           H  
ATOM   1340  C2' G      42      50.470  48.390  63.665  1.00  0.00           C  
ATOM   1341  H2' G      42      50.647  49.121  62.881  1.00  0.00           H  
ATOM   1342  O2' G      42      49.767  47.250  63.177  1.00  0.00           O  
ATOM   1343 HO2' G      42      49.798  47.271  62.207  1.00  0.00           H  
ATOM   1344  O3' G      42      52.586  47.081  63.728  1.00  0.00           O  
ATOM   1345  P   G      43      53.475  47.477  62.424  1.00  0.00           P  
ATOM   1346  OP1 G      43      54.312  46.291  62.076  1.00  0.00           O  
ATOM   1347  OP2 G      43      54.171  48.764  62.698  1.00  0.00           O  
ATOM   1348  O5' G      43      52.438  47.746  61.201  1.00  0.00           O  
ATOM   1349  C5' G      43      51.782  46.684  60.524  1.00  0.00           C  
ATOM   1350  H5' G      43      51.404  45.968  61.255  1.00  0.00           H  
ATOM   1351 H5'' G      43      52.497  46.165  59.882  1.00  0.00           H  
ATOM   1352  C4' G      43      50.598  47.173  59.669  1.00  0.00           C  
ATOM   1353  H4' G      43      50.077  46.298  59.277  1.00  0.00           H  
ATOM   1354  O4' G      43      49.676  47.939  60.451  1.00  0.00           O  
ATOM   1355  C1' G      43      49.150  48.996  59.652  1.00  0.00           C  
ATOM   1356  H1' G      43      48.059  49.008  59.699  1.00  0.00           H  
ATOM   1357  N9  G      43      49.648  50.319  60.103  1.00  0.00           N  
ATOM   1358  C8  G      43      50.792  50.631  60.797  1.00  0.00           C  
ATOM   1359  H8  G      43      51.513  49.886  61.093  1.00  0.00           H  
ATOM   1360  N7  G      43      50.924  51.895  61.091  1.00  0.00           N  
ATOM   1361  C5  G      43      49.803  52.482  60.499  1.00  0.00           C  
ATOM   1362  C6  G      43      49.373  53.855  60.440  1.00  0.00           C  
ATOM   1363  O6  G      43      49.890  54.851  60.943  1.00  0.00           O  
ATOM   1364  N1  G      43      48.212  54.035  59.724  1.00  0.00           N  
ATOM   1365  H1  G      43      47.865  54.975  59.635  1.00  0.00           H  
ATOM   1366  C2  G      43      47.540  53.029  59.122  1.00  0.00           C  
ATOM   1367  N2  G      43      46.498  53.370  58.413  1.00  0.00           N  
ATOM   1368  H21 G      43      46.238  54.349  58.323  1.00  0.00           H  
ATOM   1369  H22 G      43      45.961  52.641  57.976  1.00  0.00           H  
ATOM   1370  N3  G      43      47.879  51.741  59.166  1.00  0.00           N  
ATOM   1371  C4  G      43      49.028  51.527  59.875  1.00  0.00           C  
ATOM   1372  C3' G      43      50.969  48.061  58.473  1.00  0.00           C  
ATOM   1373  H3' G      43      51.677  48.822  58.809  1.00  0.00           H  
ATOM   1374  C2' G      43      49.599  48.718  58.218  1.00  0.00           C  
ATOM   1375  H2' G      43      49.709  49.643  57.656  1.00  0.00           H  
ATOM   1376  O2' G      43      48.629  47.856  57.615  1.00  0.00           O  
ATOM   1377 HO2' G      43      47.957  48.391  57.153  1.00  0.00           H  
ATOM   1378  O3' G      43      51.501  47.355  57.354  1.00  0.00           O  
ATOM   1379  P   G      44      52.250  48.145  56.154  1.00  0.00           P  
ATOM   1380  OP1 G      44      52.730  47.123  55.180  1.00  0.00           O  
ATOM   1381  OP2 G      44      53.257  49.055  56.767  1.00  0.00           O  
ATOM   1382  O5' G      44      51.133  49.072  55.427  1.00  0.00           O  
ATOM   1383  C5' G      44      50.090  48.503  54.644  1.00  0.00           C  
ATOM   1384  H5' G      44      49.598  47.712  55.210  1.00  0.00           H  
ATOM   1385 H5'' G      44      50.517  48.052  53.746  1.00  0.00           H  
ATOM   1386  C4' G      44      49.026  49.530  54.216  1.00  0.00           C  
ATOM   1387  H4' G      44      48.226  48.999  53.697  1.00  0.00           H  
ATOM   1388  O4' G      44      48.450  50.216  55.331  1.00  0.00           O  
ATOM   1389  C1' G      44      48.232  51.580  54.976  1.00  0.00           C  
ATOM   1390  H1' G      44      47.195  51.861  55.171  1.00  0.00           H  
ATOM   1391  N9  G      44      49.103  52.477  55.776  1.00  0.00           N  
ATOM   1392  C8  G      44      50.195  52.161  56.546  1.00  0.00           C  
ATOM   1393  H8  G      44      50.605  51.164  56.590  1.00  0.00           H  
ATOM   1394  N7  G      44      50.678  53.158  57.237  1.00  0.00           N  
ATOM   1395  C5  G      44      49.871  54.235  56.861  1.00  0.00           C  
ATOM   1396  C6  G      44      49.894  55.622  57.248  1.00  0.00           C  
ATOM   1397  O6  G      44      50.623  56.193  58.054  1.00  0.00           O  
ATOM   1398  N1  G      44      48.962  56.394  56.591  1.00  0.00           N  
ATOM   1399  H1  G      44      48.969  57.381  56.777  1.00  0.00           H  
ATOM   1400  C2  G      44      48.073  55.901  55.701  1.00  0.00           C  
ATOM   1401  N2  G      44      47.300  56.770  55.097  1.00  0.00           N  
ATOM   1402  H21 G      44      47.377  57.758  55.280  1.00  0.00           H  
ATOM   1403  H22 G      44      46.632  56.412  54.431  1.00  0.00           H  
ATOM   1404  N3  G      44      47.987  54.622  55.337  1.00  0.00           N  
ATOM   1405  C4  G      44      48.920  53.831  55.947  1.00  0.00           C  
ATOM   1406  C3' G      44      49.565  50.600  53.260  1.00  0.00           C  
ATOM   1407  H3' G      44      50.535  50.946  53.623  1.00  0.00           H  
ATOM   1408  C2' G      44      48.520  51.710  53.477  1.00  0.00           C  
ATOM   1409  H2' G      44      48.949  52.683  53.247  1.00  0.00           H  
ATOM   1410  O2' G      44      47.291  51.505  52.768  1.00  0.00           O  
ATOM   1411 HO2' G      44      46.790  52.342  52.722  1.00  0.00           H  
ATOM   1412  O3' G      44      49.657  50.139  51.911  1.00  0.00           O  
ATOM   1413  P   C      45      50.747  50.751  50.887  1.00  0.00           P  
ATOM   1414  OP1 C      45      50.496  50.152  49.545  1.00  0.00           O  
ATOM   1415  OP2 C      45      52.094  50.567  51.495  1.00  0.00           O  
ATOM   1416  O5' C      45      50.460  52.345  50.809  1.00  0.00           O  
ATOM   1417  C5' C      45      49.328  52.881  50.136  1.00  0.00           C  
ATOM   1418  H5' C      45      48.428  52.350  50.449  1.00  0.00           H  
ATOM   1419 H5'' C      45      49.448  52.741  49.060  1.00  0.00           H  
ATOM   1420  C4' C      45      49.127  54.384  50.416  1.00  0.00           C  
ATOM   1421  H4' C      45      48.268  54.727  49.836  1.00  0.00           H  
ATOM   1422  O4' C      45      48.860  54.652  51.795  1.00  0.00           O  
ATOM   1423  C1' C      45      49.505  55.867  52.170  1.00  0.00           C  
ATOM   1424  H1' C      45      48.777  56.545  52.622  1.00  0.00           H  
ATOM   1425  N1  C      45      50.607  55.642  53.154  1.00  0.00           N  
ATOM   1426  C6  C      45      51.213  54.422  53.323  1.00  0.00           C  
ATOM   1427  H6  C      45      50.912  53.587  52.714  1.00  0.00           H  
ATOM   1428  C5  C      45      52.173  54.252  54.263  1.00  0.00           C  
ATOM   1429  H5  C      45      52.634  53.286  54.394  1.00  0.00           H  
ATOM   1430  C4  C      45      52.523  55.383  55.047  1.00  0.00           C  
ATOM   1431  N4  C      45      53.410  55.283  55.997  1.00  0.00           N  
ATOM   1432  H41 C      45      53.553  56.099  56.584  1.00  0.00           H  
ATOM   1433  H42 C      45      53.814  54.390  56.218  1.00  0.00           H  
ATOM   1434  N3  C      45      51.958  56.565  54.903  1.00  0.00           N  
ATOM   1435  C2  C      45      51.006  56.718  53.957  1.00  0.00           C  
ATOM   1436  O2  C      45      50.496  57.834  53.852  1.00  0.00           O  
ATOM   1437  C3' C      45      50.325  55.257  50.024  1.00  0.00           C  
ATOM   1438  H3' C      45      51.239  54.788  50.394  1.00  0.00           H  
ATOM   1439  C2' C      45      50.029  56.503  50.877  1.00  0.00           C  
ATOM   1440  H2' C      45      50.937  57.070  51.063  1.00  0.00           H  
ATOM   1441  O2' C      45      48.996  57.346  50.360  1.00  0.00           O  
ATOM   1442 HO2' C      45      49.260  58.281  50.458  1.00  0.00           H  
ATOM   1443  O3' C      45      50.420  55.493  48.618  1.00  0.00           O  
ATOM   1444  P   A      46      51.826  55.904  47.929  1.00  0.00           P  
ATOM   1445  OP1 A      46      51.597  56.005  46.460  1.00  0.00           O  
ATOM   1446  OP2 A      46      52.874  54.962  48.412  1.00  0.00           O  
ATOM   1447  O5' A      46      52.194  57.375  48.499  1.00  0.00           O  
ATOM   1448  C5' A      46      51.488  58.534  48.076  1.00  0.00           C  
ATOM   1449  H5' A      46      50.415  58.336  48.101  1.00  0.00           H  
ATOM   1450 H5'' A      46      51.765  58.778  47.049  1.00  0.00           H  
ATOM   1451  C4' A      46      51.773  59.749  48.973  1.00  0.00           C  
ATOM   1452  H4' A      46      51.157  60.583  48.632  1.00  0.00           H  
ATOM   1453  O4' A      46      51.438  59.468  50.334  1.00  0.00           O  
ATOM   1454  C1' A      46      52.410  60.076  51.175  1.00  0.00           C  
ATOM   1455  H1' A      46      51.923  60.664  51.956  1.00  0.00           H  
ATOM   1456  N9  A      46      53.277  59.072  51.836  1.00  0.00           N  
ATOM   1457  C8  A      46      53.453  57.732  51.582  1.00  0.00           C  
ATOM   1458  H8  A      46      52.979  57.225  50.755  1.00  0.00           H  
ATOM   1459  N7  A      46      54.221  57.115  52.443  1.00  0.00           N  
ATOM   1460  C5  A      46      54.622  58.150  53.301  1.00  0.00           C  
ATOM   1461  C6  A      46      55.453  58.251  54.447  1.00  0.00           C  
ATOM   1462  N6  A      46      56.055  57.233  55.032  1.00  0.00           N  
ATOM   1463  H61 A      46      56.673  57.432  55.811  1.00  0.00           H  
ATOM   1464  H62 A      46      55.919  56.301  54.677  1.00  0.00           H  
ATOM   1465  N1  A      46      55.697  59.431  55.025  1.00  0.00           N  
ATOM   1466  C2  A      46      55.133  60.506  54.497  1.00  0.00           C  
ATOM   1467  H2  A      46      55.352  61.448  54.983  1.00  0.00           H  
ATOM   1468  N3  A      46      54.309  60.568  53.460  1.00  0.00           N  
ATOM   1469  C4  A      46      54.091  59.346  52.903  1.00  0.00           C  
ATOM   1470  C3' A      46      53.236  60.219  48.975  1.00  0.00           C  
ATOM   1471  H3' A      46      53.884  59.344  49.067  1.00  0.00           H  
ATOM   1472  C2' A      46      53.255  61.002  50.299  1.00  0.00           C  
ATOM   1473  H2' A      46      54.274  61.090  50.680  1.00  0.00           H  
ATOM   1474  O2' A      46      52.608  62.281  50.243  1.00  0.00           O  
ATOM   1475 HO2' A      46      52.828  62.799  51.041  1.00  0.00           H  
ATOM   1476  O3' A      46      53.619  61.003  47.848  1.00  0.00           O  
ATOM   1477  P   C      47      55.176  61.124  47.423  1.00  0.00           P  
ATOM   1478  OP1 C      47      55.257  62.129  46.325  1.00  0.00           O  
ATOM   1479  OP2 C      47      55.671  59.747  47.147  1.00  0.00           O  
ATOM   1480  O5' C      47      55.992  61.688  48.715  1.00  0.00           O  
ATOM   1481  C5' C      47      55.881  63.045  49.135  1.00  0.00           C  
ATOM   1482  H5' C      47      54.838  63.287  49.329  1.00  0.00           H  
ATOM   1483 H5'' C      47      56.234  63.700  48.336  1.00  0.00           H  
ATOM   1484  C4' C      47      56.694  63.364  50.401  1.00  0.00           C  
ATOM   1485  H4' C      47      56.521  64.413  50.655  1.00  0.00           H  
ATOM   1486  O4' C      47      56.313  62.576  51.533  1.00  0.00           O  
ATOM   1487  C1' C      47      57.472  62.321  52.326  1.00  0.00           C  
ATOM   1488  H1' C      47      57.341  62.715  53.335  1.00  0.00           H  
ATOM   1489  N1  C      47      57.803  60.866  52.415  1.00  0.00           N  
ATOM   1490  C6  C      47      57.320  59.960  51.507  1.00  0.00           C  
ATOM   1491  H6  C      47      56.691  60.300  50.694  1.00  0.00           H  
ATOM   1492  C5  C      47      57.614  58.645  51.634  1.00  0.00           C  
ATOM   1493  H5  C      47      57.219  57.936  50.922  1.00  0.00           H  
ATOM   1494  C4  C      47      58.437  58.260  52.728  1.00  0.00           C  
ATOM   1495  N4  C      47      58.742  57.001  52.908  1.00  0.00           N  
ATOM   1496  H41 C      47      59.319  56.771  53.698  1.00  0.00           H  
ATOM   1497  H42 C      47      58.392  56.300  52.277  1.00  0.00           H  
ATOM   1498  N3  C      47      58.932  59.112  53.601  1.00  0.00           N  
ATOM   1499  C2  C      47      58.631  60.430  53.464  1.00  0.00           C  
ATOM   1500  O2  C      47      59.111  61.222  54.280  1.00  0.00           O  
ATOM   1501  C3' C      47      58.206  63.189  50.208  1.00  0.00           C  
ATOM   1502  H3' C      47      58.418  62.234  49.724  1.00  0.00           H  
ATOM   1503  C2' C      47      58.618  63.099  51.681  1.00  0.00           C  
ATOM   1504  H2' C      47      59.557  62.569  51.785  1.00  0.00           H  
ATOM   1505  O2' C      47      58.685  64.366  52.317  1.00  0.00           O  
ATOM   1506 HO2' C      47      59.366  64.872  51.849  1.00  0.00           H  
ATOM   1507  O3' C      47      58.801  64.300  49.530  1.00  0.00           O  
ATOM   1508  P   C      48      59.738  64.134  48.211  1.00  0.00           P  
ATOM   1509  OP1 C      48      59.459  65.289  47.310  1.00  0.00           O  
ATOM   1510  OP2 C      48      59.588  62.760  47.662  1.00  0.00           O  
ATOM   1511  O5' C      48      61.268  64.265  48.731  1.00  0.00           O  
ATOM   1512  C5' C      48      61.757  65.465  49.321  1.00  0.00           C  
ATOM   1513  H5' C      48      60.928  66.138  49.552  1.00  0.00           H  
ATOM   1514 H5'' C      48      62.436  65.974  48.636  1.00  0.00           H  
ATOM   1515  C4' C      48      62.488  65.163  50.632  1.00  0.00           C  
ATOM   1516  H4' C      48      62.705  66.108  51.137  1.00  0.00           H  
ATOM   1517  O4' C      48      61.619  64.383  51.461  1.00  0.00           O  
ATOM   1518  C1' C      48      62.405  63.492  52.235  1.00  0.00           C  
ATOM   1519  H1' C      48      62.241  63.705  53.294  1.00  0.00           H  
ATOM   1520  N1  C      48      62.157  62.037  52.005  1.00  0.00           N  
ATOM   1521  C6  C      48      61.618  61.524  50.856  1.00  0.00           C  
ATOM   1522  H6  C      48      61.302  62.195  50.068  1.00  0.00           H  
ATOM   1523  C5  C      48      61.452  60.184  50.727  1.00  0.00           C  
ATOM   1524  H5  C      48      61.010  59.780  49.831  1.00  0.00           H  
ATOM   1525  C4  C      48      61.900  59.356  51.798  1.00  0.00           C  
ATOM   1526  N4  C      48      61.813  58.054  51.721  1.00  0.00           N  
ATOM   1527  H41 C      48      62.162  57.517  52.496  1.00  0.00           H  
ATOM   1528  H42 C      48      61.437  57.617  50.899  1.00  0.00           H  
ATOM   1529  N3  C      48      62.428  59.823  52.905  1.00  0.00           N  
ATOM   1530  C2  C      48      62.546  61.170  53.031  1.00  0.00           C  
ATOM   1531  O2  C      48      63.002  61.629  54.072  1.00  0.00           O  
ATOM   1532  C3' C      48      63.804  64.366  50.503  1.00  0.00           C  
ATOM   1533  H3' C      48      63.658  63.531  49.817  1.00  0.00           H  
ATOM   1534  C2' C      48      63.855  63.821  51.926  1.00  0.00           C  
ATOM   1535  H2' C      48      64.480  62.931  51.961  1.00  0.00           H  
ATOM   1536  O2' C      48      64.245  64.803  52.885  1.00  0.00           O  
ATOM   1537 HO2' C      48      64.855  65.435  52.465  1.00  0.00           H  
ATOM   1538  O3' C      48      65.025  65.079  50.236  1.00  0.00           O  
ATOM   1539  P   G      49      65.898  64.817  48.881  1.00  0.00           P  
ATOM   1540  OP1 G      49      65.687  66.019  48.027  1.00  0.00           O  
ATOM   1541  OP2 G      49      65.546  63.489  48.311  1.00  0.00           O  
ATOM   1542  O5' G      49      67.506  64.793  49.220  1.00  0.00           O  
ATOM   1543  C5' G      49      68.046  64.453  50.495  1.00  0.00           C  
ATOM   1544  H5' G      49      67.311  64.708  51.245  1.00  0.00           H  
ATOM   1545 H5'' G      49      68.917  65.078  50.679  1.00  0.00           H  
ATOM   1546  C4' G      49      68.472  63.001  50.762  1.00  0.00           C  
ATOM   1547  H4' G      49      68.760  62.959  51.796  1.00  0.00           H  
ATOM   1548  O4' G      49      67.361  62.133  50.708  1.00  0.00           O  
ATOM   1549  C1' G      49      67.924  60.851  50.808  1.00  0.00           C  
ATOM   1550  H1' G      49      68.269  60.694  51.834  1.00  0.00           H  
ATOM   1551  N9  G      49      66.912  59.811  50.494  1.00  0.00           N  
ATOM   1552  C8  G      49      65.846  59.871  49.627  1.00  0.00           C  
ATOM   1553  H8  G      49      65.663  60.731  48.992  1.00  0.00           H  
ATOM   1554  N7  G      49      65.069  58.818  49.654  1.00  0.00           N  
ATOM   1555  C5  G      49      65.666  57.990  50.617  1.00  0.00           C  
ATOM   1556  C6  G      49      65.304  56.686  51.124  1.00  0.00           C  
ATOM   1557  O6  G      49      64.347  55.969  50.823  1.00  0.00           O  
ATOM   1558  N1  G      49      66.183  56.199  52.076  1.00  0.00           N  
ATOM   1559  H1  G      49      65.988  55.291  52.455  1.00  0.00           H  
ATOM   1560  C2  G      49      67.282  56.881  52.503  1.00  0.00           C  
ATOM   1561  N2  G      49      68.053  56.310  53.392  1.00  0.00           N  
ATOM   1562  H21 G      49      67.855  55.395  53.757  1.00  0.00           H  
ATOM   1563  H22 G      49      68.851  56.848  53.714  1.00  0.00           H  
ATOM   1564  N3  G      49      67.644  58.085  52.071  1.00  0.00           N  
ATOM   1565  C4  G      49      66.799  58.592  51.125  1.00  0.00           C  
ATOM   1566  C3' G      49      69.679  62.377  50.006  1.00  0.00           C  
ATOM   1567  H3' G      49      69.768  62.818  49.011  1.00  0.00           H  
ATOM   1568  C2' G      49      69.144  60.912  49.873  1.00  0.00           C  
ATOM   1569  H2' G      49      68.785  60.794  48.850  1.00  0.00           H  
ATOM   1570  O2' G      49      70.067  59.855  50.150  1.00  0.00           O  
ATOM   1571 HO2' G      49      70.064  59.641  51.101  1.00  0.00           H  
ATOM   1572  O3' G      49      70.937  62.460  50.726  1.00  0.00           O  
ATOM   1573  P   U      50      72.153  63.525  50.357  1.00  0.00           P  
ATOM   1574  OP1 U      50      71.644  64.902  50.599  1.00  0.00           O  
ATOM   1575  OP2 U      50      72.595  63.194  48.970  1.00  0.00           O  
ATOM   1576  O5' U      50      73.456  63.201  51.357  1.00  0.00           O  
ATOM   1577  C5' U      50      74.195  64.130  52.217  1.00  0.00           C  
ATOM   1578  H5' U      50      73.509  64.904  52.565  1.00  0.00           H  
ATOM   1579 H5'' U      50      75.005  64.609  51.667  1.00  0.00           H  
ATOM   1580  C4' U      50      74.767  63.443  53.515  1.00  0.00           C  
ATOM   1581  H4' U      50      74.197  63.873  54.333  1.00  0.00           H  
ATOM   1582  O4' U      50      74.451  62.080  53.399  1.00  0.00           O  
ATOM   1583  C1' U      50      75.108  61.257  54.315  1.00  0.00           C  
ATOM   1584  H1' U      50      74.570  61.260  55.264  1.00  0.00           H  
ATOM   1585  N1  U      50      75.086  59.859  53.738  1.00  0.00           N  
ATOM   1586  C6  U      50      74.276  59.546  52.650  1.00  0.00           C  
ATOM   1587  H6  U      50      73.673  60.312  52.175  1.00  0.00           H  
ATOM   1588  C5  U      50      74.187  58.283  52.162  1.00  0.00           C  
ATOM   1589  H5  U      50      73.538  58.075  51.322  1.00  0.00           H  
ATOM   1590  C4  U      50      74.915  57.191  52.760  1.00  0.00           C  
ATOM   1591  O4  U      50      74.908  56.027  52.362  1.00  0.00           O  
ATOM   1592  N3  U      50      75.661  57.548  53.861  1.00  0.00           N  
ATOM   1593  H3  U      50      76.155  56.807  54.323  1.00  0.00           H  
ATOM   1594  C2  U      50      75.755  58.819  54.406  1.00  0.00           C  
ATOM   1595  O2  U      50      76.417  58.980  55.433  1.00  0.00           O  
ATOM   1596  C3' U      50      76.169  63.515  54.150  1.00  0.00           C  
ATOM   1597  H3' U      50      76.907  63.852  53.423  1.00  0.00           H  
ATOM   1598  C2' U      50      76.442  62.004  54.509  1.00  0.00           C  
ATOM   1599  H2' U      50      77.165  61.605  53.794  1.00  0.00           H  
ATOM   1600  O2' U      50      76.907  61.793  55.846  1.00  0.00           O  
ATOM   1601 HO2' U      50      76.980  60.832  56.013  1.00  0.00           H  
ATOM   1602  O3' U      50      76.129  64.396  55.301  1.00  0.00           O  
ATOM   1603  P   A      51      76.437  65.989  55.131  1.00  0.00           P  
ATOM   1604  OP1 A      51      75.681  66.462  53.942  1.00  0.00           O  
ATOM   1605  OP2 A      51      77.923  66.105  55.097  1.00  0.00           O  
ATOM   1606  O5' A      51      75.959  66.854  56.451  1.00  0.00           O  
ATOM   1607  C5' A      51      74.604  67.253  56.731  1.00  0.00           C  
ATOM   1608  H5' A      51      74.574  67.661  57.743  1.00  0.00           H  
ATOM   1609 H5'' A      51      74.049  66.340  56.714  1.00  0.00           H  
ATOM   1610  C4' A      51      73.941  68.292  55.784  1.00  0.00           C  
ATOM   1611  H4' A      51      73.858  67.831  54.803  1.00  0.00           H  
ATOM   1612  O4' A      51      74.900  69.341  55.747  1.00  0.00           O  
ATOM   1613  C1' A      51      74.265  70.516  55.312  1.00  0.00           C  
ATOM   1614  H1' A      51      74.350  71.278  56.091  1.00  0.00           H  
ATOM   1615  N9  A      51      74.916  70.997  54.080  1.00  0.00           N  
ATOM   1616  C8  A      51      75.726  70.312  53.204  1.00  0.00           C  
ATOM   1617  H8  A      51      76.101  69.318  53.419  1.00  0.00           H  
ATOM   1618  N7  A      51      75.982  70.963  52.095  1.00  0.00           N  
ATOM   1619  C5  A      51      75.253  72.157  52.263  1.00  0.00           C  
ATOM   1620  C6  A      51      74.995  73.301  51.467  1.00  0.00           C  
ATOM   1621  N6  A      51      75.466  73.493  50.250  1.00  0.00           N  
ATOM   1622  H61 A      51      75.207  74.338  49.767  1.00  0.00           H  
ATOM   1623  H62 A      51      76.058  72.787  49.837  1.00  0.00           H  
ATOM   1624  N1  A      51      74.213  74.295  51.897  1.00  0.00           N  
ATOM   1625  C2  A      51      73.685  74.184  53.110  1.00  0.00           C  
ATOM   1626  H2  A      51      73.049  74.998  53.432  1.00  0.00           H  
ATOM   1627  N3  A      51      73.834  73.188  53.978  1.00  0.00           N  
ATOM   1628  C4  A      51      74.628  72.193  53.480  1.00  0.00           C  
ATOM   1629  C3' A      51      72.558  69.012  56.044  1.00  0.00           C  
ATOM   1630  H3' A      51      72.537  69.397  57.067  1.00  0.00           H  
ATOM   1631  C2' A      51      72.780  70.198  55.093  1.00  0.00           C  
ATOM   1632  H2' A      51      72.178  71.053  55.407  1.00  0.00           H  
ATOM   1633  O2' A      51      72.494  69.841  53.732  1.00  0.00           O  
ATOM   1634 HO2' A      51      71.576  69.520  53.712  1.00  0.00           H  
ATOM   1635  O3' A      51      71.287  68.383  55.723  1.00  0.00           O  
ATOM   1636  P   A      52      69.806  69.116  55.974  1.00  0.00           P  
ATOM   1637  OP1 A      52      69.723  70.302  55.066  1.00  0.00           O  
ATOM   1638  OP2 A      52      69.505  69.358  57.418  1.00  0.00           O  
ATOM   1639  O5' A      52      68.727  68.028  55.370  1.00  0.00           O  
ATOM   1640  C5' A      52      67.729  67.324  56.131  1.00  0.00           C  
ATOM   1641  H5' A      52      67.110  66.792  55.409  1.00  0.00           H  
ATOM   1642 H5'' A      52      67.076  68.047  56.616  1.00  0.00           H  
ATOM   1643  C4' A      52      68.152  66.293  57.217  1.00  0.00           C  
ATOM   1644  H4' A      52      68.178  66.819  58.174  1.00  0.00           H  
ATOM   1645  O4' A      52      69.396  65.600  56.990  1.00  0.00           O  
ATOM   1646  C1' A      52      69.454  64.153  57.240  1.00  0.00           C  
ATOM   1647  H1' A      52      69.261  63.782  56.274  1.00  0.00           H  
ATOM   1648  N9  A      52      70.704  63.188  57.751  1.00  0.00           N  
ATOM   1649  C8  A      52      72.115  63.225  57.866  1.00  0.00           C  
ATOM   1650  H8  A      52      72.788  63.966  57.539  1.00  0.00           H  
ATOM   1651  N7  A      52      72.785  62.236  58.335  1.00  0.00           N  
ATOM   1652  C5  A      52      71.793  61.316  58.341  1.00  0.00           C  
ATOM   1653  C6  A      52      71.879  59.924  58.407  1.00  0.00           C  
ATOM   1654  N6  A      52      73.007  59.256  58.615  1.00  0.00           N  
ATOM   1655  H61 A      52      73.021  58.280  58.373  1.00  0.00           H  
ATOM   1656  H62 A      52      73.857  59.779  58.754  1.00  0.00           H  
ATOM   1657  N1  A      52      70.848  59.219  58.022  1.00  0.00           N  
ATOM   1658  C2  A      52      69.757  59.870  57.601  1.00  0.00           C  
ATOM   1659  H2  A      52      68.952  59.329  57.137  1.00  0.00           H  
ATOM   1660  N3  A      52      69.498  61.139  57.558  1.00  0.00           N  
ATOM   1661  C4  A      52      70.584  61.837  57.916  1.00  0.00           C  
ATOM   1662  C3' A      52      67.122  65.175  57.298  1.00  0.00           C  
ATOM   1663  H3' A      52      67.033  64.901  56.240  1.00  0.00           H  
ATOM   1664  C2' A      52      68.073  63.915  57.668  1.00  0.00           C  
ATOM   1665  H2' A      52      67.705  63.037  57.142  1.00  0.00           H  
ATOM   1666  O2' A      52      68.661  63.602  58.914  1.00  0.00           O  
ATOM   1667 HO2' A      52      68.398  64.349  59.476  1.00  0.00           H  
ATOM   1668  O3' A      52      65.637  65.465  57.489  1.00  0.00           O  
ATOM   1669  P   A      53      64.492  66.208  58.627  1.00  0.00           P  
ATOM   1670  OP1 A      53      63.297  66.534  57.787  1.00  0.00           O  
ATOM   1671  OP2 A      53      65.206  67.398  59.177  1.00  0.00           O  
ATOM   1672  O5' A      53      63.800  65.379  60.070  1.00  0.00           O  
ATOM   1673  C5' A      53      63.250  63.984  60.209  1.00  0.00           C  
ATOM   1674  H5' A      53      63.633  63.654  59.333  1.00  0.00           H  
ATOM   1675 H5'' A      53      62.220  64.027  59.924  1.00  0.00           H  
ATOM   1676  C4' A      53      63.499  62.537  60.970  1.00  0.00           C  
ATOM   1677  H4' A      53      62.690  61.989  60.484  1.00  0.00           H  
ATOM   1678  O4' A      53      64.700  61.812  60.714  1.00  0.00           O  
ATOM   1679  C1' A      53      65.178  60.700  61.497  1.00  0.00           C  
ATOM   1680  H1' A      53      65.458  59.887  60.816  1.00  0.00           H  
ATOM   1681  N9  A      53      66.409  60.958  62.349  1.00  0.00           N  
ATOM   1682  C8  A      53      66.595  61.437  63.631  1.00  0.00           C  
ATOM   1683  H8  A      53      65.789  61.552  64.344  1.00  0.00           H  
ATOM   1684  N7  A      53      67.792  61.948  63.853  1.00  0.00           N  
ATOM   1685  C5  A      53      68.493  61.601  62.692  1.00  0.00           C  
ATOM   1686  C6  A      53      69.826  61.739  62.218  1.00  0.00           C  
ATOM   1687  N6  A      53      70.766  62.543  62.680  1.00  0.00           N  
ATOM   1688  H61 A      53      71.629  62.550  62.161  1.00  0.00           H  
ATOM   1689  H62 A      53      70.562  63.210  63.405  1.00  0.00           H  
ATOM   1690  N1  A      53      70.298  60.978  61.237  1.00  0.00           N  
ATOM   1691  C2  A      53      69.434  60.155  60.678  1.00  0.00           C  
ATOM   1692  H2  A      53      69.837  59.429  60.008  1.00  0.00           H  
ATOM   1693  N3  A      53      68.140  60.003  60.893  1.00  0.00           N  
ATOM   1694  C4  A      53      67.703  60.806  61.897  1.00  0.00           C  
ATOM   1695  C3' A      53      63.494  61.886  62.365  1.00  0.00           C  
ATOM   1696  H3' A      53      64.310  62.309  62.950  1.00  0.00           H  
ATOM   1697  C2' A      53      63.873  60.401  62.142  1.00  0.00           C  
ATOM   1698  H2' A      53      63.990  59.840  63.071  1.00  0.00           H  
ATOM   1699  O2' A      53      63.157  59.705  61.096  1.00  0.00           O  
ATOM   1700 HO2' A      53      63.686  58.983  60.716  1.00  0.00           H  
ATOM   1701  O3' A      53      62.349  61.977  63.095  1.00  0.00           O  
ATOM   1702  P   U      54      62.191  63.364  63.855  1.00  0.00           P  
ATOM   1703  OP1 U      54      63.272  64.319  63.386  1.00  0.00           O  
ATOM   1704  OP2 U      54      62.156  62.962  65.308  1.00  0.00           O  
ATOM   1705  O5' U      54      60.764  63.987  63.245  1.00  0.00           O  
ATOM   1706  C5' U      54      60.783  64.526  61.940  1.00  0.00           C  
ATOM   1707  H5' U      54      60.018  65.162  62.356  1.00  0.00           H  
ATOM   1708 H5'' U      54      60.965  63.476  61.783  1.00  0.00           H  
ATOM   1709  C4' U      54      59.988  64.320  60.615  1.00  0.00           C  
ATOM   1710  H4' U      54      60.401  65.077  59.943  1.00  0.00           H  
ATOM   1711  O4' U      54      60.121  63.047  59.957  1.00  0.00           O  
ATOM   1712  C1' U      54      59.322  63.090  58.796  1.00  0.00           C  
ATOM   1713  H1' U      54      59.912  63.563  58.011  1.00  0.00           H  
ATOM   1714  N1  U      54      58.965  61.703  58.321  1.00  0.00           N  
ATOM   1715  C6  U      54      59.858  60.660  58.500  1.00  0.00           C  
ATOM   1716  H6  U      54      60.809  60.837  58.992  1.00  0.00           H  
ATOM   1717  C5  U      54      59.577  59.407  58.057  1.00  0.00           C  
ATOM   1718  H5  U      54      60.296  58.620  58.193  1.00  0.00           H  
ATOM   1719  C4  U      54      58.332  59.091  57.403  1.00  0.00           C  
ATOM   1720  O4  U      54      57.967  57.968  57.061  1.00  0.00           O  
ATOM   1721  N3  U      54      57.545  60.183  57.158  1.00  0.00           N  
ATOM   1722  H3  U      54      56.749  60.024  56.562  1.00  0.00           H  
ATOM   1723  C2  U      54      57.849  61.489  57.485  1.00  0.00           C  
ATOM   1724  O2  U      54      57.152  62.379  57.002  1.00  0.00           O  
ATOM   1725  C3' U      54      58.494  64.566  60.633  1.00  0.00           C  
ATOM   1726  H3' U      54      58.015  63.913  61.369  1.00  0.00           H  
ATOM   1727  C2' U      54      58.191  64.071  59.190  1.00  0.00           C  
ATOM   1728  H2' U      54      57.247  63.542  59.190  1.00  0.00           H  
ATOM   1729  O2' U      54      58.197  65.155  58.280  1.00  0.00           O  
ATOM   1730 HO2' U      54      57.614  65.828  58.709  1.00  0.00           H  
ATOM   1731  O3' U      54      58.307  65.945  60.972  1.00  0.00           O  
ATOM   1732  P   G      55      56.924  66.733  60.831  1.00  0.00           P  
ATOM   1733  OP1 G      55      56.708  66.920  59.370  1.00  0.00           O  
ATOM   1734  OP2 G      55      57.054  67.957  61.670  1.00  0.00           O  
ATOM   1735  O5' G      55      55.737  65.836  61.519  1.00  0.00           O  
ATOM   1736  C5' G      55      55.173  64.683  60.914  1.00  0.00           C  
ATOM   1737  H5' G      55      54.435  64.258  61.596  1.00  0.00           H  
ATOM   1738 H5'' G      55      55.947  63.932  60.773  1.00  0.00           H  
ATOM   1739  C4' G      55      54.493  64.993  59.570  1.00  0.00           C  
ATOM   1740  H4' G      55      54.555  66.059  59.373  1.00  0.00           H  
ATOM   1741  O4' G      55      55.123  64.311  58.493  1.00  0.00           O  
ATOM   1742  C1' G      55      54.140  63.629  57.746  1.00  0.00           C  
ATOM   1743  H1' G      55      54.356  63.708  56.678  1.00  0.00           H  
ATOM   1744  N9  G      55      54.130  62.188  58.099  1.00  0.00           N  
ATOM   1745  C8  G      55      54.866  61.513  59.046  1.00  0.00           C  
ATOM   1746  H8  G      55      55.504  62.012  59.763  1.00  0.00           H  
ATOM   1747  N7  G      55      54.768  60.213  58.978  1.00  0.00           N  
ATOM   1748  C5  G      55      53.890  60.005  57.910  1.00  0.00           C  
ATOM   1749  C6  G      55      53.392  58.796  57.307  1.00  0.00           C  
ATOM   1750  O6  G      55      53.648  57.626  57.589  1.00  0.00           O  
ATOM   1751  N1  G      55      52.509  59.022  56.274  1.00  0.00           N  
ATOM   1752  H1  G      55      52.156  58.219  55.782  1.00  0.00           H  
ATOM   1753  C2  G      55      52.168  60.256  55.835  1.00  0.00           C  
ATOM   1754  N2  G      55      51.307  60.318  54.855  1.00  0.00           N  
ATOM   1755  H21 G      55      50.944  59.461  54.444  1.00  0.00           H  
ATOM   1756  H22 G      55      51.091  61.226  54.481  1.00  0.00           H  
ATOM   1757  N3  G      55      52.615  61.401  56.344  1.00  0.00           N  
ATOM   1758  C4  G      55      53.477  61.212  57.386  1.00  0.00           C  
ATOM   1759  C3' G      55      52.999  64.685  59.551  1.00  0.00           C  
ATOM   1760  H3' G      55      52.810  63.797  60.160  1.00  0.00           H  
ATOM   1761  C2' G      55      52.818  64.329  58.064  1.00  0.00           C  
ATOM   1762  H2' G      55      51.989  63.641  57.943  1.00  0.00           H  
ATOM   1763  O2' G      55      52.692  65.461  57.194  1.00  0.00           O  
ATOM   1764 HO2' G      55      52.417  65.172  56.304  1.00  0.00           H  
ATOM   1765  O3' G      55      52.233  65.802  60.000  1.00  0.00           O  
ATOM   1766  P   U      56      50.829  65.588  60.759  1.00  0.00           P  
ATOM   1767  OP1 U      56      50.210  66.927  60.978  1.00  0.00           O  
ATOM   1768  OP2 U      56      51.090  64.721  61.941  1.00  0.00           O  
ATOM   1769  O5' U      56      49.914  64.742  59.724  1.00  0.00           O  
ATOM   1770  C5' U      56      49.449  65.285  58.495  1.00  0.00           C  
ATOM   1771  H5' U      56      50.267  65.779  57.970  1.00  0.00           H  
ATOM   1772 H5'' U      56      48.682  66.033  58.698  1.00  0.00           H  
ATOM   1773  C4' U      56      48.858  64.200  57.570  1.00  0.00           C  
ATOM   1774  H4' U      56      48.457  64.688  56.680  1.00  0.00           H  
ATOM   1775  O4' U      56      49.820  63.234  57.146  1.00  0.00           O  
ATOM   1776  C1' U      56      49.241  61.931  57.189  1.00  0.00           C  
ATOM   1777  H1' U      56      49.370  61.450  56.218  1.00  0.00           H  
ATOM   1778  N1  U      56      49.873  61.045  58.212  1.00  0.00           N  
ATOM   1779  C6  U      56      50.631  61.539  59.249  1.00  0.00           C  
ATOM   1780  H6  U      56      50.705  62.603  59.389  1.00  0.00           H  
ATOM   1781  C5  U      56      51.312  60.709  60.079  1.00  0.00           C  
ATOM   1782  H5  U      56      51.912  61.115  60.880  1.00  0.00           H  
ATOM   1783  C4  U      56      51.271  59.275  59.912  1.00  0.00           C  
ATOM   1784  O4  U      56      51.864  58.458  60.607  1.00  0.00           O  
ATOM   1785  N3  U      56      50.480  58.854  58.875  1.00  0.00           N  
ATOM   1786  H3  U      56      50.453  57.859  58.710  1.00  0.00           H  
ATOM   1787  C2  U      56      49.760  59.662  58.026  1.00  0.00           C  
ATOM   1788  O2  U      56      49.069  59.145  57.147  1.00  0.00           O  
ATOM   1789  C3' U      56      47.718  63.424  58.234  1.00  0.00           C  
ATOM   1790  H3' U      56      48.001  63.193  59.262  1.00  0.00           H  
ATOM   1791  C2' U      56      47.741  62.114  57.427  1.00  0.00           C  
ATOM   1792  H2' U      56      47.336  61.289  58.012  1.00  0.00           H  
ATOM   1793  O2' U      56      47.132  62.187  56.136  1.00  0.00           O  
ATOM   1794 HO2' U      56      46.373  61.578  56.109  1.00  0.00           H  
ATOM   1795  O3' U      56      46.496  64.157  58.207  1.00  0.00           O  
ATOM   1796  P   C      57      45.306  63.820  59.242  1.00  0.00           P  
ATOM   1797  OP1 C      57      44.217  64.814  59.024  1.00  0.00           O  
ATOM   1798  OP2 C      57      45.887  63.693  60.608  1.00  0.00           O  
ATOM   1799  O5' C      57      44.790  62.359  58.784  1.00  0.00           O  
ATOM   1800  C5' C      57      44.056  62.174  57.582  1.00  0.00           C  
ATOM   1801  H5' C      57      44.579  62.643  56.749  1.00  0.00           H  
ATOM   1802 H5'' C      57      43.079  62.650  57.679  1.00  0.00           H  
ATOM   1803  C4' C      57      43.849  60.685  57.264  1.00  0.00           C  
ATOM   1804  H4' C      57      43.283  60.597  56.334  1.00  0.00           H  
ATOM   1805  O4' C      57      45.086  59.985  57.110  1.00  0.00           O  
ATOM   1806  C1' C      57      44.926  58.660  57.610  1.00  0.00           C  
ATOM   1807  H1' C      57      45.085  57.941  56.801  1.00  0.00           H  
ATOM   1808  N1  C      57      45.900  58.375  58.705  1.00  0.00           N  
ATOM   1809  C6  C      57      46.323  59.348  59.577  1.00  0.00           C  
ATOM   1810  H6  C      57      45.878  60.332  59.535  1.00  0.00           H  
ATOM   1811  C5  C      57      47.313  59.085  60.466  1.00  0.00           C  
ATOM   1812  H5  C      57      47.655  59.861  61.135  1.00  0.00           H  
ATOM   1813  C4  C      57      47.855  57.771  60.467  1.00  0.00           C  
ATOM   1814  N4  C      57      48.841  57.459  61.258  1.00  0.00           N  
ATOM   1815  H41 C      57      49.214  56.517  61.190  1.00  0.00           H  
ATOM   1816  H42 C      57      49.226  58.134  61.893  1.00  0.00           H  
ATOM   1817  N3  C      57      47.427  56.811  59.676  1.00  0.00           N  
ATOM   1818  C2  C      57      46.424  57.080  58.812  1.00  0.00           C  
ATOM   1819  O2  C      57      46.005  56.140  58.138  1.00  0.00           O  
ATOM   1820  C3' C      57      43.066  59.967  58.366  1.00  0.00           C  
ATOM   1821  H3' C      57      43.471  60.255  59.338  1.00  0.00           H  
ATOM   1822  C2' C      57      43.477  58.515  58.081  1.00  0.00           C  
ATOM   1823  H2' C      57      43.425  57.917  58.988  1.00  0.00           H  
ATOM   1824  O2' C      57      42.757  57.903  57.014  1.00  0.00           O  
ATOM   1825 HO2' C      57      42.018  57.403  57.397  1.00  0.00           H  
ATOM   1826  O3' C      57      41.665  60.236  58.300  1.00  0.00           O  
ATOM   1827  P   C      58      40.734  60.164  59.621  1.00  0.00           P  
ATOM   1828  OP1 C      58      39.370  60.631  59.244  1.00  0.00           O  
ATOM   1829  OP2 C      58      41.435  60.859  60.736  1.00  0.00           O  
ATOM   1830  O5' C      58      40.666  58.591  59.983  1.00  0.00           O  
ATOM   1831  C5' C      58      39.885  57.687  59.215  1.00  0.00           C  
ATOM   1832  H5' C      58      39.983  57.924  58.155  1.00  0.00           H  
ATOM   1833 H5'' C      58      38.834  57.790  59.490  1.00  0.00           H  
ATOM   1834  C4' C      58      40.323  56.228  59.424  1.00  0.00           C  
ATOM   1835  H4' C      58      39.734  55.589  58.764  1.00  0.00           H  
ATOM   1836  O4' C      58      41.709  56.058  59.116  1.00  0.00           O  
ATOM   1837  C1' C      58      42.262  55.060  59.970  1.00  0.00           C  
ATOM   1838  H1' C      58      42.673  54.254  59.357  1.00  0.00           H  
ATOM   1839  N1  C      58      43.344  55.595  60.852  1.00  0.00           N  
ATOM   1840  C6  C      58      43.322  56.876  61.346  1.00  0.00           C  
ATOM   1841  H6  C      58      42.507  57.536  61.088  1.00  0.00           H  
ATOM   1842  C5  C      58      44.323  57.319  62.144  1.00  0.00           C  
ATOM   1843  H5  C      58      44.303  58.329  62.522  1.00  0.00           H  
ATOM   1844  C4  C      58      45.357  56.398  62.466  1.00  0.00           C  
ATOM   1845  N4  C      58      46.343  56.759  63.239  1.00  0.00           N  
ATOM   1846  H41 C      58      47.069  56.078  63.426  1.00  0.00           H  
ATOM   1847  H42 C      58      46.356  57.678  63.640  1.00  0.00           H  
ATOM   1848  N3  C      58      45.393  55.159  62.020  1.00  0.00           N  
ATOM   1849  C2  C      58      44.386  54.733  61.224  1.00  0.00           C  
ATOM   1850  O2  C      58      44.421  53.558  60.862  1.00  0.00           O  
ATOM   1851  C3' C      58      40.149  55.713  60.855  1.00  0.00           C  
ATOM   1852  H3' C      58      40.550  56.455  61.547  1.00  0.00           H  
ATOM   1853  C2' C      58      41.103  54.505  60.802  1.00  0.00           C  
ATOM   1854  H2' C      58      41.431  54.236  61.805  1.00  0.00           H  
ATOM   1855  O2' C      58      40.582  53.374  60.094  1.00  0.00           O  
ATOM   1856 HO2' C      58      41.066  52.568  60.356  1.00  0.00           H  
ATOM   1857  O3' C      58      38.804  55.394  61.207  1.00  0.00           O  
ATOM   1858  P   G      59      38.376  55.261  62.761  1.00  0.00           P  
ATOM   1859  OP1 G      59      36.951  54.825  62.802  1.00  0.00           O  
ATOM   1860  OP2 G      59      38.742  56.530  63.449  1.00  0.00           O  
ATOM   1861  O5' G      59      39.302  54.082  63.379  1.00  0.00           O  
ATOM   1862  C5' G      59      39.090  52.719  63.034  1.00  0.00           C  
ATOM   1863  H5' G      59      39.038  52.611  61.951  1.00  0.00           H  
ATOM   1864 H5'' G      59      38.135  52.388  63.444  1.00  0.00           H  
ATOM   1865  C4' G      59      40.197  51.793  63.567  1.00  0.00           C  
ATOM   1866  H4' G      59      39.977  50.771  63.255  1.00  0.00           H  
ATOM   1867  O4' G      59      41.500  52.137  63.097  1.00  0.00           O  
ATOM   1868  C1' G      59      42.437  51.883  64.138  1.00  0.00           C  
ATOM   1869  H1' G      59      43.211  51.195  63.789  1.00  0.00           H  
ATOM   1870  N9  G      59      43.104  53.137  64.566  1.00  0.00           N  
ATOM   1871  C8  G      59      42.659  54.436  64.526  1.00  0.00           C  
ATOM   1872  H8  G      59      41.697  54.709  64.111  1.00  0.00           H  
ATOM   1873  N7  G      59      43.497  55.305  65.033  1.00  0.00           N  
ATOM   1874  C5  G      59      44.579  54.522  65.457  1.00  0.00           C  
ATOM   1875  C6  G      59      45.814  54.857  66.134  1.00  0.00           C  
ATOM   1876  O6  G      59      46.251  55.954  66.491  1.00  0.00           O  
ATOM   1877  N1  G      59      46.581  53.755  66.435  1.00  0.00           N  
ATOM   1878  H1  G      59      47.438  53.900  66.945  1.00  0.00           H  
ATOM   1879  C2  G      59      46.220  52.488  66.138  1.00  0.00           C  
ATOM   1880  N2  G      59      47.024  51.545  66.536  1.00  0.00           N  
ATOM   1881  H21 G      59      47.816  51.803  67.119  1.00  0.00           H  
ATOM   1882  H22 G      59      46.762  50.589  66.382  1.00  0.00           H  
ATOM   1883  N3  G      59      45.123  52.127  65.480  1.00  0.00           N  
ATOM   1884  C4  G      59      44.332  53.194  65.174  1.00  0.00           C  
ATOM   1885  C3' G      59      40.272  51.810  65.093  1.00  0.00           C  
ATOM   1886  H3' G      59      40.262  52.847  65.434  1.00  0.00           H  
ATOM   1887  C2' G      59      41.682  51.235  65.309  1.00  0.00           C  
ATOM   1888  H2' G      59      42.082  51.557  66.273  1.00  0.00           H  
ATOM   1889  O2' G      59      41.762  49.813  65.160  1.00  0.00           O  
ATOM   1890 HO2' G      59      42.491  49.461  65.706  1.00  0.00           H  
ATOM   1891  O3' G      59      39.201  51.084  65.688  1.00  0.00           O  
ATOM   1892  P   A      60      38.842  51.280  67.243  1.00  0.00           P  
ATOM   1893  OP1 A      60      37.625  50.466  67.522  1.00  0.00           O  
ATOM   1894  OP2 A      60      38.814  52.736  67.557  1.00  0.00           O  
ATOM   1895  O5' A      60      40.090  50.620  68.022  1.00  0.00           O  
ATOM   1896  C5' A      60      40.000  50.341  69.404  1.00  0.00           C  
ATOM   1897  H5' A      60      39.238  49.579  69.575  1.00  0.00           H  
ATOM   1898 H5'' A      60      39.704  51.244  69.939  1.00  0.00           H  
ATOM   1899  C4' A      60      41.332  49.839  69.970  1.00  0.00           C  
ATOM   1900  H4' A      60      41.595  48.889  69.502  1.00  0.00           H  
ATOM   1901  O4' A      60      42.406  50.762  69.791  1.00  0.00           O  
ATOM   1902  C1' A      60      43.123  50.874  71.018  1.00  0.00           C  
ATOM   1903  H1' A      60      44.193  50.743  70.844  1.00  0.00           H  
ATOM   1904  N9  A      60      42.916  52.228  71.592  1.00  0.00           N  
ATOM   1905  C8  A      60      41.917  53.133  71.319  1.00  0.00           C  
ATOM   1906  H8  A      60      41.050  52.882  70.721  1.00  0.00           H  
ATOM   1907  N7  A      60      42.128  54.333  71.794  1.00  0.00           N  
ATOM   1908  C5  A      60      43.362  54.200  72.444  1.00  0.00           C  
ATOM   1909  C6  A      60      44.231  55.087  73.129  1.00  0.00           C  
ATOM   1910  N6  A      60      44.017  56.383  73.284  1.00  0.00           N  
ATOM   1911  H61 A      60      44.706  56.925  73.778  1.00  0.00           H  
ATOM   1912  H62 A      60      43.182  56.798  72.903  1.00  0.00           H  
ATOM   1913  N1  A      60      45.380  54.667  73.655  1.00  0.00           N  
ATOM   1914  C2  A      60      45.679  53.381  73.528  1.00  0.00           C  
ATOM   1915  H2  A      60      46.613  53.064  73.975  1.00  0.00           H  
ATOM   1916  N3  A      60      44.980  52.429  72.910  1.00  0.00           N  
ATOM   1917  C4  A      60      43.824  52.912  72.370  1.00  0.00           C  
ATOM   1918  C3' A      60      41.176  49.615  71.473  1.00  0.00           C  
ATOM   1919  H3' A      60      40.601  50.448  71.884  1.00  0.00           H  
ATOM   1920  C2' A      60      42.629  49.761  71.946  1.00  0.00           C  
ATOM   1921  H2' A      60      42.663  50.087  72.983  1.00  0.00           H  
ATOM   1922  O2' A      60      43.443  48.605  71.731  1.00  0.00           O  
ATOM   1923 HO2' A      60      43.934  48.401  72.549  1.00  0.00           H  
ATOM   1924  O3' A      60      40.536  48.376  71.764  1.00  0.00           O  
ATOM   1925  P   C      61      39.610  48.220  73.075  1.00  0.00           P  
ATOM   1926  OP1 C      61      39.052  46.838  73.084  1.00  0.00           O  
ATOM   1927  OP2 C      61      38.665  49.370  73.109  1.00  0.00           O  
ATOM   1928  O5' C      61      40.648  48.383  74.302  1.00  0.00           O  
ATOM   1929  C5' C      61      41.598  47.369  74.600  1.00  0.00           C  
ATOM   1930  H5' C      61      42.066  47.021  73.678  1.00  0.00           H  
ATOM   1931 H5'' C      61      41.089  46.521  75.063  1.00  0.00           H  
ATOM   1932  C4' C      61      42.706  47.859  75.545  1.00  0.00           C  
ATOM   1933  H4' C      61      43.382  47.026  75.745  1.00  0.00           H  
ATOM   1934  O4' C      61      43.465  48.931  74.980  1.00  0.00           O  
ATOM   1935  C1' C      61      43.861  49.819  76.023  1.00  0.00           C  
ATOM   1936  H1' C      61      44.950  49.909  76.023  1.00  0.00           H  
ATOM   1937  N1  C      61      43.275  51.187  75.878  1.00  0.00           N  
ATOM   1938  C6  C      61      42.075  51.404  75.248  1.00  0.00           C  
ATOM   1939  H6  C      61      41.525  50.566  74.844  1.00  0.00           H  
ATOM   1940  C5  C      61      41.584  52.660  75.122  1.00  0.00           C  
ATOM   1941  H5  C      61      40.647  52.824  74.614  1.00  0.00           H  
ATOM   1942  C4  C      61      42.345  53.716  75.693  1.00  0.00           C  
ATOM   1943  N4  C      61      41.934  54.952  75.593  1.00  0.00           N  
ATOM   1944  H41 C      61      42.515  55.671  75.988  1.00  0.00           H  
ATOM   1945  H42 C      61      41.073  55.157  75.116  1.00  0.00           H  
ATOM   1946  N3  C      61      43.475  53.535  76.339  1.00  0.00           N  
ATOM   1947  C2  C      61      43.969  52.273  76.438  1.00  0.00           C  
ATOM   1948  O2  C      61      45.036  52.116  77.035  1.00  0.00           O  
ATOM   1949  C3' C      61      42.185  48.371  76.890  1.00  0.00           C  
ATOM   1950  H3' C      61      41.358  49.060  76.709  1.00  0.00           H  
ATOM   1951  C2' C      61      43.416  49.176  77.340  1.00  0.00           C  
ATOM   1952  H2' C      61      43.124  49.934  78.063  1.00  0.00           H  
ATOM   1953  O2' C      61      44.496  48.371  77.827  1.00  0.00           O  
ATOM   1954 HO2' C      61      45.156  48.930  78.280  1.00  0.00           H  
ATOM   1955  O3' C      61      41.782  47.342  77.792  1.00  0.00           O  
ATOM   1956  P   U      62      40.690  47.648  78.946  1.00  0.00           P  
ATOM   1957  OP1 U      62      40.615  46.447  79.827  1.00  0.00           O  
ATOM   1958  OP2 U      62      39.439  48.111  78.282  1.00  0.00           O  
ATOM   1959  O5' U      62      41.282  48.894  79.803  1.00  0.00           O  
ATOM   1960  C5' U      62      42.430  48.746  80.629  1.00  0.00           C  
ATOM   1961  H5' U      62      43.236  48.283  80.061  1.00  0.00           H  
ATOM   1962 H5'' U      62      42.190  48.080  81.459  1.00  0.00           H  
ATOM   1963  C4' U      62      42.945  50.076  81.210  1.00  0.00           C  
ATOM   1964  H4' U      62      43.838  49.861  81.800  1.00  0.00           H  
ATOM   1965  O4' U      62      43.298  51.050  80.223  1.00  0.00           O  
ATOM   1966  C1' U      62      42.929  52.344  80.709  1.00  0.00           C  
ATOM   1967  H1' U      62      43.797  53.004  80.678  1.00  0.00           H  
ATOM   1968  N1  U      62      41.853  52.975  79.886  1.00  0.00           N  
ATOM   1969  C6  U      62      41.074  52.247  79.010  1.00  0.00           C  
ATOM   1970  H6  U      62      41.195  51.176  78.952  1.00  0.00           H  
ATOM   1971  C5  U      62      40.164  52.859  78.209  1.00  0.00           C  
ATOM   1972  H5  U      62      39.566  52.275  77.524  1.00  0.00           H  
ATOM   1973  C4  U      62      39.975  54.291  78.236  1.00  0.00           C  
ATOM   1974  O4  U      62      39.182  54.917  77.539  1.00  0.00           O  
ATOM   1975  N3  U      62      40.781  54.954  79.127  1.00  0.00           N  
ATOM   1976  H3  U      62      40.679  55.957  79.162  1.00  0.00           H  
ATOM   1977  C2  U      62      41.701  54.366  79.974  1.00  0.00           C  
ATOM   1978  O2  U      62      42.337  55.071  80.759  1.00  0.00           O  
ATOM   1979  C3' U      62      41.931  50.744  82.141  1.00  0.00           C  
ATOM   1980  H3' U      62      40.958  50.774  81.644  1.00  0.00           H  
ATOM   1981  C2' U      62      42.515  52.168  82.179  1.00  0.00           C  
ATOM   1982  H2' U      62      41.765  52.901  82.478  1.00  0.00           H  
ATOM   1983  O2' U      62      43.704  52.276  82.962  1.00  0.00           O  
ATOM   1984 HO2' U      62      43.631  53.023  83.588  1.00  0.00           H  
ATOM   1985  O3' U      62      41.840  50.073  83.398  1.00  0.00           O  
ATOM   1986  P   A      63      40.478  50.113  84.267  1.00  0.00           P  
ATOM   1987  OP1 A      63      40.697  49.284  85.489  1.00  0.00           O  
ATOM   1988  OP2 A      63      39.340  49.755  83.373  1.00  0.00           O  
ATOM   1989  O5' A      63      40.288  51.662  84.709  1.00  0.00           O  
ATOM   1990  C5' A      63      41.138  52.259  85.679  1.00  0.00           C  
ATOM   1991  H5' A      63      42.177  52.166  85.362  1.00  0.00           H  
ATOM   1992 H5'' A      63      41.028  51.736  86.631  1.00  0.00           H  
ATOM   1993  C4' A      63      40.826  53.746  85.910  1.00  0.00           C  
ATOM   1994  H4' A      63      41.467  54.109  86.715  1.00  0.00           H  
ATOM   1995  O4' A      63      41.076  54.540  84.753  1.00  0.00           O  
ATOM   1996  C1' A      63      40.107  55.577  84.690  1.00  0.00           C  
ATOM   1997  H1' A      63      40.603  56.547  84.634  1.00  0.00           H  
ATOM   1998  N9  A      63      39.311  55.394  83.450  1.00  0.00           N  
ATOM   1999  C8  A      63      39.127  54.251  82.706  1.00  0.00           C  
ATOM   2000  H8  A      63      39.482  53.283  83.030  1.00  0.00           H  
ATOM   2001  N7  A      63      38.527  54.437  81.559  1.00  0.00           N  
ATOM   2002  C5  A      63      38.266  55.814  81.562  1.00  0.00           C  
ATOM   2003  C6  A      63      37.653  56.719  80.657  1.00  0.00           C  
ATOM   2004  N6  A      63      37.167  56.416  79.466  1.00  0.00           N  
ATOM   2005  H61 A      63      36.810  57.163  78.884  1.00  0.00           H  
ATOM   2006  H62 A      63      37.278  55.480  79.113  1.00  0.00           H  
ATOM   2007  N1  A      63      37.519  58.006  80.962  1.00  0.00           N  
ATOM   2008  C2  A      63      38.001  58.426  82.121  1.00  0.00           C  
ATOM   2009  H2  A      63      37.862  59.476  82.329  1.00  0.00           H  
ATOM   2010  N3  A      63      38.626  57.718  83.059  1.00  0.00           N  
ATOM   2011  C4  A      63      38.721  56.400  82.718  1.00  0.00           C  
ATOM   2012  C3' A      63      39.371  54.004  86.317  1.00  0.00           C  
ATOM   2013  H3' A      63      38.711  53.453  85.645  1.00  0.00           H  
ATOM   2014  C2' A      63      39.272  55.504  85.979  1.00  0.00           C  
ATOM   2015  H2' A      63      38.239  55.795  85.794  1.00  0.00           H  
ATOM   2016  O2' A      63      39.876  56.341  86.973  1.00  0.00           O  
ATOM   2017 HO2' A      63      39.864  57.269  86.683  1.00  0.00           H  
ATOM   2018  O3' A      63      39.104  53.652  87.677  1.00  0.00           O  
ATOM   2019  P   U      64      37.603  53.292  88.159  1.00  0.00           P  
ATOM   2020  OP1 U      64      37.654  52.994  89.620  1.00  0.00           O  
ATOM   2021  OP2 U      64      37.057  52.245  87.250  1.00  0.00           O  
ATOM   2022  O5' U      64      36.732  54.640  87.931  1.00  0.00           O  
ATOM   2023  C5' U      64      36.873  55.769  88.783  1.00  0.00           C  
ATOM   2024  H5' U      64      37.927  56.037  88.868  1.00  0.00           H  
ATOM   2025 H5'' U      64      36.506  55.517  89.779  1.00  0.00           H  
ATOM   2026  C4' U      64      36.098  56.996  88.273  1.00  0.00           C  
ATOM   2027  H4' U      64      36.195  57.794  89.011  1.00  0.00           H  
ATOM   2028  O4' U      64      36.597  57.476  87.023  1.00  0.00           O  
ATOM   2029  C1' U      64      35.507  58.000  86.265  1.00  0.00           C  
ATOM   2030  H1' U      64      35.710  59.045  86.020  1.00  0.00           H  
ATOM   2031  N1  U      64      35.296  57.249  84.992  1.00  0.00           N  
ATOM   2032  C6  U      64      35.627  55.917  84.866  1.00  0.00           C  
ATOM   2033  H6  U      64      36.038  55.390  85.715  1.00  0.00           H  
ATOM   2034  C5  U      64      35.449  55.262  83.690  1.00  0.00           C  
ATOM   2035  H5  U      64      35.719  54.220  83.604  1.00  0.00           H  
ATOM   2036  C4  U      64      34.894  55.926  82.533  1.00  0.00           C  
ATOM   2037  O4  U      64      34.717  55.413  81.434  1.00  0.00           O  
ATOM   2038  N3  U      64      34.566  57.244  82.735  1.00  0.00           N  
ATOM   2039  H3  U      64      34.134  57.727  81.962  1.00  0.00           H  
ATOM   2040  C2  U      64      34.717  57.937  83.916  1.00  0.00           C  
ATOM   2041  O2  U      64      34.331  59.104  83.984  1.00  0.00           O  
ATOM   2042  C3' U      64      34.603  56.735  88.060  1.00  0.00           C  
ATOM   2043  H3' U      64      34.486  55.818  87.479  1.00  0.00           H  
ATOM   2044  C2' U      64      34.262  57.933  87.158  1.00  0.00           C  
ATOM   2045  H2' U      64      33.367  57.725  86.573  1.00  0.00           H  
ATOM   2046  O2' U      64      34.152  59.178  87.860  1.00  0.00           O  
ATOM   2047 HO2' U      64      33.602  59.801  87.347  1.00  0.00           H  
ATOM   2048  O3' U      64      33.841  56.649  89.263  1.00  0.00           O  
ATOM   2049  P   G      65      32.401  55.910  89.273  1.00  0.00           P  
ATOM   2050  OP1 G      65      31.844  56.024  90.651  1.00  0.00           O  
ATOM   2051  OP2 G      65      32.573  54.548  88.696  1.00  0.00           O  
ATOM   2052  O5' G      65      31.463  56.757  88.257  1.00  0.00           O  
ATOM   2053  C5' G      65      30.995  58.054  88.607  1.00  0.00           C  
ATOM   2054  H5' G      65      31.830  58.665  88.950  1.00  0.00           H  
ATOM   2055 H5'' G      65      30.285  57.971  89.432  1.00  0.00           H  
ATOM   2056  C4' G      65      30.307  58.784  87.442  1.00  0.00           C  
ATOM   2057  H4' G      65      30.031  59.784  87.782  1.00  0.00           H  
ATOM   2058  O4' G      65      31.152  58.916  86.298  1.00  0.00           O  
ATOM   2059  C1' G      65      30.344  58.847  85.125  1.00  0.00           C  
ATOM   2060  H1' G      65      30.483  59.741  84.514  1.00  0.00           H  
ATOM   2061  N9  G      65      30.698  57.667  84.300  1.00  0.00           N  
ATOM   2062  C8  G      65      31.415  56.545  84.643  1.00  0.00           C  
ATOM   2063  H8  G      65      31.802  56.386  85.641  1.00  0.00           H  
ATOM   2064  N7  G      65      31.599  55.703  83.659  1.00  0.00           N  
ATOM   2065  C5  G      65      30.921  56.296  82.583  1.00  0.00           C  
ATOM   2066  C6  G      65      30.721  55.870  81.219  1.00  0.00           C  
ATOM   2067  O6  G      65      31.129  54.864  80.640  1.00  0.00           O  
ATOM   2068  N1  G      65      29.946  56.737  80.477  1.00  0.00           N  
ATOM   2069  H1  G      65      29.793  56.515  79.508  1.00  0.00           H  
ATOM   2070  C2  G      65      29.437  57.891  80.964  1.00  0.00           C  
ATOM   2071  N2  G      65      28.701  58.597  80.146  1.00  0.00           N  
ATOM   2072  H21 G      65      28.485  58.256  79.212  1.00  0.00           H  
ATOM   2073  H22 G      65      28.334  59.469  80.486  1.00  0.00           H  
ATOM   2074  N3  G      65      29.609  58.339  82.206  1.00  0.00           N  
ATOM   2075  C4  G      65      30.360  57.493  82.976  1.00  0.00           C  
ATOM   2076  C3' G      65      29.031  58.091  86.956  1.00  0.00           C  
ATOM   2077  H3' G      65      29.244  57.031  86.807  1.00  0.00           H  
ATOM   2078  C2' G      65      28.883  58.773  85.584  1.00  0.00           C  
ATOM   2079  H2' G      65      28.290  58.158  84.910  1.00  0.00           H  
ATOM   2080  O2' G      65      28.378  60.111  85.639  1.00  0.00           O  
ATOM   2081 HO2' G      65      27.874  60.298  84.824  1.00  0.00           H  
ATOM   2082  O3' G      65      27.929  58.261  87.847  1.00  0.00           O  
ATOM   2083  P   G      66      26.642  57.283  87.783  1.00  0.00           P  
ATOM   2084  OP1 G      66      25.713  57.689  88.876  1.00  0.00           O  
ATOM   2085  OP2 G      66      27.129  55.876  87.762  1.00  0.00           O  
ATOM   2086  O5' G      66      25.926  57.575  86.359  1.00  0.00           O  
ATOM   2087  C5' G      66      25.258  58.805  86.103  1.00  0.00           C  
ATOM   2088  H5' G      66      25.908  59.639  86.369  1.00  0.00           H  
ATOM   2089 H5'' G      66      24.361  58.867  86.721  1.00  0.00           H  
ATOM   2090  C4' G      66      24.852  58.956  84.627  1.00  0.00           C  
ATOM   2091  H4' G      66      24.400  59.940  84.490  1.00  0.00           H  
ATOM   2092  O4' G      66      25.977  58.858  83.752  1.00  0.00           O  
ATOM   2093  C1' G      66      25.597  58.126  82.593  1.00  0.00           C  
ATOM   2094  H1' G      66      25.826  58.702  81.693  1.00  0.00           H  
ATOM   2095  N9  G      66      26.339  56.847  82.504  1.00  0.00           N  
ATOM   2096  C8  G      66      27.029  56.158  83.473  1.00  0.00           C  
ATOM   2097  H8  G      66      27.091  56.497  84.496  1.00  0.00           H  
ATOM   2098  N7  G      66      27.610  55.067  83.048  1.00  0.00           N  
ATOM   2099  C5  G      66      27.240  55.005  81.700  1.00  0.00           C  
ATOM   2100  C6  G      66      27.483  54.015  80.684  1.00  0.00           C  
ATOM   2101  O6  G      66      28.124  52.974  80.750  1.00  0.00           O  
ATOM   2102  N1  G      66      26.841  54.267  79.488  1.00  0.00           N  
ATOM   2103  H1  G      66      26.717  53.500  78.862  1.00  0.00           H  
ATOM   2104  C2  G      66      26.140  55.398  79.248  1.00  0.00           C  
ATOM   2105  N2  G      66      25.586  55.508  78.071  1.00  0.00           N  
ATOM   2106  H21 G      66      25.699  54.798  77.353  1.00  0.00           H  
ATOM   2107  H22 G      66      25.075  56.356  77.886  1.00  0.00           H  
ATOM   2108  N3  G      66      25.905  56.351  80.144  1.00  0.00           N  
ATOM   2109  C4  G      66      26.465  56.091  81.363  1.00  0.00           C  
ATOM   2110  C3' G      66      23.827  57.907  84.180  1.00  0.00           C  
ATOM   2111  H3' G      66      24.106  56.938  84.599  1.00  0.00           H  
ATOM   2112  C2' G      66      24.083  57.885  82.663  1.00  0.00           C  
ATOM   2113  H2' G      66      23.821  56.910  82.251  1.00  0.00           H  
ATOM   2114  O2' G      66      23.439  58.939  81.940  1.00  0.00           O  
ATOM   2115 HO2' G      66      23.319  58.669  81.009  1.00  0.00           H  
ATOM   2116  O3' G      66      22.493  58.260  84.556  1.00  0.00           O  
ATOM   2117  P   U      67      21.360  57.134  84.805  1.00  0.00           P  
ATOM   2118  OP1 U      67      20.097  57.839  85.162  1.00  0.00           O  
ATOM   2119  OP2 U      67      21.905  56.140  85.771  1.00  0.00           O  
ATOM   2120  O5' U      67      21.150  56.372  83.390  1.00  0.00           O  
ATOM   2121  C5' U      67      20.458  56.979  82.307  1.00  0.00           C  
ATOM   2122  H5' U      67      20.830  57.994  82.159  1.00  0.00           H  
ATOM   2123 H5'' U      67      19.393  57.039  82.541  1.00  0.00           H  
ATOM   2124  C4' U      67      20.636  56.203  80.989  1.00  0.00           C  
ATOM   2125  H4' U      67      20.109  56.739  80.197  1.00  0.00           H  
ATOM   2126  O4' U      67      22.015  56.109  80.631  1.00  0.00           O  
ATOM   2127  C1' U      67      22.243  54.856  79.993  1.00  0.00           C  
ATOM   2128  H1' U      67      22.658  55.037  78.999  1.00  0.00           H  
ATOM   2129  N1  U      67      23.190  53.987  80.747  1.00  0.00           N  
ATOM   2130  C6  U      67      23.385  54.100  82.107  1.00  0.00           C  
ATOM   2131  H6  U      67      22.826  54.837  82.666  1.00  0.00           H  
ATOM   2132  C5  U      67      24.284  53.307  82.746  1.00  0.00           C  
ATOM   2133  H5  U      67      24.442  53.417  83.811  1.00  0.00           H  
ATOM   2134  C4  U      67      25.048  52.305  82.038  1.00  0.00           C  
ATOM   2135  O4  U      67      25.915  51.591  82.525  1.00  0.00           O  
ATOM   2136  N3  U      67      24.742  52.198  80.702  1.00  0.00           N  
ATOM   2137  H3  U      67      25.209  51.480  80.166  1.00  0.00           H  
ATOM   2138  C2  U      67      23.870  53.010  80.014  1.00  0.00           C  
ATOM   2139  O2  U      67      23.748  52.869  78.800  1.00  0.00           O  
ATOM   2140  C3' U      67      20.104  54.764  81.016  1.00  0.00           C  
ATOM   2141  H3' U      67      20.425  54.291  81.947  1.00  0.00           H  
ATOM   2142  C2' U      67      20.889  54.153  79.843  1.00  0.00           C  
ATOM   2143  H2' U      67      20.981  53.071  79.969  1.00  0.00           H  
ATOM   2144  O2' U      67      20.364  54.480  78.550  1.00  0.00           O  
ATOM   2145 HO2' U      67      20.672  53.827  77.891  1.00  0.00           H  
ATOM   2146  O3' U      67      18.692  54.658  80.864  1.00  0.00           O  
ATOM   2147  P   C      68      17.913  53.315  81.312  1.00  0.00           P  
ATOM   2148  OP1 C      68      16.475  53.523  80.975  1.00  0.00           O  
ATOM   2149  OP2 C      68      18.265  53.051  82.736  1.00  0.00           O  
ATOM   2150  O5' C      68      18.506  52.080  80.423  1.00  0.00           O  
ATOM   2151  C5' C      68      18.069  51.830  79.088  1.00  0.00           C  
ATOM   2152  H5' C      68      18.362  52.660  78.444  1.00  0.00           H  
ATOM   2153 H5'' C      68      16.980  51.766  79.074  1.00  0.00           H  
ATOM   2154  C4' C      68      18.620  50.517  78.492  1.00  0.00           C  
ATOM   2155  H4' C      68      18.201  50.391  77.492  1.00  0.00           H  
ATOM   2156  O4' C      68      20.042  50.519  78.380  1.00  0.00           O  
ATOM   2157  C1' C      68      20.530  49.186  78.539  1.00  0.00           C  
ATOM   2158  H1' C      68      20.983  48.861  77.598  1.00  0.00           H  
ATOM   2159  N1  C      68      21.563  49.141  79.617  1.00  0.00           N  
ATOM   2160  C6  C      68      21.427  49.900  80.756  1.00  0.00           C  
ATOM   2161  H6  C      68      20.548  50.523  80.882  1.00  0.00           H  
ATOM   2162  C5  C      68      22.391  49.881  81.708  1.00  0.00           C  
ATOM   2163  H5  C      68      22.281  50.482  82.598  1.00  0.00           H  
ATOM   2164  C4  C      68      23.517  49.047  81.477  1.00  0.00           C  
ATOM   2165  N4  C      68      24.486  48.994  82.340  1.00  0.00           N  
ATOM   2166  H41 C      68      25.331  48.502  82.073  1.00  0.00           H  
ATOM   2167  H42 C      68      24.476  49.598  83.143  1.00  0.00           H  
ATOM   2168  N3  C      68      23.670  48.307  80.399  1.00  0.00           N  
ATOM   2169  C2  C      68      22.692  48.318  79.461  1.00  0.00           C  
ATOM   2170  O2  C      68      22.845  47.574  78.490  1.00  0.00           O  
ATOM   2171  C3' C      68      18.249  49.275  79.312  1.00  0.00           C  
ATOM   2172  H3' C      68      18.406  49.486  80.372  1.00  0.00           H  
ATOM   2173  C2' C      68      19.329  48.274  78.847  1.00  0.00           C  
ATOM   2174  H2' C      68      19.551  47.569  79.653  1.00  0.00           H  
ATOM   2175  O2' C      68      18.989  47.581  77.640  1.00  0.00           O  
ATOM   2176 HO2' C      68      19.545  46.783  77.537  1.00  0.00           H  
ATOM   2177  O3' C      68      16.918  48.813  79.073  1.00  0.00           O  
ATOM   2178  P   G3     69      15.912  48.512  80.298  1.00  0.00           P  
ATOM   2179  OP1 G3     69      14.714  47.828  79.734  1.00  0.00           O  
ATOM   2180  OP2 G3     69      15.707  49.768  81.069  1.00  0.00           O  
ATOM   2181  O5' G3     69      16.701  47.451  81.232  1.00  0.00           O  
ATOM   2182  C5' G3     69      16.220  47.146  82.535  1.00  0.00           C  
ATOM   2183  H5' G3     69      15.194  46.779  82.471  1.00  0.00           H  
ATOM   2184 H5'' G3     69      16.215  48.054  83.142  1.00  0.00           H  
ATOM   2185  C4' G3     69      17.065  46.092  83.263  1.00  0.00           C  
ATOM   2186  H4' G3     69      16.673  45.996  84.277  1.00  0.00           H  
ATOM   2187  O4' G3     69      16.995  44.815  82.637  1.00  0.00           O  
ATOM   2188  C1' G3     69      18.228  44.125  82.844  1.00  0.00           C  
ATOM   2189  H1' G3     69      18.032  43.192  83.379  1.00  0.00           H  
ATOM   2190  N9  G3     69      18.760  43.750  81.495  1.00  0.00           N  
ATOM   2191  C8  G3     69      18.105  42.925  80.610  1.00  0.00           C  
ATOM   2192  H8  G3     69      17.071  42.635  80.756  1.00  0.00           H  
ATOM   2193  N7  G3     69      18.831  42.492  79.614  1.00  0.00           N  
ATOM   2194  C5  G3     69      20.078  43.087  79.838  1.00  0.00           C  
ATOM   2195  C6  G3     69      21.330  42.951  79.131  1.00  0.00           C  
ATOM   2196  O6  G3     69      21.594  42.277  78.132  1.00  0.00           O  
ATOM   2197  N1  G3     69      22.364  43.669  79.698  1.00  0.00           N  
ATOM   2198  H1  G3     69      23.275  43.570  79.292  1.00  0.00           H  
ATOM   2199  C2  G3     69      22.207  44.480  80.771  1.00  0.00           C  
ATOM   2200  N2  G3     69      23.281  45.032  81.265  1.00  0.00           N  
ATOM   2201  H21 G3     69      24.180  44.641  81.012  1.00  0.00           H  
ATOM   2202  H22 G3     69      23.171  45.594  82.092  1.00  0.00           H  
ATOM   2203  N3  G3     69      21.070  44.654  81.435  1.00  0.00           N  
ATOM   2204  C4  G3     69      20.029  43.908  80.950  1.00  0.00           C  
ATOM   2205  C3' G3     69      18.557  46.419  83.376  1.00  0.00           C  
ATOM   2206  H3' G3     69      18.949  46.693  82.393  1.00  0.00           H  
ATOM   2207  C2' G3     69      19.084  45.027  83.761  1.00  0.00           C  
ATOM   2208  H2' G3     69      20.151  44.951  83.573  1.00  0.00           H  
ATOM   2209  O2' G3     69      18.823  44.677  85.128  1.00  0.00           O  
ATOM   2210 HO2' G3     69      19.395  43.929  85.397  1.00  0.00           H  
ATOM   2211  O3' G3     69      18.856  47.440  84.333  1.00  0.00           O  
ATOM   2212 HO3' G3     69      19.825  47.569  84.372  1.00  0.00           H  
TER   
END   
