# Supplementary material for: RPocket: an intuitive database of RNA pocket topology information with RNA-ligand data resources
Source: BMC Bioinformatics. 2021 Sep 8;22:428. doi: 10.1186/s12859-021-04349-4 (PMC8424408; doi:10.1186/s12859-021-04349-4)
Supplement: Supplementary file 7 — Additional file 7. Folder S3: Nine other experimental structures and their modeling structures and pockets. [file 12859_2021_4349_MOESM7_ESM.zip › 12859_2021_4349_MOESM7_ESM/1Y27_s1.pdb]

ATOM      1  P     G A   1      -0.084   9.150   9.743  1.00  0.00
ATOM      2  OP1   G A   1       0.251   9.826  11.020  1.00  0.00
ATOM      3  OP2   G A   1      -1.499   8.814   9.440  1.00  0.00
ATOM      4  O5'   G A   1       0.597   9.951   8.536  1.00  0.00
ATOM      5  C5'   G A   1       2.011  10.229   8.536  1.00  0.00
ATOM      6  C4'   G A   1       2.483  10.663   7.156  1.00  0.00
ATOM      7  O4'   G A   1       2.431   9.536   6.248  1.00  0.00
ATOM      8  C3'   G A   1       1.666  11.763   6.494  1.00  0.00
ATOM      9  O3'   G A   1       2.192  13.037   6.837  1.00  0.00
ATOM     10  C2'   G A   1       1.820  11.490   4.997  1.00  0.00
ATOM     11  O2'   G A   1       2.900  12.161   4.394  1.00  0.00
ATOM     12  C1'   G A   1       2.033   9.971   4.960  1.00  0.00
ATOM     13  N9    G A   1       0.914   8.989   4.491  1.00  0.00
ATOM     14  C8    G A   1       0.300   7.925   5.105  1.00  0.00
ATOM     15  N7    G A   1      -0.086   7.000   4.269  1.00  0.00
ATOM     16  C5    G A   1       0.295   7.478   3.029  1.00  0.00
ATOM     17  C6    G A   1       0.143   6.916   1.736  1.00  0.00
ATOM     18  O6    G A   1      -0.381   5.838   1.426  1.00  0.00
ATOM     19  N1    G A   1       0.673   7.737   0.745  1.00  0.00
ATOM     20  C2    G A   1       1.276   8.951   0.972  1.00  0.00
ATOM     21  N2    G A   1       1.728   9.598  -0.111  1.00  0.00
ATOM     22  N3    G A   1       1.424   9.487   2.167  1.00  0.00
ATOM     23  C4    G A   1       0.916   8.707   3.145  1.00  0.00
ATOM     24  P     G A   2       1.406  14.172   7.832  1.00  0.00
ATOM     25  OP1   G A   2       0.042  14.426   8.360  1.00  0.00
ATOM     26  OP2   G A   2       1.748  14.599   6.453  1.00  0.00
ATOM     27  O5'   G A   2       2.442  14.834   8.838  1.00  0.00
ATOM     28  C5'   G A   2       3.805  14.999   8.478  1.00  0.00
ATOM     29  C4'   G A   2       4.440  16.022   9.373  1.00  0.00
ATOM     30  O4'   G A   2       3.720  17.265   9.219  1.00  0.00
ATOM     31  C3'   G A   2       4.362  15.710  10.855  1.00  0.00
ATOM     32  O3'   G A   2       5.467  14.904  11.248  1.00  0.00
ATOM     33  C2'   G A   2       4.369  17.088  11.512  1.00  0.00
ATOM     34  O2'   G A   2       5.661  17.614  11.715  1.00  0.00
ATOM     35  C1'   G A   2       3.645  17.937  10.466  1.00  0.00
ATOM     36  N9    G A   2       2.255  18.214  10.558  1.00  0.00
ATOM     37  C8    G A   2       1.361  18.203   9.515  1.00  0.00
ATOM     38  N7    G A   2       0.141  18.491   9.879  1.00  0.00
ATOM     39  C5    G A   2       0.232  18.708  11.241  1.00  0.00
ATOM     40  C6    G A   2      -0.765  19.053  12.190  1.00  0.00
ATOM     41  O6    G A   2      -1.973  19.242  11.997  1.00  0.00
ATOM     42  N1    G A   2      -0.243  19.175  13.474  1.00  0.00
ATOM     43  C2    G A   2       1.078  18.989  13.804  1.00  0.00
ATOM     44  N2    G A   2       1.393  19.152  15.096  1.00  0.00
ATOM     45  N3    G A   2       2.016  18.667  12.935  1.00  0.00
ATOM     46  C4    G A   2       1.531  18.542  11.681  1.00  0.00
ATOM     47  P     A A   3       5.213  13.325  12.110  1.00  0.00
ATOM     48  OP1   A A   3       6.062  12.315  12.788  1.00  0.00
ATOM     49  OP2   A A   3       4.095  12.940  11.217  1.00  0.00
ATOM     50  O5'   A A   3       4.540  14.204  13.261  1.00  0.00
ATOM     51  C5'   A A   3       5.279  14.479  14.440  1.00  0.00
ATOM     52  C4'   A A   3       4.350  14.890  15.551  1.00  0.00
ATOM     53  O4'   A A   3       3.618  16.074  15.142  1.00  0.00
ATOM     54  C3'   A A   3       3.283  13.872  15.927  1.00  0.00
ATOM     55  O3'   A A   3       3.761  12.943  16.886  1.00  0.00
ATOM     56  C2'   A A   3       2.149  14.742  16.455  1.00  0.00
ATOM     57  O2'   A A   3       2.370  15.047  17.826  1.00  0.00
ATOM     58  C1'   A A   3       2.300  16.027  15.639  1.00  0.00
ATOM     59  N9    A A   3       1.340  16.209  14.577  1.00  0.00
ATOM     60  C8    A A   3       1.381  15.891  13.245  1.00  0.00
ATOM     61  N7    A A   3       0.225  16.016  12.636  1.00  0.00
ATOM     62  C5    A A   3      -0.633  16.443  13.636  1.00  0.00
ATOM     63  C6    A A   3      -2.003  16.758  13.637  1.00  0.00
ATOM     64  N6    A A   3      -2.778  16.687  12.552  1.00  0.00
ATOM     65  N1    A A   3      -2.555  17.153  14.804  1.00  0.00
ATOM     66  C2    A A   3      -1.777  17.224  15.890  1.00  0.00
ATOM     67  N3    A A   3      -0.479  16.956  16.014  1.00  0.00
ATOM     68  C4    A A   3       0.039  16.566  14.838  1.00  0.00
ATOM     69  P     U A   4       3.413  11.269  16.903  1.00  0.00
ATOM     70  OP1   U A   4       4.789  11.042  17.438  1.00  0.00
ATOM     71  OP2   U A   4       3.059  10.740  15.559  1.00  0.00
ATOM     72  O5'   U A   4       2.303  10.723  17.909  1.00  0.00
ATOM     73  C5'   U A   4       0.977  10.425  17.461  1.00  0.00
ATOM     74  C4'   U A   4      -0.017  11.423  18.033  1.00  0.00
ATOM     75  O4'   U A   4       0.056  12.678  17.289  1.00  0.00
ATOM     76  C3'   U A   4      -1.475  11.015  17.901  1.00  0.00
ATOM     77  O3'   U A   4      -1.843  10.128  18.954  1.00  0.00
ATOM     78  C2'   U A   4      -2.202  12.359  17.958  1.00  0.00
ATOM     79  O2'   U A   4      -2.392  12.865  19.264  1.00  0.00
ATOM     80  C1'   U A   4      -1.240  13.262  17.176  1.00  0.00
ATOM     81  N1    U A   4      -1.739  13.319  15.844  1.00  0.00
ATOM     82  C2    U A   4      -2.927  13.971  15.572  1.00  0.00
ATOM     83  O2    U A   4      -3.638  14.444  16.440  1.00  0.00
ATOM     84  N3    U A   4      -3.255  14.050  14.240  1.00  0.00
ATOM     85  C4    U A   4      -2.530  13.554  13.176  1.00  0.00
ATOM     86  O4    U A   4      -2.954  13.704  12.033  1.00  0.00
ATOM     87  C5    U A   4      -1.310  12.890  13.540  1.00  0.00
ATOM     88  C6    U A   4      -0.967  12.798  14.828  1.00  0.00
ATOM     89  P     C A   5      -3.012   8.860  18.711  1.00  0.00
ATOM     90  OP1   C A   5      -2.554   9.081  20.112  1.00  0.00
ATOM     91  OP2   C A   5      -2.593   7.632  17.975  1.00  0.00
ATOM     92  O5'   C A   5      -4.602   8.936  18.581  1.00  0.00
ATOM     93  C5'   C A   5      -5.430   9.254  19.695  1.00  0.00
ATOM     94  C4'   C A   5      -6.794   9.633  19.199  1.00  0.00
ATOM     95  O4'   C A   5      -6.818  11.035  18.823  1.00  0.00
ATOM     96  C3'   C A   5      -7.199   8.895  17.934  1.00  0.00
ATOM     97  O3'   C A   5      -7.685   7.589  18.224  1.00  0.00
ATOM     98  C2'   C A   5      -8.232   9.845  17.344  1.00  0.00
ATOM     99  O2'   C A   5      -9.476   9.757  18.008  1.00  0.00
ATOM    100  C1'   C A   5      -7.629  11.210  17.676  1.00  0.00
ATOM    101  N1    C A   5      -6.749  11.545  16.436  1.00  0.00
ATOM    102  C2    C A   5      -7.367  12.263  15.406  1.00  0.00
ATOM    103  O2    C A   5      -8.569  12.556  15.520  1.00  0.00
ATOM    104  N3    C A   5      -6.640  12.614  14.318  1.00  0.00
ATOM    105  C4    C A   5      -5.352  12.276  14.239  1.00  0.00
ATOM    106  N4    C A   5      -4.676  12.643  13.148  1.00  0.00
ATOM    107  C5    C A   5      -4.707  11.549  15.272  1.00  0.00
ATOM    108  C6    C A   5      -5.429  11.204  16.344  1.00  0.00
ATOM    109  P     A A   6      -7.435   6.299  17.140  1.00  0.00
ATOM    110  OP1   A A   6      -7.736   5.038  17.927  1.00  0.00
ATOM    111  OP2   A A   6      -6.109   6.349  16.297  1.00  0.00
ATOM    112  O5'   A A   6      -8.598   6.584  16.087  1.00  0.00
ATOM    113  C5'   A A   6      -9.967   6.503  16.476  1.00  0.00
ATOM    114  C4'   A A   6     -10.867   7.020  15.350  1.00  0.00
ATOM    115  O4'   A A   6     -10.658   8.455  15.126  1.00  0.00
ATOM    116  C3'   A A   6     -10.655   6.439  14.002  1.00  0.00
ATOM    117  O3'   A A   6     -11.231   5.126  13.908  1.00  0.00
ATOM    118  C2'   A A   6     -11.381   7.481  13.166  1.00  0.00
ATOM    119  O2'   A A   6     -12.787   7.505  13.357  1.00  0.00
ATOM    120  C1'   A A   6     -10.855   8.756  13.796  1.00  0.00
ATOM    121  N9    A A   6      -9.538   9.187  13.152  1.00  0.00
ATOM    122  C8    A A   6      -8.261   8.927  13.577  1.00  0.00
ATOM    123  N7    A A   6      -7.333   9.461  12.818  1.00  0.00
ATOM    124  C5    A A   6      -8.049  10.115  11.828  1.00  0.00
ATOM    125  C6    A A   6      -7.648  10.876  10.717  1.00  0.00
ATOM    126  N6    A A   6      -6.371  11.116  10.407  1.00  0.00
ATOM    127  N1    A A   6      -8.615  11.388   9.926  1.00  0.00
ATOM    128  C2    A A   6      -9.893  11.148  10.238  1.00  0.00
ATOM    129  N3    A A   6     -10.394  10.450  11.254  1.00  0.00
ATOM    130  C4    A A   6      -9.408   9.954  12.020  1.00  0.00
ATOM    131  P     U A   7     -10.471   4.085  13.120  1.00  0.00
ATOM    132  OP1   U A   7     -11.092   2.749  13.282  1.00  0.00
ATOM    133  OP2   U A   7      -9.001   4.245  13.241  1.00  0.00
ATOM    134  O5'   U A   7     -10.918   4.634  11.708  1.00  0.00
ATOM    135  C5'   U A   7     -12.287   4.822  11.440  1.00  0.00
ATOM    136  C4'   U A   7     -12.459   5.693  10.239  1.00  0.00
ATOM    137  O4'   U A   7     -11.802   6.968  10.467  1.00  0.00
ATOM    138  C3'   U A   7     -11.787   5.202   8.978  1.00  0.00
ATOM    139  O3'   U A   7     -12.552   4.169   8.382  1.00  0.00
ATOM    140  C2'   U A   7     -11.770   6.483   8.156  1.00  0.00
ATOM    141  O2'   U A   7     -13.047   6.844   7.679  1.00  0.00
ATOM    142  C1'   U A   7     -11.386   7.502   9.224  1.00  0.00
ATOM    143  N1    U A   7      -9.940   7.764   9.278  1.00  0.00
ATOM    144  C2    U A   7      -9.358   8.632   8.374  1.00  0.00
ATOM    145  O2    U A   7      -9.975   9.155   7.463  1.00  0.00
ATOM    146  N3    U A   7      -8.019   8.868   8.574  1.00  0.00
ATOM    147  C4    U A   7      -7.221   8.335   9.565  1.00  0.00
ATOM    148  O4    U A   7      -6.033   8.642   9.616  1.00  0.00
ATOM    149  C5    U A   7      -7.898   7.442  10.463  1.00  0.00
ATOM    150  C6    U A   7      -9.200   7.195  10.292  1.00  0.00
ATOM    151  P     A A   8     -11.881   3.268   7.309  1.00  0.00
ATOM    152  OP1   A A   8     -13.030   2.473   6.790  1.00  0.00
ATOM    153  OP2   A A   8     -10.665   2.561   7.817  1.00  0.00
ATOM    154  O5'   A A   8     -11.418   4.289   6.164  1.00  0.00
ATOM    155  C5'   A A   8     -11.909   4.160   4.828  1.00  0.00
ATOM    156  C4'   A A   8     -11.295   5.203   3.912  1.00  0.00
ATOM    157  O4'   A A   8     -10.730   6.295   4.684  1.00  0.00
ATOM    158  C3'   A A   8     -10.116   4.752   3.073  1.00  0.00
ATOM    159  O3'   A A   8     -10.484   4.012   1.951  1.00  0.00
ATOM    160  C2'   A A   8      -9.447   6.055   2.701  1.00  0.00
ATOM    161  O2'   A A   8     -10.072   6.726   1.631  1.00  0.00
ATOM    162  C1'   A A   8      -9.595   6.831   4.001  1.00  0.00
ATOM    163  N9    A A   8      -8.411   6.688   4.790  1.00  0.00
ATOM    164  C8    A A   8      -8.279   5.899   5.902  1.00  0.00
ATOM    165  N7    A A   8      -7.148   6.072   6.543  1.00  0.00
ATOM    166  C5    A A   8      -6.491   7.041   5.801  1.00  0.00
ATOM    167  C6    A A   8      -5.240   7.665   5.955  1.00  0.00
ATOM    168  N6    A A   8      -4.396   7.392   6.953  1.00  0.00
ATOM    169  N1    A A   8      -4.884   8.589   5.038  1.00  0.00
ATOM    170  C2    A A   8      -5.731   8.863   4.040  1.00  0.00
ATOM    171  N3    A A   8      -6.931   8.345   3.789  1.00  0.00
ATOM    172  C4    A A   8      -7.256   7.429   4.717  1.00  0.00
ATOM    173  P     U A   9      -9.901   2.611   1.828  1.00  0.00
ATOM    174  OP1   U A   9     -10.677   1.770   0.887  1.00  0.00
ATOM    175  OP2   U A   9      -9.394   2.038   3.097  1.00  0.00
ATOM    176  O5'   U A   9      -8.573   3.167   1.128  1.00  0.00
ATOM    177  C5'   U A   9      -8.601   3.647  -0.206  1.00  0.00
ATOM    178  C4'   U A   9      -7.326   4.362  -0.588  1.00  0.00
ATOM    179  O4'   U A   9      -7.073   5.487   0.305  1.00  0.00
ATOM    180  C3'   U A   9      -6.035   3.559  -0.527  1.00  0.00
ATOM    181  O3'   U A   9      -5.867   2.666  -1.614  1.00  0.00
ATOM    182  C2'   U A   9      -5.006   4.680  -0.495  1.00  0.00
ATOM    183  O2'   U A   9      -4.915   5.310  -1.767  1.00  0.00
ATOM    184  C1'   U A   9      -5.680   5.665   0.459  1.00  0.00
ATOM    185  N1    U A   9      -5.233   5.307   1.863  1.00  0.00
ATOM    186  C2    U A   9      -4.103   5.933   2.355  1.00  0.00
ATOM    187  O2    U A   9      -3.380   6.634   1.669  1.00  0.00
ATOM    188  N3    U A   9      -3.847   5.708   3.686  1.00  0.00
ATOM    189  C4    U A   9      -4.591   4.937   4.554  1.00  0.00
ATOM    190  O4    U A   9      -4.235   4.829   5.725  1.00  0.00
ATOM    191  C5    U A   9      -5.748   4.320   3.968  1.00  0.00
ATOM    192  C6    U A   9      -6.020   4.522   2.676  1.00  0.00
ATOM    193  P     A A  10      -5.055   1.261  -1.604  1.00  0.00
ATOM    194  OP1   A A  10      -3.848   2.125  -1.538  1.00  0.00
ATOM    195  OP2   A A  10      -5.607   0.878  -2.927  1.00  0.00
ATOM    196  O5'   A A  10      -4.763  -0.051  -0.751  1.00  0.00
ATOM    197  C5'   A A  10      -4.275   0.046   0.601  1.00  0.00
ATOM    198  C4'   A A  10      -5.036  -0.897   1.502  1.00  0.00
ATOM    199  O4'   A A  10      -6.428  -0.489   1.572  1.00  0.00
ATOM    200  C3'   A A  10      -5.093  -2.334   1.022  1.00  0.00
ATOM    201  O3'   A A  10      -3.923  -3.042   1.400  1.00  0.00
ATOM    202  C2'   A A  10      -6.341  -2.851   1.716  1.00  0.00
ATOM    203  O2'   A A  10      -6.113  -3.121   3.084  1.00  0.00
ATOM    204  C1'   A A  10      -7.261  -1.636   1.602  1.00  0.00
ATOM    205  N9    A A  10      -8.187  -1.506   0.467  1.00  0.00
ATOM    206  C8    A A  10      -8.360  -0.293  -0.148  1.00  0.00
ATOM    207  N7    A A  10      -9.299  -0.294  -1.064  1.00  0.00
ATOM    208  C5    A A  10      -9.776  -1.595  -1.050  1.00  0.00
ATOM    209  C6    A A  10     -10.780  -2.243  -1.790  1.00  0.00
ATOM    210  N6    A A  10     -11.515  -1.639  -2.726  1.00  0.00
ATOM    211  N1    A A  10     -11.005  -3.549  -1.531  1.00  0.00
ATOM    212  C2    A A  10     -10.269  -4.154  -0.592  1.00  0.00
ATOM    213  N3    A A  10      -9.299  -3.652   0.169  1.00  0.00
ATOM    214  C4    A A  10      -9.099  -2.354  -0.113  1.00  0.00
ATOM    215  P     A A  11      -2.929  -3.761   0.233  1.00  0.00
ATOM    216  OP1   A A  11      -1.705  -4.415   0.769  1.00  0.00
ATOM    217  OP2   A A  11      -2.836  -2.922  -0.994  1.00  0.00
ATOM    218  O5'   A A  11      -3.999  -4.902  -0.049  1.00  0.00
ATOM    219  C5'   A A  11      -4.217  -5.921   0.910  1.00  0.00
ATOM    220  C4'   A A  11      -5.308  -6.841   0.456  1.00  0.00
ATOM    221  O4'   A A  11      -6.566  -6.121   0.414  1.00  0.00
ATOM    222  C3'   A A  11      -5.176  -7.393  -0.951  1.00  0.00
ATOM    223  O3'   A A  11      -4.214  -8.452  -0.980  1.00  0.00
ATOM    224  C2'   A A  11      -6.610  -7.848  -1.199  1.00  0.00
ATOM    225  O2'   A A  11      -6.939  -8.991  -0.445  1.00  0.00
ATOM    226  C1'   A A  11      -7.390  -6.680  -0.598  1.00  0.00
ATOM    227  N9    A A  11      -7.698  -5.631  -1.566  1.00  0.00
ATOM    228  C8    A A  11      -7.001  -4.471  -1.786  1.00  0.00
ATOM    229  N7    A A  11      -7.544  -3.691  -2.691  1.00  0.00
ATOM    230  C5    A A  11      -8.673  -4.386  -3.094  1.00  0.00
ATOM    231  C6    A A  11      -9.678  -4.095  -4.033  1.00  0.00
ATOM    232  N6    A A  11      -9.705  -2.979  -4.764  1.00  0.00
ATOM    233  N1    A A  11     -10.665  -5.002  -4.195  1.00  0.00
ATOM    234  C2    A A  11     -10.638  -6.120  -3.461  1.00  0.00
ATOM    235  N3    A A  11      -9.748  -6.505  -2.548  1.00  0.00
ATOM    236  C4    A A  11      -8.780  -5.583  -2.411  1.00  0.00
ATOM    237  P     U A  12      -3.763  -9.162  -2.408  1.00  0.00
ATOM    238  OP1   U A  12      -2.906 -10.348  -1.914  1.00  0.00
ATOM    239  OP2   U A  12      -3.149  -8.107  -3.212  1.00  0.00
ATOM    240  O5'   U A  12      -4.842  -9.813  -3.373  1.00  0.00
ATOM    241  C5'   U A  12      -5.652 -10.827  -2.846  1.00  0.00
ATOM    242  C4'   U A  12      -6.752 -11.149  -3.793  1.00  0.00
ATOM    243  O4'   U A  12      -7.754 -10.075  -3.765  1.00  0.00
ATOM    244  C3'   U A  12      -6.333 -11.237  -5.272  1.00  0.00
ATOM    245  O3'   U A  12      -5.778 -12.528  -5.561  1.00  0.00
ATOM    246  C2'   U A  12      -7.691 -11.040  -5.967  1.00  0.00
ATOM    247  O2'   U A  12      -8.512 -12.186  -5.769  1.00  0.00
ATOM    248  C1'   U A  12      -8.304  -9.916  -5.085  1.00  0.00
ATOM    249  N1    U A  12      -7.878  -8.588  -5.644  1.00  0.00
ATOM    250  C2    U A  12      -8.662  -8.063  -6.654  1.00  0.00
ATOM    251  O2    U A  12      -9.646  -8.631  -7.095  1.00  0.00
ATOM    252  N3    U A  12      -8.252  -6.842  -7.133  1.00  0.00
ATOM    253  C4    U A  12      -7.161  -6.111  -6.713  1.00  0.00
ATOM    254  O4    U A  12      -6.920  -5.027  -7.240  1.00  0.00
ATOM    255  C5    U A  12      -6.397  -6.723  -5.663  1.00  0.00
ATOM    256  C6    U A  12      -6.773  -7.910  -5.179  1.00  0.00
ATOM    257  P     C A  13      -4.681 -12.724  -6.783  1.00  0.00
ATOM    258  OP1   C A  13      -4.068 -14.075  -6.940  1.00  0.00
ATOM    259  OP2   C A  13      -3.693 -11.593  -6.970  1.00  0.00
ATOM    260  O5'   C A  13      -6.095 -12.486  -7.482  1.00  0.00
ATOM    261  C5'   C A  13      -6.858 -13.652  -7.867  1.00  0.00
ATOM    262  C4'   C A  13      -8.121 -13.168  -8.534  1.00  0.00
ATOM    263  O4'   C A  13      -8.418 -11.873  -8.052  1.00  0.00
ATOM    264  C3'   C A  13      -8.149 -12.981 -10.037  1.00  0.00
ATOM    265  O3'   C A  13      -8.219 -14.189 -10.791  1.00  0.00
ATOM    266  C2'   C A  13      -9.332 -12.053 -10.217  1.00  0.00
ATOM    267  O2'   C A  13     -10.526 -12.829 -10.185  1.00  0.00
ATOM    268  C1'   C A  13      -9.246 -11.196  -8.992  1.00  0.00
ATOM    269  N1    C A  13      -8.665  -9.886  -9.436  1.00  0.00
ATOM    270  C2    C A  13      -9.278  -9.052 -10.379  1.00  0.00
ATOM    271  O2    C A  13     -10.360  -9.407 -10.877  1.00  0.00
ATOM    272  N3    C A  13      -8.675  -7.888 -10.719  1.00  0.00
ATOM    273  C4    C A  13      -7.513  -7.549 -10.160  1.00  0.00
ATOM    274  N4    C A  13      -6.957  -6.392 -10.526  1.00  0.00
ATOM    275  C5    C A  13      -6.876  -8.380  -9.203  1.00  0.00
ATOM    276  C6    C A  13      -7.474  -9.529  -8.869  1.00  0.00
ATOM    277  P     G A  14      -6.621 -14.362 -11.361  1.00  0.00
ATOM    278  OP1   G A  14      -6.066 -15.729 -11.299  1.00  0.00
ATOM    279  OP2   G A  14      -5.703 -13.205 -11.327  1.00  0.00
ATOM    280  O5'   G A  14      -7.477 -14.259 -12.704  1.00  0.00
ATOM    281  C5'   G A  14      -8.653 -13.469 -12.749  1.00  0.00
ATOM    282  C4'   G A  14      -8.708 -12.631 -13.998  1.00  0.00
ATOM    283  O4'   G A  14      -9.189 -11.310 -13.618  1.00  0.00
ATOM    284  C3'   G A  14      -7.391 -12.347 -14.699  1.00  0.00
ATOM    285  O3'   G A  14      -6.983 -13.404 -15.556  1.00  0.00
ATOM    286  C2'   G A  14      -7.679 -11.036 -15.423  1.00  0.00
ATOM    287  O2'   G A  14      -8.409 -11.147 -16.625  1.00  0.00
ATOM    288  C1'   G A  14      -8.546 -10.314 -14.400  1.00  0.00
ATOM    289  N9    G A  14      -7.631  -9.444 -13.474  1.00  0.00
ATOM    290  C8    G A  14      -6.883  -9.758 -12.365  1.00  0.00
ATOM    291  N7    G A  14      -6.025  -8.829 -12.042  1.00  0.00
ATOM    292  C5    G A  14      -6.216  -7.841 -12.990  1.00  0.00
ATOM    293  C6    G A  14      -5.573  -6.588 -13.159  1.00  0.00
ATOM    294  O6    G A  14      -4.673  -6.090 -12.472  1.00  0.00
ATOM    295  N1    G A  14      -6.072  -5.891 -14.256  1.00  0.00
ATOM    296  C2    G A  14      -7.068  -6.346 -15.087  1.00  0.00
ATOM    297  N2    G A  14      -7.417  -5.531 -16.092  1.00  0.00
ATOM    298  N3    G A  14      -7.674  -7.508 -14.943  1.00  0.00
ATOM    299  C4    G A  14      -7.205  -8.202 -13.884  1.00  0.00
ATOM    300  P     C A  15      -5.633 -13.257 -16.334  1.00  0.00
ATOM    301  OP1   C A  15      -5.456 -14.422 -17.235  1.00  0.00
ATOM    302  OP2   C A  15      -4.657 -13.030 -15.233  1.00  0.00
ATOM    303  O5'   C A  15      -5.658 -11.912 -17.190  1.00  0.00
ATOM    304  C5'   C A  15      -6.231 -11.873 -18.495  1.00  0.00
ATOM    305  C4'   C A  15      -5.724 -10.665 -19.235  1.00  0.00
ATOM    306  O4'   C A  15      -6.205  -9.478 -18.564  1.00  0.00
ATOM    307  C3'   C A  15      -4.212 -10.499 -19.250  1.00  0.00
ATOM    308  O3'   C A  15      -3.610 -11.191 -20.330  1.00  0.00
ATOM    309  C2'   C A  15      -4.043  -9.001 -19.429  1.00  0.00
ATOM    310  O2'   C A  15      -4.171  -8.626 -20.792  1.00  0.00
ATOM    311  C1'   C A  15      -5.217  -8.469 -18.606  1.00  0.00
ATOM    312  N1    C A  15      -4.829  -8.135 -17.221  1.00  0.00
ATOM    313  C2    C A  15      -4.342  -6.848 -16.965  1.00  0.00
ATOM    314  O2    C A  15      -4.376  -6.004 -17.877  1.00  0.00
ATOM    315  N3    C A  15      -3.850  -6.561 -15.736  1.00  0.00
ATOM    316  C4    C A  15      -3.833  -7.499 -14.788  1.00  0.00
ATOM    317  N4    C A  15      -3.339  -7.170 -13.593  1.00  0.00
ATOM    318  C5    C A  15      -4.322  -8.809 -15.028  1.00  0.00
ATOM    319  C6    C A  15      -4.807  -9.088 -16.242  1.00  0.00
ATOM    320  P     G A  16      -2.135 -11.813 -20.157  1.00  0.00
ATOM    321  OP1   G A  16      -1.860 -12.689 -21.323  1.00  0.00
ATOM    322  OP2   G A  16      -1.828 -12.298 -18.784  1.00  0.00
ATOM    323  O5'   G A  16      -1.369 -10.436 -20.373  1.00  0.00
ATOM    324  C5'   G A  16      -1.395  -9.773 -21.628  1.00  0.00
ATOM    325  C4'   G A  16      -0.649  -8.468 -21.531  1.00  0.00
ATOM    326  O4'   G A  16      -1.336  -7.606 -20.581  1.00  0.00
ATOM    327  C3'   G A  16       0.764  -8.574 -20.969  1.00  0.00
ATOM    328  O3'   G A  16       1.729  -8.968 -21.949  1.00  0.00
ATOM    329  C2'   G A  16       0.995  -7.166 -20.427  1.00  0.00
ATOM    330  O2'   G A  16       1.356  -6.222 -21.416  1.00  0.00
ATOM    331  C1'   G A  16      -0.386  -6.823 -19.870  1.00  0.00
ATOM    332  N9    G A  16      -0.511  -7.104 -18.415  1.00  0.00
ATOM    333  C8    G A  16      -1.123  -8.159 -17.784  1.00  0.00
ATOM    334  N7    G A  16      -0.979  -8.137 -16.487  1.00  0.00
ATOM    335  C5    G A  16      -0.230  -7.002 -16.244  1.00  0.00
ATOM    336  C6    G A  16       0.246  -6.452 -15.025  1.00  0.00
ATOM    337  O6    G A  16       0.086  -6.885 -13.876  1.00  0.00
ATOM    338  N1    G A  16       0.973  -5.283 -15.229  1.00  0.00
ATOM    339  C2    G A  16       1.212  -4.713 -16.457  1.00  0.00
ATOM    340  N2    G A  16       1.934  -3.584 -16.453  1.00  0.00
ATOM    341  N3    G A  16       0.778  -5.212 -17.597  1.00  0.00
ATOM    342  C4    G A  16       0.070  -6.348 -17.423  1.00  0.00
ATOM    343  P     U A  17       3.340  -9.545 -21.445  1.00  0.00
ATOM    344  OP1   U A  17       4.155 -10.039 -22.576  1.00  0.00
ATOM    345  OP2   U A  17       2.751 -10.514 -20.478  1.00  0.00
ATOM    346  O5'   U A  17       4.222  -8.505 -20.618  1.00  0.00
ATOM    347  C5'   U A  17       5.108  -7.608 -21.285  1.00  0.00
ATOM    348  C4'   U A  17       5.521  -6.476 -20.369  1.00  0.00
ATOM    349  O4'   U A  17       4.374  -6.037 -19.589  1.00  0.00
ATOM    350  C3'   U A  17       6.569  -6.745 -19.300  1.00  0.00
ATOM    351  O3'   U A  17       7.890  -6.726 -19.841  1.00  0.00
ATOM    352  C2'   U A  17       6.349  -5.553 -18.380  1.00  0.00
ATOM    353  O2'   U A  17       6.856  -4.362 -18.946  1.00  0.00
ATOM    354  C1'   U A  17       4.824  -5.467 -18.374  1.00  0.00
ATOM    355  N1    U A  17       4.259  -6.273 -17.236  1.00  0.00
ATOM    356  C2    U A  17       4.643  -5.884 -15.967  1.00  0.00
ATOM    357  O2    U A  17       5.418  -4.967 -15.759  1.00  0.00
ATOM    358  N3    U A  17       4.086  -6.611 -14.943  1.00  0.00
ATOM    359  C4    U A  17       3.204  -7.664 -15.058  1.00  0.00
ATOM    360  O4    U A  17       2.788  -8.219 -14.044  1.00  0.00
ATOM    361  C5    U A  17       2.854  -8.009 -16.407  1.00  0.00
ATOM    362  C6    U A  17       3.381  -7.318 -17.422  1.00  0.00
ATOM    363  P     G A  18       9.133  -7.402 -18.994  1.00  0.00
ATOM    364  OP1   G A  18      10.236  -7.303 -19.989  1.00  0.00
ATOM    365  OP2   G A  18       8.516  -8.724 -18.711  1.00  0.00
ATOM    366  O5'   G A  18       9.624  -6.742 -17.625  1.00  0.00
ATOM    367  C5'   G A  18      10.259  -5.469 -17.619  1.00  0.00
ATOM    368  C4'   G A  18      10.283  -4.892 -16.224  1.00  0.00
ATOM    369  O4'   G A  18       8.917  -4.767 -15.738  1.00  0.00
ATOM    370  C3'   G A  18      10.976  -5.738 -15.167  1.00  0.00
ATOM    371  O3'   G A  18      12.387  -5.553 -15.158  1.00  0.00
ATOM    372  C2'   G A  18      10.321  -5.254 -13.876  1.00  0.00
ATOM    373  O2'   G A  18      10.879  -4.061 -13.357  1.00  0.00
ATOM    374  C1'   G A  18       8.875  -5.033 -14.338  1.00  0.00
ATOM    375  N9    G A  18       8.113  -6.253 -14.125  1.00  0.00
ATOM    376  C8    G A  18       7.685  -7.166 -15.059  1.00  0.00
ATOM    377  N7    G A  18       6.950  -8.117 -14.550  1.00  0.00
ATOM    378  C5    G A  18       6.887  -7.817 -13.202  1.00  0.00
ATOM    379  C6    G A  18       6.233  -8.489 -12.137  1.00  0.00
ATOM    380  O6    G A  18       5.554  -9.522 -12.184  1.00  0.00
ATOM    381  N1    G A  18       6.426  -7.844 -10.918  1.00  0.00
ATOM    382  C2    G A  18       7.158  -6.693 -10.747  1.00  0.00
ATOM    383  N2    G A  18       7.230  -6.219  -9.496  1.00  0.00
ATOM    384  N3    G A  18       7.772  -6.059 -11.726  1.00  0.00
ATOM    385  C4    G A  18       7.599  -6.668 -12.919  1.00  0.00
ATOM    386  P     G A  19      13.424  -6.821 -14.860  1.00  0.00
ATOM    387  OP1   G A  19      14.688  -6.344 -15.466  1.00  0.00
ATOM    388  OP2   G A  19      12.842  -8.121 -15.266  1.00  0.00
ATOM    389  O5'   G A  19      13.602  -6.946 -13.276  1.00  0.00
ATOM    390  C5'   G A  19      13.558  -5.752 -12.505  1.00  0.00
ATOM    391  C4'   G A  19      13.301  -6.037 -11.048  1.00  0.00
ATOM    392  O4'   G A  19      11.882  -6.201 -10.814  1.00  0.00
ATOM    393  C3'   G A  19      13.938  -7.308 -10.519  1.00  0.00
ATOM    394  O3'   G A  19      15.289  -7.083 -10.158  1.00  0.00
ATOM    395  C2'   G A  19      13.019  -7.716  -9.371  1.00  0.00
ATOM    396  O2'   G A  19      13.342  -7.029  -8.173  1.00  0.00
ATOM    397  C1'   G A  19      11.660  -7.209  -9.855  1.00  0.00
ATOM    398  N9    G A  19      10.797  -8.199 -10.410  1.00  0.00
ATOM    399  C8    G A  19      10.719  -8.598 -11.722  1.00  0.00
ATOM    400  N7    G A  19       9.998  -9.673 -11.891  1.00  0.00
ATOM    401  C5    G A  19       9.572 -10.004 -10.618  1.00  0.00
ATOM    402  C6    G A  19       8.760 -11.075 -10.165  1.00  0.00
ATOM    403  O6    G A  19       8.237 -11.976 -10.834  1.00  0.00
ATOM    404  N1    G A  19       8.573 -11.041  -8.786  1.00  0.00
ATOM    405  C2    G A  19       9.103 -10.091  -7.947  1.00  0.00
ATOM    406  N2    G A  19       8.810 -10.223  -6.646  1.00  0.00
ATOM    407  N3    G A  19       9.859  -9.090  -8.352  1.00  0.00
ATOM    408  C4    G A  19      10.055  -9.104  -9.687  1.00  0.00
ATOM    409  P     A A  20      16.198  -8.148  -9.540  1.00  0.00
ATOM    410  OP1   A A  20      17.686  -8.020  -9.593  1.00  0.00
ATOM    411  OP2   A A  20      15.565  -9.341 -10.155  1.00  0.00
ATOM    412  O5'   A A  20      15.673  -7.969  -8.046  1.00  0.00
ATOM    413  C5'   A A  20      16.511  -7.411  -7.041  1.00  0.00
ATOM    414  C4'   A A  20      16.514  -8.302  -5.835  1.00  0.00
ATOM    415  O4'   A A  20      15.172  -8.299  -5.298  1.00  0.00
ATOM    416  C3'   A A  20      16.816  -9.770  -6.131  1.00  0.00
ATOM    417  O3'   A A  20      18.218 -10.018  -6.077  1.00  0.00
ATOM    418  C2'   A A  20      16.054 -10.490  -5.031  1.00  0.00
ATOM    419  O2'   A A  20      16.766 -10.428  -3.815  1.00  0.00
ATOM    420  C1'   A A  20      14.805  -9.615  -4.909  1.00  0.00
ATOM    421  N9    A A  20      13.689 -10.191  -5.671  1.00  0.00
ATOM    422  C8    A A  20      13.241  -9.801  -6.906  1.00  0.00
ATOM    423  N7    A A  20      12.258 -10.537  -7.369  1.00  0.00
ATOM    424  C5    A A  20      12.048 -11.475  -6.371  1.00  0.00
ATOM    425  C6    A A  20      11.142 -12.543  -6.252  1.00  0.00
ATOM    426  N6    A A  20      10.240 -12.855  -7.185  1.00  0.00
ATOM    427  N1    A A  20      11.195 -13.288  -5.127  1.00  0.00
ATOM    428  C2    A A  20      12.098 -12.974  -4.191  1.00  0.00
ATOM    429  N3    A A  20      13.001 -11.996  -4.188  1.00  0.00
ATOM    430  C4    A A  20      12.923 -11.275  -5.320  1.00  0.00
ATOM    431  P     U A  21      18.788 -11.057  -7.054  1.00  0.00
ATOM    432  OP1   U A  21      20.217 -11.244  -6.700  1.00  0.00
ATOM    433  OP2   U A  21      18.338 -10.986  -8.456  1.00  0.00
ATOM    434  O5'   U A  21      17.960 -12.243  -6.377  1.00  0.00
ATOM    435  C5'   U A  21      18.390 -12.922  -5.188  1.00  0.00
ATOM    436  C4'   U A  21      17.502 -14.131  -4.931  1.00  0.00
ATOM    437  O4'   U A  21      16.085 -13.752  -4.871  1.00  0.00
ATOM    438  C3'   U A  21      17.559 -15.223  -5.992  1.00  0.00
ATOM    439  O3'   U A  21      18.717 -16.044  -5.783  1.00  0.00
ATOM    440  C2'   U A  21      16.211 -15.922  -5.739  1.00  0.00
ATOM    441  O2'   U A  21      16.171 -16.757  -4.584  1.00  0.00
ATOM    442  C1'   U A  21      15.274 -14.731  -5.500  1.00  0.00
ATOM    443  N1    U A  21      14.697 -14.166  -6.592  1.00  0.00
ATOM    444  C2    U A  21      13.549 -14.789  -7.043  1.00  0.00
ATOM    445  O2    U A  21      12.998 -15.687  -6.432  1.00  0.00
ATOM    446  N3    U A  21      13.067 -14.322  -8.242  1.00  0.00
ATOM    447  C4    U A  21      13.606 -13.316  -9.017  1.00  0.00
ATOM    448  O4    U A  21      13.057 -13.006 -10.072  1.00  0.00
ATOM    449  C5    U A  21      14.797 -12.720  -8.482  1.00  0.00
ATOM    450  C6    U A  21      15.287 -13.155  -7.318  1.00  0.00
ATOM    451  P     A A  22      19.498 -16.916  -7.079  1.00  0.00
ATOM    452  OP1   A A  22      20.437 -17.880  -6.439  1.00  0.00
ATOM    453  OP2   A A  22      19.994 -15.999  -8.133  1.00  0.00
ATOM    454  O5'   A A  22      18.285 -17.767  -7.639  1.00  0.00
ATOM    455  C5'   A A  22      18.437 -18.524  -8.821  1.00  0.00
ATOM    456  C4'   A A  22      17.462 -19.659  -8.826  1.00  0.00
ATOM    457  O4'   A A  22      17.758 -20.535  -7.718  1.00  0.00
ATOM    458  C3'   A A  22      16.018 -19.252  -8.632  1.00  0.00
ATOM    459  O3'   A A  22      15.459 -18.915  -9.883  1.00  0.00
ATOM    460  C2'   A A  22      15.399 -20.506  -8.029  1.00  0.00
ATOM    461  O2'   A A  22      15.082 -21.473  -9.006  1.00  0.00
ATOM    462  C1'   A A  22      16.554 -21.043  -7.180  1.00  0.00
ATOM    463  N9    A A  22      16.399 -20.566  -5.774  1.00  0.00
ATOM    464  C8    A A  22      17.004 -19.568  -5.056  1.00  0.00
ATOM    465  N7    A A  22      16.447 -19.342  -3.890  1.00  0.00
ATOM    466  C5    A A  22      15.405 -20.253  -3.838  1.00  0.00
ATOM    467  C6    A A  22      14.431 -20.523  -2.860  1.00  0.00
ATOM    468  N6    A A  22      14.351 -19.871  -1.698  1.00  0.00
ATOM    469  N1    A A  22      13.534 -21.497  -3.121  1.00  0.00
ATOM    470  C2    A A  22      13.616 -22.150  -4.286  1.00  0.00
ATOM    471  N3    A A  22      14.484 -21.988  -5.282  1.00  0.00
ATOM    472  C4    A A  22      15.361 -21.013  -4.992  1.00  0.00
ATOM    473  P     U A  23      14.852 -17.553 -10.033  1.00  0.00
ATOM    474  OP1   U A  23      14.594 -17.289 -11.438  1.00  0.00
ATOM    475  OP2   U A  23      15.467 -16.492  -9.180  1.00  0.00
ATOM    476  O5'   U A  23      13.437 -17.975  -9.450  1.00  0.00
ATOM    477  C5'   U A  23      12.637 -18.952 -10.114  1.00  0.00
ATOM    478  C4'   U A  23      11.483 -19.357  -9.226  1.00  0.00
ATOM    479  O4'   U A  23      11.998 -20.041  -8.062  1.00  0.00
ATOM    480  C3'   U A  23      10.716 -18.179  -8.649  1.00  0.00
ATOM    481  O3'   U A  23       9.734 -17.696  -9.556  1.00  0.00
ATOM    482  C2'   U A  23      10.051 -18.804  -7.423  1.00  0.00
ATOM    483  O2'   U A  23       8.920 -19.545  -7.861  1.00  0.00
ATOM    484  C1'   U A  23      11.172 -19.720  -6.924  1.00  0.00
ATOM    485  N1    U A  23      12.001 -19.041  -5.923  1.00  0.00
ATOM    486  C2    U A  23      11.512 -18.966  -4.633  1.00  0.00
ATOM    487  O2    U A  23      10.423 -19.407  -4.308  1.00  0.00
ATOM    488  N3    U A  23      12.346 -18.352  -3.730  1.00  0.00
ATOM    489  C4    U A  23      13.592 -17.817  -3.982  1.00  0.00
ATOM    490  O4    U A  23      14.224 -17.297  -3.066  1.00  0.00
ATOM    491  C5    U A  23      14.029 -17.933  -5.345  1.00  0.00
ATOM    492  C6    U A  23      13.238 -18.526  -6.243  1.00  0.00
ATOM    493  P     G A  24       9.377 -16.144  -9.562  1.00  0.00
ATOM    494  OP1   G A  24       8.550 -15.956 -10.779  1.00  0.00
ATOM    495  OP2   G A  24      10.484 -15.212  -9.250  1.00  0.00
ATOM    496  O5'   G A  24       8.427 -16.124  -8.264  1.00  0.00
ATOM    497  C5'   G A  24       7.093 -16.612  -8.378  1.00  0.00
ATOM    498  C4'   G A  24       6.406 -16.865  -7.054  1.00  0.00
ATOM    499  O4'   G A  24       7.308 -17.530  -6.134  1.00  0.00
ATOM    500  C3'   G A  24       5.939 -15.646  -6.275  1.00  0.00
ATOM    501  O3'   G A  24       4.735 -15.076  -6.760  1.00  0.00
ATOM    502  C2'   G A  24       5.809 -16.210  -4.868  1.00  0.00
ATOM    503  O2'   G A  24       4.650 -17.014  -4.770  1.00  0.00
ATOM    504  C1'   G A  24       7.025 -17.130  -4.806  1.00  0.00
ATOM    505  N9    G A  24       8.160 -16.465  -4.230  1.00  0.00
ATOM    506  C8    G A  24       9.249 -16.018  -4.939  1.00  0.00
ATOM    507  N7    G A  24      10.165 -15.473  -4.187  1.00  0.00
ATOM    508  C5    G A  24       9.657 -15.565  -2.904  1.00  0.00
ATOM    509  C6    G A  24      10.199 -15.143  -1.663  1.00  0.00
ATOM    510  O6    G A  24      11.281 -14.581  -1.452  1.00  0.00
ATOM    511  N1    G A  24       9.348 -15.430  -0.599  1.00  0.00
ATOM    512  C2    G A  24       8.127 -16.049  -0.716  1.00  0.00
ATOM    513  N2    G A  24       7.451 -16.242   0.424  1.00  0.00
ATOM    514  N3    G A  24       7.610 -16.446  -1.862  1.00  0.00
ATOM    515  C4    G A  24       8.418 -16.177  -2.910  1.00  0.00
ATOM    516  P     G A  25       4.508 -13.796  -6.440  1.00  0.00
ATOM    517  OP1   G A  25       3.202 -13.599  -7.122  1.00  0.00
ATOM    518  OP2   G A  25       5.639 -12.882  -6.744  1.00  0.00
ATOM    519  O5'   G A  25       4.262 -13.782  -4.866  1.00  0.00
ATOM    520  C5'   G A  25       3.291 -14.655  -4.283  1.00  0.00
ATOM    521  C4'   G A  25       3.074 -14.312  -2.832  1.00  0.00
ATOM    522  O4'   G A  25       4.160 -14.830  -2.015  1.00  0.00
ATOM    523  C3'   G A  25       3.044 -12.835  -2.493  1.00  0.00
ATOM    524  O3'   G A  25       1.827 -12.220  -2.849  1.00  0.00
ATOM    525  C2'   G A  25       3.343 -12.851  -0.999  1.00  0.00
ATOM    526  O2'   G A  25       2.218 -13.230  -0.209  1.00  0.00
ATOM    527  C1'   G A  25       4.415 -13.946  -0.933  1.00  0.00
ATOM    528  N9    G A  25       5.920 -13.536  -1.232  1.00  0.00
ATOM    529  C8    G A  25       6.539 -13.215  -2.416  1.00  0.00
ATOM    530  N7    G A  25       7.753 -12.763  -2.257  1.00  0.00
ATOM    531  C5    G A  25       7.952 -12.789  -0.889  1.00  0.00
ATOM    532  C6    G A  25       9.079 -12.414  -0.113  1.00  0.00
ATOM    533  O6    G A  25      10.165 -11.970  -0.505  1.00  0.00
ATOM    534  N1    G A  25       8.858 -12.598   1.249  1.00  0.00
ATOM    535  C2    G A  25       7.694 -13.083   1.796  1.00  0.00
ATOM    536  N2    G A  25       7.669 -13.192   3.131  1.00  0.00
ATOM    537  N3    G A  25       6.639 -13.435   1.088  1.00  0.00
ATOM    538  C4    G A  25       6.830 -13.264  -0.237  1.00  0.00
ATOM    539  P     C A  26       1.971 -10.718  -3.242  1.00  0.00
ATOM    540  OP1   C A  26       1.232 -10.352  -2.009  1.00  0.00
ATOM    541  OP2   C A  26       1.217 -11.043  -4.482  1.00  0.00
ATOM    542  O5'   C A  26       3.010  -9.557  -3.592  1.00  0.00
ATOM    543  C5'   C A  26       3.803  -8.944  -2.575  1.00  0.00
ATOM    544  C4'   C A  26       4.775  -7.948  -3.179  1.00  0.00
ATOM    545  O4'   C A  26       5.838  -8.647  -3.886  1.00  0.00
ATOM    546  C3'   C A  26       4.220  -6.957  -4.195  1.00  0.00
ATOM    547  O3'   C A  26       3.570  -5.840  -3.582  1.00  0.00
ATOM    548  C2'   C A  26       5.471  -6.562  -4.981  1.00  0.00
ATOM    549  O2'   C A  26       6.238  -5.549  -4.357  1.00  0.00
ATOM    550  C1'   C A  26       6.268  -7.869  -4.994  1.00  0.00
ATOM    551  N1    C A  26       6.047  -8.663  -6.208  1.00  0.00
ATOM    552  C2    C A  26       6.709  -8.233  -7.363  1.00  0.00
ATOM    553  O2    C A  26       7.492  -7.272  -7.281  1.00  0.00
ATOM    554  N3    C A  26       6.478  -8.875  -8.533  1.00  0.00
ATOM    555  C4    C A  26       5.628  -9.902  -8.574  1.00  0.00
ATOM    556  N4    C A  26       5.432 -10.504  -9.750  1.00  0.00
ATOM    557  C5    C A  26       4.947 -10.353  -7.415  1.00  0.00
ATOM    558  C6    C A  26       5.178  -9.716  -6.261  1.00  0.00
ATOM    559  P     A A  27       2.291  -4.915  -4.451  1.00  0.00
ATOM    560  OP1   A A  27       1.423  -4.159  -3.520  1.00  0.00
ATOM    561  OP2   A A  27       1.704  -5.885  -5.403  1.00  0.00
ATOM    562  O5'   A A  27       3.096  -3.888  -5.376  1.00  0.00
ATOM    563  C5'   A A  27       3.915  -2.863  -4.826  1.00  0.00
ATOM    564  C4'   A A  27       4.643  -2.138  -5.928  1.00  0.00
ATOM    565  O4'   A A  27       5.471  -3.090  -6.637  1.00  0.00
ATOM    566  C3'   A A  27       3.746  -1.499  -6.979  1.00  0.00
ATOM    567  O3'   A A  27       3.446  -0.151  -6.647  1.00  0.00
ATOM    568  C2'   A A  27       4.530  -1.639  -8.280  1.00  0.00
ATOM    569  O2'   A A  27       5.358  -0.504  -8.484  1.00  0.00
ATOM    570  C1'   A A  27       5.421  -2.859  -8.026  1.00  0.00
ATOM    571  N9    A A  27       4.973  -4.322  -8.465  1.00  0.00
ATOM    572  C8    A A  27       4.167  -5.259  -7.873  1.00  0.00
ATOM    573  N7    A A  27       3.697  -6.155  -8.708  1.00  0.00
ATOM    574  C5    A A  27       4.230  -5.781  -9.932  1.00  0.00
ATOM    575  C6    A A  27       4.112  -6.327 -11.222  1.00  0.00
ATOM    576  N6    A A  27       3.388  -7.413 -11.501  1.00  0.00
ATOM    577  N1    A A  27       4.771  -5.711 -12.226  1.00  0.00
ATOM    578  C2    A A  27       5.498  -4.623 -11.944  1.00  0.00
ATOM    579  N3    A A  27       5.686  -4.017 -10.774  1.00  0.00
ATOM    580  C4    A A  27       5.017  -4.653  -9.798  1.00  0.00
ATOM    581  P     C A  28       2.147   0.677  -6.943  1.00  0.00
ATOM    582  OP1   C A  28       2.354   2.095  -6.747  1.00  0.00
ATOM    583  OP2   C A  28       0.774   0.100  -7.104  1.00  0.00
ATOM    584  O5'   C A  28       3.045   0.357  -8.216  1.00  0.00
ATOM    585  C5'   C A  28       3.322   1.577  -8.836  1.00  0.00
ATOM    586  C4'   C A  28       3.611   1.395 -10.278  1.00  0.00
ATOM    587  O4'   C A  28       4.049   0.057 -10.396  1.00  0.00
ATOM    588  C3'   C A  28       2.420   1.360 -11.197  1.00  0.00
ATOM    589  O3'   C A  28       2.057   2.604 -11.694  1.00  0.00
ATOM    590  C2'   C A  28       3.035   0.662 -12.373  1.00  0.00
ATOM    591  O2'   C A  28       3.955   1.543 -12.985  1.00  0.00
ATOM    592  C1'   C A  28       3.675  -0.486 -11.653  1.00  0.00
ATOM    593  N1    C A  28       2.811  -1.713 -11.399  1.00  0.00
ATOM    594  C2    C A  28       2.537  -2.531 -12.501  1.00  0.00
ATOM    595  O2    C A  28       3.039  -2.241 -13.600  1.00  0.00
ATOM    596  N3    C A  28       1.735  -3.610 -12.338  1.00  0.00
ATOM    597  C4    C A  28       1.217  -3.882 -11.139  1.00  0.00
ATOM    598  N4    C A  28       0.432  -4.956 -11.027  1.00  0.00
ATOM    599  C5    C A  28       1.482  -3.065 -10.010  1.00  0.00
ATOM    600  C6    C A  28       2.275  -2.001 -10.175  1.00  0.00
ATOM    601  P     G A  29       0.480   2.969 -11.533  1.00  0.00
ATOM    602  OP1   G A  29       0.537   4.449 -11.504  1.00  0.00
ATOM    603  OP2   G A  29      -0.282   2.236 -10.496  1.00  0.00
ATOM    604  O5'   G A  29      -0.141   2.429 -12.909  1.00  0.00
ATOM    605  C5'   G A  29       0.559   2.593 -14.134  1.00  0.00
ATOM    606  C4'   G A  29      -0.163   1.952 -15.295  1.00  0.00
ATOM    607  O4'   G A  29       0.305   0.595 -15.498  1.00  0.00
ATOM    608  C3'   G A  29      -1.675   1.831 -15.173  1.00  0.00
ATOM    609  O3'   G A  29      -2.336   3.024 -15.561  1.00  0.00
ATOM    610  C2'   G A  29      -2.004   0.665 -16.095  1.00  0.00
ATOM    611  O2'   G A  29      -2.196   1.126 -17.421  1.00  0.00
ATOM    612  C1'   G A  29      -0.730  -0.181 -16.056  1.00  0.00
ATOM    613  N9    G A  29      -0.786  -1.248 -15.242  1.00  0.00
ATOM    614  C8    G A  29      -0.511  -1.201 -13.897  1.00  0.00
ATOM    615  N7    G A  29      -0.996  -2.217 -13.236  1.00  0.00
ATOM    616  C5    G A  29      -1.627  -2.983 -14.199  1.00  0.00
ATOM    617  C6    G A  29      -2.337  -4.206 -14.087  1.00  0.00
ATOM    618  O6    G A  29      -2.552  -4.876 -13.069  1.00  0.00
ATOM    619  N1    G A  29      -2.821  -4.642 -15.317  1.00  0.00
ATOM    620  C2    G A  29      -2.643  -3.981 -16.509  1.00  0.00
ATOM    621  N2    G A  29      -3.184  -4.558 -17.591  1.00  0.00
ATOM    622  N3    G A  29      -1.987  -2.844 -16.629  1.00  0.00
ATOM    623  C4    G A  29      -1.508  -2.401 -15.446  1.00  0.00
ATOM    624  P     C A  30      -3.522   3.765 -14.668  1.00  0.00
ATOM    625  OP1   C A  30      -3.995   5.167 -14.554  1.00  0.00
ATOM    626  OP2   C A  30      -3.152   3.003 -13.453  1.00  0.00
ATOM    627  O5'   C A  30      -4.628   2.833 -15.358  1.00  0.00
ATOM    628  C5'   C A  30      -5.091   3.049 -16.684  1.00  0.00
ATOM    629  C4'   C A  30      -5.749   1.818 -17.262  1.00  0.00
ATOM    630  O4'   C A  30      -4.822   0.705 -17.232  1.00  0.00
ATOM    631  C3'   C A  30      -6.982   1.285 -16.544  1.00  0.00
ATOM    632  O3'   C A  30      -8.165   2.010 -16.850  1.00  0.00
ATOM    633  C2'   C A  30      -7.018  -0.174 -16.993  1.00  0.00
ATOM    634  O2'   C A  30      -7.552  -0.305 -18.308  1.00  0.00
ATOM    635  C1'   C A  30      -5.529  -0.509 -17.054  1.00  0.00
ATOM    636  N1    C A  30      -5.020  -1.196 -15.868  1.00  0.00
ATOM    637  C2    C A  30      -5.446  -2.510 -15.645  1.00  0.00
ATOM    638  O2    C A  30      -6.143  -3.068 -16.510  1.00  0.00
ATOM    639  N3    C A  30      -5.088  -3.134 -14.497  1.00  0.00
ATOM    640  C4    C A  30      -4.340  -2.495 -13.597  1.00  0.00
ATOM    641  N4    C A  30      -4.012  -3.150 -12.480  1.00  0.00
ATOM    642  C5    C A  30      -3.898  -1.163 -13.804  1.00  0.00
ATOM    643  C6    C A  30      -4.254  -0.551 -14.939  1.00  0.00
ATOM    644  P     A A  31      -9.482   1.903 -15.939  1.00  0.00
ATOM    645  OP1   A A  31     -10.109   3.086 -16.575  1.00  0.00
ATOM    646  OP2   A A  31      -8.810   2.051 -14.628  1.00  0.00
ATOM    647  O5'   A A  31     -10.593   0.756 -15.845  1.00  0.00
ATOM    648  C5'   A A  31     -11.187   0.217 -17.028  1.00  0.00
ATOM    649  C4'   A A  31     -11.621  -1.216 -16.803  1.00  0.00
ATOM    650  O4'   A A  31     -10.481  -2.093 -16.637  1.00  0.00
ATOM    651  C3'   A A  31     -12.413  -1.431 -15.531  1.00  0.00
ATOM    652  O3'   A A  31     -13.733  -0.964 -15.703  1.00  0.00
ATOM    653  C2'   A A  31     -12.299  -2.936 -15.359  1.00  0.00
ATOM    654  O2'   A A  31     -13.145  -3.684 -16.207  1.00  0.00
ATOM    655  C1'   A A  31     -10.825  -3.117 -15.719  1.00  0.00
ATOM    656  N9    A A  31      -9.975  -3.059 -14.541  1.00  0.00
ATOM    657  C8    A A  31      -9.273  -1.960 -14.121  1.00  0.00
ATOM    658  N7    A A  31      -8.515  -2.184 -13.074  1.00  0.00
ATOM    659  C5    A A  31      -8.736  -3.522 -12.785  1.00  0.00
ATOM    660  C6    A A  31      -8.227  -4.371 -11.787  1.00  0.00
ATOM    661  N6    A A  31      -7.354  -3.977 -10.856  1.00  0.00
ATOM    662  N1    A A  31      -8.652  -5.652 -11.777  1.00  0.00
ATOM    663  C2    A A  31      -9.527  -6.045 -12.711  1.00  0.00
ATOM    664  N3    A A  31     -10.075  -5.342 -13.699  1.00  0.00
ATOM    665  C4    A A  31      -9.633  -4.074 -13.680  1.00  0.00
ATOM    666  P     A A  32     -14.592  -0.463 -14.327  1.00  0.00
ATOM    667  OP1   A A  32     -15.731  -0.047 -15.175  1.00  0.00
ATOM    668  OP2   A A  32     -14.444   0.082 -12.958  1.00  0.00
ATOM    669  O5'   A A  32     -14.685  -2.045 -14.114  1.00  0.00
ATOM    670  C5'   A A  32     -15.969  -2.642 -14.253  1.00  0.00
ATOM    671  C4'   A A  32     -16.091  -3.965 -13.534  1.00  0.00
ATOM    672  O4'   A A  32     -14.788  -4.613 -13.549  1.00  0.00
ATOM    673  C3'   A A  32     -16.531  -3.869 -12.074  1.00  0.00
ATOM    674  O3'   A A  32     -17.786  -4.500 -11.811  1.00  0.00
ATOM    675  C2'   A A  32     -15.436  -4.564 -11.263  1.00  0.00
ATOM    676  O2'   A A  32     -15.897  -5.639 -10.474  1.00  0.00
ATOM    677  C1'   A A  32     -14.425  -5.088 -12.268  1.00  0.00
ATOM    678  N9    A A  32     -13.178  -4.426 -11.982  1.00  0.00
ATOM    679  C8    A A  32     -12.818  -3.110 -12.110  1.00  0.00
ATOM    680  N7    A A  32     -11.755  -2.782 -11.415  1.00  0.00
ATOM    681  C5    A A  32     -11.392  -3.963 -10.787  1.00  0.00
ATOM    682  C6    A A  32     -10.342  -4.283  -9.907  1.00  0.00
ATOM    683  N6    A A  32      -9.430  -3.401  -9.494  1.00  0.00
ATOM    684  N1    A A  32     -10.264  -5.555  -9.463  1.00  0.00
ATOM    685  C2    A A  32     -11.179  -6.439  -9.878  1.00  0.00
ATOM    686  N3    A A  32     -12.208  -6.258 -10.702  1.00  0.00
ATOM    687  C4    A A  32     -12.259  -4.984 -11.125  1.00  0.00
ATOM    688  P     G A  33     -18.548  -4.134 -10.278  1.00  0.00
ATOM    689  OP1   G A  33     -19.948  -4.571 -10.053  1.00  0.00
ATOM    690  OP2   G A  33     -18.267  -2.721 -10.649  1.00  0.00
ATOM    691  O5'   G A  33     -17.728  -4.443  -8.951  1.00  0.00
ATOM    692  C5'   G A  33     -16.322  -4.278  -8.927  1.00  0.00
ATOM    693  C4'   G A  33     -15.800  -4.391  -7.527  1.00  0.00
ATOM    694  O4'   G A  33     -14.375  -4.171  -7.628  1.00  0.00
ATOM    695  C3'   G A  33     -16.349  -3.325  -6.587  1.00  0.00
ATOM    696  O3'   G A  33     -17.397  -3.878  -5.763  1.00  0.00
ATOM    697  C2'   G A  33     -15.120  -2.870  -5.795  1.00  0.00
ATOM    698  O2'   G A  33     -14.855  -3.605  -4.617  1.00  0.00
ATOM    699  C1'   G A  33     -13.994  -3.092  -6.810  1.00  0.00
ATOM    700  N9    G A  33     -13.675  -2.101  -7.730  1.00  0.00
ATOM    701  C8    G A  33     -14.511  -1.525  -8.655  1.00  0.00
ATOM    702  N7    G A  33     -14.359  -0.232  -8.753  1.00  0.00
ATOM    703  C5    G A  33     -13.363   0.066  -7.841  1.00  0.00
ATOM    704  C6    G A  33     -12.768   1.307  -7.496  1.00  0.00
ATOM    705  O6    G A  33     -13.019   2.429  -7.952  1.00  0.00
ATOM    706  N1    G A  33     -11.790   1.161  -6.517  1.00  0.00
ATOM    707  C2    G A  33     -11.429  -0.033  -5.940  1.00  0.00
ATOM    708  N2    G A  33     -10.464   0.026  -5.013  1.00  0.00
ATOM    709  N3    G A  33     -11.973  -1.194  -6.250  1.00  0.00
ATOM    710  C4    G A  33     -12.926  -1.076  -7.198  1.00  0.00
ATOM    711  P     U A  34     -18.763  -3.119  -5.580  1.00  0.00
ATOM    712  OP1   U A  34     -19.281  -4.470  -5.951  1.00  0.00
ATOM    713  OP2   U A  34     -19.729  -1.994  -5.418  1.00  0.00
ATOM    714  O5'   U A  34     -17.922  -3.259  -4.220  1.00  0.00
ATOM    715  C5'   U A  34     -18.181  -2.385  -3.114  1.00  0.00
ATOM    716  C4'   U A  34     -16.970  -2.275  -2.211  1.00  0.00
ATOM    717  O4'   U A  34     -15.783  -2.005  -2.996  1.00  0.00
ATOM    718  C3'   U A  34     -17.070  -1.148  -1.185  1.00  0.00
ATOM    719  O3'   U A  34     -17.596  -1.647   0.042  1.00  0.00
ATOM    720  C2'   U A  34     -15.622  -0.716  -1.035  1.00  0.00
ATOM    721  O2'   U A  34     -14.938  -1.620  -0.202  1.00  0.00
ATOM    722  C1'   U A  34     -15.103  -0.883  -2.465  1.00  0.00
ATOM    723  N1    U A  34     -15.106   0.071  -3.606  1.00  0.00
ATOM    724  C2    U A  34     -14.268   1.139  -3.350  1.00  0.00
ATOM    725  O2    U A  34     -13.440   1.135  -2.456  1.00  0.00
ATOM    726  N3    U A  34     -14.435   2.221  -4.180  1.00  0.00
ATOM    727  C4    U A  34     -15.336   2.338  -5.218  1.00  0.00
ATOM    728  O4    U A  34     -15.368   3.375  -5.877  1.00  0.00
ATOM    729  C5    U A  34     -16.171   1.188  -5.420  1.00  0.00
ATOM    730  C6    U A  34     -16.029   0.123  -4.627  1.00  0.00
ATOM    731  P     U A  35     -18.577  -0.729   0.926  1.00  0.00
ATOM    732  OP1   U A  35     -19.364  -1.498   1.922  1.00  0.00
ATOM    733  OP2   U A  35     -19.273  -0.002  -0.165  1.00  0.00
ATOM    734  O5'   U A  35     -17.647   0.302   1.706  1.00  0.00
ATOM    735  C5'   U A  35     -16.770  -0.152   2.727  1.00  0.00
ATOM    736  C4'   U A  35     -15.555   0.740   2.816  1.00  0.00
ATOM    737  O4'   U A  35     -14.951   0.852   1.500  1.00  0.00
ATOM    738  C3'   U A  35     -15.856   2.183   3.185  1.00  0.00
ATOM    739  O3'   U A  35     -15.919   2.327   4.596  1.00  0.00
ATOM    740  C2'   U A  35     -14.656   2.930   2.624  1.00  0.00
ATOM    741  O2'   U A  35     -13.532   2.877   3.473  1.00  0.00
ATOM    742  C1'   U A  35     -14.375   2.138   1.348  1.00  0.00
ATOM    743  N1    U A  35     -14.885   2.772   0.127  1.00  0.00
ATOM    744  C2    U A  35     -14.131   3.814  -0.380  1.00  0.00
ATOM    745  O2    U A  35     -13.085   4.182   0.124  1.00  0.00
ATOM    746  N3    U A  35     -14.650   4.414  -1.502  1.00  0.00
ATOM    747  C4    U A  35     -15.819   4.083  -2.154  1.00  0.00
ATOM    748  O4    U A  35     -16.154   4.715  -3.153  1.00  0.00
ATOM    749  C5    U A  35     -16.545   2.992  -1.567  1.00  0.00
ATOM    750  C6    U A  35     -16.064   2.391  -0.476  1.00  0.00
ATOM    751  P     U A  36     -16.583   3.701   5.282  1.00  0.00
ATOM    752  OP1   U A  36     -17.012   3.648   6.703  1.00  0.00
ATOM    753  OP2   U A  36     -17.579   4.022   4.217  1.00  0.00
ATOM    754  O5'   U A  36     -15.400   4.755   5.161  1.00  0.00
ATOM    755  C5'   U A  36     -15.691   6.085   4.794  1.00  0.00
ATOM    756  C4'   U A  36     -14.431   6.884   4.645  1.00  0.00
ATOM    757  O4'   U A  36     -13.587   6.299   3.618  1.00  0.00
ATOM    758  C3'   U A  36     -14.733   8.278   4.138  1.00  0.00
ATOM    759  O3'   U A  36     -15.079   9.113   5.221  1.00  0.00
ATOM    760  C2'   U A  36     -13.447   8.636   3.427  1.00  0.00
ATOM    761  O2'   U A  36     -12.413   8.954   4.339  1.00  0.00
ATOM    762  C1'   U A  36     -13.169   7.312   2.717  1.00  0.00
ATOM    763  N1    U A  36     -13.982   7.139   1.340  1.00  0.00
ATOM    764  C2    U A  36     -13.339   7.473   0.164  1.00  0.00
ATOM    765  O2    U A  36     -12.177   7.836   0.123  1.00  0.00
ATOM    766  N3    U A  36     -14.109   7.368  -0.969  1.00  0.00
ATOM    767  C4    U A  36     -15.428   6.972  -1.042  1.00  0.00
ATOM    768  O4    U A  36     -15.986   6.927  -2.136  1.00  0.00
ATOM    769  C5    U A  36     -16.026   6.643   0.221  1.00  0.00
ATOM    770  C6    U A  36     -15.300   6.736   1.338  1.00  0.00
ATOM    771  P     C A  37     -16.634   9.572   5.378  1.00  0.00
ATOM    772  OP1   C A  37     -16.642  10.260   6.690  1.00  0.00
ATOM    773  OP2   C A  37     -17.823   8.802   4.939  1.00  0.00
ATOM    774  O5'   C A  37     -16.277  10.653   4.256  1.00  0.00
ATOM    775  C5'   C A  37     -17.264  11.584   3.826  1.00  0.00
ATOM    776  C4'   C A  37     -16.600  12.774   3.164  1.00  0.00
ATOM    777  O4'   C A  37     -16.006  13.618   4.180  1.00  0.00
ATOM    778  C3'   C A  37     -15.449  12.407   2.243  1.00  0.00
ATOM    779  O3'   C A  37     -15.937  12.151   0.936  1.00  0.00
ATOM    780  C2'   C A  37     -14.574  13.654   2.301  1.00  0.00
ATOM    781  O2'   C A  37     -15.037  14.699   1.465  1.00  0.00
ATOM    782  C1'   C A  37     -14.721  14.044   3.767  1.00  0.00
ATOM    783  N1    C A  37     -13.675  13.531   4.636  1.00  0.00
ATOM    784  C2    C A  37     -12.374  14.028   4.490  1.00  0.00
ATOM    785  O2    C A  37     -12.180  14.977   3.712  1.00  0.00
ATOM    786  N3    C A  37     -11.369  13.462   5.199  1.00  0.00
ATOM    787  C4    C A  37     -11.623  12.444   6.022  1.00  0.00
ATOM    788  N4    C A  37     -10.601  11.918   6.700  1.00  0.00
ATOM    789  C5    C A  37     -12.934  11.926   6.184  1.00  0.00
ATOM    790  C6    C A  37     -13.924  12.488   5.482  1.00  0.00
ATOM    791  P     U A  38     -14.727  11.245  -0.526  1.00  0.00
ATOM    792  OP1   U A  38     -15.533  11.262  -1.781  1.00  0.00
ATOM    793  OP2   U A  38     -14.368   9.951   0.114  1.00  0.00
ATOM    794  O5'   U A  38     -13.359  12.021  -0.763  1.00  0.00
ATOM    795  C5'   U A  38     -13.321  13.455  -0.908  1.00  0.00
ATOM    796  C4'   U A  38     -11.933  13.950  -0.607  1.00  0.00
ATOM    797  O4'   U A  38     -11.711  14.003   0.820  1.00  0.00
ATOM    798  C3'   U A  38     -10.863  13.036  -1.169  1.00  0.00
ATOM    799  O3'   U A  38     -10.635  13.478  -2.505  1.00  0.00
ATOM    800  C2'   U A  38      -9.692  13.215  -0.199  1.00  0.00
ATOM    801  O2'   U A  38      -8.836  14.285  -0.536  1.00  0.00
ATOM    802  C1'   U A  38     -10.400  13.567   1.116  1.00  0.00
ATOM    803  N1    U A  38     -10.449  12.726   2.253  1.00  0.00
ATOM    804  C2    U A  38      -9.472  12.700   3.231  1.00  0.00
ATOM    805  O2    U A  38      -8.595  13.541   3.314  1.00  0.00
ATOM    806  N3    U A  38      -9.558  11.649   4.111  1.00  0.00
ATOM    807  C4    U A  38     -10.502  10.643   4.113  1.00  0.00
ATOM    808  O4    U A  38     -10.449   9.766   4.971  1.00  0.00
ATOM    809  C5    U A  38     -11.481  10.739   3.067  1.00  0.00
ATOM    810  C6    U A  38     -11.421  11.751   2.197  1.00  0.00
ATOM    811  P     A A  39      -9.528  13.104  -3.071  1.00  0.00
ATOM    812  OP1   A A  39      -8.377  14.037  -3.220  1.00  0.00
ATOM    813  OP2   A A  39     -10.525  12.925  -4.188  1.00  0.00
ATOM    814  O5'   A A  39      -8.987  11.653  -2.661  1.00  0.00
ATOM    815  C5'   A A  39      -8.037  11.539  -1.598  1.00  0.00
ATOM    816  C4'   A A  39      -8.047  10.116  -1.084  1.00  0.00
ATOM    817  O4'   A A  39      -9.422   9.723  -0.901  1.00  0.00
ATOM    818  C3'   A A  39      -7.647   9.082  -2.112  1.00  0.00
ATOM    819  O3'   A A  39      -6.242   9.120  -2.376  1.00  0.00
ATOM    820  C2'   A A  39      -8.185   7.799  -1.469  1.00  0.00
ATOM    821  O2'   A A  39      -7.452   7.300  -0.356  1.00  0.00
ATOM    822  C1'   A A  39      -9.538   8.320  -1.005  1.00  0.00
ATOM    823  N9    A A  39     -10.570   8.022  -1.937  1.00  0.00
ATOM    824  C8    A A  39     -11.308   8.980  -2.582  1.00  0.00
ATOM    825  N7    A A  39     -12.303   8.496  -3.287  1.00  0.00
ATOM    826  C5    A A  39     -12.211   7.126  -3.093  1.00  0.00
ATOM    827  C6    A A  39     -12.977   6.050  -3.573  1.00  0.00
ATOM    828  N6    A A  39     -14.032   6.194  -4.378  1.00  0.00
ATOM    829  N1    A A  39     -12.618   4.806  -3.190  1.00  0.00
ATOM    830  C2    A A  39     -11.561   4.662  -2.382  1.00  0.00
ATOM    831  N3    A A  39     -10.765   5.596  -1.866  1.00  0.00
ATOM    832  C4    A A  39     -11.147   6.820  -2.266  1.00  0.00
ATOM    833  P     C A  40      -6.206   9.248  -3.389  1.00  0.00
ATOM    834  OP1   C A  40      -4.885   9.880  -3.157  1.00  0.00
ATOM    835  OP2   C A  40      -7.158   9.884  -4.354  1.00  0.00
ATOM    836  O5'   C A  40      -5.986   7.702  -3.777  1.00  0.00
ATOM    837  C5'   C A  40      -5.233   6.809  -2.930  1.00  0.00
ATOM    838  C4'   C A  40      -5.370   5.359  -3.384  1.00  0.00
ATOM    839  O4'   C A  40      -6.756   4.939  -3.320  1.00  0.00
ATOM    840  C3'   C A  40      -4.924   4.983  -4.795  1.00  0.00
ATOM    841  O3'   C A  40      -3.546   4.654  -4.810  1.00  0.00
ATOM    842  C2'   C A  40      -5.719   3.709  -5.087  1.00  0.00
ATOM    843  O2'   C A  40      -5.087   2.552  -4.555  1.00  0.00
ATOM    844  C1'   C A  40      -7.022   3.966  -4.329  1.00  0.00
ATOM    845  N1    C A  40      -8.370   4.178  -4.247  1.00  0.00
ATOM    846  C2    C A  40      -9.294   3.173  -4.555  1.00  0.00
ATOM    847  O2    C A  40      -9.079   2.018  -4.147  1.00  0.00
ATOM    848  N3    C A  40     -10.390   3.486  -5.286  1.00  0.00
ATOM    849  C4    C A  40     -10.578   4.738  -5.703  1.00  0.00
ATOM    850  N4    C A  40     -11.673   5.000  -6.421  1.00  0.00
ATOM    851  C5    C A  40      -9.654   5.771  -5.402  1.00  0.00
ATOM    852  C6    C A  40      -8.573   5.458  -4.680  1.00  0.00
ATOM    853  P     C A  41      -2.486   5.321  -5.934  1.00  0.00
ATOM    854  OP1   C A  41      -2.707   4.757  -7.286  1.00  0.00
ATOM    855  OP2   C A  41      -1.979   4.464  -4.836  1.00  0.00
ATOM    856  O5'   C A  41      -1.492   6.549  -6.110  1.00  0.00
ATOM    857  C5'   C A  41      -1.482   7.317  -7.288  1.00  0.00
ATOM    858  C4'   C A  41      -0.247   8.178  -7.241  1.00  0.00
ATOM    859  O4'   C A  41      -0.282   8.986  -6.039  1.00  0.00
ATOM    860  C3'   C A  41       1.069   7.426  -7.100  1.00  0.00
ATOM    861  O3'   C A  41       1.481   6.820  -8.314  1.00  0.00
ATOM    862  C2'   C A  41       1.955   8.578  -6.653  1.00  0.00
ATOM    863  O2'   C A  41       2.247   9.511  -7.675  1.00  0.00
ATOM    864  C1'   C A  41       1.048   9.191  -5.592  1.00  0.00
ATOM    865  N1    C A  41       1.224   8.561  -4.216  1.00  0.00
ATOM    866  C2    C A  41       2.152   9.097  -3.316  1.00  0.00
ATOM    867  O2    C A  41       2.839  10.069  -3.673  1.00  0.00
ATOM    868  N3    C A  41       2.274   8.541  -2.087  1.00  0.00
ATOM    869  C4    C A  41       1.516   7.498  -1.748  1.00  0.00
ATOM    870  N4    C A  41       1.672   6.984  -0.525  1.00  0.00
ATOM    871  C5    C A  41       0.570   6.941  -2.645  1.00  0.00
ATOM    872  C6    C A  41       0.452   7.492  -3.858  1.00  0.00
ATOM    873  P     G A  42       2.632   5.535  -8.306  1.00  0.00
ATOM    874  OP1   G A  42       2.733   5.263  -9.760  1.00  0.00
ATOM    875  OP2   G A  42       2.049   4.505  -7.406  1.00  0.00
ATOM    876  O5'   G A  42       4.062   5.897  -7.696  1.00  0.00
ATOM    877  C5'   G A  42       4.929   6.806  -8.363  1.00  0.00
ATOM    878  C4'   G A  42       6.021   7.282  -7.433  1.00  0.00
ATOM    879  O4'   G A  42       5.414   7.761  -6.213  1.00  0.00
ATOM    880  C3'   G A  42       7.078   6.301  -6.950  1.00  0.00
ATOM    881  O3'   G A  42       8.160   6.152  -7.862  1.00  0.00
ATOM    882  C2'   G A  42       7.601   6.985  -5.702  1.00  0.00
ATOM    883  O2'   G A  42       8.552   7.962  -6.072  1.00  0.00
ATOM    884  C1'   G A  42       6.340   7.646  -5.154  1.00  0.00
ATOM    885  N9    G A  42       5.959   6.877  -4.131  1.00  0.00
ATOM    886  C8    G A  42       4.917   5.987  -4.231  1.00  0.00
ATOM    887  N7    G A  42       4.665   5.362  -3.114  1.00  0.00
ATOM    888  C5    G A  42       5.590   5.869  -2.221  1.00  0.00
ATOM    889  C6    G A  42       5.810   5.572  -0.851  1.00  0.00
ATOM    890  O6    G A  42       5.199   4.770  -0.133  1.00  0.00
ATOM    891  N1    G A  42       6.859   6.316  -0.318  1.00  0.00
ATOM    892  C2    G A  42       7.605   7.233  -1.020  1.00  0.00
ATOM    893  N2    G A  42       8.576   7.853  -0.335  1.00  0.00
ATOM    894  N3    G A  42       7.414   7.518  -2.292  1.00  0.00
ATOM    895  C4    G A  42       6.400   6.807  -2.830  1.00  0.00
ATOM    896  P     G A  43       9.130   5.040  -7.720  1.00  0.00
ATOM    897  OP1   G A  43       9.664   4.624  -9.044  1.00  0.00
ATOM    898  OP2   G A  43       7.834   4.486  -7.245  1.00  0.00
ATOM    899  O5'   G A  43      10.233   4.743  -6.614  1.00  0.00
ATOM    900  C5'   G A  43      11.404   5.561  -6.536  1.00  0.00
ATOM    901  C4'   G A  43      11.879   5.668  -5.110  1.00  0.00
ATOM    902  O4'   G A  43      10.801   6.148  -4.263  1.00  0.00
ATOM    903  C3'   G A  43      12.257   4.374  -4.412  1.00  0.00
ATOM    904  O3'   G A  43      13.529   3.887  -4.824  1.00  0.00
ATOM    905  C2'   G A  43      12.267   4.820  -2.953  1.00  0.00
ATOM    906  O2'   G A  43      13.431   5.541  -2.596  1.00  0.00
ATOM    907  C1'   G A  43      11.066   5.768  -2.921  1.00  0.00
ATOM    908  N9    G A  43       9.961   5.032  -2.431  1.00  0.00
ATOM    909  C8    G A  43       8.911   4.531  -3.162  1.00  0.00
ATOM    910  N7    G A  43       8.062   3.848  -2.443  1.00  0.00
ATOM    911  C5    G A  43       8.579   3.900  -1.162  1.00  0.00
ATOM    912  C6    G A  43       8.099   3.340   0.050  1.00  0.00
ATOM    913  O6    G A  43       7.079   2.663   0.230  1.00  0.00
ATOM    914  N1    G A  43       8.933   3.634   1.126  1.00  0.00
ATOM    915  C2    G A  43      10.088   4.375   1.043  1.00  0.00
ATOM    916  N2    G A  43      10.759   4.552   2.189  1.00  0.00
ATOM    917  N3    G A  43      10.547   4.900  -0.076  1.00  0.00
ATOM    918  C4    G A  43       9.753   4.627  -1.133  1.00  0.00
ATOM    919  P     G A  44      13.901   2.545  -4.502  1.00  0.00
ATOM    920  OP1   G A  44      15.144   2.250  -5.277  1.00  0.00
ATOM    921  OP2   G A  44      12.657   1.785  -4.791  1.00  0.00
ATOM    922  O5'   G A  44      14.207   2.375  -2.945  1.00  0.00
ATOM    923  C5'   G A  44      15.174   3.217  -2.309  1.00  0.00
ATOM    924  C4'   G A  44      15.172   3.003  -0.816  1.00  0.00
ATOM    925  O4'   G A  44      13.894   3.403  -0.252  1.00  0.00
ATOM    926  C3'   G A  44      15.340   1.585  -0.307  1.00  0.00
ATOM    927  O3'   G A  44      16.688   1.137  -0.365  1.00  0.00
ATOM    928  C2'   G A  44      14.853   1.736   1.130  1.00  0.00
ATOM    929  O2'   G A  44      15.802   2.385   1.958  1.00  0.00
ATOM    930  C1'   G A  44      13.655   2.671   0.938  1.00  0.00
ATOM    931  N9    G A  44      12.424   1.859   0.675  1.00  0.00
ATOM    932  C8    G A  44      11.786   1.633  -0.521  1.00  0.00
ATOM    933  N7    G A  44      10.697   0.925  -0.398  1.00  0.00
ATOM    934  C5    G A  44      10.606   0.668   0.958  1.00  0.00
ATOM    935  C6    G A  44       9.636  -0.057   1.697  1.00  0.00
ATOM    936  O6    G A  44       8.626  -0.635   1.275  1.00  0.00
ATOM    937  N1    G A  44       9.925  -0.075   3.058  1.00  0.00
ATOM    938  C2    G A  44      11.015   0.531   3.637  1.00  0.00
ATOM    939  N2    G A  44      11.125   0.405   4.966  1.00  0.00
ATOM    940  N3    G A  44      11.925   1.207   2.963  1.00  0.00
ATOM    941  C4    G A  44      11.665   1.237   1.639  1.00  0.00
ATOM    942  P     C A  45      17.067  -0.543  -0.577  1.00  0.00
ATOM    943  OP1   C A  45      18.251  -0.616  -1.461  1.00  0.00
ATOM    944  OP2   C A  45      15.970  -1.514  -0.756  1.00  0.00
ATOM    945  O5'   C A  45      17.578  -0.604   0.932  1.00  0.00
ATOM    946  C5'   C A  45      17.776  -1.851   1.551  1.00  0.00
ATOM    947  C4'   C A  45      17.180  -1.873   2.945  1.00  0.00
ATOM    948  O4'   C A  45      15.953  -1.103   3.018  1.00  0.00
ATOM    949  C3'   C A  45      16.772  -3.267   3.380  1.00  0.00
ATOM    950  O3'   C A  45      17.904  -3.958   3.869  1.00  0.00
ATOM    951  C2'   C A  45      15.733  -2.965   4.452  1.00  0.00
ATOM    952  O2'   C A  45      16.300  -2.546   5.669  1.00  0.00
ATOM    953  C1'   C A  45      14.986  -1.831   3.760  1.00  0.00
ATOM    954  N1    C A  45      13.917  -2.604   3.000  1.00  0.00
ATOM    955  C2    C A  45      12.765  -3.131   3.594  1.00  0.00
ATOM    956  O2    C A  45      12.745  -3.287   4.827  1.00  0.00
ATOM    957  N3    C A  45      11.709  -3.456   2.811  1.00  0.00
ATOM    958  C4    C A  45      11.775  -3.273   1.492  1.00  0.00
ATOM    959  N4    C A  45      10.709  -3.608   0.760  1.00  0.00
ATOM    960  C5    C A  45      12.933  -2.740   0.870  1.00  0.00
ATOM    961  C6    C A  45      13.974  -2.421   1.648  1.00  0.00
ATOM    962  P     A A  46      18.116  -5.592   3.495  1.00  0.00
ATOM    963  OP1   A A  46      19.571  -5.702   3.765  1.00  0.00
ATOM    964  OP2   A A  46      17.418  -6.569   2.625  1.00  0.00
ATOM    965  O5'   A A  46      17.267  -5.575   4.854  1.00  0.00
ATOM    966  C5'   A A  46      17.380  -6.556   5.867  1.00  0.00
ATOM    967  C4'   A A  46      16.149  -6.555   6.726  1.00  0.00
ATOM    968  O4'   A A  46      15.101  -5.787   6.085  1.00  0.00
ATOM    969  C3'   A A  46      15.522  -7.921   6.889  1.00  0.00
ATOM    970  O3'   A A  46      16.176  -8.712   7.855  1.00  0.00
ATOM    971  C2'   A A  46      14.074  -7.606   7.216  1.00  0.00
ATOM    972  O2'   A A  46      13.959  -7.176   8.559  1.00  0.00
ATOM    973  C1'   A A  46      13.847  -6.404   6.307  1.00  0.00
ATOM    974  N9    A A  46      13.472  -6.803   4.885  1.00  0.00
ATOM    975  C8    A A  46      14.194  -6.516   3.756  1.00  0.00
ATOM    976  N7    A A  46      13.557  -6.781   2.639  1.00  0.00
ATOM    977  C5    A A  46      12.335  -7.276   3.064  1.00  0.00
ATOM    978  C6    A A  46      11.206  -7.738   2.363  1.00  0.00
ATOM    979  N6    A A  46      11.127  -7.775   1.031  1.00  0.00
ATOM    980  N1    A A  46      10.150  -8.165   3.088  1.00  0.00
ATOM    981  C2    A A  46      10.230  -8.126   4.423  1.00  0.00
ATOM    982  N3    A A  46      11.234  -7.714   5.194  1.00  0.00
ATOM    983  C4    A A  46      12.268  -7.297   4.444  1.00  0.00
ATOM    984  P     C A  47      16.386  -9.991   7.363  1.00  0.00
ATOM    985  OP1   C A  47      17.031 -10.596   8.555  1.00  0.00
ATOM    986  OP2   C A  47      16.969 -10.220   6.015  1.00  0.00
ATOM    987  O5'   C A  47      14.865 -10.461   7.348  1.00  0.00
ATOM    988  C5'   C A  47      13.992 -10.124   8.441  1.00  0.00
ATOM    989  C4'   C A  47      12.570 -10.534   8.138  1.00  0.00
ATOM    990  O4'   C A  47      12.074  -9.837   6.964  1.00  0.00
ATOM    991  C3'   C A  47      12.358 -12.004   7.826  1.00  0.00
ATOM    992  O3'   C A  47      12.264 -12.782   9.010  1.00  0.00
ATOM    993  C2'   C A  47      11.056 -11.989   7.037  1.00  0.00
ATOM    994  O2'   C A  47       9.924 -11.918   7.881  1.00  0.00
ATOM    995  C1'   C A  47      11.185 -10.683   6.251  1.00  0.00
ATOM    996  N1    C A  47      11.730 -10.942   4.956  1.00  0.00
ATOM    997  C2    C A  47      10.890 -11.393   3.931  1.00  0.00
ATOM    998  O2    C A  47       9.692 -11.601   4.188  1.00  0.00
ATOM    999  N3    C A  47      11.406 -11.591   2.695  1.00  0.00
ATOM   1000  C4    C A  47      12.698 -11.357   2.466  1.00  0.00
ATOM   1001  N4    C A  47      13.162 -11.566   1.231  1.00  0.00
ATOM   1002  C5    C A  47      13.566 -10.899   3.490  1.00  0.00
ATOM   1003  C6    C A  47      13.053 -10.705   4.710  1.00  0.00
ATOM   1004  P     C A  48      12.673 -14.267   8.937  1.00  0.00
ATOM   1005  OP1   C A  48      13.122 -14.746  10.260  1.00  0.00
ATOM   1006  OP2   C A  48      13.618 -14.191   7.778  1.00  0.00
ATOM   1007  O5'   C A  48      11.515 -15.198   8.383  1.00  0.00
ATOM   1008  C5'   C A  48      10.247 -15.210   8.968  1.00  0.00
ATOM   1009  C4'   C A  48       9.202 -15.593   7.946  1.00  0.00
ATOM   1010  O4'   C A  48       9.185 -14.607   6.846  1.00  0.00
ATOM   1011  C3'   C A  48       9.373 -16.922   7.201  1.00  0.00
ATOM   1012  O3'   C A  48       9.049 -18.045   8.044  1.00  0.00
ATOM   1013  C2'   C A  48       8.354 -16.699   6.077  1.00  0.00
ATOM   1014  O2'   C A  48       7.024 -16.786   6.557  1.00  0.00
ATOM   1015  C1'   C A  48       8.630 -15.238   5.692  1.00  0.00
ATOM   1016  N1    C A  48       9.615 -15.212   4.609  1.00  0.00
ATOM   1017  C2    C A  48       9.262 -15.455   3.277  1.00  0.00
ATOM   1018  O2    C A  48       8.107 -15.837   3.025  1.00  0.00
ATOM   1019  N3    C A  48      10.188 -15.270   2.306  1.00  0.00
ATOM   1020  C4    C A  48      11.416 -14.860   2.624  1.00  0.00
ATOM   1021  N4    C A  48      12.294 -14.691   1.632  1.00  0.00
ATOM   1022  C5    C A  48      11.793 -14.608   3.967  1.00  0.00
ATOM   1023  C6    C A  48      10.876 -14.792   4.924  1.00  0.00
ATOM   1024  P     G A  49       9.737 -19.491   7.811  1.00  0.00
ATOM   1025  OP1   G A  49       9.350 -20.542   8.793  1.00  0.00
ATOM   1026  OP2   G A  49      11.173 -19.309   7.444  1.00  0.00
ATOM   1027  O5'   G A  49       8.882 -19.784   6.503  1.00  0.00
ATOM   1028  C5'   G A  49       7.472 -19.817   6.625  1.00  0.00
ATOM   1029  C4'   G A  49       6.845 -20.447   5.427  1.00  0.00
ATOM   1030  O4'   G A  49       7.018 -19.587   4.287  1.00  0.00
ATOM   1031  C3'   G A  49       7.367 -21.811   5.038  1.00  0.00
ATOM   1032  O3'   G A  49       6.194 -22.492   4.624  1.00  0.00
ATOM   1033  C2'   G A  49       8.342 -21.486   3.913  1.00  0.00
ATOM   1034  O2'   G A  49       8.560 -22.508   2.974  1.00  0.00
ATOM   1035  C1'   G A  49       7.660 -20.295   3.257  1.00  0.00
ATOM   1036  N9    G A  49       8.500 -19.409   2.659  1.00  0.00
ATOM   1037  C8    G A  49       9.653 -19.066   3.323  1.00  0.00
ATOM   1038  N7    G A  49      10.641 -18.771   2.522  1.00  0.00
ATOM   1039  C5    G A  49      10.112 -18.926   1.254  1.00  0.00
ATOM   1040  C6    G A  49      10.707 -18.749  -0.022  1.00  0.00
ATOM   1041  O6    G A  49      11.866 -18.405  -0.286  1.00  0.00
ATOM   1042  N1    G A  49       9.811 -19.013  -1.054  1.00  0.00
ATOM   1043  C2    G A  49       8.504 -19.401  -0.880  1.00  0.00
ATOM   1044  N2    G A  49       7.795 -19.609  -1.997  1.00  0.00
ATOM   1045  N3    G A  49       7.939 -19.570   0.299  1.00  0.00
ATOM   1046  C4    G A  49       8.789 -19.320   1.317  1.00  0.00
ATOM   1047  P     U A  50       6.221 -24.361   3.999  1.00  0.00
ATOM   1048  OP1   U A  50       4.966 -24.693   4.711  1.00  0.00
ATOM   1049  OP2   U A  50       7.413 -25.233   4.103  1.00  0.00
ATOM   1050  O5'   U A  50       5.946 -24.304   2.428  1.00  0.00
ATOM   1051  C5'   U A  50       4.875 -23.554   1.880  1.00  0.00
ATOM   1052  C4'   U A  50       5.136 -23.301   0.419  1.00  0.00
ATOM   1053  O4'   U A  50       6.357 -22.539   0.277  1.00  0.00
ATOM   1054  C3'   U A  50       5.303 -24.547  -0.443  1.00  0.00
ATOM   1055  O3'   U A  50       4.073 -24.828  -1.094  1.00  0.00
ATOM   1056  C2'   U A  50       6.426 -24.223  -1.430  1.00  0.00
ATOM   1057  O2'   U A  50       5.911 -24.050  -2.743  1.00  0.00
ATOM   1058  C1'   U A  50       6.999 -22.890  -0.927  1.00  0.00
ATOM   1059  N1    U A  50       8.576 -22.924  -0.483  1.00  0.00
ATOM   1060  C2    U A  50       9.423 -22.638  -1.537  1.00  0.00
ATOM   1061  O2    U A  50       9.051 -22.596  -2.696  1.00  0.00
ATOM   1062  N3    U A  50      10.730 -22.403  -1.184  1.00  0.00
ATOM   1063  C4    U A  50      11.262 -22.424   0.088  1.00  0.00
ATOM   1064  O4    U A  50      12.458 -22.191   0.248  1.00  0.00
ATOM   1065  C5    U A  50      10.320 -22.729   1.127  1.00  0.00
ATOM   1066  C6    U A  50       9.043 -22.962   0.812  1.00  0.00
ATOM   1067  P     A A  51       3.448 -26.213  -1.356  1.00  0.00
ATOM   1068  OP1   A A  51       3.747 -27.656  -1.178  1.00  0.00
ATOM   1069  OP2   A A  51       3.699 -25.569  -2.670  1.00  0.00
ATOM   1070  O5'   A A  51       1.928 -25.932  -0.970  1.00  0.00
ATOM   1071  C5'   A A  51       0.884 -26.132  -1.913  1.00  0.00
ATOM   1072  C4'   A A  51      -0.451 -26.147  -1.212  1.00  0.00
ATOM   1073  O4'   A A  51      -0.537 -27.300  -0.341  1.00  0.00
ATOM   1074  C3'   A A  51      -0.688 -24.971  -0.292  1.00  0.00
ATOM   1075  O3'   A A  51      -1.191 -23.885  -1.044  1.00  0.00
ATOM   1076  C2'   A A  51      -1.714 -25.513   0.697  1.00  0.00
ATOM   1077  O2'   A A  51      -3.037 -25.462   0.211  1.00  0.00
ATOM   1078  C1'   A A  51      -1.280 -26.973   0.822  1.00  0.00
ATOM   1079  N9    A A  51      -0.692 -27.624   1.870  1.00  0.00
ATOM   1080  C8    A A  51       0.546 -28.213   1.896  1.00  0.00
ATOM   1081  N7    A A  51       0.936 -28.572   3.096  1.00  0.00
ATOM   1082  C5    A A  51      -0.116 -28.192   3.915  1.00  0.00
ATOM   1083  C6    A A  51      -0.321 -28.297   5.302  1.00  0.00
ATOM   1084  N6    A A  51       0.564 -28.839   6.141  1.00  0.00
ATOM   1085  N1    A A  51      -1.481 -27.818   5.801  1.00  0.00
ATOM   1086  C2    A A  51      -2.368 -27.276   4.959  1.00  0.00
ATOM   1087  N3    A A  51      -2.289 -27.122   3.639  1.00  0.00
ATOM   1088  C4    A A  51      -1.125 -27.606   3.174  1.00  0.00
ATOM   1089  P     A A  52      -0.879 -22.344  -0.611  1.00  0.00
ATOM   1090  OP1   A A  52      -2.110 -21.523  -0.661  1.00  0.00
ATOM   1091  OP2   A A  52       0.235 -22.062  -1.539  1.00  0.00
ATOM   1092  O5'   A A  52      -0.302 -22.325   0.881  1.00  0.00
ATOM   1093  C5'   A A  52      -1.200 -22.485   1.983  1.00  0.00
ATOM   1094  C4'   A A  52      -0.927 -21.440   3.047  1.00  0.00
ATOM   1095  O4'   A A  52       0.467 -21.509   3.436  1.00  0.00
ATOM   1096  C3'   A A  52      -1.100 -19.995   2.600  1.00  0.00
ATOM   1097  O3'   A A  52      -2.467 -19.596   2.649  1.00  0.00
ATOM   1098  C2'   A A  52      -0.269 -19.268   3.651  1.00  0.00
ATOM   1099  O2'   A A  52      -0.949 -19.123   4.881  1.00  0.00
ATOM   1100  C1'   A A  52       0.911 -20.219   3.815  1.00  0.00
ATOM   1101  N9    A A  52       2.078 -19.851   3.121  1.00  0.00
ATOM   1102  C8    A A  52       2.444 -20.197   1.846  1.00  0.00
ATOM   1103  N7    A A  52       3.559 -19.635   1.445  1.00  0.00
ATOM   1104  C5    A A  52       3.952 -18.866   2.529  1.00  0.00
ATOM   1105  C6    A A  52       5.058 -18.024   2.740  1.00  0.00
ATOM   1106  N6    A A  52       6.009 -17.811   1.828  1.00  0.00
ATOM   1107  N1    A A  52       5.153 -17.402   3.935  1.00  0.00
ATOM   1108  C2    A A  52       4.199 -17.618   4.848  1.00  0.00
ATOM   1109  N3    A A  52       3.115 -18.385   4.767  1.00  0.00
ATOM   1110  C4    A A  52       3.049 -18.988   3.568  1.00  0.00
ATOM   1111  P     A A  53      -2.878 -18.606   1.729  1.00  0.00
ATOM   1112  OP1   A A  53      -4.353 -18.518   1.609  1.00  0.00
ATOM   1113  OP2   A A  53      -2.058 -17.906   0.739  1.00  0.00
ATOM   1114  O5'   A A  53      -2.523 -18.125   3.208  1.00  0.00
ATOM   1115  C5'   A A  53      -2.623 -16.744   3.458  1.00  0.00
ATOM   1116  C4'   A A  53      -1.342 -16.158   4.022  1.00  0.00
ATOM   1117  O4'   A A  53      -0.222 -17.040   3.813  1.00  0.00
ATOM   1118  C3'   A A  53      -0.895 -14.880   3.322  1.00  0.00
ATOM   1119  O3'   A A  53      -1.731 -13.739   3.593  1.00  0.00
ATOM   1120  C2'   A A  53       0.519 -14.812   3.863  1.00  0.00
ATOM   1121  O2'   A A  53       0.552 -14.341   5.197  1.00  0.00
ATOM   1122  C1'   A A  53       0.966 -16.256   3.788  1.00  0.00
ATOM   1123  N9    A A  53       1.697 -16.424   2.526  1.00  0.00
ATOM   1124  C8    A A  53       1.303 -17.431   1.684  1.00  0.00
ATOM   1125  N7    A A  53       2.128 -17.638   0.685  1.00  0.00
ATOM   1126  C5    A A  53       3.131 -16.703   0.884  1.00  0.00
ATOM   1127  C6    A A  53       4.304 -16.407   0.168  1.00  0.00
ATOM   1128  N6    A A  53       4.677 -17.053  -0.939  1.00  0.00
ATOM   1129  N1    A A  53       5.089 -15.413   0.635  1.00  0.00
ATOM   1130  C2    A A  53       4.715 -14.766   1.745  1.00  0.00
ATOM   1131  N3    A A  53       3.638 -14.954   2.504  1.00  0.00
ATOM   1132  C4    A A  53       2.879 -15.947   2.013  1.00  0.00
ATOM   1133  P     U A  54      -1.860 -12.764   2.287  1.00  0.00
ATOM   1134  OP1   U A  54      -2.499 -12.773   3.611  1.00  0.00
ATOM   1135  OP2   U A  54      -2.701 -12.720   1.072  1.00  0.00
ATOM   1136  O5'   U A  54      -0.965 -11.451   2.332  1.00  0.00
ATOM   1137  C5'   U A  54       0.204 -11.313   1.529  1.00  0.00
ATOM   1138  C4'   U A  54       1.391 -11.010   2.409  1.00  0.00
ATOM   1139  O4'   U A  54       2.589 -11.300   1.657  1.00  0.00
ATOM   1140  C3'   U A  54       1.588  -9.580   2.899  1.00  0.00
ATOM   1141  O3'   U A  54       0.836  -9.265   4.072  1.00  0.00
ATOM   1142  C2'   U A  54       3.077  -9.578   3.203  1.00  0.00
ATOM   1143  O2'   U A  54       3.361 -10.253   4.410  1.00  0.00
ATOM   1144  C1'   U A  54       3.619 -10.426   2.053  1.00  0.00
ATOM   1145  N1    U A  54       4.647  -9.968   1.939  1.00  0.00
ATOM   1146  C2    U A  54       5.894  -9.716   2.480  1.00  0.00
ATOM   1147  O2    U A  54       6.184  -9.982   3.633  1.00  0.00
ATOM   1148  N3    U A  54       6.794  -9.135   1.619  1.00  0.00
ATOM   1149  C4    U A  54       6.578  -8.791   0.302  1.00  0.00
ATOM   1150  O4    U A  54       7.486  -8.277  -0.346  1.00  0.00
ATOM   1151  C5    U A  54       5.259  -9.084  -0.186  1.00  0.00
ATOM   1152  C6    U A  54       4.364  -9.648   0.630  1.00  0.00
ATOM   1153  P     G A  55       0.687  -7.873   4.424  1.00  0.00
ATOM   1154  OP1   G A  55      -0.606  -7.975   5.156  1.00  0.00
ATOM   1155  OP2   G A  55       0.829  -7.276   3.062  1.00  0.00
ATOM   1156  O5'   G A  55       1.792  -7.276   5.381  1.00  0.00
ATOM   1157  C5'   G A  55       1.870  -7.830   6.631  1.00  0.00
ATOM   1158  C4'   G A  55       3.250  -7.577   7.168  1.00  0.00
ATOM   1159  O4'   G A  55       4.129  -7.987   6.099  1.00  0.00
ATOM   1160  C3'   G A  55       3.728  -6.150   7.327  1.00  0.00
ATOM   1161  O3'   G A  55       3.150  -5.464   8.422  1.00  0.00
ATOM   1162  C2'   G A  55       5.247  -6.377   7.412  1.00  0.00
ATOM   1163  O2'   G A  55       5.795  -6.892   8.613  1.00  0.00
ATOM   1164  C1'   G A  55       5.400  -7.396   6.312  1.00  0.00
ATOM   1165  N9    G A  55       5.881  -6.731   5.246  1.00  0.00
ATOM   1166  C8    G A  55       5.161  -6.775   4.077  1.00  0.00
ATOM   1167  N7    G A  55       5.770  -6.200   3.076  1.00  0.00
ATOM   1168  C5    G A  55       6.962  -5.750   3.612  1.00  0.00
ATOM   1169  C6    G A  55       8.038  -5.048   3.011  1.00  0.00
ATOM   1170  O6    G A  55       8.148  -4.673   1.836  1.00  0.00
ATOM   1171  N1    G A  55       9.060  -4.783   3.919  1.00  0.00
ATOM   1172  C2    G A  55       9.046  -5.151   5.243  1.00  0.00
ATOM   1173  N2    G A  55      10.124  -4.808   5.962  1.00  0.00
ATOM   1174  N3    G A  55       8.054  -5.803   5.816  1.00  0.00
ATOM   1175  C4    G A  55       7.050  -6.069   4.953  1.00  0.00
ATOM   1176  P     U A  56       2.658  -4.063   8.109  1.00  0.00
ATOM   1177  OP1   U A  56       1.990  -3.073   8.986  1.00  0.00
ATOM   1178  OP2   U A  56       2.282  -4.136   6.679  1.00  0.00
ATOM   1179  O5'   U A  56       4.235  -3.831   8.181  1.00  0.00
ATOM   1180  C5'   U A  56       4.893  -3.571   9.420  1.00  0.00
ATOM   1181  C4'   U A  56       6.019  -2.585   9.210  1.00  0.00
ATOM   1182  O4'   U A  56       6.866  -3.085   8.159  1.00  0.00
ATOM   1183  C3'   U A  56       5.591  -1.182   8.804  1.00  0.00
ATOM   1184  O3'   U A  56       5.547  -0.419  10.021  1.00  0.00
ATOM   1185  C2'   U A  56       6.696  -0.709   7.853  1.00  0.00
ATOM   1186  O2'   U A  56       7.710   0.008   8.517  1.00  0.00
ATOM   1187  C1'   U A  56       7.296  -2.024   7.344  1.00  0.00
ATOM   1188  N1    U A  56       7.050  -2.377   5.974  1.00  0.00
ATOM   1189  C2    U A  56       7.970  -1.945   5.037  1.00  0.00
ATOM   1190  O2    U A  56       9.128  -1.690   5.313  1.00  0.00
ATOM   1191  N3    U A  56       7.482  -1.821   3.759  1.00  0.00
ATOM   1192  C4    U A  56       6.196  -2.079   3.332  1.00  0.00
ATOM   1193  O4    U A  56       5.909  -1.921   2.148  1.00  0.00
ATOM   1194  C5    U A  56       5.301  -2.522   4.363  1.00  0.00
ATOM   1195  C6    U A  56       5.748  -2.652   5.615  1.00  0.00
ATOM   1196  P     C A  57       5.159   1.246  10.060  1.00  0.00
ATOM   1197  OP1   C A  57       4.993   1.429  11.579  1.00  0.00
ATOM   1198  OP2   C A  57       3.980   1.720   9.312  1.00  0.00
ATOM   1199  O5'   C A  57       6.504   1.903   9.539  1.00  0.00
ATOM   1200  C5'   C A  57       7.730   1.673  10.266  1.00  0.00
ATOM   1201  C4'   C A  57       8.766   2.364   9.405  1.00  0.00
ATOM   1202  O4'   C A  57       9.049   1.516   8.307  1.00  0.00
ATOM   1203  C3'   C A  57       8.352   3.670   8.770  1.00  0.00
ATOM   1204  O3'   C A  57       8.581   4.828   9.603  1.00  0.00
ATOM   1205  C2'   C A  57       9.350   3.757   7.593  1.00  0.00
ATOM   1206  O2'   C A  57      10.569   4.175   8.184  1.00  0.00
ATOM   1207  C1'   C A  57       9.406   2.315   7.163  1.00  0.00
ATOM   1208  N1    C A  57       8.446   2.075   6.085  1.00  0.00
ATOM   1209  C2    C A  57       8.841   2.325   4.765  1.00  0.00
ATOM   1210  O2    C A  57      10.026   2.625   4.543  1.00  0.00
ATOM   1211  N3    C A  57       7.923   2.234   3.773  1.00  0.00
ATOM   1212  C4    C A  57       6.661   1.909   4.059  1.00  0.00
ATOM   1213  N4    C A  57       5.792   1.831   3.049  1.00  0.00
ATOM   1214  C5    C A  57       6.241   1.652   5.390  1.00  0.00
ATOM   1215  C6    C A  57       7.150   1.743   6.366  1.00  0.00
ATOM   1216  P     C A  58       8.005   6.305   9.245  1.00  0.00
ATOM   1217  OP1   C A  58       8.405   6.913  10.537  1.00  0.00
ATOM   1218  OP2   C A  58       6.598   6.468   8.777  1.00  0.00
ATOM   1219  O5'   C A  58       8.911   6.975   8.107  1.00  0.00
ATOM   1220  C5'   C A  58      10.316   7.150   8.253  1.00  0.00
ATOM   1221  C4'   C A  58      10.922   7.447   6.908  1.00  0.00
ATOM   1222  O4'   C A  58      10.659   6.347   5.987  1.00  0.00
ATOM   1223  C3'   C A  58      10.382   8.669   6.173  1.00  0.00
ATOM   1224  O3'   C A  58      10.906   9.881   6.696  1.00  0.00
ATOM   1225  C2'   C A  58      10.828   8.382   4.755  1.00  0.00
ATOM   1226  O2'   C A  58      12.220   8.554   4.571  1.00  0.00
ATOM   1227  C1'   C A  58      10.565   6.880   4.664  1.00  0.00
ATOM   1228  N1    C A  58       9.214   6.585   4.130  1.00  0.00
ATOM   1229  C2    C A  58       8.956   6.750   2.764  1.00  0.00
ATOM   1230  O2    C A  58       9.847   7.226   2.041  1.00  0.00
ATOM   1231  N3    C A  58       7.746   6.389   2.273  1.00  0.00
ATOM   1232  C4    C A  58       6.819   5.883   3.087  1.00  0.00
ATOM   1233  N4    C A  58       5.642   5.541   2.558  1.00  0.00
ATOM   1234  C5    C A  58       7.061   5.708   4.474  1.00  0.00
ATOM   1235  C6    C A  58       8.256   6.066   4.955  1.00  0.00
ATOM   1236  P     G A  59      10.034  10.965   6.711  1.00  0.00
ATOM   1237  OP1   G A  59      10.741  12.068   7.394  1.00  0.00
ATOM   1238  OP2   G A  59       8.692  10.568   7.178  1.00  0.00
ATOM   1239  O5'   G A  59       9.935  11.332   5.163  1.00  0.00
ATOM   1240  C5'   G A  59      11.109  11.715   4.421  1.00  0.00
ATOM   1241  C4'   G A  59      10.772  11.928   2.962  1.00  0.00
ATOM   1242  O4'   G A  59      10.236  10.702   2.399  1.00  0.00
ATOM   1243  C3'   G A  59       9.705  12.969   2.649  1.00  0.00
ATOM   1244  O3'   G A  59      10.258  14.282   2.633  1.00  0.00
ATOM   1245  C2'   G A  59       9.270  12.546   1.253  1.00  0.00
ATOM   1246  O2'   G A  59      10.207  12.925   0.265  1.00  0.00
ATOM   1247  C1'   G A  59       9.300  11.021   1.380  1.00  0.00
ATOM   1248  N9    G A  59       7.964  10.457   1.763  1.00  0.00
ATOM   1249  C8    G A  59       7.619   9.960   2.996  1.00  0.00
ATOM   1250  N7    G A  59       6.457   9.366   3.006  1.00  0.00
ATOM   1251  C5    G A  59       6.005   9.474   1.703  1.00  0.00
ATOM   1252  C6    G A  59       4.803   9.021   1.102  1.00  0.00
ATOM   1253  O6    G A  59       3.866   8.409   1.630  1.00  0.00
ATOM   1254  N1    G A  59       4.744   9.343  -0.251  1.00  0.00
ATOM   1255  C2    G A  59       5.723  10.018  -0.940  1.00  0.00
ATOM   1256  N2    G A  59       5.487  10.235  -2.241  1.00  0.00
ATOM   1257  N3    G A  59       6.845  10.446  -0.395  1.00  0.00
ATOM   1258  C4    G A  59       6.923  10.145   0.919  1.00  0.00
ATOM   1259  P     A A  60       9.698  15.325   3.669  1.00  0.00
ATOM   1260  OP1   A A  60      11.102  15.824   3.617  1.00  0.00
ATOM   1261  OP2   A A  60       8.973  15.296   4.969  1.00  0.00
ATOM   1262  O5'   A A  60       8.825  16.098   2.588  1.00  0.00
ATOM   1263  C5'   A A  60       8.654  15.535   1.290  1.00  0.00
ATOM   1264  C4'   A A  60       7.747  16.350   0.404  1.00  0.00
ATOM   1265  O4'   A A  60       7.259  15.397  -0.572  1.00  0.00
ATOM   1266  C3'   A A  60       6.512  16.981   1.035  1.00  0.00
ATOM   1267  O3'   A A  60       6.187  18.050   0.152  1.00  0.00
ATOM   1268  C2'   A A  60       5.469  15.878   0.905  1.00  0.00
ATOM   1269  O2'   A A  60       4.160  16.389   0.828  1.00  0.00
ATOM   1270  C1'   A A  60       5.875  15.226  -0.415  1.00  0.00
ATOM   1271  N9    A A  60       5.486  13.864  -0.468  1.00  0.00
ATOM   1272  C8    A A  60       5.236  13.264   0.739  1.00  0.00
ATOM   1273  N7    A A  60       4.237  12.415   0.710  1.00  0.00
ATOM   1274  C5    A A  60       3.800  12.461  -0.605  1.00  0.00
ATOM   1275  C6    A A  60       2.767  11.790  -1.282  1.00  0.00
ATOM   1276  N6    A A  60       1.955  10.904  -0.701  1.00  0.00
ATOM   1277  N1    A A  60       2.596  12.064  -2.593  1.00  0.00
ATOM   1278  C2    A A  60       3.410  12.951  -3.175  1.00  0.00
ATOM   1279  N3    A A  60       4.416  13.644  -2.644  1.00  0.00
ATOM   1280  C4    A A  60       4.559  13.350  -1.342  1.00  0.00
ATOM   1281  P     C A  61       4.604  19.989   1.612  1.00  0.00
ATOM   1282  OP1   C A  61       4.803  20.382   0.187  1.00  0.00
ATOM   1283  OP2   C A  61       5.204  20.824   2.692  1.00  0.00
ATOM   1284  O5'   C A  61       3.044  19.858   1.919  1.00  0.00
ATOM   1285  C5'   C A  61       2.562  18.796   2.733  1.00  0.00
ATOM   1286  C4'   C A  61       3.315  18.775   4.040  1.00  0.00
ATOM   1287  O4'   C A  61       2.992  19.960   4.809  1.00  0.00
ATOM   1288  C3'   C A  61       2.959  17.609   4.944  1.00  0.00
ATOM   1289  O3'   C A  61       3.873  16.565   4.594  1.00  0.00
ATOM   1290  C2'   C A  61       3.313  18.145   6.331  1.00  0.00
ATOM   1291  O2'   C A  61       4.682  17.963   6.644  1.00  0.00
ATOM   1292  C1'   C A  61       3.013  19.642   6.184  1.00  0.00
ATOM   1293  N1    C A  61       1.830  20.239   6.847  1.00  0.00
ATOM   1294  C2    C A  61       1.903  20.531   8.213  1.00  0.00
ATOM   1295  O2    C A  61       2.929  20.213   8.839  1.00  0.00
ATOM   1296  N3    C A  61       0.858  21.150   8.812  1.00  0.00
ATOM   1297  C4    C A  61      -0.224  21.471   8.101  1.00  0.00
ATOM   1298  N4    C A  61      -1.229  22.080   8.735  1.00  0.00
ATOM   1299  C5    C A  61      -0.318  21.184   6.716  1.00  0.00
ATOM   1300  C6    C A  61       0.717  20.573   6.128  1.00  0.00
ATOM   1301  P     U A  62       4.028  15.386   3.564  1.00  0.00
ATOM   1302  OP1   U A  62       4.683  14.882   4.795  1.00  0.00
ATOM   1303  OP2   U A  62       4.804  15.587   2.320  1.00  0.00
ATOM   1304  O5'   U A  62       2.818  14.448   3.087  1.00  0.00
ATOM   1305  C5'   U A  62       1.521  14.523   3.672  1.00  0.00
ATOM   1306  C4'   U A  62       0.422  14.247   2.669  1.00  0.00
ATOM   1307  O4'   U A  62       0.288  12.805   2.547  1.00  0.00
ATOM   1308  C3'   U A  62      -0.951  14.753   3.091  1.00  0.00
ATOM   1309  O3'   U A  62      -1.396  15.890   2.362  1.00  0.00
ATOM   1310  C2'   U A  62      -1.916  13.583   2.921  1.00  0.00
ATOM   1311  O2'   U A  62      -2.733  13.686   1.775  1.00  0.00
ATOM   1312  C1'   U A  62      -1.028  12.357   2.796  1.00  0.00
ATOM   1313  N1    U A  62      -1.112  11.477   3.709  1.00  0.00
ATOM   1314  C2    U A  62      -2.319  10.809   3.791  1.00  0.00
ATOM   1315  O2    U A  62      -3.173  10.872   2.925  1.00  0.00
ATOM   1316  N3    U A  62      -2.492  10.061   4.930  1.00  0.00
ATOM   1317  C4    U A  62      -1.600   9.917   5.972  1.00  0.00
ATOM   1318  O4    U A  62      -1.898   9.208   6.930  1.00  0.00
ATOM   1319  C5    U A  62      -0.371  10.642   5.813  1.00  0.00
ATOM   1320  C6    U A  62      -0.176  11.377   4.715  1.00  0.00
ATOM   1321  P     A A  63      -1.837  17.053   3.437  1.00  0.00
ATOM   1322  OP1   A A  63      -1.869  18.353   2.708  1.00  0.00
ATOM   1323  OP2   A A  63      -1.633  17.028   4.917  1.00  0.00
ATOM   1324  O5'   A A  63      -3.165  16.251   3.056  1.00  0.00
ATOM   1325  C5'   A A  63      -3.585  16.143   1.688  1.00  0.00
ATOM   1326  C4'   A A  63      -4.903  15.401   1.574  1.00  0.00
ATOM   1327  O4'   A A  63      -4.732  13.995   1.914  1.00  0.00
ATOM   1328  C3'   A A  63      -6.008  15.881   2.488  1.00  0.00
ATOM   1329  O3'   A A  63      -6.645  17.028   1.971  1.00  0.00
ATOM   1330  C2'   A A  63      -6.911  14.655   2.581  1.00  0.00
ATOM   1331  O2'   A A  63      -7.775  14.526   1.464  1.00  0.00
ATOM   1332  C1'   A A  63      -5.882  13.520   2.594  1.00  0.00
ATOM   1333  N9    A A  63      -5.378  13.123   3.970  1.00  0.00
ATOM   1334  C8    A A  63      -4.217  13.477   4.608  1.00  0.00
ATOM   1335  N7    A A  63      -4.075  12.928   5.791  1.00  0.00
ATOM   1336  C5    A A  63      -5.220  12.162   5.941  1.00  0.00
ATOM   1337  C6    A A  63      -5.672  11.331   6.982  1.00  0.00
ATOM   1338  N6    A A  63      -4.994  11.128   8.114  1.00  0.00
ATOM   1339  N1    A A  63      -6.860  10.710   6.816  1.00  0.00
ATOM   1340  C2    A A  63      -7.538  10.914   5.681  1.00  0.00
ATOM   1341  N3    A A  63      -7.216  11.668   4.633  1.00  0.00
ATOM   1342  C4    A A  63      -6.032  12.272   4.829  1.00  0.00
ATOM   1343  P     U A  64      -6.887  18.298   2.927  1.00  0.00
ATOM   1344  OP1   U A  64      -7.472  19.604   2.496  1.00  0.00
ATOM   1345  OP2   U A  64      -5.864  18.276   3.986  1.00  0.00
ATOM   1346  O5'   U A  64      -8.045  17.307   3.393  1.00  0.00
ATOM   1347  C5'   U A  64      -9.189  17.082   2.586  1.00  0.00
ATOM   1348  C4'   U A  64     -10.272  16.479   3.423  1.00  0.00
ATOM   1349  O4'   U A  64      -9.875  15.146   3.834  1.00  0.00
ATOM   1350  C3'   U A  64     -10.537  17.232   4.713  1.00  0.00
ATOM   1351  O3'   U A  64     -11.411  18.325   4.414  1.00  0.00
ATOM   1352  C2'   U A  64     -11.086  16.133   5.627  1.00  0.00
ATOM   1353  O2'   U A  64     -12.443  15.831   5.351  1.00  0.00
ATOM   1354  C1'   U A  64     -10.261  14.918   5.177  1.00  0.00
ATOM   1355  N1    U A  64      -9.054  14.606   5.933  1.00  0.00
ATOM   1356  C2    U A  64      -9.181  13.700   6.968  1.00  0.00
ATOM   1357  O2    U A  64     -10.196  13.058   7.169  1.00  0.00
ATOM   1358  N3    U A  64      -8.069  13.571   7.766  1.00  0.00
ATOM   1359  C4    U A  64      -6.872  14.242   7.635  1.00  0.00
ATOM   1360  O4    U A  64      -5.963  14.018   8.431  1.00  0.00
ATOM   1361  C5    U A  64      -6.819  15.166   6.537  1.00  0.00
ATOM   1362  C6    U A  64      -7.885  15.311   5.746  1.00  0.00
ATOM   1363  P     G A  65     -11.645  19.576   5.758  1.00  0.00
ATOM   1364  OP1   G A  65     -12.358  20.788   5.268  1.00  0.00
ATOM   1365  OP2   G A  65     -10.165  19.576   5.845  1.00  0.00
ATOM   1366  O5'   G A  65     -12.183  19.168   7.189  1.00  0.00
ATOM   1367  C5'   G A  65     -11.752  17.947   7.722  1.00  0.00
ATOM   1368  C4'   G A  65     -12.808  17.317   8.575  1.00  0.00
ATOM   1369  O4'   G A  65     -12.616  15.883   8.467  1.00  0.00
ATOM   1370  C3'   G A  65     -12.634  17.664  10.048  1.00  0.00
ATOM   1371  O3'   G A  65     -13.490  18.728  10.444  1.00  0.00
ATOM   1372  C2'   G A  65     -12.911  16.334  10.733  1.00  0.00
ATOM   1373  O2'   G A  65     -14.287  16.049  10.869  1.00  0.00
ATOM   1374  C1'   G A  65     -12.280  15.369   9.728  1.00  0.00
ATOM   1375  N9    G A  65     -10.832  15.351   9.790  1.00  0.00
ATOM   1376  C8    G A  65      -9.946  15.907   8.900  1.00  0.00
ATOM   1377  N7    G A  65      -8.697  15.725   9.234  1.00  0.00
ATOM   1378  C5    G A  65      -8.759  15.004  10.412  1.00  0.00
ATOM   1379  C6    G A  65      -7.724  14.513  11.249  1.00  0.00
ATOM   1380  O6    G A  65      -6.501  14.626  11.100  1.00  0.00
ATOM   1381  N1    G A  65      -8.227  13.831  12.353  1.00  0.00
ATOM   1382  C2    G A  65      -9.562  13.645  12.618  1.00  0.00
ATOM   1383  N2    G A  65      -9.854  12.960  13.732  1.00  0.00
ATOM   1384  N3    G A  65     -10.535  14.096  11.851  1.00  0.00
ATOM   1385  C4    G A  65     -10.070  14.762  10.773  1.00  0.00
ATOM   1386  P     G A  66     -12.997  19.803  11.668  1.00  0.00
ATOM   1387  OP1   G A  66     -13.948  20.884  11.319  1.00  0.00
ATOM   1388  OP2   G A  66     -11.545  20.081  11.742  1.00  0.00
ATOM   1389  O5'   G A  66     -13.359  19.182  13.097  1.00  0.00
ATOM   1390  C5'   G A  66     -12.713  19.742  14.224  1.00  0.00
ATOM   1391  C4'   G A  66     -12.289  18.703  15.226  1.00  0.00
ATOM   1392  O4'   G A  66     -11.804  17.504  14.570  1.00  0.00
ATOM   1393  C3'   G A  66     -11.102  19.108  16.077  1.00  0.00
ATOM   1394  O3'   G A  66     -11.395  20.091  17.048  1.00  0.00
ATOM   1395  C2'   G A  66     -10.636  17.765  16.612  1.00  0.00
ATOM   1396  O2'   G A  66     -11.569  17.241  17.542  1.00  0.00
ATOM   1397  C1'   G A  66     -10.730  16.962  15.319  1.00  0.00
ATOM   1398  N9    G A  66      -9.412  17.083  14.541  1.00  0.00
ATOM   1399  C8    G A  66      -9.343  17.597  13.269  1.00  0.00
ATOM   1400  N7    G A  66      -8.153  17.506  12.740  1.00  0.00
ATOM   1401  C5    G A  66      -7.390  16.893  13.717  1.00  0.00
ATOM   1402  C6    G A  66      -6.019  16.530  13.724  1.00  0.00
ATOM   1403  O6    G A  66      -5.180  16.687  12.828  1.00  0.00
ATOM   1404  N1    G A  66      -5.646  15.929  14.923  1.00  0.00
ATOM   1405  C2    G A  66      -6.491  15.704  15.984  1.00  0.00
ATOM   1406  N2    G A  66      -5.948  15.110  17.056  1.00  0.00
ATOM   1407  N3    G A  66      -7.766  16.037  15.992  1.00  0.00
ATOM   1408  C4    G A  66      -8.150  16.623  14.838  1.00  0.00
ATOM   1409  P     U A  67     -10.827  21.559  16.704  1.00  0.00
ATOM   1410  OP1   U A  67     -11.666  22.556  17.415  1.00  0.00
ATOM   1411  OP2   U A  67     -10.399  21.770  15.306  1.00  0.00
ATOM   1412  O5'   U A  67      -9.462  21.328  17.509  1.00  0.00
ATOM   1413  C5'   U A  67      -9.522  21.148  18.915  1.00  0.00
ATOM   1414  C4'   U A  67      -8.273  20.489  19.436  1.00  0.00
ATOM   1415  O4'   U A  67      -8.018  19.279  18.684  1.00  0.00
ATOM   1416  C3'   U A  67      -6.993  21.288  19.274  1.00  0.00
ATOM   1417  O3'   U A  67      -6.820  22.275  20.269  1.00  0.00
ATOM   1418  C2'   U A  67      -5.922  20.210  19.306  1.00  0.00
ATOM   1419  O2'   U A  67      -5.670  19.789  20.634  1.00  0.00
ATOM   1420  C1'   U A  67      -6.623  19.083  18.556  1.00  0.00
ATOM   1421  N1    U A  67      -6.259  19.099  17.116  1.00  0.00
ATOM   1422  C2    U A  67      -5.069  18.531  16.702  1.00  0.00
ATOM   1423  O2    U A  67      -4.245  18.078  17.476  1.00  0.00
ATOM   1424  N3    U A  67      -4.877  18.512  15.342  1.00  0.00
ATOM   1425  C4    U A  67      -5.736  18.994  14.376  1.00  0.00
ATOM   1426  O4    U A  67      -5.425  18.905  13.191  1.00  0.00
ATOM   1427  C5    U A  67      -6.949  19.569  14.885  1.00  0.00
ATOM   1428  C6    U A  67      -7.161  19.600  16.204  1.00  0.00
ATOM   1429  P     C A  68      -6.347  23.607  19.792  1.00  0.00
ATOM   1430  OP1   C A  68      -7.166  24.131  20.903  1.00  0.00
ATOM   1431  OP2   C A  68      -6.559  24.145  18.426  1.00  0.00
ATOM   1432  O5'   C A  68      -4.826  23.833  20.191  1.00  0.00
ATOM   1433  C5'   C A  68      -4.253  23.025  21.221  1.00  0.00
ATOM   1434  C4'   C A  68      -2.988  22.330  20.752  1.00  0.00
ATOM   1435  O4'   C A  68      -3.248  21.170  19.918  1.00  0.00
ATOM   1436  C3'   C A  68      -2.015  23.123  19.911  1.00  0.00
ATOM   1437  O3'   C A  68      -1.316  24.061  20.697  1.00  0.00
ATOM   1438  C2'   C A  68      -1.086  22.021  19.419  1.00  0.00
ATOM   1439  O2'   C A  68      -0.172  21.596  20.407  1.00  0.00
ATOM   1440  C1'   C A  68      -2.082  20.895  19.147  1.00  0.00
ATOM   1441  N1    C A  68      -2.438  20.754  17.766  1.00  0.00
ATOM   1442  C2    C A  68      -1.518  20.179  16.881  1.00  0.00
ATOM   1443  O2    C A  68      -0.494  19.648  17.345  1.00  0.00
ATOM   1444  N3    C A  68      -1.770  20.218  15.551  1.00  0.00
ATOM   1445  C4    C A  68      -2.881  20.799  15.098  1.00  0.00
ATOM   1446  N4    C A  68      -3.086  20.813  13.779  1.00  0.00
ATOM   1447  C5    C A  68      -3.825  21.388  15.978  1.00  0.00
ATOM   1448  C6    C A  68      -3.574  21.347  17.291  1.00  0.00
ATOM   1449  P     G A  69      -0.957  25.464  20.307  1.00  0.00
ATOM   1450  OP1   G A  69      -1.902  24.326  20.467  1.00  0.00
ATOM   1451  OP2   G A  69      -0.593  26.291  21.489  1.00  0.00
ATOM   1452  O5'   G A  69       0.397  24.941  19.647  1.00  0.00
ATOM   1453  C5'   G A  69       1.117  23.877  20.249  1.00  0.00
ATOM   1454  C4'   G A  69       2.092  23.265  19.272  1.00  0.00
ATOM   1455  O4'   G A  69       3.286  24.094  19.186  1.00  0.00
ATOM   1456  C3'   G A  69       2.605  21.917  19.749  1.00  0.00
ATOM   1457  O3'   G A  69       1.713  20.873  19.387  1.00  0.00
ATOM   1458  C2'   G A  69       3.982  21.825  19.108  1.00  0.00
ATOM   1459  O2'   G A  69       3.951  21.416  17.752  1.00  0.00
ATOM   1460  C1'   G A  69       4.449  23.278  19.207  1.00  0.00
ATOM   1461  N9    G A  69       1.098  22.551  16.161  1.00  0.00
ATOM   1462  C8    G A  69      -0.029  23.327  16.284  1.00  0.00
ATOM   1463  N7    G A  69      -0.662  23.498  15.155  1.00  0.00
ATOM   1464  C5    G A  69       0.087  22.794  14.231  1.00  0.00
ATOM   1465  C6    G A  69      -0.100  22.612  12.836  1.00  0.00
ATOM   1466  O6    G A  69      -1.006  23.058  12.121  1.00  0.00
ATOM   1467  N1    G A  69       0.900  21.823  12.275  1.00  0.00
ATOM   1468  C2    G A  69       1.951  21.276  12.972  1.00  0.00
ATOM   1469  N2    G A  69       2.815  20.542  12.258  1.00  0.00
ATOM   1470  N3    G A  69       2.139  21.437  14.267  1.00  0.00
ATOM   1471  C4    G A  69       1.180  22.201  14.833  1.00  0.00
TER   
END   
