# Supplementary material for: RPocket: an intuitive database of RNA pocket topology information with RNA-ligand data resources
Source: BMC Bioinformatics. 2021 Sep 8;22:428. doi: 10.1186/s12859-021-04349-4 (PMC8424408; doi:10.1186/s12859-021-04349-4)
Supplement: Supplementary file 7 — Additional file 7. Folder S3: Nine other experimental structures and their modeling structures and pockets. [file 12859_2021_4349_MOESM7_ESM.zip › 12859_2021_4349_MOESM7_ESM/1Y27_s2.pdb]

ATOM      1  P     G A   1       0.701 -19.424  -0.704  1.00  0.00
ATOM      2  OP1   G A   1       2.053 -19.850  -0.259  1.00  0.00
ATOM      3  OP2   G A   1      -0.525 -20.114  -0.229  1.00  0.00
ATOM      4  O5'   G A   1       0.461 -17.895  -0.298  1.00  0.00
ATOM      5  C5'   G A   1       1.554 -17.010  -0.106  1.00  0.00
ATOM      6  C4'   G A   1       1.110 -15.724   0.548  1.00  0.00
ATOM      7  O4'   G A   1       0.117 -15.082  -0.295  1.00  0.00
ATOM      8  C3'   G A   1       0.406 -15.840   1.898  1.00  0.00
ATOM      9  O3'   G A   1       1.275 -16.030   3.006  1.00  0.00
ATOM     10  C2'   G A   1      -0.364 -14.529   1.962  1.00  0.00
ATOM     11  O2'   G A   1       0.515 -13.449   2.251  1.00  0.00
ATOM     12  C1'   G A   1      -0.829 -14.408   0.511  1.00  0.00
ATOM     13  N9    G A   1      -2.238 -15.000   0.221  1.00  0.00
ATOM     14  C8    G A   1      -2.582 -16.206  -0.342  1.00  0.00
ATOM     15  N7    G A   1      -3.870 -16.414  -0.367  1.00  0.00
ATOM     16  C5    G A   1      -4.412 -15.281   0.210  1.00  0.00
ATOM     17  C6    G A   1      -5.764 -14.929   0.461  1.00  0.00
ATOM     18  O6    G A   1      -6.784 -15.581   0.208  1.00  0.00
ATOM     19  N1    G A   1      -5.872 -13.681   1.069  1.00  0.00
ATOM     20  C2    G A   1      -4.810 -12.873   1.395  1.00  0.00
ATOM     21  N2    G A   1      -5.114 -11.704   1.976  1.00  0.00
ATOM     22  N3    G A   1      -3.550 -13.186   1.170  1.00  0.00
ATOM     23  C4    G A   1      -3.420 -14.394   0.581  1.00  0.00
ATOM     24  P     G A   2       0.858 -17.301   4.163  1.00  0.00
ATOM     25  OP1   G A   2      -0.563 -17.221   4.569  1.00  0.00
ATOM     26  OP2   G A   2       1.926 -16.778   5.044  1.00  0.00
ATOM     27  O5'   G A   2       1.257 -18.830   3.929  1.00  0.00
ATOM     28  C5'   G A   2       0.337 -19.883   4.148  1.00  0.00
ATOM     29  C4'   G A   2       0.885 -20.837   5.177  1.00  0.00
ATOM     30  O4'   G A   2       2.142 -21.392   4.709  1.00  0.00
ATOM     31  C3'   G A   2       1.245 -20.215   6.515  1.00  0.00
ATOM     32  O3'   G A   2       0.121 -20.018   7.351  1.00  0.00
ATOM     33  C2'   G A   2       2.242 -21.222   7.062  1.00  0.00
ATOM     34  O2'   G A   2       1.549 -22.382   7.492  1.00  0.00
ATOM     35  C1'   G A   2       3.016 -21.589   5.798  1.00  0.00
ATOM     36  N9    G A   2       4.248 -20.853   5.470  1.00  0.00
ATOM     37  C8    G A   2       4.421 -19.615   4.900  1.00  0.00
ATOM     38  N7    G A   2       5.617 -19.126   5.084  1.00  0.00
ATOM     39  C5    G A   2       6.276 -20.096   5.816  1.00  0.00
ATOM     40  C6    G A   2       7.603 -20.133   6.317  1.00  0.00
ATOM     41  O6    G A   2       8.489 -19.277   6.202  1.00  0.00
ATOM     42  N1    G A   2       7.864 -21.311   7.012  1.00  0.00
ATOM     43  C2    G A   2       6.959 -22.327   7.201  1.00  0.00
ATOM     44  N2    G A   2       7.396 -23.385   7.897  1.00  0.00
ATOM     45  N3    G A   2       5.723 -22.307   6.743  1.00  0.00
ATOM     46  C4    G A   2       5.446 -21.173   6.065  1.00  0.00
ATOM     47  P     A A   3       0.165 -18.579   8.402  1.00  0.00
ATOM     48  OP1   A A   3      -1.269 -18.252   8.596  1.00  0.00
ATOM     49  OP2   A A   3       1.230 -17.605   8.747  1.00  0.00
ATOM     50  O5'   A A   3       0.570 -19.920   9.179  1.00  0.00
ATOM     51  C5'   A A   3       0.325 -20.141  10.554  1.00  0.00
ATOM     52  C4'   A A   3       1.238 -21.212  11.076  1.00  0.00
ATOM     53  O4'   A A   3       2.292 -21.472  10.117  1.00  0.00
ATOM     54  C3'   A A   3       1.997 -20.808  12.320  1.00  0.00
ATOM     55  O3'   A A   3       1.225 -20.917  13.493  1.00  0.00
ATOM     56  C2'   A A   3       3.221 -21.706  12.291  1.00  0.00
ATOM     57  O2'   A A   3       2.873 -23.018  12.690  1.00  0.00
ATOM     58  C1'   A A   3       3.509 -21.722  10.794  1.00  0.00
ATOM     59  N9    A A   3       4.434 -20.740  10.326  1.00  0.00
ATOM     60  C8    A A   3       4.164 -19.706   9.467  1.00  0.00
ATOM     61  N7    A A   3       5.210 -18.967   9.184  1.00  0.00
ATOM     62  C5    A A   3       6.236 -19.554   9.907  1.00  0.00
ATOM     63  C6    A A   3       7.601 -19.242  10.036  1.00  0.00
ATOM     64  N6    A A   3       8.188 -18.219   9.411  1.00  0.00
ATOM     65  N1    A A   3       8.351 -20.029  10.838  1.00  0.00
ATOM     66  C2    A A   3       7.762 -21.055  11.463  1.00  0.00
ATOM     67  N3    A A   3       6.491 -21.448  11.421  1.00  0.00
ATOM     68  C4    A A   3       5.773 -20.646  10.616  1.00  0.00
ATOM     69  P     U A   4       1.408 -19.712  14.404  1.00  0.00
ATOM     70  OP1   U A   4       0.341 -20.118  15.342  1.00  0.00
ATOM     71  OP2   U A   4       1.156 -18.788  13.283  1.00  0.00
ATOM     72  O5'   U A   4       2.539 -19.087  15.313  1.00  0.00
ATOM     73  C5'   U A   4       2.888 -19.757  16.487  1.00  0.00
ATOM     74  C4'   U A   4       4.303 -19.352  16.773  1.00  0.00
ATOM     75  O4'   U A   4       5.172 -19.695  15.664  1.00  0.00
ATOM     76  C3'   U A   4       4.505 -17.848  16.907  1.00  0.00
ATOM     77  O3'   U A   4       3.866 -17.393  18.101  1.00  0.00
ATOM     78  C2'   U A   4       6.025 -17.863  16.911  1.00  0.00
ATOM     79  O2'   U A   4       6.543 -18.393  18.126  1.00  0.00
ATOM     80  C1'   U A   4       6.267 -18.805  15.718  1.00  0.00
ATOM     81  N1    U A   4       6.532 -18.195  14.370  1.00  0.00
ATOM     82  C2    U A   4       7.786 -17.758  13.988  1.00  0.00
ATOM     83  O2    U A   4       8.745 -17.752  14.740  1.00  0.00
ATOM     84  N3    U A   4       7.880 -17.325  12.687  1.00  0.00
ATOM     85  C4    U A   4       6.867 -17.286  11.751  1.00  0.00
ATOM     86  O4    U A   4       7.105 -16.871  10.620  1.00  0.00
ATOM     87  C5    U A   4       5.595 -17.755  12.224  1.00  0.00
ATOM     88  C6    U A   4       5.476 -18.181  13.484  1.00  0.00
ATOM     89  P     C A   5       3.605 -15.751  18.469  1.00  0.00
ATOM     90  OP1   C A   5       2.904 -15.190  19.651  1.00  0.00
ATOM     91  OP2   C A   5       3.150 -15.385  17.113  1.00  0.00
ATOM     92  O5'   C A   5       5.154 -15.395  18.595  1.00  0.00
ATOM     93  C5'   C A   5       5.906 -15.789  19.746  1.00  0.00
ATOM     94  C4'   C A   5       7.297 -15.216  19.687  1.00  0.00
ATOM     95  O4'   C A   5       7.991 -15.806  18.565  1.00  0.00
ATOM     96  C3'   C A   5       7.345 -13.712  19.464  1.00  0.00
ATOM     97  O3'   C A   5       7.317 -13.020  20.717  1.00  0.00
ATOM     98  C2'   C A   5       8.658 -13.511  18.712  1.00  0.00
ATOM     99  O2'   C A   5       9.790 -13.369  19.543  1.00  0.00
ATOM    100  C1'   C A   5       8.780 -14.824  17.930  1.00  0.00
ATOM    101  N1    C A   5       8.486 -14.861  16.573  1.00  0.00
ATOM    102  C2    C A   5       9.410 -14.144  15.805  1.00  0.00
ATOM    103  O2    C A   5      10.525 -13.893  16.291  1.00  0.00
ATOM    104  N3    C A   5       9.062 -13.745  14.558  1.00  0.00
ATOM    105  C4    C A   5       7.852 -14.036  14.078  1.00  0.00
ATOM    106  N4    C A   5       7.554 -13.622  12.844  1.00  0.00
ATOM    107  C5    C A   5       6.902 -14.761  14.840  1.00  0.00
ATOM    108  C6    C A   5       7.249 -15.154  16.071  1.00  0.00
ATOM    109  P     A A   6       6.367 -11.585  21.002  1.00  0.00
ATOM    110  OP1   A A   6       5.750 -11.326  22.323  1.00  0.00
ATOM    111  OP2   A A   6       5.515 -11.869  19.828  1.00  0.00
ATOM    112  O5'   A A   6       7.344 -10.385  20.653  1.00  0.00
ATOM    113  C5'   A A   6       8.609 -10.423  21.253  1.00  0.00
ATOM    114  C4'   A A   6       9.530  -9.572  20.437  1.00  0.00
ATOM    115  O4'   A A   6      10.007 -10.315  19.305  1.00  0.00
ATOM    116  C3'   A A   6       8.785  -8.428  19.810  1.00  0.00
ATOM    117  O3'   A A   6       8.569  -7.432  20.771  1.00  0.00
ATOM    118  C2'   A A   6       9.786  -8.029  18.740  1.00  0.00
ATOM    119  O2'   A A   6      10.832  -7.240  19.254  1.00  0.00
ATOM    120  C1'   A A   6      10.280  -9.397  18.263  1.00  0.00
ATOM    121  N9    A A   6       9.547  -9.914  17.042  1.00  0.00
ATOM    122  C8    A A   6       8.396 -10.656  16.975  1.00  0.00
ATOM    123  N7    A A   6       7.967 -10.857  15.752  1.00  0.00
ATOM    124  C5    A A   6       8.899 -10.203  14.962  1.00  0.00
ATOM    125  C6    A A   6       9.012 -10.042  13.570  1.00  0.00
ATOM    126  N6    A A   6       8.144 -10.552  12.693  1.00  0.00
ATOM    127  N1    A A   6      10.061  -9.330  13.105  1.00  0.00
ATOM    128  C2    A A   6      10.931  -8.820  13.984  1.00  0.00
ATOM    129  N3    A A   6      10.931  -8.904  15.312  1.00  0.00
ATOM    130  C4    A A   6       9.877  -9.616  15.742  1.00  0.00
ATOM    131  P     U A   7       7.237  -6.440  20.591  1.00  0.00
ATOM    132  OP1   U A   7       6.922  -5.457  21.664  1.00  0.00
ATOM    133  OP2   U A   7       6.129  -7.127  19.877  1.00  0.00
ATOM    134  O5'   U A   7       8.092  -5.678  19.497  1.00  0.00
ATOM    135  C5'   U A   7       9.001  -4.642  19.865  1.00  0.00
ATOM    136  C4'   U A   7       9.315  -3.797  18.664  1.00  0.00
ATOM    137  O4'   U A   7       9.969  -4.625  17.669  1.00  0.00
ATOM    138  C3'   U A   7       8.120  -3.185  17.948  1.00  0.00
ATOM    139  O3'   U A   7       7.771  -1.944  18.546  1.00  0.00
ATOM    140  C2'   U A   7       8.675  -2.983  16.550  1.00  0.00
ATOM    141  O2'   U A   7       9.510  -1.844  16.505  1.00  0.00
ATOM    142  C1'   U A   7       9.563  -4.220  16.381  1.00  0.00
ATOM    143  N1    U A   7       8.833  -5.357  15.740  1.00  0.00
ATOM    144  C2    U A   7       8.774  -5.382  14.359  1.00  0.00
ATOM    145  O2    U A   7       9.316  -4.547  13.657  1.00  0.00
ATOM    146  N3    U A   7       8.053  -6.423  13.827  1.00  0.00
ATOM    147  C4    U A   7       7.399  -7.420  14.521  1.00  0.00
ATOM    148  O4    U A   7       6.792  -8.290  13.902  1.00  0.00
ATOM    149  C5    U A   7       7.506  -7.325  15.950  1.00  0.00
ATOM    150  C6    U A   7       8.202  -6.322  16.494  1.00  0.00
ATOM    151  P     A A   8       6.368  -1.282  18.289  1.00  0.00
ATOM    152  OP1   A A   8       6.289   0.086  18.866  1.00  0.00
ATOM    153  OP2   A A   8       5.563  -2.379  18.881  1.00  0.00
ATOM    154  O5'   A A   8       6.036  -1.192  16.734  1.00  0.00
ATOM    155  C5'   A A   8       6.476  -0.057  15.985  1.00  0.00
ATOM    156  C4'   A A   8       6.046  -0.145  14.544  1.00  0.00
ATOM    157  O4'   A A   8       6.642  -1.311  13.919  1.00  0.00
ATOM    158  C3'   A A   8       4.569  -0.263  14.197  1.00  0.00
ATOM    159  O3'   A A   8       3.862   0.972  14.239  1.00  0.00
ATOM    160  C2'   A A   8       4.642  -0.762  12.763  1.00  0.00
ATOM    161  O2'   A A   8       4.922   0.287  11.857  1.00  0.00
ATOM    162  C1'   A A   8       5.841  -1.708  12.816  1.00  0.00
ATOM    163  N9    A A   8       5.332  -3.087  13.017  1.00  0.00
ATOM    164  C8    A A   8       5.290  -3.774  14.202  1.00  0.00
ATOM    165  N7    A A   8       4.890  -5.017  14.080  1.00  0.00
ATOM    166  C5    A A   8       4.653  -5.157  12.721  1.00  0.00
ATOM    167  C6    A A   8       4.209  -6.242  11.945  1.00  0.00
ATOM    168  N6    A A   8       3.915  -7.441  12.451  1.00  0.00
ATOM    169  N1    A A   8       4.077  -6.049  10.615  1.00  0.00
ATOM    170  C2    A A   8       4.373  -4.846  10.109  1.00  0.00
ATOM    171  N3    A A   8       4.800  -3.752  10.735  1.00  0.00
ATOM    172  C4    A A   8       4.919  -3.976  12.054  1.00  0.00
ATOM    173  P     U A   9       2.155   0.974  14.157  1.00  0.00
ATOM    174  OP1   U A   9       1.620   2.259  14.662  1.00  0.00
ATOM    175  OP2   U A   9       2.007  -0.265  14.954  1.00  0.00
ATOM    176  O5'   U A   9       1.467   0.617  12.756  1.00  0.00
ATOM    177  C5'   U A   9       1.717   1.427  11.615  1.00  0.00
ATOM    178  C4'   U A   9       1.508   0.670  10.325  1.00  0.00
ATOM    179  O4'   U A   9       2.223  -0.592  10.373  1.00  0.00
ATOM    180  C3'   U A   9       0.074   0.275  10.000  1.00  0.00
ATOM    181  O3'   U A   9      -0.665   1.332   9.406  1.00  0.00
ATOM    182  C2'   U A   9       0.248  -0.925   9.076  1.00  0.00
ATOM    183  O2'   U A   9       0.459  -0.505   7.735  1.00  0.00
ATOM    184  C1'   U A   9       1.539  -1.556   9.602  1.00  0.00
ATOM    185  N1    U A   9       1.296  -2.703  10.393  1.00  0.00
ATOM    186  C2    U A   9       1.139  -3.927   9.772  1.00  0.00
ATOM    187  O2    U A   9       1.200  -4.072   8.564  1.00  0.00
ATOM    188  N3    U A   9       0.907  -4.984  10.619  1.00  0.00
ATOM    189  C4    U A   9       0.817  -4.939  11.995  1.00  0.00
ATOM    190  O4    U A   9       0.604  -5.974  12.621  1.00  0.00
ATOM    191  C5    U A   9       0.990  -3.632  12.565  1.00  0.00
ATOM    192  C6    U A   9       1.217  -2.588  11.764  1.00  0.00
ATOM    193  P     A A  10      -1.775   1.520   9.610  1.00  0.00
ATOM    194  OP1   A A  10      -0.906   2.173   8.601  1.00  0.00
ATOM    195  OP2   A A  10      -2.524   2.354  10.586  1.00  0.00
ATOM    196  O5'   A A  10      -2.785   0.575   8.818  1.00  0.00
ATOM    197  C5'   A A  10      -2.337  -0.695   8.316  1.00  0.00
ATOM    198  C4'   A A  10      -3.500  -1.528   7.842  1.00  0.00
ATOM    199  O4'   A A  10      -4.354  -1.879   8.962  1.00  0.00
ATOM    200  C3'   A A  10      -4.437  -0.871   6.847  1.00  0.00
ATOM    201  O3'   A A  10      -3.901  -0.883   5.534  1.00  0.00
ATOM    202  C2'   A A  10      -5.728  -1.673   7.029  1.00  0.00
ATOM    203  O2'   A A  10      -5.746  -2.914   6.345  1.00  0.00
ATOM    204  C1'   A A  10      -5.713  -1.932   8.538  1.00  0.00
ATOM    205  N9    A A  10      -6.703  -1.075   8.889  1.00  0.00
ATOM    206  C8    A A  10      -6.371  -0.261   9.941  1.00  0.00
ATOM    207  N7    A A  10      -7.394   0.373  10.463  1.00  0.00
ATOM    208  C5    A A  10      -8.471  -0.053   9.703  1.00  0.00
ATOM    209  C6    A A  10      -9.843   0.252   9.752  1.00  0.00
ATOM    210  N6    A A  10     -10.382   1.093  10.637  1.00  0.00
ATOM    211  N1    A A  10     -10.650  -0.344   8.848  1.00  0.00
ATOM    212  C2    A A  10     -10.108  -1.188   7.962  1.00  0.00
ATOM    213  N3    A A  10      -8.837  -1.554   7.818  1.00  0.00
ATOM    214  C4    A A  10      -8.061  -0.944   8.729  1.00  0.00
ATOM    215  P     A A  11      -3.746   0.428   4.647  1.00  0.00
ATOM    216  OP1   A A  11      -2.436   0.901   4.148  1.00  0.00
ATOM    217  OP2   A A  11      -4.405   1.186   5.737  1.00  0.00
ATOM    218  O5'   A A  11      -4.844   0.400   3.480  1.00  0.00
ATOM    219  C5'   A A  11      -5.080  -0.740   2.659  1.00  0.00
ATOM    220  C4'   A A  11      -6.494  -0.752   2.122  1.00  0.00
ATOM    221  O4'   A A  11      -7.419  -1.123   3.177  1.00  0.00
ATOM    222  C3'   A A  11      -7.020   0.582   1.608  1.00  0.00
ATOM    223  O3'   A A  11      -6.639   0.846   0.271  1.00  0.00
ATOM    224  C2'   A A  11      -8.526   0.459   1.797  1.00  0.00
ATOM    225  O2'   A A  11      -9.107  -0.299   0.745  1.00  0.00
ATOM    226  C1'   A A  11      -8.605  -0.364   3.081  1.00  0.00
ATOM    227  N9    A A  11      -8.664   0.432   4.269  1.00  0.00
ATOM    228  C8    A A  11      -7.634   0.784   5.103  1.00  0.00
ATOM    229  N7    A A  11      -8.005   1.535   6.113  1.00  0.00
ATOM    230  C5    A A  11      -9.370   1.688   5.929  1.00  0.00
ATOM    231  C6    A A  11     -10.351   2.378   6.663  1.00  0.00
ATOM    232  N6    A A  11     -10.093   3.069   7.775  1.00  0.00
ATOM    233  N1    A A  11     -11.622   2.331   6.208  1.00  0.00
ATOM    234  C2    A A  11     -11.879   1.637   5.093  1.00  0.00
ATOM    235  N3    A A  11     -11.043   0.949   4.319  1.00  0.00
ATOM    236  C4    A A  11      -9.790   1.016   4.797  1.00  0.00
ATOM    237  P     U A  12      -6.482   2.435  -0.281  1.00  0.00
ATOM    238  OP1   U A  12      -6.066   2.549  -1.698  1.00  0.00
ATOM    239  OP2   U A  12      -5.591   2.951   0.780  1.00  0.00
ATOM    240  O5'   U A  12      -7.850   3.238  -0.038  1.00  0.00
ATOM    241  C5'   U A  12      -9.004   2.889  -0.792  1.00  0.00
ATOM    242  C4'   U A  12     -10.282   3.482  -0.245  1.00  0.00
ATOM    243  O4'   U A  12     -10.621   2.924   1.054  1.00  0.00
ATOM    244  C3'   U A  12     -10.275   4.979   0.003  1.00  0.00
ATOM    245  O3'   U A  12     -10.407   5.732  -1.184  1.00  0.00
ATOM    246  C2'   U A  12     -11.446   5.151   0.958  1.00  0.00
ATOM    247  O2'   U A  12     -12.676   5.091   0.247  1.00  0.00
ATOM    248  C1'   U A  12     -11.311   3.894   1.820  1.00  0.00
ATOM    249  N1    U A  12     -10.599   4.051   3.033  1.00  0.00
ATOM    250  C2    U A  12     -11.229   4.738   4.054  1.00  0.00
ATOM    251  O2    U A  12     -12.380   5.131   3.979  1.00  0.00
ATOM    252  N3    U A  12     -10.459   4.952   5.171  1.00  0.00
ATOM    253  C4    U A  12      -9.152   4.557   5.366  1.00  0.00
ATOM    254  O4    U A  12      -8.591   4.821   6.427  1.00  0.00
ATOM    255  C5    U A  12      -8.568   3.850   4.261  1.00  0.00
ATOM    256  C6    U A  12      -9.294   3.629   3.162  1.00  0.00
ATOM    257  P     C A  13      -9.682   7.188  -1.241  1.00  0.00
ATOM    258  OP1   C A  13      -9.729   7.811  -2.578  1.00  0.00
ATOM    259  OP2   C A  13      -8.549   7.482  -0.335  1.00  0.00
ATOM    260  O5'   C A  13     -10.968   7.660  -0.421  1.00  0.00
ATOM    261  C5'   C A  13     -12.267   7.527  -0.971  1.00  0.00
ATOM    262  C4'   C A  13     -13.256   8.298  -0.136  1.00  0.00
ATOM    263  O4'   C A  13     -13.354   7.681   1.169  1.00  0.00
ATOM    264  C3'   C A  13     -12.868   9.737   0.168  1.00  0.00
ATOM    265  O3'   C A  13     -13.208  10.639  -0.865  1.00  0.00
ATOM    266  C2'   C A  13     -13.593  10.030   1.466  1.00  0.00
ATOM    267  O2'   C A  13     -14.954  10.329   1.208  1.00  0.00
ATOM    268  C1'   C A  13     -13.506   8.674   2.160  1.00  0.00
ATOM    269  N1    C A  13     -12.358   8.613   3.076  1.00  0.00
ATOM    270  C2    C A  13     -12.511   9.149   4.360  1.00  0.00
ATOM    271  O2    C A  13     -13.600   9.663   4.667  1.00  0.00
ATOM    272  N3    C A  13     -11.472   9.091   5.227  1.00  0.00
ATOM    273  C4    C A  13     -10.321   8.530   4.853  1.00  0.00
ATOM    274  N4    C A  13      -9.325   8.497   5.741  1.00  0.00
ATOM    275  C5    C A  13     -10.146   7.982   3.557  1.00  0.00
ATOM    276  C6    C A  13     -11.175   8.040   2.704  1.00  0.00
ATOM    277  P     G A  14     -12.278  11.300  -1.137  1.00  0.00
ATOM    278  OP1   G A  14     -13.010  12.018  -2.205  1.00  0.00
ATOM    279  OP2   G A  14     -10.965  10.678  -1.447  1.00  0.00
ATOM    280  O5'   G A  14     -12.128  12.328   0.070  1.00  0.00
ATOM    281  C5'   G A  14     -13.239  13.131   0.421  1.00  0.00
ATOM    282  C4'   G A  14     -13.035  13.753   1.766  1.00  0.00
ATOM    283  O4'   G A  14     -12.755  12.698   2.726  1.00  0.00
ATOM    284  C3'   G A  14     -11.842  14.684   1.907  1.00  0.00
ATOM    285  O3'   G A  14     -12.146  15.997   1.417  1.00  0.00
ATOM    286  C2'   G A  14     -11.699  14.695   3.422  1.00  0.00
ATOM    287  O2'   G A  14     -12.755  15.477   3.938  1.00  0.00
ATOM    288  C1'   G A  14     -11.912  13.207   3.757  1.00  0.00
ATOM    289  N9    G A  14     -10.664  12.382   3.727  1.00  0.00
ATOM    290  C8    G A  14     -10.259  11.535   2.724  1.00  0.00
ATOM    291  N7    G A  14      -9.127  10.937   2.980  1.00  0.00
ATOM    292  C5    G A  14      -8.762  11.413   4.226  1.00  0.00
ATOM    293  C6    G A  14      -7.627  11.128   5.027  1.00  0.00
ATOM    294  O6    G A  14      -6.685  10.365   4.777  1.00  0.00
ATOM    295  N1    G A  14      -7.646  11.832   6.227  1.00  0.00
ATOM    296  C2    G A  14      -8.638  12.704   6.609  1.00  0.00
ATOM    297  N2    G A  14      -8.482  13.289   7.805  1.00  0.00
ATOM    298  N3    G A  14      -9.698  12.980   5.876  1.00  0.00
ATOM    299  C4    G A  14      -9.700  12.308   4.705  1.00  0.00
ATOM    300  P     C A  15     -10.990  16.942   0.723  1.00  0.00
ATOM    301  OP1   C A  15     -11.780  17.893  -0.097  1.00  0.00
ATOM    302  OP2   C A  15      -9.740  16.334   0.205  1.00  0.00
ATOM    303  O5'   C A  15     -10.580  17.583   2.133  1.00  0.00
ATOM    304  C5'   C A  15      -9.919  18.825   2.273  1.00  0.00
ATOM    305  C4'   C A  15      -9.241  18.901   3.610  1.00  0.00
ATOM    306  O4'   C A  15      -9.199  17.586   4.217  1.00  0.00
ATOM    307  C3'   C A  15      -7.782  19.289   3.528  1.00  0.00
ATOM    308  O3'   C A  15      -7.591  20.676   3.371  1.00  0.00
ATOM    309  C2'   C A  15      -7.195  18.719   4.807  1.00  0.00
ATOM    310  O2'   C A  15      -7.552  19.528   5.911  1.00  0.00
ATOM    311  C1'   C A  15      -7.972  17.411   4.901  1.00  0.00
ATOM    312  N1    C A  15      -7.123  16.310   4.255  1.00  0.00
ATOM    313  C2    C A  15      -6.073  15.723   4.970  1.00  0.00
ATOM    314  O2    C A  15      -5.682  16.270   6.015  1.00  0.00
ATOM    315  N3    C A  15      -5.515  14.580   4.503  1.00  0.00
ATOM    316  C4    C A  15      -5.967  14.029   3.376  1.00  0.00
ATOM    317  N4    C A  15      -5.386  12.904   2.954  1.00  0.00
ATOM    318  C5    C A  15      -7.030  14.609   2.637  1.00  0.00
ATOM    319  C6    C A  15      -7.578  15.737   3.102  1.00  0.00
ATOM    320  P     G A  16      -6.420  20.979   2.244  1.00  0.00
ATOM    321  OP1   G A  16      -6.425  22.384   1.770  1.00  0.00
ATOM    322  OP2   G A  16      -6.737  19.883   1.301  1.00  0.00
ATOM    323  O5'   G A  16      -4.987  20.632   2.867  1.00  0.00
ATOM    324  C5'   G A  16      -4.331  21.536   3.749  1.00  0.00
ATOM    325  C4'   G A  16      -3.155  20.869   4.441  1.00  0.00
ATOM    326  O4'   G A  16      -3.531  19.579   5.000  1.00  0.00
ATOM    327  C3'   G A  16      -1.969  20.514   3.558  1.00  0.00
ATOM    328  O3'   G A  16      -1.206  21.663   3.189  1.00  0.00
ATOM    329  C2'   G A  16      -1.226  19.582   4.509  1.00  0.00
ATOM    330  O2'   G A  16      -0.586  20.258   5.576  1.00  0.00
ATOM    331  C1'   G A  16      -2.394  18.730   5.009  1.00  0.00
ATOM    332  N9    G A  16      -2.603  17.578   4.090  1.00  0.00
ATOM    333  C8    G A  16      -3.634  17.385   3.204  1.00  0.00
ATOM    334  N7    G A  16      -3.550  16.256   2.553  1.00  0.00
ATOM    335  C5    G A  16      -2.398  15.666   3.038  1.00  0.00
ATOM    336  C6    G A  16      -1.785  14.430   2.709  1.00  0.00
ATOM    337  O6    G A  16      -2.163  13.581   1.891  1.00  0.00
ATOM    338  N1    G A  16      -0.619  14.216   3.439  1.00  0.00
ATOM    339  C2    G A  16      -0.107  15.086   4.371  1.00  0.00
ATOM    340  N2    G A  16       1.028  14.705   4.974  1.00  0.00
ATOM    341  N3    G A  16      -0.664  16.239   4.687  1.00  0.00
ATOM    342  C4    G A  16      -1.797  16.468   3.989  1.00  0.00
ATOM    343  P     U A  17      -0.317  21.603   1.899  1.00  0.00
ATOM    344  OP1   U A  17      -0.112  23.072   1.849  1.00  0.00
ATOM    345  OP2   U A  17      -0.394  20.793   0.659  1.00  0.00
ATOM    346  O5'   U A  17       0.807  20.885   2.788  1.00  0.00
ATOM    347  C5'   U A  17       2.197  21.056   2.591  1.00  0.00
ATOM    348  C4'   U A  17       2.950  19.911   3.203  1.00  0.00
ATOM    349  O4'   U A  17       2.034  18.836   3.528  1.00  0.00
ATOM    350  C3'   U A  17       3.929  19.254   2.256  1.00  0.00
ATOM    351  O3'   U A  17       5.139  19.966   2.139  1.00  0.00
ATOM    352  C2'   U A  17       4.080  17.854   2.823  1.00  0.00
ATOM    353  O2'   U A  17       4.905  17.880   3.973  1.00  0.00
ATOM    354  C1'   U A  17       2.647  17.587   3.269  1.00  0.00
ATOM    355  N1    U A  17       1.824  16.945   2.307  1.00  0.00
ATOM    356  C2    U A  17       1.954  15.596   2.038  1.00  0.00
ATOM    357  O2    U A  17       2.856  14.912   2.489  1.00  0.00
ATOM    358  N3    U A  17       0.985  15.071   1.217  1.00  0.00
ATOM    359  C4    U A  17      -0.077  15.745   0.651  1.00  0.00
ATOM    360  O4    U A  17      -0.867  15.136  -0.066  1.00  0.00
ATOM    361  C5    U A  17      -0.142  17.142   0.977  1.00  0.00
ATOM    362  C6    U A  17       0.787  17.678   1.772  1.00  0.00
ATOM    363  P     G A  18       5.595  20.097   0.608  1.00  0.00
ATOM    364  OP1   G A  18       6.739  20.986   0.424  1.00  0.00
ATOM    365  OP2   G A  18       4.359  20.263  -0.184  1.00  0.00
ATOM    366  O5'   G A  18       6.082  18.582   0.376  1.00  0.00
ATOM    367  C5'   G A  18       7.241  18.102   1.035  1.00  0.00
ATOM    368  C4'   G A  18       7.331  16.599   0.881  1.00  0.00
ATOM    369  O4'   G A  18       6.110  15.971   1.364  1.00  0.00
ATOM    370  C3'   G A  18       7.397  16.132  -0.565  1.00  0.00
ATOM    371  O3'   G A  18       8.699  16.272  -1.102  1.00  0.00
ATOM    372  C2'   G A  18       6.996  14.669  -0.415  1.00  0.00
ATOM    373  O2'   G A  18       8.030  13.845   0.087  1.00  0.00
ATOM    374  C1'   G A  18       5.867  14.813   0.594  1.00  0.00
ATOM    375  N9    G A  18       4.604  14.955  -0.092  1.00  0.00
ATOM    376  C8    G A  18       3.870  16.103  -0.268  1.00  0.00
ATOM    377  N7    G A  18       2.817  15.932  -1.020  1.00  0.00
ATOM    378  C5    G A  18       2.854  14.593  -1.361  1.00  0.00
ATOM    379  C6    G A  18       1.975  13.820  -2.163  1.00  0.00
ATOM    380  O6    G A  18       0.951  14.189  -2.751  1.00  0.00
ATOM    381  N1    G A  18       2.384  12.492  -2.253  1.00  0.00
ATOM    382  C2    G A  18       3.502  11.973  -1.644  1.00  0.00
ATOM    383  N2    G A  18       3.732  10.668  -1.846  1.00  0.00
ATOM    384  N3    G A  18       4.328  12.678  -0.897  1.00  0.00
ATOM    385  C4    G A  18       3.951  13.971  -0.797  1.00  0.00
ATOM    386  P     G A  19       8.950  16.500  -2.673  1.00  0.00
ATOM    387  OP1   G A  19      10.404  16.839  -2.792  1.00  0.00
ATOM    388  OP2   G A  19       7.923  17.554  -2.901  1.00  0.00
ATOM    389  O5'   G A  19       8.732  15.318  -3.693  1.00  0.00
ATOM    390  C5'   G A  19       9.573  14.207  -3.589  1.00  0.00
ATOM    391  C4'   G A  19       9.053  13.100  -4.436  1.00  0.00
ATOM    392  O4'   G A  19       7.787  12.624  -3.917  1.00  0.00
ATOM    393  C3'   G A  19       8.732  13.476  -5.864  1.00  0.00
ATOM    394  O3'   G A  19       9.935  13.529  -6.607  1.00  0.00
ATOM    395  C2'   G A  19       7.876  12.286  -6.254  1.00  0.00
ATOM    396  O2'   G A  19       8.734  11.186  -6.425  1.00  0.00
ATOM    397  C1'   G A  19       7.034  12.099  -4.984  1.00  0.00
ATOM    398  N9    G A  19       5.792  12.875  -5.031  1.00  0.00
ATOM    399  C8    G A  19       5.467  13.982  -4.285  1.00  0.00
ATOM    400  N7    G A  19       4.261  14.424  -4.519  1.00  0.00
ATOM    401  C5    G A  19       3.757  13.560  -5.472  1.00  0.00
ATOM    402  C6    G A  19       2.495  13.533  -6.119  1.00  0.00
ATOM    403  O6    G A  19       1.538  14.303  -5.964  1.00  0.00
ATOM    404  N1    G A  19       2.397  12.482  -7.026  1.00  0.00
ATOM    405  C2    G A  19       3.392  11.569  -7.279  1.00  0.00
ATOM    406  N2    G A  19       3.112  10.625  -8.188  1.00  0.00
ATOM    407  N3    G A  19       4.570  11.581  -6.687  1.00  0.00
ATOM    408  C4    G A  19       4.689  12.594  -5.803  1.00  0.00
ATOM    409  P     A A  20      10.165  14.648  -7.889  1.00  0.00
ATOM    410  OP1   A A  20      11.592  14.613  -8.283  1.00  0.00
ATOM    411  OP2   A A  20       9.500  15.934  -7.588  1.00  0.00
ATOM    412  O5'   A A  20       9.286  14.010  -9.062  1.00  0.00
ATOM    413  C5'   A A  20       9.619  12.737  -9.589  1.00  0.00
ATOM    414  C4'   A A  20       8.526  12.239 -10.494  1.00  0.00
ATOM    415  O4'   A A  20       7.315  12.072  -9.718  1.00  0.00
ATOM    416  C3'   A A  20       8.131  13.190 -11.609  1.00  0.00
ATOM    417  O3'   A A  20       8.971  13.075 -12.744  1.00  0.00
ATOM    418  C2'   A A  20       6.681  12.822 -11.879  1.00  0.00
ATOM    419  O2'   A A  20       6.607  11.676 -12.714  1.00  0.00
ATOM    420  C1'   A A  20       6.190  12.446 -10.480  1.00  0.00
ATOM    421  N9    A A  20       5.545  13.513  -9.822  1.00  0.00
ATOM    422  C8    A A  20       5.999  14.439  -8.919  1.00  0.00
ATOM    423  N7    A A  20       5.114  15.359  -8.615  1.00  0.00
ATOM    424  C5    A A  20       4.005  15.015  -9.372  1.00  0.00
ATOM    425  C6    A A  20       2.731  15.596  -9.500  1.00  0.00
ATOM    426  N6    A A  20       2.347  16.690  -8.839  1.00  0.00
ATOM    427  N1    A A  20       1.855  15.005 -10.341  1.00  0.00
ATOM    428  C2    A A  20       2.240  13.908 -11.002  1.00  0.00
ATOM    429  N3    A A  20       3.408  13.270 -10.964  1.00  0.00
ATOM    430  C4    A A  20       4.256  13.882 -10.121  1.00  0.00
ATOM    431  P     U A  21       8.918  14.325 -13.965  1.00  0.00
ATOM    432  OP1   U A  21       9.494  14.388 -15.323  1.00  0.00
ATOM    433  OP2   U A  21       9.451  15.179 -12.884  1.00  0.00
ATOM    434  O5'   U A  21       7.362  14.596 -14.125  1.00  0.00
ATOM    435  C5'   U A  21       6.948  15.759 -14.809  1.00  0.00
ATOM    436  C4'   U A  21       5.436  15.731 -14.937  1.00  0.00
ATOM    437  O4'   U A  21       5.077  14.810 -15.992  1.00  0.00
ATOM    438  C3'   U A  21       4.685  15.290 -13.690  1.00  0.00
ATOM    439  O3'   U A  21       3.721  16.279 -13.402  1.00  0.00
ATOM    440  C2'   U A  21       4.004  13.980 -14.068  1.00  0.00
ATOM    441  O2'   U A  21       2.651  13.985 -13.661  1.00  0.00
ATOM    442  C1'   U A  21       4.060  13.937 -15.588  1.00  0.00
ATOM    443  N1    U A  21       3.778  12.786 -16.007  1.00  0.00
ATOM    444  C2    U A  21       2.561  12.342 -16.488  1.00  0.00
ATOM    445  O2    U A  21       1.527  12.975 -16.366  1.00  0.00
ATOM    446  N3    U A  21       2.596  11.122 -17.118  1.00  0.00
ATOM    447  C4    U A  21       3.701  10.320 -17.313  1.00  0.00
ATOM    448  O4    U A  21       3.575   9.248 -17.900  1.00  0.00
ATOM    449  C5    U A  21       4.927  10.850 -16.785  1.00  0.00
ATOM    450  C6    U A  21       4.921  12.034 -16.167  1.00  0.00
ATOM    451  P     A A  22       3.925  17.234 -11.832  1.00  0.00
ATOM    452  OP1   A A  22       4.340  18.132 -10.715  1.00  0.00
ATOM    453  OP2   A A  22       3.210  15.962 -11.520  1.00  0.00
ATOM    454  O5'   A A  22       2.976  18.049 -12.835  1.00  0.00
ATOM    455  C5'   A A  22       3.293  19.388 -13.234  1.00  0.00
ATOM    456  C4'   A A  22       2.027  20.196 -13.477  1.00  0.00
ATOM    457  O4'   A A  22       1.362  19.766 -14.702  1.00  0.00
ATOM    458  C3'   A A  22       0.926  20.123 -12.425  1.00  0.00
ATOM    459  O3'   A A  22       1.203  20.946 -11.287  1.00  0.00
ATOM    460  C2'   A A  22      -0.291  20.616 -13.209  1.00  0.00
ATOM    461  O2'   A A  22      -0.345  22.031 -13.331  1.00  0.00
ATOM    462  C1'   A A  22      -0.041  19.987 -14.588  1.00  0.00
ATOM    463  N9    A A  22      -0.093  19.059 -15.318  1.00  0.00
ATOM    464  C8    A A  22       0.815  18.156 -15.807  1.00  0.00
ATOM    465  N7    A A  22       0.275  17.037 -16.229  1.00  0.00
ATOM    466  C5    A A  22      -1.080  17.217 -16.001  1.00  0.00
ATOM    467  C6    A A  22      -2.196  16.393 -16.233  1.00  0.00
ATOM    468  N6    A A  22      -2.116  15.173 -16.769  1.00  0.00
ATOM    469  N1    A A  22      -3.411  16.873 -15.890  1.00  0.00
ATOM    470  C2    A A  22      -3.490  18.096 -15.354  1.00  0.00
ATOM    471  N3    A A  22      -2.516  18.963 -15.089  1.00  0.00
ATOM    472  C4    A A  22      -1.322  18.457 -15.440  1.00  0.00
ATOM    473  P     U A  23       1.054  20.186  -9.859  1.00  0.00
ATOM    474  OP1   U A  23       0.789  21.496  -9.212  1.00  0.00
ATOM    475  OP2   U A  23       2.112  19.299  -9.312  1.00  0.00
ATOM    476  O5'   U A  23      -0.308  19.347  -9.860  1.00  0.00
ATOM    477  C5'   U A  23      -1.208  19.386  -8.739  1.00  0.00
ATOM    478  C4'   U A  23      -2.239  18.267  -8.816  1.00  0.00
ATOM    479  O4'   U A  23      -2.590  18.018 -10.207  1.00  0.00
ATOM    480  C3'   U A  23      -1.787  16.903  -8.276  1.00  0.00
ATOM    481  O3'   U A  23      -2.046  16.802  -6.865  1.00  0.00
ATOM    482  C2'   U A  23      -2.641  15.907  -9.062  1.00  0.00
ATOM    483  O2'   U A  23      -3.872  15.603  -8.455  1.00  0.00
ATOM    484  C1'   U A  23      -2.912  16.650 -10.374  1.00  0.00
ATOM    485  N1    U A  23      -2.597  16.400 -11.590  1.00  0.00
ATOM    486  C2    U A  23      -3.269  15.475 -12.366  1.00  0.00
ATOM    487  O2    U A  23      -4.474  15.307 -12.306  1.00  0.00
ATOM    488  N3    U A  23      -2.475  14.748 -13.220  1.00  0.00
ATOM    489  C4    U A  23      -1.108  14.852 -13.372  1.00  0.00
ATOM    490  O4    U A  23      -0.533  14.129 -14.183  1.00  0.00
ATOM    491  C5    U A  23      -0.484  15.833 -12.531  1.00  0.00
ATOM    492  C6    U A  23      -1.232  16.554 -11.691  1.00  0.00
ATOM    493  P     G A  24      -1.560  15.497  -6.036  1.00  0.00
ATOM    494  OP1   G A  24      -1.375  15.302  -4.578  1.00  0.00
ATOM    495  OP2   G A  24      -0.576  14.951  -6.997  1.00  0.00
ATOM    496  O5'   G A  24      -2.960  14.881  -6.509  1.00  0.00
ATOM    497  C5'   G A  24      -3.314  13.527  -6.275  1.00  0.00
ATOM    498  C4'   G A  24      -4.583  13.177  -7.005  1.00  0.00
ATOM    499  O4'   G A  24      -4.467  13.620  -8.380  1.00  0.00
ATOM    500  C3'   G A  24      -4.903  11.693  -7.111  1.00  0.00
ATOM    501  O3'   G A  24      -5.539  11.164  -5.957  1.00  0.00
ATOM    502  C2'   G A  24      -5.768  11.640  -8.363  1.00  0.00
ATOM    503  O2'   G A  24      -7.092  12.072  -8.085  1.00  0.00
ATOM    504  C1'   G A  24      -5.102  12.699  -9.240  1.00  0.00
ATOM    505  N9    G A  24      -4.156  12.292 -10.252  1.00  0.00
ATOM    506  C8    G A  24      -2.909  12.812 -10.501  1.00  0.00
ATOM    507  N7    G A  24      -2.326  12.279 -11.539  1.00  0.00
ATOM    508  C5    G A  24      -3.239  11.354 -12.008  1.00  0.00
ATOM    509  C6    G A  24      -3.169  10.465 -13.112  1.00  0.00
ATOM    510  O6    G A  24      -2.245  10.321 -13.922  1.00  0.00
ATOM    511  N1    G A  24      -4.321   9.692 -13.232  1.00  0.00
ATOM    512  C2    G A  24      -5.406   9.767 -12.392  1.00  0.00
ATOM    513  N2    G A  24      -6.425   8.942 -12.668  1.00  0.00
ATOM    514  N3    G A  24      -5.486  10.587 -11.362  1.00  0.00
ATOM    515  C4    G A  24      -4.378  11.346 -11.226  1.00  0.00
ATOM    516  P     G A  25      -4.755  10.349  -5.015  1.00  0.00
ATOM    517  OP1   G A  25      -5.275  10.113  -3.650  1.00  0.00
ATOM    518  OP2   G A  25      -3.328  10.679  -5.231  1.00  0.00
ATOM    519  O5'   G A  25      -4.988   9.060  -5.933  1.00  0.00
ATOM    520  C5'   G A  25      -6.246   8.404  -5.934  1.00  0.00
ATOM    521  C4'   G A  25      -6.267   7.262  -6.916  1.00  0.00
ATOM    522  O4'   G A  25      -6.081   7.779  -8.258  1.00  0.00
ATOM    523  C3'   G A  25      -5.164   6.226  -6.752  1.00  0.00
ATOM    524  O3'   G A  25      -5.465   5.255  -5.762  1.00  0.00
ATOM    525  C2'   G A  25      -5.016   5.641  -8.153  1.00  0.00
ATOM    526  O2'   G A  25      -5.943   4.587  -8.373  1.00  0.00
ATOM    527  C1'   G A  25      -5.404   6.822  -9.044  1.00  0.00
ATOM    528  N9    G A  25      -4.471   6.906  -9.805  1.00  0.00
ATOM    529  C8    G A  25      -3.427   7.703  -9.402  1.00  0.00
ATOM    530  N7    G A  25      -2.401   7.654 -10.206  1.00  0.00
ATOM    531  C5    G A  25      -2.787   6.776 -11.201  1.00  0.00
ATOM    532  C6    G A  25      -2.092   6.322 -12.352  1.00  0.00
ATOM    533  O6    G A  25      -0.952   6.623 -12.727  1.00  0.00
ATOM    534  N1    G A  25      -2.853   5.428 -13.100  1.00  0.00
ATOM    535  C2    G A  25      -4.126   5.022 -12.780  1.00  0.00
ATOM    536  N2    G A  25      -4.700   4.154 -13.625  1.00  0.00
ATOM    537  N3    G A  25      -4.784   5.434 -11.714  1.00  0.00
ATOM    538  C4    G A  25      -4.064   6.303 -10.972  1.00  0.00
ATOM    539  P     C A  26      -4.234   4.761  -4.593  1.00  0.00
ATOM    540  OP1   C A  26      -4.443   3.328  -4.290  1.00  0.00
ATOM    541  OP2   C A  26      -5.006   5.774  -3.837  1.00  0.00
ATOM    542  O5'   C A  26      -2.675   5.097  -4.436  1.00  0.00
ATOM    543  C5'   C A  26      -1.699   4.188  -4.933  1.00  0.00
ATOM    544  C4'   C A  26      -0.284   4.710  -4.761  1.00  0.00
ATOM    545  O4'   C A  26      -0.100   5.988  -5.424  1.00  0.00
ATOM    546  C3'   C A  26       0.128   5.020  -3.333  1.00  0.00
ATOM    547  O3'   C A  26       0.383   3.856  -2.591  1.00  0.00
ATOM    548  C2'   C A  26       1.381   5.840  -3.579  1.00  0.00
ATOM    549  O2'   C A  26       2.491   5.072  -4.000  1.00  0.00
ATOM    550  C1'   C A  26       0.859   6.747  -4.695  1.00  0.00
ATOM    551  N1    C A  26       0.358   7.977  -4.105  1.00  0.00
ATOM    552  C2    C A  26       1.257   8.927  -3.607  1.00  0.00
ATOM    553  O2    C A  26       2.473   8.672  -3.640  1.00  0.00
ATOM    554  N3    C A  26       0.778  10.090  -3.106  1.00  0.00
ATOM    555  C4    C A  26      -0.536  10.319  -3.090  1.00  0.00
ATOM    556  N4    C A  26      -0.961  11.480  -2.586  1.00  0.00
ATOM    557  C5    C A  26      -1.464   9.370  -3.590  1.00  0.00
ATOM    558  C6    C A  26      -0.986   8.222  -4.084  1.00  0.00
ATOM    559  P     A A  27      -0.364   3.721  -1.243  1.00  0.00
ATOM    560  OP1   A A  27      -0.203   2.282  -0.929  1.00  0.00
ATOM    561  OP2   A A  27      -1.489   4.469  -0.641  1.00  0.00
ATOM    562  O5'   A A  27       0.937   4.570  -0.831  1.00  0.00
ATOM    563  C5'   A A  27       2.253   4.035  -0.907  1.00  0.00
ATOM    564  C4'   A A  27       3.263   4.974  -0.298  1.00  0.00
ATOM    565  O4'   A A  27       3.271   6.204  -1.066  1.00  0.00
ATOM    566  C3'   A A  27       2.988   5.426   1.132  1.00  0.00
ATOM    567  O3'   A A  27       3.454   4.533   2.132  1.00  0.00
ATOM    568  C2'   A A  27       3.671   6.783   1.199  1.00  0.00
ATOM    569  O2'   A A  27       5.064   6.624   1.395  1.00  0.00
ATOM    570  C1'   A A  27       3.432   7.317  -0.211  1.00  0.00
ATOM    571  N9    A A  27       2.170   8.112  -0.235  1.00  0.00
ATOM    572  C8    A A  27       0.915   7.727  -0.626  1.00  0.00
ATOM    573  N7    A A  27       0.011   8.671  -0.507  1.00  0.00
ATOM    574  C5    A A  27       0.722   9.749  -0.002  1.00  0.00
ATOM    575  C6    A A  27       0.338  11.056   0.346  1.00  0.00
ATOM    576  N6    A A  27      -0.911  11.515   0.232  1.00  0.00
ATOM    577  N1    A A  27       1.292  11.884   0.821  1.00  0.00
ATOM    578  C2    A A  27       2.543  11.423   0.935  1.00  0.00
ATOM    579  N3    A A  27       3.026  10.218   0.640  1.00  0.00
ATOM    580  C4    A A  27       2.052   9.419   0.172  1.00  0.00
ATOM    581  P     C A  28       2.752   4.602   3.671  1.00  0.00
ATOM    582  OP1   C A  28       3.180   3.420   4.450  1.00  0.00
ATOM    583  OP2   C A  28       1.359   4.698   3.181  1.00  0.00
ATOM    584  O5'   C A  28       2.954   5.923   4.557  1.00  0.00
ATOM    585  C5'   C A  28       4.244   6.255   5.053  1.00  0.00
ATOM    586  C4'   C A  28       4.345   7.709   5.448  1.00  0.00
ATOM    587  O4'   C A  28       4.088   8.554   4.296  1.00  0.00
ATOM    588  C3'   C A  28       3.353   8.190   6.496  1.00  0.00
ATOM    589  O3'   C A  28       3.760   7.871   7.818  1.00  0.00
ATOM    590  C2'   C A  28       3.276   9.690   6.223  1.00  0.00
ATOM    591  O2'   C A  28       4.375  10.372   6.808  1.00  0.00
ATOM    592  C1'   C A  28       3.438   9.741   4.701  1.00  0.00
ATOM    593  N1    C A  28       2.170   9.840   4.006  1.00  0.00
ATOM    594  C2    C A  28       1.541  11.086   3.906  1.00  0.00
ATOM    595  O2    C A  28       2.092  12.077   4.416  1.00  0.00
ATOM    596  N3    C A  28       0.353  11.175   3.261  1.00  0.00
ATOM    597  C4    C A  28      -0.202  10.085   2.731  1.00  0.00
ATOM    598  N4    C A  28      -1.373  10.222   2.105  1.00  0.00
ATOM    599  C5    C A  28       0.420   8.813   2.821  1.00  0.00
ATOM    600  C6    C A  28       1.592   8.729   3.459  1.00  0.00
ATOM    601  P     G A  29       2.743   7.225   8.884  1.00  0.00
ATOM    602  OP1   G A  29       3.110   6.409  10.068  1.00  0.00
ATOM    603  OP2   G A  29       1.860   6.683   7.827  1.00  0.00
ATOM    604  O5'   G A  29       2.025   8.591   9.311  1.00  0.00
ATOM    605  C5'   G A  29       2.812   9.527  10.030  1.00  0.00
ATOM    606  C4'   G A  29       2.290  10.937   9.938  1.00  0.00
ATOM    607  O4'   G A  29       2.094  11.340   8.554  1.00  0.00
ATOM    608  C3'   G A  29       0.933  11.203  10.562  1.00  0.00
ATOM    609  O3'   G A  29       0.935  11.201  11.978  1.00  0.00
ATOM    610  C2'   G A  29       0.597  12.553   9.939  1.00  0.00
ATOM    611  O2'   G A  29       1.384  13.586  10.508  1.00  0.00
ATOM    612  C1'   G A  29       1.082  12.329   8.506  1.00  0.00
ATOM    613  N9    G A  29      -0.041  11.912   7.642  1.00  0.00
ATOM    614  C8    G A  29      -0.298  10.628   7.227  1.00  0.00
ATOM    615  N7    G A  29      -1.313  10.545   6.410  1.00  0.00
ATOM    616  C5    G A  29      -1.752  11.849   6.274  1.00  0.00
ATOM    617  C6    G A  29      -2.823  12.388   5.516  1.00  0.00
ATOM    618  O6    G A  29      -3.623  11.788   4.786  1.00  0.00
ATOM    619  N1    G A  29      -2.922  13.768   5.663  1.00  0.00
ATOM    620  C2    G A  29      -2.092  14.535   6.445  1.00  0.00
ATOM    621  N2    G A  29      -2.343  15.851   6.460  1.00  0.00
ATOM    622  N3    G A  29      -1.093  14.049   7.155  1.00  0.00
ATOM    623  C4    G A  29      -0.979  12.710   7.028  1.00  0.00
ATOM    624  P     C A  30      -0.470  10.755  12.817  1.00  0.00
ATOM    625  OP1   C A  30       0.235  10.917  14.134  1.00  0.00
ATOM    626  OP2   C A  30      -0.994   9.435  12.374  1.00  0.00
ATOM    627  O5'   C A  30      -1.640  11.844  12.648  1.00  0.00
ATOM    628  C5'   C A  30      -1.425  13.228  12.947  1.00  0.00
ATOM    629  C4'   C A  30      -2.599  14.099  12.504  1.00  0.00
ATOM    630  O4'   C A  30      -2.585  14.211  11.050  1.00  0.00
ATOM    631  C3'   C A  30      -4.014  13.574  12.820  1.00  0.00
ATOM    632  O3'   C A  30      -4.451  13.831  14.190  1.00  0.00
ATOM    633  C2'   C A  30      -4.847  14.309  11.775  1.00  0.00
ATOM    634  O2'   C A  30      -5.165  15.650  12.136  1.00  0.00
ATOM    635  C1'   C A  30      -3.922  14.214  10.550  1.00  0.00
ATOM    636  N1    C A  30      -4.223  12.971   9.764  1.00  0.00
ATOM    637  C2    C A  30      -5.216  13.035   8.780  1.00  0.00
ATOM    638  O2    C A  30      -5.874  14.082   8.661  1.00  0.00
ATOM    639  N3    C A  30      -5.431  11.956   7.990  1.00  0.00
ATOM    640  C4    C A  30      -4.702  10.852   8.155  1.00  0.00
ATOM    641  N4    C A  30      -4.950   9.814   7.352  1.00  0.00
ATOM    642  C5    C A  30      -3.691  10.767   9.146  1.00  0.00
ATOM    643  C6    C A  30      -3.482  11.835   9.924  1.00  0.00
ATOM    644  P     A A  31      -5.227  12.721  14.956  1.00  0.00
ATOM    645  OP1   A A  31      -5.272  12.929  16.423  1.00  0.00
ATOM    646  OP2   A A  31      -4.739  11.436  14.421  1.00  0.00
ATOM    647  O5'   A A  31      -6.669  12.961  14.317  1.00  0.00
ATOM    648  C5'   A A  31      -7.415  14.179  14.556  1.00  0.00
ATOM    649  C4'   A A  31      -8.608  14.268  13.619  1.00  0.00
ATOM    650  O4'   A A  31      -8.139  14.269  12.244  1.00  0.00
ATOM    651  C3'   A A  31      -9.598  13.112  13.669  1.00  0.00
ATOM    652  O3'   A A  31     -10.542  13.254  14.723  1.00  0.00
ATOM    653  C2'   A A  31     -10.255  13.189  12.298  1.00  0.00
ATOM    654  O2'   A A  31     -11.233  14.204  12.194  1.00  0.00
ATOM    655  C1'   A A  31      -9.066  13.578  11.423  1.00  0.00
ATOM    656  N9    A A  31      -8.365  12.397  10.815  1.00  0.00
ATOM    657  C8    A A  31      -7.219  11.742  11.184  1.00  0.00
ATOM    658  N7    A A  31      -6.963  10.677  10.461  1.00  0.00
ATOM    659  C5    A A  31      -8.013  10.629   9.558  1.00  0.00
ATOM    660  C6    A A  31      -8.326   9.735   8.519  1.00  0.00
ATOM    661  N6    A A  31      -7.577   8.676   8.204  1.00  0.00
ATOM    662  N1    A A  31      -9.449   9.971   7.807  1.00  0.00
ATOM    663  C2    A A  31     -10.198  11.033   8.123  1.00  0.00
ATOM    664  N3    A A  31     -10.007  11.944   9.075  1.00  0.00
ATOM    665  C4    A A  31      -8.885  11.680   9.765  1.00  0.00
ATOM    666  P     A A  32     -11.408  11.900  15.262  1.00  0.00
ATOM    667  OP1   A A  32     -12.215  12.138  16.480  1.00  0.00
ATOM    668  OP2   A A  32     -10.473  10.753  15.225  1.00  0.00
ATOM    669  O5'   A A  32     -12.349  11.686  13.982  1.00  0.00
ATOM    670  C5'   A A  32     -13.089  12.770  13.435  1.00  0.00
ATOM    671  C4'   A A  32     -13.865  12.345  12.215  1.00  0.00
ATOM    672  O4'   A A  32     -12.973  12.244  11.076  1.00  0.00
ATOM    673  C3'   A A  32     -14.510  10.970  12.295  1.00  0.00
ATOM    674  O3'   A A  32     -15.732  10.954  13.013  1.00  0.00
ATOM    675  C2'   A A  32     -14.645  10.588  10.826  1.00  0.00
ATOM    676  O2'   A A  32     -15.711  11.303  10.216  1.00  0.00
ATOM    677  C1'   A A  32     -13.328  11.131  10.277  1.00  0.00
ATOM    678  N9    A A  32     -12.183  10.173  10.408  1.00  0.00
ATOM    679  C8    A A  32     -11.331   9.974  11.463  1.00  0.00
ATOM    680  N7    A A  32     -10.441   9.034  11.255  1.00  0.00
ATOM    681  C5    A A  32     -10.727   8.583   9.977  1.00  0.00
ATOM    682  C6    A A  32     -10.142   7.590   9.170  1.00  0.00
ATOM    683  N6    A A  32      -9.103   6.845   9.553  1.00  0.00
ATOM    684  N1    A A  32     -10.669   7.389   7.943  1.00  0.00
ATOM    685  C2    A A  32     -11.710   8.138   7.561  1.00  0.00
ATOM    686  N3    A A  32     -12.344   9.099   8.228  1.00  0.00
ATOM    687  C4    A A  32     -11.798   9.274   9.442  1.00  0.00
ATOM    688  P     G A  33     -16.067   9.709  14.110  1.00  0.00
ATOM    689  OP1   G A  33     -16.815   9.776  15.383  1.00  0.00
ATOM    690  OP2   G A  33     -14.746   9.056  14.330  1.00  0.00
ATOM    691  O5'   G A  33     -16.755   8.950  12.840  1.00  0.00
ATOM    692  C5'   G A  33     -17.619   9.901  12.140  1.00  0.00
ATOM    693  C4'   G A  33     -17.560   9.524  10.692  1.00  0.00
ATOM    694  O4'   G A  33     -16.337   9.799  10.079  1.00  0.00
ATOM    695  C3'   G A  33     -17.821   8.050  10.352  1.00  0.00
ATOM    696  O3'   G A  33     -19.205   7.752  10.480  1.00  0.00
ATOM    697  C2'   G A  33     -17.411   8.060   8.868  1.00  0.00
ATOM    698  O2'   G A  33     -18.450   8.867   8.235  1.00  0.00
ATOM    699  C1'   G A  33     -16.201   8.910   8.946  1.00  0.00
ATOM    700  N9    G A  33     -14.921   8.100   9.074  1.00  0.00
ATOM    701  C8    G A  33     -14.215   7.700  10.183  1.00  0.00
ATOM    702  N7    G A  33     -13.264   6.849   9.909  1.00  0.00
ATOM    703  C5    G A  33     -13.342   6.676   8.540  1.00  0.00
ATOM    704  C6    G A  33     -12.569   5.868   7.666  1.00  0.00
ATOM    705  O6    G A  33     -11.626   5.119   7.949  1.00  0.00
ATOM    706  N1    G A  33     -12.985   5.988   6.343  1.00  0.00
ATOM    707  C2    G A  33     -14.018   6.787   5.915  1.00  0.00
ATOM    708  N2    G A  33     -14.271   6.771   4.599  1.00  0.00
ATOM    709  N3    G A  33     -14.745   7.542   6.714  1.00  0.00
ATOM    710  C4    G A  33     -14.360   7.441   8.004  1.00  0.00
ATOM    711  P     U A  34     -19.649   6.145  10.734  1.00  0.00
ATOM    712  OP1   U A  34     -21.055   6.106  11.204  1.00  0.00
ATOM    713  OP2   U A  34     -18.550   5.813  11.679  1.00  0.00
ATOM    714  O5'   U A  34     -19.448   5.195   9.467  1.00  0.00
ATOM    715  C5'   U A  34     -20.383   5.202   8.397  1.00  0.00
ATOM    716  C4'   U A  34     -19.798   4.535   7.173  1.00  0.00
ATOM    717  O4'   U A  34     -18.509   5.125   6.896  1.00  0.00
ATOM    718  C3'   U A  34     -19.515   3.040   7.194  1.00  0.00
ATOM    719  O3'   U A  34     -20.653   2.252   6.865  1.00  0.00
ATOM    720  C2'   U A  34     -18.498   2.894   6.079  1.00  0.00
ATOM    721  O2'   U A  34     -19.173   2.837   4.840  1.00  0.00
ATOM    722  C1'   U A  34     -17.709   4.194   6.199  1.00  0.00
ATOM    723  N1    U A  34     -16.524   4.005   6.976  1.00  0.00
ATOM    724  C2    U A  34     -15.371   3.498   6.410  1.00  0.00
ATOM    725  O2    U A  34     -15.316   3.097   5.261  1.00  0.00
ATOM    726  N3    U A  34     -14.277   3.474   7.241  1.00  0.00
ATOM    727  C4    U A  34     -14.223   3.898   8.553  1.00  0.00
ATOM    728  O4    U A  34     -13.165   3.814   9.172  1.00  0.00
ATOM    729  C5    U A  34     -15.460   4.411   9.069  1.00  0.00
ATOM    730  C6    U A  34     -16.539   4.445   8.282  1.00  0.00
ATOM    731  P     U A  35     -20.584   0.846   7.050  1.00  0.00
ATOM    732  OP1   U A  35     -22.008   0.505   6.731  1.00  0.00
ATOM    733  OP2   U A  35     -20.189   1.027   8.475  1.00  0.00
ATOM    734  O5'   U A  35     -19.600  -0.230   6.405  1.00  0.00
ATOM    735  C5'   U A  35     -19.647  -0.488   5.002  1.00  0.00
ATOM    736  C4'   U A  35     -18.343  -1.055   4.513  1.00  0.00
ATOM    737  O4'   U A  35     -17.273  -0.125   4.794  1.00  0.00
ATOM    738  C3'   U A  35     -17.871  -2.355   5.131  1.00  0.00
ATOM    739  O3'   U A  35     -18.495  -3.489   4.552  1.00  0.00
ATOM    740  C2'   U A  35     -16.370  -2.329   4.859  1.00  0.00
ATOM    741  O2'   U A  35     -15.999  -2.768   3.569  1.00  0.00
ATOM    742  C1'   U A  35     -16.060  -0.839   4.986  1.00  0.00
ATOM    743  N1    U A  35     -15.464  -0.479   6.310  1.00  0.00
ATOM    744  C2    U A  35     -14.117  -0.740   6.474  1.00  0.00
ATOM    745  O2    U A  35     -13.414  -1.189   5.585  1.00  0.00
ATOM    746  N3    U A  35     -13.617  -0.456   7.722  1.00  0.00
ATOM    747  C4    U A  35     -14.314   0.051   8.799  1.00  0.00
ATOM    748  O4    U A  35     -13.726   0.254   9.858  1.00  0.00
ATOM    749  C5    U A  35     -15.707   0.294   8.550  1.00  0.00
ATOM    750  C6    U A  35     -16.219   0.028   7.346  1.00  0.00
ATOM    751  P     U A  36     -18.386  -5.006   5.338  1.00  0.00
ATOM    752  OP1   U A  36     -19.195  -5.960   4.543  1.00  0.00
ATOM    753  OP2   U A  36     -18.692  -4.787   6.770  1.00  0.00
ATOM    754  O5'   U A  36     -16.839  -5.441   5.313  1.00  0.00
ATOM    755  C5'   U A  36     -16.200  -5.717   4.070  1.00  0.00
ATOM    756  C4'   U A  36     -14.694  -5.858   4.167  1.00  0.00
ATOM    757  O4'   U A  36     -14.085  -4.656   4.715  1.00  0.00
ATOM    758  C3'   U A  36     -14.147  -6.966   5.057  1.00  0.00
ATOM    759  O3'   U A  36     -14.243  -8.262   4.488  1.00  0.00
ATOM    760  C2'   U A  36     -12.709  -6.510   5.268  1.00  0.00
ATOM    761  O2'   U A  36     -11.930  -6.759   4.109  1.00  0.00
ATOM    762  C1'   U A  36     -12.893  -4.997   5.398  1.00  0.00
ATOM    763  N1    U A  36     -13.007  -4.590   6.811  1.00  0.00
ATOM    764  C2    U A  36     -11.850  -4.464   7.556  1.00  0.00
ATOM    765  O2    U A  36     -10.747  -4.747   7.122  1.00  0.00
ATOM    766  N3    U A  36     -12.030  -3.994   8.835  1.00  0.00
ATOM    767  C4    U A  36     -13.224  -3.645   9.430  1.00  0.00
ATOM    768  O4    U A  36     -13.226  -3.237  10.588  1.00  0.00
ATOM    769  C5    U A  36     -14.380  -3.805   8.593  1.00  0.00
ATOM    770  C6    U A  36     -14.233  -4.260   7.346  1.00  0.00
ATOM    771  P     C A  37     -14.194  -9.642   5.451  1.00  0.00
ATOM    772  OP1   C A  37     -15.067 -10.786   5.111  1.00  0.00
ATOM    773  OP2   C A  37     -14.115  -9.143   6.842  1.00  0.00
ATOM    774  O5'   C A  37     -12.685 -10.078   5.134  1.00  0.00
ATOM    775  C5'   C A  37     -11.857 -10.712   6.108  1.00  0.00
ATOM    776  C4'   C A  37     -10.552  -9.968   6.278  1.00  0.00
ATOM    777  O4'   C A  37      -9.798 -10.444   7.421  1.00  0.00
ATOM    778  C3'   C A  37      -9.565 -10.027   5.116  1.00  0.00
ATOM    779  O3'   C A  37      -9.915  -9.071   4.127  1.00  0.00
ATOM    780  C2'   C A  37      -8.236  -9.682   5.772  1.00  0.00
ATOM    781  O2'   C A  37      -8.018  -8.288   5.681  1.00  0.00
ATOM    782  C1'   C A  37      -8.476  -9.994   7.248  1.00  0.00
ATOM    783  N1    C A  37      -9.071 -10.991   9.464  1.00  0.00
ATOM    784  C2    C A  37      -8.933  -9.995  10.438  1.00  0.00
ATOM    785  O2    C A  37      -8.956  -8.805  10.083  1.00  0.00
ATOM    786  N3    C A  37      -8.778 -10.357  11.734  1.00  0.00
ATOM    787  C4    C A  37      -8.758 -11.648  12.069  1.00  0.00
ATOM    788  N4    C A  37      -8.603 -11.956  13.358  1.00  0.00
ATOM    789  C5    C A  37      -8.896 -12.672  11.097  1.00  0.00
ATOM    790  C6    C A  37      -9.049 -12.311   9.819  1.00  0.00
ATOM    791  P     U A  38      -9.626  -9.063   2.417  1.00  0.00
ATOM    792  OP1   U A  38     -11.061  -9.130   2.812  1.00  0.00
ATOM    793  OP2   U A  38      -9.190  -9.648   1.116  1.00  0.00
ATOM    794  O5'   U A  38      -9.171  -7.530   2.505  1.00  0.00
ATOM    795  C5'   U A  38      -8.862  -6.772   1.310  1.00  0.00
ATOM    796  C4'   U A  38      -7.670  -5.858   1.548  1.00  0.00
ATOM    797  O4'   U A  38      -8.058  -4.733   2.361  1.00  0.00
ATOM    798  C3'   U A  38      -6.522  -6.558   2.259  1.00  0.00
ATOM    799  O3'   U A  38      -5.630  -6.925   1.220  1.00  0.00
ATOM    800  C2'   U A  38      -5.928  -5.475   3.145  1.00  0.00
ATOM    801  O2'   U A  38      -4.871  -4.805   2.513  1.00  0.00
ATOM    802  C1'   U A  38      -7.135  -4.561   3.407  1.00  0.00
ATOM    803  N1    U A  38      -8.292  -4.717   4.721  1.00  0.00
ATOM    804  C2    U A  38      -8.144  -3.801   5.745  1.00  0.00
ATOM    805  O2    U A  38      -7.668  -2.692   5.581  1.00  0.00
ATOM    806  N3    U A  38      -8.575  -4.233   6.977  1.00  0.00
ATOM    807  C4    U A  38      -9.125  -5.460   7.279  1.00  0.00
ATOM    808  O4    U A  38      -9.466  -5.702   8.435  1.00  0.00
ATOM    809  C5    U A  38      -9.244  -6.356   6.163  1.00  0.00
ATOM    810  C6    U A  38      -8.834  -5.962   4.955  1.00  0.00
ATOM    811  P     A A  39      -4.204  -7.963   1.792  1.00  0.00
ATOM    812  OP1   A A  39      -3.690  -7.449   0.492  1.00  0.00
ATOM    813  OP2   A A  39      -5.028  -9.203   1.846  1.00  0.00
ATOM    814  O5'   A A  39      -2.969  -8.029   2.810  1.00  0.00
ATOM    815  C5'   A A  39      -1.869  -7.120   2.671  1.00  0.00
ATOM    816  C4'   A A  39      -1.897  -6.001   3.720  1.00  0.00
ATOM    817  O4'   A A  39      -2.171  -6.489   5.050  1.00  0.00
ATOM    818  C3'   A A  39      -0.555  -5.281   3.769  1.00  0.00
ATOM    819  O3'   A A  39      -0.749  -3.868   3.615  1.00  0.00
ATOM    820  C2'   A A  39      -0.021  -5.530   5.164  1.00  0.00
ATOM    821  O2'   A A  39       0.750  -4.465   5.659  1.00  0.00
ATOM    822  C1'   A A  39      -1.288  -5.876   5.957  1.00  0.00
ATOM    823  N9    A A  39      -1.065  -7.630   6.631  1.00  0.00
ATOM    824  C8    A A  39      -1.880  -8.691   6.336  1.00  0.00
ATOM    825  N7    A A  39      -1.794  -9.680   7.194  1.00  0.00
ATOM    826  C5    A A  39      -0.858  -9.238   8.116  1.00  0.00
ATOM    827  C6    A A  39      -0.322  -9.826   9.276  1.00  0.00
ATOM    828  N6    A A  39      -0.672 -11.035   9.720  1.00  0.00
ATOM    829  N1    A A  39       0.595  -9.119   9.970  1.00  0.00
ATOM    830  C2    A A  39       0.943  -7.906   9.523  1.00  0.00
ATOM    831  N3    A A  39       0.510  -7.249   8.450  1.00  0.00
ATOM    832  C4    A A  39      -0.399  -7.978   7.782  1.00  0.00
ATOM    833  P     C A  40      -0.733  -2.706   1.684  1.00  0.00
ATOM    834  OP1   C A  40      -1.633  -1.818   2.445  1.00  0.00
ATOM    835  OP2   C A  40      -0.855  -2.760   0.206  1.00  0.00
ATOM    836  O5'   C A  40       0.754  -2.283   2.050  1.00  0.00
ATOM    837  C5'   C A  40       1.264  -2.596   3.348  1.00  0.00
ATOM    838  C4'   C A  40       2.566  -3.371   3.269  1.00  0.00
ATOM    839  O4'   C A  40       2.378  -4.775   2.950  1.00  0.00
ATOM    840  C3'   C A  40       3.586  -2.938   2.242  1.00  0.00
ATOM    841  O3'   C A  40       4.218  -1.739   2.632  1.00  0.00
ATOM    842  C2'   C A  40       4.559  -4.108   2.283  1.00  0.00
ATOM    843  O2'   C A  40       5.408  -4.073   3.411  1.00  0.00
ATOM    844  C1'   C A  40       3.598  -5.287   2.422  1.00  0.00
ATOM    845  N1    C A  40       3.342  -5.755   0.968  1.00  0.00
ATOM    846  C2    C A  40       4.287  -6.546   0.305  1.00  0.00
ATOM    847  O2    C A  40       5.373  -6.776   0.864  1.00  0.00
ATOM    848  N3    C A  40       3.992  -7.035  -0.923  1.00  0.00
ATOM    849  C4    C A  40       2.814  -6.761  -1.485  1.00  0.00
ATOM    850  N4    C A  40       2.567  -7.266  -2.697  1.00  0.00
ATOM    851  C5    C A  40       1.843  -5.962  -0.829  1.00  0.00
ATOM    852  C6    C A  40       2.138  -5.480   0.383  1.00  0.00
ATOM    853  P     C A  41       4.659  -0.826   1.561  1.00  0.00
ATOM    854  OP1   C A  41       4.619   0.502   2.211  1.00  0.00
ATOM    855  OP2   C A  41       4.096  -1.033   0.206  1.00  0.00
ATOM    856  O5'   C A  41       6.182  -1.287   1.416  1.00  0.00
ATOM    857  C5'   C A  41       7.013  -1.469   2.550  1.00  0.00
ATOM    858  C4'   C A  41       8.227  -2.275   2.172  1.00  0.00
ATOM    859  O4'   C A  41       7.841  -3.663   1.985  1.00  0.00
ATOM    860  C3'   C A  41       8.882  -1.906   0.847  1.00  0.00
ATOM    861  O3'   C A  41       9.726  -0.764   0.906  1.00  0.00
ATOM    862  C2'   C A  41       9.616  -3.189   0.483  1.00  0.00
ATOM    863  O2'   C A  41      10.814  -3.301   1.237  1.00  0.00
ATOM    864  C1'   C A  41       8.634  -4.253   0.975  1.00  0.00
ATOM    865  N1    C A  41       7.717  -4.759  -0.097  1.00  0.00
ATOM    866  C2    C A  41       8.185  -5.772  -0.942  1.00  0.00
ATOM    867  O2    C A  41       9.292  -6.284  -0.706  1.00  0.00
ATOM    868  N3    C A  41       7.420  -6.163  -1.989  1.00  0.00
ATOM    869  C4    C A  41       6.238  -5.584  -2.205  1.00  0.00
ATOM    870  N4    C A  41       5.518  -6.002  -3.249  1.00  0.00
ATOM    871  C5    C A  41       5.746  -4.556  -1.360  1.00  0.00
ATOM    872  C6    C A  41       6.505  -4.173  -0.327  1.00  0.00
ATOM    873  P     G A  42      10.039   0.140  -0.469  1.00  0.00
ATOM    874  OP1   G A  42      10.598   1.400   0.060  1.00  0.00
ATOM    875  OP2   G A  42       8.660   0.137  -1.030  1.00  0.00
ATOM    876  O5'   G A  42      10.987  -0.484  -1.589  1.00  0.00
ATOM    877  C5'   G A  42      12.288  -0.943  -1.264  1.00  0.00
ATOM    878  C4'   G A  42      12.744  -1.994  -2.248  1.00  0.00
ATOM    879  O4'   G A  42      12.055  -3.248  -1.998  1.00  0.00
ATOM    880  C3'   G A  42      12.493  -1.744  -3.727  1.00  0.00
ATOM    881  O3'   G A  42      13.395  -0.862  -4.359  1.00  0.00
ATOM    882  C2'   G A  42      12.601  -3.139  -4.320  1.00  0.00
ATOM    883  O2'   G A  42      13.926  -3.539  -4.582  1.00  0.00
ATOM    884  C1'   G A  42      12.005  -3.994  -3.208  1.00  0.00
ATOM    885  N9    G A  42      10.674  -4.264  -3.563  1.00  0.00
ATOM    886  C8    G A  42       9.530  -3.711  -3.041  1.00  0.00
ATOM    887  N7    G A  42       8.440  -4.144  -3.615  1.00  0.00
ATOM    888  C5    G A  42       8.888  -5.036  -4.572  1.00  0.00
ATOM    889  C6    G A  42       8.169  -5.820  -5.510  1.00  0.00
ATOM    890  O6    G A  42       6.945  -5.879  -5.681  1.00  0.00
ATOM    891  N1    G A  42       9.016  -6.592  -6.300  1.00  0.00
ATOM    892  C2    G A  42      10.386  -6.606  -6.199  1.00  0.00
ATOM    893  N2    G A  42      11.033  -7.417  -7.048  1.00  0.00
ATOM    894  N3    G A  42      11.068  -5.883  -5.333  1.00  0.00
ATOM    895  C4    G A  42      10.266  -5.124  -4.556  1.00  0.00
ATOM    896  P     G A  43      12.854   0.090  -5.494  1.00  0.00
ATOM    897  OP1   G A  43      13.979   1.049  -5.683  1.00  0.00
ATOM    898  OP2   G A  43      11.456   0.608  -5.369  1.00  0.00
ATOM    899  O5'   G A  43      12.884  -0.964  -6.702  1.00  0.00
ATOM    900  C5'   G A  43      13.711  -0.740  -7.845  1.00  0.00
ATOM    901  C4'   G A  43      13.537  -1.842  -8.875  1.00  0.00
ATOM    902  O4'   G A  43      12.936  -3.018  -8.272  1.00  0.00
ATOM    903  C3'   G A  43      12.594  -1.546 -10.024  1.00  0.00
ATOM    904  O3'   G A  43      13.157  -0.740 -11.011  1.00  0.00
ATOM    905  C2'   G A  43      12.249  -2.923 -10.542  1.00  0.00
ATOM    906  O2'   G A  43      13.241  -3.478 -11.375  1.00  0.00
ATOM    907  C1'   G A  43      12.129  -3.696  -9.237  1.00  0.00
ATOM    908  N9    G A  43      10.628  -3.668  -8.959  1.00  0.00
ATOM    909  C8    G A  43      10.076  -3.101  -7.836  1.00  0.00
ATOM    910  N7    G A  43       8.820  -3.413  -7.666  1.00  0.00
ATOM    911  C5    G A  43       8.523  -4.235  -8.737  1.00  0.00
ATOM    912  C6    G A  43       7.313  -4.883  -9.095  1.00  0.00
ATOM    913  O6    G A  43       6.225  -4.855  -8.506  1.00  0.00
ATOM    914  N1    G A  43       7.446  -5.625 -10.266  1.00  0.00
ATOM    915  C2    G A  43       8.602  -5.728 -11.001  1.00  0.00
ATOM    916  N2    G A  43       8.537  -6.491 -12.101  1.00  0.00
ATOM    917  N3    G A  43       9.734  -5.131 -10.682  1.00  0.00
ATOM    918  C4    G A  43       9.628  -4.405  -9.549  1.00  0.00
ATOM    919  P     G A  44      12.524   0.523 -11.143  1.00  0.00
ATOM    920  OP1   G A  44      13.703   1.333 -11.558  1.00  0.00
ATOM    921  OP2   G A  44      11.368   1.160 -10.458  1.00  0.00
ATOM    922  O5'   G A  44      11.977  -0.282 -12.396  1.00  0.00
ATOM    923  C5'   G A  44      12.861  -0.822 -13.357  1.00  0.00
ATOM    924  C4'   G A  44      12.073  -1.602 -14.374  1.00  0.00
ATOM    925  O4'   G A  44      11.477  -2.752 -13.711  1.00  0.00
ATOM    926  C3'   G A  44      10.895  -0.849 -14.985  1.00  0.00
ATOM    927  O3'   G A  44      11.251  -0.032 -16.104  1.00  0.00
ATOM    928  C2'   G A  44       9.952  -1.972 -15.376  1.00  0.00
ATOM    929  O2'   G A  44      10.289  -2.516 -16.628  1.00  0.00
ATOM    930  C1'   G A  44      10.193  -2.998 -14.262  1.00  0.00
ATOM    931  N9    G A  44       9.175  -2.797 -13.235  1.00  0.00
ATOM    932  C8    G A  44       9.269  -2.105 -12.052  1.00  0.00
ATOM    933  N7    G A  44       8.135  -2.025 -11.410  1.00  0.00
ATOM    934  C5    G A  44       7.238  -2.705 -12.212  1.00  0.00
ATOM    935  C6    G A  44       5.851  -2.953 -12.042  1.00  0.00
ATOM    936  O6    G A  44       5.120  -2.605 -11.107  1.00  0.00
ATOM    937  N1    G A  44       5.320  -3.685 -13.101  1.00  0.00
ATOM    938  C2    G A  44       6.036  -4.124 -14.189  1.00  0.00
ATOM    939  N2    G A  44       5.350  -4.816 -15.108  1.00  0.00
ATOM    940  N3    G A  44       7.324  -3.900 -14.361  1.00  0.00
ATOM    941  C4    G A  44       7.861  -3.190 -13.346  1.00  0.00
ATOM    942  P     C A  45      10.499   1.499 -16.333  1.00  0.00
ATOM    943  OP1   C A  45      10.808   2.308 -17.550  1.00  0.00
ATOM    944  OP2   C A  45      10.115   2.174 -15.072  1.00  0.00
ATOM    945  O5'   C A  45       9.398   0.436 -16.764  1.00  0.00
ATOM    946  C5'   C A  45       9.556  -0.300 -17.972  1.00  0.00
ATOM    947  C4'   C A  45       8.226  -0.808 -18.464  1.00  0.00
ATOM    948  O4'   C A  45       7.661  -1.699 -17.468  1.00  0.00
ATOM    949  C3'   C A  45       7.145   0.244 -18.667  1.00  0.00
ATOM    950  O3'   C A  45       7.261   0.874 -19.934  1.00  0.00
ATOM    951  C2'   C A  45       5.875  -0.588 -18.566  1.00  0.00
ATOM    952  O2'   C A  45       5.585  -1.304 -19.748  1.00  0.00
ATOM    953  C1'   C A  45       6.250  -1.572 -17.464  1.00  0.00
ATOM    954  N1    C A  45       5.820  -1.137 -16.144  1.00  0.00
ATOM    955  C2    C A  45       4.484  -1.348 -15.785  1.00  0.00
ATOM    956  O2    C A  45       3.732  -1.923 -16.591  1.00  0.00
ATOM    957  N3    C A  45       4.050  -0.921 -14.575  1.00  0.00
ATOM    958  C4    C A  45       4.893  -0.308 -13.742  1.00  0.00
ATOM    959  N4    C A  45       4.421   0.095 -12.561  1.00  0.00
ATOM    960  C5    C A  45       6.251  -0.084 -14.087  1.00  0.00
ATOM    961  C6    C A  45       6.675  -0.508 -15.283  1.00  0.00
ATOM    962  P     A A  46       6.605   2.339 -20.213  1.00  0.00
ATOM    963  OP1   A A  46       6.912   2.907 -21.558  1.00  0.00
ATOM    964  OP2   A A  46       6.806   3.172 -18.991  1.00  0.00
ATOM    965  O5'   A A  46       5.088   1.843 -20.225  1.00  0.00
ATOM    966  C5'   A A  46       4.687   0.760 -21.057  1.00  0.00
ATOM    967  C4'   A A  46       3.296   0.322 -20.693  1.00  0.00
ATOM    968  O4'   A A  46       3.272  -0.089 -19.303  1.00  0.00
ATOM    969  C3'   A A  46       2.248   1.415 -20.768  1.00  0.00
ATOM    970  O3'   A A  46       1.798   1.554 -22.118  1.00  0.00
ATOM    971  C2'   A A  46       1.166   0.892 -19.827  1.00  0.00
ATOM    972  O2'   A A  46       0.316  -0.078 -20.416  1.00  0.00
ATOM    973  C1'   A A  46       2.010   0.231 -18.735  1.00  0.00
ATOM    974  N9    A A  46       2.267   1.139 -17.600  1.00  0.00
ATOM    975  C8    A A  46       3.332   1.962 -17.339  1.00  0.00
ATOM    976  N7    A A  46       3.169   2.717 -16.278  1.00  0.00
ATOM    977  C5    A A  46       1.912   2.367 -15.811  1.00  0.00
ATOM    978  C6    A A  46       1.154   2.809 -14.712  1.00  0.00
ATOM    979  N6    A A  46       1.574   3.738 -13.850  1.00  0.00
ATOM    980  N1    A A  46      -0.064   2.257 -14.529  1.00  0.00
ATOM    981  C2    A A  46      -0.484   1.325 -15.393  1.00  0.00
ATOM    982  N3    A A  46       0.137   0.828 -16.460  1.00  0.00
ATOM    983  C4    A A  46       1.344   1.398 -16.616  1.00  0.00
ATOM    984  P     C A  47       0.843   2.893 -22.573  1.00  0.00
ATOM    985  OP1   C A  47       0.598   3.151 -24.013  1.00  0.00
ATOM    986  OP2   C A  47       1.852   3.693 -21.838  1.00  0.00
ATOM    987  O5'   C A  47      -0.546   3.038 -21.812  1.00  0.00
ATOM    988  C5'   C A  47      -1.656   2.210 -22.167  1.00  0.00
ATOM    989  C4'   C A  47      -2.634   2.095 -21.015  1.00  0.00
ATOM    990  O4'   C A  47      -1.920   1.811 -19.784  1.00  0.00
ATOM    991  C3'   C A  47      -3.494   3.302 -20.672  1.00  0.00
ATOM    992  O3'   C A  47      -4.651   3.366 -21.487  1.00  0.00
ATOM    993  C2'   C A  47      -3.912   2.998 -19.245  1.00  0.00
ATOM    994  O2'   C A  47      -4.997   2.100 -19.187  1.00  0.00
ATOM    995  C1'   C A  47      -2.675   2.293 -18.689  1.00  0.00
ATOM    996  N1    C A  47      -1.837   3.300 -17.930  1.00  0.00
ATOM    997  C2    C A  47      -2.268   3.660 -16.648  1.00  0.00
ATOM    998  O2    C A  47      -3.285   3.117 -16.184  1.00  0.00
ATOM    999  N3    C A  47      -1.567   4.588 -15.954  1.00  0.00
ATOM   1000  C4    C A  47      -0.482   5.145 -16.493  1.00  0.00
ATOM   1001  N4    C A  47       0.177   6.055 -15.771  1.00  0.00
ATOM   1002  C5    C A  47      -0.029   4.794 -17.790  1.00  0.00
ATOM   1003  C6    C A  47      -0.724   3.877 -18.472  1.00  0.00
ATOM   1004  P     C A  48      -5.459   4.831 -21.696  1.00  0.00
ATOM   1005  OP1   C A  48      -6.248   4.496 -22.915  1.00  0.00
ATOM   1006  OP2   C A  48      -4.492   5.968 -21.719  1.00  0.00
ATOM   1007  O5'   C A  48      -6.441   5.095 -20.471  1.00  0.00
ATOM   1008  C5'   C A  48      -7.522   4.218 -20.206  1.00  0.00
ATOM   1009  C4'   C A  48      -7.991   4.390 -18.791  1.00  0.00
ATOM   1010  O4'   C A  48      -6.895   4.095 -17.876  1.00  0.00
ATOM   1011  C3'   C A  48      -8.354   5.805 -18.389  1.00  0.00
ATOM   1012  O3'   C A  48      -9.605   6.239 -18.882  1.00  0.00
ATOM   1013  C2'   C A  48      -8.327   5.679 -16.878  1.00  0.00
ATOM   1014  O2'   C A  48      -9.407   4.914 -16.391  1.00  0.00
ATOM   1015  C1'   C A  48      -7.034   4.887 -16.698  1.00  0.00
ATOM   1016  N1    C A  48      -5.829   5.930 -16.601  1.00  0.00
ATOM   1017  C2    C A  48      -5.680   6.789 -15.507  1.00  0.00
ATOM   1018  O2    C A  48      -6.573   6.818 -14.643  1.00  0.00
ATOM   1019  N3    C A  48      -4.571   7.563 -15.422  1.00  0.00
ATOM   1020  C4    C A  48      -3.639   7.500 -16.374  1.00  0.00
ATOM   1021  N4    C A  48      -2.564   8.281 -16.247  1.00  0.00
ATOM   1022  C5    C A  48      -3.771   6.636 -17.491  1.00  0.00
ATOM   1023  C6    C A  48      -4.867   5.873 -17.571  1.00  0.00
ATOM   1024  P     G A  49      -9.696   7.585 -19.466  1.00  0.00
ATOM   1025  OP1   G A  49     -10.931   8.223 -19.968  1.00  0.00
ATOM   1026  OP2   G A  49      -8.433   7.859 -20.178  1.00  0.00
ATOM   1027  O5'   G A  49      -9.534   7.961 -17.930  1.00  0.00
ATOM   1028  C5'   G A  49     -10.667   7.962 -17.090  1.00  0.00
ATOM   1029  C4'   G A  49     -10.457   8.901 -15.913  1.00  0.00
ATOM   1030  O4'   G A  49      -9.114   8.771 -15.389  1.00  0.00
ATOM   1031  C3'   G A  49     -10.535  10.382 -16.232  1.00  0.00
ATOM   1032  O3'   G A  49     -11.864  10.834 -16.309  1.00  0.00
ATOM   1033  C2'   G A  49      -9.901  10.943 -14.984  1.00  0.00
ATOM   1034  O2'   G A  49     -10.803  10.840 -13.898  1.00  0.00
ATOM   1035  C1'   G A  49      -8.725  10.004 -14.824  1.00  0.00
ATOM   1036  N9    G A  49      -7.517  10.446 -15.548  1.00  0.00
ATOM   1037  C8    G A  49      -7.067   9.877 -16.715  1.00  0.00
ATOM   1038  N7    G A  49      -5.982  10.436 -17.176  1.00  0.00
ATOM   1039  C5    G A  49      -5.694  11.432 -16.261  1.00  0.00
ATOM   1040  C6    G A  49      -4.635  12.375 -16.226  1.00  0.00
ATOM   1041  O6    G A  49      -3.707  12.516 -17.033  1.00  0.00
ATOM   1042  N1    G A  49      -4.719  13.211 -15.116  1.00  0.00
ATOM   1043  C2    G A  49      -5.702  13.146 -14.157  1.00  0.00
ATOM   1044  N2    G A  49      -5.614  14.036 -13.159  1.00  0.00
ATOM   1045  N3    G A  49      -6.692  12.275 -14.177  1.00  0.00
ATOM   1046  C4    G A  49      -6.631  11.454 -15.246  1.00  0.00
ATOM   1047  P     U A  50     -11.911  11.808 -17.227  1.00  0.00
ATOM   1048  OP1   U A  50     -13.213  12.525 -17.275  1.00  0.00
ATOM   1049  OP2   U A  50     -10.992  11.881 -18.395  1.00  0.00
ATOM   1050  O5'   U A  50     -11.114  12.281 -15.925  1.00  0.00
ATOM   1051  C5'   U A  50     -11.780  12.487 -14.679  1.00  0.00
ATOM   1052  C4'   U A  50     -11.489  13.873 -14.164  1.00  0.00
ATOM   1053  O4'   U A  50     -10.066  14.006 -13.949  1.00  0.00
ATOM   1054  C3'   U A  50     -11.871  14.987 -15.128  1.00  0.00
ATOM   1055  O3'   U A  50     -13.244  15.395 -14.968  1.00  0.00
ATOM   1056  C2'   U A  50     -10.822  16.070 -14.903  1.00  0.00
ATOM   1057  O2'   U A  50     -11.160  17.037 -13.937  1.00  0.00
ATOM   1058  C1'   U A  50      -9.614  15.257 -14.434  1.00  0.00
ATOM   1059  N1    U A  50      -8.567  15.011 -15.743  1.00  0.00
ATOM   1060  C2    U A  50      -7.420  15.708 -15.412  1.00  0.00
ATOM   1061  O2    U A  50      -7.368  16.499 -14.487  1.00  0.00
ATOM   1062  N3    U A  50      -6.331  15.446 -16.207  1.00  0.00
ATOM   1063  C4    U A  50      -6.273  14.577 -17.276  1.00  0.00
ATOM   1064  O4    U A  50      -5.220  14.447 -17.894  1.00  0.00
ATOM   1065  C5    U A  50      -7.504  13.892 -17.557  1.00  0.00
ATOM   1066  C6    U A  50      -8.578  14.128 -16.800  1.00  0.00
ATOM   1067  P     A A  51     -13.944  15.609 -13.530  1.00  0.00
ATOM   1068  OP1   A A  51     -15.282  15.465 -12.910  1.00  0.00
ATOM   1069  OP2   A A  51     -13.762  16.470 -14.723  1.00  0.00
ATOM   1070  O5'   A A  51     -12.952  16.113 -12.373  1.00  0.00
ATOM   1071  C5'   A A  51     -13.118  17.432 -11.813  1.00  0.00
ATOM   1072  C4'   A A  51     -13.659  17.424 -10.390  1.00  0.00
ATOM   1073  O4'   A A  51     -14.909  18.172 -10.304  1.00  0.00
ATOM   1074  C3'   A A  51     -13.960  16.043  -9.791  1.00  0.00
ATOM   1075  O3'   A A  51     -13.289  15.879  -8.513  1.00  0.00
ATOM   1076  C2'   A A  51     -15.492  16.051  -9.697  1.00  0.00
ATOM   1077  O2'   A A  51     -16.041  15.161  -8.739  1.00  0.00
ATOM   1078  C1'   A A  51     -15.668  17.515  -9.300  1.00  0.00
ATOM   1079  N9    A A  51     -16.564  19.320  -9.928  1.00  0.00
ATOM   1080  C8    A A  51     -17.150  19.111 -11.149  1.00  0.00
ATOM   1081  N7    A A  51     -18.423  19.425 -11.186  1.00  0.00
ATOM   1082  C5    A A  51     -18.692  19.870  -9.901  1.00  0.00
ATOM   1083  C6    A A  51     -19.865  20.348  -9.292  1.00  0.00
ATOM   1084  N6    A A  51     -21.034  20.462  -9.926  1.00  0.00
ATOM   1085  N1    A A  51     -19.794  20.709  -7.993  1.00  0.00
ATOM   1086  C2    A A  51     -18.622  20.595  -7.358  1.00  0.00
ATOM   1087  N3    A A  51     -17.453  20.161  -7.823  1.00  0.00
ATOM   1088  C4    A A  51     -17.557  19.810  -9.115  1.00  0.00
ATOM   1089  P     A A  52     -12.976  14.022  -7.581  1.00  0.00
ATOM   1090  OP1   A A  52     -13.799  13.060  -6.802  1.00  0.00
ATOM   1091  OP2   A A  52     -12.186  15.060  -6.848  1.00  0.00
ATOM   1092  O5'   A A  52     -11.955  13.203  -8.510  1.00  0.00
ATOM   1093  C5'   A A  52     -12.308  11.963  -9.165  1.00  0.00
ATOM   1094  C4'   A A  52     -11.126  11.015  -9.146  1.00  0.00
ATOM   1095  O4'   A A  52      -9.969  11.820  -9.471  1.00  0.00
ATOM   1096  C3'   A A  52     -10.854  10.395  -7.774  1.00  0.00
ATOM   1097  O3'   A A  52     -11.382   9.051  -7.801  1.00  0.00
ATOM   1098  C2'   A A  52      -9.329  10.384  -7.655  1.00  0.00
ATOM   1099  O2'   A A  52      -8.740   9.196  -8.124  1.00  0.00
ATOM   1100  C1'   A A  52      -8.914  11.526  -8.585  1.00  0.00
ATOM   1101  N9    A A  52      -8.525  12.789  -8.194  1.00  0.00
ATOM   1102  C8    A A  52      -8.959  13.897  -7.515  1.00  0.00
ATOM   1103  N7    A A  52      -8.340  15.002  -7.857  1.00  0.00
ATOM   1104  C5    A A  52      -7.438  14.592  -8.825  1.00  0.00
ATOM   1105  C6    A A  52      -6.485  15.290  -9.587  1.00  0.00
ATOM   1106  N6    A A  52      -6.276  16.605  -9.485  1.00  0.00
ATOM   1107  N1    A A  52      -5.745  14.582 -10.467  1.00  0.00
ATOM   1108  C2    A A  52      -5.955  13.265 -10.569  1.00  0.00
ATOM   1109  N3    A A  52      -6.821  12.498  -9.910  1.00  0.00
ATOM   1110  C4    A A  52      -7.540  13.231  -9.043  1.00  0.00
ATOM   1111  P     A A  53     -11.163   7.886  -6.495  1.00  0.00
ATOM   1112  OP1   A A  53     -11.713   7.715  -5.133  1.00  0.00
ATOM   1113  OP2   A A  53      -9.844   8.526  -6.707  1.00  0.00
ATOM   1114  O5'   A A  53     -11.033   6.443  -7.180  1.00  0.00
ATOM   1115  C5'   A A  53     -10.774   6.220  -8.561  1.00  0.00
ATOM   1116  C4'   A A  53     -11.054   4.782  -8.926  1.00  0.00
ATOM   1117  O4'   A A  53     -11.152   4.628 -10.363  1.00  0.00
ATOM   1118  C3'   A A  53     -10.005   3.762  -8.498  1.00  0.00
ATOM   1119  O3'   A A  53     -10.167   3.375  -7.145  1.00  0.00
ATOM   1120  C2'   A A  53     -10.214   2.611  -9.473  1.00  0.00
ATOM   1121  O2'   A A  53     -11.194   1.710  -8.976  1.00  0.00
ATOM   1122  C1'   A A  53     -10.772   3.313 -10.715  1.00  0.00
ATOM   1123  N9    A A  53      -9.853   3.015 -11.719  1.00  0.00
ATOM   1124  C8    A A  53      -9.793   1.931 -12.557  1.00  0.00
ATOM   1125  N7    A A  53      -8.801   1.980 -13.414  1.00  0.00
ATOM   1126  C5    A A  53      -8.167   3.177 -13.121  1.00  0.00
ATOM   1127  C6    A A  53      -7.041   3.811 -13.676  1.00  0.00
ATOM   1128  N6    A A  53      -6.327   3.303 -14.683  1.00  0.00
ATOM   1129  N1    A A  53      -6.671   5.000 -13.152  1.00  0.00
ATOM   1130  C2    A A  53      -7.387   5.507 -12.143  1.00  0.00
ATOM   1131  N3    A A  53      -8.461   5.006 -11.537  1.00  0.00
ATOM   1132  C4    A A  53      -8.804   3.826 -12.081  1.00  0.00
ATOM   1133  P     U A  54      -9.100   2.524  -6.887  1.00  0.00
ATOM   1134  OP1   U A  54     -10.010   1.796  -5.966  1.00  0.00
ATOM   1135  OP2   U A  54      -8.477   3.816  -6.529  1.00  0.00
ATOM   1136  O5'   U A  54      -7.861   1.575  -7.246  1.00  0.00
ATOM   1137  C5'   U A  54      -6.777   2.069  -8.018  1.00  0.00
ATOM   1138  C4'   U A  54      -6.832   1.577  -9.442  1.00  0.00
ATOM   1139  O4'   U A  54      -6.268   2.600 -10.304  1.00  0.00
ATOM   1140  C3'   U A  54      -6.057   0.302  -9.755  1.00  0.00
ATOM   1141  O3'   U A  54      -6.807  -0.885  -9.511  1.00  0.00
ATOM   1142  C2'   U A  54      -5.692   0.489 -11.224  1.00  0.00
ATOM   1143  O2'   U A  54      -6.776   0.097 -12.054  1.00  0.00
ATOM   1144  C1'   U A  54      -5.522   2.008 -11.341  1.00  0.00
ATOM   1145  N1    U A  54      -4.149   2.714 -11.218  1.00  0.00
ATOM   1146  C2    U A  54      -3.383   2.496 -12.347  1.00  0.00
ATOM   1147  O2    U A  54      -3.830   2.003 -13.368  1.00  0.00
ATOM   1148  N3    U A  54      -2.067   2.876 -12.239  1.00  0.00
ATOM   1149  C4    U A  54      -1.454   3.439 -11.139  1.00  0.00
ATOM   1150  O4    U A  54      -0.261   3.728 -11.193  1.00  0.00
ATOM   1151  C5    U A  54      -2.315   3.633 -10.007  1.00  0.00
ATOM   1152  C6    U A  54      -3.599   3.272 -10.085  1.00  0.00
ATOM   1153  P     G A  55      -6.315  -2.418  -8.457  1.00  0.00
ATOM   1154  OP1   G A  55      -7.214  -3.568  -8.195  1.00  0.00
ATOM   1155  OP2   G A  55      -5.254  -2.071  -7.475  1.00  0.00
ATOM   1156  O5'   G A  55      -5.648  -2.660  -9.873  1.00  0.00
ATOM   1157  C5'   G A  55      -6.472  -2.831 -11.028  1.00  0.00
ATOM   1158  C4'   G A  55      -5.618  -3.136 -12.226  1.00  0.00
ATOM   1159  O4'   G A  55      -5.035  -1.917 -12.768  1.00  0.00
ATOM   1160  C3'   G A  55      -4.403  -3.991 -11.940  1.00  0.00
ATOM   1161  O3'   G A  55      -4.736  -5.330 -11.546  1.00  0.00
ATOM   1162  C2'   G A  55      -3.548  -3.713 -13.169  1.00  0.00
ATOM   1163  O2'   G A  55      -3.970  -4.367 -14.342  1.00  0.00
ATOM   1164  C1'   G A  55      -3.761  -2.210 -13.331  1.00  0.00
ATOM   1165  N9    G A  55      -2.668  -1.476 -12.506  1.00  0.00
ATOM   1166  C8    G A  55      -2.507  -1.017 -11.221  1.00  0.00
ATOM   1167  N7    G A  55      -1.284  -0.646 -10.956  1.00  0.00
ATOM   1168  C5    G A  55      -0.595  -0.869 -12.133  1.00  0.00
ATOM   1169  C6    G A  55       0.770  -0.658 -12.458  1.00  0.00
ATOM   1170  O6    G A  55       1.670  -0.214 -11.734  1.00  0.00
ATOM   1171  N1    G A  55       1.054  -1.021 -13.771  1.00  0.00
ATOM   1172  C2    G A  55       0.137  -1.524 -14.662  1.00  0.00
ATOM   1173  N2    G A  55       0.599  -1.815 -15.886  1.00  0.00
ATOM   1174  N3    G A  55      -1.134  -1.726 -14.375  1.00  0.00
ATOM   1175  C4    G A  55      -1.433  -1.382 -13.104  1.00  0.00
ATOM   1176  P     U A  56      -4.773  -6.444 -12.774  1.00  0.00
ATOM   1177  OP1   U A  56      -5.485  -7.544 -13.480  1.00  0.00
ATOM   1178  OP2   U A  56      -4.579  -6.512 -11.308  1.00  0.00
ATOM   1179  O5'   U A  56      -3.345  -6.304 -13.456  1.00  0.00
ATOM   1180  C5'   U A  56      -3.146  -6.639 -14.836  1.00  0.00
ATOM   1181  C4'   U A  56      -1.674  -6.680 -15.134  1.00  0.00
ATOM   1182  O4'   U A  56      -1.110  -5.359 -14.954  1.00  0.00
ATOM   1183  C3'   U A  56      -0.878  -7.552 -14.182  1.00  0.00
ATOM   1184  O3'   U A  56      -0.924  -8.900 -14.625  1.00  0.00
ATOM   1185  C2'   U A  56       0.520  -6.964 -14.298  1.00  0.00
ATOM   1186  O2'   U A  56       1.162  -7.413 -15.470  1.00  0.00
ATOM   1187  C1'   U A  56       0.215  -5.474 -14.468  1.00  0.00
ATOM   1188  N1    U A  56       0.283  -4.620 -13.300  1.00  0.00
ATOM   1189  C2    U A  56       1.536  -4.150 -12.955  1.00  0.00
ATOM   1190  O2    U A  56       2.500  -4.223 -13.695  1.00  0.00
ATOM   1191  N3    U A  56       1.621  -3.588 -11.704  1.00  0.00
ATOM   1192  C4    U A  56       0.602  -3.453 -10.784  1.00  0.00
ATOM   1193  O4    U A  56       0.833  -2.925  -9.699  1.00  0.00
ATOM   1194  C5    U A  56      -0.667  -3.966 -11.216  1.00  0.00
ATOM   1195  C6    U A  56      -0.778  -4.517 -12.428  1.00  0.00
ATOM   1196  P     C A  57      -0.917 -10.533 -13.271  1.00  0.00
ATOM   1197  OP1   C A  57      -1.640 -11.625 -13.963  1.00  0.00
ATOM   1198  OP2   C A  57      -1.087 -10.522 -11.770  1.00  0.00
ATOM   1199  O5'   C A  57       0.626 -10.420 -13.535  1.00  0.00
ATOM   1200  C5'   C A  57       1.141 -11.177 -14.656  1.00  0.00
ATOM   1201  C4'   C A  57       2.628 -10.998 -14.618  1.00  0.00
ATOM   1202  O4'   C A  57       2.971  -9.632 -14.643  1.00  0.00
ATOM   1203  C3'   C A  57       3.360 -11.540 -13.402  1.00  0.00
ATOM   1204  O3'   C A  57       3.499 -12.945 -13.387  1.00  0.00
ATOM   1205  C2'   C A  57       4.693 -10.814 -13.566  1.00  0.00
ATOM   1206  O2'   C A  57       5.275 -11.389 -14.770  1.00  0.00
ATOM   1207  C1'   C A  57       4.233  -9.438 -13.979  1.00  0.00
ATOM   1208  N1    C A  57       4.064  -8.445 -12.885  1.00  0.00
ATOM   1209  C2    C A  57       5.211  -7.852 -12.344  1.00  0.00
ATOM   1210  O2    C A  57       6.321  -8.170 -12.803  1.00  0.00
ATOM   1211  N3    C A  57       5.077  -6.954 -11.339  1.00  0.00
ATOM   1212  C4    C A  57       3.865  -6.645 -10.877  1.00  0.00
ATOM   1213  N4    C A  57       3.782  -5.755  -9.885  1.00  0.00
ATOM   1214  C5    C A  57       2.691  -7.234 -11.412  1.00  0.00
ATOM   1215  C6    C A  57       2.827  -8.121 -12.404  1.00  0.00
ATOM   1216  P     C A  58       4.032 -13.744 -12.112  1.00  0.00
ATOM   1217  OP1   C A  58       4.131 -15.217 -12.242  1.00  0.00
ATOM   1218  OP2   C A  58       3.148 -13.157 -11.072  1.00  0.00
ATOM   1219  O5'   C A  58       5.505 -13.177 -11.905  1.00  0.00
ATOM   1220  C5'   C A  58       6.539 -13.488 -12.835  1.00  0.00
ATOM   1221  C4'   C A  58       7.869 -12.993 -12.324  1.00  0.00
ATOM   1222  O4'   C A  58       7.912 -11.539 -12.357  1.00  0.00
ATOM   1223  C3'   C A  58       8.166 -13.331 -10.875  1.00  0.00
ATOM   1224  O3'   C A  58       8.658 -14.649 -10.726  1.00  0.00
ATOM   1225  C2'   C A  58       9.214 -12.288 -10.523  1.00  0.00
ATOM   1226  O2'   C A  58      10.498 -12.611 -11.022  1.00  0.00
ATOM   1227  C1'   C A  58       8.655 -11.060 -11.244  1.00  0.00
ATOM   1228  N1    C A  58       7.750 -10.295 -10.379  1.00  0.00
ATOM   1229  C2    C A  58       8.302  -9.442  -9.416  1.00  0.00
ATOM   1230  O2    C A  58       9.539  -9.355  -9.333  1.00  0.00
ATOM   1231  N3    C A  58       7.474  -8.740  -8.606  1.00  0.00
ATOM   1232  C4    C A  58       6.153  -8.866  -8.731  1.00  0.00
ATOM   1233  N4    C A  58       5.377  -8.154  -7.910  1.00  0.00
ATOM   1234  C5    C A  58       5.574  -9.725  -9.700  1.00  0.00
ATOM   1235  C6    C A  58       6.395 -10.416 -10.499  1.00  0.00
ATOM   1236  P     G A  59       8.661 -15.329  -9.259  1.00  0.00
ATOM   1237  OP1   G A  59       9.421 -16.579  -9.484  1.00  0.00
ATOM   1238  OP2   G A  59       7.194 -15.291  -8.976  1.00  0.00
ATOM   1239  O5'   G A  59       9.391 -14.491  -8.146  1.00  0.00
ATOM   1240  C5'   G A  59      10.733 -14.753  -7.950  1.00  0.00
ATOM   1241  C4'   G A  59      11.158 -13.780  -6.890  1.00  0.00
ATOM   1242  O4'   G A  59      10.562 -12.494  -7.144  1.00  0.00
ATOM   1243  C3'   G A  59      10.629 -14.049  -5.496  1.00  0.00
ATOM   1244  O3'   G A  59      11.271 -15.176  -4.975  1.00  0.00
ATOM   1245  C2'   G A  59      11.075 -12.755  -4.849  1.00  0.00
ATOM   1246  O2'   G A  59      12.475 -12.733  -4.669  1.00  0.00
ATOM   1247  C1'   G A  59      10.629 -11.784  -5.929  1.00  0.00
ATOM   1248  N9    G A  59       9.246 -11.230  -5.762  1.00  0.00
ATOM   1249  C8    G A  59       8.142 -11.611  -6.485  1.00  0.00
ATOM   1250  N7    G A  59       7.053 -10.986  -6.130  1.00  0.00
ATOM   1251  C5    G A  59       7.458 -10.140  -5.115  1.00  0.00
ATOM   1252  C6    G A  59       6.719  -9.212  -4.336  1.00  0.00
ATOM   1253  O6    G A  59       5.511  -8.949  -4.400  1.00  0.00
ATOM   1254  N1    G A  59       7.522  -8.556  -3.408  1.00  0.00
ATOM   1255  C2    G A  59       8.871  -8.767  -3.249  1.00  0.00
ATOM   1256  N2    G A  59       9.475  -8.038  -2.302  1.00  0.00
ATOM   1257  N3    G A  59       9.570  -9.625  -3.964  1.00  0.00
ATOM   1258  C4    G A  59       8.811 -10.275  -4.872  1.00  0.00
ATOM   1259  P     A A  60      10.625 -15.869  -3.972  1.00  0.00
ATOM   1260  OP1   A A  60      11.325 -17.120  -3.601  1.00  0.00
ATOM   1261  OP2   A A  60       9.181 -15.888  -4.287  1.00  0.00
ATOM   1262  O5'   A A  60      10.730 -14.847  -2.754  1.00  0.00
ATOM   1263  C5'   A A  60      11.941 -14.713  -2.030  1.00  0.00
ATOM   1264  C4'   A A  60      11.784 -13.649  -0.981  1.00  0.00
ATOM   1265  O4'   A A  60      11.441 -12.399  -1.634  1.00  0.00
ATOM   1266  C3'   A A  60      10.644 -13.872  -0.000  1.00  0.00
ATOM   1267  O3'   A A  60      10.969 -14.768   1.052  1.00  0.00
ATOM   1268  C2'   A A  60      10.352 -12.451   0.459  1.00  0.00
ATOM   1269  O2'   A A  60      11.377 -11.996   1.330  1.00  0.00
ATOM   1270  C1'   A A  60      10.498 -11.694  -0.859  1.00  0.00
ATOM   1271  N9    A A  60       9.115 -11.702  -1.499  1.00  0.00
ATOM   1272  C8    A A  60       8.668 -12.564  -2.467  1.00  0.00
ATOM   1273  N7    A A  60       7.462 -12.289  -2.903  1.00  0.00
ATOM   1274  C5    A A  60       7.091 -11.172  -2.172  1.00  0.00
ATOM   1275  C6    A A  60       5.921 -10.392  -2.165  1.00  0.00
ATOM   1276  N6    A A  60       4.868 -10.632  -2.950  1.00  0.00
ATOM   1277  N1    A A  60       5.871  -9.345  -1.314  1.00  0.00
ATOM   1278  C2    A A  60       6.927  -9.105  -0.528  1.00  0.00
ATOM   1279  N3    A A  60       8.080  -9.765  -0.445  1.00  0.00
ATOM   1280  C4    A A  60       8.098 -10.800  -1.302  1.00  0.00
ATOM   1281  P     C A  61      10.492 -16.362   0.911  1.00  0.00
ATOM   1282  OP1   C A  61      11.042 -17.172   2.027  1.00  0.00
ATOM   1283  OP2   C A  61      10.620 -16.861  -0.479  1.00  0.00
ATOM   1284  O5'   C A  61       8.930 -16.131   1.142  1.00  0.00
ATOM   1285  C5'   C A  61       8.247 -15.083   0.447  1.00  0.00
ATOM   1286  C4'   C A  61       6.762 -15.278   0.532  1.00  0.00
ATOM   1287  O4'   C A  61       6.469 -16.614   0.081  1.00  0.00
ATOM   1288  C3'   C A  61       6.179 -15.176   1.934  1.00  0.00
ATOM   1289  O3'   C A  61       5.785 -13.812   2.161  1.00  0.00
ATOM   1290  C2'   C A  61       4.969 -16.109   1.884  1.00  0.00
ATOM   1291  O2'   C A  61       3.791 -15.441   1.491  1.00  0.00
ATOM   1292  C1'   C A  61       5.365 -17.110   0.795  1.00  0.00
ATOM   1293  N1    C A  61       4.779 -18.108   0.936  1.00  0.00
ATOM   1294  C2    C A  61       5.664 -18.674   1.860  1.00  0.00
ATOM   1295  O2    C A  61       6.551 -17.958   2.355  1.00  0.00
ATOM   1296  N3    C A  61       5.529 -19.982   2.186  1.00  0.00
ATOM   1297  C4    C A  61       4.563 -20.712   1.628  1.00  0.00
ATOM   1298  N4    C A  61       4.469 -21.997   1.980  1.00  0.00
ATOM   1299  C5    C A  61       3.656 -20.157   0.690  1.00  0.00
ATOM   1300  C6    C A  61       3.793 -18.865   0.371  1.00  0.00
ATOM   1301  P     U A  62       5.030 -13.494   3.771  1.00  0.00
ATOM   1302  OP1   U A  62       6.439 -13.553   3.315  1.00  0.00
ATOM   1303  OP2   U A  62       4.659 -14.062   5.098  1.00  0.00
ATOM   1304  O5'   U A  62       4.578 -11.966   3.805  1.00  0.00
ATOM   1305  C5'   U A  62       4.171 -11.285   2.598  1.00  0.00
ATOM   1306  C4'   U A  62       3.925  -9.822   2.884  1.00  0.00
ATOM   1307  O4'   U A  62       2.845  -9.698   3.836  1.00  0.00
ATOM   1308  C3'   U A  62       5.091  -9.080   3.518  1.00  0.00
ATOM   1309  O3'   U A  62       5.971  -8.583   2.512  1.00  0.00
ATOM   1310  C2'   U A  62       4.404  -7.956   4.281  1.00  0.00
ATOM   1311  O2'   U A  62       4.066  -6.875   3.447  1.00  0.00
ATOM   1312  C1'   U A  62       3.107  -8.629   4.722  1.00  0.00
ATOM   1313  N1    U A  62       3.184  -8.993   6.029  1.00  0.00
ATOM   1314  C2    U A  62       3.380  -7.942   6.904  1.00  0.00
ATOM   1315  O2    U A  62       3.314  -6.773   6.565  1.00  0.00
ATOM   1316  N3    U A  62       3.660  -8.308   8.199  1.00  0.00
ATOM   1317  C4    U A  62       3.761  -9.591   8.694  1.00  0.00
ATOM   1318  O4    U A  62       4.018  -9.762   9.883  1.00  0.00
ATOM   1319  C5    U A  62       3.545 -10.627   7.724  1.00  0.00
ATOM   1320  C6    U A  62       3.271 -10.299   6.458  1.00  0.00
ATOM   1321  P     A A  63       7.138  -9.279   2.725  1.00  0.00
ATOM   1322  OP1   A A  63       7.860  -9.252   1.426  1.00  0.00
ATOM   1323  OP2   A A  63       7.353 -10.416   3.665  1.00  0.00
ATOM   1324  O5'   A A  63       7.410  -7.910   3.489  1.00  0.00
ATOM   1325  C5'   A A  63       7.244  -6.668   2.813  1.00  0.00
ATOM   1326  C4'   A A  63       7.818  -5.548   3.640  1.00  0.00
ATOM   1327  O4'   A A  63       6.824  -5.071   4.591  1.00  0.00
ATOM   1328  C3'   A A  63       9.020  -5.928   4.489  1.00  0.00
ATOM   1329  O3'   A A  63      10.239  -5.971   3.723  1.00  0.00
ATOM   1330  C2'   A A  63       8.970  -4.850   5.573  1.00  0.00
ATOM   1331  O2'   A A  63       9.467  -3.607   5.119  1.00  0.00
ATOM   1332  C1'   A A  63       7.461  -4.712   5.810  1.00  0.00
ATOM   1333  N9    A A  63       7.072  -5.640   6.791  1.00  0.00
ATOM   1334  C8    A A  63       6.536  -6.885   6.592  1.00  0.00
ATOM   1335  N7    A A  63       6.360  -7.569   7.698  1.00  0.00
ATOM   1336  C5    A A  63       6.813  -6.715   8.691  1.00  0.00
ATOM   1337  C6    A A  63       6.895  -6.848  10.088  1.00  0.00
ATOM   1338  N6    A A  63       6.505  -7.939  10.751  1.00  0.00
ATOM   1339  N1    A A  63       7.397  -5.809  10.788  1.00  0.00
ATOM   1340  C2    A A  63       7.787  -4.715  10.123  1.00  0.00
ATOM   1341  N3    A A  63       7.759  -4.472   8.815  1.00  0.00
ATOM   1342  C4    A A  63       7.256  -5.524   8.147  1.00  0.00
ATOM   1343  P     U A  64      11.335  -7.346   3.764  1.00  0.00
ATOM   1344  OP1   U A  64      12.111  -7.147   2.512  1.00  0.00
ATOM   1345  OP2   U A  64      10.544  -8.590   3.946  1.00  0.00
ATOM   1346  O5'   U A  64      12.332  -7.216   5.001  1.00  0.00
ATOM   1347  C5'   U A  64      13.296  -6.169   5.052  1.00  0.00
ATOM   1348  C4'   U A  64      13.830  -6.016   6.456  1.00  0.00
ATOM   1349  O4'   U A  64      12.735  -5.676   7.350  1.00  0.00
ATOM   1350  C3'   U A  64      14.421  -7.268   7.080  1.00  0.00
ATOM   1351  O3'   U A  64      15.765  -7.488   6.666  1.00  0.00
ATOM   1352  C2'   U A  64      14.323  -6.949   8.567  1.00  0.00
ATOM   1353  O2'   U A  64      15.331  -6.068   9.025  1.00  0.00
ATOM   1354  C1'   U A  64      12.960  -6.258   8.627  1.00  0.00
ATOM   1355  N1    U A  64      11.863  -7.232   8.921  1.00  0.00
ATOM   1356  C2    U A  64      11.607  -7.467  10.259  1.00  0.00
ATOM   1357  O2    U A  64      12.205  -6.904  11.159  1.00  0.00
ATOM   1358  N3    U A  64      10.621  -8.391  10.507  1.00  0.00
ATOM   1359  C4    U A  64       9.882  -9.087   9.574  1.00  0.00
ATOM   1360  O4    U A  64       9.027  -9.885   9.951  1.00  0.00
ATOM   1361  C5    U A  64      10.207  -8.788   8.208  1.00  0.00
ATOM   1362  C6    U A  64      11.162  -7.894   7.937  1.00  0.00
ATOM   1363  P     G A  65      16.569  -9.073   6.800  1.00  0.00
ATOM   1364  OP1   G A  65      17.970  -9.155   6.328  1.00  0.00
ATOM   1365  OP2   G A  65      15.510  -9.857   6.107  1.00  0.00
ATOM   1366  O5'   G A  65      16.535  -9.391   8.355  1.00  0.00
ATOM   1367  C5'   G A  65      17.259  -8.585   9.279  1.00  0.00
ATOM   1368  C4'   G A  65      17.169  -9.187  10.650  1.00  0.00
ATOM   1369  O4'   G A  65      15.889  -8.862  11.247  1.00  0.00
ATOM   1370  C3'   G A  65      17.194 -10.698  10.643  1.00  0.00
ATOM   1371  O3'   G A  65      18.497 -11.236  10.531  1.00  0.00
ATOM   1372  C2'   G A  65      16.485 -11.058  11.936  1.00  0.00
ATOM   1373  O2'   G A  65      17.349 -11.001  13.048  1.00  0.00
ATOM   1374  C1'   G A  65      15.429  -9.957  12.025  1.00  0.00
ATOM   1375  N9    G A  65      14.159 -10.434  11.508  1.00  0.00
ATOM   1376  C8    G A  65      13.690 -10.375  10.218  1.00  0.00
ATOM   1377  N7    G A  65      12.557 -11.002  10.052  1.00  0.00
ATOM   1378  C5    G A  65      12.257 -11.506  11.304  1.00  0.00
ATOM   1379  C6    G A  65      11.153 -12.278  11.749  1.00  0.00
ATOM   1380  O6    G A  65      10.186 -12.681  11.091  1.00  0.00
ATOM   1381  N1    G A  65      11.241 -12.579  13.105  1.00  0.00
ATOM   1382  C2    G A  65      12.266 -12.186  13.931  1.00  0.00
ATOM   1383  N2    G A  65      12.175 -12.572  15.211  1.00  0.00
ATOM   1384  N3    G A  65      13.299 -11.469  13.533  1.00  0.00
ATOM   1385  C4    G A  65      13.235 -11.165  12.219  1.00  0.00
ATOM   1386  P     G A  66      18.755 -12.708   9.683  1.00  0.00
ATOM   1387  OP1   G A  66      20.185 -12.989   9.446  1.00  0.00
ATOM   1388  OP2   G A  66      17.851 -12.553   8.511  1.00  0.00
ATOM   1389  O5'   G A  66      18.189 -13.807  10.693  1.00  0.00
ATOM   1390  C5'   G A  66      18.770 -13.946  11.974  1.00  0.00
ATOM   1391  C4'   G A  66      18.080 -15.028  12.763  1.00  0.00
ATOM   1392  O4'   G A  66      16.843 -14.539  13.329  1.00  0.00
ATOM   1393  C3'   G A  66      17.706 -16.325  12.061  1.00  0.00
ATOM   1394  O3'   G A  66      18.807 -17.224  11.922  1.00  0.00
ATOM   1395  C2'   G A  66      16.647 -16.900  12.996  1.00  0.00
ATOM   1396  O2'   G A  66      17.158 -17.666  14.074  1.00  0.00
ATOM   1397  C1'   G A  66      15.974 -15.634  13.530  1.00  0.00
ATOM   1398  N9    G A  66      14.703 -15.377  12.848  1.00  0.00
ATOM   1399  C8    G A  66      14.509 -14.657  11.694  1.00  0.00
ATOM   1400  N7    G A  66      13.267 -14.651  11.294  1.00  0.00
ATOM   1401  C5    G A  66      12.599 -15.408  12.237  1.00  0.00
ATOM   1402  C6    G A  66      11.228 -15.759  12.337  1.00  0.00
ATOM   1403  O6    G A  66      10.301 -15.452  11.576  1.00  0.00
ATOM   1404  N1    G A  66      10.972 -16.547  13.455  1.00  0.00
ATOM   1405  C2    G A  66      11.920 -16.948  14.366  1.00  0.00
ATOM   1406  N2    G A  66      11.481 -17.705  15.381  1.00  0.00
ATOM   1407  N3    G A  66      13.197 -16.631  14.286  1.00  0.00
ATOM   1408  C4    G A  66      13.469 -15.866  13.207  1.00  0.00
ATOM   1409  P     U A  67      18.582 -18.656  11.163  1.00  0.00
ATOM   1410  OP1   U A  67      19.912 -19.302  11.219  1.00  0.00
ATOM   1411  OP2   U A  67      18.105 -18.103   9.873  1.00  0.00
ATOM   1412  O5'   U A  67      17.462 -19.658  11.722  1.00  0.00
ATOM   1413  C5'   U A  67      17.685 -20.339  12.954  1.00  0.00
ATOM   1414  C4'   U A  67      16.513 -21.229  13.336  1.00  0.00
ATOM   1415  O4'   U A  67      15.402 -20.411  13.787  1.00  0.00
ATOM   1416  C3'   U A  67      15.925 -22.066  12.206  1.00  0.00
ATOM   1417  O3'   U A  67      16.654 -23.272  12.003  1.00  0.00
ATOM   1418  C2'   U A  67      14.524 -22.337  12.742  1.00  0.00
ATOM   1419  O2'   U A  67      14.506 -23.332  13.746  1.00  0.00
ATOM   1420  C1'   U A  67      14.180 -20.971  13.329  1.00  0.00
ATOM   1421  N1    U A  67      13.520 -20.072  12.318  1.00  0.00
ATOM   1422  C2    U A  67      12.156 -20.233  12.166  1.00  0.00
ATOM   1423  O2    U A  67      11.510 -21.055  12.792  1.00  0.00
ATOM   1424  N3    U A  67      11.570 -19.394  11.248  1.00  0.00
ATOM   1425  C4    U A  67      12.198 -18.432  10.485  1.00  0.00
ATOM   1426  O4    U A  67      11.537 -17.754   9.702  1.00  0.00
ATOM   1427  C5    U A  67      13.614 -18.327  10.700  1.00  0.00
ATOM   1428  C6    U A  67      14.209 -19.130  11.586  1.00  0.00
ATOM   1429  P     C A  68      16.704 -23.930  10.529  1.00  0.00
ATOM   1430  OP1   C A  68      17.758 -24.969  10.527  1.00  0.00
ATOM   1431  OP2   C A  68      16.651 -22.912   9.455  1.00  0.00
ATOM   1432  O5'   C A  68      15.265 -24.638  10.472  1.00  0.00
ATOM   1433  C5'   C A  68      14.990 -25.825  11.210  1.00  0.00
ATOM   1434  C4'   C A  68      13.519 -26.172  11.200  1.00  0.00
ATOM   1435  O4'   C A  68      12.744 -25.005  11.576  1.00  0.00
ATOM   1436  C3'   C A  68      12.929 -26.614   9.863  1.00  0.00
ATOM   1437  O3'   C A  68      13.127 -27.995   9.594  1.00  0.00
ATOM   1438  C2'   C A  68      11.457 -26.238   9.999  1.00  0.00
ATOM   1439  O2'   C A  68      10.742 -27.237  10.711  1.00  0.00
ATOM   1440  C1'   C A  68      11.526 -24.977  10.860  1.00  0.00
ATOM   1441  N1    C A  68      11.492 -23.770  10.064  1.00  0.00
ATOM   1442  C2    C A  68      10.284 -23.376   9.477  1.00  0.00
ATOM   1443  O2    C A  68       9.266 -24.056   9.692  1.00  0.00
ATOM   1444  N3    C A  68      10.259 -22.271   8.695  1.00  0.00
ATOM   1445  C4    C A  68      11.377 -21.572   8.492  1.00  0.00
ATOM   1446  N4    C A  68      11.304 -20.490   7.714  1.00  0.00
ATOM   1447  C5    C A  68      12.611 -21.954   9.077  1.00  0.00
ATOM   1448  C6    C A  68      12.631 -23.047   9.849  1.00  0.00
ATOM   1449  P     G A  69      13.322 -28.509   8.496  1.00  0.00
ATOM   1450  OP1   G A  69      13.882 -29.837   8.141  1.00  0.00
ATOM   1451  OP2   G A  69      14.177 -27.289   8.412  1.00  0.00
ATOM   1452  O5'   G A  69      12.025 -28.261   7.614  1.00  0.00
ATOM   1453  C5'   G A  69      10.994 -29.240   7.533  1.00  0.00
ATOM   1454  C4'   G A  69       9.974 -28.818   6.508  1.00  0.00
ATOM   1455  O4'   G A  69       9.156 -27.744   7.044  1.00  0.00
ATOM   1456  C3'   G A  69      10.586 -28.221   5.251  1.00  0.00
ATOM   1457  O3'   G A  69      10.994 -29.229   4.344  1.00  0.00
ATOM   1458  C2'   G A  69       9.445 -27.373   4.710  1.00  0.00
ATOM   1459  O2'   G A  69       8.480 -28.136   4.029  1.00  0.00
ATOM   1460  C1'   G A  69       8.834 -26.828   6.005  1.00  0.00
ATOM   1461  N9    G A  69       9.290 -25.477   6.096  1.00  0.00
ATOM   1462  C8    G A  69      10.512 -24.947   6.430  1.00  0.00
ATOM   1463  N7    G A  69      10.676 -23.723   6.008  1.00  0.00
ATOM   1464  C5    G A  69       9.493 -23.424   5.358  1.00  0.00
ATOM   1465  C6    G A  69       9.079 -22.242   4.692  1.00  0.00
ATOM   1466  O6    G A  69       9.707 -21.186   4.544  1.00  0.00
ATOM   1467  N1    G A  69       7.796 -22.362   4.166  1.00  0.00
ATOM   1468  C2    G A  69       7.008 -23.484   4.269  1.00  0.00
ATOM   1469  N2    G A  69       5.798 -23.411   3.698  1.00  0.00
ATOM   1470  N3    G A  69       7.379 -24.590   4.884  1.00  0.00
ATOM   1471  C4    G A  69       8.622 -24.496   5.402  1.00  0.00
TER   
END   
