# Supplementary material for: RPocket: an intuitive database of RNA pocket topology information with RNA-ligand data resources
Source: BMC Bioinformatics. 2021 Sep 8;22:428. doi: 10.1186/s12859-021-04349-4 (PMC8424408; doi:10.1186/s12859-021-04349-4)
Supplement: Supplementary file 7 — Additional file 7. Folder S3: Nine other experimental structures and their modeling structures and pockets. [file 12859_2021_4349_MOESM7_ESM.zip › 12859_2021_4349_MOESM7_ESM/1Y27_s3.pdb]

ATOM      1  P     G A   1       6.333  -1.002  11.891  1.00  0.00
ATOM      2  OP1   G A   1       5.951   0.437  11.940  1.00  0.00
ATOM      3  OP2   G A   1       6.707  -1.698  13.146  1.00  0.00
ATOM      4  O5'   G A   1       5.126  -1.793  11.201  1.00  0.00
ATOM      5  C5'   G A   1       5.024  -3.219  11.265  1.00  0.00
ATOM      6  C4'   G A   1       5.008  -3.810   9.870  1.00  0.00
ATOM      7  O4'   G A   1       6.369  -3.835   9.365  1.00  0.00
ATOM      8  C3'   G A   1       4.479  -5.238   9.802  1.00  0.00
ATOM      9  O3'   G A   1       3.514  -5.467   8.786  1.00  0.00
ATOM     10  C2'   G A   1       5.704  -6.129   9.626  1.00  0.00
ATOM     11  O2'   G A   1       5.515  -7.061   8.586  1.00  0.00
ATOM     12  C1'   G A   1       6.810  -5.170   9.204  1.00  0.00
ATOM     13  N9    G A   1       8.056  -5.276  10.001  1.00  0.00
ATOM     14  C8    G A   1       8.774  -4.510  10.887  1.00  0.00
ATOM     15  N7    G A   1      10.055  -4.497  10.637  1.00  0.00
ATOM     16  C5    G A   1      10.194  -5.299   9.520  1.00  0.00
ATOM     17  C6    G A   1      11.351  -5.666   8.785  1.00  0.00
ATOM     18  O6    G A   1      12.526  -5.335   8.990  1.00  0.00
ATOM     19  N1    G A   1      11.045  -6.503   7.716  1.00  0.00
ATOM     20  C2    G A   1       9.780  -6.934   7.394  1.00  0.00
ATOM     21  N2    G A   1       9.684  -7.737   6.326  1.00  0.00
ATOM     22  N3    G A   1       8.696  -6.603   8.067  1.00  0.00
ATOM     23  C4    G A   1       8.970  -5.791   9.111  1.00  0.00
ATOM     24  P     G A   2       2.698  -6.526   8.997  1.00  0.00
ATOM     25  OP1   G A   2       3.546  -7.471   8.238  1.00  0.00
ATOM     26  OP2   G A   2       1.344  -6.185   8.512  1.00  0.00
ATOM     27  O5'   G A   2       2.507  -7.076  10.476  1.00  0.00
ATOM     28  C5'   G A   2       2.024  -8.404  10.629  1.00  0.00
ATOM     29  C4'   G A   2       1.918  -8.747  12.100  1.00  0.00
ATOM     30  O4'   G A   2       1.325 -10.058  12.252  1.00  0.00
ATOM     31  C3'   G A   2       3.245  -8.782  12.857  1.00  0.00
ATOM     32  O3'   G A   2       3.090  -8.123  14.103  1.00  0.00
ATOM     33  C2'   G A   2       3.460 -10.269  13.092  1.00  0.00
ATOM     34  O2'   G A   2       4.216 -10.507  14.266  1.00  0.00
ATOM     35  C1'   G A   2       2.010 -10.684  13.304  1.00  0.00
ATOM     36  N9    G A   2       1.882 -11.808  13.537  1.00  0.00
ATOM     37  C8    G A   2       2.881 -12.305  12.735  1.00  0.00
ATOM     38  N7    G A   2       3.467 -13.359  13.236  1.00  0.00
ATOM     39  C5    G A   2       2.818 -13.574  14.437  1.00  0.00
ATOM     40  C6    G A   2       3.014 -14.571  15.427  1.00  0.00
ATOM     41  O6    G A   2       3.835 -15.496  15.430  1.00  0.00
ATOM     42  N1    G A   2       2.136 -14.423  16.497  1.00  0.00
ATOM     43  C2    G A   2       1.185 -13.436  16.600  1.00  0.00
ATOM     44  N2    G A   2       0.429 -13.456  17.707  1.00  0.00
ATOM     45  N3    G A   2       0.991 -12.502  15.690  1.00  0.00
ATOM     46  C4    G A   2       1.834 -12.626  14.642  1.00  0.00
ATOM     47  P     A A   3       3.332  -6.798  14.483  1.00  0.00
ATOM     48  OP1   A A   3       3.119  -5.340  14.558  1.00  0.00
ATOM     49  OP2   A A   3       4.690  -7.330  14.227  1.00  0.00
ATOM     50  O5'   A A   3       2.791  -7.490  15.822  1.00  0.00
ATOM     51  C5'   A A   3       1.645  -6.984  16.501  1.00  0.00
ATOM     52  C4'   A A   3       1.476  -7.668  17.838  1.00  0.00
ATOM     53  O4'   A A   3       1.287  -9.079  17.613  1.00  0.00
ATOM     54  C3'   A A   3       2.637  -7.586  18.817  1.00  0.00
ATOM     55  O3'   A A   3       2.581  -6.400  19.597  1.00  0.00
ATOM     56  C2'   A A   3       2.436  -8.824  19.690  1.00  0.00
ATOM     57  O2'   A A   3       1.525  -8.673  20.761  1.00  0.00
ATOM     58  C1'   A A   3       1.835  -9.811  18.695  1.00  0.00
ATOM     59  N9    A A   3       2.857 -10.719  18.197  1.00  0.00
ATOM     60  C8    A A   3       3.593 -10.638  17.044  1.00  0.00
ATOM     61  N7    A A   3       4.499 -11.580  16.927  1.00  0.00
ATOM     62  C5    A A   3       4.348 -12.330  18.083  1.00  0.00
ATOM     63  C6    A A   3       5.013 -13.473  18.562  1.00  0.00
ATOM     64  N6    A A   3       6.002 -14.082  17.905  1.00  0.00
ATOM     65  N1    A A   3       4.620 -13.972  19.753  1.00  0.00
ATOM     66  C2    A A   3       3.628 -13.361  20.410  1.00  0.00
ATOM     67  N3    A A   3       2.927 -12.284  20.062  1.00  0.00
ATOM     68  C4    A A   3       3.342 -11.811  18.875  1.00  0.00
ATOM     69  P     U A   4       4.050  -5.566  20.066  1.00  0.00
ATOM     70  OP1   U A   4       4.015  -4.118  20.354  1.00  0.00
ATOM     71  OP2   U A   4       4.781  -6.052  18.872  1.00  0.00
ATOM     72  O5'   U A   4       4.644  -6.349  21.331  1.00  0.00
ATOM     73  C5'   U A   4       3.925  -6.404  22.562  1.00  0.00
ATOM     74  C4'   U A   4       4.410  -7.513  23.483  1.00  0.00
ATOM     75  O4'   U A   4       3.990  -8.822  23.011  1.00  0.00
ATOM     76  C3'   U A   4       5.920  -7.646  23.603  1.00  0.00
ATOM     77  O3'   U A   4       6.450  -6.634  24.441  1.00  0.00
ATOM     78  C2'   U A   4       6.030  -9.061  24.162  1.00  0.00
ATOM     79  O2'   U A   4       5.664  -9.187  25.530  1.00  0.00
ATOM     80  C1'   U A   4       5.032  -9.761  23.242  1.00  0.00
ATOM     81  N1    U A   4       5.614 -10.215  21.923  1.00  0.00
ATOM     82  C2    U A   4       6.276 -11.428  21.937  1.00  0.00
ATOM     83  O2    U A   4       6.375 -12.119  22.936  1.00  0.00
ATOM     84  N3    U A   4       6.823 -11.806  20.735  1.00  0.00
ATOM     85  C4    U A   4       6.775 -11.108  19.546  1.00  0.00
ATOM     86  O4    U A   4       7.314 -11.577  18.547  1.00  0.00
ATOM     87  C5    U A   4       6.071  -9.858  19.613  1.00  0.00
ATOM     88  C6    U A   4       5.530  -9.467  20.769  1.00  0.00
ATOM     89  P     C A   5       7.634  -6.156  24.088  1.00  0.00
ATOM     90  OP1   C A   5       7.842  -4.978  24.958  1.00  0.00
ATOM     91  OP2   C A   5       7.870  -6.046  22.630  1.00  0.00
ATOM     92  O5'   C A   5       8.596  -7.349  24.558  1.00  0.00
ATOM     93  C5'   C A   5       8.686  -7.688  25.933  1.00  0.00
ATOM     94  C4'   C A   5       9.622  -8.846  26.186  1.00  0.00
ATOM     95  O4'   C A   5       9.105 -10.050  25.563  1.00  0.00
ATOM     96  C3'   C A   5      11.021  -8.738  25.603  1.00  0.00
ATOM     97  O3'   C A   5      11.891  -7.894  26.329  1.00  0.00
ATOM     98  C2'   C A   5      11.466 -10.192  25.594  1.00  0.00
ATOM     99  O2'   C A   5      11.760 -10.634  26.912  1.00  0.00
ATOM    100  C1'   C A   5      10.178 -10.865  25.128  1.00  0.00
ATOM    101  N1    C A   5      10.168 -10.903  23.526  1.00  0.00
ATOM    102  C2    C A   5      10.756 -11.954  22.812  1.00  0.00
ATOM    103  O2    C A   5      11.401 -12.813  23.435  1.00  0.00
ATOM    104  N3    C A   5      10.605 -12.002  21.467  1.00  0.00
ATOM    105  C4    C A   5       9.904 -11.057  20.840  1.00  0.00
ATOM    106  N4    C A   5       9.782 -11.146  19.513  1.00  0.00
ATOM    107  C5    C A   5       9.301  -9.984  21.545  1.00  0.00
ATOM    108  C6    C A   5       9.452  -9.940  22.874  1.00  0.00
ATOM    109  P     A A   6      12.783  -6.879  25.463  1.00  0.00
ATOM    110  OP1   A A   6      13.363  -5.878  26.395  1.00  0.00
ATOM    111  OP2   A A   6      11.911  -6.428  24.350  1.00  0.00
ATOM    112  O5'   A A   6      13.980  -7.725  24.848  1.00  0.00
ATOM    113  C5'   A A   6      14.865  -8.441  25.699  1.00  0.00
ATOM    114  C4'   A A   6      15.785  -9.307  24.881  1.00  0.00
ATOM    115  O4'   A A   6      15.012 -10.333  24.204  1.00  0.00
ATOM    116  C3'   A A   6      16.511  -8.595  23.755  1.00  0.00
ATOM    117  O3'   A A   6      17.661  -7.913  24.255  1.00  0.00
ATOM    118  C2'   A A   6      16.865  -9.761  22.839  1.00  0.00
ATOM    119  O2'   A A   6      17.966 -10.507  23.318  1.00  0.00
ATOM    120  C1'   A A   6      15.605 -10.623  22.949  1.00  0.00
ATOM    121  N9    A A   6      14.595 -10.362  21.902  1.00  0.00
ATOM    122  C8    A A   6      13.487  -9.557  21.958  1.00  0.00
ATOM    123  N7    A A   6      12.805  -9.517  20.838  1.00  0.00
ATOM    124  C5    A A   6      13.513 -10.352  19.988  1.00  0.00
ATOM    125  C6    A A   6      13.308 -10.735  18.651  1.00  0.00
ATOM    126  N6    A A   6      12.284 -10.307  17.908  1.00  0.00
ATOM    127  N1    A A   6      14.202 -11.582  18.098  1.00  0.00
ATOM    128  C2    A A   6      15.227 -12.011  18.844  1.00  0.00
ATOM    129  N3    A A   6      15.525 -11.723  20.109  1.00  0.00
ATOM    130  C4    A A   6      14.619 -10.879  20.629  1.00  0.00
ATOM    131  P     U A   7      18.297  -6.627  23.495  1.00  0.00
ATOM    132  OP1   U A   7      19.083  -5.846  24.438  1.00  0.00
ATOM    133  OP2   U A   7      16.931  -6.336  23.072  1.00  0.00
ATOM    134  O5'   U A   7      18.997  -7.029  22.151  1.00  0.00
ATOM    135  C5'   U A   7      20.153  -7.816  22.195  1.00  0.00
ATOM    136  C4'   U A   7      20.362  -8.316  20.781  1.00  0.00
ATOM    137  O4'   U A   7      19.231  -9.163  20.591  1.00  0.00
ATOM    138  C3'   U A   7      20.227  -7.374  19.576  1.00  0.00
ATOM    139  O3'   U A   7      21.421  -6.628  19.178  1.00  0.00
ATOM    140  C2'   U A   7      20.034  -8.423  18.530  1.00  0.00
ATOM    141  O2'   U A   7      21.180  -9.238  18.360  1.00  0.00
ATOM    142  C1'   U A   7      19.009  -9.283  19.184  1.00  0.00
ATOM    143  N1    U A   7      17.645  -8.928  18.900  1.00  0.00
ATOM    144  C2    U A   7      17.089  -9.252  17.678  1.00  0.00
ATOM    145  O2    U A   7      17.707  -9.826  16.798  1.00  0.00
ATOM    146  N3    U A   7      15.777  -8.877  17.518  1.00  0.00
ATOM    147  C4    U A   7      14.983  -8.225  18.439  1.00  0.00
ATOM    148  O4    U A   7      13.819  -7.956  18.150  1.00  0.00
ATOM    149  C5    U A   7      15.632  -7.922  19.683  1.00  0.00
ATOM    150  C6    U A   7      16.908  -8.275  19.864  1.00  0.00
ATOM    151  P     A A   8      21.367  -5.056  18.565  1.00  0.00
ATOM    152  OP1   A A   8      22.650  -4.359  18.916  1.00  0.00
ATOM    153  OP2   A A   8      20.098  -4.676  19.233  1.00  0.00
ATOM    154  O5'   A A   8      21.170  -5.041  16.983  1.00  0.00
ATOM    155  C5'   A A   8      22.218  -5.509  16.151  1.00  0.00
ATOM    156  C4'   A A   8      21.686  -5.928  14.818  1.00  0.00
ATOM    157  O4'   A A   8      20.592  -6.853  15.001  1.00  0.00
ATOM    158  C3'   A A   8      21.116  -4.827  13.957  1.00  0.00
ATOM    159  O3'   A A   8      22.191  -4.250  13.239  1.00  0.00
ATOM    160  C2'   A A   8      20.197  -5.605  13.028  1.00  0.00
ATOM    161  O2'   A A   8      20.941  -6.233  12.009  1.00  0.00
ATOM    162  C1'   A A   8      19.668  -6.710  13.942  1.00  0.00
ATOM    163  N9    A A   8      18.312  -6.318  14.511  1.00  0.00
ATOM    164  C8    A A   8      17.995  -5.751  15.718  1.00  0.00
ATOM    165  N7    A A   8      16.705  -5.619  15.918  1.00  0.00
ATOM    166  C5    A A   8      16.136  -6.133  14.763  1.00  0.00
ATOM    167  C6    A A   8      14.799  -6.281  14.352  1.00  0.00
ATOM    168  N6    A A   8      13.753  -5.909  15.093  1.00  0.00
ATOM    169  N1    A A   8      14.574  -6.831  13.140  1.00  0.00
ATOM    170  C2    A A   8      15.624  -7.205  12.399  1.00  0.00
ATOM    171  N3    A A   8      16.922  -7.118  12.677  1.00  0.00
ATOM    172  C4    A A   8      17.113  -6.566  13.887  1.00  0.00
ATOM    173  P     U A   9      21.910  -2.979  12.274  1.00  0.00
ATOM    174  OP1   U A   9      23.150  -2.582  11.572  1.00  0.00
ATOM    175  OP2   U A   9      21.382  -2.146  13.380  1.00  0.00
ATOM    176  O5'   U A   9      20.687  -3.079  11.236  1.00  0.00
ATOM    177  C5'   U A   9      20.921  -3.628   9.944  1.00  0.00
ATOM    178  C4'   U A   9      19.670  -4.084   9.221  1.00  0.00
ATOM    179  O4'   U A   9      18.730  -4.716  10.130  1.00  0.00
ATOM    180  C3'   U A   9      18.823  -3.012   8.551  1.00  0.00
ATOM    181  O3'   U A   9      19.376  -2.495   7.354  1.00  0.00
ATOM    182  C2'   U A   9      17.503  -3.744   8.341  1.00  0.00
ATOM    183  O2'   U A   9      17.590  -4.649   7.248  1.00  0.00
ATOM    184  C1'   U A   9      17.413  -4.547   9.639  1.00  0.00
ATOM    185  N1    U A   9      16.533  -3.837  10.602  1.00  0.00
ATOM    186  C2    U A   9      15.180  -4.101  10.506  1.00  0.00
ATOM    187  O2    U A   9      14.695  -4.766   9.608  1.00  0.00
ATOM    188  N3    U A   9      14.410  -3.554  11.503  1.00  0.00
ATOM    189  C4    U A   9      14.847  -2.787  12.563  1.00  0.00
ATOM    190  O4    U A   9      14.033  -2.367  13.382  1.00  0.00
ATOM    191  C5    U A   9      16.263  -2.557  12.592  1.00  0.00
ATOM    192  C6    U A   9      17.036  -3.077  11.635  1.00  0.00
ATOM    193  P     A A  10      19.226  -1.014   7.186  1.00  0.00
ATOM    194  OP1   A A  10      20.366  -0.885   6.253  1.00  0.00
ATOM    195  OP2   A A  10      19.188  -0.166   8.398  1.00  0.00
ATOM    196  O5'   A A  10      17.874  -0.785   6.356  1.00  0.00
ATOM    197  C5'   A A  10      17.782  -1.107   4.966  1.00  0.00
ATOM    198  C4'   A A  10      16.458  -1.776   4.633  1.00  0.00
ATOM    199  O4'   A A  10      15.966  -2.516   5.778  1.00  0.00
ATOM    200  C3'   A A  10      15.318  -0.834   4.280  1.00  0.00
ATOM    201  O3'   A A  10      15.380  -0.455   2.915  1.00  0.00
ATOM    202  C2'   A A  10      14.089  -1.680   4.588  1.00  0.00
ATOM    203  O2'   A A  10      13.699  -2.520   3.519  1.00  0.00
ATOM    204  C1'   A A  10      14.551  -2.492   5.794  1.00  0.00
ATOM    205  N9    A A  10      13.971  -1.812   6.896  1.00  0.00
ATOM    206  C8    A A  10      14.749  -1.072   7.747  1.00  0.00
ATOM    207  N7    A A  10      14.115  -0.660   8.820  1.00  0.00
ATOM    208  C5    A A  10      12.834  -1.163   8.661  1.00  0.00
ATOM    209  C6    A A  10      11.679  -1.077   9.458  1.00  0.00
ATOM    210  N6    A A  10      11.631  -0.426  10.623  1.00  0.00
ATOM    211  N1    A A  10      10.562  -1.691   9.011  1.00  0.00
ATOM    212  C2    A A  10      10.612  -2.344   7.845  1.00  0.00
ATOM    213  N3    A A  10      11.636  -2.495   7.009  1.00  0.00
ATOM    214  C4    A A  10      12.730  -1.873   7.480  1.00  0.00
ATOM    215  P     A A  11      14.779   0.870   2.377  1.00  0.00
ATOM    216  OP1   A A  11      15.122   1.102   0.950  1.00  0.00
ATOM    217  OP2   A A  11      15.450   1.682   3.431  1.00  0.00
ATOM    218  O5'   A A  11      13.204   1.030   2.570  1.00  0.00
ATOM    219  C5'   A A  11      12.284   0.575   1.561  1.00  0.00
ATOM    220  C4'   A A  11      10.865   0.978   1.907  1.00  0.00
ATOM    221  O4'   A A  11      10.376   0.170   3.007  1.00  0.00
ATOM    222  C3'   A A  11      10.630   2.411   2.358  1.00  0.00
ATOM    223  O3'   A A  11      10.527   3.327   1.279  1.00  0.00
ATOM    224  C2'   A A  11       9.319   2.292   3.123  1.00  0.00
ATOM    225  O2'   A A  11       8.186   2.298   2.276  1.00  0.00
ATOM    226  C1'   A A  11       9.474   0.926   3.790  1.00  0.00
ATOM    227  N9    A A  11      10.054   1.107   5.106  1.00  0.00
ATOM    228  C8    A A  11      11.377   1.272   5.421  1.00  0.00
ATOM    229  N7    A A  11      11.590   1.535   6.689  1.00  0.00
ATOM    230  C5    A A  11      10.320   1.544   7.244  1.00  0.00
ATOM    231  C6    A A  11       9.862   1.762   8.555  1.00  0.00
ATOM    232  N6    A A  11      10.669   2.024   9.586  1.00  0.00
ATOM    233  N1    A A  11       8.531   1.702   8.772  1.00  0.00
ATOM    234  C2    A A  11       7.723   1.438   7.738  1.00  0.00
ATOM    235  N3    A A  11       8.035   1.215   6.464  1.00  0.00
ATOM    236  C4    A A  11       9.364   1.283   6.281  1.00  0.00
ATOM    237  P     U A  12      10.166   5.370   1.673  1.00  0.00
ATOM    238  OP1   U A  12      10.758   6.675   2.047  1.00  0.00
ATOM    239  OP2   U A  12       8.882   4.916   2.261  1.00  0.00
ATOM    240  O5'   U A  12       9.865   5.376   0.105  1.00  0.00
ATOM    241  C5'   U A  12       9.422   4.200  -0.560  1.00  0.00
ATOM    242  C4'   U A  12       9.708   4.309  -2.031  1.00  0.00
ATOM    243  O4'   U A  12      10.327   3.087  -2.512  1.00  0.00
ATOM    244  C3'   U A  12       8.491   4.586  -2.905  1.00  0.00
ATOM    245  O3'   U A  12       8.791   5.675  -3.778  1.00  0.00
ATOM    246  C2'   U A  12       8.283   3.275  -3.675  1.00  0.00
ATOM    247  O2'   U A  12       7.767   3.424  -4.986  1.00  0.00
ATOM    248  C1'   U A  12       9.679   2.648  -3.689  1.00  0.00
ATOM    249  N1    U A  12       9.610   1.886  -4.535  1.00  0.00
ATOM    250  C2    U A  12      10.230   1.359  -5.652  1.00  0.00
ATOM    251  O2    U A  12      11.369   1.645  -5.976  1.00  0.00
ATOM    252  N3    U A  12       9.466   0.480  -6.380  1.00  0.00
ATOM    253  C4    U A  12       8.172   0.085  -6.111  1.00  0.00
ATOM    254  O4    U A  12       7.616  -0.715  -6.859  1.00  0.00
ATOM    255  C5    U A  12       7.597   0.677  -4.936  1.00  0.00
ATOM    256  C6    U A  12       8.318   1.535  -4.209  1.00  0.00
ATOM    257  P     C A  13       8.852   7.423  -3.892  1.00  0.00
ATOM    258  OP1   C A  13       8.822   8.862  -3.545  1.00  0.00
ATOM    259  OP2   C A  13       7.654   6.768  -4.465  1.00  0.00
ATOM    260  O5'   C A  13      10.002   7.153  -4.973  1.00  0.00
ATOM    261  C5'   C A  13       9.830   7.549  -6.324  1.00  0.00
ATOM    262  C4'   C A  13      10.963   7.069  -7.199  1.00  0.00
ATOM    263  O4'   C A  13      11.017   5.621  -7.174  1.00  0.00
ATOM    264  C3'   C A  13      10.844   7.419  -8.675  1.00  0.00
ATOM    265  O3'   C A  13      11.321   8.723  -8.966  1.00  0.00
ATOM    266  C2'   C A  13      11.631   6.308  -9.363  1.00  0.00
ATOM    267  O2'   C A  13      13.028   6.566  -9.328  1.00  0.00
ATOM    268  C1'   C A  13      11.342   5.119  -8.452  1.00  0.00
ATOM    269  N1    C A  13      10.043   4.344  -8.859  1.00  0.00
ATOM    270  C2    C A  13      10.049   3.464  -9.947  1.00  0.00
ATOM    271  O2    C A  13      11.084   3.360 -10.627  1.00  0.00
ATOM    272  N3    C A  13       8.929   2.755 -10.228  1.00  0.00
ATOM    273  C4    C A  13       7.841   2.899  -9.471  1.00  0.00
ATOM    274  N4    C A  13       6.761   2.180  -9.785  1.00  0.00
ATOM    275  C5    C A  13       7.815   3.786  -8.364  1.00  0.00
ATOM    276  C6    C A  13       8.923   4.484  -8.090  1.00  0.00
ATOM    277  P     G A  14      10.207  10.190  -9.537  1.00  0.00
ATOM    278  OP1   G A  14      10.656  11.596  -9.659  1.00  0.00
ATOM    279  OP2   G A  14       9.008   9.883  -8.728  1.00  0.00
ATOM    280  O5'   G A  14      10.009   9.567 -10.987  1.00  0.00
ATOM    281  C5'   G A  14      11.059   9.656 -11.945  1.00  0.00
ATOM    282  C4'   G A  14      10.689   8.944 -13.219  1.00  0.00
ATOM    283  O4'   G A  14      10.658   7.508 -13.001  1.00  0.00
ATOM    284  C3'   G A  14       9.334   9.252 -13.829  1.00  0.00
ATOM    285  O3'   G A  14       9.292  10.460 -14.558  1.00  0.00
ATOM    286  C2'   G A  14       9.108   8.042 -14.723  1.00  0.00
ATOM    287  O2'   G A  14       9.813   8.151 -15.946  1.00  0.00
ATOM    288  C1'   G A  14       9.693   6.916 -13.865  1.00  0.00
ATOM    289  N9    G A  14       8.686   6.295 -13.025  1.00  0.00
ATOM    290  C8    G A  14       8.184   6.741 -11.826  1.00  0.00
ATOM    291  N7    G A  14       7.113   6.100 -11.446  1.00  0.00
ATOM    292  C5    G A  14       6.893   5.174 -12.449  1.00  0.00
ATOM    293  C6    G A  14       5.877   4.196 -12.596  1.00  0.00
ATOM    294  O6    G A  14       4.935   3.949 -11.832  1.00  0.00
ATOM    295  N1    G A  14       6.025   3.462 -13.770  1.00  0.00
ATOM    296  C2    G A  14       7.029   3.649 -14.689  1.00  0.00
ATOM    297  N2    G A  14       7.007   2.844 -15.760  1.00  0.00
ATOM    298  N3    G A  14       7.980   4.554 -14.567  1.00  0.00
ATOM    299  C4    G A  14       7.856   5.279 -13.435  1.00  0.00
ATOM    300  P     C A  15       7.812  11.212 -14.854  1.00  0.00
ATOM    301  OP1   C A  15       8.077  12.653 -15.088  1.00  0.00
ATOM    302  OP2   C A  15       7.044  10.793 -13.659  1.00  0.00
ATOM    303  O5'   C A  15       7.070  10.640 -16.141  1.00  0.00
ATOM    304  C5'   C A  15       7.750  10.575 -17.405  1.00  0.00
ATOM    305  C4'   C A  15       7.100   9.552 -18.304  1.00  0.00
ATOM    306  O4'   C A  15       6.997   8.281 -17.605  1.00  0.00
ATOM    307  C3'   C A  15       5.665   9.815 -18.727  1.00  0.00
ATOM    308  O3'   C A  15       5.604  10.772 -19.782  1.00  0.00
ATOM    309  C2'   C A  15       5.228   8.427 -19.182  1.00  0.00
ATOM    310  O2'   C A  15       5.781   8.070 -20.429  1.00  0.00
ATOM    311  C1'   C A  15       5.905   7.543 -18.135  1.00  0.00
ATOM    312  N1    C A  15       5.088   7.179 -17.000  1.00  0.00
ATOM    313  C2    C A  15       4.144   6.153 -17.124  1.00  0.00
ATOM    314  O2    C A  15       4.003   5.600 -18.228  1.00  0.00
ATOM    315  N3    C A  15       3.412   5.796 -16.041  1.00  0.00
ATOM    316  C4    C A  15       3.597   6.418 -14.876  1.00  0.00
ATOM    317  N4    C A  15       2.853   6.032 -13.837  1.00  0.00
ATOM    318  C5    C A  15       4.549   7.460 -14.730  1.00  0.00
ATOM    319  C6    C A  15       5.269   7.810 -15.801  1.00  0.00
ATOM    320  P     G A  16       4.076  11.384 -20.330  1.00  0.00
ATOM    321  OP1   G A  16       4.185  12.205 -21.557  1.00  0.00
ATOM    322  OP2   G A  16       3.479  11.970 -19.099  1.00  0.00
ATOM    323  O5'   G A  16       3.283  10.035 -20.677  1.00  0.00
ATOM    324  C5'   G A  16       3.627   9.301 -21.840  1.00  0.00
ATOM    325  C4'   G A  16       2.734   8.083 -21.972  1.00  0.00
ATOM    326  O4'   G A  16       2.755   7.346 -20.726  1.00  0.00
ATOM    327  C3'   G A  16       1.258   8.377 -22.179  1.00  0.00
ATOM    328  O3'   G A  16       0.992   8.623 -23.555  1.00  0.00
ATOM    329  C2'   G A  16       0.618   7.078 -21.703  1.00  0.00
ATOM    330  O2'   G A  16       0.690   6.063 -22.684  1.00  0.00
ATOM    331  C1'   G A  16       1.511   6.706 -20.527  1.00  0.00
ATOM    332  N9    G A  16       0.991   7.006 -19.242  1.00  0.00
ATOM    333  C8    G A  16       1.253   8.070 -18.414  1.00  0.00
ATOM    334  N7    G A  16       0.496   8.095 -17.351  1.00  0.00
ATOM    335  C5    G A  16      -0.314   6.983 -17.481  1.00  0.00
ATOM    336  C6    G A  16      -1.341   6.484 -16.638  1.00  0.00
ATOM    337  O6    G A  16      -1.746   6.951 -15.566  1.00  0.00
ATOM    338  N1    G A  16      -1.915   5.323 -17.147  1.00  0.00
ATOM    339  C2    G A  16      -1.546   4.716 -18.324  1.00  0.00
ATOM    340  N2    G A  16      -2.215   3.602 -18.649  1.00  0.00
ATOM    341  N3    G A  16      -0.595   5.168 -19.118  1.00  0.00
ATOM    342  C4    G A  16      -0.024   6.295 -18.644  1.00  0.00
ATOM    343  P     U A  17      -0.321   9.609 -24.065  1.00  0.00
ATOM    344  OP1   U A  17      -0.326  10.022 -25.488  1.00  0.00
ATOM    345  OP2   U A  17      -0.259  10.638 -23.000  1.00  0.00
ATOM    346  O5'   U A  17      -1.587   8.651 -23.809  1.00  0.00
ATOM    347  C5'   U A  17      -1.867   7.579 -24.704  1.00  0.00
ATOM    348  C4'   U A  17      -2.927   6.605 -24.199  1.00  0.00
ATOM    349  O4'   U A  17      -2.571   6.021 -22.916  1.00  0.00
ATOM    350  C3'   U A  17      -4.310   7.171 -23.935  1.00  0.00
ATOM    351  O3'   U A  17      -5.002   7.395 -25.149  1.00  0.00
ATOM    352  C2'   U A  17      -4.905   6.007 -23.150  1.00  0.00
ATOM    353  O2'   U A  17      -5.140   4.869 -23.956  1.00  0.00
ATOM    354  C1'   U A  17      -3.756   5.723 -22.194  1.00  0.00
ATOM    355  N1    U A  17      -3.790   6.700 -20.937  1.00  0.00
ATOM    356  C2    U A  17      -4.520   6.313 -19.830  1.00  0.00
ATOM    357  O2    U A  17      -5.234   5.326 -19.817  1.00  0.00
ATOM    358  N3    U A  17      -4.385   7.127 -18.731  1.00  0.00
ATOM    359  C4    U A  17      -3.610   8.264 -18.632  1.00  0.00
ATOM    360  O4    U A  17      -3.590   8.892 -17.576  1.00  0.00
ATOM    361  C5    U A  17      -2.883   8.600 -19.823  1.00  0.00
ATOM    362  C6    U A  17      -2.996   7.826 -20.906  1.00  0.00
ATOM    363  P     G A  18      -6.229   8.142 -25.053  1.00  0.00
ATOM    364  OP1   G A  18      -6.738   8.072 -26.442  1.00  0.00
ATOM    365  OP2   G A  18      -6.009   9.461 -24.419  1.00  0.00
ATOM    366  O5'   G A  18      -7.183   7.275 -24.098  1.00  0.00
ATOM    367  C5'   G A  18      -7.662   5.998 -24.536  1.00  0.00
ATOM    368  C4'   G A  18      -8.429   5.262 -23.446  1.00  0.00
ATOM    369  O4'   G A  18      -7.560   4.989 -22.314  1.00  0.00
ATOM    370  C3'   G A  18      -9.602   6.009 -22.824  1.00  0.00
ATOM    371  O3'   G A  18     -10.768   5.944 -23.640  1.00  0.00
ATOM    372  C2'   G A  18      -9.757   5.241 -21.517  1.00  0.00
ATOM    373  O2'   G A  18     -10.305   3.950 -21.686  1.00  0.00
ATOM    374  C1'   G A  18      -8.296   5.133 -21.109  1.00  0.00
ATOM    375  N9    G A  18      -7.941   6.330 -20.415  1.00  0.00
ATOM    376  C8    G A  18      -7.151   7.325 -20.938  1.00  0.00
ATOM    377  N7    G A  18      -6.873   8.267 -20.079  1.00  0.00
ATOM    378  C5    G A  18      -7.513   7.874 -18.919  1.00  0.00
ATOM    379  C6    G A  18      -7.578   8.494 -17.644  1.00  0.00
ATOM    380  O6    G A  18      -7.056   9.555 -17.281  1.00  0.00
ATOM    381  N1    G A  18      -8.341   7.755 -16.744  1.00  0.00
ATOM    382  C2    G A  18      -8.964   6.565 -17.036  1.00  0.00
ATOM    383  N2    G A  18      -9.655   5.999 -16.037  1.00  0.00
ATOM    384  N3    G A  18      -8.914   5.978 -18.215  1.00  0.00
ATOM    385  C4    G A  18      -8.180   6.678 -19.106  1.00  0.00
ATOM    386  P     G A  19     -11.609   7.266 -23.895  1.00  0.00
ATOM    387  OP1   G A  19     -11.939   6.613 -25.173  1.00  0.00
ATOM    388  OP2   G A  19     -11.591   8.733 -23.777  1.00  0.00
ATOM    389  O5'   G A  19     -12.645   6.909 -22.733  1.00  0.00
ATOM    390  C5'   G A  19     -12.786   5.578 -22.200  1.00  0.00
ATOM    391  C4'   G A  19     -13.223   5.567 -20.749  1.00  0.00
ATOM    392  O4'   G A  19     -12.069   5.797 -19.905  1.00  0.00
ATOM    393  C3'   G A  19     -14.168   6.678 -20.325  1.00  0.00
ATOM    394  O3'   G A  19     -15.478   6.412 -20.782  1.00  0.00
ATOM    395  C2'   G A  19     -14.000   6.486 -18.826  1.00  0.00
ATOM    396  O2'   G A  19     -14.559   5.271 -18.369  1.00  0.00
ATOM    397  C1'   G A  19     -12.496   6.336 -18.693  1.00  0.00
ATOM    398  N9    G A  19     -11.830   7.615 -18.512  1.00  0.00
ATOM    399  C8    G A  19     -11.116   8.288 -19.474  1.00  0.00
ATOM    400  N7    G A  19     -10.600   9.407 -19.043  1.00  0.00
ATOM    401  C5    G A  19     -10.992   9.479 -17.720  1.00  0.00
ATOM    402  C6    G A  19     -10.738  10.467 -16.734  1.00  0.00
ATOM    403  O6    G A  19     -10.087  11.513 -16.847  1.00  0.00
ATOM    404  N1    G A  19     -11.328  10.148 -15.513  1.00  0.00
ATOM    405  C2    G A  19     -12.070   9.017 -15.273  1.00  0.00
ATOM    406  N2    G A  19     -12.557   8.883 -14.031  1.00  0.00
ATOM    407  N3    G A  19     -12.315   8.091 -16.179  1.00  0.00
ATOM    408  C4    G A  19     -11.754   8.380 -17.372  1.00  0.00
ATOM    409  P     A A  20     -16.635   7.623 -20.919  1.00  0.00
ATOM    410  OP1   A A  20     -17.818   7.207 -21.718  1.00  0.00
ATOM    411  OP2   A A  20     -15.857   8.830 -21.325  1.00  0.00
ATOM    412  O5'   A A  20     -17.100   7.799 -19.395  1.00  0.00
ATOM    413  C5'   A A  20     -17.880   6.796 -18.718  1.00  0.00
ATOM    414  C4'   A A  20     -18.141   7.206 -17.272  1.00  0.00
ATOM    415  O4'   A A  20     -16.869   7.413 -16.578  1.00  0.00
ATOM    416  C3'   A A  20     -18.915   8.510 -17.077  1.00  0.00
ATOM    417  O3'   A A  20     -20.323   8.272 -17.053  1.00  0.00
ATOM    418  C2'   A A  20     -18.436   8.989 -15.706  1.00  0.00
ATOM    419  O2'   A A  20     -19.149   8.409 -14.623  1.00  0.00
ATOM    420  C1'   A A  20     -16.964   8.547 -15.711  1.00  0.00
ATOM    421  N9    A A  20     -16.069   9.676 -16.255  1.00  0.00
ATOM    422  C8    A A  20     -15.554   9.835 -17.515  1.00  0.00
ATOM    423  N7    A A  20     -14.760  10.873 -17.634  1.00  0.00
ATOM    424  C5    A A  20     -14.754  11.434 -16.367  1.00  0.00
ATOM    425  C6    A A  20     -14.102  12.560 -15.834  1.00  0.00
ATOM    426  N6    A A  20     -13.297  13.353 -16.545  1.00  0.00
ATOM    427  N1    A A  20     -14.309  12.846 -14.531  1.00  0.00
ATOM    428  C2    A A  20     -15.116  12.050 -13.820  1.00  0.00
ATOM    429  N3    A A  20     -15.783  10.965 -14.208  1.00  0.00
ATOM    430  C4    A A  20     -15.556  10.709 -15.507  1.00  0.00
ATOM    431  P     U A  21     -21.276   9.309 -17.623  1.00  0.00
ATOM    432  OP1   U A  21     -22.625   8.690 -17.725  1.00  0.00
ATOM    433  OP2   U A  21     -20.683   9.960 -18.817  1.00  0.00
ATOM    434  O5'   U A  21     -21.292  10.355 -16.420  1.00  0.00
ATOM    435  C5'   U A  21     -21.767   9.963 -15.119  1.00  0.00
ATOM    436  C4'   U A  21     -21.455  11.034 -14.102  1.00  0.00
ATOM    437  O4'   U A  21     -20.023  11.222 -14.043  1.00  0.00
ATOM    438  C3'   U A  21     -22.021  12.417 -14.390  1.00  0.00
ATOM    439  O3'   U A  21     -23.355  12.515 -13.882  1.00  0.00
ATOM    440  C2'   U A  21     -21.066  13.323 -13.622  1.00  0.00
ATOM    441  O2'   U A  21     -21.372  13.358 -12.245  1.00  0.00
ATOM    442  C1'   U A  21     -19.735  12.583 -13.787  1.00  0.00
ATOM    443  N1    U A  21     -18.815  13.044 -14.762  1.00  0.00
ATOM    444  C2    U A  21     -17.920  14.039 -14.416  1.00  0.00
ATOM    445  O2    U A  21     -17.845  14.504 -13.293  1.00  0.00
ATOM    446  N3    U A  21     -17.111  14.473 -15.439  1.00  0.00
ATOM    447  C4    U A  21     -17.107  14.022 -16.742  1.00  0.00
ATOM    448  O4    U A  21     -16.319  14.510 -17.549  1.00  0.00
ATOM    449  C5    U A  21     -18.065  12.990 -17.022  1.00  0.00
ATOM    450  C6    U A  21     -18.864  12.549 -16.047  1.00  0.00
ATOM    451  P     A A  22     -24.542  13.538 -14.629  1.00  0.00
ATOM    452  OP1   A A  22     -25.835  13.356 -13.941  1.00  0.00
ATOM    453  OP2   A A  22     -24.418  13.178 -16.076  1.00  0.00
ATOM    454  O5'   A A  22     -24.143  15.055 -14.371  1.00  0.00
ATOM    455  C5'   A A  22     -24.619  16.107 -15.231  1.00  0.00
ATOM    456  C4'   A A  22     -24.117  17.433 -14.730  1.00  0.00
ATOM    457  O4'   A A  22     -24.716  17.698 -13.441  1.00  0.00
ATOM    458  C3'   A A  22     -22.622  17.473 -14.473  1.00  0.00
ATOM    459  O3'   A A  22     -21.903  17.779 -15.666  1.00  0.00
ATOM    460  C2'   A A  22     -22.499  18.534 -13.389  1.00  0.00
ATOM    461  O2'   A A  22     -22.563  19.831 -13.939  1.00  0.00
ATOM    462  C1'   A A  22     -23.771  18.296 -12.578  1.00  0.00
ATOM    463  N9    A A  22     -23.508  17.424 -11.339  1.00  0.00
ATOM    464  C8    A A  22     -23.833  16.103 -11.176  1.00  0.00
ATOM    465  N7    A A  22     -23.550  15.631  -9.985  1.00  0.00
ATOM    466  C5    A A  22     -23.000  16.716  -9.321  1.00  0.00
ATOM    467  C6    A A  22     -22.496  16.870  -8.017  1.00  0.00
ATOM    468  N6    A A  22     -22.465  15.886  -7.115  1.00  0.00
ATOM    469  N1    A A  22     -22.020  18.085  -7.670  1.00  0.00
ATOM    470  C2    A A  22     -22.052  19.070  -8.574  1.00  0.00
ATOM    471  N3    A A  22     -22.502  19.047  -9.827  1.00  0.00
ATOM    472  C4    A A  22     -22.967  17.827 -10.142  1.00  0.00
ATOM    473  P     U A  23     -20.838  17.103 -15.785  1.00  0.00
ATOM    474  OP1   U A  23     -21.015  17.176 -17.241  1.00  0.00
ATOM    475  OP2   U A  23     -21.225  15.880 -15.057  1.00  0.00
ATOM    476  O5'   U A  23     -19.392  17.601 -15.411  1.00  0.00
ATOM    477  C5'   U A  23     -18.921  17.159 -14.188  1.00  0.00
ATOM    478  C4'   U A  23     -18.126  18.198 -13.447  1.00  0.00
ATOM    479  O4'   U A  23     -18.903  18.779 -12.362  1.00  0.00
ATOM    480  C3'   U A  23     -16.928  17.559 -12.775  1.00  0.00
ATOM    481  O3'   U A  23     -15.852  17.426 -13.691  1.00  0.00
ATOM    482  C2'   U A  23     -16.727  18.558 -11.641  1.00  0.00
ATOM    483  O2'   U A  23     -16.227  19.802 -12.116  1.00  0.00
ATOM    484  C1'   U A  23     -18.177  18.599 -11.160  1.00  0.00
ATOM    485  N1    U A  23     -18.551  17.119 -10.522  1.00  0.00
ATOM    486  C2    U A  23     -18.478  16.948  -9.152  1.00  0.00
ATOM    487  O2    U A  23     -17.727  17.593  -8.442  1.00  0.00
ATOM    488  N3    U A  23     -19.319  15.990  -8.640  1.00  0.00
ATOM    489  C4    U A  23     -20.206  15.202  -9.344  1.00  0.00
ATOM    490  O4    U A  23     -20.897  14.384  -8.743  1.00  0.00
ATOM    491  C5    U A  23     -20.223  15.438 -10.761  1.00  0.00
ATOM    492  C6    U A  23     -19.415  16.364 -11.285  1.00  0.00
ATOM    493  P     G A  24     -15.371  16.038 -13.917  1.00  0.00
ATOM    494  OP1   G A  24     -14.350  16.035 -15.001  1.00  0.00
ATOM    495  OP2   G A  24     -16.459  15.000 -13.916  1.00  0.00
ATOM    496  O5'   G A  24     -14.613  16.059 -12.510  1.00  0.00
ATOM    497  C5'   G A  24     -13.463  16.867 -12.331  1.00  0.00
ATOM    498  C4'   G A  24     -12.903  16.695 -10.949  1.00  0.00
ATOM    499  O4'   G A  24     -13.859  17.214  -9.997  1.00  0.00
ATOM    500  C3'   G A  24     -12.598  15.290 -10.441  1.00  0.00
ATOM    501  O3'   G A  24     -11.352  14.733 -10.876  1.00  0.00
ATOM    502  C2'   G A  24     -12.590  15.529  -8.937  1.00  0.00
ATOM    503  O2'   G A  24     -11.409  16.188  -8.547  1.00  0.00
ATOM    504  C1'   G A  24     -13.739  16.516  -8.766  1.00  0.00
ATOM    505  N9    G A  24     -15.005  15.619  -8.517  1.00  0.00
ATOM    506  C8    G A  24     -15.937  15.083  -9.372  1.00  0.00
ATOM    507  N7    G A  24     -16.809  14.320  -8.771  1.00  0.00
ATOM    508  C5    G A  24     -16.435  14.353  -7.441  1.00  0.00
ATOM    509  C6    G A  24     -17.001  13.717  -6.306  1.00  0.00
ATOM    510  O6    G A  24     -17.987  12.970  -6.260  1.00  0.00
ATOM    511  N1    G A  24     -16.306  14.019  -5.139  1.00  0.00
ATOM    512  C2    G A  24     -15.202  14.834  -5.072  1.00  0.00
ATOM    513  N2    G A  24     -14.668  15.008  -3.855  1.00  0.00
ATOM    514  N3    G A  24     -14.663  15.431  -6.117  1.00  0.00
ATOM    515  C4    G A  24     -15.321  15.151  -7.262  1.00  0.00
ATOM    516  P     G A  25     -11.115  13.267 -10.641  1.00  0.00
ATOM    517  OP1   G A  25      -9.895  13.021 -11.445  1.00  0.00
ATOM    518  OP2   G A  25     -12.396  12.589 -10.954  1.00  0.00
ATOM    519  O5'   G A  25     -10.828  12.897  -9.109  1.00  0.00
ATOM    520  C5'   G A  25      -9.891  13.649  -8.355  1.00  0.00
ATOM    521  C4'   G A  25      -9.942  13.323  -6.880  1.00  0.00
ATOM    522  O4'   G A  25     -11.168  13.812  -6.281  1.00  0.00
ATOM    523  C3'   G A  25      -9.880  11.850  -6.499  1.00  0.00
ATOM    524  O3'   G A  25      -8.545  11.392  -6.460  1.00  0.00
ATOM    525  C2'   G A  25     -10.517  11.840  -5.117  1.00  0.00
ATOM    526  O2'   G A  25      -9.565  12.226  -4.134  1.00  0.00
ATOM    527  C1'   G A  25     -11.557  12.956  -5.227  1.00  0.00
ATOM    528  N9    G A  25     -12.841  11.928  -5.907  1.00  0.00
ATOM    529  C8    G A  25     -13.301  11.863  -7.200  1.00  0.00
ATOM    530  N7    G A  25     -14.399  11.168  -7.322  1.00  0.00
ATOM    531  C5    G A  25     -14.684  10.749  -6.036  1.00  0.00
ATOM    532  C6    G A  25     -15.752   9.959  -5.538  1.00  0.00
ATOM    533  O6    G A  25     -16.692   9.458  -6.167  1.00  0.00
ATOM    534  N1    G A  25     -15.661   9.768  -4.162  1.00  0.00
ATOM    535  C2    G A  25     -14.664  10.277  -3.364  1.00  0.00
ATOM    536  N2    G A  25     -14.747   9.986  -2.058  1.00  0.00
ATOM    537  N3    G A  25     -13.665  11.011  -3.812  1.00  0.00
ATOM    538  C4    G A  25     -13.733  11.209  -5.146  1.00  0.00
ATOM    539  P     C A  26      -8.059   9.962  -7.377  1.00  0.00
ATOM    540  OP1   C A  26      -7.668   9.293  -6.111  1.00  0.00
ATOM    541  OP2   C A  26      -7.009  10.499  -8.283  1.00  0.00
ATOM    542  O5'   C A  26      -8.965   8.949  -8.220  1.00  0.00
ATOM    543  C5'   C A  26     -10.141   8.361  -7.643  1.00  0.00
ATOM    544  C4'   C A  26     -10.845   7.461  -8.639  1.00  0.00
ATOM    545  O4'   C A  26     -11.271   8.241  -9.789  1.00  0.00
ATOM    546  C3'   C A  26      -9.993   6.354  -9.233  1.00  0.00
ATOM    547  O3'   C A  26      -9.961   5.213  -8.394  1.00  0.00
ATOM    548  C2'   C A  26     -10.701   6.058 -10.547  1.00  0.00
ATOM    549  O2'   C A  26     -11.820   5.206 -10.398  1.00  0.00
ATOM    550  C1'   C A  26     -11.144   7.461 -10.969  1.00  0.00
ATOM    551  N1    C A  26     -10.150   8.136 -11.826  1.00  0.00
ATOM    552  C2    C A  26     -10.027   7.728 -13.159  1.00  0.00
ATOM    553  O2    C A  26     -10.714   6.772 -13.557  1.00  0.00
ATOM    554  N3    C A  26      -9.165   8.383 -13.973  1.00  0.00
ATOM    555  C4    C A  26      -8.446   9.403 -13.502  1.00  0.00
ATOM    556  N4    C A  26      -7.610  10.018 -14.341  1.00  0.00
ATOM    557  C5    C A  26      -8.556   9.832 -12.154  1.00  0.00
ATOM    558  C6    C A  26      -9.409   9.183 -11.354  1.00  0.00
ATOM    559  P     A A  27      -8.746   4.088  -8.590  1.00  0.00
ATOM    560  OP1   A A  27      -9.035   2.962  -7.673  1.00  0.00
ATOM    561  OP2   A A  27      -7.421   4.747  -8.522  1.00  0.00
ATOM    562  O5'   A A  27      -9.008   3.578 -10.081  1.00  0.00
ATOM    563  C5'   A A  27     -10.047   2.649 -10.353  1.00  0.00
ATOM    564  C4'   A A  27     -10.199   2.440 -11.850  1.00  0.00
ATOM    565  O4'   A A  27     -10.134   3.712 -12.545  1.00  0.00
ATOM    566  C3'   A A  27      -9.064   1.653 -12.473  1.00  0.00
ATOM    567  O3'   A A  27      -9.267   0.264 -12.342  1.00  0.00
ATOM    568  C2'   A A  27      -9.076   2.106 -13.925  1.00  0.00
ATOM    569  O2'   A A  27     -10.022   1.405 -14.700  1.00  0.00
ATOM    570  C1'   A A  27      -9.447   3.576 -13.777  1.00  0.00
ATOM    571  N9    A A  27      -8.274   4.471 -13.756  1.00  0.00
ATOM    572  C8    A A  27      -7.726   5.106 -12.673  1.00  0.00
ATOM    573  N7    A A  27      -6.749   5.926 -12.979  1.00  0.00
ATOM    574  C5    A A  27      -6.648   5.822 -14.358  1.00  0.00
ATOM    575  C6    A A  27      -5.800   6.439 -15.294  1.00  0.00
ATOM    576  N6    A A  27      -4.855   7.323 -14.965  1.00  0.00
ATOM    577  N1    A A  27      -5.960   6.114 -16.594  1.00  0.00
ATOM    578  C2    A A  27      -6.908   5.229 -16.923  1.00  0.00
ATOM    579  N3    A A  27      -7.765   4.583 -16.135  1.00  0.00
ATOM    580  C4    A A  27      -7.580   4.928 -14.850  1.00  0.00
ATOM    581  P     C A  28      -7.890  -0.596 -11.696  1.00  0.00
ATOM    582  OP1   C A  28      -8.447  -1.849 -11.143  1.00  0.00
ATOM    583  OP2   C A  28      -6.717   0.029 -11.048  1.00  0.00
ATOM    584  O5'   C A  28      -7.539  -0.812 -13.242  1.00  0.00
ATOM    585  C5'   C A  28      -8.591  -0.812 -14.199  1.00  0.00
ATOM    586  C4'   C A  28      -8.101  -0.422 -15.582  1.00  0.00
ATOM    587  O4'   C A  28      -7.966   1.021 -15.725  1.00  0.00
ATOM    588  C3'   C A  28      -6.700  -0.871 -15.940  1.00  0.00
ATOM    589  O3'   C A  28      -6.590  -2.279 -16.113  1.00  0.00
ATOM    590  C2'   C A  28      -6.549  -0.075 -17.229  1.00  0.00
ATOM    591  O2'   C A  28      -7.433  -0.531 -18.234  1.00  0.00
ATOM    592  C1'   C A  28      -6.985   1.296 -16.718  1.00  0.00
ATOM    593  N1    C A  28      -5.852   2.023 -16.041  1.00  0.00
ATOM    594  C2    C A  28      -4.903   2.727 -16.790  1.00  0.00
ATOM    595  O2    C A  28      -4.926   2.627 -18.029  1.00  0.00
ATOM    596  N3    C A  28      -3.989   3.492 -16.147  1.00  0.00
ATOM    597  C4    C A  28      -4.002   3.568 -14.815  1.00  0.00
ATOM    598  N4    C A  28      -3.082   4.334 -14.225  1.00  0.00
ATOM    599  C5    C A  28      -4.956   2.863 -14.037  1.00  0.00
ATOM    600  C6    C A  28      -5.856   2.109 -14.677  1.00  0.00
ATOM    601  P     G A  29      -5.271  -3.105 -15.342  1.00  0.00
ATOM    602  OP1   G A  29      -5.617  -4.560 -15.352  1.00  0.00
ATOM    603  OP2   G A  29      -4.492  -2.546 -14.200  1.00  0.00
ATOM    604  O5'   G A  29      -4.503  -2.755 -16.685  1.00  0.00
ATOM    605  C5'   G A  29      -3.160  -2.357 -16.635  1.00  0.00
ATOM    606  C4'   G A  29      -2.673  -1.996 -18.000  1.00  0.00
ATOM    607  O4'   G A  29      -3.043  -0.633 -18.311  1.00  0.00
ATOM    608  C3'   G A  29      -1.163  -2.019 -18.006  1.00  0.00
ATOM    609  O3'   G A  29      -0.734  -3.336 -18.280  1.00  0.00
ATOM    610  C2'   G A  29      -0.812  -0.920 -18.992  1.00  0.00
ATOM    611  O2'   G A  29      -0.946  -1.315 -20.348  1.00  0.00
ATOM    612  C1'   G A  29      -1.881   0.112 -18.625  1.00  0.00
ATOM    613  N9    G A  29      -1.525   0.858 -17.418  1.00  0.00
ATOM    614  C8    G A  29      -2.115   0.723 -16.185  1.00  0.00
ATOM    615  N7    G A  29      -1.621   1.531 -15.287  1.00  0.00
ATOM    616  C5    G A  29      -0.649   2.244 -15.964  1.00  0.00
ATOM    617  C6    G A  29       0.228   3.264 -15.516  1.00  0.00
ATOM    618  O6    G A  29       0.316   3.756 -14.383  1.00  0.00
ATOM    619  N1    G A  29       1.063   3.718 -16.533  1.00  0.00
ATOM    620  C2    G A  29       1.053   3.247 -17.824  1.00  0.00
ATOM    621  N2    G A  29       1.932   3.809 -18.665  1.00  0.00
ATOM    622  N3    G A  29       0.245   2.299 -18.255  1.00  0.00
ATOM    623  C4    G A  29      -0.574   1.842 -17.284  1.00  0.00
ATOM    624  P     C A  30       0.269  -3.966 -17.391  1.00  0.00
ATOM    625  OP1   C A  30       0.082  -5.433 -17.460  1.00  0.00
ATOM    626  OP2   C A  30      -0.097  -3.209 -16.172  1.00  0.00
ATOM    627  O5'   C A  30       1.818  -3.634 -17.611  1.00  0.00
ATOM    628  C5'   C A  30       2.435  -4.024 -18.827  1.00  0.00
ATOM    629  C4'   C A  30       3.381  -2.965 -19.332  1.00  0.00
ATOM    630  O4'   C A  30       2.800  -1.653 -19.117  1.00  0.00
ATOM    631  C3'   C A  30       4.728  -2.884 -18.633  1.00  0.00
ATOM    632  O3'   C A  30       5.648  -3.858 -19.092  1.00  0.00
ATOM    633  C2'   C A  30       5.156  -1.448 -18.908  1.00  0.00
ATOM    634  O2'   C A  30       5.660  -1.303 -20.227  1.00  0.00
ATOM    635  C1'   C A  30       3.816  -0.720 -18.825  1.00  0.00
ATOM    636  N1    C A  30       3.676  -0.131 -17.458  1.00  0.00
ATOM    637  C2    C A  30       4.398   1.002 -17.064  1.00  0.00
ATOM    638  O2    C A  30       5.243   1.474 -17.844  1.00  0.00
ATOM    639  N3    C A  30       4.157   1.547 -15.847  1.00  0.00
ATOM    640  C4    C A  30       3.243   1.005 -15.043  1.00  0.00
ATOM    641  N4    C A  30       3.039   1.576 -13.853  1.00  0.00
ATOM    642  C5    C A  30       2.500  -0.143 -15.424  1.00  0.00
ATOM    643  C6    C A  30       2.741  -0.678 -16.626  1.00  0.00
ATOM    644  P     A A  31       6.763  -4.474 -18.080  1.00  0.00
ATOM    645  OP1   A A  31       7.515  -5.440 -18.898  1.00  0.00
ATOM    646  OP2   A A  31       6.170  -4.920 -16.797  1.00  0.00
ATOM    647  O5'   A A  31       7.737  -3.230 -17.840  1.00  0.00
ATOM    648  C5'   A A  31       8.425  -2.668 -18.959  1.00  0.00
ATOM    649  C4'   A A  31       9.324  -1.559 -18.466  1.00  0.00
ATOM    650  O4'   A A  31       8.535  -0.464 -17.929  1.00  0.00
ATOM    651  C3'   A A  31      10.218  -1.960 -17.299  1.00  0.00
ATOM    652  O3'   A A  31      11.380  -2.605 -17.776  1.00  0.00
ATOM    653  C2'   A A  31      10.550  -0.593 -16.729  1.00  0.00
ATOM    654  O2'   A A  31      11.511   0.076 -17.520  1.00  0.00
ATOM    655  C1'   A A  31       9.199   0.104 -16.822  1.00  0.00
ATOM    656  N9    A A  31       8.377  -0.081 -15.598  1.00  0.00
ATOM    657  C8    A A  31       7.399  -1.007 -15.344  1.00  0.00
ATOM    658  N7    A A  31       6.865  -0.899 -14.150  1.00  0.00
ATOM    659  C5    A A  31       7.539   0.170 -13.581  1.00  0.00
ATOM    660  C6    A A  31       7.438   0.791 -12.323  1.00  0.00
ATOM    661  N6    A A  31       6.581   0.405 -11.375  1.00  0.00
ATOM    662  N1    A A  31       8.258   1.834 -12.072  1.00  0.00
ATOM    663  C2    A A  31       9.116   2.220 -13.023  1.00  0.00
ATOM    664  N3    A A  31       9.302   1.718 -14.241  1.00  0.00
ATOM    665  C4    A A  31       8.474   0.683 -14.460  1.00  0.00
ATOM    666  P     A A  32      11.934  -3.567 -17.013  1.00  0.00
ATOM    667  OP1   A A  32      12.973  -4.173 -17.864  1.00  0.00
ATOM    668  OP2   A A  32      10.942  -4.427 -16.345  1.00  0.00
ATOM    669  O5'   A A  32      12.631  -2.770 -15.817  1.00  0.00
ATOM    670  C5'   A A  32      13.919  -2.209 -16.006  1.00  0.00
ATOM    671  C4'   A A  32      14.214  -1.169 -14.958  1.00  0.00
ATOM    672  O4'   A A  32      12.970  -0.560 -14.538  1.00  0.00
ATOM    673  C3'   A A  32      14.787  -1.669 -13.645  1.00  0.00
ATOM    674  O3'   A A  32      16.160  -1.991 -13.698  1.00  0.00
ATOM    675  C2'   A A  32      14.455  -0.525 -12.698  1.00  0.00
ATOM    676  O2'   A A  32      15.253   0.615 -12.969  1.00  0.00
ATOM    677  C1'   A A  32      13.042  -0.226 -13.168  1.00  0.00
ATOM    678  N9    A A  32      12.106  -1.016 -12.325  1.00  0.00
ATOM    679  C8    A A  32      11.292  -2.015 -12.790  1.00  0.00
ATOM    680  N7    A A  32      10.332  -2.345 -11.959  1.00  0.00
ATOM    681  C5    A A  32      10.530  -1.507 -10.874  1.00  0.00
ATOM    682  C6    A A  32       9.845  -1.359  -9.655  1.00  0.00
ATOM    683  N6    A A  32       8.776  -2.083  -9.315  1.00  0.00
ATOM    684  N1    A A  32      10.301  -0.430  -8.788  1.00  0.00
ATOM    685  C2    A A  32      11.372   0.296  -9.130  1.00  0.00
ATOM    686  N3    A A  32      12.098   0.250 -10.244  1.00  0.00
ATOM    687  C4    A A  32      11.620  -0.684 -11.084  1.00  0.00
ATOM    688  P     G A  33      16.472  -3.287 -13.301  1.00  0.00
ATOM    689  OP1   G A  33      17.902  -3.563 -13.619  1.00  0.00
ATOM    690  OP2   G A  33      15.495  -4.416 -13.207  1.00  0.00
ATOM    691  O5'   G A  33      16.444  -2.437 -11.951  1.00  0.00
ATOM    692  C5'   G A  33      17.256  -1.267 -11.803  1.00  0.00
ATOM    693  C4'   G A  33      17.115  -0.699 -10.414  1.00  0.00
ATOM    694  O4'   G A  33      15.715  -0.430 -10.161  1.00  0.00
ATOM    695  C3'   G A  33      17.530  -1.636  -9.297  1.00  0.00
ATOM    696  O3'   G A  33      18.901  -1.500  -8.972  1.00  0.00
ATOM    697  C2'   G A  33      16.677  -1.188  -8.125  1.00  0.00
ATOM    698  O2'   G A  33      17.258  -0.096  -7.443  1.00  0.00
ATOM    699  C1'   G A  33      15.396  -0.751  -8.821  1.00  0.00
ATOM    700  N9    G A  33      14.420  -1.819  -8.728  1.00  0.00
ATOM    701  C8    G A  33      14.288  -2.929  -9.527  1.00  0.00
ATOM    702  N7    G A  33      13.450  -3.810  -9.052  1.00  0.00
ATOM    703  C5    G A  33      12.999  -3.251  -7.870  1.00  0.00
ATOM    704  C6    G A  33      12.076  -3.741  -6.911  1.00  0.00
ATOM    705  O6    G A  33      11.453  -4.810  -6.924  1.00  0.00
ATOM    706  N1    G A  33      11.904  -2.853  -5.853  1.00  0.00
ATOM    707  C2    G A  33      12.543  -1.642  -5.734  1.00  0.00
ATOM    708  N2    G A  33      12.247  -0.922  -4.643  1.00  0.00
ATOM    709  N3    G A  33      13.403  -1.173  -6.617  1.00  0.00
ATOM    710  C4    G A  33      13.587  -2.020  -7.652  1.00  0.00
ATOM    711  P     U A  34      19.652  -2.629  -7.914  1.00  0.00
ATOM    712  OP1   U A  34      21.097  -2.429  -8.166  1.00  0.00
ATOM    713  OP2   U A  34      18.990  -3.884  -8.340  1.00  0.00
ATOM    714  O5'   U A  34      19.371  -2.542  -6.335  1.00  0.00
ATOM    715  C5'   U A  34      20.145  -1.674  -5.519  1.00  0.00
ATOM    716  C4'   U A  34      19.507  -1.422  -4.173  1.00  0.00
ATOM    717  O4'   U A  34      18.118  -1.048  -4.343  1.00  0.00
ATOM    718  C3'   U A  34      19.466  -2.595  -3.208  1.00  0.00
ATOM    719  O3'   U A  34      20.686  -2.741  -2.506  1.00  0.00
ATOM    720  C2'   U A  34      18.302  -2.221  -2.302  1.00  0.00
ATOM    721  O2'   U A  34      18.679  -1.195  -1.392  1.00  0.00
ATOM    722  C1'   U A  34      17.338  -1.609  -3.311  1.00  0.00
ATOM    723  N1    U A  34      16.396  -2.640  -3.889  1.00  0.00
ATOM    724  C2    U A  34      15.331  -3.052  -3.111  1.00  0.00
ATOM    725  O2    U A  34      15.155  -2.670  -1.968  1.00  0.00
ATOM    726  N3    U A  34      14.473  -3.935  -3.722  1.00  0.00
ATOM    727  C4    U A  34      14.571  -4.435  -5.003  1.00  0.00
ATOM    728  O4    U A  34      13.720  -5.221  -5.413  1.00  0.00
ATOM    729  C5    U A  34      15.704  -3.960  -5.747  1.00  0.00
ATOM    730  C6    U A  34      16.554  -3.102  -5.177  1.00  0.00
ATOM    731  P     U A  35      21.135  -4.127  -1.745  1.00  0.00
ATOM    732  OP1   U A  35      22.480  -3.808  -1.220  1.00  0.00
ATOM    733  OP2   U A  35      20.953  -5.322  -2.605  1.00  0.00
ATOM    734  O5'   U A  35      20.116  -4.236  -0.520  1.00  0.00
ATOM    735  C5'   U A  35      20.149  -3.280   0.561  1.00  0.00
ATOM    736  C4'   U A  35      18.904  -3.394   1.425  1.00  0.00
ATOM    737  O4'   U A  35      17.721  -3.106   0.635  1.00  0.00
ATOM    738  C3'   U A  35      18.574  -4.740   2.056  1.00  0.00
ATOM    739  O3'   U A  35      19.326  -4.975   3.242  1.00  0.00
ATOM    740  C2'   U A  35      17.109  -4.538   2.422  1.00  0.00
ATOM    741  O2'   U A  35      16.959  -3.732   3.574  1.00  0.00
ATOM    742  C1'   U A  35      16.599  -3.750   1.216  1.00  0.00
ATOM    743  N1    U A  35      15.855  -4.508   0.283  1.00  0.00
ATOM    744  C2    U A  35      14.502  -4.695   0.496  1.00  0.00
ATOM    745  O2    U A  35      13.916  -4.255   1.469  1.00  0.00
ATOM    746  N3    U A  35      13.856  -5.419  -0.476  1.00  0.00
ATOM    747  C4    U A  35      14.414  -5.964  -1.614  1.00  0.00
ATOM    748  O4    U A  35      13.703  -6.590  -2.397  1.00  0.00
ATOM    749  C5    U A  35      15.823  -5.728  -1.763  1.00  0.00
ATOM    750  C6    U A  35      16.476  -5.026  -0.832  1.00  0.00
ATOM    751  P     U A  36      20.329  -6.453   3.462  1.00  0.00
ATOM    752  OP1   U A  36      21.098  -6.415   4.739  1.00  0.00
ATOM    753  OP2   U A  36      21.044  -6.308   2.164  1.00  0.00
ATOM    754  O5'   U A  36      19.468  -7.791   3.440  1.00  0.00
ATOM    755  C5'   U A  36      20.039  -9.026   2.989  1.00  0.00
ATOM    756  C4'   U A  36      19.022 -10.122   3.094  1.00  0.00
ATOM    757  O4'   U A  36      18.718 -10.357   4.494  1.00  0.00
ATOM    758  C3'   U A  36      17.675  -9.804   2.470  1.00  0.00
ATOM    759  O3'   U A  36      17.703 -10.038   1.064  1.00  0.00
ATOM    760  C2'   U A  36      16.742 -10.743   3.226  1.00  0.00
ATOM    761  O2'   U A  36      16.794 -12.072   2.761  1.00  0.00
ATOM    762  C1'   U A  36      17.351 -10.709   4.632  1.00  0.00
ATOM    763  N1    U A  36      16.721  -9.703   5.543  1.00  0.00
ATOM    764  C2    U A  36      15.426  -9.926   5.971  1.00  0.00
ATOM    765  O2    U A  36      14.762 -10.881   5.610  1.00  0.00
ATOM    766  N3    U A  36      14.932  -8.984   6.842  1.00  0.00
ATOM    767  C4    U A  36      15.589  -7.868   7.316  1.00  0.00
ATOM    768  O4    U A  36      15.013  -7.113   8.096  1.00  0.00
ATOM    769  C5    U A  36      16.928  -7.706   6.825  1.00  0.00
ATOM    770  C6    U A  36      17.433  -8.607   5.977  1.00  0.00
ATOM    771  P     C A  37      16.748  -8.998  -0.017  1.00  0.00
ATOM    772  OP1   C A  37      16.926  -9.280  -1.468  1.00  0.00
ATOM    773  OP2   C A  37      17.096  -7.661   0.523  1.00  0.00
ATOM    774  O5'   C A  37      15.237  -9.320   0.350  1.00  0.00
ATOM    775  C5'   C A  37      14.637 -10.531  -0.079  1.00  0.00
ATOM    776  C4'   C A  37      13.311 -10.724   0.603  1.00  0.00
ATOM    777  O4'   C A  37      13.510 -10.756   2.048  1.00  0.00
ATOM    778  C3'   C A  37      12.264  -9.638   0.358  1.00  0.00
ATOM    779  O3'   C A  37      11.005 -10.290   0.423  1.00  0.00
ATOM    780  C2'   C A  37      12.450  -8.752   1.586  1.00  0.00
ATOM    781  O2'   C A  37      11.325  -7.952   1.881  1.00  0.00
ATOM    782  C1'   C A  37      12.638  -9.827   2.649  1.00  0.00
ATOM    783  N1    C A  37      13.210  -9.324   3.648  1.00  0.00
ATOM    784  C2    C A  37      12.508  -9.017   4.819  1.00  0.00
ATOM    785  O2    C A  37      11.558  -9.744   5.156  1.00  0.00
ATOM    786  N3    C A  37      12.883  -7.938   5.548  1.00  0.00
ATOM    787  C4    C A  37      13.908  -7.186   5.147  1.00  0.00
ATOM    788  N4    C A  37      14.241  -6.133   5.898  1.00  0.00
ATOM    789  C5    C A  37      14.632  -7.481   3.964  1.00  0.00
ATOM    790  C6    C A  37      14.259  -8.546   3.247  1.00  0.00
ATOM    791  P     U A  38       9.979  -9.761  -0.332  1.00  0.00
ATOM    792  OP1   U A  38      10.039 -11.235  -0.483  1.00  0.00
ATOM    793  OP2   U A  38       9.773  -8.927  -1.540  1.00  0.00
ATOM    794  O5'   U A  38       8.909  -9.374   0.783  1.00  0.00
ATOM    795  C5'   U A  38       8.361 -10.362   1.646  1.00  0.00
ATOM    796  C4'   U A  38       7.777  -9.746   2.893  1.00  0.00
ATOM    797  O4'   U A  38       8.832  -9.149   3.685  1.00  0.00
ATOM    798  C3'   U A  38       6.779  -8.618   2.675  1.00  0.00
ATOM    799  O3'   U A  38       5.469  -9.094   2.417  1.00  0.00
ATOM    800  C2'   U A  38       6.884  -7.807   3.961  1.00  0.00
ATOM    801  O2'   U A  38       6.080  -8.377   4.983  1.00  0.00
ATOM    802  C1'   U A  38       8.355  -7.997   4.340  1.00  0.00
ATOM    803  N1    U A  38       9.203  -6.814   3.983  1.00  0.00
ATOM    804  C2    U A  38       9.429  -5.805   4.900  1.00  0.00
ATOM    805  O2    U A  38       8.866  -5.750   5.980  1.00  0.00
ATOM    806  N3    U A  38      10.342  -4.857   4.507  1.00  0.00
ATOM    807  C4    U A  38      11.035  -4.817   3.316  1.00  0.00
ATOM    808  O4    U A  38      11.825  -3.899   3.106  1.00  0.00
ATOM    809  C5    U A  38      10.745  -5.898   2.416  1.00  0.00
ATOM    810  C6    U A  38       9.862  -6.834   2.774  1.00  0.00
ATOM    811  P     A A  39       4.565  -8.198   1.546  1.00  0.00
ATOM    812  OP1   A A  39       3.188  -7.998   2.055  1.00  0.00
ATOM    813  OP2   A A  39       4.795  -8.805   0.215  1.00  0.00
ATOM    814  O5'   A A  39       5.324  -6.787   1.473  1.00  0.00
ATOM    815  C5'   A A  39       5.142  -5.835   2.513  1.00  0.00
ATOM    816  C4'   A A  39       6.276  -4.842   2.610  1.00  0.00
ATOM    817  O4'   A A  39       7.540  -5.481   2.283  1.00  0.00
ATOM    818  C3'   A A  39       6.239  -3.654   1.659  1.00  0.00
ATOM    819  O3'   A A  39       5.307  -2.652   2.026  1.00  0.00
ATOM    820  C2'   A A  39       7.688  -3.186   1.697  1.00  0.00
ATOM    821  O2'   A A  39       7.976  -2.506   2.912  1.00  0.00
ATOM    822  C1'   A A  39       8.416  -4.529   1.714  1.00  0.00
ATOM    823  N9    A A  39       8.726  -4.914   0.408  1.00  0.00
ATOM    824  C8    A A  39       8.141  -6.059  -0.067  1.00  0.00
ATOM    825  N7    A A  39       8.728  -6.551  -1.132  1.00  0.00
ATOM    826  C5    A A  39       9.770  -5.669  -1.373  1.00  0.00
ATOM    827  C6    A A  39      10.768  -5.632  -2.362  1.00  0.00
ATOM    828  N6    A A  39      10.883  -6.543  -3.331  1.00  0.00
ATOM    829  N1    A A  39      11.655  -4.615  -2.319  1.00  0.00
ATOM    830  C2    A A  39      11.540  -3.703  -1.347  1.00  0.00
ATOM    831  N3    A A  39      10.647  -3.631  -0.363  1.00  0.00
ATOM    832  C4    A A  39       9.780  -4.655  -0.434  1.00  0.00
ATOM    833  P     C A  40       4.496  -1.976   0.910  1.00  0.00
ATOM    834  OP1   C A  40       4.658  -1.952   2.381  1.00  0.00
ATOM    835  OP2   C A  40       3.292  -2.568   0.287  1.00  0.00
ATOM    836  O5'   C A  40       4.506  -0.465   0.387  1.00  0.00
ATOM    837  C5'   C A  40       4.560  -0.206  -1.007  1.00  0.00
ATOM    838  C4'   C A  40       5.722   0.690  -1.360  1.00  0.00
ATOM    839  O4'   C A  40       6.974   0.018  -1.051  1.00  0.00
ATOM    840  C3'   C A  40       5.882   1.036  -2.833  1.00  0.00
ATOM    841  O3'   C A  40       4.962   1.997  -3.331  1.00  0.00
ATOM    842  C2'   C A  40       7.341   1.470  -2.884  1.00  0.00
ATOM    843  O2'   C A  40       7.504   2.742  -2.266  1.00  0.00
ATOM    844  C1'   C A  40       7.962   0.393  -1.992  1.00  0.00
ATOM    845  N1    C A  40       8.066  -1.312  -2.693  1.00  0.00
ATOM    846  C2    C A  40       9.104  -1.556  -3.599  1.00  0.00
ATOM    847  O2    C A  40       9.764  -0.593  -4.026  1.00  0.00
ATOM    848  N3    C A  40       9.357  -2.830  -3.985  1.00  0.00
ATOM    849  C4    C A  40       8.621  -3.831  -3.501  1.00  0.00
ATOM    850  N4    C A  40       8.907  -5.070  -3.909  1.00  0.00
ATOM    851  C5    C A  40       7.565  -3.605  -2.582  1.00  0.00
ATOM    852  C6    C A  40       7.319  -2.346  -2.204  1.00  0.00
ATOM    853  P     C A  41       4.427   2.193  -4.675  1.00  0.00
ATOM    854  OP1   C A  41       5.324   3.000  -5.528  1.00  0.00
ATOM    855  OP2   C A  41       3.199   2.799  -4.100  1.00  0.00
ATOM    856  O5'   C A  41       3.987   0.903  -5.488  1.00  0.00
ATOM    857  C5'   C A  41       4.809   0.407  -6.523  1.00  0.00
ATOM    858  C4'   C A  41       4.561  -1.063  -6.724  1.00  0.00
ATOM    859  O4'   C A  41       4.630  -1.724  -5.423  1.00  0.00
ATOM    860  C3'   C A  41       3.158  -1.417  -7.194  1.00  0.00
ATOM    861  O3'   C A  41       2.932  -1.204  -8.589  1.00  0.00
ATOM    862  C2'   C A  41       3.036  -2.872  -6.755  1.00  0.00
ATOM    863  O2'   C A  41       3.738  -3.775  -7.599  1.00  0.00
ATOM    864  C1'   C A  41       3.727  -2.823  -5.395  1.00  0.00
ATOM    865  N1    C A  41       2.835  -2.602  -4.357  1.00  0.00
ATOM    866  C2    C A  41       1.995  -3.614  -3.878  1.00  0.00
ATOM    867  O2    C A  41       2.036  -4.732  -4.420  1.00  0.00
ATOM    868  N3    C A  41       1.164  -3.346  -2.842  1.00  0.00
ATOM    869  C4    C A  41       1.154  -2.131  -2.293  1.00  0.00
ATOM    870  N4    C A  41       0.319  -1.913  -1.274  1.00  0.00
ATOM    871  C5    C A  41       1.997  -1.092  -2.764  1.00  0.00
ATOM    872  C6    C A  41       2.816  -1.361  -3.787  1.00  0.00
ATOM    873  P     G A  42       1.366  -0.992  -9.109  1.00  0.00
ATOM    874  OP1   G A  42       1.572  -0.999 -10.575  1.00  0.00
ATOM    875  OP2   G A  42       0.787   0.200  -8.449  1.00  0.00
ATOM    876  O5'   G A  42       0.383  -2.194  -8.707  1.00  0.00
ATOM    877  C5'   G A  42       0.381  -3.384  -9.485  1.00  0.00
ATOM    878  C4'   G A  42      -0.433  -4.504  -8.876  1.00  0.00
ATOM    879  O4'   G A  42      -0.000  -4.782  -7.516  1.00  0.00
ATOM    880  C3'   G A  42      -1.930  -4.282  -8.713  1.00  0.00
ATOM    881  O3'   G A  42      -2.670  -4.360  -9.920  1.00  0.00
ATOM    882  C2'   G A  42      -2.281  -5.382  -7.720  1.00  0.00
ATOM    883  O2'   G A  42      -2.245  -6.652  -8.355  1.00  0.00
ATOM    884  C1'   G A  42      -1.086  -5.302  -6.771  1.00  0.00
ATOM    885  N9    G A  42      -1.346  -4.439  -5.657  1.00  0.00
ATOM    886  C8    G A  42      -0.856  -3.168  -5.476  1.00  0.00
ATOM    887  N7    G A  42      -1.243  -2.622  -4.355  1.00  0.00
ATOM    888  C5    G A  42      -2.033  -3.587  -3.758  1.00  0.00
ATOM    889  C6    G A  42      -2.733  -3.573  -2.525  1.00  0.00
ATOM    890  O6    G A  42      -2.791  -2.665  -1.687  1.00  0.00
ATOM    891  N1    G A  42      -3.416  -4.766  -2.301  1.00  0.00
ATOM    892  C2    G A  42      -3.423  -5.839  -3.159  1.00  0.00
ATOM    893  N2    G A  42      -4.140  -6.902  -2.770  1.00  0.00
ATOM    894  N3    G A  42      -2.778  -5.866  -4.308  1.00  0.00
ATOM    895  C4    G A  42      -2.108  -4.718  -4.548  1.00  0.00
ATOM    896  P     G A  43      -3.986  -3.669 -10.001  1.00  0.00
ATOM    897  OP1   G A  43      -4.617  -3.996 -11.311  1.00  0.00
ATOM    898  OP2   G A  43      -3.617  -2.257  -9.684  1.00  0.00
ATOM    899  O5'   G A  43      -4.978  -4.227  -8.891  1.00  0.00
ATOM    900  C5'   G A  43      -5.306  -5.604  -8.926  1.00  0.00
ATOM    901  C4'   G A  43      -6.497  -5.892  -8.074  1.00  0.00
ATOM    902  O4'   G A  43      -6.152  -5.710  -6.690  1.00  0.00
ATOM    903  C3'   G A  43      -7.728  -5.056  -8.338  1.00  0.00
ATOM    904  O3'   G A  43      -8.784  -5.989  -8.180  1.00  0.00
ATOM    905  C2'   G A  43      -7.650  -3.995  -7.247  1.00  0.00
ATOM    906  O2'   G A  43      -8.874  -3.430  -6.850  1.00  0.00
ATOM    907  C1'   G A  43      -7.029  -4.783  -6.103  1.00  0.00
ATOM    908  N9    G A  43      -6.342  -4.108  -5.233  1.00  0.00
ATOM    909  C8    G A  43      -5.696  -3.024  -5.776  1.00  0.00
ATOM    910  N7    G A  43      -5.739  -1.964  -5.016  1.00  0.00
ATOM    911  C5    G A  43      -6.453  -2.370  -3.903  1.00  0.00
ATOM    912  C6    G A  43      -6.825  -1.657  -2.735  1.00  0.00
ATOM    913  O6    G A  43      -6.583  -0.478  -2.447  1.00  0.00
ATOM    914  N1    G A  43      -7.550  -2.450  -1.849  1.00  0.00
ATOM    915  C2    G A  43      -7.876  -3.767  -2.064  1.00  0.00
ATOM    916  N2    G A  43      -8.580  -4.367  -1.094  1.00  0.00
ATOM    917  N3    G A  43      -7.538  -4.443  -3.144  1.00  0.00
ATOM    918  C4    G A  43      -6.834  -3.693  -4.018  1.00  0.00
ATOM    919  P     G A  44     -10.436  -5.433  -8.476  1.00  0.00
ATOM    920  OP1   G A  44     -11.058  -5.976  -9.712  1.00  0.00
ATOM    921  OP2   G A  44     -10.115  -3.986  -8.394  1.00  0.00
ATOM    922  O5'   G A  44     -11.361  -5.805  -7.234  1.00  0.00
ATOM    923  C5'   G A  44     -12.406  -4.937  -6.813  1.00  0.00
ATOM    924  C4'   G A  44     -12.720  -5.167  -5.352  1.00  0.00
ATOM    925  O4'   G A  44     -11.506  -5.034  -4.565  1.00  0.00
ATOM    926  C3'   G A  44     -13.684  -4.157  -4.756  1.00  0.00
ATOM    927  O3'   G A  44     -15.027  -4.559  -4.989  1.00  0.00
ATOM    928  C2'   G A  44     -13.304  -4.175  -3.279  1.00  0.00
ATOM    929  O2'   G A  44     -13.861  -5.268  -2.579  1.00  0.00
ATOM    930  C1'   G A  44     -11.785  -4.332  -3.366  1.00  0.00
ATOM    931  N9    G A  44     -11.064  -3.057  -3.407  1.00  0.00
ATOM    932  C8    G A  44     -10.417  -2.468  -4.466  1.00  0.00
ATOM    933  N7    G A  44      -9.922  -1.295  -4.180  1.00  0.00
ATOM    934  C5    G A  44     -10.258  -1.095  -2.854  1.00  0.00
ATOM    935  C6    G A  44      -9.996  -0.000  -1.990  1.00  0.00
ATOM    936  O6    G A  44      -9.387   1.047  -2.244  1.00  0.00
ATOM    937  N1    G A  44     -10.519  -0.205  -0.717  1.00  0.00
ATOM    938  C2    G A  44     -11.211  -1.326  -0.324  1.00  0.00
ATOM    939  N2    G A  44     -11.637  -1.342   0.946  1.00  0.00
ATOM    940  N3    G A  44     -11.463  -2.350  -1.115  1.00  0.00
ATOM    941  C4    G A  44     -10.965  -2.173  -2.357  1.00  0.00
ATOM    942  P     C A  45     -16.298  -3.404  -5.737  1.00  0.00
ATOM    943  OP1   C A  45     -17.653  -4.009  -5.906  1.00  0.00
ATOM    944  OP2   C A  45     -15.843  -2.347  -6.677  1.00  0.00
ATOM    945  O5'   C A  45     -16.176  -2.809  -4.262  1.00  0.00
ATOM    946  C5'   C A  45     -16.268  -3.678  -3.129  1.00  0.00
ATOM    947  C4'   C A  45     -15.950  -2.936  -1.855  1.00  0.00
ATOM    948  O4'   C A  45     -14.571  -2.481  -1.869  1.00  0.00
ATOM    949  C3'   C A  45     -16.725  -1.665  -1.567  1.00  0.00
ATOM    950  O3'   C A  45     -18.038  -1.920  -1.086  1.00  0.00
ATOM    951  C2'   C A  45     -15.843  -1.026  -0.501  1.00  0.00
ATOM    952  O2'   C A  45     -15.974  -1.658   0.760  1.00  0.00
ATOM    953  C1'   C A  45     -14.447  -1.328  -1.054  1.00  0.00
ATOM    954  N1    C A  45     -13.872  -0.172  -1.703  1.00  0.00
ATOM    955  C2    C A  45     -13.533   1.010  -1.035  1.00  0.00
ATOM    956  O2    C A  45     -13.833   1.125   0.166  1.00  0.00
ATOM    957  N3    C A  45     -12.892   1.991  -1.714  1.00  0.00
ATOM    958  C4    C A  45     -12.592   1.824  -3.003  1.00  0.00
ATOM    959  N4    C A  45     -11.959   2.818  -3.630  1.00  0.00
ATOM    960  C5    C A  45     -12.926   0.634  -3.698  1.00  0.00
ATOM    961  C6    C A  45     -13.560  -0.332  -3.024  1.00  0.00
ATOM    962  P     A A  46     -19.310  -0.859  -1.403  1.00  0.00
ATOM    963  OP1   A A  46     -20.586  -1.500  -0.970  1.00  0.00
ATOM    964  OP2   A A  46     -19.171  -0.423  -2.816  1.00  0.00
ATOM    965  O5'   A A  46     -18.987   0.385  -0.504  1.00  0.00
ATOM    966  C5'   A A  46     -19.043   0.234   0.928  1.00  0.00
ATOM    967  C4'   A A  46     -18.631   1.503   1.600  1.00  0.00
ATOM    968  O4'   A A  46     -17.231   1.776   1.313  1.00  0.00
ATOM    969  C3'   A A  46     -19.358   2.764   1.163  1.00  0.00
ATOM    970  O3'   A A  46     -20.640   2.881   1.773  1.00  0.00
ATOM    971  C2'   A A  46     -18.357   3.834   1.568  1.00  0.00
ATOM    972  O2'   A A  46     -18.311   3.966   2.975  1.00  0.00
ATOM    973  C1'   A A  46     -17.020   3.173   1.208  1.00  0.00
ATOM    974  N9    A A  46     -16.561   3.465  -0.124  1.00  0.00
ATOM    975  C8    A A  46     -16.842   2.807  -1.293  1.00  0.00
ATOM    976  N7    A A  46     -16.355   3.394  -2.360  1.00  0.00
ATOM    977  C5    A A  46     -15.711   4.514  -1.858  1.00  0.00
ATOM    978  C6    A A  46     -14.992   5.550  -2.479  1.00  0.00
ATOM    979  N6    A A  46     -14.794   5.625  -3.798  1.00  0.00
ATOM    980  N1    A A  46     -14.477   6.517  -1.690  1.00  0.00
ATOM    981  C2    A A  46     -14.675   6.440  -0.369  1.00  0.00
ATOM    982  N3    A A  46     -15.331   5.517   0.331  1.00  0.00
ATOM    983  C4    A A  46     -15.830   4.572  -0.482  1.00  0.00
ATOM    984  P     C A  47     -21.912   3.830   0.999  1.00  0.00
ATOM    985  OP1   C A  47     -23.240   3.879   1.654  1.00  0.00
ATOM    986  OP2   C A  47     -21.787   3.658  -0.466  1.00  0.00
ATOM    987  O5'   C A  47     -21.165   5.219   1.267  1.00  0.00
ATOM    988  C5'   C A  47     -21.341   5.925   2.487  1.00  0.00
ATOM    989  C4'   C A  47     -20.093   6.698   2.834  1.00  0.00
ATOM    990  O4'   C A  47     -19.011   6.205   2.003  1.00  0.00
ATOM    991  C3'   C A  47     -20.103   8.196   2.563  1.00  0.00
ATOM    992  O3'   C A  47     -20.712   8.944   3.601  1.00  0.00
ATOM    993  C2'   C A  47     -18.621   8.498   2.424  1.00  0.00
ATOM    994  O2'   C A  47     -18.017   8.524   3.707  1.00  0.00
ATOM    995  C1'   C A  47     -18.127   7.253   1.691  1.00  0.00
ATOM    996  N1    C A  47     -18.143   7.548   0.175  1.00  0.00
ATOM    997  C2    C A  47     -17.134   8.314  -0.421  1.00  0.00
ATOM    998  O2    C A  47     -16.340   8.930   0.311  1.00  0.00
ATOM    999  N3    C A  47     -17.055   8.364  -1.772  1.00  0.00
ATOM   1000  C4    C A  47     -17.930   7.688  -2.517  1.00  0.00
ATOM   1001  N4    C A  47     -17.813   7.767  -3.845  1.00  0.00
ATOM   1002  C5    C A  47     -18.959   6.906  -1.933  1.00  0.00
ATOM   1003  C6    C A  47     -19.034   6.860  -0.598  1.00  0.00
ATOM   1004  P     C A  48     -21.076  10.583   3.411  1.00  0.00
ATOM   1005  OP1   C A  48     -21.892  11.202   4.470  1.00  0.00
ATOM   1006  OP2   C A  48     -21.714  10.148   2.156  1.00  0.00
ATOM   1007  O5'   C A  48     -19.951  11.615   2.941  1.00  0.00
ATOM   1008  C5'   C A  48     -19.453  12.573   3.859  1.00  0.00
ATOM   1009  C4'   C A  48     -18.145  13.148   3.383  1.00  0.00
ATOM   1010  O4'   C A  48     -17.457  12.153   2.589  1.00  0.00
ATOM   1011  C3'   C A  48     -18.226  14.324   2.427  1.00  0.00
ATOM   1012  O3'   C A  48     -18.530  15.554   3.047  1.00  0.00
ATOM   1013  C2'   C A  48     -16.858  14.286   1.762  1.00  0.00
ATOM   1014  O2'   C A  48     -15.837  14.688   2.660  1.00  0.00
ATOM   1015  C1'   C A  48     -16.732  12.786   1.556  1.00  0.00
ATOM   1016  N1    C A  48     -17.321  12.482   0.190  1.00  0.00
ATOM   1017  C2    C A  48     -16.751  12.889  -1.021  1.00  0.00
ATOM   1018  O2    C A  48     -15.816  13.708  -0.997  1.00  0.00
ATOM   1019  N3    C A  48     -17.233  12.382  -2.181  1.00  0.00
ATOM   1020  C4    C A  48     -18.238  11.506  -2.159  1.00  0.00
ATOM   1021  N4    C A  48     -18.680  11.033  -3.327  1.00  0.00
ATOM   1022  C5    C A  48     -18.830  11.081  -0.942  1.00  0.00
ATOM   1023  C6    C A  48     -18.351  11.584   0.201  1.00  0.00
ATOM   1024  P     G A  49     -19.713  16.096   2.590  1.00  0.00
ATOM   1025  OP1   G A  49     -20.187  17.503   2.544  1.00  0.00
ATOM   1026  OP2   G A  49     -20.595  14.996   2.082  1.00  0.00
ATOM   1027  O5'   G A  49     -18.279  16.027   1.881  1.00  0.00
ATOM   1028  C5'   G A  49     -17.197  16.840   2.362  1.00  0.00
ATOM   1029  C4'   G A  49     -16.580  17.663   1.244  1.00  0.00
ATOM   1030  O4'   G A  49     -16.086  16.780   0.196  1.00  0.00
ATOM   1031  C3'   G A  49     -17.474  18.636   0.492  1.00  0.00
ATOM   1032  O3'   G A  49     -17.594  19.876   1.153  1.00  0.00
ATOM   1033  C2'   G A  49     -16.672  18.845  -0.775  1.00  0.00
ATOM   1034  O2'   G A  49     -15.570  19.700  -0.540  1.00  0.00
ATOM   1035  C1'   G A  49     -16.228  17.416  -1.065  1.00  0.00
ATOM   1036  N9    G A  49     -16.975  16.694  -1.900  1.00  0.00
ATOM   1037  C8    G A  49     -18.046  15.909  -1.548  1.00  0.00
ATOM   1038  N7    G A  49     -18.712  15.457  -2.576  1.00  0.00
ATOM   1039  C5    G A  49     -18.044  15.971  -3.671  1.00  0.00
ATOM   1040  C6    G A  49     -18.300  15.829  -5.059  1.00  0.00
ATOM   1041  O6    G A  49     -19.207  15.191  -5.609  1.00  0.00
ATOM   1042  N1    G A  49     -17.374  16.521  -5.834  1.00  0.00
ATOM   1043  C2    G A  49     -16.329  17.260  -5.332  1.00  0.00
ATOM   1044  N2    G A  49     -15.539  17.856  -6.236  1.00  0.00
ATOM   1045  N3    G A  49     -16.079  17.402  -4.046  1.00  0.00
ATOM   1046  C4    G A  49     -16.966  16.739  -3.275  1.00  0.00
ATOM   1047  P     U A  50     -18.799  21.033   0.724  1.00  0.00
ATOM   1048  OP1   U A  50     -17.586  21.148   1.571  1.00  0.00
ATOM   1049  OP2   U A  50     -20.070  21.642   1.181  1.00  0.00
ATOM   1050  O5'   U A  50     -18.482  21.620  -0.727  1.00  0.00
ATOM   1051  C5'   U A  50     -17.188  21.456  -1.308  1.00  0.00
ATOM   1052  C4'   U A  50     -17.216  21.668  -2.817  1.00  0.00
ATOM   1053  O4'   U A  50     -17.839  20.533  -3.480  1.00  0.00
ATOM   1054  C3'   U A  50     -18.048  22.891  -3.211  1.00  0.00
ATOM   1055  O3'   U A  50     -17.384  23.733  -4.158  1.00  0.00
ATOM   1056  C2'   U A  50     -19.413  22.344  -3.644  1.00  0.00
ATOM   1057  O2'   U A  50     -19.946  23.026  -4.761  1.00  0.00
ATOM   1058  C1'   U A  50     -19.036  20.937  -4.105  1.00  0.00
ATOM   1059  N1    U A  50     -19.866  19.765  -4.162  1.00  0.00
ATOM   1060  C2    U A  50     -20.535  19.447  -5.329  1.00  0.00
ATOM   1061  O2    U A  50     -20.390  20.069  -6.367  1.00  0.00
ATOM   1062  N3    U A  50     -21.384  18.371  -5.238  1.00  0.00
ATOM   1063  C4    U A  50     -21.627  17.598  -4.122  1.00  0.00
ATOM   1064  O4    U A  50     -22.418  16.661  -4.195  1.00  0.00
ATOM   1065  C5    U A  50     -20.896  17.991  -2.950  1.00  0.00
ATOM   1066  C6    U A  50     -20.063  19.034  -3.011  1.00  0.00
ATOM   1067  P     A A  51     -16.980  25.548  -3.670  1.00  0.00
ATOM   1068  OP1   A A  51     -17.679  26.139  -2.491  1.00  0.00
ATOM   1069  OP2   A A  51     -17.568  25.968  -4.965  1.00  0.00
ATOM   1070  O5'   A A  51     -15.433  25.958  -3.639  1.00  0.00
ATOM   1071  C5'   A A  51     -15.020  27.240  -3.142  1.00  0.00
ATOM   1072  C4'   A A  51     -13.682  27.156  -2.467  1.00  0.00
ATOM   1073  O4'   A A  51     -13.868  27.153  -1.022  1.00  0.00
ATOM   1074  C3'   A A  51     -12.991  25.851  -2.763  1.00  0.00
ATOM   1075  O3'   A A  51     -12.206  25.989  -3.974  1.00  0.00
ATOM   1076  C2'   A A  51     -12.071  25.700  -1.559  1.00  0.00
ATOM   1077  O2'   A A  51     -10.903  26.498  -1.743  1.00  0.00
ATOM   1078  C1'   A A  51     -12.910  26.279  -0.421  1.00  0.00
ATOM   1079  N9    A A  51     -13.506  25.286   0.398  1.00  0.00
ATOM   1080  C8    A A  51     -14.835  24.956   0.449  1.00  0.00
ATOM   1081  N7    A A  51     -15.104  23.972   1.274  1.00  0.00
ATOM   1082  C5    A A  51     -13.868  23.631   1.799  1.00  0.00
ATOM   1083  C6    A A  51     -13.472  22.658   2.733  1.00  0.00
ATOM   1084  N6    A A  51     -14.321  21.817   3.328  1.00  0.00
ATOM   1085  N1    A A  51     -12.159  22.579   3.038  1.00  0.00
ATOM   1086  C2    A A  51     -11.310  23.424   2.442  1.00  0.00
ATOM   1087  N3    A A  51     -11.561  24.379   1.550  1.00  0.00
ATOM   1088  C4    A A  51     -12.874  24.431   1.268  1.00  0.00
ATOM   1089  P     A A  52     -12.093  24.680  -5.157  1.00  0.00
ATOM   1090  OP1   A A  52     -11.386  25.183  -6.358  1.00  0.00
ATOM   1091  OP2   A A  52     -13.284  23.813  -5.299  1.00  0.00
ATOM   1092  O5'   A A  52     -11.085  23.826  -4.243  1.00  0.00
ATOM   1093  C5'   A A  52      -9.720  24.207  -4.144  1.00  0.00
ATOM   1094  C4'   A A  52      -8.973  23.461  -3.061  1.00  0.00
ATOM   1095  O4'   A A  52      -9.688  23.560  -1.804  1.00  0.00
ATOM   1096  C3'   A A  52      -8.740  21.972  -3.287  1.00  0.00
ATOM   1097  O3'   A A  52      -7.553  21.743  -4.036  1.00  0.00
ATOM   1098  C2'   A A  52      -8.664  21.404  -1.872  1.00  0.00
ATOM   1099  O2'   A A  52      -7.333  21.423  -1.375  1.00  0.00
ATOM   1100  C1'   A A  52      -9.510  22.383  -1.052  1.00  0.00
ATOM   1101  N9    A A  52     -11.024  21.998  -0.671  1.00  0.00
ATOM   1102  C8    A A  52     -12.207  22.083  -1.357  1.00  0.00
ATOM   1103  N7    A A  52     -13.208  21.480  -0.761  1.00  0.00
ATOM   1104  C5    A A  52     -12.645  20.964   0.395  1.00  0.00
ATOM   1105  C6    A A  52     -13.182  20.215   1.457  1.00  0.00
ATOM   1106  N6    A A  52     -14.463  19.844   1.525  1.00  0.00
ATOM   1107  N1    A A  52     -12.348  19.858   2.456  1.00  0.00
ATOM   1108  C2    A A  52     -11.065  20.231   2.387  1.00  0.00
ATOM   1109  N3    A A  52     -10.444  20.934   1.443  1.00  0.00
ATOM   1110  C4    A A  52     -11.300  21.273   0.464  1.00  0.00
ATOM   1111  P     A A  53      -7.282  20.450  -5.305  1.00  0.00
ATOM   1112  OP1   A A  53      -6.546  19.300  -5.874  1.00  0.00
ATOM   1113  OP2   A A  53      -8.428  21.033  -6.038  1.00  0.00
ATOM   1114  O5'   A A  53      -7.893  20.072  -3.869  1.00  0.00
ATOM   1115  C5'   A A  53      -8.481  18.795  -3.616  1.00  0.00
ATOM   1116  C4'   A A  53      -7.814  18.098  -2.451  1.00  0.00
ATOM   1117  O4'   A A  53      -8.536  18.441  -1.236  1.00  0.00
ATOM   1118  C3'   A A  53      -7.781  16.572  -2.535  1.00  0.00
ATOM   1119  O3'   A A  53      -6.458  16.048  -2.568  1.00  0.00
ATOM   1120  C2'   A A  53      -8.474  16.059  -1.279  1.00  0.00
ATOM   1121  O2'   A A  53      -7.628  15.266  -0.475  1.00  0.00
ATOM   1122  C1'   A A  53      -8.903  17.293  -0.497  1.00  0.00
ATOM   1123  N9    A A  53     -10.188  17.583  -0.291  1.00  0.00
ATOM   1124  C8    A A  53     -11.169  17.715  -1.239  1.00  0.00
ATOM   1125  N7    A A  53     -12.309  17.160  -0.901  1.00  0.00
ATOM   1126  C5    A A  53     -12.060  16.627   0.353  1.00  0.00
ATOM   1127  C6    A A  53     -12.867  15.910   1.254  1.00  0.00
ATOM   1128  N6    A A  53     -14.142  15.595   1.014  1.00  0.00
ATOM   1129  N1    A A  53     -12.311  15.523   2.422  1.00  0.00
ATOM   1130  C2    A A  53     -11.034  15.839   2.661  1.00  0.00
ATOM   1131  N3    A A  53     -10.176  16.509   1.895  1.00  0.00
ATOM   1132  C4    A A  53     -10.758  16.879   0.742  1.00  0.00
ATOM   1133  P     U A  54      -6.790  14.849  -3.333  1.00  0.00
ATOM   1134  OP1   U A  54      -5.499  14.466  -2.716  1.00  0.00
ATOM   1135  OP2   U A  54      -6.912  15.059  -4.793  1.00  0.00
ATOM   1136  O5'   U A  54      -7.889  13.733  -3.011  1.00  0.00
ATOM   1137  C5'   U A  54      -7.681  12.824  -1.943  1.00  0.00
ATOM   1138  C4'   U A  54      -8.842  12.832  -0.985  1.00  0.00
ATOM   1139  O4'   U A  54     -10.071  12.551  -1.700  1.00  0.00
ATOM   1140  C3'   U A  54      -8.804  11.759   0.087  1.00  0.00
ATOM   1141  O3'   U A  54      -7.921  12.057   1.151  1.00  0.00
ATOM   1142  C2'   U A  54     -10.269  11.643   0.489  1.00  0.00
ATOM   1143  O2'   U A  54     -10.669  12.717   1.332  1.00  0.00
ATOM   1144  C1'   U A  54     -10.943  11.803  -0.876  1.00  0.00
ATOM   1145  N1    U A  54     -11.127  10.375  -1.858  1.00  0.00
ATOM   1146  C2    U A  54     -12.040   9.403  -1.496  1.00  0.00
ATOM   1147  O2    U A  54     -12.531   9.336  -0.383  1.00  0.00
ATOM   1148  N3    U A  54     -12.360   8.507  -2.487  1.00  0.00
ATOM   1149  C4    U A  54     -11.868   8.485  -3.776  1.00  0.00
ATOM   1150  O4    U A  54     -12.252   7.616  -4.555  1.00  0.00
ATOM   1151  C5    U A  54     -10.925   9.525  -4.075  1.00  0.00
ATOM   1152  C6    U A  54     -10.596  10.410  -3.129  1.00  0.00
ATOM   1153  P     G A  55      -6.461  10.926   1.621  1.00  0.00
ATOM   1154  OP1   G A  55      -5.576  11.526   2.663  1.00  0.00
ATOM   1155  OP2   G A  55      -5.883   9.969   0.645  1.00  0.00
ATOM   1156  O5'   G A  55      -7.649  10.154   2.368  1.00  0.00
ATOM   1157  C5'   G A  55      -8.299  10.703   3.524  1.00  0.00
ATOM   1158  C4'   G A  55      -9.470   9.825   3.948  1.00  0.00
ATOM   1159  O4'   G A  55     -10.413   9.714   2.846  1.00  0.00
ATOM   1160  C3'   G A  55      -9.156   8.383   4.334  1.00  0.00
ATOM   1161  O3'   G A  55      -8.784   8.283   5.711  1.00  0.00
ATOM   1162  C2'   G A  55     -10.486   7.680   4.080  1.00  0.00
ATOM   1163  O2'   G A  55     -11.407   7.873   5.133  1.00  0.00
ATOM   1164  C1'   G A  55     -10.993   8.417   2.840  1.00  0.00
ATOM   1165  N9    G A  55     -10.583   7.740   1.613  1.00  0.00
ATOM   1166  C8    G A  55      -9.516   8.028   0.797  1.00  0.00
ATOM   1167  N7    G A  55      -9.372   7.177  -0.182  1.00  0.00
ATOM   1168  C5    G A  55     -10.404   6.275  -0.007  1.00  0.00
ATOM   1169  C6    G A  55     -10.763   5.126  -0.759  1.00  0.00
ATOM   1170  O6    G A  55     -10.213   4.668  -1.768  1.00  0.00
ATOM   1171  N1    G A  55     -11.883   4.489  -0.232  1.00  0.00
ATOM   1172  C2    G A  55     -12.572   4.907   0.881  1.00  0.00
ATOM   1173  N2    G A  55     -13.629   4.163   1.236  1.00  0.00
ATOM   1174  N3    G A  55     -12.250   5.971   1.590  1.00  0.00
ATOM   1175  C4    G A  55     -11.165   6.605   1.097  1.00  0.00
ATOM   1176  P     U A  56      -8.042   6.899   6.278  1.00  0.00
ATOM   1177  OP1   U A  56      -7.894   7.035   7.748  1.00  0.00
ATOM   1178  OP2   U A  56      -6.880   7.082   5.367  1.00  0.00
ATOM   1179  O5'   U A  56      -8.700   5.473   5.970  1.00  0.00
ATOM   1180  C5'   U A  56      -9.672   4.980   6.867  1.00  0.00
ATOM   1181  C4'   U A  56     -10.505   3.900   6.220  1.00  0.00
ATOM   1182  O4'   U A  56     -10.922   4.317   4.902  1.00  0.00
ATOM   1183  C3'   U A  56      -9.770   2.614   5.919  1.00  0.00
ATOM   1184  O3'   U A  56      -9.662   1.891   7.117  1.00  0.00
ATOM   1185  C2'   U A  56     -10.793   1.982   4.997  1.00  0.00
ATOM   1186  O2'   U A  56     -11.952   1.635   5.716  1.00  0.00
ATOM   1187  C1'   U A  56     -11.119   3.165   4.102  1.00  0.00
ATOM   1188  N1    U A  56     -10.192   3.229   2.940  1.00  0.00
ATOM   1189  C2    U A  56     -10.370   2.377   1.866  1.00  0.00
ATOM   1190  O2    U A  56     -11.166   1.454   1.875  1.00  0.00
ATOM   1191  N3    U A  56      -9.579   2.645   0.775  1.00  0.00
ATOM   1192  C4    U A  56      -8.649   3.655   0.653  1.00  0.00
ATOM   1193  O4    U A  56      -8.014   3.770  -0.392  1.00  0.00
ATOM   1194  C5    U A  56      -8.521   4.496   1.810  1.00  0.00
ATOM   1195  C6    U A  56      -9.279   4.258   2.885  1.00  0.00
ATOM   1196  P     C A  57      -8.586   0.770   7.251  1.00  0.00
ATOM   1197  OP1   C A  57      -8.673   0.299   8.653  1.00  0.00
ATOM   1198  OP2   C A  57      -7.269   1.130   6.692  1.00  0.00
ATOM   1199  O5'   C A  57      -9.178  -0.356   6.284  1.00  0.00
ATOM   1200  C5'   C A  57     -10.252  -1.220   6.713  1.00  0.00
ATOM   1201  C4'   C A  57     -10.544  -2.280   5.667  1.00  0.00
ATOM   1202  O4'   C A  57     -10.868  -1.663   4.391  1.00  0.00
ATOM   1203  C3'   C A  57      -9.410  -3.233   5.348  1.00  0.00
ATOM   1204  O3'   C A  57      -9.362  -4.301   6.270  1.00  0.00
ATOM   1205  C2'   C A  57      -9.753  -3.716   3.944  1.00  0.00
ATOM   1206  O2'   C A  57     -10.691  -4.775   3.936  1.00  0.00
ATOM   1207  C1'   C A  57     -10.374  -2.462   3.326  1.00  0.00
ATOM   1208  N1    C A  57      -9.392  -1.661   2.582  1.00  0.00
ATOM   1209  C2    C A  57      -9.076  -2.093   1.289  1.00  0.00
ATOM   1210  O2    C A  57      -9.727  -3.031   0.797  1.00  0.00
ATOM   1211  N3    C A  57      -8.073  -1.481   0.615  1.00  0.00
ATOM   1212  C4    C A  57      -7.402  -0.479   1.184  1.00  0.00
ATOM   1213  N4    C A  57      -6.422   0.094   0.482  1.00  0.00
ATOM   1214  C5    C A  57      -7.707  -0.026   2.493  1.00  0.00
ATOM   1215  C6    C A  57      -8.697  -0.634   3.155  1.00  0.00
ATOM   1216  P     C A  58      -8.091  -5.030   6.448  1.00  0.00
ATOM   1217  OP1   C A  58      -8.005  -6.005   7.571  1.00  0.00
ATOM   1218  OP2   C A  58      -7.176  -3.876   6.383  1.00  0.00
ATOM   1219  O5'   C A  58      -8.040  -5.822   5.059  1.00  0.00
ATOM   1220  C5'   C A  58      -8.909  -6.958   4.825  1.00  0.00
ATOM   1221  C4'   C A  58      -8.525  -7.710   3.558  1.00  0.00
ATOM   1222  O4'   C A  58      -8.723  -6.866   2.392  1.00  0.00
ATOM   1223  C3'   C A  58      -7.068  -8.161   3.458  1.00  0.00
ATOM   1224  O3'   C A  58      -6.862  -9.368   4.173  1.00  0.00
ATOM   1225  C2'   C A  58      -6.921  -8.311   1.946  1.00  0.00
ATOM   1226  O2'   C A  58      -7.495  -9.485   1.413  1.00  0.00
ATOM   1227  C1'   C A  58      -7.677  -7.093   1.464  1.00  0.00
ATOM   1228  N1    C A  58      -6.814  -5.932   1.359  1.00  0.00
ATOM   1229  C2    C A  58      -6.068  -5.753   0.189  1.00  0.00
ATOM   1230  O2    C A  58      -6.160  -6.602  -0.714  1.00  0.00
ATOM   1231  N3    C A  58      -5.270  -4.665   0.076  1.00  0.00
ATOM   1232  C4    C A  58      -5.202  -3.781   1.072  1.00  0.00
ATOM   1233  N4    C A  58      -4.401  -2.724   0.915  1.00  0.00
ATOM   1234  C5    C A  58      -5.950  -3.944   2.266  1.00  0.00
ATOM   1235  C6    C A  58      -6.737  -5.020   2.373  1.00  0.00
ATOM   1236  P     G A  59      -5.079  -9.987   4.703  1.00  0.00
ATOM   1237  OP1   G A  59      -5.341 -11.190   5.515  1.00  0.00
ATOM   1238  OP2   G A  59      -4.816  -8.700   5.374  1.00  0.00
ATOM   1239  O5'   G A  59      -3.799 -10.237   3.789  1.00  0.00
ATOM   1240  C5'   G A  59      -3.847 -11.432   3.028  1.00  0.00
ATOM   1241  C4'   G A  59      -3.258 -11.285   1.645  1.00  0.00
ATOM   1242  O4'   G A  59      -3.840 -10.149   0.951  1.00  0.00
ATOM   1243  C3'   G A  59      -1.759 -11.049   1.544  1.00  0.00
ATOM   1244  O3'   G A  59      -0.989 -12.218   1.786  1.00  0.00
ATOM   1245  C2'   G A  59      -1.660 -10.542   0.115  1.00  0.00
ATOM   1246  O2'   G A  59      -1.803 -11.634  -0.784  1.00  0.00
ATOM   1247  C1'   G A  59      -2.909  -9.651   0.017  1.00  0.00
ATOM   1248  N9    G A  59      -2.767  -8.241   0.290  1.00  0.00
ATOM   1249  C8    G A  59      -3.288  -7.534   1.347  1.00  0.00
ATOM   1250  N7    G A  59      -2.915  -6.283   1.364  1.00  0.00
ATOM   1251  C5    G A  59      -2.102  -6.153   0.254  1.00  0.00
ATOM   1252  C6    G A  59      -1.402  -5.026  -0.250  1.00  0.00
ATOM   1253  O6    G A  59      -1.367  -3.878   0.209  1.00  0.00
ATOM   1254  N1    G A  59      -0.689  -5.331  -1.406  1.00  0.00
ATOM   1255  C2    G A  59      -0.655  -6.568  -2.004  1.00  0.00
ATOM   1256  N2    G A  59       0.088  -6.668  -3.114  1.00  0.00
ATOM   1257  N3    G A  59      -1.299  -7.624  -1.547  1.00  0.00
ATOM   1258  C4    G A  59      -1.998  -7.352  -0.424  1.00  0.00
ATOM   1259  P     A A  60       0.230 -12.366   2.349  1.00  0.00
ATOM   1260  OP1   A A  60       1.482 -12.335   1.559  1.00  0.00
ATOM   1261  OP2   A A  60       0.143 -13.190   3.576  1.00  0.00
ATOM   1262  O5'   A A  60      -0.140 -10.890   2.846  1.00  0.00
ATOM   1263  C5'   A A  60       0.807  -9.835   2.789  1.00  0.00
ATOM   1264  C4'   A A  60       1.171  -9.338   4.164  1.00  0.00
ATOM   1265  O4'   A A  60      -0.029  -9.083   4.943  1.00  0.00
ATOM   1266  C3'   A A  60       1.953 -10.307   5.035  1.00  0.00
ATOM   1267  O3'   A A  60       3.326 -10.394   4.694  1.00  0.00
ATOM   1268  C2'   A A  60       1.694  -9.740   6.423  1.00  0.00
ATOM   1269  O2'   A A  60       2.433  -8.542   6.619  1.00  0.00
ATOM   1270  C1'   A A  60       0.215  -9.378   6.304  1.00  0.00
ATOM   1271  N9    A A  60      -0.610 -10.326   6.797  1.00  0.00
ATOM   1272  C8    A A  60      -0.913 -11.497   6.151  1.00  0.00
ATOM   1273  N7    A A  60      -1.690 -12.297   6.842  1.00  0.00
ATOM   1274  C5    A A  60      -1.912 -11.605   8.023  1.00  0.00
ATOM   1275  C6    A A  60      -2.657 -11.915   9.175  1.00  0.00
ATOM   1276  N6    A A  60      -3.345 -13.048   9.328  1.00  0.00
ATOM   1277  N1    A A  60      -2.670 -11.007  10.175  1.00  0.00
ATOM   1278  C2    A A  60      -1.981  -9.871  10.020  1.00  0.00
ATOM   1279  N3    A A  60      -1.246  -9.468   8.986  1.00  0.00
ATOM   1280  C4    A A  60      -1.252 -10.391   8.010  1.00  0.00
ATOM   1281  P     C A  61       3.935 -11.487   4.817  1.00  0.00
ATOM   1282  OP1   C A  61       4.162 -10.253   5.610  1.00  0.00
ATOM   1283  OP2   C A  61       4.711 -11.723   3.571  1.00  0.00
ATOM   1284  O5'   C A  61       4.152 -12.750   5.786  1.00  0.00
ATOM   1285  C5'   C A  61       3.210 -13.068   6.803  1.00  0.00
ATOM   1286  C4'   C A  61       3.343 -12.132   7.994  1.00  0.00
ATOM   1287  O4'   C A  61       2.453 -12.590   9.049  1.00  0.00
ATOM   1288  C3'   C A  61       4.743 -12.064   8.617  1.00  0.00
ATOM   1289  O3'   C A  61       5.446 -10.875   8.195  1.00  0.00
ATOM   1290  C2'   C A  61       4.459 -12.083  10.121  1.00  0.00
ATOM   1291  O2'   C A  61       4.215 -10.799  10.670  1.00  0.00
ATOM   1292  C1'   C A  61       3.202 -12.951  10.192  1.00  0.00
ATOM   1293  N1    C A  61       2.076 -14.350  10.249  1.00  0.00
ATOM   1294  C2    C A  61       1.404 -14.667  11.435  1.00  0.00
ATOM   1295  O2    C A  61       0.794 -13.766  12.035  1.00  0.00
ATOM   1296  N3    C A  61       1.439 -15.942  11.892  1.00  0.00
ATOM   1297  C4    C A  61       2.107 -16.876  11.214  1.00  0.00
ATOM   1298  N4    C A  61       2.113 -18.118  11.704  1.00  0.00
ATOM   1299  C5    C A  61       2.794 -16.575  10.011  1.00  0.00
ATOM   1300  C6    C A  61       2.757 -15.315   9.562  1.00  0.00
ATOM   1301  P     U A  62       6.677 -10.551   8.908  1.00  0.00
ATOM   1302  OP1   U A  62       6.660 -11.020  10.310  1.00  0.00
ATOM   1303  OP2   U A  62       6.565  -9.108   8.605  1.00  0.00
ATOM   1304  O5'   U A  62       8.075 -11.003   8.254  1.00  0.00
ATOM   1305  C5'   U A  62       8.355 -10.866   6.861  1.00  0.00
ATOM   1306  C4'   U A  62       9.831 -10.883   6.518  1.00  0.00
ATOM   1307  O4'   U A  62      10.368  -9.576   6.849  1.00  0.00
ATOM   1308  C3'   U A  62      10.703 -11.900   7.261  1.00  0.00
ATOM   1309  O3'   U A  62      11.169 -12.994   6.477  1.00  0.00
ATOM   1310  C2'   U A  62      11.921 -11.130   7.766  1.00  0.00
ATOM   1311  O2'   U A  62      13.116 -11.426   7.068  1.00  0.00
ATOM   1312  C1'   U A  62      11.565  -9.662   7.601  1.00  0.00
ATOM   1313  N1    U A  62      11.327  -9.087   8.958  1.00  0.00
ATOM   1314  C2    U A  62      12.445  -8.702   9.674  1.00  0.00
ATOM   1315  O2    U A  62      13.560  -8.650   9.187  1.00  0.00
ATOM   1316  N3    U A  62      12.209  -8.378  10.988  1.00  0.00
ATOM   1317  C4    U A  62      10.996  -8.400  11.643  1.00  0.00
ATOM   1318  O4    U A  62      10.942  -8.081  12.829  1.00  0.00
ATOM   1319  C5    U A  62       9.884  -8.811  10.833  1.00  0.00
ATOM   1320  C6    U A  62      10.085  -9.132   9.552  1.00  0.00
ATOM   1321  P     A A  63      11.246 -14.371   7.470  1.00  0.00
ATOM   1322  OP1   A A  63      11.547 -15.615   6.709  1.00  0.00
ATOM   1323  OP2   A A  63      10.290 -14.427   8.611  1.00  0.00
ATOM   1324  O5'   A A  63      12.611 -13.735   8.005  1.00  0.00
ATOM   1325  C5'   A A  63      13.818 -13.850   7.252  1.00  0.00
ATOM   1326  C4'   A A  63      15.013 -13.794   8.167  1.00  0.00
ATOM   1327  O4'   A A  63      15.220 -12.452   8.666  1.00  0.00
ATOM   1328  C3'   A A  63      14.882 -14.644   9.408  1.00  0.00
ATOM   1329  O3'   A A  63      15.208 -15.988   9.112  1.00  0.00
ATOM   1330  C2'   A A  63      15.852 -13.986  10.375  1.00  0.00
ATOM   1331  O2'   A A  63      17.174 -14.422  10.166  1.00  0.00
ATOM   1332  C1'   A A  63      15.739 -12.517   9.979  1.00  0.00
ATOM   1333  N9    A A  63      14.867 -11.807  10.904  1.00  0.00
ATOM   1334  C8    A A  63      13.503 -11.872  11.011  1.00  0.00
ATOM   1335  N7    A A  63      13.038 -11.398  12.143  1.00  0.00
ATOM   1336  C5    A A  63      14.175 -10.996  12.826  1.00  0.00
ATOM   1337  C6    A A  63      14.361 -10.409  14.090  1.00  0.00
ATOM   1338  N6    A A  63      13.360 -10.113  14.922  1.00  0.00
ATOM   1339  N1    A A  63      15.626 -10.133  14.472  1.00  0.00
ATOM   1340  C2    A A  63      16.628 -10.429  13.637  1.00  0.00
ATOM   1341  N3    A A  63      16.579 -10.980  12.427  1.00  0.00
ATOM   1342  C4    A A  63      15.309 -11.243  12.076  1.00  0.00
ATOM   1343  P     U A  64      14.400 -17.338  10.045  1.00  0.00
ATOM   1344  OP1   U A  64      14.438 -18.745   9.601  1.00  0.00
ATOM   1345  OP2   U A  64      13.112 -16.771  10.509  1.00  0.00
ATOM   1346  O5'   U A  64      15.373 -17.095  11.293  1.00  0.00
ATOM   1347  C5'   U A  64      16.715 -17.562  11.354  1.00  0.00
ATOM   1348  C4'   U A  64      17.293 -17.363  12.734  1.00  0.00
ATOM   1349  O4'   U A  64      17.414 -15.945  13.014  1.00  0.00
ATOM   1350  C3'   U A  64      16.442 -17.894  13.874  1.00  0.00
ATOM   1351  O3'   U A  64      16.632 -19.280  14.080  1.00  0.00
ATOM   1352  C2'   U A  64      16.885 -17.036  15.048  1.00  0.00
ATOM   1353  O2'   U A  64      18.141 -17.493  15.516  1.00  0.00
ATOM   1354  C1'   U A  64      17.120 -15.688  14.372  1.00  0.00
ATOM   1355  N1    U A  64      15.946 -14.781  14.434  1.00  0.00
ATOM   1356  C2    U A  64      15.787 -14.070  15.608  1.00  0.00
ATOM   1357  O2    U A  64      16.570 -14.140  16.539  1.00  0.00
ATOM   1358  N3    U A  64      14.671 -13.270  15.656  1.00  0.00
ATOM   1359  C4    U A  64      13.719 -13.113  14.670  1.00  0.00
ATOM   1360  O4    U A  64      12.771 -12.355  14.859  1.00  0.00
ATOM   1361  C5    U A  64      13.954 -13.885  13.482  1.00  0.00
ATOM   1362  C6    U A  64      15.032 -14.671  13.409  1.00  0.00
ATOM   1363  P     G A  65      15.422 -20.271  14.905  1.00  0.00
ATOM   1364  OP1   G A  65      15.710 -21.524  15.639  1.00  0.00
ATOM   1365  OP2   G A  65      14.149 -20.125  14.164  1.00  0.00
ATOM   1366  O5'   G A  65      15.431 -19.047  15.939  1.00  0.00
ATOM   1367  C5'   G A  65      16.352 -19.055  17.028  1.00  0.00
ATOM   1368  C4'   G A  65      15.653 -19.064  18.366  1.00  0.00
ATOM   1369  O4'   G A  65      15.537 -17.699  18.856  1.00  0.00
ATOM   1370  C3'   G A  65      14.247 -19.654  18.345  1.00  0.00
ATOM   1371  O3'   G A  65      14.023 -20.506  19.465  1.00  0.00
ATOM   1372  C2'   G A  65      13.334 -18.437  18.444  1.00  0.00
ATOM   1373  O2'   G A  65      12.140 -18.687  19.150  1.00  0.00
ATOM   1374  C1'   G A  65      14.191 -17.386  19.151  1.00  0.00
ATOM   1375  N9    G A  65      14.145 -16.149  18.715  1.00  0.00
ATOM   1376  C8    G A  65      13.650 -16.179  17.434  1.00  0.00
ATOM   1377  N7    G A  65      12.632 -15.382  17.256  1.00  0.00
ATOM   1378  C5    G A  65      12.442 -14.788  18.490  1.00  0.00
ATOM   1379  C6    G A  65      11.484 -13.832  18.917  1.00  0.00
ATOM   1380  O6    G A  65      10.582 -13.304  18.255  1.00  0.00
ATOM   1381  N1    G A  65      11.645 -13.498  20.259  1.00  0.00
ATOM   1382  C2    G A  65      12.609 -14.019  21.087  1.00  0.00
ATOM   1383  N2    G A  65      12.607 -13.574  22.351  1.00  0.00
ATOM   1384  N3    G A  65      13.505 -14.908  20.705  1.00  0.00
ATOM   1385  C4    G A  65      13.367 -15.249  19.406  1.00  0.00
ATOM   1386  P     G A  66      12.955 -21.763  18.989  1.00  0.00
ATOM   1387  OP1   G A  66      13.048 -23.131  19.549  1.00  0.00
ATOM   1388  OP2   G A  66      12.059 -21.501  17.840  1.00  0.00
ATOM   1389  O5'   G A  66      12.473 -20.768  20.148  1.00  0.00
ATOM   1390  C5'   G A  66      13.268 -20.600  21.323  1.00  0.00
ATOM   1391  C4'   G A  66      12.435 -20.176  22.509  1.00  0.00
ATOM   1392  O4'   G A  66      12.540 -18.731  22.663  1.00  0.00
ATOM   1393  C3'   G A  66      10.952 -20.521  22.365  1.00  0.00
ATOM   1394  O3'   G A  66      10.400 -21.197  23.498  1.00  0.00
ATOM   1395  C2'   G A  66      10.263 -19.174  22.160  1.00  0.00
ATOM   1396  O2'   G A  66       9.011 -19.027  22.795  1.00  0.00
ATOM   1397  C1'   G A  66      11.252 -18.146  22.689  1.00  0.00
ATOM   1398  N9    G A  66      11.114 -17.162  21.670  1.00  0.00
ATOM   1399  C8    G A  66      11.118 -17.319  20.305  1.00  0.00
ATOM   1400  N7    G A  66      10.372 -16.447  19.684  1.00  0.00
ATOM   1401  C5    G A  66       9.845 -15.664  20.694  1.00  0.00
ATOM   1402  C6    G A  66       8.962 -14.555  20.638  1.00  0.00
ATOM   1403  O6    G A  66       8.455 -14.030  19.640  1.00  0.00
ATOM   1404  N1    G A  66       8.677 -14.052  21.905  1.00  0.00
ATOM   1405  C2    G A  66       9.182 -14.554  23.080  1.00  0.00
ATOM   1406  N2    G A  66       8.794 -13.934  24.203  1.00  0.00
ATOM   1407  N3    G A  66      10.003 -15.584  23.148  1.00  0.00
ATOM   1408  C4    G A  66      10.292 -16.090  21.930  1.00  0.00
ATOM   1409  P     U A  67       9.166 -22.203  23.196  1.00  0.00
ATOM   1410  OP1   U A  67       9.852 -23.224  24.012  1.00  0.00
ATOM   1411  OP2   U A  67       8.981 -22.447  21.744  1.00  0.00
ATOM   1412  O5'   U A  67       7.738 -21.968  23.851  1.00  0.00
ATOM   1413  C5'   U A  67       7.655 -21.274  25.098  1.00  0.00
ATOM   1414  C4'   U A  67       6.707 -20.091  25.020  1.00  0.00
ATOM   1415  O4'   U A  67       7.287 -18.936  24.359  1.00  0.00
ATOM   1416  C3'   U A  67       5.406 -20.274  24.273  1.00  0.00
ATOM   1417  O3'   U A  67       4.504 -21.063  25.015  1.00  0.00
ATOM   1418  C2'   U A  67       4.920 -18.835  24.173  1.00  0.00
ATOM   1419  O2'   U A  67       4.371 -18.359  25.384  1.00  0.00
ATOM   1420  C1'   U A  67       6.230 -18.099  23.899  1.00  0.00
ATOM   1421  N1    U A  67       6.386 -17.868  22.509  1.00  0.00
ATOM   1422  C2    U A  67       5.667 -16.867  21.884  1.00  0.00
ATOM   1423  O2    U A  67       4.842 -16.182  22.462  1.00  0.00
ATOM   1424  N3    U A  67       5.949 -16.695  20.550  1.00  0.00
ATOM   1425  C4    U A  67       6.857 -17.408  19.796  1.00  0.00
ATOM   1426  O4    U A  67       7.000 -17.137  18.606  1.00  0.00
ATOM   1427  C5    U A  67       7.563 -18.430  20.516  1.00  0.00
ATOM   1428  C6    U A  67       7.309 -18.618  21.814  1.00  0.00
ATOM   1429  P     C A  68       3.527 -21.939  24.239  1.00  0.00
ATOM   1430  OP1   C A  68       2.976 -23.215  24.747  1.00  0.00
ATOM   1431  OP2   C A  68       4.546 -21.954  23.172  1.00  0.00
ATOM   1432  O5'   C A  68       2.345 -21.036  23.657  1.00  0.00
ATOM   1433  C5'   C A  68       1.250 -20.622  24.449  1.00  0.00
ATOM   1434  C4'   C A  68       0.838 -19.213  24.066  1.00  0.00
ATOM   1435  O4'   C A  68       2.043 -18.496  23.664  1.00  0.00
ATOM   1436  C3'   C A  68      -0.074 -18.997  22.860  1.00  0.00
ATOM   1437  O3'   C A  68      -1.450 -19.215  23.173  1.00  0.00
ATOM   1438  C2'   C A  68       0.176 -17.518  22.580  1.00  0.00
ATOM   1439  O2'   C A  68      -0.436 -16.664  23.534  1.00  0.00
ATOM   1440  C1'   C A  68       1.687 -17.436  22.787  1.00  0.00
ATOM   1441  N1    C A  68       2.329 -17.518  21.469  1.00  0.00
ATOM   1442  C2    C A  68       2.186 -16.549  20.470  1.00  0.00
ATOM   1443  O2    C A  68       1.331 -15.658  20.618  1.00  0.00
ATOM   1444  N3    C A  68       2.979 -16.609  19.374  1.00  0.00
ATOM   1445  C4    C A  68       3.881 -17.584  19.257  1.00  0.00
ATOM   1446  N4    C A  68       4.641 -17.603  18.159  1.00  0.00
ATOM   1447  C5    C A  68       4.042 -18.576  20.258  1.00  0.00
ATOM   1448  C6    C A  68       3.257 -18.512  21.339  1.00  0.00
ATOM   1449  P     G A  69      -2.350 -19.874  22.589  1.00  0.00
ATOM   1450  OP1   G A  69      -1.160 -19.352  23.313  1.00  0.00
ATOM   1451  OP2   G A  69      -3.499 -20.422  23.359  1.00  0.00
ATOM   1452  O5'   G A  69      -2.915 -18.746  21.614  1.00  0.00
ATOM   1453  C5'   G A  69      -3.262 -17.470  22.128  1.00  0.00
ATOM   1454  C4'   G A  69      -3.355 -16.449  21.019  1.00  0.00
ATOM   1455  O4'   G A  69      -4.635 -16.581  20.338  1.00  0.00
ATOM   1456  C3'   G A  69      -3.358 -15.027  21.554  1.00  0.00
ATOM   1457  O3'   G A  69      -2.035 -14.556  21.764  1.00  0.00
ATOM   1458  C2'   G A  69      -4.142 -14.263  20.497  1.00  0.00
ATOM   1459  O2'   G A  69      -3.372 -13.912  19.361  1.00  0.00
ATOM   1460  C1'   G A  69      -5.202 -15.297  20.112  1.00  0.00
ATOM   1461  N9    G A  69      -1.356 -16.629  18.368  1.00  0.00
ATOM   1462  C8    G A  69      -0.964 -17.902  18.702  1.00  0.00
ATOM   1463  N7    G A  69      -0.314 -18.509  17.746  1.00  0.00
ATOM   1464  C5    G A  69      -0.273 -17.584  16.719  1.00  0.00
ATOM   1465  C6    G A  69       0.298 -17.669  15.423  1.00  0.00
ATOM   1466  O6    G A  69       0.904 -18.620  14.914  1.00  0.00
ATOM   1467  N1    G A  69       0.113 -16.497  14.695  1.00  0.00
ATOM   1468  C2    G A  69      -0.542 -15.381  15.158  1.00  0.00
ATOM   1469  N2    G A  69      -0.620 -14.347  14.310  1.00  0.00
ATOM   1470  N3    G A  69      -1.079 -15.288  16.359  1.00  0.00
ATOM   1471  C4    G A  69      -0.911 -16.415  17.084  1.00  0.00
TER   
END   
