# Supplementary material for: RPocket: an intuitive database of RNA pocket topology information with RNA-ligand data resources
Source: BMC Bioinformatics. 2021 Sep 8;22:428. doi: 10.1186/s12859-021-04349-4 (PMC8424408; doi:10.1186/s12859-021-04349-4)
Supplement: Supplementary file 7 — Additional file 7. Folder S3: Nine other experimental structures and their modeling structures and pockets. [file 12859_2021_4349_MOESM7_ESM.zip › 12859_2021_4349_MOESM7_ESM/1Y27_v.pdb]

MODEL   1
ATOM      1  P     G X   1     180.539 199.698 173.329 1.000 0.000
ATOM      2  OP1   G X   1     180.973 200.569 174.451 1.000 0.000
ATOM      3  OP2   G X   1     181.238 198.402 173.075 1.000 0.000
ATOM      4  O5'   G X   1     178.986 199.410 173.525 1.000 0.000
ATOM      5  C5'   G X   1     178.119 200.442 174.056 1.000 0.000
ATOM      6  C4'   G X   1     176.763 199.820 174.235 1.000 0.000
ATOM      7  O4'   G X   1     176.288 199.396 172.939 1.000 0.000
ATOM      8  C3'   G X   1     176.734 198.542 175.059 1.000 0.000
ATOM      9  O3'   G X   1     176.689 198.812 176.454 1.000 0.000
ATOM     10  C2'   G X   1     175.460 197.874 174.565 1.000 0.000
ATOM     11  O2'   G X   1     174.294 198.461 175.126 1.000 0.000
ATOM     12  C1'   G X   1     175.540 198.235 173.089 1.000 0.000
ATOM     13  N9    G X   1     176.147 197.142 172.332 1.000 0.000
ATOM     14  C8    G X   1     177.462 197.027 171.943 1.000 0.000
ATOM     15  N7    G X   1     177.708 195.922 171.294 1.000 0.000
ATOM     16  C5    G X   1     176.478 195.271 171.249 1.000 0.000
ATOM     17  C6    G X   1     176.105 194.008 170.691 1.000 0.000
ATOM     18  O6    G X   1     176.810 193.172 170.118 1.000 0.000
ATOM     19  N1    G X   1     174.747 193.747 170.876 1.000 0.000
ATOM     20  C2    G X   1     173.870 194.569 171.525 1.000 0.000
ATOM     21  N2    G X   1     172.604 194.131 171.622 1.000 0.000
ATOM     22  N3    G X   1     174.200 195.734 172.050 1.000 0.000
ATOM     23  C4    G X   1     175.508 196.020 171.879 1.000 0.000
ATOM     24  P     G X   2     177.460 197.659 177.507 1.000 0.000
ATOM     25  OP1   G X   2     177.396 198.342 178.825 1.000 0.000
ATOM     26  OP2   G X   2     178.714 196.962 177.088 1.000 0.000
ATOM     27  O5'   G X   2     176.257 196.619 177.454 1.000 0.000
ATOM     28  C5'   G X   2     174.988 196.946 178.072 1.000 0.000
ATOM     29  C4'   G X   2     174.121 195.724 177.958 1.000 0.000
ATOM     30  O4'   G X   2     173.928 195.437 176.556 1.000 0.000
ATOM     31  C3'   G X   2     174.729 194.441 178.503 1.000 0.000
ATOM     32  O3'   G X   2     174.548 194.322 179.908 1.000 0.000
ATOM     33  C2'   G X   2     173.960 193.375 177.736 1.000 0.000
ATOM     34  O2'   G X   2     172.654 193.176 178.258 1.000 0.000
ATOM     35  C1'   G X   2     173.858 194.062 176.382 1.000 0.000
ATOM     36  N9    G X   2     174.932 193.609 175.502 1.000 0.000
ATOM     37  C8    G X   2     176.132 194.238 175.258 1.000 0.000
ATOM     38  N7    G X   2     176.900 193.575 174.437 1.000 0.000
ATOM     39  C5    G X   2     176.158 192.441 174.117 1.000 0.000
ATOM     40  C6    G X   2     176.467 191.324 173.278 1.000 0.000
ATOM     41  O6    G X   2     177.498 191.092 172.639 1.000 0.000
ATOM     42  N1    G X   2     175.419 190.404 173.243 1.000 0.000
ATOM     43  C2    G X   2     174.245 190.523 173.932 1.000 0.000
ATOM     44  N2    G X   2     173.366 189.518 173.787 1.000 0.000
ATOM     45  N3    G X   2     173.949 191.544 174.714 1.000 0.000
ATOM     46  C4    G X   2     174.941 192.457 174.761 1.000 0.000
ATOM     47  P     A X   3     175.785 193.476 180.797 1.000 0.000
ATOM     48  OP1   A X   3     175.382 193.716 182.206 1.000 0.000
ATOM     49  OP2   A X   3     177.222 193.593 180.401 1.000 0.000
ATOM     50  O5'   A X   3     175.261 192.029 180.393 1.000 0.000
ATOM     51  C5'   A X   3     173.995 191.547 180.906 1.000 0.000
ATOM     52  C4'   A X   3     173.854 190.123 180.449 1.000 0.000
ATOM     53  O4'   A X   3     173.838 190.113 179.005 1.000 0.000
ATOM     54  C3'   A X   3     175.018 189.208 180.796 1.000 0.000
ATOM     55  O3'   A X   3     174.913 188.694 182.119 1.000 0.000
ATOM     56  C2'   A X   3     174.888 188.115 179.746 1.000 0.000
ATOM     57  O2'   A X   3     173.852 187.193 180.058 1.000 0.000
ATOM     58  C1'   A X   3     174.468 188.935 178.535 1.000 0.000
ATOM     59  N9    A X   3     175.627 189.319 177.750 1.000 0.000
ATOM     60  C8    A X   3     176.367 190.472 177.756 1.000 0.000
ATOM     61  N7    A X   3     177.352 190.461 176.890 1.000 0.000
ATOM     62  C5    A X   3     177.248 189.216 176.281 1.000 0.000
ATOM     63  C6    A X   3     177.991 188.571 175.276 1.000 0.000
ATOM     64  N6    A X   3     179.028 189.127 174.663 1.000 0.000
ATOM     65  N1    A X   3     177.620 187.323 174.909 1.000 0.000
ATOM     66  C2    A X   3     176.561 186.773 175.513 1.000 0.000
ATOM     67  N3    A X   3     175.783 187.277 176.460 1.000 0.000
ATOM     68  C4    A X   3     176.191 188.512 176.807 1.000 0.000
ATOM     69  P     U X   4     176.402 188.375 182.962 1.000 0.000
ATOM     70  OP1   U X   4     175.925 188.055 184.332 1.000 0.000
ATOM     71  OP2   U X   4     177.591 189.261 182.774 1.000 0.000
ATOM     72  O5'   U X   4     176.672 186.994 182.219 1.000 0.000
ATOM     73  C5'   U X   4     175.812 185.855 182.471 1.000 0.000
ATOM     74  C4'   U X   4     176.403 184.692 181.725 1.000 0.000
ATOM     75  O4'   U X   4     176.402 185.011 180.318 1.000 0.000
ATOM     76  C3'   U X   4     177.867 184.403 182.023 1.000 0.000
ATOM     77  O3'   U X   4     178.024 183.612 183.194 1.000 0.000
ATOM     78  C2'   U X   4     178.305 183.661 180.767 1.000 0.000
ATOM     79  O2'   U X   4     177.865 182.310 180.763 1.000 0.000
ATOM     80  C1'   U X   4     177.567 184.484 179.691 1.000 0.000
ATOM     81  N1    U X   4     178.399 185.546 179.113 1.000 0.000
ATOM     82  C2    U X   4     179.264 185.195 178.102 1.000 0.000
ATOM     83  O2    U X   4     179.341 184.067 177.672 1.000 0.000
ATOM     84  N3    U X   4     180.038 186.214 177.618 1.000 0.000
ATOM     85  C4    U X   4     180.034 187.534 178.039 1.000 0.000
ATOM     86  O4    U X   4     180.727 188.371 177.442 1.000 0.000
ATOM     87  C5    U X   4     179.107 187.816 179.095 1.000 0.000
ATOM     88  C6    U X   4     178.337 186.840 179.575 1.000 0.000
ATOM     89  P     C X   5     179.470 183.866 184.131 1.000 0.000
ATOM     90  OP1   C X   5     179.209 183.046 185.342 1.000 0.000
ATOM     91  OP2   C X   5     180.060 185.232 184.266 1.000 0.000
ATOM     92  O5'   C X   5     180.397 183.004 183.166 1.000 0.000
ATOM     93  C5'   C X   5     180.218 181.568 183.080 1.000 0.000
ATOM     94  C4'   C X   5     181.315 181.046 182.196 1.000 0.000
ATOM     95  O4'   C X   5     181.162 181.642 180.889 1.000 0.000
ATOM     96  C3'   C X   5     182.725 181.442 182.604 1.000 0.000
ATOM     97  O3'   C X   5     183.251 180.578 183.604 1.000 0.000
ATOM     98  C2'   C X   5     183.482 181.320 181.288 1.000 0.000
ATOM     99  O2'   C X   5     183.775 179.968 180.962 1.000 0.000
ATOM    100  C1'   C X   5     182.428 181.905 180.325 1.000 0.000
ATOM    101  N1    C X   5     182.630 183.337 180.066 1.000 0.000
ATOM    102  C2    C X   5     183.570 183.713 179.107 1.000 0.000
ATOM    103  O2    C X   5     184.164 182.829 178.481 1.000 0.000
ATOM    104  N3    C X   5     183.805 185.016 178.888 1.000 0.000
ATOM    105  C4    C X   5     183.139 185.937 179.581 1.000 0.000
ATOM    106  N4    C X   5     183.418 187.207 179.334 1.000 0.000
ATOM    107  C5    C X   5     182.156 185.585 180.553 1.000 0.000
ATOM    108  C6    C X   5     181.934 184.286 180.760 1.000 0.000
ATOM    109  P     A X   6     184.371 181.275 184.740 1.000 0.000
ATOM    110  OP1   A X   6     184.548 180.176 185.724 1.000 0.000
ATOM    111  OP2   A X   6     184.200 182.682 185.214 1.000 0.000
ATOM    112  O5'   A X   6     185.610 181.221 183.742 1.000 0.000
ATOM    113  C5'   A X   6     186.171 179.943 183.352 1.000 0.000
ATOM    114  C4'   A X   6     187.387 180.239 182.520 1.000 0.000
ATOM    115  O4'   A X   6     186.964 180.971 181.349 1.000 0.000
ATOM    116  C3'   A X   6     188.410 181.160 183.164 1.000 0.000
ATOM    117  O3'   A X   6     189.291 180.455 184.029 1.000 0.000
ATOM    118  C2'   A X   6     189.134 181.729 181.952 1.000 0.000
ATOM    119  O2'   A X   6     190.063 180.807 181.402 1.000 0.000
ATOM    120  C1'   A X   6     187.973 181.895 180.982 1.000 0.000
ATOM    121  N9    A X   6     187.419 183.234 181.070 1.000 0.000
ATOM    122  C8    A X   6     186.352 183.714 181.782 1.000 0.000
ATOM    123  N7    A X   6     186.144 184.997 181.605 1.000 0.000
ATOM    124  C5    A X   6     187.146 185.379 180.720 1.000 0.000
ATOM    125  C6    A X   6     187.490 186.608 180.129 1.000 0.000
ATOM    126  N6    A X   6     186.820 187.733 180.338 1.000 0.000
ATOM    127  N1    A X   6     188.557 186.639 179.297 1.000 0.000
ATOM    128  C2    A X   6     189.218 185.498 179.072 1.000 0.000
ATOM    129  N3    A X   6     188.988 184.288 179.558 1.000 0.000
ATOM    130  C4    A X   6     187.931 184.300 180.390 1.000 0.000
ATOM    131  P     U X   7     189.908 181.322 185.407 1.000 0.000
ATOM    132  OP1   U X   7     190.603 180.252 186.167 1.000 0.000
ATOM    133  OP2   U X   7     189.056 182.317 186.127 1.000 0.000
ATOM    134  O5'   U X   7     191.014 182.108 184.574 1.000 0.000
ATOM    135  C5'   U X   7     192.139 181.392 184.008 1.000 0.000
ATOM    136  C4'   U X   7     193.051 182.423 183.404 1.000 0.000
ATOM    137  O4'   U X   7     192.325 183.107 182.360 1.000 0.000
ATOM    138  C3'   U X   7     193.474 183.545 184.337 1.000 0.000
ATOM    139  O3'   U X   7     194.585 183.176 185.144 1.000 0.000
ATOM    140  C2'   U X   7     193.824 184.658 183.359 1.000 0.000
ATOM    141  O2'   U X   7     195.093 184.457 182.751 1.000 0.000
ATOM    142  C1'   U X   7     192.687 184.484 182.329 1.000 0.000
ATOM    143  N1    U X   7     191.536 185.354 182.596 1.000 0.000
ATOM    144  C2    U X   7     191.604 186.653 182.144 1.000 0.000
ATOM    145  O2    U X   7     192.555 187.081 181.531 1.000 0.000
ATOM    146  N3    U X   7     190.519 187.431 182.445 1.000 0.000
ATOM    147  C4    U X   7     189.386 187.045 183.143 1.000 0.000
ATOM    148  O4    U X   7     188.439 187.835 183.260 1.000 0.000
ATOM    149  C5    U X   7     189.395 185.680 183.579 1.000 0.000
ATOM    150  C6    U X   7     190.438 184.902 183.289 1.000 0.000
ATOM    151  P     A X   8     195.352 183.520 185.598 1.000 0.000
ATOM    152  OP1   A X   8     196.656 182.818 185.713 1.000 0.000
ATOM    153  OP2   A X   8     194.298 183.312 186.636 1.000 0.000
ATOM    154  O5'   A X   8     195.661 185.078 185.489 1.000 0.000
ATOM    155  C5'   A X   8     196.909 185.531 184.755 1.000 0.000
ATOM    156  C4'   A X   8     196.873 187.026 184.968 1.000 0.000
ATOM    157  O4'   A X   8     195.636 187.573 184.458 1.000 0.000
ATOM    158  C3'   A X   8     196.858 187.488 186.410 1.000 0.000
ATOM    159  O3'   A X   8     198.162 187.438 186.971 1.000 0.000
ATOM    160  C2'   A X   8     196.340 188.921 186.288 1.000 0.000
ATOM    161  O2'   A X   8     197.368 189.817 185.810 1.000 0.000
ATOM    162  C1'   A X   8     195.385 188.841 185.079 1.000 0.000
ATOM    163  N9    A X   8     193.987 188.879 185.467 1.000 0.000
ATOM    164  C8    A X   8     193.181 187.906 185.999 1.000 0.000
ATOM    165  N7    A X   8     191.953 188.311 186.217 1.000 0.000
ATOM    166  C5    A X   8     191.959 189.637 185.801 1.000 0.000
ATOM    167  C6    A X   8     190.974 190.640 185.768 1.000 0.000
ATOM    168  N6    A X   8     189.722 190.448 186.163 1.000 0.000
ATOM    169  N1    A X   8     191.321 191.860 185.298 1.000 0.000
ATOM    170  C2    A X   8     192.578 192.045 184.881 1.000 0.000
ATOM    171  N3    A X   8     193.585 191.185 184.855 1.000 0.000
ATOM    172  C4    A X   8     193.206 189.989 185.341 1.000 0.000
ATOM    173  P     U X   9     198.051 185.347 188.934 1.000 0.000
ATOM    174  OP1   U X   9     197.560 184.018 189.379 1.000 0.000
ATOM    175  OP2   U X   9     198.185 185.644 187.476 1.000 0.000
ATOM    176  O5'   U X   9     197.108 186.446 189.594 1.000 0.000
ATOM    177  C5'   U X   9     196.892 186.549 190.522 1.000 0.000
ATOM    178  C4'   U X   9     195.676 187.197 191.141 1.000 0.000
ATOM    179  O4'   U X   9     196.033 188.538 191.577 1.000 0.000
ATOM    180  C3'   U X   9     194.499 187.375 190.190 1.000 0.000
ATOM    181  O3'   U X   9     193.270 187.359 190.906 1.000 0.000
ATOM    182  C2'   U X   9     194.749 188.767 189.627 1.000 0.000
ATOM    183  O2'   U X   9     193.383 189.263 191.508 1.000 0.000
ATOM    184  C1'   U X   9     195.264 189.488 190.867 1.000 0.000
ATOM    185  N1    U X   9     196.129 190.635 190.567 1.000 0.000
ATOM    186  C2    U X   9     195.589 191.893 190.715 1.000 0.000
ATOM    187  O2    U X   9     194.456 192.075 191.096 1.000 0.000
ATOM    188  N3    U X   9     196.426 192.927 190.394 1.000 0.000
ATOM    189  C4    U X   9     197.734 192.830 189.946 1.000 0.000
ATOM    190  O4    U X   9     198.405 193.859 189.782 1.000 0.000
ATOM    191  C5    U X   9     198.219 191.487 189.817 1.000 0.000
ATOM    192  C6    U X   9     197.423 190.466 190.133 1.000 0.000
ATOM    193  P     A X  10     192.632 188.705 191.654 1.000 0.000
ATOM    194  OP1   A X  10     191.150 188.683 191.751 1.000 0.000
ATOM    195  OP2   A X  10     193.347 189.998 191.424 1.000 0.000
ATOM    196  O5'   A X  10     193.204 188.036 192.980 1.000 0.000
ATOM    197  C5'   A X  10     192.489 186.932 193.585 1.000 0.000
ATOM    198  C4'   A X  10     193.224 186.629 194.866 1.000 0.000
ATOM    199  O4'   A X  10     194.580 186.230 194.554 1.000 0.000
ATOM    200  C3'   A X  10     193.396 187.812 195.803 1.000 0.000
ATOM    201  O3'   A X  10     192.253 187.938 196.636 1.000 0.000
ATOM    202  C2'   A X  10     194.614 187.410 196.627 1.000 0.000
ATOM    203  O2'   A X  10     194.249 186.386 197.634 1.000 0.000
ATOM    204  C1'   A X  10     195.427 186.643 195.605 1.000 0.000
ATOM    205  N9    A X  10     196.598 187.302 195.056 1.000 0.000
ATOM    206  C8    A X  10     197.871 186.838 194.854 1.000 0.000
ATOM    207  N7    A X  10     198.675 187.735 194.336 1.000 0.000
ATOM    208  C5    A X  10     197.870 188.859 194.189 1.000 0.000
ATOM    209  C6    A X  10     198.108 190.153 193.693 1.000 0.000
ATOM    210  N6    A X  10     199.289 190.561 193.247 1.000 0.000
ATOM    211  N1    A X  10     197.078 191.031 193.680 1.000 0.000
ATOM    212  C2    A X  10     195.893 190.624 194.150 1.000 0.000
ATOM    213  N3    A X  10     195.550 189.445 194.645 1.000 0.000
ATOM    214  C4    A X  10     196.595 188.597 194.629 1.000 0.000
ATOM    215  P     A X  11     191.590 188.846 196.875 1.000 0.000
ATOM    216  OP1   A X  11     192.945 188.637 197.446 1.000 0.000
ATOM    217  OP2   A X  11     190.383 188.401 197.635 1.000 0.000
ATOM    218  O5'   A X  11     191.446 190.398 196.553 1.000 0.000
ATOM    219  C5'   A X  11     192.611 191.151 196.089 1.000 0.000
ATOM    220  C4'   A X  11     192.149 192.581 196.000 1.000 0.000
ATOM    221  O4'   A X  11     191.061 192.673 195.046 1.000 0.000
ATOM    222  C3'   A X  11     191.556 193.148 197.278 1.000 0.000
ATOM    223  O3'   A X  11     192.595 193.619 198.130 1.000 0.000
ATOM    224  C2'   A X  11     190.696 194.296 196.748 1.000 0.000
ATOM    225  O2'   A X  11     191.511 195.443 196.382 1.000 0.000
ATOM    226  C1'   A X  11     190.171 193.754 195.421 1.000 0.000
ATOM    227  N9    A X  11     188.834 193.190 195.457 1.000 0.000
ATOM    228  C8    A X  11     188.413 191.886 195.427 1.000 0.000
ATOM    229  N7    A X  11     187.108 191.760 195.470 1.000 0.000
ATOM    230  C5    A X  11     186.648 193.070 195.536 1.000 0.000
ATOM    231  C6    A X  11     185.363 193.635 195.609 1.000 0.000
ATOM    232  N6    A X  11     184.247 192.918 195.609 1.000 0.000
ATOM    233  N1    A X  11     185.261 194.983 195.670 1.000 0.000
ATOM    234  C2    A X  11     186.386 195.705 195.648 1.000 0.000
ATOM    235  N3    A X  11     187.643 195.294 195.575 1.000 0.000
ATOM    236  C4    A X  11     187.704 193.950 195.529 1.000 0.000
ATOM    237  P     U X  12     192.791 193.114 199.862 1.000 0.000
ATOM    238  OP1   U X  12     192.154 192.344 200.961 1.000 0.000
ATOM    239  OP2   U X  12     193.232 194.523 200.096 1.000 0.000
ATOM    240  O5'   U X  12     194.038 192.268 199.351 1.000 0.000
ATOM    241  C5'   U X  12     193.947 190.830 199.324 1.000 0.000
ATOM    242  C4'   U X  12     195.326 190.351 198.923 1.000 0.000
ATOM    243  O4'   U X  12     195.632 190.810 197.580 1.000 0.000
ATOM    244  C3'   U X  12     196.480 190.862 199.772 1.000 0.000
ATOM    245  O3'   U X  12     196.660 190.033 200.916 1.000 0.000
ATOM    246  C2'   U X  12     197.662 190.728 198.817 1.000 0.000
ATOM    247  O2'   U X  12     198.111 189.357 198.703 1.000 0.000
ATOM    248  C1'   U X  12     197.021 191.093 197.479 1.000 0.000
ATOM    249  N1    U X  12     197.175 192.509 197.122 1.000 0.000
ATOM    250  C2    U X  12     198.402 192.913 196.645 1.000 0.000
ATOM    251  O2    U X  12     199.328 192.149 196.497 1.000 0.000
ATOM    252  N3    U X  12     198.503 194.246 196.355 1.000 0.000
ATOM    253  C4    U X  12     197.511 195.205 196.491 1.000 0.000
ATOM    254  O4    U X  12     197.719 196.362 196.100 1.000 0.000
ATOM    255  C5    U X  12     196.267 194.703 196.995 1.000 0.000
ATOM    256  C6    U X  12     196.144 193.406 197.275 1.000 0.000
ATOM    257  P     C X  13     198.471 194.132 203.118 1.000 0.000
ATOM    258  OP1   C X  13     198.311 193.638 204.509 1.000 0.000
ATOM    259  OP2   C X  13     198.883 195.547 202.870 1.000 0.000
ATOM    260  O5'   C X  13     199.503 193.165 202.387 1.000 0.000
ATOM    261  C5'   C X  13     199.498 191.897 202.595 1.000 0.000
ATOM    262  C4'   C X  13     200.661 191.150 201.986 1.000 0.000
ATOM    263  O4'   C X  13     200.492 191.102 200.542 1.000 0.000
ATOM    264  C3'   C X  13     202.019 191.800 202.224 1.000 0.000
ATOM    265  O3'   C X  13     202.674 191.210 203.335 1.000 0.000
ATOM    266  C2'   C X  13     202.761 191.524 200.924 1.000 0.000
ATOM    267  O2'   C X  13     203.245 190.092 200.963 1.000 0.000
ATOM    268  C1'   C X  13     201.633 191.678 199.912 1.000 0.000
ATOM    269  N1    C X  13     201.314 193.077 199.597 1.000 0.000
ATOM    270  C2    C X  13     202.334 193.899 199.121 1.000 0.000
ATOM    271  O2    C X  13     203.454 193.412 198.939 1.000 0.000
ATOM    272  N3    C X  13     202.078 195.194 198.872 1.000 0.000
ATOM    273  C4    C X  13     200.855 195.680 199.077 1.000 0.000
ATOM    274  N4    C X  13     200.659 196.965 198.827 1.000 0.000
ATOM    275  C5    C X  13     199.785 194.859 199.542 1.000 0.000
ATOM    276  C6    C X  13     200.056 193.575 199.786 1.000 0.000
ATOM    277  P     G X  14     202.935 191.962 203.779 1.000 0.000
ATOM    278  OP1   G X  14     203.254 191.008 204.872 1.000 0.000
ATOM    279  OP2   G X  14     201.879 193.000 203.978 1.000 0.000
ATOM    280  O5'   G X  14     204.292 192.687 203.371 1.000 0.000
ATOM    281  C5'   G X  14     205.541 191.952 203.389 1.000 0.000
ATOM    282  C4'   G X  14     206.631 192.940 203.083 1.000 0.000
ATOM    283  O4'   G X  14     206.393 193.478 201.764 1.000 0.000
ATOM    284  C3'   G X  14     206.660 194.175 203.970 1.000 0.000
ATOM    285  O3'   G X  14     207.350 193.936 205.190 1.000 0.000
ATOM    286  C2'   G X  14     207.387 195.181 203.090 1.000 0.000
ATOM    287  O2'   G X  14     208.790 194.958 203.067 1.000 0.000
ATOM    288  C1'   G X  14     206.800 194.806 201.737 1.000 0.000
ATOM    289  N9    G X  14     205.669 195.674 201.418 1.000 0.000
ATOM    290  C8    G X  14     204.332 195.402 201.602 1.000 0.000
ATOM    291  N7    G X  14     203.556 196.387 201.238 1.000 0.000
ATOM    292  C5    G X  14     204.436 197.365 200.783 1.000 0.000
ATOM    293  C6    G X  14     204.195 198.680 200.273 1.000 0.000
ATOM    294  O6    G X  14     203.122 199.274 200.130 1.000 0.000
ATOM    295  N1    G X  14     205.384 199.322 199.930 1.000 0.000
ATOM    296  C2    G X  14     206.635 198.792 200.075 1.000 0.000
ATOM    297  N2    G X  14     207.660 199.577 199.710 1.000 0.000
ATOM    298  N3    G X  14     206.873 197.583 200.549 1.000 0.000
ATOM    299  C4    G X  14     205.740 196.931 200.882 1.000 0.000
ATOM    300  P     C X  15     206.811 194.821 206.589 1.000 0.000
ATOM    301  OP1   C X  15     207.595 194.191 207.682 1.000 0.000
ATOM    302  OP2   C X  15     205.362 195.125 206.789 1.000 0.000
ATOM    303  O5'   C X  15     207.562 196.164 206.182 1.000 0.000
ATOM    304  C5'   C X  15     209.010 196.220 206.200 1.000 0.000
ATOM    305  C4'   C X  15     209.394 197.640 205.893 1.000 0.000
ATOM    306  O4'   C X  15     208.903 197.965 204.574 1.000 0.000
ATOM    307  C3'   C X  15     208.752 198.695 206.780 1.000 0.000
ATOM    308  O3'   C X  15     209.461 198.867 208.000 1.000 0.000
ATOM    309  C2'   C X  15     208.820 199.935 205.900 1.000 0.000
ATOM    310  O2'   C X  15     210.122 200.505 205.877 1.000 0.000
ATOM    311  C1'   C X  15     208.468 199.307 204.535 1.000 0.000
ATOM    312  N1    C X  15     207.039 199.414 204.214 1.000 0.000
ATOM    313  C2    C X  15     206.568 200.609 203.672 1.000 0.000
ATOM    314  O2    C X  15     207.375 201.516 203.442 1.000 0.000
ATOM    315  N3    C X  15     205.257 200.747 203.415 1.000 0.000
ATOM    316  C4    C X  15     204.421 199.744 203.674 1.000 0.000
ATOM    317  N4    C X  15     203.137 199.936 203.413 1.000 0.000
ATOM    318  C5    C X  15     204.875 198.501 204.207 1.000 0.000
ATOM    319  C6    C X  15     206.180 198.380 204.458 1.000 0.000
ATOM    320  P     G X  16     208.530 199.323 209.400 1.000 0.000
ATOM    321  OP1   G X  16     209.530 199.216 210.493 1.000 0.000
ATOM    322  OP2   G X  16     207.146 198.795 209.599 1.000 0.000
ATOM    323  O5'   G X  16     208.436 200.859 208.992 1.000 0.000
ATOM    324  C5'   G X  16     209.624 201.688 209.010 1.000 0.000
ATOM    325  C4'   G X  16     209.180 203.090 208.704 1.000 0.000
ATOM    326  O4'   G X  16     208.592 203.098 207.385 1.000 0.000
ATOM    327  C3'   G X  16     208.069 203.631 209.590 1.000 0.000
ATOM    328  O3'   G X  16     208.574 204.159 210.811 1.000 0.000
ATOM    329  C2'   G X  16     207.457 204.711 208.710 1.000 0.000
ATOM    330  O2'   G X  16     208.244 205.894 208.688 1.000 0.000
ATOM    331  C1'   G X  16     207.554 204.020 207.358 1.000 0.000
ATOM    332  N9    G X  16     206.294 203.353 207.038 1.000 0.000
ATOM    333  C8    G X  16     205.984 202.025 207.222 1.000 0.000
ATOM    334  N7    G X  16     204.766 201.729 206.857 1.000 0.000
ATOM    335  C5    G X  16     204.244 202.937 206.402 1.000 0.000
ATOM    336  C6    G X  16     202.948 203.265 205.892 1.000 0.000
ATOM    337  O6    G X  16     201.961 202.537 205.748 1.000 0.000
ATOM    338  N1    G X  16     202.859 204.614 205.549 1.000 0.000
ATOM    339  C2    G X  16     203.862 205.530 205.695 1.000 0.000
ATOM    340  N2    G X  16     203.575 206.790 205.329 1.000 0.000
ATOM    341  N3    G X  16     205.060 205.243 206.169 1.000 0.000
ATOM    342  C4    G X  16     205.180 203.941 206.501 1.000 0.000
ATOM    343  P     U X  17     207.544 204.038 212.210 1.000 0.000
ATOM    344  OP1   U X  17     208.443 204.488 213.302 1.000 0.000
ATOM    345  OP2   U X  17     206.665 202.846 212.409 1.000 0.000
ATOM    346  O5'   U X  17     206.635 205.279 211.802 1.000 0.000
ATOM    347  C5'   U X  17     207.187 206.619 211.820 1.000 0.000
ATOM    348  C4'   U X  17     206.056 207.559 211.513 1.000 0.000
ATOM    349  O4'   U X  17     205.556 207.248 210.195 1.000 0.000
ATOM    350  C3'   U X  17     204.829 207.414 212.401 1.000 0.000
ATOM    351  O3'   U X  17     204.969 208.131 213.621 1.000 0.000
ATOM    352  C2'   U X  17     203.730 207.992 211.520 1.000 0.000
ATOM    353  O2'   U X  17     203.754 209.413 211.498 1.000 0.000
ATOM    354  C1'   U X  17     204.143 207.413 210.151 1.000 0.000
ATOM    355  N1    U X  17     203.459 206.154 209.833 1.000 0.000
ATOM    356  C2    U X  17     202.193 206.236 209.299 1.000 0.000
ATOM    357  O2    U X  17     201.650 207.292 209.071 1.000 0.000
ATOM    358  N3    U X  17     201.588 205.034 209.049 1.000 0.000
ATOM    359  C4    U X  17     202.116 203.774 209.277 1.000 0.000
ATOM    360  O4    U X  17     201.486 202.770 208.914 1.000 0.000
ATOM    361  C5    U X  17     203.435 203.776 209.835 1.000 0.000
ATOM    362  C6    U X  17     204.047 204.934 210.078 1.000 0.000
ATOM    363  P     G X  18     204.167 207.474 215.020 1.000 0.000
ATOM    364  OP1   G X  18     204.681 208.339 216.113 1.000 0.000
ATOM    365  OP2   G X  18     204.071 205.996 215.220 1.000 0.000
ATOM    366  O5'   G X  18     202.732 208.028 214.613 1.000 0.000
ATOM    367  C5'   G X  18     202.472 209.453 214.630 1.000 0.000
ATOM    368  C4'   G X  18     201.012 209.633 214.324 1.000 0.000
ATOM    369  O4'   G X  18     200.760 209.101 213.005 1.000 0.000
ATOM    370  C3'   G X  18     200.059 208.848 215.211 1.000 0.000
ATOM    371  O3'   G X  18     199.788 209.527 216.431 1.000 0.000
ATOM    372  C2'   G X  18     198.821 208.741 214.331 1.000 0.000
ATOM    373  O2'   G X  18     198.074 209.949 214.308 1.000 0.000
ATOM    374  C1'   G X  18     199.490 208.541 212.979 1.000 0.000
ATOM    375  N9    G X  18     199.572 207.118 212.659 1.000 0.000
ATOM    376  C8    G X  18     200.651 206.283 212.842 1.000 0.000
ATOM    377  N7    G X  18     200.412 205.052 212.478 1.000 0.000
ATOM    378  C5    G X  18     199.096 205.080 212.023 1.000 0.000
ATOM    379  C6    G X  18     198.258 204.038 211.514 1.000 0.000
ATOM    380  O6    G X  18     198.509 202.838 211.370 1.000 0.000
ATOM    381  N1    G X  18     196.995 204.519 211.171 1.000 0.000
ATOM    382  C2    G X  18     196.579 205.813 211.317 1.000 0.000
ATOM    383  N2    G X  18     195.315 206.076 210.952 1.000 0.000
ATOM    384  N3    G X  18     197.339 206.783 211.791 1.000 0.000
ATOM    385  C4    G X  18     198.573 206.350 212.122 1.000 0.000
ATOM    386  P     G X  19     200.180 208.810 217.891 1.000 0.000
ATOM    387  OP1   G X  19     200.902 207.868 216.997 1.000 0.000
ATOM    388  OP2   G X  19     198.886 208.403 218.517 1.000 0.000
ATOM    389  O5'   G X  19     201.191 209.239 219.043 1.000 0.000
ATOM    390  C5'   G X  19     202.620 209.407 218.723 1.000 0.000
ATOM    391  C4'   G X  19     203.285 209.696 220.048 1.000 0.000
ATOM    392  O4'   G X  19     202.741 210.924 220.616 1.000 0.000
ATOM    393  C3'   G X  19     203.078 208.680 221.161 1.000 0.000
ATOM    394  O3'   G X  19     203.842 207.497 221.046 1.000 0.000
ATOM    395  C2'   G X  19     203.390 209.513 222.388 1.000 0.000
ATOM    396  O2'   G X  19     204.704 209.639 222.646 1.000 0.000
ATOM    397  C1'   G X  19     202.640 210.793 222.003 1.000 0.000
ATOM    398  N9    G X  19     201.243 210.620 222.396 1.000 0.000
ATOM    399  C8    G X  19     200.168 210.384 221.570 1.000 0.000
ATOM    400  N7    G X  19     199.043 210.253 222.219 1.000 0.000
ATOM    401  C5    G X  19     199.400 210.418 223.555 1.000 0.000
ATOM    402  C6    G X  19     198.613 210.365 224.749 1.000 0.000
ATOM    403  O6    G X  19     197.406 210.139 224.875 1.000 0.000
ATOM    404  N1    G X  19     199.390 210.590 225.884 1.000 0.000
ATOM    405  C2    G X  19     200.738 210.812 225.884 1.000 0.000
ATOM    406  N2    G X  19     201.313 210.984 227.085 1.000 0.000
ATOM    407  N3    G X  19     201.478 210.857 224.792 1.000 0.000
ATOM    408  C4    G X  19     200.752 210.653 223.673 1.000 0.000
ATOM    409  P     A X  20     202.783 206.060 221.631 1.000 0.000
ATOM    410  OP1   A X  20     204.014 205.339 221.218 1.000 0.000
ATOM    411  OP2   A X  20     201.441 205.527 221.248 1.000 0.000
ATOM    412  O5'   A X  20     202.835 206.218 223.214 1.000 0.000
ATOM    413  C5'   A X  20     204.137 206.429 223.861 1.000 0.000
ATOM    414  C4'   A X  20     203.809 206.424 225.340 1.000 0.000
ATOM    415  O4'   A X  20     202.898 207.505 225.676 1.000 0.000
ATOM    416  C3'   A X  20     203.122 205.178 225.880 1.000 0.000
ATOM    417  O3'   A X  20     204.024 204.103 226.089 1.000 0.000
ATOM    418  C2'   A X  20     202.460 205.694 227.157 1.000 0.000
ATOM    419  O2'   A X  20     203.404 205.794 228.212 1.000 0.000
ATOM    420  C1'   A X  20     201.999 207.078 226.780 1.000 0.000
ATOM    421  N9    A X  20     200.664 207.208 226.225 1.000 0.000
ATOM    422  C8    A X  20     200.240 207.736 225.034 1.000 0.000
ATOM    423  N7    A X  20     198.938 207.686 224.878 1.000 0.000
ATOM    424  C5    A X  20     198.485 207.081 226.045 1.000 0.000
ATOM    425  C6    A X  20     197.206 206.730 226.512 1.000 0.000
ATOM    426  N6    A X  20     196.090 206.964 225.834 1.000 0.000
ATOM    427  N1    A X  20     197.111 206.131 227.721 1.000 0.000
ATOM    428  C2    A X  20     198.235 205.915 228.412 1.000 0.000
ATOM    429  N3    A X  20     199.486 206.204 228.086 1.000 0.000
ATOM    430  C4    A X  20     199.542 206.786 226.874 1.000 0.000
ATOM    431  P     U X  21     203.281 202.438 225.343 1.000 0.000
ATOM    432  OP1   U X  21     204.517 201.644 225.563 1.000 0.000
ATOM    433  OP2   U X  21     202.464 202.222 224.111 1.000 0.000
ATOM    434  O5'   U X  21     202.349 202.229 226.616 1.000 0.000
ATOM    435  C5'   U X  21     202.991 202.080 227.959 1.000 0.000
ATOM    436  C4'   U X  21     201.803 201.805 228.850 1.000 0.000
ATOM    437  O4'   U X  21     200.860 202.905 228.815 1.000 0.000
ATOM    438  C3'   U X  21     200.956 200.590 228.511 1.000 0.000
ATOM    439  O3'   U X  21     201.548 199.376 228.933 1.000 0.000
ATOM    440  C2'   U X  21     199.635 200.895 229.214 1.000 0.000
ATOM    441  O2'   U X  21     199.737 200.618 230.624 1.000 0.000
ATOM    442  C1'   U X  21     199.570 202.435 229.100 1.000 0.000
ATOM    443  N1    U X  21     198.584 202.911 228.122 1.000 0.000
ATOM    444  C2    U X  21     197.259 202.634 228.370 1.000 0.000
ATOM    445  O2    U X  21     196.891 202.040 229.358 1.000 0.000
ATOM    446  N3    U X  21     196.384 203.072 227.414 1.000 0.000
ATOM    447  C4    U X  21     196.698 203.754 226.249 1.000 0.000
ATOM    448  O4    U X  21     195.788 204.171 225.518 1.000 0.000
ATOM    449  C5    U X  21     198.097 204.001 226.066 1.000 0.000
ATOM    450  C6    U X  21     198.966 203.590 226.989 1.000 0.000
ATOM    451  P     A X  22     202.767 197.571 227.506 1.000 0.000
ATOM    452  OP1   A X  22     203.980 196.998 226.870 1.000 0.000
ATOM    453  OP2   A X  22     202.902 198.509 228.662 1.000 0.000
ATOM    454  O5'   A X  22     201.926 198.290 226.362 1.000 0.000
ATOM    455  C5'   A X  22     201.613 197.892 225.528 1.000 0.000
ATOM    456  C4'   A X  22     201.292 198.619 224.245 1.000 0.000
ATOM    457  O4'   A X  22     199.848 198.740 224.154 1.000 0.000
ATOM    458  C3'   A X  22     201.846 200.043 224.131 1.000 0.000
ATOM    459  O3'   A X  22     202.124 200.410 222.774 1.000 0.000
ATOM    460  C2'   A X  22     200.689 200.897 224.638 1.000 0.000
ATOM    461  O2'   A X  22     200.165 200.838 222.376 1.000 0.000
ATOM    462  C1'   A X  22     199.437 200.121 224.141 1.000 0.000
ATOM    463  N9    A X  22     198.329 200.251 225.069 1.000 0.000
ATOM    464  C8    A X  22     198.249 199.973 226.409 1.000 0.000
ATOM    465  N7    A X  22     197.065 200.213 226.919 1.000 0.000
ATOM    466  C5    A X  22     196.324 200.682 225.840 1.000 0.000
ATOM    467  C6    A X  22     194.994 201.117 225.703 1.000 0.000
ATOM    468  N6    A X  22     194.124 201.136 226.704 1.000 0.000
ATOM    469  N1    A X  22     194.580 201.528 224.482 1.000 0.000
ATOM    470  C2    A X  22     195.453 201.487 223.470 1.000 0.000
ATOM    471  N3    A X  22     196.718 201.095 223.472 1.000 0.000
ATOM    472  C4    A X  22     197.097 200.707 224.703 1.000 0.000
ATOM    473  P     U X  23     201.034 200.000 219.382 1.000 0.000
ATOM    474  OP1   U X  23     202.354 199.630 218.810 1.000 0.000
ATOM    475  OP2   U X  23     200.047 200.758 218.555 1.000 0.000
ATOM    476  O5'   U X  23     200.347 198.658 219.892 1.000 0.000
ATOM    477  C5'   U X  23     201.166 197.604 220.460 1.000 0.000
ATOM    478  C4'   U X  23     200.234 196.452 220.732 1.000 0.000
ATOM    479  O4'   U X  23     199.214 196.851 221.689 1.000 0.000
ATOM    480  C3'   U X  23     199.439 195.948 219.543 1.000 0.000
ATOM    481  O3'   U X  23     200.185 195.102 218.690 1.000 0.000
ATOM    482  C2'   U X  23     198.251 195.275 220.210 1.000 0.000
ATOM    483  O2'   U X  23     198.582 193.995 220.686 1.000 0.000
ATOM    484  C1'   U X  23     197.963 196.242 221.357 1.000 0.000
ATOM    485  N1    U X  23     197.030 197.309 220.971 1.000 0.000
ATOM    486  C2    U X  23     195.684 197.044 221.078 1.000 0.000
ATOM    487  O2    U X  23     195.257 195.990 221.491 1.000 0.000
ATOM    488  N3    U X  23     194.858 198.059 220.679 1.000 0.000
ATOM    489  C4    U X  23     195.239 199.298 220.189 1.000 0.000
ATOM    490  O4    U X  23     194.376 200.156 219.953 1.000 0.000
ATOM    491  C5    U X  23     196.656 199.493 220.108 1.000 0.000
ATOM    492  C6    U X  23     197.478 198.520 220.500 1.000 0.000
ATOM    493  P     G X  24     200.333 195.750 216.259 1.000 0.000
ATOM    494  OP1   G X  24     200.855 194.619 215.449 1.000 0.000
ATOM    495  OP2   G X  24     200.584 197.157 215.825 1.000 0.000
ATOM    496  O5'   G X  24     198.764 195.536 216.416 1.000 0.000
ATOM    497  C5'   G X  24     198.231 194.161 216.543 1.000 0.000
ATOM    498  C4'   G X  24     196.734 194.341 216.561 1.000 0.000
ATOM    499  O4'   G X  24     196.339 195.164 217.695 1.000 0.000
ATOM    500  C3'   G X  24     196.121 195.066 215.376 1.000 0.000
ATOM    501  O3'   G X  24     196.001 194.281 214.207 1.000 0.000
ATOM    502  C2'   G X  24     194.788 195.519 215.944 1.000 0.000
ATOM    503  O2'   G X  24     193.838 194.530 215.960 1.000 0.000
ATOM    504  C1'   G X  24     195.240 195.949 217.349 1.000 0.000
ATOM    505  N9    G X  24     195.586 197.369 217.324 1.000 0.000
ATOM    506  C8    G X  24     196.842 197.923 217.420 1.000 0.000
ATOM    507  N7    G X  24     196.833 199.226 217.344 1.000 0.000
ATOM    508  C5    G X  24     195.487 199.550 217.193 1.000 0.000
ATOM    509  C6    G X  24     194.839 200.816 217.037 1.000 0.000
ATOM    510  O6    G X  24     195.338 201.944 216.982 1.000 0.000
ATOM    511  N1    G X  24     193.457 200.672 216.918 1.000 0.000
ATOM    512  C2    G X  24     192.786 199.482 216.924 1.000 0.000
ATOM    513  N2    G X  24     191.454 199.548 216.772 1.000 0.000
ATOM    514  N3    G X  24     193.371 198.306 217.061 1.000 0.000
ATOM    515  C4    G X  24     194.710 198.413 217.189 1.000 0.000
ATOM    516  P     G X  25     195.619 195.914 210.910 1.000 0.000
ATOM    517  OP1   G X  25     195.016 194.777 210.168 1.000 0.000
ATOM    518  OP2   G X  25     196.514 196.878 210.200 1.000 0.000
ATOM    519  O5'   G X  25     194.428 196.726 211.584 1.000 0.000
ATOM    520  C5'   G X  25     193.298 196.027 212.067 1.000 0.000
ATOM    521  C4'   G X  25     192.307 197.068 212.532 1.000 0.000
ATOM    522  O4'   G X  25     192.872 197.838 213.620 1.000 0.000
ATOM    523  C3'   G X  25     191.919 198.099 211.484 1.000 0.000
ATOM    524  O3'   G X  25     190.859 197.637 210.663 1.000 0.000
ATOM    525  C2'   G X  25     191.554 199.336 212.308 1.000 0.000
ATOM    526  O2'   G X  25     190.157 199.090 212.867 1.000 0.000
ATOM    527  C1'   G X  25     192.410 199.210 213.561 1.000 0.000
ATOM    528  N9    G X  25     193.598 200.055 213.664 1.000 0.000
ATOM    529  C8    G X  25     194.912 199.648 213.681 1.000 0.000
ATOM    530  N7    G X  25     195.755 200.642 213.761 1.000 0.000
ATOM    531  C5    G X  25     194.944 201.774 213.804 1.000 0.000
ATOM    532  C6    G X  25     195.276 203.164 213.873 1.000 0.000
ATOM    533  O6    G X  25     196.390 203.697 213.895 1.000 0.000
ATOM    534  N1    G X  25     194.134 203.963 213.896 1.000 0.000
ATOM    535  C2    G X  25     192.849 203.501 213.837 1.000 0.000
ATOM    536  N2    G X  25     191.881 204.431 213.848 1.000 0.000
ATOM    537  N3    G X  25     192.528 202.222 213.768 1.000 0.000
ATOM    538  C4    G X  25     193.613 201.422 213.754 1.000 0.000
ATOM    539  P     C X  26     191.942 196.957 207.529 1.000 0.000
ATOM    540  OP1   C X  26     191.010 196.563 206.442 1.000 0.000
ATOM    541  OP2   C X  26     193.417 196.821 207.334 1.000 0.000
ATOM    542  O5'   C X  26     191.615 198.468 207.909 1.000 0.000
ATOM    543  C5'   C X  26     190.274 198.956 207.875 1.000 0.000
ATOM    544  C4'   C X  26     190.278 200.427 208.157 1.000 0.000
ATOM    545  O4'   C X  26     190.827 200.624 209.487 1.000 0.000
ATOM    546  C3'   C X  26     191.208 201.230 207.260 1.000 0.000
ATOM    547  O3'   C X  26     190.585 201.555 206.023 1.000 0.000
ATOM    548  C2'   C X  26     191.504 202.444 208.128 1.000 0.000
ATOM    549  O2'   C X  26     190.433 203.370 208.125 1.000 0.000
ATOM    550  C1'   C X  26     191.710 201.766 209.514 1.000 0.000
ATOM    551  N1    C X  26     193.079 201.316 209.795 1.000 0.000
ATOM    552  C2    C X  26     194.010 202.256 210.236 1.000 0.000
ATOM    553  O2    C X  26     193.638 203.420 210.417 1.000 0.000
ATOM    554  N3    C X  26     195.279 201.877 210.454 1.000 0.000
ATOM    555  C4    C X  26     195.638 200.611 210.251 1.000 0.000
ATOM    556  N4    C X  26     196.905 200.293 210.469 1.000 0.000
ATOM    557  C5    C X  26     194.705 199.621 209.822 1.000 0.000
ATOM    558  C6    C X  26     193.447 200.014 209.609 1.000 0.000
ATOM    559  P     A X  27     191.628 201.774 204.650 1.000 0.000
ATOM    560  OP1   A X  27     190.639 201.956 203.557 1.000 0.000
ATOM    561  OP2   A X  27     192.805 200.874 204.451 1.000 0.000
ATOM    562  O5'   A X  27     192.155 203.219 205.058 1.000 0.000
ATOM    563  C5'   A X  27     191.251 204.352 205.040 1.000 0.000
ATOM    564  C4'   A X  27     192.076 205.570 205.347 1.000 0.000
ATOM    565  O4'   A X  27     192.642 205.411 206.666 1.000 0.000
ATOM    566  C3'   A X  27     193.294 205.773 204.460 1.000 0.000
ATOM    567  O3'   A X  27     192.961 206.423 203.239 1.000 0.000
ATOM    568  C2'   A X  27     194.188 206.635 205.340 1.000 0.000
ATOM    569  O2'   A X  27     193.770 207.992 205.363 1.000 0.000
ATOM    570  C1'   A X  27     193.922 206.015 206.705 1.000 0.000
ATOM    571  N9    A X  27     194.904 204.989 207.001 1.000 0.000
ATOM    572  C8    A X  27     194.853 203.630 206.834 1.000 0.000
ATOM    573  N7    A X  27     195.944 203.017 207.228 1.000 0.000
ATOM    574  C5    A X  27     196.762 204.047 207.678 1.000 0.000
ATOM    575  C6    A X  27     198.059 204.077 208.221 1.000 0.000
ATOM    576  N6    A X  27     198.791 202.991 208.429 1.000 0.000
ATOM    577  N1    A X  27     198.581 205.279 208.557 1.000 0.000
ATOM    578  C2    A X  27     197.833 206.371 208.366 1.000 0.000
ATOM    579  N3    A X  27     196.607 206.470 207.874 1.000 0.000
ATOM    580  C4    A X  27     196.127 205.258 207.540 1.000 0.000
ATOM    581  P     C X  28     193.894 205.924 202.010 1.000 0.000
ATOM    582  OP1   C X  28     193.106 206.569 200.929 1.000 0.000
ATOM    583  OP2   C X  28     194.431 204.542 201.820 1.000 0.000
ATOM    584  O5'   C X  28     195.104 206.897 202.360 1.000 0.000
ATOM    585  C5'   C X  28     194.909 208.389 202.280 1.000 0.000
ATOM    586  C4'   C X  28     196.267 208.958 202.580 1.000 0.000
ATOM    587  O4'   C X  28     196.715 208.496 203.876 1.000 0.000
ATOM    588  C3'   C X  28     197.382 208.491 201.679 1.000 0.000
ATOM    589  O3'   C X  28     197.350 209.128 200.416 1.000 0.000
ATOM    590  C2'   C X  28     198.604 208.845 202.512 1.000 0.000
ATOM    591  O2'   C X  28     198.957 210.156 202.478 1.000 0.000
ATOM    592  C1'   C X  28     198.124 208.396 203.884 1.000 0.000
ATOM    593  N1    C X  28     198.511 206.999 204.125 1.000 0.000
ATOM    594  C2    C X  28     199.766 206.742 204.672 1.000 0.000
ATOM    595  O2    C X  28     200.489 207.697 204.975 1.000 0.000
ATOM    596  N3    C X  28     200.160 205.472 204.856 1.000 0.000
ATOM    597  C4    C X  28     199.349 204.470 204.520 1.000 0.000
ATOM    598  N4    C X  28     199.790 203.237 204.712 1.000 0.000
ATOM    599  C5    C X  28     198.050 204.701 203.979 1.000 0.000
ATOM    600  C6    C X  28     197.673 205.969 203.801 1.000 0.000
ATOM    601  P     G X  29     198.127 208.348 199.029 1.000 0.000
ATOM    602  OP1   G X  29     197.881 209.323 197.936 1.000 0.000
ATOM    603  OP2   G X  29     197.800 206.904 198.830 1.000 0.000
ATOM    604  O5'   G X  29     199.661 208.472 199.437 1.000 0.000
ATOM    605  C5'   G X  29     200.314 209.765 199.420 1.000 0.000
ATOM    606  C4'   G X  29     201.765 209.523 199.727 1.000 0.000
ATOM    607  O4'   G X  29     201.855 208.942 201.046 1.000 0.000
ATOM    608  C3'   G X  29     202.457 208.500 198.840 1.000 0.000
ATOM    609  O3'   G X  29     202.909 209.074 197.620 1.000 0.000
ATOM    610  C2'   G X  29     203.613 208.046 199.721 1.000 0.000
ATOM    611  O2'   G X  29     204.672 208.992 199.744 1.000 0.000
ATOM    612  C1'   G X  29     202.914 208.045 201.073 1.000 0.000
ATOM    613  N9    G X  29     202.431 206.703 201.392 1.000 0.000
ATOM    614  C8    G X  29     201.160 206.209 201.208 1.000 0.000
ATOM    615  N7    G X  29     201.039 204.961 201.572 1.000 0.000
ATOM    616  C5    G X  29     202.309 204.614 202.027 1.000 0.000
ATOM    617  C6    G X  29     202.817 203.377 202.537 1.000 0.000
ATOM    618  O6    G X  29     202.235 202.298 202.680 1.000 0.000
ATOM    619  N1    G X  29     204.164 203.480 202.880 1.000 0.000
ATOM    620  C2    G X  29     204.930 204.602 202.735 1.000 0.000
ATOM    621  N2    G X  29     206.217 204.496 203.101 1.000 0.000
ATOM    622  N3    G X  29     204.477 205.748 202.261 1.000 0.000
ATOM    623  C4    G X  29     203.171 205.684 201.929 1.000 0.000
ATOM    624  P     C X  30     202.935 208.038 196.221 1.000 0.000
ATOM    625  OP1   C X  30     203.254 208.992 195.128 1.000 0.000
ATOM    626  OP2   C X  30     201.879 207.000 196.022 1.000 0.000
ATOM    627  O5'   C X  30     204.292 207.313 196.629 1.000 0.000
ATOM    628  C5'   C X  30     205.541 208.048 196.611 1.000 0.000
ATOM    629  C4'   C X  30     206.631 207.060 196.917 1.000 0.000
ATOM    630  O4'   C X  30     206.393 206.522 198.236 1.000 0.000
ATOM    631  C3'   C X  30     206.660 205.825 196.030 1.000 0.000
ATOM    632  O3'   C X  30     207.350 206.064 194.810 1.000 0.000
ATOM    633  C2'   C X  30     207.387 204.819 196.910 1.000 0.000
ATOM    634  O2'   C X  30     208.790 205.042 196.933 1.000 0.000
ATOM    635  C1'   C X  30     206.752 205.157 198.275 1.000 0.000
ATOM    636  N1    C X  30     205.607 204.294 198.596 1.000 0.000
ATOM    637  C2    C X  30     205.856 203.034 199.138 1.000 0.000
ATOM    638  O2    C X  30     207.024 202.707 199.368 1.000 0.000
ATOM    639  N3    C X  30     204.827 202.211 199.395 1.000 0.000
ATOM    640  C4    C X  30     203.581 202.603 199.136 1.000 0.000
ATOM    641  N4    C X  30     202.604 201.749 199.397 1.000 0.000
ATOM    642  C5    C X  30     203.293 203.895 198.603 1.000 0.000
ATOM    643  C6    C X  30     204.326 204.702 198.352 1.000 0.000
ATOM    644  P     A X  31     206.968 204.500 193.728 1.000 0.000
ATOM    645  OP1   A X  31     207.972 204.893 192.706 1.000 0.000
ATOM    646  OP2   A X  31     205.543 204.288 193.332 1.000 0.000
ATOM    647  O5'   A X  31     207.503 203.179 194.435 1.000 0.000
ATOM    648  C5'   A X  31     209.016 203.017 194.653 1.000 0.000
ATOM    649  C4'   A X  31     209.078 201.621 195.229 1.000 0.000
ATOM    650  O4'   A X  31     208.309 201.542 196.460 1.000 0.000
ATOM    651  C3'   A X  31     208.478 200.497 194.407 1.000 0.000
ATOM    652  O3'   A X  31     209.318 200.106 193.331 1.000 0.000
ATOM    653  C2'   A X  31     208.402 199.406 195.462 1.000 0.000
ATOM    654  O2'   A X  31     209.521 198.744 195.754 1.000 0.000
ATOM    655  C1'   A X  31     207.845 200.179 196.655 1.000 0.000
ATOM    656  N9    A X  31     206.394 200.230 196.648 1.000 0.000
ATOM    657  C8    A X  31     205.538 201.246 196.315 1.000 0.000
ATOM    658  N7    A X  31     204.273 200.922 196.440 1.000 0.000
ATOM    659  C5    A X  31     204.308 199.604 196.881 1.000 0.000
ATOM    660  C6    A X  31     203.307 198.670 197.203 1.000 0.000
ATOM    661  N6    A X  31     202.010 198.940 197.144 1.000 0.000
ATOM    662  N1    A X  31     203.691 197.436 197.605 1.000 0.000
ATOM    663  C2    A X  31     205.000 197.174 197.684 1.000 0.000
ATOM    664  N3    A X  31     206.029 197.964 197.418 1.000 0.000
ATOM    665  C4    A X  31     205.609 199.176 197.010 1.000 0.000
ATOM    666  P     A X  32     208.196 199.250 191.550 1.000 0.000
ATOM    667  OP1   A X  32     209.487 198.925 190.892 1.000 0.000
ATOM    668  OP2   A X  32     207.043 199.737 190.734 1.000 0.000
ATOM    669  O5'   A X  32     207.737 197.958 192.359 1.000 0.000
ATOM    670  C5'   A X  32     208.818 197.069 193.018 1.000 0.000
ATOM    671  C4'   A X  32     207.960 195.954 193.566 1.000 0.000
ATOM    672  O4'   A X  32     206.946 196.480 194.453 1.000 0.000
ATOM    673  C3'   A X  32     207.116 195.196 192.563 1.000 0.000
ATOM    674  O3'   A X  32     207.898 194.263 191.834 1.000 0.000
ATOM    675  C2'   A X  32     206.126 194.479 193.476 1.000 0.000
ATOM    676  O2'   A X  32     206.662 193.358 194.137 1.000 0.000
ATOM    677  C1'   A X  32     205.900 195.505 194.589 1.000 0.000
ATOM    678  N9    A X  32     204.624 196.191 194.511 1.000 0.000
ATOM    679  C8    A X  32     204.316 197.460 194.097 1.000 0.000
ATOM    680  N7    A X  32     203.035 197.736 194.175 1.000 0.000
ATOM    681  C5    A X  32     202.471 196.566 194.670 1.000 0.000
ATOM    682  C6    A X  32     201.152 196.191 194.981 1.000 0.000
ATOM    683  N6    A X  32     200.111 197.002 194.850 1.000 0.000
ATOM    684  N1    A X  32     200.938 194.940 195.450 1.000 0.000
ATOM    685  C2    A X  32     201.993 194.131 195.602 1.000 0.000
ATOM    686  N3    A X  32     203.272 194.369 195.353 1.000 0.000
ATOM    687  C4    A X  32     203.443 195.615 194.877 1.000 0.000
ATOM    688  P     G X  33     207.231 193.812 190.144 1.000 0.000
ATOM    689  OP1   G X  33     208.186 192.783 189.660 1.000 0.000
ATOM    690  OP2   G X  33     206.802 194.919 189.237 1.000 0.000
ATOM    691  O5'   G X  33     205.934 193.048 190.663 1.000 0.000
ATOM    692  C5'   G X  33     206.078 191.749 191.325 1.000 0.000
ATOM    693  C4'   G X  33     204.669 191.271 191.564 1.000 0.000
ATOM    694  O4'   G X  33     203.991 192.211 192.435 1.000 0.000
ATOM    695  C3'   G X  33     203.777 191.212 190.335 1.000 0.000
ATOM    696  O3'   G X  33     203.986 189.997 189.620 1.000 0.000
ATOM    697  C2'   G X  33     202.387 191.265 190.959 1.000 0.000
ATOM    698  O2'   G X  33     201.994 190.014 191.525 1.000 0.000
ATOM    699  C1'   G X  33     202.602 192.237 192.123 1.000 0.000
ATOM    700  N9    G X  33     202.248 193.617 191.797 1.000 0.000
ATOM    701  C8    G X  33     203.047 194.563 191.195 1.000 0.000
ATOM    702  N7    G X  33     202.440 195.705 191.016 1.000 0.000
ATOM    703  C5    G X  33     201.165 195.499 191.536 1.000 0.000
ATOM    704  C6    G X  33     200.032 196.370 191.614 1.000 0.000
ATOM    705  O6    G X  33     199.915 197.531 191.212 1.000 0.000
ATOM    706  N1    G X  33     198.945 195.743 192.222 1.000 0.000
ATOM    707  C2    G X  33     198.933 194.453 192.673 1.000 0.000
ATOM    708  N2    G X  33     197.780 194.022 193.210 1.000 0.000
ATOM    709  N3    G X  33     199.968 193.637 192.604 1.000 0.000
ATOM    710  C4    G X  33     201.040 194.219 192.028 1.000 0.000
ATOM    711  P     U X  34     204.004 188.811 187.955 1.000 0.000
ATOM    712  OP1   U X  34     204.020 187.381 187.556 1.000 0.000
ATOM    713  OP2   U X  34     205.216 189.659 187.745 1.000 0.000
ATOM    714  O5'   U X  34     202.769 189.495 187.219 1.000 0.000
ATOM    715  C5'   U X  34     201.828 189.120 187.210 1.000 0.000
ATOM    716  C4'   U X  34     200.760 189.503 186.214 1.000 0.000
ATOM    717  O4'   U X  34     199.998 190.623 186.747 1.000 0.000
ATOM    718  C3'   U X  34     201.284 189.952 184.852 1.000 0.000
ATOM    719  O3'   U X  34     200.440 189.464 183.816 1.000 0.000
ATOM    720  C2'   U X  34     201.224 191.474 184.945 1.000 0.000
ATOM    721  O2'   U X  34     199.109 191.061 184.116 1.000 0.000
ATOM    722  C1'   U X  34     199.977 191.673 185.801 1.000 0.000
ATOM    723  N1    U X  34     199.984 192.950 186.525 1.000 0.000
ATOM    724  C2    U X  34     198.870 193.750 186.412 1.000 0.000
ATOM    725  O2    U X  34     197.900 193.430 185.764 1.000 0.000
ATOM    726  N3    U X  34     198.939 194.942 187.081 1.000 0.000
ATOM    727  C4    U X  34     199.997 195.407 187.845 1.000 0.000
ATOM    728  O4    U X  34     199.881 196.469 188.472 1.000 0.000
ATOM    729  C5    U X  34     201.117 194.515 187.911 1.000 0.000
ATOM    730  C6    U X  34     201.068 193.346 187.273 1.000 0.000
ATOM    731  P     U X  35     200.349 189.635 180.269 1.000 0.000
ATOM    732  OP1   U X  35     199.572 190.464 181.226 1.000 0.000
ATOM    733  OP2   U X  35     199.956 189.593 178.828 1.000 0.000
ATOM    734  O5'   U X  35     201.869 190.093 180.370 1.000 0.000
ATOM    735  C5'   U X  35     202.356 190.235 181.329 1.000 0.000
ATOM    736  C4'   U X  35     203.666 190.986 181.382 1.000 0.000
ATOM    737  O4'   U X  35     204.749 190.067 181.082 1.000 0.000
ATOM    738  C3'   U X  35     203.801 192.150 180.400 1.000 0.000
ATOM    739  O3'   U X  35     204.325 193.302 181.048 1.000 0.000
ATOM    740  C2'   U X  35     204.806 191.640 179.369 1.000 0.000
ATOM    741  O2'   U X  35     206.302 192.471 180.795 1.000 0.000
ATOM    742  C1'   U X  35     205.658 190.700 180.214 1.000 0.000
ATOM    743  N1    U X  35     206.342 189.664 179.432 1.000 0.000
ATOM    744  C2    U X  35     207.710 189.571 179.560 1.000 0.000
ATOM    745  O2    U X  35     208.345 190.288 180.298 1.000 0.000
ATOM    746  N3    U X  35     208.303 188.610 178.788 1.000 0.000
ATOM    747  C4    U X  35     207.673 187.742 177.910 1.000 0.000
ATOM    748  O4    U X  35     208.330 186.857 177.343 1.000 0.000
ATOM    749  C5    U X  35     206.251 187.906 177.833 1.000 0.000
ATOM    750  C6    U X  35     205.652 188.830 178.584 1.000 0.000
ATOM    751  P     U X  36     203.614 194.080 180.868 1.000 0.000
ATOM    752  OP1   U X  36     204.382 195.291 180.478 1.000 0.000
ATOM    753  OP2   U X  36     203.966 193.345 182.120 1.000 0.000
ATOM    754  O5'   U X  36     202.079 194.494 180.935 1.000 0.000
ATOM    755  C5'   U X  36     201.624 195.130 180.131 1.000 0.000
ATOM    756  C4'   U X  36     200.259 195.718 180.405 1.000 0.000
ATOM    757  O4'   U X  36     199.242 194.705 180.188 1.000 0.000
ATOM    758  C3'   U X  36     200.052 196.241 181.827 1.000 0.000
ATOM    759  O3'   U X  36     199.575 197.579 181.814 1.000 0.000
ATOM    760  C2'   U X  36     198.998 195.308 182.424 1.000 0.000
ATOM    761  O2'   U X  36     197.562 196.670 181.524 1.000 0.000
ATOM    762  C1'   U X  36     198.251 194.833 181.181 1.000 0.000
ATOM    763  N1    U X  36     197.609 193.527 181.370 1.000 0.000
ATOM    764  C2    U X  36     196.255 193.444 181.135 1.000 0.000
ATOM    765  O2    U X  36     195.599 194.391 180.765 1.000 0.000
ATOM    766  N3    U X  36     195.700 192.213 181.354 1.000 0.000
ATOM    767  C4    U X  36     196.356 191.069 181.780 1.000 0.000
ATOM    768  O4    U X  36     195.738 189.996 181.847 1.000 0.000
ATOM    769  C5    U X  36     197.761 191.239 182.004 1.000 0.000
ATOM    770  C6    U X  36     198.323 192.428 181.788 1.000 0.000
ATOM    771  P     C X  37     199.986 198.650 183.140 1.000 0.000
ATOM    772  OP1   C X  37     201.068 199.657 183.288 1.000 0.000
ATOM    773  OP2   C X  37     199.562 197.831 184.316 1.000 0.000
ATOM    774  O5'   C X  37     198.711 199.405 182.559 1.000 0.000
ATOM    775  C5'   C X  37     198.900 200.499 181.598 1.000 0.000
ATOM    776  C4'   C X  37     197.512 201.047 181.363 1.000 0.000
ATOM    777  O4'   C X  37     196.672 200.003 180.807 1.000 0.000
ATOM    778  C3'   C X  37     196.761 201.481 182.608 1.000 0.000
ATOM    779  O3'   C X  37     197.132 202.798 182.996 1.000 0.000
ATOM    780  C2'   C X  37     195.311 201.429 182.139 1.000 0.000
ATOM    781  O2'   C X  37     194.967 202.555 181.316 1.000 0.000
ATOM    782  C1'   C X  37     195.325 200.214 181.213 1.000 0.000
ATOM    783  N1    C X  37     194.844 198.982 181.852 1.000 0.000
ATOM    784  C2    C X  37     193.495 198.892 182.191 1.000 0.000
ATOM    785  O2    C X  37     192.746 199.831 181.902 1.000 0.000
ATOM    786  N3    C X  37     193.043 197.794 182.818 1.000 0.000
ATOM    787  C4    C X  37     193.882 196.802 183.108 1.000 0.000
ATOM    788  N4    C X  37     193.387 195.747 183.737 1.000 0.000
ATOM    789  C5    C X  37     195.263 196.854 182.754 1.000 0.000
ATOM    790  C6    C X  37     195.697 197.952 182.132 1.000 0.000
ATOM    791  P     U X  38     197.260 203.214 185.037 1.000 0.000
ATOM    792  OP1   U X  38     197.290 204.690 185.209 1.000 0.000
ATOM    793  OP2   U X  38     198.206 202.353 185.811 1.000 0.000
ATOM    794  O5'   U X  38     195.773 202.733 185.334 1.000 0.000
ATOM    795  C5'   U X  38     194.673 203.566 184.938 1.000 0.000
ATOM    796  C4'   U X  38     193.432 202.891 185.481 1.000 0.000
ATOM    797  O4'   U X  38     193.278 201.596 184.850 1.000 0.000
ATOM    798  C3'   U X  38     193.443 202.588 186.970 1.000 0.000
ATOM    799  O3'   U X  38     192.993 203.717 187.712 1.000 0.000
ATOM    800  C2'   U X  38     192.459 201.427 187.081 1.000 0.000
ATOM    801  O2'   U X  38     191.076 201.915 186.992 1.000 0.000
ATOM    802  C1'   U X  38     192.697 200.686 185.768 1.000 0.000
ATOM    803  N1    U X  38     193.601 199.537 185.900 1.000 0.000
ATOM    804  C2    U X  38     193.060 198.351 186.340 1.000 0.000
ATOM    805  O2    U X  38     191.884 198.226 186.596 1.000 0.000
ATOM    806  N3    U X  38     193.950 197.320 186.475 1.000 0.000
ATOM    807  C4    U X  38     195.310 197.356 186.215 1.000 0.000
ATOM    808  O4    U X  38     195.978 196.315 186.294 1.000 0.000
ATOM    809  C5    U X  38     195.794 198.627 185.763 1.000 0.000
ATOM    810  C6    U X  38     194.943 199.642 185.617 1.000 0.000
ATOM    811  P     A X  39     193.551 203.945 189.347 1.000 0.000
ATOM    812  OP1   A X  39     192.857 205.168 189.823 1.000 0.000
ATOM    813  OP2   A X  39     194.998 203.738 189.658 1.000 0.000
ATOM    814  O5'   A X  39     192.730 202.693 189.886 1.000 0.000
ATOM    815  C5'   A X  39     191.303 202.760 189.995 1.000 0.000
ATOM    816  C4'   A X  39     190.832 201.482 190.636 1.000 0.000
ATOM    817  O4'   A X  39     191.198 200.362 189.789 1.000 0.000
ATOM    818  C3'   A X  39     191.495 201.175 191.966 1.000 0.000
ATOM    819  O3'   A X  39     190.821 201.858 193.016 1.000 0.000
ATOM    820  C2'   A X  39     191.346 199.660 192.053 1.000 0.000
ATOM    821  O2'   A X  39     190.001 199.287 192.424 1.000 0.000
ATOM    822  C1'   A X  39     191.569 199.224 190.601 1.000 0.000
ATOM    823  N9    A X  39     192.948 198.910 190.277 1.000 0.000
ATOM    824  C8    A X  39     193.944 199.693 189.753 1.000 0.000
ATOM    825  N7    A X  39     195.076 199.052 189.589 1.000 0.000
ATOM    826  C5    A X  39     194.801 197.766 190.038 1.000 0.000
ATOM    827  C6    A X  39     195.575 196.596 190.138 1.000 0.000
ATOM    828  N6    A X  39     196.843 196.523 189.756 1.000 0.000
ATOM    829  N1    A X  39     194.989 195.485 190.641 1.000 0.000
ATOM    830  C2    A X  39     193.704 195.555 191.006 1.000 0.000
ATOM    831  N3    A X  39     192.876 196.587 190.954 1.000 0.000
ATOM    832  C4    A X  39     193.496 197.675 190.462 1.000 0.000
ATOM    833  P     C X  40     191.780 202.573 194.504 1.000 0.000
ATOM    834  OP1   C X  40     190.789 203.090 195.483 1.000 0.000
ATOM    835  OP2   C X  40     193.022 203.353 194.215 1.000 0.000
ATOM    836  O5'   C X  40     192.195 201.111 194.977 1.000 0.000
ATOM    837  C5'   C X  40     191.232 200.275 195.551 1.000 0.000
ATOM    838  C4'   C X  40     191.953 199.039 196.035 1.000 0.000
ATOM    839  O4'   C X  40     192.460 198.304 194.893 1.000 0.000
ATOM    840  C3'   C X  40     193.163 199.289 196.923 1.000 0.000
ATOM    841  O3'   C X  40     192.736 199.291 198.278 1.000 0.000
ATOM    842  C2'   C X  40     194.023 198.055 196.672 1.000 0.000
ATOM    843  O2'   C X  40     193.449 196.866 197.404 1.000 0.000
ATOM    844  C1'   C X  40     193.716 197.734 195.210 1.000 0.000
ATOM    845  N1    C X  40     194.711 198.264 194.270 1.000 0.000
ATOM    846  C2    C X  40     195.668 197.391 193.754 1.000 0.000
ATOM    847  O2    C X  40     195.617 196.199 194.071 1.000 0.000
ATOM    848  N3    C X  40     196.617 197.863 192.929 1.000 0.000
ATOM    849  C4    C X  40     196.634 199.156 192.608 1.000 0.000
ATOM    850  N4    C X  40     197.598 199.572 191.801 1.000 0.000
ATOM    851  C5    C X  40     195.656 200.069 193.101 1.000 0.000
ATOM    852  C6    C X  40     194.720 199.585 193.920 1.000 0.000
ATOM    853  P     C X  41     192.721 200.275 201.802 1.000 0.000
ATOM    854  OP1   C X  41     192.852 201.619 202.421 1.000 0.000
ATOM    855  OP2   C X  41     192.739 199.052 202.661 1.000 0.000
ATOM    856  O5'   C X  41     191.381 200.277 200.945 1.000 0.000
ATOM    857  C5'   C X  41     190.943 201.618 200.225 1.000 0.000
ATOM    858  C4'   C X  41     189.629 201.147 199.640 1.000 0.000
ATOM    859  O4'   C X  41     189.798 199.972 198.805 1.000 0.000
ATOM    860  C3'   C X  41     188.575 200.661 200.611 1.000 0.000
ATOM    861  O3'   C X  41     187.995 201.730 201.347 1.000 0.000
ATOM    862  C2'   C X  41     187.585 200.021 199.647 1.000 0.000
ATOM    863  O2'   C X  41     186.764 200.839 198.981 1.000 0.000
ATOM    864  C1'   C X  41     188.535 199.316 198.675 1.000 0.000
ATOM    865  N1    C X  41     188.699 197.888 198.978 1.000 0.000
ATOM    866  C2    C X  41     187.579 197.062 198.906 1.000 0.000
ATOM    867  O2    C X  41     186.502 197.550 198.549 1.000 0.000
ATOM    868  N3    C X  41     187.695 195.762 199.225 1.000 0.000
ATOM    869  C4    C X  41     188.875 195.274 199.601 1.000 0.000
ATOM    870  N4    C X  41     188.932 193.989 199.915 1.000 0.000
ATOM    871  C5    C X  41     190.044 196.089 199.663 1.000 0.000
ATOM    872  C6    C X  41     189.913 197.378 199.344 1.000 0.000
ATOM    873  P     G X  42     188.350 201.348 203.321 1.000 0.000
ATOM    874  OP1   G X  42     188.277 202.667 204.001 1.000 0.000
ATOM    875  OP2   G X  42     189.100 200.222 203.955 1.000 0.000
ATOM    876  O5'   G X  42     186.856 200.874 203.045 1.000 0.000
ATOM    877  C5'   G X  42     185.839 201.847 202.697 1.000 0.000
ATOM    878  C4'   G X  42     184.534 201.105 202.629 1.000 0.000
ATOM    879  O4'   G X  42     184.638 200.104 201.592 1.000 0.000
ATOM    880  C3'   G X  42     184.178 200.297 203.867 1.000 0.000
ATOM    881  O3'   G X  42     183.562 201.098 204.866 1.000 0.000
ATOM    882  C2'   G X  42     183.225 199.253 203.303 1.000 0.000
ATOM    883  O2'   G X  42     181.927 199.784 203.070 1.000 0.000
ATOM    884  C1'   G X  42     183.903 198.988 201.966 1.000 0.000
ATOM    885  N9    G X  42     184.774 197.820 202.064 1.000 0.000
ATOM    886  C8    G X  42     186.134 197.809 202.278 1.000 0.000
ATOM    887  N7    G X  42     186.633 196.604 202.338 1.000 0.000
ATOM    888  C5    G X  42     185.534 195.770 202.147 1.000 0.000
ATOM    889  C6    G X  42     185.432 194.343 202.127 1.000 0.000
ATOM    890  O6    G X  42     186.316 193.498 202.294 1.000 0.000
ATOM    891  N1    G X  42     184.121 193.927 201.901 1.000 0.000
ATOM    892  C2    G X  42     183.048 194.758 201.740 1.000 0.000
ATOM    893  N2    G X  42     181.858 194.165 201.555 1.000 0.000
ATOM    894  N3    G X  42     183.126 196.075 201.762 1.000 0.000
ATOM    895  C4    G X  42     184.386 196.510 201.969 1.000 0.000
ATOM    896  P     G X  43     183.838 200.647 206.526 1.000 0.000
ATOM    897  OP1   G X  43     183.233 201.784 207.267 1.000 0.000
ATOM    898  OP2   G X  43     185.159 200.094 206.955 1.000 0.000
ATOM    899  O5'   G X  43     182.771 199.467 206.514 1.000 0.000
ATOM    900  C5'   G X  43     181.357 199.768 206.407 1.000 0.000
ATOM    901  C4'   G X  43     180.623 198.466 206.552 1.000 0.000
ATOM    902  O4'   G X  43     181.026 197.600 205.469 1.000 0.000
ATOM    903  C3'   G X  43     180.963 197.659 207.795 1.000 0.000
ATOM    904  O3'   G X  43     180.221 198.094 208.929 1.000 0.000
ATOM    905  C2'   G X  43     180.586 196.247 207.372 1.000 0.000
ATOM    906  O2'   G X  43     179.181 196.033 207.413 1.000 0.000
ATOM    907  C1'   G X  43     181.044 196.287 205.923 1.000 0.000
ATOM    908  N9    G X  43     182.389 195.729 205.801 1.000 0.000
ATOM    909  C8    G X  43     183.577 196.421 205.755 1.000 0.000
ATOM    910  N7    G X  43     184.620 195.641 205.663 1.000 0.000
ATOM    911  C5    G X  43     184.084 194.356 205.644 1.000 0.000
ATOM    912  C6    G X  43     184.719 193.076 205.577 1.000 0.000
ATOM    913  O6    G X  43     185.923 192.806 205.536 1.000 0.000
ATOM    914  N1    G X  43     183.786 192.040 205.583 1.000 0.000
ATOM    915  C2    G X  43     182.431 192.202 205.665 1.000 0.000
ATOM    916  N2    G X  43     181.697 191.078 205.680 1.000 0.000
ATOM    917  N3    G X  43     181.832 193.376 205.733 1.000 0.000
ATOM    918  C4    G X  43     182.709 194.400 205.720 1.000 0.000
ATOM    919  P     G X  44     180.991 197.941 210.483 1.000 0.000
ATOM    920  OP1   G X  44     180.041 198.654 211.376 1.000 0.000
ATOM    921  OP2   G X  44     182.462 198.158 210.631 1.000 0.000
ATOM    922  O5'   G X  44     180.689 196.384 210.617 1.000 0.000
ATOM    923  C5'   G X  44     179.327 195.921 210.792 1.000 0.000
ATOM    924  C4'   G X  44     179.397 194.436 211.011 1.000 0.000
ATOM    925  O4'   G X  44     179.977 193.834 209.834 1.000 0.000
ATOM    926  C3'   G X  44     180.322 193.986 212.132 1.000 0.000
ATOM    927  O3'   G X  44     179.686 194.048 213.402 1.000 0.000
ATOM    928  C2'   G X  44     180.644 192.555 211.722 1.000 0.000
ATOM    929  O2'   G X  44     179.578 191.662 212.015 1.000 0.000
ATOM    930  C1'   G X  44     180.741 192.740 210.216 1.000 0.000
ATOM    931  N9    G X  44     182.134 192.934 209.818 1.000 0.000
ATOM    932  C8    G X  44     182.774 194.129 209.581 1.000 0.000
ATOM    933  N7    G X  44     184.031 193.981 209.261 1.000 0.000
ATOM    934  C5    G X  44     184.228 192.602 209.285 1.000 0.000
ATOM    935  C6    G X  44     185.401 191.819 209.041 1.000 0.000
ATOM    936  O6    G X  44     186.543 192.194 208.763 1.000 0.000
ATOM    937  N1    G X  44     185.142 190.455 209.175 1.000 0.000
ATOM    938  C2    G X  44     183.935 189.913 209.517 1.000 0.000
ATOM    939  N2    G X  44     183.890 188.575 209.618 1.000 0.000
ATOM    940  N3    G X  44     182.847 190.624 209.749 1.000 0.000
ATOM    941  C4    G X  44     183.063 191.949 209.618 1.000 0.000
ATOM    942  P     C X  45     180.698 194.393 214.777 1.000 0.000
ATOM    943  OP1   C X  45     179.702 194.575 215.864 1.000 0.000
ATOM    944  OP2   C X  45     181.853 195.333 214.656 1.000 0.000
ATOM    945  O5'   C X  45     181.260 192.908 214.893 1.000 0.000
ATOM    946  C5'   C X  45     180.381 191.830 215.299 1.000 0.000
ATOM    947  C4'   C X  45     181.235 190.600 215.433 1.000 0.000
ATOM    948  O4'   C X  45     181.810 190.309 214.141 1.000 0.000
ATOM    949  C3'   C X  45     182.448 190.745 216.337 1.000 0.000
ATOM    950  O3'   C X  45     182.117 190.547 217.706 1.000 0.000
ATOM    951  C2'   C X  45     183.370 189.654 215.810 1.000 0.000
ATOM    952  O2'   C X  45     182.980 188.362 216.256 1.000 0.000
ATOM    953  C1'   C X  45     183.123 189.814 214.295 1.000 0.000
ATOM    954  N1    C X  45     184.119 190.676 213.646 1.000 0.000
ATOM    955  C2    C X  45     185.345 190.121 213.286 1.000 0.000
ATOM    956  O2    C X  45     185.533 188.916 213.485 1.000 0.000
ATOM    957  N3    C X  45     186.289 190.901 212.735 1.000 0.000
ATOM    958  C4    C X  45     186.045 192.195 212.533 1.000 0.000
ATOM    959  N4    C X  45     187.012 192.922 211.997 1.000 0.000
ATOM    960  C5    C X  45     184.792 192.788 212.869 1.000 0.000
ATOM    961  C6    C X  45     183.865 191.999 213.417 1.000 0.000
ATOM    962  P     A X  46     183.047 191.435 218.881 1.000 0.000
ATOM    963  OP1   A X  46     182.317 191.149 220.143 1.000 0.000
ATOM    964  OP2   A X  46     183.519 192.823 218.589 1.000 0.000
ATOM    965  O5'   A X  46     184.295 190.449 218.821 1.000 0.000
ATOM    966  C5'   A X  46     184.177 189.099 219.334 1.000 0.000
ATOM    967  C4'   A X  46     185.545 188.482 219.249 1.000 0.000
ATOM    968  O4'   A X  46     185.938 188.450 217.860 1.000 0.000
ATOM    969  C3'   A X  46     186.660 189.271 219.916 1.000 0.000
ATOM    970  O3'   A X  46     186.734 189.012 221.312 1.000 0.000
ATOM    971  C2'   A X  46     187.891 188.770 219.175 1.000 0.000
ATOM    972  O2'   A X  46     188.302 187.487 219.626 1.000 0.000
ATOM    973  C1'   A X  46     187.338 188.640 217.763 1.000 0.000
ATOM    974  N9    A X  46     187.583 189.853 217.004 1.000 0.000
ATOM    975  C8    A X  46     186.780 190.940 216.774 1.000 0.000
ATOM    976  N7    A X  46     187.347 191.855 216.025 1.000 0.000
ATOM    977  C5    A X  46     188.605 191.330 215.751 1.000 0.000
ATOM    978  C6    A X  46     189.703 191.803 215.011 1.000 0.000
ATOM    979  N6    A X  46     189.706 192.960 214.364 1.000 0.000
ATOM    980  N1    A X  46     190.811 191.028 214.949 1.000 0.000
ATOM    981  C2    A X  46     190.798 189.852 215.585 1.000 0.000
ATOM    982  N3    A X  46     189.831 189.299 216.302 1.000 0.000
ATOM    983  C4    A X  46     188.753 190.102 216.351 1.000 0.000
ATOM    984  P     C X  47     186.908 190.058 222.769 1.000 0.000
ATOM    985  OP1   C X  47     186.928 189.221 223.996 1.000 0.000
ATOM    986  OP2   C X  47     186.247 191.398 222.789 1.000 0.000
ATOM    987  O5'   C X  47     188.417 190.241 222.296 1.000 0.000
ATOM    988  C5'   C X  47     189.381 189.091 222.447 1.000 0.000
ATOM    989  C4'   C X  47     190.691 189.704 222.033 1.000 0.000
ATOM    990  O4'   C X  47     190.585 190.117 220.647 1.000 0.000
ATOM    991  C3'   C X  47     191.143 190.978 222.734 1.000 0.000
ATOM    992  O3'   C X  47     191.746 190.723 224.008 1.000 0.000
ATOM    993  C2'   C X  47     192.179 191.483 221.735 1.000 0.000
ATOM    994  O2'   C X  47     193.398 190.877 221.782 1.000 0.000
ATOM    995  C1'   C X  47     191.467 191.211 220.409 1.000 0.000
ATOM    996  N1    C X  47     190.681 192.355 219.927 1.000 0.000
ATOM    997  C2    C X  47     191.319 193.317 219.146 1.000 0.000
ATOM    998  O2    C X  47     192.507 193.150 218.850 1.000 0.000
ATOM    999  N3    C X  47     190.634 194.395 218.734 1.000 0.000
ATOM   1000  C4    C X  47     189.353 194.536 219.070 1.000 0.000
ATOM   1001  N4    C X  47     188.726 195.623 218.648 1.000 0.000
ATOM   1002  C5    C X  47     188.666 193.558 219.850 1.000 0.000
ATOM   1003  C6    C X  47     189.361 192.493 220.252 1.000 0.000
ATOM   1004  P     C X  48     188.164 194.262 225.386 1.000 0.000
ATOM   1005  OP1   C X  48     188.352 193.283 226.487 1.000 0.000
ATOM   1006  OP2   C X  48     187.461 195.555 225.648 1.000 0.000
ATOM   1007  O5'   C X  48     189.602 194.577 224.781 1.000 0.000
ATOM   1008  C5'   C X  48     190.588 193.479 224.685 1.000 0.000
ATOM   1009  C4'   C X  48     191.810 194.214 224.217 1.000 0.000
ATOM   1010  O4'   C X  48     191.576 194.755 222.910 1.000 0.000
ATOM   1011  C3'   C X  48     192.289 195.398 225.052 1.000 0.000
ATOM   1012  O3'   C X  48     193.179 194.945 226.080 1.000 0.000
ATOM   1013  C2'   C X  48     193.117 196.210 224.043 1.000 0.000
ATOM   1014  O2'   C X  48     194.467 195.517 223.820 1.000 0.000
ATOM   1015  C1'   C X  48     192.515 195.813 222.694 1.000 0.000
ATOM   1016  N1    C X  48     191.965 196.723 221.681 1.000 0.000
ATOM   1017  C2    C X  48     192.786 197.729 221.175 1.000 0.000
ATOM   1018  O2    C X  48     193.957 197.791 221.565 1.000 0.000
ATOM   1019  N3    C X  48     192.290 198.602 220.284 1.000 0.000
ATOM   1020  C4    C X  48     191.024 198.497 219.886 1.000 0.000
ATOM   1021  N4    C X  48     190.581 199.390 219.014 1.000 0.000
ATOM   1022  C5    C X  48     190.165 197.465 220.368 1.000 0.000
ATOM   1023  C6    C X  48     190.672 196.606 221.254 1.000 0.000
ATOM   1024  P     G X  49     194.906 198.068 228.473 1.000 0.000
ATOM   1025  OP1   G X  49     195.267 197.123 227.385 1.000 0.000
ATOM   1026  OP2   G X  49     195.799 199.226 228.783 1.000 0.000
ATOM   1027  O5'   G X  49     193.447 198.620 228.157 1.000 0.000
ATOM   1028  C5'   G X  49     192.396 197.714 227.472 1.000 0.000
ATOM   1029  C4'   G X  49     191.228 198.618 227.277 1.000 0.000
ATOM   1030  O4'   G X  49     190.797 199.161 228.569 1.000 0.000
ATOM   1031  C3'   G X  49     191.424 199.859 226.439 1.000 0.000
ATOM   1032  O3'   G X  49     191.729 199.577 225.049 1.000 0.000
ATOM   1033  C2'   G X  49     190.171 200.614 226.857 1.000 0.000
ATOM   1034  O2'   G X  49     189.132 200.355 226.195 1.000 0.000
ATOM   1035  C1'   G X  49     190.318 200.498 228.391 1.000 0.000
ATOM   1036  N9    G X  49     191.271 201.448 228.961 1.000 0.000
ATOM   1037  C8    G X  49     192.603 201.231 229.232 1.000 0.000
ATOM   1038  N7    G X  49     193.203 202.283 229.721 1.000 0.000
ATOM   1039  C5    G X  49     192.203 203.250 229.779 1.000 0.000
ATOM   1040  C6    G X  49     192.242 204.615 230.206 1.000 0.000
ATOM   1041  O6    G X  49     193.201 205.274 230.617 1.000 0.000
ATOM   1042  N1    G X  49     190.992 205.222 230.094 1.000 0.000
ATOM   1043  C2    G X  49     189.863 204.617 229.618 1.000 0.000
ATOM   1044  N2    G X  49     188.757 205.377 229.565 1.000 0.000
ATOM   1045  N3    G X  49     189.813 203.361 229.216 1.000 0.000
ATOM   1046  C4    G X  49     191.007 202.742 229.321 1.000 0.000
ATOM   1047  P     U X  50     190.538 199.366 224.299 1.000 0.000
ATOM   1048  OP1   U X  50     189.398 198.422 224.425 1.000 0.000
ATOM   1049  OP2   U X  50     191.816 198.915 223.670 1.000 0.000
ATOM   1050  O5'   U X  50     190.009 200.646 223.515 1.000 0.000
ATOM   1051  C5'   U X  50     188.621 201.080 223.651 1.000 0.000
ATOM   1052  C4'   U X  50     188.402 202.265 222.748 1.000 0.000
ATOM   1053  O4'   U X  50     189.391 203.312 223.052 1.000 0.000
ATOM   1054  C3'   U X  50     188.759 201.910 221.314 1.000 0.000
ATOM   1055  O3'   U X  50     187.631 201.301 220.785 1.000 0.000
ATOM   1056  C2'   U X  50     188.992 203.288 220.715 1.000 0.000
ATOM   1057  O2'   U X  50     187.800 204.035 220.495 1.000 0.000
ATOM   1058  C1'   U X  50     189.755 203.923 221.881 1.000 0.000
ATOM   1059  N1    U X  50     191.185 203.823 221.565 1.000 0.000
ATOM   1060  C2    U X  50     191.685 204.676 220.607 1.000 0.000
ATOM   1061  O2    U X  50     191.000 205.500 220.047 1.000 0.000
ATOM   1062  N3    U X  50     193.016 204.522 220.329 1.000 0.000
ATOM   1063  C4    U X  50     193.887 203.612 220.906 1.000 0.000
ATOM   1064  O4    U X  50     195.092 203.650 220.620 1.000 0.000
ATOM   1065  C5    U X  50     193.288 202.761 221.891 1.000 0.000
ATOM   1066  C6    U X  50     191.996 202.900 222.184 1.000 0.000
ATOM   1067  P     A X  51     187.843 199.995 219.275 1.000 0.000
ATOM   1068  OP1   A X  51     186.598 199.471 218.657 1.000 0.000
ATOM   1069  OP2   A X  51     188.940 199.055 219.658 1.000 0.000
ATOM   1070  O5'   A X  51     188.436 201.094 218.288 1.000 0.000
ATOM   1071  C5'   A X  51     187.528 201.972 217.562 1.000 0.000
ATOM   1072  C4'   A X  51     188.390 202.766 216.619 1.000 0.000
ATOM   1073  O4'   A X  51     189.308 203.576 217.447 1.000 0.000
ATOM   1074  C3'   A X  51     189.338 201.965 215.731 1.000 0.000
ATOM   1075  O3'   A X  51     188.693 201.537 214.527 1.000 0.000
ATOM   1076  C2'   A X  51     190.409 203.016 215.407 1.000 0.000
ATOM   1077  O2'   A X  51     189.998 203.955 214.434 1.000 0.000
ATOM   1078  C1'   A X  51     190.536 203.756 216.767 1.000 0.000
ATOM   1079  N9    A X  51     191.586 203.039 217.467 1.000 0.000
ATOM   1080  C8    A X  51     191.514 202.035 218.397 1.000 0.000
ATOM   1081  N7    A X  51     192.690 201.633 218.818 1.000 0.000
ATOM   1082  C5    A X  51     193.587 202.427 218.113 1.000 0.000
ATOM   1083  C6    A X  51     194.991 202.505 218.090 1.000 0.000
ATOM   1084  N6    A X  51     195.777 201.749 218.846 1.000 0.000
ATOM   1085  N1    A X  51     195.567 203.406 217.262 1.000 0.000
ATOM   1086  C2    A X  51     194.771 204.181 216.517 1.000 0.000
ATOM   1087  N3    A X  51     193.449 204.207 216.455 1.000 0.000
ATOM   1088  C4    A X  51     192.913 203.290 217.282 1.000 0.000
ATOM   1089  P     A X  52     189.334 199.871 213.349 1.000 0.000
ATOM   1090  OP1   A X  52     188.705 200.006 212.010 1.000 0.000
ATOM   1091  OP2   A X  52     189.354 198.543 214.035 1.000 0.000
ATOM   1092  O5'   A X  52     190.829 200.403 213.226 1.000 0.000
ATOM   1093  C5'   A X  52     191.124 201.494 212.363 1.000 0.000
ATOM   1094  C4'   A X  52     192.621 201.696 212.361 1.000 0.000
ATOM   1095  O4'   A X  52     193.070 202.032 213.709 1.000 0.000
ATOM   1096  C3'   A X  52     193.413 200.441 212.025 1.000 0.000
ATOM   1097  O3'   A X  52     193.551 200.300 210.628 1.000 0.000
ATOM   1098  C2'   A X  52     194.755 200.728 212.670 1.000 0.000
ATOM   1099  O2'   A X  52     195.546 201.650 211.928 1.000 0.000
ATOM   1100  C1'   A X  52     194.312 201.372 213.976 1.000 0.000
ATOM   1101  N9    A X  52     194.017 200.371 214.984 1.000 0.000
ATOM   1102  C8    A X  52     192.820 199.957 215.508 1.000 0.000
ATOM   1103  N7    A X  52     192.947 199.022 216.419 1.000 0.000
ATOM   1104  C5    A X  52     194.320 198.810 216.490 1.000 0.000
ATOM   1105  C6    A X  52     195.121 197.946 217.258 1.000 0.000
ATOM   1106  N6    A X  52     194.632 197.103 218.159 1.000 0.000
ATOM   1107  N1    A X  52     196.460 197.986 217.074 1.000 0.000
ATOM   1108  C2    A X  52     196.952 198.852 216.181 1.000 0.000
ATOM   1109  N3    A X  52     196.307 199.714 215.410 1.000 0.000
ATOM   1110  C4    A X  52     194.979 199.636 215.611 1.000 0.000
ATOM   1111  P     A X  53     193.600 198.620 209.759 1.000 0.000
ATOM   1112  OP1   A X  53     193.897 198.815 208.317 1.000 0.000
ATOM   1113  OP2   A X  53     192.516 197.681 210.179 1.000 0.000
ATOM   1114  O5'   A X  53     194.956 198.182 210.467 1.000 0.000
ATOM   1115  C5'   A X  53     196.226 198.720 210.029 1.000 0.000
ATOM   1116  C4'   A X  53     197.325 198.055 210.799 1.000 0.000
ATOM   1117  O4'   A X  53     197.108 198.319 212.215 1.000 0.000
ATOM   1118  C3'   A X  53     197.300 196.527 210.727 1.000 0.000
ATOM   1119  O3'   A X  53     197.864 196.004 209.509 1.000 0.000
ATOM   1120  C2'   A X  53     198.058 196.165 212.005 1.000 0.000
ATOM   1121  O2'   A X  53     199.416 196.271 211.863 1.000 0.000
ATOM   1122  C1'   A X  53     197.434 197.130 212.999 1.000 0.000
ATOM   1123  N9    A X  53     196.175 196.717 213.591 1.000 0.000
ATOM   1124  C8    A X  53     194.891 197.113 213.327 1.000 0.000
ATOM   1125  N7    A X  53     193.997 196.517 214.080 1.000 0.000
ATOM   1126  C5    A X  53     194.751 195.673 214.887 1.000 0.000
ATOM   1127  C6    A X  53     194.414 194.760 215.902 1.000 0.000
ATOM   1128  N6    A X  53     193.171 194.546 216.311 1.000 0.000
ATOM   1129  N1    A X  53     195.415 194.072 216.499 1.000 0.000
ATOM   1130  C2    A X  53     196.670 194.305 216.100 1.000 0.000
ATOM   1131  N3    A X  53     197.111 195.137 215.169 1.000 0.000
ATOM   1132  C4    A X  53     196.088 195.792 214.590 1.000 0.000
ATOM   1133  P     U X  54     197.588 195.457 209.501 1.000 0.000
ATOM   1134  OP1   U X  54     198.596 195.204 208.440 1.000 0.000
ATOM   1135  OP2   U X  54     196.196 195.851 209.130 1.000 0.000
ATOM   1136  O5'   U X  54     197.524 194.154 210.413 1.000 0.000
ATOM   1137  C5'   U X  54     198.730 193.398 210.684 1.000 0.000
ATOM   1138  C4'   U X  54     198.312 192.177 211.454 1.000 0.000
ATOM   1139  O4'   U X  54     197.713 192.610 212.694 1.000 0.000
ATOM   1140  C3'   U X  54     197.223 191.337 210.806 1.000 0.000
ATOM   1141  O3'   U X  54     197.750 190.433 209.843 1.000 0.000
ATOM   1142  C2'   U X  54     196.625 190.612 212.004 1.000 0.000
ATOM   1143  O2'   U X  54     197.438 189.529 212.434 1.000 0.000
ATOM   1144  C1'   U X  54     196.631 191.753 213.045 1.000 0.000
ATOM   1145  N1    U X  54     195.358 192.480 213.103 1.000 0.000
ATOM   1146  C2    U X  54     194.348 191.933 213.862 1.000 0.000
ATOM   1147  O2    U X  54     194.485 190.905 214.485 1.000 0.000
ATOM   1148  N3    U X  54     193.173 192.634 213.859 1.000 0.000
ATOM   1149  C4    U X  54     192.909 193.813 213.181 1.000 0.000
ATOM   1150  O4    U X  54     191.823 194.386 213.346 1.000 0.000
ATOM   1151  C5    U X  54     194.011 194.314 212.413 1.000 0.000
ATOM   1152  C6    U X  54     195.167 193.652 212.409 1.000 0.000
ATOM   1153  P     G X  55     196.778 190.033 208.564 1.000 0.000
ATOM   1154  OP1   G X  55     197.708 189.264 207.698 1.000 0.000
ATOM   1155  OP2   G X  55     195.887 191.073 207.965 1.000 0.000
ATOM   1156  O5'   G X  55     195.878 188.980 209.347 1.000 0.000
ATOM   1157  C5'   G X  55     196.421 187.730 209.774 1.000 0.000
ATOM   1158  C4'   G X  55     195.329 186.896 210.370 1.000 0.000
ATOM   1159  O4'   G X  55     194.800 187.609 211.519 1.000 0.000
ATOM   1160  C3'   G X  55     194.118 186.721 209.466 1.000 0.000
ATOM   1161  O3'   G X  55     194.309 185.657 208.541 1.000 0.000
ATOM   1162  C2'   G X  55     193.012 186.454 210.477 1.000 0.000
ATOM   1163  O2'   G X  55     193.049 185.124 210.962 1.000 0.000
ATOM   1164  C1'   G X  55     193.389 187.449 211.580 1.000 0.000
ATOM   1165  N9    G X  55     192.786 188.766 211.387 1.000 0.000
ATOM   1166  C8    G X  55     193.378 189.881 210.841 1.000 0.000
ATOM   1167  N7    G X  55     192.576 190.909 210.782 1.000 0.000
ATOM   1168  C5    G X  55     191.383 190.442 211.327 1.000 0.000
ATOM   1169  C6    G X  55     190.122 191.091 211.520 1.000 0.000
ATOM   1170  O6    G X  55     189.786 192.241 211.224 1.000 0.000
ATOM   1171  N1    G X  55     189.191 190.236 212.110 1.000 0.000
ATOM   1172  C2    G X  55     189.424 188.933 212.450 1.000 0.000
ATOM   1173  N2    G X  55     188.391 188.265 212.988 1.000 0.000
ATOM   1174  N3    G X  55     190.579 188.320 212.273 1.000 0.000
ATOM   1175  C4    G X  55     191.505 189.125 211.711 1.000 0.000
ATOM   1176  P     U X  56     193.458 185.767 207.029 1.000 0.000
ATOM   1177  OP1   U X  56     194.001 184.590 206.302 1.000 0.000
ATOM   1178  OP2   U X  56     193.332 187.083 206.332 1.000 0.000
ATOM   1179  O5'   U X  56     192.031 185.354 207.600 1.000 0.000
ATOM   1180  C5'   U X  56     191.803 184.003 208.074 1.000 0.000
ATOM   1181  C4'   U X  56     190.344 183.906 208.422 1.000 0.000
ATOM   1182  O4'   U X  56     190.067 184.853 209.477 1.000 0.000
ATOM   1183  C3'   U X  56     189.382 184.314 207.317 1.000 0.000
ATOM   1184  O3'   U X  56     189.138 183.251 206.405 1.000 0.000
ATOM   1185  C2'   U X  56     188.134 184.688 208.104 1.000 0.000
ATOM   1186  O2'   U X  56     187.413 183.545 208.541 1.000 0.000
ATOM   1187  C1'   U X  56     188.776 185.425 209.300 1.000 0.000
ATOM   1188  N1    U X  56     188.847 186.878 209.105 1.000 0.000
ATOM   1189  C2    U X  56     187.719 187.613 209.393 1.000 0.000
ATOM   1190  O2    U X  56     186.702 187.110 209.811 1.000 0.000
ATOM   1191  N3    U X  56     187.827 188.958 209.166 1.000 0.000
ATOM   1192  C4    U X  56     188.938 189.634 208.687 1.000 0.000
ATOM   1193  O4    U X  56     188.921 190.872 208.619 1.000 0.000
ATOM   1194  C5    U X  56     190.067 188.797 208.410 1.000 0.000
ATOM   1195  C6    U X  56     189.986 187.486 208.632 1.000 0.000
ATOM   1196  P     C X  57     188.890 183.789 204.895 1.000 0.000
ATOM   1197  OP1   C X  57     188.955 182.462 204.231 1.000 0.000
ATOM   1198  OP2   C X  57     189.551 184.972 204.265 1.000 0.000
ATOM   1199  O5'   C X  57     187.353 184.128 205.127 1.000 0.000
ATOM   1200  C5'   C X  57     186.382 183.019 205.439 1.000 0.000
ATOM   1201  C4'   C X  57     185.044 183.700 205.495 1.000 0.000
ATOM   1202  O4'   C X  57     185.071 184.750 206.490 1.000 0.000
ATOM   1203  C3'   C X  57     184.647 184.457 204.253 1.000 0.000
ATOM   1204  O3'   C X  57     184.210 183.596 203.219 1.000 0.000
ATOM   1205  C2'   C X  57     183.554 185.365 204.796 1.000 0.000
ATOM   1206  O2'   C X  57     182.348 184.765 204.967 1.000 0.000
ATOM   1207  C1'   C X  57     184.196 185.791 206.108 1.000 0.000
ATOM   1208  N1    C X  57     184.966 187.028 205.918 1.000 0.000
ATOM   1209  C2    C X  57     184.304 188.248 206.046 1.000 0.000
ATOM   1210  O2    C X  57     183.109 188.246 206.357 1.000 0.000
ATOM   1211  N3    C X  57     184.976 189.390 205.830 1.000 0.000
ATOM   1212  C4    C X  57     186.266 189.349 205.500 1.000 0.000
ATOM   1213  N4    C X  57     186.879 190.503 205.287 1.000 0.000
ATOM   1214  C5    C X  57     186.976 188.118 205.384 1.000 0.000
ATOM   1215  C6    C X  57     186.294 186.992 205.600 1.000 0.000
ATOM   1216  P     C X  58     184.276 184.150 201.539 1.000 0.000
ATOM   1217  OP1   C X  58     183.733 182.984 200.797 1.000 0.000
ATOM   1218  OP2   C X  58     185.566 184.772 201.112 1.000 0.000
ATOM   1219  O5'   C X  58     183.148 185.273 201.550 1.000 0.000
ATOM   1220  C5'   C X  58     181.753 184.898 201.655 1.000 0.000
ATOM   1221  C4'   C X  58     180.951 186.161 201.510 1.000 0.000
ATOM   1222  O4'   C X  58     181.307 187.046 202.593 1.000 0.000
ATOM   1223  C3'   C X  58     181.250 186.983 200.266 1.000 0.000
ATOM   1224  O3'   C X  58     180.533 186.511 199.132 1.000 0.000
ATOM   1225  C2'   C X  58     180.798 188.374 200.689 1.000 0.000
ATOM   1226  O2'   C X  58     179.385 188.514 200.647 1.000 0.000
ATOM   1227  C1'   C X  58     181.312 188.384 202.144 1.000 0.000
ATOM   1228  N1    C X  58     182.637 189.004 202.272 1.000 0.000
ATOM   1229  C2    C X  58     182.717 190.394 202.339 1.000 0.000
ATOM   1230  O2    C X  58     181.669 191.050 202.333 1.000 0.000
ATOM   1231  N3    C X  58     183.920 190.985 202.409 1.000 0.000
ATOM   1232  C4    C X  58     185.025 190.242 202.417 1.000 0.000
ATOM   1233  N4    C X  58     186.186 190.875 202.476 1.000 0.000
ATOM   1234  C5    C X  58     184.976 188.817 202.373 1.000 0.000
ATOM   1235  C6    C X  58     183.773 188.245 202.303 1.000 0.000
ATOM   1236  P     G X  59     181.021 186.830 197.427 1.000 0.000
ATOM   1237  OP1   G X  59     179.930 186.193 196.645 1.000 0.000
ATOM   1238  OP2   G X  59     182.448 186.551 197.083 1.000 0.000
ATOM   1239  O5'   G X  59     180.782 188.403 197.378 1.000 0.000
ATOM   1240  C5'   G X  59     179.442 188.920 197.378 1.000 0.000
ATOM   1241  C4'   G X  59     179.555 190.415 197.205 1.000 0.000
ATOM   1242  O4'   G X  59     180.281 190.977 198.331 1.000 0.000
ATOM   1243  C3'   G X  59     180.351 190.856 195.988 1.000 0.000
ATOM   1244  O3'   G X  59     179.523 190.885 194.833 1.000 0.000
ATOM   1245  C2'   G X  59     180.805 192.252 196.392 1.000 0.000
ATOM   1246  O2'   G X  59     179.736 193.216 196.273 1.000 0.000
ATOM   1247  C1'   G X  59     181.082 192.065 197.887 1.000 0.000
ATOM   1248  N9    G X  59     182.480 191.742 198.165 1.000 0.000
ATOM   1249  C8    G X  59     183.058 190.493 198.185 1.000 0.000
ATOM   1250  N7    G X  59     184.337 190.526 198.445 1.000 0.000
ATOM   1251  C5    G X  59     184.617 191.881 198.609 1.000 0.000
ATOM   1252  C6    G X  59     185.846 192.557 198.889 1.000 0.000
ATOM   1253  O6    G X  59     186.977 192.085 199.039 1.000 0.000
ATOM   1254  N1    G X  59     185.664 193.937 198.971 1.000 0.000
ATOM   1255  C2    G X  59     184.475 194.586 198.787 1.000 0.000
ATOM   1256  N2    G X  59     184.507 195.925 198.884 1.000 0.000
ATOM   1257  N3    G X  59     183.335 193.976 198.523 1.000 0.000
ATOM   1258  C4    G X  59     183.477 192.637 198.447 1.000 0.000
ATOM   1259  P     A X  60     182.683 190.442 191.064 1.000 0.000
ATOM   1260  OP1   A X  60     181.303 190.172 190.585 1.000 0.000
ATOM   1261  OP2   A X  60     183.853 190.118 190.193 1.000 0.000
ATOM   1262  O5'   A X  60     182.754 191.981 191.461 1.000 0.000
ATOM   1263  C5'   A X  60     181.581 192.626 192.061 1.000 0.000
ATOM   1264  C4'   A X  60     181.961 194.081 192.180 1.000 0.000
ATOM   1265  O4'   A X  60     183.107 194.203 193.060 1.000 0.000
ATOM   1266  C3'   A X  60     182.420 194.752 190.899 1.000 0.000
ATOM   1267  O3'   A X  60     181.295 195.197 190.148 1.000 0.000
ATOM   1268  C2'   A X  60     183.217 195.933 191.439 1.000 0.000
ATOM   1269  O2'   A X  60     182.384 196.995 191.915 1.000 0.000
ATOM   1270  C1'   A X  60     183.909 195.339 192.669 1.000 0.000
ATOM   1271  N9    A X  60     185.247 194.831 192.427 1.000 0.000
ATOM   1272  C8    A X  60     185.690 193.554 192.202 1.000 0.000
ATOM   1273  N7    A X  60     186.988 193.476 192.029 1.000 0.000
ATOM   1274  C5    A X  60     187.419 194.793 192.147 1.000 0.000
ATOM   1275  C6    A X  60     188.684 195.401 192.063 1.000 0.000
ATOM   1276  N6    A X  60     189.807 194.728 191.849 1.000 0.000
ATOM   1277  N1    A X  60     188.758 196.743 192.221 1.000 0.000
ATOM   1278  C2    A X  60     187.627 197.417 192.459 1.000 0.000
ATOM   1279  N3    A X  60     186.389 196.960 192.566 1.000 0.000
ATOM   1280  C4    A X  60     186.353 195.627 192.390 1.000 0.000
ATOM   1281  P     C X  61     181.419 195.048 187.849 1.000 0.000
ATOM   1282  OP1   C X  61     180.277 195.599 187.074 1.000 0.000
ATOM   1283  OP2   C X  61     182.108 193.807 187.382 1.000 0.000
ATOM   1284  O5'   C X  61     182.499 196.208 187.991 1.000 0.000
ATOM   1285  C5'   C X  61     182.051 197.587 188.159 1.000 0.000
ATOM   1286  C4'   C X  61     183.310 198.422 188.128 1.000 0.000
ATOM   1287  O4'   C X  61     184.157 198.052 189.254 1.000 0.000
ATOM   1288  C3'   C X  61     184.217 198.232 186.921 1.000 0.000
ATOM   1289  O3'   C X  61     183.782 198.992 185.796 1.000 0.000
ATOM   1290  C2'   C X  61     185.543 198.742 187.468 1.000 0.000
ATOM   1291  O2'   C X  61     185.652 200.120 187.503 1.000 0.000
ATOM   1292  C1'   C X  61     185.526 198.123 188.864 1.000 0.000
ATOM   1293  N1    C X  61     186.082 196.764 188.882 1.000 0.000
ATOM   1294  C2    C X  61     187.468 196.613 188.900 1.000 0.000
ATOM   1295  O2    C X  61     188.175 197.625 188.945 1.000 0.000
ATOM   1296  N3    C X  61     187.999 195.380 188.868 1.000 0.000
ATOM   1297  C4    C X  61     187.201 194.315 188.824 1.000 0.000
ATOM   1298  N4    C X  61     187.776 193.123 188.782 1.000 0.000
ATOM   1299  C5    C X  61     185.780 194.435 188.827 1.000 0.000
ATOM   1300  C6    C X  61     185.267 195.667 188.858 1.000 0.000
ATOM   1301  P     U X  62     184.153 198.266 184.209 1.000 0.000
ATOM   1302  OP1   U X  62     183.705 199.404 183.366 1.000 0.000
ATOM   1303  OP2   U X  62     183.670 196.883 183.914 1.000 0.000
ATOM   1304  O5'   U X  62     185.745 198.264 184.194 1.000 0.000
ATOM   1305  C5'   U X  62     186.469 199.536 184.169 1.000 0.000
ATOM   1306  C4'   U X  62     187.925 199.165 184.034 1.000 0.000
ATOM   1307  O4'   U X  62     188.314 198.382 185.191 1.000 0.000
ATOM   1308  C3'   U X  62     188.267 198.258 182.861 1.000 0.000
ATOM   1309  O3'   U X  62     188.435 199.002 181.656 1.000 0.000
ATOM   1310  C2'   U X  62     189.584 197.651 183.324 1.000 0.000
ATOM   1311  O2'   U X  62     190.683 198.527 183.184 1.000 0.000
ATOM   1312  C1'   U X  62     189.307 197.441 184.814 1.000 0.000
ATOM   1313  N1    U X  62     188.826 196.091 185.128 1.000 0.000
ATOM   1314  C2    U X  62     189.762 195.085 185.205 1.000 0.000
ATOM   1315  O2    U X  62     190.944 195.281 185.046 1.000 0.000
ATOM   1316  N3    U X  62     189.258 193.840 185.471 1.000 0.000
ATOM   1317  C4    U X  62     187.927 193.506 185.665 1.000 0.000
ATOM   1318  O4    U X  62     187.627 192.348 185.991 1.000 0.000
ATOM   1319  C5    U X  62     187.018 194.609 185.567 1.000 0.000
ATOM   1320  C6    U X  62     187.488 195.830 185.318 1.000 0.000
ATOM   1321  P     A X  63     187.180 198.038 180.072 1.000 0.000
ATOM   1322  OP1   A X  63     187.059 199.099 179.040 1.000 0.000
ATOM   1323  OP2   A X  63     186.156 196.952 180.151 1.000 0.000
ATOM   1324  O5'   A X  63     188.616 197.373 179.901 1.000 0.000
ATOM   1325  C5'   A X  63     189.803 198.219 179.475 1.000 0.000
ATOM   1326  C4'   A X  63     190.917 197.235 179.322 1.000 0.000
ATOM   1327  O4'   A X  63     191.112 196.544 180.584 1.000 0.000
ATOM   1328  C3'   A X  63     190.643 196.087 178.383 1.000 0.000
ATOM   1329  O3'   A X  63     190.822 196.482 177.037 1.000 0.000
ATOM   1330  C2'   A X  63     191.739 195.138 178.812 1.000 0.000
ATOM   1331  O2'   A X  63     192.998 195.387 178.374 1.000 0.000
ATOM   1332  C1'   A X  63     191.697 195.275 180.317 1.000 0.000
ATOM   1333  N9    A X  63     190.764 194.301 180.853 1.000 0.000
ATOM   1334  C8    A X  63     189.426 194.405 181.129 1.000 0.000
ATOM   1335  N7    A X  63     188.909 193.303 181.617 1.000 0.000
ATOM   1336  C5    A X  63     189.982 192.421 181.659 1.000 0.000
ATOM   1337  C6    A X  63     190.112 191.083 182.071 1.000 0.000
ATOM   1338  N6    A X  63     189.107 190.367 182.560 1.000 0.000
ATOM   1339  N1    A X  63     191.329 190.499 181.972 1.000 0.000
ATOM   1340  C2    A X  63     192.344 191.229 181.499 1.000 0.000
ATOM   1341  N3    A X  63     192.350 192.489 181.089 1.000 0.000
ATOM   1342  C4    A X  63     191.122 193.030 181.190 1.000 0.000
ATOM   1343  P     U X  64     189.783 195.705 175.902 1.000 0.000
ATOM   1344  OP1   U X  64     190.087 196.468 174.664 1.000 0.000
ATOM   1345  OP2   U X  64     188.365 195.408 176.267 1.000 0.000
ATOM   1346  O5'   U X  64     190.587 194.333 175.822 1.000 0.000
ATOM   1347  C5'   U X  64     191.905 194.299 175.220 1.000 0.000
ATOM   1348  C4'   U X  64     192.329 192.858 175.186 1.000 0.000
ATOM   1349  O4'   U X  64     192.395 192.376 176.546 1.000 0.000
ATOM   1350  C3'   U X  64     191.350 191.905 174.518 1.000 0.000
ATOM   1351  O3'   U X  64     191.507 191.885 173.105 1.000 0.000
ATOM   1352  C2'   U X  64     191.721 190.572 175.153 1.000 0.000
ATOM   1353  O2'   U X  64     192.903 190.021 174.589 1.000 0.000
ATOM   1354  C1'   U X  64     191.963 191.021 176.610 1.000 0.000
ATOM   1355  N1    U X  64     190.776 190.868 177.460 1.000 0.000
ATOM   1356  C2    U X  64     190.534 189.623 177.994 1.000 0.000
ATOM   1357  O2    U X  64     191.265 188.679 177.805 1.000 0.000
ATOM   1358  N3    U X  64     189.400 189.526 178.754 1.000 0.000
ATOM   1359  C4    U X  64     188.495 190.539 179.030 1.000 0.000
ATOM   1360  O4    U X  64     187.557 190.327 179.813 1.000 0.000
ATOM   1361  C5    U X  64     188.819 191.802 178.436 1.000 0.000
ATOM   1362  C6    U X  64     189.923 191.920 177.700 1.000 0.000
ATOM   1363  P     G X  65     190.160 191.574 172.194 1.000 0.000
ATOM   1364  OP1   G X  65     190.652 191.831 170.816 1.000 0.000
ATOM   1365  OP2   G X  65     188.838 192.117 172.629 1.000 0.000
ATOM   1366  O5'   G X  65     190.160 189.997 172.411 1.000 0.000
ATOM   1367  C5'   G X  65     191.173 189.179 171.825 1.000 0.000
ATOM   1368  C4'   G X  65     190.857 187.739 172.089 1.000 0.000
ATOM   1369  O4'   G X  65     190.853 187.541 173.528 1.000 0.000
ATOM   1370  C3'   G X  65     189.458 187.320 171.663 1.000 0.000
ATOM   1371  O3'   G X  65     189.413 186.988 170.280 1.000 0.000
ATOM   1372  C2'   G X  65     189.196 186.135 172.580 1.000 0.000
ATOM   1373  O2'   G X  65     189.859 184.965 172.136 1.000 0.000
ATOM   1374  C1'   G X  65     189.807 186.647 173.889 1.000 0.000
ATOM   1375  N9    G X  65     188.854 187.392 174.709 1.000 0.000
ATOM   1376  C8    G X  65     188.718 188.758 174.795 1.000 0.000
ATOM   1377  N7    G X  65     187.759 189.127 175.600 1.000 0.000
ATOM   1378  C5    G X  65     187.233 187.929 176.076 1.000 0.000
ATOM   1379  C6    G X  65     186.151 187.671 176.975 1.000 0.000
ATOM   1380  O6    G X  65     185.401 188.473 177.540 1.000 0.000
ATOM   1381  N1    G X  65     185.967 186.303 177.176 1.000 0.000
ATOM   1382  C2    G X  65     186.701 185.315 176.583 1.000 0.000
ATOM   1383  N2    G X  65     186.355 184.054 176.886 1.000 0.000
ATOM   1384  N3    G X  65     187.698 185.538 175.747 1.000 0.000
ATOM   1385  C4    G X  65     187.907 186.854 175.539 1.000 0.000
ATOM   1386  P     G X  66     187.894 187.214 169.466 1.000 0.000
ATOM   1387  OP1   G X  66     188.267 186.906 168.061 1.000 0.000
ATOM   1388  OP2   G X  66     187.051 188.410 169.769 1.000 0.000
ATOM   1389  O5'   G X  66     187.181 185.922 170.061 1.000 0.000
ATOM   1390  C5'   G X  66     187.633 184.601 169.674 1.000 0.000
ATOM   1391  C4'   G X  66     186.686 183.617 170.301 1.000 0.000
ATOM   1392  O4'   G X  66     186.765 183.766 171.736 1.000 0.000
ATOM   1393  C3'   G X  66     185.214 183.848 170.001 1.000 0.000
ATOM   1394  O3'   G X  66     184.829 183.280 168.755 1.000 0.000
ATOM   1395  C2'   G X  66     184.537 183.157 171.177 1.000 0.000
ATOM   1396  O2'   G X  66     184.519 181.744 171.029 1.000 0.000
ATOM   1397  C1'   G X  66     185.512 183.531 172.284 1.000 0.000
ATOM   1398  N9    G X  66     185.041 184.719 172.994 1.000 0.000
ATOM   1399  C8    G X  66     185.430 186.022 172.787 1.000 0.000
ATOM   1400  N7    G X  66     184.814 186.870 173.566 1.000 0.000
ATOM   1401  C5    G X  66     183.969 186.073 174.335 1.000 0.000
ATOM   1402  C6    G X  66     183.025 186.418 175.354 1.000 0.000
ATOM   1403  O6    G X  66     182.721 187.534 175.787 1.000 0.000
ATOM   1404  N1    G X  66     182.388 185.288 175.865 1.000 0.000
ATOM   1405  C2    G X  66     182.604 184.006 175.447 1.000 0.000
ATOM   1406  N2    G X  66     181.874 183.052 176.047 1.000 0.000
ATOM   1407  N3    G X  66     183.467 183.673 174.505 1.000 0.000
ATOM   1408  C4    G X  66     184.108 184.746 173.996 1.000 0.000
ATOM   1409  P     U X  67     183.671 184.147 168.022 1.000 0.000
ATOM   1410  OP1   U X  67     183.739 183.447 166.714 1.000 0.000
ATOM   1411  OP2   U X  67     183.526 185.634 168.067 1.000 0.000
ATOM   1412  O5'   U X  67     182.476 183.494 168.847 1.000 0.000
ATOM   1413  C5'   U X  67     182.183 182.024 168.700 1.000 0.000
ATOM   1414  C4'   U X  67     180.956 181.804 169.539 1.000 0.000
ATOM   1415  O4'   U X  67     181.217 182.214 170.902 1.000 0.000
ATOM   1416  C3'   U X  67     179.761 182.650 169.181 1.000 0.000
ATOM   1417  O3'   U X  67     179.102 182.179 168.021 1.000 0.000
ATOM   1418  C2'   U X  67     178.928 182.537 170.448 1.000 0.000
ATOM   1419  O2'   U X  67     178.228 181.380 170.569 1.000 0.000
ATOM   1420  C1'   U X  67     180.014 182.685 171.505 1.000 0.000
ATOM   1421  N1    U X  67     180.184 184.096 171.870 1.000 0.000
ATOM   1422  C2    U X  67     179.388 184.592 172.877 1.000 0.000
ATOM   1423  O2    U X  67     178.586 183.909 173.470 1.000 0.000
ATOM   1424  N3    U X  67     179.565 185.920 173.158 1.000 0.000
ATOM   1425  C4    U X  67     180.449 186.790 172.541 1.000 0.000
ATOM   1426  O4    U X  67     180.566 187.949 172.965 1.000 0.000
ATOM   1427  C5    U X  67     181.238 186.196 171.503 1.000 0.000
ATOM   1428  C6    U X  67     181.088 184.903 171.219 1.000 0.000
ATOM   1429  P     C X  68     178.097 183.292 167.080 1.000 0.000
ATOM   1430  OP1   C X  68     177.594 182.421 165.987 1.000 0.000
ATOM   1431  OP2   C X  68     178.720 184.612 166.756 1.000 0.000
ATOM   1432  O5'   C X  68     176.890 183.532 168.088 1.000 0.000
ATOM   1433  C5'   C X  68     175.941 182.468 168.349 1.000 0.000
ATOM   1434  C4'   C X  68     174.870 183.048 169.230 1.000 0.000
ATOM   1435  O4'   C X  68     175.486 183.475 170.465 1.000 0.000
ATOM   1436  C3'   C X  68     174.210 184.314 168.707 1.000 0.000
ATOM   1437  O3'   C X  68     173.164 184.026 167.787 1.000 0.000
ATOM   1438  C2'   C X  68     173.686 184.951 169.986 1.000 0.000
ATOM   1439  O2'   C X  68     172.500 184.323 170.451 1.000 0.000
ATOM   1440  C1'   C X  68     174.872 184.659 170.928 1.000 0.000
ATOM   1441  N1    C X  68     175.821 185.777 171.008 1.000 0.000
ATOM   1442  C2    C X  68     175.530 186.835 171.867 1.000 0.000
ATOM   1443  O2    C X  68     174.509 186.774 172.560 1.000 0.000
ATOM   1444  N3    C X  68     176.359 187.890 171.921 1.000 0.000
ATOM   1445  C4    C X  68     177.452 187.915 171.160 1.000 0.000
ATOM   1446  N4    C X  68     178.229 188.984 171.243 1.000 0.000
ATOM   1447  C5    C X  68     177.789 186.838 170.289 1.000 0.000
ATOM   1448  C6    C X  68     176.955 185.797 170.245 1.000 0.000
ATOM   1449  P     G X  69     172.883 185.187 166.521 1.000 0.000
ATOM   1450  OP1   G X  69     171.893 184.485 165.664 1.000 0.000
ATOM   1451  OP2   G X  69     174.022 185.925 165.897 1.000 0.000
ATOM   1452  O5'   G X  69     172.073 186.193 167.453 1.000 0.000
ATOM   1453  C5'   G X  69     170.767 185.821 167.958 1.000 0.000
ATOM   1454  C4'   G X  69     170.226 187.019 168.685 1.000 0.000
ATOM   1455  O4'   G X  69     171.114 187.318 169.784 1.000 0.000
ATOM   1456  C3'   G X  69     170.203 188.313 167.885 1.000 0.000
ATOM   1457  O3'   G X  69     169.047 188.408 167.063 1.000 0.000
ATOM   1458  C2'   G X  69     170.212 189.366 168.983 1.000 0.000
ATOM   1459  O2'   G X  69     168.935 189.520 169.588 1.000 0.000
ATOM   1460  C1'   G X  69     171.154 188.694 169.971 1.000 0.000
ATOM   1461  N9    G X  69     172.517 189.188 169.788 1.000 0.000
ATOM   1462  C8    G X  69     173.528 188.597 169.067 1.000 0.000
ATOM   1463  N7    G X  69     174.634 189.292 169.071 1.000 0.000
ATOM   1464  C5    G X  69     174.331 190.408 169.847 1.000 0.000
ATOM   1465  C6    G X  69     175.124 191.544 170.205 1.000 0.000
ATOM   1466  O6    G X  69     176.287 191.812 169.887 1.000 0.000
ATOM   1467  N1    G X  69     174.412 192.433 171.008 1.000 0.000
ATOM   1468  C2    G X  69     173.112 192.273 171.398 1.000 0.000
ATOM   1469  N2    G X  69     172.592 193.253 172.154 1.000 0.000
ATOM   1470  N3    G X  69     172.366 191.234 171.071 1.000 0.000
ATOM   1471  C4    G X  69     173.032 190.349 170.301 1.000 0.000
TER
ENDMDL
END
