# Supplementary material for: RPocket: an intuitive database of RNA pocket topology information with RNA-ligand data resources
Source: BMC Bioinformatics. 2021 Sep 8;22:428. doi: 10.1186/s12859-021-04349-4 (PMC8424408; doi:10.1186/s12859-021-04349-4)
Supplement: Supplementary file 7 — Additional file 7. Folder S3: Nine other experimental structures and their modeling structures and pockets. [file 12859_2021_4349_MOESM7_ESM.zip › 12859_2021_4349_MOESM7_ESM/2AU4_c.pdb]

MODEL        1
ATOM      1 HO5'   G A   1      -0.912  -0.120  -0.328  1.00  0.00           H  
ATOM      2  O5'   G A   1      -0.384  -0.281  -1.114  1.00  0.00           O  
ATOM      3  C5'   G A   1       0.980  -0.372  -0.693  1.00  0.00           C  
ATOM      4  H5'   G A   1       1.536   0.490  -1.064  1.00  0.00           H  
ATOM      5 H5''   G A   1       1.429  -1.280  -1.093  1.00  0.00           H  
ATOM      6  C4'   G A   1       1.069  -0.408   0.814  1.00  0.00           C  
ATOM      7  H4'   G A   1       0.507  -1.277   1.157  1.00  0.00           H  
ATOM      8  O4'   G A   1       2.471  -0.434   1.195  1.00  0.00           O  
ATOM      9  C1'   G A   1       2.686   0.429   2.295  1.00  0.00           C  
ATOM     10  H1'   G A   1       3.230  -0.144   3.047  1.00  0.00           H  
ATOM     11  N9    G A   1       3.545   1.524   1.858  1.00  0.00           N  
ATOM     12  C4    G A   1       4.071   2.510   2.654  1.00  0.00           C  
ATOM     13  N3    G A   1       3.872   2.644   3.980  1.00  0.00           N  
ATOM     14  C2    G A   1       4.518   3.683   4.471  1.00  0.00           C  
ATOM     15  N2    G A   1       4.418   3.968   5.772  1.00  0.00           N  
ATOM     16  H21   G A   1       3.848   3.384   6.364  1.00  0.00           H  
ATOM     17  H22   G A   1       4.919   4.754   6.158  1.00  0.00           H  
ATOM     18  N1    G A   1       5.303   4.522   3.723  1.00  0.00           N  
ATOM     19  H1    G A   1       5.765   5.281   4.199  1.00  0.00           H  
ATOM     20  C6    G A   1       5.517   4.410   2.355  1.00  0.00           C  
ATOM     21  O6    G A   1       6.238   5.231   1.776  1.00  0.00           O  
ATOM     22  C5    G A   1       4.827   3.298   1.811  1.00  0.00           C  
ATOM     23  N7    G A   1       4.770   2.821   0.508  1.00  0.00           N  
ATOM     24  C8    G A   1       3.997   1.772   0.585  1.00  0.00           C  
ATOM     25  H8    G A   1       3.739   1.161  -0.267  1.00  0.00           H  
ATOM     26  C2'   G A   1       1.317   0.882   2.802  1.00  0.00           C  
ATOM     27  H2'   G A   1       1.347   1.905   3.182  1.00  0.00           H  
ATOM     28  O2'   G A   1       0.863  -0.047   3.768  1.00  0.00           O  
ATOM     29 HO2'   G A   1      -0.002   0.250   4.049  1.00  0.00           H  
ATOM     30  C3'   G A   1       0.485   0.805   1.527  1.00  0.00           C  
ATOM     31  H3'   G A   1       0.564   1.706   0.920  1.00  0.00           H  
ATOM     32  O3'   G A   1      -0.903   0.626   1.792  1.00  0.00           O  
ATOM     33  P     G A   2      -1.807   1.888   2.215  1.00  0.00           P  
ATOM     34  OP1   G A   2      -3.176   1.373   2.465  1.00  0.00           O  
ATOM     35  OP2   G A   2      -1.599   2.966   1.216  1.00  0.00           O  
ATOM     36  O5'   G A   2      -1.186   2.361   3.605  1.00  0.00           O  
ATOM     37  C5'   G A   2      -1.666   1.842   4.846  1.00  0.00           C  
ATOM     38  H5'   G A   2      -1.135   0.922   5.090  1.00  0.00           H  
ATOM     39 H5''   G A   2      -2.731   1.626   4.769  1.00  0.00           H  
ATOM     40  C4'   G A   2      -1.451   2.849   5.951  1.00  0.00           C  
ATOM     41  H4'   G A   2      -1.846   2.419   6.872  1.00  0.00           H  
ATOM     42  O4'   G A   2      -0.038   3.172   6.019  1.00  0.00           O  
ATOM     43  C1'   G A   2       0.127   4.548   6.304  1.00  0.00           C  
ATOM     44  H1'   G A   2       0.747   4.613   7.199  1.00  0.00           H  
ATOM     45  N9    G A   2       0.869   5.157   5.204  1.00  0.00           N  
ATOM     46  C4    G A   2       1.646   6.286   5.274  1.00  0.00           C  
ATOM     47  N3    G A   2       1.851   7.038   6.375  1.00  0.00           N  
ATOM     48  C2    G A   2       2.651   8.057   6.131  1.00  0.00           C  
ATOM     49  N2    G A   2       2.950   8.911   7.113  1.00  0.00           N  
ATOM     50  H21   G A   2       2.557   8.765   8.031  1.00  0.00           H  
ATOM     51  H22   G A   2       3.567   9.692   6.939  1.00  0.00           H  
ATOM     52  N1    G A   2       3.214   8.317   4.909  1.00  0.00           N  
ATOM     53  H1    G A   2       3.818   9.120   4.833  1.00  0.00           H  
ATOM     54  C6    G A   2       3.017   7.560   3.760  1.00  0.00           C  
ATOM     55  O6    G A   2       3.573   7.889   2.704  1.00  0.00           O  
ATOM     56  C5    G A   2       2.153   6.461   4.004  1.00  0.00           C  
ATOM     57  N7    G A   2       1.699   5.465   3.150  1.00  0.00           N  
ATOM     58  C8    G A   2       0.939   4.719   3.904  1.00  0.00           C  
ATOM     59  H8    G A   2       0.417   3.845   3.543  1.00  0.00           H  
ATOM     60  C2'   G A   2      -1.258   5.157   6.526  1.00  0.00           C  
ATOM     61  H2'   G A   2      -1.327   6.162   6.103  1.00  0.00           H  
ATOM     62  O2'   G A   2      -1.546   5.127   7.912  1.00  0.00           O  
ATOM     63 HO2'   G A   2      -2.290   5.716   8.054  1.00  0.00           H  
ATOM     64  C3'   G A   2      -2.149   4.188   5.754  1.00  0.00           C  
ATOM     65  H3'   G A   2      -2.235   4.446   4.700  1.00  0.00           H  
ATOM     66  O3'   G A   2      -3.479   4.154   6.263  1.00  0.00           O  
ATOM     67  P     G A   3      -4.502   5.342   5.908  1.00  0.00           P  
ATOM     68  OP1   G A   3      -5.854   4.904   6.341  1.00  0.00           O  
ATOM     69  OP2   G A   3      -4.283   5.755   4.498  1.00  0.00           O  
ATOM     70  O5'   G A   3      -4.051   6.542   6.855  1.00  0.00           O  
ATOM     71  C5'   G A   3      -4.586   7.852   6.677  1.00  0.00           C  
ATOM     72  H5'   G A   3      -5.622   7.875   7.017  1.00  0.00           H  
ATOM     73 H5''   G A   3      -4.553   8.124   5.623  1.00  0.00           H  
ATOM     74  C4'   G A   3      -3.783   8.860   7.466  1.00  0.00           C  
ATOM     75  H4'   G A   3      -4.061   8.757   8.516  1.00  0.00           H  
ATOM     76  O4'   G A   3      -2.367   8.649   7.213  1.00  0.00           O  
ATOM     77  C1'   G A   3      -1.708   9.898   7.096  1.00  0.00           C  
ATOM     78  H1'   G A   3      -0.865   9.879   7.787  1.00  0.00           H  
ATOM     79  N9    G A   3      -1.177  10.007   5.740  1.00  0.00           N  
ATOM     80  C4    G A   3      -0.182  10.855   5.312  1.00  0.00           C  
ATOM     81  N3    G A   3       0.483  11.751   6.074  1.00  0.00           N  
ATOM     82  C2    G A   3       1.388  12.416   5.377  1.00  0.00           C  
ATOM     83  N2    G A   3       2.138  13.345   5.975  1.00  0.00           N  
ATOM     84  H21   G A   3       2.009  13.534   6.959  1.00  0.00           H  
ATOM     85  H22   G A   3       2.834  13.852   5.445  1.00  0.00           H  
ATOM     86  N1    G A   3       1.623  12.222   4.041  1.00  0.00           N  
ATOM     87  H1    G A   3       2.339  12.782   3.605  1.00  0.00           H  
ATOM     88  C6    G A   3       0.952  11.310   3.235  1.00  0.00           C  
ATOM     89  O6    G A   3       1.244  11.218   2.037  1.00  0.00           O  
ATOM     90  C5    G A   3      -0.024  10.585   3.969  1.00  0.00           C  
ATOM     91  N7    G A   3      -0.904   9.591   3.559  1.00  0.00           N  
ATOM     92  C8    G A   3      -1.565   9.282   4.640  1.00  0.00           C  
ATOM     93  H8    G A   3      -2.340   8.530   4.668  1.00  0.00           H  
ATOM     94  C2'   G A   3      -2.718  10.988   7.455  1.00  0.00           C  
ATOM     95  H2'   G A   3      -2.567  11.891   6.859  1.00  0.00           H  
ATOM     96  O2'   G A   3      -2.650  11.234   8.847  1.00  0.00           O  
ATOM     97 HO2'   G A   3      -3.553  11.327   9.154  1.00  0.00           H  
ATOM     98  C3'   G A   3      -4.032  10.312   7.083  1.00  0.00           C  
ATOM     99  H3'   G A   3      -4.269  10.413   6.024  1.00  0.00           H  
ATOM    100  O3'   G A   3      -5.145  10.850   7.791  1.00  0.00           O  
ATOM    101  P     A A   4      -6.151  11.862   7.050  1.00  0.00           P  
ATOM    102  OP1   A A   4      -7.261  12.152   7.992  1.00  0.00           O  
ATOM    103  OP2   A A   4      -6.457  11.324   5.700  1.00  0.00           O  
ATOM    104  O5'   A A   4      -5.294  13.194   6.874  1.00  0.00           O  
ATOM    105  C5'   A A   4      -4.743  13.867   8.004  1.00  0.00           C  
ATOM    106  H5'   A A   4      -4.001  13.229   8.488  1.00  0.00           H  
ATOM    107 H5''   A A   4      -5.532  14.098   8.719  1.00  0.00           H  
ATOM    108  C4'   A A   4      -4.083  15.153   7.570  1.00  0.00           C  
ATOM    109  H4'   A A   4      -3.963  15.779   8.455  1.00  0.00           H  
ATOM    110  O4'   A A   4      -2.831  14.840   6.904  1.00  0.00           O  
ATOM    111  C1'   A A   4      -2.621  15.745   5.835  1.00  0.00           C  
ATOM    112  H1'   A A   4      -1.648  16.210   6.000  1.00  0.00           H  
ATOM    113  N9    A A   4      -2.549  14.980   4.590  1.00  0.00           N  
ATOM    114  C4    A A   4      -1.688  15.212   3.545  1.00  0.00           C  
ATOM    115  N3    A A   4      -0.753  16.173   3.461  1.00  0.00           N  
ATOM    116  C2    A A   4      -0.106  16.097   2.301  1.00  0.00           C  
ATOM    117  H2    A A   4       0.671  16.846   2.150  1.00  0.00           H  
ATOM    118  N1    A A   4      -0.275  15.233   1.292  1.00  0.00           N  
ATOM    119  C6    A A   4      -1.222  14.278   1.408  1.00  0.00           C  
ATOM    120  N6    A A   4      -1.383  13.418   0.400  1.00  0.00           N  
ATOM    121  H61   A A   4      -2.084  12.694   0.465  1.00  0.00           H  
ATOM    122  H62   A A   4      -0.803  13.488  -0.425  1.00  0.00           H  
ATOM    123  C5    A A   4      -1.980  14.252   2.593  1.00  0.00           C  
ATOM    124  N7    A A   4      -3.008  13.427   3.029  1.00  0.00           N  
ATOM    125  C8    A A   4      -3.308  13.898   4.216  1.00  0.00           C  
ATOM    126  H8    A A   4      -4.080  13.474   4.841  1.00  0.00           H  
ATOM    127  C2'   A A   4      -3.757  16.769   5.864  1.00  0.00           C  
ATOM    128  H2'   A A   4      -4.061  17.063   4.857  1.00  0.00           H  
ATOM    129  O2'   A A   4      -3.355  17.870   6.658  1.00  0.00           O  
ATOM    130 HO2'   A A   4      -4.113  18.118   7.189  1.00  0.00           H  
ATOM    131  C3'   A A   4      -4.859  15.971   6.549  1.00  0.00           C  
ATOM    132  H3'   A A   4      -5.407  15.333   5.856  1.00  0.00           H  
ATOM    133  O3'   A A   4      -5.832  16.804   7.177  1.00  0.00           O  
ATOM    134  P     C A   5      -7.232  17.095   6.440  1.00  0.00           P  
ATOM    135  OP1   C A   5      -8.141  17.697   7.449  1.00  0.00           O  
ATOM    136  OP2   C A   5      -7.653  15.871   5.713  1.00  0.00           O  
ATOM    137  O5'   C A   5      -6.873  18.217   5.366  1.00  0.00           O  
ATOM    138  C5'   C A   5      -6.505  19.533   5.777  1.00  0.00           C  
ATOM    139  H5'   C A   5      -5.789  19.474   6.598  1.00  0.00           H  
ATOM    140 H5''   C A   5      -7.387  20.073   6.116  1.00  0.00           H  
ATOM    141  C4'   C A   5      -5.879  20.287   4.625  1.00  0.00           C  
ATOM    142  H4'   C A   5      -5.673  21.302   4.964  1.00  0.00           H  
ATOM    143  O4'   C A   5      -4.697  19.577   4.164  1.00  0.00           O  
ATOM    144  C1'   C A   5      -4.512  19.826   2.777  1.00  0.00           C  
ATOM    145  H1'   C A   5      -3.538  20.304   2.667  1.00  0.00           H  
ATOM    146  N1    C A   5      -4.471  18.538   2.064  1.00  0.00           N  
ATOM    147  C6    C A   5      -5.292  17.506   2.425  1.00  0.00           C  
ATOM    148  H6    C A   5      -5.961  17.624   3.280  1.00  0.00           H  
ATOM    149  C2    C A   5      -3.585  18.391   0.991  1.00  0.00           C  
ATOM    150  O2    C A   5      -2.830  19.330   0.703  1.00  0.00           O  
ATOM    151  N3    C A   5      -3.570  17.230   0.300  1.00  0.00           N  
ATOM    152  C4    C A   5      -4.389  16.237   0.649  1.00  0.00           C  
ATOM    153  N4    C A   5      -4.350  15.119  -0.075  1.00  0.00           N  
ATOM    154  H41   C A   5      -4.956  14.345   0.153  1.00  0.00           H  
ATOM    155  H42   C A   5      -3.719  15.053  -0.863  1.00  0.00           H  
ATOM    156  C5    C A   5      -5.286  16.349   1.751  1.00  0.00           C  
ATOM    157  H5    C A   5      -5.942  15.526   2.033  1.00  0.00           H  
ATOM    158  C2'   C A   5      -5.656  20.735   2.322  1.00  0.00           C  
ATOM    159  H2'   C A   5      -6.001  20.475   1.319  1.00  0.00           H  
ATOM    160  O2'   C A   5      -5.174  22.060   2.410  1.00  0.00           O  
ATOM    161 HO2'   C A   5      -4.914  22.206   3.319  1.00  0.00           H  
ATOM    162  C3'   C A   5      -6.718  20.395   3.363  1.00  0.00           C  
ATOM    163  H3'   C A   5      -7.196  19.438   3.142  1.00  0.00           H  
ATOM    164  O3'   C A   5      -7.804  21.331   3.498  1.00  0.00           O  
ATOM    165  P     G A   6      -7.541  22.922   3.487  1.00  0.00           P  
ATOM    166  OP1   G A   6      -6.284  23.220   4.221  1.00  0.00           O  
ATOM    167  OP2   G A   6      -8.805  23.569   3.923  1.00  0.00           O  
ATOM    168  O5'   G A   6      -7.339  23.276   1.946  1.00  0.00           O  
ATOM    169  C5'   G A   6      -7.483  24.614   1.471  1.00  0.00           C  
ATOM    170  H5'   G A   6      -6.907  25.292   2.102  1.00  0.00           H  
ATOM    171 H5''   G A   6      -8.531  24.908   1.504  1.00  0.00           H  
ATOM    172  C4'   G A   6      -6.987  24.723   0.045  1.00  0.00           C  
ATOM    173  H4'   G A   6      -6.423  25.653  -0.041  1.00  0.00           H  
ATOM    174  O4'   G A   6      -6.215  23.546  -0.292  1.00  0.00           O  
ATOM    175  C1'   G A   6      -6.243  23.361  -1.693  1.00  0.00           C  
ATOM    176  H1'   G A   6      -5.238  23.574  -2.058  1.00  0.00           H  
ATOM    177  N9    G A   6      -6.529  21.958  -1.977  1.00  0.00           N  
ATOM    178  C4    G A   6      -6.344  21.332  -3.182  1.00  0.00           C  
ATOM    179  N3    G A   6      -5.877  21.912  -4.306  1.00  0.00           N  
ATOM    180  C2    G A   6      -5.809  21.060  -5.308  1.00  0.00           C  
ATOM    181  N2    G A   6      -5.393  21.483  -6.502  1.00  0.00           N  
ATOM    182  H21   G A   6      -5.137  22.452  -6.615  1.00  0.00           H  
ATOM    183  H22   G A   6      -5.319  20.840  -7.276  1.00  0.00           H  
ATOM    184  N1    G A   6      -6.155  19.735  -5.217  1.00  0.00           N  
ATOM    185  H1    G A   6      -6.048  19.162  -6.039  1.00  0.00           H  
ATOM    186  C6    G A   6      -6.641  19.113  -4.073  1.00  0.00           C  
ATOM    187  O6    G A   6      -6.931  17.910  -4.105  1.00  0.00           O  
ATOM    188  C5    G A   6      -6.732  20.025  -2.983  1.00  0.00           C  
ATOM    189  N7    G A   6      -7.158  19.832  -1.674  1.00  0.00           N  
ATOM    190  C8    G A   6      -7.023  21.007  -1.118  1.00  0.00           C  
ATOM    191  H8    G A   6      -7.277  21.210  -0.088  1.00  0.00           H  
ATOM    192  C2'   G A   6      -7.279  24.323  -2.281  1.00  0.00           C  
ATOM    193  H2'   G A   6      -7.936  23.822  -2.994  1.00  0.00           H  
ATOM    194  O2'   G A   6      -6.590  25.418  -2.852  1.00  0.00           O  
ATOM    195 HO2'   G A   6      -6.873  26.199  -2.377  1.00  0.00           H  
ATOM    196  C3'   G A   6      -8.056  24.752  -1.038  1.00  0.00           C  
ATOM    197  H3'   G A   6      -8.882  24.080  -0.807  1.00  0.00           H  
ATOM    198  O3'   G A   6      -8.628  26.050  -1.188  1.00  0.00           O  
ATOM    199  P     A A   7      -9.905  26.258  -2.148  1.00  0.00           P  
ATOM    200  OP1   A A   7     -10.390  27.645  -1.932  1.00  0.00           O  
ATOM    201  OP2   A A   7     -10.836  25.118  -1.954  1.00  0.00           O  
ATOM    202  O5'   A A   7      -9.307  26.168  -3.624  1.00  0.00           O  
ATOM    203  C5'   A A   7      -8.488  27.212  -4.151  1.00  0.00           C  
ATOM    204  H5'   A A   7      -7.466  27.097  -3.786  1.00  0.00           H  
ATOM    205 H5''   A A   7      -8.872  28.179  -3.830  1.00  0.00           H  
ATOM    206  C4'   A A   7      -8.483  27.164  -5.663  1.00  0.00           C  
ATOM    207  H4'   A A   7      -8.212  28.156  -6.024  1.00  0.00           H  
ATOM    208  O4'   A A   7      -7.579  26.118  -6.107  1.00  0.00           O  
ATOM    209  C1'   A A   7      -8.062  25.558  -7.317  1.00  0.00           C  
ATOM    210  H1'   A A   7      -7.283  25.703  -8.068  1.00  0.00           H  
ATOM    211  N9    A A   7      -8.240  24.119  -7.124  1.00  0.00           N  
ATOM    212  C4    A A   7      -8.354  23.173  -8.115  1.00  0.00           C  
ATOM    213  N3    A A   7      -8.321  23.377  -9.443  1.00  0.00           N  
ATOM    214  C2    A A   7      -8.463  22.228 -10.098  1.00  0.00           C  
ATOM    215  H2    A A   7      -8.449  22.305 -11.185  1.00  0.00           H  
ATOM    216  N1    A A   7      -8.621  20.989  -9.613  1.00  0.00           N  
ATOM    217  C6    A A   7      -8.648  20.818  -8.274  1.00  0.00           C  
ATOM    218  N6    A A   7      -8.803  19.584  -7.794  1.00  0.00           N  
ATOM    219  H61   A A   7      -8.826  19.431  -6.796  1.00  0.00           H  
ATOM    220  H62   A A   7      -8.900  18.806  -8.431  1.00  0.00           H  
ATOM    221  C5    A A   7      -8.509  21.962  -7.466  1.00  0.00           C  
ATOM    222  N7    A A   7      -8.494  22.139  -6.088  1.00  0.00           N  
ATOM    223  C8    A A   7      -8.332  23.431  -5.939  1.00  0.00           C  
ATOM    224  H8    A A   7      -8.275  23.911  -4.974  1.00  0.00           H  
ATOM    225  C2'   A A   7      -9.354  26.288  -7.684  1.00  0.00           C  
ATOM    226  H2'   A A   7     -10.096  25.609  -8.106  1.00  0.00           H  
ATOM    227  O2'   A A   7      -9.036  27.360  -8.551  1.00  0.00           O  
ATOM    228 HO2'   A A   7      -9.261  28.166  -8.084  1.00  0.00           H  
ATOM    229  C3'   A A   7      -9.805  26.799  -6.320  1.00  0.00           C  
ATOM    230  H3'   A A   7     -10.344  26.046  -5.747  1.00  0.00           H  
ATOM    231  O3'   A A   7     -10.676  27.923  -6.417  1.00  0.00           O  
ATOM    232  P     A A   8     -12.231  27.701  -6.765  1.00  0.00           P  
ATOM    233  OP1   A A   8     -12.923  28.995  -6.537  1.00  0.00           O  
ATOM    234  OP2   A A   8     -12.701  26.483  -6.058  1.00  0.00           O  
ATOM    235  O5'   A A   8     -12.237  27.406  -8.332  1.00  0.00           O  
ATOM    236  C5'   A A   8     -11.694  28.346  -9.257  1.00  0.00           C  
ATOM    237  H5'   A A   8     -10.605  28.341  -9.192  1.00  0.00           H  
ATOM    238 H5''   A A   8     -12.057  29.347  -9.023  1.00  0.00           H  
ATOM    239  C4'   A A   8     -12.108  27.994 -10.668  1.00  0.00           C  
ATOM    240  H4'   A A   8     -12.074  28.907 -11.262  1.00  0.00           H  
ATOM    241  O4'   A A   8     -11.246  26.940 -11.177  1.00  0.00           O  
ATOM    242  C1'   A A   8     -11.980  26.121 -12.073  1.00  0.00           C  
ATOM    243  H1'   A A   8     -11.461  26.153 -13.032  1.00  0.00           H  
ATOM    244  N9    A A   8     -11.940  24.743 -11.582  1.00  0.00           N  
ATOM    245  C4    A A   8     -12.272  23.618 -12.297  1.00  0.00           C  
ATOM    246  N3    A A   8     -12.691  23.557 -13.572  1.00  0.00           N  
ATOM    247  C2    A A   8     -12.921  22.295 -13.932  1.00  0.00           C  
ATOM    248  H2    A A   8     -13.268  22.157 -14.956  1.00  0.00           H  
ATOM    249  N1    A A   8     -12.788  21.173 -13.215  1.00  0.00           N  
ATOM    250  C6    A A   8     -12.365  21.269 -11.936  1.00  0.00           C  
ATOM    251  N6    A A   8     -12.234  20.150 -11.225  1.00  0.00           N  
ATOM    252  H61   A A   8     -11.921  20.197 -10.267  1.00  0.00           H  
ATOM    253  H62   A A   8     -12.452  19.260 -11.648  1.00  0.00           H  
ATOM    254  C5    A A   8     -12.087  22.554 -11.433  1.00  0.00           C  
ATOM    255  N7    A A   8     -11.645  22.999 -10.194  1.00  0.00           N  
ATOM    256  C8    A A   8     -11.576  24.300 -10.335  1.00  0.00           C  
ATOM    257  H8    A A   8     -11.264  24.964  -9.542  1.00  0.00           H  
ATOM    258  C2'   A A   8     -13.395  26.694 -12.165  1.00  0.00           C  
ATOM    259  H2'   A A   8     -14.146  25.906 -12.244  1.00  0.00           H  
ATOM    260  O2'   A A   8     -13.442  27.609 -13.244  1.00  0.00           O  
ATOM    261 HO2'   A A   8     -13.726  28.450 -12.885  1.00  0.00           H  
ATOM    262  C3'   A A   8     -13.505  27.415 -10.828  1.00  0.00           C  
ATOM    263  H3'   A A   8     -13.757  26.742 -10.009  1.00  0.00           H  
ATOM    264  O3'   A A   8     -14.506  28.429 -10.833  1.00  0.00           O  
ATOM    265  P     G A   9     -16.043  28.034 -10.571  1.00  0.00           P  
ATOM    266  OP1   G A   9     -16.805  29.303 -10.452  1.00  0.00           O  
ATOM    267  OP2   G A   9     -16.102  27.038  -9.472  1.00  0.00           O  
ATOM    268  O5'   G A   9     -16.490  27.313 -11.920  1.00  0.00           O  
ATOM    269  C5'   G A   9     -16.450  28.004 -13.166  1.00  0.00           C  
ATOM    270  H5'   G A   9     -15.429  28.320 -13.379  1.00  0.00           H  
ATOM    271 H5''   G A   9     -17.092  28.884 -13.122  1.00  0.00           H  
ATOM    272  C4'   G A   9     -16.933  27.104 -14.280  1.00  0.00           C  
ATOM    273  H4'   G A   9     -17.089  27.724 -15.163  1.00  0.00           H  
ATOM    274  O4'   G A   9     -15.975  26.033 -14.487  1.00  0.00           O  
ATOM    275  C1'   G A   9     -16.655  24.871 -14.932  1.00  0.00           C  
ATOM    276  H1'   G A   9     -16.246  24.619 -15.912  1.00  0.00           H  
ATOM    277  N9    G A   9     -16.347  23.775 -14.019  1.00  0.00           N  
ATOM    278  C4    G A   9     -16.409  22.433 -14.306  1.00  0.00           C  
ATOM    279  N3    G A   9     -16.764  21.891 -15.490  1.00  0.00           N  
ATOM    280  C2    G A   9     -16.730  20.572 -15.457  1.00  0.00           C  
ATOM    281  N2    G A   9     -17.055  19.874 -16.549  1.00  0.00           N  
ATOM    282  H21   G A   9     -17.324  20.369 -17.388  1.00  0.00           H  
ATOM    283  H22   G A   9     -17.033  18.866 -16.543  1.00  0.00           H  
ATOM    284  N1    G A   9     -16.375  19.839 -14.354  1.00  0.00           N  
ATOM    285  H1    G A   9     -16.382  18.834 -14.433  1.00  0.00           H  
ATOM    286  C6    G A   9     -16.005  20.374 -13.125  1.00  0.00           C  
ATOM    287  O6    G A   9     -15.701  19.620 -12.194  1.00  0.00           O  
ATOM    288  C5    G A   9     -16.038  21.792 -13.143  1.00  0.00           C  
ATOM    289  N7    G A   9     -15.746  22.713 -12.145  1.00  0.00           N  
ATOM    290  C8    G A   9     -15.944  23.872 -12.710  1.00  0.00           C  
ATOM    291  H8    G A   9     -15.810  24.813 -12.198  1.00  0.00           H  
ATOM    292  C2'   G A   9     -18.147  25.203 -14.999  1.00  0.00           C  
ATOM    293  H2'   G A   9     -18.761  24.367 -14.663  1.00  0.00           H  
ATOM    294  O2'   G A   9     -18.459  25.619 -16.315  1.00  0.00           O  
ATOM    295 HO2'   G A   9     -18.894  26.467 -16.233  1.00  0.00           H  
ATOM    296  C3'   G A   9     -18.237  26.368 -14.019  1.00  0.00           C  
ATOM    297  H3'   G A   9     -18.314  26.040 -12.984  1.00  0.00           H  
ATOM    298  O3'   G A   9     -19.368  27.202 -14.258  1.00  0.00           O  
ATOM    299  P     U A  10     -20.804  26.794 -13.660  1.00  0.00           P  
ATOM    300  OP1   U A  10     -21.719  27.942 -13.889  1.00  0.00           O  
ATOM    301  OP2   U A  10     -20.613  26.272 -12.284  1.00  0.00           O  
ATOM    302  O5'   U A  10     -21.279  25.587 -14.586  1.00  0.00           O  
ATOM    303  C5'   U A  10     -21.526  25.785 -15.978  1.00  0.00           C  
ATOM    304  H5'   U A  10     -20.661  26.260 -16.441  1.00  0.00           H  
ATOM    305 H5''   U A  10     -22.396  26.427 -16.110  1.00  0.00           H  
ATOM    306  C4'   U A  10     -21.788  24.461 -16.658  1.00  0.00           C  
ATOM    307  H4'   U A  10     -22.097  24.672 -17.682  1.00  0.00           H  
ATOM    308  O4'   U A  10     -20.599  23.631 -16.572  1.00  0.00           O  
ATOM    309  C1'   U A  10     -20.977  22.270 -16.438  1.00  0.00           C  
ATOM    310  H1'   U A  10     -20.495  21.724 -17.251  1.00  0.00           H  
ATOM    311  N1    U A  10     -20.440  21.763 -15.167  1.00  0.00           N  
ATOM    312  C6    U A  10     -20.353  22.572 -14.057  1.00  0.00           C  
ATOM    313  H6    U A  10     -20.702  23.602 -14.129  1.00  0.00           H  
ATOM    314  C2    U A  10     -20.023  20.445 -15.123  1.00  0.00           C  
ATOM    315  O2    U A  10     -20.091  19.694 -16.079  1.00  0.00           O  
ATOM    316  N3    U A  10     -19.524  20.037 -13.913  1.00  0.00           N  
ATOM    317  H3    U A  10     -19.226  19.076 -13.847  1.00  0.00           H  
ATOM    318  C4    U A  10     -19.400  20.792 -12.770  1.00  0.00           C  
ATOM    319  O4    U A  10     -18.900  20.289 -11.767  1.00  0.00           O  
ATOM    320  C5    U A  10     -19.860  22.139 -12.894  1.00  0.00           C  
ATOM    321  H5    U A  10     -19.807  22.814 -12.040  1.00  0.00           H  
ATOM    322  C2'   U A  10     -22.502  22.209 -16.527  1.00  0.00           C  
ATOM    323  H2'   U A  10     -22.913  21.443 -15.867  1.00  0.00           H  
ATOM    324  O2'   U A  10     -22.862  22.018 -17.882  1.00  0.00           O  
ATOM    325 HO2'   U A  10     -23.392  21.216 -17.928  1.00  0.00           H  
ATOM    326  C3'   U A  10     -22.878  23.602 -16.037  1.00  0.00           C  
ATOM    327  H3'   U A  10     -22.877  23.677 -14.950  1.00  0.00           H  
ATOM    328  O3'   U A  10     -24.176  24.007 -16.462  1.00  0.00           O  
ATOM    329  P     G A  11     -25.476  23.477 -15.676  1.00  0.00           P  
ATOM    330  OP1   G A  11     -26.639  24.248 -16.186  1.00  0.00           O  
ATOM    331  OP2   G A  11     -25.182  23.474 -14.219  1.00  0.00           O  
ATOM    332  O5'   G A  11     -25.628  21.966 -16.160  1.00  0.00           O  
ATOM    333  C5'   G A  11     -26.007  21.662 -17.502  1.00  0.00           C  
ATOM    334  H5'   G A  11     -25.345  22.181 -18.197  1.00  0.00           H  
ATOM    335 H5''   G A  11     -27.031  21.988 -17.678  1.00  0.00           H  
ATOM    336  C4'   G A  11     -25.917  20.173 -17.750  1.00  0.00           C  
ATOM    337  H4'   G A  11     -26.264  19.986 -18.766  1.00  0.00           H  
ATOM    338  O4'   G A  11     -24.557  19.720 -17.512  1.00  0.00           O  
ATOM    339  C1'   G A  11     -24.579  18.388 -17.023  1.00  0.00           C  
ATOM    340  H1'   G A  11     -23.986  17.783 -17.712  1.00  0.00           H  
ATOM    341  N9    G A  11     -23.922  18.363 -15.719  1.00  0.00           N  
ATOM    342  C4    G A  11     -23.240  17.305 -15.165  1.00  0.00           C  
ATOM    343  N3    G A  11     -23.066  16.089 -15.727  1.00  0.00           N  
ATOM    344  C2    G A  11     -22.366  15.284 -14.948  1.00  0.00           C  
ATOM    345  N2    G A  11     -22.109  14.033 -15.345  1.00  0.00           N  
ATOM    346  H21   G A  11     -22.453  13.716 -16.239  1.00  0.00           H  
ATOM    347  H22   G A  11     -21.577  13.410 -14.757  1.00  0.00           H  
ATOM    348  N1    G A  11     -21.869  15.640 -13.721  1.00  0.00           N  
ATOM    349  H1    G A  11     -21.343  14.954 -13.205  1.00  0.00           H  
ATOM    350  C6    G A  11     -22.034  16.884 -13.123  1.00  0.00           C  
ATOM    351  O6    G A  11     -21.540  17.101 -12.012  1.00  0.00           O  
ATOM    352  C5    G A  11     -22.791  17.760 -13.943  1.00  0.00           C  
ATOM    353  N7    G A  11     -23.186  19.075 -13.731  1.00  0.00           N  
ATOM    354  C8    G A  11     -23.856  19.386 -14.806  1.00  0.00           C  
ATOM    355  H8    G A  11     -24.323  20.348 -14.957  1.00  0.00           H  
ATOM    356  C2'   G A  11     -26.041  17.945 -16.977  1.00  0.00           C  
ATOM    357  H2'   G A  11     -26.243  17.306 -16.117  1.00  0.00           H  
ATOM    358  O2'   G A  11     -26.360  17.325 -18.210  1.00  0.00           O  
ATOM    359 HO2'   G A  11     -26.294  16.373 -18.076  1.00  0.00           H  
ATOM    360  C3'   G A  11     -26.746  19.287 -16.832  1.00  0.00           C  
ATOM    361  H3'   G A  11     -26.737  19.654 -15.807  1.00  0.00           H  
ATOM    362  O3'   G A  11     -28.115  19.237 -17.224  1.00  0.00           O  
ATOM    363  P     G A  12     -29.191  18.510 -16.274  1.00  0.00           P  
ATOM    364  OP1   G A  12     -30.510  18.616 -16.949  1.00  0.00           O  
ATOM    365  OP2   G A  12     -29.034  19.031 -14.891  1.00  0.00           O  
ATOM    366  O5'   G A  12     -28.745  16.980 -16.286  1.00  0.00           O  
ATOM    367  C5'   G A  12     -29.033  16.141 -17.404  1.00  0.00           C  
ATOM    368  H5'   G A  12     -28.671  16.612 -18.320  1.00  0.00           H  
ATOM    369 H5''   G A  12     -30.109  15.992 -17.485  1.00  0.00           H  
ATOM    370  C4'   G A  12     -28.363  14.794 -17.240  1.00  0.00           C  
ATOM    371  H4'   G A  12     -28.441  14.268 -18.191  1.00  0.00           H  
ATOM    372  O4'   G A  12     -26.996  14.976 -16.792  1.00  0.00           O  
ATOM    373  C1'   G A  12     -26.591  13.837 -16.050  1.00  0.00           C  
ATOM    374  H1'   G A  12     -25.778  13.370 -16.607  1.00  0.00           H  
ATOM    375  N9    G A  12     -26.056  14.286 -14.768  1.00  0.00           N  
ATOM    376  C4    G A  12     -25.245  13.565 -13.923  1.00  0.00           C  
ATOM    377  N3    G A  12     -24.811  12.303 -14.123  1.00  0.00           N  
ATOM    378  C2    G A  12     -24.044  11.883 -13.132  1.00  0.00           C  
ATOM    379  N2    G A  12     -23.536  10.648 -13.164  1.00  0.00           N  
ATOM    380  H21   G A  12     -23.747  10.052 -13.950  1.00  0.00           H  
ATOM    381  H22   G A  12     -22.954  10.311 -12.411  1.00  0.00           H  
ATOM    382  N1    G A  12     -23.722  12.640 -12.035  1.00  0.00           N  
ATOM    383  H1    G A  12     -23.125  12.228 -11.336  1.00  0.00           H  
ATOM    384  C6    G A  12     -24.156  13.941 -11.808  1.00  0.00           C  
ATOM    385  O6    G A  12     -23.804  14.535 -10.784  1.00  0.00           O  
ATOM    386  C5    G A  12     -24.986  14.406 -12.861  1.00  0.00           C  
ATOM    387  N7    G A  12     -25.626  15.626 -13.031  1.00  0.00           N  
ATOM    388  C8    G A  12     -26.249  15.506 -14.170  1.00  0.00           C  
ATOM    389  H8    G A  12     -26.862  16.286 -14.597  1.00  0.00           H  
ATOM    390  C2'   G A  12     -27.803  12.911 -15.923  1.00  0.00           C  
ATOM    391  H2'   G A  12     -27.878  12.478 -14.925  1.00  0.00           H  
ATOM    392  O2'   G A  12     -27.719  11.934 -16.943  1.00  0.00           O  
ATOM    393 HO2'   G A  12     -27.691  11.073 -16.514  1.00  0.00           H  
ATOM    394  C3'   G A  12     -28.953  13.879 -16.180  1.00  0.00           C  
ATOM    395  H3'   G A  12     -29.245  14.433 -15.288  1.00  0.00           H  
ATOM    396  O3'   G A  12     -30.129  13.219 -16.642  1.00  0.00           O  
ATOM    397  P     U A  13     -31.073  12.443 -15.597  1.00  0.00           P  
ATOM    398  OP1   U A  13     -32.332  12.103 -16.309  1.00  0.00           O  
ATOM    399  OP2   U A  13     -31.134  13.231 -14.338  1.00  0.00           O  
ATOM    400  O5'   U A  13     -30.289  11.088 -15.296  1.00  0.00           O  
ATOM    401  C5'   U A  13     -30.165  10.077 -16.296  1.00  0.00           C  
ATOM    402  H5'   U A  13     -29.760  10.513 -17.210  1.00  0.00           H  
ATOM    403 H5''   U A  13     -31.143   9.649 -16.510  1.00  0.00           H  
ATOM    404  C4'   U A  13     -29.243   8.978 -15.820  1.00  0.00           C  
ATOM    405  H4'   U A  13     -29.157   8.249 -16.625  1.00  0.00           H  
ATOM    406  O4'   U A  13     -27.969   9.556 -15.423  1.00  0.00           O  
ATOM    407  C1'   U A  13     -27.445   8.841 -14.317  1.00  0.00           C  
ATOM    408  H1'   U A  13     -26.447   8.502 -14.601  1.00  0.00           H  
ATOM    409  N1    U A  13     -27.304   9.771 -13.186  1.00  0.00           N  
ATOM    410  C6    U A  13     -28.104  10.884 -13.075  1.00  0.00           C  
ATOM    411  H6    U A  13     -28.866  11.061 -13.834  1.00  0.00           H  
ATOM    412  C2    U A  13     -26.335   9.491 -12.238  1.00  0.00           C  
ATOM    413  O2    U A  13     -25.615   8.510 -12.292  1.00  0.00           O  
ATOM    414  N3    U A  13     -26.242  10.405 -11.220  1.00  0.00           N  
ATOM    415  H3    U A  13     -25.560  10.217 -10.500  1.00  0.00           H  
ATOM    416  C4    U A  13     -26.996  11.543 -11.057  1.00  0.00           C  
ATOM    417  O4    U A  13     -26.757  12.294 -10.113  1.00  0.00           O  
ATOM    418  C5    U A  13     -27.982  11.754 -12.069  1.00  0.00           C  
ATOM    419  H5    U A  13     -28.634  12.626 -12.022  1.00  0.00           H  
ATOM    420  C2'   U A  13     -28.390   7.673 -14.040  1.00  0.00           C  
ATOM    421  H2'   U A  13     -28.472   7.462 -12.972  1.00  0.00           H  
ATOM    422  O2'   U A  13     -27.945   6.558 -14.789  1.00  0.00           O  
ATOM    423 HO2'   U A  13     -27.758   5.843 -14.172  1.00  0.00           H  
ATOM    424  C3'   U A  13     -29.703   8.220 -14.585  1.00  0.00           C  
ATOM    425  H3'   U A  13     -30.212   8.873 -13.878  1.00  0.00           H  
ATOM    426  O3'   U A  13     -30.630   7.188 -14.911  1.00  0.00           O  
ATOM    427  P     U A  14     -31.407   6.411 -13.735  1.00  0.00           P  
ATOM    428  OP1   U A  14     -32.586   5.746 -14.346  1.00  0.00           O  
ATOM    429  OP2   U A  14     -31.600   7.348 -12.599  1.00  0.00           O  
ATOM    430  O5'   U A  14     -30.381   5.282 -13.273  1.00  0.00           O  
ATOM    431  C5'   U A  14     -30.004   4.226 -14.155  1.00  0.00           C  
ATOM    432  H5'   U A  14     -29.616   4.643 -15.085  1.00  0.00           H  
ATOM    433 H5''   U A  14     -30.871   3.605 -14.379  1.00  0.00           H  
ATOM    434  C4'   U A  14     -28.939   3.367 -13.514  1.00  0.00           C  
ATOM    435  H4'   U A  14     -28.781   2.501 -14.158  1.00  0.00           H  
ATOM    436  O4'   U A  14     -27.744   4.170 -13.314  1.00  0.00           O  
ATOM    437  C1'   U A  14     -27.150   3.845 -12.070  1.00  0.00           C  
ATOM    438  H1'   U A  14     -26.103   3.614 -12.269  1.00  0.00           H  
ATOM    439  N1    U A  14     -27.196   5.036 -11.209  1.00  0.00           N  
ATOM    440  C6    U A  14     -28.316   5.836 -11.156  1.00  0.00           C  
ATOM    441  H6    U A  14     -29.182   5.570 -11.762  1.00  0.00           H  
ATOM    442  C2    U A  14     -26.075   5.329 -10.454  1.00  0.00           C  
ATOM    443  O2    U A  14     -25.070   4.643 -10.468  1.00  0.00           O  
ATOM    444  N3    U A  14     -26.176   6.456  -9.680  1.00  0.00           N  
ATOM    445  H3    U A  14     -25.374   6.687  -9.116  1.00  0.00           H  
ATOM    446  C4    U A  14     -27.257   7.301  -9.584  1.00  0.00           C  
ATOM    447  O4    U A  14     -27.183   8.296  -8.864  1.00  0.00           O  
ATOM    448  C5    U A  14     -28.378   6.928 -10.388  1.00  0.00           C  
ATOM    449  H5    U A  14     -29.284   7.534 -10.375  1.00  0.00           H  
ATOM    450  C2'   U A  14     -27.904   2.644 -11.501  1.00  0.00           C  
ATOM    451  H2'   U A  14     -27.968   2.687 -10.413  1.00  0.00           H  
ATOM    452  O2'   U A  14     -27.279   1.463 -11.967  1.00  0.00           O  
ATOM    453 HO2'   U A  14     -27.191   0.875 -11.214  1.00  0.00           H  
ATOM    454  C3'   U A  14     -29.280   2.831 -12.130  1.00  0.00           C  
ATOM    455  H3'   U A  14     -29.903   3.529 -11.572  1.00  0.00           H  
ATOM    456  O3'   U A  14     -30.019   1.616 -12.210  1.00  0.00           O  
ATOM    457  P     G A  15     -30.739   1.028 -10.897  1.00  0.00           P  
ATOM    458  OP1   G A  15     -31.773   0.066 -11.355  1.00  0.00           O  
ATOM    459  OP2   G A  15     -31.130   2.162 -10.022  1.00  0.00           O  
ATOM    460  O5'   G A  15     -29.588   0.206 -10.160  1.00  0.00           O  
ATOM    461  C5'   G A  15     -28.898  -0.850 -10.826  1.00  0.00           C  
ATOM    462  H5'   G A  15     -28.488  -0.485 -11.769  1.00  0.00           H  
ATOM    463 H5''   G A  15     -29.585  -1.669 -11.032  1.00  0.00           H  
ATOM    464  C4'   G A  15     -27.769  -1.362  -9.960  1.00  0.00           C  
ATOM    465  H4'   G A  15     -27.338  -2.230 -10.459  1.00  0.00           H  
ATOM    466  O4'   G A  15     -26.817  -0.285  -9.740  1.00  0.00           O  
ATOM    467  C1'   G A  15     -26.334  -0.340  -8.408  1.00  0.00           C  
ATOM    468  H1'   G A  15     -25.245  -0.326  -8.462  1.00  0.00           H  
ATOM    469  N9    G A  15     -26.770   0.863  -7.707  1.00  0.00           N  
ATOM    470  C4    G A  15     -26.212   1.395  -6.568  1.00  0.00           C  
ATOM    471  N3    G A  15     -25.155   0.895  -5.893  1.00  0.00           N  
ATOM    472  C2    G A  15     -24.856   1.629  -4.836  1.00  0.00           C  
ATOM    473  N2    G A  15     -23.837   1.274  -4.048  1.00  0.00           N  
ATOM    474  H21   G A  15     -23.305   0.445  -4.269  1.00  0.00           H  
ATOM    475  H22   G A  15     -23.607   1.828  -3.237  1.00  0.00           H  
ATOM    476  N1    G A  15     -25.533   2.763  -4.471  1.00  0.00           N  
ATOM    477  H1    G A  15     -25.224   3.252  -3.646  1.00  0.00           H  
ATOM    478  C6    G A  15     -26.621   3.298  -5.151  1.00  0.00           C  
ATOM    479  O6    G A  15     -27.158   4.330  -4.735  1.00  0.00           O  
ATOM    480  C5    G A  15     -26.959   2.519  -6.287  1.00  0.00           C  
ATOM    481  N7    G A  15     -27.966   2.691  -7.228  1.00  0.00           N  
ATOM    482  C8    G A  15     -27.815   1.686  -8.045  1.00  0.00           C  
ATOM    483  H8    G A  15     -28.454   1.515  -8.899  1.00  0.00           H  
ATOM    484  C2'   G A  15     -26.866  -1.629  -7.786  1.00  0.00           C  
ATOM    485  H2'   G A  15     -27.066  -1.508  -6.721  1.00  0.00           H  
ATOM    486  O2'   G A  15     -25.949  -2.673  -8.057  1.00  0.00           O  
ATOM    487 HO2'   G A  15     -25.744  -3.087  -7.215  1.00  0.00           H  
ATOM    488  C3'   G A  15     -28.165  -1.809  -8.560  1.00  0.00           C  
ATOM    489  H3'   G A  15     -28.977  -1.202  -8.160  1.00  0.00           H  
ATOM    490  O3'   G A  15     -28.630  -3.155  -8.542  1.00  0.00           O  
ATOM    491  P     G A  16     -29.360  -3.732  -7.230  1.00  0.00           P  
ATOM    492  OP1   G A  16     -29.888  -5.076  -7.577  1.00  0.00           O  
ATOM    493  OP2   G A  16     -30.285  -2.694  -6.707  1.00  0.00           O  
ATOM    494  O5'   G A  16     -28.176  -3.922  -6.179  1.00  0.00           O  
ATOM    495  C5'   G A  16     -27.292  -5.037  -6.267  1.00  0.00           C  
ATOM    496  H5'   G A  16     -26.771  -5.018  -7.225  1.00  0.00           H  
ATOM    497 H5''   G A  16     -27.859  -5.965  -6.191  1.00  0.00           H  
ATOM    498  C4'   G A  16     -26.276  -4.992  -5.148  1.00  0.00           C  
ATOM    499  H4'   G A  16     -25.577  -5.814  -5.301  1.00  0.00           H  
ATOM    500  O4'   G A  16     -25.638  -3.688  -5.124  1.00  0.00           O  
ATOM    501  C1'   G A  16     -25.225  -3.395  -3.799  1.00  0.00           C  
ATOM    502  H1'   G A  16     -24.138  -3.312  -3.816  1.00  0.00           H  
ATOM    503  N9    G A  16     -25.769  -2.096  -3.416  1.00  0.00           N  
ATOM    504  C4    G A  16     -25.373  -1.336  -2.343  1.00  0.00           C  
ATOM    505  N3    G A  16     -24.410  -1.659  -1.455  1.00  0.00           N  
ATOM    506  C2    G A  16     -24.260  -0.729  -0.531  1.00  0.00           C  
ATOM    507  N2    G A  16     -23.349  -0.895   0.431  1.00  0.00           N  
ATOM    508  H21   G A  16     -22.789  -1.733   0.435  1.00  0.00           H  
ATOM    509  H22   G A  16     -23.230  -0.194   1.148  1.00  0.00           H  
ATOM    510  N1    G A  16     -24.991   0.429  -0.480  1.00  0.00           N  
ATOM    511  H1    G A  16     -24.797   1.073   0.272  1.00  0.00           H  
ATOM    512  C6    G A  16     -25.985   0.787  -1.385  1.00  0.00           C  
ATOM    513  O6    G A  16     -26.580   1.861  -1.250  1.00  0.00           O  
ATOM    514  C5    G A  16     -26.162  -0.207  -2.382  1.00  0.00           C  
ATOM    515  N7    G A  16     -27.038  -0.255  -3.459  1.00  0.00           N  
ATOM    516  C8    G A  16     -26.769  -1.392  -4.039  1.00  0.00           C  
ATOM    517  H8    G A  16     -27.290  -1.749  -4.914  1.00  0.00           H  
ATOM    518  C2'   G A  16     -25.701  -4.537  -2.898  1.00  0.00           C  
ATOM    519  H2'   G A  16     -26.083  -4.167  -1.945  1.00  0.00           H  
ATOM    520  O2'   G A  16     -24.636  -5.455  -2.744  1.00  0.00           O  
ATOM    521 HO2'   G A  16     -24.904  -6.258  -3.191  1.00  0.00           H  
ATOM    522  C3'   G A  16     -26.825  -5.134  -3.737  1.00  0.00           C  
ATOM    523  H3'   G A  16     -27.767  -4.600  -3.617  1.00  0.00           H  
ATOM    524  O3'   G A  16     -27.091  -6.494  -3.399  1.00  0.00           O  
ATOM    525  P     G A  17     -27.904  -6.839  -2.053  1.00  0.00           P  
ATOM    526  OP1   G A  17     -28.304  -8.267  -2.134  1.00  0.00           O  
ATOM    527  OP2   G A  17     -28.942  -5.797  -1.849  1.00  0.00           O  
ATOM    528  O5'   G A  17     -26.818  -6.694  -0.894  1.00  0.00           O  
ATOM    529  C5'   G A  17     -25.593  -7.424  -0.940  1.00  0.00           C  
ATOM    530  H5'   G A  17     -24.921  -6.967  -1.668  1.00  0.00           H  
ATOM    531 H5''   G A  17     -25.788  -8.454  -1.235  1.00  0.00           H  
ATOM    532  C4'   G A  17     -24.929  -7.421   0.418  1.00  0.00           C  
ATOM    533  H4'   G A  17     -24.307  -8.313   0.484  1.00  0.00           H  
ATOM    534  O4'   G A  17     -24.187  -6.184   0.589  1.00  0.00           O  
ATOM    535  C1'   G A  17     -24.194  -5.815   1.959  1.00  0.00           C  
ATOM    536  H1'   G A  17     -23.153  -5.763   2.280  1.00  0.00           H  
ATOM    537  N9    G A  17     -24.770  -4.479   2.077  1.00  0.00           N  
ATOM    538  C4    G A  17     -24.791  -3.697   3.207  1.00  0.00           C  
ATOM    539  N3    G A  17     -24.272  -4.027   4.408  1.00  0.00           N  
ATOM    540  C2    G A  17     -24.451  -3.072   5.302  1.00  0.00           C  
ATOM    541  N2    G A  17     -23.998  -3.236   6.547  1.00  0.00           N  
ATOM    542  H21   G A  17     -23.522  -4.093   6.791  1.00  0.00           H  
ATOM    543  H22   G A  17     -24.128  -2.511   7.237  1.00  0.00           H  
ATOM    544  N1    G A  17     -25.087  -1.886   5.042  1.00  0.00           N  
ATOM    545  H1    G A  17     -25.172  -1.221   5.798  1.00  0.00           H  
ATOM    546  C6    G A  17     -25.628  -1.521   3.815  1.00  0.00           C  
ATOM    547  O6    G A  17     -26.182  -0.422   3.690  1.00  0.00           O  
ATOM    548  C5    G A  17     -25.445  -2.540   2.841  1.00  0.00           C  
ATOM    549  N7    G A  17     -25.825  -2.590   1.506  1.00  0.00           N  
ATOM    550  C8    G A  17     -25.403  -3.755   1.096  1.00  0.00           C  
ATOM    551  H8    G A  17     -25.537  -4.114   0.086  1.00  0.00           H  
ATOM    552  C2'   G A  17     -24.978  -6.884   2.722  1.00  0.00           C  
ATOM    553  H2'   G A  17     -25.583  -6.448   3.519  1.00  0.00           H  
ATOM    554  O2'   G A  17     -24.071  -7.862   3.194  1.00  0.00           O  
ATOM    555 HO2'   G A  17     -24.441  -8.714   2.960  1.00  0.00           H  
ATOM    556  C3'   G A  17     -25.864  -7.445   1.617  1.00  0.00           C  
ATOM    557  H3'   G A  17     -26.753  -6.839   1.445  1.00  0.00           H  
ATOM    558  O3'   G A  17     -26.327  -8.762   1.899  1.00  0.00           O  
ATOM    559  P     C A  18     -27.782  -8.973   2.552  1.00  0.00           P  
ATOM    560  OP1   C A  18     -28.007 -10.436   2.667  1.00  0.00           O  
ATOM    561  OP2   C A  18     -28.759  -8.136   1.811  1.00  0.00           O  
ATOM    562  O5'   C A  18     -27.630  -8.377   4.023  1.00  0.00           O  
ATOM    563  C5'   C A  18     -26.669  -8.909   4.932  1.00  0.00           C  
ATOM    564  H5'   C A  18     -25.676  -8.873   4.482  1.00  0.00           H  
ATOM    565 H5''   C A  18     -26.915  -9.945   5.165  1.00  0.00           H  
ATOM    566  C4'   C A  18     -26.661  -8.109   6.214  1.00  0.00           C  
ATOM    567  H4'   C A  18     -26.115  -8.685   6.961  1.00  0.00           H  
ATOM    568  O4'   C A  18     -26.089  -6.797   5.961  1.00  0.00           O  
ATOM    569  C1'   C A  18     -26.712  -5.839   6.803  1.00  0.00           C  
ATOM    570  H1'   C A  18     -25.922  -5.363   7.386  1.00  0.00           H  
ATOM    571  N1    C A  18     -27.343  -4.810   5.961  1.00  0.00           N  
ATOM    572  C6    C A  18     -27.639  -5.056   4.649  1.00  0.00           C  
ATOM    573  H6    C A  18     -27.401  -6.027   4.217  1.00  0.00           H  
ATOM    574  C2    C A  18     -27.644  -3.571   6.530  1.00  0.00           C  
ATOM    575  O2    C A  18     -27.355  -3.371   7.717  1.00  0.00           O  
ATOM    576  N3    C A  18     -28.238  -2.622   5.775  1.00  0.00           N  
ATOM    577  C4    C A  18     -28.525  -2.871   4.496  1.00  0.00           C  
ATOM    578  N4    C A  18     -29.110  -1.904   3.792  1.00  0.00           N  
ATOM    579  H41   C A  18     -29.343  -2.051   2.821  1.00  0.00           H  
ATOM    580  H42   C A  18     -29.322  -1.021   4.235  1.00  0.00           H  
ATOM    581  C5    C A  18     -28.223  -4.123   3.886  1.00  0.00           C  
ATOM    582  H5    C A  18     -28.457  -4.313   2.838  1.00  0.00           H  
ATOM    583  C2'   C A  18     -27.708  -6.590   7.688  1.00  0.00           C  
ATOM    584  H2'   C A  18     -28.607  -5.999   7.875  1.00  0.00           H  
ATOM    585  O2'   C A  18     -27.050  -6.982   8.879  1.00  0.00           O  
ATOM    586 HO2'   C A  18     -27.367  -7.860   9.093  1.00  0.00           H  
ATOM    587  C3'   C A  18     -28.024  -7.791   6.809  1.00  0.00           C  
ATOM    588  H3'   C A  18     -28.756  -7.562   6.034  1.00  0.00           H  
ATOM    589  O3'   C A  18     -28.558  -8.886   7.548  1.00  0.00           O  
ATOM    590  P     G A  19     -30.148  -8.995   7.775  1.00  0.00           P  
ATOM    591  OP1   G A  19     -30.407 -10.294   8.446  1.00  0.00           O  
ATOM    592  OP2   G A  19     -30.831  -8.682   6.494  1.00  0.00           O  
ATOM    593  O5'   G A  19     -30.470  -7.829   8.813  1.00  0.00           O  
ATOM    594  C5'   G A  19     -29.963  -7.875  10.145  1.00  0.00           C  
ATOM    595  H5'   G A  19     -28.889  -8.064  10.122  1.00  0.00           H  
ATOM    596 H5''   G A  19     -30.451  -8.677  10.697  1.00  0.00           H  
ATOM    597  C4'   G A  19     -30.221  -6.565  10.854  1.00  0.00           C  
ATOM    598  H4'   G A  19     -29.774  -6.632  11.845  1.00  0.00           H  
ATOM    599  O4'   G A  19     -29.709  -5.463  10.063  1.00  0.00           O  
ATOM    600  C1'   G A  19     -30.426  -4.285  10.394  1.00  0.00           C  
ATOM    601  H1'   G A  19     -29.721  -3.607  10.876  1.00  0.00           H  
ATOM    602  N9    G A  19     -30.889  -3.652   9.162  1.00  0.00           N  
ATOM    603  C4    G A  19     -31.499  -2.427   9.065  1.00  0.00           C  
ATOM    604  N3    G A  19     -31.771  -1.596  10.091  1.00  0.00           N  
ATOM    605  C2    G A  19     -32.365  -0.489   9.686  1.00  0.00           C  
ATOM    606  N2    G A  19     -32.701   0.443  10.580  1.00  0.00           N  
ATOM    607  H21   G A  19     -32.495   0.289  11.556  1.00  0.00           H  
ATOM    608  H22   G A  19     -33.156   1.296  10.285  1.00  0.00           H  
ATOM    609  N1    G A  19     -32.672  -0.217   8.378  1.00  0.00           N  
ATOM    610  H1    G A  19     -33.128   0.661   8.177  1.00  0.00           H  
ATOM    611  C6    G A  19     -32.404  -1.058   7.303  1.00  0.00           C  
ATOM    612  O6    G A  19     -32.727  -0.716   6.160  1.00  0.00           O  
ATOM    613  C5    G A  19     -31.762  -2.253   7.723  1.00  0.00           C  
ATOM    614  N7    G A  19     -31.322  -3.347   6.989  1.00  0.00           N  
ATOM    615  C8    G A  19     -30.813  -4.149   7.884  1.00  0.00           C  
ATOM    616  H8    G A  19     -30.379  -5.108   7.644  1.00  0.00           H  
ATOM    617  C2'   G A  19     -31.571  -4.685  11.329  1.00  0.00           C  
ATOM    618  H2'   G A  19     -32.501  -4.176  11.068  1.00  0.00           H  
ATOM    619  O2'   G A  19     -31.170  -4.443  12.664  1.00  0.00           O  
ATOM    620 HO2'   G A  19     -31.406  -5.223  13.167  1.00  0.00           H  
ATOM    621  C3'   G A  19     -31.678  -6.180  11.050  1.00  0.00           C  
ATOM    622  H3'   G A  19     -32.274  -6.399  10.165  1.00  0.00           H  
ATOM    623  O3'   G A  19     -32.285  -6.891  12.125  1.00  0.00           O  
ATOM    624  P     C A  20     -33.884  -7.065  12.165  1.00  0.00           P  
ATOM    625  OP1   C A  20     -34.218  -7.806  13.408  1.00  0.00           O  
ATOM    626  OP2   C A  20     -34.332  -7.596  10.853  1.00  0.00           O  
ATOM    627  O5'   C A  20     -34.434  -5.576  12.311  1.00  0.00           O  
ATOM    628  C5'   C A  20     -34.222  -4.829  13.508  1.00  0.00           C  
ATOM    629  H5'   C A  20     -33.152  -4.691  13.670  1.00  0.00           H  
ATOM    630 H5''   C A  20     -34.641  -5.367  14.357  1.00  0.00           H  
ATOM    631  C4'   C A  20     -34.887  -3.475  13.409  1.00  0.00           C  
ATOM    632  H4'   C A  20     -34.837  -3.009  14.392  1.00  0.00           H  
ATOM    633  O4'   C A  20     -34.248  -2.694  12.366  1.00  0.00           O  
ATOM    634  C1'   C A  20     -35.190  -1.788  11.814  1.00  0.00           C  
ATOM    635  H1'   C A  20     -34.819  -0.783  12.016  1.00  0.00           H  
ATOM    636  N1    C A  20     -35.224  -1.975  10.354  1.00  0.00           N  
ATOM    637  C6    C A  20     -34.755  -3.123   9.779  1.00  0.00           C  
ATOM    638  H6    C A  20     -34.352  -3.915  10.409  1.00  0.00           H  
ATOM    639  C2    C A  20     -35.749  -0.953   9.559  1.00  0.00           C  
ATOM    640  O2    C A  20     -36.169   0.078  10.104  1.00  0.00           O  
ATOM    641  N3    C A  20     -35.789  -1.111   8.219  1.00  0.00           N  
ATOM    642  C4    C A  20     -35.327  -2.233   7.667  1.00  0.00           C  
ATOM    643  N4    C A  20     -35.386  -2.341   6.340  1.00  0.00           N  
ATOM    644  H41   C A  20     -35.047  -3.174   5.882  1.00  0.00           H  
ATOM    645  H42   C A  20     -35.772  -1.582   5.796  1.00  0.00           H  
ATOM    646  C5    C A  20     -34.786  -3.293   8.451  1.00  0.00           C  
ATOM    647  H5    C A  20     -34.412  -4.206   7.988  1.00  0.00           H  
ATOM    648  C2'   C A  20     -36.538  -2.050  12.489  1.00  0.00           C  
ATOM    649  H2'   C A  20     -37.363  -1.997  11.776  1.00  0.00           H  
ATOM    650  O2'   C A  20     -36.685  -1.143  13.565  1.00  0.00           O  
ATOM    651 HO2'   C A  20     -36.853  -1.668  14.349  1.00  0.00           H  
ATOM    652  C3'   C A  20     -36.350  -3.476  12.993  1.00  0.00           C  
ATOM    653  H3'   C A  20     -36.549  -4.222  12.224  1.00  0.00           H  
ATOM    654  O3'   C A  20     -37.216  -3.785  14.081  1.00  0.00           O  
ATOM    655  P     U A  21     -38.718  -4.283  13.789  1.00  0.00           P  
ATOM    656  OP1   U A  21     -39.411  -4.397  15.098  1.00  0.00           O  
ATOM    657  OP2   U A  21     -38.653  -5.462  12.888  1.00  0.00           O  
ATOM    658  O5'   U A  21     -39.376  -3.078  12.979  1.00  0.00           O  
ATOM    659  C5'   U A  21     -39.628  -1.821  13.606  1.00  0.00           C  
ATOM    660  H5'   U A  21     -38.683  -1.351  13.880  1.00  0.00           H  
ATOM    661 H5''   U A  21     -40.224  -1.970  14.505  1.00  0.00           H  
ATOM    662  C4'   U A  21     -40.382  -0.909  12.665  1.00  0.00           C  
ATOM    663  H4'   U A  21     -40.810  -0.102  13.261  1.00  0.00           H  
ATOM    664  O4'   U A  21     -39.477  -0.446  11.625  1.00  0.00           O  
ATOM    665  C1'   U A  21     -40.174  -0.351  10.394  1.00  0.00           C  
ATOM    666  H1'   U A  21     -40.028   0.664  10.023  1.00  0.00           H  
ATOM    667  N1    U A  21     -39.554  -1.279   9.437  1.00  0.00           N  
ATOM    668  C6    U A  21     -39.071  -2.503   9.842  1.00  0.00           C  
ATOM    669  H6    U A  21     -39.152  -2.780  10.893  1.00  0.00           H  
ATOM    670  C2    U A  21     -39.473  -0.883   8.114  1.00  0.00           C  
ATOM    671  O2    U A  21     -39.888   0.192   7.716  1.00  0.00           O  
ATOM    672  N3    U A  21     -38.889  -1.793   7.271  1.00  0.00           N  
ATOM    673  H3    U A  21     -38.823  -1.527   6.300  1.00  0.00           H  
ATOM    674  C4    U A  21     -38.388  -3.030   7.607  1.00  0.00           C  
ATOM    675  O4    U A  21     -37.893  -3.739   6.732  1.00  0.00           O  
ATOM    676  C5    U A  21     -38.507  -3.365   8.991  1.00  0.00           C  
ATOM    677  H5    U A  21     -38.136  -4.324   9.353  1.00  0.00           H  
ATOM    678  C2'   U A  21     -41.646  -0.652  10.678  1.00  0.00           C  
ATOM    679  H2'   U A  21     -42.117  -1.185   9.849  1.00  0.00           H  
ATOM    680  O2'   U A  21     -42.301   0.562  10.994  1.00  0.00           O  
ATOM    681 HO2'   U A  21     -41.731   1.280  10.714  1.00  0.00           H  
ATOM    682  C3'   U A  21     -41.531  -1.552  11.902  1.00  0.00           C  
ATOM    683  H3'   U A  21     -41.312  -2.587  11.642  1.00  0.00           H  
ATOM    684  O3'   U A  21     -42.729  -1.580  12.673  1.00  0.00           O  
ATOM    685  P     U A  22     -43.968  -2.486  12.192  1.00  0.00           P  
ATOM    686  OP1   U A  22     -44.837  -2.708  13.376  1.00  0.00           O  
ATOM    687  OP2   U A  22     -43.438  -3.656  11.442  1.00  0.00           O  
ATOM    688  O5'   U A  22     -44.750  -1.555  11.162  1.00  0.00           O  
ATOM    689  C5'   U A  22     -45.894  -0.804  11.569  1.00  0.00           C  
ATOM    690  H5'   U A  22     -45.663  -0.242  12.474  1.00  0.00           H  
ATOM    691 H5''   U A  22     -46.723  -1.480  11.774  1.00  0.00           H  
ATOM    692  C4'   U A  22     -46.305   0.157  10.477  1.00  0.00           C  
ATOM    693  H4'   U A  22     -47.113  -0.314   9.917  1.00  0.00           H  
ATOM    694  O4'   U A  22     -46.683   1.412  11.089  1.00  0.00           O  
ATOM    695  C1'   U A  22     -45.632   2.346  10.958  1.00  0.00           C  
ATOM    696  H1'   U A  22     -46.067   3.251  10.535  1.00  0.00           H  
ATOM    697  N1    U A  22     -45.142   2.679  12.304  1.00  0.00           N  
ATOM    698  C6    U A  22     -44.266   1.854  12.974  1.00  0.00           C  
ATOM    699  H6    U A  22     -43.940   0.931  12.494  1.00  0.00           H  
ATOM    700  C2    U A  22     -45.589   3.857  12.876  1.00  0.00           C  
ATOM    701  O2    U A  22     -46.366   4.613  12.320  1.00  0.00           O  
ATOM    702  N3    U A  22     -45.093   4.118  14.127  1.00  0.00           N  
ATOM    703  H3    U A  22     -45.407   4.972  14.561  1.00  0.00           H  
ATOM    704  C4    U A  22     -44.216   3.342  14.849  1.00  0.00           C  
ATOM    705  O4    U A  22     -43.856   3.716  15.964  1.00  0.00           O  
ATOM    706  C5    U A  22     -43.803   2.142  14.192  1.00  0.00           C  
ATOM    707  H5    U A  22     -43.108   1.463  14.685  1.00  0.00           H  
ATOM    708  C2'   U A  22     -44.549   1.758  10.047  1.00  0.00           C  
ATOM    709  H2'   U A  22     -43.656   1.484  10.612  1.00  0.00           H  
ATOM    710  O2'   U A  22     -44.274   2.700   9.030  1.00  0.00           O  
ATOM    711 HO2'   U A  22     -44.362   2.244   8.191  1.00  0.00           H  
ATOM    712  C3'   U A  22     -45.219   0.510   9.467  1.00  0.00           C  
ATOM    713  H3'   U A  22     -44.511  -0.312   9.362  1.00  0.00           H  
ATOM    714  O3'   U A  22     -45.730   0.731   8.148  1.00  0.00           O  
ATOM    715  P     C A  23     -47.137   1.485   7.929  1.00  0.00           P  
ATOM    716  OP1   C A  23     -47.151   2.734   8.729  1.00  0.00           O  
ATOM    717  OP2   C A  23     -48.226   0.490   8.102  1.00  0.00           O  
ATOM    718  O5'   C A  23     -47.099   1.905   6.393  1.00  0.00           O  
ATOM    719  C5'   C A  23     -46.163   2.874   5.920  1.00  0.00           C  
ATOM    720  H5'   C A  23     -45.630   3.314   6.764  1.00  0.00           H  
ATOM    721 H5''   C A  23     -46.688   3.663   5.384  1.00  0.00           H  
ATOM    722  C4'   C A  23     -45.165   2.227   4.988  1.00  0.00           C  
ATOM    723  H4'   C A  23     -44.669   3.028   4.439  1.00  0.00           H  
ATOM    724  O4'   C A  23     -44.252   1.414   5.774  1.00  0.00           O  
ATOM    725  C1'   C A  23     -44.005   0.215   5.085  1.00  0.00           C  
ATOM    726  H1'   C A  23     -43.195   0.411   4.380  1.00  0.00           H  
ATOM    727  N1    C A  23     -43.546  -0.799   6.050  1.00  0.00           N  
ATOM    728  C6    C A  23     -44.404  -1.334   6.970  1.00  0.00           C  
ATOM    729  H6    C A  23     -45.442  -1.004   6.994  1.00  0.00           H  
ATOM    730  C2    C A  23     -42.210  -1.210   6.010  1.00  0.00           C  
ATOM    731  O2    C A  23     -41.450  -0.707   5.168  1.00  0.00           O  
ATOM    732  N3    C A  23     -41.778  -2.142   6.889  1.00  0.00           N  
ATOM    733  C4    C A  23     -42.623  -2.656   7.783  1.00  0.00           C  
ATOM    734  N4    C A  23     -42.151  -3.569   8.632  1.00  0.00           N  
ATOM    735  H41   C A  23     -42.758  -3.981   9.326  1.00  0.00           H  
ATOM    736  H42   C A  23     -41.183  -3.848   8.574  1.00  0.00           H  
ATOM    737  C5    C A  23     -43.989  -2.256   7.848  1.00  0.00           C  
ATOM    738  H5    C A  23     -44.670  -2.684   8.585  1.00  0.00           H  
ATOM    739  C2'   C A  23     -45.317  -0.105   4.380  1.00  0.00           C  
ATOM    740  H2'   C A  23     -46.046  -0.546   5.064  1.00  0.00           H  
ATOM    741  O2'   C A  23     -45.042  -0.933   3.265  1.00  0.00           O  
ATOM    742 HO2'   C A  23     -44.988  -0.355   2.504  1.00  0.00           H  
ATOM    743  C3'   C A  23     -45.767   1.288   3.937  1.00  0.00           C  
ATOM    744  H3'   C A  23     -46.851   1.380   3.892  1.00  0.00           H  
ATOM    745  O3'   C A  23     -45.294   1.606   2.630  1.00  0.00           O  
ATOM    746  P     G A  24     -46.068   2.702   1.742  1.00  0.00           P  
ATOM    747  OP1   G A  24     -47.524   2.527   1.974  1.00  0.00           O  
ATOM    748  OP2   G A  24     -45.533   2.631   0.358  1.00  0.00           O  
ATOM    749  O5'   G A  24     -45.627   4.096   2.375  1.00  0.00           O  
ATOM    750  C5'   G A  24     -44.262   4.510   2.364  1.00  0.00           C  
ATOM    751  H5'   G A  24     -43.921   4.624   1.334  1.00  0.00           H  
ATOM    752 H5''   G A  24     -43.645   3.763   2.861  1.00  0.00           H  
ATOM    753  C4'   G A  24     -44.111   5.829   3.084  1.00  0.00           C  
ATOM    754  H4'   G A  24     -44.664   6.581   2.520  1.00  0.00           H  
ATOM    755  O4'   G A  24     -44.564   5.678   4.453  1.00  0.00           O  
ATOM    756  C1'   G A  24     -43.819   6.537   5.296  1.00  0.00           C  
ATOM    757  H1'   G A  24     -44.526   7.246   5.726  1.00  0.00           H  
ATOM    758  N9    G A  24     -43.269   5.740   6.389  1.00  0.00           N  
ATOM    759  C4    G A  24     -42.606   4.539   6.282  1.00  0.00           C  
ATOM    760  N3    G A  24     -42.337   3.880   5.136  1.00  0.00           N  
ATOM    761  C2    G A  24     -41.688   2.751   5.358  1.00  0.00           C  
ATOM    762  N2    G A  24     -41.342   1.972   4.330  1.00  0.00           N  
ATOM    763  H21   G A  24     -41.581   2.257   3.393  1.00  0.00           H  
ATOM    764  H22   G A  24     -40.857   1.102   4.493  1.00  0.00           H  
ATOM    765  N1    G A  24     -41.330   2.302   6.603  1.00  0.00           N  
ATOM    766  H1    G A  24     -40.837   1.423   6.664  1.00  0.00           H  
ATOM    767  C6    G A  24     -41.593   2.963   7.796  1.00  0.00           C  
ATOM    768  O6    G A  24     -41.224   2.467   8.868  1.00  0.00           O  
ATOM    769  C5    G A  24     -42.291   4.180   7.576  1.00  0.00           C  
ATOM    770  N7    G A  24     -42.744   5.134   8.477  1.00  0.00           N  
ATOM    771  C8    G A  24     -43.315   6.037   7.729  1.00  0.00           C  
ATOM    772  H8    G A  24     -43.778   6.929   8.124  1.00  0.00           H  
ATOM    773  C2'   G A  24     -42.755   7.239   4.446  1.00  0.00           C  
ATOM    774  H2'   G A  24     -41.790   7.272   4.957  1.00  0.00           H  
ATOM    775  O2'   G A  24     -43.233   8.526   4.100  1.00  0.00           O  
ATOM    776 HO2'   G A  24     -43.112   8.614   3.154  1.00  0.00           H  
ATOM    777  C3'   G A  24     -42.683   6.334   3.219  1.00  0.00           C  
ATOM    778  H3'   G A  24     -41.976   5.515   3.343  1.00  0.00           H  
ATOM    779  O3'   G A  24     -42.275   7.040   2.049  1.00  0.00           O  
ATOM    780  P     G A  25     -40.827   6.760   1.406  1.00  0.00           P  
ATOM    781  OP1   G A  25     -40.903   7.167  -0.020  1.00  0.00           O  
ATOM    782  OP2   G A  25     -40.404   5.377   1.749  1.00  0.00           O  
ATOM    783  O5'   G A  25     -39.869   7.795   2.151  1.00  0.00           O  
ATOM    784  C5'   G A  25     -38.717   7.354   2.868  1.00  0.00           C  
ATOM    785  H5'   G A  25     -37.870   8.000   2.634  1.00  0.00           H  
ATOM    786 H5''   G A  25     -38.471   6.331   2.586  1.00  0.00           H  
ATOM    787  C4'   G A  25     -38.981   7.403   4.354  1.00  0.00           C  
ATOM    788  H4'   G A  25     -39.429   8.372   4.578  1.00  0.00           H  
ATOM    789  O4'   G A  25     -39.823   6.274   4.721  1.00  0.00           O  
ATOM    790  C1'   G A  25     -39.350   5.695   5.924  1.00  0.00           C  
ATOM    791  H1'   G A  25     -40.212   5.568   6.579  1.00  0.00           H  
ATOM    792  N9    G A  25     -38.813   4.372   5.616  1.00  0.00           N  
ATOM    793  C4    G A  25     -38.305   3.465   6.515  1.00  0.00           C  
ATOM    794  N3    G A  25     -38.217   3.635   7.850  1.00  0.00           N  
ATOM    795  C2    G A  25     -37.680   2.586   8.446  1.00  0.00           C  
ATOM    796  N2    G A  25     -37.517   2.586   9.771  1.00  0.00           N  
ATOM    797  H21   G A  25     -37.807   3.392  10.306  1.00  0.00           H  
ATOM    798  H22   G A  25     -37.107   1.787  10.234  1.00  0.00           H  
ATOM    799  N1    G A  25     -37.262   1.459   7.788  1.00  0.00           N  
ATOM    800  H1    G A  25     -36.865   0.717   8.344  1.00  0.00           H  
ATOM    801  C6    G A  25     -37.344   1.259   6.415  1.00  0.00           C  
ATOM    802  O6    G A  25     -36.939   0.199   5.922  1.00  0.00           O  
ATOM    803  C5    G A  25     -37.919   2.378   5.759  1.00  0.00           C  
ATOM    804  N7    G A  25     -38.180   2.596   4.412  1.00  0.00           N  
ATOM    805  C8    G A  25     -38.710   3.788   4.378  1.00  0.00           C  
ATOM    806  H8    G A  25     -39.034   4.267   3.466  1.00  0.00           H  
ATOM    807  C2'   G A  25     -38.317   6.657   6.508  1.00  0.00           C  
ATOM    808  H2'   G A  25     -37.541   6.128   7.064  1.00  0.00           H  
ATOM    809  O2'   G A  25     -38.986   7.630   7.288  1.00  0.00           O  
ATOM    810 HO2'   G A  25     -38.686   8.484   6.975  1.00  0.00           H  
ATOM    811  C3'   G A  25     -37.747   7.272   5.237  1.00  0.00           C  
ATOM    812  H3'   G A  25     -36.986   6.645   4.773  1.00  0.00           H  
ATOM    813  O3'   G A  25     -37.134   8.538   5.467  1.00  0.00           O  
ATOM    814  P     C A  26     -35.531   8.655   5.507  1.00  0.00           P  
ATOM    815  OP1   C A  26     -35.194  10.092   5.672  1.00  0.00           O  
ATOM    816  OP2   C A  26     -34.974   7.898   4.356  1.00  0.00           O  
ATOM    817  O5'   C A  26     -35.124   7.894   6.846  1.00  0.00           O  
ATOM    818  C5'   C A  26     -35.670   8.284   8.105  1.00  0.00           C  
ATOM    819  H5'   C A  26     -36.758   8.315   8.042  1.00  0.00           H  
ATOM    820 H5''   C A  26     -35.303   9.273   8.376  1.00  0.00           H  
ATOM    821  C4'   C A  26     -35.263   7.301   9.178  1.00  0.00           C  
ATOM    822  H4'   C A  26     -35.489   7.753  10.144  1.00  0.00           H  
ATOM    823  O4'   C A  26     -35.942   6.036   8.955  1.00  0.00           O  
ATOM    824  C1'   C A  26     -35.095   4.968   9.350  1.00  0.00           C  
ATOM    825  H1'   C A  26     -35.642   4.385  10.092  1.00  0.00           H  
ATOM    826  N1    C A  26     -34.851   4.105   8.182  1.00  0.00           N  
ATOM    827  C6    C A  26     -35.134   4.538   6.916  1.00  0.00           C  
ATOM    828  H6    C A  26     -35.552   5.534   6.768  1.00  0.00           H  
ATOM    829  C2    C A  26     -34.318   2.831   8.387  1.00  0.00           C  
ATOM    830  O2    C A  26     -34.079   2.461   9.544  1.00  0.00           O  
ATOM    831  N3    C A  26     -34.077   2.034   7.323  1.00  0.00           N  
ATOM    832  C4    C A  26     -34.354   2.466   6.092  1.00  0.00           C  
ATOM    833  N4    C A  26     -34.098   1.647   5.074  1.00  0.00           N  
ATOM    834  H41   C A  26     -34.293   1.936   4.126  1.00  0.00           H  
ATOM    835  H42   C A  26     -33.704   0.734   5.254  1.00  0.00           H  
ATOM    836  C5    C A  26     -34.904   3.759   5.852  1.00  0.00           C  
ATOM    837  H5    C A  26     -35.130   4.099   4.841  1.00  0.00           H  
ATOM    838  C2'   C A  26     -33.820   5.585   9.927  1.00  0.00           C  
ATOM    839  H2'   C A  26     -32.937   4.991   9.683  1.00  0.00           H  
ATOM    840  O2'   C A  26     -33.994   5.763  11.320  1.00  0.00           O  
ATOM    841 HO2'   C A  26     -33.737   6.665  11.516  1.00  0.00           H  
ATOM    842  C3'   C A  26     -33.791   6.922   9.199  1.00  0.00           C  
ATOM    843  H3'   C A  26     -33.382   6.841   8.192  1.00  0.00           H  
ATOM    844  O3'   C A  26     -33.000   7.898   9.871  1.00  0.00           O  
ATOM    845  P     G A  27     -31.434   8.031   9.529  1.00  0.00           P  
ATOM    846  OP1   G A  27     -30.923   9.215  10.265  1.00  0.00           O  
ATOM    847  OP2   G A  27     -31.261   7.953   8.056  1.00  0.00           O  
ATOM    848  O5'   G A  27     -30.787   6.728  10.178  1.00  0.00           O  
ATOM    849  C5'   G A  27     -30.886   6.484  11.580  1.00  0.00           C  
ATOM    850  H5'   G A  27     -31.935   6.486  11.880  1.00  0.00           H  
ATOM    851 H5''   G A  27     -30.360   7.265  12.128  1.00  0.00           H  
ATOM    852  C4'   G A  27     -30.273   5.147  11.925  1.00  0.00           C  
ATOM    853  H4'   G A  27     -30.256   5.060  13.012  1.00  0.00           H  
ATOM    854  O4'   G A  27     -31.009   4.083  11.271  1.00  0.00           O  
ATOM    855  C1'   G A  27     -30.147   2.976  11.072  1.00  0.00           C  
ATOM    856  H1'   G A  27     -30.530   2.160  11.688  1.00  0.00           H  
ATOM    857  N9    G A  27     -30.230   2.562   9.675  1.00  0.00           N  
ATOM    858  C4    G A  27     -29.742   1.392   9.147  1.00  0.00           C  
ATOM    859  N3    G A  27     -29.106   0.421   9.833  1.00  0.00           N  
ATOM    860  C2    G A  27     -28.754  -0.584   9.053  1.00  0.00           C  
ATOM    861  N2    G A  27     -28.116  -1.633   9.575  1.00  0.00           N  
ATOM    862  H21   G A  27     -27.911  -1.646  10.564  1.00  0.00           H  
ATOM    863  H22   G A  27     -27.845  -2.410   8.988  1.00  0.00           H  
ATOM    864  N1    G A  27     -29.002  -0.633   7.705  1.00  0.00           N  
ATOM    865  H1    G A  27     -28.689  -1.449   7.200  1.00  0.00           H  
ATOM    866  C6    G A  27     -29.652   0.356   6.976  1.00  0.00           C  
ATOM    867  O6    G A  27     -29.821   0.211   5.760  1.00  0.00           O  
ATOM    868  C5    G A  27     -30.041   1.443   7.803  1.00  0.00           C  
ATOM    869  N7    G A  27     -30.707   2.621   7.490  1.00  0.00           N  
ATOM    870  C8    G A  27     -30.796   3.251   8.630  1.00  0.00           C  
ATOM    871  H8    G A  27     -31.266   4.217   8.741  1.00  0.00           H  
ATOM    872  C2'   G A  27     -28.737   3.399  11.492  1.00  0.00           C  
ATOM    873  H2'   G A  27     -27.983   3.045  10.786  1.00  0.00           H  
ATOM    874  O2'   G A  27     -28.503   2.951  12.814  1.00  0.00           O  
ATOM    875 HO2'   G A  27     -28.132   3.692  13.292  1.00  0.00           H  
ATOM    876  C3'   G A  27     -28.850   4.919  11.441  1.00  0.00           C  
ATOM    877  H3'   G A  27     -28.699   5.317  10.437  1.00  0.00           H  
ATOM    878  O3'   G A  27     -27.894   5.567  12.274  1.00  0.00           O  
ATOM    879  P     U A  28     -26.460   5.978  11.672  1.00  0.00           P  
ATOM    880  OP1   U A  28     -25.597   6.373  12.813  1.00  0.00           O  
ATOM    881  OP2   U A  28     -26.677   6.931  10.553  1.00  0.00           O  
ATOM    882  O5'   U A  28     -25.892   4.619  11.065  1.00  0.00           O  
ATOM    883  C5'   U A  28     -25.507   3.540  11.915  1.00  0.00           C  
ATOM    884  H5'   U A  28     -26.348   3.250  12.547  1.00  0.00           H  
ATOM    885 H5''   U A  28     -24.678   3.849  12.550  1.00  0.00           H  
ATOM    886  C4'   U A  28     -25.074   2.350  11.089  1.00  0.00           C  
ATOM    887  H4'   U A  28     -24.684   1.595  11.772  1.00  0.00           H  
ATOM    888  O4'   U A  28     -26.187   1.887  10.286  1.00  0.00           O  
ATOM    889  C1'   U A  28     -25.692   1.276   9.107  1.00  0.00           C  
ATOM    890  H1'   U A  28     -25.961   0.220   9.162  1.00  0.00           H  
ATOM    891  N1    U A  28     -26.388   1.858   7.951  1.00  0.00           N  
ATOM    892  C6    U A  28     -26.988   3.095   8.023  1.00  0.00           C  
ATOM    893  H6    U A  28     -26.941   3.648   8.961  1.00  0.00           H  
ATOM    894  C2    U A  28     -26.418   1.118   6.784  1.00  0.00           C  
ATOM    895  O2    U A  28     -25.902   0.020   6.685  1.00  0.00           O  
ATOM    896  N3    U A  28     -27.076   1.711   5.738  1.00  0.00           N  
ATOM    897  H3    U A  28     -27.119   1.194   4.873  1.00  0.00           H  
ATOM    898  C4    U A  28     -27.696   2.940   5.739  1.00  0.00           C  
ATOM    899  O4    U A  28     -28.250   3.338   4.715  1.00  0.00           O  
ATOM    900  C5    U A  28     -27.624   3.642   6.982  1.00  0.00           C  
ATOM    901  H5    U A  28     -28.088   4.623   7.082  1.00  0.00           H  
ATOM    902  C2'   U A  28     -24.173   1.476   9.070  1.00  0.00           C  
ATOM    903  H2'   U A  28     -23.831   1.768   8.076  1.00  0.00           H  
ATOM    904  O2'   U A  28     -23.556   0.290   9.534  1.00  0.00           O  
ATOM    905 HO2'   U A  28     -22.793   0.552  10.052  1.00  0.00           H  
ATOM    906  C3'   U A  28     -23.987   2.622  10.062  1.00  0.00           C  
ATOM    907  H3'   U A  28     -24.106   3.600   9.600  1.00  0.00           H  
ATOM    908  O3'   U A  28     -22.694   2.621  10.661  1.00  0.00           O  
ATOM    909  P     G A  29     -21.443   3.246   9.866  1.00  0.00           P  
ATOM    910  OP1   G A  29     -20.704   4.112  10.820  1.00  0.00           O  
ATOM    911  OP2   G A  29     -21.927   3.814   8.582  1.00  0.00           O  
ATOM    912  O5'   G A  29     -20.530   1.982   9.541  1.00  0.00           O  
ATOM    913  C5'   G A  29     -20.209   1.028  10.551  1.00  0.00           C  
ATOM    914  H5'   G A  29     -21.124   0.674  11.029  1.00  0.00           H  
ATOM    915 H5''   G A  29     -19.571   1.488  11.305  1.00  0.00           H  
ATOM    916  C4'   G A  29     -19.481  -0.147   9.945  1.00  0.00           C  
ATOM    917  H4'   G A  29     -18.934  -0.646  10.746  1.00  0.00           H  
ATOM    918  O4'   G A  29     -20.449  -1.003   9.279  1.00  0.00           O  
ATOM    919  C1'   G A  29     -19.928  -1.440   8.037  1.00  0.00           C  
ATOM    920  H1'   G A  29     -20.065  -2.521   7.995  1.00  0.00           H  
ATOM    921  N9    G A  29     -20.720  -0.841   6.969  1.00  0.00           N  
ATOM    922  C4    G A  29     -20.694  -1.186   5.640  1.00  0.00           C  
ATOM    923  N3    G A  29     -19.929  -2.150   5.087  1.00  0.00           N  
ATOM    924  C2    G A  29     -20.124  -2.247   3.785  1.00  0.00           C  
ATOM    925  N2    G A  29     -19.446  -3.155   3.079  1.00  0.00           N  
ATOM    926  H21   G A  29     -18.790  -3.757   3.553  1.00  0.00           H  
ATOM    927  H22   G A  29     -19.589  -3.241   2.084  1.00  0.00           H  
ATOM    928  N1    G A  29     -20.997  -1.462   3.078  1.00  0.00           N  
ATOM    929  H1    G A  29     -21.067  -1.615   2.084  1.00  0.00           H  
ATOM    930  C6    G A  29     -21.797  -0.464   3.625  1.00  0.00           C  
ATOM    931  O6    G A  29     -22.553   0.185   2.894  1.00  0.00           O  
ATOM    932  C5    G A  29     -21.599  -0.348   5.025  1.00  0.00           C  
ATOM    933  N7    G A  29     -22.186   0.508   5.949  1.00  0.00           N  
ATOM    934  C8    G A  29     -21.634   0.178   7.084  1.00  0.00           C  
ATOM    935  H8    G A  29     -21.871   0.660   8.021  1.00  0.00           H  
ATOM    936  C2'   G A  29     -18.452  -1.045   7.998  1.00  0.00           C  
ATOM    937  H2'   G A  29     -18.125  -0.807   6.984  1.00  0.00           H  
ATOM    938  O2'   G A  29     -17.690  -2.079   8.592  1.00  0.00           O  
ATOM    939 HO2'   G A  29     -17.219  -1.684   9.327  1.00  0.00           H  
ATOM    940  C3'   G A  29     -18.461   0.205   8.869  1.00  0.00           C  
ATOM    941  H3'   G A  29     -18.752   1.098   8.317  1.00  0.00           H  
ATOM    942  O3'   G A  29     -17.186   0.488   9.438  1.00  0.00           O  
ATOM    943  P     U A  30     -16.110   1.347   8.606  1.00  0.00           P  
ATOM    944  OP1   U A  30     -15.075   1.807   9.567  1.00  0.00           O  
ATOM    945  OP2   U A  30     -16.833   2.343   7.775  1.00  0.00           O  
ATOM    946  O5'   U A  30     -15.439   0.281   7.630  1.00  0.00           O  
ATOM    947  C5'   U A  30     -14.824  -0.900   8.142  1.00  0.00           C  
ATOM    948  H5'   U A  30     -15.585  -1.558   8.565  1.00  0.00           H  
ATOM    949 H5''   U A  30     -14.111  -0.637   8.922  1.00  0.00           H  
ATOM    950  C4'   U A  30     -14.096  -1.630   7.038  1.00  0.00           C  
ATOM    951  H4'   U A  30     -13.327  -2.249   7.501  1.00  0.00           H  
ATOM    952  O4'   U A  30     -15.063  -2.388   6.260  1.00  0.00           O  
ATOM    953  C1'   U A  30     -14.732  -2.318   4.884  1.00  0.00           C  
ATOM    954  H1'   U A  30     -14.698  -3.343   4.512  1.00  0.00           H  
ATOM    955  N1    U A  30     -15.814  -1.614   4.181  1.00  0.00           N  
ATOM    956  C6    U A  30     -16.564  -0.645   4.810  1.00  0.00           C  
ATOM    957  H6    U A  30     -16.344  -0.401   5.849  1.00  0.00           H  
ATOM    958  C2    U A  30     -16.054  -1.957   2.864  1.00  0.00           C  
ATOM    959  O2    U A  30     -15.416  -2.809   2.273  1.00  0.00           O  
ATOM    960  N3    U A  30     -17.073  -1.265   2.261  1.00  0.00           N  
ATOM    961  H3    U A  30     -17.250  -1.487   1.294  1.00  0.00           H  
ATOM    962  C4    U A  30     -17.862  -0.291   2.828  1.00  0.00           C  
ATOM    963  O4    U A  30     -18.763   0.218   2.162  1.00  0.00           O  
ATOM    964  C5    U A  30     -17.552   0.008   4.191  1.00  0.00           C  
ATOM    965  H5    U A  30     -18.122   0.768   4.725  1.00  0.00           H  
ATOM    966  C2'   U A  30     -13.375  -1.623   4.774  1.00  0.00           C  
ATOM    967  H2'   U A  30     -13.306  -1.014   3.871  1.00  0.00           H  
ATOM    968  O2'   U A  30     -12.358  -2.603   4.856  1.00  0.00           O  
ATOM    969 HO2'   U A  30     -11.795  -2.354   5.590  1.00  0.00           H  
ATOM    970  C3'   U A  30     -13.393  -0.744   6.018  1.00  0.00           C  
ATOM    971  H3'   U A  30     -13.929   0.192   5.862  1.00  0.00           H  
ATOM    972  O3'   U A  30     -12.082  -0.384   6.447  1.00  0.00           O  
ATOM    973  P     G A  31     -11.330   0.863   5.763  1.00  0.00           P  
ATOM    974  OP1   G A  31     -10.287   1.319   6.717  1.00  0.00           O  
ATOM    975  OP2   G A  31     -12.350   1.827   5.277  1.00  0.00           O  
ATOM    976  O5'   G A  31     -10.600   0.227   4.496  1.00  0.00           O  
ATOM    977  C5'   G A  31      -9.723  -0.888   4.639  1.00  0.00           C  
ATOM    978  H5'   G A  31     -10.287  -1.759   4.973  1.00  0.00           H  
ATOM    979 H5''   G A  31      -8.953  -0.661   5.376  1.00  0.00           H  
ATOM    980  C4'   G A  31      -9.058  -1.206   3.319  1.00  0.00           C  
ATOM    981  H4'   G A  31      -8.136  -1.746   3.535  1.00  0.00           H  
ATOM    982  O4'   G A  31      -9.985  -1.953   2.488  1.00  0.00           O  
ATOM    983  C1'   G A  31      -9.775  -1.621   1.126  1.00  0.00           C  
ATOM    984  H1'   G A  31      -9.546  -2.551   0.603  1.00  0.00           H  
ATOM    985  N9    G A  31     -11.020  -1.091   0.580  1.00  0.00           N  
ATOM    986  C4    G A  31     -11.357  -1.002  -0.750  1.00  0.00           C  
ATOM    987  N3    G A  31     -10.593  -1.399  -1.790  1.00  0.00           N  
ATOM    988  C2    G A  31     -11.189  -1.181  -2.948  1.00  0.00           C  
ATOM    989  N2    G A  31     -10.572  -1.516  -4.085  1.00  0.00           N  
ATOM    990  H21   G A  31      -9.654  -1.933  -4.045  1.00  0.00           H  
ATOM    991  H22   G A  31     -11.018  -1.355  -4.975  1.00  0.00           H  
ATOM    992  N1    G A  31     -12.432  -0.619  -3.080  1.00  0.00           N  
ATOM    993  H1    G A  31     -12.795  -0.496  -4.012  1.00  0.00           H  
ATOM    994  C6    G A  31     -13.236  -0.203  -2.025  1.00  0.00           C  
ATOM    995  O6    G A  31     -14.344   0.293  -2.257  1.00  0.00           O  
ATOM    996  C5    G A  31     -12.611  -0.430  -0.772  1.00  0.00           C  
ATOM    997  N7    G A  31     -13.056  -0.168   0.517  1.00  0.00           N  
ATOM    998  C8    G A  31     -12.081  -0.577   1.282  1.00  0.00           C  
ATOM    999  H8    G A  31     -12.105  -0.513   2.359  1.00  0.00           H  
ATOM   1000  C2'   G A  31      -8.615  -0.627   1.065  1.00  0.00           C  
ATOM   1001  H2'   G A  31      -8.775   0.133   0.299  1.00  0.00           H  
ATOM   1002  O2'   G A  31      -7.414  -1.351   0.879  1.00  0.00           O  
ATOM   1003 HO2'   G A  31      -6.874  -1.184   1.652  1.00  0.00           H  
ATOM   1004  C3'   G A  31      -8.677  -0.011   2.458  1.00  0.00           C  
ATOM   1005  H3'   G A  31      -9.412   0.790   2.531  1.00  0.00           H  
ATOM   1006  O3'   G A  31      -7.431   0.554   2.862  1.00  0.00           O  
ATOM   1007  P     A A  32      -7.029   2.036   2.380  1.00  0.00           P  
ATOM   1008  OP1   A A  32      -5.795   2.418   3.111  1.00  0.00           O  
ATOM   1009  OP2   A A  32      -8.232   2.903   2.472  1.00  0.00           O  
ATOM   1010  O5'   A A  32      -6.659   1.859   0.839  1.00  0.00           O  
ATOM   1011  C5'   A A  32      -5.738   0.854   0.415  1.00  0.00           C  
ATOM   1012  H5'   A A  32      -6.237  -0.116   0.393  1.00  0.00           H  
ATOM   1013 H5''   A A  32      -4.901   0.804   1.108  1.00  0.00           H  
ATOM   1014  C4'   A A  32      -5.212   1.171  -0.968  1.00  0.00           C  
ATOM   1015  H4'   A A  32      -4.139   0.982  -0.964  1.00  0.00           H  
ATOM   1016  O4'   A A  32      -5.939   0.368  -1.938  1.00  0.00           O  
ATOM   1017  C1'   A A  32      -6.181   1.132  -3.107  1.00  0.00           C  
ATOM   1018  H1'   A A  32      -5.824   0.545  -3.954  1.00  0.00           H  
ATOM   1019  N9    A A  32      -7.625   1.310  -3.253  1.00  0.00           N  
ATOM   1020  C4    A A  32      -8.317   1.401  -4.436  1.00  0.00           C  
ATOM   1021  N3    A A  32      -7.814   1.340  -5.680  1.00  0.00           N  
ATOM   1022  C2    A A  32      -8.782   1.467  -6.584  1.00  0.00           C  
ATOM   1023  H2    A A  32      -8.457   1.430  -7.624  1.00  0.00           H  
ATOM   1024  N1    A A  32     -10.097   1.636  -6.399  1.00  0.00           N  
ATOM   1025  C6    A A  32     -10.570   1.693  -5.136  1.00  0.00           C  
ATOM   1026  N6    A A  32     -11.881   1.861  -4.955  1.00  0.00           N  
ATOM   1027  H61   A A  32     -12.259   1.907  -4.020  1.00  0.00           H  
ATOM   1028  H62   A A  32     -12.490   1.951  -5.755  1.00  0.00           H  
ATOM   1029  C5    A A  32      -9.644   1.570  -4.084  1.00  0.00           C  
ATOM   1030  N7    A A  32      -9.788   1.585  -2.704  1.00  0.00           N  
ATOM   1031  C8    A A  32      -8.565   1.427  -2.258  1.00  0.00           C  
ATOM   1032  H8    A A  32      -8.319   1.394  -1.207  1.00  0.00           H  
ATOM   1033  C2'   A A  32      -5.421   2.449  -2.956  1.00  0.00           C  
ATOM   1034  H2'   A A  32      -5.954   3.277  -3.426  1.00  0.00           H  
ATOM   1035  O2'   A A  32      -4.114   2.275  -3.470  1.00  0.00           O  
ATOM   1036 HO2'   A A  32      -3.508   2.460  -2.753  1.00  0.00           H  
ATOM   1037  C3'   A A  32      -5.406   2.606  -1.441  1.00  0.00           C  
ATOM   1038  H3'   A A  32      -6.331   3.035  -1.055  1.00  0.00           H  
ATOM   1039  O3'   A A  32      -4.355   3.459  -0.993  1.00  0.00           O  
ATOM   1040  P     A A  33      -4.503   5.054  -1.143  1.00  0.00           P  
ATOM   1041  OP1   A A  33      -3.555   5.680  -0.185  1.00  0.00           O  
ATOM   1042  OP2   A A  33      -5.944   5.408  -1.081  1.00  0.00           O  
ATOM   1043  O5'   A A  33      -3.983   5.353  -2.619  1.00  0.00           O  
ATOM   1044  C5'   A A  33      -2.667   4.978  -3.024  1.00  0.00           C  
ATOM   1045  H5'   A A  33      -2.553   3.896  -2.948  1.00  0.00           H  
ATOM   1046 H5''   A A  33      -1.932   5.457  -2.379  1.00  0.00           H  
ATOM   1047  C4'   A A  33      -2.418   5.403  -4.453  1.00  0.00           C  
ATOM   1048  H4'   A A  33      -1.344   5.347  -4.633  1.00  0.00           H  
ATOM   1049  O4'   A A  33      -3.201   4.566  -5.349  1.00  0.00           O  
ATOM   1050  C1'   A A  33      -3.644   5.338  -6.454  1.00  0.00           C  
ATOM   1051  H1'   A A  33      -3.317   4.821  -7.358  1.00  0.00           H  
ATOM   1052  N9    A A  33      -5.106   5.365  -6.447  1.00  0.00           N  
ATOM   1053  C4    A A  33      -5.920   5.608  -7.526  1.00  0.00           C  
ATOM   1054  N3    A A  33      -5.542   5.864  -8.790  1.00  0.00           N  
ATOM   1055  C2    A A  33      -6.605   6.053  -9.569  1.00  0.00           C  
ATOM   1056  H2    A A  33      -6.385   6.269 -10.615  1.00  0.00           H  
ATOM   1057  N1    A A  33      -7.905   6.017  -9.251  1.00  0.00           N  
ATOM   1058  C6    A A  33      -8.251   5.756  -7.972  1.00  0.00           C  
ATOM   1059  N6    A A  33      -9.546   5.718  -7.659  1.00  0.00           N  
ATOM   1060  H61   A A  33      -9.828   5.524  -6.709  1.00  0.00           H  
ATOM   1061  H62   A A  33     -10.239   5.883  -8.374  1.00  0.00           H  
ATOM   1062  C5    A A  33      -7.215   5.538  -7.046  1.00  0.00           C  
ATOM   1063  N7    A A  33      -7.219   5.254  -5.687  1.00  0.00           N  
ATOM   1064  C8    A A  33      -5.947   5.162  -5.381  1.00  0.00           C  
ATOM   1065  H8    A A  33      -5.594   4.951  -4.383  1.00  0.00           H  
ATOM   1066  C2'   A A  33      -3.013   6.722  -6.321  1.00  0.00           C  
ATOM   1067  H2'   A A  33      -3.677   7.506  -6.691  1.00  0.00           H  
ATOM   1068  O2'   A A  33      -1.757   6.713  -6.973  1.00  0.00           O  
ATOM   1069 HO2'   A A  33      -1.163   7.238  -6.437  1.00  0.00           H  
ATOM   1070  C3'   A A  33      -2.852   6.817  -4.810  1.00  0.00           C  
ATOM   1071  H3'   A A  33      -3.780   7.090  -4.308  1.00  0.00           H  
ATOM   1072  O3'   A A  33      -1.888   7.790  -4.420  1.00  0.00           O  
ATOM   1073  P     A A  34      -2.314   9.338  -4.321  1.00  0.00           P  
ATOM   1074  OP1   A A  34      -1.145  10.085  -3.792  1.00  0.00           O  
ATOM   1075  OP2   A A  34      -3.619   9.422  -3.615  1.00  0.00           O  
ATOM   1076  O5'   A A  34      -2.536   9.771  -5.838  1.00  0.00           O  
ATOM   1077  C5'   A A  34      -1.432   9.897  -6.731  1.00  0.00           C  
ATOM   1078  H5'   A A  34      -0.798   9.013  -6.660  1.00  0.00           H  
ATOM   1079 H5''   A A  34      -0.844  10.776  -6.468  1.00  0.00           H  
ATOM   1080  C4'   A A  34      -1.921  10.044  -8.154  1.00  0.00           C  
ATOM   1081  H4'   A A  34      -1.048  10.038  -8.808  1.00  0.00           H  
ATOM   1082  O4'   A A  34      -2.878   8.993  -8.456  1.00  0.00           O  
ATOM   1083  C1'   A A  34      -3.828   9.476  -9.393  1.00  0.00           C  
ATOM   1084  H1'   A A  34      -3.773   8.826 -10.268  1.00  0.00           H  
ATOM   1085  N9    A A  34      -5.165   9.344  -8.813  1.00  0.00           N  
ATOM   1086  C4    A A  34      -6.352   9.371  -9.504  1.00  0.00           C  
ATOM   1087  N3    A A  34      -6.520   9.522 -10.829  1.00  0.00           N  
ATOM   1088  C2    A A  34      -7.813   9.501 -11.145  1.00  0.00           C  
ATOM   1089  H2    A A  34      -8.037   9.622 -12.205  1.00  0.00           H  
ATOM   1090  N1    A A  34      -8.877   9.355 -10.346  1.00  0.00           N  
ATOM   1091  C6    A A  34      -8.674   9.206  -9.020  1.00  0.00           C  
ATOM   1092  N6    A A  34      -9.736   9.060  -8.228  1.00  0.00           N  
ATOM   1093  H61   A A  34      -9.610   8.946  -7.233  1.00  0.00           H  
ATOM   1094  H62   A A  34     -10.663   9.063  -8.629  1.00  0.00           H  
ATOM   1095  C5    A A  34      -7.346   9.213  -8.556  1.00  0.00           C  
ATOM   1096  N7    A A  34      -6.797   9.088  -7.287  1.00  0.00           N  
ATOM   1097  C8    A A  34      -5.505   9.174  -7.493  1.00  0.00           C  
ATOM   1098  H8    A A  34      -4.775   9.123  -6.698  1.00  0.00           H  
ATOM   1099  C2'   A A  34      -3.452  10.920  -9.721  1.00  0.00           C  
ATOM   1100  H2'   A A  34      -4.335  11.548  -9.856  1.00  0.00           H  
ATOM   1101  O2'   A A  34      -2.599  10.922 -10.851  1.00  0.00           O  
ATOM   1102 HO2'   A A  34      -1.826  11.436 -10.613  1.00  0.00           H  
ATOM   1103  C3'   A A  34      -2.695  11.315  -8.461  1.00  0.00           C  
ATOM   1104  H3'   A A  34      -3.360  11.587  -7.641  1.00  0.00           H  
ATOM   1105  O3'   A A  34      -1.838  12.434  -8.666  1.00  0.00           O  
ATOM   1106  P     A A  35      -2.419  13.922  -8.490  1.00  0.00           P  
ATOM   1107  OP1   A A  35      -1.297  14.877  -8.669  1.00  0.00           O  
ATOM   1108  OP2   A A  35      -3.220  13.962  -7.240  1.00  0.00           O  
ATOM   1109  O5'   A A  35      -3.422  14.091  -9.717  1.00  0.00           O  
ATOM   1110  C5'   A A  35      -2.965  13.972 -11.064  1.00  0.00           C  
ATOM   1111  H5'   A A  35      -2.314  13.103 -11.157  1.00  0.00           H  
ATOM   1112 H5''   A A  35      -2.408  14.865 -11.344  1.00  0.00           H  
ATOM   1113  C4'   A A  35      -4.140  13.815 -12.001  1.00  0.00           C  
ATOM   1114  H4'   A A  35      -3.746  13.724 -13.014  1.00  0.00           H  
ATOM   1115  O4'   A A  35      -4.934  12.675 -11.581  1.00  0.00           O  
ATOM   1116  C1'   A A  35      -6.303  12.930 -11.836  1.00  0.00           C  
ATOM   1117  H1'   A A  35      -6.655  12.140 -12.499  1.00  0.00           H  
ATOM   1118  N9    A A  35      -7.036  12.819 -10.575  1.00  0.00           N  
ATOM   1119  C4    A A  35      -8.393  12.659 -10.439  1.00  0.00           C  
ATOM   1120  N3    A A  35      -9.306  12.571 -11.421  1.00  0.00           N  
ATOM   1121  C2    A A  35     -10.529  12.422 -10.915  1.00  0.00           C  
ATOM   1122  H2    A A  35     -11.333  12.344 -11.648  1.00  0.00           H  
ATOM   1123  N1    A A  35     -10.912  12.355  -9.634  1.00  0.00           N  
ATOM   1124  C6    A A  35      -9.969  12.448  -8.672  1.00  0.00           C  
ATOM   1125  N6    A A  35     -10.354  12.384  -7.398  1.00  0.00           N  
ATOM   1126  H61   A A  35      -9.663  12.452  -6.666  1.00  0.00           H  
ATOM   1127  H62   A A  35     -11.330  12.266  -7.171  1.00  0.00           H  
ATOM   1128  C5    A A  35      -8.633  12.609  -9.079  1.00  0.00           C  
ATOM   1129  N7    A A  35      -7.447  12.733  -8.366  1.00  0.00           N  
ATOM   1130  C8    A A  35      -6.533  12.854  -9.298  1.00  0.00           C  
ATOM   1131  H8    A A  35      -5.482  12.972  -9.080  1.00  0.00           H  
ATOM   1132  C2'   A A  35      -6.416  14.313 -12.480  1.00  0.00           C  
ATOM   1133  H2'   A A  35      -7.285  14.861 -12.110  1.00  0.00           H  
ATOM   1134  O2'   A A  35      -6.423  14.164 -13.887  1.00  0.00           O  
ATOM   1135 HO2'   A A  35      -5.658  14.640 -14.214  1.00  0.00           H  
ATOM   1136  C3'   A A  35      -5.125  14.974 -12.012  1.00  0.00           C  
ATOM   1137  H3'   A A  35      -5.220  15.430 -11.028  1.00  0.00           H  
ATOM   1138  O3'   A A  35      -4.704  16.012 -12.892  1.00  0.00           O  
ATOM   1139  P     C A  36      -5.362  17.476 -12.776  1.00  0.00           P  
ATOM   1140  OP1   C A  36      -6.292  17.629 -13.922  1.00  0.00           O  
ATOM   1141  OP2   C A  36      -5.869  17.661 -11.390  1.00  0.00           O  
ATOM   1142  O5'   C A  36      -4.133  18.466 -12.998  1.00  0.00           O  
ATOM   1143  C5'   C A  36      -2.787  18.010 -12.853  1.00  0.00           C  
ATOM   1144  H5'   C A  36      -2.206  18.302 -13.729  1.00  0.00           H  
ATOM   1145 H5''   C A  36      -2.772  16.923 -12.764  1.00  0.00           H  
ATOM   1146  C4'   C A  36      -2.159  18.613 -11.617  1.00  0.00           C  
ATOM   1147  H4'   C A  36      -1.542  19.454 -11.933  1.00  0.00           H  
ATOM   1148  O4'   C A  36      -3.199  18.976 -10.678  1.00  0.00           O  
ATOM   1149  C1'   C A  36      -2.698  18.882  -9.358  1.00  0.00           C  
ATOM   1150  H1'   C A  36      -2.723  19.889  -8.941  1.00  0.00           H  
ATOM   1151  N1    C A  36      -3.621  18.047  -8.571  1.00  0.00           N  
ATOM   1152  C6    C A  36      -4.046  16.835  -9.035  1.00  0.00           C  
ATOM   1153  H6    C A  36      -3.696  16.475 -10.001  1.00  0.00           H  
ATOM   1154  C2    C A  36      -4.060  18.521  -7.337  1.00  0.00           C  
ATOM   1155  O2    C A  36      -3.640  19.611  -6.934  1.00  0.00           O  
ATOM   1156  N3    C A  36      -4.922  17.779  -6.610  1.00  0.00           N  
ATOM   1157  C4    C A  36      -5.332  16.597  -7.067  1.00  0.00           C  
ATOM   1158  N4    C A  36      -6.177  15.898  -6.309  1.00  0.00           N  
ATOM   1159  H41   C A  36      -6.511  14.997  -6.617  1.00  0.00           H  
ATOM   1160  H42   C A  36      -6.473  16.274  -5.419  1.00  0.00           H  
ATOM   1161  C5    C A  36      -4.892  16.080  -8.319  1.00  0.00           C  
ATOM   1162  H5    C A  36      -5.229  15.110  -8.682  1.00  0.00           H  
ATOM   1163  C2'   C A  36      -1.271  18.331  -9.432  1.00  0.00           C  
ATOM   1164  H2'   C A  36      -1.086  17.586  -8.656  1.00  0.00           H  
ATOM   1165  O2'   C A  36      -0.369  19.422  -9.368  1.00  0.00           O  
ATOM   1166 HO2'   C A  36       0.309  19.190  -8.731  1.00  0.00           H  
ATOM   1167  C3'   C A  36      -1.265  17.682 -10.813  1.00  0.00           C  
ATOM   1168  H3'   C A  36      -1.656  16.666 -10.799  1.00  0.00           H  
ATOM   1169  O3'   C A  36       0.042  17.592 -11.369  1.00  0.00           O  
ATOM   1170  P     G A  37       1.052  16.450 -10.853  1.00  0.00           P  
ATOM   1171  OP1   G A  37       2.245  16.495 -11.737  1.00  0.00           O  
ATOM   1172  OP2   G A  37       0.292  15.180 -10.717  1.00  0.00           O  
ATOM   1173  O5'   G A  37       1.489  16.946  -9.401  1.00  0.00           O  
ATOM   1174  C5'   G A  37       2.540  17.899  -9.241  1.00  0.00           C  
ATOM   1175  H5'   G A  37       2.393  18.727  -9.935  1.00  0.00           H  
ATOM   1176 H5''   G A  37       3.498  17.427  -9.454  1.00  0.00           H  
ATOM   1177  C4'   G A  37       2.561  18.435  -7.825  1.00  0.00           C  
ATOM   1178  H4'   G A  37       3.048  19.409  -7.847  1.00  0.00           H  
ATOM   1179  O4'   G A  37       1.221  18.471  -7.283  1.00  0.00           O  
ATOM   1180  C1'   G A  37       1.302  18.480  -5.871  1.00  0.00           C  
ATOM   1181  H1'   G A  37       1.048  19.490  -5.545  1.00  0.00           H  
ATOM   1182  N9    G A  37       0.293  17.571  -5.338  1.00  0.00           N  
ATOM   1183  C4    G A  37      -0.358  17.700  -4.135  1.00  0.00           C  
ATOM   1184  N3    G A  37      -0.184  18.699  -3.244  1.00  0.00           N  
ATOM   1185  C2    G A  37      -0.949  18.548  -2.178  1.00  0.00           C  
ATOM   1186  N2    G A  37      -0.900  19.451  -1.195  1.00  0.00           N  
ATOM   1187  H21   G A  37      -0.275  20.239  -1.284  1.00  0.00           H  
ATOM   1188  H22   G A  37      -1.482  19.351  -0.375  1.00  0.00           H  
ATOM   1189  N1    G A  37      -1.817  17.503  -1.996  1.00  0.00           N  
ATOM   1190  H1    G A  37      -2.357  17.484  -1.144  1.00  0.00           H  
ATOM   1191  C6    G A  37      -2.013  16.462  -2.897  1.00  0.00           C  
ATOM   1192  O6    G A  37      -2.822  15.565  -2.631  1.00  0.00           O  
ATOM   1193  C5    G A  37      -1.196  16.609  -4.052  1.00  0.00           C  
ATOM   1194  N7    G A  37      -1.080  15.811  -5.185  1.00  0.00           N  
ATOM   1195  C8    G A  37      -0.189  16.422  -5.917  1.00  0.00           C  
ATOM   1196  H8    G A  37       0.136  16.061  -6.882  1.00  0.00           H  
ATOM   1197  C2'   G A  37       2.731  18.091  -5.475  1.00  0.00           C  
ATOM   1198  H2'   G A  37       2.736  17.293  -4.731  1.00  0.00           H  
ATOM   1199  O2'   G A  37       3.404  19.255  -5.031  1.00  0.00           O  
ATOM   1200 HO2'   G A  37       3.909  19.007  -4.252  1.00  0.00           H  
ATOM   1201  C3'   G A  37       3.305  17.591  -6.802  1.00  0.00           C  
ATOM   1202  H3'   G A  37       3.130  16.527  -6.958  1.00  0.00           H  
ATOM   1203  O3'   G A  37       4.715  17.776  -6.889  1.00  0.00           O  
ATOM   1204  P     U A  38       5.702  16.768  -6.118  1.00  0.00           P  
ATOM   1205  OP1   U A  38       7.085  17.067  -6.571  1.00  0.00           O  
ATOM   1206  OP2   U A  38       5.167  15.389  -6.259  1.00  0.00           O  
ATOM   1207  O5'   U A  38       5.575  17.194  -4.587  1.00  0.00           O  
ATOM   1208  C5'   U A  38       6.361  18.260  -4.054  1.00  0.00           C  
ATOM   1209  H5'   U A  38       6.089  19.197  -4.542  1.00  0.00           H  
ATOM   1210 H5''   U A  38       7.418  18.063  -4.229  1.00  0.00           H  
ATOM   1211  C4'   U A  38       6.127  18.388  -2.567  1.00  0.00           C  
ATOM   1212  H4'   U A  38       6.715  19.234  -2.211  1.00  0.00           H  
ATOM   1213  O4'   U A  38       4.704  18.524  -2.319  1.00  0.00           O  
ATOM   1214  C1'   U A  38       4.376  17.907  -1.086  1.00  0.00           C  
ATOM   1215  H1'   U A  38       3.930  18.677  -0.455  1.00  0.00           H  
ATOM   1216  N1    U A  38       3.355  16.879  -1.337  1.00  0.00           N  
ATOM   1217  C6    U A  38       3.340  16.156  -2.509  1.00  0.00           C  
ATOM   1218  H6    U A  38       4.103  16.357  -3.261  1.00  0.00           H  
ATOM   1219  C2    U A  38       2.408  16.660  -0.354  1.00  0.00           C  
ATOM   1220  O2    U A  38       2.387  17.277   0.696  1.00  0.00           O  
ATOM   1221  N3    U A  38       1.485  15.690  -0.645  1.00  0.00           N  
ATOM   1222  H3    U A  38       0.781  15.510   0.056  1.00  0.00           H  
ATOM   1223  C4    U A  38       1.409  14.932  -1.788  1.00  0.00           C  
ATOM   1224  O4    U A  38       0.512  14.096  -1.898  1.00  0.00           O  
ATOM   1225  C5    U A  38       2.422  15.216  -2.757  1.00  0.00           C  
ATOM   1226  H5    U A  38       2.445  14.665  -3.697  1.00  0.00           H  
ATOM   1227  C2'   U A  38       5.668  17.349  -0.485  1.00  0.00           C  
ATOM   1228  H2'   U A  38       5.502  16.385  -0.001  1.00  0.00           H  
ATOM   1229  O2'   U A  38       6.211  18.317   0.394  1.00  0.00           O  
ATOM   1230 HO2'   U A  38       6.482  17.854   1.191  1.00  0.00           H  
ATOM   1231  C3'   U A  38       6.532  17.184  -1.729  1.00  0.00           C  
ATOM   1232  H3'   U A  38       6.339  16.249  -2.252  1.00  0.00           H  
ATOM   1233  O3'   U A  38       7.927  17.193  -1.433  1.00  0.00           O  
ATOM   1234  P     C A  39       8.706  15.805  -1.200  1.00  0.00           P  
ATOM   1235  OP1   C A  39      10.140  16.046  -1.502  1.00  0.00           O  
ATOM   1236  OP2   C A  39       7.978  14.723  -1.912  1.00  0.00           O  
ATOM   1237  O5'   C A  39       8.566  15.540   0.366  1.00  0.00           O  
ATOM   1238  C5'   C A  39       9.033  16.494   1.318  1.00  0.00           C  
ATOM   1239  H5'   C A  39       8.775  17.501   0.988  1.00  0.00           H  
ATOM   1240 H5''   C A  39      10.115  16.420   1.416  1.00  0.00           H  
ATOM   1241  C4'   C A  39       8.400  16.237   2.667  1.00  0.00           C  
ATOM   1242  H4'   C A  39       8.851  16.927   3.381  1.00  0.00           H  
ATOM   1243  O4'   C A  39       6.959  16.383   2.547  1.00  0.00           O  
ATOM   1244  C1'   C A  39       6.311  15.408   3.345  1.00  0.00           C  
ATOM   1245  H1'   C A  39       5.612  15.939   3.992  1.00  0.00           H  
ATOM   1246  N1    C A  39       5.531  14.527   2.460  1.00  0.00           N  
ATOM   1247  C6    C A  39       5.939  14.285   1.177  1.00  0.00           C  
ATOM   1248  H6    C A  39       6.855  14.745   0.807  1.00  0.00           H  
ATOM   1249  C2    C A  39       4.363  13.938   2.951  1.00  0.00           C  
ATOM   1250  O2    C A  39       4.015  14.171   4.118  1.00  0.00           O  
ATOM   1251  N3    C A  39       3.641  13.130   2.144  1.00  0.00           N  
ATOM   1252  C4    C A  39       4.044  12.904   0.893  1.00  0.00           C  
ATOM   1253  N4    C A  39       3.295  12.105   0.133  1.00  0.00           N  
ATOM   1254  H41   C A  39       3.562  11.907  -0.820  1.00  0.00           H  
ATOM   1255  H42   C A  39       2.454  11.698   0.517  1.00  0.00           H  
ATOM   1256  C5    C A  39       5.232  13.488   0.366  1.00  0.00           C  
ATOM   1257  H5    C A  39       5.552  13.294  -0.658  1.00  0.00           H  
ATOM   1258  C2'   C A  39       7.389  14.676   4.144  1.00  0.00           C  
ATOM   1259  H2'   C A  39       7.144  13.621   4.280  1.00  0.00           H  
ATOM   1260  O2'   C A  39       7.583  15.356   5.370  1.00  0.00           O  
ATOM   1261 HO2'   C A  39       8.396  15.021   5.750  1.00  0.00           H  
ATOM   1262  C3'   C A  39       8.595  14.834   3.226  1.00  0.00           C  
ATOM   1263  H3'   C A  39       8.619  14.087   2.434  1.00  0.00           H  
ATOM   1264  O3'   C A  39       9.833  14.716   3.926  1.00  0.00           O  
ATOM   1265  P     C A  40      10.821  13.484   3.613  1.00  0.00           P  
ATOM   1266  OP1   C A  40      12.209  14.004   3.687  1.00  0.00           O  
ATOM   1267  OP2   C A  40      10.363  12.789   2.382  1.00  0.00           O  
ATOM   1268  O5'   C A  40      10.601  12.492   4.841  1.00  0.00           O  
ATOM   1269  C5'   C A  40      10.634  12.968   6.186  1.00  0.00           C  
ATOM   1270  H5'   C A  40      10.374  14.027   6.210  1.00  0.00           H  
ATOM   1271 H5''   C A  40      11.634  12.840   6.599  1.00  0.00           H  
ATOM   1272  C4'   C A  40       9.650  12.196   7.036  1.00  0.00           C  
ATOM   1273  H4'   C A  40       9.778  12.520   8.069  1.00  0.00           H  
ATOM   1274  O4'   C A  40       8.311  12.414   6.518  1.00  0.00           O  
ATOM   1275  C1'   C A  40       7.553  11.222   6.637  1.00  0.00           C  
ATOM   1276  H1'   C A  40       6.654  11.473   7.201  1.00  0.00           H  
ATOM   1277  N1    C A  40       7.138  10.798   5.289  1.00  0.00           N  
ATOM   1278  C6    C A  40       7.869  11.141   4.186  1.00  0.00           C  
ATOM   1279  H6    C A  40       8.773  11.738   4.303  1.00  0.00           H  
ATOM   1280  C2    C A  40       5.980  10.031   5.156  1.00  0.00           C  
ATOM   1281  O2    C A  40       5.335   9.736   6.171  1.00  0.00           O  
ATOM   1282  N3    C A  40       5.589   9.631   3.927  1.00  0.00           N  
ATOM   1283  C4    C A  40       6.307   9.971   2.856  1.00  0.00           C  
ATOM   1284  N4    C A  40       5.876   9.556   1.665  1.00  0.00           N  
ATOM   1285  H41   C A  40       6.386   9.790   0.825  1.00  0.00           H  
ATOM   1286  H42   C A  40       5.033   9.001   1.608  1.00  0.00           H  
ATOM   1287  C5    C A  40       7.493  10.753   2.960  1.00  0.00           C  
ATOM   1288  H5    C A  40       8.073  11.024   2.077  1.00  0.00           H  
ATOM   1289  C2'   C A  40       8.418  10.192   7.365  1.00  0.00           C  
ATOM   1290  H2'   C A  40       8.257   9.184   6.976  1.00  0.00           H  
ATOM   1291  O2'   C A  40       8.164  10.290   8.754  1.00  0.00           O  
ATOM   1292 HO2'   C A  40       8.986  10.087   9.202  1.00  0.00           H  
ATOM   1293  C3'   C A  40       9.819  10.683   7.022  1.00  0.00           C  
ATOM   1294  H3'   C A  40      10.161  10.326   6.052  1.00  0.00           H  
ATOM   1295  O3'   C A  40      10.794  10.256   7.972  1.00  0.00           O  
ATOM   1296  P     C A  41      12.042   9.358   7.496  1.00  0.00           P  
ATOM   1297  OP1   C A  41      13.189   9.698   8.375  1.00  0.00           O  
ATOM   1298  OP2   C A  41      12.189   9.473   6.022  1.00  0.00           O  
ATOM   1299  O5'   C A  41      11.593   7.865   7.828  1.00  0.00           O  
ATOM   1300  C5'   C A  41      11.380   7.442   9.175  1.00  0.00           C  
ATOM   1301  H5'   C A  41      10.914   8.247   9.745  1.00  0.00           H  
ATOM   1302 H5''   C A  41      12.332   7.186   9.637  1.00  0.00           H  
ATOM   1303  C4'   C A  41      10.479   6.229   9.203  1.00  0.00           C  
ATOM   1304  H4'   C A  41      10.318   5.960  10.248  1.00  0.00           H  
ATOM   1305  O4'   C A  41       9.254   6.543   8.488  1.00  0.00           O  
ATOM   1306  C1'   C A  41       8.839   5.420   7.733  1.00  0.00           C  
ATOM   1307  H1'   C A  41       7.803   5.217   8.010  1.00  0.00           H  
ATOM   1308  N1    C A  41       8.862   5.784   6.307  1.00  0.00           N  
ATOM   1309  C6    C A  41       9.834   6.604   5.804  1.00  0.00           C  
ATOM   1310  H6    C A  41      10.601   7.001   6.470  1.00  0.00           H  
ATOM   1311  C2    C A  41       7.872   5.271   5.470  1.00  0.00           C  
ATOM   1312  O2    C A  41       7.005   4.533   5.952  1.00  0.00           O  
ATOM   1313  N3    C A  41       7.883   5.591   4.157  1.00  0.00           N  
ATOM   1314  C4    C A  41       8.836   6.389   3.674  1.00  0.00           C  
ATOM   1315  N4    C A  41       8.806   6.672   2.373  1.00  0.00           N  
ATOM   1316  H41   C A  41       9.506   7.272   1.962  1.00  0.00           H  
ATOM   1317  H42   C A  41       8.074   6.276   1.799  1.00  0.00           H  
ATOM   1318  C5    C A  41       9.860   6.929   4.505  1.00  0.00           C  
ATOM   1319  H5    C A  41      10.634   7.580   4.099  1.00  0.00           H  
ATOM   1320  C2'   C A  41       9.763   4.253   8.083  1.00  0.00           C  
ATOM   1321  H2'   C A  41       9.959   3.620   7.215  1.00  0.00           H  
ATOM   1322  O2'   C A  41       9.199   3.538   9.166  1.00  0.00           O  
ATOM   1323 HO2'   C A  41       9.821   3.596   9.892  1.00  0.00           H  
ATOM   1324  C3'   C A  41      11.029   4.990   8.508  1.00  0.00           C  
ATOM   1325  H3'   C A  41      11.665   5.251   7.664  1.00  0.00           H  
ATOM   1326  O3'   C A  41      11.836   4.211   9.388  1.00  0.00           O  
ATOM   1327  P     G A  42      13.032   3.315   8.793  1.00  0.00           P  
ATOM   1328  OP1   G A  42      13.657   2.597   9.934  1.00  0.00           O  
ATOM   1329  OP2   G A  42      13.872   4.172   7.918  1.00  0.00           O  
ATOM   1330  O5'   G A  42      12.294   2.239   7.878  1.00  0.00           O  
ATOM   1331  C5'   G A  42      11.434   1.251   8.447  1.00  0.00           C  
ATOM   1332  H5'   G A  42      10.404   1.609   8.436  1.00  0.00           H  
ATOM   1333 H5''   G A  42      11.729   1.054   9.477  1.00  0.00           H  
ATOM   1334  C4'   G A  42      11.521  -0.035   7.657  1.00  0.00           C  
ATOM   1335  H4'   G A  42      11.248  -0.850   8.329  1.00  0.00           H  
ATOM   1336  O4'   G A  42      10.650   0.076   6.497  1.00  0.00           O  
ATOM   1337  C1'   G A  42      11.417  -0.015   5.313  1.00  0.00           C  
ATOM   1338  H1'   G A  42      11.272  -1.020   4.915  1.00  0.00           H  
ATOM   1339  N9    G A  42      10.879   0.937   4.346  1.00  0.00           N  
ATOM   1340  C4    G A  42      10.139   0.636   3.227  1.00  0.00           C  
ATOM   1341  N3    G A  42       9.779  -0.600   2.824  1.00  0.00           N  
ATOM   1342  C2    G A  42       9.069  -0.568   1.711  1.00  0.00           C  
ATOM   1343  N2    G A  42       8.630  -1.710   1.173  1.00  0.00           N  
ATOM   1344  H21   G A  42       8.849  -2.584   1.627  1.00  0.00           H  
ATOM   1345  H22   G A  42       8.085  -1.700   0.324  1.00  0.00           H  
ATOM   1346  N1    G A  42       8.736   0.583   1.044  1.00  0.00           N  
ATOM   1347  H1    G A  42       8.188   0.500   0.202  1.00  0.00           H  
ATOM   1348  C6    G A  42       9.096   1.866   1.439  1.00  0.00           C  
ATOM   1349  O6    G A  42       8.744   2.838   0.760  1.00  0.00           O  
ATOM   1350  C5    G A  42       9.860   1.850   2.635  1.00  0.00           C  
ATOM   1351  N7    G A  42      10.414   2.894   3.365  1.00  0.00           N  
ATOM   1352  C8    G A  42      11.006   2.305   4.368  1.00  0.00           C  
ATOM   1353  H8    G A  42      11.542   2.840   5.138  1.00  0.00           H  
ATOM   1354  C2'   G A  42      12.868   0.243   5.708  1.00  0.00           C  
ATOM   1355  H2'   G A  42      13.092   1.311   5.751  1.00  0.00           H  
ATOM   1356  O2'   G A  42      13.715  -0.460   4.817  1.00  0.00           O  
ATOM   1357 HO2'   G A  42      13.908  -1.307   5.223  1.00  0.00           H  
ATOM   1358  H3'   G A  42      13.694   0.050   7.722  1.00  0.00           H  
ATOM   1359  C3'   G A  42      12.903  -0.371   7.103  1.00  0.00           C  
ATOM   1360  O3'   G A  42      13.139  -1.783   7.074  1.00  0.00           O  
ATOM   1361 HO3'   G A  42      12.319  -2.213   7.333  1.00  0.00           H  
ENDMDL
END
