# Supplementary material for: RPocket: an intuitive database of RNA pocket topology information with RNA-ligand data resources
Source: BMC Bioinformatics. 2021 Sep 8;22:428. doi: 10.1186/s12859-021-04349-4 (PMC8424408; doi:10.1186/s12859-021-04349-4)
Supplement: Supplementary file 7 — Additional file 7. Folder S3: Nine other experimental structures and their modeling structures and pockets. [file 12859_2021_4349_MOESM7_ESM.zip › 12859_2021_4349_MOESM7_ESM/2AU4_d1.pdb]

REMARK                                                              
ATOM      1 HO5' G5      1      77.675  30.522  45.573  1.00  0.00           H  
ATOM      2  O5' G5      1      78.304  31.058  45.050  1.00  0.00           O  
ATOM      3  C5' G5      1      78.538  32.305  45.701  1.00  0.00           C  
ATOM      4  H5' G5      1      78.920  32.129  46.709  1.00  0.00           H  
ATOM      5 H5'' G5      1      77.591  32.841  45.794  1.00  0.00           H  
ATOM      6  C4' G5      1      79.534  33.215  44.954  1.00  0.00           C  
ATOM      7  H4' G5      1      79.594  34.143  45.525  1.00  0.00           H  
ATOM      8  O4' G5      1      80.848  32.659  44.904  1.00  0.00           O  
ATOM      9  C1' G5      1      81.166  32.262  43.571  1.00  0.00           C  
ATOM     10  H1' G5      1      82.205  32.526  43.368  1.00  0.00           H  
ATOM     11  N9  G5      1      81.062  30.781  43.395  1.00  0.00           N  
ATOM     12  C8  G5      1      81.084  29.829  44.389  1.00  0.00           C  
ATOM     13  H8  G5      1      81.045  30.096  45.439  1.00  0.00           H  
ATOM     14  N7  G5      1      81.170  28.594  43.968  1.00  0.00           N  
ATOM     15  C5  G5      1      81.204  28.726  42.574  1.00  0.00           C  
ATOM     16  C6  G5      1      81.323  27.734  41.531  1.00  0.00           C  
ATOM     17  O6  G5      1      81.452  26.512  41.622  1.00  0.00           O  
ATOM     18  N1  G5      1      81.298  28.264  40.260  1.00  0.00           N  
ATOM     19  H1  G5      1      81.304  27.626  39.482  1.00  0.00           H  
ATOM     20  C2  G5      1      81.218  29.588  40.003  1.00  0.00           C  
ATOM     21  N2  G5      1      81.125  29.929  38.743  1.00  0.00           N  
ATOM     22  H21 G5      1      81.052  29.219  38.018  1.00  0.00           H  
ATOM     23  H22 G5      1      81.056  30.910  38.526  1.00  0.00           H  
ATOM     24  N3  G5      1      81.193  30.548  40.929  1.00  0.00           N  
ATOM     25  C4  G5      1      81.153  30.060  42.212  1.00  0.00           C  
ATOM     26  C3' G5      1      79.089  33.566  43.523  1.00  0.00           C  
ATOM     27  H3' G5      1      78.210  32.976  43.258  1.00  0.00           H  
ATOM     28  C2' G5      1      80.263  33.087  42.643  1.00  0.00           C  
ATOM     29  H2' G5      1      79.855  32.454  41.862  1.00  0.00           H  
ATOM     30  O2' G5      1      81.045  34.132  42.052  1.00  0.00           O  
ATOM     31 HO2' G5      1      81.575  33.773  41.314  1.00  0.00           H  
ATOM     32  O3' G5      1      78.818  34.966  43.391  1.00  0.00           O  
ATOM     33  P   G       2      77.310  35.534  43.252  1.00  0.00           P  
ATOM     34  OP1 G       2      77.349  36.995  43.543  1.00  0.00           O  
ATOM     35  OP2 G       2      76.404  34.678  44.067  1.00  0.00           O  
ATOM     36  O5' G       2      76.938  35.322  41.683  1.00  0.00           O  
ATOM     37  C5' G       2      77.411  36.215  40.677  1.00  0.00           C  
ATOM     38  H5' G       2      78.493  36.329  40.770  1.00  0.00           H  
ATOM     39 H5'' G       2      76.955  37.194  40.836  1.00  0.00           H  
ATOM     40  C4' G       2      77.092  35.772  39.234  1.00  0.00           C  
ATOM     41  H4' G       2      77.301  36.626  38.588  1.00  0.00           H  
ATOM     42  O4' G       2      77.932  34.712  38.783  1.00  0.00           O  
ATOM     43  C1' G       2      77.149  33.647  38.258  1.00  0.00           C  
ATOM     44  H1' G       2      77.476  33.413  37.242  1.00  0.00           H  
ATOM     45  N9  G       2      77.340  32.437  39.091  1.00  0.00           N  
ATOM     46  C8  G       2      77.630  32.372  40.429  1.00  0.00           C  
ATOM     47  H8  G       2      77.711  33.251  41.045  1.00  0.00           H  
ATOM     48  N7  G       2      77.851  31.171  40.881  1.00  0.00           N  
ATOM     49  C5  G       2      77.688  30.367  39.756  1.00  0.00           C  
ATOM     50  C6  G       2      77.836  28.947  39.591  1.00  0.00           C  
ATOM     51  O6  G       2      78.187  28.105  40.416  1.00  0.00           O  
ATOM     52  N1  G       2      77.527  28.509  38.324  1.00  0.00           N  
ATOM     53  H1  G       2      77.577  27.517  38.155  1.00  0.00           H  
ATOM     54  C2  G       2      77.173  29.330  37.310  1.00  0.00           C  
ATOM     55  N2  G       2      76.876  28.746  36.177  1.00  0.00           N  
ATOM     56  H21 G       2      76.855  27.731  36.125  1.00  0.00           H  
ATOM     57  H22 G       2      76.590  29.321  35.401  1.00  0.00           H  
ATOM     58  N3  G       2      77.082  30.660  37.395  1.00  0.00           N  
ATOM     59  C4  G       2      77.342  31.126  38.657  1.00  0.00           C  
ATOM     60  C3' G       2      75.616  35.396  39.028  1.00  0.00           C  
ATOM     61  H3' G       2      75.152  35.175  39.990  1.00  0.00           H  
ATOM     62  C2' G       2      75.683  34.087  38.211  1.00  0.00           C  
ATOM     63  H2' G       2      75.075  33.333  38.709  1.00  0.00           H  
ATOM     64  O2' G       2      75.292  34.211  36.845  1.00  0.00           O  
ATOM     65 HO2' G       2      74.338  34.420  36.819  1.00  0.00           H  
ATOM     66  O3' G       2      74.935  36.472  38.381  1.00  0.00           O  
ATOM     67  P   G       3      73.403  36.837  38.726  1.00  0.00           P  
ATOM     68  OP1 G       3      73.010  37.970  37.845  1.00  0.00           O  
ATOM     69  OP2 G       3      73.274  37.009  40.200  1.00  0.00           O  
ATOM     70  O5' G       3      72.571  35.533  38.249  1.00  0.00           O  
ATOM     71  C5' G       3      71.974  34.637  39.177  1.00  0.00           C  
ATOM     72  H5' G       3      71.060  35.077  39.578  1.00  0.00           H  
ATOM     73 H5'' G       3      72.659  34.445  40.004  1.00  0.00           H  
ATOM     74  C4' G       3      71.652  33.304  38.489  1.00  0.00           C  
ATOM     75  H4' G       3      71.204  33.503  37.515  1.00  0.00           H  
ATOM     76  O4' G       3      72.852  32.561  38.299  1.00  0.00           O  
ATOM     77  C1' G       3      72.667  31.222  38.722  1.00  0.00           C  
ATOM     78  H1' G       3      72.966  30.545  37.920  1.00  0.00           H  
ATOM     79  N9  G       3      73.496  30.902  39.909  1.00  0.00           N  
ATOM     80  C8  G       3      73.812  31.668  41.006  1.00  0.00           C  
ATOM     81  H8  G       3      73.493  32.696  41.114  1.00  0.00           H  
ATOM     82  N7  G       3      74.531  31.046  41.903  1.00  0.00           N  
ATOM     83  C5  G       3      74.709  29.765  41.364  1.00  0.00           C  
ATOM     84  C6  G       3      75.398  28.592  41.854  1.00  0.00           C  
ATOM     85  O6  G       3      76.056  28.429  42.883  1.00  0.00           O  
ATOM     86  N1  G       3      75.261  27.498  41.028  1.00  0.00           N  
ATOM     87  H1  G       3      75.675  26.635  41.334  1.00  0.00           H  
ATOM     88  C2  G       3      74.596  27.516  39.855  1.00  0.00           C  
ATOM     89  N2  G       3      74.506  26.387  39.207  1.00  0.00           N  
ATOM     90  H21 G       3      74.814  25.525  39.650  1.00  0.00           H  
ATOM     91  H22 G       3      73.977  26.372  38.352  1.00  0.00           H  
ATOM     92  N3  G       3      73.989  28.579  39.336  1.00  0.00           N  
ATOM     93  C4  G       3      74.069  29.676  40.146  1.00  0.00           C  
ATOM     94  C3' G       3      70.672  32.440  39.294  1.00  0.00           C  
ATOM     95  H3' G       3      70.806  32.657  40.357  1.00  0.00           H  
ATOM     96  C2' G       3      71.178  31.014  38.999  1.00  0.00           C  
ATOM     97  H2' G       3      71.040  30.370  39.869  1.00  0.00           H  
ATOM     98  O2' G       3      70.616  30.415  37.837  1.00  0.00           O  
ATOM     99 HO2' G       3      69.766  30.016  38.089  1.00  0.00           H  
ATOM    100  O3' G       3      69.329  32.695  38.881  1.00  0.00           O  
ATOM    101  P   A       4      68.056  32.308  39.796  1.00  0.00           P  
ATOM    102  OP1 A       4      66.847  32.889  39.147  1.00  0.00           O  
ATOM    103  OP2 A       4      68.366  32.712  41.195  1.00  0.00           O  
ATOM    104  O5' A       4      67.946  30.691  39.762  1.00  0.00           O  
ATOM    105  C5' A       4      67.346  29.978  38.687  1.00  0.00           C  
ATOM    106  H5' A       4      67.783  30.298  37.740  1.00  0.00           H  
ATOM    107 H5'' A       4      66.277  30.190  38.655  1.00  0.00           H  
ATOM    108  C4' A       4      67.553  28.457  38.840  1.00  0.00           C  
ATOM    109  H4' A       4      67.195  27.961  37.937  1.00  0.00           H  
ATOM    110  O4' A       4      68.949  28.191  38.979  1.00  0.00           O  
ATOM    111  C1' A       4      69.175  27.294  40.057  1.00  0.00           C  
ATOM    112  H1' A       4      69.750  26.445  39.680  1.00  0.00           H  
ATOM    113  N9  A       4      69.969  27.909  41.148  1.00  0.00           N  
ATOM    114  C8  A       4      69.805  29.105  41.809  1.00  0.00           C  
ATOM    115  H8  A       4      69.003  29.792  41.588  1.00  0.00           H  
ATOM    116  N7  A       4      70.717  29.356  42.712  1.00  0.00           N  
ATOM    117  C5  A       4      71.501  28.195  42.695  1.00  0.00           C  
ATOM    118  C6  A       4      72.627  27.732  43.422  1.00  0.00           C  
ATOM    119  N6  A       4      73.274  28.421  44.343  1.00  0.00           N  
ATOM    120  H61 A       4      74.112  28.025  44.754  1.00  0.00           H  
ATOM    121  H62 A       4      72.959  29.346  44.579  1.00  0.00           H  
ATOM    122  N1  A       4      73.143  26.525  43.192  1.00  0.00           N  
ATOM    123  C2  A       4      72.579  25.767  42.262  1.00  0.00           C  
ATOM    124  H2  A       4      73.021  24.792  42.108  1.00  0.00           H  
ATOM    125  N3  A       4      71.538  26.066  41.492  1.00  0.00           N  
ATOM    126  C4  A       4      71.041  27.306  41.760  1.00  0.00           C  
ATOM    127  C3' A       4      66.823  27.833  40.047  1.00  0.00           C  
ATOM    128  H3' A       4      66.704  28.590  40.826  1.00  0.00           H  
ATOM    129  C2' A       4      67.828  26.776  40.558  1.00  0.00           C  
ATOM    130  H2' A       4      67.804  26.749  41.649  1.00  0.00           H  
ATOM    131  O2' A       4      67.659  25.458  40.019  1.00  0.00           O  
ATOM    132 HO2' A       4      68.074  24.795  40.604  1.00  0.00           H  
ATOM    133  O3' A       4      65.566  27.217  39.755  1.00  0.00           O  
ATOM    134  P   C       5      64.209  28.055  39.522  1.00  0.00           P  
ATOM    135  OP1 C       5      64.147  28.411  38.076  1.00  0.00           O  
ATOM    136  OP2 C       5      64.127  29.152  40.526  1.00  0.00           O  
ATOM    137  O5' C       5      62.983  27.004  39.807  1.00  0.00           O  
ATOM    138  C5' C       5      62.518  26.679  41.122  1.00  0.00           C  
ATOM    139  H5' C       5      61.438  26.537  41.066  1.00  0.00           H  
ATOM    140 H5'' C       5      62.691  27.516  41.798  1.00  0.00           H  
ATOM    141  C4' C       5      63.107  25.394  41.747  1.00  0.00           C  
ATOM    142  H4' C       5      62.770  24.533  41.169  1.00  0.00           H  
ATOM    143  O4' C       5      64.530  25.388  41.765  1.00  0.00           O  
ATOM    144  C1' C       5      65.015  24.998  43.041  1.00  0.00           C  
ATOM    145  H1' C       5      65.676  24.138  42.912  1.00  0.00           H  
ATOM    146  N1  C       5      65.801  26.083  43.700  1.00  0.00           N  
ATOM    147  C6  C       5      65.676  27.405  43.342  1.00  0.00           C  
ATOM    148  H6  C       5      64.891  27.706  42.659  1.00  0.00           H  
ATOM    149  C5  C       5      66.569  28.320  43.797  1.00  0.00           C  
ATOM    150  H5  C       5      66.486  29.352  43.490  1.00  0.00           H  
ATOM    151  C4  C       5      67.600  27.854  44.658  1.00  0.00           C  
ATOM    152  N4  C       5      68.563  28.640  45.043  1.00  0.00           N  
ATOM    153  H41 C       5      69.337  28.212  45.539  1.00  0.00           H  
ATOM    154  H42 C       5      68.620  29.575  44.685  1.00  0.00           H  
ATOM    155  N3  C       5      67.706  26.604  45.054  1.00  0.00           N  
ATOM    156  C2  C       5      66.802  25.705  44.606  1.00  0.00           C  
ATOM    157  O2  C       5      66.919  24.550  45.014  1.00  0.00           O  
ATOM    158  C3' C       5      62.621  25.220  43.197  1.00  0.00           C  
ATOM    159  H3' C       5      62.487  26.212  43.636  1.00  0.00           H  
ATOM    160  C2' C       5      63.822  24.540  43.879  1.00  0.00           C  
ATOM    161  H2' C       5      63.922  24.890  44.904  1.00  0.00           H  
ATOM    162  O2' C       5      63.802  23.116  43.840  1.00  0.00           O  
ATOM    163 HO2' C       5      63.296  22.802  44.609  1.00  0.00           H  
ATOM    164  O3' C       5      61.412  24.466  43.290  1.00  0.00           O  
ATOM    165  P   G       6      60.422  24.617  44.558  1.00  0.00           P  
ATOM    166  OP1 G       6      59.283  23.679  44.352  1.00  0.00           O  
ATOM    167  OP2 G       6      60.120  26.066  44.714  1.00  0.00           O  
ATOM    168  O5' G       6      61.264  24.144  45.862  1.00  0.00           O  
ATOM    169  C5' G       6      61.327  22.784  46.281  1.00  0.00           C  
ATOM    170  H5' G       6      61.588  22.144  45.438  1.00  0.00           H  
ATOM    171 H5'' G       6      60.348  22.469  46.649  1.00  0.00           H  
ATOM    172  C4' G       6      62.362  22.573  47.402  1.00  0.00           C  
ATOM    173  H4' G       6      62.434  21.506  47.620  1.00  0.00           H  
ATOM    174  O4' G       6      63.650  23.041  47.004  1.00  0.00           O  
ATOM    175  C1' G       6      64.296  23.639  48.123  1.00  0.00           C  
ATOM    176  H1' G       6      65.253  23.149  48.306  1.00  0.00           H  
ATOM    177  N9  G       6      64.563  25.077  47.885  1.00  0.00           N  
ATOM    178  C8  G       6      63.845  26.007  47.173  1.00  0.00           C  
ATOM    179  H8  G       6      62.895  25.775  46.710  1.00  0.00           H  
ATOM    180  N7  G       6      64.435  27.169  47.057  1.00  0.00           N  
ATOM    181  C5  G       6      65.600  27.026  47.825  1.00  0.00           C  
ATOM    182  C6  G       6      66.669  27.944  48.146  1.00  0.00           C  
ATOM    183  O6  G       6      66.845  29.110  47.789  1.00  0.00           O  
ATOM    184  N1  G       6      67.625  27.404  48.979  1.00  0.00           N  
ATOM    185  H1  G       6      68.438  27.960  49.191  1.00  0.00           H  
ATOM    186  C2  G       6      67.577  26.139  49.456  1.00  0.00           C  
ATOM    187  N2  G       6      68.557  25.765  50.230  1.00  0.00           N  
ATOM    188  H21 G       6      69.310  26.412  50.453  1.00  0.00           H  
ATOM    189  H22 G       6      68.556  24.825  50.586  1.00  0.00           H  
ATOM    190  N3  G       6      66.625  25.252  49.183  1.00  0.00           N  
ATOM    191  C4  G       6      65.661  25.755  48.357  1.00  0.00           C  
ATOM    192  C3' G       6      62.017  23.295  48.712  1.00  0.00           C  
ATOM    193  H3' G       6      61.634  24.289  48.470  1.00  0.00           H  
ATOM    194  C2' G       6      63.409  23.439  49.351  1.00  0.00           C  
ATOM    195  H2' G       6      63.444  24.311  50.008  1.00  0.00           H  
ATOM    196  O2' G       6      63.855  22.271  50.039  1.00  0.00           O  
ATOM    197 HO2' G       6      63.288  22.160  50.826  1.00  0.00           H  
ATOM    198  O3' G       6      61.078  22.587  49.521  1.00  0.00           O  
ATOM    199  P   A       7      60.524  23.230  50.900  1.00  0.00           P  
ATOM    200  OP1 A       7      59.330  22.430  51.296  1.00  0.00           O  
ATOM    201  OP2 A       7      60.374  24.697  50.682  1.00  0.00           O  
ATOM    202  O5' A       7      61.712  22.936  51.982  1.00  0.00           O  
ATOM    203  C5' A       7      61.684  23.473  53.307  1.00  0.00           C  
ATOM    204  H5' A       7      62.365  22.899  53.936  1.00  0.00           H  
ATOM    205 H5'' A       7      60.684  23.365  53.719  1.00  0.00           H  
ATOM    206  C4' A       7      62.126  24.946  53.368  1.00  0.00           C  
ATOM    207  H4' A       7      61.487  25.557  52.734  1.00  0.00           H  
ATOM    208  O4' A       7      63.479  25.017  52.918  1.00  0.00           O  
ATOM    209  C1' A       7      64.055  26.216  53.398  1.00  0.00           C  
ATOM    210  H1' A       7      65.037  26.004  53.832  1.00  0.00           H  
ATOM    211  N9  A       7      64.241  27.162  52.270  1.00  0.00           N  
ATOM    212  C8  A       7      63.617  27.173  51.044  1.00  0.00           C  
ATOM    213  H8  A       7      62.959  26.375  50.721  1.00  0.00           H  
ATOM    214  N7  A       7      63.868  28.230  50.316  1.00  0.00           N  
ATOM    215  C5  A       7      64.708  28.985  51.147  1.00  0.00           C  
ATOM    216  C6  A       7      65.312  30.264  51.065  1.00  0.00           C  
ATOM    217  N6  A       7      65.229  31.102  50.046  1.00  0.00           N  
ATOM    218  H61 A       7      65.687  31.992  50.141  1.00  0.00           H  
ATOM    219  H62 A       7      64.725  30.833  49.215  1.00  0.00           H  
ATOM    220  N1  A       7      66.019  30.752  52.075  1.00  0.00           N  
ATOM    221  C2  A       7      66.195  29.993  53.145  1.00  0.00           C  
ATOM    222  H2  A       7      66.800  30.419  53.936  1.00  0.00           H  
ATOM    223  N3  A       7      65.723  28.772  53.370  1.00  0.00           N  
ATOM    224  C4  A       7      64.959  28.331  52.328  1.00  0.00           C  
ATOM    225  C3' A       7      62.141  25.584  54.772  1.00  0.00           C  
ATOM    226  H3' A       7      62.598  24.879  55.473  1.00  0.00           H  
ATOM    227  C2' A       7      63.120  26.751  54.507  1.00  0.00           C  
ATOM    228  H2' A       7      63.697  26.955  55.412  1.00  0.00           H  
ATOM    229  O2' A       7      62.417  27.937  54.104  1.00  0.00           O  
ATOM    230 HO2' A       7      61.626  28.006  54.668  1.00  0.00           H  
ATOM    231  O3' A       7      60.960  26.161  55.349  1.00  0.00           O  
ATOM    232  P   A       8      59.517  25.435  55.447  1.00  0.00           P  
ATOM    233  OP1 A       8      59.003  25.220  54.068  1.00  0.00           O  
ATOM    234  OP2 A       8      58.684  26.265  56.364  1.00  0.00           O  
ATOM    235  O5' A       8      59.755  23.990  56.153  1.00  0.00           O  
ATOM    236  C5' A       8      60.086  23.885  57.536  1.00  0.00           C  
ATOM    237  H5' A       8      59.389  24.481  58.129  1.00  0.00           H  
ATOM    238 H5'' A       8      61.090  24.280  57.702  1.00  0.00           H  
ATOM    239  C4' A       8      60.022  22.438  58.056  1.00  0.00           C  
ATOM    240  H4' A       8      60.290  22.439  59.113  1.00  0.00           H  
ATOM    241  O4' A       8      58.709  21.912  57.939  1.00  0.00           O  
ATOM    242  C1' A       8      58.785  20.512  57.721  1.00  0.00           C  
ATOM    243  H1' A       8      58.459  19.999  58.630  1.00  0.00           H  
ATOM    244  N9  A       8      57.846  20.138  56.636  1.00  0.00           N  
ATOM    245  C8  A       8      57.246  20.954  55.702  1.00  0.00           C  
ATOM    246  H8  A       8      57.544  21.988  55.559  1.00  0.00           H  
ATOM    247  N7  A       8      56.253  20.395  55.053  1.00  0.00           N  
ATOM    248  C5  A       8      56.222  19.093  55.584  1.00  0.00           C  
ATOM    249  C6  A       8      55.398  17.949  55.404  1.00  0.00           C  
ATOM    250  N6  A       8      54.329  17.889  54.628  1.00  0.00           N  
ATOM    251  H61 A       8      53.796  17.033  54.612  1.00  0.00           H  
ATOM    252  H62 A       8      54.035  18.712  54.120  1.00  0.00           H  
ATOM    253  N1  A       8      55.634  16.811  56.061  1.00  0.00           N  
ATOM    254  C2  A       8      56.656  16.788  56.910  1.00  0.00           C  
ATOM    255  H2  A       8      56.825  15.850  57.423  1.00  0.00           H  
ATOM    256  N3  A       8      57.490  17.780  57.218  1.00  0.00           N  
ATOM    257  C4  A       8      57.218  18.918  56.513  1.00  0.00           C  
ATOM    258  C3' A       8      60.975  21.482  57.326  1.00  0.00           C  
ATOM    259  H3' A       8      61.027  21.763  56.272  1.00  0.00           H  
ATOM    260  C2' A       8      60.250  20.122  57.451  1.00  0.00           C  
ATOM    261  H2' A       8      60.344  19.572  56.511  1.00  0.00           H  
ATOM    262  O2' A       8      60.686  19.323  58.556  1.00  0.00           O  
ATOM    263 HO2' A       8      60.414  18.394  58.424  1.00  0.00           H  
ATOM    264  O3' A       8      62.260  21.554  57.940  1.00  0.00           O  
ATOM    265  P   G       9      63.602  20.977  57.245  1.00  0.00           P  
ATOM    266  OP1 G       9      63.488  21.082  55.764  1.00  0.00           O  
ATOM    267  OP2 G       9      63.967  19.663  57.852  1.00  0.00           O  
ATOM    268  O5' G       9      64.673  22.094  57.741  1.00  0.00           O  
ATOM    269  C5' G       9      64.970  22.241  59.127  1.00  0.00           C  
ATOM    270  H5' G       9      65.627  21.432  59.452  1.00  0.00           H  
ATOM    271 H5'' G       9      64.045  22.168  59.703  1.00  0.00           H  
ATOM    272  C4' G       9      65.613  23.589  59.488  1.00  0.00           C  
ATOM    273  H4' G       9      65.680  23.628  60.575  1.00  0.00           H  
ATOM    274  O4' G       9      66.933  23.690  58.959  1.00  0.00           O  
ATOM    275  C1' G       9      66.981  24.760  58.027  1.00  0.00           C  
ATOM    276  H1' G       9      67.504  25.604  58.482  1.00  0.00           H  
ATOM    277  N9  G       9      67.689  24.334  56.796  1.00  0.00           N  
ATOM    278  C8  G       9      67.273  23.433  55.844  1.00  0.00           C  
ATOM    279  H8  G       9      66.361  22.858  55.947  1.00  0.00           H  
ATOM    280  N7  G       9      68.064  23.339  54.808  1.00  0.00           N  
ATOM    281  C5  G       9      69.094  24.245  55.098  1.00  0.00           C  
ATOM    282  C6  G       9      70.265  24.623  54.348  1.00  0.00           C  
ATOM    283  O6  G       9      70.632  24.219  53.245  1.00  0.00           O  
ATOM    284  N1  G       9      71.050  25.568  54.984  1.00  0.00           N  
ATOM    285  H1  G       9      71.851  25.910  54.484  1.00  0.00           H  
ATOM    286  C2  G       9      70.759  26.080  56.209  1.00  0.00           C  
ATOM    287  N2  G       9      71.612  26.929  56.726  1.00  0.00           N  
ATOM    288  H21 G       9      72.454  27.187  56.235  1.00  0.00           H  
ATOM    289  H22 G       9      71.409  27.296  57.643  1.00  0.00           H  
ATOM    290  N3  G       9      69.683  25.771  56.934  1.00  0.00           N  
ATOM    291  C4  G       9      68.880  24.844  56.323  1.00  0.00           C  
ATOM    292  C3' G       9      64.776  24.787  58.994  1.00  0.00           C  
ATOM    293  H3' G       9      63.770  24.467  58.711  1.00  0.00           H  
ATOM    294  C2' G       9      65.543  25.188  57.721  1.00  0.00           C  
ATOM    295  H2' G       9      65.148  24.576  56.909  1.00  0.00           H  
ATOM    296  O2' G       9      65.455  26.566  57.349  1.00  0.00           O  
ATOM    297 HO2' G       9      66.102  26.776  56.650  1.00  0.00           H  
ATOM    298  O3' G       9      64.702  25.798  59.995  1.00  0.00           O  
ATOM    299  P   U      10      63.492  25.772  61.068  1.00  0.00           P  
ATOM    300  OP1 U      10      63.530  24.457  61.767  1.00  0.00           O  
ATOM    301  OP2 U      10      62.227  26.163  60.384  1.00  0.00           O  
ATOM    302  O5' U      10      63.838  26.890  62.196  1.00  0.00           O  
ATOM    303  C5' U      10      63.766  28.291  61.950  1.00  0.00           C  
ATOM    304  H5' U      10      63.498  28.775  62.890  1.00  0.00           H  
ATOM    305 H5'' U      10      62.976  28.520  61.232  1.00  0.00           H  
ATOM    306  C4' U      10      65.095  28.898  61.464  1.00  0.00           C  
ATOM    307  H4' U      10      65.929  28.418  61.979  1.00  0.00           H  
ATOM    308  O4' U      10      65.274  28.779  60.058  1.00  0.00           O  
ATOM    309  C1' U      10      65.956  29.926  59.562  1.00  0.00           C  
ATOM    310  H1' U      10      66.928  29.608  59.179  1.00  0.00           H  
ATOM    311  N1  U      10      65.193  30.542  58.430  1.00  0.00           N  
ATOM    312  C6  U      10      63.814  30.491  58.370  1.00  0.00           C  
ATOM    313  H6  U      10      63.258  30.093  59.210  1.00  0.00           H  
ATOM    314  C5  U      10      63.150  30.893  57.252  1.00  0.00           C  
ATOM    315  H5  U      10      62.073  30.825  57.210  1.00  0.00           H  
ATOM    316  C4  U      10      63.851  31.397  56.089  1.00  0.00           C  
ATOM    317  O4  U      10      63.329  31.726  55.025  1.00  0.00           O  
ATOM    318  N3  U      10      65.213  31.480  56.243  1.00  0.00           N  
ATOM    319  H3  U      10      65.723  31.913  55.488  1.00  0.00           H  
ATOM    320  C2  U      10      65.923  31.080  57.359  1.00  0.00           C  
ATOM    321  O2  U      10      67.149  31.203  57.367  1.00  0.00           O  
ATOM    322  C3' U      10      65.141  30.397  61.769  1.00  0.00           C  
ATOM    323  H3' U      10      64.172  30.821  61.493  1.00  0.00           H  
ATOM    324  C2' U      10      66.199  30.872  60.755  1.00  0.00           C  
ATOM    325  H2' U      10      66.022  31.906  60.474  1.00  0.00           H  
ATOM    326  O2' U      10      67.543  30.691  61.216  1.00  0.00           O  
ATOM    327 HO2' U      10      68.134  31.358  60.813  1.00  0.00           H  
ATOM    328  O3' U      10      65.428  30.620  63.157  1.00  0.00           O  
ATOM    329  P   G      11      64.929  31.937  63.958  1.00  0.00           P  
ATOM    330  OP1 G      11      64.546  31.493  65.327  1.00  0.00           O  
ATOM    331  OP2 G      11      63.903  32.628  63.130  1.00  0.00           O  
ATOM    332  O5' G      11      66.250  32.881  64.119  1.00  0.00           O  
ATOM    333  C5' G      11      66.172  34.265  64.477  1.00  0.00           C  
ATOM    334  H5' G      11      67.135  34.596  64.868  1.00  0.00           H  
ATOM    335 H5'' G      11      65.409  34.416  65.242  1.00  0.00           H  
ATOM    336  C4' G      11      65.832  35.104  63.243  1.00  0.00           C  
ATOM    337  H4' G      11      64.890  34.732  62.853  1.00  0.00           H  
ATOM    338  O4' G      11      66.834  34.957  62.250  1.00  0.00           O  
ATOM    339  C1' G      11      66.523  35.905  61.247  1.00  0.00           C  
ATOM    340  H1' G      11      67.431  36.438  60.952  1.00  0.00           H  
ATOM    341  N9  G      11      65.978  35.203  60.067  1.00  0.00           N  
ATOM    342  C8  G      11      65.071  34.174  60.019  1.00  0.00           C  
ATOM    343  H8  G      11      64.759  33.645  60.911  1.00  0.00           H  
ATOM    344  N7  G      11      64.613  33.910  58.825  1.00  0.00           N  
ATOM    345  C5  G      11      65.232  34.882  58.028  1.00  0.00           C  
ATOM    346  C6  G      11      65.048  35.247  56.650  1.00  0.00           C  
ATOM    347  O6  G      11      64.264  34.791  55.820  1.00  0.00           O  
ATOM    348  N1  G      11      65.838  36.304  56.251  1.00  0.00           N  
ATOM    349  H1  G      11      65.572  36.733  55.383  1.00  0.00           H  
ATOM    350  C2  G      11      66.639  37.005  57.089  1.00  0.00           C  
ATOM    351  N2  G      11      67.187  38.110  56.645  1.00  0.00           N  
ATOM    352  H21 G      11      67.061  38.430  55.702  1.00  0.00           H  
ATOM    353  H22 G      11      67.734  38.642  57.307  1.00  0.00           H  
ATOM    354  N3  G      11      66.826  36.727  58.371  1.00  0.00           N  
ATOM    355  C4  G      11      66.092  35.651  58.781  1.00  0.00           C  
ATOM    356  C3' G      11      65.682  36.629  63.365  1.00  0.00           C  
ATOM    357  H3' G      11      66.632  37.056  63.696  1.00  0.00           H  
ATOM    358  C2' G      11      65.514  36.908  61.856  1.00  0.00           C  
ATOM    359  H2' G      11      65.817  37.929  61.613  1.00  0.00           H  
ATOM    360  O2' G      11      64.176  36.668  61.439  1.00  0.00           O  
ATOM    361 HO2' G      11      63.608  37.165  62.078  1.00  0.00           H  
ATOM    362  O3' G      11      64.649  37.070  64.254  1.00  0.00           O  
ATOM    363  P   G      12      63.683  38.344  63.954  1.00  0.00           P  
ATOM    364  OP1 G      12      63.307  38.924  65.272  1.00  0.00           O  
ATOM    365  OP2 G      12      62.611  37.841  63.057  1.00  0.00           O  
ATOM    366  O5' G      12      64.584  39.440  63.152  1.00  0.00           O  
ATOM    367  C5' G      12      64.029  40.602  62.525  1.00  0.00           C  
ATOM    368  H5' G      12      64.851  41.241  62.202  1.00  0.00           H  
ATOM    369 H5'' G      12      63.454  41.160  63.266  1.00  0.00           H  
ATOM    370  C4' G      12      63.115  40.346  61.304  1.00  0.00           C  
ATOM    371  H4' G      12      62.161  39.951  61.655  1.00  0.00           H  
ATOM    372  O4' G      12      63.668  39.477  60.314  1.00  0.00           O  
ATOM    373  C1' G      12      62.983  39.701  59.072  1.00  0.00           C  
ATOM    374  H1' G      12      63.728  39.904  58.299  1.00  0.00           H  
ATOM    375  N9  G      12      62.213  38.501  58.652  1.00  0.00           N  
ATOM    376  C8  G      12      61.796  37.456  59.440  1.00  0.00           C  
ATOM    377  H8  G      12      62.007  37.419  60.500  1.00  0.00           H  
ATOM    378  N7  G      12      61.135  36.525  58.808  1.00  0.00           N  
ATOM    379  C5  G      12      61.072  37.011  57.496  1.00  0.00           C  
ATOM    380  C6  G      12      60.444  36.459  56.323  1.00  0.00           C  
ATOM    381  O6  G      12      59.846  35.389  56.186  1.00  0.00           O  
ATOM    382  N1  G      12      60.533  37.276  55.217  1.00  0.00           N  
ATOM    383  H1  G      12      60.119  36.935  54.372  1.00  0.00           H  
ATOM    384  C2  G      12      61.180  38.471  55.214  1.00  0.00           C  
ATOM    385  N2  G      12      61.162  39.108  54.066  1.00  0.00           N  
ATOM    386  H21 G      12      60.558  38.795  53.324  1.00  0.00           H  
ATOM    387  H22 G      12      61.645  39.981  53.932  1.00  0.00           H  
ATOM    388  N3  G      12      61.818  39.009  56.259  1.00  0.00           N  
ATOM    389  C4  G      12      61.715  38.231  57.388  1.00  0.00           C  
ATOM    390  C3' G      12      62.846  41.593  60.454  1.00  0.00           C  
ATOM    391  H3' G      12      63.819  41.915  60.078  1.00  0.00           H  
ATOM    392  C2' G      12      62.104  40.961  59.264  1.00  0.00           C  
ATOM    393  H2' G      12      62.164  41.616  58.394  1.00  0.00           H  
ATOM    394  O2' G      12      60.752  40.644  59.552  1.00  0.00           O  
ATOM    395 HO2' G      12      60.388  41.447  60.007  1.00  0.00           H  
ATOM    396  O3' G      12      62.291  42.767  61.036  1.00  0.00           O  
ATOM    397  P   U      13      60.852  42.842  61.770  1.00  0.00           P  
ATOM    398  OP1 U      13      60.879  42.018  63.011  1.00  0.00           O  
ATOM    399  OP2 U      13      59.786  42.596  60.762  1.00  0.00           O  
ATOM    400  O5' U      13      60.810  44.415  62.159  1.00  0.00           O  
ATOM    401  C5' U      13      61.620  44.943  63.204  1.00  0.00           C  
ATOM    402  H5' U      13      62.362  44.205  63.515  1.00  0.00           H  
ATOM    403 H5'' U      13      60.986  45.166  64.063  1.00  0.00           H  
ATOM    404  C4' U      13      62.376  46.218  62.799  1.00  0.00           C  
ATOM    405  H4' U      13      62.907  46.599  63.673  1.00  0.00           H  
ATOM    406  O4' U      13      63.322  45.962  61.769  1.00  0.00           O  
ATOM    407  C1' U      13      63.610  47.183  61.092  1.00  0.00           C  
ATOM    408  H1' U      13      64.582  47.540  61.441  1.00  0.00           H  
ATOM    409  N1  U      13      63.711  47.020  59.605  1.00  0.00           N  
ATOM    410  C6  U      13      63.667  45.768  59.018  1.00  0.00           C  
ATOM    411  H6  U      13      63.371  44.910  59.613  1.00  0.00           H  
ATOM    412  C5  U      13      64.039  45.590  57.721  1.00  0.00           C  
ATOM    413  H5  U      13      64.040  44.599  57.289  1.00  0.00           H  
ATOM    414  C4  U      13      64.472  46.695  56.893  1.00  0.00           C  
ATOM    415  O4  U      13      64.869  46.614  55.735  1.00  0.00           O  
ATOM    416  N3  U      13      64.418  47.918  57.515  1.00  0.00           N  
ATOM    417  H3  U      13      64.696  48.714  56.970  1.00  0.00           H  
ATOM    418  C2  U      13      64.108  48.134  58.843  1.00  0.00           C  
ATOM    419  O2  U      13      64.223  49.273  59.296  1.00  0.00           O  
ATOM    420  C3' U      13      61.483  47.336  62.262  1.00  0.00           C  
ATOM    421  H3' U      13      60.805  46.919  61.514  1.00  0.00           H  
ATOM    422  C2' U      13      62.543  48.198  61.547  1.00  0.00           C  
ATOM    423  H2' U      13      62.085  48.692  60.696  1.00  0.00           H  
ATOM    424  O2' U      13      63.185  49.153  62.405  1.00  0.00           O  
ATOM    425 HO2' U      13      63.669  49.809  61.867  1.00  0.00           H  
ATOM    426  O3' U      13      60.764  48.046  63.272  1.00  0.00           O  
ATOM    427  P   U      14      59.233  48.508  63.025  1.00  0.00           P  
ATOM    428  OP1 U      14      58.914  49.579  64.013  1.00  0.00           O  
ATOM    429  OP2 U      14      58.382  47.286  63.014  1.00  0.00           O  
ATOM    430  O5' U      14      59.196  49.146  61.532  1.00  0.00           O  
ATOM    431  C5' U      14      59.693  50.447  61.244  1.00  0.00           C  
ATOM    432  H5' U      14      60.679  50.571  61.696  1.00  0.00           H  
ATOM    433 H5'' U      14      59.023  51.193  61.674  1.00  0.00           H  
ATOM    434  C4' U      14      59.813  50.698  59.728  1.00  0.00           C  
ATOM    435  H4' U      14      60.139  51.728  59.572  1.00  0.00           H  
ATOM    436  O4' U      14      60.776  49.840  59.129  1.00  0.00           O  
ATOM    437  C1' U      14      60.307  49.390  57.870  1.00  0.00           C  
ATOM    438  H1' U      14      61.023  49.709  57.112  1.00  0.00           H  
ATOM    439  N1  U      14      60.237  47.895  57.864  1.00  0.00           N  
ATOM    440  C6  U      14      59.608  47.176  58.860  1.00  0.00           C  
ATOM    441  H6  U      14      59.075  47.695  59.643  1.00  0.00           H  
ATOM    442  C5  U      14      59.661  45.817  58.882  1.00  0.00           C  
ATOM    443  H5  U      14      59.174  45.266  59.674  1.00  0.00           H  
ATOM    444  C4  U      14      60.362  45.071  57.865  1.00  0.00           C  
ATOM    445  O4  U      14      60.411  43.854  57.736  1.00  0.00           O  
ATOM    446  N3  U      14      60.961  45.852  56.915  1.00  0.00           N  
ATOM    447  H3  U      14      61.532  45.362  56.245  1.00  0.00           H  
ATOM    448  C2  U      14      60.914  47.225  56.841  1.00  0.00           C  
ATOM    449  O2  U      14      61.451  47.787  55.890  1.00  0.00           O  
ATOM    450  C3' U      14      58.494  50.503  58.972  1.00  0.00           C  
ATOM    451  H3' U      14      57.958  49.660  59.408  1.00  0.00           H  
ATOM    452  C2' U      14      58.975  50.092  57.564  1.00  0.00           C  
ATOM    453  H2' U      14      58.268  49.403  57.098  1.00  0.00           H  
ATOM    454  O2' U      14      59.265  51.178  56.687  1.00  0.00           O  
ATOM    455 HO2' U      14      58.418  51.550  56.357  1.00  0.00           H  
ATOM    456  O3' U      14      57.695  51.681  59.051  1.00  0.00           O  
ATOM    457  P   G      15      56.148  51.675  58.606  1.00  0.00           P  
ATOM    458  OP1 G      15      55.513  52.891  59.189  1.00  0.00           O  
ATOM    459  OP2 G      15      55.572  50.338  58.921  1.00  0.00           O  
ATOM    460  O5' G      15      56.253  51.883  57.003  1.00  0.00           O  
ATOM    461  C5' G      15      55.128  51.719  56.151  1.00  0.00           C  
ATOM    462  H5' G      15      55.325  52.220  55.203  1.00  0.00           H  
ATOM    463 H5'' G      15      54.255  52.181  56.608  1.00  0.00           H  
ATOM    464  C4' G      15      54.841  50.241  55.861  1.00  0.00           C  
ATOM    465  H4' G      15      54.515  49.740  56.772  1.00  0.00           H  
ATOM    466  O4' G      15      56.015  49.620  55.356  1.00  0.00           O  
ATOM    467  C1' G      15      55.630  48.405  54.748  1.00  0.00           C  
ATOM    468  H1' G      15      56.264  48.211  53.879  1.00  0.00           H  
ATOM    469  N9  G      15      55.838  47.292  55.710  1.00  0.00           N  
ATOM    470  C8  G      15      56.259  47.333  57.021  1.00  0.00           C  
ATOM    471  H8  G      15      56.410  48.262  57.555  1.00  0.00           H  
ATOM    472  N7  G      15      56.484  46.160  57.553  1.00  0.00           N  
ATOM    473  C5  G      15      56.145  45.272  56.530  1.00  0.00           C  
ATOM    474  C6  G      15      56.138  43.838  56.469  1.00  0.00           C  
ATOM    475  O6  G      15      56.402  42.987  57.312  1.00  0.00           O  
ATOM    476  N1  G      15      55.727  43.348  55.262  1.00  0.00           N  
ATOM    477  H1  G      15      55.740  42.356  55.125  1.00  0.00           H  
ATOM    478  C2  G      15      55.315  44.096  54.228  1.00  0.00           C  
ATOM    479  N2  G      15      54.776  43.440  53.236  1.00  0.00           N  
ATOM    480  H21 G      15      54.810  42.427  53.204  1.00  0.00           H  
ATOM    481  H22 G      15      54.363  43.968  52.483  1.00  0.00           H  
ATOM    482  N3  G      15      55.327  45.421  54.215  1.00  0.00           N  
ATOM    483  C4  G      15      55.748  45.959  55.402  1.00  0.00           C  
ATOM    484  C3' G      15      53.770  50.003  54.790  1.00  0.00           C  
ATOM    485  H3' G      15      53.892  50.726  53.981  1.00  0.00           H  
ATOM    486  C2' G      15      54.176  48.608  54.267  1.00  0.00           C  
ATOM    487  H2' G      15      54.154  48.621  53.175  1.00  0.00           H  
ATOM    488  O2' G      15      53.271  47.622  54.736  1.00  0.00           O  
ATOM    489 HO2' G      15      52.436  48.105  54.860  1.00  0.00           H  
ATOM    490  O3' G      15      52.419  49.977  55.254  1.00  0.00           O  
ATOM    491  P   G      16      51.604  51.316  55.633  1.00  0.00           P  
ATOM    492  OP1 G      16      51.905  52.377  54.630  1.00  0.00           O  
ATOM    493  OP2 G      16      51.824  51.607  57.076  1.00  0.00           O  
ATOM    494  O5' G      16      50.053  50.872  55.476  1.00  0.00           O  
ATOM    495  C5' G      16      49.485  50.523  54.218  1.00  0.00           C  
ATOM    496  H5' G      16      50.158  50.789  53.400  1.00  0.00           H  
ATOM    497 H5'' G      16      48.564  51.095  54.085  1.00  0.00           H  
ATOM    498  C4' G      16      49.131  49.030  54.096  1.00  0.00           C  
ATOM    499  H4' G      16      48.581  48.894  53.163  1.00  0.00           H  
ATOM    500  O4' G      16      50.277  48.178  54.075  1.00  0.00           O  
ATOM    501  C1' G      16      49.900  46.913  54.625  1.00  0.00           C  
ATOM    502  H1' G      16      50.113  46.108  53.917  1.00  0.00           H  
ATOM    503  N9  G      16      50.615  46.629  55.889  1.00  0.00           N  
ATOM    504  C8  G      16      51.109  47.488  56.847  1.00  0.00           C  
ATOM    505  H8  G      16      50.974  48.562  56.782  1.00  0.00           H  
ATOM    506  N7  G      16      51.789  46.905  57.797  1.00  0.00           N  
ATOM    507  C5  G      16      51.677  45.545  57.489  1.00  0.00           C  
ATOM    508  C6  G      16      52.197  44.364  58.132  1.00  0.00           C  
ATOM    509  O6  G      16      53.020  44.251  59.044  1.00  0.00           O  
ATOM    510  N1  G      16      51.677  43.193  57.622  1.00  0.00           N  
ATOM    511  H1  G      16      51.971  42.345  58.058  1.00  0.00           H  
ATOM    512  C2  G      16      50.929  43.131  56.493  1.00  0.00           C  
ATOM    513  N2  G      16      50.661  41.935  56.026  1.00  0.00           N  
ATOM    514  H21 G      16      50.845  41.086  56.545  1.00  0.00           H  
ATOM    515  H22 G      16      50.107  41.899  55.179  1.00  0.00           H  
ATOM    516  N3  G      16      50.541  44.182  55.785  1.00  0.00           N  
ATOM    517  C4  G      16      50.912  45.367  56.358  1.00  0.00           C  
ATOM    518  C3' G      16      48.275  48.472  55.237  1.00  0.00           C  
ATOM    519  H3' G      16      48.800  48.674  56.171  1.00  0.00           H  
ATOM    520  C2' G      16      48.401  46.972  54.912  1.00  0.00           C  
ATOM    521  H2' G      16      48.149  46.359  55.778  1.00  0.00           H  
ATOM    522  O2' G      16      47.683  46.551  53.744  1.00  0.00           O  
ATOM    523 HO2' G      16      47.716  45.578  53.659  1.00  0.00           H  
ATOM    524  O3' G      16      46.939  48.948  55.348  1.00  0.00           O  
ATOM    525  P   G      17      46.181  48.834  56.775  1.00  0.00           P  
ATOM    526  OP1 G      17      44.774  49.284  56.579  1.00  0.00           O  
ATOM    527  OP2 G      17      47.008  49.537  57.796  1.00  0.00           O  
ATOM    528  O5' G      17      46.184  47.251  57.142  1.00  0.00           O  
ATOM    529  C5' G      17      45.402  46.334  56.387  1.00  0.00           C  
ATOM    530  H5' G      17      45.677  46.390  55.335  1.00  0.00           H  
ATOM    531 H5'' G      17      44.352  46.620  56.463  1.00  0.00           H  
ATOM    532  C4' G      17      45.522  44.871  56.843  1.00  0.00           C  
ATOM    533  H4' G      17      44.846  44.279  56.223  1.00  0.00           H  
ATOM    534  O4' G      17      46.830  44.306  56.758  1.00  0.00           O  
ATOM    535  C1' G      17      46.869  43.197  57.662  1.00  0.00           C  
ATOM    536  H1' G      17      46.973  42.259  57.111  1.00  0.00           H  
ATOM    537  N9  G      17      47.997  43.303  58.618  1.00  0.00           N  
ATOM    538  C8  G      17      48.731  44.403  58.988  1.00  0.00           C  
ATOM    539  H8  G      17      48.536  45.393  58.590  1.00  0.00           H  
ATOM    540  N7  G      17      49.693  44.138  59.834  1.00  0.00           N  
ATOM    541  C5  G      17      49.581  42.759  60.059  1.00  0.00           C  
ATOM    542  C6  G      17      50.360  41.830  60.845  1.00  0.00           C  
ATOM    543  O6  G      17      51.410  41.978  61.467  1.00  0.00           O  
ATOM    544  N1  G      17      49.818  40.568  60.882  1.00  0.00           N  
ATOM    545  H1  G      17      50.203  39.913  61.538  1.00  0.00           H  
ATOM    546  C2  G      17      48.703  40.199  60.224  1.00  0.00           C  
ATOM    547  N2  G      17      48.283  38.986  60.454  1.00  0.00           N  
ATOM    548  H21 G      17      48.748  38.399  61.137  1.00  0.00           H  
ATOM    549  H22 G      17      47.455  38.672  59.971  1.00  0.00           H  
ATOM    550  N3  G      17      48.025  40.979  59.390  1.00  0.00           N  
ATOM    551  C4  G      17      48.501  42.261  59.360  1.00  0.00           C  
ATOM    552  C3' G      17      45.137  44.661  58.304  1.00  0.00           C  
ATOM    553  H3' G      17      45.808  45.267  58.917  1.00  0.00           H  
ATOM    554  C2' G      17      45.545  43.183  58.440  1.00  0.00           C  
ATOM    555  H2' G      17      45.697  42.921  59.488  1.00  0.00           H  
ATOM    556  O2' G      17      44.659  42.260  57.797  1.00  0.00           O  
ATOM    557 HO2' G      17      44.823  41.357  58.133  1.00  0.00           H  
ATOM    558  O3' G      17      43.781  44.976  58.605  1.00  0.00           O  
ATOM    559  P   C      18      43.352  45.349  60.118  1.00  0.00           P  
ATOM    560  OP1 C      18      41.897  45.675  60.113  1.00  0.00           O  
ATOM    561  OP2 C      18      44.302  46.366  60.648  1.00  0.00           O  
ATOM    562  O5' C      18      43.582  43.980  60.946  1.00  0.00           O  
ATOM    563  C5' C      18      42.793  42.827  60.689  1.00  0.00           C  
ATOM    564  H5' C      18      42.803  42.605  59.621  1.00  0.00           H  
ATOM    565 H5'' C      18      41.761  43.027  60.980  1.00  0.00           H  
ATOM    566  C4' C      18      43.285  41.584  61.448  1.00  0.00           C  
ATOM    567  H4' C      18      42.616  40.755  61.212  1.00  0.00           H  
ATOM    568  O4' C      18      44.617  41.199  61.102  1.00  0.00           O  
ATOM    569  C1' C      18      45.252  40.662  62.262  1.00  0.00           C  
ATOM    570  H1' C      18      45.602  39.648  62.048  1.00  0.00           H  
ATOM    571  N1  C      18      46.425  41.489  62.685  1.00  0.00           N  
ATOM    572  C6  C      18      46.561  42.810  62.330  1.00  0.00           C  
ATOM    573  H6  C      18      45.791  43.292  61.745  1.00  0.00           H  
ATOM    574  C5  C      18      47.663  43.508  62.702  1.00  0.00           C  
ATOM    575  H5  C      18      47.767  44.542  62.411  1.00  0.00           H  
ATOM    576  C4  C      18      48.644  42.823  63.469  1.00  0.00           C  
ATOM    577  N4  C      18      49.747  43.422  63.820  1.00  0.00           N  
ATOM    578  H41 C      18      50.435  42.880  64.332  1.00  0.00           H  
ATOM    579  H42 C      18      49.907  44.379  63.561  1.00  0.00           H  
ATOM    580  N3  C      18      48.542  41.553  63.805  1.00  0.00           N  
ATOM    581  C2  C      18      47.426  40.877  63.450  1.00  0.00           C  
ATOM    582  O2  C      18      47.339  39.706  63.820  1.00  0.00           O  
ATOM    583  C3' C      18      43.281  41.772  62.965  1.00  0.00           C  
ATOM    584  H3' C      18      43.793  42.707  63.201  1.00  0.00           H  
ATOM    585  C2' C      18      44.188  40.596  63.369  1.00  0.00           C  
ATOM    586  H2' C      18      44.622  40.764  64.354  1.00  0.00           H  
ATOM    587  O2' C      18      43.549  39.317  63.296  1.00  0.00           O  
ATOM    588 HO2' C      18      44.054  38.657  63.809  1.00  0.00           H  
ATOM    589  O3' C      18      41.971  41.768  63.528  1.00  0.00           O  
ATOM    590  P   G      19      41.689  42.443  64.970  1.00  0.00           P  
ATOM    591  OP1 G      19      40.219  42.372  65.218  1.00  0.00           O  
ATOM    592  OP2 G      19      42.342  43.782  64.997  1.00  0.00           O  
ATOM    593  O5' G      19      42.452  41.497  66.044  1.00  0.00           O  
ATOM    594  C5' G      19      41.971  40.197  66.361  1.00  0.00           C  
ATOM    595  H5' G      19      41.924  39.591  65.456  1.00  0.00           H  
ATOM    596 H5'' G      19      40.962  40.277  66.768  1.00  0.00           H  
ATOM    597  C4' G      19      42.848  39.471  67.397  1.00  0.00           C  
ATOM    598  H4' G      19      42.380  38.512  67.625  1.00  0.00           H  
ATOM    599  O4' G      19      44.168  39.211  66.921  1.00  0.00           O  
ATOM    600  C1' G      19      45.088  39.403  67.994  1.00  0.00           C  
ATOM    601  H1' G      19      45.724  38.522  68.108  1.00  0.00           H  
ATOM    602  N9  G      19      45.966  40.561  67.687  1.00  0.00           N  
ATOM    603  C8  G      19      45.759  41.583  66.793  1.00  0.00           C  
ATOM    604  H8  G      19      44.824  41.715  66.271  1.00  0.00           H  
ATOM    605  N7  G      19      46.796  42.351  66.597  1.00  0.00           N  
ATOM    606  C5  G      19      47.761  41.821  67.459  1.00  0.00           C  
ATOM    607  C6  G      19      49.127  42.203  67.707  1.00  0.00           C  
ATOM    608  O6  G      19      49.801  43.076  67.163  1.00  0.00           O  
ATOM    609  N1  G      19      49.739  41.453  68.686  1.00  0.00           N  
ATOM    610  H1  G      19      50.682  41.702  68.938  1.00  0.00           H  
ATOM    611  C2  G      19      49.133  40.437  69.341  1.00  0.00           C  
ATOM    612  N2  G      19      49.827  39.838  70.271  1.00  0.00           N  
ATOM    613  H21 G      19      50.765  40.155  70.505  1.00  0.00           H  
ATOM    614  H22 G      19      49.393  39.079  70.771  1.00  0.00           H  
ATOM    615  N3  G      19      47.890  40.013  69.114  1.00  0.00           N  
ATOM    616  C4  G      19      47.245  40.752  68.161  1.00  0.00           C  
ATOM    617  C3' G      19      42.983  40.244  68.716  1.00  0.00           C  
ATOM    618  H3' G      19      43.186  41.294  68.494  1.00  0.00           H  
ATOM    619  C2' G      19      44.268  39.606  69.276  1.00  0.00           C  
ATOM    620  H2' G      19      44.770  40.288  69.962  1.00  0.00           H  
ATOM    621  O2' G      19      44.060  38.323  69.880  1.00  0.00           O  
ATOM    622 HO2' G      19      44.787  38.127  70.502  1.00  0.00           H  
ATOM    623  O3' G      19      41.827  40.113  69.545  1.00  0.00           O  
ATOM    624  P   C      20      41.372  41.300  70.550  1.00  0.00           P  
ATOM    625  OP1 C      20      40.119  40.851  71.225  1.00  0.00           O  
ATOM    626  OP2 C      20      41.334  42.575  69.781  1.00  0.00           O  
ATOM    627  O5' C      20      42.554  41.419  71.658  1.00  0.00           O  
ATOM    628  C5' C      20      42.684  40.464  72.703  1.00  0.00           C  
ATOM    629  H5' C      20      42.608  39.459  72.284  1.00  0.00           H  
ATOM    630 H5'' C      20      41.868  40.595  73.416  1.00  0.00           H  
ATOM    631  C4' C      20      44.020  40.562  73.460  1.00  0.00           C  
ATOM    632  H4' C      20      44.040  39.766  74.206  1.00  0.00           H  
ATOM    633  O4' C      20      45.126  40.362  72.578  1.00  0.00           O  
ATOM    634  C1' C      20      46.217  41.170  73.005  1.00  0.00           C  
ATOM    635  H1' C      20      47.085  40.529  73.185  1.00  0.00           H  
ATOM    636  N1  C      20      46.594  42.189  71.978  1.00  0.00           N  
ATOM    637  C6  C      20      45.710  42.635  71.025  1.00  0.00           C  
ATOM    638  H6  C      20      44.690  42.280  71.034  1.00  0.00           H  
ATOM    639  C5  C      20      46.114  43.497  70.061  1.00  0.00           C  
ATOM    640  H5  C      20      45.419  43.820  69.302  1.00  0.00           H  
ATOM    641  C4  C      20      47.466  43.934  70.105  1.00  0.00           C  
ATOM    642  N4  C      20      47.930  44.741  69.195  1.00  0.00           N  
ATOM    643  H41 C      20      48.915  44.983  69.252  1.00  0.00           H  
ATOM    644  H42 C      20      47.359  45.032  68.426  1.00  0.00           H  
ATOM    645  N3  C      20      48.326  43.535  71.020  1.00  0.00           N  
ATOM    646  C2  C      20      47.914  42.662  71.966  1.00  0.00           C  
ATOM    647  O2  C      20      48.747  42.308  72.801  1.00  0.00           O  
ATOM    648  C3' C      20      44.262  41.884  74.205  1.00  0.00           C  
ATOM    649  H3' C      20      43.991  42.727  73.564  1.00  0.00           H  
ATOM    650  C2' C      20      45.799  41.819  74.332  1.00  0.00           C  
ATOM    651  H2' C      20      46.220  42.818  74.423  1.00  0.00           H  
ATOM    652  O2' C      20      46.265  40.982  75.399  1.00  0.00           O  
ATOM    653 HO2' C      20      47.207  41.168  75.586  1.00  0.00           H  
ATOM    654  O3' C      20      43.608  41.961  75.477  1.00  0.00           O  
ATOM    655  P   U      21      42.563  43.147  75.840  1.00  0.00           P  
ATOM    656  OP1 U      21      42.167  42.978  77.267  1.00  0.00           O  
ATOM    657  OP2 U      21      41.487  43.164  74.813  1.00  0.00           O  
ATOM    658  O5' U      21      43.398  44.530  75.705  1.00  0.00           O  
ATOM    659  C5' U      21      44.482  44.828  76.577  1.00  0.00           C  
ATOM    660  H5' U      21      44.969  43.903  76.891  1.00  0.00           H  
ATOM    661 H5'' U      21      44.112  45.337  77.469  1.00  0.00           H  
ATOM    662  C4' U      21      45.544  45.703  75.891  1.00  0.00           C  
ATOM    663  H4' U      21      46.428  45.733  76.527  1.00  0.00           H  
ATOM    664  O4' U      21      45.912  45.148  74.628  1.00  0.00           O  
ATOM    665  C1' U      21      46.233  46.202  73.735  1.00  0.00           C  
ATOM    666  H1' U      21      47.270  46.074  73.417  1.00  0.00           H  
ATOM    667  N1  U      21      45.390  46.213  72.508  1.00  0.00           N  
ATOM    668  C6  U      21      44.139  45.639  72.462  1.00  0.00           C  
ATOM    669  H6  U      21      43.735  45.166  73.348  1.00  0.00           H  
ATOM    670  C5  U      21      43.415  45.648  71.312  1.00  0.00           C  
ATOM    671  H5  U      21      42.440  45.182  71.285  1.00  0.00           H  
ATOM    672  C4  U      21      43.916  46.264  70.102  1.00  0.00           C  
ATOM    673  O4  U      21      43.321  46.326  69.029  1.00  0.00           O  
ATOM    674  N3  U      21      45.169  46.815  70.222  1.00  0.00           N  
ATOM    675  H3  U      21      45.529  47.309  69.426  1.00  0.00           H  
ATOM    676  C2  U      21      45.933  46.824  71.370  1.00  0.00           C  
ATOM    677  O2  U      21      47.040  47.362  71.357  1.00  0.00           O  
ATOM    678  C3' U      21      45.117  47.153  75.637  1.00  0.00           C  
ATOM    679  H3' U      21      44.108  47.155  75.218  1.00  0.00           H  
ATOM    680  C2' U      21      46.121  47.511  74.522  1.00  0.00           C  
ATOM    681  H2' U      21      45.735  48.321  73.907  1.00  0.00           H  
ATOM    682  O2' U      21      47.449  47.776  74.960  1.00  0.00           O  
ATOM    683 HO2' U      21      47.972  48.126  74.217  1.00  0.00           H  
ATOM    684  O3' U      21      45.150  47.932  76.840  1.00  0.00           O  
ATOM    685  P   U      22      44.635  49.470  76.914  1.00  0.00           P  
ATOM    686  OP1 U      22      44.112  49.684  78.295  1.00  0.00           O  
ATOM    687  OP2 U      22      43.719  49.733  75.767  1.00  0.00           O  
ATOM    688  O5' U      22      45.982  50.365  76.717  1.00  0.00           O  
ATOM    689  C5' U      22      46.359  51.432  77.590  1.00  0.00           C  
ATOM    690  H5' U      22      46.249  51.110  78.627  1.00  0.00           H  
ATOM    691 H5'' U      22      45.683  52.274  77.432  1.00  0.00           H  
ATOM    692  C4' U      22      47.820  51.927  77.413  1.00  0.00           C  
ATOM    693  H4' U      22      47.886  52.903  77.896  1.00  0.00           H  
ATOM    694  O4' U      22      48.739  51.041  78.057  1.00  0.00           O  
ATOM    695  C1' U      22      49.374  50.224  77.073  1.00  0.00           C  
ATOM    696  H1' U      22      50.437  50.472  77.063  1.00  0.00           H  
ATOM    697  N1  U      22      49.221  48.759  77.336  1.00  0.00           N  
ATOM    698  C6  U      22      48.234  48.271  78.169  1.00  0.00           C  
ATOM    699  H6  U      22      47.550  48.964  78.643  1.00  0.00           H  
ATOM    700  C5  U      22      48.094  46.936  78.383  1.00  0.00           C  
ATOM    701  H5  U      22      47.308  46.574  79.029  1.00  0.00           H  
ATOM    702  C4  U      22      48.952  45.971  77.733  1.00  0.00           C  
ATOM    703  O4  U      22      48.876  44.751  77.858  1.00  0.00           O  
ATOM    704  N3  U      22      49.920  46.522  76.926  1.00  0.00           N  
ATOM    705  H3  U      22      50.531  45.886  76.449  1.00  0.00           H  
ATOM    706  C2  U      22      50.106  47.872  76.701  1.00  0.00           C  
ATOM    707  O2  U      22      51.032  48.231  75.969  1.00  0.00           O  
ATOM    708  C3' U      22      48.286  52.065  75.951  1.00  0.00           C  
ATOM    709  H3' U      22      47.436  52.284  75.302  1.00  0.00           H  
ATOM    710  C2' U      22      48.794  50.635  75.713  1.00  0.00           C  
ATOM    711  H2' U      22      47.924  50.027  75.500  1.00  0.00           H  
ATOM    712  O2' U      22      49.724  50.479  74.650  1.00  0.00           O  
ATOM    713 HO2' U      22      50.030  49.559  74.639  1.00  0.00           H  
ATOM    714  O3' U      22      49.315  53.053  75.825  1.00  0.00           O  
ATOM    715  P   C      23      49.213  54.231  74.716  1.00  0.00           P  
ATOM    716  OP1 C      23      50.417  55.096  74.874  1.00  0.00           O  
ATOM    717  OP2 C      23      47.877  54.870  74.874  1.00  0.00           O  
ATOM    718  O5' C      23      49.260  53.551  73.234  1.00  0.00           O  
ATOM    719  C5' C      23      50.459  52.981  72.710  1.00  0.00           C  
ATOM    720  H5' C      23      50.890  52.291  73.434  1.00  0.00           H  
ATOM    721 H5'' C      23      51.192  53.774  72.554  1.00  0.00           H  
ATOM    722  C4' C      23      50.289  52.232  71.370  1.00  0.00           C  
ATOM    723  H4' C      23      51.266  51.860  71.081  1.00  0.00           H  
ATOM    724  O4' C      23      49.414  51.106  71.456  1.00  0.00           O  
ATOM    725  C1' C      23      48.304  51.286  70.585  1.00  0.00           C  
ATOM    726  H1' C      23      48.453  50.670  69.696  1.00  0.00           H  
ATOM    727  N1  C      23      47.029  50.909  71.264  1.00  0.00           N  
ATOM    728  C6  C      23      46.821  51.221  72.584  1.00  0.00           C  
ATOM    729  H6  C      23      47.609  51.708  73.143  1.00  0.00           H  
ATOM    730  C5  C      23      45.655  50.899  73.187  1.00  0.00           C  
ATOM    731  H5  C      23      45.503  51.130  74.227  1.00  0.00           H  
ATOM    732  C4  C      23      44.678  50.230  72.407  1.00  0.00           C  
ATOM    733  N4  C      23      43.576  49.818  72.970  1.00  0.00           N  
ATOM    734  H41 C      23      42.894  49.332  72.418  1.00  0.00           H  
ATOM    735  H42 C      23      43.517  49.886  73.989  1.00  0.00           H  
ATOM    736  N3  C      23      44.834  49.941  71.130  1.00  0.00           N  
ATOM    737  C2  C      23      46.015  50.265  70.536  1.00  0.00           C  
ATOM    738  O2  C      23      46.148  49.984  69.341  1.00  0.00           O  
ATOM    739  C3' C      23      49.801  53.153  70.246  1.00  0.00           C  
ATOM    740  H3' C      23      49.867  54.198  70.556  1.00  0.00           H  
ATOM    741  C2' C      23      48.314  52.758  70.159  1.00  0.00           C  
ATOM    742  H2' C      23      47.781  53.344  70.912  1.00  0.00           H  
ATOM    743  O2' C      23      47.717  52.971  68.877  1.00  0.00           O  
ATOM    744 HO2' C      23      46.752  52.822  68.922  1.00  0.00           H  
ATOM    745  O3' C      23      50.582  52.931  69.065  1.00  0.00           O  
ATOM    746  P   G      24      51.889  53.854  68.774  1.00  0.00           P  
ATOM    747  OP1 G      24      51.460  55.279  68.853  1.00  0.00           O  
ATOM    748  OP2 G      24      52.497  53.386  67.496  1.00  0.00           O  
ATOM    749  O5' G      24      52.951  53.600  69.993  1.00  0.00           O  
ATOM    750  C5' G      24      54.027  52.670  69.872  1.00  0.00           C  
ATOM    751  H5' G      24      54.878  53.161  69.397  1.00  0.00           H  
ATOM    752 H5'' G      24      53.720  51.862  69.217  1.00  0.00           H  
ATOM    753  C4' G      24      54.494  52.060  71.212  1.00  0.00           C  
ATOM    754  H4' G      24      55.050  52.813  71.773  1.00  0.00           H  
ATOM    755  O4' G      24      53.397  51.617  72.012  1.00  0.00           O  
ATOM    756  C1' G      24      53.537  50.242  72.353  1.00  0.00           C  
ATOM    757  H1' G      24      53.354  50.148  73.426  1.00  0.00           H  
ATOM    758  N9  G      24      52.529  49.363  71.676  1.00  0.00           N  
ATOM    759  C8  G      24      51.534  48.651  72.303  1.00  0.00           C  
ATOM    760  H8  G      24      51.464  48.590  73.381  1.00  0.00           H  
ATOM    761  N7  G      24      50.660  48.101  71.504  1.00  0.00           N  
ATOM    762  C5  G      24      51.126  48.439  70.225  1.00  0.00           C  
ATOM    763  C6  G      24      50.591  48.181  68.905  1.00  0.00           C  
ATOM    764  O6  G      24      49.501  47.707  68.574  1.00  0.00           O  
ATOM    765  N1  G      24      51.443  48.544  67.877  1.00  0.00           N  
ATOM    766  H1  G      24      51.152  48.339  66.941  1.00  0.00           H  
ATOM    767  C2  G      24      52.647  49.133  68.088  1.00  0.00           C  
ATOM    768  N2  G      24      53.415  49.367  67.048  1.00  0.00           N  
ATOM    769  H21 G      24      53.143  49.108  66.115  1.00  0.00           H  
ATOM    770  H22 G      24      54.319  49.775  67.231  1.00  0.00           H  
ATOM    771  N3  G      24      53.116  49.485  69.277  1.00  0.00           N  
ATOM    772  C4  G      24      52.322  49.122  70.324  1.00  0.00           C  
ATOM    773  C3' G      24      55.414  50.849  70.977  1.00  0.00           C  
ATOM    774  H3' G      24      55.129  50.401  70.035  1.00  0.00           H  
ATOM    775  C2' G      24      55.003  49.880  72.101  1.00  0.00           C  
ATOM    776  H2' G      24      55.092  48.853  71.749  1.00  0.00           H  
ATOM    777  O2' G      24      55.714  50.093  73.328  1.00  0.00           O  
ATOM    778 HO2' G      24      55.747  49.263  73.842  1.00  0.00           H  
ATOM    779  O3' G      24      56.813  51.122  70.902  1.00  0.00           O  
ATOM    780  P   G      25      57.748  50.210  69.938  1.00  0.00           P  
ATOM    781  OP1 G      25      59.156  50.668  70.118  1.00  0.00           O  
ATOM    782  OP2 G      25      57.167  50.265  68.567  1.00  0.00           O  
ATOM    783  O5' G      25      57.622  48.675  70.479  1.00  0.00           O  
ATOM    784  C5' G      25      58.399  48.226  71.585  1.00  0.00           C  
ATOM    785  H5' G      25      58.441  49.018  72.334  1.00  0.00           H  
ATOM    786 H5'' G      25      59.419  48.034  71.247  1.00  0.00           H  
ATOM    787  C4' G      25      57.866  46.960  72.282  1.00  0.00           C  
ATOM    788  H4' G      25      58.477  46.792  73.171  1.00  0.00           H  
ATOM    789  O4' G      25      56.508  47.117  72.705  1.00  0.00           O  
ATOM    790  C1' G      25      55.842  45.864  72.608  1.00  0.00           C  
ATOM    791  H1' G      25      55.382  45.607  73.565  1.00  0.00           H  
ATOM    792  N9  G      25      54.778  45.882  71.575  1.00  0.00           N  
ATOM    793  C8  G      25      54.786  46.454  70.326  1.00  0.00           C  
ATOM    794  H8  G      25      55.627  47.022  69.949  1.00  0.00           H  
ATOM    795  N7  G      25      53.689  46.260  69.642  1.00  0.00           N  
ATOM    796  C5  G      25      52.885  45.509  70.507  1.00  0.00           C  
ATOM    797  C6  G      25      51.546  44.990  70.363  1.00  0.00           C  
ATOM    798  O6  G      25      50.761  45.103  69.424  1.00  0.00           O  
ATOM    799  N1  G      25      51.121  44.254  71.447  1.00  0.00           N  
ATOM    800  H1  G      25      50.187  43.881  71.410  1.00  0.00           H  
ATOM    801  C2  G      25      51.883  44.018  72.539  1.00  0.00           C  
ATOM    802  N2  G      25      51.360  43.247  73.454  1.00  0.00           N  
ATOM    803  H21 G      25      50.434  42.850  73.311  1.00  0.00           H  
ATOM    804  H22 G      25      51.911  43.026  74.268  1.00  0.00           H  
ATOM    805  N3  G      25      53.115  44.489  72.729  1.00  0.00           N  
ATOM    806  C4  G      25      53.563  45.241  71.676  1.00  0.00           C  
ATOM    807  C3' G      25      57.915  45.666  71.458  1.00  0.00           C  
ATOM    808  H3' G      25      57.516  45.864  70.462  1.00  0.00           H  
ATOM    809  C2' G      25      56.906  44.826  72.263  1.00  0.00           C  
ATOM    810  H2' G      25      56.490  44.034  71.644  1.00  0.00           H  
ATOM    811  O2' G      25      57.414  44.320  73.504  1.00  0.00           O  
ATOM    812 HO2' G      25      56.894  43.540  73.774  1.00  0.00           H  
ATOM    813  O3' G      25      59.210  45.072  71.366  1.00  0.00           O  
ATOM    814  P   C      26      59.515  43.917  70.270  1.00  0.00           P  
ATOM    815  OP1 C      26      60.916  43.454  70.483  1.00  0.00           O  
ATOM    816  OP2 C      26      59.153  44.465  68.933  1.00  0.00           O  
ATOM    817  O5' C      26      58.504  42.682  70.581  1.00  0.00           O  
ATOM    818  C5' C      26      58.672  41.823  71.703  1.00  0.00           C  
ATOM    819  H5' C      26      58.858  42.417  72.598  1.00  0.00           H  
ATOM    820 H5'' C      26      59.545  41.189  71.542  1.00  0.00           H  
ATOM    821  C4' C      26      57.450  40.915  71.964  1.00  0.00           C  
ATOM    822  H4' C      26      57.658  40.308  72.846  1.00  0.00           H  
ATOM    823  O4' C      26      56.238  41.640  72.197  1.00  0.00           O  
ATOM    824  C1' C      26      55.141  40.915  71.639  1.00  0.00           C  
ATOM    825  H1' C      26      54.391  40.735  72.415  1.00  0.00           H  
ATOM    826  N1  C      26      54.496  41.661  70.515  1.00  0.00           N  
ATOM    827  C6  C      26      55.213  42.493  69.691  1.00  0.00           C  
ATOM    828  H6  C      26      56.266  42.642  69.866  1.00  0.00           H  
ATOM    829  C5  C      26      54.609  43.128  68.662  1.00  0.00           C  
ATOM    830  H5  C      26      55.180  43.785  68.025  1.00  0.00           H  
ATOM    831  C4  C      26      53.221  42.890  68.473  1.00  0.00           C  
ATOM    832  N4  C      26      52.583  43.499  67.514  1.00  0.00           N  
ATOM    833  H41 C      26      51.581  43.359  67.444  1.00  0.00           H  
ATOM    834  H42 C      26      53.070  44.138  66.916  1.00  0.00           H  
ATOM    835  N3  C      26      52.506  42.093  69.248  1.00  0.00           N  
ATOM    836  C2  C      26      53.131  41.459  70.266  1.00  0.00           C  
ATOM    837  O2  C      26      52.447  40.699  70.953  1.00  0.00           O  
ATOM    838  C3' C      26      57.147  39.959  70.808  1.00  0.00           C  
ATOM    839  H3' C      26      57.143  40.531  69.878  1.00  0.00           H  
ATOM    840  C2' C      26      55.698  39.569  71.154  1.00  0.00           C  
ATOM    841  H2' C      26      55.173  39.218  70.266  1.00  0.00           H  
ATOM    842  O2' C      26      55.584  38.628  72.228  1.00  0.00           O  
ATOM    843 HO2' C      26      54.697  38.221  72.224  1.00  0.00           H  
ATOM    844  O3' C      26      58.065  38.873  70.711  1.00  0.00           O  
ATOM    845  P   G      27      58.306  38.130  69.295  1.00  0.00           P  
ATOM    846  OP1 G      27      59.314  37.054  69.517  1.00  0.00           O  
ATOM    847  OP2 G      27      58.597  39.168  68.266  1.00  0.00           O  
ATOM    848  O5' G      27      56.882  37.449  68.923  1.00  0.00           O  
ATOM    849  C5' G      27      56.413  36.305  69.623  1.00  0.00           C  
ATOM    850  H5' G      27      56.471  36.484  70.697  1.00  0.00           H  
ATOM    851 H5'' G      27      57.049  35.450  69.386  1.00  0.00           H  
ATOM    852  C4' G      27      54.961  35.947  69.269  1.00  0.00           C  
ATOM    853  H4' G      27      54.672  35.067  69.847  1.00  0.00           H  
ATOM    854  O4' G      27      54.057  37.007  69.584  1.00  0.00           O  
ATOM    855  C1' G      27      53.028  37.035  68.602  1.00  0.00           C  
ATOM    856  H1' G      27      52.047  36.962  69.077  1.00  0.00           H  
ATOM    857  N9  G      27      53.070  38.296  67.824  1.00  0.00           N  
ATOM    858  C8  G      27      54.118  39.157  67.605  1.00  0.00           C  
ATOM    859  H8  G      27      55.102  38.996  68.025  1.00  0.00           H  
ATOM    860  N7  G      27      53.821  40.181  66.851  1.00  0.00           N  
ATOM    861  C5  G      27      52.474  39.980  66.528  1.00  0.00           C  
ATOM    862  C6  G      27      51.561  40.721  65.690  1.00  0.00           C  
ATOM    863  O6  G      27      51.739  41.754  65.047  1.00  0.00           O  
ATOM    864  N1  G      27      50.324  40.126  65.567  1.00  0.00           N  
ATOM    865  H1  G      27      49.649  40.583  64.976  1.00  0.00           H  
ATOM    866  C2  G      27      49.980  38.973  66.177  1.00  0.00           C  
ATOM    867  N2  G      27      48.799  38.492  65.900  1.00  0.00           N  
ATOM    868  H21 G      27      48.208  38.943  65.203  1.00  0.00           H  
ATOM    869  H22 G      27      48.528  37.624  66.334  1.00  0.00           H  
ATOM    870  N3  G      27      50.775  38.265  66.972  1.00  0.00           N  
ATOM    871  C4  G      27      52.016  38.817  67.109  1.00  0.00           C  
ATOM    872  C3' G      27      54.760  35.615  67.787  1.00  0.00           C  
ATOM    873  H3' G      27      55.266  36.370  67.181  1.00  0.00           H  
ATOM    874  C2' G      27      53.241  35.828  67.681  1.00  0.00           C  
ATOM    875  H2' G      27      52.970  36.074  66.657  1.00  0.00           H  
ATOM    876  O2' G      27      52.457  34.739  68.182  1.00  0.00           O  
ATOM    877 HO2' G      27      51.545  34.803  67.839  1.00  0.00           H  
ATOM    878  O3' G      27      55.203  34.304  67.433  1.00  0.00           O  
ATOM    879  P   U      28      55.683  33.961  65.926  1.00  0.00           P  
ATOM    880  OP1 U      28      56.001  32.506  65.872  1.00  0.00           O  
ATOM    881  OP2 U      28      56.752  34.929  65.554  1.00  0.00           O  
ATOM    882  O5' U      28      54.406  34.253  64.970  1.00  0.00           O  
ATOM    883  C5' U      28      53.269  33.402  64.961  1.00  0.00           C  
ATOM    884  H5' U      28      52.977  33.173  65.986  1.00  0.00           H  
ATOM    885 H5'' U      28      53.524  32.463  64.465  1.00  0.00           H  
ATOM    886  C4' U      28      52.057  34.027  64.245  1.00  0.00           C  
ATOM    887  H4' U      28      51.235  33.311  64.299  1.00  0.00           H  
ATOM    888  O4' U      28      51.627  35.246  64.858  1.00  0.00           O  
ATOM    889  C1' U      28      51.173  36.144  63.847  1.00  0.00           C  
ATOM    890  H1' U      28      50.176  36.511  64.104  1.00  0.00           H  
ATOM    891  N1  U      28      52.079  37.328  63.678  1.00  0.00           N  
ATOM    892  C6  U      28      53.377  37.348  64.136  1.00  0.00           C  
ATOM    893  H6  U      28      53.784  36.477  64.624  1.00  0.00           H  
ATOM    894  C5  U      28      54.158  38.448  63.984  1.00  0.00           C  
ATOM    895  H5  U      28      55.174  38.445  64.353  1.00  0.00           H  
ATOM    896  C4  U      28      53.669  39.645  63.335  1.00  0.00           C  
ATOM    897  O4  U      28      54.301  40.682  63.164  1.00  0.00           O  
ATOM    898  N3  U      28      52.369  39.559  62.899  1.00  0.00           N  
ATOM    899  H3  U      28      51.988  40.404  62.503  1.00  0.00           H  
ATOM    900  C2  U      28      51.556  38.453  63.032  1.00  0.00           C  
ATOM    901  O2  U      28      50.412  38.489  62.583  1.00  0.00           O  
ATOM    902  C3' U      28      52.279  34.359  62.765  1.00  0.00           C  
ATOM    903  H3' U      28      53.212  34.917  62.664  1.00  0.00           H  
ATOM    904  C2' U      28      51.084  35.312  62.560  1.00  0.00           C  
ATOM    905  H2' U      28      51.207  35.936  61.682  1.00  0.00           H  
ATOM    906  O2' U      28      49.814  34.652  62.519  1.00  0.00           O  
ATOM    907 HO2' U      28      49.179  35.160  61.976  1.00  0.00           H  
ATOM    908  O3' U      28      52.285  33.214  61.914  1.00  0.00           O  
ATOM    909  P   G      29      53.100  33.216  60.516  1.00  0.00           P  
ATOM    910  OP1 G      29      52.927  31.875  59.890  1.00  0.00           O  
ATOM    911  OP2 G      29      54.484  33.694  60.786  1.00  0.00           O  
ATOM    912  O5' G      29      52.370  34.325  59.588  1.00  0.00           O  
ATOM    913  C5' G      29      51.065  34.119  59.067  1.00  0.00           C  
ATOM    914  H5' G      29      50.384  33.860  59.878  1.00  0.00           H  
ATOM    915 H5'' G      29      51.086  33.287  58.362  1.00  0.00           H  
ATOM    916  C4' G      29      50.516  35.361  58.343  1.00  0.00           C  
ATOM    917  H4' G      29      49.507  35.132  57.997  1.00  0.00           H  
ATOM    918  O4' G      29      50.431  36.501  59.204  1.00  0.00           O  
ATOM    919  C1' G      29      50.919  37.648  58.512  1.00  0.00           C  
ATOM    920  H1' G      29      50.227  38.482  58.634  1.00  0.00           H  
ATOM    921  N9  G      29      52.242  38.029  59.086  1.00  0.00           N  
ATOM    922  C8  G      29      52.936  37.397  60.085  1.00  0.00           C  
ATOM    923  H8  G      29      52.634  36.454  60.495  1.00  0.00           H  
ATOM    924  N7  G      29      53.983  38.033  60.525  1.00  0.00           N  
ATOM    925  C5  G      29      54.048  39.149  59.698  1.00  0.00           C  
ATOM    926  C6  G      29      55.029  40.202  59.629  1.00  0.00           C  
ATOM    927  O6  G      29      56.007  40.422  60.337  1.00  0.00           O  
ATOM    928  N1  G      29      54.826  41.045  58.566  1.00  0.00           N  
ATOM    929  H1  G      29      55.514  41.762  58.404  1.00  0.00           H  
ATOM    930  C2  G      29      53.807  40.910  57.704  1.00  0.00           C  
ATOM    931  N2  G      29      53.884  41.697  56.678  1.00  0.00           N  
ATOM    932  H21 G      29      54.693  42.302  56.649  1.00  0.00           H  
ATOM    933  H22 G      29      53.152  41.704  55.989  1.00  0.00           H  
ATOM    934  N3  G      29      52.799  40.047  57.782  1.00  0.00           N  
ATOM    935  C4  G      29      52.998  39.148  58.793  1.00  0.00           C  
ATOM    936  C3' G      29      51.341  35.763  57.113  1.00  0.00           C  
ATOM    937  H3' G      29      52.404  35.670  57.346  1.00  0.00           H  
ATOM    938  C2' G      29      50.969  37.258  57.029  1.00  0.00           C  
ATOM    939  H2' G      29      51.728  37.832  56.503  1.00  0.00           H  
ATOM    940  O2' G      29      49.671  37.495  56.471  1.00  0.00           O  
ATOM    941 HO2' G      29      49.642  38.358  56.015  1.00  0.00           H  
ATOM    942  O3' G      29      50.989  34.980  55.968  1.00  0.00           O  
ATOM    943  P   U      30      52.057  34.591  54.813  1.00  0.00           P  
ATOM    944  OP1 U      30      51.401  33.619  53.895  1.00  0.00           O  
ATOM    945  OP2 U      30      53.333  34.191  55.467  1.00  0.00           O  
ATOM    946  O5' U      30      52.346  35.948  53.988  1.00  0.00           O  
ATOM    947  C5' U      30      51.327  36.615  53.260  1.00  0.00           C  
ATOM    948  H5' U      30      50.406  36.626  53.844  1.00  0.00           H  
ATOM    949 H5'' U      30      51.137  36.094  52.320  1.00  0.00           H  
ATOM    950  C4' U      30      51.727  38.070  52.969  1.00  0.00           C  
ATOM    951  H4' U      30      50.879  38.581  52.509  1.00  0.00           H  
ATOM    952  O4' U      30      52.046  38.736  54.192  1.00  0.00           O  
ATOM    953  C1' U      30      53.246  39.477  54.035  1.00  0.00           C  
ATOM    954  H1' U      30      53.046  40.500  54.340  1.00  0.00           H  
ATOM    955  N1  U      30      54.386  38.977  54.871  1.00  0.00           N  
ATOM    956  C6  U      30      54.293  37.878  55.691  1.00  0.00           C  
ATOM    957  H6  U      30      53.456  37.211  55.591  1.00  0.00           H  
ATOM    958  C5  U      30      55.230  37.631  56.647  1.00  0.00           C  
ATOM    959  H5  U      30      55.126  36.774  57.297  1.00  0.00           H  
ATOM    960  C4  U      30      56.383  38.484  56.821  1.00  0.00           C  
ATOM    961  O4  U      30      57.256  38.347  57.666  1.00  0.00           O  
ATOM    962  N3  U      30      56.442  39.529  55.936  1.00  0.00           N  
ATOM    963  H3  U      30      57.282  40.085  55.968  1.00  0.00           H  
ATOM    964  C2  U      30      55.491  39.823  54.984  1.00  0.00           C  
ATOM    965  O2  U      30      55.601  40.844  54.315  1.00  0.00           O  
ATOM    966  C3' U      30      52.931  38.215  52.026  1.00  0.00           C  
ATOM    967  H3' U      30      53.630  37.394  52.207  1.00  0.00           H  
ATOM    968  C2' U      30      53.558  39.520  52.537  1.00  0.00           C  
ATOM    969  H2' U      30      54.634  39.519  52.347  1.00  0.00           H  
ATOM    970  O2' U      30      52.959  40.708  52.024  1.00  0.00           O  
ATOM    971 HO2' U      30      53.073  40.697  51.052  1.00  0.00           H  
ATOM    972  O3' U      30      52.553  38.239  50.649  1.00  0.00           O  
ATOM    973  P   G      31      53.627  38.535  49.477  1.00  0.00           P  
ATOM    974  OP1 G      31      53.074  37.992  48.208  1.00  0.00           O  
ATOM    975  OP2 G      31      54.967  38.077  49.936  1.00  0.00           O  
ATOM    976  O5' G      31      53.594  40.158  49.386  1.00  0.00           O  
ATOM    977  C5' G      31      54.483  40.899  48.553  1.00  0.00           C  
ATOM    978  H5' G      31      54.060  41.891  48.382  1.00  0.00           H  
ATOM    979 H5'' G      31      54.592  40.404  47.587  1.00  0.00           H  
ATOM    980  C4' G      31      55.866  41.069  49.198  1.00  0.00           C  
ATOM    981  H4' G      31      56.305  40.085  49.348  1.00  0.00           H  
ATOM    982  O4' G      31      55.779  41.739  50.451  1.00  0.00           O  
ATOM    983  C1' G      31      57.067  42.257  50.750  1.00  0.00           C  
ATOM    984  H1' G      31      56.972  43.319  50.995  1.00  0.00           H  
ATOM    985  N9  G      31      57.649  41.562  51.920  1.00  0.00           N  
ATOM    986  C8  G      31      57.759  40.212  52.150  1.00  0.00           C  
ATOM    987  H8  G      31      57.435  39.478  51.423  1.00  0.00           H  
ATOM    988  N7  G      31      58.264  39.903  53.315  1.00  0.00           N  
ATOM    989  C5  G      31      58.513  41.155  53.892  1.00  0.00           C  
ATOM    990  C6  G      31      58.935  41.518  55.216  1.00  0.00           C  
ATOM    991  O6  G      31      59.114  40.789  56.186  1.00  0.00           O  
ATOM    992  N1  G      31      59.081  42.873  55.407  1.00  0.00           N  
ATOM    993  H1  G      31      59.440  43.167  56.301  1.00  0.00           H  
ATOM    994  C2  G      31      58.801  43.790  54.453  1.00  0.00           C  
ATOM    995  N2  G      31      58.861  45.052  54.790  1.00  0.00           N  
ATOM    996  H21 G      31      59.090  45.336  55.725  1.00  0.00           H  
ATOM    997  H22 G      31      58.618  45.728  54.077  1.00  0.00           H  
ATOM    998  N3  G      31      58.326  43.514  53.244  1.00  0.00           N  
ATOM    999  C4  G      31      58.202  42.171  53.018  1.00  0.00           C  
ATOM   1000  C3' G      31      56.868  41.898  48.382  1.00  0.00           C  
ATOM   1001  H3' G      31      56.417  42.864  48.139  1.00  0.00           H  
ATOM   1002  C2' G      31      57.921  42.114  49.479  1.00  0.00           C  
ATOM   1003  H2' G      31      58.426  43.055  49.296  1.00  0.00           H  
ATOM   1004  O2' G      31      58.839  41.030  49.544  1.00  0.00           O  
ATOM   1005 HO2' G      31      59.180  40.922  48.620  1.00  0.00           H  
ATOM   1006  O3' G      31      57.318  41.272  47.175  1.00  0.00           O  
ATOM   1007  P   A      32      58.767  41.570  46.503  1.00  0.00           P  
ATOM   1008  OP1 A      32      58.611  41.410  45.032  1.00  0.00           O  
ATOM   1009  OP2 A      32      59.749  40.711  47.212  1.00  0.00           O  
ATOM   1010  O5' A      32      59.119  43.124  46.804  1.00  0.00           O  
ATOM   1011  C5' A      32      60.451  43.638  46.688  1.00  0.00           C  
ATOM   1012  H5' A      32      60.374  44.701  46.455  1.00  0.00           H  
ATOM   1013 H5'' A      32      60.938  43.150  45.847  1.00  0.00           H  
ATOM   1014  C4' A      32      61.344  43.496  47.950  1.00  0.00           C  
ATOM   1015  H4' A      32      61.708  42.471  48.037  1.00  0.00           H  
ATOM   1016  O4' A      32      60.560  43.823  49.088  1.00  0.00           O  
ATOM   1017  C1' A      32      61.339  44.405  50.105  1.00  0.00           C  
ATOM   1018  H1' A      32      60.772  45.228  50.548  1.00  0.00           H  
ATOM   1019  N9  A      32      61.592  43.433  51.209  1.00  0.00           N  
ATOM   1020  C8  A      32      61.420  42.068  51.259  1.00  0.00           C  
ATOM   1021  H8  A      32      61.153  41.486  50.387  1.00  0.00           H  
ATOM   1022  N7  A      32      61.589  41.540  52.450  1.00  0.00           N  
ATOM   1023  C5  A      32      61.917  42.645  53.244  1.00  0.00           C  
ATOM   1024  C6  A      32      62.201  42.862  54.619  1.00  0.00           C  
ATOM   1025  N6  A      32      62.180  41.972  55.595  1.00  0.00           N  
ATOM   1026  H61 A      32      62.319  42.334  56.520  1.00  0.00           H  
ATOM   1027  H62 A      32      61.920  41.003  55.458  1.00  0.00           H  
ATOM   1028  N1  A      32      62.463  44.085  55.081  1.00  0.00           N  
ATOM   1029  C2  A      32      62.471  45.088  54.214  1.00  0.00           C  
ATOM   1030  H2  A      32      62.696  46.063  54.614  1.00  0.00           H  
ATOM   1031  N3  A      32      62.177  45.056  52.927  1.00  0.00           N  
ATOM   1032  C4  A      32      61.923  43.793  52.491  1.00  0.00           C  
ATOM   1033  C3' A      32      62.554  44.465  47.954  1.00  0.00           C  
ATOM   1034  H3' A      32      62.347  45.296  47.276  1.00  0.00           H  
ATOM   1035  C2' A      32      62.569  45.012  49.406  1.00  0.00           C  
ATOM   1036  H2' A      32      62.440  46.096  49.365  1.00  0.00           H  
ATOM   1037  O2' A      32      63.792  44.715  50.064  1.00  0.00           O  
ATOM   1038 HO2' A      32      64.212  44.087  49.451  1.00  0.00           H  
ATOM   1039  O3' A      32      63.863  43.950  47.682  1.00  0.00           O  
ATOM   1040  P   A      33      64.299  43.176  46.334  1.00  0.00           P  
ATOM   1041  OP1 A      33      65.719  43.519  46.048  1.00  0.00           O  
ATOM   1042  OP2 A      33      63.294  43.415  45.266  1.00  0.00           O  
ATOM   1043  O5' A      33      64.225  41.620  46.794  1.00  0.00           O  
ATOM   1044  C5' A      33      65.285  41.001  47.528  1.00  0.00           C  
ATOM   1045  H5' A      33      66.176  40.947  46.901  1.00  0.00           H  
ATOM   1046 H5'' A      33      64.992  39.978  47.768  1.00  0.00           H  
ATOM   1047  C4' A      33      65.663  41.722  48.838  1.00  0.00           C  
ATOM   1048  H4' A      33      66.097  42.693  48.603  1.00  0.00           H  
ATOM   1049  O4' A      33      64.536  41.920  49.689  1.00  0.00           O  
ATOM   1050  C1' A      33      64.887  41.543  51.009  1.00  0.00           C  
ATOM   1051  H1' A      33      64.531  42.273  51.740  1.00  0.00           H  
ATOM   1052  N9  A      33      64.273  40.230  51.301  1.00  0.00           N  
ATOM   1053  C8  A      33      63.636  39.346  50.460  1.00  0.00           C  
ATOM   1054  H8  A      33      63.421  39.578  49.424  1.00  0.00           H  
ATOM   1055  N7  A      33      63.339  38.197  51.013  1.00  0.00           N  
ATOM   1056  C5  A      33      63.794  38.363  52.330  1.00  0.00           C  
ATOM   1057  C6  A      33      63.849  37.551  53.487  1.00  0.00           C  
ATOM   1058  N6  A      33      63.418  36.307  53.569  1.00  0.00           N  
ATOM   1059  H61 A      33      63.583  35.796  54.431  1.00  0.00           H  
ATOM   1060  H62 A      33      63.012  35.870  52.759  1.00  0.00           H  
ATOM   1061  N1  A      33      64.351  38.020  54.629  1.00  0.00           N  
ATOM   1062  C2  A      33      64.751  39.280  54.672  1.00  0.00           C  
ATOM   1063  H2  A      33      65.116  39.634  55.627  1.00  0.00           H  
ATOM   1064  N3  A      33      64.788  40.151  53.678  1.00  0.00           N  
ATOM   1065  C4  A      33      64.301  39.619  52.523  1.00  0.00           C  
ATOM   1066  C3' A      33      66.705  40.937  49.642  1.00  0.00           C  
ATOM   1067  H3' A      33      66.448  39.875  49.590  1.00  0.00           H  
ATOM   1068  C2' A      33      66.420  41.437  51.068  1.00  0.00           C  
ATOM   1069  H2' A      33      66.745  40.694  51.800  1.00  0.00           H  
ATOM   1070  O2' A      33      66.976  42.723  51.367  1.00  0.00           O  
ATOM   1071 HO2' A      33      66.960  42.882  52.331  1.00  0.00           H  
ATOM   1072  O3' A      33      68.045  41.147  49.210  1.00  0.00           O  
ATOM   1073  P   A      34      69.112  39.940  49.245  1.00  0.00           P  
ATOM   1074  OP1 A      34      70.430  40.487  48.815  1.00  0.00           O  
ATOM   1075  OP2 A      34      68.532  38.811  48.466  1.00  0.00           O  
ATOM   1076  O5' A      34      69.214  39.466  50.796  1.00  0.00           O  
ATOM   1077  C5' A      34      69.821  40.277  51.796  1.00  0.00           C  
ATOM   1078  H5' A      34      69.179  41.128  52.025  1.00  0.00           H  
ATOM   1079 H5'' A      34      70.773  40.659  51.428  1.00  0.00           H  
ATOM   1080  C4' A      34      70.107  39.496  53.091  1.00  0.00           C  
ATOM   1081  H4' A      34      70.599  40.166  53.796  1.00  0.00           H  
ATOM   1082  O4' A      34      68.922  39.005  53.722  1.00  0.00           O  
ATOM   1083  C1' A      34      69.125  37.647  54.088  1.00  0.00           C  
ATOM   1084  H1' A      34      68.906  37.487  55.138  1.00  0.00           H  
ATOM   1085  N9  A      34      68.217  36.773  53.308  1.00  0.00           N  
ATOM   1086  C8  A      34      67.387  37.105  52.261  1.00  0.00           C  
ATOM   1087  H8  A      34      67.452  38.049  51.740  1.00  0.00           H  
ATOM   1088  N7  A      34      66.470  36.212  51.998  1.00  0.00           N  
ATOM   1089  C5  A      34      66.740  35.197  52.928  1.00  0.00           C  
ATOM   1090  C6  A      34      66.127  33.967  53.278  1.00  0.00           C  
ATOM   1091  N6  A      34      65.017  33.508  52.729  1.00  0.00           N  
ATOM   1092  H61 A      34      64.698  32.600  53.027  1.00  0.00           H  
ATOM   1093  H62 A      34      64.579  34.018  51.982  1.00  0.00           H  
ATOM   1094  N1  A      34      66.639  33.186  54.235  1.00  0.00           N  
ATOM   1095  C2  A      34      67.727  33.611  54.861  1.00  0.00           C  
ATOM   1096  H2  A      34      68.117  32.957  55.628  1.00  0.00           H  
ATOM   1097  N3  A      34      68.381  34.754  54.684  1.00  0.00           N  
ATOM   1098  C4  A      34      67.836  35.508  53.689  1.00  0.00           C  
ATOM   1099  C3' A      34      71.051  38.312  52.839  1.00  0.00           C  
ATOM   1100  H3' A      34      70.832  37.877  51.860  1.00  0.00           H  
ATOM   1101  C2' A      34      70.605  37.321  53.922  1.00  0.00           C  
ATOM   1102  H2' A      34      70.718  36.295  53.586  1.00  0.00           H  
ATOM   1103  O2' A      34      71.238  37.512  55.184  1.00  0.00           O  
ATOM   1104 HO2' A      34      72.181  37.280  55.088  1.00  0.00           H  
ATOM   1105  O3' A      34      72.422  38.702  52.919  1.00  0.00           O  
ATOM   1106  P   A      35      73.605  37.711  52.447  1.00  0.00           P  
ATOM   1107  OP1 A      35      74.872  38.495  52.434  1.00  0.00           O  
ATOM   1108  OP2 A      35      73.171  37.029  51.197  1.00  0.00           O  
ATOM   1109  O5' A      35      73.709  36.615  53.634  1.00  0.00           O  
ATOM   1110  C5' A      35      74.381  35.380  53.420  1.00  0.00           C  
ATOM   1111  H5' A      35      75.457  35.551  53.357  1.00  0.00           H  
ATOM   1112 H5'' A      35      74.053  34.957  52.472  1.00  0.00           H  
ATOM   1113  C4' A      35      74.099  34.347  54.523  1.00  0.00           C  
ATOM   1114  H4' A      35      74.788  34.521  55.351  1.00  0.00           H  
ATOM   1115  O4' A      35      72.763  34.436  55.029  1.00  0.00           O  
ATOM   1116  C1' A      35      72.141  33.165  54.894  1.00  0.00           C  
ATOM   1117  H1' A      35      71.444  32.978  55.715  1.00  0.00           H  
ATOM   1118  N9  A      35      71.393  33.112  53.610  1.00  0.00           N  
ATOM   1119  C8  A      35      71.335  34.049  52.604  1.00  0.00           C  
ATOM   1120  H8  A      35      71.892  34.974  52.639  1.00  0.00           H  
ATOM   1121  N7  A      35      70.547  33.739  51.610  1.00  0.00           N  
ATOM   1122  C5  A      35      70.091  32.464  51.971  1.00  0.00           C  
ATOM   1123  C6  A      35      69.244  31.504  51.371  1.00  0.00           C  
ATOM   1124  N6  A      35      68.597  31.684  50.235  1.00  0.00           N  
ATOM   1125  H61 A      35      67.989  30.944  49.929  1.00  0.00           H  
ATOM   1126  H62 A      35      68.686  32.559  49.745  1.00  0.00           H  
ATOM   1127  N1  A      35      69.059  30.307  51.927  1.00  0.00           N  
ATOM   1128  C2  A      35      69.627  30.069  53.098  1.00  0.00           C  
ATOM   1129  H2  A      35      69.439  29.094  53.527  1.00  0.00           H  
ATOM   1130  N3  A      35      70.410  30.877  53.805  1.00  0.00           N  
ATOM   1131  C4  A      35      70.615  32.068  53.174  1.00  0.00           C  
ATOM   1132  C3' A      35      74.292  32.900  54.024  1.00  0.00           C  
ATOM   1133  H3' A      35      73.922  32.818  53.000  1.00  0.00           H  
ATOM   1134  C2' A      35      73.292  32.149  54.917  1.00  0.00           C  
ATOM   1135  H2' A      35      73.003  31.205  54.451  1.00  0.00           H  
ATOM   1136  O2' A      35      73.736  31.945  56.265  1.00  0.00           O  
ATOM   1137 HO2' A      35      73.080  31.419  56.763  1.00  0.00           H  
ATOM   1138  O3' A      35      75.614  32.382  54.097  1.00  0.00           O  
ATOM   1139  P   C      36      76.651  32.560  52.869  1.00  0.00           P  
ATOM   1140  OP1 C      36      77.898  33.143  53.437  1.00  0.00           O  
ATOM   1141  OP2 C      36      75.997  33.267  51.732  1.00  0.00           O  
ATOM   1142  O5' C      36      77.003  31.048  52.394  1.00  0.00           O  
ATOM   1143  C5' C      36      76.151  30.273  51.553  1.00  0.00           C  
ATOM   1144  H5' C      36      76.799  29.563  51.038  1.00  0.00           H  
ATOM   1145 H5'' C      36      75.694  30.894  50.781  1.00  0.00           H  
ATOM   1146  C4' C      36      75.057  29.473  52.294  1.00  0.00           C  
ATOM   1147  H4' C      36      75.289  29.431  53.358  1.00  0.00           H  
ATOM   1148  O4' C      36      73.755  30.030  52.128  1.00  0.00           O  
ATOM   1149  C1' C      36      72.805  29.005  51.828  1.00  0.00           C  
ATOM   1150  H1' C      36      72.070  28.960  52.633  1.00  0.00           H  
ATOM   1151  N1  C      36      72.064  29.279  50.552  1.00  0.00           N  
ATOM   1152  C6  C      36      72.327  30.389  49.782  1.00  0.00           C  
ATOM   1153  H6  C      36      73.158  31.040  50.031  1.00  0.00           H  
ATOM   1154  C5  C      36      71.530  30.695  48.729  1.00  0.00           C  
ATOM   1155  H5  C      36      71.726  31.583  48.148  1.00  0.00           H  
ATOM   1156  C4  C      36      70.435  29.830  48.459  1.00  0.00           C  
ATOM   1157  N4  C      36      69.569  30.138  47.530  1.00  0.00           N  
ATOM   1158  H41 C      36      68.733  29.570  47.448  1.00  0.00           H  
ATOM   1159  H42 C      36      69.682  30.988  47.010  1.00  0.00           H  
ATOM   1160  N3  C      36      70.168  28.753  49.165  1.00  0.00           N  
ATOM   1161  C2  C      36      70.967  28.462  50.222  1.00  0.00           C  
ATOM   1162  O2  C      36      70.666  27.467  50.881  1.00  0.00           O  
ATOM   1163  C3' C      36      75.023  28.037  51.754  1.00  0.00           C  
ATOM   1164  H3' C      36      75.310  28.054  50.700  1.00  0.00           H  
ATOM   1165  C2' C      36      73.535  27.652  51.814  1.00  0.00           C  
ATOM   1166  H2' C      36      73.277  27.095  50.913  1.00  0.00           H  
ATOM   1167  O2' C      36      73.154  26.907  52.970  1.00  0.00           O  
ATOM   1168 HO2' C      36      73.383  25.974  52.798  1.00  0.00           H  
ATOM   1169  O3' C      36      75.900  27.210  52.518  1.00  0.00           O  
ATOM   1170  P   G      37      76.848  26.104  51.822  1.00  0.00           P  
ATOM   1171  OP1 G      37      77.833  25.643  52.842  1.00  0.00           O  
ATOM   1172  OP2 G      37      77.366  26.658  50.540  1.00  0.00           O  
ATOM   1173  O5' G      37      75.838  24.888  51.482  1.00  0.00           O  
ATOM   1174  C5' G      37      75.362  24.020  52.503  1.00  0.00           C  
ATOM   1175  H5' G      37      74.968  24.607  53.334  1.00  0.00           H  
ATOM   1176 H5'' G      37      76.186  23.412  52.879  1.00  0.00           H  
ATOM   1177  C4' G      37      74.254  23.085  51.994  1.00  0.00           C  
ATOM   1178  H4' G      37      73.897  22.479  52.828  1.00  0.00           H  
ATOM   1179  O4' G      37      73.156  23.836  51.503  1.00  0.00           O  
ATOM   1180  C1' G      37      72.640  23.215  50.337  1.00  0.00           C  
ATOM   1181  H1' G      37      71.615  22.896  50.534  1.00  0.00           H  
ATOM   1182  N9  G      37      72.598  24.234  49.259  1.00  0.00           N  
ATOM   1183  C8  G      37      73.482  25.254  49.004  1.00  0.00           C  
ATOM   1184  H8  G      37      74.430  25.340  49.518  1.00  0.00           H  
ATOM   1185  N7  G      37      73.054  26.137  48.140  1.00  0.00           N  
ATOM   1186  C5  G      37      71.802  25.642  47.754  1.00  0.00           C  
ATOM   1187  C6  G      37      70.814  26.146  46.829  1.00  0.00           C  
ATOM   1188  O6  G      37      70.816  27.178  46.157  1.00  0.00           O  
ATOM   1189  N1  G      37      69.719  25.320  46.697  1.00  0.00           N  
ATOM   1190  H1  G      37      68.988  25.619  46.072  1.00  0.00           H  
ATOM   1191  C2  G      37      69.567  24.155  47.369  1.00  0.00           C  
ATOM   1192  N2  G      37      68.508  23.449  47.076  1.00  0.00           N  
ATOM   1193  H21 G      37      67.853  23.789  46.375  1.00  0.00           H  
ATOM   1194  H22 G      37      68.372  22.571  47.547  1.00  0.00           H  
ATOM   1195  N3  G      37      70.434  23.659  48.251  1.00  0.00           N  
ATOM   1196  C4  G      37      71.539  24.453  48.406  1.00  0.00           C  
ATOM   1197  C3' G      37      74.746  22.135  50.894  1.00  0.00           C  
ATOM   1198  H3' G      37      75.515  22.644  50.310  1.00  0.00           H  
ATOM   1199  C2' G      37      73.486  21.972  50.009  1.00  0.00           C  
ATOM   1200  H2' G      37      73.771  21.985  48.957  1.00  0.00           H  
ATOM   1201  O2' G      37      72.704  20.809  50.300  1.00  0.00           O  
ATOM   1202 HO2' G      37      72.184  20.552  49.513  1.00  0.00           H  
ATOM   1203  O3' G      37      75.277  20.965  51.535  1.00  0.00           O  
ATOM   1204  P   U      38      76.433  20.035  50.880  1.00  0.00           P  
ATOM   1205  OP1 U      38      75.786  18.988  50.041  1.00  0.00           O  
ATOM   1206  OP2 U      38      77.291  19.580  52.011  1.00  0.00           O  
ATOM   1207  O5' U      38      77.362  21.013  49.966  1.00  0.00           O  
ATOM   1208  C5' U      38      77.853  20.646  48.678  1.00  0.00           C  
ATOM   1209  H5' U      38      78.376  19.691  48.737  1.00  0.00           H  
ATOM   1210 H5'' U      38      78.580  21.402  48.375  1.00  0.00           H  
ATOM   1211  C4' U      38      76.770  20.554  47.583  1.00  0.00           C  
ATOM   1212  H4' U      38      76.251  19.601  47.666  1.00  0.00           H  
ATOM   1213  O4' U      38      75.814  21.598  47.692  1.00  0.00           O  
ATOM   1214  C1' U      38      75.409  22.010  46.400  1.00  0.00           C  
ATOM   1215  H1' U      38      74.356  21.760  46.266  1.00  0.00           H  
ATOM   1216  N1  U      38      75.556  23.489  46.263  1.00  0.00           N  
ATOM   1217  C6  U      38      76.395  24.225  47.078  1.00  0.00           C  
ATOM   1218  H6  U      38      77.018  23.720  47.809  1.00  0.00           H  
ATOM   1219  C5  U      38      76.419  25.581  47.002  1.00  0.00           C  
ATOM   1220  H5  U      38      77.057  26.148  47.664  1.00  0.00           H  
ATOM   1221  C4  U      38      75.583  26.303  46.067  1.00  0.00           C  
ATOM   1222  O4  U      38      75.531  27.523  45.934  1.00  0.00           O  
ATOM   1223  N3  U      38      74.799  25.500  45.280  1.00  0.00           N  
ATOM   1224  H3  U      38      74.214  25.961  44.601  1.00  0.00           H  
ATOM   1225  C2  U      38      74.722  24.131  45.341  1.00  0.00           C  
ATOM   1226  O2  U      38      73.931  23.539  44.606  1.00  0.00           O  
ATOM   1227  C3' U      38      77.382  20.621  46.181  1.00  0.00           C  
ATOM   1228  H3' U      38      78.202  21.345  46.197  1.00  0.00           H  
ATOM   1229  C2' U      38      76.216  21.213  45.361  1.00  0.00           C  
ATOM   1230  H2' U      38      76.597  21.877  44.582  1.00  0.00           H  
ATOM   1231  O2' U      38      75.343  20.236  44.805  1.00  0.00           O  
ATOM   1232 HO2' U      38      75.703  19.967  43.941  1.00  0.00           H  
ATOM   1233  O3' U      38      77.847  19.336  45.768  1.00  0.00           O  
ATOM   1234  P   C      39      78.965  19.152  44.616  1.00  0.00           P  
ATOM   1235  OP1 C      39      79.396  17.726  44.627  1.00  0.00           O  
ATOM   1236  OP2 C      39      80.002  20.202  44.807  1.00  0.00           O  
ATOM   1237  O5' C      39      78.208  19.451  43.220  1.00  0.00           O  
ATOM   1238  C5' C      39      77.330  18.511  42.614  1.00  0.00           C  
ATOM   1239  H5' C      39      76.622  18.134  43.354  1.00  0.00           H  
ATOM   1240 H5'' C      39      77.901  17.667  42.226  1.00  0.00           H  
ATOM   1241  C4' C      39      76.541  19.155  41.461  1.00  0.00           C  
ATOM   1242  H4' C      39      75.787  18.451  41.108  1.00  0.00           H  
ATOM   1243  O4' C      39      75.882  20.332  41.922  1.00  0.00           O  
ATOM   1244  C1' C      39      75.941  21.347  40.932  1.00  0.00           C  
ATOM   1245  H1' C      39      74.922  21.559  40.602  1.00  0.00           H  
ATOM   1246  N1  C      39      76.531  22.600  41.492  1.00  0.00           N  
ATOM   1247  C6  C      39      77.670  22.598  42.260  1.00  0.00           C  
ATOM   1248  H6  C      39      78.231  21.682  42.384  1.00  0.00           H  
ATOM   1249  C5  C      39      78.072  23.732  42.890  1.00  0.00           C  
ATOM   1250  H5  C      39      78.953  23.719  43.514  1.00  0.00           H  
ATOM   1251  C4  C      39      77.285  24.903  42.693  1.00  0.00           C  
ATOM   1252  N4  C      39      77.595  26.029  43.275  1.00  0.00           N  
ATOM   1253  H41 C      39      77.020  26.842  43.071  1.00  0.00           H  
ATOM   1254  H42 C      39      78.406  26.089  43.862  1.00  0.00           H  
ATOM   1255  N3  C      39      76.234  24.941  41.904  1.00  0.00           N  
ATOM   1256  C2  C      39      75.857  23.807  41.269  1.00  0.00           C  
ATOM   1257  O2  C      39      74.921  23.896  40.476  1.00  0.00           O  
ATOM   1258  C3' C      39      77.422  19.542  40.264  1.00  0.00           C  
ATOM   1259  H3' C      39      78.412  19.828  40.631  1.00  0.00           H  
ATOM   1260  C2' C      39      76.707  20.796  39.725  1.00  0.00           C  
ATOM   1261  H2' C      39      77.447  21.517  39.384  1.00  0.00           H  
ATOM   1262  O2' C      39      75.764  20.528  38.695  1.00  0.00           O  
ATOM   1263 HO2' C      39      76.264  20.164  37.938  1.00  0.00           H  
ATOM   1264  O3' C      39      77.530  18.468  39.327  1.00  0.00           O  
ATOM   1265  P   C      40      78.484  18.560  38.028  1.00  0.00           P  
ATOM   1266  OP1 C      40      78.597  17.191  37.453  1.00  0.00           O  
ATOM   1267  OP2 C      40      79.728  19.283  38.406  1.00  0.00           O  
ATOM   1268  O5' C      40      77.654  19.473  36.979  1.00  0.00           O  
ATOM   1269  C5' C      40      78.259  19.905  35.767  1.00  0.00           C  
ATOM   1270  H5' C      40      78.421  19.051  35.108  1.00  0.00           H  
ATOM   1271 H5'' C      40      79.238  20.322  36.002  1.00  0.00           H  
ATOM   1272  C4' C      40      77.428  20.963  35.011  1.00  0.00           C  
ATOM   1273  H4' C      40      76.750  20.448  34.330  1.00  0.00           H  
ATOM   1274  O4' C      40      76.634  21.791  35.864  1.00  0.00           O  
ATOM   1275  C1' C      40      76.913  23.165  35.627  1.00  0.00           C  
ATOM   1276  H1' C      40      75.974  23.709  35.493  1.00  0.00           H  
ATOM   1277  N1  C      40      77.649  23.767  36.781  1.00  0.00           N  
ATOM   1278  C6  C      40      78.480  23.024  37.586  1.00  0.00           C  
ATOM   1279  H6  C      40      78.703  21.997  37.334  1.00  0.00           H  
ATOM   1280  C5  C      40      78.985  23.554  38.726  1.00  0.00           C  
ATOM   1281  H5  C      40      79.615  22.957  39.369  1.00  0.00           H  
ATOM   1282  C4  C      40      78.632  24.893  39.028  1.00  0.00           C  
ATOM   1283  N4  C      40      79.042  25.457  40.123  1.00  0.00           N  
ATOM   1284  H41 C      40      78.751  26.415  40.282  1.00  0.00           H  
ATOM   1285  H42 C      40      79.656  24.977  40.751  1.00  0.00           H  
ATOM   1286  N3  C      40      77.902  25.648  38.235  1.00  0.00           N  
ATOM   1287  C2  C      40      77.418  25.114  37.091  1.00  0.00           C  
ATOM   1288  O2  C      40      76.792  25.869  36.345  1.00  0.00           O  
ATOM   1289  C3' C      40      78.352  21.868  34.180  1.00  0.00           C  
ATOM   1290  H3' C      40      79.329  21.915  34.667  1.00  0.00           H  
ATOM   1291  C2' C      40      77.710  23.255  34.327  1.00  0.00           C  
ATOM   1292  H2' C      40      78.491  24.000  34.437  1.00  0.00           H  
ATOM   1293  O2' C      40      76.883  23.589  33.234  1.00  0.00           O  
ATOM   1294 HO2' C      40      77.506  23.498  32.470  1.00  0.00           H  
ATOM   1295  O3' C      40      78.515  21.394  32.843  1.00  0.00           O  
ATOM   1296  P   C      41      79.378  22.220  31.761  1.00  0.00           P  
ATOM   1297  OP1 C      41      78.552  23.380  31.332  1.00  0.00           O  
ATOM   1298  OP2 C      41      79.862  21.259  30.734  1.00  0.00           O  
ATOM   1299  O5' C      41      80.640  22.712  32.646  1.00  0.00           O  
ATOM   1300  C5' C      41      81.535  23.731  32.222  1.00  0.00           C  
ATOM   1301  H5' C      41      81.823  23.559  31.184  1.00  0.00           H  
ATOM   1302 H5'' C      41      82.431  23.637  32.833  1.00  0.00           H  
ATOM   1303  C4' C      41      81.013  25.178  32.361  1.00  0.00           C  
ATOM   1304  H4' C      41      80.524  25.466  31.430  1.00  0.00           H  
ATOM   1305  O4' C      41      80.071  25.336  33.427  1.00  0.00           O  
ATOM   1306  C1' C      41      80.418  26.442  34.251  1.00  0.00           C  
ATOM   1307  H1' C      41      79.530  27.053  34.436  1.00  0.00           H  
ATOM   1308  N1  C      41      80.973  26.007  35.576  1.00  0.00           N  
ATOM   1309  C6  C      41      81.401  24.718  35.798  1.00  0.00           C  
ATOM   1310  H6  C      41      81.391  23.995  34.992  1.00  0.00           H  
ATOM   1311  C5  C      41      81.824  24.340  37.029  1.00  0.00           C  
ATOM   1312  H5  C      41      82.144  23.323  37.198  1.00  0.00           H  
ATOM   1313  C4  C      41      81.801  25.315  38.061  1.00  0.00           C  
ATOM   1314  N4  C      41      82.161  24.992  39.273  1.00  0.00           N  
ATOM   1315  H41 C      41      82.044  25.671  40.014  1.00  0.00           H  
ATOM   1316  H42 C      41      82.501  24.065  39.459  1.00  0.00           H  
ATOM   1317  N3  C      41      81.408  26.558  37.875  1.00  0.00           N  
ATOM   1318  C2  C      41      80.998  26.929  36.637  1.00  0.00           C  
ATOM   1319  O2  C      41      80.655  28.104  36.496  1.00  0.00           O  
ATOM   1320  C3' C      41      82.159  26.168  32.631  1.00  0.00           C  
ATOM   1321  H3' C      41      82.855  25.685  33.310  1.00  0.00           H  
ATOM   1322  C2' C      41      81.418  27.259  33.429  1.00  0.00           C  
ATOM   1323  H2' C      41      82.103  27.767  34.101  1.00  0.00           H  
ATOM   1324  O2' C      41      80.697  28.194  32.617  1.00  0.00           O  
ATOM   1325 HO2' C      41      80.549  29.024  33.110  1.00  0.00           H  
ATOM   1326  O3' C      41      82.871  26.652  31.488  1.00  0.00           O  
ATOM   1327  P   G3     42      84.331  26.058  31.085  1.00  0.00           P  
ATOM   1328  OP1 G3     42      84.597  26.459  29.673  1.00  0.00           O  
ATOM   1329  OP2 G3     42      84.348  24.605  31.409  1.00  0.00           O  
ATOM   1330  O5' G3     42      85.488  26.713  32.021  1.00  0.00           O  
ATOM   1331  C5' G3     42      85.976  28.046  31.875  1.00  0.00           C  
ATOM   1332  H5' G3     42      86.001  28.326  30.821  1.00  0.00           H  
ATOM   1333 H5'' G3     42      87.012  28.046  32.216  1.00  0.00           H  
ATOM   1334  C4' G3     42      85.218  29.140  32.667  1.00  0.00           C  
ATOM   1335  H4' G3     42      84.776  29.831  31.948  1.00  0.00           H  
ATOM   1336  O4' G3     42      84.175  28.662  33.508  1.00  0.00           O  
ATOM   1337  C1' G3     42      84.157  29.340  34.763  1.00  0.00           C  
ATOM   1338  H1' G3     42      83.150  29.728  34.937  1.00  0.00           H  
ATOM   1339  N9  G3     42      84.502  28.458  35.931  1.00  0.00           N  
ATOM   1340  C8  G3     42      84.625  28.838  37.248  1.00  0.00           C  
ATOM   1341  H8  G3     42      84.511  29.868  37.567  1.00  0.00           H  
ATOM   1342  N7  G3     42      84.898  27.866  38.080  1.00  0.00           N  
ATOM   1343  C5  G3     42      84.940  26.729  37.262  1.00  0.00           C  
ATOM   1344  C6  G3     42      85.185  25.335  37.564  1.00  0.00           C  
ATOM   1345  O6  G3     42      85.442  24.807  38.648  1.00  0.00           O  
ATOM   1346  N1  G3     42      85.113  24.500  36.460  1.00  0.00           N  
ATOM   1347  H1  G3     42      85.275  23.522  36.611  1.00  0.00           H  
ATOM   1348  C2  G3     42      84.840  24.948  35.207  1.00  0.00           C  
ATOM   1349  N2  G3     42      84.770  24.085  34.223  1.00  0.00           N  
ATOM   1350  H21 G3     42      84.956  23.107  34.358  1.00  0.00           H  
ATOM   1351  H22 G3     42      84.591  24.468  33.289  1.00  0.00           H  
ATOM   1352  N3  G3     42      84.610  26.214  34.904  1.00  0.00           N  
ATOM   1353  C4  G3     42      84.677  27.079  35.955  1.00  0.00           C  
ATOM   1354  C3' G3     42      86.137  29.952  33.586  1.00  0.00           C  
ATOM   1355  H3' G3     42      86.816  29.272  34.108  1.00  0.00           H  
ATOM   1356  C2' G3     42      85.131  30.523  34.603  1.00  0.00           C  
ATOM   1357  H2' G3     42      85.638  30.764  35.542  1.00  0.00           H  
ATOM   1358  O2' G3     42      84.413  31.663  34.106  1.00  0.00           O  
ATOM   1359 HO2' G3     42      83.856  32.054  34.809  1.00  0.00           H  
ATOM   1360  O3' G3     42      86.891  30.950  32.891  1.00  0.00           O  
ATOM   1361 HO3' G3     42      87.193  31.623  33.534  1.00  0.00           H  
TER   
END   
