# Supplementary material for: RPocket: an intuitive database of RNA pocket topology information with RNA-ligand data resources
Source: BMC Bioinformatics. 2021 Sep 8;22:428. doi: 10.1186/s12859-021-04349-4 (PMC8424408; doi:10.1186/s12859-021-04349-4)
Supplement: Supplementary file 7 — Additional file 7. Folder S3: Nine other experimental structures and their modeling structures and pockets. [file 12859_2021_4349_MOESM7_ESM.zip › 12859_2021_4349_MOESM7_ESM/2AU4_d2.pdb]

REMARK                                                              
ATOM      1 HO5' G5      1      -6.982 -67.610 -59.686  1.00  0.00           H  
ATOM      2  O5' G5      1      -7.236 -66.677 -59.839  1.00  0.00           O  
ATOM      3  C5' G5      1      -6.285 -65.810 -59.227  1.00  0.00           C  
ATOM      4  H5' G5      1      -5.293 -66.004 -59.641  1.00  0.00           H  
ATOM      5 H5'' G5      1      -6.246 -66.025 -58.157  1.00  0.00           H  
ATOM      6  C4' G5      1      -6.604 -64.312 -59.406  1.00  0.00           C  
ATOM      7  H4' G5      1      -5.871 -63.765 -58.812  1.00  0.00           H  
ATOM      8  O4' G5      1      -6.461 -63.880 -60.760  1.00  0.00           O  
ATOM      9  C1' G5      1      -7.741 -63.616 -61.327  1.00  0.00           C  
ATOM     10  H1' G5      1      -7.671 -62.737 -61.972  1.00  0.00           H  
ATOM     11  N9  G5      1      -8.200 -64.744 -62.189  1.00  0.00           N  
ATOM     12  C8  G5      1      -7.429 -65.740 -62.743  1.00  0.00           C  
ATOM     13  H8  G5      1      -6.373 -65.840 -62.520  1.00  0.00           H  
ATOM     14  N7  G5      1      -8.070 -66.551 -63.545  1.00  0.00           N  
ATOM     15  C5  G5      1      -9.378 -66.051 -63.535  1.00  0.00           C  
ATOM     16  C6  G5      1     -10.569 -66.492 -64.220  1.00  0.00           C  
ATOM     17  O6  G5      1     -10.722 -67.435 -64.998  1.00  0.00           O  
ATOM     18  N1  G5      1     -11.677 -65.718 -63.950  1.00  0.00           N  
ATOM     19  H1  G5      1     -12.562 -66.021 -64.322  1.00  0.00           H  
ATOM     20  C2  G5      1     -11.656 -64.632 -63.143  1.00  0.00           C  
ATOM     21  N2  G5      1     -12.803 -64.042 -62.922  1.00  0.00           N  
ATOM     22  H21 G5      1     -13.669 -64.434 -63.284  1.00  0.00           H  
ATOM     23  H22 G5      1     -12.806 -63.230 -62.326  1.00  0.00           H  
ATOM     24  N3  G5      1     -10.572 -64.148 -62.543  1.00  0.00           N  
ATOM     25  C4  G5      1      -9.457 -64.921 -62.743  1.00  0.00           C  
ATOM     26  C3' G5      1      -8.008 -63.920 -58.908  1.00  0.00           C  
ATOM     27  H3' G5      1      -8.572 -64.819 -58.653  1.00  0.00           H  
ATOM     28  C2' G5      1      -8.675 -63.289 -60.149  1.00  0.00           C  
ATOM     29  H2' G5      1      -9.639 -63.772 -60.281  1.00  0.00           H  
ATOM     30  O2' G5      1      -8.855 -61.869 -60.085  1.00  0.00           O  
ATOM     31 HO2' G5      1      -9.513 -61.588 -60.752  1.00  0.00           H  
ATOM     32  O3' G5      1      -7.945 -63.031 -57.788  1.00  0.00           O  
ATOM     33  P   G       2      -8.312 -63.524 -56.292  1.00  0.00           P  
ATOM     34  OP1 G       2      -7.779 -62.509 -55.340  1.00  0.00           O  
ATOM     35  OP2 G       2      -7.866 -64.935 -56.136  1.00  0.00           O  
ATOM     36  O5' G       2      -9.938 -63.493 -56.235  1.00  0.00           O  
ATOM     37  C5' G       2     -10.657 -62.275 -56.045  1.00  0.00           C  
ATOM     38  H5' G       2     -10.343 -61.546 -56.796  1.00  0.00           H  
ATOM     39 H5'' G       2     -10.408 -61.873 -55.062  1.00  0.00           H  
ATOM     40  C4' G       2     -12.193 -62.423 -56.121  1.00  0.00           C  
ATOM     41  H4' G       2     -12.618 -61.496 -55.733  1.00  0.00           H  
ATOM     42  O4' G       2     -12.674 -62.555 -57.457  1.00  0.00           O  
ATOM     43  C1' G       2     -13.521 -63.693 -57.568  1.00  0.00           C  
ATOM     44  H1' G       2     -14.476 -63.406 -58.014  1.00  0.00           H  
ATOM     45  N9  G       2     -12.887 -64.692 -58.459  1.00  0.00           N  
ATOM     46  C8  G       2     -11.550 -64.862 -58.713  1.00  0.00           C  
ATOM     47  H8  G       2     -10.790 -64.273 -58.228  1.00  0.00           H  
ATOM     48  N7  G       2     -11.276 -65.753 -59.622  1.00  0.00           N  
ATOM     49  C5  G       2     -12.534 -66.214 -60.006  1.00  0.00           C  
ATOM     50  C6  G       2     -12.908 -67.176 -61.001  1.00  0.00           C  
ATOM     51  O6  G       2     -12.182 -67.810 -61.760  1.00  0.00           O  
ATOM     52  N1  G       2     -14.264 -67.392 -61.085  1.00  0.00           N  
ATOM     53  H1  G       2     -14.587 -68.075 -61.751  1.00  0.00           H  
ATOM     54  C2  G       2     -15.174 -66.733 -60.331  1.00  0.00           C  
ATOM     55  N2  G       2     -16.426 -67.066 -60.518  1.00  0.00           N  
ATOM     56  H21 G       2     -16.671 -67.816 -61.161  1.00  0.00           H  
ATOM     57  H22 G       2     -17.128 -66.606 -59.960  1.00  0.00           H  
ATOM     58  N3  G       2     -14.880 -65.802 -59.417  1.00  0.00           N  
ATOM     59  C4  G       2     -13.532 -65.586 -59.291  1.00  0.00           C  
ATOM     60  C3' G       2     -12.735 -63.571 -55.253  1.00  0.00           C  
ATOM     61  H3' G       2     -11.940 -64.290 -55.049  1.00  0.00           H  
ATOM     62  C2' G       2     -13.783 -64.246 -56.164  1.00  0.00           C  
ATOM     63  H2' G       2     -13.613 -65.322 -56.161  1.00  0.00           H  
ATOM     64  O2' G       2     -15.134 -63.956 -55.812  1.00  0.00           O  
ATOM     65 HO2' G       2     -15.264 -64.252 -54.891  1.00  0.00           H  
ATOM     66  O3' G       2     -13.266 -63.057 -54.031  1.00  0.00           O  
ATOM     67  P   G       3     -13.323 -63.951 -52.693  1.00  0.00           P  
ATOM     68  OP1 G       3     -14.112 -63.193 -51.684  1.00  0.00           O  
ATOM     69  OP2 G       3     -11.935 -64.360 -52.345  1.00  0.00           O  
ATOM     70  O5' G       3     -14.188 -65.250 -53.122  1.00  0.00           O  
ATOM     71  C5' G       3     -13.644 -66.562 -53.077  1.00  0.00           C  
ATOM     72  H5' G       3     -13.516 -66.868 -52.038  1.00  0.00           H  
ATOM     73 H5'' G       3     -12.669 -66.573 -53.565  1.00  0.00           H  
ATOM     74  C4' G       3     -14.556 -67.566 -53.797  1.00  0.00           C  
ATOM     75  H4' G       3     -15.577 -67.452 -53.431  1.00  0.00           H  
ATOM     76  O4' G       3     -14.538 -67.330 -55.201  1.00  0.00           O  
ATOM     77  C1' G       3     -14.430 -68.562 -55.894  1.00  0.00           C  
ATOM     78  H1' G       3     -15.256 -68.658 -56.603  1.00  0.00           H  
ATOM     79  N9  G       3     -13.166 -68.623 -56.667  1.00  0.00           N  
ATOM     80  C8  G       3     -11.922 -68.122 -56.366  1.00  0.00           C  
ATOM     81  H8  G       3     -11.720 -67.561 -55.462  1.00  0.00           H  
ATOM     82  N7  G       3     -11.010 -68.378 -57.268  1.00  0.00           N  
ATOM     83  C5  G       3     -11.699 -69.107 -58.247  1.00  0.00           C  
ATOM     84  C6  G       3     -11.273 -69.699 -59.495  1.00  0.00           C  
ATOM     85  O6  G       3     -10.172 -69.682 -60.045  1.00  0.00           O  
ATOM     86  N1  G       3     -12.272 -70.401 -60.133  1.00  0.00           N  
ATOM     87  H1  G       3     -12.025 -70.895 -60.972  1.00  0.00           H  
ATOM     88  C2  G       3     -13.535 -70.502 -59.670  1.00  0.00           C  
ATOM     89  N2  G       3     -14.351 -71.271 -60.338  1.00  0.00           N  
ATOM     90  H21 G       3     -13.991 -71.867 -61.078  1.00  0.00           H  
ATOM     91  H22 G       3     -15.281 -71.394 -59.977  1.00  0.00           H  
ATOM     92  N3  G       3     -13.990 -69.937 -58.555  1.00  0.00           N  
ATOM     93  C4  G       3     -13.018 -69.260 -57.875  1.00  0.00           C  
ATOM     94  C3' G       3     -14.116 -69.016 -53.555  1.00  0.00           C  
ATOM     95  H3' G       3     -13.027 -69.042 -53.473  1.00  0.00           H  
ATOM     96  C2' G       3     -14.536 -69.696 -54.872  1.00  0.00           C  
ATOM     97  H2' G       3     -13.850 -70.505 -55.124  1.00  0.00           H  
ATOM     98  O2' G       3     -15.885 -70.153 -54.889  1.00  0.00           O  
ATOM     99 HO2' G       3     -15.912 -71.016 -54.442  1.00  0.00           H  
ATOM    100  O3' G       3     -14.735 -69.546 -52.381  1.00  0.00           O  
ATOM    101  P   A       4     -14.141 -70.822 -51.587  1.00  0.00           P  
ATOM    102  OP1 A       4     -14.903 -70.950 -50.313  1.00  0.00           O  
ATOM    103  OP2 A       4     -12.663 -70.660 -51.508  1.00  0.00           O  
ATOM    104  O5' A       4     -14.445 -72.117 -52.513  1.00  0.00           O  
ATOM    105  C5' A       4     -15.715 -72.759 -52.557  1.00  0.00           C  
ATOM    106  H5' A       4     -16.498 -72.013 -52.704  1.00  0.00           H  
ATOM    107 H5'' A       4     -15.903 -73.268 -51.612  1.00  0.00           H  
ATOM    108  C4' A       4     -15.788 -73.781 -53.710  1.00  0.00           C  
ATOM    109  H4' A       4     -16.817 -74.131 -53.803  1.00  0.00           H  
ATOM    110  O4' A       4     -15.423 -73.125 -54.926  1.00  0.00           O  
ATOM    111  C1' A       4     -14.506 -73.923 -55.659  1.00  0.00           C  
ATOM    112  H1' A       4     -14.898 -74.051 -56.671  1.00  0.00           H  
ATOM    113  N9  A       4     -13.169 -73.292 -55.789  1.00  0.00           N  
ATOM    114  C8  A       4     -12.370 -72.673 -54.855  1.00  0.00           C  
ATOM    115  H8  A       4     -12.641 -72.585 -53.815  1.00  0.00           H  
ATOM    116  N7  A       4     -11.262 -72.168 -55.335  1.00  0.00           N  
ATOM    117  C5  A       4     -11.300 -72.557 -56.680  1.00  0.00           C  
ATOM    118  C6  A       4     -10.438 -72.407 -57.797  1.00  0.00           C  
ATOM    119  N6  A       4      -9.308 -71.724 -57.803  1.00  0.00           N  
ATOM    120  H61 A       4      -8.809 -71.616 -58.679  1.00  0.00           H  
ATOM    121  H62 A       4      -8.998 -71.273 -56.960  1.00  0.00           H  
ATOM    122  N1  A       4     -10.744 -72.947 -58.975  1.00  0.00           N  
ATOM    123  C2  A       4     -11.879 -73.622 -59.082  1.00  0.00           C  
ATOM    124  H2  A       4     -12.087 -74.054 -60.051  1.00  0.00           H  
ATOM    125  N3  A       4     -12.795 -73.826 -58.142  1.00  0.00           N  
ATOM    126  C4  A       4     -12.442 -73.262 -56.953  1.00  0.00           C  
ATOM    127  C3' A       4     -14.880 -75.018 -53.547  1.00  0.00           C  
ATOM    128  H3' A       4     -14.000 -74.744 -52.962  1.00  0.00           H  
ATOM    129  C2' A       4     -14.425 -75.297 -54.998  1.00  0.00           C  
ATOM    130  H2' A       4     -13.399 -75.671 -54.998  1.00  0.00           H  
ATOM    131  O2' A       4     -15.279 -76.174 -55.745  1.00  0.00           O  
ATOM    132 HO2' A       4     -14.812 -76.515 -56.533  1.00  0.00           H  
ATOM    133  O3' A       4     -15.502 -76.185 -53.001  1.00  0.00           O  
ATOM    134  P   C       5     -15.812 -76.369 -51.429  1.00  0.00           P  
ATOM    135  OP1 C       5     -17.150 -75.769 -51.168  1.00  0.00           O  
ATOM    136  OP2 C       5     -14.649 -75.879 -50.639  1.00  0.00           O  
ATOM    137  O5' C       5     -15.959 -77.984 -51.179  1.00  0.00           O  
ATOM    138  C5' C       5     -14.838 -78.865 -51.032  1.00  0.00           C  
ATOM    139  H5' C       5     -15.103 -79.622 -50.292  1.00  0.00           H  
ATOM    140 H5'' C       5     -13.981 -78.321 -50.633  1.00  0.00           H  
ATOM    141  C4' C       5     -14.412 -79.617 -52.312  1.00  0.00           C  
ATOM    142  H4' C       5     -15.210 -80.306 -52.594  1.00  0.00           H  
ATOM    143  O4' C       5     -14.175 -78.742 -53.411  1.00  0.00           O  
ATOM    144  C1' C       5     -12.942 -79.057 -54.040  1.00  0.00           C  
ATOM    145  H1' C       5     -13.117 -79.182 -55.111  1.00  0.00           H  
ATOM    146  N1  C       5     -11.932 -77.965 -53.872  1.00  0.00           N  
ATOM    147  C6  C       5     -12.048 -76.989 -52.907  1.00  0.00           C  
ATOM    148  H6  C       5     -12.803 -77.082 -52.136  1.00  0.00           H  
ATOM    149  C5  C       5     -11.259 -75.885 -52.951  1.00  0.00           C  
ATOM    150  H5  C       5     -11.374 -75.112 -52.206  1.00  0.00           H  
ATOM    151  C4  C       5     -10.316 -75.797 -54.011  1.00  0.00           C  
ATOM    152  N4  C       5      -9.577 -74.737 -54.177  1.00  0.00           N  
ATOM    153  H41 C       5      -9.025 -74.688 -55.026  1.00  0.00           H  
ATOM    154  H42 C       5      -9.707 -73.935 -53.587  1.00  0.00           H  
ATOM    155  N3  C       5     -10.159 -76.737 -54.918  1.00  0.00           N  
ATOM    156  C2  C       5     -10.943 -77.838 -54.855  1.00  0.00           C  
ATOM    157  O2  C       5     -10.755 -78.705 -55.707  1.00  0.00           O  
ATOM    158  C3' C       5     -13.129 -80.441 -52.087  1.00  0.00           C  
ATOM    159  H3' C       5     -12.482 -79.899 -51.394  1.00  0.00           H  
ATOM    160  C2' C       5     -12.492 -80.409 -53.486  1.00  0.00           C  
ATOM    161  H2' C       5     -11.409 -80.454 -53.417  1.00  0.00           H  
ATOM    162  O2' C       5     -12.982 -81.418 -54.369  1.00  0.00           O  
ATOM    163 HO2' C       5     -12.723 -82.289 -54.018  1.00  0.00           H  
ATOM    164  O3' C       5     -13.378 -81.771 -51.626  1.00  0.00           O  
ATOM    165  P   G       6     -12.368 -82.530 -50.615  1.00  0.00           P  
ATOM    166  OP1 G       6     -12.952 -83.866 -50.315  1.00  0.00           O  
ATOM    167  OP2 G       6     -12.100 -81.608 -49.480  1.00  0.00           O  
ATOM    168  O5' G       6     -10.971 -82.741 -51.412  1.00  0.00           O  
ATOM    169  C5' G       6     -10.745 -83.834 -52.306  1.00  0.00           C  
ATOM    170  H5' G       6     -11.632 -83.992 -52.923  1.00  0.00           H  
ATOM    171 H5'' G       6     -10.555 -84.748 -51.739  1.00  0.00           H  
ATOM    172  C4' G       6      -9.552 -83.552 -53.243  1.00  0.00           C  
ATOM    173  H4' G       6      -9.498 -84.323 -54.011  1.00  0.00           H  
ATOM    174  O4' G       6      -9.813 -82.288 -53.855  1.00  0.00           O  
ATOM    175  C1' G       6      -8.636 -81.501 -53.888  1.00  0.00           C  
ATOM    176  H1' G       6      -8.370 -81.337 -54.934  1.00  0.00           H  
ATOM    177  N9  G       6      -8.703 -80.167 -53.255  1.00  0.00           N  
ATOM    178  C8  G       6      -9.301 -79.757 -52.088  1.00  0.00           C  
ATOM    179  H8  G       6      -9.982 -80.387 -51.530  1.00  0.00           H  
ATOM    180  N7  G       6      -8.977 -78.543 -51.720  1.00  0.00           N  
ATOM    181  C5  G       6      -8.044 -78.138 -52.687  1.00  0.00           C  
ATOM    182  C6  G       6      -7.247 -76.943 -52.832  1.00  0.00           C  
ATOM    183  O6  G       6      -7.216 -75.928 -52.135  1.00  0.00           O  
ATOM    184  N1  G       6      -6.395 -76.977 -53.917  1.00  0.00           N  
ATOM    185  H1  G       6      -5.850 -76.155 -54.117  1.00  0.00           H  
ATOM    186  C2  G       6      -6.304 -78.020 -54.771  1.00  0.00           C  
ATOM    187  N2  G       6      -5.428 -77.929 -55.735  1.00  0.00           N  
ATOM    188  H21 G       6      -4.837 -77.105 -55.823  1.00  0.00           H  
ATOM    189  H22 G       6      -5.337 -78.712 -56.361  1.00  0.00           H  
ATOM    190  N3  G       6      -7.023 -79.130 -54.689  1.00  0.00           N  
ATOM    191  C4  G       6      -7.880 -79.132 -53.625  1.00  0.00           C  
ATOM    192  C3' G       6      -8.193 -83.442 -52.524  1.00  0.00           C  
ATOM    193  H3' G       6      -8.429 -83.067 -51.526  1.00  0.00           H  
ATOM    194  C2' G       6      -7.501 -82.269 -53.232  1.00  0.00           C  
ATOM    195  H2' G       6      -7.034 -81.660 -52.465  1.00  0.00           H  
ATOM    196  O2' G       6      -6.618 -82.525 -54.305  1.00  0.00           O  
ATOM    197 HO2' G       6      -6.036 -83.272 -54.055  1.00  0.00           H  
ATOM    198  O3' G       6      -7.400 -84.617 -52.272  1.00  0.00           O  
ATOM    199  P   A       7      -6.587 -85.500 -53.372  1.00  0.00           P  
ATOM    200  OP1 A       7      -7.433 -85.648 -54.583  1.00  0.00           O  
ATOM    201  OP2 A       7      -6.112 -86.735 -52.693  1.00  0.00           O  
ATOM    202  O5' A       7      -5.274 -84.620 -53.781  1.00  0.00           O  
ATOM    203  C5' A       7      -4.239 -84.302 -52.856  1.00  0.00           C  
ATOM    204  H5' A       7      -3.740 -85.223 -52.548  1.00  0.00           H  
ATOM    205 H5'' A       7      -4.671 -83.836 -51.969  1.00  0.00           H  
ATOM    206  C4' A       7      -3.180 -83.345 -53.453  1.00  0.00           C  
ATOM    207  H4' A       7      -2.749 -83.799 -54.347  1.00  0.00           H  
ATOM    208  O4' A       7      -3.689 -82.054 -53.796  1.00  0.00           O  
ATOM    209  C1' A       7      -2.764 -81.031 -53.404  1.00  0.00           C  
ATOM    210  H1' A       7      -2.526 -80.388 -54.255  1.00  0.00           H  
ATOM    211  N9  A       7      -3.385 -80.187 -52.347  1.00  0.00           N  
ATOM    212  C8  A       7      -4.627 -80.348 -51.790  1.00  0.00           C  
ATOM    213  H8  A       7      -5.231 -81.208 -52.018  1.00  0.00           H  
ATOM    214  N7  A       7      -5.010 -79.391 -50.988  1.00  0.00           N  
ATOM    215  C5  A       7      -3.903 -78.531 -50.992  1.00  0.00           C  
ATOM    216  C6  A       7      -3.594 -77.308 -50.342  1.00  0.00           C  
ATOM    217  N6  A       7      -4.412 -76.659 -49.532  1.00  0.00           N  
ATOM    218  H61 A       7      -4.101 -75.797 -49.122  1.00  0.00           H  
ATOM    219  H62 A       7      -5.335 -77.031 -49.360  1.00  0.00           H  
ATOM    220  N1  A       7      -2.422 -76.702 -50.520  1.00  0.00           N  
ATOM    221  C2  A       7      -1.559 -77.278 -51.352  1.00  0.00           C  
ATOM    222  H2  A       7      -0.613 -76.766 -51.475  1.00  0.00           H  
ATOM    223  N3  A       7      -1.703 -78.410 -52.042  1.00  0.00           N  
ATOM    224  C4  A       7      -2.908 -79.005 -51.812  1.00  0.00           C  
ATOM    225  C3' A       7      -2.049 -83.097 -52.454  1.00  0.00           C  
ATOM    226  H3' A       7      -2.493 -82.950 -51.467  1.00  0.00           H  
ATOM    227  C2' A       7      -1.487 -81.746 -52.942  1.00  0.00           C  
ATOM    228  H2' A       7      -1.006 -81.211 -52.123  1.00  0.00           H  
ATOM    229  O2' A       7      -0.620 -81.842 -54.077  1.00  0.00           O  
ATOM    230 HO2' A       7      -0.031 -81.064 -54.096  1.00  0.00           H  
ATOM    231  O3' A       7      -1.128 -84.186 -52.428  1.00  0.00           O  
ATOM    232  P   A       8      -0.213 -84.475 -51.130  1.00  0.00           P  
ATOM    233  OP1 A       8       0.602 -85.691 -51.411  1.00  0.00           O  
ATOM    234  OP2 A       8      -1.109 -84.488 -49.939  1.00  0.00           O  
ATOM    235  O5' A       8       0.773 -83.197 -51.003  1.00  0.00           O  
ATOM    236  C5' A       8       1.812 -82.980 -51.952  1.00  0.00           C  
ATOM    237  H5' A       8       1.407 -83.010 -52.963  1.00  0.00           H  
ATOM    238 H5'' A       8       2.546 -83.780 -51.866  1.00  0.00           H  
ATOM    239  C4' A       8       2.540 -81.640 -51.759  1.00  0.00           C  
ATOM    240  H4' A       8       3.316 -81.554 -52.522  1.00  0.00           H  
ATOM    241  O4' A       8       1.670 -80.517 -51.876  1.00  0.00           O  
ATOM    242  C1' A       8       2.080 -79.534 -50.931  1.00  0.00           C  
ATOM    243  H1' A       8       2.266 -78.584 -51.435  1.00  0.00           H  
ATOM    244  N9  A       8       1.023 -79.313 -49.919  1.00  0.00           N  
ATOM    245  C8  A       8      -0.041 -80.113 -49.574  1.00  0.00           C  
ATOM    246  H8  A       8      -0.212 -81.081 -50.026  1.00  0.00           H  
ATOM    247  N7  A       8      -0.834 -79.599 -48.667  1.00  0.00           N  
ATOM    248  C5  A       8      -0.225 -78.365 -48.387  1.00  0.00           C  
ATOM    249  C6  A       8      -0.511 -77.279 -47.522  1.00  0.00           C  
ATOM    250  N6  A       8      -1.564 -77.205 -46.727  1.00  0.00           N  
ATOM    251  H61 A       8      -1.668 -76.398 -46.142  1.00  0.00           H  
ATOM    252  H62 A       8      -2.239 -77.955 -46.733  1.00  0.00           H  
ATOM    253  N1  A       8       0.302 -76.227 -47.438  1.00  0.00           N  
ATOM    254  C2  A       8       1.375 -76.210 -48.218  1.00  0.00           C  
ATOM    255  H2  A       8       2.013 -75.339 -48.127  1.00  0.00           H  
ATOM    256  N3  A       8       1.764 -77.128 -49.099  1.00  0.00           N  
ATOM    257  C4  A       8       0.913 -78.193 -49.131  1.00  0.00           C  
ATOM    258  C3' A       8       3.216 -81.539 -50.389  1.00  0.00           C  
ATOM    259  H3' A       8       2.512 -81.874 -49.622  1.00  0.00           H  
ATOM    260  C2' A       8       3.380 -80.011 -50.268  1.00  0.00           C  
ATOM    261  H2' A       8       3.423 -79.717 -49.216  1.00  0.00           H  
ATOM    262  O2' A       8       4.472 -79.453 -51.009  1.00  0.00           O  
ATOM    263 HO2' A       8       4.816 -78.670 -50.543  1.00  0.00           H  
ATOM    264  O3' A       8       4.413 -82.305 -50.315  1.00  0.00           O  
ATOM    265  P   G       9       4.970 -82.856 -48.905  1.00  0.00           P  
ATOM    266  OP1 G       9       4.084 -83.966 -48.448  1.00  0.00           O  
ATOM    267  OP2 G       9       5.188 -81.708 -47.978  1.00  0.00           O  
ATOM    268  O5' G       9       6.430 -83.477 -49.299  1.00  0.00           O  
ATOM    269  C5' G       9       6.577 -84.782 -49.843  1.00  0.00           C  
ATOM    270  H5' G       9       5.651 -85.341 -49.731  1.00  0.00           H  
ATOM    271 H5'' G       9       7.324 -85.304 -49.242  1.00  0.00           H  
ATOM    272  C4' G       9       7.045 -84.875 -51.316  1.00  0.00           C  
ATOM    273  H4' G       9       8.066 -84.495 -51.376  1.00  0.00           H  
ATOM    274  O4' G       9       7.012 -86.268 -51.622  1.00  0.00           O  
ATOM    275  C1' G       9       5.753 -86.554 -52.227  1.00  0.00           C  
ATOM    276  H1' G       9       5.952 -86.948 -53.226  1.00  0.00           H  
ATOM    277  N9  G       9       4.980 -87.578 -51.475  1.00  0.00           N  
ATOM    278  C8  G       9       3.964 -87.425 -50.557  1.00  0.00           C  
ATOM    279  H8  G       9       3.625 -86.457 -50.207  1.00  0.00           H  
ATOM    280  N7  G       9       3.450 -88.549 -50.129  1.00  0.00           N  
ATOM    281  C5  G       9       4.160 -89.530 -50.837  1.00  0.00           C  
ATOM    282  C6  G       9       4.057 -90.969 -50.844  1.00  0.00           C  
ATOM    283  O6  G       9       3.300 -91.701 -50.199  1.00  0.00           O  
ATOM    284  N1  G       9       4.945 -91.582 -51.709  1.00  0.00           N  
ATOM    285  H1  G       9       4.919 -92.583 -51.757  1.00  0.00           H  
ATOM    286  C2  G       9       5.829 -90.901 -52.485  1.00  0.00           C  
ATOM    287  N2  G       9       6.620 -91.596 -53.264  1.00  0.00           N  
ATOM    288  H21 G       9       6.582 -92.603 -53.290  1.00  0.00           H  
ATOM    289  H22 G       9       7.277 -91.086 -53.835  1.00  0.00           H  
ATOM    290  N3  G       9       5.954 -89.576 -52.517  1.00  0.00           N  
ATOM    291  C4  G       9       5.093 -88.939 -51.665  1.00  0.00           C  
ATOM    292  C3' G       9       6.182 -84.216 -52.421  1.00  0.00           C  
ATOM    293  H3' G       9       5.870 -83.215 -52.127  1.00  0.00           H  
ATOM    294  C2' G       9       5.012 -85.224 -52.400  1.00  0.00           C  
ATOM    295  H2' G       9       4.425 -84.997 -51.511  1.00  0.00           H  
ATOM    296  O2' G       9       4.146 -85.273 -53.534  1.00  0.00           O  
ATOM    297 HO2' G       9       3.374 -85.844 -53.354  1.00  0.00           H  
ATOM    298  O3' G       9       6.955 -84.177 -53.632  1.00  0.00           O  
ATOM    299  P   U      10       6.652 -83.136 -54.851  1.00  0.00           P  
ATOM    300  OP1 U      10       5.186 -82.969 -55.052  1.00  0.00           O  
ATOM    301  OP2 U      10       7.459 -83.603 -56.018  1.00  0.00           O  
ATOM    302  O5' U      10       7.215 -81.681 -54.384  1.00  0.00           O  
ATOM    303  C5' U      10       8.535 -81.227 -54.667  1.00  0.00           C  
ATOM    304  H5' U      10       8.808 -81.480 -55.693  1.00  0.00           H  
ATOM    305 H5'' U      10       9.242 -81.716 -53.995  1.00  0.00           H  
ATOM    306  C4' U      10       8.671 -79.698 -54.521  1.00  0.00           C  
ATOM    307  H4' U      10       9.693 -79.421 -54.786  1.00  0.00           H  
ATOM    308  O4' U      10       7.789 -78.991 -55.398  1.00  0.00           O  
ATOM    309  C1' U      10       7.237 -77.866 -54.713  1.00  0.00           C  
ATOM    310  H1' U      10       7.402 -76.970 -55.318  1.00  0.00           H  
ATOM    311  N1  U      10       5.758 -77.984 -54.497  1.00  0.00           N  
ATOM    312  C6  U      10       5.057 -79.136 -54.797  1.00  0.00           C  
ATOM    313  H6  U      10       5.590 -80.010 -55.147  1.00  0.00           H  
ATOM    314  C5  U      10       3.703 -79.186 -54.679  1.00  0.00           C  
ATOM    315  H5  U      10       3.176 -80.096 -54.922  1.00  0.00           H  
ATOM    316  C4  U      10       2.937 -78.043 -54.234  1.00  0.00           C  
ATOM    317  O4  U      10       1.717 -77.996 -54.117  1.00  0.00           O  
ATOM    318  N3  U      10       3.694 -76.929 -53.955  1.00  0.00           N  
ATOM    319  H3  U      10       3.198 -76.105 -53.669  1.00  0.00           H  
ATOM    320  C2  U      10       5.065 -76.832 -54.090  1.00  0.00           C  
ATOM    321  O2  U      10       5.613 -75.750 -53.871  1.00  0.00           O  
ATOM    322  C3' U      10       8.409 -79.187 -53.098  1.00  0.00           C  
ATOM    323  H3' U      10       7.539 -79.703 -52.690  1.00  0.00           H  
ATOM    324  C2' U      10       8.020 -77.725 -53.391  1.00  0.00           C  
ATOM    325  H2' U      10       7.389 -77.339 -52.588  1.00  0.00           H  
ATOM    326  O2' U      10       9.144 -76.862 -53.620  1.00  0.00           O  
ATOM    327 HO2' U      10       8.850 -75.931 -53.675  1.00  0.00           H  
ATOM    328  O3' U      10       9.559 -79.349 -52.263  1.00  0.00           O  
ATOM    329  P   G      11       9.440 -79.755 -50.696  1.00  0.00           P  
ATOM    330  OP1 G      11      10.808 -80.142 -50.245  1.00  0.00           O  
ATOM    331  OP2 G      11       8.356 -80.760 -50.547  1.00  0.00           O  
ATOM    332  O5' G      11       9.007 -78.406 -49.889  1.00  0.00           O  
ATOM    333  C5' G      11       9.977 -77.401 -49.626  1.00  0.00           C  
ATOM    334  H5' G      11      10.521 -77.196 -50.548  1.00  0.00           H  
ATOM    335 H5'' G      11      10.698 -77.794 -48.906  1.00  0.00           H  
ATOM    336  C4' G      11       9.446 -76.056 -49.094  1.00  0.00           C  
ATOM    337  H4' G      11      10.063 -75.278 -49.547  1.00  0.00           H  
ATOM    338  O4' G      11       8.079 -75.780 -49.408  1.00  0.00           O  
ATOM    339  C1' G      11       7.575 -74.868 -48.427  1.00  0.00           C  
ATOM    340  H1' G      11       7.255 -73.937 -48.900  1.00  0.00           H  
ATOM    341  N9  G      11       6.413 -75.435 -47.697  1.00  0.00           N  
ATOM    342  C8  G      11       5.941 -76.726 -47.680  1.00  0.00           C  
ATOM    343  H8  G      11       6.405 -77.522 -48.254  1.00  0.00           H  
ATOM    344  N7  G      11       4.891 -76.903 -46.919  1.00  0.00           N  
ATOM    345  C5  G      11       4.652 -75.631 -46.379  1.00  0.00           C  
ATOM    346  C6  G      11       3.662 -75.151 -45.444  1.00  0.00           C  
ATOM    347  O6  G      11       2.754 -75.765 -44.887  1.00  0.00           O  
ATOM    348  N1  G      11       3.788 -73.811 -45.133  1.00  0.00           N  
ATOM    349  H1  G      11       3.105 -73.415 -44.517  1.00  0.00           H  
ATOM    350  C2  G      11       4.743 -73.011 -45.669  1.00  0.00           C  
ATOM    351  N2  G      11       4.796 -71.768 -45.258  1.00  0.00           N  
ATOM    352  H21 G      11       4.185 -71.414 -44.538  1.00  0.00           H  
ATOM    353  H22 G      11       5.492 -71.174 -45.683  1.00  0.00           H  
ATOM    354  N3  G      11       5.665 -73.401 -46.546  1.00  0.00           N  
ATOM    355  C4  G      11       5.576 -74.729 -46.861  1.00  0.00           C  
ATOM    356  C3' G      11       9.548 -75.869 -47.576  1.00  0.00           C  
ATOM    357  H3' G      11       9.010 -76.683 -47.081  1.00  0.00           H  
ATOM    358  C2' G      11       8.726 -74.570 -47.455  1.00  0.00           C  
ATOM    359  H2' G      11       8.369 -74.433 -46.433  1.00  0.00           H  
ATOM    360  O2' G      11       9.395 -73.398 -47.936  1.00  0.00           O  
ATOM    361 HO2' G      11       9.118 -72.624 -47.410  1.00  0.00           H  
ATOM    362  O3' G      11      10.893 -75.815 -47.092  1.00  0.00           O  
ATOM    363  P   G      12      11.223 -75.505 -45.536  1.00  0.00           P  
ATOM    364  OP1 G      12      12.618 -75.962 -45.281  1.00  0.00           O  
ATOM    365  OP2 G      12      10.129 -76.065 -44.697  1.00  0.00           O  
ATOM    366  O5' G      12      11.217 -73.880 -45.468  1.00  0.00           O  
ATOM    367  C5' G      12      11.296 -73.142 -44.252  1.00  0.00           C  
ATOM    368  H5' G      12      11.581 -72.115 -44.483  1.00  0.00           H  
ATOM    369 H5'' G      12      12.069 -73.571 -43.610  1.00  0.00           H  
ATOM    370  C4' G      12       9.976 -73.111 -43.466  1.00  0.00           C  
ATOM    371  H4' G      12       9.860 -74.084 -42.985  1.00  0.00           H  
ATOM    372  O4' G      12       8.816 -72.829 -44.245  1.00  0.00           O  
ATOM    373  C1' G      12       7.759 -72.568 -43.321  1.00  0.00           C  
ATOM    374  H1' G      12       7.191 -71.695 -43.648  1.00  0.00           H  
ATOM    375  N9  G      12       6.837 -73.735 -43.254  1.00  0.00           N  
ATOM    376  C8  G      12       7.018 -74.986 -43.791  1.00  0.00           C  
ATOM    377  H8  G      12       7.840 -75.206 -44.458  1.00  0.00           H  
ATOM    378  N7  G      12       6.136 -75.874 -43.421  1.00  0.00           N  
ATOM    379  C5  G      12       5.299 -75.159 -42.555  1.00  0.00           C  
ATOM    380  C6  G      12       4.153 -75.571 -41.784  1.00  0.00           C  
ATOM    381  O6  G      12       3.612 -76.676 -41.716  1.00  0.00           O  
ATOM    382  N1  G      12       3.622 -74.565 -41.005  1.00  0.00           N  
ATOM    383  H1  G      12       2.819 -74.782 -40.447  1.00  0.00           H  
ATOM    384  C2  G      12       4.102 -73.300 -40.995  1.00  0.00           C  
ATOM    385  N2  G      12       3.540 -72.475 -40.151  1.00  0.00           N  
ATOM    386  H21 G      12       2.741 -72.795 -39.609  1.00  0.00           H  
ATOM    387  H22 G      12       3.854 -71.517 -40.164  1.00  0.00           H  
ATOM    388  N3  G      12       5.117 -72.852 -41.729  1.00  0.00           N  
ATOM    389  C4  G      12       5.698 -73.840 -42.478  1.00  0.00           C  
ATOM    390  C3' G      12       9.900 -72.018 -42.393  1.00  0.00           C  
ATOM    391  H3' G      12       9.932 -71.053 -42.903  1.00  0.00           H  
ATOM    392  C2' G      12       8.444 -72.262 -41.960  1.00  0.00           C  
ATOM    393  H2' G      12       8.019 -71.364 -41.506  1.00  0.00           H  
ATOM    394  O2' G      12       8.357 -73.374 -41.088  1.00  0.00           O  
ATOM    395 HO2' G      12       9.101 -73.283 -40.441  1.00  0.00           H  
ATOM    396  O3' G      12      10.980 -72.020 -41.450  1.00  0.00           O  
ATOM    397  P   U      13      10.827 -72.049 -39.836  1.00  0.00           P  
ATOM    398  OP1 U      13      12.146 -71.658 -39.270  1.00  0.00           O  
ATOM    399  OP2 U      13      10.269 -73.374 -39.472  1.00  0.00           O  
ATOM    400  O5' U      13       9.760 -70.894 -39.447  1.00  0.00           O  
ATOM    401  C5' U      13       9.306 -70.696 -38.104  1.00  0.00           C  
ATOM    402  H5' U      13       8.846 -69.709 -38.032  1.00  0.00           H  
ATOM    403 H5'' U      13      10.164 -70.711 -37.427  1.00  0.00           H  
ATOM    404  C4' U      13       8.290 -71.740 -37.601  1.00  0.00           C  
ATOM    405  H4' U      13       8.820 -72.651 -37.325  1.00  0.00           H  
ATOM    406  O4' U      13       7.272 -72.060 -38.538  1.00  0.00           O  
ATOM    407  C1' U      13       6.161 -72.582 -37.812  1.00  0.00           C  
ATOM    408  H1' U      13       5.295 -71.974 -38.073  1.00  0.00           H  
ATOM    409  N1  U      13       5.830 -73.992 -38.150  1.00  0.00           N  
ATOM    410  C6  U      13       6.730 -74.836 -38.761  1.00  0.00           C  
ATOM    411  H6  U      13       7.708 -74.457 -39.026  1.00  0.00           H  
ATOM    412  C5  U      13       6.408 -76.130 -39.019  1.00  0.00           C  
ATOM    413  H5  U      13       7.126 -76.778 -39.503  1.00  0.00           H  
ATOM    414  C4  U      13       5.124 -76.677 -38.639  1.00  0.00           C  
ATOM    415  O4  U      13       4.763 -77.836 -38.809  1.00  0.00           O  
ATOM    416  N3  U      13       4.285 -75.774 -38.033  1.00  0.00           N  
ATOM    417  H3  U      13       3.385 -76.112 -37.728  1.00  0.00           H  
ATOM    418  C2  U      13       4.573 -74.456 -37.760  1.00  0.00           C  
ATOM    419  O2  U      13       3.732 -73.741 -37.207  1.00  0.00           O  
ATOM    420  C3' U      13       7.458 -71.252 -36.414  1.00  0.00           C  
ATOM    421  H3' U      13       6.910 -70.376 -36.769  1.00  0.00           H  
ATOM    422  C2' U      13       6.431 -72.384 -36.302  1.00  0.00           C  
ATOM    423  H2' U      13       5.527 -72.034 -35.798  1.00  0.00           H  
ATOM    424  O2' U      13       6.937 -73.558 -35.664  1.00  0.00           O  
ATOM    425 HO2' U      13       7.355 -73.268 -34.821  1.00  0.00           H  
ATOM    426  O3' U      13       8.112 -70.796 -35.242  1.00  0.00           O  
ATOM    427  P   U      14       9.002 -71.707 -34.258  1.00  0.00           P  
ATOM    428  OP1 U      14       9.999 -72.458 -35.064  1.00  0.00           O  
ATOM    429  OP2 U      14       8.072 -72.475 -33.388  1.00  0.00           O  
ATOM    430  O5' U      14       9.823 -70.574 -33.421  1.00  0.00           O  
ATOM    431  C5' U      14       9.426 -70.000 -32.174  1.00  0.00           C  
ATOM    432  H5' U      14      10.084 -69.148 -32.000  1.00  0.00           H  
ATOM    433 H5'' U      14       9.625 -70.722 -31.382  1.00  0.00           H  
ATOM    434  C4' U      14       7.970 -69.519 -32.004  1.00  0.00           C  
ATOM    435  H4' U      14       7.352 -70.360 -31.692  1.00  0.00           H  
ATOM    436  O4' U      14       7.394 -68.895 -33.147  1.00  0.00           O  
ATOM    437  C1' U      14       6.202 -68.226 -32.729  1.00  0.00           C  
ATOM    438  H1' U      14       6.117 -67.286 -33.282  1.00  0.00           H  
ATOM    439  N1  U      14       4.969 -69.040 -33.022  1.00  0.00           N  
ATOM    440  C6  U      14       5.041 -70.366 -33.404  1.00  0.00           C  
ATOM    441  H6  U      14       6.009 -70.816 -33.586  1.00  0.00           H  
ATOM    442  C5  U      14       3.919 -71.125 -33.523  1.00  0.00           C  
ATOM    443  H5  U      14       3.999 -72.166 -33.800  1.00  0.00           H  
ATOM    444  C4  U      14       2.610 -70.597 -33.215  1.00  0.00           C  
ATOM    445  O4  U      14       1.569 -71.245 -33.213  1.00  0.00           O  
ATOM    446  N3  U      14       2.601 -69.255 -32.906  1.00  0.00           N  
ATOM    447  H3  U      14       1.709 -68.841 -32.703  1.00  0.00           H  
ATOM    448  C2  U      14       3.713 -68.433 -32.848  1.00  0.00           C  
ATOM    449  O2  U      14       3.557 -67.221 -32.669  1.00  0.00           O  
ATOM    450  C3' U      14       7.856 -68.385 -30.981  1.00  0.00           C  
ATOM    451  H3' U      14       8.485 -67.587 -31.382  1.00  0.00           H  
ATOM    452  C2' U      14       6.413 -67.896 -31.222  1.00  0.00           C  
ATOM    453  H2' U      14       6.366 -66.816 -31.066  1.00  0.00           H  
ATOM    454  O2' U      14       5.445 -68.539 -30.417  1.00  0.00           O  
ATOM    455 HO2' U      14       5.763 -68.565 -29.494  1.00  0.00           H  
ATOM    456  O3' U      14       8.359 -68.561 -29.647  1.00  0.00           O  
ATOM    457  P   G      15       7.785 -69.586 -28.527  1.00  0.00           P  
ATOM    458  OP1 G      15       8.782 -69.618 -27.421  1.00  0.00           O  
ATOM    459  OP2 G      15       7.394 -70.862 -29.173  1.00  0.00           O  
ATOM    460  O5' G      15       6.467 -68.799 -27.985  1.00  0.00           O  
ATOM    461  C5' G      15       5.653 -69.281 -26.914  1.00  0.00           C  
ATOM    462  H5' G      15       5.160 -68.429 -26.445  1.00  0.00           H  
ATOM    463 H5'' G      15       6.274 -69.770 -26.162  1.00  0.00           H  
ATOM    464  C4' G      15       4.567 -70.263 -27.381  1.00  0.00           C  
ATOM    465  H4' G      15       5.036 -71.207 -27.654  1.00  0.00           H  
ATOM    466  O4' G      15       3.803 -69.748 -28.465  1.00  0.00           O  
ATOM    467  C1' G      15       2.725 -70.647 -28.699  1.00  0.00           C  
ATOM    468  H1' G      15       1.842 -70.109 -29.049  1.00  0.00           H  
ATOM    469  N9  G      15       3.167 -71.602 -29.761  1.00  0.00           N  
ATOM    470  C8  G      15       4.430 -71.719 -30.291  1.00  0.00           C  
ATOM    471  H8  G      15       5.181 -70.958 -30.154  1.00  0.00           H  
ATOM    472  N7  G      15       4.669 -72.847 -30.899  1.00  0.00           N  
ATOM    473  C5  G      15       3.451 -73.512 -30.804  1.00  0.00           C  
ATOM    474  C6  G      15       3.092 -74.844 -31.182  1.00  0.00           C  
ATOM    475  O6  G      15       3.786 -75.723 -31.670  1.00  0.00           O  
ATOM    476  N1  G      15       1.785 -75.166 -30.932  1.00  0.00           N  
ATOM    477  H1  G      15       1.537 -76.130 -31.026  1.00  0.00           H  
ATOM    478  C2  G      15       0.906 -74.316 -30.356  1.00  0.00           C  
ATOM    479  N2  G      15      -0.274 -74.812 -30.075  1.00  0.00           N  
ATOM    480  H21 G      15      -0.501 -75.779 -30.212  1.00  0.00           H  
ATOM    481  H22 G      15      -0.931 -74.184 -29.631  1.00  0.00           H  
ATOM    482  N3  G      15       1.176 -73.065 -29.988  1.00  0.00           N  
ATOM    483  C4  G      15       2.487 -72.719 -30.216  1.00  0.00           C  
ATOM    484  C3' G      15       3.426 -70.521 -26.395  1.00  0.00           C  
ATOM    485  H3' G      15       2.962 -69.544 -26.236  1.00  0.00           H  
ATOM    486  C2' G      15       2.446 -71.292 -27.311  1.00  0.00           C  
ATOM    487  H2' G      15       1.416 -71.102 -27.002  1.00  0.00           H  
ATOM    488  O2' G      15       2.709 -72.680 -27.323  1.00  0.00           O  
ATOM    489 HO2' G      15       2.738 -72.974 -26.394  1.00  0.00           H  
ATOM    490  O3' G      15       3.699 -70.983 -25.061  1.00  0.00           O  
ATOM    491  P   G      16       4.283 -72.442 -24.644  1.00  0.00           P  
ATOM    492  OP1 G      16       4.598 -72.391 -23.191  1.00  0.00           O  
ATOM    493  OP2 G      16       5.366 -72.819 -25.591  1.00  0.00           O  
ATOM    494  O5' G      16       3.027 -73.455 -24.864  1.00  0.00           O  
ATOM    495  C5' G      16       1.789 -73.267 -24.184  1.00  0.00           C  
ATOM    496  H5' G      16       1.416 -72.260 -24.385  1.00  0.00           H  
ATOM    497 H5'' G      16       1.949 -73.359 -23.108  1.00  0.00           H  
ATOM    498  C4' G      16       0.694 -74.268 -24.602  1.00  0.00           C  
ATOM    499  H4' G      16      -0.235 -73.984 -24.106  1.00  0.00           H  
ATOM    500  O4' G      16       0.465 -74.272 -26.011  1.00  0.00           O  
ATOM    501  C1' G      16       0.107 -75.593 -26.417  1.00  0.00           C  
ATOM    502  H1' G      16      -0.842 -75.587 -26.959  1.00  0.00           H  
ATOM    503  N9  G      16       1.142 -76.193 -27.293  1.00  0.00           N  
ATOM    504  C8  G      16       2.459 -75.840 -27.463  1.00  0.00           C  
ATOM    505  H8  G      16       2.920 -75.030 -26.918  1.00  0.00           H  
ATOM    506  N7  G      16       3.099 -76.557 -28.347  1.00  0.00           N  
ATOM    507  C5  G      16       2.153 -77.503 -28.746  1.00  0.00           C  
ATOM    508  C6  G      16       2.224 -78.588 -29.685  1.00  0.00           C  
ATOM    509  O6  G      16       3.129 -78.876 -30.464  1.00  0.00           O  
ATOM    510  N1  G      16       1.087 -79.382 -29.703  1.00  0.00           N  
ATOM    511  H1  G      16       1.075 -80.139 -30.362  1.00  0.00           H  
ATOM    512  C2  G      16      -0.041 -79.084 -29.014  1.00  0.00           C  
ATOM    513  N2  G      16      -1.092 -79.837 -29.202  1.00  0.00           N  
ATOM    514  H21 G      16      -1.074 -80.668 -29.775  1.00  0.00           H  
ATOM    515  H22 G      16      -1.930 -79.588 -28.696  1.00  0.00           H  
ATOM    516  N3  G      16      -0.185 -78.022 -28.231  1.00  0.00           N  
ATOM    517  C4  G      16       0.960 -77.293 -28.096  1.00  0.00           C  
ATOM    518  C3' G      16       0.989 -75.724 -24.234  1.00  0.00           C  
ATOM    519  H3' G      16       2.000 -75.967 -24.565  1.00  0.00           H  
ATOM    520  C2' G      16      -0.029 -76.434 -25.145  1.00  0.00           C  
ATOM    521  H2' G      16       0.268 -77.469 -25.323  1.00  0.00           H  
ATOM    522  O2' G      16      -1.387 -76.355 -24.693  1.00  0.00           O  
ATOM    523 HO2' G      16      -1.952 -76.962 -25.211  1.00  0.00           H  
ATOM    524  O3' G      16       0.830 -76.028 -22.853  1.00  0.00           O  
ATOM    525  P   G      17       1.649 -77.253 -22.191  1.00  0.00           P  
ATOM    526  OP1 G      17       1.130 -77.446 -20.807  1.00  0.00           O  
ATOM    527  OP2 G      17       3.100 -76.974 -22.365  1.00  0.00           O  
ATOM    528  O5' G      17       1.290 -78.563 -23.079  1.00  0.00           O  
ATOM    529  C5' G      17       0.027 -79.208 -22.970  1.00  0.00           C  
ATOM    530  H5' G      17      -0.771 -78.490 -23.161  1.00  0.00           H  
ATOM    531 H5'' G      17      -0.100 -79.590 -21.956  1.00  0.00           H  
ATOM    532  C4' G      17      -0.129 -80.381 -23.951  1.00  0.00           C  
ATOM    533  H4' G      17      -1.118 -80.819 -23.809  1.00  0.00           H  
ATOM    534  O4' G      17      -0.002 -79.970 -25.313  1.00  0.00           O  
ATOM    535  C1' G      17       0.565 -81.047 -26.053  1.00  0.00           C  
ATOM    536  H1' G      17      -0.088 -81.330 -26.882  1.00  0.00           H  
ATOM    537  N9  G      17       1.893 -80.691 -26.603  1.00  0.00           N  
ATOM    538  C8  G      17       2.796 -79.742 -26.190  1.00  0.00           C  
ATOM    539  H8  G      17       2.619 -79.103 -25.333  1.00  0.00           H  
ATOM    540  N7  G      17       3.867 -79.668 -26.939  1.00  0.00           N  
ATOM    541  C5  G      17       3.669 -80.657 -27.910  1.00  0.00           C  
ATOM    542  C6  G      17       4.430 -81.051 -29.074  1.00  0.00           C  
ATOM    543  O6  G      17       5.461 -80.587 -29.559  1.00  0.00           O  
ATOM    544  N1  G      17       3.877 -82.112 -29.750  1.00  0.00           N  
ATOM    545  H1  G      17       4.400 -82.504 -30.509  1.00  0.00           H  
ATOM    546  C2  G      17       2.716 -82.703 -29.422  1.00  0.00           C  
ATOM    547  N2  G      17       2.352 -83.702 -30.179  1.00  0.00           N  
ATOM    548  H21 G      17       2.960 -84.032 -30.921  1.00  0.00           H  
ATOM    549  H22 G      17       1.494 -84.182 -29.950  1.00  0.00           H  
ATOM    550  N3  G      17       1.935 -82.327 -28.418  1.00  0.00           N  
ATOM    551  C4  G      17       2.475 -81.308 -27.682  1.00  0.00           C  
ATOM    552  C3' G      17       0.911 -81.491 -23.766  1.00  0.00           C  
ATOM    553  H3' G      17       1.903 -81.034 -23.752  1.00  0.00           H  
ATOM    554  C2' G      17       0.721 -82.231 -25.100  1.00  0.00           C  
ATOM    555  H2' G      17       1.609 -82.815 -25.343  1.00  0.00           H  
ATOM    556  O2' G      17      -0.468 -83.027 -25.176  1.00  0.00           O  
ATOM    557 HO2' G      17      -0.404 -83.649 -25.927  1.00  0.00           H  
ATOM    558  O3' G      17       0.737 -82.310 -22.613  1.00  0.00           O  
ATOM    559  P   C      18       1.989 -83.142 -22.015  1.00  0.00           P  
ATOM    560  OP1 C      18       1.472 -84.008 -20.918  1.00  0.00           O  
ATOM    561  OP2 C      18       3.071 -82.172 -21.692  1.00  0.00           O  
ATOM    562  O5' C      18       2.523 -84.086 -23.224  1.00  0.00           O  
ATOM    563  C5' C      18       1.779 -85.217 -23.661  1.00  0.00           C  
ATOM    564  H5' C      18       0.756 -84.919 -23.886  1.00  0.00           H  
ATOM    565 H5'' C      18       1.740 -85.952 -22.856  1.00  0.00           H  
ATOM    566  C4' C      18       2.373 -85.898 -24.908  1.00  0.00           C  
ATOM    567  H4' C      18       1.727 -86.736 -25.178  1.00  0.00           H  
ATOM    568  O4' C      18       2.481 -85.027 -26.036  1.00  0.00           O  
ATOM    569  C1' C      18       3.602 -85.435 -26.820  1.00  0.00           C  
ATOM    570  H1' C      18       3.266 -85.694 -27.829  1.00  0.00           H  
ATOM    571  N1  C      18       4.637 -84.363 -26.917  1.00  0.00           N  
ATOM    572  C6  C      18       4.813 -83.421 -25.931  1.00  0.00           C  
ATOM    573  H6  C      18       4.173 -83.430 -25.057  1.00  0.00           H  
ATOM    574  C5  C      18       5.780 -82.480 -26.058  1.00  0.00           C  
ATOM    575  H5  C      18       5.909 -81.735 -25.287  1.00  0.00           H  
ATOM    576  C4  C      18       6.585 -82.514 -27.232  1.00  0.00           C  
ATOM    577  N4  C      18       7.481 -81.592 -27.447  1.00  0.00           N  
ATOM    578  H41 C      18       7.971 -81.612 -28.333  1.00  0.00           H  
ATOM    579  H42 C      18       7.630 -80.865 -26.772  1.00  0.00           H  
ATOM    580  N3  C      18       6.424 -83.403 -28.194  1.00  0.00           N  
ATOM    581  C2  C      18       5.474 -84.352 -28.041  1.00  0.00           C  
ATOM    582  O2  C      18       5.366 -85.180 -28.944  1.00  0.00           O  
ATOM    583  C3' C      18       3.783 -86.447 -24.690  1.00  0.00           C  
ATOM    584  H3' C      18       4.401 -85.648 -24.276  1.00  0.00           H  
ATOM    585  C2' C      18       4.192 -86.685 -26.155  1.00  0.00           C  
ATOM    586  H2' C      18       5.278 -86.720 -26.253  1.00  0.00           H  
ATOM    587  O2' C      18       3.580 -87.831 -26.757  1.00  0.00           O  
ATOM    588 HO2' C      18       4.098 -88.119 -27.533  1.00  0.00           H  
ATOM    589  O3' C      18       3.841 -87.593 -23.846  1.00  0.00           O  
ATOM    590  P   G      19       5.230 -88.014 -23.137  1.00  0.00           P  
ATOM    591  OP1 G      19       4.962 -89.216 -22.298  1.00  0.00           O  
ATOM    592  OP2 G      19       5.800 -86.807 -22.475  1.00  0.00           O  
ATOM    593  O5' G      19       6.223 -88.426 -24.351  1.00  0.00           O  
ATOM    594  C5' G      19       6.039 -89.635 -25.076  1.00  0.00           C  
ATOM    595  H5' G      19       5.040 -89.656 -25.513  1.00  0.00           H  
ATOM    596 H5'' G      19       6.123 -90.481 -24.392  1.00  0.00           H  
ATOM    597  C4' G      19       7.072 -89.825 -26.199  1.00  0.00           C  
ATOM    598  H4' G      19       6.899 -90.797 -26.664  1.00  0.00           H  
ATOM    599  O4' G      19       6.984 -88.824 -27.215  1.00  0.00           O  
ATOM    600  C1' G      19       8.299 -88.548 -27.696  1.00  0.00           C  
ATOM    601  H1' G      19       8.351 -88.699 -28.776  1.00  0.00           H  
ATOM    602  N9  G      19       8.652 -87.137 -27.410  1.00  0.00           N  
ATOM    603  C8  G      19       8.157 -86.313 -26.430  1.00  0.00           C  
ATOM    604  H8  G      19       7.476 -86.662 -25.666  1.00  0.00           H  
ATOM    605  N7  G      19       8.553 -85.073 -26.522  1.00  0.00           N  
ATOM    606  C5  G      19       9.402 -85.078 -27.636  1.00  0.00           C  
ATOM    607  C6  G      19      10.151 -84.023 -28.274  1.00  0.00           C  
ATOM    608  O6  G      19      10.173 -82.819 -28.030  1.00  0.00           O  
ATOM    609  N1  G      19      10.951 -84.460 -29.306  1.00  0.00           N  
ATOM    610  H1  G      19      11.552 -83.780 -29.743  1.00  0.00           H  
ATOM    611  C2  G      19      11.022 -85.748 -29.705  1.00  0.00           C  
ATOM    612  N2  G      19      11.891 -86.013 -30.645  1.00  0.00           N  
ATOM    613  H21 G      19      12.500 -85.277 -30.998  1.00  0.00           H  
ATOM    614  H22 G      19      11.982 -86.966 -30.955  1.00  0.00           H  
ATOM    615  N3  G      19      10.308 -86.750 -29.189  1.00  0.00           N  
ATOM    616  C4  G      19       9.513 -86.353 -28.147  1.00  0.00           C  
ATOM    617  C3' G      19       8.515 -89.803 -25.687  1.00  0.00           C  
ATOM    618  H3' G      19       8.642 -88.945 -25.024  1.00  0.00           H  
ATOM    619  C2' G      19       9.260 -89.521 -27.004  1.00  0.00           C  
ATOM    620  H2' G      19      10.220 -89.047 -26.804  1.00  0.00           H  
ATOM    621  O2' G      19       9.407 -90.666 -27.850  1.00  0.00           O  
ATOM    622 HO2' G      19      10.197 -90.557 -28.414  1.00  0.00           H  
ATOM    623  O3' G      19       8.895 -91.007 -25.021  1.00  0.00           O  
ATOM    624  P   C      20      10.108 -91.011 -23.954  1.00  0.00           P  
ATOM    625  OP1 C      20      10.315 -92.417 -23.502  1.00  0.00           O  
ATOM    626  OP2 C      20       9.824 -89.976 -22.922  1.00  0.00           O  
ATOM    627  O5' C      20      11.411 -90.530 -24.785  1.00  0.00           O  
ATOM    628  C5' C      20      12.052 -91.379 -25.728  1.00  0.00           C  
ATOM    629  H5' C      20      11.316 -91.793 -26.417  1.00  0.00           H  
ATOM    630 H5'' C      20      12.523 -92.209 -25.199  1.00  0.00           H  
ATOM    631  C4' C      20      13.133 -90.645 -26.541  1.00  0.00           C  
ATOM    632  H4' C      20      13.617 -91.367 -27.201  1.00  0.00           H  
ATOM    633  O4' C      20      12.615 -89.580 -27.343  1.00  0.00           O  
ATOM    634  C1' C      20      13.579 -88.527 -27.395  1.00  0.00           C  
ATOM    635  H1' C      20      13.872 -88.341 -28.432  1.00  0.00           H  
ATOM    636  N1  C      20      13.047 -87.260 -26.809  1.00  0.00           N  
ATOM    637  C6  C      20      12.118 -87.264 -25.798  1.00  0.00           C  
ATOM    638  H6  C      20      11.762 -88.204 -25.401  1.00  0.00           H  
ATOM    639  C5  C      20      11.636 -86.098 -25.308  1.00  0.00           C  
ATOM    640  H5  C      20      10.891 -86.107 -24.527  1.00  0.00           H  
ATOM    641  C4  C      20      12.145 -84.895 -25.870  1.00  0.00           C  
ATOM    642  N4  C      20      11.678 -83.742 -25.487  1.00  0.00           N  
ATOM    643  H41 C      20      12.052 -82.910 -25.928  1.00  0.00           H  
ATOM    644  H42 C      20      10.944 -83.696 -24.805  1.00  0.00           H  
ATOM    645  N3  C      20      13.070 -84.862 -26.809  1.00  0.00           N  
ATOM    646  C2  C      20      13.542 -86.037 -27.288  1.00  0.00           C  
ATOM    647  O2  C      20      14.415 -85.974 -28.154  1.00  0.00           O  
ATOM    648  C3' C      20      14.212 -90.025 -25.650  1.00  0.00           C  
ATOM    649  H3' C      20      13.731 -89.488 -24.831  1.00  0.00           H  
ATOM    650  C2' C      20      14.812 -89.001 -26.622  1.00  0.00           C  
ATOM    651  H2' C      20      15.280 -88.181 -26.075  1.00  0.00           H  
ATOM    652  O2' C      20      15.727 -89.591 -27.542  1.00  0.00           O  
ATOM    653 HO2' C      20      16.423 -90.024 -27.009  1.00  0.00           H  
ATOM    654  O3' C      20      15.143 -90.974 -25.137  1.00  0.00           O  
ATOM    655  P   U      21      16.263 -90.518 -24.071  1.00  0.00           P  
ATOM    656  OP1 U      21      16.911 -91.750 -23.539  1.00  0.00           O  
ATOM    657  OP2 U      21      15.638 -89.559 -23.120  1.00  0.00           O  
ATOM    658  O5' U      21      17.336 -89.757 -25.018  1.00  0.00           O  
ATOM    659  C5' U      21      18.374 -88.940 -24.496  1.00  0.00           C  
ATOM    660  H5' U      21      19.145 -88.841 -25.262  1.00  0.00           H  
ATOM    661 H5'' U      21      18.824 -89.425 -23.629  1.00  0.00           H  
ATOM    662  C4' U      21      17.915 -87.526 -24.097  1.00  0.00           C  
ATOM    663  H4' U      21      17.247 -87.571 -23.242  1.00  0.00           H  
ATOM    664  O4' U      21      17.266 -86.834 -25.162  1.00  0.00           O  
ATOM    665  C1' U      21      17.426 -85.430 -24.962  1.00  0.00           C  
ATOM    666  H1' U      21      17.785 -85.000 -25.901  1.00  0.00           H  
ATOM    667  N1  U      21      16.145 -84.743 -24.606  1.00  0.00           N  
ATOM    668  C6  U      21      15.162 -85.382 -23.879  1.00  0.00           C  
ATOM    669  H6  U      21      15.233 -86.450 -23.713  1.00  0.00           H  
ATOM    670  C5  U      21      14.136 -84.677 -23.334  1.00  0.00           C  
ATOM    671  H5  U      21      13.383 -85.184 -22.750  1.00  0.00           H  
ATOM    672  C4  U      21      14.033 -83.240 -23.491  1.00  0.00           C  
ATOM    673  O4  U      21      13.152 -82.530 -23.005  1.00  0.00           O  
ATOM    674  N3  U      21      15.012 -82.680 -24.279  1.00  0.00           N  
ATOM    675  H3  U      21      14.978 -81.687 -24.404  1.00  0.00           H  
ATOM    676  C2  U      21      16.069 -83.363 -24.845  1.00  0.00           C  
ATOM    677  O2  U      21      16.886 -82.746 -25.533  1.00  0.00           O  
ATOM    678  C3' U      21      19.117 -86.639 -23.766  1.00  0.00           C  
ATOM    679  H3' U      21      19.787 -86.733 -24.624  1.00  0.00           H  
ATOM    680  C2' U      21      18.525 -85.229 -23.887  1.00  0.00           C  
ATOM    681  H2' U      21      19.292 -84.564 -24.282  1.00  0.00           H  
ATOM    682  O2' U      21      18.006 -84.705 -22.671  1.00  0.00           O  
ATOM    683 HO2' U      21      18.552 -85.015 -21.924  1.00  0.00           H  
ATOM    684  O3' U      21      19.950 -86.935 -22.636  1.00  0.00           O  
ATOM    685  P   U      22      19.467 -87.125 -21.094  1.00  0.00           P  
ATOM    686  OP1 U      22      20.615 -87.731 -20.366  1.00  0.00           O  
ATOM    687  OP2 U      22      18.159 -87.823 -21.048  1.00  0.00           O  
ATOM    688  O5' U      22      19.277 -85.614 -20.528  1.00  0.00           O  
ATOM    689  C5' U      22      18.700 -85.386 -19.242  1.00  0.00           C  
ATOM    690  H5' U      22      18.999 -86.189 -18.566  1.00  0.00           H  
ATOM    691 H5'' U      22      17.612 -85.413 -19.328  1.00  0.00           H  
ATOM    692  C4' U      22      19.116 -84.056 -18.584  1.00  0.00           C  
ATOM    693  H4' U      22      18.627 -84.003 -17.610  1.00  0.00           H  
ATOM    694  O4' U      22      20.523 -84.024 -18.351  1.00  0.00           O  
ATOM    695  C1' U      22      21.066 -82.778 -18.776  1.00  0.00           C  
ATOM    696  H1' U      22      21.641 -82.358 -17.948  1.00  0.00           H  
ATOM    697  N1  U      22      22.011 -82.915 -19.930  1.00  0.00           N  
ATOM    698  C6  U      22      22.215 -84.124 -20.563  1.00  0.00           C  
ATOM    699  H6  U      22      21.604 -84.977 -20.297  1.00  0.00           H  
ATOM    700  C5  U      22      23.199 -84.277 -21.487  1.00  0.00           C  
ATOM    701  H5  U      22      23.348 -85.237 -21.959  1.00  0.00           H  
ATOM    702  C4  U      22      24.079 -83.188 -21.846  1.00  0.00           C  
ATOM    703  O4  U      22      25.002 -83.254 -22.655  1.00  0.00           O  
ATOM    704  N3  U      22      23.822 -82.013 -21.181  1.00  0.00           N  
ATOM    705  H3  U      22      24.412 -81.231 -21.401  1.00  0.00           H  
ATOM    706  C2  U      22      22.840 -81.822 -20.228  1.00  0.00           C  
ATOM    707  O2  U      22      22.752 -80.725 -19.676  1.00  0.00           O  
ATOM    708  C3' U      22      18.710 -82.796 -19.365  1.00  0.00           C  
ATOM    709  H3' U      22      18.700 -83.019 -20.434  1.00  0.00           H  
ATOM    710  C2' U      22      19.881 -81.839 -19.054  1.00  0.00           C  
ATOM    711  H2' U      22      20.073 -81.208 -19.922  1.00  0.00           H  
ATOM    712  O2' U      22      19.694 -81.046 -17.873  1.00  0.00           O  
ATOM    713 HO2' U      22      20.255 -80.249 -17.922  1.00  0.00           H  
ATOM    714  O3' U      22      17.443 -82.292 -18.931  1.00  0.00           O  
ATOM    715  P   C      23      16.500 -81.406 -19.907  1.00  0.00           P  
ATOM    716  OP1 C      23      15.450 -80.775 -19.053  1.00  0.00           O  
ATOM    717  OP2 C      23      16.055 -82.287 -21.019  1.00  0.00           O  
ATOM    718  O5' C      23      17.429 -80.233 -20.548  1.00  0.00           O  
ATOM    719  C5' C      23      17.698 -79.015 -19.860  1.00  0.00           C  
ATOM    720  H5' C      23      18.055 -79.231 -18.853  1.00  0.00           H  
ATOM    721 H5'' C      23      16.773 -78.442 -19.772  1.00  0.00           H  
ATOM    722  C4' C      23      18.745 -78.139 -20.576  1.00  0.00           C  
ATOM    723  H4' C      23      18.877 -77.218 -20.004  1.00  0.00           H  
ATOM    724  O4' C      23      20.013 -78.785 -20.673  1.00  0.00           O  
ATOM    725  C1' C      23      20.625 -78.433 -21.910  1.00  0.00           C  
ATOM    726  H1' C      23      21.571 -77.926 -21.705  1.00  0.00           H  
ATOM    727  N1  C      23      20.899 -79.652 -22.725  1.00  0.00           N  
ATOM    728  C6  C      23      19.974 -80.658 -22.838  1.00  0.00           C  
ATOM    729  H6  C      23      18.992 -80.537 -22.402  1.00  0.00           H  
ATOM    730  C5  C      23      20.297 -81.815 -23.459  1.00  0.00           C  
ATOM    731  H5  C      23      19.565 -82.599 -23.514  1.00  0.00           H  
ATOM    732  C4  C      23      21.605 -81.924 -24.003  1.00  0.00           C  
ATOM    733  N4  C      23      22.018 -83.044 -24.532  1.00  0.00           N  
ATOM    734  H41 C      23      22.963 -83.075 -24.873  1.00  0.00           H  
ATOM    735  H42 C      23      21.415 -83.845 -24.560  1.00  0.00           H  
ATOM    736  N3  C      23      22.492 -80.951 -23.958  1.00  0.00           N  
ATOM    737  C2  C      23      22.155 -79.793 -23.335  1.00  0.00           C  
ATOM    738  O2  C      23      22.994 -78.890 -23.312  1.00  0.00           O  
ATOM    739  C3' C      23      18.333 -77.749 -21.999  1.00  0.00           C  
ATOM    740  H3' C      23      17.913 -78.623 -22.496  1.00  0.00           H  
ATOM    741  C2' C      23      19.704 -77.444 -22.630  1.00  0.00           C  
ATOM    742  H2' C      23      19.685 -77.637 -23.704  1.00  0.00           H  
ATOM    743  O2' C      23      20.214 -76.142 -22.351  1.00  0.00           O  
ATOM    744 HO2' C      23      20.080 -75.592 -23.145  1.00  0.00           H  
ATOM    745  O3' C      23      17.393 -76.676 -22.019  1.00  0.00           O  
ATOM    746  P   G      24      16.478 -76.403 -23.322  1.00  0.00           P  
ATOM    747  OP1 G      24      15.517 -75.315 -22.975  1.00  0.00           O  
ATOM    748  OP2 G      24      15.930 -77.706 -23.792  1.00  0.00           O  
ATOM    749  O5' G      24      17.519 -75.858 -24.439  1.00  0.00           O  
ATOM    750  C5' G      24      18.014 -74.526 -24.400  1.00  0.00           C  
ATOM    751  H5' G      24      18.379 -74.296 -23.398  1.00  0.00           H  
ATOM    752 H5'' G      24      17.208 -73.829 -24.634  1.00  0.00           H  
ATOM    753  C4' G      24      19.160 -74.310 -25.400  1.00  0.00           C  
ATOM    754  H4' G      24      19.513 -73.281 -25.318  1.00  0.00           H  
ATOM    755  O4' G      24      20.252 -75.186 -25.122  1.00  0.00           O  
ATOM    756  C1' G      24      20.800 -75.658 -26.346  1.00  0.00           C  
ATOM    757  H1' G      24      21.867 -75.429 -26.382  1.00  0.00           H  
ATOM    758  N9  G      24      20.645 -77.131 -26.465  1.00  0.00           N  
ATOM    759  C8  G      24      19.509 -77.900 -26.389  1.00  0.00           C  
ATOM    760  H8  G      24      18.536 -77.481 -26.163  1.00  0.00           H  
ATOM    761  N7  G      24      19.704 -79.175 -26.607  1.00  0.00           N  
ATOM    762  C5  G      24      21.077 -79.260 -26.876  1.00  0.00           C  
ATOM    763  C6  G      24      21.916 -80.375 -27.245  1.00  0.00           C  
ATOM    764  O6  G      24      21.609 -81.555 -27.429  1.00  0.00           O  
ATOM    765  N1  G      24      23.244 -80.032 -27.427  1.00  0.00           N  
ATOM    766  H1  G      24      23.877 -80.768 -27.673  1.00  0.00           H  
ATOM    767  C2  G      24      23.715 -78.763 -27.300  1.00  0.00           C  
ATOM    768  N2  G      24      24.989 -78.561 -27.532  1.00  0.00           N  
ATOM    769  H21 G      24      25.608 -79.319 -27.775  1.00  0.00           H  
ATOM    770  H22 G      24      25.333 -77.616 -27.453  1.00  0.00           H  
ATOM    771  N3  G      24      22.973 -77.699 -26.996  1.00  0.00           N  
ATOM    772  C4  G      24      21.658 -78.011 -26.784  1.00  0.00           C  
ATOM    773  C3' G      24      18.737 -74.551 -26.854  1.00  0.00           C  
ATOM    774  H3' G      24      18.080 -75.420 -26.896  1.00  0.00           H  
ATOM    775  C2' G      24      20.091 -74.928 -27.491  1.00  0.00           C  
ATOM    776  H2' G      24      19.936 -75.603 -28.335  1.00  0.00           H  
ATOM    777  O2' G      24      20.886 -73.800 -27.879  1.00  0.00           O  
ATOM    778 HO2' G      24      21.604 -74.078 -28.482  1.00  0.00           H  
ATOM    779  O3' G      24      18.122 -73.415 -27.469  1.00  0.00           O  
ATOM    780  P   G      25      16.688 -73.539 -28.210  1.00  0.00           P  
ATOM    781  OP1 G      25      16.579 -72.406 -29.172  1.00  0.00           O  
ATOM    782  OP2 G      25      15.635 -73.678 -27.167  1.00  0.00           O  
ATOM    783  O5' G      25      16.755 -74.924 -29.052  1.00  0.00           O  
ATOM    784  C5' G      25      17.744 -75.115 -30.053  1.00  0.00           C  
ATOM    785  H5' G      25      18.670 -74.622 -29.761  1.00  0.00           H  
ATOM    786 H5'' G      25      17.415 -74.644 -30.980  1.00  0.00           H  
ATOM    787  C4' G      25      18.058 -76.600 -30.317  1.00  0.00           C  
ATOM    788  H4' G      25      19.041 -76.666 -30.787  1.00  0.00           H  
ATOM    789  O4' G      25      18.058 -77.419 -29.143  1.00  0.00           O  
ATOM    790  C1' G      25      17.564 -78.717 -29.489  1.00  0.00           C  
ATOM    791  H1' G      25      18.300 -79.482 -29.234  1.00  0.00           H  
ATOM    792  N9  G      25      16.309 -79.038 -28.760  1.00  0.00           N  
ATOM    793  C8  G      25      15.432 -78.182 -28.137  1.00  0.00           C  
ATOM    794  H8  G      25      15.562 -77.107 -28.153  1.00  0.00           H  
ATOM    795  N7  G      25      14.448 -78.777 -27.513  1.00  0.00           N  
ATOM    796  C5  G      25      14.685 -80.139 -27.740  1.00  0.00           C  
ATOM    797  C6  G      25      13.981 -81.319 -27.292  1.00  0.00           C  
ATOM    798  O6  G      25      13.000 -81.412 -26.552  1.00  0.00           O  
ATOM    799  N1  G      25      14.515 -82.494 -27.772  1.00  0.00           N  
ATOM    800  H1  G      25      14.056 -83.352 -27.514  1.00  0.00           H  
ATOM    801  C2  G      25      15.621 -82.550 -28.551  1.00  0.00           C  
ATOM    802  N2  G      25      15.997 -83.742 -28.938  1.00  0.00           N  
ATOM    803  H21 G      25      15.454 -84.561 -28.675  1.00  0.00           H  
ATOM    804  H22 G      25      16.819 -83.819 -29.513  1.00  0.00           H  
ATOM    805  N3  G      25      16.321 -81.495 -28.972  1.00  0.00           N  
ATOM    806  C4  G      25      15.806 -80.305 -28.529  1.00  0.00           C  
ATOM    807  C3' G      25      17.053 -77.231 -31.272  1.00  0.00           C  
ATOM    808  H3' G      25      16.043 -76.985 -30.934  1.00  0.00           H  
ATOM    809  C2' G      25      17.334 -78.722 -31.006  1.00  0.00           C  
ATOM    810  H2' G      25      16.470 -79.330 -31.272  1.00  0.00           H  
ATOM    811  O2' G      25      18.530 -79.217 -31.618  1.00  0.00           O  
ATOM    812 HO2' G      25      18.409 -80.158 -31.846  1.00  0.00           H  
ATOM    813  O3' G      25      17.274 -76.779 -32.607  1.00  0.00           O  
ATOM    814  P   C      26      16.096 -76.819 -33.706  1.00  0.00           P  
ATOM    815  OP1 C      26      16.637 -76.250 -34.974  1.00  0.00           O  
ATOM    816  OP2 C      26      14.883 -76.193 -33.110  1.00  0.00           O  
ATOM    817  O5' C      26      15.798 -78.392 -33.917  1.00  0.00           O  
ATOM    818  C5' C      26      16.741 -79.253 -34.542  1.00  0.00           C  
ATOM    819  H5' C      26      17.725 -79.113 -34.096  1.00  0.00           H  
ATOM    820 H5'' C      26      16.814 -78.997 -35.601  1.00  0.00           H  
ATOM    821  C4' C      26      16.352 -80.737 -34.421  1.00  0.00           C  
ATOM    822  H4' C      26      17.086 -81.331 -34.968  1.00  0.00           H  
ATOM    823  O4' C      26      16.313 -81.206 -33.070  1.00  0.00           O  
ATOM    824  C1' C      26      15.254 -82.158 -32.941  1.00  0.00           C  
ATOM    825  H1' C      26      15.656 -83.102 -32.563  1.00  0.00           H  
ATOM    826  N1  C      26      14.195 -81.683 -31.999  1.00  0.00           N  
ATOM    827  C6  C      26      13.960 -80.346 -31.787  1.00  0.00           C  
ATOM    828  H6  C      26      14.527 -79.611 -32.335  1.00  0.00           H  
ATOM    829  C5  C      26      13.032 -79.945 -30.888  1.00  0.00           C  
ATOM    830  H5  C      26      12.862 -78.893 -30.723  1.00  0.00           H  
ATOM    831  C4  C      26      12.313 -80.959 -30.201  1.00  0.00           C  
ATOM    832  N4  C      26      11.433 -80.632 -29.298  1.00  0.00           N  
ATOM    833  H41 C      26      10.954 -81.385 -28.816  1.00  0.00           H  
ATOM    834  H42 C      26      11.243 -79.667 -29.101  1.00  0.00           H  
ATOM    835  N3  C      26      12.505 -82.250 -30.395  1.00  0.00           N  
ATOM    836  C2  C      26      13.426 -82.633 -31.310  1.00  0.00           C  
ATOM    837  O2  C      26      13.544 -83.844 -31.508  1.00  0.00           O  
ATOM    838  C3' C      26      14.973 -81.031 -35.014  1.00  0.00           C  
ATOM    839  H3' C      26      14.262 -80.300 -34.625  1.00  0.00           H  
ATOM    840  C2' C      26      14.687 -82.387 -34.348  1.00  0.00           C  
ATOM    841  H2' C      26      13.615 -82.574 -34.316  1.00  0.00           H  
ATOM    842  O2' C      26      15.392 -83.487 -34.934  1.00  0.00           O  
ATOM    843 HO2' C      26      14.925 -84.322 -34.737  1.00  0.00           H  
ATOM    844  O3' C      26      14.954 -81.023 -36.440  1.00  0.00           O  
ATOM    845  P   G      27      13.578 -80.737 -37.239  1.00  0.00           P  
ATOM    846  OP1 G      27      13.876 -80.814 -38.698  1.00  0.00           O  
ATOM    847  OP2 G      27      12.975 -79.482 -36.708  1.00  0.00           O  
ATOM    848  O5' G      27      12.599 -81.964 -36.837  1.00  0.00           O  
ATOM    849  C5' G      27      12.834 -83.276 -37.331  1.00  0.00           C  
ATOM    850  H5' G      27      13.879 -83.546 -37.171  1.00  0.00           H  
ATOM    851 H5'' G      27      12.640 -83.299 -38.404  1.00  0.00           H  
ATOM    852  C4' G      27      11.952 -84.332 -36.648  1.00  0.00           C  
ATOM    853  H4' G      27      12.188 -85.307 -37.077  1.00  0.00           H  
ATOM    854  O4' G      27      12.182 -84.393 -35.238  1.00  0.00           O  
ATOM    855  C1' G      27      10.951 -84.689 -34.588  1.00  0.00           C  
ATOM    856  H1' G      27      11.057 -85.578 -33.962  1.00  0.00           H  
ATOM    857  N9  G      27      10.509 -83.570 -33.722  1.00  0.00           N  
ATOM    858  C8  G      27      10.850 -82.241 -33.763  1.00  0.00           C  
ATOM    859  H8  G      27      11.521 -81.834 -34.508  1.00  0.00           H  
ATOM    860  N7  G      27      10.308 -81.519 -32.815  1.00  0.00           N  
ATOM    861  C5  G      27       9.523 -82.436 -32.106  1.00  0.00           C  
ATOM    862  C6  G      27       8.667 -82.287 -30.952  1.00  0.00           C  
ATOM    863  O6  G      27       8.452 -81.301 -30.251  1.00  0.00           O  
ATOM    864  N1  G      27       7.986 -83.438 -30.621  1.00  0.00           N  
ATOM    865  H1  G      27       7.391 -83.406 -29.809  1.00  0.00           H  
ATOM    866  C2  G      27       8.137 -84.612 -31.268  1.00  0.00           C  
ATOM    867  N2  G      27       7.400 -85.609 -30.860  1.00  0.00           N  
ATOM    868  H21 G      27       6.701 -85.474 -30.132  1.00  0.00           H  
ATOM    869  H22 G      27       7.508 -86.496 -31.325  1.00  0.00           H  
ATOM    870  N3  G      27       8.949 -84.815 -32.301  1.00  0.00           N  
ATOM    871  C4  G      27       9.615 -83.685 -32.683  1.00  0.00           C  
ATOM    872  C3' G      27      10.451 -84.089 -36.833  1.00  0.00           C  
ATOM    873  H3' G      27      10.234 -83.041 -36.618  1.00  0.00           H  
ATOM    874  C2' G      27       9.916 -84.956 -35.682  1.00  0.00           C  
ATOM    875  H2' G      27       8.933 -84.605 -35.378  1.00  0.00           H  
ATOM    876  O2' G      27       9.917 -86.364 -35.952  1.00  0.00           O  
ATOM    877 HO2' G      27       9.337 -86.823 -35.314  1.00  0.00           H  
ATOM    878  O3' G      27       9.956 -84.446 -38.124  1.00  0.00           O  
ATOM    879  P   U      28       8.586 -83.798 -38.696  1.00  0.00           P  
ATOM    880  OP1 U      28       8.297 -84.439 -40.010  1.00  0.00           O  
ATOM    881  OP2 U      28       8.728 -82.316 -38.655  1.00  0.00           O  
ATOM    882  O5' U      28       7.412 -84.202 -37.653  1.00  0.00           O  
ATOM    883  C5' U      28       6.961 -85.543 -37.521  1.00  0.00           C  
ATOM    884  H5' U      28       7.818 -86.210 -37.434  1.00  0.00           H  
ATOM    885 H5'' U      28       6.406 -85.828 -38.417  1.00  0.00           H  
ATOM    886  C4' U      28       6.058 -85.749 -36.290  1.00  0.00           C  
ATOM    887  H4' U      28       5.834 -86.814 -36.204  1.00  0.00           H  
ATOM    888  O4' U      28       6.687 -85.330 -35.078  1.00  0.00           O  
ATOM    889  C1' U      28       5.721 -84.738 -34.216  1.00  0.00           C  
ATOM    890  H1' U      28       5.706 -85.288 -33.272  1.00  0.00           H  
ATOM    891  N1  U      28       6.028 -83.305 -33.911  1.00  0.00           N  
ATOM    892  C6  U      28       6.813 -82.520 -34.725  1.00  0.00           C  
ATOM    893  H6  U      28       7.216 -82.933 -35.639  1.00  0.00           H  
ATOM    894  C5  U      28       7.094 -81.231 -34.391  1.00  0.00           C  
ATOM    895  H5  U      28       7.712 -80.628 -35.040  1.00  0.00           H  
ATOM    896  C4  U      28       6.581 -80.628 -33.180  1.00  0.00           C  
ATOM    897  O4  U      28       6.776 -79.474 -32.814  1.00  0.00           O  
ATOM    898  N3  U      28       5.824 -81.471 -32.405  1.00  0.00           N  
ATOM    899  H3  U      28       5.550 -81.109 -31.504  1.00  0.00           H  
ATOM    900  C2  U      28       5.514 -82.779 -32.721  1.00  0.00           C  
ATOM    901  O2  U      28       4.814 -83.432 -31.953  1.00  0.00           O  
ATOM    902  C3' U      28       4.723 -85.003 -36.380  1.00  0.00           C  
ATOM    903  H3' U      28       4.900 -83.998 -36.768  1.00  0.00           H  
ATOM    904  C2' U      28       4.354 -84.910 -34.889  1.00  0.00           C  
ATOM    905  H2' U      28       3.717 -84.048 -34.703  1.00  0.00           H  
ATOM    906  O2' U      28       3.743 -86.095 -34.382  1.00  0.00           O  
ATOM    907 HO2' U      28       2.905 -86.218 -34.867  1.00  0.00           H  
ATOM    908  O3' U      28       3.787 -85.705 -37.201  1.00  0.00           O  
ATOM    909  P   G      29       2.311 -85.121 -37.496  1.00  0.00           P  
ATOM    910  OP1 G      29       1.762 -85.859 -38.667  1.00  0.00           O  
ATOM    911  OP2 G      29       2.410 -83.638 -37.565  1.00  0.00           O  
ATOM    912  O5' G      29       1.481 -85.595 -36.177  1.00  0.00           O  
ATOM    913  C5' G      29       0.180 -85.103 -35.846  1.00  0.00           C  
ATOM    914  H5' G      29      -0.225 -85.699 -35.028  1.00  0.00           H  
ATOM    915 H5'' G      29      -0.485 -85.198 -36.706  1.00  0.00           H  
ATOM    916  C4' G      29       0.225 -83.635 -35.406  1.00  0.00           C  
ATOM    917  H4' G      29       0.377 -83.035 -36.301  1.00  0.00           H  
ATOM    918  O4' G      29       1.293 -83.409 -34.488  1.00  0.00           O  
ATOM    919  C1' G      29       1.033 -82.190 -33.807  1.00  0.00           C  
ATOM    920  H1' G      29       0.987 -82.384 -32.733  1.00  0.00           H  
ATOM    921  N9  G      29       2.094 -81.190 -34.064  1.00  0.00           N  
ATOM    922  C8  G      29       3.144 -81.236 -34.948  1.00  0.00           C  
ATOM    923  H8  G      29       3.393 -82.126 -35.509  1.00  0.00           H  
ATOM    924  N7  G      29       3.790 -80.106 -35.073  1.00  0.00           N  
ATOM    925  C5  G      29       3.071 -79.230 -34.252  1.00  0.00           C  
ATOM    926  C6  G      29       3.179 -77.811 -34.034  1.00  0.00           C  
ATOM    927  O6  G      29       3.977 -77.001 -34.501  1.00  0.00           O  
ATOM    928  N1  G      29       2.210 -77.310 -33.198  1.00  0.00           N  
ATOM    929  H1  G      29       2.426 -76.430 -32.770  1.00  0.00           H  
ATOM    930  C2  G      29       1.282 -78.072 -32.598  1.00  0.00           C  
ATOM    931  N2  G      29       0.385 -77.434 -31.895  1.00  0.00           N  
ATOM    932  H21 G      29       0.256 -76.462 -32.164  1.00  0.00           H  
ATOM    933  H22 G      29      -0.396 -78.009 -31.614  1.00  0.00           H  
ATOM    934  N3  G      29       1.126 -79.376 -32.750  1.00  0.00           N  
ATOM    935  C4  G      29       2.058 -79.901 -33.602  1.00  0.00           C  
ATOM    936  C3' G      29      -0.977 -83.059 -34.637  1.00  0.00           C  
ATOM    937  H3' G      29      -1.048 -83.634 -33.710  1.00  0.00           H  
ATOM    938  C2' G      29      -0.350 -81.698 -34.293  1.00  0.00           C  
ATOM    939  H2' G      29      -0.901 -81.200 -33.490  1.00  0.00           H  
ATOM    940  O2' G      29      -0.207 -80.845 -35.433  1.00  0.00           O  
ATOM    941 HO2' G      29      -0.901 -81.121 -36.075  1.00  0.00           H  
ATOM    942  O3' G      29      -2.301 -83.085 -35.183  1.00  0.00           O  
ATOM    943  P   U      30      -2.924 -81.970 -36.170  1.00  0.00           P  
ATOM    944  OP1 U      30      -4.276 -82.430 -36.583  1.00  0.00           O  
ATOM    945  OP2 U      30      -1.904 -81.706 -37.215  1.00  0.00           O  
ATOM    946  O5' U      30      -3.066 -80.597 -35.318  1.00  0.00           O  
ATOM    947  C5' U      30      -3.872 -80.462 -34.155  1.00  0.00           C  
ATOM    948  H5' U      30      -3.539 -81.171 -33.395  1.00  0.00           H  
ATOM    949 H5'' U      30      -4.911 -80.686 -34.402  1.00  0.00           H  
ATOM    950  C4' U      30      -3.800 -79.034 -33.565  1.00  0.00           C  
ATOM    951  H4' U      30      -4.432 -78.995 -32.675  1.00  0.00           H  
ATOM    952  O4' U      30      -2.469 -78.648 -33.192  1.00  0.00           O  
ATOM    953  C1' U      30      -2.301 -77.248 -33.438  1.00  0.00           C  
ATOM    954  H1' U      30      -2.037 -76.737 -32.512  1.00  0.00           H  
ATOM    955  N1  U      30      -1.259 -76.968 -34.467  1.00  0.00           N  
ATOM    956  C6  U      30      -1.067 -77.810 -35.534  1.00  0.00           C  
ATOM    957  H6  U      30      -1.690 -78.685 -35.642  1.00  0.00           H  
ATOM    958  C5  U      30      -0.074 -77.586 -36.428  1.00  0.00           C  
ATOM    959  H5  U      30       0.079 -78.275 -37.246  1.00  0.00           H  
ATOM    960  C4  U      30       0.805 -76.453 -36.311  1.00  0.00           C  
ATOM    961  O4  U      30       1.733 -76.207 -37.064  1.00  0.00           O  
ATOM    962  N3  U      30       0.557 -75.638 -35.231  1.00  0.00           N  
ATOM    963  H3  U      30       1.165 -74.847 -35.110  1.00  0.00           H  
ATOM    964  C2  U      30      -0.416 -75.863 -34.281  1.00  0.00           C  
ATOM    965  O2  U      30      -0.434 -75.158 -33.273  1.00  0.00           O  
ATOM    966  C3' U      30      -4.281 -77.939 -34.527  1.00  0.00           C  
ATOM    967  H3' U      30      -3.811 -78.104 -35.497  1.00  0.00           H  
ATOM    968  C2' U      30      -3.650 -76.702 -33.872  1.00  0.00           C  
ATOM    969  H2' U      30      -3.525 -75.899 -34.594  1.00  0.00           H  
ATOM    970  O2' U      30      -4.292 -76.251 -32.677  1.00  0.00           O  
ATOM    971 HO2' U      30      -4.627 -75.343 -32.804  1.00  0.00           H  
ATOM    972  O3' U      30      -5.688 -77.831 -34.690  1.00  0.00           O  
ATOM    973  P   G      31      -6.293 -77.053 -35.975  1.00  0.00           P  
ATOM    974  OP1 G      31      -7.777 -77.060 -35.841  1.00  0.00           O  
ATOM    975  OP2 G      31      -5.693 -77.659 -37.196  1.00  0.00           O  
ATOM    976  O5' G      31      -5.745 -75.525 -35.860  1.00  0.00           O  
ATOM    977  C5' G      31      -6.316 -74.606 -34.938  1.00  0.00           C  
ATOM    978  H5' G      31      -6.379 -75.075 -33.955  1.00  0.00           H  
ATOM    979 H5'' G      31      -7.334 -74.372 -35.239  1.00  0.00           H  
ATOM    980  C4' G      31      -5.523 -73.294 -34.794  1.00  0.00           C  
ATOM    981  H4' G      31      -6.033 -72.678 -34.051  1.00  0.00           H  
ATOM    982  O4' G      31      -4.190 -73.547 -34.331  1.00  0.00           O  
ATOM    983  C1' G      31      -3.308 -72.572 -34.886  1.00  0.00           C  
ATOM    984  H1' G      31      -2.721 -72.091 -34.100  1.00  0.00           H  
ATOM    985  N9  G      31      -2.367 -73.168 -35.874  1.00  0.00           N  
ATOM    986  C8  G      31      -2.495 -74.306 -36.633  1.00  0.00           C  
ATOM    987  H8  G      31      -3.350 -74.965 -36.557  1.00  0.00           H  
ATOM    988  N7  G      31      -1.500 -74.519 -37.454  1.00  0.00           N  
ATOM    989  C5  G      31      -0.655 -73.419 -37.261  1.00  0.00           C  
ATOM    990  C6  G      31       0.572 -73.012 -37.911  1.00  0.00           C  
ATOM    991  O6  G      31       1.200 -73.549 -38.827  1.00  0.00           O  
ATOM    992  N1  G      31       1.068 -71.810 -37.434  1.00  0.00           N  
ATOM    993  H1  G      31       1.933 -71.483 -37.818  1.00  0.00           H  
ATOM    994  C2  G      31       0.455 -71.065 -36.478  1.00  0.00           C  
ATOM    995  N2  G      31       0.968 -69.896 -36.192  1.00  0.00           N  
ATOM    996  H21 G      31       1.790 -69.538 -36.653  1.00  0.00           H  
ATOM    997  H22 G      31       0.468 -69.336 -35.518  1.00  0.00           H  
ATOM    998  N3  G      31      -0.682 -71.395 -35.875  1.00  0.00           N  
ATOM    999  C4  G      31      -1.189 -72.590 -36.296  1.00  0.00           C  
ATOM   1000  C3' G      31      -5.351 -72.438 -36.059  1.00  0.00           C  
ATOM   1001  H3' G      31      -4.974 -73.074 -36.861  1.00  0.00           H  
ATOM   1002  C2' G      31      -4.199 -71.535 -35.576  1.00  0.00           C  
ATOM   1003  H2' G      31      -3.689 -71.069 -36.419  1.00  0.00           H  
ATOM   1004  O2' G      31      -4.589 -70.541 -34.618  1.00  0.00           O  
ATOM   1005 HO2' G      31      -3.892 -69.860 -34.534  1.00  0.00           H  
ATOM   1006  O3' G      31      -6.453 -71.656 -36.522  1.00  0.00           O  
ATOM   1007  P   A      32      -7.420 -72.172 -37.715  1.00  0.00           P  
ATOM   1008  OP1 A      32      -8.007 -70.962 -38.357  1.00  0.00           O  
ATOM   1009  OP2 A      32      -8.365 -73.176 -37.157  1.00  0.00           O  
ATOM   1010  O5' A      32      -6.465 -72.924 -38.806  1.00  0.00           O  
ATOM   1011  C5' A      32      -5.788 -72.221 -39.843  1.00  0.00           C  
ATOM   1012  H5' A      32      -5.307 -72.946 -40.501  1.00  0.00           H  
ATOM   1013 H5'' A      32      -6.519 -71.676 -40.440  1.00  0.00           H  
ATOM   1014  C4' A      32      -4.717 -71.229 -39.354  1.00  0.00           C  
ATOM   1015  H4' A      32      -5.162 -70.529 -38.647  1.00  0.00           H  
ATOM   1016  O4' A      32      -3.590 -71.857 -38.738  1.00  0.00           O  
ATOM   1017  C1' A      32      -2.392 -71.365 -39.332  1.00  0.00           C  
ATOM   1018  H1' A      32      -1.641 -71.142 -38.573  1.00  0.00           H  
ATOM   1019  N9  A      32      -1.863 -72.418 -40.242  1.00  0.00           N  
ATOM   1020  C8  A      32      -2.359 -73.689 -40.436  1.00  0.00           C  
ATOM   1021  H8  A      32      -3.259 -74.046 -39.948  1.00  0.00           H  
ATOM   1022  N7  A      32      -1.653 -74.437 -41.240  1.00  0.00           N  
ATOM   1023  C5  A      32      -0.589 -73.596 -41.585  1.00  0.00           C  
ATOM   1024  C6  A      32       0.559 -73.748 -42.396  1.00  0.00           C  
ATOM   1025  N6  A      32       0.853 -74.869 -43.024  1.00  0.00           N  
ATOM   1026  H61 A      32       1.662 -74.929 -43.629  1.00  0.00           H  
ATOM   1027  H62 A      32       0.242 -75.661 -42.913  1.00  0.00           H  
ATOM   1028  N1  A      32       1.433 -72.754 -42.563  1.00  0.00           N  
ATOM   1029  C2  A      32       1.199 -71.627 -41.900  1.00  0.00           C  
ATOM   1030  H2  A      32       1.925 -70.838 -42.040  1.00  0.00           H  
ATOM   1031  N3  A      32       0.186 -71.339 -41.085  1.00  0.00           N  
ATOM   1032  C4  A      32      -0.697 -72.373 -40.979  1.00  0.00           C  
ATOM   1033  C3' A      32      -4.183 -70.423 -40.541  1.00  0.00           C  
ATOM   1034  H3' A      32      -4.082 -71.093 -41.398  1.00  0.00           H  
ATOM   1035  C2' A      32      -2.774 -70.062 -40.044  1.00  0.00           C  
ATOM   1036  H2' A      32      -2.102 -69.856 -40.874  1.00  0.00           H  
ATOM   1037  O2' A      32      -2.748 -69.000 -39.084  1.00  0.00           O  
ATOM   1038 HO2' A      32      -1.898 -68.521 -39.130  1.00  0.00           H  
ATOM   1039  O3' A      32      -5.024 -69.314 -40.854  1.00  0.00           O  
ATOM   1040  P   A      33      -5.376 -68.934 -42.383  1.00  0.00           P  
ATOM   1041  OP1 A      33      -6.378 -67.831 -42.369  1.00  0.00           O  
ATOM   1042  OP2 A      33      -5.717 -70.192 -43.104  1.00  0.00           O  
ATOM   1043  O5' A      33      -3.987 -68.369 -42.990  1.00  0.00           O  
ATOM   1044  C5' A      33      -3.403 -67.164 -42.516  1.00  0.00           C  
ATOM   1045  H5' A      33      -3.458 -67.134 -41.426  1.00  0.00           H  
ATOM   1046 H5'' A      33      -3.958 -66.311 -42.909  1.00  0.00           H  
ATOM   1047  C4' A      33      -1.924 -67.030 -42.918  1.00  0.00           C  
ATOM   1048  H4' A      33      -1.552 -66.075 -42.542  1.00  0.00           H  
ATOM   1049  O4' A      33      -1.129 -68.071 -42.345  1.00  0.00           O  
ATOM   1050  C1' A      33      -0.232 -68.566 -43.335  1.00  0.00           C  
ATOM   1051  H1' A      33       0.770 -68.693 -42.919  1.00  0.00           H  
ATOM   1052  N9  A      33      -0.697 -69.876 -43.858  1.00  0.00           N  
ATOM   1053  C8  A      33      -1.838 -70.577 -43.547  1.00  0.00           C  
ATOM   1054  H8  A      33      -2.587 -70.195 -42.875  1.00  0.00           H  
ATOM   1055  N7  A      33      -1.925 -71.760 -44.094  1.00  0.00           N  
ATOM   1056  C5  A      33      -0.740 -71.836 -44.834  1.00  0.00           C  
ATOM   1057  C6  A      33      -0.141 -72.830 -45.641  1.00  0.00           C  
ATOM   1058  N6  A      33      -0.690 -74.006 -45.863  1.00  0.00           N  
ATOM   1059  H61 A      33      -0.191 -74.670 -46.447  1.00  0.00           H  
ATOM   1060  H62 A      33      -1.576 -74.206 -45.433  1.00  0.00           H  
ATOM   1061  N1  A      33       1.042 -72.637 -46.224  1.00  0.00           N  
ATOM   1062  C2  A      33       1.638 -71.474 -46.013  1.00  0.00           C  
ATOM   1063  H2  A      33       2.579 -71.329 -46.524  1.00  0.00           H  
ATOM   1064  N3  A      33       1.227 -70.460 -45.261  1.00  0.00           N  
ATOM   1065  C4  A      33       0.009 -70.700 -44.701  1.00  0.00           C  
ATOM   1066  C3' A      33      -1.675 -67.065 -44.432  1.00  0.00           C  
ATOM   1067  H3' A      33      -2.290 -67.853 -44.872  1.00  0.00           H  
ATOM   1068  C2' A      33      -0.205 -67.517 -44.449  1.00  0.00           C  
ATOM   1069  H2' A      33       0.046 -67.968 -45.410  1.00  0.00           H  
ATOM   1070  O2' A      33       0.735 -66.496 -44.087  1.00  0.00           O  
ATOM   1071 HO2' A      33       1.646 -66.796 -44.271  1.00  0.00           H  
ATOM   1072  O3' A      33      -1.911 -65.827 -45.098  1.00  0.00           O  
ATOM   1073  P   A      34      -2.263 -65.797 -46.676  1.00  0.00           P  
ATOM   1074  OP1 A      34      -2.311 -64.369 -47.098  1.00  0.00           O  
ATOM   1075  OP2 A      34      -3.479 -66.630 -46.885  1.00  0.00           O  
ATOM   1076  O5' A      34      -1.034 -66.527 -47.447  1.00  0.00           O  
ATOM   1077  C5' A      34       0.259 -65.934 -47.515  1.00  0.00           C  
ATOM   1078  H5' A      34       0.601 -65.683 -46.512  1.00  0.00           H  
ATOM   1079 H5'' A      34       0.199 -65.005 -48.084  1.00  0.00           H  
ATOM   1080  C4' A      34       1.310 -66.845 -48.176  1.00  0.00           C  
ATOM   1081  H4' A      34       2.281 -66.347 -48.119  1.00  0.00           H  
ATOM   1082  O4' A      34       1.426 -68.119 -47.545  1.00  0.00           O  
ATOM   1083  C1' A      34       1.630 -69.112 -48.546  1.00  0.00           C  
ATOM   1084  H1' A      34       2.528 -69.693 -48.332  1.00  0.00           H  
ATOM   1085  N9  A      34       0.481 -70.047 -48.605  1.00  0.00           N  
ATOM   1086  C8  A      34      -0.774 -69.926 -48.054  1.00  0.00           C  
ATOM   1087  H8  A      34      -1.096 -69.031 -47.536  1.00  0.00           H  
ATOM   1088  N7  A      34      -1.527 -70.993 -48.176  1.00  0.00           N  
ATOM   1089  C5  A      34      -0.696 -71.882 -48.878  1.00  0.00           C  
ATOM   1090  C6  A      34      -0.813 -73.219 -49.342  1.00  0.00           C  
ATOM   1091  N6  A      34      -1.878 -73.986 -49.181  1.00  0.00           N  
ATOM   1092  H61 A      34      -1.860 -74.906 -49.606  1.00  0.00           H  
ATOM   1093  H62 A      34      -2.670 -73.627 -48.677  1.00  0.00           H  
ATOM   1094  N1  A      34       0.179 -73.815 -50.005  1.00  0.00           N  
ATOM   1095  C2  A      34       1.293 -73.126 -50.195  1.00  0.00           C  
ATOM   1096  H2  A      34       2.079 -73.639 -50.733  1.00  0.00           H  
ATOM   1097  N3  A      34       1.566 -71.881 -49.816  1.00  0.00           N  
ATOM   1098  C4  A      34       0.517 -71.307 -49.158  1.00  0.00           C  
ATOM   1099  C3' A      34       1.007 -67.115 -49.650  1.00  0.00           C  
ATOM   1100  H3' A      34      -0.050 -67.358 -49.757  1.00  0.00           H  
ATOM   1101  C2' A      34       1.821 -68.397 -49.885  1.00  0.00           C  
ATOM   1102  H2' A      34       1.396 -68.982 -50.702  1.00  0.00           H  
ATOM   1103  O2' A      34       3.220 -68.200 -50.081  1.00  0.00           O  
ATOM   1104 HO2' A      34       3.348 -67.879 -50.999  1.00  0.00           H  
ATOM   1105  O3' A      34       1.338 -66.000 -50.472  1.00  0.00           O  
ATOM   1106  P   A      35       1.085 -66.037 -52.059  1.00  0.00           P  
ATOM   1107  OP1 A      35       1.099 -64.635 -52.560  1.00  0.00           O  
ATOM   1108  OP2 A      35      -0.103 -66.891 -52.330  1.00  0.00           O  
ATOM   1109  O5' A      35       2.435 -66.768 -52.577  1.00  0.00           O  
ATOM   1110  C5' A      35       2.560 -67.284 -53.891  1.00  0.00           C  
ATOM   1111  H5' A      35       3.620 -67.385 -54.125  1.00  0.00           H  
ATOM   1112 H5'' A      35       2.114 -66.591 -54.606  1.00  0.00           H  
ATOM   1113  C4' A      35       1.893 -68.658 -54.044  1.00  0.00           C  
ATOM   1114  H4' A      35       0.817 -68.534 -53.969  1.00  0.00           H  
ATOM   1115  O4' A      35       2.331 -69.616 -53.086  1.00  0.00           O  
ATOM   1116  C1' A      35       1.963 -70.899 -53.576  1.00  0.00           C  
ATOM   1117  H1' A      35       2.646 -71.657 -53.185  1.00  0.00           H  
ATOM   1118  N9  A      35       0.591 -71.252 -53.103  1.00  0.00           N  
ATOM   1119  C8  A      35      -0.332 -70.457 -52.460  1.00  0.00           C  
ATOM   1120  H8  A      35      -0.139 -69.417 -52.237  1.00  0.00           H  
ATOM   1121  N7  A      35      -1.448 -71.057 -52.134  1.00  0.00           N  
ATOM   1122  C5  A      35      -1.247 -72.358 -52.617  1.00  0.00           C  
ATOM   1123  C6  A      35      -2.017 -73.549 -52.629  1.00  0.00           C  
ATOM   1124  N6  A      35      -3.227 -73.673 -52.113  1.00  0.00           N  
ATOM   1125  H61 A      35      -3.644 -74.587 -52.128  1.00  0.00           H  
ATOM   1126  H62 A      35      -3.656 -72.886 -51.656  1.00  0.00           H  
ATOM   1127  N1  A      35      -1.559 -74.672 -53.179  1.00  0.00           N  
ATOM   1128  C2  A      35      -0.323 -74.660 -53.655  1.00  0.00           C  
ATOM   1129  H2  A      35       0.030 -75.594 -54.072  1.00  0.00           H  
ATOM   1130  N3  A      35       0.539 -73.647 -53.685  1.00  0.00           N  
ATOM   1131  C4  A      35      -0.000 -72.498 -53.175  1.00  0.00           C  
ATOM   1132  C3' A      35       2.222 -69.283 -55.399  1.00  0.00           C  
ATOM   1133  H3' A      35       3.275 -69.070 -55.599  1.00  0.00           H  
ATOM   1134  C2' A      35       2.144 -70.801 -55.114  1.00  0.00           C  
ATOM   1135  H2' A      35       3.113 -71.239 -55.364  1.00  0.00           H  
ATOM   1136  O2' A      35       1.150 -71.452 -55.865  1.00  0.00           O  
ATOM   1137 HO2' A      35       0.397 -70.813 -55.839  1.00  0.00           H  
ATOM   1138  O3' A      35       1.482 -68.746 -56.503  1.00  0.00           O  
ATOM   1139  P   C      36      -0.132 -68.824 -56.660  1.00  0.00           P  
ATOM   1140  OP1 C      36      -0.644 -67.435 -56.817  1.00  0.00           O  
ATOM   1141  OP2 C      36      -0.691 -69.695 -55.596  1.00  0.00           O  
ATOM   1142  O5' C      36      -0.250 -69.577 -58.090  1.00  0.00           O  
ATOM   1143  C5' C      36      -1.370 -70.374 -58.461  1.00  0.00           C  
ATOM   1144  H5' C      36      -1.521 -70.248 -59.535  1.00  0.00           H  
ATOM   1145 H5'' C      36      -2.276 -70.025 -57.961  1.00  0.00           H  
ATOM   1146  C4' C      36      -1.165 -71.880 -58.185  1.00  0.00           C  
ATOM   1147  H4' C      36      -0.117 -72.137 -58.351  1.00  0.00           H  
ATOM   1148  O4' C      36      -1.521 -72.248 -56.860  1.00  0.00           O  
ATOM   1149  C1' C      36      -2.201 -73.494 -56.844  1.00  0.00           C  
ATOM   1150  H1' C      36      -1.566 -74.226 -56.340  1.00  0.00           H  
ATOM   1151  N1  C      36      -3.472 -73.395 -56.060  1.00  0.00           N  
ATOM   1152  C6  C      36      -3.920 -72.196 -55.548  1.00  0.00           C  
ATOM   1153  H6  C      36      -3.421 -71.270 -55.814  1.00  0.00           H  
ATOM   1154  C5  C      36      -4.959 -72.165 -54.678  1.00  0.00           C  
ATOM   1155  H5  C      36      -5.284 -71.224 -54.263  1.00  0.00           H  
ATOM   1156  C4  C      36      -5.548 -73.406 -54.320  1.00  0.00           C  
ATOM   1157  N4  C      36      -6.497 -73.450 -53.423  1.00  0.00           N  
ATOM   1158  H41 C      36      -6.827 -74.357 -53.113  1.00  0.00           H  
ATOM   1159  H42 C      36      -6.810 -72.599 -52.990  1.00  0.00           H  
ATOM   1160  N3  C      36      -5.145 -74.565 -54.797  1.00  0.00           N  
ATOM   1161  C2  C      36      -4.110 -74.583 -55.673  1.00  0.00           C  
ATOM   1162  O2  C      36      -3.765 -75.685 -56.104  1.00  0.00           O  
ATOM   1163  C3' C      36      -2.018 -72.717 -59.141  1.00  0.00           C  
ATOM   1164  H3' C      36      -2.940 -72.171 -59.351  1.00  0.00           H  
ATOM   1165  C2' C      36      -2.373 -73.963 -58.300  1.00  0.00           C  
ATOM   1166  H2' C      36      -3.407 -74.251 -58.496  1.00  0.00           H  
ATOM   1167  O2' C      36      -1.492 -75.072 -58.491  1.00  0.00           O  
ATOM   1168 HO2' C      36      -1.995 -75.904 -58.408  1.00  0.00           H  
ATOM   1169  O3' C      36      -1.269 -72.949 -60.338  1.00  0.00           O  
ATOM   1170  P   G      37      -1.975 -73.101 -61.783  1.00  0.00           P  
ATOM   1171  OP1 G      37      -0.893 -73.077 -62.810  1.00  0.00           O  
ATOM   1172  OP2 G      37      -3.053 -72.078 -61.880  1.00  0.00           O  
ATOM   1173  O5' G      37      -2.665 -74.567 -61.792  1.00  0.00           O  
ATOM   1174  C5' G      37      -1.883 -75.754 -61.875  1.00  0.00           C  
ATOM   1175  H5' G      37      -1.135 -75.759 -61.081  1.00  0.00           H  
ATOM   1176 H5'' G      37      -1.358 -75.773 -62.832  1.00  0.00           H  
ATOM   1177  C4' G      37      -2.726 -77.037 -61.761  1.00  0.00           C  
ATOM   1178  H4' G      37      -2.056 -77.890 -61.880  1.00  0.00           H  
ATOM   1179  O4' G      37      -3.339 -77.161 -60.482  1.00  0.00           O  
ATOM   1180  C1' G      37      -4.687 -77.578 -60.642  1.00  0.00           C  
ATOM   1181  H1' G      37      -4.839 -78.494 -60.068  1.00  0.00           H  
ATOM   1182  N9  G      37      -5.575 -76.546 -60.047  1.00  0.00           N  
ATOM   1183  C8  G      37      -5.438 -75.179 -60.043  1.00  0.00           C  
ATOM   1184  H8  G      37      -4.734 -74.663 -60.678  1.00  0.00           H  
ATOM   1185  N7  G      37      -6.176 -74.563 -59.155  1.00  0.00           N  
ATOM   1186  C5  G      37      -6.906 -75.596 -58.557  1.00  0.00           C  
ATOM   1187  C6  G      37      -7.877 -75.594 -57.487  1.00  0.00           C  
ATOM   1188  O6  G      37      -8.277 -74.664 -56.785  1.00  0.00           O  
ATOM   1189  N1  G      37      -8.413 -76.839 -57.238  1.00  0.00           N  
ATOM   1190  H1  G      37      -9.091 -76.911 -56.496  1.00  0.00           H  
ATOM   1191  C2  G      37      -8.039 -77.966 -57.889  1.00  0.00           C  
ATOM   1192  N2  G      37      -8.673 -79.062 -57.574  1.00  0.00           N  
ATOM   1193  H21 G      37      -9.396 -79.035 -56.859  1.00  0.00           H  
ATOM   1194  H22 G      37      -8.418 -79.916 -58.040  1.00  0.00           H  
ATOM   1195  N3  G      37      -7.111 -78.029 -58.842  1.00  0.00           N  
ATOM   1196  C4  G      37      -6.580 -76.804 -59.140  1.00  0.00           C  
ATOM   1197  C3' G      37      -3.803 -77.137 -62.852  1.00  0.00           C  
ATOM   1198  H3' G      37      -4.169 -76.136 -63.086  1.00  0.00           H  
ATOM   1199  C2' G      37      -4.930 -77.905 -62.125  1.00  0.00           C  
ATOM   1200  H2' G      37      -5.905 -77.537 -62.448  1.00  0.00           H  
ATOM   1201  O2' G      37      -4.848 -79.328 -62.260  1.00  0.00           O  
ATOM   1202 HO2' G      37      -5.739 -79.722 -62.180  1.00  0.00           H  
ATOM   1203  O3' G      37      -3.229 -77.740 -64.021  1.00  0.00           O  
ATOM   1204  P   U      38      -3.942 -77.700 -65.474  1.00  0.00           P  
ATOM   1205  OP1 U      38      -5.117 -78.614 -65.470  1.00  0.00           O  
ATOM   1206  OP2 U      38      -2.874 -77.950 -66.483  1.00  0.00           O  
ATOM   1207  O5' U      38      -4.409 -76.153 -65.663  1.00  0.00           O  
ATOM   1208  C5' U      38      -5.614 -75.772 -66.322  1.00  0.00           C  
ATOM   1209  H5' U      38      -5.648 -76.218 -67.318  1.00  0.00           H  
ATOM   1210 H5'' U      38      -5.599 -74.687 -66.445  1.00  0.00           H  
ATOM   1211  C4' U      38      -6.901 -76.149 -65.560  1.00  0.00           C  
ATOM   1212  H4' U      38      -7.129 -77.201 -65.729  1.00  0.00           H  
ATOM   1213  O4' U      38      -6.779 -75.929 -64.162  1.00  0.00           O  
ATOM   1214  C1' U      38      -8.049 -75.584 -63.639  1.00  0.00           C  
ATOM   1215  H1' U      38      -8.407 -76.407 -63.016  1.00  0.00           H  
ATOM   1216  N1  U      38      -7.933 -74.367 -62.789  1.00  0.00           N  
ATOM   1217  C6  U      38      -6.923 -73.441 -62.970  1.00  0.00           C  
ATOM   1218  H6  U      38      -6.233 -73.553 -63.800  1.00  0.00           H  
ATOM   1219  C5  U      38      -6.754 -72.420 -62.089  1.00  0.00           C  
ATOM   1220  H5  U      38      -5.939 -71.723 -62.220  1.00  0.00           H  
ATOM   1221  C4  U      38      -7.624 -72.254 -60.945  1.00  0.00           C  
ATOM   1222  O4  U      38      -7.535 -71.380 -60.088  1.00  0.00           O  
ATOM   1223  N3  U      38      -8.625 -73.185 -60.863  1.00  0.00           N  
ATOM   1224  H3  U      38      -9.281 -73.081 -60.105  1.00  0.00           H  
ATOM   1225  C2  U      38      -8.818 -74.249 -61.711  1.00  0.00           C  
ATOM   1226  O2  U      38      -9.732 -75.043 -61.487  1.00  0.00           O  
ATOM   1227  C3' U      38      -8.108 -75.339 -66.041  1.00  0.00           C  
ATOM   1228  H3' U      38      -7.797 -74.301 -66.171  1.00  0.00           H  
ATOM   1229  C2' U      38      -9.032 -75.426 -64.810  1.00  0.00           C  
ATOM   1230  H2' U      38      -9.613 -74.511 -64.704  1.00  0.00           H  
ATOM   1231  O2' U      38      -9.878 -76.573 -64.805  1.00  0.00           O  
ATOM   1232 HO2' U      38     -10.682 -76.357 -65.311  1.00  0.00           H  
ATOM   1233  O3' U      38      -8.633 -75.870 -67.259  1.00  0.00           O  
ATOM   1234  P   C      39      -9.599 -75.009 -68.226  1.00  0.00           P  
ATOM   1235  OP1 C      39      -9.742 -75.758 -69.505  1.00  0.00           O  
ATOM   1236  OP2 C      39      -9.077 -73.616 -68.280  1.00  0.00           O  
ATOM   1237  O5' C      39     -11.034 -74.972 -67.482  1.00  0.00           O  
ATOM   1238  C5' C      39     -11.931 -76.076 -67.499  1.00  0.00           C  
ATOM   1239  H5' C      39     -11.401 -76.987 -67.217  1.00  0.00           H  
ATOM   1240 H5'' C      39     -12.332 -76.211 -68.505  1.00  0.00           H  
ATOM   1241  C4' C      39     -13.098 -75.858 -66.517  1.00  0.00           C  
ATOM   1242  H4' C      39     -13.700 -76.766 -66.470  1.00  0.00           H  
ATOM   1243  O4' C      39     -12.581 -75.588 -65.215  1.00  0.00           O  
ATOM   1244  C1' C      39     -13.345 -74.569 -64.586  1.00  0.00           C  
ATOM   1245  H1' C      39     -13.799 -74.989 -63.686  1.00  0.00           H  
ATOM   1246  N1  C      39     -12.472 -73.420 -64.190  1.00  0.00           N  
ATOM   1247  C6  C      39     -11.580 -72.834 -65.057  1.00  0.00           C  
ATOM   1248  H6  C      39     -11.571 -73.130 -66.097  1.00  0.00           H  
ATOM   1249  C5  C      39     -10.691 -71.912 -64.604  1.00  0.00           C  
ATOM   1250  H5  C      39      -9.975 -71.476 -65.285  1.00  0.00           H  
ATOM   1251  C4  C      39     -10.741 -71.578 -63.221  1.00  0.00           C  
ATOM   1252  N4  C      39      -9.930 -70.690 -62.718  1.00  0.00           N  
ATOM   1253  H41 C      39     -10.054 -70.423 -61.745  1.00  0.00           H  
ATOM   1254  H42 C      39      -9.246 -70.240 -63.301  1.00  0.00           H  
ATOM   1255  N3  C      39     -11.645 -72.060 -62.398  1.00  0.00           N  
ATOM   1256  C2  C      39     -12.545 -72.954 -62.872  1.00  0.00           C  
ATOM   1257  O2  C      39     -13.447 -73.297 -62.108  1.00  0.00           O  
ATOM   1258  C3' C      39     -14.020 -74.692 -66.906  1.00  0.00           C  
ATOM   1259  H3' C      39     -13.421 -73.917 -67.387  1.00  0.00           H  
ATOM   1260  C2' C      39     -14.481 -74.181 -65.533  1.00  0.00           C  
ATOM   1261  H2' C      39     -14.588 -73.105 -65.573  1.00  0.00           H  
ATOM   1262  O2' C      39     -15.680 -74.786 -65.055  1.00  0.00           O  
ATOM   1263 HO2' C      39     -16.398 -74.543 -65.669  1.00  0.00           H  
ATOM   1264  O3' C      39     -15.091 -75.093 -67.764  1.00  0.00           O  
ATOM   1265  P   C      40     -16.099 -74.016 -68.430  1.00  0.00           P  
ATOM   1266  OP1 C      40     -16.873 -74.727 -69.484  1.00  0.00           O  
ATOM   1267  OP2 C      40     -15.312 -72.814 -68.812  1.00  0.00           O  
ATOM   1268  O5' C      40     -17.137 -73.590 -67.257  1.00  0.00           O  
ATOM   1269  C5' C      40     -18.067 -72.531 -67.475  1.00  0.00           C  
ATOM   1270  H5' C      40     -18.781 -72.832 -68.244  1.00  0.00           H  
ATOM   1271 H5'' C      40     -17.520 -71.671 -67.864  1.00  0.00           H  
ATOM   1272  C4' C      40     -18.856 -72.092 -66.218  1.00  0.00           C  
ATOM   1273  H4' C      40     -19.787 -72.660 -66.192  1.00  0.00           H  
ATOM   1274  O4' C      40     -18.183 -72.326 -64.978  1.00  0.00           O  
ATOM   1275  C1' C      40     -18.110 -71.121 -64.217  1.00  0.00           C  
ATOM   1276  H1' C      40     -18.381 -71.328 -63.178  1.00  0.00           H  
ATOM   1277  N1  C      40     -16.721 -70.565 -64.241  1.00  0.00           N  
ATOM   1278  C6  C      40     -15.815 -70.944 -65.202  1.00  0.00           C  
ATOM   1279  H6  C      40     -16.133 -71.546 -66.040  1.00  0.00           H  
ATOM   1280  C5  C      40     -14.509 -70.604 -65.093  1.00  0.00           C  
ATOM   1281  H5  C      40     -13.804 -70.916 -65.847  1.00  0.00           H  
ATOM   1282  C4  C      40     -14.139 -69.829 -63.968  1.00  0.00           C  
ATOM   1283  N4  C      40     -12.901 -69.477 -63.821  1.00  0.00           N  
ATOM   1284  H41 C      40     -12.667 -68.877 -63.040  1.00  0.00           H  
ATOM   1285  H42 C      40     -12.218 -69.718 -64.513  1.00  0.00           H  
ATOM   1286  N3  C      40     -14.995 -69.381 -63.074  1.00  0.00           N  
ATOM   1287  C2  C      40     -16.299 -69.728 -63.194  1.00  0.00           C  
ATOM   1288  O2  C      40     -17.078 -69.266 -62.360  1.00  0.00           O  
ATOM   1289  C3' C      40     -19.213 -70.595 -66.283  1.00  0.00           C  
ATOM   1290  H3' C      40     -18.424 -70.062 -66.816  1.00  0.00           H  
ATOM   1291  C2' C      40     -19.143 -70.159 -64.810  1.00  0.00           C  
ATOM   1292  H2' C      40     -18.800 -69.126 -64.741  1.00  0.00           H  
ATOM   1293  O2' C      40     -20.386 -70.292 -64.152  1.00  0.00           O  
ATOM   1294 HO2' C      40     -20.961 -69.697 -64.692  1.00  0.00           H  
ATOM   1295  O3' C      40     -20.459 -70.372 -66.942  1.00  0.00           O  
ATOM   1296  P   C      41     -21.154 -68.920 -66.977  1.00  0.00           P  
ATOM   1297  OP1 C      41     -21.677 -68.648 -65.612  1.00  0.00           O  
ATOM   1298  OP2 C      41     -22.105 -68.907 -68.120  1.00  0.00           O  
ATOM   1299  O5' C      41     -19.926 -67.921 -67.315  1.00  0.00           O  
ATOM   1300  C5' C      41     -20.102 -66.509 -67.370  1.00  0.00           C  
ATOM   1301  H5' C      41     -21.151 -66.273 -67.553  1.00  0.00           H  
ATOM   1302 H5'' C      41     -19.545 -66.134 -68.231  1.00  0.00           H  
ATOM   1303  C4' C      41     -19.639 -65.736 -66.114  1.00  0.00           C  
ATOM   1304  H4' C      41     -20.503 -65.205 -65.710  1.00  0.00           H  
ATOM   1305  O4' C      41     -19.070 -66.529 -65.061  1.00  0.00           O  
ATOM   1306  C1' C      41     -17.915 -65.860 -64.538  1.00  0.00           C  
ATOM   1307  H1' C      41     -17.921 -65.881 -63.444  1.00  0.00           H  
ATOM   1308  N1  C      41     -16.647 -66.500 -65.034  1.00  0.00           N  
ATOM   1309  C6  C      41     -16.659 -67.469 -66.011  1.00  0.00           C  
ATOM   1310  H6  C      41     -17.598 -67.835 -66.403  1.00  0.00           H  
ATOM   1311  C5  C      41     -15.499 -67.957 -66.511  1.00  0.00           C  
ATOM   1312  H5  C      41     -15.523 -68.708 -67.286  1.00  0.00           H  
ATOM   1313  C4  C      41     -14.290 -67.414 -66.007  1.00  0.00           C  
ATOM   1314  N4  C      41     -13.142 -67.831 -66.467  1.00  0.00           N  
ATOM   1315  H41 C      41     -12.301 -67.534 -65.984  1.00  0.00           H  
ATOM   1316  H42 C      41     -13.118 -68.584 -67.131  1.00  0.00           H  
ATOM   1317  N3  C      41     -14.246 -66.503 -65.058  1.00  0.00           N  
ATOM   1318  C2  C      41     -15.413 -66.049 -64.539  1.00  0.00           C  
ATOM   1319  O2  C      41     -15.333 -65.217 -63.636  1.00  0.00           O  
ATOM   1320  C3' C      41     -18.566 -64.691 -66.454  1.00  0.00           C  
ATOM   1321  H3' C      41     -17.788 -65.197 -67.028  1.00  0.00           H  
ATOM   1322  C2' C      41     -18.037 -64.407 -65.036  1.00  0.00           C  
ATOM   1323  H2' C      41     -17.072 -63.905 -65.065  1.00  0.00           H  
ATOM   1324  O2' C      41     -18.950 -63.680 -64.204  1.00  0.00           O  
ATOM   1325 HO2' C      41     -18.501 -63.376 -63.389  1.00  0.00           H  
ATOM   1326  O3' C      41     -19.018 -63.579 -67.218  1.00  0.00           O  
ATOM   1327  P   G3     42     -17.977 -62.497 -67.824  1.00  0.00           P  
ATOM   1328  OP1 G3     42     -17.487 -61.635 -66.715  1.00  0.00           O  
ATOM   1329  OP2 G3     42     -18.661 -61.842 -68.972  1.00  0.00           O  
ATOM   1330  O5' G3     42     -16.722 -63.339 -68.430  1.00  0.00           O  
ATOM   1331  C5' G3     42     -15.550 -63.571 -67.653  1.00  0.00           C  
ATOM   1332  H5' G3     42     -15.833 -63.924 -66.668  1.00  0.00           H  
ATOM   1333 H5'' G3     42     -15.012 -62.630 -67.526  1.00  0.00           H  
ATOM   1334  C4' G3     42     -14.582 -64.611 -68.231  1.00  0.00           C  
ATOM   1335  H4' G3     42     -13.815 -64.805 -67.479  1.00  0.00           H  
ATOM   1336  O4' G3     42     -15.239 -65.829 -68.540  1.00  0.00           O  
ATOM   1337  C1' G3     42     -14.408 -66.567 -69.427  1.00  0.00           C  
ATOM   1338  H1' G3     42     -13.871 -67.338 -68.876  1.00  0.00           H  
ATOM   1339  N9  G3     42     -15.212 -67.256 -70.460  1.00  0.00           N  
ATOM   1340  C8  G3     42     -16.375 -66.855 -71.070  1.00  0.00           C  
ATOM   1341  H8  G3     42     -16.866 -65.922 -70.819  1.00  0.00           H  
ATOM   1342  N7  G3     42     -16.829 -67.698 -71.963  1.00  0.00           N  
ATOM   1343  C5  G3     42     -15.892 -68.745 -71.941  1.00  0.00           C  
ATOM   1344  C6  G3     42     -15.805 -69.976 -72.691  1.00  0.00           C  
ATOM   1345  O6  G3     42     -16.564 -70.416 -73.559  1.00  0.00           O  
ATOM   1346  N1  G3     42     -14.697 -70.742 -72.372  1.00  0.00           N  
ATOM   1347  H1  G3     42     -14.582 -71.607 -72.863  1.00  0.00           H  
ATOM   1348  C2  G3     42     -13.777 -70.380 -71.438  1.00  0.00           C  
ATOM   1349  N2  G3     42     -12.742 -71.166 -71.265  1.00  0.00           N  
ATOM   1350  H21 G3     42     -12.652 -72.034 -71.768  1.00  0.00           H  
ATOM   1351  H22 G3     42     -12.058 -70.890 -70.579  1.00  0.00           H  
ATOM   1352  N3  G3     42     -13.815 -69.255 -70.725  1.00  0.00           N  
ATOM   1353  C4  G3     42     -14.901 -68.476 -71.019  1.00  0.00           C  
ATOM   1354  C3' G3     42     -13.891 -64.220 -69.538  1.00  0.00           C  
ATOM   1355  H3' G3     42     -14.636 -63.835 -70.238  1.00  0.00           H  
ATOM   1356  C2' G3     42     -13.383 -65.590 -70.024  1.00  0.00           C  
ATOM   1357  H2' G3     42     -13.395 -65.628 -71.116  1.00  0.00           H  
ATOM   1358  O2' G3     42     -12.075 -65.914 -69.530  1.00  0.00           O  
ATOM   1359 HO2' G3     42     -12.056 -65.931 -68.553  1.00  0.00           H  
ATOM   1360  O3' G3     42     -12.832 -63.279 -69.365  1.00  0.00           O  
ATOM   1361 HO3' G3     42     -11.991 -63.781 -69.329  1.00  0.00           H  
TER   
END   
