# Supplementary material for: RPocket: an intuitive database of RNA pocket topology information with RNA-ligand data resources
Source: BMC Bioinformatics. 2021 Sep 8;22:428. doi: 10.1186/s12859-021-04349-4 (PMC8424408; doi:10.1186/s12859-021-04349-4)
Supplement: Supplementary file 7 — Additional file 7. Folder S3: Nine other experimental structures and their modeling structures and pockets. [file 12859_2021_4349_MOESM7_ESM.zip › 12859_2021_4349_MOESM7_ESM/2AU4_d3.pdb]

REMARK                                                              
ATOM      1 HO5' G5      1      59.503 -24.946 -20.790  1.00  0.00           H  
ATOM      2  O5' G5      1      59.175 -25.841 -21.011  1.00  0.00           O  
ATOM      3  C5' G5      1      60.006 -26.824 -20.400  1.00  0.00           C  
ATOM      4  H5' G5      1      60.016 -26.675 -19.318  1.00  0.00           H  
ATOM      5 H5'' G5      1      61.028 -26.699 -20.763  1.00  0.00           H  
ATOM      6  C4' G5      1      59.569 -28.275 -20.687  1.00  0.00           C  
ATOM      7  H4' G5      1      60.335 -28.920 -20.254  1.00  0.00           H  
ATOM      8  O4' G5      1      58.328 -28.609 -20.064  1.00  0.00           O  
ATOM      9  C1' G5      1      57.293 -28.679 -21.042  1.00  0.00           C  
ATOM     10  H1' G5      1      56.629 -29.509 -20.795  1.00  0.00           H  
ATOM     11  N9  G5      1      56.454 -27.442 -21.041  1.00  0.00           N  
ATOM     12  C8  G5      1      56.333 -26.515 -20.031  1.00  0.00           C  
ATOM     13  H8  G5      1      56.938 -26.564 -19.133  1.00  0.00           H  
ATOM     14  N7  G5      1      55.443 -25.579 -20.244  1.00  0.00           N  
ATOM     15  C5  G5      1      54.914 -25.910 -21.497  1.00  0.00           C  
ATOM     16  C6  G5      1      53.879 -25.285 -22.291  1.00  0.00           C  
ATOM     17  O6  G5      1      53.181 -24.300 -22.044  1.00  0.00           O  
ATOM     18  N1  G5      1      53.654 -25.918 -23.493  1.00  0.00           N  
ATOM     19  H1  G5      1      53.015 -25.498 -24.148  1.00  0.00           H  
ATOM     20  C2  G5      1      54.287 -27.048 -23.869  1.00  0.00           C  
ATOM     21  N2  G5      1      53.958 -27.529 -25.031  1.00  0.00           N  
ATOM     22  H21 G5      1      53.314 -27.030 -25.638  1.00  0.00           H  
ATOM     23  H22 G5      1      54.307 -28.450 -25.256  1.00  0.00           H  
ATOM     24  N3  G5      1      55.182 -27.710 -23.141  1.00  0.00           N  
ATOM     25  C4  G5      1      55.498 -27.069 -21.973  1.00  0.00           C  
ATOM     26  C3' G5      1      59.468 -28.597 -22.189  1.00  0.00           C  
ATOM     27  H3' G5      1      59.644 -27.691 -22.773  1.00  0.00           H  
ATOM     28  C2' G5      1      57.987 -28.993 -22.380  1.00  0.00           C  
ATOM     29  H2' G5      1      57.585 -28.363 -23.167  1.00  0.00           H  
ATOM     30  O2' G5      1      57.767 -30.369 -22.710  1.00  0.00           O  
ATOM     31 HO2' G5      1      56.871 -30.480 -23.082  1.00  0.00           H  
ATOM     32  O3' G5      1      60.391 -29.623 -22.569  1.00  0.00           O  
ATOM     33  P   G       2      61.745 -29.285 -23.386  1.00  0.00           P  
ATOM     34  OP1 G       2      62.671 -30.442 -23.227  1.00  0.00           O  
ATOM     35  OP2 G       2      62.226 -27.938 -22.973  1.00  0.00           O  
ATOM     36  O5' G       2      61.270 -29.204 -24.941  1.00  0.00           O  
ATOM     37  C5' G       2      61.057 -30.380 -25.718  1.00  0.00           C  
ATOM     38  H5' G       2      60.383 -31.052 -25.184  1.00  0.00           H  
ATOM     39 H5'' G       2      62.013 -30.892 -25.843  1.00  0.00           H  
ATOM     40  C4' G       2      60.473 -30.125 -27.124  1.00  0.00           C  
ATOM     41  H4' G       2      60.592 -31.054 -27.684  1.00  0.00           H  
ATOM     42  O4' G       2      59.073 -29.847 -27.111  1.00  0.00           O  
ATOM     43  C1' G       2      58.805 -28.643 -27.822  1.00  0.00           C  
ATOM     44  H1' G       2      58.041 -28.820 -28.584  1.00  0.00           H  
ATOM     45  N9  G       2      58.282 -27.618 -26.888  1.00  0.00           N  
ATOM     46  C8  G       2      58.558 -27.474 -25.552  1.00  0.00           C  
ATOM     47  H8  G       2      59.249 -28.116 -25.032  1.00  0.00           H  
ATOM     48  N7  G       2      57.885 -26.533 -24.955  1.00  0.00           N  
ATOM     49  C5  G       2      57.093 -26.005 -25.973  1.00  0.00           C  
ATOM     50  C6  G       2      56.105 -24.962 -25.944  1.00  0.00           C  
ATOM     51  O6  G       2      55.704 -24.302 -24.988  1.00  0.00           O  
ATOM     52  N1  G       2      55.564 -24.686 -27.178  1.00  0.00           N  
ATOM     53  H1  G       2      54.872 -23.957 -27.224  1.00  0.00           H  
ATOM     54  C2  G       2      55.881 -25.361 -28.305  1.00  0.00           C  
ATOM     55  N2  G       2      55.297 -24.944 -29.399  1.00  0.00           N  
ATOM     56  H21 G       2      54.694 -24.126 -29.368  1.00  0.00           H  
ATOM     57  H22 G       2      55.519 -25.406 -30.267  1.00  0.00           H  
ATOM     58  N3  G       2      56.755 -26.370 -28.377  1.00  0.00           N  
ATOM     59  C4  G       2      57.343 -26.645 -27.170  1.00  0.00           C  
ATOM     60  C3' G       2      61.225 -29.033 -27.900  1.00  0.00           C  
ATOM     61  H3' G       2      61.784 -28.401 -27.208  1.00  0.00           H  
ATOM     62  C2' G       2      60.090 -28.194 -28.524  1.00  0.00           C  
ATOM     63  H2' G       2      60.268 -27.142 -28.308  1.00  0.00           H  
ATOM     64  O2' G       2      59.929 -28.390 -29.927  1.00  0.00           O  
ATOM     65 HO2' G       2      60.764 -28.136 -30.358  1.00  0.00           H  
ATOM     66  O3' G       2      62.108 -29.636 -28.847  1.00  0.00           O  
ATOM     67  P   G       3      63.496 -28.939 -29.279  1.00  0.00           P  
ATOM     68  OP1 G       3      64.103 -29.782 -30.346  1.00  0.00           O  
ATOM     69  OP2 G       3      64.292 -28.671 -28.049  1.00  0.00           O  
ATOM     70  O5' G       3      63.039 -27.543 -29.959  1.00  0.00           O  
ATOM     71  C5' G       3      63.384 -26.284 -29.396  1.00  0.00           C  
ATOM     72  H5' G       3      64.440 -26.075 -29.575  1.00  0.00           H  
ATOM     73 H5'' G       3      63.210 -26.299 -28.319  1.00  0.00           H  
ATOM     74  C4' G       3      62.524 -25.171 -30.009  1.00  0.00           C  
ATOM     75  H4' G       3      62.541 -25.262 -31.097  1.00  0.00           H  
ATOM     76  O4' G       3      61.180 -25.297 -29.556  1.00  0.00           O  
ATOM     77  C1' G       3      60.684 -24.031 -29.159  1.00  0.00           C  
ATOM     78  H1' G       3      59.748 -23.827 -29.683  1.00  0.00           H  
ATOM     79  N9  G       3      60.401 -23.996 -27.704  1.00  0.00           N  
ATOM     80  C8  G       3      61.081 -24.562 -26.653  1.00  0.00           C  
ATOM     81  H8  G       3      61.961 -25.178 -26.789  1.00  0.00           H  
ATOM     82  N7  G       3      60.570 -24.295 -25.479  1.00  0.00           N  
ATOM     83  C5  G       3      59.464 -23.485 -25.769  1.00  0.00           C  
ATOM     84  C6  G       3      58.479 -22.846 -24.926  1.00  0.00           C  
ATOM     85  O6  G       3      58.332 -22.888 -23.703  1.00  0.00           O  
ATOM     86  N1  G       3      57.593 -22.062 -25.627  1.00  0.00           N  
ATOM     87  H1  G       3      56.898 -21.565 -25.099  1.00  0.00           H  
ATOM     88  C2  G       3      57.586 -21.945 -26.970  1.00  0.00           C  
ATOM     89  N2  G       3      56.696 -21.144 -27.488  1.00  0.00           N  
ATOM     90  H21 G       3      56.140 -20.550 -26.880  1.00  0.00           H  
ATOM     91  H22 G       3      56.690 -21.021 -28.486  1.00  0.00           H  
ATOM     92  N3  G       3      58.434 -22.551 -27.795  1.00  0.00           N  
ATOM     93  C4  G       3      59.365 -23.299 -27.132  1.00  0.00           C  
ATOM     94  C3' G       3      63.024 -23.767 -29.639  1.00  0.00           C  
ATOM     95  H3' G       3      63.474 -23.807 -28.644  1.00  0.00           H  
ATOM     96  C2' G       3      61.708 -22.971 -29.566  1.00  0.00           C  
ATOM     97  H2' G       3      61.770 -22.190 -28.810  1.00  0.00           H  
ATOM     98  O2' G       3      61.277 -22.435 -30.813  1.00  0.00           O  
ATOM     99 HO2' G       3      61.728 -21.583 -30.938  1.00  0.00           H  
ATOM    100  O3' G       3      63.960 -23.288 -30.607  1.00  0.00           O  
ATOM    101  P   A       4      64.978 -22.073 -30.293  1.00  0.00           P  
ATOM    102  OP1 A       4      65.920 -21.971 -31.443  1.00  0.00           O  
ATOM    103  OP2 A       4      65.545 -22.299 -28.936  1.00  0.00           O  
ATOM    104  O5' A       4      64.076 -20.727 -30.231  1.00  0.00           O  
ATOM    105  C5' A       4      63.645 -20.028 -31.393  1.00  0.00           C  
ATOM    106  H5' A       4      63.175 -20.724 -32.090  1.00  0.00           H  
ATOM    107 H5'' A       4      64.504 -19.579 -31.892  1.00  0.00           H  
ATOM    108  C4' A       4      62.629 -18.922 -31.040  1.00  0.00           C  
ATOM    109  H4' A       4      62.217 -18.515 -31.964  1.00  0.00           H  
ATOM    110  O4' A       4      61.561 -19.498 -30.285  1.00  0.00           O  
ATOM    111  C1' A       4      61.266 -18.690 -29.154  1.00  0.00           C  
ATOM    112  H1' A       4      60.200 -18.451 -29.173  1.00  0.00           H  
ATOM    113  N9  A       4      61.535 -19.386 -27.872  1.00  0.00           N  
ATOM    114  C8  A       4      62.630 -20.106 -27.455  1.00  0.00           C  
ATOM    115  H8  A       4      63.506 -20.248 -28.066  1.00  0.00           H  
ATOM    116  N7  A       4      62.514 -20.630 -26.261  1.00  0.00           N  
ATOM    117  C5  A       4      61.269 -20.152 -25.830  1.00  0.00           C  
ATOM    118  C6  A       4      60.502 -20.268 -24.643  1.00  0.00           C  
ATOM    119  N6  A       4      60.832 -20.995 -23.591  1.00  0.00           N  
ATOM    120  H61 A       4      60.175 -21.073 -22.824  1.00  0.00           H  
ATOM    121  H62 A       4      61.700 -21.502 -23.594  1.00  0.00           H  
ATOM    122  N1  A       4      59.328 -19.648 -24.521  1.00  0.00           N  
ATOM    123  C2  A       4      58.893 -18.921 -25.540  1.00  0.00           C  
ATOM    124  H2  A       4      57.939 -18.429 -25.403  1.00  0.00           H  
ATOM    125  N3  A       4      59.484 -18.732 -26.715  1.00  0.00           N  
ATOM    126  C4  A       4      60.680 -19.381 -26.797  1.00  0.00           C  
ATOM    127  C3' A       4      63.211 -17.750 -30.223  1.00  0.00           C  
ATOM    128  H3' A       4      64.047 -18.111 -29.621  1.00  0.00           H  
ATOM    129  C2' A       4      62.052 -17.385 -29.268  1.00  0.00           C  
ATOM    130  H2' A       4      62.456 -17.087 -28.298  1.00  0.00           H  
ATOM    131  O2' A       4      61.144 -16.392 -29.763  1.00  0.00           O  
ATOM    132 HO2' A       4      60.656 -15.980 -29.023  1.00  0.00           H  
ATOM    133  O3' A       4      63.598 -16.600 -30.979  1.00  0.00           O  
ATOM    134  P   C       5      64.958 -16.528 -31.841  1.00  0.00           P  
ATOM    135  OP1 C       5      64.657 -17.072 -33.195  1.00  0.00           O  
ATOM    136  OP2 C       5      66.069 -17.142 -31.061  1.00  0.00           O  
ATOM    137  O5' C       5      65.279 -14.932 -32.029  1.00  0.00           O  
ATOM    138  C5' C       5      65.914 -14.136 -31.022  1.00  0.00           C  
ATOM    139  H5' C       5      66.557 -13.414 -31.528  1.00  0.00           H  
ATOM    140 H5'' C       5      66.564 -14.758 -30.406  1.00  0.00           H  
ATOM    141  C4' C       5      64.968 -13.329 -30.104  1.00  0.00           C  
ATOM    142  H4' C       5      64.461 -12.569 -30.702  1.00  0.00           H  
ATOM    143  O4' C       5      63.977 -14.134 -29.475  1.00  0.00           O  
ATOM    144  C1' C       5      63.898 -13.836 -28.089  1.00  0.00           C  
ATOM    145  H1' C       5      62.864 -13.575 -27.848  1.00  0.00           H  
ATOM    146  N1  C       5      64.280 -15.005 -27.241  1.00  0.00           N  
ATOM    147  C6  C       5      65.019 -16.058 -27.728  1.00  0.00           C  
ATOM    148  H6  C       5      65.474 -15.988 -28.710  1.00  0.00           H  
ATOM    149  C5  C       5      65.133 -17.202 -27.008  1.00  0.00           C  
ATOM    150  H5  C       5      65.689 -18.036 -27.407  1.00  0.00           H  
ATOM    151  C4  C       5      64.478 -17.245 -25.746  1.00  0.00           C  
ATOM    152  N4  C       5      64.434 -18.342 -25.047  1.00  0.00           N  
ATOM    153  H41 C       5      63.836 -18.344 -24.229  1.00  0.00           H  
ATOM    154  H42 C       5      64.810 -19.192 -25.426  1.00  0.00           H  
ATOM    155  N3  C       5      63.808 -16.233 -25.240  1.00  0.00           N  
ATOM    156  C2  C       5      63.718 -15.093 -25.961  1.00  0.00           C  
ATOM    157  O2  C       5      63.101 -14.160 -25.447  1.00  0.00           O  
ATOM    158  C3' C       5      65.760 -12.616 -28.993  1.00  0.00           C  
ATOM    159  H3' C       5      66.608 -13.246 -28.715  1.00  0.00           H  
ATOM    160  C2' C       5      64.757 -12.600 -27.827  1.00  0.00           C  
ATOM    161  H2' C       5      65.276 -12.687 -26.874  1.00  0.00           H  
ATOM    162  O2' C       5      63.881 -11.475 -27.818  1.00  0.00           O  
ATOM    163 HO2' C       5      64.369 -10.714 -27.460  1.00  0.00           H  
ATOM    164  O3' C       5      66.204 -11.312 -29.373  1.00  0.00           O  
ATOM    165  P   G       6      67.511 -10.641 -28.700  1.00  0.00           P  
ATOM    166  OP1 G       6      67.676  -9.287 -29.299  1.00  0.00           O  
ATOM    167  OP2 G       6      68.629 -11.613 -28.837  1.00  0.00           O  
ATOM    168  O5' G       6      67.183 -10.483 -27.118  1.00  0.00           O  
ATOM    169  C5' G       6      66.515  -9.341 -26.586  1.00  0.00           C  
ATOM    170  H5' G       6      65.615  -9.132 -27.167  1.00  0.00           H  
ATOM    171 H5'' G       6      67.169  -8.469 -26.657  1.00  0.00           H  
ATOM    172  C4' G       6      66.112  -9.536 -25.112  1.00  0.00           C  
ATOM    173  H4' G       6      65.516  -8.678 -24.796  1.00  0.00           H  
ATOM    174  O4' G       6      65.319 -10.713 -24.964  1.00  0.00           O  
ATOM    175  C1' G       6      65.653 -11.350 -23.737  1.00  0.00           C  
ATOM    176  H1' G       6      64.761 -11.451 -23.116  1.00  0.00           H  
ATOM    177  N9  G       6      66.201 -12.708 -23.958  1.00  0.00           N  
ATOM    178  C8  G       6      66.956 -13.203 -24.994  1.00  0.00           C  
ATOM    179  H8  G       6      67.293 -12.583 -25.814  1.00  0.00           H  
ATOM    180  N7  G       6      67.187 -14.490 -24.923  1.00  0.00           N  
ATOM    181  C5  G       6      66.599 -14.866 -23.706  1.00  0.00           C  
ATOM    182  C6  G       6      66.525 -16.132 -23.013  1.00  0.00           C  
ATOM    183  O6  G       6      66.954 -17.239 -23.342  1.00  0.00           O  
ATOM    184  N1  G       6      65.867 -16.059 -21.805  1.00  0.00           N  
ATOM    185  H1  G       6      65.712 -16.917 -21.299  1.00  0.00           H  
ATOM    186  C2  G       6      65.335 -14.921 -21.306  1.00  0.00           C  
ATOM    187  N2  G       6      64.732 -15.011 -20.154  1.00  0.00           N  
ATOM    188  H21 G       6      64.687 -15.904 -19.669  1.00  0.00           H  
ATOM    189  H22 G       6      64.318 -14.185 -19.760  1.00  0.00           H  
ATOM    190  N3  G       6      65.369 -13.734 -21.903  1.00  0.00           N  
ATOM    191  C4  G       6      66.016 -13.769 -23.105  1.00  0.00           C  
ATOM    192  C3' G       6      67.297  -9.665 -24.139  1.00  0.00           C  
ATOM    193  H3' G       6      68.082 -10.260 -24.609  1.00  0.00           H  
ATOM    194  C2' G       6      66.650 -10.463 -22.996  1.00  0.00           C  
ATOM    195  H2' G       6      67.394 -11.058 -22.469  1.00  0.00           H  
ATOM    196  O2' G       6      65.909  -9.653 -22.082  1.00  0.00           O  
ATOM    197 HO2' G       6      66.507  -8.973 -21.726  1.00  0.00           H  
ATOM    198  O3' G       6      67.803  -8.412 -23.678  1.00  0.00           O  
ATOM    199  P   A       7      69.321  -8.272 -23.134  1.00  0.00           P  
ATOM    200  OP1 A       7      69.470  -6.865 -22.661  1.00  0.00           O  
ATOM    201  OP2 A       7      70.222  -8.746 -24.223  1.00  0.00           O  
ATOM    202  O5' A       7      69.480  -9.294 -21.866  1.00  0.00           O  
ATOM    203  C5' A       7      69.320  -8.861 -20.513  1.00  0.00           C  
ATOM    204  H5' A       7      68.302  -8.498 -20.362  1.00  0.00           H  
ATOM    205 H5'' A       7      69.998  -8.033 -20.309  1.00  0.00           H  
ATOM    206  C4' A       7      69.601  -9.961 -19.470  1.00  0.00           C  
ATOM    207  H4' A       7      69.429  -9.544 -18.475  1.00  0.00           H  
ATOM    208  O4' A       7      68.703 -11.060 -19.655  1.00  0.00           O  
ATOM    209  C1' A       7      69.353 -12.262 -19.257  1.00  0.00           C  
ATOM    210  H1' A       7      68.839 -12.711 -18.403  1.00  0.00           H  
ATOM    211  N9  A       7      69.399 -13.256 -20.354  1.00  0.00           N  
ATOM    212  C8  A       7      69.381 -13.063 -21.715  1.00  0.00           C  
ATOM    213  H8  A       7      69.233 -12.089 -22.162  1.00  0.00           H  
ATOM    214  N7  A       7      69.575 -14.152 -22.416  1.00  0.00           N  
ATOM    215  C5  A       7      69.765 -15.134 -21.432  1.00  0.00           C  
ATOM    216  C6  A       7      70.084 -16.517 -21.432  1.00  0.00           C  
ATOM    217  N6  A       7      70.255 -17.280 -22.495  1.00  0.00           N  
ATOM    218  H61 A       7      70.497 -18.245 -22.340  1.00  0.00           H  
ATOM    219  H62 A       7      70.120 -16.897 -23.418  1.00  0.00           H  
ATOM    220  N1  A       7      70.278 -17.175 -20.296  1.00  0.00           N  
ATOM    221  C2  A       7      70.127 -16.517 -19.156  1.00  0.00           C  
ATOM    222  H2  A       7      70.279 -17.089 -18.250  1.00  0.00           H  
ATOM    223  N3  A       7      69.814 -15.238 -18.985  1.00  0.00           N  
ATOM    224  C4  A       7      69.654 -14.594 -20.176  1.00  0.00           C  
ATOM    225  C3' A       7      71.029 -10.544 -19.487  1.00  0.00           C  
ATOM    226  H3' A       7      71.354 -10.704 -20.518  1.00  0.00           H  
ATOM    227  C2' A       7      70.781 -11.914 -18.837  1.00  0.00           C  
ATOM    228  H2' A       7      71.498 -12.642 -19.222  1.00  0.00           H  
ATOM    229  O2' A       7      70.846 -11.868 -17.412  1.00  0.00           O  
ATOM    230 HO2' A       7      71.645 -11.360 -17.190  1.00  0.00           H  
ATOM    231  O3' A       7      72.046  -9.884 -18.724  1.00  0.00           O  
ATOM    232  P   A       8      72.895  -8.619 -19.271  1.00  0.00           P  
ATOM    233  OP1 A       8      72.708  -8.492 -20.742  1.00  0.00           O  
ATOM    234  OP2 A       8      74.289  -8.773 -18.763  1.00  0.00           O  
ATOM    235  O5' A       8      72.227  -7.322 -18.547  1.00  0.00           O  
ATOM    236  C5' A       8      72.430  -7.088 -17.153  1.00  0.00           C  
ATOM    237  H5' A       8      73.500  -7.031 -16.947  1.00  0.00           H  
ATOM    238 H5'' A       8      72.025  -7.928 -16.585  1.00  0.00           H  
ATOM    239  C4' A       8      71.783  -5.794 -16.630  1.00  0.00           C  
ATOM    240  H4' A       8      71.996  -5.711 -15.563  1.00  0.00           H  
ATOM    241  O4' A       8      72.315  -4.645 -17.270  1.00  0.00           O  
ATOM    242  C1' A       8      71.316  -3.636 -17.311  1.00  0.00           C  
ATOM    243  H1' A       8      71.572  -2.857 -16.589  1.00  0.00           H  
ATOM    244  N9  A       8      71.314  -3.021 -18.660  1.00  0.00           N  
ATOM    245  C8  A       8      71.825  -3.529 -19.833  1.00  0.00           C  
ATOM    246  H8  A       8      72.180  -4.550 -19.916  1.00  0.00           H  
ATOM    247  N7  A       8      71.892  -2.661 -20.814  1.00  0.00           N  
ATOM    248  C5  A       8      71.354  -1.495 -20.241  1.00  0.00           C  
ATOM    249  C6  A       8      71.144  -0.160 -20.682  1.00  0.00           C  
ATOM    250  N6  A       8      71.492   0.319 -21.864  1.00  0.00           N  
ATOM    251  H61 A       8      71.321   1.295 -22.054  1.00  0.00           H  
ATOM    252  H62 A       8      71.960  -0.284 -22.526  1.00  0.00           H  
ATOM    253  N1  A       8      70.581   0.753 -19.888  1.00  0.00           N  
ATOM    254  C2  A       8      70.237   0.379 -18.661  1.00  0.00           C  
ATOM    255  H2  A       8      69.779   1.142 -18.044  1.00  0.00           H  
ATOM    256  N3  A       8      70.398  -0.815 -18.092  1.00  0.00           N  
ATOM    257  C4  A       8      70.967  -1.719 -18.944  1.00  0.00           C  
ATOM    258  C3' A       8      70.261  -5.764 -16.809  1.00  0.00           C  
ATOM    259  H3' A       8      70.009  -6.236 -17.761  1.00  0.00           H  
ATOM    260  C2' A       8      69.965  -4.249 -16.900  1.00  0.00           C  
ATOM    261  H2' A       8      69.203  -4.073 -17.665  1.00  0.00           H  
ATOM    262  O2' A       8      69.584  -3.650 -15.656  1.00  0.00           O  
ATOM    263 HO2' A       8      69.166  -2.781 -15.818  1.00  0.00           H  
ATOM    264  O3' A       8      69.652  -6.449 -15.715  1.00  0.00           O  
ATOM    265  P   G       9      68.140  -7.018 -15.767  1.00  0.00           P  
ATOM    266  OP1 G       9      67.804  -7.417 -17.163  1.00  0.00           O  
ATOM    267  OP2 G       9      67.227  -6.083 -15.047  1.00  0.00           O  
ATOM    268  O5' G       9      68.295  -8.377 -14.885  1.00  0.00           O  
ATOM    269  C5' G       9      68.676  -8.312 -13.513  1.00  0.00           C  
ATOM    270  H5' G       9      67.871  -7.869 -12.925  1.00  0.00           H  
ATOM    271 H5'' G       9      69.552  -7.668 -13.414  1.00  0.00           H  
ATOM    272  C4' G       9      69.048  -9.672 -12.896  1.00  0.00           C  
ATOM    273  H4' G       9      69.424  -9.473 -11.892  1.00  0.00           H  
ATOM    274  O4' G       9      67.903 -10.518 -12.776  1.00  0.00           O  
ATOM    275  C1' G       9      68.108 -11.693 -13.549  1.00  0.00           C  
ATOM    276  H1' G       9      68.335 -12.531 -12.888  1.00  0.00           H  
ATOM    277  N9  G       9      66.913 -12.005 -14.369  1.00  0.00           N  
ATOM    278  C8  G       9      66.352 -11.242 -15.364  1.00  0.00           C  
ATOM    279  H8  G       9      66.684 -10.232 -15.574  1.00  0.00           H  
ATOM    280  N7  G       9      65.409 -11.841 -16.040  1.00  0.00           N  
ATOM    281  C5  G       9      65.334 -13.107 -15.444  1.00  0.00           C  
ATOM    282  C6  G       9      64.518 -14.254 -15.756  1.00  0.00           C  
ATOM    283  O6  G       9      63.680 -14.378 -16.649  1.00  0.00           O  
ATOM    284  N1  G       9      64.745 -15.337 -14.926  1.00  0.00           N  
ATOM    285  H1  G       9      64.244 -16.185 -15.131  1.00  0.00           H  
ATOM    286  C2  G       9      65.636 -15.319 -13.900  1.00  0.00           C  
ATOM    287  N2  G       9      65.718 -16.392 -13.153  1.00  0.00           N  
ATOM    288  H21 G       9      65.135 -17.195 -13.332  1.00  0.00           H  
ATOM    289  H22 G       9      66.365 -16.377 -12.380  1.00  0.00           H  
ATOM    290  N3  G       9      66.422 -14.288 -13.583  1.00  0.00           N  
ATOM    291  C4  G       9      66.232 -13.205 -14.400  1.00  0.00           C  
ATOM    292  C3' G       9      70.146 -10.399 -13.702  1.00  0.00           C  
ATOM    293  H3' G       9      70.592  -9.723 -14.435  1.00  0.00           H  
ATOM    294  C2' G       9      69.314 -11.452 -14.456  1.00  0.00           C  
ATOM    295  H2' G       9      68.974 -10.978 -15.377  1.00  0.00           H  
ATOM    296  O2' G       9      69.974 -12.671 -14.784  1.00  0.00           O  
ATOM    297 HO2' G       9      70.466 -12.526 -15.612  1.00  0.00           H  
ATOM    298  O3' G       9      71.164 -10.920 -12.845  1.00  0.00           O  
ATOM    299  P   U      10      72.425  -9.983 -12.447  1.00  0.00           P  
ATOM    300  OP1 U      10      71.899  -8.838 -11.652  1.00  0.00           O  
ATOM    301  OP2 U      10      73.209  -9.675 -13.677  1.00  0.00           O  
ATOM    302  O5' U      10      73.371 -10.836 -11.433  1.00  0.00           O  
ATOM    303  C5' U      10      74.228 -11.892 -11.861  1.00  0.00           C  
ATOM    304  H5' U      10      75.060 -11.944 -11.158  1.00  0.00           H  
ATOM    305 H5'' U      10      74.648 -11.681 -12.846  1.00  0.00           H  
ATOM    306  C4' U      10      73.542 -13.268 -11.878  1.00  0.00           C  
ATOM    307  H4' U      10      72.902 -13.364 -10.999  1.00  0.00           H  
ATOM    308  O4' U      10      72.774 -13.489 -13.054  1.00  0.00           O  
ATOM    309  C1' U      10      72.764 -14.884 -13.347  1.00  0.00           C  
ATOM    310  H1' U      10      71.747 -15.259 -13.215  1.00  0.00           H  
ATOM    311  N1  U      10      73.174 -15.138 -14.762  1.00  0.00           N  
ATOM    312  C6  U      10      74.023 -14.289 -15.444  1.00  0.00           C  
ATOM    313  H6  U      10      74.482 -13.459 -14.919  1.00  0.00           H  
ATOM    314  C5  U      10      74.255 -14.458 -16.775  1.00  0.00           C  
ATOM    315  H5  U      10      74.902 -13.772 -17.301  1.00  0.00           H  
ATOM    316  C4  U      10      73.634 -15.531 -17.525  1.00  0.00           C  
ATOM    317  O4  U      10      73.737 -15.716 -18.736  1.00  0.00           O  
ATOM    318  N3  U      10      72.866 -16.377 -16.764  1.00  0.00           N  
ATOM    319  H3  U      10      72.496 -17.190 -17.232  1.00  0.00           H  
ATOM    320  C2  U      10      72.605 -16.240 -15.417  1.00  0.00           C  
ATOM    321  O2  U      10      71.898 -17.075 -14.850  1.00  0.00           O  
ATOM    322  C3' U      10      74.560 -14.412 -11.854  1.00  0.00           C  
ATOM    323  H3' U      10      75.313 -14.226 -12.622  1.00  0.00           H  
ATOM    324  C2' U      10      73.677 -15.582 -12.324  1.00  0.00           C  
ATOM    325  H2' U      10      74.284 -16.350 -12.800  1.00  0.00           H  
ATOM    326  O2' U      10      72.866 -16.140 -11.283  1.00  0.00           O  
ATOM    327 HO2' U      10      72.609 -17.057 -11.506  1.00  0.00           H  
ATOM    328  O3' U      10      75.151 -14.575 -10.562  1.00  0.00           O  
ATOM    329  P   G      11      76.755 -14.566 -10.352  1.00  0.00           P  
ATOM    330  OP1 G      11      77.025 -14.236  -8.923  1.00  0.00           O  
ATOM    331  OP2 G      11      77.373 -13.711 -11.403  1.00  0.00           O  
ATOM    332  O5' G      11      77.190 -16.103 -10.630  1.00  0.00           O  
ATOM    333  C5' G      11      77.156 -17.083  -9.598  1.00  0.00           C  
ATOM    334  H5' G      11      76.215 -17.003  -9.049  1.00  0.00           H  
ATOM    335 H5'' G      11      77.974 -16.902  -8.899  1.00  0.00           H  
ATOM    336  C4' G      11      77.271 -18.522 -10.128  1.00  0.00           C  
ATOM    337  H4' G      11      77.357 -19.197  -9.274  1.00  0.00           H  
ATOM    338  O4' G      11      76.103 -18.884 -10.861  1.00  0.00           O  
ATOM    339  C1' G      11      76.497 -19.699 -11.956  1.00  0.00           C  
ATOM    340  H1' G      11      75.918 -20.626 -11.969  1.00  0.00           H  
ATOM    341  N9  G      11      76.267 -18.996 -13.238  1.00  0.00           N  
ATOM    342  C8  G      11      76.361 -17.662 -13.550  1.00  0.00           C  
ATOM    343  H8  G      11      76.593 -16.909 -12.812  1.00  0.00           H  
ATOM    344  N7  G      11      76.123 -17.384 -14.806  1.00  0.00           N  
ATOM    345  C5  G      11      75.902 -18.641 -15.382  1.00  0.00           C  
ATOM    346  C6  G      11      75.679 -19.054 -16.744  1.00  0.00           C  
ATOM    347  O6  G      11      75.648 -18.386 -17.778  1.00  0.00           O  
ATOM    348  N1  G      11      75.520 -20.416 -16.882  1.00  0.00           N  
ATOM    349  H1  G      11      75.589 -20.765 -17.822  1.00  0.00           H  
ATOM    350  C2  G      11      75.656 -21.300 -15.865  1.00  0.00           C  
ATOM    351  N2  G      11      75.681 -22.575 -16.159  1.00  0.00           N  
ATOM    352  H21 G      11      75.577 -22.905 -17.102  1.00  0.00           H  
ATOM    353  H22 G      11      75.853 -23.212 -15.395  1.00  0.00           H  
ATOM    354  N3  G      11      75.876 -20.973 -14.600  1.00  0.00           N  
ATOM    355  C4  G      11      75.985 -19.625 -14.420  1.00  0.00           C  
ATOM    356  C3' G      11      78.476 -18.778 -11.047  1.00  0.00           C  
ATOM    357  H3' G      11      78.557 -17.954 -11.758  1.00  0.00           H  
ATOM    358  C2' G      11      77.982 -20.030 -11.793  1.00  0.00           C  
ATOM    359  H2' G      11      78.478 -20.118 -12.761  1.00  0.00           H  
ATOM    360  O2' G      11      78.085 -21.245 -11.040  1.00  0.00           O  
ATOM    361 HO2' G      11      78.014 -22.014 -11.639  1.00  0.00           H  
ATOM    362  O3' G      11      79.716 -18.965 -10.370  1.00  0.00           O  
ATOM    363  P   G      12      81.116 -18.678 -11.133  1.00  0.00           P  
ATOM    364  OP1 G      12      82.211 -19.119 -10.221  1.00  0.00           O  
ATOM    365  OP2 G      12      81.102 -17.254 -11.573  1.00  0.00           O  
ATOM    366  O5' G      12      81.135 -19.607 -12.475  1.00  0.00           O  
ATOM    367  C5' G      12      81.301 -21.019 -12.395  1.00  0.00           C  
ATOM    368  H5' G      12      80.571 -21.428 -11.698  1.00  0.00           H  
ATOM    369 H5'' G      12      82.291 -21.236 -11.990  1.00  0.00           H  
ATOM    370  C4' G      12      81.155 -21.762 -13.741  1.00  0.00           C  
ATOM    371  H4' G      12      81.184 -22.833 -13.531  1.00  0.00           H  
ATOM    372  O4' G      12      79.934 -21.480 -14.427  1.00  0.00           O  
ATOM    373  C1' G      12      80.187 -21.398 -15.831  1.00  0.00           C  
ATOM    374  H1' G      12      79.502 -22.046 -16.381  1.00  0.00           H  
ATOM    375  N9  G      12      79.963 -20.021 -16.325  1.00  0.00           N  
ATOM    376  C8  G      12      79.838 -18.860 -15.601  1.00  0.00           C  
ATOM    377  H8  G      12      79.928 -18.838 -14.523  1.00  0.00           H  
ATOM    378  N7  G      12      79.584 -17.803 -16.325  1.00  0.00           N  
ATOM    379  C5  G      12      79.548 -18.301 -17.636  1.00  0.00           C  
ATOM    380  C6  G      12      79.307 -17.643 -18.894  1.00  0.00           C  
ATOM    381  O6  G      12      79.055 -16.457 -19.118  1.00  0.00           O  
ATOM    382  N1  G      12      79.371 -18.491 -19.982  1.00  0.00           N  
ATOM    383  H1  G      12      79.193 -18.086 -20.880  1.00  0.00           H  
ATOM    384  C2  G      12      79.609 -19.827 -19.884  1.00  0.00           C  
ATOM    385  N2  G      12      79.575 -20.499 -21.012  1.00  0.00           N  
ATOM    386  H21 G      12      79.559 -20.010 -21.893  1.00  0.00           H  
ATOM    387  H22 G      12      79.672 -21.502 -21.029  1.00  0.00           H  
ATOM    388  N3  G      12      79.826 -20.485 -18.743  1.00  0.00           N  
ATOM    389  C4  G      12      79.788 -19.661 -17.646  1.00  0.00           C  
ATOM    390  C3' G      12      82.289 -21.464 -14.725  1.00  0.00           C  
ATOM    391  H3' G      12      82.497 -20.390 -14.708  1.00  0.00           H  
ATOM    392  C2' G      12      81.639 -21.834 -16.078  1.00  0.00           C  
ATOM    393  H2' G      12      82.098 -21.253 -16.878  1.00  0.00           H  
ATOM    394  O2' G      12      81.616 -23.228 -16.435  1.00  0.00           O  
ATOM    395 HO2' G      12      80.854 -23.670 -16.027  1.00  0.00           H  
ATOM    396  O3' G      12      83.456 -22.204 -14.392  1.00  0.00           O  
ATOM    397  P   U      13      84.936 -21.620 -14.684  1.00  0.00           P  
ATOM    398  OP1 U      13      85.319 -20.699 -13.573  1.00  0.00           O  
ATOM    399  OP2 U      13      85.003 -21.110 -16.082  1.00  0.00           O  
ATOM    400  O5' U      13      85.817 -22.983 -14.572  1.00  0.00           O  
ATOM    401  C5' U      13      86.112 -23.546 -13.296  1.00  0.00           C  
ATOM    402  H5' U      13      85.306 -23.314 -12.597  1.00  0.00           H  
ATOM    403 H5'' U      13      87.028 -23.097 -12.909  1.00  0.00           H  
ATOM    404  C4' U      13      86.273 -25.075 -13.312  1.00  0.00           C  
ATOM    405  H4' U      13      86.521 -25.409 -12.303  1.00  0.00           H  
ATOM    406  O4' U      13      85.067 -25.714 -13.714  1.00  0.00           O  
ATOM    407  C1' U      13      85.377 -26.974 -14.300  1.00  0.00           C  
ATOM    408  H1' U      13      85.080 -27.756 -13.597  1.00  0.00           H  
ATOM    409  N1  U      13      84.630 -27.223 -15.574  1.00  0.00           N  
ATOM    410  C6  U      13      83.702 -26.318 -16.055  1.00  0.00           C  
ATOM    411  H6  U      13      83.634 -25.327 -15.614  1.00  0.00           H  
ATOM    412  C5  U      13      82.835 -26.668 -17.043  1.00  0.00           C  
ATOM    413  H5  U      13      82.090 -25.960 -17.379  1.00  0.00           H  
ATOM    414  C4  U      13      82.857 -27.981 -17.650  1.00  0.00           C  
ATOM    415  O4  U      13      82.082 -28.391 -18.509  1.00  0.00           O  
ATOM    416  N3  U      13      83.853 -28.801 -17.179  1.00  0.00           N  
ATOM    417  H3  U      13      83.918 -29.715 -17.590  1.00  0.00           H  
ATOM    418  C2  U      13      84.715 -28.507 -16.141  1.00  0.00           C  
ATOM    419  O2  U      13      85.487 -29.383 -15.748  1.00  0.00           O  
ATOM    420  C3' U      13      87.363 -25.577 -14.257  1.00  0.00           C  
ATOM    421  H3' U      13      87.281 -25.045 -15.208  1.00  0.00           H  
ATOM    422  C2' U      13      86.908 -27.036 -14.455  1.00  0.00           C  
ATOM    423  H2' U      13      87.188 -27.365 -15.453  1.00  0.00           H  
ATOM    424  O2' U      13      87.411 -27.941 -13.462  1.00  0.00           O  
ATOM    425 HO2' U      13      87.288 -28.864 -13.760  1.00  0.00           H  
ATOM    426  O3' U      13      88.681 -25.469 -13.713  1.00  0.00           O  
ATOM    427  P   U      14      89.927 -25.036 -14.647  1.00  0.00           P  
ATOM    428  OP1 U      14      91.182 -25.476 -13.973  1.00  0.00           O  
ATOM    429  OP2 U      14      89.771 -23.591 -14.973  1.00  0.00           O  
ATOM    430  O5' U      14      89.756 -25.870 -16.029  1.00  0.00           O  
ATOM    431  C5' U      14      90.092 -27.246 -16.143  1.00  0.00           C  
ATOM    432  H5' U      14      89.646 -27.808 -15.322  1.00  0.00           H  
ATOM    433 H5'' U      14      91.177 -27.360 -16.090  1.00  0.00           H  
ATOM    434  C4' U      14      89.600 -27.842 -17.476  1.00  0.00           C  
ATOM    435  H4' U      14      89.955 -28.871 -17.549  1.00  0.00           H  
ATOM    436  O4' U      14      88.178 -27.867 -17.554  1.00  0.00           O  
ATOM    437  C1' U      14      87.761 -27.489 -18.857  1.00  0.00           C  
ATOM    438  H1' U      14      87.171 -28.306 -19.280  1.00  0.00           H  
ATOM    439  N1  U      14      86.903 -26.269 -18.764  1.00  0.00           N  
ATOM    440  C6  U      14      87.332 -25.111 -18.146  1.00  0.00           C  
ATOM    441  H6  U      14      88.334 -25.053 -17.748  1.00  0.00           H  
ATOM    442  C5  U      14      86.508 -24.038 -18.019  1.00  0.00           C  
ATOM    443  H5  U      14      86.856 -23.140 -17.531  1.00  0.00           H  
ATOM    444  C4  U      14      85.161 -24.060 -18.531  1.00  0.00           C  
ATOM    445  O4  U      14      84.376 -23.125 -18.579  1.00  0.00           O  
ATOM    446  N3  U      14      84.795 -25.246 -19.104  1.00  0.00           N  
ATOM    447  H3  U      14      83.827 -25.324 -19.373  1.00  0.00           H  
ATOM    448  C2  U      14      85.603 -26.345 -19.277  1.00  0.00           C  
ATOM    449  O2  U      14      85.158 -27.319 -19.880  1.00  0.00           O  
ATOM    450  C3' U      14      90.124 -27.077 -18.698  1.00  0.00           C  
ATOM    451  H3' U      14      90.158 -26.010 -18.471  1.00  0.00           H  
ATOM    452  C2' U      14      89.011 -27.321 -19.732  1.00  0.00           C  
ATOM    453  H2' U      14      88.907 -26.467 -20.401  1.00  0.00           H  
ATOM    454  O2' U      14      89.195 -28.519 -20.482  1.00  0.00           O  
ATOM    455 HO2' U      14      90.039 -28.443 -20.963  1.00  0.00           H  
ATOM    456  O3' U      14      91.425 -27.535 -19.060  1.00  0.00           O  
ATOM    457  P   G      15      92.315 -26.753 -20.147  1.00  0.00           P  
ATOM    458  OP1 G      15      93.724 -27.208 -19.989  1.00  0.00           O  
ATOM    459  OP2 G      15      92.011 -25.300 -20.050  1.00  0.00           O  
ATOM    460  O5' G      15      91.748 -27.352 -21.541  1.00  0.00           O  
ATOM    461  C5' G      15      92.108 -26.792 -22.797  1.00  0.00           C  
ATOM    462  H5' G      15      91.937 -27.529 -23.582  1.00  0.00           H  
ATOM    463 H5'' G      15      93.166 -26.526 -22.795  1.00  0.00           H  
ATOM    464  C4' G      15      91.278 -25.546 -23.117  1.00  0.00           C  
ATOM    465  H4' G      15      91.476 -24.780 -22.370  1.00  0.00           H  
ATOM    466  O4' G      15      89.889 -25.835 -23.152  1.00  0.00           O  
ATOM    467  C1' G      15      89.262 -24.715 -23.751  1.00  0.00           C  
ATOM    468  H1' G      15      88.444 -25.047 -24.397  1.00  0.00           H  
ATOM    469  N9  G      15      88.688 -23.858 -22.684  1.00  0.00           N  
ATOM    470  C8  G      15      88.955 -23.844 -21.335  1.00  0.00           C  
ATOM    471  H8  G      15      89.650 -24.533 -20.874  1.00  0.00           H  
ATOM    472  N7  G      15      88.303 -22.932 -20.664  1.00  0.00           N  
ATOM    473  C5  G      15      87.593 -22.254 -21.656  1.00  0.00           C  
ATOM    474  C6  G      15      86.755 -21.091 -21.601  1.00  0.00           C  
ATOM    475  O6  G      15      86.432 -20.373 -20.659  1.00  0.00           O  
ATOM    476  N1  G      15      86.290 -20.697 -22.825  1.00  0.00           N  
ATOM    477  H1  G      15      85.660 -19.920 -22.857  1.00  0.00           H  
ATOM    478  C2  G      15      86.574 -21.307 -23.990  1.00  0.00           C  
ATOM    479  N2  G      15      86.142 -20.702 -25.064  1.00  0.00           N  
ATOM    480  H21 G      15      85.566 -19.872 -25.008  1.00  0.00           H  
ATOM    481  H22 G      15      86.423 -21.077 -25.958  1.00  0.00           H  
ATOM    482  N3  G      15      87.327 -22.393 -24.100  1.00  0.00           N  
ATOM    483  C4  G      15      87.817 -22.819 -22.894  1.00  0.00           C  
ATOM    484  C3' G      15      91.564 -24.926 -24.483  1.00  0.00           C  
ATOM    485  H3' G      15      91.491 -25.696 -25.255  1.00  0.00           H  
ATOM    486  C2' G      15      90.335 -24.004 -24.611  1.00  0.00           C  
ATOM    487  H2' G      15      90.012 -23.970 -25.654  1.00  0.00           H  
ATOM    488  O2' G      15      90.630 -22.690 -24.159  1.00  0.00           O  
ATOM    489 HO2' G      15      91.421 -22.411 -24.649  1.00  0.00           H  
ATOM    490  O3' G      15      92.817 -24.243 -24.530  1.00  0.00           O  
ATOM    491  P   G      16      94.036 -24.797 -25.436  1.00  0.00           P  
ATOM    492  OP1 G      16      93.932 -26.279 -25.540  1.00  0.00           O  
ATOM    493  OP2 G      16      95.307 -24.214 -24.926  1.00  0.00           O  
ATOM    494  O5' G      16      93.725 -24.184 -26.905  1.00  0.00           O  
ATOM    495  C5' G      16      94.215 -22.919 -27.343  1.00  0.00           C  
ATOM    496  H5' G      16      93.849 -22.754 -28.357  1.00  0.00           H  
ATOM    497 H5'' G      16      95.305 -22.956 -27.389  1.00  0.00           H  
ATOM    498  C4' G      16      93.820 -21.707 -26.476  1.00  0.00           C  
ATOM    499  H4' G      16      94.364 -21.773 -25.540  1.00  0.00           H  
ATOM    500  O4' G      16      92.422 -21.654 -26.199  1.00  0.00           O  
ATOM    501  C1' G      16      92.045 -20.300 -25.992  1.00  0.00           C  
ATOM    502  H1' G      16      90.999 -20.166 -26.278  1.00  0.00           H  
ATOM    503  N9  G      16      92.138 -19.904 -24.555  1.00  0.00           N  
ATOM    504  C8  G      16      92.707 -20.588 -23.504  1.00  0.00           C  
ATOM    505  H8  G      16      93.365 -21.436 -23.652  1.00  0.00           H  
ATOM    506  N7  G      16      92.330 -20.184 -22.317  1.00  0.00           N  
ATOM    507  C5  G      16      91.477 -19.111 -22.597  1.00  0.00           C  
ATOM    508  C6  G      16      90.681 -18.270 -21.736  1.00  0.00           C  
ATOM    509  O6  G      16      90.459 -18.361 -20.528  1.00  0.00           O  
ATOM    510  N1  G      16      90.073 -17.224 -22.403  1.00  0.00           N  
ATOM    511  H1  G      16      89.499 -16.614 -21.854  1.00  0.00           H  
ATOM    512  C2  G      16      90.032 -17.124 -23.752  1.00  0.00           C  
ATOM    513  N2  G      16      89.234 -16.216 -24.254  1.00  0.00           N  
ATOM    514  H21 G      16      88.777 -15.517 -23.685  1.00  0.00           H  
ATOM    515  H22 G      16      89.201 -16.150 -25.263  1.00  0.00           H  
ATOM    516  N3  G      16      90.620 -17.967 -24.592  1.00  0.00           N  
ATOM    517  C4  G      16      91.384 -18.912 -23.960  1.00  0.00           C  
ATOM    518  C3' G      16      94.179 -20.386 -27.188  1.00  0.00           C  
ATOM    519  H3' G      16      94.194 -20.607 -28.258  1.00  0.00           H  
ATOM    520  C2' G      16      92.912 -19.527 -26.993  1.00  0.00           C  
ATOM    521  H2' G      16      92.372 -19.583 -27.941  1.00  0.00           H  
ATOM    522  O2' G      16      93.074 -18.153 -26.716  1.00  0.00           O  
ATOM    523 HO2' G      16      93.875 -18.034 -26.172  1.00  0.00           H  
ATOM    524  O3' G      16      95.471 -19.819 -26.928  1.00  0.00           O  
ATOM    525  P   G      17      96.035 -19.258 -25.510  1.00  0.00           P  
ATOM    526  OP1 G      17      97.503 -19.073 -25.677  1.00  0.00           O  
ATOM    527  OP2 G      17      95.560 -20.113 -24.396  1.00  0.00           O  
ATOM    528  O5' G      17      95.352 -17.798 -25.349  1.00  0.00           O  
ATOM    529  C5' G      17      95.662 -16.742 -26.253  1.00  0.00           C  
ATOM    530  H5' G      17      95.326 -17.006 -27.256  1.00  0.00           H  
ATOM    531 H5'' G      17      96.743 -16.600 -26.296  1.00  0.00           H  
ATOM    532  C4' G      17      95.019 -15.403 -25.857  1.00  0.00           C  
ATOM    533  H4' G      17      95.051 -14.733 -26.718  1.00  0.00           H  
ATOM    534  O4' G      17      93.665 -15.531 -25.413  1.00  0.00           O  
ATOM    535  C1' G      17      93.416 -14.525 -24.434  1.00  0.00           C  
ATOM    536  H1' G      17      92.578 -13.893 -24.738  1.00  0.00           H  
ATOM    537  N9  G      17      93.104 -15.100 -23.105  1.00  0.00           N  
ATOM    538  C8  G      17      93.504 -16.286 -22.540  1.00  0.00           C  
ATOM    539  H8  G      17      94.120 -17.005 -23.067  1.00  0.00           H  
ATOM    540  N7  G      17      93.061 -16.469 -21.322  1.00  0.00           N  
ATOM    541  C5  G      17      92.311 -15.315 -21.055  1.00  0.00           C  
ATOM    542  C6  G      17      91.513 -14.905 -19.921  1.00  0.00           C  
ATOM    543  O6  G      17      91.199 -15.499 -18.891  1.00  0.00           O  
ATOM    544  N1  G      17      91.027 -13.625 -20.040  1.00  0.00           N  
ATOM    545  H1  G      17      90.603 -13.214 -19.229  1.00  0.00           H  
ATOM    546  C2  G      17      91.223 -12.830 -21.109  1.00  0.00           C  
ATOM    547  N2  G      17      90.755 -11.616 -21.012  1.00  0.00           N  
ATOM    548  H21 G      17      90.312 -11.300 -20.160  1.00  0.00           H  
ATOM    549  H22 G      17      90.873 -11.000 -21.802  1.00  0.00           H  
ATOM    550  N3  G      17      91.848 -13.199 -22.219  1.00  0.00           N  
ATOM    551  C4  G      17      92.386 -14.453 -22.129  1.00  0.00           C  
ATOM    552  C3' G      17      95.747 -14.722 -24.701  1.00  0.00           C  
ATOM    553  H3' G      17      95.848 -15.443 -23.888  1.00  0.00           H  
ATOM    554  C2' G      17      94.683 -13.676 -24.325  1.00  0.00           C  
ATOM    555  H2' G      17      94.835 -13.329 -23.303  1.00  0.00           H  
ATOM    556  O2' G      17      94.556 -12.584 -25.243  1.00  0.00           O  
ATOM    557 HO2' G      17      94.063 -11.855 -24.819  1.00  0.00           H  
ATOM    558  O3' G      17      97.024 -14.194 -25.049  1.00  0.00           O  
ATOM    559  P   C      18      98.117 -13.893 -23.898  1.00  0.00           P  
ATOM    560  OP1 C      18      99.313 -13.288 -24.551  1.00  0.00           O  
ATOM    561  OP2 C      18      98.303 -15.136 -23.098  1.00  0.00           O  
ATOM    562  O5' C      18      97.422 -12.788 -22.941  1.00  0.00           O  
ATOM    563  C5' C      18      97.169 -11.468 -23.407  1.00  0.00           C  
ATOM    564  H5' C      18      96.651 -11.503 -24.364  1.00  0.00           H  
ATOM    565 H5'' C      18      98.120 -10.959 -23.569  1.00  0.00           H  
ATOM    566  C4' C      18      96.330 -10.633 -22.425  1.00  0.00           C  
ATOM    567  H4' C      18      96.173  -9.645 -22.863  1.00  0.00           H  
ATOM    568  O4' C      18      95.053 -11.197 -22.112  1.00  0.00           O  
ATOM    569  C1' C      18      94.730 -10.875 -20.758  1.00  0.00           C  
ATOM    570  H1' C      18      93.782 -10.330 -20.731  1.00  0.00           H  
ATOM    571  N1  C      18      94.601 -12.098 -19.906  1.00  0.00           N  
ATOM    572  C6  C      18      95.236 -13.278 -20.213  1.00  0.00           C  
ATOM    573  H6  C      18      95.852 -13.342 -21.100  1.00  0.00           H  
ATOM    574  C5  C      18      95.086 -14.362 -19.412  1.00  0.00           C  
ATOM    575  H5  C      18      95.579 -15.288 -19.665  1.00  0.00           H  
ATOM    576  C4  C      18      94.261 -14.221 -18.263  1.00  0.00           C  
ATOM    577  N4  C      18      94.040 -15.238 -17.476  1.00  0.00           N  
ATOM    578  H41 C      18      93.394 -15.113 -16.706  1.00  0.00           H  
ATOM    579  H42 C      18      94.456 -16.129 -17.680  1.00  0.00           H  
ATOM    580  N3  C      18      93.631 -13.104 -17.957  1.00  0.00           N  
ATOM    581  C2  C      18      93.812 -12.023 -18.751  1.00  0.00           C  
ATOM    582  O2  C      18      93.247 -10.983 -18.413  1.00  0.00           O  
ATOM    583  C3' C      18      97.034 -10.446 -21.085  1.00  0.00           C  
ATOM    584  H3' C      18      97.346 -11.426 -20.719  1.00  0.00           H  
ATOM    585  C2' C      18      95.846  -9.957 -20.237  1.00  0.00           C  
ATOM    586  H2' C      18      96.037 -10.117 -19.175  1.00  0.00           H  
ATOM    587  O2' C      18      95.456  -8.604 -20.494  1.00  0.00           O  
ATOM    588 HO2' C      18      94.943  -8.254 -19.740  1.00  0.00           H  
ATOM    589  O3' C      18      98.157  -9.574 -21.174  1.00  0.00           O  
ATOM    590  P   G      19      99.333  -9.638 -20.072  1.00  0.00           P  
ATOM    591  OP1 G      19     100.389  -8.665 -20.473  1.00  0.00           O  
ATOM    592  OP2 G      19      99.723 -11.063 -19.872  1.00  0.00           O  
ATOM    593  O5' G      19      98.622  -9.122 -18.716  1.00  0.00           O  
ATOM    594  C5' G      19      98.222  -7.767 -18.568  1.00  0.00           C  
ATOM    595  H5' G      19      97.551  -7.484 -19.380  1.00  0.00           H  
ATOM    596 H5'' G      19      99.102  -7.124 -18.618  1.00  0.00           H  
ATOM    597  C4' G      19      97.513  -7.511 -17.230  1.00  0.00           C  
ATOM    598  H4' G      19      97.297  -6.445 -17.150  1.00  0.00           H  
ATOM    599  O4' G      19      96.285  -8.229 -17.098  1.00  0.00           O  
ATOM    600  C1' G      19      96.148  -8.646 -15.741  1.00  0.00           C  
ATOM    601  H1' G      19      95.203  -8.290 -15.325  1.00  0.00           H  
ATOM    602  N9  G      19      96.157 -10.128 -15.663  1.00  0.00           N  
ATOM    603  C8  G      19      96.668 -11.034 -16.559  1.00  0.00           C  
ATOM    604  H8  G      19      97.221 -10.733 -17.437  1.00  0.00           H  
ATOM    605  N7  G      19      96.402 -12.281 -16.278  1.00  0.00           N  
ATOM    606  C5  G      19      95.685 -12.202 -15.078  1.00  0.00           C  
ATOM    607  C6  G      19      95.100 -13.223 -14.246  1.00  0.00           C  
ATOM    608  O6  G      19      95.047 -14.439 -14.422  1.00  0.00           O  
ATOM    609  N1  G      19      94.515 -12.731 -13.100  1.00  0.00           N  
ATOM    610  H1  G      19      94.120 -13.399 -12.458  1.00  0.00           H  
ATOM    611  C2  G      19      94.478 -11.418 -12.780  1.00  0.00           C  
ATOM    612  N2  G      19      93.934 -11.112 -11.633  1.00  0.00           N  
ATOM    613  H21 G      19      93.597 -11.846 -11.013  1.00  0.00           H  
ATOM    614  H22 G      19      93.896 -10.142 -11.368  1.00  0.00           H  
ATOM    615  N3  G      19      94.970 -10.433 -13.532  1.00  0.00           N  
ATOM    616  C4  G      19      95.568 -10.888 -14.676  1.00  0.00           C  
ATOM    617  C3' G      19      98.388  -7.904 -16.038  1.00  0.00           C  
ATOM    618  H3' G      19      98.810  -8.895 -16.217  1.00  0.00           H  
ATOM    619  C2' G      19      97.309  -8.030 -14.952  1.00  0.00           C  
ATOM    620  H2' G      19      97.642  -8.707 -14.169  1.00  0.00           H  
ATOM    621  O2' G      19      96.865  -6.779 -14.416  1.00  0.00           O  
ATOM    622 HO2' G      19      96.613  -6.899 -13.480  1.00  0.00           H  
ATOM    623  O3' G      19      99.428  -6.960 -15.780  1.00  0.00           O  
ATOM    624  P   C      20     100.790  -7.413 -15.037  1.00  0.00           P  
ATOM    625  OP1 C      20     101.651  -6.205 -14.882  1.00  0.00           O  
ATOM    626  OP2 C      20     101.352  -8.591 -15.754  1.00  0.00           O  
ATOM    627  O5' C      20     100.313  -7.908 -13.573  1.00  0.00           O  
ATOM    628  C5' C      20      99.834  -6.989 -12.601  1.00  0.00           C  
ATOM    629  H5' C      20      99.119  -6.306 -13.060  1.00  0.00           H  
ATOM    630 H5'' C      20     100.670  -6.397 -12.225  1.00  0.00           H  
ATOM    631  C4' C      20      99.148  -7.686 -11.413  1.00  0.00           C  
ATOM    632  H4' C      20      98.835  -6.919 -10.703  1.00  0.00           H  
ATOM    633  O4' C      20      97.997  -8.448 -11.791  1.00  0.00           O  
ATOM    634  C1' C      20      97.913  -9.609 -10.964  1.00  0.00           C  
ATOM    635  H1' C      20      96.938  -9.632 -10.468  1.00  0.00           H  
ATOM    636  N1  C      20      98.079 -10.876 -11.739  1.00  0.00           N  
ATOM    637  C6  C      20      98.757 -10.919 -12.933  1.00  0.00           C  
ATOM    638  H6  C      20      99.212 -10.021 -13.324  1.00  0.00           H  
ATOM    639  C5  C      20      98.847 -12.077 -13.630  1.00  0.00           C  
ATOM    640  H5  C      20      99.367 -12.097 -14.576  1.00  0.00           H  
ATOM    641  C4  C      20      98.232 -13.226 -13.067  1.00  0.00           C  
ATOM    642  N4  C      20      98.243 -14.359 -13.707  1.00  0.00           N  
ATOM    643  H41 C      20      97.750 -15.137 -13.283  1.00  0.00           H  
ATOM    644  H42 C      20      98.664 -14.424 -14.617  1.00  0.00           H  
ATOM    645  N3  C      20      97.602 -13.219 -11.909  1.00  0.00           N  
ATOM    646  C2  C      20      97.524 -12.056 -11.221  1.00  0.00           C  
ATOM    647  O2  C      20      96.946 -12.090 -10.134  1.00  0.00           O  
ATOM    648  C3' C      20     100.065  -8.659 -10.675  1.00  0.00           C  
ATOM    649  H3' C      20     100.541  -9.314 -11.407  1.00  0.00           H  
ATOM    650  C2' C      20      99.008  -9.469  -9.901  1.00  0.00           C  
ATOM    651  H2' C      20      99.405 -10.442  -9.606  1.00  0.00           H  
ATOM    652  O2' C      20      98.433  -8.778  -8.786  1.00  0.00           O  
ATOM    653 HO2' C      20      98.026  -9.420  -8.173  1.00  0.00           H  
ATOM    654  O3' C      20     101.058  -8.017  -9.879  1.00  0.00           O  
ATOM    655  P   U      21     102.378  -8.825  -9.423  1.00  0.00           P  
ATOM    656  OP1 U      21     103.192  -7.920  -8.560  1.00  0.00           O  
ATOM    657  OP2 U      21     103.018  -9.405 -10.637  1.00  0.00           O  
ATOM    658  O5' U      21     101.810 -10.047  -8.526  1.00  0.00           O  
ATOM    659  C5' U      21     101.253  -9.813  -7.239  1.00  0.00           C  
ATOM    660  H5' U      21     100.451  -9.080  -7.302  1.00  0.00           H  
ATOM    661 H5'' U      21     102.023  -9.401  -6.585  1.00  0.00           H  
ATOM    662  C4' U      21     100.707 -11.093  -6.586  1.00  0.00           C  
ATOM    663  H4' U      21     100.354 -10.845  -5.584  1.00  0.00           H  
ATOM    664  O4' U      21      99.638 -11.710  -7.303  1.00  0.00           O  
ATOM    665  C1' U      21      99.713 -13.120  -7.081  1.00  0.00           C  
ATOM    666  H1' U      21      98.792 -13.455  -6.599  1.00  0.00           H  
ATOM    667  N1  U      21      99.875 -13.872  -8.362  1.00  0.00           N  
ATOM    668  C6  U      21     100.509 -13.321  -9.456  1.00  0.00           C  
ATOM    669  H6  U      21     100.865 -12.299  -9.406  1.00  0.00           H  
ATOM    670  C5  U      21     100.696 -14.047 -10.590  1.00  0.00           C  
ATOM    671  H5  U      21     101.196 -13.603 -11.439  1.00  0.00           H  
ATOM    672  C4  U      21     100.258 -15.423 -10.694  1.00  0.00           C  
ATOM    673  O4  U      21     100.414 -16.150 -11.671  1.00  0.00           O  
ATOM    674  N3  U      21      99.633 -15.906  -9.568  1.00  0.00           N  
ATOM    675  H3  U      21      99.362 -16.873  -9.579  1.00  0.00           H  
ATOM    676  C2  U      21      99.410 -15.195  -8.405  1.00  0.00           C  
ATOM    677  O2  U      21      98.826 -15.740  -7.467  1.00  0.00           O  
ATOM    678  C3' U      21     101.786 -12.166  -6.463  1.00  0.00           C  
ATOM    679  H3' U      21     102.222 -12.325  -7.449  1.00  0.00           H  
ATOM    680  C2' U      21     100.904 -13.383  -6.134  1.00  0.00           C  
ATOM    681  H2' U      21     101.424 -14.310  -6.387  1.00  0.00           H  
ATOM    682  O2' U      21     100.432 -13.405  -4.780  1.00  0.00           O  
ATOM    683 HO2' U      21      99.972 -14.246  -4.594  1.00  0.00           H  
ATOM    684  O3' U      21     102.797 -11.811  -5.521  1.00  0.00           O  
ATOM    685  P   U      22     104.333 -12.278  -5.729  1.00  0.00           P  
ATOM    686  OP1 U      22     105.179 -11.475  -4.799  1.00  0.00           O  
ATOM    687  OP2 U      22     104.672 -12.263  -7.179  1.00  0.00           O  
ATOM    688  O5' U      22     104.333 -13.814  -5.232  1.00  0.00           O  
ATOM    689  C5' U      22     104.360 -14.108  -3.848  1.00  0.00           C  
ATOM    690  H5' U      22     105.358 -13.915  -3.452  1.00  0.00           H  
ATOM    691 H5'' U      22     103.654 -13.455  -3.332  1.00  0.00           H  
ATOM    692  C4' U      22     103.963 -15.546  -3.520  1.00  0.00           C  
ATOM    693  H4' U      22     102.913 -15.687  -3.781  1.00  0.00           H  
ATOM    694  O4' U      22     104.146 -15.719  -2.121  1.00  0.00           O  
ATOM    695  C1' U      22     104.212 -17.114  -1.824  1.00  0.00           C  
ATOM    696  H1' U      22     105.159 -17.314  -1.316  1.00  0.00           H  
ATOM    697  N1  U      22     103.095 -17.521  -0.905  1.00  0.00           N  
ATOM    698  C6  U      22     102.172 -16.602  -0.436  1.00  0.00           C  
ATOM    699  H6  U      22     102.260 -15.558  -0.719  1.00  0.00           H  
ATOM    700  C5  U      22     101.158 -16.982   0.385  1.00  0.00           C  
ATOM    701  H5  U      22     100.453 -16.247   0.747  1.00  0.00           H  
ATOM    702  C4  U      22     100.990 -18.358   0.794  1.00  0.00           C  
ATOM    703  O4  U      22     100.101 -18.778   1.532  1.00  0.00           O  
ATOM    704  N3  U      22     101.948 -19.216   0.305  1.00  0.00           N  
ATOM    705  H3  U      22     101.877 -20.177   0.584  1.00  0.00           H  
ATOM    706  C2  U      22     103.029 -18.859  -0.480  1.00  0.00           C  
ATOM    707  O2  U      22     103.890 -19.706  -0.735  1.00  0.00           O  
ATOM    708  C3' U      22     104.794 -16.701  -4.096  1.00  0.00           C  
ATOM    709  H3' U      22     105.822 -16.514  -3.772  1.00  0.00           H  
ATOM    710  C2' U      22     104.241 -17.831  -3.199  1.00  0.00           C  
ATOM    711  H2' U      22     104.920 -18.686  -3.190  1.00  0.00           H  
ATOM    712  O2' U      22     102.930 -18.226  -3.547  1.00  0.00           O  
ATOM    713 HO2' U      22     102.803 -17.962  -4.492  1.00  0.00           H  
ATOM    714  O3' U      22     104.880 -16.887  -5.520  1.00  0.00           O  
ATOM    715  P   C      23     103.767 -17.610  -6.455  1.00  0.00           P  
ATOM    716  OP1 C      23     104.015 -17.198  -7.865  1.00  0.00           O  
ATOM    717  OP2 C      23     102.421 -17.389  -5.869  1.00  0.00           O  
ATOM    718  O5' C      23     104.189 -19.174  -6.314  1.00  0.00           O  
ATOM    719  C5' C      23     103.486 -20.230  -6.971  1.00  0.00           C  
ATOM    720  H5' C      23     104.094 -21.135  -6.928  1.00  0.00           H  
ATOM    721 H5'' C      23     103.328 -19.978  -8.021  1.00  0.00           H  
ATOM    722  C4' C      23     102.127 -20.539  -6.327  1.00  0.00           C  
ATOM    723  H4' C      23     101.430 -19.737  -6.568  1.00  0.00           H  
ATOM    724  O4' C      23     102.230 -20.696  -4.914  1.00  0.00           O  
ATOM    725  C1' C      23     101.060 -21.360  -4.446  1.00  0.00           C  
ATOM    726  H1' C      23     101.382 -22.196  -3.820  1.00  0.00           H  
ATOM    727  N1  C      23     100.200 -20.448  -3.617  1.00  0.00           N  
ATOM    728  C6  C      23     100.007 -19.133  -3.967  1.00  0.00           C  
ATOM    729  H6  C      23     100.488 -18.752  -4.858  1.00  0.00           H  
ATOM    730  C5  C      23      99.235 -18.321  -3.205  1.00  0.00           C  
ATOM    731  H5  C      23      99.105 -17.288  -3.485  1.00  0.00           H  
ATOM    732  C4  C      23      98.631 -18.896  -2.056  1.00  0.00           C  
ATOM    733  N4  C      23      97.908 -18.152  -1.258  1.00  0.00           N  
ATOM    734  H41 C      23      97.502 -18.585  -0.447  1.00  0.00           H  
ATOM    735  H42 C      23      97.764 -17.181  -1.476  1.00  0.00           H  
ATOM    736  N3  C      23      98.769 -20.162  -1.709  1.00  0.00           N  
ATOM    737  C2  C      23      99.541 -20.963  -2.491  1.00  0.00           C  
ATOM    738  O2  C      23      99.654 -22.148  -2.161  1.00  0.00           O  
ATOM    739  C3' C      23     101.507 -21.876  -6.741  1.00  0.00           C  
ATOM    740  H3' C      23     102.233 -22.639  -6.450  1.00  0.00           H  
ATOM    741  C2' C      23     100.371 -21.945  -5.700  1.00  0.00           C  
ATOM    742  H2' C      23     100.078 -22.982  -5.528  1.00  0.00           H  
ATOM    743  O2' C      23      99.260 -21.158  -6.065  1.00  0.00           O  
ATOM    744 HO2' C      23      98.995 -21.490  -6.943  1.00  0.00           H  
ATOM    745  O3' C      23     101.233 -22.148  -8.126  1.00  0.00           O  
ATOM    746  P   G      24     100.046 -21.485  -9.019  1.00  0.00           P  
ATOM    747  OP1 G      24     100.221 -21.970 -10.416  1.00  0.00           O  
ATOM    748  OP2 G      24     100.016 -20.019  -8.779  1.00  0.00           O  
ATOM    749  O5' G      24      98.685 -22.152  -8.409  1.00  0.00           O  
ATOM    750  C5' G      24      98.431 -23.546  -8.580  1.00  0.00           C  
ATOM    751  H5' G      24      99.378 -24.087  -8.544  1.00  0.00           H  
ATOM    752 H5'' G      24      98.003 -23.709  -9.571  1.00  0.00           H  
ATOM    753  C4' G      24      97.506 -24.192  -7.527  1.00  0.00           C  
ATOM    754  H4' G      24      97.644 -25.273  -7.597  1.00  0.00           H  
ATOM    755  O4' G      24      97.814 -23.795  -6.192  1.00  0.00           O  
ATOM    756  C1' G      24      96.627 -23.846  -5.404  1.00  0.00           C  
ATOM    757  H1' G      24      96.775 -24.522  -4.558  1.00  0.00           H  
ATOM    758  N9  G      24      96.266 -22.508  -4.856  1.00  0.00           N  
ATOM    759  C8  G      24      96.424 -21.264  -5.414  1.00  0.00           C  
ATOM    760  H8  G      24      96.842 -21.127  -6.403  1.00  0.00           H  
ATOM    761  N7  G      24      96.041 -20.268  -4.658  1.00  0.00           N  
ATOM    762  C5  G      24      95.535 -20.901  -3.519  1.00  0.00           C  
ATOM    763  C6  G      24      94.916 -20.371  -2.328  1.00  0.00           C  
ATOM    764  O6  G      24      94.707 -19.198  -2.005  1.00  0.00           O  
ATOM    765  N1  G      24      94.493 -21.350  -1.447  1.00  0.00           N  
ATOM    766  H1  G      24      94.040 -21.042  -0.608  1.00  0.00           H  
ATOM    767  C2  G      24      94.641 -22.681  -1.676  1.00  0.00           C  
ATOM    768  N2  G      24      94.150 -23.505  -0.785  1.00  0.00           N  
ATOM    769  H21 G      24      93.680 -23.168   0.041  1.00  0.00           H  
ATOM    770  H22 G      24      94.238 -24.494  -0.966  1.00  0.00           H  
ATOM    771  N3  G      24      95.214 -23.215  -2.754  1.00  0.00           N  
ATOM    772  C4  G      24      95.647 -22.273  -3.646  1.00  0.00           C  
ATOM    773  C3' G      24      96.009 -23.926  -7.704  1.00  0.00           C  
ATOM    774  H3' G      24      95.862 -22.852  -7.815  1.00  0.00           H  
ATOM    775  C2' G      24      95.518 -24.391  -6.311  1.00  0.00           C  
ATOM    776  H2' G      24      94.570 -23.935  -6.037  1.00  0.00           H  
ATOM    777  O2' G      24      95.456 -25.815  -6.159  1.00  0.00           O  
ATOM    778 HO2' G      24      95.036 -26.049  -5.306  1.00  0.00           H  
ATOM    779  O3' G      24      95.502 -24.626  -8.844  1.00  0.00           O  
ATOM    780  P   G      25      94.052 -24.320  -9.504  1.00  0.00           P  
ATOM    781  OP1 G      25      93.067 -25.288  -8.943  1.00  0.00           O  
ATOM    782  OP2 G      25      94.269 -24.315 -10.978  1.00  0.00           O  
ATOM    783  O5' G      25      93.613 -22.812  -9.083  1.00  0.00           O  
ATOM    784  C5' G      25      92.890 -22.571  -7.882  1.00  0.00           C  
ATOM    785  H5' G      25      93.101 -23.348  -7.156  1.00  0.00           H  
ATOM    786 H5'' G      25      91.821 -22.644  -8.090  1.00  0.00           H  
ATOM    787  C4' G      25      93.191 -21.211  -7.226  1.00  0.00           C  
ATOM    788  H4' G      25      93.103 -21.314  -6.143  1.00  0.00           H  
ATOM    789  O4' G      25      94.483 -20.689  -7.528  1.00  0.00           O  
ATOM    790  C1' G      25      94.401 -19.267  -7.626  1.00  0.00           C  
ATOM    791  H1' G      25      95.070 -18.800  -6.901  1.00  0.00           H  
ATOM    792  N9  G      25      94.820 -18.842  -8.986  1.00  0.00           N  
ATOM    793  C8  G      25      94.956 -19.621 -10.111  1.00  0.00           C  
ATOM    794  H8  G      25      94.659 -20.662 -10.135  1.00  0.00           H  
ATOM    795  N7  G      25      95.507 -19.013 -11.128  1.00  0.00           N  
ATOM    796  C5  G      25      95.747 -17.720 -10.646  1.00  0.00           C  
ATOM    797  C6  G      25      96.365 -16.578 -11.272  1.00  0.00           C  
ATOM    798  O6  G      25      96.864 -16.482 -12.393  1.00  0.00           O  
ATOM    799  N1  G      25      96.392 -15.459 -10.468  1.00  0.00           N  
ATOM    800  H1  G      25      96.772 -14.615 -10.866  1.00  0.00           H  
ATOM    801  C2  G      25      95.899 -15.429  -9.207  1.00  0.00           C  
ATOM    802  N2  G      25      95.957 -14.274  -8.594  1.00  0.00           N  
ATOM    803  H21 G      25      96.308 -13.454  -9.083  1.00  0.00           H  
ATOM    804  H22 G      25      95.601 -14.216  -7.655  1.00  0.00           H  
ATOM    805  N3  G      25      95.347 -16.466  -8.573  1.00  0.00           N  
ATOM    806  C4  G      25      95.297 -17.596  -9.346  1.00  0.00           C  
ATOM    807  C3' G      25      92.189 -20.154  -7.669  1.00  0.00           C  
ATOM    808  H3' G      25      92.080 -20.209  -8.755  1.00  0.00           H  
ATOM    809  C2' G      25      92.956 -18.871  -7.299  1.00  0.00           C  
ATOM    810  H2' G      25      92.631 -18.038  -7.919  1.00  0.00           H  
ATOM    811  O2' G      25      92.900 -18.537  -5.908  1.00  0.00           O  
ATOM    812 HO2' G      25      93.030 -17.577  -5.800  1.00  0.00           H  
ATOM    813  O3' G      25      90.938 -20.356  -7.012  1.00  0.00           O  
ATOM    814  P   C      26      89.563 -19.842  -7.674  1.00  0.00           P  
ATOM    815  OP1 C      26      88.449 -20.192  -6.746  1.00  0.00           O  
ATOM    816  OP2 C      26      89.506 -20.351  -9.073  1.00  0.00           O  
ATOM    817  O5' C      26      89.728 -18.234  -7.727  1.00  0.00           O  
ATOM    818  C5' C      26      89.711 -17.446  -6.543  1.00  0.00           C  
ATOM    819  H5' C      26      90.376 -17.880  -5.796  1.00  0.00           H  
ATOM    820 H5'' C      26      88.701 -17.443  -6.129  1.00  0.00           H  
ATOM    821  C4' C      26      90.143 -15.991  -6.796  1.00  0.00           C  
ATOM    822  H4' C      26      90.017 -15.429  -5.869  1.00  0.00           H  
ATOM    823  O4' C      26      91.503 -15.862  -7.217  1.00  0.00           O  
ATOM    824  C1' C      26      91.597 -14.785  -8.150  1.00  0.00           C  
ATOM    825  H1' C      26      92.323 -14.053  -7.785  1.00  0.00           H  
ATOM    826  N1  C      26      92.041 -15.264  -9.495  1.00  0.00           N  
ATOM    827  C6  C      26      91.763 -16.531  -9.946  1.00  0.00           C  
ATOM    828  H6  C      26      91.160 -17.191  -9.342  1.00  0.00           H  
ATOM    829  C5  C      26      92.256 -16.962 -11.130  1.00  0.00           C  
ATOM    830  H5  C      26      92.045 -17.964 -11.469  1.00  0.00           H  
ATOM    831  C4  C      26      93.039 -16.044 -11.881  1.00  0.00           C  
ATOM    832  N4  C      26      93.573 -16.413 -13.012  1.00  0.00           N  
ATOM    833  H41 C      26      94.126 -15.731 -13.519  1.00  0.00           H  
ATOM    834  H42 C      26      93.419 -17.340 -13.363  1.00  0.00           H  
ATOM    835  N3  C      26      93.300 -14.813 -11.487  1.00  0.00           N  
ATOM    836  C2  C      26      92.787 -14.395 -10.306  1.00  0.00           C  
ATOM    837  O2  C      26      92.997 -13.224  -9.988  1.00  0.00           O  
ATOM    838  C3' C      26      89.300 -15.311  -7.876  1.00  0.00           C  
ATOM    839  H3' C      26      89.257 -15.964  -8.749  1.00  0.00           H  
ATOM    840  C2' C      26      90.214 -14.121  -8.210  1.00  0.00           C  
ATOM    841  H2' C      26      90.000 -13.745  -9.209  1.00  0.00           H  
ATOM    842  O2' C      26      90.183 -13.069  -7.239  1.00  0.00           O  
ATOM    843 HO2' C      26      90.490 -12.235  -7.643  1.00  0.00           H  
ATOM    844  O3' C      26      87.981 -14.986  -7.441  1.00  0.00           O  
ATOM    845  P   G      27      86.780 -14.850  -8.514  1.00  0.00           P  
ATOM    846  OP1 G      27      85.537 -14.511  -7.762  1.00  0.00           O  
ATOM    847  OP2 G      27      86.775 -16.064  -9.378  1.00  0.00           O  
ATOM    848  O5' G      27      87.200 -13.587  -9.436  1.00  0.00           O  
ATOM    849  C5' G      27      87.151 -12.263  -8.924  1.00  0.00           C  
ATOM    850  H5' G      27      87.667 -12.223  -7.963  1.00  0.00           H  
ATOM    851 H5'' G      27      86.111 -11.976  -8.763  1.00  0.00           H  
ATOM    852  C4' G      27      87.804 -11.243  -9.867  1.00  0.00           C  
ATOM    853  H4' G      27      87.715 -10.251  -9.420  1.00  0.00           H  
ATOM    854  O4' G      27      89.190 -11.519 -10.078  1.00  0.00           O  
ATOM    855  C1' G      27      89.524 -11.174 -11.417  1.00  0.00           C  
ATOM    856  H1' G      27      90.344 -10.452 -11.427  1.00  0.00           H  
ATOM    857  N9  G      27      89.955 -12.365 -12.187  1.00  0.00           N  
ATOM    858  C8  G      27      89.684 -13.695 -11.976  1.00  0.00           C  
ATOM    859  H8  G      27      89.064 -14.041 -11.159  1.00  0.00           H  
ATOM    860  N7  G      27      90.250 -14.500 -12.837  1.00  0.00           N  
ATOM    861  C5  G      27      90.923 -13.637 -13.709  1.00  0.00           C  
ATOM    862  C6  G      27      91.704 -13.881 -14.899  1.00  0.00           C  
ATOM    863  O6  G      27      92.010 -14.942 -15.439  1.00  0.00           O  
ATOM    864  N1  G      27      92.122 -12.729 -15.527  1.00  0.00           N  
ATOM    865  H1  G      27      92.648 -12.830 -16.380  1.00  0.00           H  
ATOM    866  C2  G      27      91.855 -11.485 -15.074  1.00  0.00           C  
ATOM    867  N2  G      27      92.248 -10.489 -15.819  1.00  0.00           N  
ATOM    868  H21 G      27      92.673 -10.657 -16.729  1.00  0.00           H  
ATOM    869  H22 G      27      92.055  -9.555 -15.495  1.00  0.00           H  
ATOM    870  N3  G      27      91.169 -11.208 -13.970  1.00  0.00           N  
ATOM    871  C4  G      27      90.722 -12.328 -13.328  1.00  0.00           C  
ATOM    872  C3' G      27      87.146 -11.195 -11.249  1.00  0.00           C  
ATOM    873  H3' G      27      87.006 -12.216 -11.611  1.00  0.00           H  
ATOM    874  C2' G      27      88.282 -10.539 -12.051  1.00  0.00           C  
ATOM    875  H2' G      27      88.202 -10.816 -13.099  1.00  0.00           H  
ATOM    876  O2' G      27      88.375  -9.120 -11.887  1.00  0.00           O  
ATOM    877 HO2' G      27      88.894  -8.736 -12.619  1.00  0.00           H  
ATOM    878  O3' G      27      85.910 -10.481 -11.271  1.00  0.00           O  
ATOM    879  P   U      28      84.782 -10.806 -12.385  1.00  0.00           P  
ATOM    880  OP1 U      28      83.671  -9.829 -12.201  1.00  0.00           O  
ATOM    881  OP2 U      28      84.462 -12.258 -12.305  1.00  0.00           O  
ATOM    882  O5' U      28      85.481 -10.539 -13.824  1.00  0.00           O  
ATOM    883  C5' U      28      85.754  -9.223 -14.285  1.00  0.00           C  
ATOM    884  H5' U      28      86.229  -8.649 -13.487  1.00  0.00           H  
ATOM    885 H5'' U      28      84.817  -8.728 -14.544  1.00  0.00           H  
ATOM    886  C4' U      28      86.684  -9.197 -15.512  1.00  0.00           C  
ATOM    887  H4' U      28      86.857  -8.153 -15.779  1.00  0.00           H  
ATOM    888  O4' U      28      87.948  -9.807 -15.245  1.00  0.00           O  
ATOM    889  C1' U      28      88.407 -10.467 -16.421  1.00  0.00           C  
ATOM    890  H1' U      28      89.413 -10.116 -16.664  1.00  0.00           H  
ATOM    891  N1  U      28      88.455 -11.957 -16.274  1.00  0.00           N  
ATOM    892  C6  U      28      87.738 -12.642 -15.318  1.00  0.00           C  
ATOM    893  H6  U      28      87.100 -12.097 -14.637  1.00  0.00           H  
ATOM    894  C5  U      28      87.820 -13.995 -15.222  1.00  0.00           C  
ATOM    895  H5  U      28      87.251 -14.518 -14.466  1.00  0.00           H  
ATOM    896  C4  U      28      88.652 -14.775 -16.114  1.00  0.00           C  
ATOM    897  O4  U      28      88.780 -15.995 -16.097  1.00  0.00           O  
ATOM    898  N3  U      28      89.342 -14.030 -17.039  1.00  0.00           N  
ATOM    899  H3  U      28      89.982 -14.540 -17.628  1.00  0.00           H  
ATOM    900  C2  U      28      89.269 -12.658 -17.168  1.00  0.00           C  
ATOM    901  O2  U      28      89.911 -12.101 -18.054  1.00  0.00           O  
ATOM    902  C3' U      28      86.134  -9.906 -16.755  1.00  0.00           C  
ATOM    903  H3' U      28      85.771 -10.894 -16.466  1.00  0.00           H  
ATOM    904  C2' U      28      87.449 -10.051 -17.545  1.00  0.00           C  
ATOM    905  H2' U      28      87.373 -10.821 -18.306  1.00  0.00           H  
ATOM    906  O2' U      28      87.919  -8.825 -18.119  1.00  0.00           O  
ATOM    907 HO2' U      28      88.509  -9.004 -18.877  1.00  0.00           H  
ATOM    908  O3' U      28      85.114  -9.179 -17.437  1.00  0.00           O  
ATOM    909  P   G      29      84.037  -9.941 -18.375  1.00  0.00           P  
ATOM    910  OP1 G      29      83.132  -8.905 -18.950  1.00  0.00           O  
ATOM    911  OP2 G      29      83.428 -11.038 -17.574  1.00  0.00           O  
ATOM    912  O5' G      29      84.886 -10.624 -19.578  1.00  0.00           O  
ATOM    913  C5' G      29      85.492  -9.846 -20.601  1.00  0.00           C  
ATOM    914  H5' G      29      86.133  -9.089 -20.149  1.00  0.00           H  
ATOM    915 H5'' G      29      84.715  -9.333 -21.171  1.00  0.00           H  
ATOM    916  C4' G      29      86.338 -10.688 -21.576  1.00  0.00           C  
ATOM    917  H4' G      29      86.803 -10.009 -22.292  1.00  0.00           H  
ATOM    918  O4' G      29      87.384 -11.401 -20.909  1.00  0.00           O  
ATOM    919  C1' G      29      87.450 -12.730 -21.424  1.00  0.00           C  
ATOM    920  H1' G      29      88.479 -12.982 -21.681  1.00  0.00           H  
ATOM    921  N9  G      29      86.966 -13.685 -20.390  1.00  0.00           N  
ATOM    922  C8  G      29      86.468 -13.389 -19.146  1.00  0.00           C  
ATOM    923  H8  G      29      86.281 -12.382 -18.820  1.00  0.00           H  
ATOM    924  N7  G      29      86.259 -14.416 -18.376  1.00  0.00           N  
ATOM    925  C5  G      29      86.582 -15.500 -19.190  1.00  0.00           C  
ATOM    926  C6  G      29      86.501 -16.914 -18.935  1.00  0.00           C  
ATOM    927  O6  G      29      86.176 -17.515 -17.914  1.00  0.00           O  
ATOM    928  N1  G      29      86.811 -17.673 -20.035  1.00  0.00           N  
ATOM    929  H1  G      29      86.718 -18.672 -19.953  1.00  0.00           H  
ATOM    930  C2  G      29      87.180 -17.154 -21.217  1.00  0.00           C  
ATOM    931  N2  G      29      87.292 -18.034 -22.163  1.00  0.00           N  
ATOM    932  H21 G      29      87.058 -18.986 -21.917  1.00  0.00           H  
ATOM    933  H22 G      29      87.564 -17.750 -23.089  1.00  0.00           H  
ATOM    934  N3  G      29      87.354 -15.861 -21.495  1.00  0.00           N  
ATOM    935  C4  G      29      87.007 -15.066 -20.434  1.00  0.00           C  
ATOM    936  C3' G      29      85.516 -11.706 -22.381  1.00  0.00           C  
ATOM    937  H3' G      29      84.775 -12.164 -21.723  1.00  0.00           H  
ATOM    938  C2' G      29      86.612 -12.743 -22.704  1.00  0.00           C  
ATOM    939  H2' G      29      86.194 -13.732 -22.875  1.00  0.00           H  
ATOM    940  O2' G      29      87.498 -12.379 -23.767  1.00  0.00           O  
ATOM    941 HO2' G      29      87.320 -12.929 -24.551  1.00  0.00           H  
ATOM    942  O3' G      29      84.899 -11.100 -23.520  1.00  0.00           O  
ATOM    943  P   U      30      83.423 -11.521 -24.046  1.00  0.00           P  
ATOM    944  OP1 U      30      83.003 -10.526 -25.071  1.00  0.00           O  
ATOM    945  OP2 U      30      82.541 -11.733 -22.867  1.00  0.00           O  
ATOM    946  O5' U      30      83.605 -12.951 -24.773  1.00  0.00           O  
ATOM    947  C5' U      30      84.392 -13.104 -25.944  1.00  0.00           C  
ATOM    948  H5' U      30      85.281 -12.476 -25.872  1.00  0.00           H  
ATOM    949 H5'' U      30      83.820 -12.793 -26.820  1.00  0.00           H  
ATOM    950  C4' U      30      84.848 -14.562 -26.113  1.00  0.00           C  
ATOM    951  H4' U      30      85.533 -14.617 -26.961  1.00  0.00           H  
ATOM    952  O4' U      30      85.549 -14.983 -24.943  1.00  0.00           O  
ATOM    953  C1' U      30      85.134 -16.293 -24.582  1.00  0.00           C  
ATOM    954  H1' U      30      86.022 -16.919 -24.505  1.00  0.00           H  
ATOM    955  N1  U      30      84.423 -16.358 -23.265  1.00  0.00           N  
ATOM    956  C6  U      30      84.063 -15.244 -22.540  1.00  0.00           C  
ATOM    957  H6  U      30      84.173 -14.268 -22.980  1.00  0.00           H  
ATOM    958  C5  U      30      83.586 -15.352 -21.272  1.00  0.00           C  
ATOM    959  H5  U      30      83.321 -14.463 -20.717  1.00  0.00           H  
ATOM    960  C4  U      30      83.404 -16.636 -20.635  1.00  0.00           C  
ATOM    961  O4  U      30      82.980 -16.824 -19.501  1.00  0.00           O  
ATOM    962  N3  U      30      83.763 -17.701 -21.416  1.00  0.00           N  
ATOM    963  H3  U      30      83.549 -18.612 -21.043  1.00  0.00           H  
ATOM    964  C2  U      30      84.271 -17.622 -22.696  1.00  0.00           C  
ATOM    965  O2  U      30      84.613 -18.646 -23.276  1.00  0.00           O  
ATOM    966  C3' U      30      83.710 -15.564 -26.364  1.00  0.00           C  
ATOM    967  H3' U      30      82.834 -15.266 -25.784  1.00  0.00           H  
ATOM    968  C2' U      30      84.297 -16.841 -25.744  1.00  0.00           C  
ATOM    969  H2' U      30      83.497 -17.493 -25.389  1.00  0.00           H  
ATOM    970  O2' U      30      85.180 -17.558 -26.603  1.00  0.00           O  
ATOM    971 HO2' U      30      84.664 -17.837 -27.384  1.00  0.00           H  
ATOM    972  O3' U      30      83.368 -15.665 -27.749  1.00  0.00           O  
ATOM    973  P   G      31      82.310 -16.760 -28.298  1.00  0.00           P  
ATOM    974  OP1 G      31      81.738 -16.236 -29.569  1.00  0.00           O  
ATOM    975  OP2 G      31      81.386 -17.130 -27.192  1.00  0.00           O  
ATOM    976  O5' G      31      83.277 -18.014 -28.668  1.00  0.00           O  
ATOM    977  C5' G      31      82.778 -19.288 -29.079  1.00  0.00           C  
ATOM    978  H5' G      31      83.589 -19.847 -29.550  1.00  0.00           H  
ATOM    979 H5'' G      31      81.978 -19.164 -29.810  1.00  0.00           H  
ATOM    980  C4' G      31      82.256 -20.106 -27.890  1.00  0.00           C  
ATOM    981  H4' G      31      81.325 -19.660 -27.543  1.00  0.00           H  
ATOM    982  O4' G      31      83.214 -20.112 -26.833  1.00  0.00           O  
ATOM    983  C1' G      31      82.932 -21.225 -25.995  1.00  0.00           C  
ATOM    984  H1' G      31      83.824 -21.854 -25.920  1.00  0.00           H  
ATOM    985  N9  G      31      82.572 -20.760 -24.641  1.00  0.00           N  
ATOM    986  C8  G      31      81.807 -19.678 -24.279  1.00  0.00           C  
ATOM    987  H8  G      31      81.340 -19.034 -25.014  1.00  0.00           H  
ATOM    988  N7  G      31      81.721 -19.491 -22.989  1.00  0.00           N  
ATOM    989  C5  G      31      82.485 -20.544 -22.467  1.00  0.00           C  
ATOM    990  C6  G      31      82.908 -20.834 -21.125  1.00  0.00           C  
ATOM    991  O6  G      31      82.753 -20.164 -20.107  1.00  0.00           O  
ATOM    992  N1  G      31      83.637 -21.992 -21.013  1.00  0.00           N  
ATOM    993  H1  G      31      83.896 -22.282 -20.085  1.00  0.00           H  
ATOM    994  C2  G      31      83.965 -22.772 -22.064  1.00  0.00           C  
ATOM    995  N2  G      31      84.698 -23.821 -21.807  1.00  0.00           N  
ATOM    996  H21 G      31      84.950 -24.032 -20.858  1.00  0.00           H  
ATOM    997  H22 G      31      84.963 -24.411 -22.584  1.00  0.00           H  
ATOM    998  N3  G      31      83.686 -22.505 -23.333  1.00  0.00           N  
ATOM    999  C4  G      31      82.939 -21.368 -23.471  1.00  0.00           C  
ATOM   1000  C3' G      31      82.026 -21.607 -28.130  1.00  0.00           C  
ATOM   1001  H3' G      31      82.991 -22.011 -28.447  1.00  0.00           H  
ATOM   1002  C2' G      31      81.813 -22.031 -26.667  1.00  0.00           C  
ATOM   1003  H2' G      31      82.001 -23.095 -26.552  1.00  0.00           H  
ATOM   1004  O2' G      31      80.546 -21.648 -26.142  1.00  0.00           O  
ATOM   1005 HO2' G      31      79.949 -21.554 -26.921  1.00  0.00           H  
ATOM   1006  O3' G      31      81.091 -22.056 -29.122  1.00  0.00           O  
ATOM   1007  P   A      32      79.505 -22.297 -28.877  1.00  0.00           P  
ATOM   1008  OP1 A      32      78.888 -22.630 -30.189  1.00  0.00           O  
ATOM   1009  OP2 A      32      79.004 -21.119 -28.126  1.00  0.00           O  
ATOM   1010  O5' A      32      79.376 -23.577 -27.882  1.00  0.00           O  
ATOM   1011  C5' A      32      79.798 -24.881 -28.265  1.00  0.00           C  
ATOM   1012  H5' A      32      80.712 -24.795 -28.855  1.00  0.00           H  
ATOM   1013 H5'' A      32      79.043 -25.339 -28.902  1.00  0.00           H  
ATOM   1014  C4' A      32      80.110 -25.819 -27.077  1.00  0.00           C  
ATOM   1015  H4' A      32      80.577 -26.718 -27.482  1.00  0.00           H  
ATOM   1016  O4' A      32      81.033 -25.184 -26.186  1.00  0.00           O  
ATOM   1017  C1' A      32      80.943 -25.785 -24.900  1.00  0.00           C  
ATOM   1018  H1' A      32      81.879 -26.313 -24.699  1.00  0.00           H  
ATOM   1019  N9  A      32      80.728 -24.830 -23.774  1.00  0.00           N  
ATOM   1020  C8  A      32      80.053 -23.632 -23.698  1.00  0.00           C  
ATOM   1021  H8  A      32      79.538 -23.206 -24.549  1.00  0.00           H  
ATOM   1022  N7  A      32      80.091 -23.060 -22.512  1.00  0.00           N  
ATOM   1023  C5  A      32      80.824 -23.969 -21.737  1.00  0.00           C  
ATOM   1024  C6  A      32      81.284 -24.038 -20.389  1.00  0.00           C  
ATOM   1025  N6  A      32      81.160 -23.118 -19.447  1.00  0.00           N  
ATOM   1026  H61 A      32      81.594 -23.307 -18.550  1.00  0.00           H  
ATOM   1027  H62 A      32      80.697 -22.232 -19.595  1.00  0.00           H  
ATOM   1028  N1  A      32      81.976 -25.095 -19.962  1.00  0.00           N  
ATOM   1029  C2  A      32      82.192 -26.089 -20.810  1.00  0.00           C  
ATOM   1030  H2  A      32      82.744 -26.933 -20.427  1.00  0.00           H  
ATOM   1031  N3  A      32      81.865 -26.154 -22.090  1.00  0.00           N  
ATOM   1032  C4  A      32      81.182 -25.053 -22.498  1.00  0.00           C  
ATOM   1033  C3' A      32      78.968 -26.273 -26.150  1.00  0.00           C  
ATOM   1034  H3' A      32      78.423 -25.390 -25.816  1.00  0.00           H  
ATOM   1035  C2' A      32      79.818 -26.817 -24.978  1.00  0.00           C  
ATOM   1036  H2' A      32      79.240 -26.845 -24.055  1.00  0.00           H  
ATOM   1037  O2' A      32      80.415 -28.099 -25.229  1.00  0.00           O  
ATOM   1038 HO2' A      32      80.764 -28.477 -24.397  1.00  0.00           H  
ATOM   1039  O3' A      32      78.071 -27.301 -26.580  1.00  0.00           O  
ATOM   1040  P   A      33      76.621 -26.981 -27.218  1.00  0.00           P  
ATOM   1041  OP1 A      33      75.768 -28.182 -26.985  1.00  0.00           O  
ATOM   1042  OP2 A      33      76.825 -26.545 -28.626  1.00  0.00           O  
ATOM   1043  O5' A      33      75.979 -25.729 -26.396  1.00  0.00           O  
ATOM   1044  C5' A      33      75.177 -25.884 -25.225  1.00  0.00           C  
ATOM   1045  H5' A      33      74.343 -26.556 -25.434  1.00  0.00           H  
ATOM   1046 H5'' A      33      74.751 -24.910 -24.984  1.00  0.00           H  
ATOM   1047  C4' A      33      75.921 -26.399 -23.978  1.00  0.00           C  
ATOM   1048  H4' A      33      76.149 -27.459 -24.099  1.00  0.00           H  
ATOM   1049  O4' A      33      77.132 -25.689 -23.724  1.00  0.00           O  
ATOM   1050  C1' A      33      77.174 -25.298 -22.362  1.00  0.00           C  
ATOM   1051  H1' A      33      78.156 -25.488 -21.922  1.00  0.00           H  
ATOM   1052  N9  A      33      76.892 -23.847 -22.277  1.00  0.00           N  
ATOM   1053  C8  A      33      76.441 -22.970 -23.239  1.00  0.00           C  
ATOM   1054  H8  A      33      76.297 -23.261 -24.273  1.00  0.00           H  
ATOM   1055  N7  A      33      76.183 -21.767 -22.790  1.00  0.00           N  
ATOM   1056  C5  A      33      76.518 -21.864 -21.430  1.00  0.00           C  
ATOM   1057  C6  A      33      76.470 -20.997 -20.311  1.00  0.00           C  
ATOM   1058  N6  A      33      76.056 -19.743 -20.320  1.00  0.00           N  
ATOM   1059  H61 A      33      76.030 -19.231 -19.444  1.00  0.00           H  
ATOM   1060  H62 A      33      75.753 -19.332 -21.187  1.00  0.00           H  
ATOM   1061  N1  A      33      76.871 -21.411 -19.110  1.00  0.00           N  
ATOM   1062  C2  A      33      77.371 -22.630 -18.995  1.00  0.00           C  
ATOM   1063  H2  A      33      77.722 -22.914 -18.013  1.00  0.00           H  
ATOM   1064  N3  A      33      77.464 -23.557 -19.933  1.00  0.00           N  
ATOM   1065  C4  A      33      77.003 -23.109 -21.133  1.00  0.00           C  
ATOM   1066  C3' A      33      75.047 -26.225 -22.728  1.00  0.00           C  
ATOM   1067  H3' A      33      74.540 -25.260 -22.802  1.00  0.00           H  
ATOM   1068  C2' A      33      76.105 -26.113 -21.620  1.00  0.00           C  
ATOM   1069  H2' A      33      75.702 -25.567 -20.763  1.00  0.00           H  
ATOM   1070  O2' A      33      76.666 -27.367 -21.213  1.00  0.00           O  
ATOM   1071 HO2' A      33      77.108 -27.274 -20.346  1.00  0.00           H  
ATOM   1072  O3' A      33      74.093 -27.260 -22.520  1.00  0.00           O  
ATOM   1073  P   A      34      72.621 -26.906 -21.964  1.00  0.00           P  
ATOM   1074  OP1 A      34      71.879 -28.188 -21.800  1.00  0.00           O  
ATOM   1075  OP2 A      34      72.043 -25.869 -22.861  1.00  0.00           O  
ATOM   1076  O5' A      34      72.838 -26.228 -20.502  1.00  0.00           O  
ATOM   1077  C5' A      34      73.282 -26.985 -19.381  1.00  0.00           C  
ATOM   1078  H5' A      34      74.336 -27.237 -19.500  1.00  0.00           H  
ATOM   1079 H5'' A      34      72.715 -27.915 -19.322  1.00  0.00           H  
ATOM   1080  C4' A      34      73.089 -26.242 -18.046  1.00  0.00           C  
ATOM   1081  H4' A      34      73.413 -26.899 -17.237  1.00  0.00           H  
ATOM   1082  O4' A      34      73.863 -25.046 -17.962  1.00  0.00           O  
ATOM   1083  C1' A      34      73.053 -24.011 -17.418  1.00  0.00           C  
ATOM   1084  H1' A      34      73.525 -23.567 -16.542  1.00  0.00           H  
ATOM   1085  N9  A      34      72.873 -22.938 -18.425  1.00  0.00           N  
ATOM   1086  C8  A      34      73.229 -22.935 -19.754  1.00  0.00           C  
ATOM   1087  H8  A      34      73.529 -23.832 -20.280  1.00  0.00           H  
ATOM   1088  N7  A      34      73.237 -21.749 -20.306  1.00  0.00           N  
ATOM   1089  C5  A      34      72.817 -20.911 -19.263  1.00  0.00           C  
ATOM   1090  C6  A      34      72.652 -19.511 -19.103  1.00  0.00           C  
ATOM   1091  N6  A      34      72.941 -18.614 -20.026  1.00  0.00           N  
ATOM   1092  H61 A      34      72.764 -17.645 -19.810  1.00  0.00           H  
ATOM   1093  H62 A      34      73.238 -18.915 -20.938  1.00  0.00           H  
ATOM   1094  N1  A      34      72.211 -18.994 -17.954  1.00  0.00           N  
ATOM   1095  C2  A      34      71.955 -19.831 -16.958  1.00  0.00           C  
ATOM   1096  H2  A      34      71.596 -19.382 -16.042  1.00  0.00           H  
ATOM   1097  N3  A      34      72.109 -21.150 -16.936  1.00  0.00           N  
ATOM   1098  C4  A      34      72.541 -21.635 -18.134  1.00  0.00           C  
ATOM   1099  C3' A      34      71.616 -25.886 -17.792  1.00  0.00           C  
ATOM   1100  H3' A      34      71.143 -25.612 -18.737  1.00  0.00           H  
ATOM   1101  C2' A      34      71.749 -24.625 -16.928  1.00  0.00           C  
ATOM   1102  H2' A      34      70.926 -23.941 -17.105  1.00  0.00           H  
ATOM   1103  O2' A      34      71.893 -24.894 -15.535  1.00  0.00           O  
ATOM   1104 HO2' A      34      71.048 -25.261 -15.216  1.00  0.00           H  
ATOM   1105  O3' A      34      70.909 -26.958 -17.166  1.00  0.00           O  
ATOM   1106  P   A      35      69.305 -26.918 -16.991  1.00  0.00           P  
ATOM   1107  OP1 A      35      68.871 -28.259 -16.511  1.00  0.00           O  
ATOM   1108  OP2 A      35      68.714 -26.380 -18.247  1.00  0.00           O  
ATOM   1109  O5' A      35      69.052 -25.855 -15.795  1.00  0.00           O  
ATOM   1110  C5' A      35      67.758 -25.303 -15.583  1.00  0.00           C  
ATOM   1111  H5' A      35      67.093 -26.069 -15.184  1.00  0.00           H  
ATOM   1112 H5'' A      35      67.353 -24.971 -16.538  1.00  0.00           H  
ATOM   1113  C4' A      35      67.767 -24.099 -14.625  1.00  0.00           C  
ATOM   1114  H4' A      35      67.735 -24.469 -13.599  1.00  0.00           H  
ATOM   1115  O4' A      35      68.938 -23.290 -14.770  1.00  0.00           O  
ATOM   1116  C1' A      35      68.538 -21.955 -15.052  1.00  0.00           C  
ATOM   1117  H1' A      35      69.226 -21.234 -14.602  1.00  0.00           H  
ATOM   1118  N9  A      35      68.519 -21.742 -16.523  1.00  0.00           N  
ATOM   1119  C8  A      35      68.735 -22.653 -17.531  1.00  0.00           C  
ATOM   1120  H8  A      35      68.929 -23.698 -17.337  1.00  0.00           H  
ATOM   1121  N7  A      35      68.693 -22.156 -18.738  1.00  0.00           N  
ATOM   1122  C5  A      35      68.384 -20.810 -18.502  1.00  0.00           C  
ATOM   1123  C6  A      35      68.158 -19.682 -19.325  1.00  0.00           C  
ATOM   1124  N6  A      35      68.250 -19.686 -20.642  1.00  0.00           N  
ATOM   1125  H61 A      35      68.122 -18.809 -21.115  1.00  0.00           H  
ATOM   1126  H62 A      35      68.513 -20.533 -21.119  1.00  0.00           H  
ATOM   1127  N1  A      35      67.812 -18.507 -18.802  1.00  0.00           N  
ATOM   1128  C2  A      35      67.743 -18.406 -17.484  1.00  0.00           C  
ATOM   1129  H2  A      35      67.473 -17.433 -17.095  1.00  0.00           H  
ATOM   1130  N3  A      35      67.953 -19.358 -16.581  1.00  0.00           N  
ATOM   1131  C4  A      35      68.265 -20.552 -17.161  1.00  0.00           C  
ATOM   1132  C3' A      35      66.550 -23.175 -14.847  1.00  0.00           C  
ATOM   1133  H3' A      35      66.327 -23.119 -15.914  1.00  0.00           H  
ATOM   1134  C2' A      35      67.136 -21.813 -14.443  1.00  0.00           C  
ATOM   1135  H2' A      35      66.575 -21.005 -14.915  1.00  0.00           H  
ATOM   1136  O2' A      35      67.241 -21.608 -13.027  1.00  0.00           O  
ATOM   1137 HO2' A      35      67.517 -20.690 -12.837  1.00  0.00           H  
ATOM   1138  O3' A      35      65.372 -23.515 -14.126  1.00  0.00           O  
ATOM   1139  P   C      36      64.255 -24.499 -14.756  1.00  0.00           P  
ATOM   1140  OP1 C      36      63.941 -25.518 -13.717  1.00  0.00           O  
ATOM   1141  OP2 C      36      64.679 -24.974 -16.102  1.00  0.00           O  
ATOM   1142  O5' C      36      62.929 -23.578 -14.934  1.00  0.00           O  
ATOM   1143  C5' C      36      62.746 -22.670 -16.018  1.00  0.00           C  
ATOM   1144  H5' C      36      61.669 -22.593 -16.171  1.00  0.00           H  
ATOM   1145 H5'' C      36      63.164 -23.072 -16.941  1.00  0.00           H  
ATOM   1146  C4' C      36      63.298 -21.248 -15.770  1.00  0.00           C  
ATOM   1147  H4' C      36      63.527 -21.124 -14.711  1.00  0.00           H  
ATOM   1148  O4' C      36      64.473 -20.971 -16.529  1.00  0.00           O  
ATOM   1149  C1' C      36      64.382 -19.680 -17.135  1.00  0.00           C  
ATOM   1150  H1' C      36      65.186 -19.049 -16.750  1.00  0.00           H  
ATOM   1151  N1  C      36      64.533 -19.749 -18.626  1.00  0.00           N  
ATOM   1152  C6  C      36      64.674 -20.948 -19.288  1.00  0.00           C  
ATOM   1153  H6  C      36      64.572 -21.882 -18.749  1.00  0.00           H  
ATOM   1154  C5  C      36      64.976 -20.967 -20.610  1.00  0.00           C  
ATOM   1155  H5  C      36      65.113 -21.911 -21.115  1.00  0.00           H  
ATOM   1156  C4  C      36      65.131 -19.716 -21.268  1.00  0.00           C  
ATOM   1157  N4  C      36      65.533 -19.672 -22.510  1.00  0.00           N  
ATOM   1158  H41 C      36      65.753 -18.765 -22.906  1.00  0.00           H  
ATOM   1159  H42 C      36      65.731 -20.526 -23.000  1.00  0.00           H  
ATOM   1160  N3  C      36      64.983 -18.556 -20.667  1.00  0.00           N  
ATOM   1161  C2  C      36      64.687 -18.548 -19.343  1.00  0.00           C  
ATOM   1162  O2  C      36      64.586 -17.446 -18.805  1.00  0.00           O  
ATOM   1163  C3' C      36      62.237 -20.208 -16.153  1.00  0.00           C  
ATOM   1164  H3' C      36      61.640 -20.601 -16.979  1.00  0.00           H  
ATOM   1165  C2' C      36      63.060 -19.032 -16.699  1.00  0.00           C  
ATOM   1166  H2' C      36      62.544 -18.599 -17.556  1.00  0.00           H  
ATOM   1167  O2' C      36      63.334 -18.018 -15.731  1.00  0.00           O  
ATOM   1168 HO2' C      36      62.486 -17.589 -15.532  1.00  0.00           H  
ATOM   1169  O3' C      36      61.424 -19.901 -15.020  1.00  0.00           O  
ATOM   1170  P   G      37      59.829 -19.701 -15.147  1.00  0.00           P  
ATOM   1171  OP1 G      37      59.259 -19.689 -13.769  1.00  0.00           O  
ATOM   1172  OP2 G      37      59.301 -20.694 -16.124  1.00  0.00           O  
ATOM   1173  O5' G      37      59.685 -18.225 -15.789  1.00  0.00           O  
ATOM   1174  C5' G      37      59.884 -17.056 -15.004  1.00  0.00           C  
ATOM   1175  H5' G      37      60.829 -17.124 -14.463  1.00  0.00           H  
ATOM   1176 H5'' G      37      59.082 -16.970 -14.270  1.00  0.00           H  
ATOM   1177  C4' G      37      59.900 -15.784 -15.866  1.00  0.00           C  
ATOM   1178  H4' G      37      60.122 -14.928 -15.227  1.00  0.00           H  
ATOM   1179  O4' G      37      60.909 -15.858 -16.860  1.00  0.00           O  
ATOM   1180  C1' G      37      60.423 -15.301 -18.071  1.00  0.00           C  
ATOM   1181  H1' G      37      61.033 -14.432 -18.324  1.00  0.00           H  
ATOM   1182  N9  G      37      60.611 -16.304 -19.149  1.00  0.00           N  
ATOM   1183  C8  G      37      60.510 -17.672 -19.078  1.00  0.00           C  
ATOM   1184  H8  G      37      60.107 -18.180 -18.212  1.00  0.00           H  
ATOM   1185  N7  G      37      60.999 -18.305 -20.114  1.00  0.00           N  
ATOM   1186  C5  G      37      61.421 -17.274 -20.963  1.00  0.00           C  
ATOM   1187  C6  G      37      62.056 -17.297 -22.260  1.00  0.00           C  
ATOM   1188  O6  G      37      62.423 -18.253 -22.945  1.00  0.00           O  
ATOM   1189  N1  G      37      62.268 -16.041 -22.786  1.00  0.00           N  
ATOM   1190  H1  G      37      62.717 -15.988 -23.687  1.00  0.00           H  
ATOM   1191  C2  G      37      61.930 -14.893 -22.155  1.00  0.00           C  
ATOM   1192  N2  G      37      62.126 -13.786 -22.821  1.00  0.00           N  
ATOM   1193  H21 G      37      62.516 -13.825 -23.760  1.00  0.00           H  
ATOM   1194  H22 G      37      61.871 -12.915 -22.389  1.00  0.00           H  
ATOM   1195  N3  G      37      61.370 -14.816 -20.948  1.00  0.00           N  
ATOM   1196  C4  G      37      61.140 -16.047 -20.395  1.00  0.00           C  
ATOM   1197  C3' G      37      58.549 -15.532 -16.548  1.00  0.00           C  
ATOM   1198  H3' G      37      58.099 -16.494 -16.799  1.00  0.00           H  
ATOM   1199  C2' G      37      58.970 -14.832 -17.862  1.00  0.00           C  
ATOM   1200  H2' G      37      58.338 -15.174 -18.682  1.00  0.00           H  
ATOM   1201  O2' G      37      58.979 -13.402 -17.791  1.00  0.00           O  
ATOM   1202 HO2' G      37      58.873 -13.025 -18.687  1.00  0.00           H  
ATOM   1203  O3' G      37      57.720 -14.808 -15.626  1.00  0.00           O  
ATOM   1204  P   U      38      56.104 -14.781 -15.722  1.00  0.00           P  
ATOM   1205  OP1 U      38      55.697 -13.786 -16.753  1.00  0.00           O  
ATOM   1206  OP2 U      38      55.602 -14.585 -14.332  1.00  0.00           O  
ATOM   1207  O5' U      38      55.669 -16.288 -16.163  1.00  0.00           O  
ATOM   1208  C5' U      38      54.603 -16.561 -17.068  1.00  0.00           C  
ATOM   1209  H5' U      38      53.690 -16.072 -16.725  1.00  0.00           H  
ATOM   1210 H5'' U      38      54.425 -17.638 -17.056  1.00  0.00           H  
ATOM   1211  C4' U      38      54.880 -16.138 -18.525  1.00  0.00           C  
ATOM   1212  H4' U      38      54.715 -15.066 -18.631  1.00  0.00           H  
ATOM   1213  O4' U      38      56.210 -16.433 -18.926  1.00  0.00           O  
ATOM   1214  C1' U      38      56.215 -16.784 -20.298  1.00  0.00           C  
ATOM   1215  H1' U      38      56.745 -16.008 -20.857  1.00  0.00           H  
ATOM   1216  N1  U      38      56.935 -18.073 -20.495  1.00  0.00           N  
ATOM   1217  C6  U      38      57.094 -18.989 -19.472  1.00  0.00           C  
ATOM   1218  H6  U      38      56.622 -18.812 -18.511  1.00  0.00           H  
ATOM   1219  C5  U      38      57.876 -20.088 -19.642  1.00  0.00           C  
ATOM   1220  H5  U      38      58.021 -20.779 -18.824  1.00  0.00           H  
ATOM   1221  C4  U      38      58.558 -20.346 -20.891  1.00  0.00           C  
ATOM   1222  O4  U      38      59.301 -21.294 -21.129  1.00  0.00           O  
ATOM   1223  N3  U      38      58.317 -19.414 -21.865  1.00  0.00           N  
ATOM   1224  H3  U      38      58.756 -19.565 -22.760  1.00  0.00           H  
ATOM   1225  C2  U      38      57.557 -18.277 -21.732  1.00  0.00           C  
ATOM   1226  O2  U      38      57.466 -17.496 -22.679  1.00  0.00           O  
ATOM   1227  C3' U      38      53.934 -16.841 -19.504  1.00  0.00           C  
ATOM   1228  H3' U      38      53.817 -17.880 -19.188  1.00  0.00           H  
ATOM   1229  C2' U      38      54.764 -16.810 -20.802  1.00  0.00           C  
ATOM   1230  H2' U      38      54.577 -17.705 -21.395  1.00  0.00           H  
ATOM   1231  O2' U      38      54.569 -15.635 -21.583  1.00  0.00           O  
ATOM   1232 HO2' U      38      53.837 -15.806 -22.199  1.00  0.00           H  
ATOM   1233  O3' U      38      52.669 -16.179 -19.551  1.00  0.00           O  
ATOM   1234  P   C      39      51.337 -16.911 -20.096  1.00  0.00           P  
ATOM   1235  OP1 C      39      50.177 -16.032 -19.780  1.00  0.00           O  
ATOM   1236  OP2 C      39      51.329 -18.304 -19.573  1.00  0.00           O  
ATOM   1237  O5' C      39      51.510 -16.982 -21.700  1.00  0.00           O  
ATOM   1238  C5' C      39      51.336 -15.841 -22.532  1.00  0.00           C  
ATOM   1239  H5' C      39      51.903 -14.999 -22.133  1.00  0.00           H  
ATOM   1240 H5'' C      39      50.282 -15.562 -22.563  1.00  0.00           H  
ATOM   1241  C4' C      39      51.816 -16.125 -23.964  1.00  0.00           C  
ATOM   1242  H4' C      39      51.776 -15.203 -24.546  1.00  0.00           H  
ATOM   1243  O4' C      39      53.165 -16.589 -23.944  1.00  0.00           O  
ATOM   1244  C1' C      39      53.335 -17.618 -24.908  1.00  0.00           C  
ATOM   1245  H1' C      39      54.037 -17.265 -25.670  1.00  0.00           H  
ATOM   1246  N1  C      39      53.897 -18.849 -24.273  1.00  0.00           N  
ATOM   1247  C6  C      39      53.392 -19.366 -23.105  1.00  0.00           C  
ATOM   1248  H6  C      39      52.492 -18.941 -22.680  1.00  0.00           H  
ATOM   1249  C5  C      39      54.038 -20.378 -22.471  1.00  0.00           C  
ATOM   1250  H5  C      39      53.650 -20.764 -21.541  1.00  0.00           H  
ATOM   1251  C4  C      39      55.223 -20.881 -23.081  1.00  0.00           C  
ATOM   1252  N4  C      39      55.916 -21.837 -22.527  1.00  0.00           N  
ATOM   1253  H41 C      39      56.734 -22.178 -23.024  1.00  0.00           H  
ATOM   1254  H42 C      39      55.607 -22.250 -21.666  1.00  0.00           H  
ATOM   1255  N3  C      39      55.681 -20.447 -24.234  1.00  0.00           N  
ATOM   1256  C2  C      39      55.014 -19.454 -24.865  1.00  0.00           C  
ATOM   1257  O2  C      39      55.417 -19.129 -25.982  1.00  0.00           O  
ATOM   1258  C3' C      39      50.957 -17.175 -24.680  1.00  0.00           C  
ATOM   1259  H3' C      39      50.597 -17.901 -23.947  1.00  0.00           H  
ATOM   1260  C2' C      39      51.991 -17.850 -25.599  1.00  0.00           C  
ATOM   1261  H2' C      39      51.776 -18.911 -25.672  1.00  0.00           H  
ATOM   1262  O2' C      39      52.067 -17.264 -26.891  1.00  0.00           O  
ATOM   1263 HO2' C      39      51.206 -17.424 -27.318  1.00  0.00           H  
ATOM   1264  O3' C      39      49.852 -16.573 -25.361  1.00  0.00           O  
ATOM   1265  P   C      40      48.732 -17.460 -26.113  1.00  0.00           P  
ATOM   1266  OP1 C      40      47.587 -16.565 -26.432  1.00  0.00           O  
ATOM   1267  OP2 C      40      48.482 -18.684 -25.307  1.00  0.00           O  
ATOM   1268  O5' C      40      49.437 -17.893 -27.506  1.00  0.00           O  
ATOM   1269  C5' C      40      48.806 -18.816 -28.387  1.00  0.00           C  
ATOM   1270  H5' C      40      47.931 -18.354 -28.848  1.00  0.00           H  
ATOM   1271 H5'' C      40      48.452 -19.668 -27.805  1.00  0.00           H  
ATOM   1272  C4' C      40      49.748 -19.318 -29.501  1.00  0.00           C  
ATOM   1273  H4' C      40      49.640 -18.660 -30.365  1.00  0.00           H  
ATOM   1274  O4' C      40      51.128 -19.313 -29.126  1.00  0.00           O  
ATOM   1275  C1' C      40      51.712 -20.590 -29.359  1.00  0.00           C  
ATOM   1276  H1' C      40      52.650 -20.467 -29.909  1.00  0.00           H  
ATOM   1277  N1  C      40      52.005 -21.295 -28.072  1.00  0.00           N  
ATOM   1278  C6  C      40      51.269 -21.070 -26.930  1.00  0.00           C  
ATOM   1279  H6  C      40      50.386 -20.447 -26.968  1.00  0.00           H  
ATOM   1280  C5  C      40      51.674 -21.584 -25.742  1.00  0.00           C  
ATOM   1281  H5  C      40      51.107 -21.387 -24.845  1.00  0.00           H  
ATOM   1282  C4  C      40      52.859 -22.363 -25.745  1.00  0.00           C  
ATOM   1283  N4  C      40      53.339 -22.852 -24.644  1.00  0.00           N  
ATOM   1284  H41 C      40      54.205 -23.374 -24.718  1.00  0.00           H  
ATOM   1285  H42 C      40      52.884 -22.706 -23.761  1.00  0.00           H  
ATOM   1286  N3  C      40      53.533 -22.656 -26.835  1.00  0.00           N  
ATOM   1287  C2  C      40      53.111 -22.157 -28.018  1.00  0.00           C  
ATOM   1288  O2  C      40      53.730 -22.507 -29.024  1.00  0.00           O  
ATOM   1289  C3' C      40      49.374 -20.745 -29.936  1.00  0.00           C  
ATOM   1290  H3' C      40      48.948 -21.272 -29.081  1.00  0.00           H  
ATOM   1291  C2' C      40      50.739 -21.382 -30.233  1.00  0.00           C  
ATOM   1292  H2' C      40      50.732 -22.421 -29.922  1.00  0.00           H  
ATOM   1293  O2' C      40      51.081 -21.308 -31.600  1.00  0.00           O  
ATOM   1294 HO2' C      40      50.335 -21.801 -32.014  1.00  0.00           H  
ATOM   1295  O3' C      40      48.437 -20.756 -31.014  1.00  0.00           O  
ATOM   1296  P   C      41      47.955 -22.138 -31.680  1.00  0.00           P  
ATOM   1297  OP1 C      41      49.091 -22.664 -32.484  1.00  0.00           O  
ATOM   1298  OP2 C      41      46.650 -21.885 -32.348  1.00  0.00           O  
ATOM   1299  O5' C      41      47.692 -23.070 -30.386  1.00  0.00           O  
ATOM   1300  C5' C      41      47.537 -24.481 -30.471  1.00  0.00           C  
ATOM   1301  H5' C      41      46.960 -24.739 -31.360  1.00  0.00           H  
ATOM   1302 H5'' C      41      46.949 -24.798 -29.608  1.00  0.00           H  
ATOM   1303  C4' C      41      48.856 -25.285 -30.483  1.00  0.00           C  
ATOM   1304  H4' C      41      49.091 -25.572 -31.510  1.00  0.00           H  
ATOM   1305  O4' C      41      49.989 -24.615 -29.929  1.00  0.00           O  
ATOM   1306  C1' C      41      50.752 -25.528 -29.140  1.00  0.00           C  
ATOM   1307  H1' C      41      51.802 -25.495 -29.446  1.00  0.00           H  
ATOM   1308  N1  C      41      50.657 -25.172 -27.688  1.00  0.00           N  
ATOM   1309  C6  C      41      49.621 -24.417 -27.189  1.00  0.00           C  
ATOM   1310  H6  C      41      48.873 -24.006 -27.860  1.00  0.00           H  
ATOM   1311  C5  C      41      49.525 -24.183 -25.858  1.00  0.00           C  
ATOM   1312  H5  C      41      48.709 -23.588 -25.476  1.00  0.00           H  
ATOM   1313  C4  C      41      50.528 -24.736 -25.019  1.00  0.00           C  
ATOM   1314  N4  C      41      50.494 -24.516 -23.732  1.00  0.00           N  
ATOM   1315  H41 C      41      51.245 -24.855 -23.153  1.00  0.00           H  
ATOM   1316  H42 C      41      49.730 -23.987 -23.345  1.00  0.00           H  
ATOM   1317  N3  C      41      51.548 -25.438 -25.473  1.00  0.00           N  
ATOM   1318  C2  C      41      51.638 -25.657 -26.809  1.00  0.00           C  
ATOM   1319  O2  C      41      52.611 -26.294 -27.210  1.00  0.00           O  
ATOM   1320  C3' C      41      48.699 -26.558 -29.649  1.00  0.00           C  
ATOM   1321  H3' C      41      48.279 -26.262 -28.687  1.00  0.00           H  
ATOM   1322  C2' C      41      50.176 -26.928 -29.425  1.00  0.00           C  
ATOM   1323  H2' C      41      50.285 -27.593 -28.566  1.00  0.00           H  
ATOM   1324  O2' C      41      50.824 -27.454 -30.587  1.00  0.00           O  
ATOM   1325 HO2' C      41      51.725 -27.757 -30.371  1.00  0.00           H  
ATOM   1326  O3' C      41      47.835 -27.522 -30.241  1.00  0.00           O  
ATOM   1327  P   G3     42      47.192 -28.724 -29.370  1.00  0.00           P  
ATOM   1328  OP1 G3     42      45.829 -28.995 -29.906  1.00  0.00           O  
ATOM   1329  OP2 G3     42      47.333 -28.410 -27.921  1.00  0.00           O  
ATOM   1330  O5' G3     42      48.135 -29.993 -29.690  1.00  0.00           O  
ATOM   1331  C5' G3     42      48.120 -30.602 -30.974  1.00  0.00           C  
ATOM   1332  H5' G3     42      48.008 -29.835 -31.744  1.00  0.00           H  
ATOM   1333 H5'' G3     42      47.269 -31.282 -31.046  1.00  0.00           H  
ATOM   1334  C4' G3     42      49.415 -31.374 -31.268  1.00  0.00           C  
ATOM   1335  H4' G3     42      49.350 -31.776 -32.280  1.00  0.00           H  
ATOM   1336  O4' G3     42      50.558 -30.520 -31.196  1.00  0.00           O  
ATOM   1337  C1' G3     42      51.650 -31.245 -30.641  1.00  0.00           C  
ATOM   1338  H1' G3     42      52.519 -31.171 -31.300  1.00  0.00           H  
ATOM   1339  N9  G3     42      52.044 -30.723 -29.305  1.00  0.00           N  
ATOM   1340  C8  G3     42      51.258 -30.240 -28.285  1.00  0.00           C  
ATOM   1341  H8  G3     42      50.200 -30.052 -28.405  1.00  0.00           H  
ATOM   1342  N7  G3     42      51.894 -30.050 -27.156  1.00  0.00           N  
ATOM   1343  C5  G3     42      53.212 -30.424 -27.453  1.00  0.00           C  
ATOM   1344  C6  G3     42      54.400 -30.495 -26.637  1.00  0.00           C  
ATOM   1345  O6  G3     42      54.539 -30.253 -25.439  1.00  0.00           O  
ATOM   1346  N1  G3     42      55.527 -30.899 -27.326  1.00  0.00           N  
ATOM   1347  H1  G3     42      56.379 -30.974 -26.802  1.00  0.00           H  
ATOM   1348  C2  G3     42      55.517 -31.240 -28.639  1.00  0.00           C  
ATOM   1349  N2  G3     42      56.649 -31.624 -29.172  1.00  0.00           N  
ATOM   1350  H21 G3     42      57.499 -31.659 -28.631  1.00  0.00           H  
ATOM   1351  H22 G3     42      56.639 -31.885 -30.146  1.00  0.00           H  
ATOM   1352  N3  G3     42      54.441 -31.229 -29.423  1.00  0.00           N  
ATOM   1353  C4  G3     42      53.313 -30.803 -28.775  1.00  0.00           C  
ATOM   1354  C3' G3     42      49.691 -32.545 -30.319  1.00  0.00           C  
ATOM   1355  H3' G3     42      49.496 -32.234 -29.290  1.00  0.00           H  
ATOM   1356  C2' G3     42      51.209 -32.712 -30.520  1.00  0.00           C  
ATOM   1357  H2' G3     42      51.660 -33.191 -29.646  1.00  0.00           H  
ATOM   1358  O2' G3     42      51.558 -33.409 -31.723  1.00  0.00           O  
ATOM   1359 HO2' G3     42      52.523 -33.572 -31.747  1.00  0.00           H  
ATOM   1360  O3' G3     42      48.936 -33.723 -30.620  1.00  0.00           O  
ATOM   1361 HO3' G3     42      49.229 -34.448 -30.030  1.00  0.00           H  
TER   
END   
