# Supplementary material for: RPocket: an intuitive database of RNA pocket topology information with RNA-ligand data resources
Source: BMC Bioinformatics. 2021 Sep 8;22:428. doi: 10.1186/s12859-021-04349-4 (PMC8424408; doi:10.1186/s12859-021-04349-4)
Supplement: Supplementary file 7 — Additional file 7. Folder S3: Nine other experimental structures and their modeling structures and pockets. [file 12859_2021_4349_MOESM7_ESM.zip › 12859_2021_4349_MOESM7_ESM/2AU4_s1.pdb]

ATOM      1  P     G A   1      -4.262 -15.475  16.293  1.00  0.00
ATOM      2  OP1   G A   1      -2.849 -15.776  15.979  1.00  0.00
ATOM      3  OP2   G A   1      -4.781 -14.106  16.078  1.00  0.00
ATOM      4  O5'   G A   1      -5.208 -16.368  15.365  1.00  0.00
ATOM      5  C5'   G A   1      -5.009 -17.770  15.299  1.00  0.00
ATOM      6  C4'   G A   1      -6.252 -18.492  14.846  1.00  0.00
ATOM      7  O4'   G A   1      -7.325 -18.301  15.803  1.00  0.00
ATOM      8  C3'   G A   1      -6.868 -17.991  13.557  1.00  0.00
ATOM      9  O3'   G A   1      -6.161 -18.414  12.410  1.00  0.00
ATOM     10  C2'   G A   1      -8.284 -18.537  13.661  1.00  0.00
ATOM     11  O2'   G A   1      -8.282 -19.946  13.495  1.00  0.00
ATOM     12  C1'   G A   1      -8.566 -18.260  15.133  1.00  0.00
ATOM     13  N9    G A   1      -9.194 -16.954  15.325  1.00  0.00
ATOM     14  C8    G A   1      -8.693 -15.854  15.979  1.00  0.00
ATOM     15  N7    G A   1      -9.510 -14.836  15.976  1.00  0.00
ATOM     16  C5    G A   1     -10.617 -15.287  15.282  1.00  0.00
ATOM     17  C6    G A   1     -11.831 -14.630  14.953  1.00  0.00
ATOM     18  O6    G A   1     -12.174 -13.473  15.225  1.00  0.00
ATOM     19  N1    G A   1     -12.691 -15.456  14.234  1.00  0.00
ATOM     20  C2    G A   1     -12.416 -16.754  13.876  1.00  0.00
ATOM     21  N2    G A   1     -13.370 -17.391  13.185  1.00  0.00
ATOM     22  N3    G A   1     -11.293 -17.377  14.174  1.00  0.00
ATOM     23  C4    G A   1     -10.442 -16.595  14.871  1.00  0.00
ATOM     24  P     G A   2      -5.793 -17.322  11.454  1.00  0.00
ATOM     25  OP1   G A   2      -4.844 -18.018  10.555  1.00  0.00
ATOM     26  OP2   G A   2      -5.631 -15.878  11.753  1.00  0.00
ATOM     27  O5'   G A   2      -7.282 -17.446  10.877  1.00  0.00
ATOM     28  C5'   G A   2      -7.731 -18.682  10.339  1.00  0.00
ATOM     29  C4'   G A   2      -9.165 -18.611   9.870  1.00  0.00
ATOM     30  O4'   G A   2     -10.015 -18.166  10.959  1.00  0.00
ATOM     31  C3'   G A   2      -9.467 -17.619   8.757  1.00  0.00
ATOM     32  O3'   G A   2      -9.137 -18.087   7.463  1.00  0.00
ATOM     33  C2'   G A   2     -10.956 -17.360   8.928  1.00  0.00
ATOM     34  O2'   G A   2     -11.721 -18.419   8.373  1.00  0.00
ATOM     35  C1'   G A   2     -11.080 -17.389  10.452  1.00  0.00
ATOM     36  N9    G A   2     -10.982 -16.064  11.031  1.00  0.00
ATOM     37  C8    G A   2      -9.872 -15.452  11.561  1.00  0.00
ATOM     38  N7    G A   2     -10.096 -14.227  11.951  1.00  0.00
ATOM     39  C5    G A   2     -11.431 -14.015  11.666  1.00  0.00
ATOM     40  C6    G A   2     -12.247 -12.871  11.863  1.00  0.00
ATOM     41  O6    G A   2     -11.930 -11.779  12.351  1.00  0.00
ATOM     42  N1    G A   2     -13.553 -13.082  11.429  1.00  0.00
ATOM     43  C2    G A   2     -14.016 -14.250  10.873  1.00  0.00
ATOM     44  N2    G A   2     -15.307 -14.264  10.517  1.00  0.00
ATOM     45  N3    G A   2     -13.270 -15.321  10.683  1.00  0.00
ATOM     46  C4    G A   2     -11.998 -15.139  11.096  1.00  0.00
ATOM     47  P     G A   3      -8.753 -16.963   6.398  1.00  0.00
ATOM     48  OP1   G A   3      -8.300 -17.575   5.128  1.00  0.00
ATOM     49  OP2   G A   3      -7.913 -15.991   7.135  1.00  0.00
ATOM     50  O5'   G A   3     -10.111 -16.174   6.119  1.00  0.00
ATOM     51  C5'   G A   3     -11.206 -16.963   5.684  1.00  0.00
ATOM     52  C4'   G A   3     -12.415 -16.101   5.470  1.00  0.00
ATOM     53  O4'   G A   3     -13.056 -15.822   6.741  1.00  0.00
ATOM     54  C3'   G A   3     -12.110 -14.728   4.902  1.00  0.00
ATOM     55  O3'   G A   3     -11.852 -14.774   3.506  1.00  0.00
ATOM     56  C2'   G A   3     -13.335 -13.935   5.340  1.00  0.00
ATOM     57  O2'   G A   3     -14.472 -14.263   4.558  1.00  0.00
ATOM     58  C1'   G A   3     -13.544 -14.500   6.744  1.00  0.00
ATOM     59  N9    G A   3     -12.786 -13.730   7.783  1.00  0.00
ATOM     60  C8    G A   3     -11.479 -13.781   8.206  1.00  0.00
ATOM     61  N7    G A   3     -11.134 -12.754   8.935  1.00  0.00
ATOM     62  C5    G A   3     -12.276 -11.979   9.000  1.00  0.00
ATOM     63  C6    G A   3     -12.516 -10.741   9.650  1.00  0.00
ATOM     64  O6    G A   3     -11.729 -10.064  10.322  1.00  0.00
ATOM     65  N1    G A   3     -13.823 -10.298   9.461  1.00  0.00
ATOM     66  C2    G A   3     -14.780 -10.966   8.735  1.00  0.00
ATOM     67  N2    G A   3     -15.984 -10.382   8.666  1.00  0.00
ATOM     68  N3    G A   3     -14.572 -12.117   8.125  1.00  0.00
ATOM     69  C4    G A   3     -13.310 -12.565   8.295  1.00  0.00
ATOM     70  P     A A   4     -11.723 -13.453   2.550  1.00  0.00
ATOM     71  OP1   A A   4     -11.608 -14.078   1.202  1.00  0.00
ATOM     72  OP2   A A   4     -10.493 -12.942   3.229  1.00  0.00
ATOM     73  O5'   A A   4     -12.790 -12.271   2.465  1.00  0.00
ATOM     74  C5'   A A   4     -14.040 -12.464   1.796  1.00  0.00
ATOM     75  C4'   A A   4     -14.995 -11.345   2.123  1.00  0.00
ATOM     76  O4'   A A   4     -15.151 -11.295   3.565  1.00  0.00
ATOM     77  C3'   A A   4     -14.551  -9.932   1.793  1.00  0.00
ATOM     78  O3'   A A   4     -14.740  -9.542   0.460  1.00  0.00
ATOM     79  C2'   A A   4     -15.400  -9.104   2.718  1.00  0.00
ATOM     80  O2'   A A   4     -16.709  -8.992   2.205  1.00  0.00
ATOM     81  C1'   A A   4     -15.367  -9.956   3.982  1.00  0.00
ATOM     82  N9    A A   4     -14.204  -9.554   4.710  1.00  0.00
ATOM     83  C8    A A   4     -13.056 -10.297   4.802  1.00  0.00
ATOM     84  N7    A A   4     -12.190  -9.827   5.668  1.00  0.00
ATOM     85  C5    A A   4     -12.810  -8.698   6.179  1.00  0.00
ATOM     86  C6    A A   4     -12.412  -7.753   7.140  1.00  0.00
ATOM     87  N6    A A   4     -11.243  -7.801   7.784  1.00  0.00
ATOM     88  N1    A A   4     -13.266  -6.745   7.419  1.00  0.00
ATOM     89  C2    A A   4     -14.437  -6.699   6.774  1.00  0.00
ATOM     90  N3    A A   4     -14.923  -7.527   5.853  1.00  0.00
ATOM     91  C4    A A   4     -14.051  -8.516   5.597  1.00  0.00
ATOM     92  P     C A   5     -13.636  -9.023  -0.097  1.00  0.00
ATOM     93  OP1   C A   5     -14.637  -9.804  -0.888  1.00  0.00
ATOM     94  OP2   C A   5     -12.181  -9.145  -0.318  1.00  0.00
ATOM     95  O5'   C A   5     -14.048  -7.497  -0.178  1.00  0.00
ATOM     96  C5'   C A   5     -15.449  -7.350  -0.190  1.00  0.00
ATOM     97  C4'   C A   5     -15.857  -6.182   0.648  1.00  0.00
ATOM     98  O4'   C A   5     -15.691  -6.468   2.041  1.00  0.00
ATOM     99  C3'   C A   5     -14.974  -4.974   0.442  1.00  0.00
ATOM    100  O3'   C A   5     -15.230  -4.390  -0.821  1.00  0.00
ATOM    101  C2'   C A   5     -15.499  -4.178   1.612  1.00  0.00
ATOM    102  O2'   C A   5     -16.821  -3.757   1.308  1.00  0.00
ATOM    103  C1'   C A   5     -15.433  -5.251   2.699  1.00  0.00
ATOM    104  N1    C A   5     -14.070  -5.455   3.406  1.00  0.00
ATOM    105  C2    C A   5     -13.680  -4.533   4.385  1.00  0.00
ATOM    106  O2    C A   5     -14.454  -3.604   4.674  1.00  0.00
ATOM    107  N3    C A   5     -12.474  -4.679   4.985  1.00  0.00
ATOM    108  C4    C A   5     -11.676  -5.690   4.642  1.00  0.00
ATOM    109  N4    C A   5     -10.497  -5.794   5.260  1.00  0.00
ATOM    110  C5    C A   5     -12.053  -6.635   3.653  1.00  0.00
ATOM    111  C6    C A   5     -13.244  -6.487   3.062  1.00  0.00
ATOM    112  P     G A   6     -14.166  -3.370  -1.339  1.00  0.00
ATOM    113  OP1   G A   6     -15.201  -2.840  -2.267  1.00  0.00
ATOM    114  OP2   G A   6     -12.779  -3.592  -1.815  1.00  0.00
ATOM    115  O5'   G A   6     -14.065  -2.394  -0.076  1.00  0.00
ATOM    116  C5'   G A   6     -15.238  -1.791   0.483  1.00  0.00
ATOM    117  C4'   G A   6     -14.891  -0.981   1.715  1.00  0.00
ATOM    118  O4'   G A   6     -14.200  -1.844   2.655  1.00  0.00
ATOM    119  C3'   G A   6     -13.939   0.190   1.508  1.00  0.00
ATOM    120  O3'   G A   6     -14.606   1.409   1.264  1.00  0.00
ATOM    121  C2'   G A   6     -13.308   0.342   2.882  1.00  0.00
ATOM    122  O2'   G A   6     -14.130   1.030   3.804  1.00  0.00
ATOM    123  C1'   G A   6     -13.201  -1.109   3.334  1.00  0.00
ATOM    124  N9    G A   6     -11.803  -1.473   3.430  1.00  0.00
ATOM    125  C8    G A   6     -11.292  -2.583   2.802  1.00  0.00
ATOM    126  N7    G A   6     -10.260  -3.093   3.415  1.00  0.00
ATOM    127  C5    G A   6     -10.076  -2.277   4.515  1.00  0.00
ATOM    128  C6    G A   6      -9.108  -2.328   5.552  1.00  0.00
ATOM    129  O6    G A   6      -8.190  -3.143   5.702  1.00  0.00
ATOM    130  N1    G A   6      -9.280  -1.301   6.475  1.00  0.00
ATOM    131  C2    G A   6     -10.263  -0.342   6.409  1.00  0.00
ATOM    132  N2    G A   6     -10.270   0.567   7.393  1.00  0.00
ATOM    133  N3    G A   6     -11.168  -0.281   5.452  1.00  0.00
ATOM    134  C4    G A   6     -11.020  -1.268   4.543  1.00  0.00
ATOM    135  P     A A   7     -15.337   1.279  -0.135  1.00  0.00
ATOM    136  OP1   A A   7     -16.315   1.842  -1.094  1.00  0.00
ATOM    137  OP2   A A   7     -13.879   1.458  -0.320  1.00  0.00
ATOM    138  O5'   A A   7     -15.648   1.872   1.319  1.00  0.00
ATOM    139  C5'   A A   7     -17.020   2.115   1.605  1.00  0.00
ATOM    140  C4'   A A   7     -17.265   3.443   2.281  1.00  0.00
ATOM    141  O4'   A A   7     -17.714   3.146   3.628  1.00  0.00
ATOM    142  C3'   A A   7     -16.064   4.386   2.408  1.00  0.00
ATOM    143  O3'   A A   7     -16.113   5.537   1.561  1.00  0.00
ATOM    144  C2'   A A   7     -16.064   4.840   3.868  1.00  0.00
ATOM    145  O2'   A A   7     -16.520   6.167   4.041  1.00  0.00
ATOM    146  C1'   A A   7     -16.997   3.880   4.594  1.00  0.00
ATOM    147  N9    A A   7     -16.263   2.929   5.578  1.00  0.00
ATOM    148  C8    A A   7     -15.966   1.600   5.422  1.00  0.00
ATOM    149  N7    A A   7     -15.396   1.059   6.473  1.00  0.00
ATOM    150  C5    A A   7     -15.311   2.104   7.379  1.00  0.00
ATOM    151  C6    A A   7     -14.803   2.182   8.688  1.00  0.00
ATOM    152  N6    A A   7     -14.264   1.146   9.335  1.00  0.00
ATOM    153  N1    A A   7     -14.870   3.375   9.316  1.00  0.00
ATOM    154  C2    A A   7     -15.411   4.413   8.667  1.00  0.00
ATOM    155  N3    A A   7     -15.922   4.463   7.439  1.00  0.00
ATOM    156  C4    A A   7     -15.840   3.262   6.842  1.00  0.00
ATOM    157  P     A A   8     -14.590   6.123   1.009  1.00  0.00
ATOM    158  OP1   A A   8     -14.512   6.911  -0.270  1.00  0.00
ATOM    159  OP2   A A   8     -13.917   4.802   1.091  1.00  0.00
ATOM    160  O5'   A A   8     -14.126   7.040   2.232  1.00  0.00
ATOM    161  C5'   A A   8     -14.904   8.176   2.624  1.00  0.00
ATOM    162  C4'   A A   8     -14.708   8.499   4.098  1.00  0.00
ATOM    163  O4'   A A   8     -15.207   7.402   4.911  1.00  0.00
ATOM    164  C3'   A A   8     -13.300   8.744   4.615  1.00  0.00
ATOM    165  O3'   A A   8     -12.902  10.090   4.427  1.00  0.00
ATOM    166  C2'   A A   8     -13.460   8.488   6.100  1.00  0.00
ATOM    167  O2'   A A   8     -13.940   9.658   6.701  1.00  0.00
ATOM    168  C1'   A A   8     -14.511   7.368   6.137  1.00  0.00
ATOM    169  N9    A A   8     -13.856   6.072   6.350  1.00  0.00
ATOM    170  C8    A A   8     -13.697   5.095   5.402  1.00  0.00
ATOM    171  N7    A A   8     -13.058   4.035   5.838  1.00  0.00
ATOM    172  C5    A A   8     -12.778   4.337   7.161  1.00  0.00
ATOM    173  C6    A A   8     -12.117   3.622   8.175  1.00  0.00
ATOM    174  N6    A A   8     -11.599   2.403   8.003  1.00  0.00
ATOM    175  N1    A A   8     -12.006   4.209   9.386  1.00  0.00
ATOM    176  C2    A A   8     -12.526   5.430   9.557  1.00  0.00
ATOM    177  N3    A A   8     -13.169   6.200   8.683  1.00  0.00
ATOM    178  C4    A A   8     -13.262   5.589   7.490  1.00  0.00
ATOM    179  P     G A   9     -11.304  10.458   4.377  1.00  0.00
ATOM    180  OP1   G A   9     -11.147  11.879   4.001  1.00  0.00
ATOM    181  OP2   G A   9     -10.791   9.400   3.479  1.00  0.00
ATOM    182  O5'   G A   9     -10.563  10.170   5.766  1.00  0.00
ATOM    183  C5'   G A   9     -10.963  10.874   6.936  1.00  0.00
ATOM    184  C4'   G A   9     -10.283  10.318   8.158  1.00  0.00
ATOM    185  O4'   G A   9     -10.801   9.000   8.460  1.00  0.00
ATOM    186  C3'   G A   9      -8.793  10.081   7.995  1.00  0.00
ATOM    187  O3'   G A   9      -8.032  11.258   8.151  1.00  0.00
ATOM    188  C2'   G A   9      -8.496   9.019   9.039  1.00  0.00
ATOM    189  O2'   G A   9      -8.413   9.586  10.337  1.00  0.00
ATOM    190  C1'   G A   9      -9.763   8.177   8.952  1.00  0.00
ATOM    191  N9    G A   9      -9.558   7.042   8.090  1.00  0.00
ATOM    192  C8    G A   9      -9.889   6.969   6.759  1.00  0.00
ATOM    193  N7    G A   9      -9.565   5.830   6.209  1.00  0.00
ATOM    194  C5    G A   9      -8.989   5.105   7.235  1.00  0.00
ATOM    195  C6    G A   9      -8.441   3.796   7.247  1.00  0.00
ATOM    196  O6    G A   9      -8.359   2.992   6.310  1.00  0.00
ATOM    197  N1    G A   9      -7.956   3.446   8.504  1.00  0.00
ATOM    198  C2    G A   9      -7.994   4.257   9.613  1.00  0.00
ATOM    199  N2    G A   9      -7.478   3.743  10.738  1.00  0.00
ATOM    200  N3    G A   9      -8.499   5.475   9.617  1.00  0.00
ATOM    201  C4    G A   9      -8.975   5.837   8.407  1.00  0.00
ATOM    202  P     U A  10      -6.998  11.480   7.093  1.00  0.00
ATOM    203  OP1   U A  10      -6.593  12.904   7.296  1.00  0.00
ATOM    204  OP2   U A  10      -7.291  11.008   5.713  1.00  0.00
ATOM    205  O5'   U A  10      -5.844  10.552   7.707  1.00  0.00
ATOM    206  C5'   U A  10      -5.342  10.806   9.026  1.00  0.00
ATOM    207  C4'   U A  10      -4.606   9.606   9.575  1.00  0.00
ATOM    208  O4'   U A  10      -5.483   8.452   9.616  1.00  0.00
ATOM    209  C3'   U A  10      -3.376   9.100   8.834  1.00  0.00
ATOM    210  O3'   U A  10      -2.191   9.826   9.146  1.00  0.00
ATOM    211  C2'   U A  10      -3.242   7.685   9.373  1.00  0.00
ATOM    212  O2'   U A  10      -2.619   7.690  10.635  1.00  0.00
ATOM    213  C1'   U A  10      -4.702   7.264   9.521  1.00  0.00
ATOM    214  N1    U A  10      -5.094   6.521   8.321  1.00  0.00
ATOM    215  C2    U A  10      -4.819   5.168   8.258  1.00  0.00
ATOM    216  O2    U A  10      -4.218   4.572   9.134  1.00  0.00
ATOM    217  N3    U A  10      -5.274   4.534   7.127  1.00  0.00
ATOM    218  C4    U A  10      -5.961   5.105   6.076  1.00  0.00
ATOM    219  O4    U A  10      -6.305   4.404   5.127  1.00  0.00
ATOM    220  C5    U A  10      -6.207   6.513   6.215  1.00  0.00
ATOM    221  C6    U A  10      -5.776   7.154   7.304  1.00  0.00
ATOM    222  P     G A  11      -0.959   9.826   8.107  1.00  0.00
ATOM    223  OP1   G A  11      -0.245  11.104   8.355  1.00  0.00
ATOM    224  OP2   G A  11      -1.131   9.344   6.710  1.00  0.00
ATOM    225  O5'   G A  11      -0.215   8.692   8.938  1.00  0.00
ATOM    226  C5'   G A  11       0.884   7.976   8.366  1.00  0.00
ATOM    227  C4'   G A  11       1.070   6.649   9.062  1.00  0.00
ATOM    228  O4'   G A  11      -0.193   5.937   9.129  1.00  0.00
ATOM    229  C3'   G A  11       1.993   5.721   8.300  1.00  0.00
ATOM    230  O3'   G A  11       3.346   5.992   8.588  1.00  0.00
ATOM    231  C2'   G A  11       1.519   4.344   8.734  1.00  0.00
ATOM    232  O2'   G A  11       2.038   3.958   9.988  1.00  0.00
ATOM    233  C1'   G A  11       0.008   4.565   8.832  1.00  0.00
ATOM    234  N9    G A  11      -0.750   4.357   7.591  1.00  0.00
ATOM    235  C8    G A  11      -1.411   5.378   6.952  1.00  0.00
ATOM    236  N7    G A  11      -2.204   4.963   6.003  1.00  0.00
ATOM    237  C5    G A  11      -2.063   3.587   6.014  1.00  0.00
ATOM    238  C6    G A  11      -2.672   2.590   5.210  1.00  0.00
ATOM    239  O6    G A  11      -3.490   2.739   4.293  1.00  0.00
ATOM    240  N1    G A  11      -2.246   1.311   5.555  1.00  0.00
ATOM    241  C2    G A  11      -1.345   1.027   6.553  1.00  0.00
ATOM    242  N2    G A  11      -1.058  -0.269   6.739  1.00  0.00
ATOM    243  N3    G A  11      -0.770   1.943   7.308  1.00  0.00
ATOM    244  C4    G A  11      -1.168   3.193   6.990  1.00  0.00
ATOM    245  P     G A  12       4.445   6.194   7.318  1.00  0.00
ATOM    246  OP1   G A  12       5.899   6.444   7.166  1.00  0.00
ATOM    247  OP2   G A  12       3.454   6.876   6.451  1.00  0.00
ATOM    248  O5'   G A  12       4.212   4.617   7.238  1.00  0.00
ATOM    249  C5'   G A  12       4.636   3.805   8.319  1.00  0.00
ATOM    250  C4'   G A  12       4.716   2.362   7.871  1.00  0.00
ATOM    251  O4'   G A  12       3.375   1.825   7.766  1.00  0.00
ATOM    252  C3'   G A  12       5.302   2.158   6.482  1.00  0.00
ATOM    253  O3'   G A  12       6.722   2.182   6.537  1.00  0.00
ATOM    254  C2'   G A  12       4.748   0.780   6.132  1.00  0.00
ATOM    255  O2'   G A  12       5.493  -0.276   6.703  1.00  0.00
ATOM    256  C1'   G A  12       3.350   0.848   6.745  1.00  0.00
ATOM    257  N9    G A  12       2.322   1.268   5.710  1.00  0.00
ATOM    258  C8    G A  12       1.918   2.547   5.411  1.00  0.00
ATOM    259  N7    G A  12       1.131   2.609   4.371  1.00  0.00
ATOM    260  C5    G A  12       1.005   1.296   3.958  1.00  0.00
ATOM    261  C6    G A  12       0.277   0.734   2.877  1.00  0.00
ATOM    262  O6    G A  12      -0.427   1.316   2.043  1.00  0.00
ATOM    263  N1    G A  12       0.424  -0.649   2.814  1.00  0.00
ATOM    264  C2    G A  12       1.178  -1.398   3.685  1.00  0.00
ATOM    265  N2    G A  12       1.197  -2.720   3.464  1.00  0.00
ATOM    266  N3    G A  12       1.860  -0.891   4.692  1.00  0.00
ATOM    267  C4    G A  12       1.733   0.451   4.773  1.00  0.00
ATOM    268  P     U A  13       7.441   2.526   5.327  1.00  0.00
ATOM    269  OP1   U A  13       8.819   2.970   5.643  1.00  0.00
ATOM    270  OP2   U A  13       6.426   3.478   4.804  1.00  0.00
ATOM    271  O5'   U A  13       7.541   1.292   4.310  1.00  0.00
ATOM    272  C5'   U A  13       8.306   0.164   4.690  1.00  0.00
ATOM    273  C4'   U A  13       7.854  -1.011   3.862  1.00  0.00
ATOM    274  O4'   U A  13       6.420  -1.082   3.912  1.00  0.00
ATOM    275  C3'   U A  13       8.155  -0.857   2.387  1.00  0.00
ATOM    276  O3'   U A  13       9.487  -1.333   2.205  1.00  0.00
ATOM    277  C2'   U A  13       7.095  -1.755   1.752  1.00  0.00
ATOM    278  O2'   U A  13       7.569  -3.069   1.560  1.00  0.00
ATOM    279  C1'   U A  13       5.969  -1.794   2.783  1.00  0.00
ATOM    280  N1    U A  13       4.775  -1.103   2.488  1.00  0.00
ATOM    281  C2    U A  13       3.898  -1.801   1.680  1.00  0.00
ATOM    282  O2    U A  13       3.914  -3.014   1.574  1.00  0.00
ATOM    283  N3    U A  13       2.996  -1.023   0.995  1.00  0.00
ATOM    284  C4    U A  13       2.886   0.351   1.037  1.00  0.00
ATOM    285  O4    U A  13       2.022   0.910   0.364  1.00  0.00
ATOM    286  C5    U A  13       3.832   1.003   1.897  1.00  0.00
ATOM    287  C6    U A  13       4.721   0.271   2.575  1.00  0.00
ATOM    288  P     U A  14      10.395  -1.278   0.662  1.00  0.00
ATOM    289  OP1   U A  14      11.835  -1.608   0.552  1.00  0.00
ATOM    290  OP2   U A  14       9.881   0.022   0.173  1.00  0.00
ATOM    291  O5'   U A  14       9.527  -2.369  -0.130  1.00  0.00
ATOM    292  C5'   U A  14       9.891  -3.742  -0.061  1.00  0.00
ATOM    293  C4'   U A  14       8.741  -4.673  -0.365  1.00  0.00
ATOM    294  O4'   U A  14       7.494  -4.120   0.136  1.00  0.00
ATOM    295  C3'   U A  14       8.432  -4.935  -1.832  1.00  0.00
ATOM    296  O3'   U A  14       9.341  -5.823  -2.461  1.00  0.00
ATOM    297  C2'   U A  14       7.008  -5.471  -1.754  1.00  0.00
ATOM    298  O2'   U A  14       6.987  -6.805  -1.266  1.00  0.00
ATOM    299  C1'   U A  14       6.424  -4.556  -0.679  1.00  0.00
ATOM    300  N1    U A  14       5.776  -3.347  -1.350  1.00  0.00
ATOM    301  C2    U A  14       4.614  -3.424  -2.093  1.00  0.00
ATOM    302  O2    U A  14       4.096  -4.481  -2.409  1.00  0.00
ATOM    303  N3    U A  14       4.076  -2.213  -2.457  1.00  0.00
ATOM    304  C4    U A  14       4.573  -0.962  -2.159  1.00  0.00
ATOM    305  O4    U A  14       3.976   0.036  -2.557  1.00  0.00
ATOM    306  C5    U A  14       5.782  -0.966  -1.386  1.00  0.00
ATOM    307  C6    U A  14       6.327  -2.129  -1.018  1.00  0.00
ATOM    308  P     G A  15       9.801  -5.538  -3.853  1.00  0.00
ATOM    309  OP1   G A  15      10.739  -6.686  -3.931  1.00  0.00
ATOM    310  OP2   G A  15      10.268  -4.135  -3.996  1.00  0.00
ATOM    311  O5'   G A  15       8.675  -5.678  -4.994  1.00  0.00
ATOM    312  C5'   G A  15       8.127  -6.957  -5.292  1.00  0.00
ATOM    313  C4'   G A  15       6.918  -6.934  -6.204  1.00  0.00
ATOM    314  O4'   G A  15       5.819  -6.210  -5.596  1.00  0.00
ATOM    315  C3'   G A  15       7.089  -6.272  -7.560  1.00  0.00
ATOM    316  O3'   G A  15       7.721  -7.112  -8.505  1.00  0.00
ATOM    317  C2'   G A  15       5.656  -5.929  -7.948  1.00  0.00
ATOM    318  O2'   G A  15       4.978  -7.079  -8.426  1.00  0.00
ATOM    319  C1'   G A  15       5.069  -5.549  -6.593  1.00  0.00
ATOM    320  N9    G A  15       5.132  -4.093  -6.341  1.00  0.00
ATOM    321  C8    G A  15       5.970  -3.386  -5.513  1.00  0.00
ATOM    322  N7    G A  15       5.820  -2.093  -5.611  1.00  0.00
ATOM    323  C5    G A  15       4.824  -1.933  -6.556  1.00  0.00
ATOM    324  C6    G A  15       4.232  -0.757  -7.084  1.00  0.00
ATOM    325  O6    G A  15       4.485   0.421  -6.802  1.00  0.00
ATOM    326  N1    G A  15       3.253  -1.047  -8.031  1.00  0.00
ATOM    327  C2    G A  15       2.890  -2.313  -8.421  1.00  0.00
ATOM    328  N2    G A  15       1.924  -2.392  -9.346  1.00  0.00
ATOM    329  N3    G A  15       3.431  -3.415  -7.941  1.00  0.00
ATOM    330  C4    G A  15       4.385  -3.158  -7.020  1.00  0.00
ATOM    331  P     G A  16       8.574  -6.421  -9.616  1.00  0.00
ATOM    332  OP1   G A  16       9.003  -7.452 -10.604  1.00  0.00
ATOM    333  OP2   G A  16       9.539  -5.394  -9.141  1.00  0.00
ATOM    334  O5'   G A  16       7.303  -5.675 -10.206  1.00  0.00
ATOM    335  C5'   G A  16       6.333  -6.379 -10.997  1.00  0.00
ATOM    336  C4'   G A  16       5.598  -5.407 -11.874  1.00  0.00
ATOM    337  O4'   G A  16       4.668  -4.620 -11.082  1.00  0.00
ATOM    338  C3'   G A  16       6.496  -4.366 -12.512  1.00  0.00
ATOM    339  O3'   G A  16       7.136  -4.850 -13.669  1.00  0.00
ATOM    340  C2'   G A  16       5.524  -3.238 -12.800  1.00  0.00
ATOM    341  O2'   G A  16       4.726  -3.557 -13.921  1.00  0.00
ATOM    342  C1'   G A  16       4.645  -3.287 -11.559  1.00  0.00
ATOM    343  N9    G A  16       5.215  -2.386 -10.520  1.00  0.00
ATOM    344  C8    G A  16       6.044  -2.692  -9.467  1.00  0.00
ATOM    345  N7    G A  16       6.477  -1.639  -8.829  1.00  0.00
ATOM    346  C5    G A  16       5.900  -0.573  -9.495  1.00  0.00
ATOM    347  C6    G A  16       6.001   0.823  -9.264  1.00  0.00
ATOM    348  O6    G A  16       6.646   1.410  -8.387  1.00  0.00
ATOM    349  N1    G A  16       5.252   1.557 -10.180  1.00  0.00
ATOM    350  C2    G A  16       4.499   1.013 -11.193  1.00  0.00
ATOM    351  N2    G A  16       3.844   1.882 -11.975  1.00  0.00
ATOM    352  N3    G A  16       4.397  -0.282 -11.420  1.00  0.00
ATOM    353  C4    G A  16       5.116  -1.014 -10.544  1.00  0.00
ATOM    354  P     G A  17       8.739  -4.141 -14.219  1.00  0.00
ATOM    355  OP1   G A  17       9.431  -4.880 -15.298  1.00  0.00
ATOM    356  OP2   G A  17       9.454  -3.833 -12.960  1.00  0.00
ATOM    357  O5'   G A  17       8.255  -2.712 -14.764  1.00  0.00
ATOM    358  C5'   G A  17       7.289  -2.634 -15.806  1.00  0.00
ATOM    359  C4'   G A  17       6.822  -1.222 -16.075  1.00  0.00
ATOM    360  O4'   G A  17       6.243  -0.629 -14.884  1.00  0.00
ATOM    361  C3'   G A  17       7.893  -0.225 -16.488  1.00  0.00
ATOM    362  O3'   G A  17       8.262  -0.342 -17.849  1.00  0.00
ATOM    363  C2'   G A  17       7.250   1.115 -16.150  1.00  0.00
ATOM    364  O2'   G A  17       6.333   1.510 -17.158  1.00  0.00
ATOM    365  C1'   G A  17       6.460   0.769 -14.890  1.00  0.00
ATOM    366  N9    G A  17       7.043   1.187 -13.643  1.00  0.00
ATOM    367  C8    G A  17       7.797   0.441 -12.770  1.00  0.00
ATOM    368  N7    G A  17       8.241   1.129 -11.754  1.00  0.00
ATOM    369  C5    G A  17       7.751   2.405 -11.964  1.00  0.00
ATOM    370  C6    G A  17       7.902   3.589 -11.198  1.00  0.00
ATOM    371  O6    G A  17       8.524   3.743 -10.139  1.00  0.00
ATOM    372  N1    G A  17       7.239   4.670 -11.774  1.00  0.00
ATOM    373  C2    G A  17       6.520   4.616 -12.944  1.00  0.00
ATOM    374  N2    G A  17       5.950   5.762 -13.340  1.00  0.00
ATOM    375  N3    G A  17       6.372   3.523 -13.667  1.00  0.00
ATOM    376  C4    G A  17       7.008   2.461 -13.127  1.00  0.00
ATOM    377  P     C A  18       9.462   0.269 -18.286  1.00  0.00
ATOM    378  OP1   C A  18       8.564  -0.307 -19.323  1.00  0.00
ATOM    379  OP2   C A  18      10.872  -0.168 -18.203  1.00  0.00
ATOM    380  O5'   C A  18       9.494   1.846 -18.481  1.00  0.00
ATOM    381  C5'   C A  18       8.604   2.667 -17.759  1.00  0.00
ATOM    382  C4'   C A  18       8.644   4.099 -18.241  1.00  0.00
ATOM    383  O4'   C A  18       7.854   4.819 -17.266  1.00  0.00
ATOM    384  C3'   C A  18      10.017   4.781 -18.276  1.00  0.00
ATOM    385  O3'   C A  18      10.442   4.913 -19.648  1.00  0.00
ATOM    386  C2'   C A  18       9.749   6.148 -17.638  1.00  0.00
ATOM    387  O2'   C A  18       9.230   7.137 -18.490  1.00  0.00
ATOM    388  C1'   C A  18       8.628   5.820 -16.666  1.00  0.00
ATOM    389  N1    C A  18       9.161   5.199 -15.172  1.00  0.00
ATOM    390  C2    C A  18       9.307   6.202 -14.206  1.00  0.00
ATOM    391  O2    C A  18       8.702   7.276 -14.363  1.00  0.00
ATOM    392  N3    C A  18      10.100   5.973 -13.132  1.00  0.00
ATOM    393  C4    C A  18      10.731   4.805 -13.006  1.00  0.00
ATOM    394  N4    C A  18      11.502   4.624 -11.931  1.00  0.00
ATOM    395  C5    C A  18      10.597   3.776 -13.974  1.00  0.00
ATOM    396  C6    C A  18       9.812   4.006 -15.032  1.00  0.00
ATOM    397  P     G A  19      12.578   5.302 -20.367  1.00  0.00
ATOM    398  OP1   G A  19      12.766   5.352 -21.834  1.00  0.00
ATOM    399  OP2   G A  19      13.265   4.257 -19.574  1.00  0.00
ATOM    400  O5'   G A  19      13.040   6.677 -19.684  1.00  0.00
ATOM    401  C5'   G A  19      12.396   7.903 -20.016  1.00  0.00
ATOM    402  C4'   G A  19      12.771   9.046 -19.097  1.00  0.00
ATOM    403  O4'   G A  19      11.996   9.010 -17.864  1.00  0.00
ATOM    404  C3'   G A  19      14.206   9.076 -18.598  1.00  0.00
ATOM    405  O3'   G A  19      15.153   9.478 -19.573  1.00  0.00
ATOM    406  C2'   G A  19      14.088  10.014 -17.402  1.00  0.00
ATOM    407  O2'   G A  19      13.888  11.356 -17.821  1.00  0.00
ATOM    408  C1'   G A  19      12.777   9.518 -16.797  1.00  0.00
ATOM    409  N9    G A  19      12.953   8.463 -15.750  1.00  0.00
ATOM    410  C8    G A  19      12.679   7.118 -15.813  1.00  0.00
ATOM    411  N7    G A  19      12.976   6.480 -14.714  1.00  0.00
ATOM    412  C5    G A  19      13.474   7.458 -13.873  1.00  0.00
ATOM    413  C6    G A  19      13.962   7.371 -12.543  1.00  0.00
ATOM    414  O6    G A  19      14.050   6.369 -11.823  1.00  0.00
ATOM    415  N1    G A  19      14.374   8.609 -12.059  1.00  0.00
ATOM    416  C2    G A  19      14.323   9.786 -12.767  1.00  0.00
ATOM    417  N2    G A  19      14.765  10.879 -12.131  1.00  0.00
ATOM    418  N3    G A  19      13.873   9.881 -14.003  1.00  0.00
ATOM    419  C4    G A  19      13.468   8.691 -14.495  1.00  0.00
ATOM    420  P     C A  20      16.334   8.556 -19.709  1.00  0.00
ATOM    421  OP1   C A  20      17.182   8.717 -20.911  1.00  0.00
ATOM    422  OP2   C A  20      16.461   7.350 -18.856  1.00  0.00
ATOM    423  O5'   C A  20      16.596   9.782 -18.717  1.00  0.00
ATOM    424  C5'   C A  20      16.299  11.114 -19.109  1.00  0.00
ATOM    425  C4'   C A  20      16.641  12.076 -18.000  1.00  0.00
ATOM    426  O4'   C A  20      15.824  11.790 -16.835  1.00  0.00
ATOM    427  C3'   C A  20      18.069  11.992 -17.487  1.00  0.00
ATOM    428  O3'   C A  20      18.972  12.748 -18.276  1.00  0.00
ATOM    429  C2'   C A  20      17.946  12.496 -16.057  1.00  0.00
ATOM    430  O2'   C A  20      17.862  13.911 -16.027  1.00  0.00
ATOM    431  C1'   C A  20      16.581  11.946 -15.652  1.00  0.00
ATOM    432  N1    C A  20      16.690  10.643 -14.976  1.00  0.00
ATOM    433  C2    C A  20      16.990  10.616 -13.609  1.00  0.00
ATOM    434  O2    C A  20      17.165  11.693 -13.014  1.00  0.00
ATOM    435  N3    C A  20      17.081   9.421 -12.978  1.00  0.00
ATOM    436  C4    C A  20      16.886   8.290 -13.658  1.00  0.00
ATOM    437  N4    C A  20      16.986   7.137 -12.993  1.00  0.00
ATOM    438  C5    C A  20      16.582   8.296 -15.043  1.00  0.00
ATOM    439  C6    C A  20      16.492   9.478 -15.663  1.00  0.00
ATOM    440  P     U A  21      20.545  12.375 -18.330  1.00  0.00
ATOM    441  OP1   U A  21      21.396  13.283 -19.131  1.00  0.00
ATOM    442  OP2   U A  21      20.143  11.060 -18.876  1.00  0.00
ATOM    443  O5'   U A  21      21.273  12.169 -16.920  1.00  0.00
ATOM    444  C5'   U A  21      22.015  13.261 -16.394  1.00  0.00
ATOM    445  C4'   U A  21      22.317  13.109 -14.915  1.00  0.00
ATOM    446  O4'   U A  21      21.104  12.727 -14.217  1.00  0.00
ATOM    447  C3'   U A  21      23.359  12.059 -14.547  1.00  0.00
ATOM    448  O3'   U A  21      24.650  12.655 -14.531  1.00  0.00
ATOM    449  C2'   U A  21      22.925  11.682 -13.135  1.00  0.00
ATOM    450  O2'   U A  21      23.424  12.589 -12.174  1.00  0.00
ATOM    451  C1'   U A  21      21.406  11.782 -13.209  1.00  0.00
ATOM    452  N1    U A  21      20.720  10.599 -13.445  1.00  0.00
ATOM    453  C2    U A  21      21.047   9.664 -12.482  1.00  0.00
ATOM    454  O2    U A  21      21.602   9.953 -11.437  1.00  0.00
ATOM    455  N3    U A  21      20.701   8.370 -12.787  1.00  0.00
ATOM    456  C4    U A  21      20.075   7.927 -13.934  1.00  0.00
ATOM    457  O4    U A  21      19.828   6.730 -14.065  1.00  0.00
ATOM    458  C5    U A  21      19.769   8.957 -14.886  1.00  0.00
ATOM    459  C6    U A  21      20.094  10.224 -14.614  1.00  0.00
ATOM    460  P     U A  22      25.936  11.849 -14.906  1.00  0.00
ATOM    461  OP1   U A  22      26.996  12.883 -14.743  1.00  0.00
ATOM    462  OP2   U A  22      26.131  10.750 -15.889  1.00  0.00
ATOM    463  O5'   U A  22      25.681  11.207 -13.466  1.00  0.00
ATOM    464  C5'   U A  22      26.804  10.653 -12.729  1.00  0.00
ATOM    465  C4'   U A  22      26.417  10.283 -11.311  1.00  0.00
ATOM    466  O4'   U A  22      25.948  11.454 -10.599  1.00  0.00
ATOM    467  C3'   U A  22      25.309   9.258 -11.123  1.00  0.00
ATOM    468  O3'   U A  22      25.826   7.932 -11.220  1.00  0.00
ATOM    469  C2'   U A  22      24.853   9.539  -9.696  1.00  0.00
ATOM    470  O2'   U A  22      25.715   8.960  -8.747  1.00  0.00
ATOM    471  C1'   U A  22      25.016  11.058  -9.611  1.00  0.00
ATOM    472  N1    U A  22      23.880  12.495 -10.132  1.00  0.00
ATOM    473  C2    U A  22      23.107  12.520  -8.987  1.00  0.00
ATOM    474  O2    U A  22      22.961  11.551  -8.262  1.00  0.00
ATOM    475  N3    U A  22      22.505  13.725  -8.718  1.00  0.00
ATOM    476  C4    U A  22      22.597  14.882  -9.463  1.00  0.00
ATOM    477  O4    U A  22      21.999  15.890  -9.093  1.00  0.00
ATOM    478  C5    U A  22      23.417  14.776 -10.637  1.00  0.00
ATOM    479  C6    U A  22      24.013  13.615 -10.922  1.00  0.00
ATOM    480  P     C A  23      24.713   6.824 -11.620  1.00  0.00
ATOM    481  OP1   C A  23      24.654   6.401 -13.037  1.00  0.00
ATOM    482  OP2   C A  23      23.473   6.798 -10.811  1.00  0.00
ATOM    483  O5'   C A  23      25.797   5.959 -10.844  1.00  0.00
ATOM    484  C5'   C A  23      25.553   4.595 -10.508  1.00  0.00
ATOM    485  C4'   C A  23      26.608   4.123  -9.549  1.00  0.00
ATOM    486  O4'   C A  23      27.909   4.436 -10.122  1.00  0.00
ATOM    487  C3'   C A  23      26.583   4.809  -8.195  1.00  0.00
ATOM    488  O3'   C A  23      27.091   3.901  -7.240  1.00  0.00
ATOM    489  C2'   C A  23      27.568   5.954  -8.382  1.00  0.00
ATOM    490  O2'   C A  23      28.148   6.395  -7.171  1.00  0.00
ATOM    491  C1'   C A  23      28.620   5.290  -9.258  1.00  0.00
ATOM    492  N1    C A  23      28.642   6.318  -8.021  1.00  0.00
ATOM    493  C2    C A  23      29.556   6.422  -6.966  1.00  0.00
ATOM    494  O2    C A  23      30.344   5.482  -6.763  1.00  0.00
ATOM    495  N3    C A  23      29.556   7.539  -6.200  1.00  0.00
ATOM    496  C4    C A  23      28.692   8.522  -6.455  1.00  0.00
ATOM    497  N4    C A  23      28.729   9.604  -5.674  1.00  0.00
ATOM    498  C5    C A  23      27.758   8.436  -7.519  1.00  0.00
ATOM    499  C6    C A  23      27.761   7.332  -8.273  1.00  0.00
ATOM    500  P     G A  24      26.115   2.620  -6.066  1.00  0.00
ATOM    501  OP1   G A  24      27.033   3.770  -5.898  1.00  0.00
ATOM    502  OP2   G A  24      26.663   1.230  -6.216  1.00  0.00
ATOM    503  O5'   G A  24      25.162   2.595  -4.775  1.00  0.00
ATOM    504  C5'   G A  24      23.873   3.201  -4.742  1.00  0.00
ATOM    505  C4'   G A  24      23.965   4.613  -4.216  1.00  0.00
ATOM    506  O4'   G A  24      24.776   5.391  -5.131  1.00  0.00
ATOM    507  C3'   G A  24      22.626   5.330  -4.180  1.00  0.00
ATOM    508  O3'   G A  24      22.031   5.235  -2.915  1.00  0.00
ATOM    509  C2'   G A  24      23.018   6.770  -4.429  1.00  0.00
ATOM    510  O2'   G A  24      23.554   7.397  -3.285  1.00  0.00
ATOM    511  C1'   G A  24      24.089   6.576  -5.488  1.00  0.00
ATOM    512  N9    G A  24      23.696   6.451  -6.965  1.00  0.00
ATOM    513  C8    G A  24      23.944   5.386  -7.796  1.00  0.00
ATOM    514  N7    G A  24      23.566   5.594  -9.028  1.00  0.00
ATOM    515  C5    G A  24      23.038   6.871  -9.014  1.00  0.00
ATOM    516  C6    G A  24      22.466   7.646 -10.056  1.00  0.00
ATOM    517  O6    G A  24      22.313   7.336 -11.244  1.00  0.00
ATOM    518  N1    G A  24      22.051   8.896  -9.608  1.00  0.00
ATOM    519  C2    G A  24      22.172   9.346  -8.314  1.00  0.00
ATOM    520  N2    G A  24      21.714  10.582  -8.074  1.00  0.00
ATOM    521  N3    G A  24      22.699   8.638  -7.335  1.00  0.00
ATOM    522  C4    G A  24      23.109   7.419  -7.747  1.00  0.00
ATOM    523  P     G A  25      20.639   5.680  -2.719  1.00  0.00
ATOM    524  OP1   G A  25      20.396   5.824  -1.253  1.00  0.00
ATOM    525  OP2   G A  25      19.802   4.745  -3.513  1.00  0.00
ATOM    526  O5'   G A  25      20.477   7.104  -3.417  1.00  0.00
ATOM    527  C5'   G A  25      20.975   8.301  -2.791  1.00  0.00
ATOM    528  C4'   G A  25      20.600   9.520  -3.604  1.00  0.00
ATOM    529  O4'   G A  25      21.239   9.461  -4.909  1.00  0.00
ATOM    530  C3'   G A  25      19.120   9.716  -3.904  1.00  0.00
ATOM    531  O3'   G A  25      18.429  10.352  -2.827  1.00  0.00
ATOM    532  C2'   G A  25      19.161  10.600  -5.142  1.00  0.00
ATOM    533  O2'   G A  25      19.362  11.960  -4.811  1.00  0.00
ATOM    534  C1'   G A  25      20.394  10.060  -5.878  1.00  0.00
ATOM    535  N9    G A  25      19.991   9.108  -6.782  1.00  0.00
ATOM    536  C8    G A  25      20.157   7.753  -6.623  1.00  0.00
ATOM    537  N7    G A  25      19.740   7.059  -7.646  1.00  0.00
ATOM    538  C5    G A  25      19.271   8.008  -8.536  1.00  0.00
ATOM    539  C6    G A  25      18.694   7.860  -9.824  1.00  0.00
ATOM    540  O6    G A  25      18.479   6.816 -10.452  1.00  0.00
ATOM    541  N1    G A  25      18.355   9.088 -10.386  1.00  0.00
ATOM    542  C2    G A  25      18.547  10.307  -9.782  1.00  0.00
ATOM    543  N2    G A  25      18.157  11.381 -10.481  1.00  0.00
ATOM    544  N3    G A  25      19.081  10.460  -8.586  1.00  0.00
ATOM    545  C4    G A  25      19.418   9.281  -8.021  1.00  0.00
ATOM    546  P     C A  26      16.804  10.349  -2.777  1.00  0.00
ATOM    547  OP1   C A  26      16.691  11.065  -1.489  1.00  0.00
ATOM    548  OP2   C A  26      15.852   9.254  -3.053  1.00  0.00
ATOM    549  O5'   C A  26      16.701  11.370  -3.969  1.00  0.00
ATOM    550  C5'   C A  26      16.056  12.580  -3.792  1.00  0.00
ATOM    551  C4'   C A  26      15.751  13.120  -5.162  1.00  0.00
ATOM    552  O4'   C A  26      16.533  12.460  -6.197  1.00  0.00
ATOM    553  C3'   C A  26      14.343  12.858  -5.619  1.00  0.00
ATOM    554  O3'   C A  26      13.497  13.742  -4.947  1.00  0.00
ATOM    555  C2'   C A  26      14.493  13.157  -7.098  1.00  0.00
ATOM    556  O2'   C A  26      14.596  14.546  -7.322  1.00  0.00
ATOM    557  C1'   C A  26      15.808  12.456  -7.410  1.00  0.00
ATOM    558  N1    C A  26      15.694  10.988  -7.801  1.00  0.00
ATOM    559  C2    C A  26      15.369  10.715  -9.135  1.00  0.00
ATOM    560  O2    C A  26      15.103  11.664  -9.892  1.00  0.00
ATOM    561  N3    C A  26      15.353   9.429  -9.560  1.00  0.00
ATOM    562  C4    C A  26      15.644   8.442  -8.712  1.00  0.00
ATOM    563  N4    C A  26      15.615   7.191  -9.176  1.00  0.00
ATOM    564  C5    C A  26      15.976   8.698  -7.356  1.00  0.00
ATOM    565  C6    C A  26      15.991   9.969  -6.941  1.00  0.00
ATOM    566  P     G A  27      12.266  13.134  -4.292  1.00  0.00
ATOM    567  OP1   G A  27      11.474  13.816  -3.242  1.00  0.00
ATOM    568  OP2   G A  27      12.611  11.702  -4.166  1.00  0.00
ATOM    569  O5'   G A  27      11.483  13.206  -5.682  1.00  0.00
ATOM    570  C5'   G A  27      11.282  14.475  -6.281  1.00  0.00
ATOM    571  C4'   G A  27      11.058  14.351  -7.762  1.00  0.00
ATOM    572  O4'   G A  27      12.157  13.604  -8.339  1.00  0.00
ATOM    573  C3'   G A  27       9.835  13.550  -8.174  1.00  0.00
ATOM    574  O3'   G A  27       8.623  14.271  -8.078  1.00  0.00
ATOM    575  C2'   G A  27      10.196  13.097  -9.581  1.00  0.00
ATOM    576  O2'   G A  27      10.087  14.170 -10.507  1.00  0.00
ATOM    577  C1'   G A  27      11.675  12.769  -9.374  1.00  0.00
ATOM    578  N9    G A  27      11.507  11.318  -9.270  1.00  0.00
ATOM    579  C8    G A  27      12.178  10.741  -8.219  1.00  0.00
ATOM    580  N7    G A  27      12.352   9.456  -8.363  1.00  0.00
ATOM    581  C5    G A  27      11.766   9.164  -9.580  1.00  0.00
ATOM    582  C6    G A  27      11.638   7.932 -10.272  1.00  0.00
ATOM    583  O6    G A  27      12.038   6.814  -9.925  1.00  0.00
ATOM    584  N1    G A  27      10.967   8.081 -11.483  1.00  0.00
ATOM    585  C2    G A  27      10.480   9.271 -11.967  1.00  0.00
ATOM    586  N2    G A  27       9.862   9.217 -13.155  1.00  0.00
ATOM    587  N3    G A  27      10.590  10.424 -11.336  1.00  0.00
ATOM    588  C4    G A  27      11.237  10.302 -10.157  1.00  0.00
ATOM    589  P     U A  28       7.796  13.974  -6.810  1.00  0.00
ATOM    590  OP1   U A  28       6.834  15.048  -6.484  1.00  0.00
ATOM    591  OP2   U A  28       8.052  12.944  -5.780  1.00  0.00
ATOM    592  O5'   U A  28       7.379  13.230  -8.168  1.00  0.00
ATOM    593  C5'   U A  28       6.848  13.927  -9.293  1.00  0.00
ATOM    594  C4'   U A  28       6.103  12.957 -10.191  1.00  0.00
ATOM    595  O4'   U A  28       7.067  12.101 -10.872  1.00  0.00
ATOM    596  C3'   U A  28       5.140  11.992  -9.485  1.00  0.00
ATOM    597  O3'   U A  28       3.849  12.572  -9.198  1.00  0.00
ATOM    598  C2'   U A  28       5.055  10.903 -10.551  1.00  0.00
ATOM    599  O2'   U A  28       4.168  11.223 -11.608  1.00  0.00
ATOM    600  C1'   U A  28       6.511  10.807 -11.023  1.00  0.00
ATOM    601  N1    U A  28       7.153   9.755 -10.125  1.00  0.00
ATOM    602  C2    U A  28       7.141   8.453 -10.590  1.00  0.00
ATOM    603  O2    U A  28       6.590   8.122 -11.625  1.00  0.00
ATOM    604  N3    U A  28       7.800   7.547  -9.795  1.00  0.00
ATOM    605  C4    U A  28       8.454   7.805  -8.609  1.00  0.00
ATOM    606  O4    U A  28       9.002   6.885  -8.007  1.00  0.00
ATOM    607  C5    U A  28       8.421   9.179  -8.193  1.00  0.00
ATOM    608  C6    U A  28       7.788  10.081  -8.947  1.00  0.00
ATOM    609  P     G A  29       2.942  12.291  -7.815  1.00  0.00
ATOM    610  OP1   G A  29       1.921  13.170  -7.193  1.00  0.00
ATOM    611  OP2   G A  29       4.100  11.847  -7.021  1.00  0.00
ATOM    612  O5'   G A  29       2.267  10.965  -8.391  1.00  0.00
ATOM    613  C5'   G A  29       1.093  11.026  -9.205  1.00  0.00
ATOM    614  C4'   G A  29       1.027   9.831 -10.138  1.00  0.00
ATOM    615  O4'   G A  29       2.366   9.409 -10.504  1.00  0.00
ATOM    616  C3'   G A  29       0.378   8.554  -9.632  1.00  0.00
ATOM    617  O3'   G A  29      -1.034   8.608  -9.738  1.00  0.00
ATOM    618  C2'   G A  29       0.956   7.506 -10.577  1.00  0.00
ATOM    619  O2'   G A  29       0.358   7.480 -11.858  1.00  0.00
ATOM    620  C1'   G A  29       2.377   8.014 -10.755  1.00  0.00
ATOM    621  N9    G A  29       3.270   7.290  -9.690  1.00  0.00
ATOM    622  C8    G A  29       4.001   7.916  -8.710  1.00  0.00
ATOM    623  N7    G A  29       4.850   7.124  -8.114  1.00  0.00
ATOM    624  C5    G A  29       4.673   5.902  -8.736  1.00  0.00
ATOM    625  C6    G A  29       5.312   4.654  -8.519  1.00  0.00
ATOM    626  O6    G A  29       6.197   4.380  -7.699  1.00  0.00
ATOM    627  N1    G A  29       4.830   3.666  -9.373  1.00  0.00
ATOM    628  C2    G A  29       3.852   3.857 -10.320  1.00  0.00
ATOM    629  N2    G A  29       3.520   2.784 -11.050  1.00  0.00
ATOM    630  N3    G A  29       3.249   5.010 -10.533  1.00  0.00
ATOM    631  C4    G A  29       3.700   5.984  -9.714  1.00  0.00
ATOM    632  P     U A  30      -1.929   8.046  -8.546  1.00  0.00
ATOM    633  OP1   U A  30      -3.163   8.761  -8.747  1.00  0.00
ATOM    634  OP2   U A  30      -1.376   7.807  -7.187  1.00  0.00
ATOM    635  O5'   U A  30      -1.969   6.581  -9.064  1.00  0.00
ATOM    636  C5'   U A  30      -2.201   6.368 -10.395  1.00  0.00
ATOM    637  C4'   U A  30      -1.835   4.915 -10.611  1.00  0.00
ATOM    638  O4'   U A  30      -0.410   4.767 -10.575  1.00  0.00
ATOM    639  C3'   U A  30      -2.218   4.051  -9.438  1.00  0.00
ATOM    640  O3'   U A  30      -3.576   3.822  -9.374  1.00  0.00
ATOM    641  C2'   U A  30      -1.369   2.806  -9.692  1.00  0.00
ATOM    642  O2'   U A  30      -1.745   1.923 -10.733  1.00  0.00
ATOM    643  C1'   U A  30      -0.081   3.454 -10.141  1.00  0.00
ATOM    644  N1    U A  30       0.816   3.547  -9.007  1.00  0.00
ATOM    645  C2    U A  30       1.670   2.523  -8.645  1.00  0.00
ATOM    646  O2    U A  30       1.711   1.454  -9.228  1.00  0.00
ATOM    647  N3    U A  30       2.480   2.795  -7.569  1.00  0.00
ATOM    648  C4    U A  30       2.521   3.963  -6.836  1.00  0.00
ATOM    649  O4    U A  30       3.305   4.059  -5.894  1.00  0.00
ATOM    650  C5    U A  30       1.604   4.977  -7.273  1.00  0.00
ATOM    651  C6    U A  30       0.805   4.739  -8.316  1.00  0.00
ATOM    652  P     G A  31      -4.199   3.566  -8.177  1.00  0.00
ATOM    653  OP1   G A  31      -5.342   4.071  -8.977  1.00  0.00
ATOM    654  OP2   G A  31      -3.959   3.818  -6.727  1.00  0.00
ATOM    655  O5'   G A  31      -4.430   2.028  -8.338  1.00  0.00
ATOM    656  C5'   G A  31      -4.523   1.631  -9.632  1.00  0.00
ATOM    657  C4'   G A  31      -3.805   0.309  -9.637  1.00  0.00
ATOM    658  O4'   G A  31      -2.393   0.607  -9.536  1.00  0.00
ATOM    659  C3'   G A  31      -3.976  -0.585  -8.447  1.00  0.00
ATOM    660  O3'   G A  31      -5.146  -1.398  -8.531  1.00  0.00
ATOM    661  C2'   G A  31      -2.844  -1.502  -8.769  1.00  0.00
ATOM    662  O2'   G A  31      -3.228  -2.363  -9.791  1.00  0.00
ATOM    663  C1'   G A  31      -1.779  -0.595  -9.258  1.00  0.00
ATOM    664  N9    G A  31      -0.999  -0.316  -7.963  1.00  0.00
ATOM    665  C8    G A  31      -1.089   0.887  -7.306  1.00  0.00
ATOM    666  N7    G A  31      -0.269   0.985  -6.296  1.00  0.00
ATOM    667  C5    G A  31       0.405  -0.223  -6.282  1.00  0.00
ATOM    668  C6    G A  31       1.417  -0.706  -5.414  1.00  0.00
ATOM    669  O6    G A  31       1.936  -0.132  -4.448  1.00  0.00
ATOM    670  N1    G A  31       1.826  -1.992  -5.755  1.00  0.00
ATOM    671  C2    G A  31       1.322  -2.723  -6.804  1.00  0.00
ATOM    672  N2    G A  31       1.843  -3.945  -6.977  1.00  0.00
ATOM    673  N3    G A  31       0.381  -2.288  -7.619  1.00  0.00
ATOM    674  C4    G A  31      -0.032  -1.041  -7.306  1.00  0.00
ATOM    675  P     A A  32      -5.974  -2.025  -7.226  1.00  0.00
ATOM    676  OP1   A A  32      -7.171  -2.798  -7.621  1.00  0.00
ATOM    677  OP2   A A  32      -5.987  -1.197  -5.991  1.00  0.00
ATOM    678  O5'   A A  32      -4.782  -3.070  -7.086  1.00  0.00
ATOM    679  C5'   A A  32      -4.942  -4.403  -7.534  1.00  0.00
ATOM    680  C4'   A A  32      -3.872  -5.235  -6.869  1.00  0.00
ATOM    681  O4'   A A  32      -2.587  -4.596  -7.094  1.00  0.00
ATOM    682  C3'   A A  32      -3.966  -5.293  -5.353  1.00  0.00
ATOM    683  O3'   A A  32      -4.958  -6.226  -4.924  1.00  0.00
ATOM    684  C2'   A A  32      -2.539  -5.742  -5.034  1.00  0.00
ATOM    685  O2'   A A  32      -2.284  -7.103  -5.317  1.00  0.00
ATOM    686  C1'   A A  32      -1.742  -4.857  -5.988  1.00  0.00
ATOM    687  N9    A A  32      -1.355  -3.579  -5.324  1.00  0.00
ATOM    688  C8    A A  32      -1.994  -2.385  -5.535  1.00  0.00
ATOM    689  N7    A A  32      -1.471  -1.381  -4.871  1.00  0.00
ATOM    690  C5    A A  32      -0.418  -1.955  -4.177  1.00  0.00
ATOM    691  C6    A A  32       0.534  -1.420  -3.290  1.00  0.00
ATOM    692  N6    A A  32       0.576  -0.132  -2.940  1.00  0.00
ATOM    693  N1    A A  32       1.450  -2.265  -2.770  1.00  0.00
ATOM    694  C2    A A  32       1.407  -3.555  -3.123  1.00  0.00
ATOM    695  N3    A A  32       0.563  -4.174  -3.946  1.00  0.00
ATOM    696  C4    A A  32      -0.334  -3.308  -4.445  1.00  0.00
ATOM    697  P     A A  33      -6.259  -5.812  -3.673  1.00  0.00
ATOM    698  OP1   A A  33      -7.425  -6.650  -3.279  1.00  0.00
ATOM    699  OP2   A A  33      -6.371  -4.332  -3.623  1.00  0.00
ATOM    700  O5'   A A  33      -5.036  -6.234  -2.769  1.00  0.00
ATOM    701  C5'   A A  33      -4.648  -7.585  -2.688  1.00  0.00
ATOM    702  C4'   A A  33      -3.430  -7.701  -1.812  1.00  0.00
ATOM    703  O4'   A A  33      -2.309  -7.051  -2.455  1.00  0.00
ATOM    704  C3'   A A  33      -3.515  -6.979  -0.480  1.00  0.00
ATOM    705  O3'   A A  33      -4.175  -7.834   0.419  1.00  0.00
ATOM    706  C2'   A A  33      -2.045  -6.888  -0.106  1.00  0.00
ATOM    707  O2'   A A  33      -1.547  -8.131   0.381  1.00  0.00
ATOM    708  C1'   A A  33      -1.429  -6.555  -1.469  1.00  0.00
ATOM    709  N9    A A  33      -1.316  -5.183  -1.660  1.00  0.00
ATOM    710  C8    A A  33      -2.257  -4.309  -2.140  1.00  0.00
ATOM    711  N7    A A  33      -2.017  -3.055  -1.837  1.00  0.00
ATOM    712  C5    A A  33      -0.840  -3.110  -1.107  1.00  0.00
ATOM    713  C6    A A  33      -0.059  -2.113  -0.497  1.00  0.00
ATOM    714  N6    A A  33      -0.362  -0.813  -0.529  1.00  0.00
ATOM    715  N1    A A  33       1.058  -2.503   0.155  1.00  0.00
ATOM    716  C2    A A  33       1.361  -3.806   0.185  1.00  0.00
ATOM    717  N3    A A  33       0.707  -4.834  -0.350  1.00  0.00
ATOM    718  C4    A A  33      -0.397  -4.413  -0.989  1.00  0.00
ATOM    719  P     A A  34      -5.240  -7.293   1.617  1.00  0.00
ATOM    720  OP1   A A  34      -5.834  -8.043   2.750  1.00  0.00
ATOM    721  OP2   A A  34      -5.866  -6.004   1.218  1.00  0.00
ATOM    722  O5'   A A  34      -3.713  -7.053   2.007  1.00  0.00
ATOM    723  C5'   A A  34      -2.864  -8.180   2.345  1.00  0.00
ATOM    724  C4'   A A  34      -1.981  -7.862   3.535  1.00  0.00
ATOM    725  O4'   A A  34      -1.053  -6.820   3.158  1.00  0.00
ATOM    726  C3'   A A  34      -2.697  -7.381   4.794  1.00  0.00
ATOM    727  O3'   A A  34      -2.986  -8.488   5.649  1.00  0.00
ATOM    728  C2'   A A  34      -1.672  -6.450   5.435  1.00  0.00
ATOM    729  O2'   A A  34      -0.768  -7.097   6.321  1.00  0.00
ATOM    730  C1'   A A  34      -0.937  -5.884   4.209  1.00  0.00
ATOM    731  N9    A A  34      -1.548  -4.601   3.662  1.00  0.00
ATOM    732  C8    A A  34      -2.516  -4.396   2.714  1.00  0.00
ATOM    733  N7    A A  34      -2.945  -3.157   2.656  1.00  0.00
ATOM    734  C5    A A  34      -2.209  -2.505   3.633  1.00  0.00
ATOM    735  C6    A A  34      -2.193  -1.170   4.072  1.00  0.00
ATOM    736  N6    A A  34      -2.970  -0.213   3.558  1.00  0.00
ATOM    737  N1    A A  34      -1.341  -0.848   5.068  1.00  0.00
ATOM    738  C2    A A  34      -0.562  -1.807   5.582  1.00  0.00
ATOM    739  N3    A A  34      -0.487  -3.094   5.254  1.00  0.00
ATOM    740  C4    A A  34      -1.346  -3.382   4.262  1.00  0.00
ATOM    741  P     A A  35      -4.292  -8.567   6.669  1.00  0.00
ATOM    742  OP1   A A  35      -4.118  -9.724   7.577  1.00  0.00
ATOM    743  OP2   A A  35      -5.582  -8.370   5.968  1.00  0.00
ATOM    744  O5'   A A  35      -3.885  -7.248   7.467  1.00  0.00
ATOM    745  C5'   A A  35      -2.761  -7.284   8.327  1.00  0.00
ATOM    746  C4'   A A  35      -2.582  -5.987   9.082  1.00  0.00
ATOM    747  O4'   A A  35      -2.175  -4.931   8.162  1.00  0.00
ATOM    748  C3'   A A  35      -3.835  -5.414   9.730  1.00  0.00
ATOM    749  O3'   A A  35      -4.164  -6.014  10.979  1.00  0.00
ATOM    750  C2'   A A  35      -3.464  -3.947   9.907  1.00  0.00
ATOM    751  O2'   A A  35      -2.678  -3.695  11.053  1.00  0.00
ATOM    752  C1'   A A  35      -2.650  -3.681   8.644  1.00  0.00
ATOM    753  N9    A A  35      -3.397  -2.958   7.672  1.00  0.00
ATOM    754  C8    A A  35      -4.163  -3.389   6.621  1.00  0.00
ATOM    755  N7    A A  35      -4.820  -2.429   6.015  1.00  0.00
ATOM    756  C5    A A  35      -4.461  -1.288   6.717  1.00  0.00
ATOM    757  C6    A A  35      -4.818   0.064   6.571  1.00  0.00
ATOM    758  N6    A A  35      -5.652   0.510   5.628  1.00  0.00
ATOM    759  N1    A A  35      -4.284   0.950   7.437  1.00  0.00
ATOM    760  C2    A A  35      -3.448   0.501   8.381  1.00  0.00
ATOM    761  N3    A A  35      -3.036  -0.742   8.617  1.00  0.00
ATOM    762  C4    A A  35      -3.586  -1.599   7.741  1.00  0.00
ATOM    763  P     C A  36      -5.775  -5.828  11.668  1.00  0.00
ATOM    764  OP1   C A  36      -6.112  -7.045  12.447  1.00  0.00
ATOM    765  OP2   C A  36      -6.843  -5.130  10.901  1.00  0.00
ATOM    766  O5'   C A  36      -5.124  -4.776  12.671  1.00  0.00
ATOM    767  C5'   C A  36      -5.950  -3.896  13.427  1.00  0.00
ATOM    768  C4'   C A  36      -5.210  -2.619  13.746  1.00  0.00
ATOM    769  O4'   C A  36      -4.467  -2.183  12.578  1.00  0.00
ATOM    770  C3'   C A  36      -6.116  -1.445  14.087  1.00  0.00
ATOM    771  O3'   C A  36      -6.529  -1.433  15.449  1.00  0.00
ATOM    772  C2'   C A  36      -5.271  -0.241  13.699  1.00  0.00
ATOM    773  O2'   C A  36      -4.344   0.127  14.704  1.00  0.00
ATOM    774  C1'   C A  36      -4.540  -0.770  12.463  1.00  0.00
ATOM    775  N1    C A  36      -5.613  -0.633  11.239  1.00  0.00
ATOM    776  C2    C A  36      -6.217   0.551  10.802  1.00  0.00
ATOM    777  O2    C A  36      -6.143   1.562  11.522  1.00  0.00
ATOM    778  N3    C A  36      -6.864   0.561   9.611  1.00  0.00
ATOM    779  C4    C A  36      -6.919  -0.548   8.873  1.00  0.00
ATOM    780  N4    C A  36      -7.567  -0.490   7.707  1.00  0.00
ATOM    781  C5    C A  36      -6.313  -1.758   9.298  1.00  0.00
ATOM    782  C6    C A  36      -5.676  -1.763  10.474  1.00  0.00
ATOM    783  P     G A  37      -8.117  -1.129  15.756  1.00  0.00
ATOM    784  OP1   G A  37      -8.386  -0.275  16.944  1.00  0.00
ATOM    785  OP2   G A  37      -8.533  -2.555  15.767  1.00  0.00
ATOM    786  O5'   G A  37      -8.765  -0.435  14.476  1.00  0.00
ATOM    787  C5'   G A  37      -9.060   0.976  14.472  1.00  0.00
ATOM    788  C4'   G A  37     -10.054   1.296  13.383  1.00  0.00
ATOM    789  O4'   G A  37      -9.463   1.027  12.082  1.00  0.00
ATOM    790  C3'   G A  37     -11.302   0.434  13.381  1.00  0.00
ATOM    791  O3'   G A  37     -12.256   0.875  14.334  1.00  0.00
ATOM    792  C2'   G A  37     -11.791   0.597  11.950  1.00  0.00
ATOM    793  O2'   G A  37     -12.447   1.835  11.739  1.00  0.00
ATOM    794  C1'   G A  37     -10.466   0.575  11.186  1.00  0.00
ATOM    795  N9    G A  37     -10.185  -0.812  10.725  1.00  0.00
ATOM    796  C8    G A  37      -9.350  -1.740  11.299  1.00  0.00
ATOM    797  N7    G A  37      -9.306  -2.868  10.645  1.00  0.00
ATOM    798  C5    G A  37     -10.158  -2.677   9.573  1.00  0.00
ATOM    799  C6    G A  37     -10.521  -3.550   8.515  1.00  0.00
ATOM    800  O6    G A  37     -10.139  -4.709   8.314  1.00  0.00
ATOM    801  N1    G A  37     -11.421  -2.955   7.635  1.00  0.00
ATOM    802  C2    G A  37     -11.912  -1.677   7.760  1.00  0.00
ATOM    803  N2    G A  37     -12.771  -1.279   6.812  1.00  0.00
ATOM    804  N3    G A  37     -11.585  -0.856   8.738  1.00  0.00
ATOM    805  C4    G A  37     -10.712  -1.412   9.605  1.00  0.00
ATOM    806  P     U A  38     -13.304  -0.131  14.853  1.00  0.00
ATOM    807  OP1   U A  38     -14.272   0.185  15.928  1.00  0.00
ATOM    808  OP2   U A  38     -12.367  -1.263  15.025  1.00  0.00
ATOM    809  O5'   U A  38     -14.095  -0.455  13.498  1.00  0.00
ATOM    810  C5'   U A  38     -14.941   0.530  12.920  1.00  0.00
ATOM    811  C4'   U A  38     -15.723  -0.011  11.747  1.00  0.00
ATOM    812  O4'   U A  38     -14.844  -0.201  10.606  1.00  0.00
ATOM    813  C3'   U A  38     -16.362  -1.377  11.943  1.00  0.00
ATOM    814  O3'   U A  38     -17.560  -1.347  12.703  1.00  0.00
ATOM    815  C2'   U A  38     -16.547  -1.832  10.503  1.00  0.00
ATOM    816  O2'   U A  38     -17.601  -1.106   9.891  1.00  0.00
ATOM    817  C1'   U A  38     -15.227  -1.360   9.892  1.00  0.00
ATOM    818  N1    U A  38     -14.139  -2.459  10.060  1.00  0.00
ATOM    819  C2    U A  38     -14.184  -3.529   9.186  1.00  0.00
ATOM    820  O2    U A  38     -15.084  -3.692   8.382  1.00  0.00
ATOM    821  N3    U A  38     -13.132  -4.407   9.288  1.00  0.00
ATOM    822  C4    U A  38     -12.064  -4.325  10.157  1.00  0.00
ATOM    823  O4    U A  38     -11.194  -5.192  10.130  1.00  0.00
ATOM    824  C5    U A  38     -12.090  -3.187  11.032  1.00  0.00
ATOM    825  C6    U A  38     -13.101  -2.317  10.954  1.00  0.00
ATOM    826  P     C A  39     -17.666  -2.266  13.771  1.00  0.00
ATOM    827  OP1   C A  39     -18.220  -1.482  14.899  1.00  0.00
ATOM    828  OP2   C A  39     -16.986  -3.557  14.022  1.00  0.00
ATOM    829  O5'   C A  39     -18.817  -2.618  12.718  1.00  0.00
ATOM    830  C5'   C A  39     -19.489  -3.851  12.887  1.00  0.00
ATOM    831  C4'   C A  39     -19.752  -4.553  11.583  1.00  0.00
ATOM    832  O4'   C A  39     -18.640  -4.396  10.665  1.00  0.00
ATOM    833  C3'   C A  39     -19.863  -6.060  11.700  1.00  0.00
ATOM    834  O3'   C A  39     -21.055  -6.507  12.313  1.00  0.00
ATOM    835  C2'   C A  39     -19.655  -6.496  10.260  1.00  0.00
ATOM    836  O2'   C A  39     -20.762  -6.126   9.455  1.00  0.00
ATOM    837  C1'   C A  39     -18.476  -5.589   9.918  1.00  0.00
ATOM    838  N1    C A  39     -17.191  -6.455  10.604  1.00  0.00
ATOM    839  C2    C A  39     -16.659  -7.635  10.071  1.00  0.00
ATOM    840  O2    C A  39     -17.376  -8.336   9.338  1.00  0.00
ATOM    841  N3    C A  39     -15.383  -7.977  10.371  1.00  0.00
ATOM    842  C4    C A  39     -14.651  -7.193  11.164  1.00  0.00
ATOM    843  N4    C A  39     -13.399  -7.571  11.432  1.00  0.00
ATOM    844  C5    C A  39     -15.172  -5.994  11.714  1.00  0.00
ATOM    845  C6    C A  39     -16.432  -5.660  11.415  1.00  0.00
ATOM    846  P     C A  40     -20.887  -7.093  13.768  1.00  0.00
ATOM    847  OP1   C A  40     -22.174  -7.263  14.479  1.00  0.00
ATOM    848  OP2   C A  40     -19.649  -6.894  14.554  1.00  0.00
ATOM    849  O5'   C A  40     -20.652  -8.340  12.789  1.00  0.00
ATOM    850  C5'   C A  40     -21.739  -8.889  12.050  1.00  0.00
ATOM    851  C4'   C A  40     -21.339 -10.165  11.328  1.00  0.00
ATOM    852  O4'   C A  40     -20.089  -9.960  10.620  1.00  0.00
ATOM    853  C3'   C A  40     -21.055 -11.365  12.218  1.00  0.00
ATOM    854  O3'   C A  40     -22.256 -12.016  12.610  1.00  0.00
ATOM    855  C2'   C A  40     -20.220 -12.223  11.278  1.00  0.00
ATOM    856  O2'   C A  40     -21.005 -12.875  10.298  1.00  0.00
ATOM    857  C1'   C A  40     -19.337 -11.159  10.627  1.00  0.00
ATOM    858  N1    C A  40     -18.049 -10.806  11.355  1.00  0.00
ATOM    859  C2    C A  40     -16.990 -11.708  11.195  1.00  0.00
ATOM    860  O2    C A  40     -17.154 -12.697  10.461  1.00  0.00
ATOM    861  N3    C A  40     -15.824 -11.477  11.844  1.00  0.00
ATOM    862  C4    C A  40     -15.695 -10.403  12.623  1.00  0.00
ATOM    863  N4    C A  40     -14.527 -10.217  13.242  1.00  0.00
ATOM    864  C5    C A  40     -16.756  -9.477  12.798  1.00  0.00
ATOM    865  C6    C A  40     -17.906  -9.709  12.156  1.00  0.00
ATOM    866  P     C A  41     -22.323 -12.509  13.918  1.00  0.00
ATOM    867  OP1   C A  41     -23.808 -12.544  14.102  1.00  0.00
ATOM    868  OP2   C A  41     -21.587 -11.671  14.914  1.00  0.00
ATOM    869  O5'   C A  41     -21.482 -13.856  13.759  1.00  0.00
ATOM    870  C5'   C A  41     -22.051 -14.798  12.838  1.00  0.00
ATOM    871  C4'   C A  41     -20.927 -15.751  12.495  1.00  0.00
ATOM    872  O4'   C A  41     -19.825 -14.961  12.131  1.00  0.00
ATOM    873  C3'   C A  41     -20.405 -16.626  13.608  1.00  0.00
ATOM    874  O3'   C A  41     -21.242 -17.716  13.959  1.00  0.00
ATOM    875  C2'   C A  41     -19.002 -16.972  13.146  1.00  0.00
ATOM    876  O2'   C A  41     -19.022 -18.076  12.275  1.00  0.00
ATOM    877  C1'   C A  41     -18.637 -15.721  12.416  1.00  0.00
ATOM    878  N1    C A  41     -17.685 -14.959  13.212  1.00  0.00
ATOM    879  C2    C A  41     -16.360 -15.373  13.387  1.00  0.00
ATOM    880  O2    C A  41     -15.998 -16.448  12.879  1.00  0.00
ATOM    881  N3    C A  41     -15.514 -14.595  14.104  1.00  0.00
ATOM    882  C4    C A  41     -15.948 -13.449  14.632  1.00  0.00
ATOM    883  N4    C A  41     -15.078 -12.715  15.330  1.00  0.00
ATOM    884  C5    C A  41     -17.287 -13.011  14.466  1.00  0.00
ATOM    885  C6    C A  41     -18.118 -13.783  13.758  1.00  0.00
ATOM    886  P     G A  42     -21.473 -17.808  15.411  1.00  0.00
ATOM    887  OP1   G A  42     -21.677 -18.072  16.861  1.00  0.00
ATOM    888  OP2   G A  42     -21.046 -16.454  14.962  1.00  0.00
ATOM    889  O5'   G A  42     -20.435 -18.864  14.820  1.00  0.00
ATOM    890  C5'   G A  42     -19.151 -19.004  15.407  1.00  0.00
ATOM    891  C4'   G A  42     -18.510 -20.308  14.996  1.00  0.00
ATOM    892  O4'   G A  42     -17.943 -20.177  13.661  1.00  0.00
ATOM    893  C3'   G A  42     -17.322 -20.660  15.876  1.00  0.00
ATOM    894  O3'   G A  42     -17.740 -21.331  17.055  1.00  0.00
ATOM    895  C2'   G A  42     -16.443 -21.490  14.952  1.00  0.00
ATOM    896  O2'   G A  42     -16.853 -22.841  14.838  1.00  0.00
ATOM    897  C1'   G A  42     -16.650 -20.766  13.620  1.00  0.00
ATOM    898  N9    G A  42     -16.085 -18.159  15.979  1.00  0.00
ATOM    899  C8    G A  42     -16.969 -17.162  16.315  1.00  0.00
ATOM    900  N7    G A  42     -16.408 -16.171  16.953  1.00  0.00
ATOM    901  C5    G A  42     -15.076 -16.530  17.043  1.00  0.00
ATOM    902  C6    G A  42     -13.976 -15.855  17.630  1.00  0.00
ATOM    903  O6    G A  42     -13.968 -14.760  18.208  1.00  0.00
ATOM    904  N1    G A  42     -12.792 -16.577  17.500  1.00  0.00
ATOM    905  C2    G A  42     -12.683 -17.799  16.881  1.00  0.00
ATOM    906  N2    G A  42     -11.458 -18.340  16.853  1.00  0.00
ATOM    907  N3    G A  42     -13.696 -18.438  16.331  1.00  0.00
ATOM    908  C4    G A  42     -14.856 -17.757  16.446  1.00  0.00
TER   
END   
