# Supplementary material for: RPocket: an intuitive database of RNA pocket topology information with RNA-ligand data resources
Source: BMC Bioinformatics. 2021 Sep 8;22:428. doi: 10.1186/s12859-021-04349-4 (PMC8424408; doi:10.1186/s12859-021-04349-4)
Supplement: Supplementary file 7 — Additional file 7. Folder S3: Nine other experimental structures and their modeling structures and pockets. [file 12859_2021_4349_MOESM7_ESM.zip › 12859_2021_4349_MOESM7_ESM/2AU4_s2.pdb]

ATOM      1  P     G A   1       6.084  15.030  24.355  1.00  0.00
ATOM      2  OP1   G A   1       6.884  16.119  23.745  1.00  0.00
ATOM      3  OP2   G A   1       4.778  14.644  23.741  1.00  0.00
ATOM      4  O5'   G A   1       6.998  13.718  24.441  1.00  0.00
ATOM      5  C5'   G A   1       8.266  13.760  25.110  1.00  0.00
ATOM      6  C4'   G A   1       8.964  12.400  25.119  1.00  0.00
ATOM      7  O4'   G A   1       8.373  11.507  26.096  1.00  0.00
ATOM      8  C3'   G A   1       9.120  11.570  23.849  1.00  0.00
ATOM      9  O3'   G A   1      10.199  12.128  23.070  1.00  0.00
ATOM     10  C2'   G A   1       9.461  10.180  24.421  1.00  0.00
ATOM     11  O2'   G A   1      10.846   9.922  24.544  1.00  0.00
ATOM     12  C1'   G A   1       8.830  10.200  25.827  1.00  0.00
ATOM     13  N9    G A   1       8.143   9.292  26.295  1.00  0.00
ATOM     14  C8    G A   1       6.805   9.413  26.008  1.00  0.00
ATOM     15  N7    G A   1       6.169   8.274  26.028  1.00  0.00
ATOM     16  C5    G A   1       7.140   7.344  26.347  1.00  0.00
ATOM     17  C6    G A   1       7.053   5.937  26.510  1.00  0.00
ATOM     18  O6    G A   1       6.055   5.214  26.401  1.00  0.00
ATOM     19  N1    G A   1       8.284   5.373  26.834  1.00  0.00
ATOM     20  C2    G A   1       9.455   6.078  26.981  1.00  0.00
ATOM     21  N2    G A   1      10.541   5.359  27.296  1.00  0.00
ATOM     22  N3    G A   1       9.551   7.384  26.831  1.00  0.00
ATOM     23  C4    G A   1       8.368   7.953  26.516  1.00  0.00
ATOM     24  P     G A   2      10.732  11.381  21.582  1.00  0.00
ATOM     25  OP1   G A   2      11.677  12.317  20.914  1.00  0.00
ATOM     26  OP2   G A   2       9.272  11.533  21.354  1.00  0.00
ATOM     27  O5'   G A   2      11.163   9.885  21.224  1.00  0.00
ATOM     28  C5'   G A   2      12.560   9.523  21.134  1.00  0.00
ATOM     29  C4'   G A   2      12.765   8.039  21.375  1.00  0.00
ATOM     30  O4'   G A   2      12.074   7.637  22.587  1.00  0.00
ATOM     31  C3'   G A   2      12.290   7.064  20.308  1.00  0.00
ATOM     32  O3'   G A   2      13.289   6.894  19.312  1.00  0.00
ATOM     33  C2'   G A   2      12.115   5.775  21.099  1.00  0.00
ATOM     34  O2'   G A   2      13.344   5.109  21.257  1.00  0.00
ATOM     35  C1'   G A   2      11.645   6.291  22.464  1.00  0.00
ATOM     36  N9    G A   2      10.295   6.230  22.521  1.00  0.00
ATOM     37  C8    G A   2       9.419   7.265  22.300  1.00  0.00
ATOM     38  N7    G A   2       8.168   6.897  22.332  1.00  0.00
ATOM     39  C5    G A   2       8.216   5.540  22.590  1.00  0.00
ATOM     40  C6    G A   2       7.173   4.590  22.736  1.00  0.00
ATOM     41  O6    G A   2       5.952   4.776  22.663  1.00  0.00
ATOM     42  N1    G A   2       7.663   3.312  22.992  1.00  0.00
ATOM     43  C2    G A   2       8.995   2.990  23.095  1.00  0.00
ATOM     44  N2    G A   2       9.274   1.704  23.347  1.00  0.00
ATOM     45  N3    G A   2       9.976   3.861  22.961  1.00  0.00
ATOM     46  C4    G A   2       9.523   5.108  22.711  1.00  0.00
ATOM     47  P     G A   3      12.969   6.687  18.744  1.00  0.00
ATOM     48  OP1   G A   3      14.169   6.962  17.925  1.00  0.00
ATOM     49  OP2   G A   3      11.678   7.306  18.380  1.00  0.00
ATOM     50  O5'   G A   3      12.689   5.114  18.799  1.00  0.00
ATOM     51  C5'   G A   3      13.677   4.191  19.264  1.00  0.00
ATOM     52  C4'   G A   3      13.036   2.866  19.641  1.00  0.00
ATOM     53  O4'   G A   3      11.969   3.094  20.606  1.00  0.00
ATOM     54  C3'   G A   3      12.355   2.036  18.556  1.00  0.00
ATOM     55  O3'   G A   3      13.309   1.299  17.780  1.00  0.00
ATOM     56  C2'   G A   3      11.494   1.102  19.399  1.00  0.00
ATOM     57  O2'   G A   3      12.248   0.065  19.997  1.00  0.00
ATOM     58  C1'   G A   3      11.028   2.037  20.518  1.00  0.00
ATOM     59  N9    G A   3       9.665   2.639  20.241  1.00  0.00
ATOM     60  C8    G A   3       9.352   3.943  19.945  1.00  0.00
ATOM     61  N7    G A   3       8.067   4.163  19.882  1.00  0.00
ATOM     62  C5    G A   3       7.495   2.934  20.154  1.00  0.00
ATOM     63  C6    G A   3       6.132   2.545  20.225  1.00  0.00
ATOM     64  O6    G A   3       5.126   3.245  20.055  1.00  0.00
ATOM     65  N1    G A   3       5.991   1.194  20.528  1.00  0.00
ATOM     66  C2    G A   3       7.035   0.324  20.736  1.00  0.00
ATOM     67  N2    G A   3       6.701  -0.943  21.018  1.00  0.00
ATOM     68  N3    G A   3       8.305   0.670  20.672  1.00  0.00
ATOM     69  C4    G A   3       8.466   1.978  20.379  1.00  0.00
ATOM     70  P     A A   4      12.857   0.559  16.310  1.00  0.00
ATOM     71  OP1   A A   4      13.642  -0.493  15.625  1.00  0.00
ATOM     72  OP2   A A   4      12.107   1.567  15.529  1.00  0.00
ATOM     73  O5'   A A   4      11.742  -0.148  17.213  1.00  0.00
ATOM     74  C5'   A A   4      12.019  -1.464  17.672  1.00  0.00
ATOM     75  C4'   A A   4      10.930  -2.439  17.310  1.00  0.00
ATOM     76  O4'   A A   4       9.799  -2.166  18.177  1.00  0.00
ATOM     77  C3'   A A   4      10.430  -2.354  15.869  1.00  0.00
ATOM     78  O3'   A A   4      10.616  -3.554  15.127  1.00  0.00
ATOM     79  C2'   A A   4       8.933  -2.077  15.962  1.00  0.00
ATOM     80  O2'   A A   4       8.134  -3.065  15.354  1.00  0.00
ATOM     81  C1'   A A   4       8.602  -2.027  17.443  1.00  0.00
ATOM     82  N9    A A   4       8.035  -0.711  17.475  1.00  0.00
ATOM     83  C8    A A   4       8.654   0.474  17.174  1.00  0.00
ATOM     84  N7    A A   4       7.821   1.448  16.890  1.00  0.00
ATOM     85  C5    A A   4       6.571   0.862  17.012  1.00  0.00
ATOM     86  C6    A A   4       5.270   1.365  16.842  1.00  0.00
ATOM     87  N6    A A   4       5.005   2.628  16.498  1.00  0.00
ATOM     88  N1    A A   4       4.239   0.516  17.039  1.00  0.00
ATOM     89  C2    A A   4       4.505  -0.749  17.385  1.00  0.00
ATOM     90  N3    A A   4       5.684  -1.337  17.575  1.00  0.00
ATOM     91  C4    A A   4       6.687  -0.468  17.371  1.00  0.00
ATOM     92  P     C A   5      10.873  -3.329  13.489  1.00  0.00
ATOM     93  OP1   C A   5      11.609  -4.514  12.997  1.00  0.00
ATOM     94  OP2   C A   5      11.153  -2.001  12.906  1.00  0.00
ATOM     95  O5'   C A   5       9.311  -3.530  13.217  1.00  0.00
ATOM     96  C5'   C A   5       8.740  -4.713  13.756  1.00  0.00
ATOM     97  C4'   C A   5       7.269  -4.840  13.472  1.00  0.00
ATOM     98  O4'   C A   5       6.517  -4.115  14.486  1.00  0.00
ATOM     99  C3'   C A   5       6.821  -4.312  12.113  1.00  0.00
ATOM    100  O3'   C A   5       6.483  -5.355  11.205  1.00  0.00
ATOM    101  C2'   C A   5       5.586  -3.454  12.392  1.00  0.00
ATOM    102  O2'   C A   5       4.393  -3.982  11.850  1.00  0.00
ATOM    103  C1'   C A   5       5.453  -3.387  13.908  1.00  0.00
ATOM    104  N1    C A   5       5.547  -1.980  14.203  1.00  0.00
ATOM    105  C2    C A   5       4.328  -1.294  14.151  1.00  0.00
ATOM    106  O2    C A   5       3.273  -1.949  14.138  1.00  0.00
ATOM    107  N3    C A   5       4.335   0.060  14.117  1.00  0.00
ATOM    108  C4    C A   5       5.493   0.722  14.132  1.00  0.00
ATOM    109  N4    C A   5       5.450   2.056  14.096  1.00  0.00
ATOM    110  C5    C A   5       6.738   0.045  14.184  1.00  0.00
ATOM    111  C6    C A   5       6.727  -1.292  14.218  1.00  0.00
ATOM    112  P     G A   6       6.728  -5.041   9.518  1.00  0.00
ATOM    113  OP1   G A   6       6.740  -6.122   8.506  1.00  0.00
ATOM    114  OP2   G A   6       7.237  -3.694   9.168  1.00  0.00
ATOM    115  O5'   G A   6       5.218  -4.775   9.982  1.00  0.00
ATOM    116  C5'   G A   6       4.272  -5.839  10.062  1.00  0.00
ATOM    117  C4'   G A   6       2.855  -5.361   9.842  1.00  0.00
ATOM    118  O4'   G A   6       2.561  -4.267  10.754  1.00  0.00
ATOM    119  C3'   G A   6       2.543  -4.827   8.448  1.00  0.00
ATOM    120  O3'   G A   6       1.158  -5.044   8.192  1.00  0.00
ATOM    121  C2'   G A   6       2.787  -3.333   8.624  1.00  0.00
ATOM    122  O2'   G A   6       2.187  -2.515   7.644  1.00  0.00
ATOM    123  C1'   G A   6       2.196  -3.115  10.015  1.00  0.00
ATOM    124  N9    G A   6       2.683  -1.974  10.552  1.00  0.00
ATOM    125  C8    G A   6       4.035  -1.760  10.672  1.00  0.00
ATOM    126  N7    G A   6       4.350  -0.497  10.772  1.00  0.00
ATOM    127  C5    G A   6       3.137   0.164  10.718  1.00  0.00
ATOM    128  C6    G A   6       2.838   1.550  10.776  1.00  0.00
ATOM    129  O6    G A   6       3.623   2.499  10.893  1.00  0.00
ATOM    130  N1    G A   6       1.470   1.791  10.683  1.00  0.00
ATOM    131  C2    G A   6       0.509   0.818  10.551  1.00  0.00
ATOM    132  N2    G A   6      -0.759   1.245  10.478  1.00  0.00
ATOM    133  N3    G A   6       0.772  -0.473  10.495  1.00  0.00
ATOM    134  C4    G A   6       2.094  -0.731  10.582  1.00  0.00
ATOM    135  P     A A   7       0.652  -5.291   6.951  1.00  0.00
ATOM    136  OP1   A A   7       0.739  -5.875   5.594  1.00  0.00
ATOM    137  OP2   A A   7       0.604  -3.824   7.139  1.00  0.00
ATOM    138  O5'   A A   7      -0.672  -5.815   7.684  1.00  0.00
ATOM    139  C5'   A A   7      -0.869  -7.210   7.870  1.00  0.00
ATOM    140  C4'   A A   7      -1.928  -7.492   8.905  1.00  0.00
ATOM    141  O4'   A A   7      -1.566  -6.876  10.167  1.00  0.00
ATOM    142  C3'   A A   7      -3.310  -6.920   8.631  1.00  0.00
ATOM    143  O3'   A A   7      -4.064  -7.652   7.683  1.00  0.00
ATOM    144  C2'   A A   7      -3.938  -6.911  10.017  1.00  0.00
ATOM    145  O2'   A A   7      -4.366  -8.211  10.397  1.00  0.00
ATOM    146  C1'   A A   7      -2.736  -6.514  10.869  1.00  0.00
ATOM    147  N9    A A   7      -2.841  -5.103  11.135  1.00  0.00
ATOM    148  C8    A A   7      -1.917  -4.182  10.716  1.00  0.00
ATOM    149  N7    A A   7      -2.096  -2.985  11.222  1.00  0.00
ATOM    150  C5    A A   7      -3.214  -3.129  12.027  1.00  0.00
ATOM    151  C6    A A   7      -3.917  -2.223  12.841  1.00  0.00
ATOM    152  N6    A A   7      -3.578  -0.940  12.982  1.00  0.00
ATOM    153  N1    A A   7      -4.992  -2.688  13.513  1.00  0.00
ATOM    154  C2    A A   7      -5.330  -3.975  13.371  1.00  0.00
ATOM    155  N3    A A   7      -4.749  -4.921  12.638  1.00  0.00
ATOM    156  C4    A A   7      -3.685  -4.427  11.983  1.00  0.00
ATOM    157  P     A A   8      -4.247  -6.938   6.793  1.00  0.00
ATOM    158  OP1   A A   8      -4.912  -7.726   5.723  1.00  0.00
ATOM    159  OP2   A A   8      -3.221  -5.932   6.429  1.00  0.00
ATOM    160  O5'   A A   8      -5.375  -6.232   7.657  1.00  0.00
ATOM    161  C5'   A A   8      -6.463  -6.985   8.169  1.00  0.00
ATOM    162  C4'   A A   8      -7.470  -6.057   8.783  1.00  0.00
ATOM    163  O4'   A A   8      -6.985  -5.596  10.072  1.00  0.00
ATOM    164  C3'   A A   8      -7.666  -4.784   7.986  1.00  0.00
ATOM    165  O3'   A A   8      -8.561  -4.968   6.906  1.00  0.00
ATOM    166  C2'   A A   8      -8.184  -3.833   9.048  1.00  0.00
ATOM    167  O2'   A A   8      -9.542  -4.072   9.359  1.00  0.00
ATOM    168  C1'   A A   8      -7.293  -4.219  10.228  1.00  0.00
ATOM    169  N9    A A   8      -5.985  -3.490  10.216  1.00  0.00
ATOM    170  C8    A A   8      -4.784  -3.856   9.666  1.00  0.00
ATOM    171  N7    A A   8      -3.828  -2.977   9.849  1.00  0.00
ATOM    172  C5    A A   8      -4.442  -1.964  10.568  1.00  0.00
ATOM    173  C6    A A   8      -3.966  -0.742  11.076  1.00  0.00
ATOM    174  N6    A A   8      -2.708  -0.320  10.930  1.00  0.00
ATOM    175  N1    A A   8      -4.839   0.039  11.747  1.00  0.00
ATOM    176  C2    A A   8      -6.100  -0.385  11.894  1.00  0.00
ATOM    177  N3    A A   8      -6.663  -1.511  11.463  1.00  0.00
ATOM    178  C4    A A   8      -5.771  -2.265  10.800  1.00  0.00
ATOM    179  P     G A   9      -7.998  -4.626   5.528  1.00  0.00
ATOM    180  OP1   G A   9      -9.107  -4.992   4.615  1.00  0.00
ATOM    181  OP2   G A   9      -6.584  -4.703   5.109  1.00  0.00
ATOM    182  O5'   G A   9      -8.209  -3.119   5.997  1.00  0.00
ATOM    183  C5'   G A   9      -9.542  -2.830   6.378  1.00  0.00
ATOM    184  C4'   G A   9      -9.650  -1.444   6.938  1.00  0.00
ATOM    185  O4'   G A   9      -8.702  -1.285   8.019  1.00  0.00
ATOM    186  C3'   G A   9      -9.263  -0.337   5.982  1.00  0.00
ATOM    187  O3'   G A   9     -10.269  -0.064   5.029  1.00  0.00
ATOM    188  C2'   G A   9      -8.969   0.806   6.940  1.00  0.00
ATOM    189  O2'   G A   9     -10.169   1.320   7.494  1.00  0.00
ATOM    190  C1'   G A   9      -8.256   0.053   8.055  1.00  0.00
ATOM    191  N9    G A   9      -6.785   0.121   7.981  1.00  0.00
ATOM    192  C8    G A   9      -5.989  -0.973   7.743  1.00  0.00
ATOM    193  N7    G A   9      -4.713  -0.705   7.808  1.00  0.00
ATOM    194  C5    G A   9      -4.660   0.643   8.110  1.00  0.00
ATOM    195  C6    G A   9      -3.549   1.503   8.305  1.00  0.00
ATOM    196  O6    G A   9      -2.345   1.223   8.247  1.00  0.00
ATOM    197  N1    G A   9      -3.943   2.806   8.593  1.00  0.00
ATOM    198  C2    G A   9      -5.247   3.230   8.683  1.00  0.00
ATOM    199  N2    G A   9      -5.430   4.525   8.971  1.00  0.00
ATOM    200  N3    G A   9      -6.290   2.443   8.503  1.00  0.00
ATOM    201  C4    G A   9      -5.932   1.173   8.221  1.00  0.00
ATOM    202  P     U A  10      -9.823  -0.026   3.546  1.00  0.00
ATOM    203  OP1   U A  10     -10.906  -0.290   2.572  1.00  0.00
ATOM    204  OP2   U A  10      -8.510  -0.697   3.407  1.00  0.00
ATOM    205  O5'   U A  10      -9.463   1.534   3.543  1.00  0.00
ATOM    206  C5'   U A  10     -10.415   2.484   4.004  1.00  0.00
ATOM    207  C4'   U A  10      -9.760   3.757   4.483  1.00  0.00
ATOM    208  O4'   U A  10      -8.684   3.441   5.405  1.00  0.00
ATOM    209  C3'   U A  10      -9.097   4.617   3.415  1.00  0.00
ATOM    210  O3'   U A  10     -10.021   5.445   2.726  1.00  0.00
ATOM    211  C2'   U A  10      -8.060   5.407   4.204  1.00  0.00
ATOM    212  O2'   U A  10      -8.643   6.557   4.799  1.00  0.00
ATOM    213  C1'   U A  10      -7.675   4.423   5.312  1.00  0.00
ATOM    214  N1    U A  10      -6.402   3.822   4.989  1.00  0.00
ATOM    215  C2    U A  10      -5.236   4.472   5.346  1.00  0.00
ATOM    216  O2    U A  10      -5.216   5.607   5.787  1.00  0.00
ATOM    217  N3    U A  10      -4.086   3.741   5.166  1.00  0.00
ATOM    218  C4    U A  10      -3.988   2.456   4.676  1.00  0.00
ATOM    219  O4    U A  10      -2.882   1.930   4.572  1.00  0.00
ATOM    220  C5    U A  10      -5.242   1.850   4.327  1.00  0.00
ATOM    221  C6    U A  10      -6.375   2.538   4.492  1.00  0.00
ATOM    222  P     G A  11      -9.835   5.988   1.158  1.00  0.00
ATOM    223  OP1   G A  11     -11.052   6.734   0.797  1.00  0.00
ATOM    224  OP2   G A  11      -9.493   4.703   0.521  1.00  0.00
ATOM    225  O5'   G A  11      -8.574   6.888   0.934  1.00  0.00
ATOM    226  C5'   G A  11      -8.571   8.245   1.339  1.00  0.00
ATOM    227  C4'   G A  11      -7.178   8.804   1.220  1.00  0.00
ATOM    228  O4'   G A  11      -6.264   8.234   2.194  1.00  0.00
ATOM    229  C3'   G A  11      -6.528   8.488  -0.098  1.00  0.00
ATOM    230  O3'   G A  11      -6.873   9.390  -1.182  1.00  0.00
ATOM    231  C2'   G A  11      -5.081   8.713   0.271  1.00  0.00
ATOM    232  O2'   G A  11      -4.839  10.080   0.348  1.00  0.00
ATOM    233  C1'   G A  11      -4.970   8.109   1.660  1.00  0.00
ATOM    234  N9    G A  11      -4.614   6.678   1.670  1.00  0.00
ATOM    235  C8    G A  11      -5.443   5.582   1.661  1.00  0.00
ATOM    236  N7    G A  11      -4.797   4.448   1.621  1.00  0.00
ATOM    237  C5    G A  11      -3.464   4.813   1.604  1.00  0.00
ATOM    238  C6    G A  11      -2.290   4.018   1.560  1.00  0.00
ATOM    239  O6    G A  11      -2.201   2.785   1.527  1.00  0.00
ATOM    240  N1    G A  11      -1.135   4.796   1.556  1.00  0.00
ATOM    241  C2    G A  11      -1.114   6.169   1.590  1.00  0.00
ATOM    242  N2    G A  11       0.098   6.742   1.580  1.00  0.00
ATOM    243  N3    G A  11      -2.196   6.921   1.630  1.00  0.00
ATOM    244  C4    G A  11      -3.330   6.188   1.634  1.00  0.00
ATOM    245  P     G A  12      -7.345   8.591  -2.681  1.00  0.00
ATOM    246  OP1   G A  12      -8.386   9.255  -3.496  1.00  0.00
ATOM    247  OP2   G A  12      -7.356   7.122  -2.485  1.00  0.00
ATOM    248  O5'   G A  12      -5.903   8.873  -3.324  1.00  0.00
ATOM    249  C5'   G A  12      -5.546  10.214  -3.623  1.00  0.00
ATOM    250  C4'   G A  12      -4.063  10.473  -3.513  1.00  0.00
ATOM    251  O4'   G A  12      -3.502   9.786  -2.361  1.00  0.00
ATOM    252  C3'   G A  12      -3.193   9.970  -4.650  1.00  0.00
ATOM    253  O3'   G A  12      -3.296  10.723  -5.843  1.00  0.00
ATOM    254  C2'   G A  12      -1.826  10.035  -3.997  1.00  0.00
ATOM    255  O2'   G A  12      -1.463  11.390  -3.786  1.00  0.00
ATOM    256  C1'   G A  12      -2.167   9.415  -2.642  1.00  0.00
ATOM    257  N9    G A  12      -1.992   7.927  -2.581  1.00  0.00
ATOM    258  C8    G A  12      -2.997   6.994  -2.499  1.00  0.00
ATOM    259  N7    G A  12      -2.558   5.779  -2.316  1.00  0.00
ATOM    260  C5    G A  12      -1.183   5.913  -2.273  1.00  0.00
ATOM    261  C6    G A  12      -0.165   4.940  -2.099  1.00  0.00
ATOM    262  O6    G A  12      -0.292   3.719  -1.941  1.00  0.00
ATOM    263  N1    G A  12       1.106   5.507  -2.119  1.00  0.00
ATOM    264  C2    G A  12       1.365   6.846  -2.286  1.00  0.00
ATOM    265  N2    G A  12       2.656   7.204  -2.276  1.00  0.00
ATOM    266  N3    G A  12       0.430   7.762  -2.450  1.00  0.00
ATOM    267  C4    G A  12      -0.812   7.234  -2.435  1.00  0.00
ATOM    268  P     U A  13      -3.044   9.946  -7.148  1.00  0.00
ATOM    269  OP1   U A  13      -3.390  10.815  -8.298  1.00  0.00
ATOM    270  OP2   U A  13      -3.870   8.759  -6.805  1.00  0.00
ATOM    271  O5'   U A  13      -1.527   9.465  -7.332  1.00  0.00
ATOM    272  C5'   U A  13      -0.520  10.448  -7.478  1.00  0.00
ATOM    273  C4'   U A  13       0.804   9.820  -7.128  1.00  0.00
ATOM    274  O4'   U A  13       0.667   9.131  -5.875  1.00  0.00
ATOM    275  C3'   U A  13       1.226   8.732  -8.091  1.00  0.00
ATOM    276  O3'   U A  13       1.902   9.392  -9.159  1.00  0.00
ATOM    277  C2'   U A  13       2.146   7.878  -7.222  1.00  0.00
ATOM    278  O2'   U A  13       3.492   8.286  -7.326  1.00  0.00
ATOM    279  C1'   U A  13       1.670   8.145  -5.795  1.00  0.00
ATOM    280  N1    U A  13       1.177   7.102  -5.225  1.00  0.00
ATOM    281  C2    U A  13       1.995   6.083  -4.775  1.00  0.00
ATOM    282  O2    U A  13       3.185   6.233  -4.561  1.00  0.00
ATOM    283  N3    U A  13       1.369   4.875  -4.584  1.00  0.00
ATOM    284  C4    U A  13       0.035   4.590  -4.792  1.00  0.00
ATOM    285  O4    U A  13      -0.382   3.456  -4.575  1.00  0.00
ATOM    286  C5    U A  13      -0.748   5.699  -5.260  1.00  0.00
ATOM    287  C6    U A  13      -0.164   6.884  -5.454  1.00  0.00
ATOM    288  P     U A  14       2.318   8.670 -10.633  1.00  0.00
ATOM    289  OP1   U A  14       2.728   9.541 -11.760  1.00  0.00
ATOM    290  OP2   U A  14       1.316   7.609 -10.889  1.00  0.00
ATOM    291  O5'   U A  14       3.634   7.970 -10.065  1.00  0.00
ATOM    292  C5'   U A  14       4.769   8.689  -9.646  1.00  0.00
ATOM    293  C4'   U A  14       5.720   7.704  -9.004  1.00  0.00
ATOM    294  O4'   U A  14       5.117   7.224  -7.773  1.00  0.00
ATOM    295  C3'   U A  14       5.914   6.421  -9.794  1.00  0.00
ATOM    296  O3'   U A  14       6.855   6.543 -10.846  1.00  0.00
ATOM    297  C2'   U A  14       6.320   5.413  -8.719  1.00  0.00
ATOM    298  O2'   U A  14       7.673   5.506  -8.304  1.00  0.00
ATOM    299  C1'   U A  14       5.356   5.834  -7.614  1.00  0.00
ATOM    300  N1    U A  14       4.046   5.035  -7.643  1.00  0.00
ATOM    301  C2    U A  14       4.089   3.736  -7.172  1.00  0.00
ATOM    302  O2    U A  14       5.093   3.233  -6.700  1.00  0.00
ATOM    303  N3    U A  14       2.907   3.042  -7.275  1.00  0.00
ATOM    304  C4    U A  14       1.715   3.505  -7.790  1.00  0.00
ATOM    305  O4    U A  14       0.737   2.762  -7.815  1.00  0.00
ATOM    306  C5    U A  14       1.752   4.862  -8.259  1.00  0.00
ATOM    307  C6    U A  14       2.887   5.560  -8.171  1.00  0.00
ATOM    308  P     G A  15       6.196   6.072 -12.572  1.00  0.00
ATOM    309  OP1   G A  15       6.981   6.505 -13.753  1.00  0.00
ATOM    310  OP2   G A  15       4.759   5.720 -12.738  1.00  0.00
ATOM    311  O5'   G A  15       6.890   4.803 -11.899  1.00  0.00
ATOM    312  C5'   G A  15       8.307   4.653 -11.883  1.00  0.00
ATOM    313  C4'   G A  15       8.662   3.214 -11.625  1.00  0.00
ATOM    314  O4'   G A  15       8.219   2.862 -10.295  1.00  0.00
ATOM    315  C3'   G A  15       7.973   2.202 -12.529  1.00  0.00
ATOM    316  O3'   G A  15       8.695   1.979 -13.727  1.00  0.00
ATOM    317  C2'   G A  15       7.968   0.945 -11.678  1.00  0.00
ATOM    318  O2'   G A  15       9.214   0.269 -11.749  1.00  0.00
ATOM    319  C1'   G A  15       7.745   1.530 -10.283  1.00  0.00
ATOM    320  N9    G A  15       6.352   1.535  -9.934  1.00  0.00
ATOM    321  C8    G A  15       5.416   2.496 -10.227  1.00  0.00
ATOM    322  N7    G A  15       4.191   2.109  -9.994  1.00  0.00
ATOM    323  C5    G A  15       4.323   0.818  -9.519  1.00  0.00
ATOM    324  C6    G A  15       3.342  -0.117  -9.101  1.00  0.00
ATOM    325  O6    G A  15       2.113   0.026  -9.068  1.00  0.00
ATOM    326  N1    G A  15       3.910  -1.320  -8.690  1.00  0.00
ATOM    327  C2    G A  15       5.257  -1.589  -8.684  1.00  0.00
ATOM    328  N2    G A  15       5.615  -2.806  -8.253  1.00  0.00
ATOM    329  N3    G A  15       6.181  -0.731  -9.071  1.00  0.00
ATOM    330  C4    G A  15       5.652   0.444  -9.474  1.00  0.00
ATOM    331  P     G A  16       7.939   1.452 -15.113  1.00  0.00
ATOM    332  OP1   G A  16       9.087   1.416 -16.073  1.00  0.00
ATOM    333  OP2   G A  16       6.572   1.853 -15.591  1.00  0.00
ATOM    334  O5'   G A  16       7.783  -0.021 -14.553  1.00  0.00
ATOM    335  C5'   G A  16       8.915  -0.860 -14.390  1.00  0.00
ATOM    336  C4'   G A  16       8.453  -2.226 -13.992  1.00  0.00
ATOM    337  O4'   G A  16       7.836  -2.116 -12.692  1.00  0.00
ATOM    338  C3'   G A  16       7.338  -2.799 -14.854  1.00  0.00
ATOM    339  O3'   G A  16       7.785  -3.434 -16.032  1.00  0.00
ATOM    340  C2'   G A  16       6.692  -3.790 -13.920  1.00  0.00
ATOM    341  O2'   G A  16       7.462  -4.970 -13.820  1.00  0.00
ATOM    342  C1'   G A  16       6.762  -3.027 -12.608  1.00  0.00
ATOM    343  N9    G A  16       5.500  -2.299 -12.273  1.00  0.00
ATOM    344  C8    G A  16       5.171  -0.969 -12.371  1.00  0.00
ATOM    345  N7    G A  16       3.921  -0.724 -12.086  1.00  0.00
ATOM    346  C5    G A  16       3.391  -1.964 -11.779  1.00  0.00
ATOM    347  C6    G A  16       2.077  -2.336 -11.394  1.00  0.00
ATOM    348  O6    G A  16       1.088  -1.608 -11.243  1.00  0.00
ATOM    349  N1    G A  16       1.967  -3.707 -11.177  1.00  0.00
ATOM    350  C2    G A  16       2.996  -4.608 -11.314  1.00  0.00
ATOM    351  N2    G A  16       2.696  -5.889 -11.061  1.00  0.00
ATOM    352  N3    G A  16       4.221  -4.277 -11.672  1.00  0.00
ATOM    353  C4    G A  16       4.351  -2.951 -11.889  1.00  0.00
ATOM    354  P     G A  17       6.716  -3.470 -17.491  1.00  0.00
ATOM    355  OP1   G A  17       7.416  -3.644 -18.784  1.00  0.00
ATOM    356  OP2   G A  17       5.732  -2.371 -17.330  1.00  0.00
ATOM    357  O5'   G A  17       5.958  -4.822 -17.102  1.00  0.00
ATOM    358  C5'   G A  17       6.680  -5.978 -16.650  1.00  0.00
ATOM    359  C4'   G A  17       5.767  -6.930 -15.901  1.00  0.00
ATOM    360  O4'   G A  17       5.131  -6.244 -14.794  1.00  0.00
ATOM    361  C3'   G A  17       4.588  -7.529 -16.651  1.00  0.00
ATOM    362  O3'   G A  17       5.017  -8.617 -17.475  1.00  0.00
ATOM    363  C2'   G A  17       3.699  -8.012 -15.505  1.00  0.00
ATOM    364  O2'   G A  17       4.136  -9.238 -14.954  1.00  0.00
ATOM    365  C1'   G A  17       3.930  -6.921 -14.455  1.00  0.00
ATOM    366  N9    G A  17       2.837  -6.036 -14.492  1.00  0.00
ATOM    367  C8    G A  17       2.824  -4.763 -15.008  1.00  0.00
ATOM    368  N7    G A  17       1.654  -4.191 -14.939  1.00  0.00
ATOM    369  C5    G A  17       0.844  -5.138 -14.340  1.00  0.00
ATOM    370  C6    G A  17      -0.533  -5.094 -14.001  1.00  0.00
ATOM    371  O6    G A  17      -1.335  -4.167 -14.174  1.00  0.00
ATOM    372  N1    G A  17      -0.961  -6.277 -13.406  1.00  0.00
ATOM    373  C2    G A  17      -0.161  -7.368 -13.165  1.00  0.00
ATOM    374  N2    G A  17      -0.753  -8.418 -12.580  1.00  0.00
ATOM    375  N3    G A  17       1.120  -7.424 -13.474  1.00  0.00
ATOM    376  C4    G A  17       1.557  -6.286 -14.055  1.00  0.00
ATOM    377  P     C A  18       3.929  -9.521 -18.771  1.00  0.00
ATOM    378  OP1   C A  18       4.457 -10.555 -19.687  1.00  0.00
ATOM    379  OP2   C A  18       3.518  -8.188 -19.277  1.00  0.00
ATOM    380  O5'   C A  18       2.623 -10.084 -18.056  1.00  0.00
ATOM    381  C5'   C A  18       2.763 -11.244 -17.256  1.00  0.00
ATOM    382  C4'   C A  18       1.398 -11.728 -16.875  1.00  0.00
ATOM    383  O4'   C A  18       0.915 -10.969 -15.741  1.00  0.00
ATOM    384  C3'   C A  18       0.362 -11.484 -17.954  1.00  0.00
ATOM    385  O3'   C A  18       0.389 -12.486 -18.952  1.00  0.00
ATOM    386  C2'   C A  18      -0.925 -11.438 -17.154  1.00  0.00
ATOM    387  O2'   C A  18      -1.285 -12.762 -16.786  1.00  0.00
ATOM    388  C1'   C A  18      -0.456 -10.688 -15.904  1.00  0.00
ATOM    389  N1    C A  18      -0.632  -9.229 -16.002  1.00  0.00
ATOM    390  C2    C A  18      -1.885  -8.752 -15.603  1.00  0.00
ATOM    391  O2    C A  18      -2.631  -9.504 -14.953  1.00  0.00
ATOM    392  N3    C A  18      -2.248  -7.490 -15.936  1.00  0.00
ATOM    393  C4    C A  18      -1.414  -6.720 -16.637  1.00  0.00
ATOM    394  N4    C A  18      -1.815  -5.483 -16.942  1.00  0.00
ATOM    395  C5    C A  18      -0.140  -7.184 -17.051  1.00  0.00
ATOM    396  C6    C A  18       0.214  -8.431 -16.719  1.00  0.00
ATOM    397  P     G A  19      -0.624 -12.385 -20.029  1.00  0.00
ATOM    398  OP1   G A  19      -0.377 -13.609 -20.939  1.00  0.00
ATOM    399  OP2   G A  19      -0.087 -11.079 -20.408  1.00  0.00
ATOM    400  O5'   G A  19      -2.197 -12.180 -20.037  1.00  0.00
ATOM    401  C5'   G A  19      -2.991 -13.264 -19.641  1.00  0.00
ATOM    402  C4'   G A  19      -4.404 -12.831 -19.475  1.00  0.00
ATOM    403  O4'   G A  19      -4.534 -12.042 -18.242  1.00  0.00
ATOM    404  C3'   G A  19      -4.933 -11.897 -20.580  1.00  0.00
ATOM    405  O3'   G A  19      -5.356 -12.658 -21.721  1.00  0.00
ATOM    406  C2'   G A  19      -6.128 -11.250 -19.860  1.00  0.00
ATOM    407  O2'   G A  19      -7.169 -12.206 -19.685  1.00  0.00
ATOM    408  C1'   G A  19      -5.520 -11.015 -18.449  1.00  0.00
ATOM    409  N9    G A  19      -4.885  -9.697 -18.394  1.00  0.00
ATOM    410  C8    G A  19      -3.563  -9.342 -18.510  1.00  0.00
ATOM    411  N7    G A  19      -3.375  -8.050 -18.519  1.00  0.00
ATOM    412  C5    G A  19      -4.645  -7.518 -18.400  1.00  0.00
ATOM    413  C6    G A  19      -5.080  -6.168 -18.354  1.00  0.00
ATOM    414  O6    G A  19      -4.394  -5.140 -18.411  1.00  0.00
ATOM    415  N1    G A  19      -6.463  -6.071 -18.229  1.00  0.00
ATOM    416  C2    G A  19      -7.321  -7.142 -18.156  1.00  0.00
ATOM    417  N2    G A  19      -8.623  -6.849 -18.036  1.00  0.00
ATOM    418  N3    G A  19      -6.932  -8.401 -18.199  1.00  0.00
ATOM    419  C4    G A  19      -5.593  -8.520 -18.321  1.00  0.00
ATOM    420  P     C A  20      -5.349 -11.982 -23.207  1.00  0.00
ATOM    421  OP1   C A  20      -5.665 -13.068 -24.173  1.00  0.00
ATOM    422  OP2   C A  20      -4.246 -11.019 -23.451  1.00  0.00
ATOM    423  O5'   C A  20      -6.671 -11.118 -22.973  1.00  0.00
ATOM    424  C5'   C A  20      -7.944 -11.704 -23.021  1.00  0.00
ATOM    425  C4'   C A  20      -8.956 -10.605 -22.942  1.00  0.00
ATOM    426  O4'   C A  20      -8.713  -9.846 -21.731  1.00  0.00
ATOM    427  C3'   C A  20      -8.801  -9.534 -24.014  1.00  0.00
ATOM    428  O3'   C A  20      -9.323  -9.954 -25.238  1.00  0.00
ATOM    429  C2'   C A  20      -9.613  -8.410 -23.387  1.00  0.00
ATOM    430  O2'   C A  20     -11.004  -8.692 -23.398  1.00  0.00
ATOM    431  C1'   C A  20      -9.099  -8.489 -21.965  1.00  0.00
ATOM    432  N1    C A  20      -7.972  -7.601 -21.716  1.00  0.00
ATOM    433  C2    C A  20      -8.174  -6.271 -21.333  1.00  0.00
ATOM    434  O2    C A  20      -9.339  -5.853 -21.215  1.00  0.00
ATOM    435  N3    C A  20      -7.099  -5.480 -21.102  1.00  0.00
ATOM    436  C4    C A  20      -5.867  -5.972 -21.242  1.00  0.00
ATOM    437  N4    C A  20      -4.838  -5.155 -21.004  1.00  0.00
ATOM    438  C5    C A  20      -5.641  -7.317 -21.630  1.00  0.00
ATOM    439  C6    C A  20      -6.705  -8.094 -21.856  1.00  0.00
ATOM    440  P     U A  21      -8.664  -9.463 -26.437  1.00  0.00
ATOM    441  OP1   U A  21      -9.196 -10.445 -27.414  1.00  0.00
ATOM    442  OP2   U A  21      -7.385  -8.752 -26.679  1.00  0.00
ATOM    443  O5'   U A  21      -9.727  -8.303 -26.135  1.00  0.00
ATOM    444  C5'   U A  21     -10.351  -7.523 -27.137  1.00  0.00
ATOM    445  C4'   U A  21     -10.866  -6.242 -26.548  1.00  0.00
ATOM    446  O4'   U A  21     -10.305  -6.045 -25.227  1.00  0.00
ATOM    447  C3'   U A  21     -10.419  -5.008 -27.298  1.00  0.00
ATOM    448  O3'   U A  21     -11.183  -4.764 -28.457  1.00  0.00
ATOM    449  C2'   U A  21     -10.503  -3.912 -26.252  1.00  0.00
ATOM    450  O2'   U A  21     -11.852  -3.538 -26.044  1.00  0.00
ATOM    451  C1'   U A  21     -10.023  -4.674 -25.022  1.00  0.00
ATOM    452  N1    U A  21      -8.599  -4.481 -24.808  1.00  0.00
ATOM    453  C2    U A  21      -8.146  -3.291 -24.271  1.00  0.00
ATOM    454  O2    U A  21      -8.871  -2.332 -24.074  1.00  0.00
ATOM    455  N3    U A  21      -6.806  -3.263 -23.971  1.00  0.00
ATOM    456  C4    U A  21      -5.894  -4.282 -24.150  1.00  0.00
ATOM    457  O4    U A  21      -4.720  -4.107 -23.831  1.00  0.00
ATOM    458  C5    U A  21      -6.441  -5.484 -24.713  1.00  0.00
ATOM    459  C6    U A  21      -7.741  -5.539 -25.014  1.00  0.00
ATOM    460  P     U A  22     -10.102  -4.233 -29.691  1.00  0.00
ATOM    461  OP1   U A  22     -10.579  -4.076 -31.087  1.00  0.00
ATOM    462  OP2   U A  22      -8.813  -4.927 -29.428  1.00  0.00
ATOM    463  O5'   U A  22     -10.052  -2.790 -29.010  1.00  0.00
ATOM    464  C5'   U A  22      -9.178  -1.771 -29.495  1.00  0.00
ATOM    465  C4'   U A  22      -8.453  -1.113 -28.343  1.00  0.00
ATOM    466  O4'   U A  22      -7.869  -2.144 -27.507  1.00  0.00
ATOM    467  C3'   U A  22      -7.293  -0.211 -28.742  1.00  0.00
ATOM    468  O3'   U A  22      -7.746   1.125 -28.961  1.00  0.00
ATOM    469  C2'   U A  22      -6.365  -0.301 -27.535  1.00  0.00
ATOM    470  O2'   U A  22      -6.725   0.578 -26.488  1.00  0.00
ATOM    471  C1'   U A  22      -6.573  -1.751 -27.094  1.00  0.00
ATOM    472  N1    U A  22      -5.486  -2.814 -27.996  1.00  0.00
ATOM    473  C2    U A  22      -4.192  -2.895 -27.519  1.00  0.00
ATOM    474  O2    U A  22      -3.746  -2.137 -26.676  1.00  0.00
ATOM    475  N3    U A  22      -3.432  -3.899 -28.069  1.00  0.00
ATOM    476  C4    U A  22      -3.829  -4.810 -29.025  1.00  0.00
ATOM    477  O4    U A  22      -3.032  -5.658 -29.421  1.00  0.00
ATOM    478  C5    U A  22      -5.186  -4.661 -29.470  1.00  0.00
ATOM    479  C6    U A  22      -5.946  -3.692 -28.952  1.00  0.00
ATOM    480  P     C A  23      -6.807   2.149 -29.720  1.00  0.00
ATOM    481  OP1   C A  23      -7.827   3.121 -29.261  1.00  0.00
ATOM    482  OP2   C A  23      -6.384   2.121 -31.141  1.00  0.00
ATOM    483  O5'   C A  23      -5.428   2.365 -28.928  1.00  0.00
ATOM    484  C5'   C A  23      -5.291   2.538 -27.522  1.00  0.00
ATOM    485  C4'   C A  23      -3.828   2.486 -27.167  1.00  0.00
ATOM    486  O4'   C A  23      -3.308   1.218 -27.626  1.00  0.00
ATOM    487  C3'   C A  23      -2.976   3.574 -27.818  1.00  0.00
ATOM    488  O3'   C A  23      -2.391   4.431 -26.848  1.00  0.00
ATOM    489  C2'   C A  23      -1.883   2.863 -28.611  1.00  0.00
ATOM    490  O2'   C A  23      -0.594   3.323 -28.237  1.00  0.00
ATOM    491  C1'   C A  23      -2.042   1.393 -28.216  1.00  0.00
ATOM    492  N1    C A  23      -1.892   0.231 -28.818  1.00  0.00
ATOM    493  C2    C A  23      -0.928  -0.768 -28.639  1.00  0.00
ATOM    494  O2    C A  23      -0.066  -0.615 -27.756  1.00  0.00
ATOM    495  N3    C A  23      -0.961  -1.866 -29.430  1.00  0.00
ATOM    496  C4    C A  23      -1.904  -1.987 -30.365  1.00  0.00
ATOM    497  N4    C A  23      -1.897  -3.087 -31.121  1.00  0.00
ATOM    498  C5    C A  23      -2.890  -0.987 -30.562  1.00  0.00
ATOM    499  C6    C A  23      -2.854   0.097 -29.779  1.00  0.00
ATOM    500  P     G A  24      -3.476   6.375 -25.875  1.00  0.00
ATOM    501  OP1   G A  24      -4.697   6.721 -26.652  1.00  0.00
ATOM    502  OP2   G A  24      -2.418   7.399 -25.690  1.00  0.00
ATOM    503  O5'   G A  24      -3.938   5.827 -24.446  1.00  0.00
ATOM    504  C5'   G A  24      -4.505   6.704 -23.461  1.00  0.00
ATOM    505  C4'   G A  24      -6.011   6.547 -23.411  1.00  0.00
ATOM    506  O4'   G A  24      -6.419   5.848 -24.615  1.00  0.00
ATOM    507  C3'   G A  24      -6.597   5.720 -22.258  1.00  0.00
ATOM    508  O3'   G A  24      -6.848   6.548 -21.120  1.00  0.00
ATOM    509  C2'   G A  24      -7.887   5.199 -22.878  1.00  0.00
ATOM    510  O2'   G A  24      -8.871   6.211 -22.970  1.00  0.00
ATOM    511  C1'   G A  24      -7.436   4.915 -24.311  1.00  0.00
ATOM    512  N9    G A  24      -6.980   3.575 -24.322  1.00  0.00
ATOM    513  C8    G A  24      -5.686   3.304 -24.697  1.00  0.00
ATOM    514  N7    G A  24      -5.458   2.032 -24.879  1.00  0.00
ATOM    515  C5    G A  24      -6.671   1.424 -24.611  1.00  0.00
ATOM    516  C6    G A  24      -7.044   0.056 -24.639  1.00  0.00
ATOM    517  O6    G A  24      -6.342  -0.924 -24.919  1.00  0.00
ATOM    518  N1    G A  24      -8.381  -0.126 -24.297  1.00  0.00
ATOM    519  C2    G A  24      -9.251   0.885 -23.968  1.00  0.00
ATOM    520  N2    G A  24     -10.503   0.513 -23.667  1.00  0.00
ATOM    521  N3    G A  24      -8.919   2.161 -23.937  1.00  0.00
ATOM    522  C4    G A  24      -7.625   2.362 -24.265  1.00  0.00
ATOM    523  P     G A  25      -6.503   5.883 -19.601  1.00  0.00
ATOM    524  OP1   G A  25      -6.891   7.224 -19.076  1.00  0.00
ATOM    525  OP2   G A  25      -5.190   5.275 -19.207  1.00  0.00
ATOM    526  O5'   G A  25      -7.693   4.868 -19.322  1.00  0.00
ATOM    527  C5'   G A  25      -9.014   5.226 -19.702  1.00  0.00
ATOM    528  C4'   G A  25      -9.874   4.005 -19.842  1.00  0.00
ATOM    529  O4'   G A  25      -9.469   3.221 -20.995  1.00  0.00
ATOM    530  C3'   G A  25      -9.818   3.009 -18.709  1.00  0.00
ATOM    531  O3'   G A  25     -10.567   3.380 -17.574  1.00  0.00
ATOM    532  C2'   G A  25     -10.361   1.758 -19.363  1.00  0.00
ATOM    533  O2'   G A  25     -11.762   1.830 -19.474  1.00  0.00
ATOM    534  C1'   G A  25      -9.739   1.850 -20.750  1.00  0.00
ATOM    535  N9    G A  25      -8.490   1.117 -20.790  1.00  0.00
ATOM    536  C8    G A  25      -7.216   1.630 -20.742  1.00  0.00
ATOM    537  N7    G A  25      -6.289   0.713 -20.799  1.00  0.00
ATOM    538  C5    G A  25      -6.988  -0.476 -20.892  1.00  0.00
ATOM    539  C6    G A  25      -6.525  -1.814 -20.982  1.00  0.00
ATOM    540  O6    G A  25      -5.357  -2.221 -20.999  1.00  0.00
ATOM    541  N1    G A  25      -7.576  -2.724 -21.058  1.00  0.00
ATOM    542  C2    G A  25      -8.908  -2.387 -21.048  1.00  0.00
ATOM    543  N2    G A  25      -9.776  -3.404 -21.130  1.00  0.00
ATOM    544  N3    G A  25      -9.353  -1.148 -20.964  1.00  0.00
ATOM    545  C4    G A  25      -8.350  -0.248 -20.888  1.00  0.00
ATOM    546  P     C A  26      -9.979   2.998 -16.151  1.00  0.00
ATOM    547  OP1   C A  26     -10.438   4.188 -15.388  1.00  0.00
ATOM    548  OP2   C A  26      -8.598   2.476 -16.049  1.00  0.00
ATOM    549  O5'   C A  26     -10.886   1.726 -15.805  1.00  0.00
ATOM    550  C5'   C A  26     -12.193   1.605 -16.342  1.00  0.00
ATOM    551  C4'   C A  26     -12.610   0.161 -16.458  1.00  0.00
ATOM    552  O4'   C A  26     -12.093  -0.426 -17.681  1.00  0.00
ATOM    553  C3'   C A  26     -12.097  -0.749 -15.360  1.00  0.00
ATOM    554  O3'   C A  26     -12.875  -0.671 -14.191  1.00  0.00
ATOM    555  C2'   C A  26     -12.201  -2.104 -16.020  1.00  0.00
ATOM    556  O2'   C A  26     -13.573  -2.440 -16.088  1.00  0.00
ATOM    557  C1'   C A  26     -11.734  -1.771 -17.436  1.00  0.00
ATOM    558  N1    C A  26     -10.263  -1.924 -17.588  1.00  0.00
ATOM    559  C2    C A  26      -9.789  -3.229 -17.767  1.00  0.00
ATOM    560  O2    C A  26     -10.609  -4.162 -17.811  1.00  0.00
ATOM    561  N3    C A  26      -8.456  -3.436 -17.886  1.00  0.00
ATOM    562  C4    C A  26      -7.613  -2.404 -17.832  1.00  0.00
ATOM    563  N4    C A  26      -6.308  -2.657 -17.954  1.00  0.00
ATOM    564  C5    C A  26      -8.073  -1.074 -17.651  1.00  0.00
ATOM    565  C6    C A  26      -9.390  -0.874 -17.534  1.00  0.00
ATOM    566  P     G A  27     -12.108  -0.738 -12.808  1.00  0.00
ATOM    567  OP1   G A  27     -13.252  -0.628 -11.864  1.00  0.00
ATOM    568  OP2   G A  27     -10.916   0.126 -12.625  1.00  0.00
ATOM    569  O5'   G A  27     -11.632  -2.257 -12.846  1.00  0.00
ATOM    570  C5'   G A  27     -12.604  -3.301 -12.750  1.00  0.00
ATOM    571  C4'   G A  27     -11.957  -4.662 -12.781  1.00  0.00
ATOM    572  O4'   G A  27     -11.265  -4.853 -14.041  1.00  0.00
ATOM    573  C3'   G A  27     -10.915  -5.032 -11.736  1.00  0.00
ATOM    574  O3'   G A  27     -11.464  -5.421 -10.481  1.00  0.00
ATOM    575  C2'   G A  27     -10.248  -6.230 -12.395  1.00  0.00
ATOM    576  O2'   G A  27     -11.024  -7.404 -12.253  1.00  0.00
ATOM    577  C1'   G A  27     -10.236  -5.816 -13.865  1.00  0.00
ATOM    578  N9    G A  27      -8.924  -5.156 -14.250  1.00  0.00
ATOM    579  C8    G A  27      -8.652  -3.818 -14.407  1.00  0.00
ATOM    580  N7    G A  27      -7.424  -3.582 -14.778  1.00  0.00
ATOM    581  C5    G A  27      -6.847  -4.835 -14.874  1.00  0.00
ATOM    582  C6    G A  27      -5.530  -5.220 -15.234  1.00  0.00
ATOM    583  O6    G A  27      -4.579  -4.494 -15.550  1.00  0.00
ATOM    584  N1    G A  27      -5.365  -6.602 -15.203  1.00  0.00
ATOM    585  C2    G A  27      -6.348  -7.502 -14.867  1.00  0.00
ATOM    586  N2    G A  27      -5.999  -8.795 -14.896  1.00  0.00
ATOM    587  N3    G A  27      -7.576  -7.159 -14.530  1.00  0.00
ATOM    588  C4    G A  27      -7.759  -5.822 -14.553  1.00  0.00
ATOM    589  P     U A  28     -10.474  -5.577  -9.211  1.00  0.00
ATOM    590  OP1   U A  28     -11.246  -5.903  -7.989  1.00  0.00
ATOM    591  OP2   U A  28      -9.791  -4.270  -9.349  1.00  0.00
ATOM    592  O5'   U A  28      -9.305  -6.654  -9.401  1.00  0.00
ATOM    593  C5'   U A  28      -9.609  -8.041  -9.445  1.00  0.00
ATOM    594  C4'   U A  28      -8.378  -8.862  -9.739  1.00  0.00
ATOM    595  O4'   U A  28      -7.959  -8.651 -11.114  1.00  0.00
ATOM    596  C3'   U A  28      -7.134  -8.506  -8.940  1.00  0.00
ATOM    597  O3'   U A  28      -7.140  -8.989  -7.608  1.00  0.00
ATOM    598  C2'   U A  28      -6.031  -9.091  -9.810  1.00  0.00
ATOM    599  O2'   U A  28      -6.006 -10.507  -9.702  1.00  0.00
ATOM    600  C1'   U A  28      -6.550  -8.719 -11.199  1.00  0.00
ATOM    601  N1    U A  28      -6.024  -7.427 -11.678  1.00  0.00
ATOM    602  C2    U A  28      -4.743  -7.427 -12.199  1.00  0.00
ATOM    603  O2    U A  28      -4.062  -8.433 -12.284  1.00  0.00
ATOM    604  N3    U A  28      -4.286  -6.201 -12.617  1.00  0.00
ATOM    605  C4    U A  28      -4.964  -5.001 -12.569  1.00  0.00
ATOM    606  O4    U A  28      -4.420  -3.981 -12.984  1.00  0.00
ATOM    607  C5    U A  28      -6.286  -5.083 -12.015  1.00  0.00
ATOM    608  C6    U A  28      -6.757  -6.262 -11.600  1.00  0.00
ATOM    609  P     G A  29      -6.474  -8.168  -6.588  1.00  0.00
ATOM    610  OP1   G A  29      -6.842  -8.923  -5.361  1.00  0.00
ATOM    611  OP2   G A  29      -6.329  -6.696  -6.534  1.00  0.00
ATOM    612  O5'   G A  29      -5.098  -8.729  -7.212  1.00  0.00
ATOM    613  C5'   G A  29      -4.592 -10.039  -6.931  1.00  0.00
ATOM    614  C4'   G A  29      -3.245 -10.238  -7.589  1.00  0.00
ATOM    615  O4'   G A  29      -3.251  -9.637  -8.900  1.00  0.00
ATOM    616  C3'   G A  29      -2.109  -9.462  -6.967  1.00  0.00
ATOM    617  O3'   G A  29      -1.652 -10.022  -5.773  1.00  0.00
ATOM    618  C2'   G A  29      -1.061  -9.502  -8.062  1.00  0.00
ATOM    619  O2'   G A  29      -0.550 -10.799  -8.268  1.00  0.00
ATOM    620  C1'   G A  29      -1.966  -9.116  -9.215  1.00  0.00
ATOM    621  N9    G A  29      -2.093  -7.774  -9.487  1.00  0.00
ATOM    622  C8    G A  29      -3.163  -6.945  -9.252  1.00  0.00
ATOM    623  N7    G A  29      -2.937  -5.704  -9.587  1.00  0.00
ATOM    624  C5    G A  29      -1.643  -5.710 -10.073  1.00  0.00
ATOM    625  C6    G A  29      -0.843  -4.655 -10.584  1.00  0.00
ATOM    626  O6    G A  29      -1.141  -3.461 -10.711  1.00  0.00
ATOM    627  N1    G A  29       0.419  -5.098 -10.969  1.00  0.00
ATOM    628  C2    G A  29       0.857  -6.397 -10.874  1.00  0.00
ATOM    629  N2    G A  29       2.107  -6.632 -11.297  1.00  0.00
ATOM    630  N3    G A  29       0.127  -7.388 -10.401  1.00  0.00
ATOM    631  C4    G A  29      -1.103  -6.981 -10.020  1.00  0.00
ATOM    632  P     U A  30      -1.561  -9.013  -4.786  1.00  0.00
ATOM    633  OP1   U A  30      -1.209  -9.667  -3.503  1.00  0.00
ATOM    634  OP2   U A  30      -2.389  -7.793  -4.767  1.00  0.00
ATOM    635  O5'   U A  30      -0.227  -8.697  -5.565  1.00  0.00
ATOM    636  C5'   U A  30       0.670  -9.742  -5.836  1.00  0.00
ATOM    637  C4'   U A  30       2.038  -9.186  -6.110  1.00  0.00
ATOM    638  O4'   U A  30       2.062  -8.585  -7.433  1.00  0.00
ATOM    639  C3'   U A  30       2.461  -8.098  -5.140  1.00  0.00
ATOM    640  O3'   U A  30       3.081  -8.679  -3.977  1.00  0.00
ATOM    641  C2'   U A  30       3.403  -7.264  -5.997  1.00  0.00
ATOM    642  O2'   U A  30       4.725  -7.750  -6.023  1.00  0.00
ATOM    643  C1'   U A  30       2.753  -7.355  -7.380  1.00  0.00
ATOM    644  N1    U A  30       1.846  -6.116  -7.440  1.00  0.00
ATOM    645  C2    U A  30       2.410  -4.954  -7.932  1.00  0.00
ATOM    646  O2    U A  30       3.546  -4.901  -8.369  1.00  0.00
ATOM    647  N3    U A  30       1.594  -3.850  -7.892  1.00  0.00
ATOM    648  C4    U A  30       0.299  -3.792  -7.421  1.00  0.00
ATOM    649  O4    U A  30      -0.309  -2.725  -7.452  1.00  0.00
ATOM    650  C5    U A  30      -0.215  -5.038  -6.926  1.00  0.00
ATOM    651  C6    U A  30       0.557  -6.128  -6.953  1.00  0.00
ATOM    652  P     G A  31       3.167  -7.814  -2.468  1.00  0.00
ATOM    653  OP1   G A  31       3.007  -8.572  -1.186  1.00  0.00
ATOM    654  OP2   G A  31       2.399  -6.566  -2.665  1.00  0.00
ATOM    655  O5'   G A  31       4.746  -7.605  -2.804  1.00  0.00
ATOM    656  C5'   G A  31       5.455  -6.709  -1.976  1.00  0.00
ATOM    657  C4'   G A  31       6.624  -6.027  -2.645  1.00  0.00
ATOM    658  O4'   G A  31       6.250  -5.544  -3.928  1.00  0.00
ATOM    659  C3'   G A  31       6.876  -4.708  -1.914  1.00  0.00
ATOM    660  O3'   G A  31       7.554  -4.798  -0.659  1.00  0.00
ATOM    661  C2'   G A  31       7.519  -3.790  -2.924  1.00  0.00
ATOM    662  O2'   G A  31       8.904  -4.179  -3.102  1.00  0.00
ATOM    663  C1'   G A  31       6.759  -4.203  -4.148  1.00  0.00
ATOM    664  N9    G A  31       5.714  -3.328  -4.322  1.00  0.00
ATOM    665  C8    G A  31       4.418  -3.783  -4.308  1.00  0.00
ATOM    666  N7    G A  31       3.561  -2.912  -4.766  1.00  0.00
ATOM    667  C5    G A  31       4.332  -1.816  -5.104  1.00  0.00
ATOM    668  C6    G A  31       3.963  -0.560  -5.651  1.00  0.00
ATOM    669  O6    G A  31       2.832  -0.160  -5.954  1.00  0.00
ATOM    670  N1    G A  31       5.065   0.269  -5.840  1.00  0.00
ATOM    671  C2    G A  31       6.362  -0.069  -5.540  1.00  0.00
ATOM    672  N2    G A  31       7.290   0.864  -5.793  1.00  0.00
ATOM    673  N3    G A  31       6.721  -1.231  -5.031  1.00  0.00
ATOM    674  C4    G A  31       5.667  -2.053  -4.838  1.00  0.00
ATOM    675  P     A A  32       6.897  -4.015   0.414  1.00  0.00
ATOM    676  OP1   A A  32       7.792  -4.780   1.312  1.00  0.00
ATOM    677  OP2   A A  32       5.428  -4.122   0.568  1.00  0.00
ATOM    678  O5'   A A  32       7.204  -2.445   0.532  1.00  0.00
ATOM    679  C5'   A A  32       8.538  -1.979   0.374  1.00  0.00
ATOM    680  C4'   A A  32       8.636  -0.698  -0.424  1.00  0.00
ATOM    681  O4'   A A  32       7.847  -0.795  -1.642  1.00  0.00
ATOM    682  C3'   A A  32       8.117   0.575   0.238  1.00  0.00
ATOM    683  O3'   A A  32       8.996   1.132   1.201  1.00  0.00
ATOM    684  C2'   A A  32       7.898   1.487  -0.961  1.00  0.00
ATOM    685  O2'   A A  32       9.128   2.038  -1.412  1.00  0.00
ATOM    686  C1'   A A  32       7.375   0.491  -2.001  1.00  0.00
ATOM    687  N9    A A  32       5.955   0.476  -2.008  1.00  0.00
ATOM    688  C8    A A  32       5.206  -0.591  -1.586  1.00  0.00
ATOM    689  N7    A A  32       3.915  -0.434  -1.763  1.00  0.00
ATOM    690  C5    A A  32       3.810   0.822  -2.340  1.00  0.00
ATOM    691  C6    A A  32       2.704   1.575  -2.772  1.00  0.00
ATOM    692  N6    A A  32       1.441   1.150  -2.685  1.00  0.00
ATOM    693  N1    A A  32       2.944   2.793  -3.302  1.00  0.00
ATOM    694  C2    A A  32       4.210   3.217  -3.389  1.00  0.00
ATOM    695  N3    A A  32       5.330   2.602  -3.019  1.00  0.00
ATOM    696  C4    A A  32       5.058   1.395  -2.496  1.00  0.00
ATOM    697  P     A A  33       8.417   2.005   2.290  1.00  0.00
ATOM    698  OP1   A A  33       9.664   1.839   3.091  1.00  0.00
ATOM    699  OP2   A A  33       7.246   1.127   2.573  1.00  0.00
ATOM    700  O5'   A A  33       7.904   3.516   2.423  1.00  0.00
ATOM    701  C5'   A A  33       8.773   4.633   2.203  1.00  0.00
ATOM    702  C4'   A A  33       7.956   5.901   2.031  1.00  0.00
ATOM    703  O4'   A A  33       7.003   5.688   0.946  1.00  0.00
ATOM    704  C3'   A A  33       7.101   6.336   3.222  1.00  0.00
ATOM    705  O3'   A A  33       7.850   7.182   4.112  1.00  0.00
ATOM    706  C2'   A A  33       5.961   7.114   2.554  1.00  0.00
ATOM    707  O2'   A A  33       6.283   8.468   2.279  1.00  0.00
ATOM    708  C1'   A A  33       5.782   6.349   1.236  1.00  0.00
ATOM    709  N9    A A  33       4.751   5.381   1.255  1.00  0.00
ATOM    710  C8    A A  33       4.871   4.022   1.377  1.00  0.00
ATOM    711  N7    A A  33       3.722   3.394   1.461  1.00  0.00
ATOM    712  C5    A A  33       2.783   4.411   1.390  1.00  0.00
ATOM    713  C6    A A  33       1.377   4.405   1.422  1.00  0.00
ATOM    714  N6    A A  33       0.646   3.294   1.538  1.00  0.00
ATOM    715  N1    A A  33       0.743   5.593   1.329  1.00  0.00
ATOM    716  C2    A A  33       1.477   6.705   1.212  1.00  0.00
ATOM    717  N3    A A  33       2.801   6.838   1.169  1.00  0.00
ATOM    718  C4    A A  33       3.402   5.640   1.264  1.00  0.00
ATOM    719  P     A A  34       7.353   7.403   5.688  1.00  0.00
ATOM    720  OP1   A A  34       8.497   8.299   5.956  1.00  0.00
ATOM    721  OP2   A A  34       7.146   6.198   6.522  1.00  0.00
ATOM    722  O5'   A A  34       5.993   8.235   5.824  1.00  0.00
ATOM    723  C5'   A A  34       5.965   9.566   5.329  1.00  0.00
ATOM    724  C4'   A A  34       4.574   9.996   4.940  1.00  0.00
ATOM    725  O4'   A A  34       4.009   9.042   4.006  1.00  0.00
ATOM    726  C3'   A A  34       3.551  10.039   6.058  1.00  0.00
ATOM    727  O3'   A A  34       3.655  11.195   6.866  1.00  0.00
ATOM    728  C2'   A A  34       2.242   9.948   5.287  1.00  0.00
ATOM    729  O2'   A A  34       1.966  11.178   4.637  1.00  0.00
ATOM    730  C1'   A A  34       2.619   8.930   4.216  1.00  0.00
ATOM    731  N9    A A  34       2.270   7.596   4.676  1.00  0.00
ATOM    732  C8    A A  34       3.231   6.653   4.930  1.00  0.00
ATOM    733  N7    A A  34       2.750   5.451   5.143  1.00  0.00
ATOM    734  C5    A A  34       1.379   5.616   5.021  1.00  0.00
ATOM    735  C6    A A  34       0.304   4.717   5.133  1.00  0.00
ATOM    736  N6    A A  34       0.452   3.418   5.404  1.00  0.00
ATOM    737  N1    A A  34      -0.942   5.205   4.955  1.00  0.00
ATOM    738  C2    A A  34      -1.089   6.506   4.682  1.00  0.00
ATOM    739  N3    A A  34      -0.158   7.448   4.551  1.00  0.00
ATOM    740  C4    A A  34       1.069   6.932   4.735  1.00  0.00
ATOM    741  P     A A  35       3.376  11.070   8.398  1.00  0.00
ATOM    742  OP1   A A  35       3.670  12.365   9.049  1.00  0.00
ATOM    743  OP2   A A  35       4.054   9.837   8.856  1.00  0.00
ATOM    744  O5'   A A  35       1.821  10.714   8.540  1.00  0.00
ATOM    745  C5'   A A  35       0.832  11.541   7.940  1.00  0.00
ATOM    746  C4'   A A  35      -0.476  10.809   7.762  1.00  0.00
ATOM    747  O4'   A A  35      -0.332   9.724   6.810  1.00  0.00
ATOM    748  C3'   A A  35      -1.026  10.151   9.013  1.00  0.00
ATOM    749  O3'   A A  35      -1.732  11.087   9.809  1.00  0.00
ATOM    750  C2'   A A  35      -1.885   9.020   8.459  1.00  0.00
ATOM    751  O2'   A A  35      -3.161   9.503   8.068  1.00  0.00
ATOM    752  C1'   A A  35      -1.128   8.625   7.188  1.00  0.00
ATOM    753  N9    A A  35      -0.210   7.520   7.287  1.00  0.00
ATOM    754  C8    A A  35       1.116   7.481   7.630  1.00  0.00
ATOM    755  N7    A A  35       1.575   6.268   7.831  1.00  0.00
ATOM    756  C5    A A  35       0.474   5.456   7.606  1.00  0.00
ATOM    757  C6    A A  35       0.301   4.062   7.658  1.00  0.00
ATOM    758  N6    A A  35       1.279   3.206   7.966  1.00  0.00
ATOM    759  N1    A A  35      -0.926   3.572   7.380  1.00  0.00
ATOM    760  C2    A A  35      -1.905   4.430   7.071  1.00  0.00
ATOM    761  N3    A A  35      -1.864   5.758   6.988  1.00  0.00
ATOM    762  C4    A A  35      -0.632   6.213   7.271  1.00  0.00
ATOM    763  P     C A  36      -2.463  10.668  11.227  1.00  0.00
ATOM    764  OP1   C A  36      -3.449  11.598  11.801  1.00  0.00
ATOM    765  OP2   C A  36      -1.135  10.555  11.885  1.00  0.00
ATOM    766  O5'   C A  36      -3.165   9.219  11.181  1.00  0.00
ATOM    767  C5'   C A  36      -4.569   9.042  10.994  1.00  0.00
ATOM    768  C4'   C A  36      -4.952   7.570  11.004  1.00  0.00
ATOM    769  O4'   C A  36      -4.314   6.869   9.900  1.00  0.00
ATOM    770  C3'   C A  36      -4.548   6.777  12.247  1.00  0.00
ATOM    771  O3'   C A  36      -5.492   6.938  13.298  1.00  0.00
ATOM    772  C2'   C A  36      -4.515   5.356  11.682  1.00  0.00
ATOM    773  O2'   C A  36      -5.784   4.794  11.456  1.00  0.00
ATOM    774  C1'   C A  36      -3.860   5.595  10.328  1.00  0.00
ATOM    775  N1    C A  36      -2.348   5.553  10.410  1.00  0.00
ATOM    776  C2    C A  36      -1.672   4.328  10.434  1.00  0.00
ATOM    777  O2    C A  36      -2.336   3.278  10.382  1.00  0.00
ATOM    778  N3    C A  36      -0.320   4.322  10.514  1.00  0.00
ATOM    779  C4    C A  36       0.350   5.473  10.569  1.00  0.00
ATOM    780  N4    C A  36       1.682   5.418  10.647  1.00  0.00
ATOM    781  C5    C A  36      -0.316   6.725  10.546  1.00  0.00
ATOM    782  C6    C A  36      -1.651   6.727  10.467  1.00  0.00
ATOM    783  P     G A  37      -5.036   7.171  14.784  1.00  0.00
ATOM    784  OP1   G A  37      -6.355   7.332  14.116  1.00  0.00
ATOM    785  OP2   G A  37      -4.588   8.190  15.770  1.00  0.00
ATOM    786  O5'   G A  37      -5.053   5.748  15.508  1.00  0.00
ATOM    787  C5'   G A  37      -5.776   4.652  14.939  1.00  0.00
ATOM    788  C4'   G A  37      -4.977   3.358  15.023  1.00  0.00
ATOM    789  O4'   G A  37      -3.912   3.307  14.046  1.00  0.00
ATOM    790  C3'   G A  37      -4.298   3.019  16.340  1.00  0.00
ATOM    791  O3'   G A  37      -5.280   2.438  17.202  1.00  0.00
ATOM    792  C2'   G A  37      -3.229   1.989  15.929  1.00  0.00
ATOM    793  O2'   G A  37      -3.691   0.658  16.031  1.00  0.00
ATOM    794  C1'   G A  37      -2.990   2.308  14.443  1.00  0.00
ATOM    795  N9    G A  37      -1.969   2.809  13.693  1.00  0.00
ATOM    796  C8    G A  37      -1.588   4.116  13.503  1.00  0.00
ATOM    797  N7    G A  37      -0.294   4.285  13.533  1.00  0.00
ATOM    798  C5    G A  37       0.212   3.018  13.753  1.00  0.00
ATOM    799  C6    G A  37       1.552   2.569  13.884  1.00  0.00
ATOM    800  O6    G A  37       2.592   3.236  13.826  1.00  0.00
ATOM    801  N1    G A  37       1.622   1.196  14.104  1.00  0.00
ATOM    802  C2    G A  37       0.535   0.358  14.186  1.00  0.00
ATOM    803  N2    G A  37       0.802  -0.937  14.401  1.00  0.00
ATOM    804  N3    G A  37      -0.715   0.761  14.068  1.00  0.00
ATOM    805  C4    G A  37      -0.807   2.091  13.855  1.00  0.00
ATOM    806  P     U A  38      -5.210   2.763  18.987  1.00  0.00
ATOM    807  OP1   U A  38      -6.464   3.070  19.761  1.00  0.00
ATOM    808  OP2   U A  38      -4.216   3.893  18.855  1.00  0.00
ATOM    809  O5'   U A  38      -4.359   1.499  19.542  1.00  0.00
ATOM    810  C5'   U A  38      -5.110   0.271  19.242  1.00  0.00
ATOM    811  C4'   U A  38      -4.058  -0.786  18.972  1.00  0.00
ATOM    812  O4'   U A  38      -3.242  -0.430  17.874  1.00  0.00
ATOM    813  C3'   U A  38      -3.076  -0.986  20.117  1.00  0.00
ATOM    814  O3'   U A  38      -3.654  -1.695  21.200  1.00  0.00
ATOM    815  C2'   U A  38      -1.948  -1.708  19.406  1.00  0.00
ATOM    816  O2'   U A  38      -2.407  -3.046  19.207  1.00  0.00
ATOM    817  C1'   U A  38      -1.951  -0.991  18.059  1.00  0.00
ATOM    818  N1    U A  38      -0.955   0.093  17.997  1.00  0.00
ATOM    819  C2    U A  38       0.396  -0.194  17.940  1.00  0.00
ATOM    820  O2    U A  38       0.837  -1.328  18.001  1.00  0.00
ATOM    821  N3    U A  38       1.218   0.900  17.811  1.00  0.00
ATOM    822  C4    U A  38       0.833   2.222  17.734  1.00  0.00
ATOM    823  O4    U A  38       1.689   3.095  17.618  1.00  0.00
ATOM    824  C5    U A  38      -0.585   2.438  17.801  1.00  0.00
ATOM    825  C6    U A  38      -1.407   1.393  17.927  1.00  0.00
ATOM    826  P     C A  39      -3.037  -1.623  22.754  1.00  0.00
ATOM    827  OP1   C A  39      -3.840  -2.103  23.903  1.00  0.00
ATOM    828  OP2   C A  39      -2.673  -0.193  22.648  1.00  0.00
ATOM    829  O5'   C A  39      -1.624  -2.377  22.709  1.00  0.00
ATOM    830  C5'   C A  39      -1.536  -3.797  22.679  1.00  0.00
ATOM    831  C4'   C A  39      -0.174  -4.271  22.230  1.00  0.00
ATOM    832  O4'   C A  39       0.191  -3.604  20.992  1.00  0.00
ATOM    833  C3'   C A  39       0.986  -3.949  23.161  1.00  0.00
ATOM    834  O3'   C A  39       1.088  -4.823  24.272  1.00  0.00
ATOM    835  C2'   C A  39       2.178  -4.005  22.215  1.00  0.00
ATOM    836  O2'   C A  39       2.453  -5.346  21.851  1.00  0.00
ATOM    837  C1'   C A  39       1.580  -3.338  20.982  1.00  0.00
ATOM    838  N1    C A  39       1.824  -1.869  20.943  1.00  0.00
ATOM    839  C2    C A  39       3.117  -1.373  20.737  1.00  0.00
ATOM    840  O2    C A  39       4.068  -2.173  20.721  1.00  0.00
ATOM    841  N3    C A  39       3.293  -0.042  20.564  1.00  0.00
ATOM    842  C4    C A  39       2.242   0.779  20.591  1.00  0.00
ATOM    843  N4    C A  39       2.464   2.084  20.416  1.00  0.00
ATOM    844  C5    C A  39       0.924   0.297  20.798  1.00  0.00
ATOM    845  C6    C A  39       0.755  -1.019  20.968  1.00  0.00
ATOM    846  P     C A  40       1.458  -4.224  25.761  1.00  0.00
ATOM    847  OP1   C A  40       1.193  -5.397  26.626  1.00  0.00
ATOM    848  OP2   C A  40       1.313  -2.848  26.297  1.00  0.00
ATOM    849  O5'   C A  40       2.932  -4.345  25.142  1.00  0.00
ATOM    850  C5'   C A  40       4.024  -4.717  25.976  1.00  0.00
ATOM    851  C4'   C A  40       5.363  -4.419  25.330  1.00  0.00
ATOM    852  O4'   C A  40       5.172  -3.651  24.116  1.00  0.00
ATOM    853  C3'   C A  40       6.285  -3.557  26.177  1.00  0.00
ATOM    854  O3'   C A  40       7.023  -4.354  27.084  1.00  0.00
ATOM    855  C2'   C A  40       7.165  -2.900  25.117  1.00  0.00
ATOM    856  O2'   C A  40       8.176  -3.750  24.612  1.00  0.00
ATOM    857  C1'   C A  40       6.122  -2.600  24.044  1.00  0.00
ATOM    858  N1    C A  40       5.426  -1.153  24.141  1.00  0.00
ATOM    859  C2    C A  40       6.202  -0.023  23.861  1.00  0.00
ATOM    860  O2    C A  40       7.418  -0.169  23.651  1.00  0.00
ATOM    861  N3    C A  40       5.607   1.194  23.828  1.00  0.00
ATOM    862  C4    C A  40       4.299   1.303  24.061  1.00  0.00
ATOM    863  N4    C A  40       3.757   2.523  24.019  1.00  0.00
ATOM    864  C5    C A  40       3.495   0.170  24.347  1.00  0.00
ATOM    865  C6    C A  40       4.086  -1.029  24.378  1.00  0.00
ATOM    866  P     C A  41       7.247  -3.868  28.546  1.00  0.00
ATOM    867  OP1   C A  41       7.957  -4.960  29.261  1.00  0.00
ATOM    868  OP2   C A  41       6.214  -3.059  29.275  1.00  0.00
ATOM    869  O5'   C A  41       8.382  -2.911  27.991  1.00  0.00
ATOM    870  C5'   C A  41       9.623  -3.452  27.563  1.00  0.00
ATOM    871  C4'   C A  41      10.592  -2.342  27.335  1.00  0.00
ATOM    872  O4'   C A  41      10.091  -1.489  26.273  1.00  0.00
ATOM    873  C3'   C A  41      10.689  -1.410  28.517  1.00  0.00
ATOM    874  O3'   C A  41      11.570  -1.873  29.500  1.00  0.00
ATOM    875  C2'   C A  41      11.148  -0.108  27.891  1.00  0.00
ATOM    876  O2'   C A  41      12.531  -0.100  27.648  1.00  0.00
ATOM    877  C1'   C A  41      10.399  -0.136  26.564  1.00  0.00
ATOM    878  N1    C A  41       9.190   0.638  26.627  1.00  0.00
ATOM    879  C2    C A  41       9.218   2.019  26.399  1.00  0.00
ATOM    880  O2    C A  41      10.292   2.547  26.064  1.00  0.00
ATOM    881  N3    C A  41       8.080   2.735  26.552  1.00  0.00
ATOM    882  C4    C A  41       6.951   2.125  26.915  1.00  0.00
ATOM    883  N4    C A  41       5.853   2.873  27.053  1.00  0.00
ATOM    884  C5    C A  41       6.901   0.727  27.150  1.00  0.00
ATOM    885  C6    C A  41       8.028   0.023  26.998  1.00  0.00
ATOM    886  P     G A  42      11.828  -1.517  30.749  1.00  0.00
ATOM    887  OP1   G A  42      12.276  -2.003  29.421  1.00  0.00
ATOM    888  OP2   G A  42      12.090  -2.333  31.972  1.00  0.00
ATOM    889  O5'   G A  42      12.438  -0.071  30.985  1.00  0.00
ATOM    890  C5'   G A  42      12.305   0.952  30.002  1.00  0.00
ATOM    891  C4'   G A  42      13.111   2.156  30.411  1.00  0.00
ATOM    892  O4'   G A  42      12.432   2.857  31.488  1.00  0.00
ATOM    893  C3'   G A  42      14.469   1.808  30.998  1.00  0.00
ATOM    894  O3'   G A  42      15.430   1.582  29.983  1.00  0.00
ATOM    895  C2'   G A  42      14.781   3.038  31.837  1.00  0.00
ATOM    896  O2'   G A  42      15.251   4.115  31.065  1.00  0.00
ATOM    897  C1'   G A  42      13.395   3.383  32.392  1.00  0.00
ATOM    898  N9    G A  42      10.218   3.806  29.529  1.00  0.00
ATOM    899  C8    G A  42       9.363   2.733  29.600  1.00  0.00
ATOM    900  N7    G A  42       8.104   3.078  29.608  1.00  0.00
ATOM    901  C5    G A  42       8.125   4.458  29.536  1.00  0.00
ATOM    902  C6    G A  42       7.063   5.398  29.511  1.00  0.00
ATOM    903  O6    G A  42       5.846   5.178  29.548  1.00  0.00
ATOM    904  N1    G A  42       7.528   6.707  29.435  1.00  0.00
ATOM    905  C2    G A  42       8.853   7.068  29.388  1.00  0.00
ATOM    906  N2    G A  42       9.106   8.382  29.315  1.00  0.00
ATOM    907  N3    G A  42       9.851   6.207  29.411  1.00  0.00
ATOM    908  C4    G A  42       9.423   4.928  29.486  1.00  0.00
TER   
END   
