# Supplementary material for: RPocket: an intuitive database of RNA pocket topology information with RNA-ligand data resources
Source: BMC Bioinformatics. 2021 Sep 8;22:428. doi: 10.1186/s12859-021-04349-4 (PMC8424408; doi:10.1186/s12859-021-04349-4)
Supplement: Supplementary file 7 — Additional file 7. Folder S3: Nine other experimental structures and their modeling structures and pockets. [file 12859_2021_4349_MOESM7_ESM.zip › 12859_2021_4349_MOESM7_ESM/2AU4_s3.pdb]

ATOM      1  P     G A   1      25.156  -9.270  -2.999  1.00  0.00
ATOM      2  OP1   G A   1      25.615  -7.893  -3.289  1.00  0.00
ATOM      3  OP2   G A   1      23.960  -9.509  -2.157  1.00  0.00
ATOM      4  O5'   G A   1      24.826 -10.026  -4.371  1.00  0.00
ATOM      5  C5'   G A   1      25.716  -9.826  -5.456  1.00  0.00
ATOM      6  C4'   G A   1      25.563 -10.868  -6.528  1.00  0.00
ATOM      7  O4'   G A   1      25.467 -12.199  -5.959  1.00  0.00
ATOM      8  C3'   G A   1      24.314 -10.796  -7.379  1.00  0.00
ATOM      9  O3'   G A   1      24.321  -9.705  -8.284  1.00  0.00
ATOM     10  C2'   G A   1      24.386 -12.160  -8.049  1.00  0.00
ATOM     11  O2'   G A   1      25.460 -12.187  -8.979  1.00  0.00
ATOM     12  C1'   G A   1      24.785 -13.040  -6.866  1.00  0.00
ATOM     13  N9    G A   1      23.639 -13.671  -6.216  1.00  0.00
ATOM     14  C8    G A   1      23.214 -13.465  -4.926  1.00  0.00
ATOM     15  N7    G A   1      22.176 -14.188  -4.603  1.00  0.00
ATOM     16  C5    G A   1      21.898 -14.917  -5.745  1.00  0.00
ATOM     17  C6    G A   1      20.882 -15.873  -6.005  1.00  0.00
ATOM     18  O6    G A   1      19.996 -16.276  -5.242  1.00  0.00
ATOM     19  N1    G A   1      20.959 -16.373  -7.302  1.00  0.00
ATOM     20  C2    G A   1      21.898 -15.999  -8.233  1.00  0.00
ATOM     21  N2    G A   1      21.811 -16.593  -9.431  1.00  0.00
ATOM     22  N3    G A   1      22.846 -15.112  -8.006  1.00  0.00
ATOM     23  C4    G A   1      22.791 -14.612  -6.753  1.00  0.00
ATOM     24  P     G A   2      23.152  -8.873  -8.331  1.00  0.00
ATOM     25  OP1   G A   2      23.569  -7.689  -9.130  1.00  0.00
ATOM     26  OP2   G A   2      22.397  -8.681  -7.058  1.00  0.00
ATOM     27  O5'   G A   2      22.312  -9.830  -9.288  1.00  0.00
ATOM     28  C5'   G A   2      22.820 -10.163 -10.570  1.00  0.00
ATOM     29  C4'   G A   2      21.943 -11.181 -11.250  1.00  0.00
ATOM     30  O4'   G A   2      21.985 -12.444 -10.543  1.00  0.00
ATOM     31  C3'   G A   2      20.463 -10.889 -11.304  1.00  0.00
ATOM     32  O3'   G A   2      20.174  -9.913 -12.288  1.00  0.00
ATOM     33  C2'   G A   2      19.926 -12.259 -11.680  1.00  0.00
ATOM     34  O2'   G A   2      20.201 -12.592 -13.024  1.00  0.00
ATOM     35  C1'   G A   2      20.780 -13.151 -10.786  1.00  0.00
ATOM     36  N9    G A   2      20.119 -13.372  -9.515  1.00  0.00
ATOM     37  C8    G A   2      20.394 -12.781  -8.306  1.00  0.00
ATOM     38  N7    G A   2      19.605 -13.181  -7.346  1.00  0.00
ATOM     39  C5    G A   2      18.760 -14.091  -7.953  1.00  0.00
ATOM     40  C6    G A   2      17.691 -14.856  -7.420  1.00  0.00
ATOM     41  O6    G A   2      17.269 -14.876  -6.257  1.00  0.00
ATOM     42  N1    G A   2      17.091 -15.658  -8.387  1.00  0.00
ATOM     43  C2    G A   2      17.475 -15.716  -9.705  1.00  0.00
ATOM     44  N2    G A   2      16.777 -16.550 -10.488  1.00  0.00
ATOM     45  N3    G A   2      18.466 -15.011 -10.215  1.00  0.00
ATOM     46  C4    G A   2      19.062 -14.224  -9.295  1.00  0.00
ATOM     47  P     G A   3      18.748  -9.160 -12.265  1.00  0.00
ATOM     48  OP1   G A   3      18.827  -7.754 -12.722  1.00  0.00
ATOM     49  OP2   G A   3      18.768  -9.479 -10.819  1.00  0.00
ATOM     50  O5'   G A   3      17.394  -9.837 -12.787  1.00  0.00
ATOM     51  C5'   G A   3      17.267 -10.138 -14.170  1.00  0.00
ATOM     52  C4'   G A   3      16.369 -11.324 -14.423  1.00  0.00
ATOM     53  O4'   G A   3      16.746 -12.427 -13.562  1.00  0.00
ATOM     54  C3'   G A   3      14.899 -11.131 -14.104  1.00  0.00
ATOM     55  O3'   G A   3      14.201 -10.370 -15.076  1.00  0.00
ATOM     56  C2'   G A   3      14.406 -12.565 -13.936  1.00  0.00
ATOM     57  O2'   G A   3      14.232 -13.226 -15.180  1.00  0.00
ATOM     58  C1'   G A   3      15.605 -13.187 -13.227  1.00  0.00
ATOM     59  N9    G A   3      15.399 -13.059 -11.813  1.00  0.00
ATOM     60  C8    G A   3      16.188 -12.291 -10.991  1.00  0.00
ATOM     61  N7    G A   3      15.878 -12.403  -9.728  1.00  0.00
ATOM     62  C5    G A   3      14.824 -13.298  -9.712  1.00  0.00
ATOM     63  C6    G A   3      14.065 -13.810  -8.629  1.00  0.00
ATOM     64  O6    G A   3      14.186 -13.560  -7.423  1.00  0.00
ATOM     65  N1    G A   3      13.081 -14.698  -9.056  1.00  0.00
ATOM     66  C2    G A   3      12.856 -15.048 -10.366  1.00  0.00
ATOM     67  N2    G A   3      11.862 -15.920 -10.582  1.00  0.00
ATOM     68  N3    G A   3      13.552 -14.580 -11.383  1.00  0.00
ATOM     69  C4    G A   3      14.513 -13.715 -10.992  1.00  0.00
ATOM     70  P     A A   4      13.234  -9.283 -14.545  1.00  0.00
ATOM     71  OP1   A A   4      13.067  -7.817 -14.675  1.00  0.00
ATOM     72  OP2   A A   4      13.850  -9.862 -13.332  1.00  0.00
ATOM     73  O5'   A A   4      11.802  -9.971 -14.742  1.00  0.00
ATOM     74  C5'   A A   4      11.706 -11.187 -15.475  1.00  0.00
ATOM     75  C4'   A A   4      10.483 -12.000 -15.075  1.00  0.00
ATOM     76  O4'   A A   4      10.862 -13.027 -14.116  1.00  0.00
ATOM     77  C3'   A A   4       9.367 -11.224 -14.387  1.00  0.00
ATOM     78  O3'   A A   4       8.504 -10.631 -15.353  1.00  0.00
ATOM     79  C2'   A A   4       8.679 -12.348 -13.622  1.00  0.00
ATOM     80  O2'   A A   4       7.894 -13.156 -14.473  1.00  0.00
ATOM     81  C1'   A A   4       9.883 -13.127 -13.100  1.00  0.00
ATOM     82  N9    A A   4      10.378 -12.469 -11.802  1.00  0.00
ATOM     83  C8    A A   4      11.388 -11.551 -11.676  1.00  0.00
ATOM     84  N7    A A   4      11.669 -11.241 -10.432  1.00  0.00
ATOM     85  C5    A A   4      10.782 -12.006  -9.692  1.00  0.00
ATOM     86  C6    A A   4      10.570 -12.133  -8.308  1.00  0.00
ATOM     87  N6    A A   4      11.268 -11.464  -7.388  1.00  0.00
ATOM     88  N1    A A   4       9.604 -12.983  -7.898  1.00  0.00
ATOM     89  C2    A A   4       8.906 -13.655  -8.820  1.00  0.00
ATOM     90  N3    A A   4       9.013 -13.620 -10.146  1.00  0.00
ATOM     91  C4    A A   4       9.980 -12.766 -10.522  1.00  0.00
ATOM     92  P     C A   5       7.717  -9.157 -15.069  1.00  0.00
ATOM     93  OP1   C A   5       7.676  -8.173 -16.174  1.00  0.00
ATOM     94  OP2   C A   5       7.789  -8.707 -13.658  1.00  0.00
ATOM     95  O5'   C A   5       6.399 -10.065 -15.126  1.00  0.00
ATOM     96  C5'   C A   5       5.205  -9.678 -14.453  1.00  0.00
ATOM     97  C4'   C A   5       4.683 -10.795 -13.580  1.00  0.00
ATOM     98  O4'   C A   5       5.797 -11.386 -12.863  1.00  0.00
ATOM     99  C3'   C A   5       3.689 -10.406 -12.491  1.00  0.00
ATOM    100  O3'   C A   5       2.347 -10.310 -12.953  1.00  0.00
ATOM    101  C2'   C A   5       3.898 -11.495 -11.442  1.00  0.00
ATOM    102  O2'   C A   5       3.216 -12.690 -11.804  1.00  0.00
ATOM    103  C1'   C A   5       5.402 -11.750 -11.559  1.00  0.00
ATOM    104  N1    C A   5       6.143 -10.800 -10.564  1.00  0.00
ATOM    105  C2    C A   5       6.087 -11.027  -9.184  1.00  0.00
ATOM    106  O2    C A   5       5.340 -11.923  -8.756  1.00  0.00
ATOM    107  N3    C A   5       6.844 -10.266  -8.359  1.00  0.00
ATOM    108  C4    C A   5       7.631  -9.314  -8.863  1.00  0.00
ATOM    109  N4    C A   5       8.359  -8.589  -8.011  1.00  0.00
ATOM    110  C5    C A   5       7.702  -9.068 -10.258  1.00  0.00
ATOM    111  C6    C A   5       6.952  -9.822 -11.070  1.00  0.00
ATOM    112  P     G A   6       1.240  -9.540 -12.310  1.00  0.00
ATOM    113  OP1   G A   6      -0.233  -9.761 -12.257  1.00  0.00
ATOM    114  OP2   G A   6       1.792  -8.160 -12.396  1.00  0.00
ATOM    115  O5'   G A   6       1.890 -10.192 -11.022  1.00  0.00
ATOM    116  C5'   G A   6       1.651 -11.549 -10.687  1.00  0.00
ATOM    117  C4'   G A   6       1.771 -11.710  -9.200  1.00  0.00
ATOM    118  O4'   G A   6       3.020 -11.098  -8.796  1.00  0.00
ATOM    119  C3'   G A   6       0.732 -10.952  -8.397  1.00  0.00
ATOM    120  O3'   G A   6      -0.448 -11.727  -8.314  1.00  0.00
ATOM    121  C2'   G A   6       1.430 -10.762  -7.057  1.00  0.00
ATOM    122  O2'   G A   6       1.399 -11.941  -6.283  1.00  0.00
ATOM    123  C1'   G A   6       2.879 -10.545  -7.502  1.00  0.00
ATOM    124  N9    G A   6       3.241  -9.069  -7.446  1.00  0.00
ATOM    125  C8    G A   6       3.789  -8.285  -8.431  1.00  0.00
ATOM    126  N7    G A   6       4.664  -7.427  -7.980  1.00  0.00
ATOM    127  C5    G A   6       4.698  -7.657  -6.617  1.00  0.00
ATOM    128  C6    G A   6       5.457  -7.033  -5.594  1.00  0.00
ATOM    129  O6    G A   6       6.282  -6.117  -5.703  1.00  0.00
ATOM    130  N1    G A   6       5.185  -7.573  -4.340  1.00  0.00
ATOM    131  C2    G A   6       4.291  -8.589  -4.101  1.00  0.00
ATOM    132  N2    G A   6       4.164  -8.976  -2.825  1.00  0.00
ATOM    133  N3    G A   6       3.578  -9.178  -5.041  1.00  0.00
ATOM    134  C4    G A   6       3.825  -8.669  -6.267  1.00  0.00
ATOM    135  P     A A   7      -1.607 -11.662  -9.241  1.00  0.00
ATOM    136  OP1   A A   7      -1.233 -11.690 -10.671  1.00  0.00
ATOM    137  OP2   A A   7      -2.792 -10.905  -8.772  1.00  0.00
ATOM    138  O5'   A A   7      -1.745 -13.192  -8.792  1.00  0.00
ATOM    139  C5'   A A   7      -2.526 -13.538  -7.650  1.00  0.00
ATOM    140  C4'   A A   7      -2.478 -15.031  -7.388  1.00  0.00
ATOM    141  O4'   A A   7      -1.139 -15.406  -6.998  1.00  0.00
ATOM    142  C3'   A A   7      -3.312 -15.508  -6.217  1.00  0.00
ATOM    143  O3'   A A   7      -4.656 -15.653  -6.630  1.00  0.00
ATOM    144  C2'   A A   7      -2.653 -16.857  -5.942  1.00  0.00
ATOM    145  O2'   A A   7      -3.141 -17.888  -6.778  1.00  0.00
ATOM    146  C1'   A A   7      -1.177 -16.589  -6.233  1.00  0.00
ATOM    147  N9    A A   7      -0.845 -16.348  -4.564  1.00  0.00
ATOM    148  C8    A A   7      -1.033 -16.673  -3.246  1.00  0.00
ATOM    149  N7    A A   7       0.023 -16.470  -2.494  1.00  0.00
ATOM    150  C5    A A   7       0.970 -15.979  -3.379  1.00  0.00
ATOM    151  C6    A A   7       2.304 -15.568  -3.205  1.00  0.00
ATOM    152  N6    A A   7       2.936 -15.589  -2.030  1.00  0.00
ATOM    153  N1    A A   7       2.971 -15.131  -4.294  1.00  0.00
ATOM    154  C2    A A   7       2.336 -15.110  -5.471  1.00  0.00
ATOM    155  N3    A A   7       1.087 -15.468  -5.759  1.00  0.00
ATOM    156  C4    A A   7       0.451 -15.899  -4.657  1.00  0.00
ATOM    157  P     A A   8      -5.720 -14.520  -6.115  1.00  0.00
ATOM    158  OP1   A A   8      -7.156 -14.901  -6.060  1.00  0.00
ATOM    159  OP2   A A   8      -5.238 -13.618  -7.194  1.00  0.00
ATOM    160  O5'   A A   8      -5.336 -13.903  -4.685  1.00  0.00
ATOM    161  C5'   A A   8      -6.158 -14.133  -3.527  1.00  0.00
ATOM    162  C4'   A A   8      -5.448 -13.719  -2.249  1.00  0.00
ATOM    163  O4'   A A   8      -4.170 -14.413  -2.111  1.00  0.00
ATOM    164  C3'   A A   8      -5.092 -12.239  -2.123  1.00  0.00
ATOM    165  O3'   A A   8      -6.246 -11.381  -1.870  1.00  0.00
ATOM    166  C2'   A A   8      -4.098 -12.374  -0.966  1.00  0.00
ATOM    167  O2'   A A   8      -4.730 -12.635   0.273  1.00  0.00
ATOM    168  C1'   A A   8      -3.257 -13.574  -1.420  1.00  0.00
ATOM    169  N9    A A   8      -2.173 -13.324  -2.175  1.00  0.00
ATOM    170  C8    A A   8      -2.189 -13.245  -3.543  1.00  0.00
ATOM    171  N7    A A   8      -1.104 -12.714  -4.055  1.00  0.00
ATOM    172  C5    A A   8      -0.322 -12.423  -2.948  1.00  0.00
ATOM    173  C6    A A   8       0.953 -11.845  -2.815  1.00  0.00
ATOM    174  N6    A A   8       1.693 -11.442  -3.851  1.00  0.00
ATOM    175  N1    A A   8       1.446 -11.695  -1.568  1.00  0.00
ATOM    176  C2    A A   8       0.704 -12.101  -0.531  1.00  0.00
ATOM    177  N3    A A   8      -0.505 -12.657  -0.529  1.00  0.00
ATOM    178  C4    A A   8      -0.968 -12.792  -1.783  1.00  0.00
ATOM    179  P     G A   9      -6.570  -9.673  -2.530  1.00  0.00
ATOM    180  OP1   G A   9      -7.701  -9.201  -1.683  1.00  0.00
ATOM    181  OP2   G A   9      -6.231  -8.939  -3.787  1.00  0.00
ATOM    182  O5'   G A   9      -5.274  -9.757  -1.603  1.00  0.00
ATOM    183  C5'   G A   9      -5.280 -10.562  -0.424  1.00  0.00
ATOM    184  C4'   G A   9      -4.028 -10.321   0.400  1.00  0.00
ATOM    185  O4'   G A   9      -2.852 -10.831  -0.293  1.00  0.00
ATOM    186  C3'   G A   9      -3.665  -8.868   0.651  1.00  0.00
ATOM    187  O3'   G A   9      -4.459  -8.278   1.669  1.00  0.00
ATOM    188  C2'   G A   9      -2.194  -8.978   1.039  1.00  0.00
ATOM    189  O2'   G A   9      -1.991  -9.429   2.364  1.00  0.00
ATOM    190  C1'   G A   9      -1.709 -10.060   0.072  1.00  0.00
ATOM    191  N9    G A   9      -1.080  -9.417  -0.873  1.00  0.00
ATOM    192  C8    G A   9      -1.633  -9.194  -2.111  1.00  0.00
ATOM    193  N7    G A   9      -0.810  -8.621  -2.947  1.00  0.00
ATOM    194  C5    G A   9       0.355  -8.456  -2.222  1.00  0.00
ATOM    195  C6    G A   9       1.601  -7.888  -2.594  1.00  0.00
ATOM    196  O6    G A   9       1.926  -7.402  -3.685  1.00  0.00
ATOM    197  N1    G A   9       2.520  -7.918  -1.549  1.00  0.00
ATOM    198  C2    G A   9       2.269  -8.431  -0.299  1.00  0.00
ATOM    199  N2    G A   9       3.281  -8.372   0.578  1.00  0.00
ATOM    200  N3    G A   9       1.117  -8.961   0.062  1.00  0.00
ATOM    201  C4    G A   9       0.209  -8.942  -0.937  1.00  0.00
ATOM    202  P     U A  10      -4.507  -6.817   1.764  1.00  0.00
ATOM    203  OP1   U A  10      -5.622  -6.492   2.691  1.00  0.00
ATOM    204  OP2   U A  10      -4.481  -6.256   0.383  1.00  0.00
ATOM    205  O5'   U A  10      -3.127  -6.442   2.459  1.00  0.00
ATOM    206  C5'   U A  10      -2.878  -6.799   3.814  1.00  0.00
ATOM    207  C4'   U A  10      -1.498  -6.362   4.208  1.00  0.00
ATOM    208  O4'   U A  10      -0.547  -7.065   3.374  1.00  0.00
ATOM    209  C3'   U A  10      -1.167  -4.919   3.902  1.00  0.00
ATOM    210  O3'   U A  10      -1.634  -4.037   4.878  1.00  0.00
ATOM    211  C2'   U A  10       0.343  -4.945   3.906  1.00  0.00
ATOM    212  O2'   U A  10       0.882  -5.027   5.200  1.00  0.00
ATOM    213  C1'   U A  10       0.593  -6.248   3.164  1.00  0.00
ATOM    214  N1    U A  10       0.746  -5.955   1.742  1.00  0.00
ATOM    215  C2    U A  10       1.946  -5.395   1.348  1.00  0.00
ATOM    216  O2    U A  10       2.868  -5.190   2.118  1.00  0.00
ATOM    217  N3    U A  10       2.030  -5.081   0.013  1.00  0.00
ATOM    218  C4    U A  10       1.056  -5.266  -0.946  1.00  0.00
ATOM    219  O4    U A  10       1.280  -4.934  -2.108  1.00  0.00
ATOM    220  C5    U A  10      -0.161  -5.851  -0.458  1.00  0.00
ATOM    221  C6    U A  10      -0.270  -6.166   0.835  1.00  0.00
ATOM    222  P     G A  11      -2.292  -2.809   4.353  1.00  0.00
ATOM    223  OP1   G A  11      -3.477  -3.115   5.195  1.00  0.00
ATOM    224  OP2   G A  11      -2.480  -2.295   2.965  1.00  0.00
ATOM    225  O5'   G A  11      -1.388  -1.797   5.178  1.00  0.00
ATOM    226  C5'   G A  11      -0.463  -2.274   6.140  1.00  0.00
ATOM    227  C4'   G A  11       0.915  -1.765   5.809  1.00  0.00
ATOM    228  O4'   G A  11       1.400  -2.347   4.569  1.00  0.00
ATOM    229  C3'   G A  11       1.003  -0.295   5.445  1.00  0.00
ATOM    230  O3'   G A  11       0.767   0.591   6.527  1.00  0.00
ATOM    231  C2'   G A  11       2.404  -0.214   4.843  1.00  0.00
ATOM    232  O2'   G A  11       3.425  -0.139   5.818  1.00  0.00
ATOM    233  C1'   G A  11       2.493  -1.559   4.114  1.00  0.00
ATOM    234  N9    G A  11       2.328  -1.595   2.729  1.00  0.00
ATOM    235  C8    G A  11       1.229  -2.078   2.061  1.00  0.00
ATOM    236  N7    G A  11       1.313  -1.942   0.766  1.00  0.00
ATOM    237  C5    G A  11       2.538  -1.335   0.563  1.00  0.00
ATOM    238  C6    G A  11       3.182  -0.932  -0.635  1.00  0.00
ATOM    239  O6    G A  11       2.774  -1.042  -1.798  1.00  0.00
ATOM    240  N1    G A  11       4.422  -0.350  -0.390  1.00  0.00
ATOM    241  C2    G A  11       4.974  -0.177   0.857  1.00  0.00
ATOM    242  N2    G A  11       6.181   0.404   0.893  1.00  0.00
ATOM    243  N3    G A  11       4.388  -0.545   1.979  1.00  0.00
ATOM    244  C4    G A  11       3.182  -1.112   1.765  1.00  0.00
ATOM    245  P     G A  12       0.532   2.117   6.259  1.00  0.00
ATOM    246  OP1   G A  12      -0.020   2.629   7.532  1.00  0.00
ATOM    247  OP2   G A  12      -0.354   1.868   5.100  1.00  0.00
ATOM    248  O5'   G A  12       1.634   3.129   5.699  1.00  0.00
ATOM    249  C5'   G A  12       2.778   3.384   6.500  1.00  0.00
ATOM    250  C4'   G A  12       3.999   3.675   5.667  1.00  0.00
ATOM    251  O4'   G A  12       4.189   2.632   4.678  1.00  0.00
ATOM    252  C3'   G A  12       3.956   4.937   4.823  1.00  0.00
ATOM    253  O3'   G A  12       4.147   6.128   5.564  1.00  0.00
ATOM    254  C2'   G A  12       5.058   4.659   3.814  1.00  0.00
ATOM    255  O2'   G A  12       6.334   4.772   4.424  1.00  0.00
ATOM    256  C1'   G A  12       4.799   3.181   3.528  1.00  0.00
ATOM    257  N9    G A  12       3.994   3.080   2.414  1.00  0.00
ATOM    258  C8    G A  12       2.741   2.540   2.573  1.00  0.00
ATOM    259  N7    G A  12       2.111   2.360   1.444  1.00  0.00
ATOM    260  C5    G A  12       2.998   2.805   0.481  1.00  0.00
ATOM    261  C6    G A  12       2.876   2.862  -0.931  1.00  0.00
ATOM    262  O6    G A  12       1.917   2.514  -1.632  1.00  0.00
ATOM    263  N1    G A  12       4.016   3.388  -1.532  1.00  0.00
ATOM    264  C2    G A  12       5.137   3.806  -0.855  1.00  0.00
ATOM    265  N2    G A  12       6.138   4.283  -1.607  1.00  0.00
ATOM    266  N3    G A  12       5.265   3.760   0.456  1.00  0.00
ATOM    267  C4    G A  12       4.169   3.254   1.061  1.00  0.00
ATOM    268  P     U A  13       3.216   7.336   5.275  1.00  0.00
ATOM    269  OP1   U A  13       3.438   8.306   6.382  1.00  0.00
ATOM    270  OP2   U A  13       1.824   6.931   4.923  1.00  0.00
ATOM    271  O5'   U A  13       3.975   7.837   3.971  1.00  0.00
ATOM    272  C5'   U A  13       5.409   7.986   3.969  1.00  0.00
ATOM    273  C4'   U A  13       5.900   8.311   2.574  1.00  0.00
ATOM    274  O4'   U A  13       5.777   7.135   1.722  1.00  0.00
ATOM    275  C3'   U A  13       5.053   9.375   1.898  1.00  0.00
ATOM    276  O3'   U A  13       5.447  10.694   2.263  1.00  0.00
ATOM    277  C2'   U A  13       5.169   9.031   0.415  1.00  0.00
ATOM    278  O2'   U A  13       6.322   9.577  -0.197  1.00  0.00
ATOM    279  C1'   U A  13       5.262   7.499   0.449  1.00  0.00
ATOM    280  N1    U A  13       4.014   6.818   0.268  1.00  0.00
ATOM    281  C2    U A  13       3.627   6.539  -1.029  1.00  0.00
ATOM    282  O2    U A  13       4.327   6.780  -1.997  1.00  0.00
ATOM    283  N3    U A  13       2.385   5.965  -1.155  1.00  0.00
ATOM    284  C4    U A  13       1.510   5.650  -0.136  1.00  0.00
ATOM    285  O4    U A  13       0.428   5.136  -0.406  1.00  0.00
ATOM    286  C5    U A  13       1.983   5.971   1.181  1.00  0.00
ATOM    287  C6    U A  13       3.187   6.529   1.332  1.00  0.00
ATOM    288  P     U A  14       4.445  11.909   2.028  1.00  0.00
ATOM    289  OP1   U A  14       5.096  13.111   2.604  1.00  0.00
ATOM    290  OP2   U A  14       3.251  11.325   2.686  1.00  0.00
ATOM    291  O5'   U A  14       4.073  12.183   0.499  1.00  0.00
ATOM    292  C5'   U A  14       5.019  12.767  -0.372  1.00  0.00
ATOM    293  C4'   U A  14       4.541  12.598  -1.794  1.00  0.00
ATOM    294  O4'   U A  14       4.323  11.185  -2.060  1.00  0.00
ATOM    295  C3'   U A  14       3.194  13.234  -2.097  1.00  0.00
ATOM    296  O3'   U A  14       3.337  14.623  -2.372  1.00  0.00
ATOM    297  C2'   U A  14       2.789  12.441  -3.337  1.00  0.00
ATOM    298  O2'   U A  14       3.451  12.880  -4.508  1.00  0.00
ATOM    299  C1'   U A  14       3.247  11.029  -2.968  1.00  0.00
ATOM    300  N1    U A  14       2.187  10.241  -2.338  1.00  0.00
ATOM    301  C2    U A  14       1.305   9.495  -3.096  1.00  0.00
ATOM    302  O2    U A  14       1.228   9.586  -4.308  1.00  0.00
ATOM    303  N3    U A  14       0.510   8.632  -2.380  1.00  0.00
ATOM    304  C4    U A  14       0.509   8.446  -1.014  1.00  0.00
ATOM    305  O4    U A  14      -0.265   7.632  -0.515  1.00  0.00
ATOM    306  C5    U A  14       1.452   9.258  -0.297  1.00  0.00
ATOM    307  C6    U A  14       2.237  10.105  -0.968  1.00  0.00
ATOM    308  P     G A  15       2.307  15.822  -1.678  1.00  0.00
ATOM    309  OP1   G A  15       2.711  17.175  -1.233  1.00  0.00
ATOM    310  OP2   G A  15       2.087  14.745  -0.676  1.00  0.00
ATOM    311  O5'   G A  15       0.993  15.966  -2.568  1.00  0.00
ATOM    312  C5'   G A  15       0.553  14.875  -3.349  1.00  0.00
ATOM    313  C4'   G A  15      -0.626  15.243  -4.198  1.00  0.00
ATOM    314  O4'   G A  15      -0.846  14.121  -5.087  1.00  0.00
ATOM    315  C3'   G A  15      -1.928  15.419  -3.425  1.00  0.00
ATOM    316  O3'   G A  15      -2.192  16.797  -3.173  1.00  0.00
ATOM    317  C2'   G A  15      -2.953  14.814  -4.371  1.00  0.00
ATOM    318  O2'   G A  15      -3.279  15.704  -5.417  1.00  0.00
ATOM    319  C1'   G A  15      -2.163  13.635  -4.933  1.00  0.00
ATOM    320  N9    G A  15      -2.063  12.336  -4.193  1.00  0.00
ATOM    321  C8    G A  15      -1.378  11.994  -3.052  1.00  0.00
ATOM    322  N7    G A  15      -1.921  11.000  -2.404  1.00  0.00
ATOM    323  C5    G A  15      -3.028  10.661  -3.159  1.00  0.00
ATOM    324  C6    G A  15      -4.009   9.656  -2.960  1.00  0.00
ATOM    325  O6    G A  15      -4.090   8.837  -2.036  1.00  0.00
ATOM    326  N1    G A  15      -4.966   9.655  -3.971  1.00  0.00
ATOM    327  C2    G A  15      -4.976  10.516  -5.042  1.00  0.00
ATOM    328  N2    G A  15      -5.981  10.361  -5.915  1.00  0.00
ATOM    329  N3    G A  15      -4.072  11.455  -5.240  1.00  0.00
ATOM    330  C4    G A  15      -3.133  11.475  -4.270  1.00  0.00
ATOM    331  P     G A  16      -3.340  17.196  -2.141  1.00  0.00
ATOM    332  OP1   G A  16      -3.500  18.654  -2.323  1.00  0.00
ATOM    333  OP2   G A  16      -3.331  16.640  -0.733  1.00  0.00
ATOM    334  O5'   G A  16      -4.457  16.396  -2.952  1.00  0.00
ATOM    335  C5'   G A  16      -4.865  16.757  -4.261  1.00  0.00
ATOM    336  C4'   G A  16      -6.005  15.842  -4.743  1.00  0.00
ATOM    337  O4'   G A  16      -5.591  14.463  -4.914  1.00  0.00
ATOM    338  C3'   G A  16      -7.186  15.687  -3.781  1.00  0.00
ATOM    339  O3'   G A  16      -8.026  16.797  -3.823  1.00  0.00
ATOM    340  C2'   G A  16      -7.908  14.482  -4.354  1.00  0.00
ATOM    341  O2'   G A  16      -8.529  14.769  -5.614  1.00  0.00
ATOM    342  C1'   G A  16      -6.708  13.582  -4.631  1.00  0.00
ATOM    343  N9    G A  16      -6.398  12.816  -3.376  1.00  0.00
ATOM    344  C8    G A  16      -5.436  13.052  -2.423  1.00  0.00
ATOM    345  N7    G A  16      -5.476  12.206  -1.430  1.00  0.00
ATOM    346  C5    G A  16      -6.522  11.359  -1.743  1.00  0.00
ATOM    347  C6    G A  16      -7.047  10.242  -1.042  1.00  0.00
ATOM    348  O6    G A  16      -6.669   9.768   0.036  1.00  0.00
ATOM    349  N1    G A  16      -8.119   9.662  -1.715  1.00  0.00
ATOM    350  C2    G A  16      -8.623  10.103  -2.916  1.00  0.00
ATOM    351  N2    G A  16      -9.659   9.413  -3.410  1.00  0.00
ATOM    352  N3    G A  16      -8.146  11.139  -3.578  1.00  0.00
ATOM    353  C4    G A  16      -7.106  11.719  -2.942  1.00  0.00
ATOM    354  P     G A  17      -8.524  17.217  -2.558  1.00  0.00
ATOM    355  OP1   G A  17      -8.974  18.580  -2.953  1.00  0.00
ATOM    356  OP2   G A  17      -7.536  17.036  -1.458  1.00  0.00
ATOM    357  O5'   G A  17      -9.779  16.253  -2.315  1.00  0.00
ATOM    358  C5'   G A  17     -10.990  16.426  -3.064  1.00  0.00
ATOM    359  C4'   G A  17     -11.903  15.202  -2.981  1.00  0.00
ATOM    360  O4'   G A  17     -11.130  13.962  -3.078  1.00  0.00
ATOM    361  C3'   G A  17     -12.741  15.002  -1.722  1.00  0.00
ATOM    362  O3'   G A  17     -13.912  15.819  -1.644  1.00  0.00
ATOM    363  C2'   G A  17     -13.070  13.510  -1.789  1.00  0.00
ATOM    364  O2'   G A  17     -14.065  13.188  -2.737  1.00  0.00
ATOM    365  C1'   G A  17     -11.764  12.934  -2.317  1.00  0.00
ATOM    366  N9    G A  17     -10.959  12.541  -1.155  1.00  0.00
ATOM    367  C8    G A  17      -9.800  13.136  -0.718  1.00  0.00
ATOM    368  N7    G A  17      -9.249  12.515   0.289  1.00  0.00
ATOM    369  C5    G A  17     -10.090  11.445   0.533  1.00  0.00
ATOM    370  C6    G A  17     -10.015  10.416   1.507  1.00  0.00
ATOM    371  O6    G A  17      -9.152  10.246   2.377  1.00  0.00
ATOM    372  N1    G A  17     -11.081   9.526   1.406  1.00  0.00
ATOM    373  C2    G A  17     -12.094   9.617   0.481  1.00  0.00
ATOM    374  N2    G A  17     -13.034   8.664   0.540  1.00  0.00
ATOM    375  N3    G A  17     -12.177  10.567  -0.428  1.00  0.00
ATOM    376  C4    G A  17     -11.153  11.443  -0.349  1.00  0.00
ATOM    377  P     C A  18     -14.627  16.123  -0.151  1.00  0.00
ATOM    378  OP1   C A  18     -15.548  17.127  -0.740  1.00  0.00
ATOM    379  OP2   C A  18     -13.732  16.423   0.988  1.00  0.00
ATOM    380  O5'   C A  18     -15.520  14.866   0.252  1.00  0.00
ATOM    381  C5'   C A  18     -16.244  14.181  -0.744  1.00  0.00
ATOM    382  C4'   C A  18     -16.732  12.872  -0.184  1.00  0.00
ATOM    383  O4'   C A  18     -15.625  11.938  -0.071  1.00  0.00
ATOM    384  C3'   C A  18     -17.297  12.968   1.225  1.00  0.00
ATOM    385  O3'   C A  18     -18.610  13.492   1.214  1.00  0.00
ATOM    386  C2'   C A  18     -17.204  11.511   1.617  1.00  0.00
ATOM    387  O2'   C A  18     -18.158  10.734   0.951  1.00  0.00
ATOM    388  C1'   C A  18     -15.803  11.176   1.110  1.00  0.00
ATOM    389  N1    C A  18     -14.669  11.533   2.116  1.00  0.00
ATOM    390  C2    C A  18     -14.413  10.639   3.162  1.00  0.00
ATOM    391  O2    C A  18     -15.084   9.595   3.234  1.00  0.00
ATOM    392  N3    C A  18     -13.445  10.936   4.062  1.00  0.00
ATOM    393  C4    C A  18     -12.750  12.068   3.946  1.00  0.00
ATOM    394  N4    C A  18     -11.807  12.318   4.856  1.00  0.00
ATOM    395  C5    C A  18     -12.994  12.987   2.893  1.00  0.00
ATOM    396  C6    C A  18     -13.951  12.690   2.007  1.00  0.00
ATOM    397  P     G A  19     -19.219  14.292   2.477  1.00  0.00
ATOM    398  OP1   G A  19     -20.564  14.669   1.963  1.00  0.00
ATOM    399  OP2   G A  19     -18.190  15.349   2.714  1.00  0.00
ATOM    400  O5'   G A  19     -19.398  13.415   3.799  1.00  0.00
ATOM    401  C5'   G A  19     -20.241  12.268   3.775  1.00  0.00
ATOM    402  C4'   G A  19     -19.889  11.299   4.887  1.00  0.00
ATOM    403  O4'   G A  19     -18.552  10.756   4.710  1.00  0.00
ATOM    404  C3'   G A  19     -19.845  11.823   6.309  1.00  0.00
ATOM    405  O3'   G A  19     -21.155  11.993   6.833  1.00  0.00
ATOM    406  C2'   G A  19     -19.125  10.680   7.009  1.00  0.00
ATOM    407  O2'   G A  19     -19.979   9.575   7.179  1.00  0.00
ATOM    408  C1'   G A  19     -18.065  10.311   5.970  1.00  0.00
ATOM    409  N9    G A  19     -16.811  10.985   6.237  1.00  0.00
ATOM    410  C8    G A  19     -16.199  12.057   5.634  1.00  0.00
ATOM    411  N7    G A  19     -15.015  12.314   6.120  1.00  0.00
ATOM    412  C5    G A  19     -14.831  11.357   7.100  1.00  0.00
ATOM    413  C6    G A  19     -13.738  11.129   7.974  1.00  0.00
ATOM    414  O6    G A  19     -12.675  11.758   8.052  1.00  0.00
ATOM    415  N1    G A  19     -13.964  10.047   8.820  1.00  0.00
ATOM    416  C2    G A  19     -15.103   9.279   8.823  1.00  0.00
ATOM    417  N2    G A  19     -15.138   8.276   9.712  1.00  0.00
ATOM    418  N3    G A  19     -16.128   9.478   8.018  1.00  0.00
ATOM    419  C4    G A  19     -15.931  10.525   7.188  1.00  0.00
ATOM    420  P     C A  20     -21.454  13.156   8.067  1.00  0.00
ATOM    421  OP1   C A  20     -22.846  13.571   8.397  1.00  0.00
ATOM    422  OP2   C A  20     -20.427  14.184   7.764  1.00  0.00
ATOM    423  O5'   C A  20     -20.894  12.259   9.255  1.00  0.00
ATOM    424  C5'   C A  20     -21.597  11.101   9.683  1.00  0.00
ATOM    425  C4'   C A  20     -20.914  10.496  10.882  1.00  0.00
ATOM    426  O4'   C A  20     -19.571  10.114  10.503  1.00  0.00
ATOM    427  C3'   C A  20     -20.746  11.412  12.081  1.00  0.00
ATOM    428  O3'   C A  20     -21.915  11.355  12.895  1.00  0.00
ATOM    429  C2'   C A  20     -19.516  10.827  12.762  1.00  0.00
ATOM    430  O2'   C A  20     -19.832   9.684  13.519  1.00  0.00
ATOM    431  C1'   C A  20     -18.685  10.363  11.567  1.00  0.00
ATOM    432  N1    C A  20     -17.688  11.353  11.119  1.00  0.00
ATOM    433  C2    C A  20     -16.527  11.508  11.886  1.00  0.00
ATOM    434  O2    C A  20     -16.359  10.769  12.872  1.00  0.00
ATOM    435  N3    C A  20     -15.625  12.454  11.534  1.00  0.00
ATOM    436  C4    C A  20     -15.848  13.225  10.469  1.00  0.00
ATOM    437  N4    C A  20     -14.931  14.145  10.160  1.00  0.00
ATOM    438  C5    C A  20     -17.018  13.084   9.679  1.00  0.00
ATOM    439  C6    C A  20     -17.906  12.148  10.030  1.00  0.00
ATOM    440  P     U A  21     -22.278  12.620  13.965  1.00  0.00
ATOM    441  OP1   U A  21     -23.685  12.408  14.379  1.00  0.00
ATOM    442  OP2   U A  21     -21.820  13.973  13.571  1.00  0.00
ATOM    443  O5'   U A  21     -21.259  12.144  15.109  1.00  0.00
ATOM    444  C5'   U A  21     -21.223  12.746  16.395  1.00  0.00
ATOM    445  C4'   U A  21     -19.874  12.584  17.056  1.00  0.00
ATOM    446  O4'   U A  21     -18.866  12.269  16.061  1.00  0.00
ATOM    447  C3'   U A  21     -19.365  13.825  17.772  1.00  0.00
ATOM    448  O3'   U A  21     -19.818  13.894  19.113  1.00  0.00
ATOM    449  C2'   U A  21     -17.852  13.716  17.644  1.00  0.00
ATOM    450  O2'   U A  21     -17.338  12.871  18.659  1.00  0.00
ATOM    451  C1'   U A  21     -17.694  13.019  16.291  1.00  0.00
ATOM    452  N1    U A  21     -17.447  13.918  15.099  1.00  0.00
ATOM    453  C2    U A  21     -16.224  14.560  15.061  1.00  0.00
ATOM    454  O2    U A  21     -15.346  14.368  15.884  1.00  0.00
ATOM    455  N3    U A  21     -16.063  15.442  14.020  1.00  0.00
ATOM    456  C4    U A  21     -16.982  15.740  13.036  1.00  0.00
ATOM    457  O4    U A  21     -16.692  16.556  12.164  1.00  0.00
ATOM    458  C5    U A  21     -18.227  15.033  13.145  1.00  0.00
ATOM    459  C6    U A  21     -18.410  14.170  14.147  1.00  0.00
ATOM    460  P     U A  22     -20.661  15.519  19.647  1.00  0.00
ATOM    461  OP1   U A  22     -19.300  14.970  19.813  1.00  0.00
ATOM    462  OP2   U A  22     -21.854  14.810  20.165  1.00  0.00
ATOM    463  O5'   U A  22     -20.651  16.935  20.393  1.00  0.00
ATOM    464  C5'   U A  22     -19.472  17.355  21.076  1.00  0.00
ATOM    465  C4'   U A  22     -18.702  18.352  20.254  1.00  0.00
ATOM    466  O4'   U A  22     -19.344  19.650  20.392  1.00  0.00
ATOM    467  C3'   U A  22     -17.239  18.522  20.661  1.00  0.00
ATOM    468  O3'   U A  22     -16.335  18.174  19.613  1.00  0.00
ATOM    469  C2'   U A  22     -17.073  19.998  21.014  1.00  0.00
ATOM    470  O2'   U A  22     -16.016  20.631  20.322  1.00  0.00
ATOM    471  C1'   U A  22     -18.395  20.662  20.652  1.00  0.00
ATOM    472  N1    U A  22     -18.737  21.347  21.899  1.00  0.00
ATOM    473  C2    U A  22     -18.638  22.721  22.005  1.00  0.00
ATOM    474  O2    U A  22     -18.308  23.437  21.076  1.00  0.00
ATOM    475  N3    U A  22     -18.940  23.232  23.244  1.00  0.00
ATOM    476  C4    U A  22     -19.323  22.522  24.363  1.00  0.00
ATOM    477  O4    U A  22     -19.563  23.122  25.408  1.00  0.00
ATOM    478  C5    U A  22     -19.402  21.101  24.173  1.00  0.00
ATOM    479  C6    U A  22     -19.113  20.578  22.979  1.00  0.00
ATOM    480  P     C A  23     -15.174  16.970  20.120  1.00  0.00
ATOM    481  OP1   C A  23     -14.630  16.634  18.783  1.00  0.00
ATOM    482  OP2   C A  23     -15.621  15.898  21.047  1.00  0.00
ATOM    483  O5'   C A  23     -14.043  17.775  20.916  1.00  0.00
ATOM    484  C5'   C A  23     -13.492  18.931  20.298  1.00  0.00
ATOM    485  C4'   C A  23     -12.070  19.190  20.732  1.00  0.00
ATOM    486  O4'   C A  23     -12.017  19.330  22.173  1.00  0.00
ATOM    487  C3'   C A  23     -11.070  18.095  20.389  1.00  0.00
ATOM    488  O3'   C A  23     -10.498  18.309  19.109  1.00  0.00
ATOM    489  C2'   C A  23     -10.040  18.178  21.505  1.00  0.00
ATOM    490  O2'   C A  23      -9.063  19.142  21.154  1.00  0.00
ATOM    491  C1'   C A  23     -10.857  18.713  22.684  1.00  0.00
ATOM    492  N1    C A  23     -11.536  17.557  23.886  1.00  0.00
ATOM    493  C2    C A  23     -10.507  17.146  24.742  1.00  0.00
ATOM    494  O2    C A  23      -9.333  17.213  24.340  1.00  0.00
ATOM    495  N3    C A  23     -10.820  16.689  25.978  1.00  0.00
ATOM    496  C4    C A  23     -12.094  16.634  26.366  1.00  0.00
ATOM    497  N4    C A  23     -12.355  16.176  27.592  1.00  0.00
ATOM    498  C5    C A  23     -13.151  17.045  25.514  1.00  0.00
ATOM    499  C6    C A  23     -12.838  17.496  24.294  1.00  0.00
ATOM    500  P     G A  24     -10.116  17.107  18.074  1.00  0.00
ATOM    501  OP1   G A  24     -10.640  16.682  16.749  1.00  0.00
ATOM    502  OP2   G A  24      -9.959  16.104  19.163  1.00  0.00
ATOM    503  O5'   G A  24      -8.711  17.823  17.833  1.00  0.00
ATOM    504  C5'   G A  24      -8.451  18.452  16.589  1.00  0.00
ATOM    505  C4'   G A  24      -6.970  18.681  16.377  1.00  0.00
ATOM    506  O4'   G A  24      -6.479  19.757  17.202  1.00  0.00
ATOM    507  C3'   G A  24      -5.954  17.586  16.647  1.00  0.00
ATOM    508  O3'   G A  24      -6.051  16.600  15.620  1.00  0.00
ATOM    509  C2'   G A  24      -4.647  18.385  16.568  1.00  0.00
ATOM    510  O2'   G A  24      -4.237  18.599  15.231  1.00  0.00
ATOM    511  C1'   G A  24      -5.069  19.750  17.135  1.00  0.00
ATOM    512  N9    G A  24      -4.392  20.900  17.445  1.00  0.00
ATOM    513  C8    G A  24      -4.753  21.437  18.657  1.00  0.00
ATOM    514  N7    G A  24      -4.063  22.498  18.976  1.00  0.00
ATOM    515  C5    G A  24      -3.195  22.675  17.914  1.00  0.00
ATOM    516  C6    G A  24      -2.200  23.660  17.690  1.00  0.00
ATOM    517  O6    G A  24      -1.882  24.608  18.419  1.00  0.00
ATOM    518  N1    G A  24      -1.543  23.470  16.477  1.00  0.00
ATOM    519  C2    G A  24      -1.812  22.456  15.590  1.00  0.00
ATOM    520  N2    G A  24      -1.074  22.437  14.472  1.00  0.00
ATOM    521  N3    G A  24      -2.733  21.533  15.785  1.00  0.00
ATOM    522  C4    G A  24      -3.383  21.697  16.957  1.00  0.00
ATOM    523  P     G A  25      -5.035  15.512  15.552  1.00  0.00
ATOM    524  OP1   G A  25      -3.556  15.517  15.616  1.00  0.00
ATOM    525  OP2   G A  25      -5.728  15.057  14.326  1.00  0.00
ATOM    526  O5'   G A  25      -5.640  14.598  16.717  1.00  0.00
ATOM    527  C5'   G A  25      -5.895  13.243  16.404  1.00  0.00
ATOM    528  C4'   G A  25      -7.186  12.743  16.993  1.00  0.00
ATOM    529  O4'   G A  25      -8.220  13.759  16.937  1.00  0.00
ATOM    530  C3'   G A  25      -7.817  11.598  16.226  1.00  0.00
ATOM    531  O3'   G A  25      -7.142  10.365  16.368  1.00  0.00
ATOM    532  C2'   G A  25      -9.246  11.634  16.740  1.00  0.00
ATOM    533  O2'   G A  25      -9.305  11.222  18.095  1.00  0.00
ATOM    534  C1'   G A  25      -9.469  13.142  16.678  1.00  0.00
ATOM    535  N9    G A  25      -9.875  13.276  15.067  1.00  0.00
ATOM    536  C8    G A  25      -9.255  14.234  14.302  1.00  0.00
ATOM    537  N7    G A  25      -9.947  14.581  13.251  1.00  0.00
ATOM    538  C5    G A  25     -11.093  13.812  13.325  1.00  0.00
ATOM    539  C6    G A  25     -12.218  13.746  12.463  1.00  0.00
ATOM    540  O6    G A  25     -12.425  14.385  11.424  1.00  0.00
ATOM    541  N1    G A  25     -13.162  12.825  12.908  1.00  0.00
ATOM    542  C2    G A  25     -13.037  12.061  14.044  1.00  0.00
ATOM    543  N2    G A  25     -14.053  11.229  14.311  1.00  0.00
ATOM    544  N3    G A  25     -11.998  12.111  14.854  1.00  0.00
ATOM    545  C4    G A  25     -11.068  12.998  14.441  1.00  0.00
ATOM    546  P     C A  26      -6.273   9.917  15.096  1.00  0.00
ATOM    547  OP1   C A  26      -4.880   9.804  15.622  1.00  0.00
ATOM    548  OP2   C A  26      -6.494  10.750  13.894  1.00  0.00
ATOM    549  O5'   C A  26      -6.840   8.461  14.727  1.00  0.00
ATOM    550  C5'   C A  26      -7.623   7.743  15.660  1.00  0.00
ATOM    551  C4'   C A  26      -8.997   7.452  15.118  1.00  0.00
ATOM    552  O4'   C A  26      -9.745   8.667  14.912  1.00  0.00
ATOM    553  C3'   C A  26      -9.024   6.845  13.741  1.00  0.00
ATOM    554  O3'   C A  26      -8.490   5.519  13.686  1.00  0.00
ATOM    555  C2'   C A  26     -10.508   6.958  13.432  1.00  0.00
ATOM    556  O2'   C A  26     -11.317   5.991  14.064  1.00  0.00
ATOM    557  C1'   C A  26     -10.780   8.385  13.954  1.00  0.00
ATOM    558  N1    C A  26     -10.840   9.266  12.926  1.00  0.00
ATOM    559  C2    C A  26     -11.878   9.412  11.998  1.00  0.00
ATOM    560  O2    C A  26     -12.822   8.604  12.025  1.00  0.00
ATOM    561  N3    C A  26     -11.822  10.425  11.100  1.00  0.00
ATOM    562  C4    C A  26     -10.789  11.268  11.108  1.00  0.00
ATOM    563  N4    C A  26     -10.778  12.251  10.205  1.00  0.00
ATOM    564  C5    C A  26      -9.728  11.137  12.040  1.00  0.00
ATOM    565  C6    C A  26      -9.786  10.136  12.925  1.00  0.00
ATOM    566  P     G A  27      -7.534   5.202  12.410  1.00  0.00
ATOM    567  OP1   G A  27      -6.714   4.046  12.815  1.00  0.00
ATOM    568  OP2   G A  27      -6.901   6.351  11.717  1.00  0.00
ATOM    569  O5'   G A  27      -8.689   4.695  11.433  1.00  0.00
ATOM    570  C5'   G A  27      -9.577   3.646  11.816  1.00  0.00
ATOM    571  C4'   G A  27     -10.826   3.669  10.961  1.00  0.00
ATOM    572  O4'   G A  27     -11.431   4.985  11.059  1.00  0.00
ATOM    573  C3'   G A  27     -10.694   3.432   9.457  1.00  0.00
ATOM    574  O3'   G A  27     -10.624   2.037   9.153  1.00  0.00
ATOM    575  C2'   G A  27     -11.977   4.073   8.933  1.00  0.00
ATOM    576  O2'   G A  27     -13.118   3.260   9.107  1.00  0.00
ATOM    577  C1'   G A  27     -12.130   5.276   9.863  1.00  0.00
ATOM    578  N9    G A  27     -11.567   6.475   9.298  1.00  0.00
ATOM    579  C8    G A  27     -10.433   7.142   9.694  1.00  0.00
ATOM    580  N7    G A  27     -10.175   8.195   8.967  1.00  0.00
ATOM    581  C5    G A  27     -11.197   8.229   8.037  1.00  0.00
ATOM    582  C6    G A  27     -11.455   9.141   6.981  1.00  0.00
ATOM    583  O6    G A  27     -10.799  10.138   6.653  1.00  0.00
ATOM    584  N1    G A  27     -12.605   8.805   6.272  1.00  0.00
ATOM    585  C2    G A  27     -13.408   7.725   6.547  1.00  0.00
ATOM    586  N2    G A  27     -14.476   7.565   5.753  1.00  0.00
ATOM    587  N3    G A  27     -13.181   6.868   7.523  1.00  0.00
ATOM    588  C4    G A  27     -12.069   7.174   8.225  1.00  0.00
ATOM    589  P     U A  28     -10.181   1.557   7.767  1.00  0.00
ATOM    590  OP1   U A  28     -10.677   0.199   7.817  1.00  0.00
ATOM    591  OP2   U A  28      -8.935   1.908   7.013  1.00  0.00
ATOM    592  O5'   U A  28     -11.427   2.373   7.207  1.00  0.00
ATOM    593  C5'   U A  28     -12.299   1.444   6.637  1.00  0.00
ATOM    594  C4'   U A  28     -13.151   2.071   5.599  1.00  0.00
ATOM    595  O4'   U A  28     -13.184   3.443   5.935  1.00  0.00
ATOM    596  C3'   U A  28     -12.564   2.156   4.217  1.00  0.00
ATOM    597  O3'   U A  28     -12.849   1.059   3.416  1.00  0.00
ATOM    598  C2'   U A  28     -13.417   3.252   3.651  1.00  0.00
ATOM    599  O2'   U A  28     -14.727   2.753   3.473  1.00  0.00
ATOM    600  C1'   U A  28     -13.289   4.244   4.768  1.00  0.00
ATOM    601  N1    U A  28     -12.078   5.140   4.632  1.00  0.00
ATOM    602  C2    U A  28     -12.103   6.224   3.775  1.00  0.00
ATOM    603  O2    U A  28     -13.027   6.446   3.012  1.00  0.00
ATOM    604  N3    U A  28     -11.002   7.043   3.841  1.00  0.00
ATOM    605  C4    U A  28      -9.903   6.891   4.660  1.00  0.00
ATOM    606  O4    U A  28      -8.990   7.711   4.606  1.00  0.00
ATOM    607  C5    U A  28      -9.951   5.742   5.520  1.00  0.00
ATOM    608  C6    U A  28     -11.010   4.929   5.476  1.00  0.00
ATOM    609  P     G A  29     -11.652   0.510   2.709  1.00  0.00
ATOM    610  OP1   G A  29     -12.062  -0.865   2.315  1.00  0.00
ATOM    611  OP2   G A  29     -10.299   0.682   3.287  1.00  0.00
ATOM    612  O5'   G A  29     -11.821   1.545   1.492  1.00  0.00
ATOM    613  C5'   G A  29     -12.808   1.381   0.478  1.00  0.00
ATOM    614  C4'   G A  29     -12.830   2.587  -0.454  1.00  0.00
ATOM    615  O4'   G A  29     -12.685   3.812   0.302  1.00  0.00
ATOM    616  C3'   G A  29     -11.661   2.786  -1.401  1.00  0.00
ATOM    617  O3'   G A  29     -11.611   1.919  -2.490  1.00  0.00
ATOM    618  C2'   G A  29     -11.916   4.190  -1.900  1.00  0.00
ATOM    619  O2'   G A  29     -13.070   4.301  -2.699  1.00  0.00
ATOM    620  C1'   G A  29     -12.170   4.814  -0.557  1.00  0.00
ATOM    621  N9    G A  29     -11.008   5.335   0.141  1.00  0.00
ATOM    622  C8    G A  29     -10.372   4.767   1.218  1.00  0.00
ATOM    623  N7    G A  29      -9.329   5.444   1.617  1.00  0.00
ATOM    624  C5    G A  29      -9.272   6.524   0.756  1.00  0.00
ATOM    625  C6    G A  29      -8.355   7.605   0.691  1.00  0.00
ATOM    626  O6    G A  29      -7.377   7.824   1.416  1.00  0.00
ATOM    627  N1    G A  29      -8.662   8.486  -0.342  1.00  0.00
ATOM    628  C2    G A  29      -9.721   8.343  -1.207  1.00  0.00
ATOM    629  N2    G A  29      -9.855   9.296  -2.139  1.00  0.00
ATOM    630  N3    G A  29     -10.579   7.344  -1.160  1.00  0.00
ATOM    631  C4    G A  29     -10.301   6.475  -0.164  1.00  0.00
ATOM    632  P     U A  30     -10.235   1.423  -2.703  1.00  0.00
ATOM    633  OP1   U A  30      -9.485   0.158  -2.864  1.00  0.00
ATOM    634  OP2   U A  30     -10.152   2.167  -1.427  1.00  0.00
ATOM    635  O5'   U A  30      -9.816   2.403  -3.896  1.00  0.00
ATOM    636  C5'   U A  30     -10.756   3.319  -4.446  1.00  0.00
ATOM    637  C4'   U A  30     -10.058   4.332  -5.336  1.00  0.00
ATOM    638  O4'   U A  30      -9.945   5.595  -4.637  1.00  0.00
ATOM    639  C3'   U A  30      -8.630   3.964  -5.718  1.00  0.00
ATOM    640  O3'   U A  30      -8.604   3.152  -6.886  1.00  0.00
ATOM    641  C2'   U A  30      -8.007   5.336  -5.964  1.00  0.00
ATOM    642  O2'   U A  30      -8.326   5.866  -7.237  1.00  0.00
ATOM    643  C1'   U A  30      -8.671   6.167  -4.874  1.00  0.00
ATOM    644  N1    U A  30      -7.898   6.201  -3.532  1.00  0.00
ATOM    645  C2    U A  30      -6.940   7.191  -3.418  1.00  0.00
ATOM    646  O2    U A  30      -6.776   8.056  -4.260  1.00  0.00
ATOM    647  N3    U A  30      -6.176   7.132  -2.278  1.00  0.00
ATOM    648  C4    U A  30      -6.271   6.203  -1.263  1.00  0.00
ATOM    649  O4    U A  30      -5.514   6.281  -0.299  1.00  0.00
ATOM    650  C5    U A  30      -7.288   5.207  -1.455  1.00  0.00
ATOM    651  C6    U A  30      -8.045   5.241  -2.555  1.00  0.00
ATOM    652  P     G A  31      -7.427   1.796  -6.993  1.00  0.00
ATOM    653  OP1   G A  31      -7.912   0.693  -7.832  1.00  0.00
ATOM    654  OP2   G A  31      -6.591   1.513  -5.820  1.00  0.00
ATOM    655  O5'   G A  31      -6.657   2.823  -7.922  1.00  0.00
ATOM    656  C5'   G A  31      -7.257   3.308  -9.122  1.00  0.00
ATOM    657  C4'   G A  31      -6.587   4.588  -9.575  1.00  0.00
ATOM    658  O4'   G A  31      -6.702   5.589  -8.532  1.00  0.00
ATOM    659  C3'   G A  31      -5.093   4.531  -9.802  1.00  0.00
ATOM    660  O3'   G A  31      -4.753   3.942 -11.038  1.00  0.00
ATOM    661  C2'   G A  31      -4.739   6.004  -9.771  1.00  0.00
ATOM    662  O2'   G A  31      -5.130   6.694 -10.932  1.00  0.00
ATOM    663  C1'   G A  31      -5.603   6.479  -8.613  1.00  0.00
ATOM    664  N9    G A  31      -4.869   6.404  -7.330  1.00  0.00
ATOM    665  C8    G A  31      -5.050   5.468  -6.341  1.00  0.00
ATOM    666  N7    G A  31      -4.288   5.664  -5.300  1.00  0.00
ATOM    667  C5    G A  31      -3.562   6.798  -5.615  1.00  0.00
ATOM    668  C6    G A  31      -2.572   7.495  -4.876  1.00  0.00
ATOM    669  O6    G A  31      -2.129   7.232  -3.751  1.00  0.00
ATOM    670  N1    G A  31      -2.086   8.600  -5.569  1.00  0.00
ATOM    671  C2    G A  31      -2.504   8.986  -6.821  1.00  0.00
ATOM    672  N2    G A  31      -1.920  10.081  -7.327  1.00  0.00
ATOM    673  N3    G A  31      -3.422   8.348  -7.520  1.00  0.00
ATOM    674  C4    G A  31      -3.907   7.271  -6.866  1.00  0.00
ATOM    675  P     A A  32      -3.566   2.932 -11.118  1.00  0.00
ATOM    676  OP1   A A  32      -3.296   2.230 -12.399  1.00  0.00
ATOM    677  OP2   A A  32      -3.695   2.150  -9.855  1.00  0.00
ATOM    678  O5'   A A  32      -2.372   3.946 -10.883  1.00  0.00
ATOM    679  C5'   A A  32      -1.758   4.584 -11.976  1.00  0.00
ATOM    680  C4'   A A  32      -0.434   5.129 -11.559  1.00  0.00
ATOM    681  O4'   A A  32      -0.650   6.114 -10.522  1.00  0.00
ATOM    682  C3'   A A  32       0.500   4.119 -10.930  1.00  0.00
ATOM    683  O3'   A A  32       1.209   3.399 -11.907  1.00  0.00
ATOM    684  C2'   A A  32       1.401   4.993 -10.082  1.00  0.00
ATOM    685  O2'   A A  32       2.416   5.602 -10.830  1.00  0.00
ATOM    686  C1'   A A  32       0.419   6.051  -9.586  1.00  0.00
ATOM    687  N9    A A  32      -0.097   5.641  -8.269  1.00  0.00
ATOM    688  C8    A A  32      -1.299   5.039  -8.001  1.00  0.00
ATOM    689  N7    A A  32      -1.515   4.837  -6.722  1.00  0.00
ATOM    690  C5    A A  32      -0.378   5.340  -6.110  1.00  0.00
ATOM    691  C6    A A  32       0.011   5.425  -4.762  1.00  0.00
ATOM    692  N6    A A  32      -0.738   4.988  -3.747  1.00  0.00
ATOM    693  N1    A A  32       1.210   5.982  -4.490  1.00  0.00
ATOM    694  C2    A A  32       1.960   6.421  -5.507  1.00  0.00
ATOM    695  N3    A A  32       1.703   6.397  -6.813  1.00  0.00
ATOM    696  C4    A A  32       0.505   5.837  -7.050  1.00  0.00
ATOM    697  P     A A  33       1.664   1.664 -11.630  1.00  0.00
ATOM    698  OP1   A A  33       2.265   0.670 -12.546  1.00  0.00
ATOM    699  OP2   A A  33       0.756   1.264 -10.529  1.00  0.00
ATOM    700  O5'   A A  33       2.832   2.481 -10.898  1.00  0.00
ATOM    701  C5'   A A  33       4.025   2.845 -11.581  1.00  0.00
ATOM    702  C4'   A A  33       5.020   3.496 -10.650  1.00  0.00
ATOM    703  O4'   A A  33       4.364   4.580  -9.940  1.00  0.00
ATOM    704  C3'   A A  33       5.596   2.618  -9.541  1.00  0.00
ATOM    705  O3'   A A  33       6.688   1.806  -9.944  1.00  0.00
ATOM    706  C2'   A A  33       5.969   3.635  -8.471  1.00  0.00
ATOM    707  O2'   A A  33       7.189   4.288  -8.796  1.00  0.00
ATOM    708  C1'   A A  33       4.820   4.635  -8.603  1.00  0.00
ATOM    709  N9    A A  33       3.690   4.271  -7.743  1.00  0.00
ATOM    710  C8    A A  33       2.642   3.420  -7.982  1.00  0.00
ATOM    711  N7    A A  33       1.900   3.186  -6.926  1.00  0.00
ATOM    712  C5    A A  33       2.501   3.933  -5.925  1.00  0.00
ATOM    713  C6    A A  33       2.193   4.114  -4.565  1.00  0.00
ATOM    714  N6    A A  33       1.158   3.530  -3.958  1.00  0.00
ATOM    715  N1    A A  33       2.996   4.925  -3.844  1.00  0.00
ATOM    716  C2    A A  33       4.032   5.511  -4.454  1.00  0.00
ATOM    717  N3    A A  33       4.422   5.419  -5.723  1.00  0.00
ATOM    718  C4    A A  33       3.605   4.606  -6.413  1.00  0.00
ATOM    719  P     A A  34       7.181   0.486  -9.051  1.00  0.00
ATOM    720  OP1   A A  34       8.003  -0.551  -9.715  1.00  0.00
ATOM    721  OP2   A A  34       5.861   0.136  -8.480  1.00  0.00
ATOM    722  O5'   A A  34       7.985   1.108  -7.810  1.00  0.00
ATOM    723  C5'   A A  34       9.251   1.741  -7.972  1.00  0.00
ATOM    724  C4'   A A  34       9.835   2.188  -6.650  1.00  0.00
ATOM    725  O4'   A A  34       8.876   3.028  -5.958  1.00  0.00
ATOM    726  C3'   A A  34      10.167   1.077  -5.663  1.00  0.00
ATOM    727  O3'   A A  34      11.474   0.560  -5.852  1.00  0.00
ATOM    728  C2'   A A  34       9.958   1.719  -4.294  1.00  0.00
ATOM    729  O2'   A A  34      11.108   2.445  -3.886  1.00  0.00
ATOM    730  C1'   A A  34       8.838   2.718  -4.582  1.00  0.00
ATOM    731  N9    A A  34       7.469   2.204  -4.351  1.00  0.00
ATOM    732  C8    A A  34       6.496   1.927  -5.275  1.00  0.00
ATOM    733  N7    A A  34       5.422   1.374  -4.763  1.00  0.00
ATOM    734  C5    A A  34       5.710   1.282  -3.410  1.00  0.00
ATOM    735  C6    A A  34       4.976   0.785  -2.319  1.00  0.00
ATOM    736  N6    A A  34       3.750   0.268  -2.426  1.00  0.00
ATOM    737  N1    A A  34       5.553   0.839  -1.099  1.00  0.00
ATOM    738  C2    A A  34       6.781   1.358  -0.993  1.00  0.00
ATOM    739  N3    A A  34       7.569   1.857  -1.943  1.00  0.00
ATOM    740  C4    A A  34       6.967   1.788  -3.142  1.00  0.00
ATOM    741  P     A A  35      11.785  -0.995  -5.494  1.00  0.00
ATOM    742  OP1   A A  35      13.244  -1.206  -5.665  1.00  0.00
ATOM    743  OP2   A A  35      10.831  -1.745  -6.354  1.00  0.00
ATOM    744  O5'   A A  35      11.407  -1.274  -3.966  1.00  0.00
ATOM    745  C5'   A A  35      12.260  -0.841  -2.898  1.00  0.00
ATOM    746  C4'   A A  35      11.672  -1.227  -1.554  1.00  0.00
ATOM    747  O4'   A A  35      10.362  -0.612  -1.430  1.00  0.00
ATOM    748  C3'   A A  35      11.422  -2.713  -1.319  1.00  0.00
ATOM    749  O3'   A A  35      12.571  -3.396  -0.830  1.00  0.00
ATOM    750  C2'   A A  35      10.288  -2.710  -0.299  1.00  0.00
ATOM    751  O2'   A A  35      10.725  -2.553   1.037  1.00  0.00
ATOM    752  C1'   A A  35       9.484  -1.487  -0.741  1.00  0.00
ATOM    753  N9    A A  35       8.403  -1.852  -1.668  1.00  0.00
ATOM    754  C8    A A  35       8.416  -1.766  -3.035  1.00  0.00
ATOM    755  N7    A A  35       7.299  -2.158  -3.601  1.00  0.00
ATOM    756  C5    A A  35       6.498  -2.528  -2.532  1.00  0.00
ATOM    757  C6    A A  35       5.188  -3.032  -2.461  1.00  0.00
ATOM    758  N6    A A  35       4.424  -3.258  -3.533  1.00  0.00
ATOM    759  N1    A A  35       4.684  -3.299  -1.237  1.00  0.00
ATOM    760  C2    A A  35       5.450  -3.072  -0.164  1.00  0.00
ATOM    761  N3    A A  35       6.693  -2.600  -0.103  1.00  0.00
ATOM    762  C4    A A  35       7.165  -2.346  -1.335  1.00  0.00
ATOM    763  P     C A  36      12.671  -5.490  -1.066  1.00  0.00
ATOM    764  OP1   C A  36      13.987  -5.816  -0.469  1.00  0.00
ATOM    765  OP2   C A  36      12.399  -5.813  -2.485  1.00  0.00
ATOM    766  O5'   C A  36      11.534  -6.155  -0.163  1.00  0.00
ATOM    767  C5'   C A  36      11.815  -6.444   1.199  1.00  0.00
ATOM    768  C4'   C A  36      10.538  -6.622   1.998  1.00  0.00
ATOM    769  O4'   C A  36       9.519  -5.686   1.564  1.00  0.00
ATOM    770  C3'   C A  36       9.838  -7.958   1.829  1.00  0.00
ATOM    771  O3'   C A  36      10.557  -9.011   2.469  1.00  0.00
ATOM    772  C2'   C A  36       8.517  -7.611   2.507  1.00  0.00
ATOM    773  O2'   C A  36       8.638  -7.456   3.905  1.00  0.00
ATOM    774  C1'   C A  36       8.252  -6.248   1.871  1.00  0.00
ATOM    775  N1    C A  36       7.616  -6.392   0.394  1.00  0.00
ATOM    776  C2    C A  36       6.285  -6.790   0.223  1.00  0.00
ATOM    777  O2    C A  36       5.622  -7.106   1.226  1.00  0.00
ATOM    778  N3    C A  36       5.762  -6.821  -1.026  1.00  0.00
ATOM    779  C4    C A  36       6.512  -6.475  -2.072  1.00  0.00
ATOM    780  N4    C A  36       5.953  -6.521  -3.284  1.00  0.00
ATOM    781  C5    C A  36       7.862  -6.068  -1.920  1.00  0.00
ATOM    782  C6    C A  36       8.375  -6.039  -0.685  1.00  0.00
ATOM    783  P     G A  37       9.772  -9.986   2.713  1.00  0.00
ATOM    784  OP1   G A  37      10.064 -10.849   3.887  1.00  0.00
ATOM    785  OP2   G A  37      10.797  -9.822   1.650  1.00  0.00
ATOM    786  O5'   G A  37       8.424 -10.512   2.043  1.00  0.00
ATOM    787  C5'   G A  37       7.249 -10.710   2.828  1.00  0.00
ATOM    788  C4'   G A  37       6.118 -11.224   1.965  1.00  0.00
ATOM    789  O4'   G A  37       5.712 -10.191   1.029  1.00  0.00
ATOM    790  C3'   G A  37       6.433 -12.435   1.100  1.00  0.00
ATOM    791  O3'   G A  37       6.247 -13.646   1.818  1.00  0.00
ATOM    792  C2'   G A  37       5.401 -12.303  -0.011  1.00  0.00
ATOM    793  O2'   G A  37       4.132 -12.776   0.400  1.00  0.00
ATOM    794  C1'   G A  37       5.367 -10.785  -0.214  1.00  0.00
ATOM    795  N9    G A  37       6.385 -10.345  -1.208  1.00  0.00
ATOM    796  C8    G A  37       7.534  -9.635  -0.957  1.00  0.00
ATOM    797  N7    G A  37       8.225  -9.376  -2.033  1.00  0.00
ATOM    798  C5    G A  37       7.492  -9.946  -3.057  1.00  0.00
ATOM    799  C6    G A  37       7.738  -9.994  -4.453  1.00  0.00
ATOM    800  O6    G A  37       8.694  -9.519  -5.079  1.00  0.00
ATOM    801  N1    G A  37       6.735 -10.676  -5.136  1.00  0.00
ATOM    802  C2    G A  37       5.630 -11.243  -4.546  1.00  0.00
ATOM    803  N2    G A  37       4.771 -11.859  -5.369  1.00  0.00
ATOM    804  N3    G A  37       5.388 -11.207  -3.251  1.00  0.00
ATOM    805  C4    G A  37       6.350 -10.550  -2.567  1.00  0.00
ATOM    806  P     U A  38       6.811 -15.022   1.168  1.00  0.00
ATOM    807  OP1   U A  38       6.682 -16.240   2.006  1.00  0.00
ATOM    808  OP2   U A  38       8.145 -14.409   1.001  1.00  0.00
ATOM    809  O5'   U A  38       6.209 -15.321  -0.278  1.00  0.00
ATOM    810  C5'   U A  38       4.876 -15.776  -0.453  1.00  0.00
ATOM    811  C4'   U A  38       4.705 -16.186  -1.898  1.00  0.00
ATOM    812  O4'   U A  38       4.587 -14.998  -2.715  1.00  0.00
ATOM    813  C3'   U A  38       5.891 -16.946  -2.482  1.00  0.00
ATOM    814  O3'   U A  38       5.782 -18.356  -2.214  1.00  0.00
ATOM    815  C2'   U A  38       5.729 -16.633  -3.966  1.00  0.00
ATOM    816  O2'   U A  38       4.683 -17.371  -4.559  1.00  0.00
ATOM    817  C1'   U A  38       5.344 -15.162  -3.903  1.00  0.00
ATOM    818  N1    U A  38       6.638 -14.276  -3.882  1.00  0.00
ATOM    819  C2    U A  38       7.103 -13.965  -5.146  1.00  0.00
ATOM    820  O2    U A  38       6.503 -14.257  -6.165  1.00  0.00
ATOM    821  N3    U A  38       8.303 -13.296  -5.175  1.00  0.00
ATOM    822  C4    U A  38       9.068 -12.917  -4.092  1.00  0.00
ATOM    823  O4    U A  38      10.125 -12.320  -4.278  1.00  0.00
ATOM    824  C5    U A  38       8.519 -13.277  -2.815  1.00  0.00
ATOM    825  C6    U A  38       7.354 -13.927  -2.757  1.00  0.00
ATOM    826  P     C A  39       7.240 -19.506  -2.025  1.00  0.00
ATOM    827  OP1   C A  39       6.667 -20.683  -1.335  1.00  0.00
ATOM    828  OP2   C A  39       8.440 -18.835  -1.475  1.00  0.00
ATOM    829  O5'   C A  39       7.646 -19.845  -3.537  1.00  0.00
ATOM    830  C5'   C A  39       6.694 -20.381  -4.445  1.00  0.00
ATOM    831  C4'   C A  39       7.223 -20.413  -5.859  1.00  0.00
ATOM    832  O4'   C A  39       7.266 -19.061  -6.384  1.00  0.00
ATOM    833  C3'   C A  39       8.642 -20.938  -6.031  1.00  0.00
ATOM    834  O3'   C A  39       8.717 -22.351  -6.127  1.00  0.00
ATOM    835  C2'   C A  39       9.123 -20.239  -7.293  1.00  0.00
ATOM    836  O2'   C A  39       8.666 -20.938  -8.442  1.00  0.00
ATOM    837  C1'   C A  39       8.403 -18.892  -7.198  1.00  0.00
ATOM    838  N1    C A  39       9.258 -17.871  -6.576  1.00  0.00
ATOM    839  C2    C A  39      10.058 -17.100  -7.428  1.00  0.00
ATOM    840  O2    C A  39       9.905 -17.214  -8.656  1.00  0.00
ATOM    841  N3    C A  39      10.972 -16.257  -6.891  1.00  0.00
ATOM    842  C4    C A  39      11.102 -16.169  -5.567  1.00  0.00
ATOM    843  N4    C A  39      12.016 -15.325  -5.084  1.00  0.00
ATOM    844  C5    C A  39      10.301 -16.941  -4.687  1.00  0.00
ATOM    845  C6    C A  39       9.400 -17.772  -5.221  1.00  0.00
ATOM    846  P     C A  40      10.168 -23.048  -6.066  1.00  0.00
ATOM    847  OP1   C A  40      10.193 -24.483  -5.712  1.00  0.00
ATOM    848  OP2   C A  40      10.378 -22.023  -5.021  1.00  0.00
ATOM    849  O5'   C A  40      11.305 -22.727  -7.146  1.00  0.00
ATOM    850  C5'   C A  40      11.354 -23.417  -8.387  1.00  0.00
ATOM    851  C4'   C A  40      12.013 -22.586  -9.460  1.00  0.00
ATOM    852  O4'   C A  40      11.720 -21.181  -9.248  1.00  0.00
ATOM    853  C3'   C A  40      13.533 -22.635  -9.509  1.00  0.00
ATOM    854  O3'   C A  40      14.013 -23.786 -10.179  1.00  0.00
ATOM    855  C2'   C A  40      13.893 -21.331 -10.212  1.00  0.00
ATOM    856  O2'   C A  40      13.752 -21.450 -11.619  1.00  0.00
ATOM    857  C1'   C A  40      12.804 -20.391  -9.693  1.00  0.00
ATOM    858  N1    C A  40      13.344 -19.568  -8.553  1.00  0.00
ATOM    859  C2    C A  40      14.263 -18.557  -8.856  1.00  0.00
ATOM    860  O2    C A  40      14.625 -18.412 -10.037  1.00  0.00
ATOM    861  N3    C A  40      14.731 -17.769  -7.858  1.00  0.00
ATOM    862  C4    C A  40      14.315 -17.962  -6.606  1.00  0.00
ATOM    863  N4    C A  40      14.803 -17.161  -5.656  1.00  0.00
ATOM    864  C5    C A  40      13.384 -18.981  -6.278  1.00  0.00
ATOM    865  C6    C A  40      12.925 -19.756  -7.266  1.00  0.00
ATOM    866  P     C A  41      15.458 -24.414  -9.838  1.00  0.00
ATOM    867  OP1   C A  41      15.518 -25.915 -10.685  1.00  0.00
ATOM    868  OP2   C A  41      15.886 -24.539  -8.496  1.00  0.00
ATOM    869  O5'   C A  41      16.094 -22.613 -10.660  1.00  0.00
ATOM    870  C5'   C A  41      16.139 -22.864 -12.093  1.00  0.00
ATOM    871  C4'   C A  41      17.336 -22.046 -12.579  1.00  0.00
ATOM    872  O4'   C A  41      17.076 -20.690 -12.184  1.00  0.00
ATOM    873  C3'   C A  41      18.611 -22.404 -11.770  1.00  0.00
ATOM    874  O3'   C A  41      19.159 -23.604 -12.340  1.00  0.00
ATOM    875  C2'   C A  41      19.384 -21.087 -11.989  1.00  0.00
ATOM    876  O2'   C A  41      19.765 -20.928 -13.337  1.00  0.00
ATOM    877  C1'   C A  41      18.281 -20.058 -11.725  1.00  0.00
ATOM    878  N1    C A  41      17.972 -19.608 -10.178  1.00  0.00
ATOM    879  C2    C A  41      18.794 -18.574  -9.717  1.00  0.00
ATOM    880  O2    C A  41      19.432 -17.903 -10.546  1.00  0.00
ATOM    881  N3    C A  41      18.870 -18.335  -8.386  1.00  0.00
ATOM    882  C4    C A  41      18.167 -19.082  -7.534  1.00  0.00
ATOM    883  N4    C A  41      18.274 -18.810  -6.231  1.00  0.00
ATOM    884  C5    C A  41      17.329 -20.135  -7.980  1.00  0.00
ATOM    885  C6    C A  41      17.256 -20.367  -9.296  1.00  0.00
ATOM    886  P     G A  42      20.478 -24.386 -11.669  1.00  0.00
ATOM    887  OP1   G A  42      20.852 -24.810 -10.293  1.00  0.00
ATOM    888  OP2   G A  42      19.163 -23.730 -11.906  1.00  0.00
ATOM    889  O5'   G A  42      21.610 -23.428 -12.255  1.00  0.00
ATOM    890  C5'   G A  42      21.992 -22.260 -11.545  1.00  0.00
ATOM    891  C4'   G A  42      23.328 -21.749 -12.027  1.00  0.00
ATOM    892  O4'   G A  42      23.149 -21.001 -13.263  1.00  0.00
ATOM    893  C3'   G A  42      23.934 -20.743 -11.063  1.00  0.00
ATOM    894  O3'   G A  42      24.650 -21.395 -10.025  1.00  0.00
ATOM    895  C2'   G A  42      24.786 -19.867 -11.970  1.00  0.00
ATOM    896  O2'   G A  42      26.046 -20.434 -12.285  1.00  0.00
ATOM    897  C1'   G A  42      23.912 -19.803 -13.223  1.00  0.00
ATOM    898  N9    G A  42      22.538 -20.007  -9.273  1.00  0.00
ATOM    899  C8    G A  42      21.559 -20.903  -8.918  1.00  0.00
ATOM    900  N7    G A  42      21.133 -20.744  -7.695  1.00  0.00
ATOM    901  C5    G A  42      21.871 -19.680  -7.210  1.00  0.00
ATOM    902  C6    G A  42      21.856 -19.048  -5.940  1.00  0.00
ATOM    903  O6    G A  42      21.155 -19.320  -4.958  1.00  0.00
ATOM    904  N1    G A  42      22.772 -18.002  -5.868  1.00  0.00
ATOM    905  C2    G A  42      23.600 -17.613  -6.894  1.00  0.00
ATOM    906  N2    G A  42      24.414 -16.580  -6.636  1.00  0.00
ATOM    907  N3    G A  42      23.626 -18.190  -8.078  1.00  0.00
ATOM    908  C4    G A  42      22.746 -19.210  -8.171  1.00  0.00
TER   
END   
