# Supplementary material for: RPocket: an intuitive database of RNA pocket topology information with RNA-ligand data resources
Source: BMC Bioinformatics. 2021 Sep 8;22:428. doi: 10.1186/s12859-021-04349-4 (PMC8424408; doi:10.1186/s12859-021-04349-4)
Supplement: Supplementary file 7 — Additional file 7. Folder S3: Nine other experimental structures and their modeling structures and pockets. [file 12859_2021_4349_MOESM7_ESM.zip › 12859_2021_4349_MOESM7_ESM/2AU4_s5.pdb]

ATOM      1  P     G A   1      -3.564 -10.235 -14.631  1.00  0.00
ATOM      2  OP1   G A   1      -4.560  -9.449 -13.873  1.00  0.00
ATOM      3  OP2   G A   1      -2.228  -9.671 -14.947  1.00  0.00
ATOM      4  O5'   G A   1      -3.295 -11.632 -13.886  1.00  0.00
ATOM      5  C5'   G A   1      -4.364 -12.330 -13.268  1.00  0.00
ATOM      6  C4'   G A   1      -3.917 -13.696 -12.782  1.00  0.00
ATOM      7  O4'   G A   1      -3.244 -14.394 -13.858  1.00  0.00
ATOM      8  C3'   G A   1      -2.871 -13.715 -11.679  1.00  0.00
ATOM      9  O3'   G A   1      -3.415 -13.433 -10.396  1.00  0.00
ATOM     10  C2'   G A   1      -2.430 -15.168 -11.792  1.00  0.00
ATOM     11  O2'   G A   1      -3.399 -16.062 -11.279  1.00  0.00
ATOM     12  C1'   G A   1      -2.286 -15.288 -13.310  1.00  0.00
ATOM     13  N9    G A   1      -0.966 -14.853 -13.706  1.00  0.00
ATOM     14  C8    G A   1      -0.704 -13.740 -14.468  1.00  0.00
ATOM     15  N7    G A   1       0.553 -13.629 -14.803  1.00  0.00
ATOM     16  C5    G A   1       1.159 -14.733 -14.231  1.00  0.00
ATOM     17  C6    G A   1       2.513 -15.154 -14.247  1.00  0.00
ATOM     18  O6    G A   1       3.479 -14.608 -14.794  1.00  0.00
ATOM     19  N1    G A   1       2.699 -16.337 -13.536  1.00  0.00
ATOM     20  C2    G A   1       1.702 -17.028 -12.890  1.00  0.00
ATOM     21  N2    G A   1       2.075 -18.150 -12.258  1.00  0.00
ATOM     22  N3    G A   1       0.440 -16.649 -12.866  1.00  0.00
ATOM     23  C4    G A   1       0.236 -15.502 -13.549  1.00  0.00
ATOM     24  P     G A   2      -2.474 -12.778  -9.262  1.00  0.00
ATOM     25  OP1   G A   2      -3.651 -12.748  -8.347  1.00  0.00
ATOM     26  OP2   G A   2      -1.606 -11.575  -9.404  1.00  0.00
ATOM     27  O5'   G A   2      -1.546 -14.015  -8.882  1.00  0.00
ATOM     28  C5'   G A   2      -2.108 -15.256  -8.476  1.00  0.00
ATOM     29  C4'   G A   2      -1.007 -16.232  -8.163  1.00  0.00
ATOM     30  O4'   G A   2      -0.265 -16.551  -9.363  1.00  0.00
ATOM     31  C3'   G A   2       0.066 -15.682  -7.256  1.00  0.00
ATOM     32  O3'   G A   2      -0.365 -15.738  -5.918  1.00  0.00
ATOM     33  C2'   G A   2       1.218 -16.629  -7.525  1.00  0.00
ATOM     34  O2'   G A   2       1.034 -17.882  -6.912  1.00  0.00
ATOM     35  C1'   G A   2       1.081 -16.821  -9.029  1.00  0.00
ATOM     36  N9    G A   2       1.952 -15.924  -9.779  1.00  0.00
ATOM     37  C8    G A   2       1.620 -14.753 -10.415  1.00  0.00
ATOM     38  N7    G A   2       2.639 -14.167 -10.980  1.00  0.00
ATOM     39  C5    G A   2       3.709 -14.998 -10.705  1.00  0.00
ATOM     40  C6    G A   2       5.079 -14.887 -11.056  1.00  0.00
ATOM     41  O6    G A   2       5.632 -13.992 -11.708  1.00  0.00
ATOM     42  N1    G A   2       5.829 -15.954 -10.571  1.00  0.00
ATOM     43  C2    G A   2       5.322 -17.000  -9.838  1.00  0.00
ATOM     44  N2    G A   2       6.202 -17.938  -9.460  1.00  0.00
ATOM     45  N3    G A   2       4.052 -17.117  -9.504  1.00  0.00
ATOM     46  C4    G A   2       3.305 -16.091  -9.963  1.00  0.00
ATOM     47  P     G A   3       0.326 -14.707  -4.718  1.00  0.00
ATOM     48  OP1   G A   3      -0.371 -14.975  -3.435  1.00  0.00
ATOM     49  OP2   G A   3       0.420 -13.313  -5.218  1.00  0.00
ATOM     50  O5'   G A   3       1.785 -15.366  -4.662  1.00  0.00
ATOM     51  C5'   G A   3       2.028 -16.479  -3.811  1.00  0.00
ATOM     52  C4'   G A   3       3.430 -17.000  -4.025  1.00  0.00
ATOM     53  O4'   G A   3       3.763 -16.915  -5.430  1.00  0.00
ATOM     54  C3'   G A   3       4.512 -16.165  -3.381  1.00  0.00
ATOM     55  O3'   G A   3       4.626 -16.451  -2.009  1.00  0.00
ATOM     56  C2'   G A   3       5.733 -16.638  -4.159  1.00  0.00
ATOM     57  O2'   G A   3       6.247 -17.879  -3.721  1.00  0.00
ATOM     58  C1'   G A   3       5.164 -16.779  -5.563  1.00  0.00
ATOM     59  N9    G A   3       5.426 -15.565  -6.403  1.00  0.00
ATOM     60  C8    G A   3       4.583 -14.559  -6.808  1.00  0.00
ATOM     61  N7    G A   3       5.171 -13.663  -7.554  1.00  0.00
ATOM     62  C5    G A   3       6.479 -14.101  -7.650  1.00  0.00
ATOM     63  C6    G A   3       7.593 -13.542  -8.328  1.00  0.00
ATOM     64  O6    G A   3       7.637 -12.507  -9.004  1.00  0.00
ATOM     65  N1    G A   3       8.741 -14.311  -8.165  1.00  0.00
ATOM     66  C2    G A   3       8.809 -15.476  -7.438  1.00  0.00
ATOM     67  N2    G A   3      10.005 -16.078  -7.396  1.00  0.00
ATOM     68  N3    G A   3       7.783 -16.007  -6.801  1.00  0.00
ATOM     69  C4    G A   3       6.657 -15.276  -6.945  1.00  0.00
ATOM     70  P     A A   4       5.845 -15.671  -1.192  1.00  0.00
ATOM     71  OP1   A A   4       5.422 -16.353   0.056  1.00  0.00
ATOM     72  OP2   A A   4       6.156 -14.221  -1.211  1.00  0.00
ATOM     73  O5'   A A   4       7.132 -16.375  -1.836  1.00  0.00
ATOM     74  C5'   A A   4       8.332 -16.624  -1.129  1.00  0.00
ATOM     75  C4'   A A   4       9.470 -16.805  -2.091  1.00  0.00
ATOM     76  O4'   A A   4       9.073 -16.365  -3.413  1.00  0.00
ATOM     77  C3'   A A   4      10.667 -15.934  -1.784  1.00  0.00
ATOM     78  O3'   A A   4      11.475 -16.455  -0.755  1.00  0.00
ATOM     79  C2'   A A   4      11.365 -15.812  -3.126  1.00  0.00
ATOM     80  O2'   A A   4      12.063 -17.007  -3.424  1.00  0.00
ATOM     81  C1'   A A   4      10.158 -15.720  -4.052  1.00  0.00
ATOM     82  N9    A A   4       9.715 -14.353  -4.365  1.00  0.00
ATOM     83  C8    A A   4       8.418 -13.951  -4.180  1.00  0.00
ATOM     84  N7    A A   4       8.163 -12.753  -4.651  1.00  0.00
ATOM     85  C5    A A   4       9.376 -12.340  -5.180  1.00  0.00
ATOM     86  C6    A A   4       9.771 -11.156  -5.828  1.00  0.00
ATOM     87  N6    A A   4       8.948 -10.132  -6.063  1.00  0.00
ATOM     88  N1    A A   4      11.056 -11.062  -6.232  1.00  0.00
ATOM     89  C2    A A   4      11.879 -12.090  -5.997  1.00  0.00
ATOM     90  N3    A A   4      11.625 -13.252  -5.400  1.00  0.00
ATOM     91  C4    A A   4      10.341 -13.314  -5.010  1.00  0.00
ATOM     92  P     C A   5      11.854 -15.483   0.061  1.00  0.00
ATOM     93  OP1   C A   5      12.135 -16.359   1.258  1.00  0.00
ATOM     94  OP2   C A   5      10.624 -14.678  -0.023  1.00  0.00
ATOM     95  O5'   C A   5      13.071 -14.469  -0.033  1.00  0.00
ATOM     96  C5'   C A   5      14.393 -14.920  -0.389  1.00  0.00
ATOM     97  C4'   C A   5      15.154 -13.788  -1.018  1.00  0.00
ATOM     98  O4'   C A   5      14.587 -13.446  -2.336  1.00  0.00
ATOM     99  C3'   C A   5      15.121 -12.487  -0.255  1.00  0.00
ATOM    100  O3'   C A   5      16.126 -12.515   0.766  1.00  0.00
ATOM    101  C2'   C A   5      15.489 -11.476  -1.353  1.00  0.00
ATOM    102  O2'   C A   5      16.891 -11.558  -1.632  1.00  0.00
ATOM    103  C1'   C A   5      14.740 -12.045  -2.562  1.00  0.00
ATOM    104  N1    C A   5      13.440 -11.483  -2.759  1.00  0.00
ATOM    105  C2    C A   5      13.364 -10.247  -3.412  1.00  0.00
ATOM    106  O2    C A   5      14.411  -9.733  -3.842  1.00  0.00
ATOM    107  N3    C A   5      12.157  -9.650  -3.555  1.00  0.00
ATOM    108  C4    C A   5      11.060 -10.238  -3.076  1.00  0.00
ATOM    109  N4    C A   5       9.893  -9.612  -3.240  1.00  0.00
ATOM    110  C5    C A   5      11.116 -11.490  -2.411  1.00  0.00
ATOM    111  C6    C A   5      12.310 -12.077  -2.272  1.00  0.00
ATOM    112  P     G A   6      15.990 -11.547   2.180  1.00  0.00
ATOM    113  OP1   G A   6      16.326 -11.172   3.572  1.00  0.00
ATOM    114  OP2   G A   6      14.608 -11.400   1.670  1.00  0.00
ATOM    115  O5'   G A   6      16.896 -10.684   1.187  1.00  0.00
ATOM    116  C5'   G A   6      16.274  -9.858   0.214  1.00  0.00
ATOM    117  C4'   G A   6      16.714  -8.427   0.351  1.00  0.00
ATOM    118  O4'   G A   6      15.807  -7.609  -0.433  1.00  0.00
ATOM    119  C3'   G A   6      16.668  -7.881   1.775  1.00  0.00
ATOM    120  O3'   G A   6      17.711  -6.920   1.960  1.00  0.00
ATOM    121  C2'   G A   6      15.303  -7.202   1.832  1.00  0.00
ATOM    122  O2'   G A   6      15.199  -6.164   2.785  1.00  0.00
ATOM    123  C1'   G A   6      15.151  -6.680   0.405  1.00  0.00
ATOM    124  N9    G A   6      13.650  -6.680  -0.010  1.00  0.00
ATOM    125  C8    G A   6      12.587  -7.524   0.203  1.00  0.00
ATOM    126  N7    G A   6      11.470  -7.083  -0.306  1.00  0.00
ATOM    127  C5    G A   6      11.811  -5.878  -0.892  1.00  0.00
ATOM    128  C6    G A   6      11.019  -4.938  -1.599  1.00  0.00
ATOM    129  O6    G A   6       9.809  -4.993  -1.854  1.00  0.00
ATOM    130  N1    G A   6      11.766  -3.844  -2.026  1.00  0.00
ATOM    131  C2    G A   6      13.111  -3.677  -1.801  1.00  0.00
ATOM    132  N2    G A   6      13.658  -2.556  -2.292  1.00  0.00
ATOM    133  N3    G A   6      13.861  -4.541  -1.146  1.00  0.00
ATOM    134  C4    G A   6      13.156  -5.611  -0.720  1.00  0.00
ATOM    135  P     A A   7      19.436  -7.396   2.687  1.00  0.00
ATOM    136  OP1   A A   7      19.599  -8.188   1.432  1.00  0.00
ATOM    137  OP2   A A   7      20.018  -7.896   3.962  1.00  0.00
ATOM    138  O5'   A A   7      20.080  -5.967   2.467  1.00  0.00
ATOM    139  C5'   A A   7      20.144  -5.399   1.175  1.00  0.00
ATOM    140  C4'   A A   7      21.003  -4.162   1.173  1.00  0.00
ATOM    141  O4'   A A   7      21.128  -3.797  -0.217  1.00  0.00
ATOM    142  C3'   A A   7      20.396  -2.965   1.910  1.00  0.00
ATOM    143  O3'   A A   7      21.221  -2.719   3.053  1.00  0.00
ATOM    144  C2'   A A   7      20.562  -1.808   0.922  1.00  0.00
ATOM    145  O2'   A A   7      21.803  -1.157   1.071  1.00  0.00
ATOM    146  C1'   A A   7      20.563  -2.531  -0.427  1.00  0.00
ATOM    147  N9    A A   7      19.515  -2.940  -1.341  1.00  0.00
ATOM    148  C8    A A   7      18.749  -4.074  -1.404  1.00  0.00
ATOM    149  N7    A A   7      17.628  -3.920  -2.068  1.00  0.00
ATOM    150  C5    A A   7      17.660  -2.593  -2.469  1.00  0.00
ATOM    151  C6    A A   7      16.760  -1.807  -3.211  1.00  0.00
ATOM    152  N6    A A   7      15.607  -2.268  -3.701  1.00  0.00
ATOM    153  N1    A A   7      17.092  -0.518  -3.433  1.00  0.00
ATOM    154  C2    A A   7      18.248  -0.058  -2.942  1.00  0.00
ATOM    155  N3    A A   7      19.174  -0.698  -2.232  1.00  0.00
ATOM    156  C4    A A   7      18.815  -1.977  -2.027  1.00  0.00
ATOM    157  P     A A   8      20.498  -2.321   4.534  1.00  0.00
ATOM    158  OP1   A A   8      21.019  -2.024   5.894  1.00  0.00
ATOM    159  OP2   A A   8      19.472  -3.383   4.355  1.00  0.00
ATOM    160  O5'   A A   8      19.942  -0.971   3.903  1.00  0.00
ATOM    161  C5'   A A   8      20.806   0.162   3.746  1.00  0.00
ATOM    162  C4'   A A   8      20.098   1.261   3.002  1.00  0.00
ATOM    163  O4'   A A   8      19.867   0.866   1.627  1.00  0.00
ATOM    164  C3'   A A   8      18.723   1.618   3.534  1.00  0.00
ATOM    165  O3'   A A   8      18.810   2.511   4.636  1.00  0.00
ATOM    166  C2'   A A   8      18.034   2.237   2.320  1.00  0.00
ATOM    167  O2'   A A   8      18.291   3.617   2.157  1.00  0.00
ATOM    168  C1'   A A   8      18.662   1.452   1.166  1.00  0.00
ATOM    169  N9    A A   8      17.790   0.378   0.583  1.00  0.00
ATOM    170  C8    A A   8      17.535  -0.874   1.080  1.00  0.00
ATOM    171  N7    A A   8      16.523  -1.476   0.501  1.00  0.00
ATOM    172  C5    A A   8      16.083  -0.558  -0.439  1.00  0.00
ATOM    173  C6    A A   8      15.039  -0.593  -1.379  1.00  0.00
ATOM    174  N6    A A   8      14.216  -1.633  -1.531  1.00  0.00
ATOM    175  N1    A A   8      14.868   0.490  -2.166  1.00  0.00
ATOM    176  C2    A A   8      15.694   1.532  -2.014  1.00  0.00
ATOM    177  N3    A A   8      16.710   1.682  -1.168  1.00  0.00
ATOM    178  C4    A A   8      16.853   0.589  -0.399  1.00  0.00
ATOM    179  P     G A   9      17.515   2.676   5.674  1.00  0.00
ATOM    180  OP1   G A   9      17.760   3.646   6.766  1.00  0.00
ATOM    181  OP2   G A   9      16.936   1.342   5.982  1.00  0.00
ATOM    182  O5'   G A   9      16.616   3.391   4.554  1.00  0.00
ATOM    183  C5'   G A   9      16.865   4.752   4.275  1.00  0.00
ATOM    184  C4'   G A   9      16.228   5.191   2.972  1.00  0.00
ATOM    185  O4'   G A   9      16.361   4.155   1.971  1.00  0.00
ATOM    186  C3'   G A   9      14.734   5.417   3.036  1.00  0.00
ATOM    187  O3'   G A   9      14.474   6.683   3.594  1.00  0.00
ATOM    188  C2'   G A   9      14.398   5.394   1.554  1.00  0.00
ATOM    189  O2'   G A   9      14.811   6.573   0.904  1.00  0.00
ATOM    190  C1'   G A   9      15.258   4.227   1.090  1.00  0.00
ATOM    191  N9    G A   9      14.613   2.905   1.145  1.00  0.00
ATOM    192  C8    G A   9      14.739   1.936   2.111  1.00  0.00
ATOM    193  N7    G A   9      13.936   0.923   1.932  1.00  0.00
ATOM    194  C5    G A   9      13.239   1.236   0.780  1.00  0.00
ATOM    195  C6    G A   9      12.228   0.520   0.089  1.00  0.00
ATOM    196  O6    G A   9      11.734  -0.577   0.376  1.00  0.00
ATOM    197  N1    G A   9      11.788   1.202  -1.042  1.00  0.00
ATOM    198  C2    G A   9      12.263   2.423  -1.456  1.00  0.00
ATOM    199  N2    G A   9      11.715   2.923  -2.572  1.00  0.00
ATOM    200  N3    G A   9      13.201   3.101  -0.824  1.00  0.00
ATOM    201  C4    G A   9      13.643   2.458   0.277  1.00  0.00
ATOM    202  P     U A  10      12.963   6.952   4.384  1.00  0.00
ATOM    203  OP1   U A  10      13.060   8.049   5.364  1.00  0.00
ATOM    204  OP2   U A  10      12.796   5.593   4.941  1.00  0.00
ATOM    205  O5'   U A  10      11.771   7.320   3.373  1.00  0.00
ATOM    206  C5'   U A  10      11.915   8.476   2.546  1.00  0.00
ATOM    207  C4'   U A  10      11.554   8.241   1.084  1.00  0.00
ATOM    208  O4'   U A  10      12.174   7.056   0.502  1.00  0.00
ATOM    209  C3'   U A  10      10.085   7.994   0.851  1.00  0.00
ATOM    210  O3'   U A  10       9.399   9.176   0.894  1.00  0.00
ATOM    211  C2'   U A  10      10.029   7.290  -0.489  1.00  0.00
ATOM    212  O2'   U A  10      10.142   8.154  -1.596  1.00  0.00
ATOM    213  C1'   U A  10      11.234   6.359  -0.313  1.00  0.00
ATOM    214  N1    U A  10      10.802   4.994   0.286  1.00  0.00
ATOM    215  C2    U A  10      10.031   4.194  -0.535  1.00  0.00
ATOM    216  O2    U A  10       9.511   4.599  -1.560  1.00  0.00
ATOM    217  N3    U A  10       9.887   2.895  -0.112  1.00  0.00
ATOM    218  C4    U A  10      10.425   2.329   1.025  1.00  0.00
ATOM    219  O4    U A  10      10.208   1.145   1.272  1.00  0.00
ATOM    220  C5    U A  10      11.212   3.224   1.826  1.00  0.00
ATOM    221  C6    U A  10      11.368   4.492   1.437  1.00  0.00
ATOM    222  P     G A  11       8.377   9.170   1.928  1.00  0.00
ATOM    223  OP1   G A  11       7.932  10.576   2.077  1.00  0.00
ATOM    224  OP2   G A  11       8.709   8.373   3.140  1.00  0.00
ATOM    225  O5'   G A  11       7.287   8.400   1.067  1.00  0.00
ATOM    226  C5'   G A  11       6.857   8.951  -0.165  1.00  0.00
ATOM    227  C4'   G A  11       6.024   7.962  -0.919  1.00  0.00
ATOM    228  O4'   G A  11       6.806   6.776  -1.195  1.00  0.00
ATOM    229  C3'   G A  11       4.793   7.413  -0.225  1.00  0.00
ATOM    230  O3'   G A  11       3.685   8.281  -0.294  1.00  0.00
ATOM    231  C2'   G A  11       4.522   6.138  -1.009  1.00  0.00
ATOM    232  O2'   G A  11       3.848   6.412  -2.220  1.00  0.00
ATOM    233  C1'   G A  11       5.940   5.654  -1.296  1.00  0.00
ATOM    234  N9    G A  11       6.421   4.742  -0.400  1.00  0.00
ATOM    235  C8    G A  11       7.010   4.913   0.830  1.00  0.00
ATOM    236  N7    G A  11       6.901   3.867   1.603  1.00  0.00
ATOM    237  C5    G A  11       6.200   2.950   0.843  1.00  0.00
ATOM    238  C6    G A  11       5.777   1.630   1.147  1.00  0.00
ATOM    239  O6    G A  11       5.950   0.992   2.193  1.00  0.00
ATOM    240  N1    G A  11       5.089   1.047   0.086  1.00  0.00
ATOM    241  C2    G A  11       4.839   1.660  -1.118  1.00  0.00
ATOM    242  N2    G A  11       4.160   0.937  -2.019  1.00  0.00
ATOM    243  N3    G A  11       5.224   2.885  -1.415  1.00  0.00
ATOM    244  C4    G A  11       5.894   3.471  -0.399  1.00  0.00
ATOM    245  P     G A  12       2.658   8.308   0.887  1.00  0.00
ATOM    246  OP1   G A  12       2.479   9.750   0.596  1.00  0.00
ATOM    247  OP2   G A  12       2.426   7.768   2.247  1.00  0.00
ATOM    248  O5'   G A  12       1.716   7.426  -0.063  1.00  0.00
ATOM    249  C5'   G A  12       1.784   7.663  -1.465  1.00  0.00
ATOM    250  C4'   G A  12       1.152   6.578  -2.310  1.00  0.00
ATOM    251  O4'   G A  12       2.039   5.425  -2.313  1.00  0.00
ATOM    252  C3'   G A  12      -0.210   6.068  -1.844  1.00  0.00
ATOM    253  O3'   G A  12      -1.308   6.509  -2.634  1.00  0.00
ATOM    254  C2'   G A  12      -0.137   4.549  -1.935  1.00  0.00
ATOM    255  O2'   G A  12      -0.867   4.022  -3.021  1.00  0.00
ATOM    256  C1'   G A  12       1.326   4.219  -2.143  1.00  0.00
ATOM    257  N9    G A  12       1.745   3.621  -0.888  1.00  0.00
ATOM    258  C8    G A  12       2.259   4.177   0.258  1.00  0.00
ATOM    259  N7    G A  12       2.293   3.346   1.264  1.00  0.00
ATOM    260  C5    G A  12       1.775   2.170   0.754  1.00  0.00
ATOM    261  C6    G A  12       1.560   0.911   1.373  1.00  0.00
ATOM    262  O6    G A  12       1.799   0.581   2.541  1.00  0.00
ATOM    263  N1    G A  12       1.009  -0.015   0.491  1.00  0.00
ATOM    264  C2    G A  12       0.704   0.240  -0.824  1.00  0.00
ATOM    265  N2    G A  12       0.180  -0.780  -1.517  1.00  0.00
ATOM    266  N3    G A  12       0.897   1.404  -1.412  1.00  0.00
ATOM    267  C4    G A  12       1.430   2.319  -0.575  1.00  0.00
ATOM    268  P     U A  13      -2.581   6.620  -1.701  1.00  0.00
ATOM    269  OP1   U A  13      -3.357   7.341  -2.745  1.00  0.00
ATOM    270  OP2   U A  13      -2.631   7.094  -0.294  1.00  0.00
ATOM    271  O5'   U A  13      -3.006   5.082  -1.738  1.00  0.00
ATOM    272  C5'   U A  13      -3.293   4.441  -2.986  1.00  0.00
ATOM    273  C4'   U A  13      -3.443   2.949  -2.806  1.00  0.00
ATOM    274  O4'   U A  13      -2.273   2.408  -2.143  1.00  0.00
ATOM    275  C3'   U A  13      -4.604   2.429  -1.969  1.00  0.00
ATOM    276  O3'   U A  13      -5.802   2.361  -2.734  1.00  0.00
ATOM    277  C2'   U A  13      -4.141   1.020  -1.599  1.00  0.00
ATOM    278  O2'   U A  13      -4.449   0.059  -2.581  1.00  0.00
ATOM    279  C1'   U A  13      -2.620   1.180  -1.530  1.00  0.00
ATOM    280  N1    U A  13      -1.931   1.144  -0.332  1.00  0.00
ATOM    281  C2    U A  13      -1.803  -0.089   0.280  1.00  0.00
ATOM    282  O2    U A  13      -1.978  -1.142  -0.306  1.00  0.00
ATOM    283  N3    U A  13      -1.461  -0.045   1.610  1.00  0.00
ATOM    284  C4    U A  13      -1.240   1.083   2.373  1.00  0.00
ATOM    285  O4    U A  13      -0.939   0.962   3.558  1.00  0.00
ATOM    286  C5    U A  13      -1.393   2.324   1.667  1.00  0.00
ATOM    287  C6    U A  13      -1.725   2.310   0.373  1.00  0.00
ATOM    288  P     U A  14      -7.210   2.249  -2.050  1.00  0.00
ATOM    289  OP1   U A  14      -8.465   2.447  -2.810  1.00  0.00
ATOM    290  OP2   U A  14      -6.915   3.047  -0.839  1.00  0.00
ATOM    291  O5'   U A  14      -7.119   0.726  -1.567  1.00  0.00
ATOM    292  C5'   U A  14      -7.155  -0.329  -2.521  1.00  0.00
ATOM    293  C4'   U A  14      -7.148  -1.689  -1.859  1.00  0.00
ATOM    294  O4'   U A  14      -5.790  -2.093  -1.537  1.00  0.00
ATOM    295  C3'   U A  14      -7.872  -1.787  -0.525  1.00  0.00
ATOM    296  O3'   U A  14      -9.282  -1.844  -0.646  1.00  0.00
ATOM    297  C2'   U A  14      -7.249  -3.036   0.084  1.00  0.00
ATOM    298  O2'   U A  14      -7.764  -4.206  -0.535  1.00  0.00
ATOM    299  C1'   U A  14      -5.793  -2.862  -0.350  1.00  0.00
ATOM    300  N1    U A  14      -5.023  -2.106   0.621  1.00  0.00
ATOM    301  C2    U A  14      -4.548  -2.772   1.735  1.00  0.00
ATOM    302  O2    U A  14      -4.657  -3.976   1.886  1.00  0.00
ATOM    303  N3    U A  14      -3.937  -1.974   2.673  1.00  0.00
ATOM    304  C4    U A  14      -3.758  -0.608   2.610  1.00  0.00
ATOM    305  O4    U A  14      -3.189  -0.030   3.532  1.00  0.00
ATOM    306  C5    U A  14      -4.279   0.010   1.423  1.00  0.00
ATOM    307  C6    U A  14      -4.878  -0.741   0.496  1.00  0.00
ATOM    308  P     G A  15     -10.149  -0.972   0.347  1.00  0.00
ATOM    309  OP1   G A  15     -11.590  -1.275   0.189  1.00  0.00
ATOM    310  OP2   G A  15      -9.696   0.168   1.179  1.00  0.00
ATOM    311  O5'   G A  15      -9.390  -2.241   0.961  1.00  0.00
ATOM    312  C5'   G A  15      -9.924  -3.548   0.819  1.00  0.00
ATOM    313  C4'   G A  15      -9.936  -4.273   2.143  1.00  0.00
ATOM    314  O4'   G A  15      -8.588  -4.316   2.680  1.00  0.00
ATOM    315  C3'   G A  15     -10.759  -3.635   3.257  1.00  0.00
ATOM    316  O3'   G A  15     -12.148  -3.929   3.178  1.00  0.00
ATOM    317  C2'   G A  15     -10.095  -4.184   4.514  1.00  0.00
ATOM    318  O2'   G A  15     -10.544  -5.502   4.792  1.00  0.00
ATOM    319  C1'   G A  15      -8.628  -4.254   4.089  1.00  0.00
ATOM    320  N9    G A  15      -7.868  -3.106   4.491  1.00  0.00
ATOM    321  C8    G A  15      -7.637  -1.951   3.785  1.00  0.00
ATOM    322  N7    G A  15      -7.120  -0.997   4.511  1.00  0.00
ATOM    323  C5    G A  15      -6.999  -1.553   5.771  1.00  0.00
ATOM    324  C6    G A  15      -6.504  -1.001   6.981  1.00  0.00
ATOM    325  O6    G A  15      -6.057   0.136   7.177  1.00  0.00
ATOM    326  N1    G A  15      -6.562  -1.912   8.032  1.00  0.00
ATOM    327  C2    G A  15      -7.038  -3.197   7.930  1.00  0.00
ATOM    328  N2    G A  15      -7.013  -3.927   9.053  1.00  0.00
ATOM    329  N3    G A  15      -7.502  -3.724   6.814  1.00  0.00
ATOM    330  C4    G A  15      -7.456  -2.857   5.780  1.00  0.00
ATOM    331  P     G A  16     -13.282  -2.996   3.775  1.00  0.00
ATOM    332  OP1   G A  16     -14.552  -3.425   3.145  1.00  0.00
ATOM    333  OP2   G A  16     -12.497  -1.853   3.248  1.00  0.00
ATOM    334  O5'   G A  16     -13.559  -2.615   5.304  1.00  0.00
ATOM    335  C5'   G A  16     -13.797  -3.668   6.225  1.00  0.00
ATOM    336  C4'   G A  16     -13.366  -3.294   7.619  1.00  0.00
ATOM    337  O4'   G A  16     -11.916  -3.280   7.705  1.00  0.00
ATOM    338  C3'   G A  16     -13.762  -1.903   8.082  1.00  0.00
ATOM    339  O3'   G A  16     -15.119  -1.807   8.473  1.00  0.00
ATOM    340  C2'   G A  16     -12.768  -1.673   9.210  1.00  0.00
ATOM    341  O2'   G A  16     -13.116  -2.466  10.335  1.00  0.00
ATOM    342  C1'   G A  16     -11.501  -2.256   8.584  1.00  0.00
ATOM    343  N9    G A  16     -10.724  -1.237   7.843  1.00  0.00
ATOM    344  C8    G A  16     -10.689  -0.996   6.491  1.00  0.00
ATOM    345  N7    G A  16      -9.957   0.036   6.171  1.00  0.00
ATOM    346  C5    G A  16      -9.477   0.505   7.380  1.00  0.00
ATOM    347  C6    G A  16      -8.630   1.604   7.673  1.00  0.00
ATOM    348  O6    G A  16      -8.119   2.409   6.885  1.00  0.00
ATOM    349  N1    G A  16      -8.391   1.728   9.039  1.00  0.00
ATOM    350  C2    G A  16      -8.905   0.894  10.004  1.00  0.00
ATOM    351  N2    G A  16      -8.561   1.171  11.269  1.00  0.00
ATOM    352  N3    G A  16      -9.693  -0.131   9.746  1.00  0.00
ATOM    353  C4    G A  16      -9.940  -0.269   8.426  1.00  0.00
ATOM    354  P     G A  17     -15.897  -0.332   8.608  1.00  0.00
ATOM    355  OP1   G A  17     -17.293  -0.763   8.843  1.00  0.00
ATOM    356  OP2   G A  17     -15.588   0.840   7.756  1.00  0.00
ATOM    357  O5'   G A  17     -15.245   0.018  10.020  1.00  0.00
ATOM    358  C5'   G A  17     -15.577   1.249  10.627  1.00  0.00
ATOM    359  C4'   G A  17     -14.658   1.550  11.778  1.00  0.00
ATOM    360  O4'   G A  17     -13.286   1.233  11.428  1.00  0.00
ATOM    361  C3'   G A  17     -14.597   3.014  12.155  1.00  0.00
ATOM    362  O3'   G A  17     -15.735   3.424  12.886  1.00  0.00
ATOM    363  C2'   G A  17     -13.260   3.107  12.876  1.00  0.00
ATOM    364  O2'   G A  17     -13.327   2.504  14.161  1.00  0.00
ATOM    365  C1'   G A  17     -12.421   2.213  11.963  1.00  0.00
ATOM    366  N9    G A  17     -11.904   2.975  10.785  1.00  0.00
ATOM    367  C8    G A  17     -12.193   2.685   9.474  1.00  0.00
ATOM    368  N7    G A  17     -11.528   3.420   8.625  1.00  0.00
ATOM    369  C5    G A  17     -10.752   4.244   9.418  1.00  0.00
ATOM    370  C6    G A  17      -9.824   5.258   9.067  1.00  0.00
ATOM    371  O6    G A  17      -9.496   5.637   7.935  1.00  0.00
ATOM    372  N1    G A  17      -9.255   5.854  10.188  1.00  0.00
ATOM    373  C2    G A  17      -9.543   5.515  11.489  1.00  0.00
ATOM    374  N2    G A  17      -8.891   6.202  12.437  1.00  0.00
ATOM    375  N3    G A  17     -10.403   4.577  11.831  1.00  0.00
ATOM    376  C4    G A  17     -10.970   3.985  10.758  1.00  0.00
ATOM    377  P     C A  18     -16.794   4.236  12.135  1.00  0.00
ATOM    378  OP1   C A  18     -18.232   3.865  12.173  1.00  0.00
ATOM    379  OP2   C A  18     -16.272   4.925  10.933  1.00  0.00
ATOM    380  O5'   C A  18     -16.466   5.110  13.480  1.00  0.00
ATOM    381  C5'   C A  18     -16.727   6.513  13.549  1.00  0.00
ATOM    382  C4'   C A  18     -15.638   7.385  14.192  1.00  0.00
ATOM    383  O4'   C A  18     -14.338   7.082  13.714  1.00  0.00
ATOM    384  C3'   C A  18     -15.871   8.692  13.498  1.00  0.00
ATOM    385  O3'   C A  18     -16.943   9.406  14.096  1.00  0.00
ATOM    386  C2'   C A  18     -14.563   9.430  13.490  1.00  0.00
ATOM    387  O2'   C A  18     -14.232   9.995  14.771  1.00  0.00
ATOM    388  C1'   C A  18     -13.651   8.277  13.277  1.00  0.00
ATOM    389  N1    C A  18     -13.103   7.938  12.012  1.00  0.00
ATOM    390  C2    C A  18     -12.108   8.802  11.541  1.00  0.00
ATOM    391  O2    C A  18     -11.656   9.669  12.309  1.00  0.00
ATOM    392  N3    C A  18     -11.668   8.669  10.267  1.00  0.00
ATOM    393  C4    C A  18     -12.182   7.725   9.479  1.00  0.00
ATOM    394  N4    C A  18     -11.718   7.632   8.231  1.00  0.00
ATOM    395  C5    C A  18     -13.191   6.839   9.937  1.00  0.00
ATOM    396  C6    C A  18     -13.623   6.974  11.196  1.00  0.00
ATOM    397  P     G A  19     -17.691  10.442  13.137  1.00  0.00
ATOM    398  OP1   G A  19     -18.773  11.422  13.389  1.00  0.00
ATOM    399  OP2   G A  19     -17.743   9.584  11.932  1.00  0.00
ATOM    400  O5'   G A  19     -16.282  11.196  13.011  1.00  0.00
ATOM    401  C5'   G A  19     -15.741  11.903  14.117  1.00  0.00
ATOM    402  C4'   G A  19     -14.831  13.026  13.679  1.00  0.00
ATOM    403  O4'   G A  19     -13.656  12.474  13.034  1.00  0.00
ATOM    404  C3'   G A  19     -15.395  14.011  12.659  1.00  0.00
ATOM    405  O3'   G A  19     -16.205  15.021  13.235  1.00  0.00
ATOM    406  C2'   G A  19     -14.139  14.566  11.999  1.00  0.00
ATOM    407  O2'   G A  19     -13.549  15.576  12.815  1.00  0.00
ATOM    408  C1'   G A  19     -13.235  13.330  11.988  1.00  0.00
ATOM    409  N9    G A  19     -13.420  12.618  10.644  1.00  0.00
ATOM    410  C8    G A  19     -14.207  11.540  10.319  1.00  0.00
ATOM    411  N7    G A  19     -14.096  11.178   9.070  1.00  0.00
ATOM    412  C5    G A  19     -13.180  12.066   8.536  1.00  0.00
ATOM    413  C6    G A  19     -12.657  12.174   7.222  1.00  0.00
ATOM    414  O6    G A  19     -12.916  11.474   6.235  1.00  0.00
ATOM    415  N1    G A  19     -11.748  13.222   7.108  1.00  0.00
ATOM    416  C2    G A  19     -11.386  14.062   8.134  1.00  0.00
ATOM    417  N2    G A  19     -10.493  15.013   7.832  1.00  0.00
ATOM    418  N3    G A  19     -11.863  13.974   9.360  1.00  0.00
ATOM    419  C4    G A  19     -12.749  12.964   9.494  1.00  0.00
ATOM    420  P     C A  20     -17.142  15.636  12.424  1.00  0.00
ATOM    421  OP1   C A  20     -18.263  15.488  13.400  1.00  0.00
ATOM    422  OP2   C A  20     -17.358  15.247  11.009  1.00  0.00
ATOM    423  O5'   C A  20     -16.447  17.079  12.480  1.00  0.00
ATOM    424  C5'   C A  20     -16.635  18.006  11.420  1.00  0.00
ATOM    425  C4'   C A  20     -15.309  18.435  10.809  1.00  0.00
ATOM    426  O4'   C A  20     -14.505  17.273  10.449  1.00  0.00
ATOM    427  C3'   C A  20     -15.521  19.133   9.472  1.00  0.00
ATOM    428  O3'   C A  20     -15.964  20.478   9.555  1.00  0.00
ATOM    429  C2'   C A  20     -14.222  18.898   8.701  1.00  0.00
ATOM    430  O2'   C A  20     -13.176  19.824   8.855  1.00  0.00
ATOM    431  C1'   C A  20     -13.818  17.521   9.218  1.00  0.00
ATOM    432  N1    C A  20     -14.282  16.473   8.275  1.00  0.00
ATOM    433  C2    C A  20     -13.678  16.335   7.020  1.00  0.00
ATOM    434  O2    C A  20     -12.793  17.144   6.690  1.00  0.00
ATOM    435  N3    C A  20     -14.074  15.330   6.204  1.00  0.00
ATOM    436  C4    C A  20     -15.028  14.486   6.599  1.00  0.00
ATOM    437  N4    C A  20     -15.387  13.511   5.761  1.00  0.00
ATOM    438  C5    C A  20     -15.653  14.609   7.867  1.00  0.00
ATOM    439  C6    C A  20     -15.258  15.603   8.670  1.00  0.00
ATOM    440  P     U A  21     -16.684  21.219   7.890  1.00  0.00
ATOM    441  OP1   U A  21     -16.826  22.687   7.988  1.00  0.00
ATOM    442  OP2   U A  21     -17.900  20.388   7.750  1.00  0.00
ATOM    443  O5'   U A  21     -15.739  20.885   6.637  1.00  0.00
ATOM    444  C5'   U A  21     -14.767  21.798   6.104  1.00  0.00
ATOM    445  C4'   U A  21     -14.345  21.390   4.689  1.00  0.00
ATOM    446  O4'   U A  21     -13.996  19.993   4.706  1.00  0.00
ATOM    447  C3'   U A  21     -15.492  21.434   3.691  1.00  0.00
ATOM    448  O3'   U A  21     -15.968  22.734   3.263  1.00  0.00
ATOM    449  C2'   U A  21     -15.079  20.417   2.639  1.00  0.00
ATOM    450  O2'   U A  21     -14.087  20.927   1.741  1.00  0.00
ATOM    451  C1'   U A  21     -14.416  19.333   3.488  1.00  0.00
ATOM    452  N1    U A  21     -15.284  18.172   3.836  1.00  0.00
ATOM    453  C2    U A  21     -15.427  17.218   2.846  1.00  0.00
ATOM    454  O2    U A  21     -14.792  17.239   1.807  1.00  0.00
ATOM    455  N3    U A  21     -16.347  16.233   3.116  1.00  0.00
ATOM    456  C4    U A  21     -17.120  16.109   4.252  1.00  0.00
ATOM    457  O4    U A  21     -17.902  15.167   4.351  1.00  0.00
ATOM    458  C5    U A  21     -16.914  17.138   5.232  1.00  0.00
ATOM    459  C6    U A  21     -16.027  18.108   4.995  1.00  0.00
ATOM    460  P     U A  22     -15.535  23.636   1.851  1.00  0.00
ATOM    461  OP1   U A  22     -15.153  25.024   1.457  1.00  0.00
ATOM    462  OP2   U A  22     -16.767  23.418   2.663  1.00  0.00
ATOM    463  O5'   U A  22     -15.633  22.702   0.551  1.00  0.00
ATOM    464  C5'   U A  22     -14.502  22.469  -0.303  1.00  0.00
ATOM    465  C4'   U A  22     -14.790  21.346  -1.281  1.00  0.00
ATOM    466  O4'   U A  22     -14.906  20.097  -0.549  1.00  0.00
ATOM    467  C3'   U A  22     -16.082  21.435  -2.085  1.00  0.00
ATOM    468  O3'   U A  22     -15.992  22.237  -3.258  1.00  0.00
ATOM    469  C2'   U A  22     -16.353  19.978  -2.437  1.00  0.00
ATOM    470  O2'   U A  22     -15.658  19.539  -3.589  1.00  0.00
ATOM    471  C1'   U A  22     -15.839  19.252  -1.195  1.00  0.00
ATOM    472  N1    U A  22     -16.888  18.938  -0.252  1.00  0.00
ATOM    473  C2    U A  22     -17.725  17.889  -0.581  1.00  0.00
ATOM    474  O2    U A  22     -17.575  17.207  -1.579  1.00  0.00
ATOM    475  N3    U A  22     -18.750  17.663   0.306  1.00  0.00
ATOM    476  C4    U A  22     -19.017  18.367   1.462  1.00  0.00
ATOM    477  O4    U A  22     -19.976  18.044   2.159  1.00  0.00
ATOM    478  C5    U A  22     -18.104  19.442   1.733  1.00  0.00
ATOM    479  C6    U A  22     -17.099  19.683   0.888  1.00  0.00
ATOM    480  P     C A  23     -17.649  22.424  -4.084  1.00  0.00
ATOM    481  OP1   C A  23     -16.942  23.739  -3.913  1.00  0.00
ATOM    482  OP2   C A  23     -19.011  22.402  -4.658  1.00  0.00
ATOM    483  O5'   C A  23     -16.709  21.466  -4.938  1.00  0.00
ATOM    484  C5'   C A  23     -17.276  20.450  -5.747  1.00  0.00
ATOM    485  C4'   C A  23     -17.368  19.168  -4.976  1.00  0.00
ATOM    486  O4'   C A  23     -18.722  18.675  -5.070  1.00  0.00
ATOM    487  C3'   C A  23     -16.477  18.041  -5.491  1.00  0.00
ATOM    488  O3'   C A  23     -15.158  18.121  -4.934  1.00  0.00
ATOM    489  C2'   C A  23     -17.265  16.799  -5.087  1.00  0.00
ATOM    490  O2'   C A  23     -17.077  16.400  -3.740  1.00  0.00
ATOM    491  C1'   C A  23     -18.709  17.275  -5.275  1.00  0.00
ATOM    492  N1    C A  23     -19.206  17.027  -6.649  1.00  0.00
ATOM    493  C2    C A  23     -19.642  15.748  -7.012  1.00  0.00
ATOM    494  O2    C A  23     -19.637  14.849  -6.154  1.00  0.00
ATOM    495  N3    C A  23     -20.055  15.528  -8.283  1.00  0.00
ATOM    496  C4    C A  23     -20.041  16.523  -9.170  1.00  0.00
ATOM    497  N4    C A  23     -20.457  16.259 -10.411  1.00  0.00
ATOM    498  C5    C A  23     -19.603  17.826  -8.822  1.00  0.00
ATOM    499  C6    C A  23     -19.196  18.039  -7.566  1.00  0.00
ATOM    500  P     G A  24     -14.157  18.057  -5.417  1.00  0.00
ATOM    501  OP1   G A  24     -13.320  19.011  -4.652  1.00  0.00
ATOM    502  OP2   G A  24     -14.284  18.179  -6.890  1.00  0.00
ATOM    503  O5'   G A  24     -13.692  16.536  -5.200  1.00  0.00
ATOM    504  C5'   G A  24     -14.683  15.582  -4.848  1.00  0.00
ATOM    505  C4'   G A  24     -14.355  14.151  -5.214  1.00  0.00
ATOM    506  O4'   G A  24     -15.582  13.482  -5.574  1.00  0.00
ATOM    507  C3'   G A  24     -13.364  13.921  -6.345  1.00  0.00
ATOM    508  O3'   G A  24     -12.316  13.108  -5.848  1.00  0.00
ATOM    509  C2'   G A  24     -14.111  13.161  -7.435  1.00  0.00
ATOM    510  O2'   G A  24     -13.449  11.937  -7.724  1.00  0.00
ATOM    511  C1'   G A  24     -15.493  12.884  -6.840  1.00  0.00
ATOM    512  N9    G A  24     -16.328  13.434  -7.841  1.00  0.00
ATOM    513  C8    G A  24     -16.374  14.712  -8.344  1.00  0.00
ATOM    514  N7    G A  24     -16.756  14.761  -9.591  1.00  0.00
ATOM    515  C5    G A  24     -16.978  13.440  -9.934  1.00  0.00
ATOM    516  C6    G A  24     -17.405  12.864 -11.158  1.00  0.00
ATOM    517  O6    G A  24     -17.683  13.437 -12.219  1.00  0.00
ATOM    518  N1    G A  24     -17.500  11.477 -11.075  1.00  0.00
ATOM    519  C2    G A  24     -17.217  10.738  -9.952  1.00  0.00
ATOM    520  N2    G A  24     -17.368   9.411 -10.065  1.00  0.00
ATOM    521  N3    G A  24     -16.818  11.259  -8.809  1.00  0.00
ATOM    522  C4    G A  24     -16.719  12.604  -8.866  1.00  0.00
ATOM    523  P     G A  25     -10.642  13.357  -5.721  1.00  0.00
ATOM    524  OP1   G A  25     -10.589  14.220  -6.936  1.00  0.00
ATOM    525  OP2   G A  25      -9.792  12.139  -5.654  1.00  0.00
ATOM    526  O5'   G A  25     -10.331  14.216  -4.422  1.00  0.00
ATOM    527  C5'   G A  25      -9.523  15.359  -4.526  1.00  0.00
ATOM    528  C4'   G A  25      -9.269  15.954  -3.177  1.00  0.00
ATOM    529  O4'   G A  25     -10.544  16.288  -2.554  1.00  0.00
ATOM    530  C3'   G A  25      -8.638  14.986  -2.179  1.00  0.00
ATOM    531  O3'   G A  25      -7.213  14.941  -2.356  1.00  0.00
ATOM    532  C2'   G A  25      -9.020  15.608  -0.842  1.00  0.00
ATOM    533  O2'   G A  25      -8.198  16.704  -0.527  1.00  0.00
ATOM    534  C1'   G A  25     -10.389  16.192  -1.155  1.00  0.00
ATOM    535  N9    G A  25     -11.608  15.846  -0.795  1.00  0.00
ATOM    536  C8    G A  25     -12.233  14.717  -1.266  1.00  0.00
ATOM    537  N7    G A  25     -12.969  14.121  -0.367  1.00  0.00
ATOM    538  C5    G A  25     -12.825  14.901   0.765  1.00  0.00
ATOM    539  C6    G A  25     -13.383  14.758   2.062  1.00  0.00
ATOM    540  O6    G A  25     -14.146  13.876   2.474  1.00  0.00
ATOM    541  N1    G A  25     -12.975  15.776   2.919  1.00  0.00
ATOM    542  C2    G A  25     -12.132  16.805   2.571  1.00  0.00
ATOM    543  N2    G A  25     -11.854  17.693   3.535  1.00  0.00
ATOM    544  N3    G A  25     -11.606  16.950   1.371  1.00  0.00
ATOM    545  C4    G A  25     -11.988  15.973   0.522  1.00  0.00
ATOM    546  P     C A  26      -6.317  14.513  -1.155  1.00  0.00
ATOM    547  OP1   C A  26      -4.954  14.573  -1.728  1.00  0.00
ATOM    548  OP2   C A  26      -7.069  13.239  -1.096  1.00  0.00
ATOM    549  O5'   C A  26      -6.283  15.002   0.367  1.00  0.00
ATOM    550  C5'   C A  26      -5.837  16.304   0.714  1.00  0.00
ATOM    551  C4'   C A  26      -6.128  16.599   2.164  1.00  0.00
ATOM    552  O4'   C A  26      -7.562  16.734   2.353  1.00  0.00
ATOM    553  C3'   C A  26      -5.723  15.513   3.154  1.00  0.00
ATOM    554  O3'   C A  26      -4.348  15.538   3.508  1.00  0.00
ATOM    555  C2'   C A  26      -6.654  15.768   4.330  1.00  0.00
ATOM    556  O2'   C A  26      -6.158  16.825   5.141  1.00  0.00
ATOM    557  C1'   C A  26      -7.931  16.225   3.617  1.00  0.00
ATOM    558  N1    C A  26      -8.934  15.091   3.439  1.00  0.00
ATOM    559  C2    C A  26      -9.734  14.740   4.532  1.00  0.00
ATOM    560  O2    C A  26      -9.652  15.413   5.573  1.00  0.00
ATOM    561  N3    C A  26     -10.571  13.681   4.424  1.00  0.00
ATOM    562  C4    C A  26     -10.625  12.986   3.286  1.00  0.00
ATOM    563  N4    C A  26     -11.465  11.950   3.226  1.00  0.00
ATOM    564  C5    C A  26      -9.822  13.326   2.167  1.00  0.00
ATOM    565  C6    C A  26      -8.997  14.372   2.278  1.00  0.00
ATOM    566  P     G A  27      -3.621  14.163   3.980  1.00  0.00
ATOM    567  OP1   G A  27      -2.191  14.501   4.178  1.00  0.00
ATOM    568  OP2   G A  27      -3.996  12.923   3.262  1.00  0.00
ATOM    569  O5'   G A  27      -4.329  14.131   5.398  1.00  0.00
ATOM    570  C5'   G A  27      -4.280  15.302   6.207  1.00  0.00
ATOM    571  C4'   G A  27      -4.468  14.959   7.648  1.00  0.00
ATOM    572  O4'   G A  27      -5.881  14.856   7.937  1.00  0.00
ATOM    573  C3'   G A  27      -3.811  13.659   8.047  1.00  0.00
ATOM    574  O3'   G A  27      -3.199  13.874   9.289  1.00  0.00
ATOM    575  C2'   G A  27      -4.974  12.657   8.039  1.00  0.00
ATOM    576  O2'   G A  27      -4.879  11.611   8.981  1.00  0.00
ATOM    577  C1'   G A  27      -6.203  13.535   8.304  1.00  0.00
ATOM    578  N9    G A  27      -7.307  13.344   7.418  1.00  0.00
ATOM    579  C8    G A  27      -7.126  12.840   6.153  1.00  0.00
ATOM    580  N7    G A  27      -7.757  11.715   5.951  1.00  0.00
ATOM    581  C5    G A  27      -8.395  11.460   7.151  1.00  0.00
ATOM    582  C6    G A  27      -9.229  10.382   7.542  1.00  0.00
ATOM    583  O6    G A  27      -9.581   9.403   6.871  1.00  0.00
ATOM    584  N1    G A  27      -9.667  10.512   8.857  1.00  0.00
ATOM    585  C2    G A  27      -9.341  11.554   9.693  1.00  0.00
ATOM    586  N2    G A  27      -9.861  11.507  10.927  1.00  0.00
ATOM    587  N3    G A  27      -8.567  12.562   9.344  1.00  0.00
ATOM    588  C4    G A  27      -8.129  12.456   8.071  1.00  0.00
ATOM    589  P     U A  28      -2.102  12.724   9.925  1.00  0.00
ATOM    590  OP1   U A  28      -0.876  12.908  10.775  1.00  0.00
ATOM    591  OP2   U A  28      -2.065  11.764   8.772  1.00  0.00
ATOM    592  O5'   U A  28      -3.252  12.221  10.889  1.00  0.00
ATOM    593  C5'   U A  28      -3.598  12.968  12.034  1.00  0.00
ATOM    594  C4'   U A  28      -4.398  12.099  12.919  1.00  0.00
ATOM    595  O4'   U A  28      -5.705  11.926  12.318  1.00  0.00
ATOM    596  C3'   U A  28      -3.802  10.713  12.898  1.00  0.00
ATOM    597  O3'   U A  28      -2.639  10.539  13.696  1.00  0.00
ATOM    598  C2'   U A  28      -4.993   9.813  13.174  1.00  0.00
ATOM    599  O2'   U A  28      -5.274   9.533  14.531  1.00  0.00
ATOM    600  C1'   U A  28      -6.110  10.574  12.452  1.00  0.00
ATOM    601  N1    U A  28      -6.461  10.151  11.124  1.00  0.00
ATOM    602  C2    U A  28      -7.367   9.112  11.026  1.00  0.00
ATOM    603  O2    U A  28      -8.001   8.691  11.977  1.00  0.00
ATOM    604  N3    U A  28      -7.503   8.578   9.767  1.00  0.00
ATOM    605  C4    U A  28      -6.841   8.970   8.623  1.00  0.00
ATOM    606  O4    U A  28      -7.071   8.393   7.563  1.00  0.00
ATOM    607  C5    U A  28      -5.917  10.054   8.807  1.00  0.00
ATOM    608  C6    U A  28      -5.765  10.592  10.020  1.00  0.00
ATOM    609  P     G A  29      -1.495   9.414  13.213  1.00  0.00
ATOM    610  OP1   G A  29      -0.471  10.034  14.083  1.00  0.00
ATOM    611  OP2   G A  29      -1.208   9.188  11.778  1.00  0.00
ATOM    612  O5'   G A  29      -1.901   7.968  13.778  1.00  0.00
ATOM    613  C5'   G A  29      -2.295   7.835  15.137  1.00  0.00
ATOM    614  C4'   G A  29      -3.461   6.891  15.334  1.00  0.00
ATOM    615  O4'   G A  29      -4.525   7.192  14.389  1.00  0.00
ATOM    616  C3'   G A  29      -3.197   5.405  15.114  1.00  0.00
ATOM    617  O3'   G A  29      -2.526   4.766  16.187  1.00  0.00
ATOM    618  C2'   G A  29      -4.603   4.865  14.889  1.00  0.00
ATOM    619  O2'   G A  29      -5.294   4.718  16.123  1.00  0.00
ATOM    620  C1'   G A  29      -5.235   6.005  14.085  1.00  0.00
ATOM    621  N9    G A  29      -5.174   5.573  12.714  1.00  0.00
ATOM    622  C8    G A  29      -4.385   6.194  11.776  1.00  0.00
ATOM    623  N7    G A  29      -4.613   5.783  10.558  1.00  0.00
ATOM    624  C5    G A  29      -5.612   4.837  10.696  1.00  0.00
ATOM    625  C6    G A  29      -6.272   4.043   9.724  1.00  0.00
ATOM    626  O6    G A  29      -6.092   4.024   8.500  1.00  0.00
ATOM    627  N1    G A  29      -7.226   3.206  10.296  1.00  0.00
ATOM    628  C2    G A  29      -7.510   3.143  11.639  1.00  0.00
ATOM    629  N2    G A  29      -8.465   2.275  12.001  1.00  0.00
ATOM    630  N3    G A  29      -6.905   3.874  12.554  1.00  0.00
ATOM    631  C4    G A  29      -5.973   4.693  12.022  1.00  0.00
ATOM    632  P     U A  30      -1.663   3.325  15.910  1.00  0.00
ATOM    633  OP1   U A  30      -1.048   3.099  17.248  1.00  0.00
ATOM    634  OP2   U A  30      -0.816   3.813  14.787  1.00  0.00
ATOM    635  O5'   U A  30      -2.426   1.993  15.457  1.00  0.00
ATOM    636  C5'   U A  30      -3.179   1.243  16.405  1.00  0.00
ATOM    637  C4'   U A  30      -4.025   0.179  15.733  1.00  0.00
ATOM    638  O4'   U A  30      -4.975   0.800  14.820  1.00  0.00
ATOM    639  C3'   U A  30      -3.282  -0.814  14.858  1.00  0.00
ATOM    640  O3'   U A  30      -2.657  -1.841  15.613  1.00  0.00
ATOM    641  C2'   U A  30      -4.389  -1.326  13.945  1.00  0.00
ATOM    642  O2'   U A  30      -5.216  -2.298  14.553  1.00  0.00
ATOM    643  C1'   U A  30      -5.191  -0.049  13.704  1.00  0.00
ATOM    644  N1    U A  30      -4.752   0.630  12.463  1.00  0.00
ATOM    645  C2    U A  30      -5.232   0.106  11.277  1.00  0.00
ATOM    646  O2    U A  30      -5.955  -0.873  11.228  1.00  0.00
ATOM    647  N3    U A  30      -4.832   0.772  10.144  1.00  0.00
ATOM    648  C4    U A  30      -4.018   1.883  10.078  1.00  0.00
ATOM    649  O4    U A  30      -3.747   2.371   8.984  1.00  0.00
ATOM    650  C5    U A  30      -3.560   2.367  11.351  1.00  0.00
ATOM    651  C6    U A  30      -3.934   1.738  12.468  1.00  0.00
ATOM    652  P     G A  31      -1.405  -2.607  15.003  1.00  0.00
ATOM    653  OP1   G A  31      -0.645  -3.411  15.983  1.00  0.00
ATOM    654  OP2   G A  31      -0.789  -1.444  14.329  1.00  0.00
ATOM    655  O5'   G A  31      -1.938  -3.625  13.895  1.00  0.00
ATOM    656  C5'   G A  31      -2.455  -4.855  14.355  1.00  0.00
ATOM    657  C4'   G A  31      -3.072  -5.618  13.208  1.00  0.00
ATOM    658  O4'   G A  31      -3.963  -4.737  12.496  1.00  0.00
ATOM    659  C3'   G A  31      -2.101  -6.057  12.130  1.00  0.00
ATOM    660  O3'   G A  31      -1.417  -7.220  12.531  1.00  0.00
ATOM    661  C2'   G A  31      -3.086  -6.353  11.016  1.00  0.00
ATOM    662  O2'   G A  31      -3.779  -7.559  11.245  1.00  0.00
ATOM    663  C1'   G A  31      -4.032  -5.168  11.154  1.00  0.00
ATOM    664  N9    G A  31      -3.533  -4.055  10.229  1.00  0.00
ATOM    665  C8    G A  31      -2.808  -2.938  10.570  1.00  0.00
ATOM    666  N7    G A  31      -2.578  -2.146   9.559  1.00  0.00
ATOM    667  C5    G A  31      -3.186  -2.771   8.487  1.00  0.00
ATOM    668  C6    G A  31      -3.273  -2.390   7.123  1.00  0.00
ATOM    669  O6    G A  31      -2.809  -1.380   6.579  1.00  0.00
ATOM    670  N1    G A  31      -3.984  -3.318   6.367  1.00  0.00
ATOM    671  C2    G A  31      -4.542  -4.472   6.864  1.00  0.00
ATOM    672  N2    G A  31      -5.191  -5.242   5.980  1.00  0.00
ATOM    673  N3    G A  31      -4.469  -4.840   8.128  1.00  0.00
ATOM    674  C4    G A  31      -3.783  -3.954   8.880  1.00  0.00
ATOM    675  P     A A  32      -0.262  -7.597  11.711  1.00  0.00
ATOM    676  OP1   A A  32       0.288  -8.811  12.361  1.00  0.00
ATOM    677  OP2   A A  32       0.542  -6.345  11.685  1.00  0.00
ATOM    678  O5'   A A  32      -0.661  -7.936  10.200  1.00  0.00
ATOM    679  C5'   A A  32      -1.294  -9.189   9.856  1.00  0.00
ATOM    680  C4'   A A  32      -1.617  -9.254   8.369  1.00  0.00
ATOM    681  O4'   A A  32      -2.487  -8.149   8.000  1.00  0.00
ATOM    682  C3'   A A  32      -0.477  -9.189   7.357  1.00  0.00
ATOM    683  O3'   A A  32       0.123 -10.461   7.135  1.00  0.00
ATOM    684  C2'   A A  32      -1.189  -8.739   6.088  1.00  0.00
ATOM    685  O2'   A A  32      -1.789  -9.821   5.409  1.00  0.00
ATOM    686  C1'   A A  32      -2.285  -7.824   6.636  1.00  0.00
ATOM    687  N9    A A  32      -2.005  -6.411   6.539  1.00  0.00
ATOM    688  C8    A A  32      -1.352  -5.587   7.418  1.00  0.00
ATOM    689  N7    A A  32      -1.191  -4.362   6.976  1.00  0.00
ATOM    690  C5    A A  32      -1.778  -4.383   5.721  1.00  0.00
ATOM    691  C6    A A  32      -1.940  -3.393   4.736  1.00  0.00
ATOM    692  N6    A A  32      -1.505  -2.138   4.870  1.00  0.00
ATOM    693  N1    A A  32      -2.571  -3.743   3.594  1.00  0.00
ATOM    694  C2    A A  32      -3.007  -5.000   3.461  1.00  0.00
ATOM    695  N3    A A  32      -2.915  -6.017   4.315  1.00  0.00
ATOM    696  C4    A A  32      -2.283  -5.638   5.438  1.00  0.00
ATOM    697  P     A A  33       1.600 -10.587   6.367  1.00  0.00
ATOM    698  OP1   A A  33       2.652 -11.630   6.354  1.00  0.00
ATOM    699  OP2   A A  33       1.971  -9.155   6.444  1.00  0.00
ATOM    700  O5'   A A  33       0.701 -10.712   5.051  1.00  0.00
ATOM    701  C5'   A A  33       1.278 -10.646   3.762  1.00  0.00
ATOM    702  C4'   A A  33       0.265 -10.152   2.767  1.00  0.00
ATOM    703  O4'   A A  33      -0.579  -9.149   3.385  1.00  0.00
ATOM    704  C3'   A A  33       0.847  -9.446   1.560  1.00  0.00
ATOM    705  O3'   A A  33       1.299 -10.350   0.574  1.00  0.00
ATOM    706  C2'   A A  33      -0.299  -8.552   1.111  1.00  0.00
ATOM    707  O2'   A A  33      -1.297  -9.312   0.448  1.00  0.00
ATOM    708  C1'   A A  33      -0.858  -8.119   2.461  1.00  0.00
ATOM    709  N9    A A  33      -0.062  -6.778   2.927  1.00  0.00
ATOM    710  C8    A A  33       0.758  -6.679   4.021  1.00  0.00
ATOM    711  N7    A A  33       1.105  -5.448   4.313  1.00  0.00
ATOM    712  C5    A A  33       0.470  -4.686   3.344  1.00  0.00
ATOM    713  C6    A A  33       0.437  -3.302   3.101  1.00  0.00
ATOM    714  N6    A A  33       1.083  -2.404   3.848  1.00  0.00
ATOM    715  N1    A A  33      -0.292  -2.868   2.050  1.00  0.00
ATOM    716  C2    A A  33      -0.940  -3.768   1.302  1.00  0.00
ATOM    717  N3    A A  33      -0.986  -5.092   1.432  1.00  0.00
ATOM    718  C4    A A  33      -0.251  -5.492   2.483  1.00  0.00
ATOM    719  P     A A  34       2.505 -10.000   0.023  1.00  0.00
ATOM    720  OP1   A A  34       2.906 -10.378  -1.353  1.00  0.00
ATOM    721  OP2   A A  34       3.555  -9.747   1.061  1.00  0.00
ATOM    722  O5'   A A  34       1.579  -8.714  -0.104  1.00  0.00
ATOM    723  C5'   A A  34       0.860  -8.449  -1.299  1.00  0.00
ATOM    724  C4'   A A  34       1.302  -7.131  -1.893  1.00  0.00
ATOM    725  O4'   A A  34       1.269  -6.097  -0.892  1.00  0.00
ATOM    726  C3'   A A  34       2.715  -7.071  -2.465  1.00  0.00
ATOM    727  O3'   A A  34       2.582  -7.465  -3.838  1.00  0.00
ATOM    728  C2'   A A  34       3.156  -5.602  -2.252  1.00  0.00
ATOM    729  O2'   A A  34       3.181  -4.838  -3.427  1.00  0.00
ATOM    730  C1'   A A  34       2.048  -5.042  -1.365  1.00  0.00
ATOM    731  N9    A A  34       2.383  -4.067  -0.806  1.00  0.00
ATOM    732  C8    A A  34       3.129  -4.496   0.261  1.00  0.00
ATOM    733  N7    A A  34       3.898  -3.566   0.777  1.00  0.00
ATOM    734  C5    A A  34       3.641  -2.451  -0.006  1.00  0.00
ATOM    735  C6    A A  34       4.140  -1.137   0.027  1.00  0.00
ATOM    736  N6    A A  34       5.041  -0.710   0.915  1.00  0.00
ATOM    737  N1    A A  34       3.677  -0.268  -0.897  1.00  0.00
ATOM    738  C2    A A  34       2.773  -0.697  -1.786  1.00  0.00
ATOM    739  N3    A A  34       2.229  -1.904  -1.915  1.00  0.00
ATOM    740  C4    A A  34       2.710  -2.744  -0.985  1.00  0.00
ATOM    741  P     A A  35       3.553  -6.866  -4.938  1.00  0.00
ATOM    742  OP1   A A  35       3.257  -7.644  -6.163  1.00  0.00
ATOM    743  OP2   A A  35       4.617  -7.336  -4.021  1.00  0.00
ATOM    744  O5'   A A  35       3.911  -5.352  -5.332  1.00  0.00
ATOM    745  C5'   A A  35       3.149  -4.653  -6.319  1.00  0.00
ATOM    746  C4'   A A  35       3.545  -3.188  -6.422  1.00  0.00
ATOM    747  O4'   A A  35       3.401  -2.535  -5.133  1.00  0.00
ATOM    748  C3'   A A  35       4.995  -2.899  -6.781  1.00  0.00
ATOM    749  O3'   A A  35       5.294  -3.097  -8.161  1.00  0.00
ATOM    750  C2'   A A  35       5.091  -1.436  -6.361  1.00  0.00
ATOM    751  O2'   A A  35       4.454  -0.536  -7.249  1.00  0.00
ATOM    752  C1'   A A  35       4.365  -1.501  -5.018  1.00  0.00
ATOM    753  N9    A A  35       5.320  -1.776  -3.934  1.00  0.00
ATOM    754  C8    A A  35       5.573  -2.938  -3.253  1.00  0.00
ATOM    755  N7    A A  35       6.414  -2.794  -2.256  1.00  0.00
ATOM    756  C5    A A  35       6.736  -1.446  -2.286  1.00  0.00
ATOM    757  C6    A A  35       7.582  -0.658  -1.486  1.00  0.00
ATOM    758  N6    A A  35       8.286  -1.139  -0.458  1.00  0.00
ATOM    759  N1    A A  35       7.681   0.655  -1.783  1.00  0.00
ATOM    760  C2    A A  35       6.974   1.135  -2.812  1.00  0.00
ATOM    761  N3    A A  35       6.146   0.496  -3.635  1.00  0.00
ATOM    762  C4    A A  35       6.071  -0.807  -3.314  1.00  0.00
ATOM    763  P     C A  36       6.634  -3.684  -8.478  1.00  0.00
ATOM    764  OP1   C A  36       6.232  -3.925  -9.884  1.00  0.00
ATOM    765  OP2   C A  36       7.340  -4.758  -7.741  1.00  0.00
ATOM    766  O5'   C A  36       7.598  -2.404  -8.405  1.00  0.00
ATOM    767  C5'   C A  36       7.430  -1.361  -9.357  1.00  0.00
ATOM    768  C4'   C A  36       8.037  -0.039  -8.938  1.00  0.00
ATOM    769  O4'   C A  36       7.612   0.310  -7.593  1.00  0.00
ATOM    770  C3'   C A  36       9.557   0.040  -8.875  1.00  0.00
ATOM    771  O3'   C A  36      10.177   0.228 -10.132  1.00  0.00
ATOM    772  C2'   C A  36       9.775   1.223  -7.950  1.00  0.00
ATOM    773  O2'   C A  36       9.550   2.446  -8.633  1.00  0.00
ATOM    774  C1'   C A  36       8.654   1.000  -6.935  1.00  0.00
ATOM    775  N1    C A  36       9.253   0.106  -5.767  1.00  0.00
ATOM    776  C2    C A  36      10.115   0.625  -4.794  1.00  0.00
ATOM    777  O2    C A  36      10.604   1.754  -4.970  1.00  0.00
ATOM    778  N3    C A  36      10.390  -0.115  -3.694  1.00  0.00
ATOM    779  C4    C A  36       9.842  -1.323  -3.548  1.00  0.00
ATOM    780  N4    C A  36      10.142  -2.016  -2.447  1.00  0.00
ATOM    781  C5    C A  36       8.966  -1.867  -4.522  1.00  0.00
ATOM    782  C6    C A  36       8.697  -1.132  -5.607  1.00  0.00
ATOM    783  P     G A  37      11.306  -0.703 -10.487  1.00  0.00
ATOM    784  OP1   G A  37      11.984  -0.296 -11.737  1.00  0.00
ATOM    785  OP2   G A  37      10.252  -1.763 -10.540  1.00  0.00
ATOM    786  O5'   G A  37      12.457  -1.172  -9.492  1.00  0.00
ATOM    787  C5'   G A  37      13.600  -0.348  -9.242  1.00  0.00
ATOM    788  C4'   G A  37      14.565  -1.075  -8.339  1.00  0.00
ATOM    789  O4'   G A  37      13.976  -1.209  -7.010  1.00  0.00
ATOM    790  C3'   G A  37      14.803  -2.505  -8.791  1.00  0.00
ATOM    791  O3'   G A  37      15.785  -2.627  -9.810  1.00  0.00
ATOM    792  C2'   G A  37      15.150  -3.225  -7.498  1.00  0.00
ATOM    793  O2'   G A  37      16.512  -3.103  -7.138  1.00  0.00
ATOM    794  C1'   G A  37      14.242  -2.508  -6.494  1.00  0.00
ATOM    795  N9    G A  37      12.969  -3.260  -6.391  1.00  0.00
ATOM    796  C8    G A  37      11.714  -2.928  -6.842  1.00  0.00
ATOM    797  N7    G A  37      10.809  -3.822  -6.550  1.00  0.00
ATOM    798  C5    G A  37      11.502  -4.801  -5.864  1.00  0.00
ATOM    799  C6    G A  37      11.056  -6.022  -5.296  1.00  0.00
ATOM    800  O6    G A  37       9.911  -6.491  -5.290  1.00  0.00
ATOM    801  N1    G A  37      12.094  -6.724  -4.689  1.00  0.00
ATOM    802  C2    G A  37      13.401  -6.301  -4.635  1.00  0.00
ATOM    803  N2    G A  37      14.259  -7.113  -4.004  1.00  0.00
ATOM    804  N3    G A  37      13.830  -5.170  -5.158  1.00  0.00
ATOM    805  C4    G A  37      12.840  -4.472  -5.755  1.00  0.00
ATOM    806  P     U A  38      15.297  -3.152 -10.491  1.00  0.00
ATOM    807  OP1   U A  38      16.202  -2.628 -11.557  1.00  0.00
ATOM    808  OP2   U A  38      13.818  -3.018 -10.651  1.00  0.00
ATOM    809  O5'   U A  38      15.630  -4.693 -10.192  1.00  0.00
ATOM    810  C5'   U A  38      16.985  -5.141 -10.030  1.00  0.00
ATOM    811  C4'   U A  38      17.049  -6.567  -9.499  1.00  0.00
ATOM    812  O4'   U A  38      16.304  -6.641  -8.252  1.00  0.00
ATOM    813  C3'   U A  38      16.466  -7.691 -10.349  1.00  0.00
ATOM    814  O3'   U A  38      17.332  -8.178 -11.376  1.00  0.00
ATOM    815  C2'   U A  38      16.137  -8.768  -9.315  1.00  0.00
ATOM    816  O2'   U A  38      17.210  -9.609  -8.959  1.00  0.00
ATOM    817  C1'   U A  38      15.723  -7.932  -8.108  1.00  0.00
ATOM    818  N1    U A  38      14.291  -7.836  -8.006  1.00  0.00
ATOM    819  C2    U A  38      13.608  -8.891  -7.432  1.00  0.00
ATOM    820  O2    U A  38      14.158  -9.909  -7.050  1.00  0.00
ATOM    821  N3    U A  38      12.250  -8.713  -7.322  1.00  0.00
ATOM    822  C4    U A  38      11.524  -7.610  -7.719  1.00  0.00
ATOM    823  O4    U A  38      10.306  -7.596  -7.553  1.00  0.00
ATOM    824  C5    U A  38      12.304  -6.557  -8.306  1.00  0.00
ATOM    825  C6    U A  38      13.626  -6.705  -8.425  1.00  0.00
ATOM    826  P     C A  39      16.724  -9.589 -12.499  1.00  0.00
ATOM    827  OP1   C A  39      17.753  -9.755 -13.551  1.00  0.00
ATOM    828  OP2   C A  39      15.469  -8.863 -12.804  1.00  0.00
ATOM    829  O5'   C A  39      16.238 -11.030 -11.990  1.00  0.00
ATOM    830  C5'   C A  39      17.174 -12.085 -11.805  1.00  0.00
ATOM    831  C4'   C A  39      16.630 -13.195 -10.938  1.00  0.00
ATOM    832  O4'   C A  39      15.977 -12.637  -9.765  1.00  0.00
ATOM    833  C3'   C A  39      15.563 -14.092 -11.553  1.00  0.00
ATOM    834  O3'   C A  39      16.078 -15.086 -12.423  1.00  0.00
ATOM    835  C2'   C A  39      14.877 -14.662 -10.316  1.00  0.00
ATOM    836  O2'   C A  39      15.664 -15.685  -9.723  1.00  0.00
ATOM    837  C1'   C A  39      14.882 -13.446  -9.389  1.00  0.00
ATOM    838  N1    C A  39      13.655 -12.667  -9.530  1.00  0.00
ATOM    839  C2    C A  39      12.499 -13.081  -8.859  1.00  0.00
ATOM    840  O2    C A  39      12.532 -14.140  -8.209  1.00  0.00
ATOM    841  N3    C A  39      11.381 -12.320  -8.938  1.00  0.00
ATOM    842  C4    C A  39      11.392 -11.191  -9.648  1.00  0.00
ATOM    843  N4    C A  39      10.267 -10.474  -9.697  1.00  0.00
ATOM    844  C5    C A  39      12.553 -10.754 -10.335  1.00  0.00
ATOM    845  C6    C A  39      13.654 -11.508 -10.255  1.00  0.00
ATOM    846  P     C A  40      15.262 -15.590 -13.410  1.00  0.00
ATOM    847  OP1   C A  40      16.168 -16.292 -14.347  1.00  0.00
ATOM    848  OP2   C A  40      14.355 -14.537 -13.912  1.00  0.00
ATOM    849  O5'   C A  40      14.266 -16.634 -12.714  1.00  0.00
ATOM    850  C5'   C A  40      14.714 -17.654 -11.831  1.00  0.00
ATOM    851  C4'   C A  40      13.544 -18.399 -11.237  1.00  0.00
ATOM    852  O4'   C A  40      12.781 -17.519 -10.371  1.00  0.00
ATOM    853  C3'   C A  40      12.534 -18.920 -12.244  1.00  0.00
ATOM    854  O3'   C A  40      12.907 -20.183 -12.758  1.00  0.00
ATOM    855  C2'   C A  40      11.235 -18.967 -11.455  1.00  0.00
ATOM    856  O2'   C A  40      11.171 -20.154 -10.683  1.00  0.00
ATOM    857  C1'   C A  40      11.398 -17.786 -10.502  1.00  0.00
ATOM    858  N1    C A  40      10.729 -16.571 -10.935  1.00  0.00
ATOM    859  C2    C A  40       9.377 -16.431 -10.601  1.00  0.00
ATOM    860  O2    C A  40       8.861 -17.263  -9.836  1.00  0.00
ATOM    861  N3    C A  40       8.674 -15.396 -11.120  1.00  0.00
ATOM    862  C4    C A  40       9.270 -14.528 -11.938  1.00  0.00
ATOM    863  N4    C A  40       8.537 -13.524 -12.425  1.00  0.00
ATOM    864  C5    C A  40      10.639 -14.653 -12.289  1.00  0.00
ATOM    865  C6    C A  40      11.330 -15.676 -11.774  1.00  0.00
ATOM    866  P     C A  41      12.511 -20.363 -13.707  1.00  0.00
ATOM    867  OP1   C A  41      13.315 -21.616 -13.787  1.00  0.00
ATOM    868  OP2   C A  41      12.397 -19.439 -14.873  1.00  0.00
ATOM    869  O5'   C A  41      11.043 -20.734 -13.134  1.00  0.00
ATOM    870  C5'   C A  41      10.783 -22.000 -12.470  1.00  0.00
ATOM    871  C4'   C A  41       9.313 -22.277 -12.156  1.00  0.00
ATOM    872  O4'   C A  41       8.711 -21.173 -11.446  1.00  0.00
ATOM    873  C3'   C A  41       8.370 -22.427 -13.340  1.00  0.00
ATOM    874  O3'   C A  41       8.448 -23.712 -13.941  1.00  0.00
ATOM    875  C2'   C A  41       7.021 -22.200 -12.676  1.00  0.00
ATOM    876  O2'   C A  41       6.691 -23.215 -11.751  1.00  0.00
ATOM    877  C1'   C A  41       7.370 -20.978 -11.863  1.00  0.00
ATOM    878  N1    C A  41       7.251 -19.642 -12.486  1.00  0.00
ATOM    879  C2    C A  41       5.955 -19.118 -12.553  1.00  0.00
ATOM    880  O2    C A  41       5.040 -19.705 -11.950  1.00  0.00
ATOM    881  N3    C A  41       5.735 -17.991 -13.273  1.00  0.00
ATOM    882  C4    C A  41       6.747 -17.396 -13.905  1.00  0.00
ATOM    883  N4    C A  41       6.483 -16.288 -14.602  1.00  0.00
ATOM    884  C5    C A  41       8.068 -17.911 -13.849  1.00  0.00
ATOM    885  C6    C A  41       8.280 -19.024 -13.138  1.00  0.00
ATOM    886  P     G A  42       8.491 -23.137 -14.462  1.00  0.00
ATOM    887  OP1   G A  42       8.316 -21.668 -14.298  1.00  0.00
ATOM    888  OP2   G A  42       9.228 -23.911 -13.426  1.00  0.00
ATOM    889  O5'   G A  42       7.064 -23.822 -14.654  1.00  0.00
ATOM    890  C5'   G A  42       6.044 -23.625 -13.688  1.00  0.00
ATOM    891  C4'   G A  42       4.690 -23.982 -14.253  1.00  0.00
ATOM    892  O4'   G A  42       4.512 -25.427 -14.222  1.00  0.00
ATOM    893  C3'   G A  42       3.556 -23.445 -13.396  1.00  0.00
ATOM    894  O3'   G A  42       3.251 -22.100 -13.734  1.00  0.00
ATOM    895  C2'   G A  42       2.430 -24.435 -13.655  1.00  0.00
ATOM    896  O2'   G A  42       1.729 -24.195 -14.862  1.00  0.00
ATOM    897  C1'   G A  42       3.209 -25.747 -13.753  1.00  0.00
ATOM    898  N9    G A  42       3.707 -20.986 -15.402  1.00  0.00
ATOM    899  C8    G A  42       4.927 -20.777 -15.999  1.00  0.00
ATOM    900  N7    G A  42       4.985 -19.661 -16.674  1.00  0.00
ATOM    901  C5    G A  42       3.734 -19.097 -16.514  1.00  0.00
ATOM    902  C6    G A  42       3.197 -17.883 -17.016  1.00  0.00
ATOM    903  O6    G A  42       3.752 -17.037 -17.729  1.00  0.00
ATOM    904  N1    G A  42       1.878 -17.691 -16.613  1.00  0.00
ATOM    905  C2    G A  42       1.165 -18.561 -15.824  1.00  0.00
ATOM    906  N2    G A  42      -0.095 -18.203 -15.540  1.00  0.00
ATOM    907  N3    G A  42       1.649 -19.692 -15.351  1.00  0.00
ATOM    908  C4    G A  42       2.928 -19.900 -15.730  1.00  0.00
TER   
END   
