# Supplementary material for: RPocket: an intuitive database of RNA pocket topology information with RNA-ligand data resources
Source: BMC Bioinformatics. 2021 Sep 8;22:428. doi: 10.1186/s12859-021-04349-4 (PMC8424408; doi:10.1186/s12859-021-04349-4)
Supplement: Supplementary file 7 — Additional file 7. Folder S3: Nine other experimental structures and their modeling structures and pockets. [file 12859_2021_4349_MOESM7_ESM.zip › 12859_2021_4349_MOESM7_ESM/2AU4_v.pdb]

MODEL   1
ATOM      1  P     G X   1     201.924 196.349 163.089 1.000 0.000
ATOM      2  OP1   G X   1     200.758 196.509 163.996 1.000 0.000
ATOM      3  OP2   G X   1     203.291 196.734 163.555 1.000 0.000
ATOM      4  O5'   G X   1     201.955 194.828 162.621 1.000 0.000
ATOM      5  C5'   G X   1     200.715 194.116 162.386 1.000 0.000
ATOM      6  C4'   G X   1     201.082 192.690 162.086 1.000 0.000
ATOM      7  O4'   G X   1     201.894 192.677 160.892 1.000 0.000
ATOM      8  C3'   G X   1     201.966 192.012 163.122 1.000 0.000
ATOM      9  O3'   G X   1     201.207 191.489 164.205 1.000 0.000
ATOM     10  C2'   G X   1     202.628 190.913 162.305 1.000 0.000
ATOM     11  O2'   G X   1     201.757 189.813 162.081 1.000 0.000
ATOM     12  C1'   G X   1     202.835 191.661 160.996 1.000 0.000
ATOM     13  N9    G X   1     204.185 192.216 160.938 1.000 0.000
ATOM     14  C8    G X   1     204.572 193.501 161.245 1.000 0.000
ATOM     15  N7    G X   1     205.857 193.693 161.116 1.000 0.000
ATOM     16  C5    G X   1     206.345 192.459 160.693 1.000 0.000
ATOM     17  C6    G X   1     207.678 192.028 160.400 1.000 0.000
ATOM     18  O6    G X   1     208.734 192.663 160.471 1.000 0.000
ATOM     19  N1    G X   1     207.708 190.691 160.005 1.000 0.000
ATOM     20  C2    G X   1     206.619 189.870 159.923 1.000 0.000
ATOM     21  N2    G X   1     206.856 188.604 159.544 1.000 0.000
ATOM     22  N3    G X   1     205.385 190.251 160.195 1.000 0.000
ATOM     23  C4    G X   1     205.321 191.545 160.572 1.000 0.000
ATOM     24  P     G X   2     201.977 191.457 165.767 1.000 0.000
ATOM     25  OP1   G X   2     200.861 191.053 166.660 1.000 0.000
ATOM     26  OP2   G X   2     202.907 192.551 166.181 1.000 0.000
ATOM     27  O5'   G X   2     202.831 190.151 165.457 1.000 0.000
ATOM     28  C5'   G X   2     202.170 188.870 165.305 1.000 0.000
ATOM     29  C4'   G X   2     203.251 187.839 165.149 1.000 0.000
ATOM     30  O4'   G X   2     204.004 188.151 163.956 1.000 0.000
ATOM     31  C3'   G X   2     204.307 187.831 166.243 1.000 0.000
ATOM     32  O3'   G X   2     203.891 187.085 167.379 1.000 0.000
ATOM     33  C2'   G X   2     205.491 187.185 165.537 1.000 0.000
ATOM     34  O2'   G X   2     205.348 185.775 165.433 1.000 0.000
ATOM     35  C1'   G X   2     205.333 187.806 164.157 1.000 0.000
ATOM     36  N9    G X   2     206.185 188.987 164.033 1.000 0.000
ATOM     37  C8    G X   2     205.817 190.302 164.205 1.000 0.000
ATOM     38  N7    G X   2     206.810 191.135 164.047 1.000 0.000
ATOM     39  C5    G X   2     207.897 190.317 163.749 1.000 0.000
ATOM     40  C6    G X   2     209.268 190.637 163.492 1.000 0.000
ATOM     41  O6    G X   2     209.823 191.740 163.490 1.000 0.000
ATOM     42  N1    G X   2     210.021 189.492 163.236 1.000 0.000
ATOM     43  C2    G X   2     209.538 188.213 163.246 1.000 0.000
ATOM     44  N2    G X   2     210.427 187.239 162.997 1.000 0.000
ATOM     45  N3    G X   2     208.278 187.903 163.487 1.000 0.000
ATOM     46  C4    G X   2     207.520 188.993 163.730 1.000 0.000
ATOM     47  P     G X   3     204.485 187.608 168.931 1.000 0.000
ATOM     48  OP1   G X   3     203.711 186.755 169.869 1.000 0.000
ATOM     49  OP2   G X   3     204.673 189.061 169.224 1.000 0.000
ATOM     50  O5'   G X   3     205.916 186.936 168.750 1.000 0.000
ATOM     51  C5'   G X   3     206.042 185.492 168.735 1.000 0.000
ATOM     52  C4'   G X   3     207.512 185.185 168.678 1.000 0.000
ATOM     53  O4'   G X   3     208.041 185.740 167.454 1.000 0.000
ATOM     54  C3'   G X   3     208.358 185.841 169.758 1.000 0.000
ATOM     55  O3'   G X   3     208.345 185.093 170.969 1.000 0.000
ATOM     56  C2'   G X   3     209.736 185.862 169.115 1.000 0.000
ATOM     57  O2'   G X   3     210.367 184.590 169.157 1.000 0.000
ATOM     58  C1'   G X   3     209.340 186.176 167.680 1.000 0.000
ATOM     59  N9    G X   3     209.441 187.612 167.429 1.000 0.000
ATOM     60  C8    G X   3     208.424 188.538 167.467 1.000 0.000
ATOM     61  N7    G X   3     208.830 189.754 167.217 1.000 0.000
ATOM     62  C5    G X   3     210.198 189.618 166.997 1.000 0.000
ATOM     63  C6    G X   3     211.201 190.593 166.698 1.000 0.000
ATOM     64  O6    G X   3     211.086 191.817 166.579 1.000 0.000
ATOM     65  N1    G X   3     212.459 190.007 166.555 1.000 0.000
ATOM     66  C2    G X   3     212.727 188.675 166.700 1.000 0.000
ATOM     67  N2    G X   3     214.009 188.306 166.547 1.000 0.000
ATOM     68  N3    G X   3     211.813 187.765 166.982 1.000 0.000
ATOM     69  C4    G X   3     210.582 188.301 167.117 1.000 0.000
ATOM     70  P     A X   4     208.494 185.990 172.453 1.000 0.000
ATOM     71  OP1   A X   4     208.245 184.945 173.479 1.000 0.000
ATOM     72  OP2   A X   4     207.868 187.340 172.595 1.000 0.000
ATOM     73  O5'   A X   4     210.070 186.170 172.332 1.000 0.000
ATOM     74  C5'   A X   4     210.943 185.020 172.464 1.000 0.000
ATOM     75  C4'   A X   4     212.353 185.539 172.428 1.000 0.000
ATOM     76  O4'   A X   4     212.566 186.178 171.151 1.000 0.000
ATOM     77  C3'   A X   4     212.669 186.638 173.431 1.000 0.000
ATOM     78  O3'   A X   4     212.995 186.111 174.711 1.000 0.000
ATOM     79  C2'   A X   4     213.856 187.333 172.778 1.000 0.000
ATOM     80  O2'   A X   4     215.062 186.601 172.946 1.000 0.000
ATOM     81  C1'   A X   4     213.446 187.275 171.314 1.000 0.000
ATOM     82  N9    A X   4     212.742 188.485 170.932 1.000 0.000
ATOM     83  C8    A X   4     211.401 188.756 170.868 1.000 0.000
ATOM     84  N7    A X   4     211.135 189.976 170.467 1.000 0.000
ATOM     85  C5    A X   4     212.389 190.540 170.259 1.000 0.000
ATOM     86  C6    A X   4     212.814 191.811 169.834 1.000 0.000
ATOM     87  N6    A X   4     211.980 192.790 169.509 1.000 0.000
ATOM     88  N1    A X   4     214.144 192.042 169.743 1.000 0.000
ATOM     89  C2    A X   4     214.982 191.047 170.051 1.000 0.000
ATOM     90  N3    A X   4     214.707 189.815 170.453 1.000 0.000
ATOM     91  C4    A X   4     213.378 189.628 170.544 1.000 0.000
ATOM     92  P     C X   5     212.575 187.080 176.096 1.000 0.000
ATOM     93  OP1   C X   5     212.869 186.161 177.225 1.000 0.000
ATOM     94  OP2   C X   5     211.323 187.896 176.103 1.000 0.000
ATOM     95  O5'   C X   5     213.821 188.060 175.945 1.000 0.000
ATOM     96  C5'   C X   5     215.162 187.569 176.187 1.000 0.000
ATOM     97  C4'   C X   5     216.083 188.753 176.089 1.000 0.000
ATOM     98  O4'   C X   5     215.986 189.288 174.751 1.000 0.000
ATOM     99  C3'   C X   5     215.718 189.936 176.971 1.000 0.000
ATOM    100  O3'   C X   5     216.213 189.783 178.296 1.000 0.000
ATOM    101  C2'   C X   5     216.387 191.094 176.243 1.000 0.000
ATOM    102  O2'   C X   5     217.788 191.136 176.476 1.000 0.000
ATOM    103  C1'   C X   5     216.080 190.696 174.783 1.000 0.000
ATOM    104  N1    C X   5     214.869 191.342 174.262 1.000 0.000
ATOM    105  C2    C X   5     214.967 192.646 173.780 1.000 0.000
ATOM    106  O2    C X   5     216.075 193.194 173.769 1.000 0.000
ATOM    107  N3    C X   5     213.864 193.275 173.342 1.000 0.000
ATOM    108  C4    C X   5     212.690 192.648 173.368 1.000 0.000
ATOM    109  N4    C X   5     211.632 193.316 172.935 1.000 0.000
ATOM    110  C5    C X   5     212.560 191.306 173.833 1.000 0.000
ATOM    111  C6    C X   5     213.665 190.696 174.266 1.000 0.000
ATOM    112  P     G X   6     214.787 191.666 181.527 1.000 0.000
ATOM    113  OP1   G X   6     215.417 191.835 182.862 1.000 0.000
ATOM    114  OP2   G X   6     213.301 191.733 181.388 1.000 0.000
ATOM    115  O5'   G X   6     215.439 192.745 180.555 1.000 0.000
ATOM    116  C5'   G X   6     216.953 193.136 180.776 1.000 0.000
ATOM    117  C4'   G X   6     217.072 194.202 179.707 1.000 0.000
ATOM    118  O4'   G X   6     216.697 193.721 178.389 1.000 0.000
ATOM    119  C3'   G X   6     216.159 195.387 179.833 1.000 0.000
ATOM    120  O3'   G X   6     216.589 196.244 180.863 1.000 0.000
ATOM    121  C2'   G X   6     216.347 196.045 178.478 1.000 0.000
ATOM    122  O2'   G X   6     217.483 196.764 178.286 1.000 0.000
ATOM    123  C1'   G X   6     216.430 194.850 177.583 1.000 0.000
ATOM    124  N9    G X   6     215.142 194.665 176.920 1.000 0.000
ATOM    125  C8    G X   6     214.384 193.517 176.876 1.000 0.000
ATOM    126  N7    G X   6     213.264 193.668 176.222 1.000 0.000
ATOM    127  C5    G X   6     213.289 194.997 175.806 1.000 0.000
ATOM    128  C6    G X   6     212.336 195.766 175.066 1.000 0.000
ATOM    129  O6    G X   6     211.234 195.425 174.627 1.000 0.000
ATOM    130  N1    G X   6     212.775 197.075 174.871 1.000 0.000
ATOM    131  C2    G X   6     213.952 197.588 175.338 1.000 0.000
ATOM    132  N2    G X   6     214.187 198.881 175.066 1.000 0.000
ATOM    133  N3    G X   6     214.838 196.892 176.026 1.000 0.000
ATOM    134  C4    G X   6     214.446 195.617 176.224 1.000 0.000
ATOM    135  P     A X   7     215.260 196.898 181.497 1.000 0.000
ATOM    136  OP1   A X   7     216.614 197.395 181.855 1.000 0.000
ATOM    137  OP2   A X   7     214.211 196.763 182.553 1.000 0.000
ATOM    138  O5'   A X   7     214.701 197.837 180.340 1.000 0.000
ATOM    139  C5'   A X   7     215.642 198.471 179.348 1.000 0.000
ATOM    140  C4'   A X   7     214.806 199.302 178.416 1.000 0.000
ATOM    141  O4'   A X   7     213.690 198.519 177.865 1.000 0.000
ATOM    142  C3'   A X   7     214.070 200.402 179.135 1.000 0.000
ATOM    143  O3'   A X   7     214.885 201.423 179.678 1.000 0.000
ATOM    144  C2'   A X   7     213.007 200.744 178.108 1.000 0.000
ATOM    145  O2'   A X   7     213.386 201.551 177.185 1.000 0.000
ATOM    146  C1'   A X   7     212.444 199.305 177.802 1.000 0.000
ATOM    147  N9    A X   7     211.579 198.906 178.897 1.000 0.000
ATOM    148  C8    A X   7     211.749 199.010 180.252 1.000 0.000
ATOM    149  N7    A X   7     210.742 198.527 180.941 1.000 0.000
ATOM    150  C5    A X   7     209.855 198.082 179.968 1.000 0.000
ATOM    151  C6    A X   7     208.590 197.471 180.027 1.000 0.000
ATOM    152  N6    A X   7     207.975 197.170 181.163 1.000 0.000
ATOM    153  N1    A X   7     207.974 197.164 178.862 1.000 0.000
ATOM    154  C2    A X   7     208.606 197.449 177.718 1.000 0.000
ATOM    155  N3    A X   7     209.790 198.011 177.533 1.000 0.000
ATOM    156  C4    A X   7     210.365 198.313 178.712 1.000 0.000
ATOM    157  P     A X   8     211.452 200.499 184.026 1.000 0.000
ATOM    158  OP1   A X   8     212.334 201.147 185.030 1.000 0.000
ATOM    159  OP2   A X   8     210.016 200.242 184.349 1.000 0.000
ATOM    160  O5'   A X   8     211.528 201.370 182.696 1.000 0.000
ATOM    161  C5'   A X   8     212.832 202.021 182.310 1.000 0.000
ATOM    162  C4'   A X   8     212.457 202.842 181.102 1.000 0.000
ATOM    163  O4'   A X   8     211.972 201.952 180.073 1.000 0.000
ATOM    164  C3'   A X   8     211.328 203.838 181.244 1.000 0.000
ATOM    165  O3'   A X   8     211.778 205.013 181.910 1.000 0.000
ATOM    166  C2'   A X   8     210.949 204.059 179.781 1.000 0.000
ATOM    167  O2'   A X   8     211.797 204.914 179.112 1.000 0.000
ATOM    168  C1'   A X   8     211.039 202.628 179.193 1.000 0.000
ATOM    169  N9    A X   8     209.834 201.820 179.160 1.000 0.000
ATOM    170  C8    A X   8     209.179 201.152 180.161 1.000 0.000
ATOM    171  N7    A X   8     208.111 200.513 179.747 1.000 0.000
ATOM    172  C5    A X   8     208.065 200.786 178.385 1.000 0.000
ATOM    173  C6    A X   8     207.179 200.413 177.359 1.000 0.000
ATOM    174  N6    A X   8     206.125 199.632 177.550 1.000 0.000
ATOM    175  N1    A X   8     207.424 200.869 176.108 1.000 0.000
ATOM    176  C2    A X   8     208.499 201.639 175.913 1.000 0.000
ATOM    177  N3    A X   8     209.404 202.050 176.789 1.000 0.000
ATOM    178  C4    A X   8     209.121 201.588 178.021 1.000 0.000
ATOM    179  P     G X   9     210.722 205.199 182.961 1.000 0.000
ATOM    180  OP1   G X   9     211.841 205.488 183.895 1.000 0.000
ATOM    181  OP2   G X   9     209.771 204.086 183.257 1.000 0.000
ATOM    182  O5'   G X   9     209.892 206.546 182.785 1.000 0.000
ATOM    183  C5'   G X   9     210.642 207.859 182.789 1.000 0.000
ATOM    184  C4'   G X   9     209.503 208.853 182.712 1.000 0.000
ATOM    185  O4'   G X   9     208.731 208.678 181.495 1.000 0.000
ATOM    186  C3'   G X   9     208.447 208.782 183.793 1.000 0.000
ATOM    187  O3'   G X   9     208.850 209.390 184.996 1.000 0.000
ATOM    188  C2'   G X   9     207.325 209.586 183.166 1.000 0.000
ATOM    189  O2'   G X   9     207.454 210.945 183.206 1.000 0.000
ATOM    190  C1'   G X   9     207.381 209.083 181.733 1.000 0.000
ATOM    191  N9    G X   9     206.523 207.918 181.533 1.000 0.000
ATOM    192  C8    G X   9     206.157 206.981 182.472 1.000 0.000
ATOM    193  N7    G X   9     205.360 206.063 181.996 1.000 0.000
ATOM    194  C5    G X   9     205.195 206.416 180.659 1.000 0.000
ATOM    195  C6    G X   9     204.420 205.812 179.618 1.000 0.000
ATOM    196  O6    G X   9     203.686 204.820 179.670 1.000 0.000
ATOM    197  N1    G X   9     204.549 206.506 178.416 1.000 0.000
ATOM    198  C2    G X   9     205.296 207.636 178.235 1.000 0.000
ATOM    199  N2    G X   9     205.274 208.173 177.005 1.000 0.000
ATOM    200  N3    G X   9     206.010 208.207 179.187 1.000 0.000
ATOM    201  C4    G X   9     205.914 207.552 180.362 1.000 0.000
ATOM    202  P     U X  10     207.026 208.890 186.198 1.000 0.000
ATOM    203  OP1   U X  10     206.859 208.153 187.477 1.000 0.000
ATOM    204  OP2   U X  10     206.313 208.425 184.970 1.000 0.000
ATOM    205  O5'   U X  10     206.633 210.408 186.472 1.000 0.000
ATOM    206  C5'   U X  10     206.981 211.024 187.796 1.000 0.000
ATOM    207  C4'   U X  10     206.327 212.381 187.697 1.000 0.000
ATOM    208  O4'   U X  10     206.936 213.132 186.615 1.000 0.000
ATOM    209  C3'   U X  10     204.844 212.430 187.382 1.000 0.000
ATOM    210  O3'   U X  10     204.061 212.208 188.567 1.000 0.000
ATOM    211  C2'   U X  10     204.710 213.873 186.912 1.000 0.000
ATOM    212  O2'   U X  10     204.676 214.825 187.932 1.000 0.000
ATOM    213  C1'   U X  10     205.984 214.051 186.040 1.000 0.000
ATOM    214  N1    U X  10     205.839 213.789 184.603 1.000 0.000
ATOM    215  C2    U X  10     204.562 213.743 184.092 1.000 0.000
ATOM    216  O2    U X  10     203.580 213.928 184.773 1.000 0.000
ATOM    217  N3    U X  10     204.480 213.466 182.754 1.000 0.000
ATOM    218  C4    U X  10     205.535 213.234 181.887 1.000 0.000
ATOM    219  O4    U X  10     205.313 213.086 180.676 1.000 0.000
ATOM    220  C5    U X  10     206.829 213.298 182.497 1.000 0.000
ATOM    221  C6    U X  10     206.932 213.575 183.796 1.000 0.000
ATOM    222  P     G X  11     201.287 209.424 188.747 1.000 0.000
ATOM    223  OP1   G X  11     200.697 209.617 190.097 1.000 0.000
ATOM    224  OP2   G X  11     201.346 208.058 188.145 1.000 0.000
ATOM    225  O5'   G X  11     200.509 210.388 187.748 1.000 0.000
ATOM    226  C5'   G X  11     200.201 211.519 188.080 1.000 0.000
ATOM    227  C4'   G X  11     199.264 212.261 187.122 1.000 0.000
ATOM    228  O4'   G X  11     199.991 212.730 185.961 1.000 0.000
ATOM    229  C3'   G X  11     198.093 211.409 186.610 1.000 0.000
ATOM    230  O3'   G X  11     196.865 211.752 187.273 1.000 0.000
ATOM    231  C2'   G X  11     198.001 211.769 185.130 1.000 0.000
ATOM    232  O2'   G X  11     197.233 213.197 185.129 1.000 0.000
ATOM    233  C1'   G X  11     199.423 212.139 184.788 1.000 0.000
ATOM    234  N9    G X  11     200.348 211.053 184.472 1.000 0.000
ATOM    235  C8    G X  11     201.707 211.027 184.687 1.000 0.000
ATOM    236  N7    G X  11     202.262 209.904 184.318 1.000 0.000
ATOM    237  C5    G X  11     201.202 209.146 183.826 1.000 0.000
ATOM    238  C6    G X  11     201.167 207.818 183.295 1.000 0.000
ATOM    239  O6    G X  11     202.090 207.009 183.160 1.000 0.000
ATOM    240  N1    G X  11     199.876 207.453 182.916 1.000 0.000
ATOM    241  C2    G X  11     198.765 208.238 183.048 1.000 0.000
ATOM    242  N2    G X  11     197.603 207.698 182.647 1.000 0.000
ATOM    243  N3    G X  11     198.781 209.462 183.542 1.000 0.000
ATOM    244  C4    G X  11     200.021 209.849 183.909 1.000 0.000
ATOM    245  P     G X  12     194.743 211.696 188.557 1.000 0.000
ATOM    246  OP1   G X  12     193.376 212.043 189.023 1.000 0.000
ATOM    247  OP2   G X  12     195.882 211.687 189.524 1.000 0.000
ATOM    248  O5'   G X  12     194.656 210.269 187.858 1.000 0.000
ATOM    249  C5'   G X  12     193.436 209.952 187.011 1.000 0.000
ATOM    250  C4'   G X  12     193.694 208.498 186.711 1.000 0.000
ATOM    251  O4'   G X  12     194.920 208.417 185.939 1.000 0.000
ATOM    252  C3'   G X  12     193.960 207.520 187.856 1.000 0.000
ATOM    253  O3'   G X  12     192.740 206.999 188.420 1.000 0.000
ATOM    254  C2'   G X  12     194.669 206.372 187.130 1.000 0.000
ATOM    255  O2'   G X  12     193.724 205.534 186.375 1.000 0.000
ATOM    256  C1'   G X  12     195.366 207.092 185.956 1.000 0.000
ATOM    257  N9    G X  12     196.824 207.002 185.987 1.000 0.000
ATOM    258  C8    G X  12     197.726 208.022 185.783 1.000 0.000
ATOM    259  N7    G X  12     198.968 207.636 185.896 1.000 0.000
ATOM    260  C5    G X  12     198.877 206.277 186.189 1.000 0.000
ATOM    261  C6    G X  12     199.894 205.303 186.445 1.000 0.000
ATOM    262  O6    G X  12     201.119 205.449 186.482 1.000 0.000
ATOM    263  N1    G X  12     199.347 204.046 186.697 1.000 0.000
ATOM    264  C2    G X  12     198.010 203.761 186.724 1.000 0.000
ATOM    265  N2    G X  12     197.679 202.491 187.009 1.000 0.000
ATOM    266  N3    G X  12     197.062 204.649 186.496 1.000 0.000
ATOM    267  C4    G X  12     197.561 205.876 186.239 1.000 0.000
ATOM    268  P     U X  13     192.927 206.294 192.114 1.000 0.000
ATOM    269  OP1   U X  13     191.740 206.064 192.978 1.000 0.000
ATOM    270  OP2   U X  13     194.166 206.897 192.692 1.000 0.000
ATOM    271  O5'   U X  13     193.303 204.899 191.445 1.000 0.000
ATOM    272  C5'   U X  13     192.355 204.064 191.009 1.000 0.000
ATOM    273  C4'   U X  13     192.921 202.728 190.610 1.000 0.000
ATOM    274  O4'   U X  13     193.652 202.944 189.381 1.000 0.000
ATOM    275  C3'   U X  13     193.910 202.080 191.582 1.000 0.000
ATOM    276  O3'   U X  13     193.284 201.196 192.520 1.000 0.000
ATOM    277  C2'   U X  13     194.870 201.365 190.646 1.000 0.000
ATOM    278  O2'   U X  13     194.235 200.093 190.217 1.000 0.000
ATOM    279  C1'   U X  13     194.928 202.342 189.477 1.000 0.000
ATOM    280  N1    U X  13     195.937 203.404 189.563 1.000 0.000
ATOM    281  C2    U X  13     197.217 203.038 189.911 1.000 0.000
ATOM    282  O2    U X  13     197.532 201.889 190.122 1.000 0.000
ATOM    283  N3    U X  13     198.112 204.069 190.006 1.000 0.000
ATOM    284  C4    U X  13     197.858 205.414 189.791 1.000 0.000
ATOM    285  O4    U X  13     198.792 206.228 189.824 1.000 0.000
ATOM    286  C5    U X  13     196.502 205.711 189.436 1.000 0.000
ATOM    287  C6    U X  13     195.616 204.721 189.329 1.000 0.000
ATOM    288  P     U X  14     192.908 201.442 195.504 1.000 0.000
ATOM    289  OP1   U X  14     191.739 200.884 196.230 1.000 0.000
ATOM    290  OP2   U X  14     193.392 202.821 195.815 1.000 0.000
ATOM    291  O5'   U X  14     194.115 200.423 195.694 1.000 0.000
ATOM    292  C5'   U X  14     193.898 199.143 195.642 1.000 0.000
ATOM    293  C4'   U X  14     195.141 198.364 196.078 1.000 0.000
ATOM    294  O4'   U X  14     196.100 198.415 194.999 1.000 0.000
ATOM    295  C3'   U X  14     195.880 198.811 197.347 1.000 0.000
ATOM    296  O3'   U X  14     195.395 198.076 198.499 1.000 0.000
ATOM    297  C2'   U X  14     197.356 198.616 197.003 1.000 0.000
ATOM    298  O2'   U X  14     197.574 197.082 197.228 1.000 0.000
ATOM    299  C1'   U X  14     197.357 198.856 195.485 1.000 0.000
ATOM    300  N1    U X  14     197.587 200.204 194.951 1.000 0.000
ATOM    301  C2    U X  14     198.781 200.437 194.307 1.000 0.000
ATOM    302  O2    U X  14     199.618 199.577 194.155 1.000 0.000
ATOM    303  N3    U X  14     198.959 201.716 193.855 1.000 0.000
ATOM    304  C4    U X  14     198.072 202.773 193.980 1.000 0.000
ATOM    305  O4    U X  14     198.329 203.858 193.437 1.000 0.000
ATOM    306  C5    U X  14     196.855 202.448 194.663 1.000 0.000
ATOM    307  C6    U X  14     196.658 201.207 195.104 1.000 0.000
ATOM    308  P     G X  15     196.261 197.206 199.121 1.000 0.000
ATOM    309  OP1   G X  15     195.702 197.026 200.486 1.000 0.000
ATOM    310  OP2   G X  15     197.554 197.931 198.933 1.000 0.000
ATOM    311  O5'   G X  15     196.386 195.760 198.467 1.000 0.000
ATOM    312  C5'   G X  15     195.429 194.771 198.735 1.000 0.000
ATOM    313  C4'   G X  15     195.854 193.473 198.097 1.000 0.000
ATOM    314  O4'   G X  15     195.885 193.626 196.649 1.000 0.000
ATOM    315  C3'   G X  15     197.256 193.017 198.464 1.000 0.000
ATOM    316  O3'   G X  15     197.290 192.315 199.707 1.000 0.000
ATOM    317  C2'   G X  15     197.610 192.167 197.255 1.000 0.000
ATOM    318  O2'   G X  15     197.052 190.890 197.320 1.000 0.000
ATOM    319  C1'   G X  15     197.100 193.057 196.135 1.000 0.000
ATOM    320  N9    G X  15     197.976 194.184 195.819 1.000 0.000
ATOM    321  C8    G X  15     197.602 195.483 195.560 1.000 0.000
ATOM    322  N7    G X  15     198.618 196.270 195.329 1.000 0.000
ATOM    323  C5    G X  15     199.728 195.437 195.440 1.000 0.000
ATOM    324  C6    G X  15     201.126 195.715 195.316 1.000 0.000
ATOM    325  O6    G X  15     201.687 196.791 195.092 1.000 0.000
ATOM    326  N1    G X  15     201.895 194.568 195.506 1.000 0.000
ATOM    327  C2    G X  15     201.400 193.328 195.798 1.000 0.000
ATOM    328  N2    G X  15     202.305 192.351 195.968 1.000 0.000
ATOM    329  N3    G X  15     200.114 193.057 195.921 1.000 0.000
ATOM    330  C4    G X  15     199.342 194.147 195.733 1.000 0.000
ATOM    331  P     G X  16     198.371 193.041 200.766 1.000 0.000
ATOM    332  OP1   G X  16     198.071 191.830 201.571 1.000 0.000
ATOM    333  OP2   G X  16     198.260 194.397 201.385 1.000 0.000
ATOM    334  O5'   G X  16     199.839 192.868 200.178 1.000 0.000
ATOM    335  C5'   G X  16     200.297 191.538 199.778 1.000 0.000
ATOM    336  C4'   G X  16     201.748 191.728 199.404 1.000 0.000
ATOM    337  O4'   G X  16     201.839 192.628 198.278 1.000 0.000
ATOM    338  C3'   G X  16     202.633 192.379 200.450 1.000 0.000
ATOM    339  O3'   G X  16     203.097 191.411 201.369 1.000 0.000
ATOM    340  C2'   G X  16     203.782 192.909 199.607 1.000 0.000
ATOM    341  O2'   G X  16     204.697 191.897 199.207 1.000 0.000
ATOM    342  C1'   G X  16     203.030 193.368 198.380 1.000 0.000
ATOM    343  N9    G X  16     202.681 194.787 198.364 1.000 0.000
ATOM    344  C8    G X  16     201.514 195.363 198.812 1.000 0.000
ATOM    345  N7    G X  16     201.504 196.662 198.684 1.000 0.000
ATOM    346  C5    G X  16     202.739 196.959 198.113 1.000 0.000
ATOM    347  C6    G X  16     203.329 198.211 197.750 1.000 0.000
ATOM    348  O6    G X  16     202.872 199.351 197.876 1.000 0.000
ATOM    349  N1    G X  16     204.599 198.039 197.202 1.000 0.000
ATOM    350  C2    G X  16     205.232 196.838 197.044 1.000 0.000
ATOM    351  N2    G X  16     206.466 196.881 196.518 1.000 0.000
ATOM    352  N3    G X  16     204.703 195.676 197.380 1.000 0.000
ATOM    353  C4    G X  16     203.468 195.808 197.904 1.000 0.000
ATOM    354  P     G X  17     202.935 191.962 203.779 1.000 0.000
ATOM    355  OP1   G X  17     203.254 191.008 204.872 1.000 0.000
ATOM    356  OP2   G X  17     201.879 193.000 203.978 1.000 0.000
ATOM    357  O5'   G X  17     204.292 192.687 203.371 1.000 0.000
ATOM    358  C5'   G X  17     205.541 191.952 203.389 1.000 0.000
ATOM    359  C4'   G X  17     206.631 192.940 203.083 1.000 0.000
ATOM    360  O4'   G X  17     206.393 193.478 201.764 1.000 0.000
ATOM    361  C3'   G X  17     206.660 194.175 203.970 1.000 0.000
ATOM    362  O3'   G X  17     207.350 193.936 205.190 1.000 0.000
ATOM    363  C2'   G X  17     207.387 195.181 203.090 1.000 0.000
ATOM    364  O2'   G X  17     208.790 194.958 203.067 1.000 0.000
ATOM    365  C1'   G X  17     206.800 194.806 201.737 1.000 0.000
ATOM    366  N9    G X  17     205.669 195.674 201.418 1.000 0.000
ATOM    367  C8    G X  17     204.332 195.402 201.602 1.000 0.000
ATOM    368  N7    G X  17     203.556 196.387 201.238 1.000 0.000
ATOM    369  C5    G X  17     204.436 197.365 200.783 1.000 0.000
ATOM    370  C6    G X  17     204.195 198.680 200.273 1.000 0.000
ATOM    371  O6    G X  17     203.122 199.274 200.130 1.000 0.000
ATOM    372  N1    G X  17     205.384 199.322 199.930 1.000 0.000
ATOM    373  C2    G X  17     206.635 198.792 200.075 1.000 0.000
ATOM    374  N2    G X  17     207.660 199.577 199.710 1.000 0.000
ATOM    375  N3    G X  17     206.873 197.583 200.549 1.000 0.000
ATOM    376  C4    G X  17     205.740 196.931 200.882 1.000 0.000
ATOM    377  P     C X  18     206.811 194.821 206.589 1.000 0.000
ATOM    378  OP1   C X  18     207.595 194.191 207.682 1.000 0.000
ATOM    379  OP2   C X  18     205.362 195.125 206.789 1.000 0.000
ATOM    380  O5'   C X  18     207.562 196.164 206.182 1.000 0.000
ATOM    381  C5'   C X  18     209.010 196.220 206.200 1.000 0.000
ATOM    382  C4'   C X  18     209.394 197.640 205.893 1.000 0.000
ATOM    383  O4'   C X  18     208.903 197.965 204.574 1.000 0.000
ATOM    384  C3'   C X  18     208.752 198.695 206.780 1.000 0.000
ATOM    385  O3'   C X  18     209.461 198.867 208.000 1.000 0.000
ATOM    386  C2'   C X  18     208.820 199.935 205.900 1.000 0.000
ATOM    387  O2'   C X  18     210.122 200.505 205.877 1.000 0.000
ATOM    388  C1'   C X  18     208.468 199.307 204.535 1.000 0.000
ATOM    389  N1    C X  18     207.039 199.414 204.214 1.000 0.000
ATOM    390  C2    C X  18     206.568 200.609 203.672 1.000 0.000
ATOM    391  O2    C X  18     207.375 201.516 203.442 1.000 0.000
ATOM    392  N3    C X  18     205.257 200.747 203.415 1.000 0.000
ATOM    393  C4    C X  18     204.421 199.744 203.674 1.000 0.000
ATOM    394  N4    C X  18     203.137 199.936 203.413 1.000 0.000
ATOM    395  C5    C X  18     204.875 198.501 204.207 1.000 0.000
ATOM    396  C6    C X  18     206.180 198.380 204.458 1.000 0.000
ATOM    397  P     G X  19     208.530 199.323 209.400 1.000 0.000
ATOM    398  OP1   G X  19     209.530 199.216 210.493 1.000 0.000
ATOM    399  OP2   G X  19     207.146 198.795 209.599 1.000 0.000
ATOM    400  O5'   G X  19     208.436 200.859 208.992 1.000 0.000
ATOM    401  C5'   G X  19     209.624 201.688 209.010 1.000 0.000
ATOM    402  C4'   G X  19     209.180 203.090 208.704 1.000 0.000
ATOM    403  O4'   G X  19     208.592 203.098 207.385 1.000 0.000
ATOM    404  C3'   G X  19     208.069 203.631 209.590 1.000 0.000
ATOM    405  O3'   G X  19     208.574 204.159 210.811 1.000 0.000
ATOM    406  C2'   G X  19     207.457 204.711 208.710 1.000 0.000
ATOM    407  O2'   G X  19     208.244 205.894 208.688 1.000 0.000
ATOM    408  C1'   G X  19     207.554 204.020 207.358 1.000 0.000
ATOM    409  N9    G X  19     206.294 203.353 207.038 1.000 0.000
ATOM    410  C8    G X  19     205.984 202.025 207.222 1.000 0.000
ATOM    411  N7    G X  19     204.766 201.729 206.857 1.000 0.000
ATOM    412  C5    G X  19     204.244 202.937 206.402 1.000 0.000
ATOM    413  C6    G X  19     202.948 203.265 205.892 1.000 0.000
ATOM    414  O6    G X  19     201.961 202.537 205.748 1.000 0.000
ATOM    415  N1    G X  19     202.859 204.614 205.549 1.000 0.000
ATOM    416  C2    G X  19     203.862 205.530 205.695 1.000 0.000
ATOM    417  N2    G X  19     203.575 206.790 205.329 1.000 0.000
ATOM    418  N3    G X  19     205.060 205.243 206.169 1.000 0.000
ATOM    419  C4    G X  19     205.180 203.941 206.501 1.000 0.000
ATOM    420  P     C X  20     207.544 204.038 212.210 1.000 0.000
ATOM    421  OP1   C X  20     208.443 204.488 213.302 1.000 0.000
ATOM    422  OP2   C X  20     206.665 202.846 212.409 1.000 0.000
ATOM    423  O5'   C X  20     206.635 205.279 211.802 1.000 0.000
ATOM    424  C5'   C X  20     207.187 206.619 211.820 1.000 0.000
ATOM    425  C4'   C X  20     206.056 207.559 211.513 1.000 0.000
ATOM    426  O4'   C X  20     205.556 207.248 210.195 1.000 0.000
ATOM    427  C3'   C X  20     204.829 207.414 212.401 1.000 0.000
ATOM    428  O3'   C X  20     204.969 208.131 213.621 1.000 0.000
ATOM    429  C2'   C X  20     203.730 207.992 211.520 1.000 0.000
ATOM    430  O2'   C X  20     203.754 209.413 211.498 1.000 0.000
ATOM    431  C1'   C X  20     204.155 207.411 210.156 1.000 0.000
ATOM    432  N1    C X  20     203.462 206.156 209.835 1.000 0.000
ATOM    433  C2    C X  20     202.180 206.225 209.293 1.000 0.000
ATOM    434  O2    C X  20     201.691 207.336 209.064 1.000 0.000
ATOM    435  N3    C X  20     201.509 205.091 209.036 1.000 0.000
ATOM    436  C4    C X  20     202.073 203.913 209.294 1.000 0.000
ATOM    437  N4    C X  20     201.364 202.826 209.033 1.000 0.000
ATOM    438  C5    C X  20     203.392 203.809 209.826 1.000 0.000
ATOM    439  C6    C X  20     204.046 204.945 210.078 1.000 0.000
ATOM    440  P     U X  21     202.620 206.403 216.268 1.000 0.000
ATOM    441  OP1   U X  21     202.532 207.395 217.371 1.000 0.000
ATOM    442  OP2   U X  21     202.544 204.942 216.571 1.000 0.000
ATOM    443  O5'   U X  21     201.484 206.765 215.214 1.000 0.000
ATOM    444  C5'   U X  21     201.122 208.084 214.987 1.000 0.000
ATOM    445  C4'   U X  21     199.968 208.160 214.020 1.000 0.000
ATOM    446  O4'   U X  21     200.343 207.576 212.750 1.000 0.000
ATOM    447  C3'   U X  21     198.778 207.345 214.488 1.000 0.000
ATOM    448  O3'   U X  21     197.971 208.101 215.367 1.000 0.000
ATOM    449  C2'   U X  21     198.088 206.965 213.189 1.000 0.000
ATOM    450  O2'   U X  21     197.336 208.137 212.686 1.000 0.000
ATOM    451  C1'   U X  21     199.284 206.756 212.257 1.000 0.000
ATOM    452  N1    U X  21     199.777 205.374 212.202 1.000 0.000
ATOM    453  C2    U X  21     199.002 204.449 211.541 1.000 0.000
ATOM    454  O2    U X  21     197.960 204.739 211.000 1.000 0.000
ATOM    455  N3    U X  21     199.491 203.171 211.544 1.000 0.000
ATOM    456  C4    U X  21     200.665 202.731 212.133 1.000 0.000
ATOM    457  O4    U X  21     201.029 201.557 211.975 1.000 0.000
ATOM    458  C5    U X  21     201.412 203.755 212.802 1.000 0.000
ATOM    459  C6    U X  21     200.958 205.008 212.804 1.000 0.000
ATOM    460  P     U X  22     197.099 205.620 214.869 1.000 0.000
ATOM    461  OP1   U X  22     196.689 204.313 215.445 1.000 0.000
ATOM    462  OP2   U X  22     197.373 205.738 213.405 1.000 0.000
ATOM    463  O5'   U X  22     195.983 206.684 215.266 1.000 0.000
ATOM    464  C5'   U X  22     195.647 206.837 216.197 1.000 0.000
ATOM    465  C4'   U X  22     194.319 207.481 216.520 1.000 0.000
ATOM    466  O4'   U X  22     194.532 208.889 216.783 1.000 0.000
ATOM    467  C3'   U X  22     193.252 207.392 215.428 1.000 0.000
ATOM    468  O3'   U X  22     191.960 207.281 216.026 1.000 0.000
ATOM    469  C2'   U X  22     193.348 208.755 214.746 1.000 0.000
ATOM    470  O2'   U X  22     191.806 209.294 216.371 1.000 0.000
ATOM    471  C1'   U X  22     193.729 209.665 215.912 1.000 0.000
ATOM    472  N1    U X  22     194.519 210.839 215.523 1.000 0.000
ATOM    473  C2    U X  22     193.842 212.018 215.311 1.000 0.000
ATOM    474  O2    U X  22     192.645 212.117 215.452 1.000 0.000
ATOM    475  N3    U X  22     194.620 213.074 214.922 1.000 0.000
ATOM    476  C4    U X  22     195.992 213.070 214.727 1.000 0.000
ATOM    477  O4    U X  22     196.577 214.130 214.462 1.000 0.000
ATOM    478  C5    U X  22     196.620 211.805 214.966 1.000 0.000
ATOM    479  C6    U X  22     195.882 210.765 215.355 1.000 0.000
ATOM    480  P     C X  23     191.333 200.689 217.898 1.000 0.000
ATOM    481  OP1   C X  23     189.853 200.758 217.788 1.000 0.000
ATOM    482  OP2   C X  23     192.021 199.363 217.887 1.000 0.000
ATOM    483  O5'   C X  23     191.937 201.587 216.732 1.000 0.000
ATOM    484  C5'   C X  23     191.086 203.466 215.942 1.000 0.000
ATOM    485  C4'   C X  23     192.236 202.688 215.367 1.000 0.000
ATOM    486  O4'   C X  23     193.533 203.256 215.656 1.000 0.000
ATOM    487  C3'   C X  23     192.300 202.211 213.923 1.000 0.000
ATOM    488  O3'   C X  23     191.015 202.263 213.305 1.000 0.000
ATOM    489  C2'   C X  23     193.211 203.262 213.282 1.000 0.000
ATOM    490  O2'   C X  23     193.088 204.069 212.490 1.000 0.000
ATOM    491  C1'   C X  23     194.139 203.636 214.440 1.000 0.000
ATOM    492  N1    C X  23     195.535 203.181 214.429 1.000 0.000
ATOM    493  C2    C X  23     195.789 201.820 214.273 1.000 0.000
ATOM    494  O2    C X  23     194.835 201.053 214.106 1.000 0.000
ATOM    495  N3    C X  23     197.056 201.375 214.307 1.000 0.000
ATOM    496  C4    C X  23     198.056 202.235 214.486 1.000 0.000
ATOM    497  N4    C X  23     199.285 201.744 214.523 1.000 0.000
ATOM    498  C5    C X  23     197.831 203.637 214.626 1.000 0.000
ATOM    499  C6    C X  23     196.567 204.063 214.591 1.000 0.000
ATOM    500  P     G X  24     192.682 201.190 211.119 1.000 0.000
ATOM    501  OP1   G X  24     192.383 199.856 210.538 1.000 0.000
ATOM    502  OP2   G X  24     194.066 201.747 211.036 1.000 0.000
ATOM    503  O5'   G X  24     191.673 202.230 210.461 1.000 0.000
ATOM    504  C5'   G X  24     190.352 201.824 210.157 1.000 0.000
ATOM    505  C4'   G X  24     189.690 202.976 209.441 1.000 0.000
ATOM    506  O4'   G X  24     189.616 204.120 210.327 1.000 0.000
ATOM    507  C3'   G X  24     190.439 203.477 208.215 1.000 0.000
ATOM    508  O3'   G X  24     190.067 202.737 207.061 1.000 0.000
ATOM    509  C2'   G X  24     190.004 204.934 208.106 1.000 0.000
ATOM    510  O2'   G X  24     188.615 204.985 207.539 1.000 0.000
ATOM    511  C1'   G X  24     189.797 205.304 209.576 1.000 0.000
ATOM    512  N9    G X  24     190.817 206.132 210.216 1.000 0.000
ATOM    513  C8    G X  24     190.655 207.389 210.751 1.000 0.000
ATOM    514  N7    G X  24     191.751 207.867 211.275 1.000 0.000
ATOM    515  C5    G X  24     192.693 206.863 211.069 1.000 0.000
ATOM    516  C6    G X  24     194.074 206.783 211.436 1.000 0.000
ATOM    517  O6    G X  24     194.764 207.601 212.051 1.000 0.000
ATOM    518  N1    G X  24     194.644 205.579 211.025 1.000 0.000
ATOM    519  C2    G X  24     193.982 204.577 210.373 1.000 0.000
ATOM    520  N2    G X  24     194.700 203.481 210.081 1.000 0.000
ATOM    521  N3    G X  24     192.708 204.634 210.034 1.000 0.000
ATOM    522  C4    G X  24     192.129 205.793 210.410 1.000 0.000
ATOM    523  P     G X  25     191.628 201.774 204.650 1.000 0.000
ATOM    524  OP1   G X  25     190.639 201.956 203.557 1.000 0.000
ATOM    525  OP2   G X  25     192.805 200.874 204.451 1.000 0.000
ATOM    526  O5'   G X  25     192.155 203.219 205.058 1.000 0.000
ATOM    527  C5'   G X  25     191.251 204.352 205.040 1.000 0.000
ATOM    528  C4'   G X  25     192.076 205.570 205.347 1.000 0.000
ATOM    529  O4'   G X  25     192.642 205.411 206.666 1.000 0.000
ATOM    530  C3'   G X  25     193.294 205.773 204.460 1.000 0.000
ATOM    531  O3'   G X  25     192.961 206.423 203.239 1.000 0.000
ATOM    532  C2'   G X  25     194.188 206.635 205.340 1.000 0.000
ATOM    533  O2'   G X  25     193.770 207.992 205.363 1.000 0.000
ATOM    534  C1'   G X  25     193.899 206.000 206.692 1.000 0.000
ATOM    535  N9    G X  25     194.918 205.002 207.012 1.000 0.000
ATOM    536  C8    G X  25     194.838 203.641 206.828 1.000 0.000
ATOM    537  N7    G X  25     195.922 203.011 207.192 1.000 0.000
ATOM    538  C5    G X  25     196.766 204.020 207.647 1.000 0.000
ATOM    539  C6    G X  25     198.102 203.967 208.157 1.000 0.000
ATOM    540  O6    G X  25     198.841 202.989 208.300 1.000 0.000
ATOM    541  N1    G X  25     198.570 205.235 208.500 1.000 0.000
ATOM    542  C2    G X  25     197.868 206.398 208.354 1.000 0.000
ATOM    543  N2    G X  25     198.501 207.524 208.720 1.000 0.000
ATOM    544  N3    G X  25     196.638 206.464 207.881 1.000 0.000
ATOM    545  C4    G X  25     196.153 205.250 207.548 1.000 0.000
ATOM    546  P     C X  26     193.894 205.924 202.010 1.000 0.000
ATOM    547  OP1   C X  26     193.106 206.569 200.929 1.000 0.000
ATOM    548  OP2   C X  26     194.431 204.542 201.820 1.000 0.000
ATOM    549  O5'   C X  26     195.104 206.897 202.360 1.000 0.000
ATOM    550  C5'   C X  26     194.909 208.389 202.280 1.000 0.000
ATOM    551  C4'   C X  26     196.267 208.958 202.580 1.000 0.000
ATOM    552  O4'   C X  26     196.715 208.496 203.876 1.000 0.000
ATOM    553  C3'   C X  26     197.382 208.491 201.679 1.000 0.000
ATOM    554  O3'   C X  26     197.350 209.128 200.416 1.000 0.000
ATOM    555  C2'   C X  26     198.604 208.845 202.512 1.000 0.000
ATOM    556  O2'   C X  26     198.957 210.156 202.478 1.000 0.000
ATOM    557  C1'   C X  26     198.124 208.396 203.884 1.000 0.000
ATOM    558  N1    C X  26     198.511 206.999 204.125 1.000 0.000
ATOM    559  C2    C X  26     199.766 206.742 204.672 1.000 0.000
ATOM    560  O2    C X  26     200.489 207.697 204.975 1.000 0.000
ATOM    561  N3    C X  26     200.160 205.472 204.856 1.000 0.000
ATOM    562  C4    C X  26     199.349 204.470 204.520 1.000 0.000
ATOM    563  N4    C X  26     199.790 203.237 204.712 1.000 0.000
ATOM    564  C5    C X  26     198.050 204.701 203.979 1.000 0.000
ATOM    565  C6    C X  26     197.673 205.969 203.801 1.000 0.000
ATOM    566  P     G X  27     198.127 208.348 199.029 1.000 0.000
ATOM    567  OP1   G X  27     197.881 209.323 197.936 1.000 0.000
ATOM    568  OP2   G X  27     197.800 206.904 198.830 1.000 0.000
ATOM    569  O5'   G X  27     199.661 208.472 199.437 1.000 0.000
ATOM    570  C5'   G X  27     200.314 209.765 199.420 1.000 0.000
ATOM    571  C4'   G X  27     201.765 209.523 199.727 1.000 0.000
ATOM    572  O4'   G X  27     201.855 208.942 201.046 1.000 0.000
ATOM    573  C3'   G X  27     202.457 208.500 198.840 1.000 0.000
ATOM    574  O3'   G X  27     202.909 209.074 197.620 1.000 0.000
ATOM    575  C2'   G X  27     203.613 208.046 199.721 1.000 0.000
ATOM    576  O2'   G X  27     204.672 208.992 199.744 1.000 0.000
ATOM    577  C1'   G X  27     202.914 208.045 201.073 1.000 0.000
ATOM    578  N9    G X  27     202.431 206.703 201.392 1.000 0.000
ATOM    579  C8    G X  27     201.160 206.209 201.208 1.000 0.000
ATOM    580  N7    G X  27     201.039 204.961 201.572 1.000 0.000
ATOM    581  C5    G X  27     202.309 204.614 202.027 1.000 0.000
ATOM    582  C6    G X  27     202.817 203.377 202.537 1.000 0.000
ATOM    583  O6    G X  27     202.235 202.298 202.680 1.000 0.000
ATOM    584  N1    G X  27     204.164 203.480 202.880 1.000 0.000
ATOM    585  C2    G X  27     204.930 204.602 202.735 1.000 0.000
ATOM    586  N2    G X  27     206.217 204.496 203.101 1.000 0.000
ATOM    587  N3    G X  27     204.477 205.748 202.261 1.000 0.000
ATOM    588  C4    G X  27     203.171 205.684 201.929 1.000 0.000
ATOM    589  P     U X  28     202.935 208.038 196.221 1.000 0.000
ATOM    590  OP1   U X  28     203.254 208.992 195.128 1.000 0.000
ATOM    591  OP2   U X  28     201.879 207.000 196.022 1.000 0.000
ATOM    592  O5'   U X  28     204.292 207.313 196.629 1.000 0.000
ATOM    593  C5'   U X  28     205.541 208.048 196.611 1.000 0.000
ATOM    594  C4'   U X  28     206.631 207.060 196.917 1.000 0.000
ATOM    595  O4'   U X  28     206.393 206.522 198.236 1.000 0.000
ATOM    596  C3'   U X  28     206.660 205.825 196.030 1.000 0.000
ATOM    597  O3'   U X  28     207.350 206.064 194.810 1.000 0.000
ATOM    598  C2'   U X  28     207.387 204.819 196.910 1.000 0.000
ATOM    599  O2'   U X  28     208.790 205.042 196.933 1.000 0.000
ATOM    600  C1'   U X  28     206.755 205.146 198.280 1.000 0.000
ATOM    601  N1    U X  28     205.605 204.291 198.597 1.000 0.000
ATOM    602  C2    U X  28     205.864 203.049 199.132 1.000 0.000
ATOM    603  O2    U X  28     206.986 202.660 199.361 1.000 0.000
ATOM    604  N3    U X  28     204.760 202.281 199.381 1.000 0.000
ATOM    605  C4    U X  28     203.437 202.626 199.153 1.000 0.000
ATOM    606  O4    U X  28     202.532 201.861 199.516 1.000 0.000
ATOM    607  C5    U X  28     203.254 203.933 198.595 1.000 0.000
ATOM    608  C6    U X  28     204.315 204.701 198.352 1.000 0.000
ATOM    609  P     G X  29     207.449 205.537 192.221 1.000 0.000
ATOM    610  OP1   G X  29     208.085 205.984 190.956 1.000 0.000
ATOM    611  OP2   G X  29     205.966 205.365 192.292 1.000 0.000
ATOM    612  O5'   G X  29     208.141 204.167 192.642 1.000 0.000
ATOM    613  C5'   G X  29     209.491 203.973 192.436 1.000 0.000
ATOM    614  C4'   G X  29     209.856 202.552 192.765 1.000 0.000
ATOM    615  O4'   G X  29     209.665 202.371 194.187 1.000 0.000
ATOM    616  C3'   G X  29     208.979 201.498 192.106 1.000 0.000
ATOM    617  O3'   G X  29     209.538 201.093 190.865 1.000 0.000
ATOM    618  C2'   G X  29     209.020 200.350 193.105 1.000 0.000
ATOM    619  O2'   G X  29     210.338 199.636 192.988 1.000 0.000
ATOM    620  C1'   G X  29     209.180 201.095 194.404 1.000 0.000
ATOM    621  N9    G X  29     207.853 201.278 194.988 1.000 0.000
ATOM    622  C8    G X  29     207.082 202.418 194.965 1.000 0.000
ATOM    623  N7    G X  29     205.928 202.266 195.556 1.000 0.000
ATOM    624  C5    G X  29     205.942 200.945 195.998 1.000 0.000
ATOM    625  C6    G X  29     204.955 200.179 196.695 1.000 0.000
ATOM    626  O6    G X  29     203.826 200.516 197.063 1.000 0.000
ATOM    627  N1    G X  29     205.395 198.879 196.940 1.000 0.000
ATOM    628  C2    G X  29     206.603 198.371 196.552 1.000 0.000
ATOM    629  N2    G X  29     206.835 197.085 196.861 1.000 0.000
ATOM    630  N3    G X  29     207.520 199.064 195.903 1.000 0.000
ATOM    631  C4    G X  29     207.127 200.331 195.660 1.000 0.000
ATOM    632  P     U X  30     206.237 203.469 187.850 1.000 0.000
ATOM    633  OP1   U X  30     207.179 202.372 187.512 1.000 0.000
ATOM    634  OP2   U X  30     205.121 203.809 186.917 1.000 0.000
ATOM    635  O5'   U X  30     205.623 203.142 189.282 1.000 0.000
ATOM    636  C5'   U X  30     206.499 202.484 190.305 1.000 0.000
ATOM    637  C4'   U X  30     205.537 202.250 191.456 1.000 0.000
ATOM    638  O4'   U X  30     204.992 203.522 191.919 1.000 0.000
ATOM    639  C3'   U X  30     204.294 201.426 191.154 1.000 0.000
ATOM    640  O3'   U X  30     204.533 200.010 191.089 1.000 0.000
ATOM    641  C2'   U X  30     203.374 201.819 192.307 1.000 0.000
ATOM    642  O2'   U X  30     203.689 201.150 193.498 1.000 0.000
ATOM    643  C1'   U X  30     203.645 203.360 192.468 1.000 0.000
ATOM    644  N1    U X  30     202.716 204.341 191.894 1.000 0.000
ATOM    645  C2    U X  30     201.659 204.748 192.676 1.000 0.000
ATOM    646  O2    U X  30     201.489 204.343 193.803 1.000 0.000
ATOM    647  N3    U X  30     200.807 205.640 192.085 1.000 0.000
ATOM    648  C4    U X  30     200.905 206.161 190.805 1.000 0.000
ATOM    649  O4    U X  30     200.108 207.035 190.435 1.000 0.000
ATOM    650  C5    U X  30     202.032 205.687 190.057 1.000 0.000
ATOM    651  C6    U X  30     202.879 204.824 190.617 1.000 0.000
ATOM    652  P     G X  31     205.776 199.738 188.635 1.000 0.000
ATOM    653  OP1   G X  31     207.058 198.999 188.502 1.000 0.000
ATOM    654  OP2   G X  31     205.604 201.062 187.965 1.000 0.000
ATOM    655  O5'   G X  31     204.616 198.764 188.148 1.000 0.000
ATOM    656  C5'   G X  31     204.690 197.467 188.419 1.000 0.000
ATOM    657  C4'   G X  31     203.558 196.690 187.748 1.000 0.000
ATOM    658  O4'   G X  31     202.267 197.056 188.305 1.000 0.000
ATOM    659  C3'   G X  31     203.424 196.984 186.258 1.000 0.000
ATOM    660  O3'   G X  31     204.150 196.114 185.428 1.000 0.000
ATOM    661  C2'   G X  31     201.942 196.809 185.999 1.000 0.000
ATOM    662  O2'   G X  31     201.607 195.385 185.909 1.000 0.000
ATOM    663  C1'   G X  31     201.390 197.417 187.221 1.000 0.000
ATOM    664  N9    G X  31     201.338 198.875 187.305 1.000 0.000
ATOM    665  C8    G X  31     201.791 199.781 186.373 1.000 0.000
ATOM    666  N7    G X  31     201.585 201.022 186.722 1.000 0.000
ATOM    667  C5    G X  31     200.960 200.926 187.963 1.000 0.000
ATOM    668  C6    G X  31     200.467 201.940 188.845 1.000 0.000
ATOM    669  O6    G X  31     200.468 203.165 188.699 1.000 0.000
ATOM    670  N1    G X  31     199.908 201.388 189.997 1.000 0.000
ATOM    671  C2    G X  31     199.810 200.051 190.262 1.000 0.000
ATOM    672  N2    G X  31     199.215 199.715 191.417 1.000 0.000
ATOM    673  N3    G X  31     200.254 199.105 189.455 1.000 0.000
ATOM    674  C4    G X  31     200.811 199.608 188.334 1.000 0.000
ATOM    675  P     A X  32     204.360 197.951 181.828 1.000 0.000
ATOM    676  OP1   A X  32     204.571 196.771 180.951 1.000 0.000
ATOM    677  OP2   A X  32     204.840 199.299 181.396 1.000 0.000
ATOM    678  O5'   A X  32     202.800 198.040 182.134 1.000 0.000
ATOM    679  C5'   A X  32     202.039 196.843 182.284 1.000 0.000
ATOM    680  C4'   A X  32     200.596 197.251 182.445 1.000 0.000
ATOM    681  O4'   A X  32     200.452 198.050 183.646 1.000 0.000
ATOM    682  C3'   A X  32     200.060 198.139 181.334 1.000 0.000
ATOM    683  O3'   A X  32     199.607 197.371 180.229 1.000 0.000
ATOM    684  C2'   A X  32     198.922 198.885 182.022 1.000 0.000
ATOM    685  O2'   A X  32     197.752 198.024 182.148 1.000 0.000
ATOM    686  C1'   A X  32     199.431 199.029 183.441 1.000 0.000
ATOM    687  N9    A X  32     200.125 200.296 183.576 1.000 0.000
ATOM    688  C8    A X  32     201.398 200.660 183.220 1.000 0.000
ATOM    689  N7    A X  32     201.680 201.909 183.507 1.000 0.000
ATOM    690  C5    A X  32     200.512 202.391 184.086 1.000 0.000
ATOM    691  C6    A X  32     200.144 203.644 184.608 1.000 0.000
ATOM    692  N6    A X  32     200.961 204.687 184.651 1.000 0.000
ATOM    693  N1    A X  32     198.892 203.786 185.103 1.000 0.000
ATOM    694  C2    A X  32     198.077 202.726 185.078 1.000 0.000
ATOM    695  N3    A X  32     198.308 201.504 184.623 1.000 0.000
ATOM    696  C4    A X  32     199.555 201.405 184.129 1.000 0.000
ATOM    697  P     A X  33     199.704 198.315 178.863 1.000 0.000
ATOM    698  OP1   A X  33     199.000 197.382 177.947 1.000 0.000
ATOM    699  OP2   A X  33     201.064 198.825 178.510 1.000 0.000
ATOM    700  O5'   A X  33     198.741 199.558 179.106 1.000 0.000
ATOM    701  C5'   A X  33     197.279 199.320 179.186 1.000 0.000
ATOM    702  C4'   A X  33     196.707 200.720 179.302 1.000 0.000
ATOM    703  O4'   A X  33     197.222 201.354 180.500 1.000 0.000
ATOM    704  C3'   A X  33     197.069 201.703 178.200 1.000 0.000
ATOM    705  O3'   A X  33     196.304 201.551 177.011 1.000 0.000
ATOM    706  C2'   A X  33     196.844 203.058 178.868 1.000 0.000
ATOM    707  O2'   A X  33     195.448 203.379 178.905 1.000 0.000
ATOM    708  C1'   A X  33     197.172 202.769 180.309 1.000 0.000
ATOM    709  N9    A X  33     198.519 203.218 180.609 1.000 0.000
ATOM    710  C8    A X  33     199.705 202.532 180.633 1.000 0.000
ATOM    711  N7    A X  33     200.732 203.280 180.960 1.000 0.000
ATOM    712  C5    A X  33     200.177 204.540 181.158 1.000 0.000
ATOM    713  C6    A X  33     200.723 205.784 181.519 1.000 0.000
ATOM    714  N6    A X  33     202.011 205.972 181.773 1.000 0.000
ATOM    715  N1    A X  33     199.886 206.842 181.621 1.000 0.000
ATOM    716  C2    A X  33     198.584 206.646 181.385 1.000 0.000
ATOM    717  N3    A X  33     197.955 205.530 181.048 1.000 0.000
ATOM    718  C4    A X  33     198.820 204.505 180.944 1.000 0.000
ATOM    719  P     A X  34     197.482 200.000 174.875 1.000 0.000
ATOM    720  OP1   A X  34     197.198 199.247 173.627 1.000 0.000
ATOM    721  OP2   A X  34     198.285 199.365 175.964 1.000 0.000
ATOM    722  O5'   A X  34     198.183 201.366 174.455 1.000 0.000
ATOM    723  C5'   A X  34     197.777 202.071 173.462 1.000 0.000
ATOM    724  C4'   A X  34     198.698 203.190 173.020 1.000 0.000
ATOM    725  O4'   A X  34     198.515 204.236 174.015 1.000 0.000
ATOM    726  C3'   A X  34     200.211 202.900 173.015 1.000 0.000
ATOM    727  O3'   A X  34     200.736 202.457 171.737 1.000 0.000
ATOM    728  C2'   A X  34     200.773 204.216 173.555 1.000 0.000
ATOM    729  O2'   A X  34     200.860 205.133 172.424 1.000 0.000
ATOM    730  C1'   A X  34     199.727 204.572 174.599 1.000 0.000
ATOM    731  N9    A X  34     199.857 203.606 175.674 1.000 0.000
ATOM    732  C8    A X  34     200.671 202.511 175.796 1.000 0.000
ATOM    733  N7    A X  34     200.502 201.861 176.923 1.000 0.000
ATOM    734  C5    A X  34     199.513 202.584 177.580 1.000 0.000
ATOM    735  C6    A X  34     198.875 202.431 178.824 1.000 0.000
ATOM    736  N6    A X  34     199.140 201.440 179.665 1.000 0.000
ATOM    737  N1    A X  34     197.936 203.339 179.176 1.000 0.000
ATOM    738  C2    A X  34     197.656 204.326 178.318 1.000 0.000
ATOM    739  N3    A X  34     198.177 204.570 177.125 1.000 0.000
ATOM    740  C4    A X  34     199.115 203.656 176.817 1.000 0.000
ATOM    741  P     A X  35     202.249 201.527 171.511 1.000 0.000
ATOM    742  OP1   A X  35     202.397 201.107 170.094 1.000 0.000
ATOM    743  OP2   A X  35     202.828 200.687 172.603 1.000 0.000
ATOM    744  O5'   A X  35     202.841 202.999 171.633 1.000 0.000
ATOM    745  C5'   A X  35     202.745 203.949 170.481 1.000 0.000
ATOM    746  C4'   A X  35     203.427 205.216 170.915 1.000 0.000
ATOM    747  O4'   A X  35     202.875 205.712 172.177 1.000 0.000
ATOM    748  C3'   A X  35     204.882 205.012 171.257 1.000 0.000
ATOM    749  O3'   A X  35     205.716 204.746 170.129 1.000 0.000
ATOM    750  C2'   A X  35     205.160 206.257 172.092 1.000 0.000
ATOM    751  O2'   A X  35     205.407 207.338 171.364 1.000 0.000
ATOM    752  C1'   A X  35     203.946 206.259 173.009 1.000 0.000
ATOM    753  N9    A X  35     204.143 205.332 174.108 1.000 0.000
ATOM    754  C8    A X  35     203.487 204.172 174.426 1.000 0.000
ATOM    755  N7    A X  35     203.945 203.598 175.513 1.000 0.000
ATOM    756  C5    A X  35     204.971 204.439 175.929 1.000 0.000
ATOM    757  C6    A X  35     205.865 204.402 177.013 1.000 0.000
ATOM    758  N6    A X  35     205.858 203.448 177.935 1.000 0.000
ATOM    759  N1    A X  35     206.772 205.400 177.127 1.000 0.000
ATOM    760  C2    A X  35     206.763 206.372 176.208 1.000 0.000
ATOM    761  N3    A X  35     205.974 206.520 175.155 1.000 0.000
ATOM    762  C4    A X  35     205.096 205.504 175.068 1.000 0.000
ATOM    763  P     C X  36     205.607 203.290 171.046 1.000 0.000
ATOM    764  OP1   C X  36     205.364 204.603 170.395 1.000 0.000
ATOM    765  OP2   C X  36     205.437 202.027 170.265 1.000 0.000
ATOM    766  O5'   C X  36     207.080 203.324 171.646 1.000 0.000
ATOM    767  C5'   C X  36     207.635 204.488 172.178 1.000 0.000
ATOM    768  C4'   C X  36     209.053 204.295 172.559 1.000 0.000
ATOM    769  O4'   C X  36     209.083 203.273 173.577 1.000 0.000
ATOM    770  C3'   C X  36     209.889 203.745 171.419 1.000 0.000
ATOM    771  O3'   C X  36     210.404 204.830 170.650 1.000 0.000
ATOM    772  C2'   C X  36     210.971 202.944 172.143 1.000 0.000
ATOM    773  O2'   C X  36     211.974 203.950 172.715 1.000 0.000
ATOM    774  C1'   C X  36     210.208 202.436 173.403 1.000 0.000
ATOM    775  N1    C X  36     209.815 201.025 173.509 1.000 0.000
ATOM    776  C2    C X  36     210.757 200.106 173.969 1.000 0.000
ATOM    777  O2    C X  36     211.870 200.517 174.312 1.000 0.000
ATOM    778  N3    C X  36     210.436 198.804 174.028 1.000 0.000
ATOM    779  C4    C X  36     209.223 198.402 173.653 1.000 0.000
ATOM    780  N4    C X  36     208.961 197.106 173.721 1.000 0.000
ATOM    781  C5    C X  36     208.230 199.320 173.200 1.000 0.000
ATOM    782  C6    C X  36     208.565 200.611 173.145 1.000 0.000
ATOM    783  P     G X  37     210.883 203.206 168.798 1.000 0.000
ATOM    784  OP1   G X  37     211.195 204.251 167.789 1.000 0.000
ATOM    785  OP2   G X  37     210.082 202.007 168.407 1.000 0.000
ATOM    786  O5'   G X  37     212.265 202.717 169.416 1.000 0.000
ATOM    787  C5'   G X  37     213.342 203.634 169.613 1.000 0.000
ATOM    788  C4'   G X  37     214.547 202.882 170.089 1.000 0.000
ATOM    789  O4'   G X  37     214.211 202.258 171.356 1.000 0.000
ATOM    790  C3'   G X  37     214.940 201.710 169.202 1.000 0.000
ATOM    791  O3'   G X  37     215.743 202.133 168.106 1.000 0.000
ATOM    792  C2'   G X  37     215.679 200.813 170.184 1.000 0.000
ATOM    793  O2'   G X  37     216.993 201.275 170.438 1.000 0.000
ATOM    794  C1'   G X  37     214.797 200.964 171.428 1.000 0.000
ATOM    795  N9    G X  37     213.710 199.989 171.476 1.000 0.000
ATOM    796  C8    G X  37     212.398 200.185 171.109 1.000 0.000
ATOM    797  N7    G X  37     211.663 199.114 171.246 1.000 0.000
ATOM    798  C5    G X  37     212.546 198.156 171.738 1.000 0.000
ATOM    799  C6    G X  37     212.345 196.779 172.071 1.000 0.000
ATOM    800  O6    G X  37     211.318 196.099 171.982 1.000 0.000
ATOM    801  N1    G X  37     213.520 196.188 172.535 1.000 0.000
ATOM    802  C2    G X  37     214.728 196.817 172.644 1.000 0.000
ATOM    803  N2    G X  37     215.750 196.070 173.090 1.000 0.000
ATOM    804  N3    G X  37     214.929 198.085 172.335 1.000 0.000
ATOM    805  C4    G X  37     213.807 198.688 171.891 1.000 0.000
ATOM    806  P     U X  38     215.666 201.174 166.659 1.000 0.000
ATOM    807  OP1   U X  38     216.499 201.980 165.730 1.000 0.000
ATOM    808  OP2   U X  38     214.360 200.616 166.197 1.000 0.000
ATOM    809  O5'   U X  38     216.572 199.979 167.191 1.000 0.000
ATOM    810  C5'   U X  38     217.984 200.194 167.438 1.000 0.000
ATOM    811  C4'   U X  38     218.568 198.858 167.804 1.000 0.000
ATOM    812  O4'   U X  38     217.921 198.398 169.010 1.000 0.000
ATOM    813  C3'   U X  38     218.306 197.738 166.811 1.000 0.000
ATOM    814  O3'   U X  38     219.242 197.747 165.739 1.000 0.000
ATOM    815  C2'   U X  38     218.450 196.499 167.684 1.000 0.000
ATOM    816  O2'   U X  38     219.810 196.180 167.941 1.000 0.000
ATOM    817  C1'   U X  38     217.745 196.986 168.968 1.000 0.000
ATOM    818  N1    U X  38     216.327 196.613 169.018 1.000 0.000
ATOM    819  C2    U X  38     216.019 195.345 169.457 1.000 0.000
ATOM    820  O2    U X  38     216.863 194.555 169.812 1.000 0.000
ATOM    821  N3    U X  38     214.686 195.037 169.456 1.000 0.000
ATOM    822  C4    U X  38     213.642 195.860 169.067 1.000 0.000
ATOM    823  O4    U X  38     212.472 195.476 169.209 1.000 0.000
ATOM    824  C5    U X  38     214.047 197.161 168.623 1.000 0.000
ATOM    825  C6    U X  38     215.339 197.485 168.623 1.000 0.000
ATOM    826  P     C X  39     218.580 197.237 164.349 1.000 0.000
ATOM    827  OP1   C X  39     219.709 197.637 163.470 1.000 0.000
ATOM    828  OP2   C X  39     217.171 197.472 163.909 1.000 0.000
ATOM    829  O5'   C X  39     218.760 195.690 164.677 1.000 0.000
ATOM    830  C5'   C X  39     220.144 195.114 164.825 1.000 0.000
ATOM    831  C4'   C X  39     219.915 193.643 165.031 1.000 0.000
ATOM    832  O4'   C X  39     219.070 193.438 166.188 1.000 0.000
ATOM    833  C3'   C X  39     219.133 192.948 163.946 1.000 0.000
ATOM    834  O3'   C X  39     219.919 192.705 162.794 1.000 0.000
ATOM    835  C2'   C X  39     218.691 191.682 164.663 1.000 0.000
ATOM    836  O2'   C X  39     219.645 190.721 164.764 1.000 0.000
ATOM    837  C1'   C X  39     218.296 192.269 166.010 1.000 0.000
ATOM    838  N1    C X  39     216.871 192.626 166.010 1.000 0.000
ATOM    839  C2    C X  39     215.942 191.648 166.359 1.000 0.000
ATOM    840  O2    C X  39     216.352 190.533 166.699 1.000 0.000
ATOM    841  N3    C X  39     214.631 191.937 166.320 1.000 0.000
ATOM    842  C4    C X  39     214.230 193.153 165.953 1.000 0.000
ATOM    843  N4    C X  39     212.927 193.383 165.920 1.000 0.000
ATOM    844  C5    C X  39     215.157 194.182 165.612 1.000 0.000
ATOM    845  C6    C X  39     216.456 193.879 165.654 1.000 0.000
ATOM    846  P     C X  40     219.121 192.477 161.230 1.000 0.000
ATOM    847  OP1   C X  40     220.269 192.243 160.317 1.000 0.000
ATOM    848  OP2   C X  40     218.081 193.491 160.878 1.000 0.000
ATOM    849  O5'   C X  40     218.406 191.074 161.461 1.000 0.000
ATOM    850  C5'   C X  40     219.196 189.861 161.539 1.000 0.000
ATOM    851  C4'   C X  40     218.227 188.716 161.631 1.000 0.000
ATOM    852  O4'   C X  40     217.451 188.879 162.838 1.000 0.000
ATOM    853  C3'   C X  40     217.174 188.665 160.535 1.000 0.000
ATOM    854  O3'   C X  40     217.662 188.033 159.358 1.000 0.000
ATOM    855  C2'   C X  40     216.065 187.859 161.199 1.000 0.000
ATOM    856  O2'   C X  40     216.353 186.468 161.220 1.000 0.000
ATOM    857  C1'   C X  40     216.122 188.458 162.620 1.000 0.000
ATOM    858  N1    C X  40     215.158 189.549 162.814 1.000 0.000
ATOM    859  C2    C X  40     213.836 189.222 163.112 1.000 0.000
ATOM    860  O2    C X  40     213.534 188.032 163.245 1.000 0.000
ATOM    861  N3    C X  40     212.927 190.201 163.247 1.000 0.000
ATOM    862  C4    C X  40     213.295 191.473 163.100 1.000 0.000
ATOM    863  N4    C X  40     212.358 192.399 163.231 1.000 0.000
ATOM    864  C5    C X  40     214.644 191.840 162.817 1.000 0.000
ATOM    865  C6    C X  40     215.535 190.856 162.685 1.000 0.000
ATOM    866  P     C X  41     217.013 188.583 157.840 1.000 0.000
ATOM    867  OP1   C X  41     217.868 187.871 156.855 1.000 0.000
ATOM    868  OP2   C X  41     216.676 190.024 157.632 1.000 0.000
ATOM    869  O5'   C X  41     215.659 187.758 157.976 1.000 0.000
ATOM    870  C5'   C X  41     215.682 186.310 157.906 1.000 0.000
ATOM    871  C4'   C X  41     214.252 185.851 157.939 1.000 0.000
ATOM    872  O4'   C X  41     213.672 186.276 159.192 1.000 0.000
ATOM    873  C3'   C X  41     213.340 186.479 156.896 1.000 0.000
ATOM    874  O3'   C X  41     213.426 185.809 155.645 1.000 0.000
ATOM    875  C2'   C X  41     211.969 186.321 157.536 1.000 0.000
ATOM    876  O2'   C X  41     211.471 184.995 157.417 1.000 0.000
ATOM    877  C1'   C X  41     212.323 186.648 159.002 1.000 0.000
ATOM    878  N1    C X  41     212.087 188.058 159.340 1.000 0.000
ATOM    879  C2    C X  41     210.792 188.454 159.671 1.000 0.000
ATOM    880  O2    C X  41     209.902 187.598 159.711 1.000 0.000
ATOM    881  N3    C X  41     210.544 189.746 159.938 1.000 0.000
ATOM    882  C4    C X  41     211.533 190.636 159.889 1.000 0.000
ATOM    883  N4    C X  41     211.232 191.899 160.149 1.000 0.000
ATOM    884  C5    C X  41     212.872 190.259 159.576 1.000 0.000
ATOM    885  C6    C X  41     213.103 188.971 159.312 1.000 0.000
ATOM    886  P     G X  42     213.605 185.913 152.774 1.000 0.000
ATOM    887  OP1   G X  42     214.283 186.152 151.474 1.000 0.000
ATOM    888  OP2   G X  42     214.406 185.517 153.972 1.000 0.000
ATOM    889  O5'   G X  42     212.777 187.225 153.125 1.000 0.000
ATOM    890  C5'   G X  42     212.125 187.646 152.586 1.000 0.000
ATOM    891  C4'   G X  42     211.705 189.115 152.606 1.000 0.000
ATOM    892  O4'   G X  42     210.457 189.242 153.308 1.000 0.000
ATOM    893  C3'   G X  42     212.664 190.051 153.346 1.000 0.000
ATOM    894  O3'   G X  42     212.546 191.387 152.841 1.000 0.000
ATOM    895  C2'   G X  42     212.122 189.968 154.765 1.000 0.000
ATOM    896  O2'   G X  42     210.938 191.872 153.840 1.000 0.000
ATOM    897  C1'   G X  42     210.626 190.042 154.498 1.000 0.000
ATOM    898  N9    G X  42     209.788 189.494 155.562 1.000 0.000
ATOM    899  C8    G X  42     210.095 189.401 156.901 1.000 0.000
ATOM    900  N7    G X  42     209.131 188.881 157.611 1.000 0.000
ATOM    901  C5    G X  42     208.130 188.612 156.682 1.000 0.000
ATOM    902  C6    G X  42     206.821 188.057 156.848 1.000 0.000
ATOM    903  O6    G X  42     206.256 187.695 157.884 1.000 0.000
ATOM    904  N1    G X  42     206.147 187.963 155.631 1.000 0.000
ATOM    905  C2    G X  42     206.644 188.364 154.423 1.000 0.000
ATOM    906  N2    G X  42     205.831 188.212 153.365 1.000 0.000
ATOM    907  N3    G X  42     207.847 188.882 154.256 1.000 0.000
ATOM    908  C4    G X  42     208.529 188.978 155.416 1.000 0.000
TER
ENDMDL
END
