# Supplementary material for: RPocket: an intuitive database of RNA pocket topology information with RNA-ligand data resources
Source: BMC Bioinformatics. 2021 Sep 8;22:428. doi: 10.1186/s12859-021-04349-4 (PMC8424408; doi:10.1186/s12859-021-04349-4)
Supplement: Supplementary file 7 — Additional file 7. Folder S3: Nine other experimental structures and their modeling structures and pockets. [file 12859_2021_4349_MOESM7_ESM.zip › 12859_2021_4349_MOESM7_ESM/2TRA_c.pdb]

MODEL        1
ATOM      1 HO5'   U A   1      -1.023  -1.513  -0.399  1.00  0.00           H  
ATOM      2  O5'   U A   1      -1.036  -0.563  -0.550  1.00  0.00           O  
ATOM      3  C5'   U A   1       0.272  -0.065  -0.249  1.00  0.00           C  
ATOM      4  H5'   U A   1       0.353   0.973  -0.576  1.00  0.00           H  
ATOM      5 H5''   U A   1       1.020  -0.657  -0.775  1.00  0.00           H  
ATOM      6  C4'   U A   1       0.545  -0.140   1.235  1.00  0.00           C  
ATOM      7  H4'   U A   1       1.617  -0.295   1.366  1.00  0.00           H  
ATOM      8  O4'   U A   1       0.050   1.075   1.871  1.00  0.00           O  
ATOM      9  C1'   U A   1      -0.652   0.742   3.057  1.00  0.00           C  
ATOM     10  H1'   U A   1      -0.321   1.433   3.834  1.00  0.00           H  
ATOM     11  N1    U A   1      -2.088   0.960   2.824  1.00  0.00           N  
ATOM     12  C6    U A   1      -2.563   1.332   1.588  1.00  0.00           C  
ATOM     13  H6    U A   1      -1.852   1.470   0.771  1.00  0.00           H  
ATOM     14  C2    U A   1      -2.950   0.775   3.890  1.00  0.00           C  
ATOM     15  O2    U A   1      -2.570   0.449   4.999  1.00  0.00           O  
ATOM     16  N3    U A   1      -4.275   0.985   3.608  1.00  0.00           N  
ATOM     17  H3    U A   1      -4.924   0.849   4.368  1.00  0.00           H  
ATOM     18  C4    U A   1      -4.817   1.355   2.399  1.00  0.00           C  
ATOM     19  O4    U A   1      -6.034   1.506   2.302  1.00  0.00           O  
ATOM     20  C5    U A   1      -3.863   1.531   1.350  1.00  0.00           C  
ATOM     21  H5    U A   1      -4.197   1.829   0.356  1.00  0.00           H  
ATOM     22  C2'   U A   1      -0.293  -0.707   3.377  1.00  0.00           C  
ATOM     23  H2'   U A   1      -1.093  -1.211   3.925  1.00  0.00           H  
ATOM     24  O2'   U A   1       0.946  -0.734   4.061  1.00  0.00           O  
ATOM     25 HO2'   U A   1       1.368  -1.562   3.829  1.00  0.00           H  
ATOM     26  C3'   U A   1      -0.156  -1.274   1.973  1.00  0.00           C  
ATOM     27  H3'   U A   1      -1.120  -1.510   1.522  1.00  0.00           H  
ATOM     28  O3'   U A   1       0.606  -2.478   1.936  1.00  0.00           O  
ATOM     29  P     C A   2      -0.131  -3.884   1.676  1.00  0.00           P  
ATOM     30  OP1   C A   2       0.924  -4.899   1.439  1.00  0.00           O  
ATOM     31  OP2   C A   2      -1.191  -3.676   0.654  1.00  0.00           O  
ATOM     32  O5'   C A   2      -0.838  -4.211   3.066  1.00  0.00           O  
ATOM     33  C5'   C A   2      -0.112  -4.144   4.292  1.00  0.00           C  
ATOM     34  H5'   C A   2       0.550  -3.277   4.281  1.00  0.00           H  
ATOM     35 H5''   C A   2       0.489  -5.045   4.416  1.00  0.00           H  
ATOM     36  C4'   C A   2      -1.064  -4.027   5.460  1.00  0.00           C  
ATOM     37  H4'   C A   2      -0.477  -4.101   6.376  1.00  0.00           H  
ATOM     38  O4'   C A   2      -1.811  -2.786   5.349  1.00  0.00           O  
ATOM     39  C1'   C A   2      -3.114  -2.968   5.881  1.00  0.00           C  
ATOM     40  H1'   C A   2      -3.234  -2.239   6.683  1.00  0.00           H  
ATOM     41  N1    C A   2      -4.098  -2.654   4.831  1.00  0.00           N  
ATOM     42  C6    C A   2      -3.701  -2.419   3.544  1.00  0.00           C  
ATOM     43  H6    C A   2      -2.641  -2.466   3.290  1.00  0.00           H  
ATOM     44  C2    C A   2      -5.454  -2.601   5.170  1.00  0.00           C  
ATOM     45  O2    C A   2      -5.790  -2.821   6.342  1.00  0.00           O  
ATOM     46  N3    C A   2      -6.365  -2.312   4.215  1.00  0.00           N  
ATOM     47  C4    C A   2      -5.966  -2.084   2.963  1.00  0.00           C  
ATOM     48  N4    C A   2      -6.901  -1.804   2.055  1.00  0.00           N  
ATOM     49  H41   C A   2      -6.640  -1.626   1.096  1.00  0.00           H  
ATOM     50  H42   C A   2      -7.873  -1.772   2.328  1.00  0.00           H  
ATOM     51  C5    C A   2      -4.592  -2.132   2.586  1.00  0.00           C  
ATOM     52  H5    C A   2      -4.279  -1.942   1.560  1.00  0.00           H  
ATOM     53  C2'   C A   2      -3.206  -4.406   6.394  1.00  0.00           C  
ATOM     54  H2'   C A   2      -4.191  -4.837   6.211  1.00  0.00           H  
ATOM     55  O2'   C A   2      -2.847  -4.420   7.763  1.00  0.00           O  
ATOM     56 HO2'   C A   2      -2.136  -5.055   7.857  1.00  0.00           H  
ATOM     57  C3'   C A   2      -2.147  -5.091   5.540  1.00  0.00           C  
ATOM     58  H3'   C A   2      -2.518  -5.362   4.552  1.00  0.00           H  
ATOM     59  O3'   C A   2      -1.664  -6.296   6.128  1.00  0.00           O  
ATOM     60  P     C A   3      -2.391  -7.694   5.800  1.00  0.00           P  
ATOM     61  OP1   C A   3      -1.485  -8.780   6.251  1.00  0.00           O  
ATOM     62  OP2   C A   3      -2.856  -7.666   4.390  1.00  0.00           O  
ATOM     63  O5'   C A   3      -3.675  -7.691   6.744  1.00  0.00           O  
ATOM     64  C5'   C A   3      -3.542  -7.667   8.164  1.00  0.00           C  
ATOM     65  H5'   C A   3      -3.085  -6.727   8.475  1.00  0.00           H  
ATOM     66 H5''   C A   3      -2.910  -8.493   8.490  1.00  0.00           H  
ATOM     67  C4'   C A   3      -4.898  -7.801   8.818  1.00  0.00           C  
ATOM     68  H4'   C A   3      -4.736  -8.068   9.862  1.00  0.00           H  
ATOM     69  O4'   C A   3      -5.633  -6.556   8.643  1.00  0.00           O  
ATOM     70  C1'   C A   3      -6.988  -6.840   8.333  1.00  0.00           C  
ATOM     71  H1'   C A   3      -7.604  -6.225   8.990  1.00  0.00           H  
ATOM     72  N1    C A   3      -7.245  -6.430   6.942  1.00  0.00           N  
ATOM     73  C6    C A   3      -6.227  -6.370   6.032  1.00  0.00           C  
ATOM     74  H6    C A   3      -5.214  -6.627   6.340  1.00  0.00           H  
ATOM     75  C2    C A   3      -8.549  -6.105   6.563  1.00  0.00           C  
ATOM     76  O2    C A   3      -9.454  -6.167   7.407  1.00  0.00           O  
ATOM     77  N3    C A   3      -8.794  -5.733   5.287  1.00  0.00           N  
ATOM     78  C4    C A   3      -7.794  -5.679   4.406  1.00  0.00           C  
ATOM     79  N4    C A   3      -8.082  -5.310   3.159  1.00  0.00           N  
ATOM     80  H41   C A   3      -7.352  -5.258   2.463  1.00  0.00           H  
ATOM     81  H42   C A   3      -9.037  -5.092   2.911  1.00  0.00           H  
ATOM     82  C5    C A   3      -6.454  -6.002   4.765  1.00  0.00           C  
ATOM     83  H5    C A   3      -5.644  -5.952   4.037  1.00  0.00           H  
ATOM     84  C2'   C A   3      -7.193  -8.333   8.576  1.00  0.00           C  
ATOM     85  H2'   C A   3      -7.950  -8.752   7.910  1.00  0.00           H  
ATOM     86  O2'   C A   3      -7.491  -8.536   9.945  1.00  0.00           O  
ATOM     87 HO2'   C A   3      -6.976  -9.292  10.229  1.00  0.00           H  
ATOM     88  C3'   C A   3      -5.811  -8.867   8.225  1.00  0.00           C  
ATOM     89  H3'   C A   3      -5.663  -8.969   7.150  1.00  0.00           H  
ATOM     90  O3'   C A   3      -5.561 -10.153   8.784  1.00  0.00           O  
ATOM     91  P     G A   4      -5.898 -11.473   7.928  1.00  0.00           P  
ATOM     92  OP1   G A   4      -5.525 -12.646   8.759  1.00  0.00           O  
ATOM     93  OP2   G A   4      -5.311 -11.318   6.573  1.00  0.00           O  
ATOM     94  O5'   G A   4      -7.486 -11.448   7.791  1.00  0.00           O  
ATOM     95  C5'   G A   4      -8.321 -11.532   8.944  1.00  0.00           C  
ATOM     96  H5'   G A   4      -8.003 -10.795   9.683  1.00  0.00           H  
ATOM     97 H5''   G A   4      -8.247 -12.527   9.382  1.00  0.00           H  
ATOM     98  C4'   G A   4      -9.762 -11.268   8.570  1.00  0.00           C  
ATOM     99  H4'   G A   4     -10.372 -11.437   9.457  1.00  0.00           H  
ATOM    100  O4'   G A   4      -9.886  -9.930   8.027  1.00  0.00           O  
ATOM    101  C1'   G A   4     -10.970  -9.893   7.115  1.00  0.00           C  
ATOM    102  H1'   G A   4     -11.713  -9.214   7.534  1.00  0.00           H  
ATOM    103  N9    G A   4     -10.499  -9.319   5.858  1.00  0.00           N  
ATOM    104  C4    G A   4     -11.282  -8.824   4.844  1.00  0.00           C  
ATOM    105  N3    G A   4     -12.631  -8.788   4.831  1.00  0.00           N  
ATOM    106  C2    G A   4     -13.099  -8.250   3.720  1.00  0.00           C  
ATOM    107  N2    G A   4     -14.417  -8.138   3.544  1.00  0.00           N  
ATOM    108  H21   G A   4     -15.042  -8.467   4.265  1.00  0.00           H  
ATOM    109  H22   G A   4     -14.790  -7.726   2.699  1.00  0.00           H  
ATOM    110  N1    G A   4     -12.310  -7.783   2.700  1.00  0.00           N  
ATOM    111  H1    G A   4     -12.771  -7.387   1.894  1.00  0.00           H  
ATOM    112  C6    G A   4     -10.920  -7.812   2.689  1.00  0.00           C  
ATOM    113  O6    G A   4     -10.304  -7.367   1.714  1.00  0.00           O  
ATOM    114  C5    G A   4     -10.400  -8.387   3.879  1.00  0.00           C  
ATOM    115  N7    G A   4      -9.087  -8.606   4.276  1.00  0.00           N  
ATOM    116  C8    G A   4      -9.196  -9.162   5.452  1.00  0.00           C  
ATOM    117  H8    G A   4      -8.347  -9.470   6.044  1.00  0.00           H  
ATOM    118  C2'   G A   4     -11.514 -11.318   6.973  1.00  0.00           C  
ATOM    119  H2'   G A   4     -11.747 -11.558   5.934  1.00  0.00           H  
ATOM    120  O2'   G A   4     -12.630 -11.461   7.831  1.00  0.00           O  
ATOM    121 HO2'   G A   4     -12.560 -12.328   8.233  1.00  0.00           H  
ATOM    122  C3'   G A   4     -10.332 -12.146   7.467  1.00  0.00           C  
ATOM    123  H3'   G A   4      -9.598 -12.337   6.685  1.00  0.00           H  
ATOM    124  O3'   G A   4     -10.728 -13.422   7.962  1.00  0.00           O  
ATOM    125  P     U A   5     -10.568 -14.724   7.033  1.00  0.00           P  
ATOM    126  OP1   U A   5     -11.042 -15.891   7.819  1.00  0.00           O  
ATOM    127  OP2   U A   5      -9.195 -14.731   6.466  1.00  0.00           O  
ATOM    128  O5'   U A   5     -11.596 -14.476   5.841  1.00  0.00           O  
ATOM    129  C5'   U A   5     -12.993 -14.339   6.093  1.00  0.00           C  
ATOM    130  H5'   U A   5     -13.155 -13.599   6.878  1.00  0.00           H  
ATOM    131 H5''   U A   5     -13.406 -15.294   6.416  1.00  0.00           H  
ATOM    132  C4'   U A   5     -13.709 -13.895   4.838  1.00  0.00           C  
ATOM    133  H4'   U A   5     -14.776 -14.062   4.987  1.00  0.00           H  
ATOM    134  O4'   U A   5     -13.369 -12.511   4.561  1.00  0.00           O  
ATOM    135  C1'   U A   5     -13.337 -12.302   3.159  1.00  0.00           C  
ATOM    136  H1'   U A   5     -14.068 -11.523   2.938  1.00  0.00           H  
ATOM    137  N1    U A   5     -12.008 -11.793   2.792  1.00  0.00           N  
ATOM    138  C6    U A   5     -10.887 -12.122   3.519  1.00  0.00           C  
ATOM    139  H6    U A   5     -10.996 -12.774   4.387  1.00  0.00           H  
ATOM    140  C2    U A   5     -11.922 -10.971   1.684  1.00  0.00           C  
ATOM    141  O2    U A   5     -12.892 -10.654   1.020  1.00  0.00           O  
ATOM    142  N3    U A   5     -10.658 -10.533   1.382  1.00  0.00           N  
ATOM    143  H3    U A   5     -10.559  -9.937   0.576  1.00  0.00           H  
ATOM    144  C4    U A   5      -9.497 -10.823   2.063  1.00  0.00           C  
ATOM    145  O4    U A   5      -8.431 -10.352   1.668  1.00  0.00           O  
ATOM    146  C5    U A   5      -9.670 -11.674   3.199  1.00  0.00           C  
ATOM    147  H5    U A   5      -8.808 -11.957   3.803  1.00  0.00           H  
ATOM    148  C2'   U A   5     -13.690 -13.627   2.480  1.00  0.00           C  
ATOM    149  H2'   U A   5     -13.090 -13.790   1.584  1.00  0.00           H  
ATOM    150  O2'   U A   5     -15.080 -13.639   2.217  1.00  0.00           O  
ATOM    151 HO2'   U A   5     -15.215 -14.196   1.450  1.00  0.00           H  
ATOM    152  C3'   U A   5     -13.316 -14.630   3.566  1.00  0.00           C  
ATOM    153  H3'   U A   5     -12.256 -14.878   3.558  1.00  0.00           H  
ATOM    154  O3'   U A   5     -14.014 -15.865   3.435  1.00  0.00           O  
ATOM    155  P     G A   6     -13.462 -16.993   2.428  1.00  0.00           P  
ATOM    156  OP1   G A   6     -14.011 -18.296   2.881  1.00  0.00           O  
ATOM    157  OP2   G A   6     -11.993 -16.827   2.285  1.00  0.00           O  
ATOM    158  O5'   G A   6     -14.139 -16.628   1.032  1.00  0.00           O  
ATOM    159  C5'   G A   6     -15.535 -16.829   0.820  1.00  0.00           C  
ATOM    160  H5'   G A   6     -16.096 -16.455   1.677  1.00  0.00           H  
ATOM    161 H5''   G A   6     -15.741 -17.892   0.698  1.00  0.00           H  
ATOM    162  C4'   G A   6     -15.984 -16.099  -0.424  1.00  0.00           C  
ATOM    163  H4'   G A   6     -17.067 -16.204  -0.496  1.00  0.00           H  
ATOM    164  O4'   G A   6     -15.539 -14.719  -0.351  1.00  0.00           O  
ATOM    165  C1'   G A   6     -15.199 -14.258  -1.647  1.00  0.00           C  
ATOM    166  H1'   G A   6     -15.810 -13.376  -1.840  1.00  0.00           H  
ATOM    167  N9    G A   6     -13.800 -13.841  -1.636  1.00  0.00           N  
ATOM    168  C4    G A   6     -13.221 -12.910  -2.464  1.00  0.00           C  
ATOM    169  N3    G A   6     -13.846 -12.219  -3.438  1.00  0.00           N  
ATOM    170  C2    G A   6     -13.024 -11.398  -4.065  1.00  0.00           C  
ATOM    171  N2    G A   6     -13.481 -10.635  -5.061  1.00  0.00           N  
ATOM    172  H21   G A   6     -14.454 -10.694  -5.325  1.00  0.00           H  
ATOM    173  H22   G A   6     -12.858 -10.009  -5.551  1.00  0.00           H  
ATOM    174  N1    G A   6     -11.693 -11.263  -3.763  1.00  0.00           N  
ATOM    175  H1    G A   6     -11.154 -10.606  -4.306  1.00  0.00           H  
ATOM    176  C6    G A   6     -11.027 -11.962  -2.763  1.00  0.00           C  
ATOM    177  O6    G A   6      -9.822 -11.761  -2.572  1.00  0.00           O  
ATOM    178  C5    G A   6     -11.898 -12.851  -2.079  1.00  0.00           C  
ATOM    179  N7    G A   6     -11.649 -13.728  -1.031  1.00  0.00           N  
ATOM    180  C8    G A   6     -12.804 -14.292  -0.805  1.00  0.00           C  
ATOM    181  H8    G A   6     -12.960 -15.042  -0.043  1.00  0.00           H  
ATOM    182  C2'   G A   6     -15.494 -15.386  -2.637  1.00  0.00           C  
ATOM    183  H2'   G A   6     -14.745 -15.434  -3.430  1.00  0.00           H  
ATOM    184  O2'   G A   6     -16.809 -15.216  -3.135  1.00  0.00           O  
ATOM    185 HO2'   G A   6     -17.231 -16.074  -3.097  1.00  0.00           H  
ATOM    186  C3'   G A   6     -15.403 -16.611  -1.734  1.00  0.00           C  
ATOM    187  H3'   G A   6     -14.380 -16.966  -1.610  1.00  0.00           H  
ATOM    188  O3'   G A   6     -16.149 -17.715  -2.239  1.00  0.00           O  
ATOM    189  P     A A   7     -15.443 -18.774  -3.222  1.00  0.00           P  
ATOM    190  OP1   A A   7     -16.467 -19.787  -3.586  1.00  0.00           O  
ATOM    191  OP2   A A   7     -14.168 -19.212  -2.600  1.00  0.00           O  
ATOM    192  O5'   A A   7     -15.099 -17.925  -4.526  1.00  0.00           O  
ATOM    193  C5'   A A   7     -16.134 -17.390  -5.351  1.00  0.00           C  
ATOM    194  H5'   A A   7     -16.675 -16.615  -4.807  1.00  0.00           H  
ATOM    195 H5''   A A   7     -16.831 -18.180  -5.629  1.00  0.00           H  
ATOM    196  C4'   A A   7     -15.544 -16.794  -6.608  1.00  0.00           C  
ATOM    197  H4'   A A   7     -16.367 -16.384  -7.194  1.00  0.00           H  
ATOM    198  O4'   A A   7     -14.551 -15.799  -6.226  1.00  0.00           O  
ATOM    199  C1'   A A   7     -13.299 -16.141  -6.782  1.00  0.00           C  
ATOM    200  H1'   A A   7     -13.180 -15.549  -7.691  1.00  0.00           H  
ATOM    201  N9    A A   7     -12.250 -15.749  -5.841  1.00  0.00           N  
ATOM    202  C4    A A   7     -11.180 -14.935  -6.121  1.00  0.00           C  
ATOM    203  N3    A A   7     -10.891 -14.344  -7.293  1.00  0.00           N  
ATOM    204  C2    A A   7      -9.774 -13.629  -7.194  1.00  0.00           C  
ATOM    205  H2    A A   7      -9.466 -13.114  -8.104  1.00  0.00           H  
ATOM    206  N1    A A   7      -8.973 -13.451  -6.135  1.00  0.00           N  
ATOM    207  C6    A A   7      -9.292 -14.058  -4.973  1.00  0.00           C  
ATOM    208  N6    A A   7      -8.494 -13.877  -3.920  1.00  0.00           N  
ATOM    209  H61   A A   7      -8.713 -14.320  -3.040  1.00  0.00           H  
ATOM    210  H62   A A   7      -7.669 -13.298  -4.003  1.00  0.00           H  
ATOM    211  C5    A A   7     -10.456 -14.847  -4.946  1.00  0.00           C  
ATOM    212  N7    A A   7     -11.059 -15.591  -3.941  1.00  0.00           N  
ATOM    213  C8    A A   7     -12.117 -16.104  -4.522  1.00  0.00           C  
ATOM    214  H8    A A   7     -12.819 -16.745  -4.009  1.00  0.00           H  
ATOM    215  C2'   A A   7     -13.359 -17.636  -7.073  1.00  0.00           C  
ATOM    216  H2'   A A   7     -13.165 -18.231  -6.178  1.00  0.00           H  
ATOM    217  O2'   A A   7     -12.469 -17.931  -8.132  1.00  0.00           O  
ATOM    218 HO2'   A A   7     -13.008 -18.141  -8.896  1.00  0.00           H  
ATOM    219  C3'   A A   7     -14.810 -17.782  -7.514  1.00  0.00           C  
ATOM    220  H3'   A A   7     -15.185 -18.797  -7.391  1.00  0.00           H  
ATOM    221  O3'   A A   7     -14.982 -17.460  -8.892  1.00  0.00           O  
ATOM    222  P     U A   8     -16.283 -17.982  -9.681  1.00  0.00           P  
ATOM    223  OP1   U A   8     -15.969 -17.943 -11.131  1.00  0.00           O  
ATOM    224  OP2   U A   8     -17.469 -17.251  -9.168  1.00  0.00           O  
ATOM    225  O5'   U A   8     -16.417 -19.508  -9.242  1.00  0.00           O  
ATOM    226  C5'   U A   8     -15.406 -20.460  -9.571  1.00  0.00           C  
ATOM    227  H5'   U A   8     -14.923 -20.812  -8.659  1.00  0.00           H  
ATOM    228 H5''   U A   8     -14.657 -19.998 -10.213  1.00  0.00           H  
ATOM    229  C4'   U A   8     -16.014 -21.637 -10.298  1.00  0.00           C  
ATOM    230  H4'   U A   8     -15.250 -22.047 -10.959  1.00  0.00           H  
ATOM    231  O4'   U A   8     -16.508 -22.590  -9.318  1.00  0.00           O  
ATOM    232  C1'   U A   8     -17.721 -23.161  -9.775  1.00  0.00           C  
ATOM    233  H1'   U A   8     -17.592 -24.244  -9.750  1.00  0.00           H  
ATOM    234  N1    U A   8     -18.785 -22.810  -8.825  1.00  0.00           N  
ATOM    235  C6    U A   8     -18.910 -21.528  -8.339  1.00  0.00           C  
ATOM    236  H6    U A   8     -18.198 -20.770  -8.666  1.00  0.00           H  
ATOM    237  C2    U A   8     -19.658 -23.809  -8.435  1.00  0.00           C  
ATOM    238  O2    U A   8     -19.578 -24.955  -8.839  1.00  0.00           O  
ATOM    239  N3    U A   8     -20.631 -23.416  -7.553  1.00  0.00           N  
ATOM    240  H3    U A   8     -21.278 -24.130  -7.253  1.00  0.00           H  
ATOM    241  C4    U A   8     -20.816 -22.155  -7.032  1.00  0.00           C  
ATOM    242  O4    U A   8     -21.749 -21.954  -6.257  1.00  0.00           O  
ATOM    243  C5    U A   8     -19.871 -21.181  -7.480  1.00  0.00           C  
ATOM    244  H5    U A   8     -19.935 -20.154  -7.119  1.00  0.00           H  
ATOM    245  C2'   U A   8     -17.971 -22.646 -11.193  1.00  0.00           C  
ATOM    246  H2'   U A   8     -19.035 -22.487 -11.383  1.00  0.00           H  
ATOM    247  O2'   U A   8     -17.380 -23.549 -12.107  1.00  0.00           O  
ATOM    248 HO2'   U A   8     -16.915 -23.026 -12.765  1.00  0.00           H  
ATOM    249  C3'   U A   8     -17.224 -21.317 -11.164  1.00  0.00           C  
ATOM    250  H3'   U A   8     -17.819 -20.509 -10.740  1.00  0.00           H  
ATOM    251  O3'   U A   8     -16.834 -20.882 -12.463  1.00  0.00           O  
ATOM    252  P     A A   9     -17.859 -20.029 -13.364  1.00  0.00           P  
ATOM    253  OP1   A A   9     -17.083 -18.951 -14.028  1.00  0.00           O  
ATOM    254  OP2   A A   9     -19.038 -19.675 -12.531  1.00  0.00           O  
ATOM    255  O5'   A A   9     -18.329 -21.055 -14.490  1.00  0.00           O  
ATOM    256  C5'   A A   9     -19.685 -21.091 -14.931  1.00  0.00           C  
ATOM    257  H5'   A A   9     -20.048 -20.074 -15.089  1.00  0.00           H  
ATOM    258 H5''   A A   9     -20.305 -21.576 -14.179  1.00  0.00           H  
ATOM    259  C4'   A A   9     -19.790 -21.862 -16.226  1.00  0.00           C  
ATOM    260  H4'   A A   9     -18.856 -21.717 -16.771  1.00  0.00           H  
ATOM    261  O4'   A A   9     -20.071 -23.257 -15.913  1.00  0.00           O  
ATOM    262  C1'   A A   9     -21.285 -23.644 -16.520  1.00  0.00           C  
ATOM    263  H1'   A A   9     -21.028 -24.167 -17.443  1.00  0.00           H  
ATOM    264  N9    A A   9     -21.962 -24.591 -15.634  1.00  0.00           N  
ATOM    265  C4    A A   9     -22.033 -25.952 -15.808  1.00  0.00           C  
ATOM    266  N3    A A   9     -21.508 -26.675 -16.813  1.00  0.00           N  
ATOM    267  C2    A A   9     -21.775 -27.970 -16.650  1.00  0.00           C  
ATOM    268  H2    A A   9     -21.384 -28.629 -17.425  1.00  0.00           H  
ATOM    269  N1    A A   9     -22.455 -28.577 -15.670  1.00  0.00           N  
ATOM    270  C6    A A   9     -22.969 -27.824 -14.675  1.00  0.00           C  
ATOM    271  N6    A A   9     -23.645 -28.434 -13.700  1.00  0.00           N  
ATOM    272  H61   A A   9     -24.043 -27.903 -12.940  1.00  0.00           H  
ATOM    273  H62   A A   9     -23.755 -29.438 -13.721  1.00  0.00           H  
ATOM    274  C5    A A   9     -22.756 -26.433 -14.731  1.00  0.00           C  
ATOM    275  N7    A A   9     -23.138 -25.394 -13.893  1.00  0.00           N  
ATOM    276  C8    A A   9     -22.645 -24.326 -14.472  1.00  0.00           C  
ATOM    277  H8    A A   9     -22.765 -23.330 -14.072  1.00  0.00           H  
ATOM    278  C2'   A A   9     -22.056 -22.355 -16.787  1.00  0.00           C  
ATOM    279  H2'   A A   9     -22.575 -21.999 -15.895  1.00  0.00           H  
ATOM    280  O2'   A A   9     -22.924 -22.555 -17.886  1.00  0.00           O  
ATOM    281 HO2'   A A   9     -22.357 -22.663 -18.651  1.00  0.00           H  
ATOM    282  C3'   A A   9     -20.916 -21.415 -17.156  1.00  0.00           C  
ATOM    283  H3'   A A   9     -21.171 -20.366 -17.006  1.00  0.00           H  
ATOM    284  O3'   A A   9     -20.544 -21.541 -18.525  1.00  0.00           O  
ATOM    285  P     G A  10     -19.833 -20.312 -19.279  1.00  0.00           P  
ATOM    286  OP1   G A  10     -18.774 -19.780 -18.386  1.00  0.00           O  
ATOM    287  OP2   G A  10     -19.480 -20.748 -20.654  1.00  0.00           O  
ATOM    288  O5'   G A  10     -20.977 -19.207 -19.389  1.00  0.00           O  
ATOM    289  C5'   G A  10     -20.753 -17.990 -20.098  1.00  0.00           C  
ATOM    290  H5'   G A  10     -20.604 -18.203 -21.158  1.00  0.00           H  
ATOM    291 H5''   G A  10     -19.865 -17.495 -19.710  1.00  0.00           H  
ATOM    292  C4'   G A  10     -21.939 -17.067 -19.941  1.00  0.00           C  
ATOM    293  H4'   G A  10     -21.602 -16.055 -20.167  1.00  0.00           H  
ATOM    294  O4'   G A  10     -23.012 -17.528 -20.806  1.00  0.00           O  
ATOM    295  C1'   G A  10     -24.256 -17.373 -20.145  1.00  0.00           C  
ATOM    296  H1'   G A  10     -24.915 -16.832 -20.825  1.00  0.00           H  
ATOM    297  N9    G A  10     -24.827 -18.697 -19.917  1.00  0.00           N  
ATOM    298  C4    G A  10     -26.037 -18.970 -19.328  1.00  0.00           C  
ATOM    299  N3    G A  10     -26.914 -18.056 -18.860  1.00  0.00           N  
ATOM    300  C2    G A  10     -27.987 -18.624 -18.344  1.00  0.00           C  
ATOM    301  N2    G A  10     -28.958 -17.863 -17.832  1.00  0.00           N  
ATOM    302  H21   G A  10     -28.852 -16.859 -17.849  1.00  0.00           H  
ATOM    303  H22   G A  10     -29.786 -18.280 -17.432  1.00  0.00           H  
ATOM    304  N1    G A  10     -28.189 -19.979 -18.291  1.00  0.00           N  
ATOM    305  H1    G A  10     -29.047 -20.314 -17.877  1.00  0.00           H  
ATOM    306  C6    G A  10     -27.301 -20.938 -18.765  1.00  0.00           C  
ATOM    307  O6    G A  10     -27.581 -22.138 -18.663  1.00  0.00           O  
ATOM    308  C5    G A  10     -26.141 -20.344 -19.323  1.00  0.00           C  
ATOM    309  N7    G A  10     -25.019 -20.926 -19.901  1.00  0.00           N  
ATOM    310  C8    G A  10     -24.271 -19.911 -20.238  1.00  0.00           C  
ATOM    311  H8    G A  10     -23.309 -20.016 -20.720  1.00  0.00           H  
ATOM    312  C2'   G A  10     -23.993 -16.598 -18.856  1.00  0.00           C  
ATOM    313  H2'   G A  10     -24.668 -16.907 -18.055  1.00  0.00           H  
ATOM    314  O2'   G A  10     -24.068 -15.212 -19.132  1.00  0.00           O  
ATOM    315 HO2'   G A  10     -23.346 -14.801 -18.655  1.00  0.00           H  
ATOM    316  C3'   G A  10     -22.563 -17.025 -18.553  1.00  0.00           C  
ATOM    317  H3'   G A  10     -22.512 -17.996 -18.061  1.00  0.00           H  
ATOM    318  O3'   G A  10     -21.886 -16.109 -17.696  1.00  0.00           O  
ATOM    319  P     U A  11     -21.567 -16.522 -16.173  1.00  0.00           P  
ATOM    320  OP1   U A  11     -20.644 -15.499 -15.621  1.00  0.00           O  
ATOM    321  OP2   U A  11     -21.178 -17.955 -16.142  1.00  0.00           O  
ATOM    322  O5'   U A  11     -22.970 -16.376 -15.432  1.00  0.00           O  
ATOM    323  C5'   U A  11     -23.561 -15.094 -15.222  1.00  0.00           C  
ATOM    324  H5'   U A  11     -23.565 -14.533 -16.156  1.00  0.00           H  
ATOM    325 H5''   U A  11     -22.987 -14.541 -14.479  1.00  0.00           H  
ATOM    326  C4'   U A  11     -24.981 -15.248 -14.729  1.00  0.00           C  
ATOM    327  H4'   U A  11     -25.370 -14.250 -14.528  1.00  0.00           H  
ATOM    328  O4'   U A  11     -25.751 -15.984 -15.720  1.00  0.00           O  
ATOM    329  C1'   U A  11     -26.656 -16.859 -15.066  1.00  0.00           C  
ATOM    330  H1'   U A  11     -27.645 -16.668 -15.483  1.00  0.00           H  
ATOM    331  N1    U A  11     -26.282 -18.244 -15.384  1.00  0.00           N  
ATOM    332  C6    U A  11     -25.079 -18.544 -15.984  1.00  0.00           C  
ATOM    333  H6    U A  11     -24.396 -17.730 -16.226  1.00  0.00           H  
ATOM    334  C2    U A  11     -27.179 -19.242 -15.054  1.00  0.00           C  
ATOM    335  O2    U A  11     -28.253 -19.020 -14.527  1.00  0.00           O  
ATOM    336  N3    U A  11     -26.773 -20.513 -15.366  1.00  0.00           N  
ATOM    337  H3    U A  11     -27.408 -21.257 -15.119  1.00  0.00           H  
ATOM    338  C4    U A  11     -25.592 -20.884 -15.964  1.00  0.00           C  
ATOM    339  O4    U A  11     -25.382 -22.074 -16.197  1.00  0.00           O  
ATOM    340  C5    U A  11     -24.718 -19.797 -16.276  1.00  0.00           C  
ATOM    341  H5    U A  11     -23.756 -19.990 -16.751  1.00  0.00           H  
ATOM    342  C2'   U A  11     -26.587 -16.543 -13.573  1.00  0.00           C  
ATOM    343  H2'   U A  11     -26.747 -17.435 -12.964  1.00  0.00           H  
ATOM    344  O2'   U A  11     -27.508 -15.508 -13.282  1.00  0.00           O  
ATOM    345 HO2'   U A  11     -27.044 -14.871 -12.738  1.00  0.00           H  
ATOM    346  C3'   U A  11     -25.151 -16.055 -13.450  1.00  0.00           C  
ATOM    347  H3'   U A  11     -24.434 -16.873 -13.394  1.00  0.00           H  
ATOM    348  O3'   U A  11     -24.939 -15.261 -12.285  1.00  0.00           O  
ATOM    349  P     U A  12     -24.279 -15.923 -10.976  1.00  0.00           P  
ATOM    350  OP1   U A  12     -23.927 -14.817 -10.050  1.00  0.00           O  
ATOM    351  OP2   U A  12     -23.229 -16.880 -11.409  1.00  0.00           O  
ATOM    352  O5'   U A  12     -25.470 -16.758 -10.324  1.00  0.00           O  
ATOM    353  C5'   U A  12     -26.533 -16.103  -9.632  1.00  0.00           C  
ATOM    354  H5'   U A  12     -27.149 -15.550 -10.343  1.00  0.00           H  
ATOM    355 H5''   U A  12     -26.124 -15.407  -8.901  1.00  0.00           H  
ATOM    356  C4'   U A  12     -27.392 -17.118  -8.915  1.00  0.00           C  
ATOM    357  H4'   U A  12     -28.029 -16.575  -8.215  1.00  0.00           H  
ATOM    358  O4'   U A  12     -28.135 -17.887  -9.900  1.00  0.00           O  
ATOM    359  C1'   U A  12     -28.172 -19.250  -9.514  1.00  0.00           C  
ATOM    360  H1'   U A  12     -29.213 -19.569  -9.562  1.00  0.00           H  
ATOM    361  N1    U A  12     -27.408 -20.033 -10.496  1.00  0.00           N  
ATOM    362  C6    U A  12     -26.474 -19.440 -11.314  1.00  0.00           C  
ATOM    363  H6    U A  12     -26.308 -18.366 -11.230  1.00  0.00           H  
ATOM    364  C2    U A  12     -27.655 -21.390 -10.566  1.00  0.00           C  
ATOM    365  O2    U A  12     -28.475 -21.952  -9.862  1.00  0.00           O  
ATOM    366  N3    U A  12     -26.906 -22.067 -11.491  1.00  0.00           N  
ATOM    367  H3    U A  12     -27.073 -23.060 -11.558  1.00  0.00           H  
ATOM    368  C4    U A  12     -25.957 -21.543 -12.335  1.00  0.00           C  
ATOM    369  O4    U A  12     -25.364 -22.290 -13.113  1.00  0.00           O  
ATOM    370  C5    U A  12     -25.760 -20.134 -12.206  1.00  0.00           C  
ATOM    371  H5    U A  12     -25.029 -19.626 -12.834  1.00  0.00           H  
ATOM    372  C2'   U A  12     -27.606 -19.335  -8.097  1.00  0.00           C  
ATOM    373  H2'   U A  12     -27.076 -20.274  -7.929  1.00  0.00           H  
ATOM    374  O2'   U A  12     -28.658 -19.124  -7.173  1.00  0.00           O  
ATOM    375 HO2'   U A  12     -28.398 -18.386  -6.621  1.00  0.00           H  
ATOM    376  C3'   U A  12     -26.636 -18.162  -8.104  1.00  0.00           C  
ATOM    377  H3'   U A  12     -25.680 -18.412  -8.564  1.00  0.00           H  
ATOM    378  O3'   U A  12     -26.337 -17.698  -6.790  1.00  0.00           O  
ATOM    379  P     U A  13     -24.951 -18.119  -6.089  1.00  0.00           P  
ATOM    380  OP1   U A  13     -24.830 -17.327  -4.838  1.00  0.00           O  
ATOM    381  OP2   U A  13     -23.872 -18.052  -7.107  1.00  0.00           O  
ATOM    382  O5'   U A  13     -25.162 -19.648  -5.692  1.00  0.00           O  
ATOM    383  C5'   U A  13     -26.260 -20.054  -4.876  1.00  0.00           C  
ATOM    384  H5'   U A  13     -27.186 -19.628  -5.266  1.00  0.00           H  
ATOM    385 H5''   U A  13     -26.111 -19.704  -3.855  1.00  0.00           H  
ATOM    386  C4'   U A  13     -26.373 -21.561  -4.864  1.00  0.00           C  
ATOM    387  H4'   U A  13     -27.341 -21.813  -4.427  1.00  0.00           H  
ATOM    388  O4'   U A  13     -26.209 -22.045  -6.226  1.00  0.00           O  
ATOM    389  C1'   U A  13     -25.091 -22.904  -6.297  1.00  0.00           C  
ATOM    390  H1'   U A  13     -25.472 -23.926  -6.320  1.00  0.00           H  
ATOM    391  N1    U A  13     -24.389 -22.649  -7.563  1.00  0.00           N  
ATOM    392  C6    U A  13     -24.304 -21.379  -8.092  1.00  0.00           C  
ATOM    393  H6    U A  13     -24.776 -20.554  -7.557  1.00  0.00           H  
ATOM    394  C2    U A  13     -23.814 -23.728  -8.205  1.00  0.00           C  
ATOM    395  O2    U A  13     -23.875 -24.864  -7.769  1.00  0.00           O  
ATOM    396  N3    U A  13     -23.166 -23.429  -9.377  1.00  0.00           N  
ATOM    397  H3    U A  13     -22.730 -24.199  -9.863  1.00  0.00           H  
ATOM    398  C4    U A  13     -23.040 -22.188  -9.961  1.00  0.00           C  
ATOM    399  O4    U A  13     -22.435 -22.080 -11.026  1.00  0.00           O  
ATOM    400  C5    U A  13     -23.664 -21.123  -9.237  1.00  0.00           C  
ATOM    401  H5    U A  13     -23.616 -20.103  -9.619  1.00  0.00           H  
ATOM    402  C2'   U A  13     -24.243 -22.633  -5.059  1.00  0.00           C  
ATOM    403  H2'   U A  13     -23.566 -21.790  -5.211  1.00  0.00           H  
ATOM    404  O2'   U A  13     -23.562 -23.825  -4.710  1.00  0.00           O  
ATOM    405 HO2'   U A  13     -23.545 -23.871  -3.752  1.00  0.00           H  
ATOM    406  C3'   U A  13     -25.316 -22.284  -4.033  1.00  0.00           C  
ATOM    407  H3'   U A  13     -24.936 -21.653  -3.231  1.00  0.00           H  
ATOM    408  O3'   U A  13     -25.855 -23.443  -3.401  1.00  0.00           O  
ATOM    409  P     A A  14     -25.499 -23.754  -1.864  1.00  0.00           P  
ATOM    410  OP1   A A  14     -26.397 -22.920  -1.025  1.00  0.00           O  
ATOM    411  OP2   A A  14     -24.028 -23.645  -1.695  1.00  0.00           O  
ATOM    412  O5'   A A  14     -25.913 -25.280  -1.665  1.00  0.00           O  
ATOM    413  C5'   A A  14     -26.818 -25.919  -2.563  1.00  0.00           C  
ATOM    414  H5'   A A  14     -26.526 -25.707  -3.592  1.00  0.00           H  
ATOM    415 H5''   A A  14     -27.827 -25.545  -2.398  1.00  0.00           H  
ATOM    416  C4'   A A  14     -26.808 -27.415  -2.341  1.00  0.00           C  
ATOM    417  H4'   A A  14     -27.652 -27.659  -1.696  1.00  0.00           H  
ATOM    418  O4'   A A  14     -26.858 -28.073  -3.637  1.00  0.00           O  
ATOM    419  C1'   A A  14     -26.002 -29.202  -3.634  1.00  0.00           C  
ATOM    420  H1'   A A  14     -26.591 -30.049  -3.988  1.00  0.00           H  
ATOM    421  N9    A A  14     -24.925 -28.967  -4.596  1.00  0.00           N  
ATOM    422  C4    A A  14     -24.154 -29.933  -5.196  1.00  0.00           C  
ATOM    423  N3    A A  14     -24.235 -31.263  -5.023  1.00  0.00           N  
ATOM    424  C2    A A  14     -23.328 -31.889  -5.768  1.00  0.00           C  
ATOM    425  H2    A A  14     -23.326 -32.976  -5.686  1.00  0.00           H  
ATOM    426  N1    A A  14     -22.417 -31.375  -6.604  1.00  0.00           N  
ATOM    427  C6    A A  14     -22.363 -30.034  -6.756  1.00  0.00           C  
ATOM    428  N6    A A  14     -21.456 -29.526  -7.591  1.00  0.00           N  
ATOM    429  H61   A A  14     -21.392 -28.528  -7.725  1.00  0.00           H  
ATOM    430  H62   A A  14     -20.841 -30.148  -8.096  1.00  0.00           H  
ATOM    431  C5    A A  14     -23.273 -29.255  -6.018  1.00  0.00           C  
ATOM    432  N7    A A  14     -23.483 -27.885  -5.939  1.00  0.00           N  
ATOM    433  C8    A A  14     -24.470 -27.767  -5.084  1.00  0.00           C  
ATOM    434  H8    A A  14     -24.887 -26.815  -4.792  1.00  0.00           H  
ATOM    435  C2'   A A  14     -25.511 -29.403  -2.202  1.00  0.00           C  
ATOM    436  H2'   A A  14     -24.490 -29.790  -2.176  1.00  0.00           H  
ATOM    437  O2'   A A  14     -26.430 -30.235  -1.519  1.00  0.00           O  
ATOM    438 HO2'   A A  14     -26.541 -29.861  -0.644  1.00  0.00           H  
ATOM    439  C3'   A A  14     -25.561 -27.976  -1.669  1.00  0.00           C  
ATOM    440  H3'   A A  14     -24.671 -27.401  -1.925  1.00  0.00           H  
ATOM    441  O3'   A A  14     -25.665 -27.935  -0.249  1.00  0.00           O  
ATOM    442  P     A A  15     -24.333 -27.855   0.649  1.00  0.00           P  
ATOM    443  OP1   A A  15     -24.751 -27.988   2.068  1.00  0.00           O  
ATOM    444  OP2   A A  15     -23.549 -26.668   0.224  1.00  0.00           O  
ATOM    445  O5'   A A  15     -23.515 -29.163   0.246  1.00  0.00           O  
ATOM    446  C5'   A A  15     -23.961 -30.461   0.638  1.00  0.00           C  
ATOM    447  H5'   A A  15     -24.974 -30.629   0.270  1.00  0.00           H  
ATOM    448 H5''   A A  15     -23.961 -30.539   1.724  1.00  0.00           H  
ATOM    449  C4'   A A  15     -23.045 -31.521   0.071  1.00  0.00           C  
ATOM    450  H4'   A A  15     -23.353 -32.481   0.487  1.00  0.00           H  
ATOM    451  O4'   A A  15     -23.111 -31.469  -1.381  1.00  0.00           O  
ATOM    452  C1'   A A  15     -21.816 -31.638  -1.927  1.00  0.00           C  
ATOM    453  H1'   A A  15     -21.889 -32.425  -2.679  1.00  0.00           H  
ATOM    454  N9    A A  15     -21.439 -30.398  -2.606  1.00  0.00           N  
ATOM    455  C4    A A  15     -20.589 -30.283  -3.679  1.00  0.00           C  
ATOM    456  N3    A A  15     -19.941 -31.273  -4.316  1.00  0.00           N  
ATOM    457  C2    A A  15     -19.203 -30.787  -5.312  1.00  0.00           C  
ATOM    458  H2    A A  15     -18.643 -31.527  -5.883  1.00  0.00           H  
ATOM    459  N1    A A  15     -19.050 -29.518  -5.711  1.00  0.00           N  
ATOM    460  C6    A A  15     -19.716 -28.547  -5.048  1.00  0.00           C  
ATOM    461  N6    A A  15     -19.563 -27.285  -5.447  1.00  0.00           N  
ATOM    462  H61   A A  15     -20.053 -26.546  -4.962  1.00  0.00           H  
ATOM    463  H62   A A  15     -18.959 -27.070  -6.227  1.00  0.00           H  
ATOM    464  C5    A A  15     -20.534 -28.933  -3.973  1.00  0.00           C  
ATOM    465  N7    A A  15     -21.336 -28.208  -3.102  1.00  0.00           N  
ATOM    466  C8    A A  15     -21.849 -29.121  -2.314  1.00  0.00           C  
ATOM    467  H8    A A  15     -22.531 -28.890  -1.508  1.00  0.00           H  
ATOM    468  C2'   A A  15     -20.880 -32.021  -0.783  1.00  0.00           C  
ATOM    469  H2'   A A  15     -19.878 -31.611  -0.928  1.00  0.00           H  
ATOM    470  O2'   A A  15     -20.880 -33.431  -0.652  1.00  0.00           O  
ATOM    471 HO2'   A A  15     -20.100 -33.667  -0.146  1.00  0.00           H  
ATOM    472  C3'   A A  15     -21.567 -31.351   0.402  1.00  0.00           C  
ATOM    473  H3'   A A  15     -21.297 -30.301   0.504  1.00  0.00           H  
ATOM    474  O3'   A A  15     -21.240 -31.972   1.644  1.00  0.00           O  
ATOM    475  P     U A  16     -20.205 -31.260   2.651  1.00  0.00           P  
ATOM    476  OP1   U A  16     -20.577 -31.674   4.027  1.00  0.00           O  
ATOM    477  OP2   U A  16     -20.121 -29.815   2.318  1.00  0.00           O  
ATOM    478  O5'   U A  16     -18.801 -31.926   2.299  1.00  0.00           O  
ATOM    479  C5'   U A  16     -18.637 -33.344   2.291  1.00  0.00           C  
ATOM    480  H5'   U A  16     -19.569 -33.822   1.986  1.00  0.00           H  
ATOM    481 H5''   U A  16     -18.372 -33.691   3.290  1.00  0.00           H  
ATOM    482  C4'   U A  16     -17.540 -33.736   1.329  1.00  0.00           C  
ATOM    483  H4'   U A  16     -17.339 -34.799   1.472  1.00  0.00           H  
ATOM    484  O4'   U A  16     -17.967 -33.400  -0.018  1.00  0.00           O  
ATOM    485  C1'   U A  16     -16.894 -32.820  -0.735  1.00  0.00           C  
ATOM    486  H1'   U A  16     -16.814 -33.364  -1.678  1.00  0.00           H  
ATOM    487  N1    U A  16     -17.248 -31.428  -1.046  1.00  0.00           N  
ATOM    488  C6    U A  16     -17.734 -30.580  -0.076  1.00  0.00           C  
ATOM    489  H6    U A  16     -17.853 -30.956   0.940  1.00  0.00           H  
ATOM    490  C2    U A  16     -17.079 -30.995  -2.349  1.00  0.00           C  
ATOM    491  O2    U A  16     -16.650 -31.711  -3.236  1.00  0.00           O  
ATOM    492  N3    U A  16     -17.432 -29.690  -2.577  1.00  0.00           N  
ATOM    493  H3    U A  16     -17.315 -29.351  -3.520  1.00  0.00           H  
ATOM    494  C4    U A  16     -17.925 -28.792  -1.659  1.00  0.00           C  
ATOM    495  O4    U A  16     -18.205 -27.650  -2.022  1.00  0.00           O  
ATOM    496  C5    U A  16     -18.068 -29.312  -0.336  1.00  0.00           C  
ATOM    497  H5    U A  16     -18.450 -28.675   0.462  1.00  0.00           H  
ATOM    498  C2'   U A  16     -15.632 -32.970   0.116  1.00  0.00           C  
ATOM    499  H2'   U A  16     -14.964 -32.115  -0.002  1.00  0.00           H  
ATOM    500  O2'   U A  16     -15.010 -34.198  -0.212  1.00  0.00           O  
ATOM    501 HO2'   U A  16     -14.926 -34.696   0.602  1.00  0.00           H  
ATOM    502  C3'   U A  16     -16.216 -33.006   1.524  1.00  0.00           C  
ATOM    503  H3'   U A  16     -16.363 -32.012   1.943  1.00  0.00           H  
ATOM    504  O3'   U A  16     -15.375 -33.701   2.442  1.00  0.00           O  
ATOM    505  P     G A  17     -14.182 -32.917   3.185  1.00  0.00           P  
ATOM    506  OP1   G A  17     -13.700 -33.790   4.286  1.00  0.00           O  
ATOM    507  OP2   G A  17     -14.642 -31.538   3.491  1.00  0.00           O  
ATOM    508  O5'   G A  17     -13.035 -32.826   2.083  1.00  0.00           O  
ATOM    509  C5'   G A  17     -12.166 -33.930   1.828  1.00  0.00           C  
ATOM    510  H5'   G A  17     -12.686 -34.865   2.039  1.00  0.00           H  
ATOM    511 H5''   G A  17     -11.287 -33.862   2.467  1.00  0.00           H  
ATOM    512  C4'   G A  17     -11.725 -33.920   0.384  1.00  0.00           C  
ATOM    513  H4'   G A  17     -12.561 -33.559  -0.215  1.00  0.00           H  
ATOM    514  O4'   G A  17     -10.530 -33.104   0.266  1.00  0.00           O  
ATOM    515  C1'   G A  17      -9.635 -33.693  -0.659  1.00  0.00           C  
ATOM    516  H1'   G A  17      -9.394 -32.928  -1.398  1.00  0.00           H  
ATOM    517  N9    G A  17      -8.406 -34.034   0.050  1.00  0.00           N  
ATOM    518  C4    G A  17      -7.150 -34.138  -0.497  1.00  0.00           C  
ATOM    519  N3    G A  17      -6.833 -33.948  -1.794  1.00  0.00           N  
ATOM    520  C2    G A  17      -5.543 -34.115  -2.014  1.00  0.00           C  
ATOM    521  N2    G A  17      -5.055 -33.961  -3.247  1.00  0.00           N  
ATOM    522  H21   G A  17      -5.680 -33.717  -4.003  1.00  0.00           H  
ATOM    523  H22   G A  17      -4.070 -34.087  -3.423  1.00  0.00           H  
ATOM    524  N1    G A  17      -4.634 -34.442  -1.042  1.00  0.00           N  
ATOM    525  H1    G A  17      -3.668 -34.548  -1.320  1.00  0.00           H  
ATOM    526  C6    G A  17      -4.935 -34.641   0.299  1.00  0.00           C  
ATOM    527  O6    G A  17      -4.035 -34.931   1.095  1.00  0.00           O  
ATOM    528  C5    G A  17      -6.319 -34.466   0.554  1.00  0.00           C  
ATOM    529  N7    G A  17      -7.038 -34.571   1.737  1.00  0.00           N  
ATOM    530  C8    G A  17      -8.268 -34.307   1.389  1.00  0.00           C  
ATOM    531  H8    G A  17      -9.094 -34.305   2.084  1.00  0.00           H  
ATOM    532  C2'   G A  17     -10.341 -34.895  -1.287  1.00  0.00           C  
ATOM    533  H2'   G A  17      -9.646 -35.714  -1.483  1.00  0.00           H  
ATOM    534  O2'   G A  17     -11.023 -34.465  -2.452  1.00  0.00           O  
ATOM    535 HO2'   G A  17     -11.903 -34.843  -2.405  1.00  0.00           H  
ATOM    536  C3'   G A  17     -11.325 -35.274  -0.187  1.00  0.00           C  
ATOM    537  H3'   G A  17     -10.879 -35.917   0.570  1.00  0.00           H  
ATOM    538  O3'   G A  17     -12.456 -35.979  -0.698  1.00  0.00           O  
ATOM    539  P     G A  18     -12.935 -37.349  -0.001  1.00  0.00           P  
ATOM    540  OP1   G A  18     -14.406 -37.257   0.175  1.00  0.00           O  
ATOM    541  OP2   G A  18     -12.074 -37.631   1.176  1.00  0.00           O  
ATOM    542  O5'   G A  18     -12.647 -38.462  -1.104  1.00  0.00           O  
ATOM    543  C5'   G A  18     -13.018 -38.261  -2.468  1.00  0.00           C  
ATOM    544  H5'   G A  18     -12.413 -37.462  -2.899  1.00  0.00           H  
ATOM    545 H5''   G A  18     -14.069 -37.982  -2.528  1.00  0.00           H  
ATOM    546  C4'   G A  18     -12.800 -39.530  -3.260  1.00  0.00           C  
ATOM    547  H4'   G A  18     -13.085 -39.327  -4.292  1.00  0.00           H  
ATOM    548  O4'   G A  18     -11.413 -39.941  -3.107  1.00  0.00           O  
ATOM    549  C1'   G A  18     -11.344 -41.113  -2.316  1.00  0.00           C  
ATOM    550  H1'   G A  18     -11.051 -41.927  -2.981  1.00  0.00           H  
ATOM    551  N9    G A  18     -10.284 -40.935  -1.327  1.00  0.00           N  
ATOM    552  C4    G A  18      -8.932 -40.968  -1.567  1.00  0.00           C  
ATOM    553  N3    G A  18      -8.343 -41.170  -2.764  1.00  0.00           N  
ATOM    554  C2    G A  18      -7.026 -41.146  -2.676  1.00  0.00           C  
ATOM    555  N2    G A  18      -6.284 -41.327  -3.772  1.00  0.00           N  
ATOM    556  H21   G A  18      -6.741 -41.480  -4.658  1.00  0.00           H  
ATOM    557  H22   G A  18      -5.276 -41.309  -3.713  1.00  0.00           H  
ATOM    558  N1    G A  18      -6.338 -40.943  -1.508  1.00  0.00           N  
ATOM    559  H1    G A  18      -5.331 -40.944  -1.552  1.00  0.00           H  
ATOM    560  C6    G A  18      -6.921 -40.735  -0.264  1.00  0.00           C  
ATOM    561  O6    G A  18      -6.205 -40.563   0.729  1.00  0.00           O  
ATOM    562  C5    G A  18      -8.337 -40.755  -0.341  1.00  0.00           C  
ATOM    563  N7    G A  18      -9.295 -40.590   0.650  1.00  0.00           N  
ATOM    564  C8    G A  18     -10.431 -40.704   0.020  1.00  0.00           C  
ATOM    565  H8    G A  18     -11.390 -40.626   0.509  1.00  0.00           H  
ATOM    566  C2'   G A  18     -12.732 -41.335  -1.718  1.00  0.00           C  
ATOM    567  H2'   G A  18     -12.858 -40.793  -0.779  1.00  0.00           H  
ATOM    568  O2'   G A  18     -12.944 -42.728  -1.576  1.00  0.00           O  
ATOM    569 HO2'   G A  18     -13.842 -42.844  -1.266  1.00  0.00           H  
ATOM    570  C3'   G A  18     -13.617 -40.734  -2.804  1.00  0.00           C  
ATOM    571  H3'   G A  18     -14.597 -40.437  -2.431  1.00  0.00           H  
ATOM    572  O3'   G A  18     -13.860 -41.631  -3.889  1.00  0.00           O  
ATOM    573  P     U A  19     -14.867 -42.871  -3.694  1.00  0.00           P  
ATOM    574  OP1   U A  19     -15.608 -42.664  -2.422  1.00  0.00           O  
ATOM    575  OP2   U A  19     -14.098 -44.125  -3.896  1.00  0.00           O  
ATOM    576  O5'   U A  19     -15.899 -42.736  -4.902  1.00  0.00           O  
ATOM    577  C5'   U A  19     -16.855 -41.677  -4.946  1.00  0.00           C  
ATOM    578  H5'   U A  19     -16.643 -40.954  -4.156  1.00  0.00           H  
ATOM    579 H5''   U A  19     -17.857 -42.078  -4.799  1.00  0.00           H  
ATOM    580  C4'   U A  19     -16.798 -40.980  -6.286  1.00  0.00           C  
ATOM    581  H4'   U A  19     -17.564 -40.205  -6.290  1.00  0.00           H  
ATOM    582  O4'   U A  19     -15.452 -40.472  -6.486  1.00  0.00           O  
ATOM    583  C1'   U A  19     -14.778 -41.258  -7.453  1.00  0.00           C  
ATOM    584  H1'   U A  19     -14.612 -40.618  -8.320  1.00  0.00           H  
ATOM    585  N1    U A  19     -13.462 -41.626  -6.905  1.00  0.00           N  
ATOM    586  C6    U A  19     -13.023 -42.934  -6.893  1.00  0.00           C  
ATOM    587  H6    U A  19     -13.665 -43.709  -7.311  1.00  0.00           H  
ATOM    588  C2    U A  19     -12.671 -40.609  -6.396  1.00  0.00           C  
ATOM    589  O2    U A  19     -13.013 -39.439  -6.396  1.00  0.00           O  
ATOM    590  N3    U A  19     -11.463 -41.011  -5.889  1.00  0.00           N  
ATOM    591  H3    U A  19     -10.881 -40.288  -5.492  1.00  0.00           H  
ATOM    592  C4    U A  19     -10.968 -42.293  -5.842  1.00  0.00           C  
ATOM    593  O4    U A  19      -9.850 -42.493  -5.367  1.00  0.00           O  
ATOM    594  C5    U A  19     -11.836 -43.286  -6.391  1.00  0.00           C  
ATOM    595  H5    U A  19     -11.530 -44.331  -6.399  1.00  0.00           H  
ATOM    596  C2'   U A  19     -15.682 -42.447  -7.788  1.00  0.00           C  
ATOM    597  H2'   U A  19     -15.480 -43.303  -7.142  1.00  0.00           H  
ATOM    598  O2'   U A  19     -15.536 -42.751  -9.162  1.00  0.00           O  
ATOM    599 HO2'   U A  19     -15.918 -42.019  -9.649  1.00  0.00           H  
ATOM    600  C3'   U A  19     -17.061 -41.870  -7.493  1.00  0.00           C  
ATOM    601  H3'   U A  19     -17.798 -42.641  -7.271  1.00  0.00           H  
ATOM    602  O3'   U A  19     -17.586 -41.125  -8.590  1.00  0.00           O  
ATOM    603  P     C A  20     -18.855 -41.686  -9.403  1.00  0.00           P  
ATOM    604  OP1   C A  20     -20.064 -41.420  -8.582  1.00  0.00           O  
ATOM    605  OP2   C A  20     -18.558 -43.073  -9.843  1.00  0.00           O  
ATOM    606  O5'   C A  20     -18.930 -40.762 -10.700  1.00  0.00           O  
ATOM    607  C5'   C A  20     -18.829 -39.341 -10.601  1.00  0.00           C  
ATOM    608  H5'   C A  20     -19.046 -39.027  -9.579  1.00  0.00           H  
ATOM    609 H5''   C A  20     -19.547 -38.873 -11.274  1.00  0.00           H  
ATOM    610  C4'   C A  20     -17.436 -38.885 -10.976  1.00  0.00           C  
ATOM    611  H4'   C A  20     -17.135 -38.126 -10.254  1.00  0.00           H  
ATOM    612  O4'   C A  20     -16.554 -40.044 -11.001  1.00  0.00           O  
ATOM    613  C1'   C A  20     -16.077 -40.258 -12.315  1.00  0.00           C  
ATOM    614  H1'   C A  20     -15.036 -39.933 -12.333  1.00  0.00           H  
ATOM    615  N1    C A  20     -16.107 -41.705 -12.586  1.00  0.00           N  
ATOM    616  C6    C A  20     -17.279 -42.406 -12.514  1.00  0.00           C  
ATOM    617  H6    C A  20     -18.202 -41.887 -12.256  1.00  0.00           H  
ATOM    618  C2    C A  20     -14.916 -42.355 -12.919  1.00  0.00           C  
ATOM    619  O2    C A  20     -13.868 -41.696 -12.978  1.00  0.00           O  
ATOM    620  N3    C A  20     -14.935 -43.684 -13.167  1.00  0.00           N  
ATOM    621  C4    C A  20     -16.083 -44.359 -13.093  1.00  0.00           C  
ATOM    622  N4    C A  20     -16.052 -45.667 -13.346  1.00  0.00           N  
ATOM    623  H41   C A  20     -16.899 -46.216 -13.300  1.00  0.00           H  
ATOM    624  H42   C A  20     -15.173 -46.104 -13.581  1.00  0.00           H  
ATOM    625  C5    C A  20     -17.313 -43.722 -12.757  1.00  0.00           C  
ATOM    626  H5    C A  20     -18.245 -44.285 -12.700  1.00  0.00           H  
ATOM    627  C2'   C A  20     -16.954 -39.430 -13.251  1.00  0.00           C  
ATOM    628  H2'   C A  20     -17.854 -39.974 -13.547  1.00  0.00           H  
ATOM    629  O2'   C A  20     -16.172 -39.021 -14.358  1.00  0.00           O  
ATOM    630 HO2'   C A  20     -15.444 -38.505 -14.010  1.00  0.00           H  
ATOM    631  C3'   C A  20     -17.311 -38.247 -12.356  1.00  0.00           C  
ATOM    632  H3'   C A  20     -18.238 -37.760 -12.658  1.00  0.00           H  
ATOM    633  O3'   C A  20     -16.309 -37.232 -12.368  1.00  0.00           O  
ATOM    634  P     A A  21     -16.630 -35.796 -13.022  1.00  0.00           P  
ATOM    635  OP1   A A  21     -17.160 -36.034 -14.388  1.00  0.00           O  
ATOM    636  OP2   A A  21     -15.439 -34.928 -12.839  1.00  0.00           O  
ATOM    637  O5'   A A  21     -17.814 -35.213 -12.128  1.00  0.00           O  
ATOM    638  C5'   A A  21     -17.704 -35.153 -10.706  1.00  0.00           C  
ATOM    639  H5'   A A  21     -16.652 -35.103 -10.420  1.00  0.00           H  
ATOM    640 H5''   A A  21     -18.148 -36.043 -10.264  1.00  0.00           H  
ATOM    641  C4'   A A  21     -18.421 -33.932 -10.174  1.00  0.00           C  
ATOM    642  H4'   A A  21     -19.050 -34.254  -9.343  1.00  0.00           H  
ATOM    643  O4'   A A  21     -17.438 -32.931  -9.801  1.00  0.00           O  
ATOM    644  C1'   A A  21     -17.972 -31.636 -10.016  1.00  0.00           C  
ATOM    645  H1'   A A  21     -17.962 -31.125  -9.053  1.00  0.00           H  
ATOM    646  N9    A A  21     -17.081 -30.911 -10.921  1.00  0.00           N  
ATOM    647  C4    A A  21     -17.078 -29.555 -11.139  1.00  0.00           C  
ATOM    648  N3    A A  21     -17.878 -28.636 -10.570  1.00  0.00           N  
ATOM    649  C2    A A  21     -17.589 -27.418 -11.022  1.00  0.00           C  
ATOM    650  H2    A A  21     -18.194 -26.610 -10.610  1.00  0.00           H  
ATOM    651  N1    A A  21     -16.661 -27.043 -11.911  1.00  0.00           N  
ATOM    652  C6    A A  21     -15.874 -27.990 -12.463  1.00  0.00           C  
ATOM    653  N6    A A  21     -14.950 -27.612 -13.347  1.00  0.00           N  
ATOM    654  H61   A A  21     -14.347 -28.297 -13.777  1.00  0.00           H  
ATOM    655  H62   A A  21     -14.850 -26.633 -13.572  1.00  0.00           H  
ATOM    656  C5    A A  21     -16.080 -29.324 -12.067  1.00  0.00           C  
ATOM    657  N7    A A  21     -15.461 -30.513 -12.429  1.00  0.00           N  
ATOM    658  C8    A A  21     -16.089 -31.422 -11.722  1.00  0.00           C  
ATOM    659  H8    A A  21     -15.849 -32.474 -11.766  1.00  0.00           H  
ATOM    660  C2'   A A  21     -19.391 -31.799 -10.564  1.00  0.00           C  
ATOM    661  H2'   A A  21     -19.608 -31.063 -11.341  1.00  0.00           H  
ATOM    662  O2'   A A  21     -20.303 -31.739  -9.483  1.00  0.00           O  
ATOM    663 HO2'   A A  21     -20.844 -32.529  -9.528  1.00  0.00           H  
ATOM    664  C3'   A A  21     -19.327 -33.203 -11.156  1.00  0.00           C  
ATOM    665  H3'   A A  21     -18.918 -33.214 -12.166  1.00  0.00           H  
ATOM    666  O3'   A A  21     -20.612 -33.810 -11.242  1.00  0.00           O  
ATOM    667  P     G A  22     -21.601 -33.420 -12.450  1.00  0.00           P  
ATOM    668  OP1   G A  22     -21.602 -34.555 -13.406  1.00  0.00           O  
ATOM    669  OP2   G A  22     -21.253 -32.058 -12.930  1.00  0.00           O  
ATOM    670  O5'   G A  22     -23.037 -33.351 -11.763  1.00  0.00           O  
ATOM    671  C5'   G A  22     -23.613 -34.502 -11.149  1.00  0.00           C  
ATOM    672  H5'   G A  22     -22.857 -35.021 -10.557  1.00  0.00           H  
ATOM    673 H5''   G A  22     -23.989 -35.179 -11.915  1.00  0.00           H  
ATOM    674  C4'   G A  22     -24.756 -34.096 -10.249  1.00  0.00           C  
ATOM    675  H4'   G A  22     -25.264 -35.007  -9.928  1.00  0.00           H  
ATOM    676  O4'   G A  22     -24.233 -33.302  -9.146  1.00  0.00           O  
ATOM    677  C1'   G A  22     -25.108 -32.218  -8.883  1.00  0.00           C  
ATOM    678  H1'   G A  22     -25.291 -32.204  -7.808  1.00  0.00           H  
ATOM    679  N9    G A  22     -24.431 -30.978  -9.248  1.00  0.00           N  
ATOM    680  C4    G A  22     -24.803 -29.706  -8.884  1.00  0.00           C  
ATOM    681  N3    G A  22     -25.862 -29.379  -8.114  1.00  0.00           N  
ATOM    682  C2    G A  22     -25.960 -28.074  -7.940  1.00  0.00           C  
ATOM    683  N2    G A  22     -26.954 -27.577  -7.199  1.00  0.00           N  
ATOM    684  H21   G A  22     -27.621 -28.207  -6.779  1.00  0.00           H  
ATOM    685  H22   G A  22     -27.036 -26.582  -7.053  1.00  0.00           H  
ATOM    686  N1    G A  22     -25.092 -27.160  -8.479  1.00  0.00           N  
ATOM    687  H1    G A  22     -25.253 -26.183  -8.280  1.00  0.00           H  
ATOM    688  C6    G A  22     -23.998 -27.472  -9.279  1.00  0.00           C  
ATOM    689  O6    G A  22     -23.282 -26.567  -9.721  1.00  0.00           O  
ATOM    690  C5    G A  22     -23.876 -28.872  -9.472  1.00  0.00           C  
ATOM    691  N7    G A  22     -22.938 -29.603 -10.189  1.00  0.00           N  
ATOM    692  C8    G A  22     -23.307 -30.844 -10.025  1.00  0.00           C  
ATOM    693  H8    G A  22     -22.779 -31.682 -10.456  1.00  0.00           H  
ATOM    694  C2'   G A  22     -26.382 -32.471  -9.685  1.00  0.00           C  
ATOM    695  H2'   G A  22     -26.860 -31.538  -9.990  1.00  0.00           H  
ATOM    696  O2'   G A  22     -27.238 -33.308  -8.930  1.00  0.00           O  
ATOM    697 HO2'   G A  22     -27.571 -33.974  -9.532  1.00  0.00           H  
ATOM    698  C3'   G A  22     -25.812 -33.205 -10.890  1.00  0.00           C  
ATOM    699  H3'   G A  22     -25.373 -32.528 -11.623  1.00  0.00           H  
ATOM    700  O3'   G A  22     -26.795 -33.963 -11.588  1.00  0.00           O  
ATOM    701  P     A A  23     -27.580 -33.303 -12.827  1.00  0.00           P  
ATOM    702  OP1   A A  23     -28.458 -34.353 -13.403  1.00  0.00           O  
ATOM    703  OP2   A A  23     -26.595 -32.612 -13.697  1.00  0.00           O  
ATOM    704  O5'   A A  23     -28.509 -32.199 -12.150  1.00  0.00           O  
ATOM    705  C5'   A A  23     -29.498 -32.565 -11.190  1.00  0.00           C  
ATOM    706  H5'   A A  23     -29.061 -33.233 -10.447  1.00  0.00           H  
ATOM    707 H5''   A A  23     -30.322 -33.077 -11.685  1.00  0.00           H  
ATOM    708  C4'   A A  23     -30.033 -31.334 -10.496  1.00  0.00           C  
ATOM    709  H4'   A A  23     -30.785 -31.659  -9.777  1.00  0.00           H  
ATOM    710  O4'   A A  23     -28.935 -30.598  -9.895  1.00  0.00           O  
ATOM    711  C1'   A A  23     -29.232 -29.211  -9.912  1.00  0.00           C  
ATOM    712  H1'   A A  23     -29.207 -28.866  -8.878  1.00  0.00           H  
ATOM    713  N9    A A  23     -28.177 -28.516 -10.649  1.00  0.00           N  
ATOM    714  C4    A A  23     -28.013 -27.154 -10.718  1.00  0.00           C  
ATOM    715  N3    A A  23     -28.767 -26.213 -10.125  1.00  0.00           N  
ATOM    716  C2    A A  23     -28.318 -24.998 -10.420  1.00  0.00           C  
ATOM    717  H2    A A  23     -28.877 -24.173  -9.978  1.00  0.00           H  
ATOM    718  N1    A A  23     -27.276 -24.643 -11.182  1.00  0.00           N  
ATOM    719  C6    A A  23     -26.538 -25.612 -11.763  1.00  0.00           C  
ATOM    720  N6    A A  23     -25.502 -25.252 -12.521  1.00  0.00           N  
ATOM    721  H61   A A  23     -24.933 -25.956 -12.968  1.00  0.00           H  
ATOM    722  H62   A A  23     -25.284 -24.274 -12.651  1.00  0.00           H  
ATOM    723  C5    A A  23     -26.913 -26.947 -11.530  1.00  0.00           C  
ATOM    724  N7    A A  23     -26.386 -28.157 -11.960  1.00  0.00           N  
ATOM    725  C8    A A  23     -27.169 -29.054 -11.410  1.00  0.00           C  
ATOM    726  H8    A A  23     -27.034 -30.117 -11.545  1.00  0.00           H  
ATOM    727  C2'   A A  23     -30.615 -29.044 -10.544  1.00  0.00           C  
ATOM    728  H2'   A A  23     -30.667 -28.151 -11.170  1.00  0.00           H  
ATOM    729  O2'   A A  23     -31.590 -29.053  -9.518  1.00  0.00           O  
ATOM    730 HO2'   A A  23     -32.358 -29.499  -9.876  1.00  0.00           H  
ATOM    731  C3'   A A  23     -30.698 -30.304 -11.396  1.00  0.00           C  
ATOM    732  H3'   A A  23     -30.173 -30.202 -12.345  1.00  0.00           H  
ATOM    733  O3'   A A  23     -32.039 -30.662 -11.719  1.00  0.00           O  
ATOM    734  P     A A  24     -32.690 -30.152 -13.098  1.00  0.00           P  
ATOM    735  OP1   A A  24     -34.027 -30.788 -13.215  1.00  0.00           O  
ATOM    736  OP2   A A  24     -31.696 -30.330 -14.187  1.00  0.00           O  
ATOM    737  O5'   A A  24     -32.903 -28.589 -12.869  1.00  0.00           O  
ATOM    738  C5'   A A  24     -33.925 -28.109 -11.999  1.00  0.00           C  
ATOM    739  H5'   A A  24     -33.790 -28.533 -11.003  1.00  0.00           H  
ATOM    740 H5''   A A  24     -34.902 -28.405 -12.380  1.00  0.00           H  
ATOM    741  C4'   A A  24     -33.872 -26.601 -11.908  1.00  0.00           C  
ATOM    742  H4'   A A  24     -34.664 -26.282 -11.230  1.00  0.00           H  
ATOM    743  O4'   A A  24     -32.546 -26.186 -11.488  1.00  0.00           O  
ATOM    744  C1'   A A  24     -32.246 -24.920 -12.054  1.00  0.00           C  
ATOM    745  H1'   A A  24     -32.078 -24.233 -11.224  1.00  0.00           H  
ATOM    746  N9    A A  24     -30.996 -25.034 -12.806  1.00  0.00           N  
ATOM    747  C4    A A  24     -30.225 -23.991 -13.256  1.00  0.00           C  
ATOM    748  N3    A A  24     -30.460 -22.677 -13.100  1.00  0.00           N  
ATOM    749  C2    A A  24     -29.496 -21.956 -13.668  1.00  0.00           C  
ATOM    750  H2    A A  24     -29.610 -20.875 -13.586  1.00  0.00           H  
ATOM    751  N1    A A  24     -28.405 -22.370 -14.327  1.00  0.00           N  
ATOM    752  C6    A A  24     -28.199 -23.697 -14.467  1.00  0.00           C  
ATOM    753  N6    A A  24     -27.113 -24.107 -15.124  1.00  0.00           N  
ATOM    754  H61   A A  24     -26.940 -25.094 -15.241  1.00  0.00           H  
ATOM    755  H62   A A  24     -26.459 -23.430 -15.494  1.00  0.00           H  
ATOM    756  C5    A A  24     -29.150 -24.569 -13.907  1.00  0.00           C  
ATOM    757  N7    A A  24     -29.242 -25.954 -13.869  1.00  0.00           N  
ATOM    758  C8    A A  24     -30.351 -26.178 -13.208  1.00  0.00           C  
ATOM    759  H8    A A  24     -30.724 -27.170 -12.999  1.00  0.00           H  
ATOM    760  C2'   A A  24     -33.440 -24.501 -12.914  1.00  0.00           C  
ATOM    761  H2'   A A  24     -33.122 -24.011 -13.836  1.00  0.00           H  
ATOM    762  O2'   A A  24     -34.301 -23.694 -12.134  1.00  0.00           O  
ATOM    763 HO2'   A A  24     -35.190 -24.026 -12.268  1.00  0.00           H  
ATOM    764  C3'   A A  24     -34.080 -25.852 -13.215  1.00  0.00           C  
ATOM    765  H3'   A A  24     -33.605 -26.363 -14.052  1.00  0.00           H  
ATOM    766  O3'   A A  24     -35.461 -25.740 -13.547  1.00  0.00           O  
ATOM    767  P     U A  25     -35.904 -25.625 -15.089  1.00  0.00           P  
ATOM    768  OP1   U A  25     -37.382 -25.478 -15.113  1.00  0.00           O  
ATOM    769  OP2   U A  25     -35.263 -26.730 -15.847  1.00  0.00           O  
ATOM    770  O5'   U A  25     -35.259 -24.250 -15.573  1.00  0.00           O  
ATOM    771  C5'   U A  25     -35.719 -23.002 -15.058  1.00  0.00           C  
ATOM    772  H5'   U A  25     -35.662 -23.011 -13.968  1.00  0.00           H  
ATOM    773 H5''   U A  25     -36.754 -22.837 -15.356  1.00  0.00           H  
ATOM    774  C4'   U A  25     -34.870 -21.872 -15.590  1.00  0.00           C  
ATOM    775  H4'   U A  25     -35.346 -20.934 -15.302  1.00  0.00           H  
ATOM    776  O4'   U A  25     -33.515 -22.015 -15.082  1.00  0.00           O  
ATOM    777  C1'   U A  25     -32.589 -21.617 -16.080  1.00  0.00           C  
ATOM    778  H1'   U A  25     -31.941 -20.864 -15.630  1.00  0.00           H  
ATOM    779  N1    U A  25     -31.759 -22.778 -16.436  1.00  0.00           N  
ATOM    780  C6    U A  25     -32.222 -24.066 -16.285  1.00  0.00           C  
ATOM    781  H6    U A  25     -33.228 -24.221 -15.898  1.00  0.00           H  
ATOM    782  C2    U A  25     -30.494 -22.532 -16.932  1.00  0.00           C  
ATOM    783  O2    U A  25     -30.048 -21.408 -17.079  1.00  0.00           O  
ATOM    784  N3    U A  25     -29.766 -23.650 -17.247  1.00  0.00           N  
ATOM    785  H3    U A  25     -28.842 -23.501 -17.616  1.00  0.00           H  
ATOM    786  C4    U A  25     -30.160 -24.960 -17.117  1.00  0.00           C  
ATOM    787  O4    U A  25     -29.375 -25.858 -17.416  1.00  0.00           O  
ATOM    788  C5    U A  25     -31.481 -25.134 -16.600  1.00  0.00           C  
ATOM    789  H5    U A  25     -31.884 -26.137 -16.464  1.00  0.00           H  
ATOM    790  C2'   U A  25     -33.394 -21.058 -17.252  1.00  0.00           C  
ATOM    791  H2'   U A  25     -32.920 -21.278 -18.209  1.00  0.00           H  
ATOM    792  O2'   U A  25     -33.596 -19.672 -17.044  1.00  0.00           O  
ATOM    793 HO2'   U A  25     -34.404 -19.442 -17.502  1.00  0.00           H  
ATOM    794  C3'   U A  25     -34.695 -21.834 -17.102  1.00  0.00           C  
ATOM    795  H3'   U A  25     -34.635 -22.837 -17.525  1.00  0.00           H  
ATOM    796  O3'   U A  25     -35.791 -21.194 -17.751  1.00  0.00           O  
ATOM    797  P     G A  26     -36.124 -21.545 -19.285  1.00  0.00           P  
ATOM    798  OP1   G A  26     -37.338 -20.775 -19.662  1.00  0.00           O  
ATOM    799  OP2   G A  26     -36.113 -23.022 -19.443  1.00  0.00           O  
ATOM    800  O5'   G A  26     -34.889 -20.946 -20.094  1.00  0.00           O  
ATOM    801  C5'   G A  26     -34.791 -19.546 -20.353  1.00  0.00           C  
ATOM    802  H5'   G A  26     -34.945 -18.988 -19.428  1.00  0.00           H  
ATOM    803 H5''   G A  26     -35.551 -19.250 -21.075  1.00  0.00           H  
ATOM    804  C4'   G A  26     -33.428 -19.213 -20.913  1.00  0.00           C  
ATOM    805  H4'   G A  26     -33.366 -18.129 -21.010  1.00  0.00           H  
ATOM    806  O4'   G A  26     -32.402 -19.778 -20.052  1.00  0.00           O  
ATOM    807  C1'   G A  26     -31.293 -20.184 -20.838  1.00  0.00           C  
ATOM    808  H1'   G A  26     -30.419 -19.659 -20.451  1.00  0.00           H  
ATOM    809  N9    G A  26     -31.084 -21.615 -20.640  1.00  0.00           N  
ATOM    810  C4    G A  26     -29.928 -22.313 -20.892  1.00  0.00           C  
ATOM    811  N3    G A  26     -28.777 -21.795 -21.371  1.00  0.00           N  
ATOM    812  C2    G A  26     -27.843 -22.718 -21.511  1.00  0.00           C  
ATOM    813  N2    G A  26     -26.638 -22.375 -21.975  1.00  0.00           N  
ATOM    814  H21   G A  26     -26.457 -21.411 -22.214  1.00  0.00           H  
ATOM    815  H22   G A  26     -25.913 -23.070 -22.082  1.00  0.00           H  
ATOM    816  N1    G A  26     -28.019 -24.043 -21.206  1.00  0.00           N  
ATOM    817  H1    G A  26     -27.242 -24.667 -21.351  1.00  0.00           H  
ATOM    818  C6    G A  26     -29.193 -24.599 -20.711  1.00  0.00           C  
ATOM    819  O6    G A  26     -29.243 -25.809 -20.467  1.00  0.00           O  
ATOM    820  C5    G A  26     -30.209 -23.620 -20.555  1.00  0.00           C  
ATOM    821  N7    G A  26     -31.515 -23.742 -20.099  1.00  0.00           N  
ATOM    822  C8    G A  26     -31.994 -22.531 -20.170  1.00  0.00           C  
ATOM    823  H8    G A  26     -33.006 -22.275 -19.894  1.00  0.00           H  
ATOM    824  C2'   G A  26     -31.594 -19.805 -22.289  1.00  0.00           C  
ATOM    825  H2'   G A  26     -31.214 -20.552 -22.989  1.00  0.00           H  
ATOM    826  O2'   G A  26     -31.078 -18.510 -22.536  1.00  0.00           O  
ATOM    827 HO2'   G A  26     -31.751 -18.038 -23.026  1.00  0.00           H  
ATOM    828  C3'   G A  26     -33.117 -19.798 -22.282  1.00  0.00           C  
ATOM    829  H3'   G A  26     -33.541 -20.795 -22.400  1.00  0.00           H  
ATOM    830  O3'   G A  26     -33.665 -19.006 -23.333  1.00  0.00           O  
ATOM    831  P     G A  27     -34.152 -19.712 -24.695  1.00  0.00           P  
ATOM    832  OP1   G A  27     -34.600 -18.634 -25.613  1.00  0.00           O  
ATOM    833  OP2   G A  27     -35.085 -20.814 -24.348  1.00  0.00           O  
ATOM    834  O5'   G A  27     -32.822 -20.353 -25.295  1.00  0.00           O  
ATOM    835  C5'   G A  27     -31.708 -19.536 -25.647  1.00  0.00           C  
ATOM    836  H5'   G A  27     -31.347 -19.004 -24.766  1.00  0.00           H  
ATOM    837 H5''   G A  27     -32.008 -18.808 -26.400  1.00  0.00           H  
ATOM    838  C4'   G A  27     -30.591 -20.386 -26.206  1.00  0.00           C  
ATOM    839  H4'   G A  27     -29.905 -19.725 -26.737  1.00  0.00           H  
ATOM    840  O4'   G A  27     -29.963 -21.129 -25.130  1.00  0.00           O  
ATOM    841  C1'   G A  27     -29.456 -22.353 -25.636  1.00  0.00           C  
ATOM    842  H1'   G A  27     -28.376 -22.334 -25.488  1.00  0.00           H  
ATOM    843  N9    G A  27     -30.000 -23.446 -24.836  1.00  0.00           N  
ATOM    844  C4    G A  27     -29.732 -24.785 -24.993  1.00  0.00           C  
ATOM    845  N3    G A  27     -28.918 -25.327 -25.924  1.00  0.00           N  
ATOM    846  C2    G A  27     -28.861 -26.642 -25.822  1.00  0.00           C  
ATOM    847  N2    G A  27     -28.102 -27.340 -26.671  1.00  0.00           N  
ATOM    848  H21   G A  27     -27.577 -26.856 -27.384  1.00  0.00           H  
ATOM    849  H22   G A  27     -28.053 -28.347 -26.597  1.00  0.00           H  
ATOM    850  N1    G A  27     -29.543 -27.371 -24.883  1.00  0.00           N  
ATOM    851  H1    G A  27     -29.429 -28.372 -24.890  1.00  0.00           H  
ATOM    852  C6    G A  27     -30.386 -26.837 -23.915  1.00  0.00           C  
ATOM    853  O6    G A  27     -30.954 -27.588 -23.113  1.00  0.00           O  
ATOM    854  C5    G A  27     -30.461 -25.423 -24.012  1.00  0.00           C  
ATOM    855  N7    G A  27     -31.176 -24.505 -23.254  1.00  0.00           N  
ATOM    856  C8    G A  27     -30.873 -23.350 -23.780  1.00  0.00           C  
ATOM    857  H8    G A  27     -31.272 -22.413 -23.423  1.00  0.00           H  
ATOM    858  C2'   G A  27     -29.829 -22.435 -27.118  1.00  0.00           C  
ATOM    859  H2'   G A  27     -30.138 -23.443 -27.401  1.00  0.00           H  
ATOM    860  O2'   G A  27     -28.738 -21.961 -27.884  1.00  0.00           O  
ATOM    861 HO2'   G A  27     -29.092 -21.303 -28.484  1.00  0.00           H  
ATOM    862  C3'   G A  27     -31.008 -21.470 -27.187  1.00  0.00           C  
ATOM    863  H3'   G A  27     -31.949 -21.936 -26.895  1.00  0.00           H  
ATOM    864  O3'   G A  27     -31.212 -20.947 -28.497  1.00  0.00           O  
ATOM    865  P     G A  28     -32.147 -21.740 -29.538  1.00  0.00           P  
ATOM    866  OP1   G A  28     -32.271 -20.891 -30.751  1.00  0.00           O  
ATOM    867  OP2   G A  28     -33.373 -22.191 -28.832  1.00  0.00           O  
ATOM    868  O5'   G A  28     -31.292 -23.029 -29.922  1.00  0.00           O  
ATOM    869  C5'   G A  28     -30.020 -22.904 -30.556  1.00  0.00           C  
ATOM    870  H5'   G A  28     -29.278 -22.571 -29.829  1.00  0.00           H  
ATOM    871 H5''   G A  28     -30.079 -22.172 -31.361  1.00  0.00           H  
ATOM    872  C4'   G A  28     -29.590 -24.233 -31.132  1.00  0.00           C  
ATOM    873  H4'   G A  28     -28.863 -24.031 -31.920  1.00  0.00           H  
ATOM    874  O4'   G A  28     -29.067 -25.062 -30.058  1.00  0.00           O  
ATOM    875  C1'   G A  28     -29.518 -26.395 -30.219  1.00  0.00           C  
ATOM    876  H1'   G A  28     -28.641 -27.040 -30.144  1.00  0.00           H  
ATOM    877  N9    G A  28     -30.410 -26.714 -29.107  1.00  0.00           N  
ATOM    878  C4    G A  28     -30.670 -27.964 -28.599  1.00  0.00           C  
ATOM    879  N3    G A  28     -30.148 -29.126 -29.043  1.00  0.00           N  
ATOM    880  C2    G A  28     -30.587 -30.160 -28.350  1.00  0.00           C  
ATOM    881  N2    G A  28     -30.171 -31.391 -28.657  1.00  0.00           N  
ATOM    882  H21   G A  28     -29.522 -31.519 -29.419  1.00  0.00           H  
ATOM    883  H22   G A  28     -30.502 -32.187 -28.131  1.00  0.00           H  
ATOM    884  N1    G A  28     -31.468 -30.065 -27.304  1.00  0.00           N  
ATOM    885  H1    G A  28     -31.738 -30.920 -26.842  1.00  0.00           H  
ATOM    886  C6    G A  28     -32.020 -28.882 -26.828  1.00  0.00           C  
ATOM    887  O6    G A  28     -32.807 -28.910 -25.876  1.00  0.00           O  
ATOM    888  C5    G A  28     -31.558 -27.759 -27.563  1.00  0.00           C  
ATOM    889  N7    G A  28     -31.853 -26.409 -27.425  1.00  0.00           N  
ATOM    890  C8    G A  28     -31.151 -25.831 -28.361  1.00  0.00           C  
ATOM    891  H8    G A  28     -31.156 -24.765 -28.534  1.00  0.00           H  
ATOM    892  C2'   G A  28     -30.184 -26.487 -31.590  1.00  0.00           C  
ATOM    893  H2'   G A  28     -31.011 -27.201 -31.590  1.00  0.00           H  
ATOM    894  O2'   G A  28     -29.196 -26.792 -32.556  1.00  0.00           O  
ATOM    895 HO2'   G A  28     -29.316 -26.175 -33.279  1.00  0.00           H  
ATOM    896  C3'   G A  28     -30.700 -25.064 -31.761  1.00  0.00           C  
ATOM    897  H3'   G A  28     -31.656 -24.902 -31.262  1.00  0.00           H  
ATOM    898  O3'   G A  28     -30.901 -24.716 -33.128  1.00  0.00           O  
ATOM    899  P     C A  29     -32.368 -24.833 -33.776  1.00  0.00           P  
ATOM    900  OP1   C A  29     -32.278 -24.324 -35.168  1.00  0.00           O  
ATOM    901  OP2   C A  29     -33.348 -24.231 -32.837  1.00  0.00           O  
ATOM    902  O5'   C A  29     -32.639 -26.402 -33.835  1.00  0.00           O  
ATOM    903  C5'   C A  29     -31.782 -27.269 -34.577  1.00  0.00           C  
ATOM    904  H5'   C A  29     -30.753 -27.155 -34.232  1.00  0.00           H  
ATOM    905 H5''   C A  29     -31.830 -27.018 -35.636  1.00  0.00           H  
ATOM    906  C4'   C A  29     -32.210 -28.707 -34.394  1.00  0.00           C  
ATOM    907  H4'   C A  29     -31.730 -29.298 -35.175  1.00  0.00           H  
ATOM    908  O4'   C A  29     -31.872 -29.133 -33.049  1.00  0.00           O  
ATOM    909  C1'   C A  29     -32.860 -30.027 -32.569  1.00  0.00           C  
ATOM    910  H1'   C A  29     -32.351 -30.957 -32.316  1.00  0.00           H  
ATOM    911  N1    C A  29     -33.425 -29.471 -31.328  1.00  0.00           N  
ATOM    912  C6    C A  29     -33.493 -28.119 -31.135  1.00  0.00           C  
ATOM    913  H6    C A  29     -33.122 -27.445 -31.907  1.00  0.00           H  
ATOM    914  C2    C A  29     -33.895 -30.348 -30.347  1.00  0.00           C  
ATOM    915  O2    C A  29     -33.818 -31.568 -30.545  1.00  0.00           O  
ATOM    916  N3    C A  29     -34.422 -29.845 -29.208  1.00  0.00           N  
ATOM    917  C4    C A  29     -34.485 -28.525 -29.030  1.00  0.00           C  
ATOM    918  N4    C A  29     -35.014 -28.075 -27.892  1.00  0.00           N  
ATOM    919  H41   C A  29     -35.080 -27.083 -27.719  1.00  0.00           H  
ATOM    920  H42   C A  29     -35.351 -28.730 -27.200  1.00  0.00           H  
ATOM    921  C5    C A  29     -34.009 -27.607 -30.011  1.00  0.00           C  
ATOM    922  H5    C A  29     -34.063 -26.530 -29.852  1.00  0.00           H  
ATOM    923  C2'   C A  29     -33.897 -30.225 -33.677  1.00  0.00           C  
ATOM    924  H2'   C A  29     -34.910 -30.271 -33.274  1.00  0.00           H  
ATOM    925  O2'   C A  29     -33.552 -31.381 -34.418  1.00  0.00           O  
ATOM    926 HO2'   C A  29     -34.372 -31.748 -34.750  1.00  0.00           H  
ATOM    927  C3'   C A  29     -33.706 -28.959 -34.506  1.00  0.00           C  
ATOM    928  H3'   C A  29     -34.285 -28.117 -34.125  1.00  0.00           H  
ATOM    929  O3'   C A  29     -34.102 -29.127 -35.865  1.00  0.00           O  
ATOM    930  P     G A  30     -35.661 -29.250 -36.235  1.00  0.00           P  
ATOM    931  OP1   G A  30     -35.763 -29.253 -37.717  1.00  0.00           O  
ATOM    932  OP2   G A  30     -36.413 -28.237 -35.451  1.00  0.00           O  
ATOM    933  O5'   G A  30     -36.068 -30.700 -35.713  1.00  0.00           O  
ATOM    934  C5'   G A  30     -37.216 -30.890 -34.888  1.00  0.00           C  
ATOM    935  H5'   G A  30     -38.119 -30.665 -35.456  1.00  0.00           H  
ATOM    936 H5''   G A  30     -37.165 -30.227 -34.025  1.00  0.00           H  
ATOM    937  C4'   G A  30     -37.277 -32.319 -34.404  1.00  0.00           C  
ATOM    938  H4'   G A  30     -37.041 -32.965 -35.250  1.00  0.00           H  
ATOM    939  O4'   G A  30     -36.361 -32.469 -33.283  1.00  0.00           O  
ATOM    940  C1'   G A  30     -37.008 -33.150 -32.224  1.00  0.00           C  
ATOM    941  H1'   G A  30     -36.305 -33.891 -31.842  1.00  0.00           H  
ATOM    942  N9    G A  30     -37.284 -32.189 -31.160  1.00  0.00           N  
ATOM    943  C4    G A  30     -37.932 -32.445 -29.976  1.00  0.00           C  
ATOM    944  N3    G A  30     -38.426 -33.638 -29.584  1.00  0.00           N  
ATOM    945  C2    G A  30     -38.997 -33.567 -28.396  1.00  0.00           C  
ATOM    946  N2    G A  30     -39.539 -34.660 -27.854  1.00  0.00           N  
ATOM    947  H21   G A  30     -39.506 -35.533 -28.359  1.00  0.00           H  
ATOM    948  H22   G A  30     -39.973 -34.617 -26.943  1.00  0.00           H  
ATOM    949  N1    G A  30     -39.081 -32.420 -27.651  1.00  0.00           N  
ATOM    950  H1    G A  30     -39.540 -32.470 -26.752  1.00  0.00           H  
ATOM    951  C6    G A  30     -38.581 -31.181 -28.032  1.00  0.00           C  
ATOM    952  O6    G A  30     -38.712 -30.207 -27.281  1.00  0.00           O  
ATOM    953  C5    G A  30     -37.962 -31.239 -29.308  1.00  0.00           C  
ATOM    954  N7    G A  30     -37.341 -30.246 -30.054  1.00  0.00           N  
ATOM    955  C8    G A  30     -36.956 -30.855 -31.141  1.00  0.00           C  
ATOM    956  H8    G A  30     -36.431 -30.361 -31.944  1.00  0.00           H  
ATOM    957  C2'   G A  30     -38.261 -33.792 -32.815  1.00  0.00           C  
ATOM    958  H2'   G A  30     -39.055 -33.888 -32.071  1.00  0.00           H  
ATOM    959  O2'   G A  30     -37.906 -35.030 -33.401  1.00  0.00           O  
ATOM    960 HO2'   G A  30     -38.063 -34.944 -34.342  1.00  0.00           H  
ATOM    961  C3'   G A  30     -38.636 -32.764 -33.874  1.00  0.00           C  
ATOM    962  H3'   G A  30     -39.201 -31.929 -33.463  1.00  0.00           H  
ATOM    963  O3'   G A  30     -39.444 -33.320 -34.909  1.00  0.00           O  
ATOM    964  P     C A  31     -40.866 -32.654 -35.259  1.00  0.00           P  
ATOM    965  OP1   C A  31     -41.305 -33.210 -36.564  1.00  0.00           O  
ATOM    966  OP2   C A  31     -40.754 -31.182 -35.089  1.00  0.00           O  
ATOM    967  O5'   C A  31     -41.840 -33.212 -34.129  1.00  0.00           O  
ATOM    968  C5'   C A  31     -42.052 -34.614 -33.969  1.00  0.00           C  
ATOM    969  H5'   C A  31     -41.091 -35.132 -33.953  1.00  0.00           H  
ATOM    970 H5''   C A  31     -42.645 -34.995 -34.799  1.00  0.00           H  
ATOM    971  C4'   C A  31     -42.785 -34.887 -32.676  1.00  0.00           C  
ATOM    972  H4'   C A  31     -43.156 -35.911 -32.715  1.00  0.00           H  
ATOM    973  O4'   C A  31     -41.885 -34.636 -31.562  1.00  0.00           O  
ATOM    974  C1'   C A  31     -42.604 -34.047 -30.492  1.00  0.00           C  
ATOM    975  H1'   C A  31     -42.416 -34.657 -29.607  1.00  0.00           H  
ATOM    976  N1    C A  31     -42.057 -32.703 -30.243  1.00  0.00           N  
ATOM    977  C6    C A  31     -41.233 -32.098 -31.152  1.00  0.00           C  
ATOM    978  H6    C A  31     -40.972 -32.621 -32.073  1.00  0.00           H  
ATOM    979  C2    C A  31     -42.398 -32.049 -29.057  1.00  0.00           C  
ATOM    980  O2    C A  31     -43.142 -32.620 -28.246  1.00  0.00           O  
ATOM    981  N3    C A  31     -41.910 -30.812 -28.820  1.00  0.00           N  
ATOM    982  C4    C A  31     -41.109 -30.229 -29.713  1.00  0.00           C  
ATOM    983  N4    C A  31     -40.652 -29.010 -29.432  1.00  0.00           N  
ATOM    984  H41   C A  31     -40.042 -28.532 -30.079  1.00  0.00           H  
ATOM    985  H42   C A  31     -40.917 -28.569 -28.562  1.00  0.00           H  
ATOM    986  C5    C A  31     -40.741 -30.873 -30.931  1.00  0.00           C  
ATOM    987  H5    C A  31     -40.086 -30.386 -31.654  1.00  0.00           H  
ATOM    988  C2'   C A  31     -44.082 -34.037 -30.881  1.00  0.00           C  
ATOM    989  H2'   C A  31     -44.592 -33.151 -30.499  1.00  0.00           H  
ATOM    990  O2'   C A  31     -44.678 -35.243 -30.442  1.00  0.00           O  
ATOM    991 HO2'   C A  31     -45.258 -35.536 -31.146  1.00  0.00           H  
ATOM    992  C3'   C A  31     -43.984 -33.991 -32.400  1.00  0.00           C  
ATOM    993  H3'   C A  31     -43.827 -32.981 -32.778  1.00  0.00           H  
ATOM    994  O3'   C A  31     -45.164 -34.475 -33.036  1.00  0.00           O  
ATOM    995  P     U A  32     -46.239 -33.433 -33.627  1.00  0.00           P  
ATOM    996  OP1   U A  32     -47.306 -34.222 -34.294  1.00  0.00           O  
ATOM    997  OP2   U A  32     -45.511 -32.390 -34.394  1.00  0.00           O  
ATOM    998  O5'   U A  32     -46.862 -32.746 -32.330  1.00  0.00           O  
ATOM    999  C5'   U A  32     -47.680 -33.487 -31.425  1.00  0.00           C  
ATOM   1000  H5'   U A  32     -47.052 -34.099 -30.777  1.00  0.00           H  
ATOM   1001 H5''   U A  32     -48.354 -34.137 -31.982  1.00  0.00           H  
ATOM   1002  C4'   U A  32     -48.502 -32.547 -30.574  1.00  0.00           C  
ATOM   1003  H4'   U A  32     -49.347 -33.114 -30.181  1.00  0.00           H  
ATOM   1004  O4'   U A  32     -47.648 -31.986 -29.541  1.00  0.00           O  
ATOM   1005  C1'   U A  32     -47.910 -30.602 -29.398  1.00  0.00           C  
ATOM   1006  H1'   U A  32     -48.055 -30.415 -28.334  1.00  0.00           H  
ATOM   1007  N1    U A  32     -46.718 -29.859 -29.833  1.00  0.00           N  
ATOM   1008  C6    U A  32     -45.707 -30.480 -30.535  1.00  0.00           C  
ATOM   1009  H6    U A  32     -45.806 -31.540 -30.770  1.00  0.00           H  
ATOM   1010  C2    U A  32     -46.644 -28.514 -29.516  1.00  0.00           C  
ATOM   1011  O2    U A  32     -47.516 -27.929 -28.897  1.00  0.00           O  
ATOM   1012  N3    U A  32     -45.508 -27.879 -29.950  1.00  0.00           N  
ATOM   1013  H3    U A  32     -45.436 -26.893 -29.747  1.00  0.00           H  
ATOM   1014  C4    U A  32     -44.460 -28.439 -30.648  1.00  0.00           C  
ATOM   1015  O4    U A  32     -43.493 -27.740 -30.953  1.00  0.00           O  
ATOM   1016  C5    U A  32     -44.613 -29.830 -30.938  1.00  0.00           C  
ATOM   1017  H5    U A  32     -43.836 -30.361 -31.490  1.00  0.00           H  
ATOM   1018  C2'   U A  32     -49.165 -30.288 -30.211  1.00  0.00           C  
ATOM   1019  H2'   U A  32     -49.127 -29.284 -30.639  1.00  0.00           H  
ATOM   1020  O2'   U A  32     -50.299 -30.490 -29.388  1.00  0.00           O  
ATOM   1021 HO2'   U A  32     -50.888 -31.072 -29.869  1.00  0.00           H  
ATOM   1022  C3'   U A  32     -49.082 -31.343 -31.307  1.00  0.00           C  
ATOM   1023  H3'   U A  32     -48.449 -31.035 -32.139  1.00  0.00           H  
ATOM   1024  O3'   U A  32     -50.358 -31.637 -31.869  1.00  0.00           O  
ATOM   1025  P     U A  33     -51.016 -30.624 -32.933  1.00  0.00           P  
ATOM   1026  OP1   U A  33     -51.275 -31.399 -34.173  1.00  0.00           O  
ATOM   1027  OP2   U A  33     -50.186 -29.394 -32.997  1.00  0.00           O  
ATOM   1028  O5'   U A  33     -52.425 -30.251 -32.289  1.00  0.00           O  
ATOM   1029  C5'   U A  33     -52.510 -29.408 -31.140  1.00  0.00           C  
ATOM   1030  H5'   U A  33     -51.515 -29.255 -30.721  1.00  0.00           H  
ATOM   1031 H5''   U A  33     -53.143 -29.876 -30.386  1.00  0.00           H  
ATOM   1032  C4'   U A  33     -53.103 -28.068 -31.514  1.00  0.00           C  
ATOM   1033  H4'   U A  33     -52.555 -27.302 -30.964  1.00  0.00           H  
ATOM   1034  O4'   U A  33     -53.038 -27.905 -32.958  1.00  0.00           O  
ATOM   1035  C1'   U A  33     -54.242 -27.331 -33.432  1.00  0.00           C  
ATOM   1036  H1'   U A  33     -53.963 -26.484 -34.060  1.00  0.00           H  
ATOM   1037  N1    U A  33     -54.925 -28.318 -34.282  1.00  0.00           N  
ATOM   1038  C6    U A  33     -54.539 -29.640 -34.296  1.00  0.00           C  
ATOM   1039  H6    U A  33     -53.711 -29.953 -33.661  1.00  0.00           H  
ATOM   1040  C2    U A  33     -55.971 -27.874 -35.069  1.00  0.00           C  
ATOM   1041  O2    U A  33     -56.344 -26.715 -35.084  1.00  0.00           O  
ATOM   1042  N3    U A  33     -56.567 -28.838 -35.840  1.00  0.00           N  
ATOM   1043  H3    U A  33     -57.332 -28.536 -36.424  1.00  0.00           H  
ATOM   1044  C4    U A  33     -56.233 -30.172 -35.904  1.00  0.00           C  
ATOM   1045  O4    U A  33     -56.867 -30.918 -36.650  1.00  0.00           O  
ATOM   1046  C5    U A  33     -55.144 -30.553 -35.062  1.00  0.00           C  
ATOM   1047  H5    U A  33     -54.806 -31.589 -35.045  1.00  0.00           H  
ATOM   1048  C2'   U A  33     -55.056 -26.896 -32.214  1.00  0.00           C  
ATOM   1049  H2'   U A  33     -56.129 -27.005 -32.385  1.00  0.00           H  
ATOM   1050  O2'   U A  33     -54.688 -25.573 -31.871  1.00  0.00           O  
ATOM   1051 HO2'   U A  33     -54.496 -25.572 -30.933  1.00  0.00           H  
ATOM   1052  C3'   U A  33     -54.575 -27.889 -31.163  1.00  0.00           C  
ATOM   1053  H3'   U A  33     -55.116 -28.834 -31.199  1.00  0.00           H  
ATOM   1054  O3'   U A  33     -54.738 -27.389 -29.839  1.00  0.00           O  
ATOM   1055  P     G A  34     -56.013 -27.836 -28.965  1.00  0.00           P  
ATOM   1056  OP1   G A  34     -55.672 -29.130 -28.322  1.00  0.00           O  
ATOM   1057  OP2   G A  34     -57.225 -27.738 -29.818  1.00  0.00           O  
ATOM   1058  O5'   G A  34     -56.113 -26.726 -27.826  1.00  0.00           O  
ATOM   1059  C5'   G A  34     -54.956 -26.303 -27.105  1.00  0.00           C  
ATOM   1060  H5'   G A  34     -54.150 -26.073 -27.804  1.00  0.00           H  
ATOM   1061 H5''   G A  34     -54.627 -27.097 -26.436  1.00  0.00           H  
ATOM   1062  C4'   G A  34     -55.272 -25.072 -26.288  1.00  0.00           C  
ATOM   1063  H4'   G A  34     -54.447 -24.919 -25.592  1.00  0.00           H  
ATOM   1064  O4'   G A  34     -55.480 -23.955 -27.199  1.00  0.00           O  
ATOM   1065  C1'   G A  34     -56.811 -23.492 -27.089  1.00  0.00           C  
ATOM   1066  H1'   G A  34     -56.781 -22.575 -26.499  1.00  0.00           H  
ATOM   1067  N9    G A  34     -57.292 -23.153 -28.425  1.00  0.00           N  
ATOM   1068  C4    G A  34     -57.765 -21.930 -28.832  1.00  0.00           C  
ATOM   1069  N3    G A  34     -57.866 -20.825 -28.065  1.00  0.00           N  
ATOM   1070  C2    G A  34     -58.357 -19.802 -28.737  1.00  0.00           C  
ATOM   1071  N2    G A  34     -58.522 -18.626 -28.125  1.00  0.00           N  
ATOM   1072  H21   G A  34     -58.266 -18.541 -27.152  1.00  0.00           H  
ATOM   1073  H22   G A  34     -58.896 -17.834 -28.625  1.00  0.00           H  
ATOM   1074  N1    G A  34     -58.721 -19.854 -30.058  1.00  0.00           N  
ATOM   1075  H1    G A  34     -59.087 -19.015 -30.480  1.00  0.00           H  
ATOM   1076  C6    G A  34     -58.627 -20.979 -30.869  1.00  0.00           C  
ATOM   1077  O6    G A  34     -58.984 -20.916 -32.050  1.00  0.00           O  
ATOM   1078  C5    G A  34     -58.099 -22.090 -30.160  1.00  0.00           C  
ATOM   1079  N7    G A  34     -57.842 -23.389 -30.580  1.00  0.00           N  
ATOM   1080  C8    G A  34     -57.365 -23.980 -29.519  1.00  0.00           C  
ATOM   1081  H8    G A  34     -57.057 -25.015 -29.503  1.00  0.00           H  
ATOM   1082  C2'   G A  34     -57.603 -24.595 -26.394  1.00  0.00           C  
ATOM   1083  H2'   G A  34     -57.935 -25.360 -27.099  1.00  0.00           H  
ATOM   1084  O2'   G A  34     -58.671 -24.006 -25.677  1.00  0.00           O  
ATOM   1085 HO2'   G A  34     -58.345 -23.830 -24.794  1.00  0.00           H  
ATOM   1086  C3'   G A  34     -56.546 -25.154 -25.451  1.00  0.00           C  
ATOM   1087  H3'   G A  34     -56.760 -26.175 -25.139  1.00  0.00           H  
ATOM   1088  O3'   G A  34     -56.443 -24.385 -24.253  1.00  0.00           O  
ATOM   1089  P     U A  35     -55.639 -24.971 -22.988  1.00  0.00           P  
ATOM   1090  OP1   U A  35     -55.434 -26.426 -23.205  1.00  0.00           O  
ATOM   1091  OP2   U A  35     -56.329 -24.503 -21.759  1.00  0.00           O  
ATOM   1092  O5'   U A  35     -54.225 -24.239 -23.062  1.00  0.00           O  
ATOM   1093  C5'   U A  35     -53.023 -24.972 -23.302  1.00  0.00           C  
ATOM   1094  H5'   U A  35     -53.199 -25.729 -24.068  1.00  0.00           H  
ATOM   1095 H5''   U A  35     -52.701 -25.464 -22.385  1.00  0.00           H  
ATOM   1096  C4'   U A  35     -51.929 -24.040 -23.768  1.00  0.00           C  
ATOM   1097  H4'   U A  35     -51.008 -24.620 -23.836  1.00  0.00           H  
ATOM   1098  O4'   U A  35     -52.334 -23.442 -25.030  1.00  0.00           O  
ATOM   1099  C1'   U A  35     -52.016 -22.062 -25.034  1.00  0.00           C  
ATOM   1100  H1'   U A  35     -51.479 -21.864 -25.963  1.00  0.00           H  
ATOM   1101  N1    U A  35     -53.272 -21.298 -25.068  1.00  0.00           N  
ATOM   1102  C6    U A  35     -54.478 -21.893 -24.772  1.00  0.00           C  
ATOM   1103  H6    U A  35     -54.490 -22.949 -24.504  1.00  0.00           H  
ATOM   1104  C2    U A  35     -53.205 -19.959 -25.411  1.00  0.00           C  
ATOM   1105  O2    U A  35     -52.160 -19.395 -25.677  1.00  0.00           O  
ATOM   1106  N3    U A  35     -54.410 -19.305 -25.431  1.00  0.00           N  
ATOM   1107  H3    U A  35     -54.383 -18.326 -25.671  1.00  0.00           H  
ATOM   1108  C4    U A  35     -55.648 -19.838 -25.151  1.00  0.00           C  
ATOM   1109  O4    U A  35     -56.645 -19.120 -25.221  1.00  0.00           O  
ATOM   1110  C5    U A  35     -55.633 -21.223 -24.802  1.00  0.00           C  
ATOM   1111  H5    U A  35     -56.565 -21.733 -24.558  1.00  0.00           H  
ATOM   1112  C2'   U A  35     -51.151 -21.786 -23.804  1.00  0.00           C  
ATOM   1113  H2'   U A  35     -51.338 -20.791 -23.395  1.00  0.00           H  
ATOM   1114  O2'   U A  35     -49.794 -21.989 -24.150  1.00  0.00           O  
ATOM   1115 HO2'   U A  35     -49.393 -22.484 -23.434  1.00  0.00           H  
ATOM   1116  C3'   U A  35     -51.641 -22.864 -22.843  1.00  0.00           C  
ATOM   1117  H3'   U A  35     -52.529 -22.560 -22.289  1.00  0.00           H  
ATOM   1118  O3'   U A  35     -50.660 -23.203 -21.866  1.00  0.00           O  
ATOM   1119  P     C A  36     -50.699 -22.508 -20.417  1.00  0.00           P  
ATOM   1120  OP1   C A  36     -49.488 -22.942 -19.675  1.00  0.00           O  
ATOM   1121  OP2   C A  36     -52.043 -22.734 -19.826  1.00  0.00           O  
ATOM   1122  O5'   C A  36     -50.557 -20.952 -20.731  1.00  0.00           O  
ATOM   1123  C5'   C A  36     -49.334 -20.411 -21.229  1.00  0.00           C  
ATOM   1124  H5'   C A  36     -49.048 -20.928 -22.145  1.00  0.00           H  
ATOM   1125 H5''   C A  36     -48.545 -20.538 -20.489  1.00  0.00           H  
ATOM   1126  C4'   C A  36     -49.499 -18.938 -21.521  1.00  0.00           C  
ATOM   1127  H4'   C A  36     -48.506 -18.522 -21.693  1.00  0.00           H  
ATOM   1128  O4'   C A  36     -50.400 -18.783 -22.651  1.00  0.00           O  
ATOM   1129  C1'   C A  36     -51.272 -17.689 -22.423  1.00  0.00           C  
ATOM   1130  H1'   C A  36     -51.217 -17.050 -23.305  1.00  0.00           H  
ATOM   1131  N1    C A  36     -52.647 -18.206 -22.319  1.00  0.00           N  
ATOM   1132  C6    C A  36     -52.909 -19.369 -21.649  1.00  0.00           C  
ATOM   1133  H6    C A  36     -52.090 -19.923 -21.191  1.00  0.00           H  
ATOM   1134  C2    C A  36     -53.685 -17.487 -22.916  1.00  0.00           C  
ATOM   1135  O2    C A  36     -53.420 -16.439 -23.521  1.00  0.00           O  
ATOM   1136  N3    C A  36     -54.951 -17.951 -22.820  1.00  0.00           N  
ATOM   1137  C4    C A  36     -55.197 -19.085 -22.162  1.00  0.00           C  
ATOM   1138  N4    C A  36     -56.460 -19.502 -22.095  1.00  0.00           N  
ATOM   1139  H41   C A  36     -56.690 -20.355 -21.607  1.00  0.00           H  
ATOM   1140  H42   C A  36     -57.186 -18.959 -22.540  1.00  0.00           H  
ATOM   1141  C5    C A  36     -54.158 -19.840 -21.546  1.00  0.00           C  
ATOM   1142  H5    C A  36     -54.372 -20.766 -21.012  1.00  0.00           H  
ATOM   1143  C2'   C A  36     -50.786 -16.973 -21.163  1.00  0.00           C  
ATOM   1144  H2'   C A  36     -51.618 -16.556 -20.591  1.00  0.00           H  
ATOM   1145  O2'   C A  36     -49.831 -15.997 -21.533  1.00  0.00           O  
ATOM   1146 HO2'   C A  36     -48.968 -16.397 -21.421  1.00  0.00           H  
ATOM   1147  C3'   C A  36     -50.134 -18.122 -20.404  1.00  0.00           C  
ATOM   1148  H3'   C A  36     -50.854 -18.710 -19.836  1.00  0.00           H  
ATOM   1149  O3'   C A  36     -49.160 -17.673 -19.465  1.00  0.00           O  
ATOM   1150  P     G A  37     -49.504 -17.675 -17.894  1.00  0.00           P  
ATOM   1151  OP1   G A  37     -49.919 -19.055 -17.534  1.00  0.00           O  
ATOM   1152  OP2   G A  37     -50.419 -16.539 -17.615  1.00  0.00           O  
ATOM   1153  O5'   G A  37     -48.105 -17.381 -17.191  1.00  0.00           O  
ATOM   1154  C5'   G A  37     -47.193 -16.426 -17.733  1.00  0.00           C  
ATOM   1155  H5'   G A  37     -46.976 -15.661 -16.987  1.00  0.00           H  
ATOM   1156 H5''   G A  37     -47.632 -15.951 -18.610  1.00  0.00           H  
ATOM   1157  C4'   G A  37     -45.905 -17.106 -18.137  1.00  0.00           C  
ATOM   1158  H4'   G A  37     -45.321 -16.386 -18.711  1.00  0.00           H  
ATOM   1159  O4'   G A  37     -45.234 -17.571 -16.933  1.00  0.00           O  
ATOM   1160  C1'   G A  37     -45.109 -18.978 -16.967  1.00  0.00           C  
ATOM   1161  H1'   G A  37     -44.075 -19.201 -17.234  1.00  0.00           H  
ATOM   1162  N9    G A  37     -45.352 -19.493 -15.623  1.00  0.00           N  
ATOM   1163  C4    G A  37     -44.474 -20.217 -14.854  1.00  0.00           C  
ATOM   1164  N3    G A  37     -43.222 -20.577 -15.206  1.00  0.00           N  
ATOM   1165  C2    G A  37     -42.623 -21.269 -14.255  1.00  0.00           C  
ATOM   1166  N2    G A  37     -41.373 -21.703 -14.440  1.00  0.00           N  
ATOM   1167  H21   G A  37     -40.906 -21.493 -15.310  1.00  0.00           H  
ATOM   1168  H22   G A  37     -40.901 -22.232 -13.722  1.00  0.00           H  
ATOM   1169  N1    G A  37     -43.202 -21.585 -13.053  1.00  0.00           N  
ATOM   1170  H1    G A  37     -42.658 -22.121 -12.395  1.00  0.00           H  
ATOM   1171  C6    G A  37     -44.488 -21.225 -12.667  1.00  0.00           C  
ATOM   1172  O6    G A  37     -44.912 -21.563 -11.556  1.00  0.00           O  
ATOM   1173  C5    G A  37     -45.147 -20.479 -13.679  1.00  0.00           C  
ATOM   1174  N7    G A  37     -46.422 -19.930 -13.708  1.00  0.00           N  
ATOM   1175  C8    G A  37     -46.497 -19.357 -14.878  1.00  0.00           C  
ATOM   1176  H8    G A  37     -47.372 -18.826 -15.224  1.00  0.00           H  
ATOM   1177  C2'   G A  37     -46.097 -19.485 -18.014  1.00  0.00           C  
ATOM   1178  H2'   G A  37     -47.098 -19.606 -17.597  1.00  0.00           H  
ATOM   1179  O2'   G A  37     -45.588 -20.682 -18.574  1.00  0.00           O  
ATOM   1180 HO2'   G A  37     -46.056 -20.835 -19.396  1.00  0.00           H  
ATOM   1181  C3'   G A  37     -46.069 -18.340 -19.021  1.00  0.00           C  
ATOM   1182  H3'   G A  37     -46.978 -18.288 -19.619  1.00  0.00           H  
ATOM   1183  O3'   G A  37     -44.993 -18.458 -19.949  1.00  0.00           O  
ATOM   1184  P     C A  38     -45.267 -19.041 -21.422  1.00  0.00           P  
ATOM   1185  OP1   C A  38     -43.948 -19.392 -22.010  1.00  0.00           O  
ATOM   1186  OP2   C A  38     -46.158 -18.092 -22.136  1.00  0.00           O  
ATOM   1187  O5'   C A  38     -46.075 -20.391 -21.160  1.00  0.00           O  
ATOM   1188  C5'   C A  38     -45.789 -21.578 -21.900  1.00  0.00           C  
ATOM   1189  H5'   C A  38     -44.731 -21.827 -21.802  1.00  0.00           H  
ATOM   1190 H5''   C A  38     -46.021 -21.422 -22.953  1.00  0.00           H  
ATOM   1191  C4'   C A  38     -46.621 -22.727 -21.380  1.00  0.00           C  
ATOM   1192  H4'   C A  38     -47.110 -22.394 -20.464  1.00  0.00           H  
ATOM   1193  O4'   C A  38     -47.553 -23.138 -22.420  1.00  0.00           O  
ATOM   1194  C1'   C A  38     -47.642 -24.552 -22.452  1.00  0.00           C  
ATOM   1195  H1'   C A  38     -48.703 -24.806 -22.434  1.00  0.00           H  
ATOM   1196  N1    C A  38     -47.079 -25.026 -23.728  1.00  0.00           N  
ATOM   1197  C6    C A  38     -45.951 -24.457 -24.250  1.00  0.00           C  
ATOM   1198  H6    C A  38     -45.466 -23.638 -23.720  1.00  0.00           H  
ATOM   1199  C2    C A  38     -47.717 -26.072 -24.399  1.00  0.00           C  
ATOM   1200  O2    C A  38     -48.740 -26.567 -23.907  1.00  0.00           O  
ATOM   1201  N3    C A  38     -47.202 -26.518 -25.567  1.00  0.00           N  
ATOM   1202  C4    C A  38     -46.099 -25.960 -26.066  1.00  0.00           C  
ATOM   1203  N4    C A  38     -45.627 -26.436 -27.217  1.00  0.00           N  
ATOM   1204  H41   C A  38     -44.793 -26.041 -27.625  1.00  0.00           H  
ATOM   1205  H42   C A  38     -46.115 -27.193 -27.674  1.00  0.00           H  
ATOM   1206  C5    C A  38     -45.430 -24.890 -25.405  1.00  0.00           C  
ATOM   1207  H5    C A  38     -44.529 -24.440 -25.823  1.00  0.00           H  
ATOM   1208  C2'   C A  38     -46.903 -25.079 -21.223  1.00  0.00           C  
ATOM   1209  H2'   C A  38     -46.432 -26.045 -21.418  1.00  0.00           H  
ATOM   1210  O2'   C A  38     -47.805 -25.116 -20.133  1.00  0.00           O  
ATOM   1211 HO2'   C A  38     -47.909 -24.215 -19.823  1.00  0.00           H  
ATOM   1212  C3'   C A  38     -45.850 -23.995 -21.034  1.00  0.00           C  
ATOM   1213  H3'   C A  38     -44.988 -24.131 -21.686  1.00  0.00           H  
ATOM   1214  O3'   C A  38     -45.339 -23.960 -19.704  1.00  0.00           O  
ATOM   1215  P     G A  39     -43.924 -24.651 -19.374  1.00  0.00           P  
ATOM   1216  OP1   G A  39     -43.711 -24.558 -17.906  1.00  0.00           O  
ATOM   1217  OP2   G A  39     -42.907 -24.090 -20.299  1.00  0.00           O  
ATOM   1218  O5'   G A  39     -44.142 -26.185 -19.749  1.00  0.00           O  
ATOM   1219  C5'   G A  39     -44.917 -27.044 -18.913  1.00  0.00           C  
ATOM   1220  H5'   G A  39     -45.776 -26.497 -18.520  1.00  0.00           H  
ATOM   1221 H5''   G A  39     -44.309 -27.393 -18.079  1.00  0.00           H  
ATOM   1222  C4'   G A  39     -45.407 -28.241 -19.698  1.00  0.00           C  
ATOM   1223  H4'   G A  39     -46.260 -28.660 -19.164  1.00  0.00           H  
ATOM   1224  O4'   G A  39     -45.713 -27.840 -21.056  1.00  0.00           O  
ATOM   1225  C1'   G A  39     -45.540 -28.949 -21.923  1.00  0.00           C  
ATOM   1226  H1'   G A  39     -46.523 -29.190 -22.328  1.00  0.00           H  
ATOM   1227  N9    G A  39     -44.686 -28.538 -23.033  1.00  0.00           N  
ATOM   1228  C4    G A  39     -44.312 -29.314 -24.104  1.00  0.00           C  
ATOM   1229  N3    G A  39     -44.669 -30.598 -24.316  1.00  0.00           N  
ATOM   1230  C2    G A  39     -44.152 -31.075 -25.434  1.00  0.00           C  
ATOM   1231  N2    G A  39     -44.405 -32.336 -25.796  1.00  0.00           N  
ATOM   1232  H21   G A  39     -44.990 -32.911 -25.208  1.00  0.00           H  
ATOM   1233  H22   G A  39     -44.018 -32.708 -26.652  1.00  0.00           H  
ATOM   1234  N1    G A  39     -43.350 -30.354 -26.279  1.00  0.00           N  
ATOM   1235  H1    G A  39     -43.008 -30.817 -27.106  1.00  0.00           H  
ATOM   1236  C6    G A  39     -42.968 -29.032 -26.084  1.00  0.00           C  
ATOM   1237  O6    G A  39     -42.238 -28.475 -26.912  1.00  0.00           O  
ATOM   1238  C5    G A  39     -43.515 -28.503 -24.884  1.00  0.00           C  
ATOM   1239  N7    G A  39     -43.389 -27.242 -24.315  1.00  0.00           N  
ATOM   1240  C8    G A  39     -44.098 -27.311 -23.221  1.00  0.00           C  
ATOM   1241  H8    G A  39     -44.210 -26.487 -22.532  1.00  0.00           H  
ATOM   1242  C2'   G A  39     -44.961 -30.104 -21.100  1.00  0.00           C  
ATOM   1243  H2'   G A  39     -44.163 -30.621 -21.638  1.00  0.00           H  
ATOM   1244  O2'   G A  39     -46.019 -30.969 -20.731  1.00  0.00           O  
ATOM   1245 HO2'   G A  39     -45.992 -31.045 -19.777  1.00  0.00           H  
ATOM   1246  C3'   G A  39     -44.404 -29.369 -19.884  1.00  0.00           C  
ATOM   1247  H3'   G A  39     -43.396 -28.990 -20.048  1.00  0.00           H  
ATOM   1248  O3'   G A  39     -44.332 -30.206 -18.732  1.00  0.00           O  
ATOM   1249  P     U A  40     -42.944 -30.925 -18.351  1.00  0.00           P  
ATOM   1250  OP1   U A  40     -43.239 -31.933 -17.301  1.00  0.00           O  
ATOM   1251  OP2   U A  40     -41.930 -29.872 -18.092  1.00  0.00           O  
ATOM   1252  O5'   U A  40     -42.528 -31.697 -19.682  1.00  0.00           O  
ATOM   1253  C5'   U A  40     -43.141 -32.935 -20.037  1.00  0.00           C  
ATOM   1254  H5'   U A  40     -44.203 -32.777 -20.231  1.00  0.00           H  
ATOM   1255 H5''   U A  40     -43.032 -33.649 -19.222  1.00  0.00           H  
ATOM   1256  C4'   U A  40     -42.491 -33.504 -21.277  1.00  0.00           C  
ATOM   1257  H4'   U A  40     -42.828 -34.534 -21.386  1.00  0.00           H  
ATOM   1258  O4'   U A  40     -42.822 -32.660 -22.412  1.00  0.00           O  
ATOM   1259  C1'   U A  40     -41.727 -32.617 -23.310  1.00  0.00           C  
ATOM   1260  H1'   U A  40     -42.095 -32.964 -24.276  1.00  0.00           H  
ATOM   1261  N1    U A  40     -41.302 -31.219 -23.463  1.00  0.00           N  
ATOM   1262  C6    U A  40     -41.551 -30.280 -22.488  1.00  0.00           C  
ATOM   1263  H6    U A  40     -42.079 -30.587 -21.585  1.00  0.00           H  
ATOM   1264  C2    U A  40     -40.637 -30.879 -24.625  1.00  0.00           C  
ATOM   1265  O2    U A  40     -40.406 -31.681 -25.510  1.00  0.00           O  
ATOM   1266  N3    U A  40     -40.254 -29.566 -24.712  1.00  0.00           N  
ATOM   1267  H3    U A  40     -39.763 -29.290 -25.549  1.00  0.00           H  
ATOM   1268  C4    U A  40     -40.468 -28.577 -23.779  1.00  0.00           C  
ATOM   1269  O4    U A  40     -40.061 -27.437 -24.002  1.00  0.00           O  
ATOM   1270  C5    U A  40     -41.167 -29.006 -22.608  1.00  0.00           C  
ATOM   1271  H5    U A  40     -41.387 -28.293 -21.814  1.00  0.00           H  
ATOM   1272  C2'   U A  40     -40.631 -33.527 -22.754  1.00  0.00           C  
ATOM   1273  H2'   U A  40     -39.637 -33.108 -22.922  1.00  0.00           H  
ATOM   1274  O2'   U A  40     -40.785 -34.813 -23.324  1.00  0.00           O  
ATOM   1275 HO2'   U A  40     -40.779 -35.441 -22.601  1.00  0.00           H  
ATOM   1276  C3'   U A  40     -40.969 -33.534 -21.268  1.00  0.00           C  
ATOM   1277  H3'   U A  40     -40.553 -32.676 -20.740  1.00  0.00           H  
ATOM   1278  O3'   U A  40     -40.466 -34.690 -20.603  1.00  0.00           O  
ATOM   1279  P     G A  41     -38.898 -34.798 -20.260  1.00  0.00           P  
ATOM   1280  OP1   G A  41     -38.756 -35.762 -19.139  1.00  0.00           O  
ATOM   1281  OP2   G A  41     -38.347 -33.426 -20.121  1.00  0.00           O  
ATOM   1282  O5'   G A  41     -38.261 -35.457 -21.565  1.00  0.00           O  
ATOM   1283  C5'   G A  41     -38.613 -36.780 -21.966  1.00  0.00           C  
ATOM   1284  H5'   G A  41     -39.671 -36.816 -22.227  1.00  0.00           H  
ATOM   1285 H5''   G A  41     -38.426 -37.475 -21.148  1.00  0.00           H  
ATOM   1286  C4'   G A  41     -37.790 -37.200 -23.163  1.00  0.00           C  
ATOM   1287  H4'   G A  41     -37.915 -38.276 -23.288  1.00  0.00           H  
ATOM   1288  O4'   G A  41     -38.207 -36.427 -24.323  1.00  0.00           O  
ATOM   1289  C1'   G A  41     -37.074 -36.101 -25.111  1.00  0.00           C  
ATOM   1290  H1'   G A  41     -37.294 -36.415 -26.133  1.00  0.00           H  
ATOM   1291  N9    G A  41     -36.912 -34.650 -25.106  1.00  0.00           N  
ATOM   1292  C4    G A  41     -36.335 -33.888 -26.093  1.00  0.00           C  
ATOM   1293  N3    G A  41     -35.810 -34.349 -27.247  1.00  0.00           N  
ATOM   1294  C2    G A  41     -35.330 -33.372 -27.995  1.00  0.00           C  
ATOM   1295  N2    G A  41     -34.772 -33.655 -29.174  1.00  0.00           N  
ATOM   1296  H21   G A  41     -34.722 -34.614 -29.483  1.00  0.00           H  
ATOM   1297  H22   G A  41     -34.403 -32.914 -29.755  1.00  0.00           H  
ATOM   1298  N1    G A  41     -35.362 -32.047 -27.643  1.00  0.00           N  
ATOM   1299  H1    G A  41     -34.970 -31.379 -28.290  1.00  0.00           H  
ATOM   1300  C6    G A  41     -35.894 -31.548 -26.460  1.00  0.00           C  
ATOM   1301  O6    G A  41     -35.868 -30.333 -26.239  1.00  0.00           O  
ATOM   1302  C5    G A  41     -36.416 -32.586 -25.644  1.00  0.00           C  
ATOM   1303  N7    G A  41     -37.029 -32.532 -24.399  1.00  0.00           N  
ATOM   1304  C8    G A  41     -37.304 -33.777 -24.122  1.00  0.00           C  
ATOM   1305  H8    G A  41     -37.788 -34.089 -23.209  1.00  0.00           H  
ATOM   1306  C2'   G A  41     -35.882 -36.853 -24.522  1.00  0.00           C  
ATOM   1307  H2'   G A  41     -34.954 -36.289 -24.631  1.00  0.00           H  
ATOM   1308  O2'   G A  41     -35.818 -38.138 -25.114  1.00  0.00           O  
ATOM   1309 HO2'   G A  41     -35.591 -38.753 -24.416  1.00  0.00           H  
ATOM   1310  C3'   G A  41     -36.294 -36.938 -23.058  1.00  0.00           C  
ATOM   1311  H3'   G A  41     -36.085 -36.019 -22.511  1.00  0.00           H  
ATOM   1312  O3'   G A  41     -35.621 -37.981 -22.358  1.00  0.00           O  
ATOM   1313  P     C A  42     -34.341 -37.634 -21.448  1.00  0.00           P  
ATOM   1314  OP1   C A  42     -33.918 -38.891 -20.781  1.00  0.00           O  
ATOM   1315  OP2   C A  42     -34.656 -36.438 -20.625  1.00  0.00           O  
ATOM   1316  O5'   C A  42     -33.218 -37.228 -22.502  1.00  0.00           O  
ATOM   1317  C5'   C A  42     -32.671 -38.194 -23.399  1.00  0.00           C  
ATOM   1318  H5'   C A  42     -33.466 -38.842 -23.772  1.00  0.00           H  
ATOM   1319 H5''   C A  42     -31.932 -38.803 -22.880  1.00  0.00           H  
ATOM   1320  C4'   C A  42     -32.004 -37.505 -24.568  1.00  0.00           C  
ATOM   1321  H4'   C A  42     -31.695 -38.276 -25.274  1.00  0.00           H  
ATOM   1322  O4'   C A  42     -32.910 -36.527 -25.137  1.00  0.00           O  
ATOM   1323  C1'   C A  42     -32.161 -35.471 -25.714  1.00  0.00           C  
ATOM   1324  H1'   C A  42     -32.369 -35.484 -26.784  1.00  0.00           H  
ATOM   1325  N1    C A  42     -32.657 -34.194 -25.172  1.00  0.00           N  
ATOM   1326  C6    C A  42     -33.442 -34.162 -24.053  1.00  0.00           C  
ATOM   1327  H6    C A  42     -33.699 -35.093 -23.548  1.00  0.00           H  
ATOM   1328  C2    C A  42     -32.313 -33.008 -25.826  1.00  0.00           C  
ATOM   1329  O2    C A  42     -31.599 -33.062 -26.837  1.00  0.00           O  
ATOM   1330  N3    C A  42     -32.766 -31.831 -25.342  1.00  0.00           N  
ATOM   1331  C4    C A  42     -33.534 -31.810 -24.252  1.00  0.00           C  
ATOM   1332  N4    C A  42     -33.958 -30.625 -23.816  1.00  0.00           N  
ATOM   1333  H41   C A  42     -34.543 -30.561 -22.995  1.00  0.00           H  
ATOM   1334  H42   C A  42     -33.698 -29.787 -24.318  1.00  0.00           H  
ATOM   1335  C5    C A  42     -33.900 -33.002 -23.563  1.00  0.00           C  
ATOM   1336  H5    C A  42     -34.529 -32.972 -22.673  1.00  0.00           H  
ATOM   1337  C2'   C A  42     -30.680 -35.729 -25.417  1.00  0.00           C  
ATOM   1338  H2'   C A  42     -30.161 -34.812 -25.133  1.00  0.00           H  
ATOM   1339  O2'   C A  42     -30.101 -36.359 -26.544  1.00  0.00           O  
ATOM   1340 HO2'   C A  42     -29.641 -37.134 -26.221  1.00  0.00           H  
ATOM   1341  C3'   C A  42     -30.767 -36.688 -24.234  1.00  0.00           C  
ATOM   1342  H3'   C A  42     -30.871 -36.170 -23.281  1.00  0.00           H  
ATOM   1343  O3'   C A  42     -29.611 -37.514 -24.114  1.00  0.00           O  
ATOM   1344  P     C A  43     -28.347 -37.001 -23.263  1.00  0.00           P  
ATOM   1345  OP1   C A  43     -27.339 -38.092 -23.266  1.00  0.00           O  
ATOM   1346  OP2   C A  43     -28.838 -36.460 -21.970  1.00  0.00           O  
ATOM   1347  O5'   C A  43     -27.770 -35.788 -24.121  1.00  0.00           O  
ATOM   1348  C5'   C A  43     -27.171 -36.010 -25.396  1.00  0.00           C  
ATOM   1349  H5'   C A  43     -27.900 -36.454 -26.075  1.00  0.00           H  
ATOM   1350 H5''   C A  43     -26.324 -36.688 -25.294  1.00  0.00           H  
ATOM   1351  C4'   C A  43     -26.684 -34.703 -25.977  1.00  0.00           C  
ATOM   1352  H4'   C A  43     -26.076 -34.934 -26.852  1.00  0.00           H  
ATOM   1353  O4'   C A  43     -27.829 -33.860 -26.271  1.00  0.00           O  
ATOM   1354  C1'   C A  43     -27.501 -32.505 -26.019  1.00  0.00           C  
ATOM   1355  H1'   C A  43     -27.681 -31.957 -26.945  1.00  0.00           H  
ATOM   1356  N1    C A  43     -28.427 -31.985 -24.999  1.00  0.00           N  
ATOM   1357  C6    C A  43     -28.950 -32.807 -24.039  1.00  0.00           C  
ATOM   1358  H6    C A  43     -28.676 -33.863 -24.027  1.00  0.00           H  
ATOM   1359  C2    C A  43     -28.766 -30.630 -25.026  1.00  0.00           C  
ATOM   1360  O2    C A  43     -28.280 -29.907 -25.908  1.00  0.00           O  
ATOM   1361  N3    C A  43     -29.612 -30.141 -24.094  1.00  0.00           N  
ATOM   1362  C4    C A  43     -30.117 -30.950 -23.162  1.00  0.00           C  
ATOM   1363  N4    C A  43     -30.948 -30.422 -22.264  1.00  0.00           N  
ATOM   1364  H41   C A  43     -31.352 -30.999 -21.542  1.00  0.00           H  
ATOM   1365  H42   C A  43     -31.168 -29.436 -22.310  1.00  0.00           H  
ATOM   1366  C5    C A  43     -29.792 -32.337 -23.111  1.00  0.00           C  
ATOM   1367  H5    C A  43     -30.213 -32.990 -22.346  1.00  0.00           H  
ATOM   1368  C2'   C A  43     -26.032 -32.450 -25.596  1.00  0.00           C  
ATOM   1369  H2'   C A  43     -25.866 -31.705 -24.815  1.00  0.00           H  
ATOM   1370  O2'   C A  43     -25.240 -32.222 -26.746  1.00  0.00           O  
ATOM   1371 HO2'   C A  43     -24.335 -32.117 -26.449  1.00  0.00           H  
ATOM   1372  C3'   C A  43     -25.824 -33.858 -25.050  1.00  0.00           C  
ATOM   1373  H3'   C A  43     -26.140 -33.955 -24.011  1.00  0.00           H  
ATOM   1374  O3'   C A  43     -24.458 -34.263 -25.089  1.00  0.00           O  
ATOM   1375  P     A A  44     -23.491 -33.940 -23.844  1.00  0.00           P  
ATOM   1376  OP1   A A  44     -22.345 -34.881 -23.921  1.00  0.00           O  
ATOM   1377  OP2   A A  44     -24.312 -33.885 -22.607  1.00  0.00           O  
ATOM   1378  O5'   A A  44     -22.950 -32.472 -24.146  1.00  0.00           O  
ATOM   1379  C5'   A A  44     -22.043 -32.229 -25.221  1.00  0.00           C  
ATOM   1380  H5'   A A  44     -22.443 -32.655 -26.143  1.00  0.00           H  
ATOM   1381 H5''   A A  44     -21.081 -32.692 -25.005  1.00  0.00           H  
ATOM   1382  C4'   A A  44     -21.841 -30.743 -25.407  1.00  0.00           C  
ATOM   1383  H4'   A A  44     -21.134 -30.607 -26.226  1.00  0.00           H  
ATOM   1384  O4'   A A  44     -23.134 -30.124 -25.645  1.00  0.00           O  
ATOM   1385  C1'   A A  44     -23.206 -28.886 -24.963  1.00  0.00           C  
ATOM   1386  H1'   A A  44     -23.501 -28.136 -25.698  1.00  0.00           H  
ATOM   1387  N9    A A  44     -24.270 -28.977 -23.962  1.00  0.00           N  
ATOM   1388  C4    A A  44     -25.256 -28.047 -23.733  1.00  0.00           C  
ATOM   1389  N3    A A  44     -25.440 -26.879 -24.371  1.00  0.00           N  
ATOM   1390  C2    A A  44     -26.499 -26.239 -23.881  1.00  0.00           C  
ATOM   1391  H2    A A  44     -26.721 -25.278 -24.346  1.00  0.00           H  
ATOM   1392  N1    A A  44     -27.332 -26.606 -22.899  1.00  0.00           N  
ATOM   1393  C6    A A  44     -27.118 -27.786 -22.279  1.00  0.00           C  
ATOM   1394  N6    A A  44     -27.949 -28.152 -21.303  1.00  0.00           N  
ATOM   1395  H61   A A  44     -27.808 -29.031 -20.825  1.00  0.00           H  
ATOM   1396  H62   A A  44     -28.720 -27.552 -21.045  1.00  0.00           H  
ATOM   1397  C5    A A  44     -26.026 -28.561 -22.706  1.00  0.00           C  
ATOM   1398  N7    A A  44     -25.535 -29.792 -22.292  1.00  0.00           N  
ATOM   1399  C8    A A  44     -24.496 -29.992 -23.066  1.00  0.00           C  
ATOM   1400  H8    A A  44     -23.876 -30.874 -23.004  1.00  0.00           H  
ATOM   1401  C2'   A A  44     -21.825 -28.598 -24.373  1.00  0.00           C  
ATOM   1402  H2'   A A  44     -21.896 -28.092 -23.408  1.00  0.00           H  
ATOM   1403  O2'   A A  44     -21.071 -27.865 -25.321  1.00  0.00           O  
ATOM   1404 HO2'   A A  44     -20.195 -28.254 -25.330  1.00  0.00           H  
ATOM   1405  C3'   A A  44     -21.268 -30.007 -24.203  1.00  0.00           C  
ATOM   1406  H3'   A A  44     -21.573 -30.468 -23.265  1.00  0.00           H  
ATOM   1407  O3'   A A  44     -19.843 -30.028 -24.213  1.00  0.00           O  
ATOM   1408  P     G A  45     -19.032 -30.057 -22.823  1.00  0.00           P  
ATOM   1409  OP1   G A  45     -17.589 -30.166 -23.159  1.00  0.00           O  
ATOM   1410  OP2   G A  45     -19.655 -31.069 -21.934  1.00  0.00           O  
ATOM   1411  O5'   G A  45     -19.286 -28.615 -22.195  1.00  0.00           O  
ATOM   1412  C5'   G A  45     -18.808 -27.435 -22.840  1.00  0.00           C  
ATOM   1413  H5'   G A  45     -19.327 -27.299 -23.790  1.00  0.00           H  
ATOM   1414 H5''   G A  45     -17.739 -27.525 -23.031  1.00  0.00           H  
ATOM   1415  C4'   G A  45     -19.050 -26.226 -21.965  1.00  0.00           C  
ATOM   1416  H4'   G A  45     -18.381 -25.434 -22.303  1.00  0.00           H  
ATOM   1417  O4'   G A  45     -20.456 -25.873 -22.042  1.00  0.00           O  
ATOM   1418  C1'   G A  45     -20.925 -25.482 -20.765  1.00  0.00           C  
ATOM   1419  H1'   G A  45     -21.388 -24.502 -20.885  1.00  0.00           H  
ATOM   1420  N9    G A  45     -21.963 -26.420 -20.352  1.00  0.00           N  
ATOM   1421  C4    G A  45     -23.167 -26.102 -19.772  1.00  0.00           C  
ATOM   1422  N3    G A  45     -23.601 -24.860 -19.478  1.00  0.00           N  
ATOM   1423  C2    G A  45     -24.800 -24.874 -18.926  1.00  0.00           C  
ATOM   1424  N2    G A  45     -25.376 -23.725 -18.568  1.00  0.00           N  
ATOM   1425  H21   G A  45     -24.881 -22.858 -18.727  1.00  0.00           H  
ATOM   1426  H22   G A  45     -26.291 -23.712 -18.145  1.00  0.00           H  
ATOM   1427  N1    G A  45     -25.520 -26.015 -18.682  1.00  0.00           N  
ATOM   1428  H1    G A  45     -26.430 -25.917 -18.257  1.00  0.00           H  
ATOM   1429  C6    G A  45     -25.095 -27.306 -18.976  1.00  0.00           C  
ATOM   1430  O6    G A  45     -25.826 -28.267 -18.715  1.00  0.00           O  
ATOM   1431  C5    G A  45     -23.805 -27.308 -19.569  1.00  0.00           C  
ATOM   1432  N7    G A  45     -23.018 -28.363 -20.011  1.00  0.00           N  
ATOM   1433  C8    G A  45     -21.938 -27.789 -20.466  1.00  0.00           C  
ATOM   1434  H8    G A  45     -21.108 -28.335 -20.888  1.00  0.00           H  
ATOM   1435  C2'   G A  45     -19.724 -25.433 -19.820  1.00  0.00           C  
ATOM   1436  H2'   G A  45     -19.989 -25.762 -18.814  1.00  0.00           H  
ATOM   1437  O2'   G A  45     -19.185 -24.124 -19.843  1.00  0.00           O  
ATOM   1438 HO2'   G A  45     -18.259 -24.201 -19.611  1.00  0.00           H  
ATOM   1439  C3'   G A  45     -18.777 -26.430 -20.480  1.00  0.00           C  
ATOM   1440  H3'   G A  45     -18.969 -27.457 -20.173  1.00  0.00           H  
ATOM   1441  O3'   G A  45     -17.413 -26.165 -20.160  1.00  0.00           O  
ATOM   1442  P     A A  46     -16.578 -27.211 -19.265  1.00  0.00           P  
ATOM   1443  OP1   A A  46     -15.387 -27.609 -20.056  1.00  0.00           O  
ATOM   1444  OP2   A A  46     -17.497 -28.257 -18.747  1.00  0.00           O  
ATOM   1445  O5'   A A  46     -16.074 -26.344 -18.026  1.00  0.00           O  
ATOM   1446  C5'   A A  46     -15.713 -24.972 -18.184  1.00  0.00           C  
ATOM   1447  H5'   A A  46     -16.290 -24.530 -18.998  1.00  0.00           H  
ATOM   1448 H5''   A A  46     -14.652 -24.894 -18.420  1.00  0.00           H  
ATOM   1449  C4'   A A  46     -15.989 -24.210 -16.908  1.00  0.00           C  
ATOM   1450  H4'   A A  46     -15.714 -23.169 -17.080  1.00  0.00           H  
ATOM   1451  O4'   A A  46     -17.386 -24.389 -16.551  1.00  0.00           O  
ATOM   1452  C1'   A A  46     -17.507 -24.548 -15.149  1.00  0.00           C  
ATOM   1453  H1'   A A  46     -18.245 -23.819 -14.810  1.00  0.00           H  
ATOM   1454  N9    A A  46     -18.039 -25.884 -14.884  1.00  0.00           N  
ATOM   1455  C4    A A  46     -18.973 -26.218 -13.934  1.00  0.00           C  
ATOM   1456  N3    A A  46     -19.582 -25.396 -13.063  1.00  0.00           N  
ATOM   1457  C2    A A  46     -20.428 -26.073 -12.290  1.00  0.00           C  
ATOM   1458  H2    A A  46     -20.965 -25.478 -11.552  1.00  0.00           H  
ATOM   1459  N1    A A  46     -20.713 -27.382 -12.290  1.00  0.00           N  
ATOM   1460  C6    A A  46     -20.084 -28.180 -13.178  1.00  0.00           C  
ATOM   1461  N6    A A  46     -20.369 -29.481 -13.178  1.00  0.00           N  
ATOM   1462  H61   A A  46     -19.911 -30.098 -13.833  1.00  0.00           H  
ATOM   1463  H62   A A  46     -21.043 -29.849 -12.523  1.00  0.00           H  
ATOM   1464  C5    A A  46     -19.161 -27.583 -14.054  1.00  0.00           C  
ATOM   1465  N7    A A  46     -18.360 -28.102 -15.063  1.00  0.00           N  
ATOM   1466  C8    A A  46     -17.717 -27.056 -15.522  1.00  0.00           C  
ATOM   1467  H8    A A  46     -16.999 -27.111 -16.327  1.00  0.00           H  
ATOM   1468  C2'   A A  46     -16.131 -24.298 -14.531  1.00  0.00           C  
ATOM   1469  H2'   A A  46     -15.954 -24.944 -13.669  1.00  0.00           H  
ATOM   1470  O2'   A A  46     -16.018 -22.923 -14.217  1.00  0.00           O  
ATOM   1471 HO2'   A A  46     -15.471 -22.527 -14.895  1.00  0.00           H  
ATOM   1472  C3'   A A  46     -15.209 -24.677 -15.685  1.00  0.00           C  
ATOM   1473  H3'   A A  46     -14.999 -25.745 -15.722  1.00  0.00           H  
ATOM   1474  O3'   A A  46     -13.944 -24.025 -15.595  1.00  0.00           O  
ATOM   1475  P     U A  47     -12.591 -24.872 -15.793  1.00  0.00           P  
ATOM   1476  OP1   U A  47     -11.461 -23.907 -15.759  1.00  0.00           O  
ATOM   1477  OP2   U A  47     -12.760 -25.759 -16.971  1.00  0.00           O  
ATOM   1478  O5'   U A  47     -12.513 -25.788 -14.489  1.00  0.00           O  
ATOM   1479  C5'   U A  47     -11.760 -25.386 -13.345  1.00  0.00           C  
ATOM   1480  H5'   U A  47     -10.929 -24.749 -13.654  1.00  0.00           H  
ATOM   1481 H5''   U A  47     -11.362 -26.265 -12.839  1.00  0.00           H  
ATOM   1482  C4'   U A  47     -12.640 -24.623 -12.382  1.00  0.00           C  
ATOM   1483  H4'   U A  47     -13.039 -23.759 -12.916  1.00  0.00           H  
ATOM   1484  O4'   U A  47     -13.668 -25.528 -11.890  1.00  0.00           O  
ATOM   1485  C1'   U A  47     -13.536 -25.688 -10.492  1.00  0.00           C  
ATOM   1486  H1'   U A  47     -14.324 -25.096 -10.026  1.00  0.00           H  
ATOM   1487  N1    U A  47     -13.768 -27.102 -10.161  1.00  0.00           N  
ATOM   1488  C6    U A  47     -13.028 -28.102 -10.749  1.00  0.00           C  
ATOM   1489  H6    U A  47     -12.269 -27.833 -11.483  1.00  0.00           H  
ATOM   1490  C2    U A  47     -14.751 -27.395  -9.232  1.00  0.00           C  
ATOM   1491  O2    U A  47     -15.433 -26.541  -8.697  1.00  0.00           O  
ATOM   1492  N3    U A  47     -14.906 -28.728  -8.954  1.00  0.00           N  
ATOM   1493  H3    U A  47     -15.613 -28.964  -8.276  1.00  0.00           H  
ATOM   1494  C4    U A  47     -14.199 -29.776  -9.497  1.00  0.00           C  
ATOM   1495  O4    U A  47     -14.438 -30.924  -9.123  1.00  0.00           O  
ATOM   1496  C5    U A  47     -13.209 -29.393 -10.453  1.00  0.00           C  
ATOM   1497  H5    U A  47     -12.600 -30.155 -10.942  1.00  0.00           H  
ATOM   1498  C2'   U A  47     -12.142 -25.192 -10.115  1.00  0.00           C  
ATOM   1499  H2'   U A  47     -11.391 -25.976 -10.232  1.00  0.00           H  
ATOM   1500  O2'   U A  47     -12.191 -24.674  -8.798  1.00  0.00           O  
ATOM   1501 HO2'   U A  47     -12.772 -23.912  -8.822  1.00  0.00           H  
ATOM   1502  C3'   U A  47     -11.929 -24.086 -11.143  1.00  0.00           C  
ATOM   1503  H3'   U A  47     -10.874 -23.897 -11.338  1.00  0.00           H  
ATOM   1504  O3'   U A  47     -12.479 -22.839 -10.723  1.00  0.00           O  
ATOM   1505  P     C A  48     -11.545 -21.763  -9.972  1.00  0.00           P  
ATOM   1506  OP1   C A  48     -10.605 -22.509  -9.098  1.00  0.00           O  
ATOM   1507  OP2   C A  48     -12.416 -20.715  -9.383  1.00  0.00           O  
ATOM   1508  O5'   C A  48     -10.693 -21.102 -11.146  1.00  0.00           O  
ATOM   1509  C5'   C A  48     -11.256 -20.099 -11.991  1.00  0.00           C  
ATOM   1510  H5'   C A  48     -12.013 -19.536 -11.442  1.00  0.00           H  
ATOM   1511 H5''   C A  48     -11.723 -20.566 -12.857  1.00  0.00           H  
ATOM   1512  C4'   C A  48     -10.180 -19.148 -12.468  1.00  0.00           C  
ATOM   1513  H4'   C A  48     -10.276 -19.057 -13.550  1.00  0.00           H  
ATOM   1514  O4'   C A  48     -10.325 -17.884 -11.765  1.00  0.00           O  
ATOM   1515  C1'   C A  48      -9.046 -17.350 -11.469  1.00  0.00           C  
ATOM   1516  H1'   C A  48      -9.029 -16.331 -11.858  1.00  0.00           H  
ATOM   1517  N1    C A  48      -8.894 -17.281 -10.006  1.00  0.00           N  
ATOM   1518  C6    C A  48      -9.828 -17.840  -9.178  1.00  0.00           C  
ATOM   1519  H6    C A  48     -10.694 -18.345  -9.606  1.00  0.00           H  
ATOM   1520  C2    C A  48      -7.777 -16.631  -9.470  1.00  0.00           C  
ATOM   1521  O2    C A  48      -6.942 -16.133 -10.241  1.00  0.00           O  
ATOM   1522  N3    C A  48      -7.633 -16.561  -8.128  1.00  0.00           N  
ATOM   1523  C4    C A  48      -8.551 -17.109  -7.330  1.00  0.00           C  
ATOM   1524  N4    C A  48      -8.370 -17.011  -6.014  1.00  0.00           N  
ATOM   1525  H41   C A  48      -9.045 -17.412  -5.379  1.00  0.00           H  
ATOM   1526  H42   C A  48      -7.555 -16.537  -5.653  1.00  0.00           H  
ATOM   1527  C5    C A  48      -9.698 -17.777  -7.847  1.00  0.00           C  
ATOM   1528  H5    C A  48     -10.441 -18.221  -7.184  1.00  0.00           H  
ATOM   1529  C2'   C A  48      -8.009 -18.241 -12.153  1.00  0.00           C  
ATOM   1530  H2'   C A  48      -7.094 -18.320 -11.563  1.00  0.00           H  
ATOM   1531  O2'   C A  48      -7.779 -17.748 -13.459  1.00  0.00           O  
ATOM   1532 HO2'   C A  48      -7.589 -18.507 -14.011  1.00  0.00           H  
ATOM   1533  C3'   C A  48      -8.745 -19.574 -12.187  1.00  0.00           C  
ATOM   1534  H3'   C A  48      -8.664 -20.122 -11.249  1.00  0.00           H  
ATOM   1535  O3'   C A  48      -8.245 -20.444 -13.199  1.00  0.00           O  
ATOM   1536  P     G A  49      -7.002 -21.414 -12.878  1.00  0.00           P  
ATOM   1537  OP1   G A  49      -6.922 -22.407 -13.980  1.00  0.00           O  
ATOM   1538  OP2   G A  49      -7.118 -21.884 -11.474  1.00  0.00           O  
ATOM   1539  O5'   G A  49      -5.730 -20.458 -12.979  1.00  0.00           O  
ATOM   1540  C5'   G A  49      -5.303 -19.932 -14.235  1.00  0.00           C  
ATOM   1541  H5'   G A  49      -6.071 -19.270 -14.636  1.00  0.00           H  
ATOM   1542 H5''   G A  49      -5.134 -20.746 -14.939  1.00  0.00           H  
ATOM   1543  C4'   G A  49      -4.016 -19.155 -14.067  1.00  0.00           C  
ATOM   1544  H4'   G A  49      -3.691 -18.837 -15.058  1.00  0.00           H  
ATOM   1545  O4'   G A  49      -4.245 -18.052 -13.150  1.00  0.00           O  
ATOM   1546  C1'   G A  49      -3.092 -17.846 -12.353  1.00  0.00           C  
ATOM   1547  H1'   G A  49      -2.796 -16.804 -12.485  1.00  0.00           H  
ATOM   1548  N9    G A  49      -3.462 -18.033 -10.953  1.00  0.00           N  
ATOM   1549  C4    G A  49      -2.740 -17.633  -9.855  1.00  0.00           C  
ATOM   1550  N3    G A  49      -1.549 -17.000  -9.876  1.00  0.00           N  
ATOM   1551  C2    G A  49      -1.105 -16.744  -8.659  1.00  0.00           C  
ATOM   1552  N2    G A  49       0.064 -16.120  -8.498  1.00  0.00           N  
ATOM   1553  H21   G A  49       0.599 -15.850  -9.310  1.00  0.00           H  
ATOM   1554  H22   G A  49       0.411 -15.920  -7.569  1.00  0.00           H  
ATOM   1555  N1    G A  49      -1.774 -17.080  -7.511  1.00  0.00           N  
ATOM   1556  H1    G A  49      -1.347 -16.837  -6.629  1.00  0.00           H  
ATOM   1557  C6    G A  49      -3.000 -17.733  -7.463  1.00  0.00           C  
ATOM   1558  O6    G A  49      -3.518 -17.988  -6.370  1.00  0.00           O  
ATOM   1559  C5    G A  49      -3.491 -18.016  -8.764  1.00  0.00           C  
ATOM   1560  N7    G A  49      -4.661 -18.646  -9.167  1.00  0.00           N  
ATOM   1561  C8    G A  49      -4.598 -18.635 -10.470  1.00  0.00           C  
ATOM   1562  H8    G A  49      -5.359 -19.063 -11.105  1.00  0.00           H  
ATOM   1563  C2'   G A  49      -2.012 -18.813 -12.838  1.00  0.00           C  
ATOM   1564  H2'   G A  49      -1.411 -19.195 -12.010  1.00  0.00           H  
ATOM   1565  O2'   G A  49      -1.233 -18.163 -13.825  1.00  0.00           O  
ATOM   1566 HO2'   G A  49      -1.080 -18.804 -14.520  1.00  0.00           H  
ATOM   1567  C3'   G A  49      -2.858 -19.925 -13.448  1.00  0.00           C  
ATOM   1568  H3'   G A  49      -3.202 -20.645 -12.707  1.00  0.00           H  
ATOM   1569  O3'   G A  49      -2.145 -20.673 -14.430  1.00  0.00           O  
ATOM   1570  P     G A  50      -1.301 -21.970 -13.991  1.00  0.00           P  
ATOM   1571  OP1   G A  50      -0.690 -22.533 -15.222  1.00  0.00           O  
ATOM   1572  OP2   G A  50      -2.166 -22.830 -13.143  1.00  0.00           O  
ATOM   1573  O5'   G A  50      -0.133 -21.382 -13.080  1.00  0.00           O  
ATOM   1574  C5'   G A  50       0.907 -20.582 -13.642  1.00  0.00           C  
ATOM   1575  H5'   G A  50       0.526 -19.582 -13.857  1.00  0.00           H  
ATOM   1576 H5''   G A  50       1.261 -21.032 -14.568  1.00  0.00           H  
ATOM   1577  C4'   G A  50       2.063 -20.476 -12.675  1.00  0.00           C  
ATOM   1578  H4'   G A  50       2.947 -20.188 -13.246  1.00  0.00           H  
ATOM   1579  O4'   G A  50       1.711 -19.529 -11.632  1.00  0.00           O  
ATOM   1580  C1'   G A  50       2.182 -19.997 -10.381  1.00  0.00           C  
ATOM   1581  H1'   G A  50       2.775 -19.193  -9.946  1.00  0.00           H  
ATOM   1582  N9    G A  50       1.031 -20.225  -9.514  1.00  0.00           N  
ATOM   1583  C4    G A  50       1.008 -20.127  -8.144  1.00  0.00           C  
ATOM   1584  N3    G A  50       2.053 -19.800  -7.354  1.00  0.00           N  
ATOM   1585  C2    G A  50       1.722 -19.794  -6.076  1.00  0.00           C  
ATOM   1586  N2    G A  50       2.641 -19.495  -5.156  1.00  0.00           N  
ATOM   1587  H21   G A  50       3.581 -19.276  -5.448  1.00  0.00           H  
ATOM   1588  H22   G A  50       2.400 -19.494  -4.174  1.00  0.00           H  
ATOM   1589  N1    G A  50       0.466 -20.081  -5.606  1.00  0.00           N  
ATOM   1590  H1    G A  50       0.319 -20.048  -4.609  1.00  0.00           H  
ATOM   1591  C6    G A  50      -0.626 -20.417  -6.398  1.00  0.00           C  
ATOM   1592  O6    G A  50      -1.717 -20.655  -5.869  1.00  0.00           O  
ATOM   1593  C5    G A  50      -0.286 -20.432  -7.776  1.00  0.00           C  
ATOM   1594  N7    G A  50      -1.062 -20.714  -8.893  1.00  0.00           N  
ATOM   1595  C8    G A  50      -0.240 -20.579  -9.897  1.00  0.00           C  
ATOM   1596  H8    G A  50      -0.528 -20.734 -10.926  1.00  0.00           H  
ATOM   1597  C2'   G A  50       3.017 -21.252 -10.632  1.00  0.00           C  
ATOM   1598  H2'   G A  50       2.884 -21.988  -9.837  1.00  0.00           H  
ATOM   1599  O2'   G A  50       4.369 -20.866 -10.798  1.00  0.00           O  
ATOM   1600 HO2'   G A  50       4.876 -21.369 -10.163  1.00  0.00           H  
ATOM   1601  C3'   G A  50       2.414 -21.761 -11.938  1.00  0.00           C  
ATOM   1602  H3'   G A  50       1.536 -22.386 -11.778  1.00  0.00           H  
ATOM   1603  O3'   G A  50       3.330 -22.551 -12.692  1.00  0.00           O  
ATOM   1604  P     G A  51       3.664 -24.053 -12.226  1.00  0.00           P  
ATOM   1605  OP1   G A  51       4.551 -24.646 -13.259  1.00  0.00           O  
ATOM   1606  OP2   G A  51       2.390 -24.733 -11.878  1.00  0.00           O  
ATOM   1607  O5'   G A  51       4.520 -23.866 -10.895  1.00  0.00           O  
ATOM   1608  C5'   G A  51       4.183 -24.562  -9.697  1.00  0.00           C  
ATOM   1609  H5'   G A  51       4.380 -25.628  -9.822  1.00  0.00           H  
ATOM   1610 H5''   G A  51       3.126 -24.421  -9.472  1.00  0.00           H  
ATOM   1611  C4'   G A  51       5.004 -24.037  -8.544  1.00  0.00           C  
ATOM   1612  H4'   G A  51       6.030 -23.924  -8.895  1.00  0.00           H  
ATOM   1613  O4'   G A  51       4.407 -22.794  -8.078  1.00  0.00           O  
ATOM   1614  C1'   G A  51       4.295 -22.815  -6.667  1.00  0.00           C  
ATOM   1615  H1'   G A  51       4.628 -21.842  -6.304  1.00  0.00           H  
ATOM   1616  N9    G A  51       2.887 -22.975  -6.319  1.00  0.00           N  
ATOM   1617  C4    G A  51       2.360 -23.050  -5.052  1.00  0.00           C  
ATOM   1618  N3    G A  51       3.057 -22.987  -3.898  1.00  0.00           N  
ATOM   1619  C2    G A  51       2.271 -23.094  -2.842  1.00  0.00           C  
ATOM   1620  N2    G A  51       2.798 -23.055  -1.615  1.00  0.00           N  
ATOM   1621  H21   G A  51       3.796 -22.944  -1.509  1.00  0.00           H  
ATOM   1622  H22   G A  51       2.203 -23.143  -0.803  1.00  0.00           H  
ATOM   1623  N1    G A  51       0.912 -23.248  -2.909  1.00  0.00           N  
ATOM   1624  H1    G A  51       0.409 -23.320  -2.039  1.00  0.00           H  
ATOM   1625  C6    G A  51       0.172 -23.312  -4.084  1.00  0.00           C  
ATOM   1626  O6    G A  51      -1.055 -23.448  -4.031  1.00  0.00           O  
ATOM   1627  C5    G A  51       1.001 -23.202  -5.229  1.00  0.00           C  
ATOM   1628  N7    G A  51       0.679 -23.220  -6.580  1.00  0.00           N  
ATOM   1629  C8    G A  51       1.826 -23.082  -7.185  1.00  0.00           C  
ATOM   1630  H8    G A  51       1.931 -23.054  -8.259  1.00  0.00           H  
ATOM   1631  C2'   G A  51       5.187 -23.951  -6.171  1.00  0.00           C  
ATOM   1632  H2'   G A  51       4.811 -24.383  -5.241  1.00  0.00           H  
ATOM   1633  O2'   G A  51       6.515 -23.476  -6.058  1.00  0.00           O  
ATOM   1634 HO2'   G A  51       7.063 -24.083  -6.557  1.00  0.00           H  
ATOM   1635  C3'   G A  51       5.055 -24.944  -7.319  1.00  0.00           C  
ATOM   1636  H3'   G A  51       4.161 -25.561  -7.238  1.00  0.00           H  
ATOM   1637  O3'   G A  51       6.156 -25.846  -7.384  1.00  0.00           O  
ATOM   1638  P     G A  52       5.986 -27.355  -6.852  1.00  0.00           P  
ATOM   1639  OP1   G A  52       7.288 -28.041  -7.057  1.00  0.00           O  
ATOM   1640  OP2   G A  52       4.753 -27.929  -7.448  1.00  0.00           O  
ATOM   1641  O5'   G A  52       5.756 -27.192  -5.284  1.00  0.00           O  
ATOM   1642  C5'   G A  52       6.786 -26.679  -4.441  1.00  0.00           C  
ATOM   1643  H5'   G A  52       7.075 -25.683  -4.777  1.00  0.00           H  
ATOM   1644 H5''   G A  52       7.656 -27.333  -4.482  1.00  0.00           H  
ATOM   1645  C4'   G A  52       6.301 -26.600  -3.012  1.00  0.00           C  
ATOM   1646  H4'   G A  52       7.155 -26.337  -2.387  1.00  0.00           H  
ATOM   1647  O4'   G A  52       5.210 -25.645  -2.934  1.00  0.00           O  
ATOM   1648  C1'   G A  52       4.257 -26.086  -1.982  1.00  0.00           C  
ATOM   1649  H1'   G A  52       4.143 -25.284  -1.252  1.00  0.00           H  
ATOM   1650  N9    G A  52       2.976 -26.260  -2.661  1.00  0.00           N  
ATOM   1651  C4    G A  52       1.761 -26.491  -2.063  1.00  0.00           C  
ATOM   1652  N3    G A  52       1.538 -26.597  -0.737  1.00  0.00           N  
ATOM   1653  C2    G A  52       0.265 -26.821  -0.468  1.00  0.00           C  
ATOM   1654  N2    G A  52      -0.131 -26.955   0.800  1.00  0.00           N  
ATOM   1655  H21   G A  52       0.549 -26.883   1.543  1.00  0.00           H  
ATOM   1656  H22   G A  52      -1.103 -27.129   1.015  1.00  0.00           H  
ATOM   1657  N1    G A  52      -0.713 -26.930  -1.421  1.00  0.00           N  
ATOM   1658  H1    G A  52      -1.655 -27.102  -1.106  1.00  0.00           H  
ATOM   1659  C6    G A  52      -0.510 -26.823  -2.792  1.00  0.00           C  
ATOM   1660  O6    G A  52      -1.468 -26.937  -3.565  1.00  0.00           O  
ATOM   1661  C5    G A  52       0.855 -26.583  -3.099  1.00  0.00           C  
ATOM   1662  N7    G A  52       1.488 -26.415  -4.324  1.00  0.00           N  
ATOM   1663  C8    G A  52       2.741 -26.228  -4.014  1.00  0.00           C  
ATOM   1664  H8    G A  52       3.517 -26.065  -4.748  1.00  0.00           H  
ATOM   1665  C2'   G A  52       4.794 -27.369  -1.345  1.00  0.00           C  
ATOM   1666  H2'   G A  52       3.995 -28.085  -1.144  1.00  0.00           H  
ATOM   1667  O2'   G A  52       5.528 -27.026  -0.185  1.00  0.00           O  
ATOM   1668 HO2'   G A  52       6.386 -27.443  -0.271  1.00  0.00           H  
ATOM   1669  C3'   G A  52       5.717 -27.885  -2.443  1.00  0.00           C  
ATOM   1670  H3'   G A  52       5.185 -28.457  -3.203  1.00  0.00           H  
ATOM   1671  O3'   G A  52       6.737 -28.743  -1.939  1.00  0.00           O  
ATOM   1672  P     U A  53       6.559 -30.339  -2.031  1.00  0.00           P  
ATOM   1673  OP1   U A  53       7.758 -30.954  -1.407  1.00  0.00           O  
ATOM   1674  OP2   U A  53       6.194 -30.694  -3.426  1.00  0.00           O  
ATOM   1675  O5'   U A  53       5.303 -30.642  -1.098  1.00  0.00           O  
ATOM   1676  C5'   U A  53       5.327 -30.328   0.294  1.00  0.00           C  
ATOM   1677  H5'   U A  53       5.403 -29.248   0.426  1.00  0.00           H  
ATOM   1678 H5''   U A  53       6.187 -30.803   0.766  1.00  0.00           H  
ATOM   1679  C4'   U A  53       4.065 -30.823   0.961  1.00  0.00           C  
ATOM   1680  H4'   U A  53       4.273 -30.929   2.027  1.00  0.00           H  
ATOM   1681  O4'   U A  53       2.983 -29.899   0.668  1.00  0.00           O  
ATOM   1682  C1'   U A  53       1.775 -30.618   0.488  1.00  0.00           C  
ATOM   1683  H1'   U A  53       1.047 -30.194   1.181  1.00  0.00           H  
ATOM   1684  N1    U A  53       1.291 -30.379  -0.879  1.00  0.00           N  
ATOM   1685  C6    U A  53       2.166 -30.251  -1.936  1.00  0.00           C  
ATOM   1686  H6    U A  53       3.236 -30.328  -1.745  1.00  0.00           H  
ATOM   1687  C2    U A  53      -0.075 -30.287  -1.071  1.00  0.00           C  
ATOM   1688  O2    U A  53      -0.882 -30.396  -0.165  1.00  0.00           O  
ATOM   1689  N3    U A  53      -0.464 -30.063  -2.366  1.00  0.00           N  
ATOM   1690  H3    U A  53      -1.454 -29.979  -2.532  1.00  0.00           H  
ATOM   1691  C4    U A  53       0.351 -29.928  -3.466  1.00  0.00           C  
ATOM   1692  O4    U A  53      -0.154 -29.737  -4.571  1.00  0.00           O  
ATOM   1693  C5    U A  53       1.748 -30.035  -3.187  1.00  0.00           C  
ATOM   1694  H5    U A  53       2.473 -29.941  -3.995  1.00  0.00           H  
ATOM   1695  C2'   U A  53       2.064 -32.089   0.790  1.00  0.00           C  
ATOM   1696  H2'   U A  53       1.494 -32.754   0.138  1.00  0.00           H  
ATOM   1697  O2'   U A  53       1.818 -32.325   2.164  1.00  0.00           O  
ATOM   1698 HO2'   U A  53       2.581 -32.790   2.507  1.00  0.00           H  
ATOM   1699  C3'   U A  53       3.552 -32.170   0.473  1.00  0.00           C  
ATOM   1700  H3'   U A  53       3.747 -32.312  -0.589  1.00  0.00           H  
ATOM   1701  O3'   U A  53       4.196 -33.251   1.143  1.00  0.00           O  
ATOM   1702  P     U A  54       4.496 -34.619   0.351  1.00  0.00           P  
ATOM   1703  OP1   U A  54       5.490 -35.381   1.148  1.00  0.00           O  
ATOM   1704  OP2   U A  54       4.789 -34.292  -1.068  1.00  0.00           O  
ATOM   1705  O5'   U A  54       3.111 -35.406   0.401  1.00  0.00           O  
ATOM   1706  C5'   U A  54       2.451 -35.654   1.641  1.00  0.00           C  
ATOM   1707  H5'   U A  54       2.357 -34.723   2.201  1.00  0.00           H  
ATOM   1708 H5''   U A  54       3.028 -36.365   2.231  1.00  0.00           H  
ATOM   1709  C4'   U A  54       1.073 -36.226   1.395  1.00  0.00           C  
ATOM   1710  H4'   U A  54       0.749 -36.711   2.316  1.00  0.00           H  
ATOM   1711  O4'   U A  54       0.194 -35.150   0.965  1.00  0.00           O  
ATOM   1712  C1'   U A  54      -0.611 -35.589  -0.114  1.00  0.00           C  
ATOM   1713  H1'   U A  54      -1.639 -35.307   0.121  1.00  0.00           H  
ATOM   1714  N1    U A  54      -0.203 -34.858  -1.322  1.00  0.00           N  
ATOM   1715  C6    U A  54       1.125 -34.618  -1.597  1.00  0.00           C  
ATOM   1716  H6    U A  54       1.880 -34.981  -0.901  1.00  0.00           H  
ATOM   1717  C2    U A  54      -1.196 -34.416  -2.176  1.00  0.00           C  
ATOM   1718  O2    U A  54      -2.380 -34.610  -1.971  1.00  0.00           O  
ATOM   1719  N3    U A  54      -0.752 -33.740  -3.281  1.00  0.00           N  
ATOM   1720  H3    U A  54      -1.458 -33.404  -3.917  1.00  0.00           H  
ATOM   1721  C4    U A  54       0.553 -33.466  -3.616  1.00  0.00           C  
ATOM   1722  O4    U A  54       0.792 -32.840  -4.648  1.00  0.00           O  
ATOM   1723  C5    U A  54       1.520 -33.955  -2.687  1.00  0.00           C  
ATOM   1724  H5    U A  54       2.582 -33.789  -2.868  1.00  0.00           H  
ATOM   1725  C2'   U A  54      -0.441 -37.103  -0.217  1.00  0.00           C  
ATOM   1726  H2'   U A  54      -0.529 -37.451  -1.248  1.00  0.00           H  
ATOM   1727  O2'   U A  54      -1.372 -37.723   0.652  1.00  0.00           O  
ATOM   1728 HO2'   U A  54      -1.024 -37.627   1.539  1.00  0.00           H  
ATOM   1729  C3'   U A  54       0.985 -37.274   0.292  1.00  0.00           C  
ATOM   1730  H3'   U A  54       1.730 -37.105  -0.485  1.00  0.00           H  
ATOM   1731  O3'   U A  54       1.226 -38.585   0.796  1.00  0.00           O  
ATOM   1732  P     C A  55       2.297 -39.538   0.068  1.00  0.00           P  
ATOM   1733  OP1   C A  55       2.134 -40.896   0.645  1.00  0.00           O  
ATOM   1734  OP2   C A  55       3.625 -38.876   0.115  1.00  0.00           O  
ATOM   1735  O5'   C A  55       1.808 -39.581  -1.449  1.00  0.00           O  
ATOM   1736  C5'   C A  55       2.318 -40.555  -2.360  1.00  0.00           C  
ATOM   1737  H5'   C A  55       2.555 -41.474  -1.822  1.00  0.00           H  
ATOM   1738 H5''   C A  55       3.224 -40.179  -2.834  1.00  0.00           H  
ATOM   1739  C4'   C A  55       1.295 -40.858  -3.432  1.00  0.00           C  
ATOM   1740  H4'   C A  55       1.837 -41.108  -4.344  1.00  0.00           H  
ATOM   1741  O4'   C A  55       0.428 -41.928  -2.959  1.00  0.00           O  
ATOM   1742  C1'   C A  55      -0.925 -41.602  -3.226  1.00  0.00           C  
ATOM   1743  H1'   C A  55      -1.395 -42.494  -3.640  1.00  0.00           H  
ATOM   1744  N1    C A  55      -1.587 -41.284  -1.949  1.00  0.00           N  
ATOM   1745  C6    C A  55      -0.853 -41.057  -0.818  1.00  0.00           C  
ATOM   1746  H6    C A  55       0.234 -41.117  -0.862  1.00  0.00           H  
ATOM   1747  C2    C A  55      -2.982 -41.216  -1.909  1.00  0.00           C  
ATOM   1748  O2    C A  55      -3.626 -41.428  -2.948  1.00  0.00           O  
ATOM   1749  N3    C A  55      -3.596 -40.921  -0.742  1.00  0.00           N  
ATOM   1750  C4    C A  55      -2.870 -40.699   0.355  1.00  0.00           C  
ATOM   1751  N4    C A  55      -3.517 -40.411   1.483  1.00  0.00           N  
ATOM   1752  H41   C A  55      -3.002 -40.237   2.333  1.00  0.00           H  
ATOM   1753  H42   C A  55      -4.526 -40.367   1.483  1.00  0.00           H  
ATOM   1754  C5    C A  55      -1.447 -40.763   0.344  1.00  0.00           C  
ATOM   1755  H5    C A  55      -0.865 -40.579   1.247  1.00  0.00           H  
ATOM   1756  C2'   C A  55      -0.910 -40.442  -4.218  1.00  0.00           C  
ATOM   1757  H2'   C A  55      -1.787 -39.801  -4.103  1.00  0.00           H  
ATOM   1758  O2'   C A  55      -0.777 -40.964  -5.527  1.00  0.00           O  
ATOM   1759 HO2'   C A  55      -0.084 -40.461  -5.955  1.00  0.00           H  
ATOM   1760  C3'   C A  55       0.353 -39.711  -3.782  1.00  0.00           C  
ATOM   1761  H3'   C A  55       0.184 -39.055  -2.929  1.00  0.00           H  
ATOM   1762  O3'   C A  55       0.890 -38.889  -4.815  1.00  0.00           O  
ATOM   1763  P     A A  56       0.593 -37.308  -4.814  1.00  0.00           P  
ATOM   1764  OP1   A A  56       1.374 -36.712  -5.928  1.00  0.00           O  
ATOM   1765  OP2   A A  56       0.774 -36.792  -3.434  1.00  0.00           O  
ATOM   1766  O5'   A A  56      -0.953 -37.207  -5.184  1.00  0.00           O  
ATOM   1767  C5'   A A  56      -1.457 -37.772  -6.394  1.00  0.00           C  
ATOM   1768  H5'   A A  56      -1.218 -38.836  -6.430  1.00  0.00           H  
ATOM   1769 H5''   A A  56      -1.002 -37.278  -7.251  1.00  0.00           H  
ATOM   1770  C4'   A A  56      -2.956 -37.597  -6.466  1.00  0.00           C  
ATOM   1771  H4'   A A  56      -3.256 -37.742  -7.504  1.00  0.00           H  
ATOM   1772  O4'   A A  56      -3.582 -38.528  -5.544  1.00  0.00           O  
ATOM   1773  C1'   A A  56      -4.701 -37.914  -4.930  1.00  0.00           C  
ATOM   1774  H1'   A A  56      -5.556 -38.569  -5.101  1.00  0.00           H  
ATOM   1775  N9    A A  56      -4.461 -37.854  -3.489  1.00  0.00           N  
ATOM   1776  C4    A A  56      -5.421 -37.776  -2.510  1.00  0.00           C  
ATOM   1777  N3    A A  56      -6.754 -37.738  -2.676  1.00  0.00           N  
ATOM   1778  C2    A A  56      -7.371 -37.663  -1.500  1.00  0.00           C  
ATOM   1779  H2    A A  56      -8.460 -37.627  -1.545  1.00  0.00           H  
ATOM   1780  N1    A A  56      -6.847 -37.624  -0.269  1.00  0.00           N  
ATOM   1781  C6    A A  56      -5.504 -37.665  -0.137  1.00  0.00           C  
ATOM   1782  N6    A A  56      -4.983 -37.628   1.089  1.00  0.00           N  
ATOM   1783  H61   A A  56      -3.981 -37.656   1.209  1.00  0.00           H  
ATOM   1784  H62   A A  56      -5.593 -37.566   1.891  1.00  0.00           H  
ATOM   1785  C5    A A  56      -4.734 -37.745  -1.310  1.00  0.00           C  
ATOM   1786  N7    A A  56      -3.364 -37.801  -1.528  1.00  0.00           N  
ATOM   1787  C8    A A  56      -3.255 -37.864  -2.832  1.00  0.00           C  
ATOM   1788  H8    A A  56      -2.305 -37.916  -3.343  1.00  0.00           H  
ATOM   1789  C2'   A A  56      -4.892 -36.542  -5.577  1.00  0.00           C  
ATOM   1790  H2'   A A  56      -5.232 -35.800  -4.852  1.00  0.00           H  
ATOM   1791  O2'   A A  56      -5.772 -36.678  -6.676  1.00  0.00           O  
ATOM   1792 HO2'   A A  56      -5.319 -36.319  -7.440  1.00  0.00           H  
ATOM   1793  C3'   A A  56      -3.474 -36.231  -6.042  1.00  0.00           C  
ATOM   1794  H3'   A A  56      -2.861 -35.793  -5.255  1.00  0.00           H  
ATOM   1795  O3'   A A  56      -3.451 -35.304  -7.124  1.00  0.00           O  
ATOM   1796  P     A A  57      -3.432 -33.725  -6.822  1.00  0.00           P  
ATOM   1797  OP1   A A  57      -3.622 -33.021  -8.116  1.00  0.00           O  
ATOM   1798  OP2   A A  57      -2.239 -33.422  -5.991  1.00  0.00           O  
ATOM   1799  O5'   A A  57      -4.729 -33.486  -5.927  1.00  0.00           O  
ATOM   1800  C5'   A A  57      -6.040 -33.596  -6.482  1.00  0.00           C  
ATOM   1801  H5'   A A  57      -6.587 -34.392  -5.976  1.00  0.00           H  
ATOM   1802 H5''   A A  57      -5.975 -33.831  -7.544  1.00  0.00           H  
ATOM   1803  C4'   A A  57      -6.788 -32.295  -6.313  1.00  0.00           C  
ATOM   1804  H4'   A A  57      -7.792 -32.439  -6.713  1.00  0.00           H  
ATOM   1805  O4'   A A  57      -6.770 -31.932  -4.903  1.00  0.00           O  
ATOM   1806  C1'   A A  57      -6.078 -30.712  -4.730  1.00  0.00           C  
ATOM   1807  H1'   A A  57      -6.830 -29.938  -4.573  1.00  0.00           H  
ATOM   1808  N9    A A  57      -5.270 -30.813  -3.515  1.00  0.00           N  
ATOM   1809  C4    A A  57      -5.748 -30.917  -2.232  1.00  0.00           C  
ATOM   1810  N3    A A  57      -7.034 -30.945  -1.840  1.00  0.00           N  
ATOM   1811  C2    A A  57      -7.119 -31.055  -0.516  1.00  0.00           C  
ATOM   1812  H2    A A  57      -8.132 -31.087  -0.114  1.00  0.00           H  
ATOM   1813  N1    A A  57      -6.137 -31.134   0.392  1.00  0.00           N  
ATOM   1814  C6    A A  57      -4.857 -31.101  -0.035  1.00  0.00           C  
ATOM   1815  N6    A A  57      -3.881 -31.175   0.870  1.00  0.00           N  
ATOM   1816  H61   A A  57      -2.915 -31.151   0.578  1.00  0.00           H  
ATOM   1817  H62   A A  57      -4.115 -31.254   1.849  1.00  0.00           H  
ATOM   1818  C5    A A  57      -4.632 -30.988  -1.418  1.00  0.00           C  
ATOM   1819  N7    A A  57      -3.470 -30.930  -2.174  1.00  0.00           N  
ATOM   1820  C8    A A  57      -3.901 -30.825  -3.407  1.00  0.00           C  
ATOM   1821  H8    A A  57      -3.240 -30.754  -4.258  1.00  0.00           H  
ATOM   1822  C2'   A A  57      -5.271 -30.478  -6.005  1.00  0.00           C  
ATOM   1823  H2'   A A  57      -4.311 -30.998  -5.977  1.00  0.00           H  
ATOM   1824  O2'   A A  57      -5.134 -29.084  -6.205  1.00  0.00           O  
ATOM   1825 HO2'   A A  57      -5.900 -28.800  -6.705  1.00  0.00           H  
ATOM   1826  C3'   A A  57      -6.189 -31.101  -7.051  1.00  0.00           C  
ATOM   1827  H3'   A A  57      -5.651 -31.410  -7.946  1.00  0.00           H  
ATOM   1828  O3'   A A  57      -7.201 -30.199  -7.490  1.00  0.00           O  
ATOM   1829  P     U A  58      -7.803 -30.337  -8.975  1.00  0.00           P  
ATOM   1830  OP1   U A  58      -8.337 -31.715  -9.114  1.00  0.00           O  
ATOM   1831  OP2   U A  58      -6.789 -29.841  -9.939  1.00  0.00           O  
ATOM   1832  O5'   U A  58      -9.041 -29.332  -8.983  1.00  0.00           O  
ATOM   1833  C5'   U A  58      -8.859 -27.939  -9.232  1.00  0.00           C  
ATOM   1834  H5'   U A  58      -8.997 -27.734 -10.294  1.00  0.00           H  
ATOM   1835 H5''   U A  58      -7.853 -27.638  -8.941  1.00  0.00           H  
ATOM   1836  C4'   U A  58      -9.860 -27.134  -8.436  1.00  0.00           C  
ATOM   1837  H4'   U A  58      -9.756 -26.090  -8.735  1.00  0.00           H  
ATOM   1838  O4'   U A  58     -11.186 -27.678  -8.672  1.00  0.00           O  
ATOM   1839  C1'   U A  58     -11.913 -27.721  -7.459  1.00  0.00           C  
ATOM   1840  H1'   U A  58     -12.868 -27.229  -7.646  1.00  0.00           H  
ATOM   1841  N1    U A  58     -12.188 -29.129  -7.134  1.00  0.00           N  
ATOM   1842  C6    U A  58     -11.379 -30.140  -7.602  1.00  0.00           C  
ATOM   1843  H6    U A  58     -10.522 -29.883  -8.223  1.00  0.00           H  
ATOM   1844  C2    U A  58     -13.288 -29.405  -6.344  1.00  0.00           C  
ATOM   1845  O2    U A  58     -14.029 -28.541  -5.913  1.00  0.00           O  
ATOM   1846  N3    U A  58     -13.491 -30.735  -6.077  1.00  0.00           N  
ATOM   1847  H3    U A  58     -14.288 -30.964  -5.503  1.00  0.00           H  
ATOM   1848  C4    U A  58     -12.726 -31.793  -6.510  1.00  0.00           C  
ATOM   1849  O4    U A  58     -13.036 -32.937  -6.180  1.00  0.00           O  
ATOM   1850  C5    U A  58     -11.609 -31.426  -7.322  1.00  0.00           C  
ATOM   1851  H5    U A  58     -10.944 -32.196  -7.713  1.00  0.00           H  
ATOM   1852  C2'   U A  58     -11.092 -26.985  -6.400  1.00  0.00           C  
ATOM   1853  H2'   U A  58     -11.204 -27.442  -5.415  1.00  0.00           H  
ATOM   1854  O2'   U A  58     -11.461 -25.618  -6.414  1.00  0.00           O  
ATOM   1855 HO2'   U A  58     -11.461 -25.329  -7.330  1.00  0.00           H  
ATOM   1856  C3'   U A  58      -9.674 -27.179  -6.925  1.00  0.00           C  
ATOM   1857  H3'   U A  58      -9.230 -28.119  -6.601  1.00  0.00           H  
ATOM   1858  O3'   U A  58      -8.788 -26.151  -6.487  1.00  0.00           O  
ATOM   1859  P     U A  59      -8.010 -26.306  -5.089  1.00  0.00           P  
ATOM   1860  OP1   U A  59      -7.518 -24.962  -4.693  1.00  0.00           O  
ATOM   1861  OP2   U A  59      -7.046 -27.429  -5.215  1.00  0.00           O  
ATOM   1862  O5'   U A  59      -9.141 -26.748  -4.056  1.00  0.00           O  
ATOM   1863  C5'   U A  59     -10.054 -25.796  -3.511  1.00  0.00           C  
ATOM   1864  H5'   U A  59     -10.773 -25.496  -4.274  1.00  0.00           H  
ATOM   1865 H5''   U A  59      -9.511 -24.915  -3.170  1.00  0.00           H  
ATOM   1866  C4'   U A  59     -10.796 -26.397  -2.339  1.00  0.00           C  
ATOM   1867  H4'   U A  59     -11.544 -25.671  -2.017  1.00  0.00           H  
ATOM   1868  O4'   U A  59     -11.362 -27.672  -2.753  1.00  0.00           O  
ATOM   1869  C1'   U A  59     -10.773 -28.723  -2.012  1.00  0.00           C  
ATOM   1870  H1'   U A  59     -11.512 -29.056  -1.283  1.00  0.00           H  
ATOM   1871  N1    U A  59     -10.500 -29.839  -2.929  1.00  0.00           N  
ATOM   1872  C6    U A  59      -9.735 -29.660  -4.059  1.00  0.00           C  
ATOM   1873  H6    U A  59      -9.335 -28.668  -4.271  1.00  0.00           H  
ATOM   1874  C2    U A  59     -11.033 -31.076  -2.619  1.00  0.00           C  
ATOM   1875  O2    U A  59     -11.723 -31.271  -1.635  1.00  0.00           O  
ATOM   1876  N3    U A  59     -10.730 -32.077  -3.506  1.00  0.00           N  
ATOM   1877  H3    U A  59     -11.080 -32.998  -3.283  1.00  0.00           H  
ATOM   1878  C4    U A  59      -9.974 -31.968  -4.651  1.00  0.00           C  
ATOM   1879  O4    U A  59      -9.808 -32.958  -5.362  1.00  0.00           O  
ATOM   1880  C5    U A  59      -9.465 -30.657  -4.905  1.00  0.00           C  
ATOM   1881  H5    U A  59      -8.856 -30.471  -5.789  1.00  0.00           H  
ATOM   1882  C2'   U A  59      -9.520 -28.156  -1.349  1.00  0.00           C  
ATOM   1883  H2'   U A  59      -8.655 -28.209  -2.012  1.00  0.00           H  
ATOM   1884  O2'   U A  59      -9.311 -28.830  -0.123  1.00  0.00           O  
ATOM   1885 HO2'   U A  59     -10.030 -28.580   0.460  1.00  0.00           H  
ATOM   1886  C3'   U A  59      -9.934 -26.707  -1.120  1.00  0.00           C  
ATOM   1887  H3'   U A  59      -9.078 -26.036  -1.053  1.00  0.00           H  
ATOM   1888  O3'   U A  59     -10.665 -26.534   0.092  1.00  0.00           O  
ATOM   1889  P     C A  60     -10.234 -25.381   1.128  1.00  0.00           P  
ATOM   1890  OP1   C A  60     -11.177 -25.438   2.274  1.00  0.00           O  
ATOM   1891  OP2   C A  60     -10.074 -24.112   0.373  1.00  0.00           O  
ATOM   1892  O5'   C A  60      -8.797 -25.840   1.641  1.00  0.00           O  
ATOM   1893  C5'   C A  60      -8.620 -27.085   2.315  1.00  0.00           C  
ATOM   1894  H5'   C A  60      -8.854 -27.908   1.638  1.00  0.00           H  
ATOM   1895 H5''   C A  60      -9.285 -27.137   3.177  1.00  0.00           H  
ATOM   1896  C4'   C A  60      -7.191 -27.225   2.790  1.00  0.00           C  
ATOM   1897  H4'   C A  60      -7.217 -27.413   3.864  1.00  0.00           H  
ATOM   1898  O4'   C A  60      -6.547 -28.283   2.031  1.00  0.00           O  
ATOM   1899  C1'   C A  60      -5.199 -27.931   1.768  1.00  0.00           C  
ATOM   1900  H1'   C A  60      -4.580 -28.755   2.125  1.00  0.00           H  
ATOM   1901  N1    C A  60      -5.018 -27.825   0.309  1.00  0.00           N  
ATOM   1902  C6    C A  60      -6.077 -27.967  -0.544  1.00  0.00           C  
ATOM   1903  H6    C A  60      -7.071 -28.158  -0.141  1.00  0.00           H  
ATOM   1904  C2    C A  60      -3.738 -27.576  -0.193  1.00  0.00           C  
ATOM   1905  O2    C A  60      -2.795 -27.445   0.601  1.00  0.00           O  
ATOM   1906  N3    C A  60      -3.557 -27.483  -1.529  1.00  0.00           N  
ATOM   1907  C4    C A  60      -4.595 -27.627  -2.353  1.00  0.00           C  
ATOM   1908  N4    C A  60      -4.366 -27.533  -3.663  1.00  0.00           N  
ATOM   1909  H41   C A  60      -5.123 -27.638  -4.324  1.00  0.00           H  
ATOM   1910  H42   C A  60      -3.428 -27.359  -3.996  1.00  0.00           H  
ATOM   1911  C5    C A  60      -5.912 -27.876  -1.871  1.00  0.00           C  
ATOM   1912  H5    C A  60      -6.753 -27.989  -2.555  1.00  0.00           H  
ATOM   1913  C2'   C A  60      -4.910 -26.631   2.518  1.00  0.00           C  
ATOM   1914  H2'   C A  60      -4.224 -25.990   1.963  1.00  0.00           H  
ATOM   1915  O2'   C A  60      -4.438 -26.947   3.814  1.00  0.00           O  
ATOM   1916 HO2'   C A  60      -4.907 -26.377   4.425  1.00  0.00           H  
ATOM   1917  C3'   C A  60      -6.299 -26.010   2.576  1.00  0.00           C  
ATOM   1918  H3'   C A  60      -6.559 -25.477   1.662  1.00  0.00           H  
ATOM   1919  O3'   C A  60      -6.428 -25.066   3.637  1.00  0.00           O  
ATOM   1920  P     C A  61      -6.145 -23.507   3.359  1.00  0.00           P  
ATOM   1921  OP1   C A  61      -6.647 -22.749   4.534  1.00  0.00           O  
ATOM   1922  OP2   C A  61      -6.643 -23.168   2.001  1.00  0.00           O  
ATOM   1923  O5'   C A  61      -4.554 -23.399   3.339  1.00  0.00           O  
ATOM   1924  C5'   C A  61      -3.795 -23.480   4.545  1.00  0.00           C  
ATOM   1925  H5'   C A  61      -3.923 -24.466   4.995  1.00  0.00           H  
ATOM   1926 H5''   C A  61      -4.137 -22.723   5.249  1.00  0.00           H  
ATOM   1927  C4'   C A  61      -2.328 -23.253   4.256  1.00  0.00           C  
ATOM   1928  H4'   C A  61      -1.802 -23.234   5.211  1.00  0.00           H  
ATOM   1929  O4'   C A  61      -1.859 -24.296   3.356  1.00  0.00           O  
ATOM   1930  C1'   C A  61      -1.006 -23.735   2.373  1.00  0.00           C  
ATOM   1931  H1'   C A  61      -0.105 -24.349   2.342  1.00  0.00           H  
ATOM   1932  N1    C A  61      -1.674 -23.837   1.064  1.00  0.00           N  
ATOM   1933  C6    C A  61      -3.024 -24.037   0.981  1.00  0.00           C  
ATOM   1934  H6    C A  61      -3.614 -24.113   1.894  1.00  0.00           H  
ATOM   1935  C2    C A  61      -0.905 -23.726  -0.097  1.00  0.00           C  
ATOM   1936  O2    C A  61       0.316 -23.539   0.003  1.00  0.00           O  
ATOM   1937  N3    C A  61      -1.510 -23.823  -1.301  1.00  0.00           N  
ATOM   1938  C4    C A  61      -2.827 -24.023  -1.372  1.00  0.00           C  
ATOM   1939  N4    C A  61      -3.378 -24.117  -2.581  1.00  0.00           N  
ATOM   1940  H41   C A  61      -4.371 -24.269  -2.682  1.00  0.00           H  
ATOM   1941  H42   C A  61      -2.792 -24.039  -3.401  1.00  0.00           H  
ATOM   1942  C5    C A  61      -3.636 -24.137  -0.205  1.00  0.00           C  
ATOM   1943  H5    C A  61      -4.712 -24.299  -0.275  1.00  0.00           H  
ATOM   1944  C2'   C A  61      -0.710 -22.299   2.801  1.00  0.00           C  
ATOM   1945  H2'   C A  61      -0.569 -21.642   1.941  1.00  0.00           H  
ATOM   1946  O2'   C A  61       0.404 -22.306   3.675  1.00  0.00           O  
ATOM   1947 HO2'   C A  61       0.174 -21.755   4.424  1.00  0.00           H  
ATOM   1948  C3'   C A  61      -1.993 -21.948   3.543  1.00  0.00           C  
ATOM   1949  H3'   C A  61      -2.795 -21.640   2.872  1.00  0.00           H  
ATOM   1950  O3'   C A  61      -1.812 -20.876   4.464  1.00  0.00           O  
ATOM   1951  P     C A  62      -2.040 -19.359   3.980  1.00  0.00           P  
ATOM   1952  OP1   C A  62      -1.874 -18.484   5.169  1.00  0.00           O  
ATOM   1953  OP2   C A  62      -3.300 -19.299   3.196  1.00  0.00           O  
ATOM   1954  O5'   C A  62      -0.827 -19.083   2.984  1.00  0.00           O  
ATOM   1955  C5'   C A  62       0.515 -19.009   3.464  1.00  0.00           C  
ATOM   1956  H5'   C A  62       0.779 -19.941   3.965  1.00  0.00           H  
ATOM   1957 H5''   C A  62       0.609 -18.187   4.172  1.00  0.00           H  
ATOM   1958  C4'   C A  62       1.468 -18.777   2.314  1.00  0.00           C  
ATOM   1959  H4'   C A  62       2.465 -18.637   2.732  1.00  0.00           H  
ATOM   1960  O4'   C A  62       1.377 -19.890   1.387  1.00  0.00           O  
ATOM   1961  C1'   C A  62       1.593 -19.427   0.065  1.00  0.00           C  
ATOM   1962  H1'   C A  62       2.456 -19.969  -0.323  1.00  0.00           H  
ATOM   1963  N1    C A  62       0.425 -19.791  -0.754  1.00  0.00           N  
ATOM   1964  C6    C A  62      -0.788 -20.048  -0.175  1.00  0.00           C  
ATOM   1965  H6    C A  62      -0.895 -19.972   0.907  1.00  0.00           H  
ATOM   1966  C2    C A  62       0.574 -19.873  -2.141  1.00  0.00           C  
ATOM   1967  O2    C A  62       1.682 -19.632  -2.642  1.00  0.00           O  
ATOM   1968  N3    C A  62      -0.489 -20.213  -2.903  1.00  0.00           N  
ATOM   1969  C4    C A  62      -1.666 -20.466  -2.329  1.00  0.00           C  
ATOM   1970  N4    C A  62      -2.683 -20.800  -3.121  1.00  0.00           N  
ATOM   1971  H41   C A  62      -3.592 -21.001  -2.731  1.00  0.00           H  
ATOM   1972  H42   C A  62      -2.541 -20.857  -4.120  1.00  0.00           H  
ATOM   1973  C5    C A  62      -1.850 -20.388  -0.917  1.00  0.00           C  
ATOM   1974  H5    C A  62      -2.817 -20.598  -0.459  1.00  0.00           H  
ATOM   1975  C2'   C A  62       1.850 -17.920   0.133  1.00  0.00           C  
ATOM   1976  H2'   C A  62       1.379 -17.392  -0.699  1.00  0.00           H  
ATOM   1977  O2'   C A  62       3.247 -17.704   0.199  1.00  0.00           O  
ATOM   1978 HO2'   C A  62       3.405 -17.125   0.945  1.00  0.00           H  
ATOM   1979  C3'   C A  62       1.175 -17.558   1.452  1.00  0.00           C  
ATOM   1980  H3'   C A  62       0.104 -17.389   1.343  1.00  0.00           H  
ATOM   1981  O3'   C A  62       1.709 -16.367   2.026  1.00  0.00           O  
ATOM   1982  P     C A  63       1.128 -14.934   1.581  1.00  0.00           P  
ATOM   1983  OP1   C A  63       1.830 -13.903   2.387  1.00  0.00           O  
ATOM   1984  OP2   C A  63      -0.356 -15.001   1.607  1.00  0.00           O  
ATOM   1985  O5'   C A  63       1.591 -14.783   0.064  1.00  0.00           O  
ATOM   1986  C5'   C A  63       2.967 -14.614  -0.272  1.00  0.00           C  
ATOM   1987  H5'   C A  63       3.509 -15.541  -0.081  1.00  0.00           H  
ATOM   1988 H5''   C A  63       3.401 -13.819   0.335  1.00  0.00           H  
ATOM   1989  C4'   C A  63       3.109 -14.248  -1.732  1.00  0.00           C  
ATOM   1990  H4'   C A  63       4.122 -13.875  -1.882  1.00  0.00           H  
ATOM   1991  O4'   C A  63       2.793 -15.413  -2.540  1.00  0.00           O  
ATOM   1992  C1'   C A  63       2.074 -15.016  -3.694  1.00  0.00           C  
ATOM   1993  H1'   C A  63       2.604 -15.426  -4.555  1.00  0.00           H  
ATOM   1994  N1    C A  63       0.740 -15.637  -3.646  1.00  0.00           N  
ATOM   1995  C6    C A  63       0.100 -15.831  -2.454  1.00  0.00           C  
ATOM   1996  H6    C A  63       0.582 -15.521  -1.526  1.00  0.00           H  
ATOM   1997  C2    C A  63       0.134 -16.028  -4.843  1.00  0.00           C  
ATOM   1998  O2    C A  63       0.736 -15.843  -5.911  1.00  0.00           O  
ATOM   1999  N3    C A  63      -1.090 -16.599  -4.809  1.00  0.00           N  
ATOM   2000  C4    C A  63      -1.707 -16.784  -3.641  1.00  0.00           C  
ATOM   2001  N4    C A  63      -2.913 -17.348  -3.657  1.00  0.00           N  
ATOM   2002  H41   C A  63      -3.414 -17.505  -2.795  1.00  0.00           H  
ATOM   2003  H42   C A  63      -3.328 -17.614  -4.539  1.00  0.00           H  
ATOM   2004  C5    C A  63      -1.113 -16.397  -2.404  1.00  0.00           C  
ATOM   2005  H5    C A  63      -1.626 -16.555  -1.456  1.00  0.00           H  
ATOM   2006  C2'   C A  63       2.041 -13.488  -3.717  1.00  0.00           C  
ATOM   2007  H2'   C A  63       1.098 -13.112  -4.118  1.00  0.00           H  
ATOM   2008  O2'   C A  63       3.167 -13.022  -4.436  1.00  0.00           O  
ATOM   2009 HO2'   C A  63       3.356 -12.140  -4.113  1.00  0.00           H  
ATOM   2010  C3'   C A  63       2.162 -13.165  -2.232  1.00  0.00           C  
ATOM   2011  H3'   C A  63       1.203 -13.199  -1.715  1.00  0.00           H  
ATOM   2012  O3'   C A  63       2.693 -11.862  -1.998  1.00  0.00           O  
ATOM   2013  P     G A  64       1.697 -10.613  -1.809  1.00  0.00           P  
ATOM   2014  OP1   G A  64       2.514  -9.472  -1.326  1.00  0.00           O  
ATOM   2015  OP2   G A  64       0.521 -11.060  -1.019  1.00  0.00           O  
ATOM   2016  O5'   G A  64       1.214 -10.277  -3.291  1.00  0.00           O  
ATOM   2017  C5'   G A  64      -0.037 -10.753  -3.786  1.00  0.00           C  
ATOM   2018  H5'   G A  64      -0.822 -10.030  -3.560  1.00  0.00           H  
ATOM   2019 H5''   G A  64      -0.285 -11.704  -3.316  1.00  0.00           H  
ATOM   2020  C4'   G A  64       0.038 -10.952  -5.282  1.00  0.00           C  
ATOM   2021  H4'   G A  64       0.931 -10.436  -5.638  1.00  0.00           H  
ATOM   2022  O4'   G A  64       0.042 -12.381  -5.562  1.00  0.00           O  
ATOM   2023  C1'   G A  64      -0.858 -12.666  -6.617  1.00  0.00           C  
ATOM   2024  H1'   G A  64      -0.342 -13.338  -7.305  1.00  0.00           H  
ATOM   2025  N9    G A  64      -2.005 -13.379  -6.062  1.00  0.00           N  
ATOM   2026  C4    G A  64      -3.005 -14.007  -6.767  1.00  0.00           C  
ATOM   2027  N3    G A  64      -3.104 -14.079  -8.111  1.00  0.00           N  
ATOM   2028  C2    G A  64      -4.179 -14.750  -8.490  1.00  0.00           C  
ATOM   2029  N2    G A  64      -4.433 -14.918  -9.790  1.00  0.00           N  
ATOM   2030  H21   G A  64      -3.802 -14.531 -10.477  1.00  0.00           H  
ATOM   2031  H22   G A  64      -5.253 -15.432 -10.085  1.00  0.00           H  
ATOM   2032  N1    G A  64      -5.083 -15.306  -7.623  1.00  0.00           N  
ATOM   2033  H1    G A  64      -5.871 -15.800  -8.018  1.00  0.00           H  
ATOM   2034  C6    G A  64      -5.002 -15.245  -6.237  1.00  0.00           C  
ATOM   2035  O6    G A  64      -5.874 -15.781  -5.546  1.00  0.00           O  
ATOM   2036  C5    G A  64      -3.853 -14.528  -5.813  1.00  0.00           C  
ATOM   2037  N7    G A  64      -3.397 -14.235  -4.534  1.00  0.00           N  
ATOM   2038  C8    G A  64      -2.302 -13.555  -4.733  1.00  0.00           C  
ATOM   2039  H8    G A  64      -1.690 -13.168  -3.931  1.00  0.00           H  
ATOM   2040  C2'   G A  64      -1.212 -11.333  -7.271  1.00  0.00           C  
ATOM   2041  H2'   G A  64      -2.219 -11.345  -7.693  1.00  0.00           H  
ATOM   2042  O2'   G A  64      -0.219 -11.014  -8.227  1.00  0.00           O  
ATOM   2043 HO2'   G A  64       0.172 -10.184  -7.950  1.00  0.00           H  
ATOM   2044  C3'   G A  64      -1.139 -10.394  -6.073  1.00  0.00           C  
ATOM   2045  H3'   G A  64      -2.055 -10.395  -5.484  1.00  0.00           H  
ATOM   2046  O3'   G A  64      -0.916  -9.039  -6.458  1.00  0.00           O  
ATOM   2047  P     U A  65      -2.028  -7.921  -6.136  1.00  0.00           P  
ATOM   2048  OP1   U A  65      -1.390  -6.594  -6.323  1.00  0.00           O  
ATOM   2049  OP2   U A  65      -2.670  -8.249  -4.836  1.00  0.00           O  
ATOM   2050  O5'   U A  65      -3.116  -8.118  -7.284  1.00  0.00           O  
ATOM   2051  C5'   U A  65      -2.770  -7.971  -8.660  1.00  0.00           C  
ATOM   2052  H5'   U A  65      -1.969  -8.666  -8.915  1.00  0.00           H  
ATOM   2053 H5''   U A  65      -2.430  -6.953  -8.849  1.00  0.00           H  
ATOM   2054  C4'   U A  65      -3.971  -8.255  -9.533  1.00  0.00           C  
ATOM   2055  H4'   U A  65      -3.803  -7.770 -10.494  1.00  0.00           H  
ATOM   2056  O4'   U A  65      -4.141  -9.698  -9.631  1.00  0.00           O  
ATOM   2057  C1'   U A  65      -5.502 -10.033  -9.429  1.00  0.00           C  
ATOM   2058  H1'   U A  65      -5.770 -10.768 -10.189  1.00  0.00           H  
ATOM   2059  N1    U A  65      -5.635 -10.665  -8.108  1.00  0.00           N  
ATOM   2060  C6    U A  65      -4.691 -10.471  -7.125  1.00  0.00           C  
ATOM   2061  H6    U A  65      -3.827  -9.844  -7.342  1.00  0.00           H  
ATOM   2062  C2    U A  65      -6.744 -11.458  -7.882  1.00  0.00           C  
ATOM   2063  O2    U A  65      -7.598 -11.660  -8.726  1.00  0.00           O  
ATOM   2064  N3    U A  65      -6.816 -12.008  -6.629  1.00  0.00           N  
ATOM   2065  H3    U A  65      -7.619 -12.589  -6.437  1.00  0.00           H  
ATOM   2066  C4    U A  65      -5.915 -11.854  -5.602  1.00  0.00           C  
ATOM   2067  O4    U A  65      -6.130 -12.405  -4.523  1.00  0.00           O  
ATOM   2068  C5    U A  65      -4.795 -11.025  -5.914  1.00  0.00           C  
ATOM   2069  H5    U A  65      -4.027 -10.844  -5.163  1.00  0.00           H  
ATOM   2070  C2'   U A  65      -6.296  -8.737  -9.571  1.00  0.00           C  
ATOM   2071  H2'   U A  65      -7.211  -8.756  -8.975  1.00  0.00           H  
ATOM   2072  O2'   U A  65      -6.541  -8.496 -10.944  1.00  0.00           O  
ATOM   2073 HO2'   U A  65      -6.561  -7.544 -11.055  1.00  0.00           H  
ATOM   2074  C3'   U A  65      -5.302  -7.735  -9.003  1.00  0.00           C  
ATOM   2075  H3'   U A  65      -5.316  -7.705  -7.914  1.00  0.00           H  
ATOM   2076  O3'   U A  65      -5.556  -6.402  -9.441  1.00  0.00           O  
ATOM   2077  P     C A  66      -5.913  -5.260  -8.366  1.00  0.00           P  
ATOM   2078  OP1   C A  66      -5.566  -3.953  -8.979  1.00  0.00           O  
ATOM   2079  OP2   C A  66      -5.324  -5.633  -7.054  1.00  0.00           O  
ATOM   2080  O5'   C A  66      -7.500  -5.338  -8.236  1.00  0.00           O  
ATOM   2081  C5'   C A  66      -8.342  -5.106  -9.364  1.00  0.00           C  
ATOM   2082  H5'   C A  66      -7.821  -5.393 -10.278  1.00  0.00           H  
ATOM   2083 H5''   C A  66      -8.599  -4.049  -9.421  1.00  0.00           H  
ATOM   2084  C4'   C A  66      -9.613  -5.914  -9.242  1.00  0.00           C  
ATOM   2085  H4'   C A  66     -10.205  -5.739 -10.140  1.00  0.00           H  
ATOM   2086  O4'   C A  66      -9.271  -7.311  -9.036  1.00  0.00           O  
ATOM   2087  C1'   C A  66     -10.225  -7.914  -8.176  1.00  0.00           C  
ATOM   2088  H1'   C A  66     -10.643  -8.765  -8.715  1.00  0.00           H  
ATOM   2089  N1    C A  66      -9.523  -8.431  -6.988  1.00  0.00           N  
ATOM   2090  C6    C A  66      -8.226  -8.084  -6.732  1.00  0.00           C  
ATOM   2091  H6    C A  66      -7.707  -7.405  -7.408  1.00  0.00           H  
ATOM   2092  C2    C A  66     -10.206  -9.290  -6.123  1.00  0.00           C  
ATOM   2093  O2    C A  66     -11.384  -9.582  -6.372  1.00  0.00           O  
ATOM   2094  N3    C A  66      -9.569  -9.780  -5.037  1.00  0.00           N  
ATOM   2095  C4    C A  66      -8.301  -9.441  -4.800  1.00  0.00           C  
ATOM   2096  N4    C A  66      -7.713  -9.952  -3.719  1.00  0.00           N  
ATOM   2097  H41   C A  66      -6.754  -9.722  -3.504  1.00  0.00           H  
ATOM   2098  H42   C A  66      -8.230 -10.574  -3.113  1.00  0.00           H  
ATOM   2099  C5    C A  66      -7.581  -8.564  -5.661  1.00  0.00           C  
ATOM   2100  H5    C A  66      -6.545  -8.293  -5.456  1.00  0.00           H  
ATOM   2101  C2'   C A  66     -11.287  -6.862  -7.855  1.00  0.00           C  
ATOM   2102  H2'   C A  66     -11.638  -6.946  -6.825  1.00  0.00           H  
ATOM   2103  O2'   C A  66     -12.333  -6.977  -8.801  1.00  0.00           O  
ATOM   2104 HO2'   C A  66     -12.479  -6.102  -9.161  1.00  0.00           H  
ATOM   2105  C3'   C A  66     -10.500  -5.573  -8.054  1.00  0.00           C  
ATOM   2106  H3'   C A  66      -9.911  -5.302  -7.178  1.00  0.00           H  
ATOM   2107  O3'   C A  66     -11.343  -4.456  -8.326  1.00  0.00           O  
ATOM   2108  P     G A  67     -12.000  -3.634  -7.108  1.00  0.00           P  
ATOM   2109  OP1   G A  67     -12.515  -2.356  -7.664  1.00  0.00           O  
ATOM   2110  OP2   G A  67     -11.035  -3.608  -5.980  1.00  0.00           O  
ATOM   2111  O5'   G A  67     -13.248  -4.523  -6.670  1.00  0.00           O  
ATOM   2112  C5'   G A  67     -14.309  -4.802  -7.583  1.00  0.00           C  
ATOM   2113  H5'   G A  67     -13.956  -5.482  -8.360  1.00  0.00           H  
ATOM   2114 H5''   G A  67     -14.649  -3.878  -8.048  1.00  0.00           H  
ATOM   2115  C4'   G A  67     -15.470  -5.440  -6.855  1.00  0.00           C  
ATOM   2116  H4'   G A  67     -16.357  -5.318  -7.477  1.00  0.00           H  
ATOM   2117  O4'   G A  67     -15.147  -6.830  -6.570  1.00  0.00           O  
ATOM   2118  C1'   G A  67     -15.635  -7.181  -5.286  1.00  0.00           C  
ATOM   2119  H1'   G A  67     -16.223  -8.091  -5.405  1.00  0.00           H  
ATOM   2120  N9    G A  67     -14.494  -7.485  -4.428  1.00  0.00           N  
ATOM   2121  C4    G A  67     -14.507  -8.259  -3.292  1.00  0.00           C  
ATOM   2122  N3    G A  67     -15.585  -8.876  -2.765  1.00  0.00           N  
ATOM   2123  C2    G A  67     -15.281  -9.548  -1.669  1.00  0.00           C  
ATOM   2124  N2    G A  67     -16.234 -10.217  -1.016  1.00  0.00           N  
ATOM   2125  H21   G A  67     -17.180 -10.201  -1.369  1.00  0.00           H  
ATOM   2126  H22   G A  67     -16.012 -10.734  -0.177  1.00  0.00           H  
ATOM   2127  N1    G A  67     -14.022  -9.613  -1.132  1.00  0.00           N  
ATOM   2128  H1    G A  67     -13.892 -10.156  -0.290  1.00  0.00           H  
ATOM   2129  C6    G A  67     -12.897  -8.987  -1.655  1.00  0.00           C  
ATOM   2130  O6    G A  67     -11.805  -9.113  -1.088  1.00  0.00           O  
ATOM   2131  C5    G A  67     -13.206  -8.259  -2.834  1.00  0.00           C  
ATOM   2132  N7    G A  67     -12.392  -7.499  -3.663  1.00  0.00           N  
ATOM   2133  C8    G A  67     -13.199  -7.060  -4.590  1.00  0.00           C  
ATOM   2134  H8    G A  67     -12.881  -6.422  -5.402  1.00  0.00           H  
ATOM   2135  C2'   G A  67     -16.480  -6.009  -4.788  1.00  0.00           C  
ATOM   2136  H2'   G A  67     -16.415  -5.897  -3.704  1.00  0.00           H  
ATOM   2137  O2'   G A  67     -17.808  -6.182  -5.245  1.00  0.00           O  
ATOM   2138 HO2'   G A  67     -18.098  -5.332  -5.578  1.00  0.00           H  
ATOM   2139  C3'   G A  67     -15.800  -4.844  -5.494  1.00  0.00           C  
ATOM   2140  H3'   G A  67     -14.903  -4.507  -4.975  1.00  0.00           H  
ATOM   2141  O3'   G A  67     -16.646  -3.704  -5.608  1.00  0.00           O  
ATOM   2142  P     C A  68     -16.525  -2.510  -4.537  1.00  0.00           P  
ATOM   2143  OP1   C A  68     -17.494  -1.458  -4.935  1.00  0.00           O  
ATOM   2144  OP2   C A  68     -15.089  -2.163  -4.380  1.00  0.00           O  
ATOM   2145  O5'   C A  68     -17.030  -3.162  -3.174  1.00  0.00           O  
ATOM   2146  C5'   C A  68     -18.330  -3.739  -3.073  1.00  0.00           C  
ATOM   2147  H5'   C A  68     -18.506  -4.402  -3.922  1.00  0.00           H  
ATOM   2148 H5''   C A  68     -19.084  -2.953  -3.076  1.00  0.00           H  
ATOM   2149  C4'   C A  68     -18.453  -4.531  -1.792  1.00  0.00           C  
ATOM   2150  H4'   C A  68     -19.503  -4.799  -1.667  1.00  0.00           H  
ATOM   2151  O4'   C A  68     -17.564  -5.678  -1.848  1.00  0.00           O  
ATOM   2152  C1'   C A  68     -17.082  -5.969  -0.546  1.00  0.00           C  
ATOM   2153  H1'   C A  68     -17.377  -6.994  -0.320  1.00  0.00           H  
ATOM   2154  N1    C A  68     -15.610  -5.913  -0.567  1.00  0.00           N  
ATOM   2155  C6    C A  68     -14.947  -5.194  -1.522  1.00  0.00           C  
ATOM   2156  H6    C A  68     -15.514  -4.650  -2.277  1.00  0.00           H  
ATOM   2157  C2    C A  68     -14.897  -6.610   0.412  1.00  0.00           C  
ATOM   2158  O2    C A  68     -15.521  -7.257   1.265  1.00  0.00           O  
ATOM   2159  N3    C A  68     -13.546  -6.565   0.405  1.00  0.00           N  
ATOM   2160  C4    C A  68     -12.908  -5.863  -0.533  1.00  0.00           C  
ATOM   2161  N4    C A  68     -11.576  -5.851  -0.502  1.00  0.00           N  
ATOM   2162  H41   C A  68     -11.058  -5.333  -1.195  1.00  0.00           H  
ATOM   2163  H42   C A  68     -11.085  -6.365   0.216  1.00  0.00           H  
ATOM   2164  C5    C A  68     -13.609  -5.143  -1.544  1.00  0.00           C  
ATOM   2165  H5    C A  68     -13.076  -4.573  -2.305  1.00  0.00           H  
ATOM   2166  C2'   C A  68     -17.719  -4.964   0.416  1.00  0.00           C  
ATOM   2167  H2'   C A  68     -17.020  -4.653   1.194  1.00  0.00           H  
ATOM   2168  O2'   C A  68     -18.906  -5.529   0.939  1.00  0.00           O  
ATOM   2169 HO2'   C A  68     -19.578  -4.848   0.895  1.00  0.00           H  
ATOM   2170  C3'   C A  68     -18.026  -3.806  -0.525  1.00  0.00           C  
ATOM   2171  H3'   C A  68     -17.161  -3.168  -0.700  1.00  0.00           H  
ATOM   2172  O3'   C A  68     -19.055  -2.955  -0.027  1.00  0.00           O  
ATOM   2173  P     G A  69     -18.668  -1.668   0.859  1.00  0.00           P  
ATOM   2174  OP1   G A  69     -19.914  -0.887   1.066  1.00  0.00           O  
ATOM   2175  OP2   G A  69     -17.485  -1.012   0.248  1.00  0.00           O  
ATOM   2176  O5'   G A  69     -18.231  -2.284   2.263  1.00  0.00           O  
ATOM   2177  C5'   G A  69     -19.147  -3.053   3.041  1.00  0.00           C  
ATOM   2178  H5'   G A  69     -19.382  -3.982   2.520  1.00  0.00           H  
ATOM   2179 H5''   G A  69     -20.067  -2.489   3.191  1.00  0.00           H  
ATOM   2180  C4'   G A  69     -18.548  -3.379   4.392  1.00  0.00           C  
ATOM   2181  H4'   G A  69     -19.372  -3.509   5.095  1.00  0.00           H  
ATOM   2182  O4'   G A  69     -17.699  -4.554   4.274  1.00  0.00           O  
ATOM   2183  C1'   G A  69     -16.619  -4.450   5.190  1.00  0.00           C  
ATOM   2184  H1'   G A  69     -16.652  -5.336   5.826  1.00  0.00           H  
ATOM   2185  N9    G A  69     -15.368  -4.475   4.438  1.00  0.00           N  
ATOM   2186  C4    G A  69     -14.135  -4.849   4.915  1.00  0.00           C  
ATOM   2187  N3    G A  69     -13.862  -5.266   6.170  1.00  0.00           N  
ATOM   2188  C2    G A  69     -12.582  -5.549   6.327  1.00  0.00           C  
ATOM   2189  N2    G A  69     -12.136  -5.974   7.512  1.00  0.00           N  
ATOM   2190  H21   G A  69     -12.782  -6.075   8.281  1.00  0.00           H  
ATOM   2191  H22   G A  69     -11.156  -6.188   7.639  1.00  0.00           H  
ATOM   2192  N1    G A  69     -11.642  -5.435   5.336  1.00  0.00           N  
ATOM   2193  H1    G A  69     -10.691  -5.678   5.564  1.00  0.00           H  
ATOM   2194  C6    G A  69     -11.899  -5.009   4.038  1.00  0.00           C  
ATOM   2195  O6    G A  69     -10.974  -4.941   3.220  1.00  0.00           O  
ATOM   2196  C5    G A  69     -13.270  -4.699   3.851  1.00  0.00           C  
ATOM   2197  N7    G A  69     -13.946  -4.245   2.727  1.00  0.00           N  
ATOM   2198  C8    G A  69     -15.184  -4.125   3.124  1.00  0.00           C  
ATOM   2199  H8    G A  69     -15.981  -3.778   2.485  1.00  0.00           H  
ATOM   2200  C2'   G A  69     -16.821  -3.161   5.986  1.00  0.00           C  
ATOM   2201  H2'   G A  69     -15.870  -2.676   6.219  1.00  0.00           H  
ATOM   2202  O2'   G A  69     -17.587  -3.454   7.140  1.00  0.00           O  
ATOM   2203 HO2'   G A  69     -18.221  -2.743   7.235  1.00  0.00           H  
ATOM   2204  C3'   G A  69     -17.619  -2.332   4.989  1.00  0.00           C  
ATOM   2205  H3'   G A  69     -16.989  -1.874   4.227  1.00  0.00           H  
ATOM   2206  O3'   G A  69     -18.331  -1.267   5.612  1.00  0.00           O  
ATOM   2207  P     G A  70     -17.588   0.133   5.889  1.00  0.00           P  
ATOM   2208  OP1   G A  70     -18.516   0.971   6.691  1.00  0.00           O  
ATOM   2209  OP2   G A  70     -17.063   0.649   4.599  1.00  0.00           O  
ATOM   2210  O5'   G A  70     -16.350  -0.261   6.814  1.00  0.00           O  
ATOM   2211  C5'   G A  70     -16.529  -0.520   8.206  1.00  0.00           C  
ATOM   2212  H5'   G A  70     -17.411  -1.144   8.354  1.00  0.00           H  
ATOM   2213 H5''   G A  70     -16.667   0.419   8.740  1.00  0.00           H  
ATOM   2214  C4'   G A  70     -15.318  -1.231   8.770  1.00  0.00           C  
ATOM   2215  H4'   G A  70     -15.610  -1.680   9.719  1.00  0.00           H  
ATOM   2216  O4'   G A  70     -14.812  -2.192   7.808  1.00  0.00           O  
ATOM   2217  C1'   G A  70     -13.422  -2.379   8.021  1.00  0.00           C  
ATOM   2218  H1'   G A  70     -13.283  -3.417   8.326  1.00  0.00           H  
ATOM   2219  N9    G A  70     -12.723  -2.183   6.754  1.00  0.00           N  
ATOM   2220  C4    G A  70     -11.371  -2.318   6.541  1.00  0.00           C  
ATOM   2221  N3    G A  70     -10.452  -2.661   7.467  1.00  0.00           N  
ATOM   2222  C2    G A  70      -9.233  -2.704   6.961  1.00  0.00           C  
ATOM   2223  N2    G A  70      -8.200  -3.022   7.745  1.00  0.00           N  
ATOM   2224  H21   G A  70      -8.362  -3.228   8.720  1.00  0.00           H  
ATOM   2225  H22   G A  70      -7.263  -3.053   7.368  1.00  0.00           H  
ATOM   2226  N1    G A  70      -8.935  -2.437   5.650  1.00  0.00           N  
ATOM   2227  H1    G A  70      -7.968  -2.501   5.369  1.00  0.00           H  
ATOM   2228  C6    G A  70      -9.862  -2.084   4.676  1.00  0.00           C  
ATOM   2229  O6    G A  70      -9.484  -1.864   3.520  1.00  0.00           O  
ATOM   2230  C5    G A  70     -11.181  -2.030   5.205  1.00  0.00           C  
ATOM   2231  N7    G A  70     -12.387  -1.721   4.591  1.00  0.00           N  
ATOM   2232  C8    G A  70     -13.270  -1.825   5.546  1.00  0.00           C  
ATOM   2233  H8    G A  70     -14.326  -1.646   5.401  1.00  0.00           H  
ATOM   2234  C2'   G A  70     -12.985  -1.397   9.111  1.00  0.00           C  
ATOM   2235  H2'   G A  70     -12.021  -0.941   8.881  1.00  0.00           H  
ATOM   2236  O2'   G A  70     -12.988  -2.072  10.356  1.00  0.00           O  
ATOM   2237 HO2'   G A  70     -13.280  -1.436  11.009  1.00  0.00           H  
ATOM   2238  C3'   G A  70     -14.102  -0.363   9.048  1.00  0.00           C  
ATOM   2239  H3'   G A  70     -13.946   0.375   8.261  1.00  0.00           H  
ATOM   2240  O3'   G A  70     -14.236   0.370  10.262  1.00  0.00           O  
ATOM   2241  P     A A  71     -13.448   1.761  10.447  1.00  0.00           P  
ATOM   2242  OP1   A A  71     -13.913   2.362  11.723  1.00  0.00           O  
ATOM   2243  OP2   A A  71     -13.558   2.539   9.187  1.00  0.00           O  
ATOM   2244  O5'   A A  71     -11.926   1.324  10.629  1.00  0.00           O  
ATOM   2245  C5'   A A  71     -11.491   0.651  11.808  1.00  0.00           C  
ATOM   2246  H5'   A A  71     -12.064  -0.268  11.941  1.00  0.00           H  
ATOM   2247 H5''   A A  71     -11.643   1.291  12.676  1.00  0.00           H  
ATOM   2248  C4'   A A  71     -10.021   0.310  11.704  1.00  0.00           C  
ATOM   2249  H4'   A A  71      -9.719  -0.149  12.646  1.00  0.00           H  
ATOM   2250  O4'   A A  71      -9.805  -0.544  10.549  1.00  0.00           O  
ATOM   2251  C1'   A A  71      -8.528  -0.275   9.992  1.00  0.00           C  
ATOM   2252  H1'   A A  71      -7.972  -1.214   9.997  1.00  0.00           H  
ATOM   2253  N9    A A  71      -8.705   0.141   8.601  1.00  0.00           N  
ATOM   2254  C4    A A  71      -7.712   0.251   7.659  1.00  0.00           C  
ATOM   2255  N3    A A  71      -6.402   0.002   7.824  1.00  0.00           N  
ATOM   2256  C2    A A  71      -5.737   0.218   6.693  1.00  0.00           C  
ATOM   2257  H2    A A  71      -4.662   0.038   6.741  1.00  0.00           H  
ATOM   2258  N1    A A  71      -6.200   0.625   5.503  1.00  0.00           N  
ATOM   2259  C6    A A  71      -7.521   0.865   5.371  1.00  0.00           C  
ATOM   2260  N6    A A  71      -7.977   1.270   4.186  1.00  0.00           N  
ATOM   2261  H61   A A  71      -8.961   1.457   4.065  1.00  0.00           H  
ATOM   2262  H62   A A  71      -7.340   1.385   3.410  1.00  0.00           H  
ATOM   2263  C5    A A  71      -8.337   0.673   6.500  1.00  0.00           C  
ATOM   2264  N7    A A  71      -9.700   0.827   6.705  1.00  0.00           N  
ATOM   2265  C8    A A  71      -9.867   0.500   7.964  1.00  0.00           C  
ATOM   2266  H8    A A  71     -10.829   0.516   8.455  1.00  0.00           H  
ATOM   2267  C2'   A A  71      -7.862   0.791  10.865  1.00  0.00           C  
ATOM   2268  H2'   A A  71      -7.273   1.490  10.269  1.00  0.00           H  
ATOM   2269  O2'   A A  71      -7.101   0.146  11.869  1.00  0.00           O  
ATOM   2270 HO2'   A A  71      -7.356   0.546  12.701  1.00  0.00           H  
ATOM   2271  C3'   A A  71      -9.081   1.482  11.462  1.00  0.00           C  
ATOM   2272  H3'   A A  71      -9.519   2.215  10.785  1.00  0.00           H  
ATOM   2273  O3'   A A  71      -8.776   2.182  12.665  1.00  0.00           O  
ATOM   2274  P     G A  72      -8.211   3.687  12.591  1.00  0.00           P  
ATOM   2275  OP1   G A  72      -7.906   4.106  13.983  1.00  0.00           O  
ATOM   2276  OP2   G A  72      -9.141   4.501  11.768  1.00  0.00           O  
ATOM   2277  O5'   G A  72      -6.833   3.547  11.802  1.00  0.00           O  
ATOM   2278  C5'   G A  72      -5.734   2.833  12.365  1.00  0.00           C  
ATOM   2279  H5'   G A  72      -6.000   1.782  12.484  1.00  0.00           H  
ATOM   2280 H5''   G A  72      -5.486   3.247  13.341  1.00  0.00           H  
ATOM   2281  C4'   G A  72      -4.523   2.940  11.467  1.00  0.00           C  
ATOM   2282  H4'   G A  72      -3.666   2.555  12.020  1.00  0.00           H  
ATOM   2283  O4'   G A  72      -4.777   2.231  10.227  1.00  0.00           O  
ATOM   2284  C1'   G A  72      -4.051   2.846   9.176  1.00  0.00           C  
ATOM   2285  H1'   G A  72      -3.349   2.101   8.797  1.00  0.00           H  
ATOM   2286  N9    G A  72      -4.983   3.172   8.101  1.00  0.00           N  
ATOM   2287  C4    G A  72      -4.656   3.459   6.798  1.00  0.00           C  
ATOM   2288  N3    G A  72      -3.410   3.488   6.281  1.00  0.00           N  
ATOM   2289  C2    G A  72      -3.415   3.797   4.998  1.00  0.00           C  
ATOM   2290  N2    G A  72      -2.261   3.873   4.330  1.00  0.00           N  
ATOM   2291  H21   G A  72      -1.396   3.692   4.819  1.00  0.00           H  
ATOM   2292  H22   G A  72      -2.248   4.119   3.352  1.00  0.00           H  
ATOM   2293  N1    G A  72      -4.551   4.055   4.274  1.00  0.00           N  
ATOM   2294  H1    G A  72      -4.445   4.284   3.298  1.00  0.00           H  
ATOM   2295  C6    G A  72      -5.845   4.029   4.782  1.00  0.00           C  
ATOM   2296  O6    G A  72      -6.801   4.277   4.039  1.00  0.00           O  
ATOM   2297  C5    G A  72      -5.857   3.700   6.164  1.00  0.00           C  
ATOM   2298  N7    G A  72      -6.917   3.569   7.051  1.00  0.00           N  
ATOM   2299  C8    G A  72      -6.351   3.257   8.184  1.00  0.00           C  
ATOM   2300  H8    G A  72      -6.902   3.085   9.097  1.00  0.00           H  
ATOM   2301  C2'   G A  72      -3.332   4.067   9.754  1.00  0.00           C  
ATOM   2302  H2'   G A  72      -3.370   4.918   9.072  1.00  0.00           H  
ATOM   2303  O2'   G A  72      -2.009   3.694  10.090  1.00  0.00           O  
ATOM   2304 HO2'   G A  72      -1.974   3.630  11.045  1.00  0.00           H  
ATOM   2305  C3'   G A  72      -4.159   4.342  11.006  1.00  0.00           C  
ATOM   2306  H3'   G A  72      -5.046   4.941  10.801  1.00  0.00           H  
ATOM   2307  O3'   G A  72      -3.421   5.049  12.000  1.00  0.00           O  
ATOM   2308  P     C A  73      -3.451   6.657  12.027  1.00  0.00           P  
ATOM   2309  OP1   C A  73      -2.716   7.099  13.239  1.00  0.00           O  
ATOM   2310  OP2   C A  73      -4.850   7.107  11.814  1.00  0.00           O  
ATOM   2311  O5'   C A  73      -2.598   7.083  10.749  1.00  0.00           O  
ATOM   2312  C5'   C A  73      -1.231   6.698  10.616  1.00  0.00           C  
ATOM   2313  H5'   C A  73      -1.143   5.614  10.709  1.00  0.00           H  
ATOM   2314 H5''   C A  73      -0.636   7.169  11.398  1.00  0.00           H  
ATOM   2315  C4'   C A  73      -0.697   7.125   9.268  1.00  0.00           C  
ATOM   2316  H4'   C A  73       0.391   7.062   9.307  1.00  0.00           H  
ATOM   2317  O4'   C A  73      -1.291   6.288   8.241  1.00  0.00           O  
ATOM   2318  C1'   C A  73      -1.528   7.055   7.075  1.00  0.00           C  
ATOM   2319  H1'   C A  73      -1.002   6.560   6.258  1.00  0.00           H  
ATOM   2320  N1    C A  73      -2.969   7.009   6.777  1.00  0.00           N  
ATOM   2321  C6    C A  73      -3.895   7.054   7.781  1.00  0.00           C  
ATOM   2322  H6    C A  73      -3.563   7.128   8.817  1.00  0.00           H  
ATOM   2323  C2    C A  73      -3.379   6.915   5.444  1.00  0.00           C  
ATOM   2324  O2    C A  73      -2.519   6.875   4.552  1.00  0.00           O  
ATOM   2325  N3    C A  73      -4.700   6.870   5.160  1.00  0.00           N  
ATOM   2326  C4    C A  73      -5.595   6.913   6.147  1.00  0.00           C  
ATOM   2327  N4    C A  73      -6.885   6.862   5.818  1.00  0.00           N  
ATOM   2328  H41   C A  73      -7.594   6.891   6.536  1.00  0.00           H  
ATOM   2329  H42   C A  73      -7.149   6.787   4.846  1.00  0.00           H  
ATOM   2330  C5    C A  73      -5.207   7.010   7.515  1.00  0.00           C  
ATOM   2331  H5    C A  73      -5.949   7.045   8.313  1.00  0.00           H  
ATOM   2332  C2'   C A  73      -0.994   8.467   7.325  1.00  0.00           C  
ATOM   2333  H2'   C A  73      -1.641   9.226   6.879  1.00  0.00           H  
ATOM   2334  O2'   C A  73       0.338   8.538   6.851  1.00  0.00           O  
ATOM   2335 HO2'   C A  73       0.835   9.049   7.490  1.00  0.00           H  
ATOM   2336  H3'   C A  73      -2.025   8.845   9.215  1.00  0.00           H  
ATOM   2337  C3'   C A  73      -1.044   8.547   8.847  1.00  0.00           C  
ATOM   2338  O3'   C A  73      -0.121   9.511   9.368  1.00  0.00           O  
ATOM   2339 HO3'   C A  73      -0.066   9.368  10.316  1.00  0.00           H  
ENDMDL
END
