# Supplementary material for: RPocket: an intuitive database of RNA pocket topology information with RNA-ligand data resources
Source: BMC Bioinformatics. 2021 Sep 8;22:428. doi: 10.1186/s12859-021-04349-4 (PMC8424408; doi:10.1186/s12859-021-04349-4)
Supplement: Supplementary file 7 — Additional file 7. Folder S3: Nine other experimental structures and their modeling structures and pockets. [file 12859_2021_4349_MOESM7_ESM.zip › 12859_2021_4349_MOESM7_ESM/2TRA_d1.pdb]

REMARK                                                              
ATOM      1 HO5' U5      1     -14.184  85.057  24.289  1.00  0.00           H  
ATOM      2  O5' U5      1     -13.362  84.940  24.810  1.00  0.00           O  
ATOM      3  C5' U5      1     -13.616  84.089  25.925  1.00  0.00           C  
ATOM      4  H5' U5      1     -13.996  83.128  25.571  1.00  0.00           H  
ATOM      5 H5'' U5      1     -14.381  84.544  26.558  1.00  0.00           H  
ATOM      6  C4' U5      1     -12.363  83.839  26.783  1.00  0.00           C  
ATOM      7  H4' U5      1     -11.944  84.795  27.100  1.00  0.00           H  
ATOM      8  O4' U5      1     -12.744  83.096  27.935  1.00  0.00           O  
ATOM      9  C1' U5      1     -11.678  82.234  28.317  1.00  0.00           C  
ATOM     10  H1' U5      1     -11.317  82.535  29.304  1.00  0.00           H  
ATOM     11  N1  U5      1     -12.120  80.811  28.391  1.00  0.00           N  
ATOM     12  C6  U5      1     -13.138  80.323  27.596  1.00  0.00           C  
ATOM     13  H6  U5      1     -13.601  80.971  26.861  1.00  0.00           H  
ATOM     14  C5  U5      1     -13.589  79.049  27.752  1.00  0.00           C  
ATOM     15  H5  U5      1     -14.402  78.683  27.141  1.00  0.00           H  
ATOM     16  C4  U5      1     -13.019  78.159  28.738  1.00  0.00           C  
ATOM     17  O4  U5      1     -13.394  77.014  28.965  1.00  0.00           O  
ATOM     18  N3  U5      1     -11.970  78.692  29.445  1.00  0.00           N  
ATOM     19  H3  U5      1     -11.478  78.073  30.075  1.00  0.00           H  
ATOM     20  C2  U5      1     -11.487  79.978  29.326  1.00  0.00           C  
ATOM     21  O2  U5      1     -10.544  80.335  30.033  1.00  0.00           O  
ATOM     22  C3' U5      1     -11.257  83.027  26.093  1.00  0.00           C  
ATOM     23  H3' U5      1     -11.733  82.221  25.529  1.00  0.00           H  
ATOM     24  C2' U5      1     -10.535  82.425  27.315  1.00  0.00           C  
ATOM     25  H2' U5      1     -10.076  81.469  27.061  1.00  0.00           H  
ATOM     26  O2' U5      1      -9.589  83.299  27.934  1.00  0.00           O  
ATOM     27 HO2' U5      1      -8.691  83.015  27.686  1.00  0.00           H  
ATOM     28  O3' U5      1     -10.406  83.797  25.244  1.00  0.00           O  
ATOM     29  P   C       2      -9.588  83.104  24.035  1.00  0.00           P  
ATOM     30  OP1 C       2      -8.838  84.176  23.320  1.00  0.00           O  
ATOM     31  OP2 C       2     -10.541  82.267  23.254  1.00  0.00           O  
ATOM     32  O5' C       2      -8.528  82.108  24.751  1.00  0.00           O  
ATOM     33  C5' C       2      -7.337  82.590  25.360  1.00  0.00           C  
ATOM     34  H5' C       2      -7.572  83.406  26.044  1.00  0.00           H  
ATOM     35 H5'' C       2      -6.672  82.986  24.590  1.00  0.00           H  
ATOM     36  C4' C       2      -6.585  81.492  26.136  1.00  0.00           C  
ATOM     37  H4' C       2      -5.719  81.941  26.625  1.00  0.00           H  
ATOM     38  O4' C       2      -7.397  80.870  27.132  1.00  0.00           O  
ATOM     39  C1' C       2      -7.026  79.494  27.242  1.00  0.00           C  
ATOM     40  H1' C       2      -6.694  79.292  28.264  1.00  0.00           H  
ATOM     41  N1  C       2      -8.176  78.587  26.934  1.00  0.00           N  
ATOM     42  C6  C       2      -9.232  78.986  26.149  1.00  0.00           C  
ATOM     43  H6  C       2      -9.198  79.948  25.656  1.00  0.00           H  
ATOM     44  C5  C       2     -10.319  78.189  26.006  1.00  0.00           C  
ATOM     45  H5  C       2     -11.151  78.516  25.400  1.00  0.00           H  
ATOM     46  C4  C       2     -10.297  76.932  26.667  1.00  0.00           C  
ATOM     47  N4  C       2     -11.312  76.121  26.577  1.00  0.00           N  
ATOM     48  H41 C       2     -11.232  75.222  27.042  1.00  0.00           H  
ATOM     49  H42 C       2     -12.140  76.393  26.079  1.00  0.00           H  
ATOM     50  N3  C       2      -9.267  76.497  27.359  1.00  0.00           N  
ATOM     51  C2  C       2      -8.190  77.305  27.501  1.00  0.00           C  
ATOM     52  O2  C       2      -7.232  76.857  28.131  1.00  0.00           O  
ATOM     53  C3' C       2      -6.080  80.360  25.237  1.00  0.00           C  
ATOM     54  H3' C       2      -6.894  80.050  24.578  1.00  0.00           H  
ATOM     55  C2' C       2      -5.844  79.261  26.289  1.00  0.00           C  
ATOM     56  H2' C       2      -5.888  78.274  25.829  1.00  0.00           H  
ATOM     57  O2' C       2      -4.635  79.426  27.039  1.00  0.00           O  
ATOM     58 HO2' C       2      -4.367  78.572  27.430  1.00  0.00           H  
ATOM     59  O3' C       2      -4.927  80.720  24.476  1.00  0.00           O  
ATOM     60  P   C       3      -4.557  79.932  23.114  1.00  0.00           P  
ATOM     61  OP1 C       3      -3.320  80.556  22.560  1.00  0.00           O  
ATOM     62  OP2 C       3      -5.773  79.902  22.254  1.00  0.00           O  
ATOM     63  O5' C       3      -4.227  78.404  23.554  1.00  0.00           O  
ATOM     64  C5' C       3      -2.979  78.045  24.136  1.00  0.00           C  
ATOM     65  H5' C       3      -2.814  78.628  25.043  1.00  0.00           H  
ATOM     66 H5'' C       3      -2.175  78.276  23.435  1.00  0.00           H  
ATOM     67  C4' C       3      -2.890  76.548  24.485  1.00  0.00           C  
ATOM     68  H4' C       3      -1.877  76.339  24.834  1.00  0.00           H  
ATOM     69  O4' C       3      -3.805  76.167  25.516  1.00  0.00           O  
ATOM     70  C1' C       3      -4.230  74.825  25.276  1.00  0.00           C  
ATOM     71  H1' C       3      -3.986  74.198  26.138  1.00  0.00           H  
ATOM     72  N1  C       3      -5.701  74.747  25.024  1.00  0.00           N  
ATOM     73  C6  C       3      -6.407  75.805  24.509  1.00  0.00           C  
ATOM     74  H6  C       3      -5.891  76.722  24.258  1.00  0.00           H  
ATOM     75  C5  C       3      -7.744  75.705  24.314  1.00  0.00           C  
ATOM     76  H5  C       3      -8.293  76.543  23.912  1.00  0.00           H  
ATOM     77  C4  C       3      -8.361  74.467  24.641  1.00  0.00           C  
ATOM     78  N4  C       3      -9.645  74.315  24.479  1.00  0.00           N  
ATOM     79  H41 C       3     -10.074  73.431  24.727  1.00  0.00           H  
ATOM     80  H42 C       3     -10.194  75.079  24.133  1.00  0.00           H  
ATOM     81  N3  C       3      -7.705  73.427  25.115  1.00  0.00           N  
ATOM     82  C2  C       3      -6.367  73.543  25.297  1.00  0.00           C  
ATOM     83  O2  C       3      -5.771  72.545  25.700  1.00  0.00           O  
ATOM     84  C3' C       3      -3.174  75.618  23.299  1.00  0.00           C  
ATOM     85  H3' C       3      -4.102  75.939  22.824  1.00  0.00           H  
ATOM     86  C2' C       3      -3.444  74.312  24.065  1.00  0.00           C  
ATOM     87  H2' C       3      -4.050  73.632  23.470  1.00  0.00           H  
ATOM     88  O2' C       3      -2.276  73.654  24.559  1.00  0.00           O  
ATOM     89 HO2' C       3      -2.168  72.810  24.083  1.00  0.00           H  
ATOM     90  O3' C       3      -2.128  75.551  22.330  1.00  0.00           O  
ATOM     91  P   G       4      -2.421  75.015  20.828  1.00  0.00           P  
ATOM     92  OP1 G       4      -1.163  75.164  20.042  1.00  0.00           O  
ATOM     93  OP2 G       4      -3.653  75.682  20.321  1.00  0.00           O  
ATOM     94  O5' G       4      -2.751  73.435  20.985  1.00  0.00           O  
ATOM     95  C5' G       4      -1.735  72.498  21.314  1.00  0.00           C  
ATOM     96  H5' G       4      -1.128  72.891  22.131  1.00  0.00           H  
ATOM     97 H5'' G       4      -1.081  72.354  20.452  1.00  0.00           H  
ATOM     98  C4' G       4      -2.306  71.135  21.741  1.00  0.00           C  
ATOM     99  H4' G       4      -1.486  70.516  22.109  1.00  0.00           H  
ATOM    100  O4' G       4      -3.274  71.270  22.785  1.00  0.00           O  
ATOM    101  C1' G       4      -4.324  70.329  22.572  1.00  0.00           C  
ATOM    102  H1' G       4      -4.479  69.730  23.472  1.00  0.00           H  
ATOM    103  N9  G       4      -5.606  71.008  22.255  1.00  0.00           N  
ATOM    104  C8  G       4      -5.840  72.314  21.894  1.00  0.00           C  
ATOM    105  H8  G       4      -5.045  73.027  21.740  1.00  0.00           H  
ATOM    106  N7  G       4      -7.103  72.623  21.772  1.00  0.00           N  
ATOM    107  C5  G       4      -7.764  71.416  22.025  1.00  0.00           C  
ATOM    108  C6  G       4      -9.163  71.070  22.009  1.00  0.00           C  
ATOM    109  O6  G       4     -10.142  71.785  21.806  1.00  0.00           O  
ATOM    110  N1  G       4      -9.401  69.732  22.240  1.00  0.00           N  
ATOM    111  H1  G       4     -10.360  69.421  22.215  1.00  0.00           H  
ATOM    112  C2  G       4      -8.426  68.827  22.483  1.00  0.00           C  
ATOM    113  N2  G       4      -8.802  67.584  22.617  1.00  0.00           N  
ATOM    114  H21 G       4      -9.783  67.327  22.520  1.00  0.00           H  
ATOM    115  H22 G       4      -8.091  66.895  22.804  1.00  0.00           H  
ATOM    116  N3  G       4      -7.126  69.103  22.543  1.00  0.00           N  
ATOM    117  C4  G       4      -6.850  70.419  22.297  1.00  0.00           C  
ATOM    118  C3' G       4      -2.991  70.369  20.606  1.00  0.00           C  
ATOM    119  H3' G       4      -3.620  71.061  20.040  1.00  0.00           H  
ATOM    120  C2' G       4      -3.886  69.417  21.422  1.00  0.00           C  
ATOM    121  H2' G       4      -4.740  69.090  20.827  1.00  0.00           H  
ATOM    122  O2' G       4      -3.188  68.299  21.985  1.00  0.00           O  
ATOM    123 HO2' G       4      -3.827  67.639  22.316  1.00  0.00           H  
ATOM    124  O3' G       4      -2.068  69.701  19.747  1.00  0.00           O  
ATOM    125  P   U       5      -2.455  69.366  18.215  1.00  0.00           P  
ATOM    126  OP1 U       5      -1.371  68.510  17.653  1.00  0.00           O  
ATOM    127  OP2 U       5      -2.756  70.655  17.533  1.00  0.00           O  
ATOM    128  O5' U       5      -3.831  68.508  18.270  1.00  0.00           O  
ATOM    129  C5' U       5      -3.852  67.140  18.661  1.00  0.00           C  
ATOM    130  H5' U       5      -3.395  67.029  19.645  1.00  0.00           H  
ATOM    131 H5'' U       5      -3.269  66.551  17.950  1.00  0.00           H  
ATOM    132  C4' U       5      -5.280  66.566  18.710  1.00  0.00           C  
ATOM    133  H4' U       5      -5.220  65.509  18.974  1.00  0.00           H  
ATOM    134  O4' U       5      -6.099  67.225  19.678  1.00  0.00           O  
ATOM    135  C1' U       5      -7.436  67.285  19.183  1.00  0.00           C  
ATOM    136  H1' U       5      -8.106  66.784  19.886  1.00  0.00           H  
ATOM    137  N1  U       5      -7.914  68.686  18.993  1.00  0.00           N  
ATOM    138  C6  U       5      -7.050  69.743  18.812  1.00  0.00           C  
ATOM    139  H6  U       5      -5.983  69.567  18.826  1.00  0.00           H  
ATOM    140  C5  U       5      -7.523  71.000  18.615  1.00  0.00           C  
ATOM    141  H5  U       5      -6.834  71.821  18.476  1.00  0.00           H  
ATOM    142  C4  U       5      -8.942  71.284  18.580  1.00  0.00           C  
ATOM    143  O4  U       5      -9.445  72.388  18.399  1.00  0.00           O  
ATOM    144  N3  U       5      -9.742  70.186  18.773  1.00  0.00           N  
ATOM    145  H3  U       5     -10.736  70.357  18.783  1.00  0.00           H  
ATOM    146  C2  U       5      -9.298  68.895  18.966  1.00  0.00           C  
ATOM    147  O2  U       5     -10.118  67.990  19.108  1.00  0.00           O  
ATOM    148  C3' U       5      -6.018  66.675  17.372  1.00  0.00           C  
ATOM    149  H3' U       5      -5.885  67.686  16.984  1.00  0.00           H  
ATOM    150  C2' U       5      -7.468  66.523  17.854  1.00  0.00           C  
ATOM    151  H2' U       5      -8.157  66.995  17.157  1.00  0.00           H  
ATOM    152  O2' U       5      -7.865  65.181  18.129  1.00  0.00           O  
ATOM    153 HO2' U       5      -8.079  64.738  17.290  1.00  0.00           H  
ATOM    154  O3' U       5      -5.589  65.710  16.412  1.00  0.00           O  
ATOM    155  P   G       6      -5.896  65.898  14.833  1.00  0.00           P  
ATOM    156  OP1 G       6      -5.066  64.907  14.091  1.00  0.00           O  
ATOM    157  OP2 G       6      -5.753  67.340  14.488  1.00  0.00           O  
ATOM    158  O5' G       6      -7.457  65.505  14.663  1.00  0.00           O  
ATOM    159  C5' G       6      -7.895  64.155  14.703  1.00  0.00           C  
ATOM    160  H5' G       6      -7.479  63.657  15.580  1.00  0.00           H  
ATOM    161 H5'' G       6      -7.534  63.627  13.820  1.00  0.00           H  
ATOM    162  C4' G       6      -9.431  64.043  14.752  1.00  0.00           C  
ATOM    163  H4' G       6      -9.700  62.997  14.918  1.00  0.00           H  
ATOM    164  O4' G       6      -9.977  64.823  15.817  1.00  0.00           O  
ATOM    165  C1' G       6     -11.196  65.415  15.377  1.00  0.00           C  
ATOM    166  H1' G       6     -11.998  65.178  16.079  1.00  0.00           H  
ATOM    167  N9  G       6     -11.070  66.891  15.322  1.00  0.00           N  
ATOM    168  C8  G       6      -9.941  67.674  15.319  1.00  0.00           C  
ATOM    169  H8  G       6      -8.948  67.260  15.242  1.00  0.00           H  
ATOM    170  N7  G       6     -10.169  68.953  15.461  1.00  0.00           N  
ATOM    171  C5  G       6     -11.566  69.032  15.483  1.00  0.00           C  
ATOM    172  C6  G       6     -12.456  70.157  15.599  1.00  0.00           C  
ATOM    173  O6  G       6     -12.189  71.346  15.768  1.00  0.00           O  
ATOM    174  N1  G       6     -13.788  69.813  15.510  1.00  0.00           N  
ATOM    175  H1  G       6     -14.462  70.560  15.557  1.00  0.00           H  
ATOM    176  C2  G       6     -14.232  68.542  15.385  1.00  0.00           C  
ATOM    177  N2  G       6     -15.525  68.372  15.315  1.00  0.00           N  
ATOM    178  H21 G       6     -16.144  69.177  15.262  1.00  0.00           H  
ATOM    179  H22 G       6     -15.871  67.434  15.200  1.00  0.00           H  
ATOM    180  N3  G       6     -13.451  67.465  15.333  1.00  0.00           N  
ATOM    181  C4  G       6     -12.121  67.775  15.368  1.00  0.00           C  
ATOM    182  C3' G       6     -10.129  64.502  13.464  1.00  0.00           C  
ATOM    183  H3' G       6      -9.657  65.425  13.123  1.00  0.00           H  
ATOM    184  C2' G       6     -11.536  64.819  14.006  1.00  0.00           C  
ATOM    185  H2' G       6     -12.044  65.546  13.368  1.00  0.00           H  
ATOM    186  O2' G       6     -12.350  63.659  14.226  1.00  0.00           O  
ATOM    187 HO2' G       6     -13.273  63.923  14.404  1.00  0.00           H  
ATOM    188  O3' G       6     -10.104  63.508  12.439  1.00  0.00           O  
ATOM    189  P   A       7     -10.244  63.903  10.875  1.00  0.00           P  
ATOM    190  OP1 A       7     -10.190  62.638  10.089  1.00  0.00           O  
ATOM    191  OP2 A       7      -9.228  64.952  10.579  1.00  0.00           O  
ATOM    192  O5' A       7     -11.707  64.581  10.665  1.00  0.00           O  
ATOM    193  C5' A       7     -12.916  63.826  10.704  1.00  0.00           C  
ATOM    194  H5' A       7     -13.005  63.339  11.675  1.00  0.00           H  
ATOM    195 H5'' A       7     -12.883  63.043   9.944  1.00  0.00           H  
ATOM    196  C4' A       7     -14.191  64.671  10.465  1.00  0.00           C  
ATOM    197  H4' A       7     -15.050  64.037  10.684  1.00  0.00           H  
ATOM    198  O4' A       7     -14.204  65.808  11.334  1.00  0.00           O  
ATOM    199  C1' A       7     -14.091  66.972  10.523  1.00  0.00           C  
ATOM    200  H1' A       7     -15.091  67.377  10.353  1.00  0.00           H  
ATOM    201  N9  A       7     -13.259  68.008  11.159  1.00  0.00           N  
ATOM    202  C8  A       7     -11.900  68.025  11.368  1.00  0.00           C  
ATOM    203  H8  A       7     -11.266  67.175  11.147  1.00  0.00           H  
ATOM    204  N7  A       7     -11.447  69.156  11.847  1.00  0.00           N  
ATOM    205  C5  A       7     -12.606  69.940  11.948  1.00  0.00           C  
ATOM    206  C6  A       7     -12.888  71.268  12.358  1.00  0.00           C  
ATOM    207  N6  A       7     -11.977  72.123  12.774  1.00  0.00           N  
ATOM    208  H61 A       7     -12.286  73.029  13.103  1.00  0.00           H  
ATOM    209  H62 A       7     -11.013  71.845  12.817  1.00  0.00           H  
ATOM    210  N1  A       7     -14.134  71.749  12.357  1.00  0.00           N  
ATOM    211  C2  A       7     -15.103  70.948  11.939  1.00  0.00           C  
ATOM    212  H2  A       7     -16.101  71.368  11.941  1.00  0.00           H  
ATOM    213  N3  A       7     -15.000  69.696  11.510  1.00  0.00           N  
ATOM    214  C4  A       7     -13.713  69.244  11.545  1.00  0.00           C  
ATOM    215  C3' A       7     -14.312  65.213   9.021  1.00  0.00           C  
ATOM    216  H3' A       7     -13.812  64.558   8.302  1.00  0.00           H  
ATOM    217  C2' A       7     -13.549  66.538   9.162  1.00  0.00           C  
ATOM    218  H2' A       7     -12.483  66.327   9.225  1.00  0.00           H  
ATOM    219  O2' A       7     -13.777  67.486   8.119  1.00  0.00           O  
ATOM    220 HO2' A       7     -13.154  68.227   8.202  1.00  0.00           H  
ATOM    221  O3' A       7     -15.676  65.446   8.654  1.00  0.00           O  
ATOM    222  P   U       8     -16.567  64.298   7.945  1.00  0.00           P  
ATOM    223  OP1 U       8     -17.962  64.823   7.835  1.00  0.00           O  
ATOM    224  OP2 U       8     -16.350  63.026   8.693  1.00  0.00           O  
ATOM    225  O5' U       8     -15.952  64.108   6.441  1.00  0.00           O  
ATOM    226  C5' U       8     -15.949  65.181   5.501  1.00  0.00           C  
ATOM    227  H5' U       8     -15.253  65.953   5.834  1.00  0.00           H  
ATOM    228 H5'' U       8     -16.943  65.630   5.462  1.00  0.00           H  
ATOM    229  C4' U       8     -15.575  64.759   4.065  1.00  0.00           C  
ATOM    230  H4' U       8     -15.615  65.639   3.425  1.00  0.00           H  
ATOM    231  O4' U       8     -14.268  64.189   3.971  1.00  0.00           O  
ATOM    232  C1' U       8     -14.318  63.139   3.010  1.00  0.00           C  
ATOM    233  H1' U       8     -13.623  63.352   2.205  1.00  0.00           H  
ATOM    234  N1  U       8     -13.894  61.837   3.565  1.00  0.00           N  
ATOM    235  C6  U       8     -14.062  61.504   4.894  1.00  0.00           C  
ATOM    236  H6  U       8     -14.565  62.197   5.558  1.00  0.00           H  
ATOM    237  C5  U       8     -13.594  60.322   5.376  1.00  0.00           C  
ATOM    238  H5  U       8     -13.732  60.065   6.416  1.00  0.00           H  
ATOM    239  C4  U       8     -12.927  59.372   4.517  1.00  0.00           C  
ATOM    240  O4  U       8     -12.525  58.260   4.839  1.00  0.00           O  
ATOM    241  N3  U       8     -12.788  59.791   3.220  1.00  0.00           N  
ATOM    242  H3  U       8     -12.370  59.144   2.576  1.00  0.00           H  
ATOM    243  C2  U       8     -13.253  60.965   2.683  1.00  0.00           C  
ATOM    244  O2  U       8     -13.093  61.183   1.475  1.00  0.00           O  
ATOM    245  C3' U       8     -16.561  63.735   3.490  1.00  0.00           C  
ATOM    246  H3' U       8     -16.749  62.991   4.264  1.00  0.00           H  
ATOM    247  C2' U       8     -15.717  63.073   2.397  1.00  0.00           C  
ATOM    248  H2' U       8     -16.043  62.048   2.256  1.00  0.00           H  
ATOM    249  O2' U       8     -15.688  63.785   1.161  1.00  0.00           O  
ATOM    250 HO2' U       8     -15.434  63.200   0.425  1.00  0.00           H  
ATOM    251  O3' U       8     -17.790  64.312   3.037  1.00  0.00           O  
ATOM    252  P   A       9     -19.170  63.444   2.994  1.00  0.00           P  
ATOM    253  OP1 A       9     -20.253  64.360   3.463  1.00  0.00           O  
ATOM    254  OP2 A       9     -18.966  62.165   3.739  1.00  0.00           O  
ATOM    255  O5' A       9     -19.487  63.030   1.438  1.00  0.00           O  
ATOM    256  C5' A       9     -19.967  63.984   0.490  1.00  0.00           C  
ATOM    257  H5' A       9     -19.136  64.605   0.150  1.00  0.00           H  
ATOM    258 H5'' A       9     -20.688  64.646   0.970  1.00  0.00           H  
ATOM    259  C4' A       9     -20.682  63.367  -0.737  1.00  0.00           C  
ATOM    260  H4' A       9     -20.930  64.187  -1.414  1.00  0.00           H  
ATOM    261  O4' A       9     -19.826  62.439  -1.409  1.00  0.00           O  
ATOM    262  C1' A       9     -20.534  61.218  -1.551  1.00  0.00           C  
ATOM    263  H1' A       9     -21.147  61.274  -2.452  1.00  0.00           H  
ATOM    264  N9  A       9     -19.660  60.024  -1.653  1.00  0.00           N  
ATOM    265  C8  A       9     -19.032  59.310  -0.659  1.00  0.00           C  
ATOM    266  H8  A       9     -19.065  59.614   0.380  1.00  0.00           H  
ATOM    267  N7  A       9     -18.372  58.258  -1.082  1.00  0.00           N  
ATOM    268  C5  A       9     -18.621  58.262  -2.461  1.00  0.00           C  
ATOM    269  C6  A       9     -18.282  57.413  -3.548  1.00  0.00           C  
ATOM    270  N6  A       9     -17.560  56.311  -3.468  1.00  0.00           N  
ATOM    271  H61 A       9     -17.380  55.808  -4.318  1.00  0.00           H  
ATOM    272  H62 A       9     -17.093  56.064  -2.610  1.00  0.00           H  
ATOM    273  N1  A       9     -18.719  57.658  -4.782  1.00  0.00           N  
ATOM    274  C2  A       9     -19.476  58.731  -4.969  1.00  0.00           C  
ATOM    275  H2  A       9     -19.818  58.898  -5.982  1.00  0.00           H  
ATOM    276  N3  A       9     -19.889  59.609  -4.061  1.00  0.00           N  
ATOM    277  C4  A       9     -19.415  59.324  -2.813  1.00  0.00           C  
ATOM    278  C3' A       9     -21.987  62.619  -0.373  1.00  0.00           C  
ATOM    279  H3' A       9     -22.330  62.890   0.629  1.00  0.00           H  
ATOM    280  C2' A       9     -21.492  61.162  -0.371  1.00  0.00           C  
ATOM    281  H2' A       9     -20.937  60.978   0.551  1.00  0.00           H  
ATOM    282  O2' A       9     -22.503  60.176  -0.556  1.00  0.00           O  
ATOM    283 HO2' A       9     -22.232  59.339  -0.141  1.00  0.00           H  
ATOM    284  O3' A       9     -23.015  62.844  -1.353  1.00  0.00           O  
ATOM    285  P   G      10     -24.213  63.905  -1.074  1.00  0.00           P  
ATOM    286  OP1 G      10     -23.629  65.105  -0.406  1.00  0.00           O  
ATOM    287  OP2 G      10     -24.958  64.100  -2.352  1.00  0.00           O  
ATOM    288  O5' G      10     -25.211  63.142  -0.034  1.00  0.00           O  
ATOM    289  C5' G      10     -26.426  63.753   0.400  1.00  0.00           C  
ATOM    290  H5' G      10     -27.046  63.987  -0.470  1.00  0.00           H  
ATOM    291 H5'' G      10     -26.181  64.695   0.898  1.00  0.00           H  
ATOM    292  C4' G      10     -27.270  62.905   1.373  1.00  0.00           C  
ATOM    293  H4' G      10     -28.122  63.509   1.686  1.00  0.00           H  
ATOM    294  O4' G      10     -27.784  61.720   0.772  1.00  0.00           O  
ATOM    295  C1' G      10     -27.672  60.635   1.689  1.00  0.00           C  
ATOM    296  H1' G      10     -28.629  60.118   1.782  1.00  0.00           H  
ATOM    297  N9  G      10     -26.678  59.652   1.190  1.00  0.00           N  
ATOM    298  C8  G      10     -25.944  59.700   0.029  1.00  0.00           C  
ATOM    299  H8  G      10     -25.976  60.545  -0.649  1.00  0.00           H  
ATOM    300  N7  G      10     -25.227  58.633  -0.195  1.00  0.00           N  
ATOM    301  C5  G      10     -25.467  57.827   0.919  1.00  0.00           C  
ATOM    302  C6  G      10     -24.917  56.559   1.308  1.00  0.00           C  
ATOM    303  O6  G      10     -24.032  55.897   0.766  1.00  0.00           O  
ATOM    304  N1  G      10     -25.452  56.056   2.473  1.00  0.00           N  
ATOM    305  H1  G      10     -25.118  55.159   2.784  1.00  0.00           H  
ATOM    306  C2  G      10     -26.386  56.707   3.208  1.00  0.00           C  
ATOM    307  N2  G      10     -26.795  56.111   4.298  1.00  0.00           N  
ATOM    308  H21 G      10     -26.485  55.181   4.538  1.00  0.00           H  
ATOM    309  H22 G      10     -27.520  56.567   4.832  1.00  0.00           H  
ATOM    310  N3  G      10     -26.884  57.907   2.920  1.00  0.00           N  
ATOM    311  C4  G      10     -26.387  58.427   1.755  1.00  0.00           C  
ATOM    312  C3' G      10     -26.514  62.502   2.645  1.00  0.00           C  
ATOM    313  H3' G      10     -25.488  62.231   2.380  1.00  0.00           H  
ATOM    314  C2' G      10     -27.277  61.226   3.051  1.00  0.00           C  
ATOM    315  H2' G      10     -26.616  60.554   3.602  1.00  0.00           H  
ATOM    316  O2' G      10     -28.480  61.478   3.789  1.00  0.00           O  
ATOM    317 HO2' G      10     -28.779  60.659   4.230  1.00  0.00           H  
ATOM    318  O3' G      10     -26.541  63.525   3.644  1.00  0.00           O  
ATOM    319  P   U      11     -25.254  63.810   4.583  1.00  0.00           P  
ATOM    320  OP1 U      11     -25.649  64.850   5.578  1.00  0.00           O  
ATOM    321  OP2 U      11     -24.102  64.098   3.686  1.00  0.00           O  
ATOM    322  O5' U      11     -24.950  62.418   5.367  1.00  0.00           O  
ATOM    323  C5' U      11     -25.733  61.992   6.474  1.00  0.00           C  
ATOM    324  H5' U      11     -26.792  62.049   6.214  1.00  0.00           H  
ATOM    325 H5'' U      11     -25.556  62.660   7.320  1.00  0.00           H  
ATOM    326  C4' U      11     -25.418  60.548   6.916  1.00  0.00           C  
ATOM    327  H4' U      11     -26.043  60.312   7.779  1.00  0.00           H  
ATOM    328  O4' U      11     -25.713  59.607   5.883  1.00  0.00           O  
ATOM    329  C1' U      11     -24.738  58.568   5.914  1.00  0.00           C  
ATOM    330  H1' U      11     -25.243  57.603   5.999  1.00  0.00           H  
ATOM    331  N1  U      11     -23.887  58.534   4.691  1.00  0.00           N  
ATOM    332  C6  U      11     -23.780  59.604   3.830  1.00  0.00           C  
ATOM    333  H6  U      11     -24.290  60.527   4.061  1.00  0.00           H  
ATOM    334  C5  U      11     -23.064  59.502   2.682  1.00  0.00           C  
ATOM    335  H5  U      11     -23.011  60.345   2.011  1.00  0.00           H  
ATOM    336  C4  U      11     -22.387  58.276   2.318  1.00  0.00           C  
ATOM    337  O4  U      11     -21.771  58.066   1.279  1.00  0.00           O  
ATOM    338  N3  U      11     -22.500  57.275   3.246  1.00  0.00           N  
ATOM    339  H3  U      11     -22.074  56.390   3.024  1.00  0.00           H  
ATOM    340  C2  U      11     -23.223  57.336   4.412  1.00  0.00           C  
ATOM    341  O2  U      11     -23.275  56.345   5.136  1.00  0.00           O  
ATOM    342  C3' U      11     -23.958  60.308   7.324  1.00  0.00           C  
ATOM    343  H3' U      11     -23.304  60.776   6.585  1.00  0.00           H  
ATOM    344  C2' U      11     -23.878  58.781   7.164  1.00  0.00           C  
ATOM    345  H2' U      11     -22.847  58.468   6.996  1.00  0.00           H  
ATOM    346  O2' U      11     -24.475  58.046   8.239  1.00  0.00           O  
ATOM    347 HO2' U      11     -24.089  57.150   8.287  1.00  0.00           H  
ATOM    348  O3' U      11     -23.633  60.760   8.637  1.00  0.00           O  
ATOM    349  P   U      12     -22.093  61.051   9.049  1.00  0.00           P  
ATOM    350  OP1 U      12     -22.082  61.410  10.497  1.00  0.00           O  
ATOM    351  OP2 U      12     -21.548  62.039   8.079  1.00  0.00           O  
ATOM    352  O5' U      12     -21.277  59.655   8.849  1.00  0.00           O  
ATOM    353  C5' U      12     -21.368  58.603   9.802  1.00  0.00           C  
ATOM    354  H5' U      12     -22.416  58.357   9.973  1.00  0.00           H  
ATOM    355 H5'' U      12     -20.943  58.937  10.749  1.00  0.00           H  
ATOM    356  C4' U      12     -20.632  57.321   9.372  1.00  0.00           C  
ATOM    357  H4' U      12     -20.772  56.567  10.149  1.00  0.00           H  
ATOM    358  O4' U      12     -21.136  56.802   8.140  1.00  0.00           O  
ATOM    359  C1' U      12     -20.071  56.136   7.463  1.00  0.00           C  
ATOM    360  H1' U      12     -20.334  55.085   7.321  1.00  0.00           H  
ATOM    361  N1  U      12     -19.774  56.728   6.130  1.00  0.00           N  
ATOM    362  C6  U      12     -20.096  58.030   5.808  1.00  0.00           C  
ATOM    363  H6  U      12     -20.559  58.666   6.552  1.00  0.00           H  
ATOM    364  C5  U      12     -19.832  58.516   4.567  1.00  0.00           C  
ATOM    365  H5  U      12     -20.082  59.537   4.316  1.00  0.00           H  
ATOM    366  C4  U      12     -19.200  57.696   3.555  1.00  0.00           C  
ATOM    367  O4  U      12     -18.948  58.030   2.409  1.00  0.00           O  
ATOM    368  N3  U      12     -18.862  56.437   3.967  1.00  0.00           N  
ATOM    369  H3  U      12     -18.405  55.834   3.301  1.00  0.00           H  
ATOM    370  C2  U      12     -19.096  55.916   5.212  1.00  0.00           C  
ATOM    371  O2  U      12     -18.698  54.781   5.465  1.00  0.00           O  
ATOM    372  C3' U      12     -19.124  57.496   9.156  1.00  0.00           C  
ATOM    373  H3' U      12     -18.975  58.358   8.503  1.00  0.00           H  
ATOM    374  C2' U      12     -18.830  56.218   8.359  1.00  0.00           C  
ATOM    375  H2' U      12     -17.925  56.349   7.769  1.00  0.00           H  
ATOM    376  O2' U      12     -18.775  55.025   9.149  1.00  0.00           O  
ATOM    377 HO2' U      12     -18.123  54.406   8.767  1.00  0.00           H  
ATOM    378  O3' U      12     -18.345  57.646  10.345  1.00  0.00           O  
ATOM    379  P   U      13     -16.773  58.041  10.248  1.00  0.00           P  
ATOM    380  OP1 U      13     -16.329  58.445  11.613  1.00  0.00           O  
ATOM    381  OP2 U      13     -16.609  59.009   9.128  1.00  0.00           O  
ATOM    382  O5' U      13     -15.981  56.674   9.864  1.00  0.00           O  
ATOM    383  C5' U      13     -14.666  56.706   9.314  1.00  0.00           C  
ATOM    384  H5' U      13     -13.935  56.453  10.084  1.00  0.00           H  
ATOM    385 H5'' U      13     -14.430  57.706   8.946  1.00  0.00           H  
ATOM    386  C4' U      13     -14.533  55.721   8.139  1.00  0.00           C  
ATOM    387  H4' U      13     -14.537  54.700   8.525  1.00  0.00           H  
ATOM    388  O4' U      13     -15.611  55.869   7.218  1.00  0.00           O  
ATOM    389  C1' U      13     -15.144  55.662   5.895  1.00  0.00           C  
ATOM    390  H1' U      13     -15.674  54.809   5.468  1.00  0.00           H  
ATOM    391  N1  U      13     -15.406  56.833   5.010  1.00  0.00           N  
ATOM    392  C6  U      13     -16.059  57.976   5.440  1.00  0.00           C  
ATOM    393  H6  U      13     -16.320  58.090   6.487  1.00  0.00           H  
ATOM    394  C5  U      13     -16.371  58.967   4.559  1.00  0.00           C  
ATOM    395  H5  U      13     -16.877  59.859   4.899  1.00  0.00           H  
ATOM    396  C4  U      13     -16.029  58.867   3.155  1.00  0.00           C  
ATOM    397  O4  U      13     -16.206  59.711   2.283  1.00  0.00           O  
ATOM    398  N3  U      13     -15.415  57.698   2.815  1.00  0.00           N  
ATOM    399  H3  U      13     -15.244  57.545   1.837  1.00  0.00           H  
ATOM    400  C2  U      13     -15.078  56.677   3.660  1.00  0.00           C  
ATOM    401  O2  U      13     -14.515  55.685   3.192  1.00  0.00           O  
ATOM    402  C3' U      13     -13.242  55.926   7.336  1.00  0.00           C  
ATOM    403  H3' U      13     -13.084  56.998   7.199  1.00  0.00           H  
ATOM    404  C2' U      13     -13.649  55.307   5.993  1.00  0.00           C  
ATOM    405  H2' U      13     -13.065  55.764   5.193  1.00  0.00           H  
ATOM    406  O2' U      13     -13.540  53.879   5.959  1.00  0.00           O  
ATOM    407 HO2' U      13     -13.453  53.570   5.037  1.00  0.00           H  
ATOM    408  O3' U      13     -12.091  55.320   7.921  1.00  0.00           O  
ATOM    409  P   A      14     -10.597  55.749   7.471  1.00  0.00           P  
ATOM    410  OP1 A      14      -9.656  54.917   8.272  1.00  0.00           O  
ATOM    411  OP2 A      14     -10.498  57.229   7.600  1.00  0.00           O  
ATOM    412  O5' A      14     -10.380  55.336   5.908  1.00  0.00           O  
ATOM    413  C5' A      14      -9.408  56.015   5.115  1.00  0.00           C  
ATOM    414  H5' A      14      -8.524  56.202   5.728  1.00  0.00           H  
ATOM    415 H5'' A      14      -9.810  56.984   4.813  1.00  0.00           H  
ATOM    416  C4' A      14      -8.937  55.248   3.863  1.00  0.00           C  
ATOM    417  H4' A      14      -8.444  54.326   4.175  1.00  0.00           H  
ATOM    418  O4' A      14      -9.981  54.916   2.946  1.00  0.00           O  
ATOM    419  C1' A      14      -9.562  55.244   1.620  1.00  0.00           C  
ATOM    420  H1' A      14      -9.757  54.419   0.931  1.00  0.00           H  
ATOM    421  N9  A      14     -10.326  56.421   1.157  1.00  0.00           N  
ATOM    422  C8  A      14     -11.192  57.195   1.887  1.00  0.00           C  
ATOM    423  H8  A      14     -11.302  57.088   2.959  1.00  0.00           H  
ATOM    424  N7  A      14     -11.906  58.020   1.175  1.00  0.00           N  
ATOM    425  C5  A      14     -11.458  57.785  -0.125  1.00  0.00           C  
ATOM    426  C6  A      14     -11.839  58.255  -1.402  1.00  0.00           C  
ATOM    427  N6  A      14     -12.822  59.107  -1.597  1.00  0.00           N  
ATOM    428  H61 A      14     -13.152  59.218  -2.549  1.00  0.00           H  
ATOM    429  H62 A      14     -13.235  59.547  -0.798  1.00  0.00           H  
ATOM    430  N1  A      14     -11.236  57.831  -2.510  1.00  0.00           N  
ATOM    431  C2  A      14     -10.274  56.934  -2.371  1.00  0.00           C  
ATOM    432  H2  A      14      -9.796  56.613  -3.287  1.00  0.00           H  
ATOM    433  N3  A      14      -9.831  56.366  -1.253  1.00  0.00           N  
ATOM    434  C4  A      14     -10.475  56.836  -0.148  1.00  0.00           C  
ATOM    435  C3' A      14      -7.920  56.093   3.083  1.00  0.00           C  
ATOM    436  H3' A      14      -8.271  57.128   3.071  1.00  0.00           H  
ATOM    437  C2' A      14      -8.060  55.515   1.666  1.00  0.00           C  
ATOM    438  H2' A      14      -7.775  56.256   0.920  1.00  0.00           H  
ATOM    439  O2' A      14      -7.375  54.273   1.466  1.00  0.00           O  
ATOM    440 HO2' A      14      -7.285  54.086   0.512  1.00  0.00           H  
ATOM    441  O3' A      14      -6.596  56.026   3.604  1.00  0.00           O  
ATOM    442  P   A      15      -5.578  57.263   3.412  1.00  0.00           P  
ATOM    443  OP1 A      15      -4.237  56.834   3.897  1.00  0.00           O  
ATOM    444  OP2 A      15      -6.211  58.454   4.041  1.00  0.00           O  
ATOM    445  O5' A      15      -5.504  57.536   1.815  1.00  0.00           O  
ATOM    446  C5' A      15      -4.804  56.668   0.930  1.00  0.00           C  
ATOM    447  H5' A      15      -5.142  55.641   1.072  1.00  0.00           H  
ATOM    448 H5'' A      15      -3.737  56.703   1.156  1.00  0.00           H  
ATOM    449  C4' A      15      -5.003  57.049  -0.550  1.00  0.00           C  
ATOM    450  H4' A      15      -4.423  56.360  -1.166  1.00  0.00           H  
ATOM    451  O4' A      15      -6.368  56.970  -0.957  1.00  0.00           O  
ATOM    452  C1' A      15      -6.652  58.057  -1.835  1.00  0.00           C  
ATOM    453  H1' A      15      -7.098  57.683  -2.759  1.00  0.00           H  
ATOM    454  N9  A      15      -7.622  58.990  -1.210  1.00  0.00           N  
ATOM    455  C8  A      15      -7.991  59.123   0.109  1.00  0.00           C  
ATOM    456  H8  A      15      -7.488  58.597   0.907  1.00  0.00           H  
ATOM    457  N7  A      15      -9.028  59.896   0.311  1.00  0.00           N  
ATOM    458  C5  A      15      -9.342  60.337  -0.982  1.00  0.00           C  
ATOM    459  C6  A      15     -10.348  61.162  -1.551  1.00  0.00           C  
ATOM    460  N6  A      15     -11.373  61.697  -0.905  1.00  0.00           N  
ATOM    461  H61 A      15     -11.999  62.270  -1.442  1.00  0.00           H  
ATOM    462  H62 A      15     -11.541  61.478   0.067  1.00  0.00           H  
ATOM    463  N1  A      15     -10.351  61.450  -2.849  1.00  0.00           N  
ATOM    464  C2  A      15      -9.423  60.891  -3.611  1.00  0.00           C  
ATOM    465  H2  A      15      -9.468  61.132  -4.665  1.00  0.00           H  
ATOM    466  N3  A      15      -8.455  60.057  -3.246  1.00  0.00           N  
ATOM    467  C4  A      15      -8.464  59.827  -1.901  1.00  0.00           C  
ATOM    468  C3' A      15      -4.538  58.471  -0.878  1.00  0.00           C  
ATOM    469  H3' A      15      -4.915  59.143  -0.105  1.00  0.00           H  
ATOM    470  C2' A      15      -5.322  58.738  -2.176  1.00  0.00           C  
ATOM    471  H2' A      15      -5.454  59.809  -2.343  1.00  0.00           H  
ATOM    472  O2' A      15      -4.803  58.083  -3.340  1.00  0.00           O  
ATOM    473 HO2' A      15      -4.614  58.744  -4.032  1.00  0.00           H  
ATOM    474  O3' A      15      -3.120  58.581  -0.965  1.00  0.00           O  
ATOM    475  P   U      16      -2.401  60.026  -1.049  1.00  0.00           P  
ATOM    476  OP1 U      16      -0.948  59.820  -0.783  1.00  0.00           O  
ATOM    477  OP2 U      16      -3.149  60.979  -0.180  1.00  0.00           O  
ATOM    478  O5' U      16      -2.590  60.500  -2.586  1.00  0.00           O  
ATOM    479  C5' U      16      -1.856  59.886  -3.639  1.00  0.00           C  
ATOM    480  H5' U      16      -2.086  58.820  -3.678  1.00  0.00           H  
ATOM    481 H5'' U      16      -0.787  59.995  -3.450  1.00  0.00           H  
ATOM    482  C4' U      16      -2.162  60.507  -5.009  1.00  0.00           C  
ATOM    483  H4' U      16      -1.517  60.038  -5.754  1.00  0.00           H  
ATOM    484  O4' U      16      -3.522  60.308  -5.396  1.00  0.00           O  
ATOM    485  C1' U      16      -3.916  61.405  -6.219  1.00  0.00           C  
ATOM    486  H1' U      16      -4.147  61.040  -7.222  1.00  0.00           H  
ATOM    487  N1  U      16      -5.113  62.108  -5.679  1.00  0.00           N  
ATOM    488  C6  U      16      -5.329  62.221  -4.322  1.00  0.00           C  
ATOM    489  H6  U      16      -4.661  61.719  -3.633  1.00  0.00           H  
ATOM    490  C5  U      16      -6.364  62.958  -3.847  1.00  0.00           C  
ATOM    491  H5  U      16      -6.518  63.039  -2.784  1.00  0.00           H  
ATOM    492  C4  U      16      -7.255  63.684  -4.724  1.00  0.00           C  
ATOM    493  O4  U      16      -8.179  64.411  -4.375  1.00  0.00           O  
ATOM    494  N3  U      16      -6.994  63.506  -6.063  1.00  0.00           N  
ATOM    495  H3  U      16      -7.590  63.992  -6.708  1.00  0.00           H  
ATOM    496  C2  U      16      -5.984  62.726  -6.589  1.00  0.00           C  
ATOM    497  O2  U      16      -5.898  62.602  -7.814  1.00  0.00           O  
ATOM    498  C3' U      16      -1.915  62.020  -5.050  1.00  0.00           C  
ATOM    499  H3' U      16      -2.406  62.480  -4.190  1.00  0.00           H  
ATOM    500  C2' U      16      -2.724  62.370  -6.309  1.00  0.00           C  
ATOM    501  H2' U      16      -3.053  63.409  -6.267  1.00  0.00           H  
ATOM    502  O2' U      16      -2.055  62.131  -7.529  1.00  0.00           O  
ATOM    503 HO2' U      16      -2.317  62.915  -8.072  1.00  0.00           H  
ATOM    504  O3' U      16      -0.533  62.392  -5.076  1.00  0.00           O  
ATOM    505  P   G      17      -0.081  63.934  -4.848  1.00  0.00           P  
ATOM    506  OP1 G      17       1.410  63.960  -4.845  1.00  0.00           O  
ATOM    507  OP2 G      17      -0.800  64.474  -3.660  1.00  0.00           O  
ATOM    508  O5' G      17      -0.588  64.732  -6.164  1.00  0.00           O  
ATOM    509  C5' G      17      -0.401  66.132  -6.309  1.00  0.00           C  
ATOM    510  H5' G      17       0.665  66.366  -6.312  1.00  0.00           H  
ATOM    511 H5'' G      17      -0.873  66.653  -5.474  1.00  0.00           H  
ATOM    512  C4' G      17      -1.032  66.629  -7.620  1.00  0.00           C  
ATOM    513  H4' G      17      -2.089  66.360  -7.617  1.00  0.00           H  
ATOM    514  O4' G      17      -0.908  68.046  -7.706  1.00  0.00           O  
ATOM    515  C1' G      17      -0.360  68.342  -8.981  1.00  0.00           C  
ATOM    516  H1' G      17      -1.157  68.334  -9.729  1.00  0.00           H  
ATOM    517  N9  G      17       0.297  69.659  -8.996  1.00  0.00           N  
ATOM    518  C8  G      17       1.461  70.053  -8.386  1.00  0.00           C  
ATOM    519  H8  G      17       2.078  69.375  -7.808  1.00  0.00           H  
ATOM    520  N7  G      17       1.730  71.324  -8.525  1.00  0.00           N  
ATOM    521  C5  G      17       0.673  71.793  -9.318  1.00  0.00           C  
ATOM    522  C6  G      17       0.328  73.114  -9.769  1.00  0.00           C  
ATOM    523  O6  G      17       0.825  74.185  -9.444  1.00  0.00           O  
ATOM    524  N1  G      17      -0.731  73.146 -10.659  1.00  0.00           N  
ATOM    525  H1  G      17      -1.046  74.048 -10.952  1.00  0.00           H  
ATOM    526  C2  G      17      -1.511  72.067 -10.918  1.00  0.00           C  
ATOM    527  N2  G      17      -2.570  72.250 -11.670  1.00  0.00           N  
ATOM    528  H21 G      17      -2.807  73.156 -12.042  1.00  0.00           H  
ATOM    529  H22 G      17      -3.165  71.453 -11.837  1.00  0.00           H  
ATOM    530  N3  G      17      -1.299  70.844 -10.438  1.00  0.00           N  
ATOM    531  C4  G      17      -0.177  70.766  -9.657  1.00  0.00           C  
ATOM    532  C3' G      17      -0.348  66.038  -8.874  1.00  0.00           C  
ATOM    533  H3' G      17       0.235  65.145  -8.637  1.00  0.00           H  
ATOM    534  C2' G      17       0.587  67.187  -9.280  1.00  0.00           C  
ATOM    535  H2' G      17       1.433  67.212  -8.589  1.00  0.00           H  
ATOM    536  O2' G      17       1.054  67.152 -10.634  1.00  0.00           O  
ATOM    537 HO2' G      17       1.577  67.951 -10.841  1.00  0.00           H  
ATOM    538  O3' G      17      -1.305  65.780  -9.894  1.00  0.00           O  
ATOM    539  P   G      18      -1.992  64.338  -9.997  1.00  0.00           P  
ATOM    540  OP1 G      18      -2.877  64.134  -8.820  1.00  0.00           O  
ATOM    541  OP2 G      18      -0.935  63.330 -10.291  1.00  0.00           O  
ATOM    542  O5' G      18      -2.897  64.485 -11.319  1.00  0.00           O  
ATOM    543  C5' G      18      -4.219  65.003 -11.285  1.00  0.00           C  
ATOM    544  H5' G      18      -4.209  66.061 -11.014  1.00  0.00           H  
ATOM    545 H5'' G      18      -4.804  64.461 -10.539  1.00  0.00           H  
ATOM    546  C4' G      18      -4.913  64.822 -12.645  1.00  0.00           C  
ATOM    547  H4' G      18      -5.978  65.015 -12.504  1.00  0.00           H  
ATOM    548  O4' G      18      -4.398  65.731 -13.615  1.00  0.00           O  
ATOM    549  C1' G      18      -3.650  65.010 -14.588  1.00  0.00           C  
ATOM    550  H1' G      18      -4.230  65.004 -15.513  1.00  0.00           H  
ATOM    551  N9  G      18      -2.354  65.690 -14.859  1.00  0.00           N  
ATOM    552  C8  G      18      -1.083  65.382 -14.423  1.00  0.00           C  
ATOM    553  H8  G      18      -0.878  64.579 -13.725  1.00  0.00           H  
ATOM    554  N7  G      18      -0.141  66.141 -14.922  1.00  0.00           N  
ATOM    555  C5  G      18      -0.839  67.039 -15.742  1.00  0.00           C  
ATOM    556  C6  G      18      -0.384  68.133 -16.567  1.00  0.00           C  
ATOM    557  O6  G      18       0.764  68.544 -16.755  1.00  0.00           O  
ATOM    558  N1  G      18      -1.408  68.793 -17.223  1.00  0.00           N  
ATOM    559  H1  G      18      -1.152  69.567 -17.807  1.00  0.00           H  
ATOM    560  C2  G      18      -2.717  68.445 -17.113  1.00  0.00           C  
ATOM    561  N2  G      18      -3.596  69.159 -17.772  1.00  0.00           N  
ATOM    562  H21 G      18      -3.317  69.944 -18.340  1.00  0.00           H  
ATOM    563  H22 G      18      -4.567  68.904 -17.676  1.00  0.00           H  
ATOM    564  N3  G      18      -3.180  67.434 -16.380  1.00  0.00           N  
ATOM    565  C4  G      18      -2.192  66.768 -15.705  1.00  0.00           C  
ATOM    566  C3' G      18      -4.715  63.386 -13.164  1.00  0.00           C  
ATOM    567  H3' G      18      -4.430  62.743 -12.329  1.00  0.00           H  
ATOM    568  C2' G      18      -3.519  63.552 -14.126  1.00  0.00           C  
ATOM    569  H2' G      18      -2.619  63.428 -13.526  1.00  0.00           H  
ATOM    570  O2' G      18      -3.468  62.649 -15.235  1.00  0.00           O  
ATOM    571 HO2' G      18      -2.573  62.646 -15.629  1.00  0.00           H  
ATOM    572  O3' G      18      -5.915  62.908 -13.755  1.00  0.00           O  
ATOM    573  P   U      19      -6.373  61.377 -13.513  1.00  0.00           P  
ATOM    574  OP1 U      19      -7.468  61.378 -12.503  1.00  0.00           O  
ATOM    575  OP2 U      19      -5.183  60.511 -13.268  1.00  0.00           O  
ATOM    576  O5' U      19      -6.975  60.975 -14.953  1.00  0.00           O  
ATOM    577  C5' U      19      -8.294  61.332 -15.324  1.00  0.00           C  
ATOM    578  H5' U      19      -8.430  62.407 -15.191  1.00  0.00           H  
ATOM    579 H5'' U      19      -8.993  60.828 -14.656  1.00  0.00           H  
ATOM    580  C4' U      19      -8.622  60.984 -16.792  1.00  0.00           C  
ATOM    581  H4' U      19      -8.611  61.913 -17.363  1.00  0.00           H  
ATOM    582  O4' U      19      -7.714  60.050 -17.391  1.00  0.00           O  
ATOM    583  C1' U      19      -8.358  58.783 -17.513  1.00  0.00           C  
ATOM    584  H1' U      19      -8.681  58.666 -18.550  1.00  0.00           H  
ATOM    585  N1  U      19      -7.460  57.650 -17.136  1.00  0.00           N  
ATOM    586  C6  U      19      -6.501  57.786 -16.153  1.00  0.00           C  
ATOM    587  H6  U      19      -6.387  58.738 -15.651  1.00  0.00           H  
ATOM    588  C5  U      19      -5.682  56.752 -15.824  1.00  0.00           C  
ATOM    589  H5  U      19      -4.929  56.882 -15.061  1.00  0.00           H  
ATOM    590  C4  U      19      -5.785  55.467 -16.479  1.00  0.00           C  
ATOM    591  O4  U      19      -5.085  54.485 -16.239  1.00  0.00           O  
ATOM    592  N3  U      19      -6.764  55.400 -17.444  1.00  0.00           N  
ATOM    593  H3  U      19      -6.868  54.523 -17.922  1.00  0.00           H  
ATOM    594  C2  U      19      -7.604  56.432 -17.816  1.00  0.00           C  
ATOM    595  O2  U      19      -8.429  56.241 -18.712  1.00  0.00           O  
ATOM    596  C3' U      19     -10.013  60.340 -16.868  1.00  0.00           C  
ATOM    597  H3' U      19     -10.663  60.678 -16.056  1.00  0.00           H  
ATOM    598  C2' U      19      -9.622  58.868 -16.650  1.00  0.00           C  
ATOM    599  H2' U      19      -9.349  58.730 -15.601  1.00  0.00           H  
ATOM    600  O2' U      19     -10.649  57.940 -17.006  1.00  0.00           O  
ATOM    601 HO2' U      19     -10.329  57.023 -16.894  1.00  0.00           H  
ATOM    602  O3' U      19     -10.600  60.604 -18.140  1.00  0.00           O  
ATOM    603  P   C      20     -11.583  61.867 -18.323  1.00  0.00           P  
ATOM    604  OP1 C      20     -11.980  61.954 -19.755  1.00  0.00           O  
ATOM    605  OP2 C      20     -10.961  63.057 -17.679  1.00  0.00           O  
ATOM    606  O5' C      20     -12.870  61.425 -17.449  1.00  0.00           O  
ATOM    607  C5' C      20     -13.626  60.281 -17.812  1.00  0.00           C  
ATOM    608  H5' C      20     -12.956  59.432 -17.961  1.00  0.00           H  
ATOM    609 H5'' C      20     -14.146  60.477 -18.752  1.00  0.00           H  
ATOM    610  C4' C      20     -14.656  59.899 -16.742  1.00  0.00           C  
ATOM    611  H4' C      20     -15.289  60.766 -16.544  1.00  0.00           H  
ATOM    612  O4' C      20     -15.442  58.834 -17.279  1.00  0.00           O  
ATOM    613  C1' C      20     -15.271  57.675 -16.475  1.00  0.00           C  
ATOM    614  H1' C      20     -16.078  57.658 -15.737  1.00  0.00           H  
ATOM    615  N1  C      20     -15.351  56.422 -17.298  1.00  0.00           N  
ATOM    616  C6  C      20     -14.250  55.643 -17.592  1.00  0.00           C  
ATOM    617  H6  C      20     -13.255  55.955 -17.305  1.00  0.00           H  
ATOM    618  C5  C      20     -14.397  54.467 -18.250  1.00  0.00           C  
ATOM    619  H5  C      20     -13.530  53.862 -18.472  1.00  0.00           H  
ATOM    620  C4  C      20     -15.712  54.081 -18.621  1.00  0.00           C  
ATOM    621  N4  C      20     -15.919  52.952 -19.245  1.00  0.00           N  
ATOM    622  H41 C      20     -16.868  52.710 -19.482  1.00  0.00           H  
ATOM    623  H42 C      20     -15.142  52.348 -19.456  1.00  0.00           H  
ATOM    624  N3  C      20     -16.780  54.809 -18.369  1.00  0.00           N  
ATOM    625  C2  C      20     -16.625  55.987 -17.707  1.00  0.00           C  
ATOM    626  O2  C      20     -17.647  56.641 -17.482  1.00  0.00           O  
ATOM    627  C3' C      20     -14.009  59.411 -15.427  1.00  0.00           C  
ATOM    628  H3' C      20     -12.983  59.773 -15.333  1.00  0.00           H  
ATOM    629  C2' C      20     -13.972  57.899 -15.696  1.00  0.00           C  
ATOM    630  H2' C      20     -13.113  57.734 -16.343  1.00  0.00           H  
ATOM    631  O2' C      20     -13.876  57.071 -14.535  1.00  0.00           O  
ATOM    632 HO2' C      20     -13.895  56.125 -14.778  1.00  0.00           H  
ATOM    633  O3' C      20     -14.811  59.786 -14.303  1.00  0.00           O  
ATOM    634  P   A      21     -14.315  60.936 -13.262  1.00  0.00           P  
ATOM    635  OP1 A      21     -15.537  61.648 -12.794  1.00  0.00           O  
ATOM    636  OP2 A      21     -13.238  61.756 -13.888  1.00  0.00           O  
ATOM    637  O5' A      21     -13.680  60.161 -11.973  1.00  0.00           O  
ATOM    638  C5' A      21     -12.571  59.277 -12.105  1.00  0.00           C  
ATOM    639  H5' A      21     -11.785  59.756 -12.692  1.00  0.00           H  
ATOM    640 H5'' A      21     -12.893  58.387 -12.642  1.00  0.00           H  
ATOM    641  C4' A      21     -11.961  58.822 -10.764  1.00  0.00           C  
ATOM    642  H4' A      21     -11.215  58.055 -10.980  1.00  0.00           H  
ATOM    643  O4' A      21     -11.293  59.888 -10.090  1.00  0.00           O  
ATOM    644  C1' A      21     -11.598  59.817  -8.699  1.00  0.00           C  
ATOM    645  H1' A      21     -10.682  59.892  -8.107  1.00  0.00           H  
ATOM    646  N9  A      21     -12.481  60.951  -8.319  1.00  0.00           N  
ATOM    647  C8  A      21     -13.085  61.891  -9.122  1.00  0.00           C  
ATOM    648  H8  A      21     -13.024  61.857 -10.202  1.00  0.00           H  
ATOM    649  N7  A      21     -13.708  62.844  -8.473  1.00  0.00           N  
ATOM    650  C5  A      21     -13.505  62.494  -7.130  1.00  0.00           C  
ATOM    651  C6  A      21     -13.863  63.063  -5.878  1.00  0.00           C  
ATOM    652  N6  A      21     -14.533  64.194  -5.733  1.00  0.00           N  
ATOM    653  H61 A      21     -14.625  64.575  -4.805  1.00  0.00           H  
ATOM    654  H62 A      21     -14.771  64.733  -6.549  1.00  0.00           H  
ATOM    655  N1  A      21     -13.503  62.495  -4.727  1.00  0.00           N  
ATOM    656  C2  A      21     -12.784  61.381  -4.800  1.00  0.00           C  
ATOM    657  H2  A      21     -12.555  60.910  -3.853  1.00  0.00           H  
ATOM    658  N3  A      21     -12.344  60.743  -5.882  1.00  0.00           N  
ATOM    659  C4  A      21     -12.755  61.350  -7.029  1.00  0.00           C  
ATOM    660  C3' A      21     -12.972  58.210  -9.781  1.00  0.00           C  
ATOM    661  H3' A      21     -13.875  58.822  -9.793  1.00  0.00           H  
ATOM    662  C2' A      21     -12.248  58.446  -8.444  1.00  0.00           C  
ATOM    663  H2' A      21     -12.968  58.488  -7.623  1.00  0.00           H  
ATOM    664  O2' A      21     -11.204  57.501  -8.179  1.00  0.00           O  
ATOM    665 HO2' A      21     -11.047  57.438  -7.218  1.00  0.00           H  
ATOM    666  O3' A      21     -13.290  56.844 -10.066  1.00  0.00           O  
ATOM    667  P   G      22     -14.570  56.115  -9.376  1.00  0.00           P  
ATOM    668  OP1 G      22     -14.886  54.918 -10.211  1.00  0.00           O  
ATOM    669  OP2 G      22     -15.643  57.131  -9.180  1.00  0.00           O  
ATOM    670  O5' G      22     -14.114  55.599  -7.894  1.00  0.00           O  
ATOM    671  C5' G      22     -13.544  54.308  -7.692  1.00  0.00           C  
ATOM    672  H5' G      22     -12.592  54.231  -8.220  1.00  0.00           H  
ATOM    673 H5'' G      22     -14.223  53.548  -8.078  1.00  0.00           H  
ATOM    674  C4' G      22     -13.326  54.023  -6.200  1.00  0.00           C  
ATOM    675  H4' G      22     -14.252  54.223  -5.666  1.00  0.00           H  
ATOM    676  O4' G      22     -12.271  54.809  -5.645  1.00  0.00           O  
ATOM    677  C1' G      22     -12.028  54.302  -4.336  1.00  0.00           C  
ATOM    678  H1' G      22     -11.002  54.510  -4.021  1.00  0.00           H  
ATOM    679  N9  G      22     -12.955  55.007  -3.396  1.00  0.00           N  
ATOM    680  C8  G      22     -13.893  55.959  -3.729  1.00  0.00           C  
ATOM    681  H8  G      22     -14.077  56.264  -4.752  1.00  0.00           H  
ATOM    682  N7  G      22     -14.534  56.470  -2.724  1.00  0.00           N  
ATOM    683  C5  G      22     -13.965  55.839  -1.628  1.00  0.00           C  
ATOM    684  C6  G      22     -14.222  56.033  -0.240  1.00  0.00           C  
ATOM    685  O6  G      22     -14.961  56.875   0.269  1.00  0.00           O  
ATOM    686  N1  G      22     -13.549  55.158   0.584  1.00  0.00           N  
ATOM    687  H1  G      22     -13.751  55.210   1.567  1.00  0.00           H  
ATOM    688  C2  G      22     -12.663  54.241   0.112  1.00  0.00           C  
ATOM    689  N2  G      22     -12.141  53.407   0.979  1.00  0.00           N  
ATOM    690  H21 G      22     -12.340  53.458   1.966  1.00  0.00           H  
ATOM    691  H22 G      22     -11.531  52.689   0.616  1.00  0.00           H  
ATOM    692  N3  G      22     -12.300  54.113  -1.163  1.00  0.00           N  
ATOM    693  C4  G      22     -13.010  54.922  -2.012  1.00  0.00           C  
ATOM    694  C3' G      22     -12.860  52.600  -5.879  1.00  0.00           C  
ATOM    695  H3' G      22     -12.017  52.427  -6.551  1.00  0.00           H  
ATOM    696  C2' G      22     -12.225  52.774  -4.483  1.00  0.00           C  
ATOM    697  H2' G      22     -11.245  52.293  -4.494  1.00  0.00           H  
ATOM    698  O2' G      22     -12.975  52.254  -3.418  1.00  0.00           O  
ATOM    699 HO2' G      22     -13.683  51.676  -3.753  1.00  0.00           H  
ATOM    700  O3' G      22     -13.726  51.471  -6.094  1.00  0.00           O  
ATOM    701  P   A      23     -15.258  51.285  -5.564  1.00  0.00           P  
ATOM    702  OP1 A      23     -15.828  50.124  -6.301  1.00  0.00           O  
ATOM    703  OP2 A      23     -15.969  52.586  -5.645  1.00  0.00           O  
ATOM    704  O5' A      23     -15.147  50.882  -3.991  1.00  0.00           O  
ATOM    705  C5' A      23     -14.572  49.656  -3.543  1.00  0.00           C  
ATOM    706  H5' A      23     -13.546  49.583  -3.909  1.00  0.00           H  
ATOM    707 H5'' A      23     -15.134  48.817  -3.960  1.00  0.00           H  
ATOM    708  C4' A      23     -14.552  49.510  -2.002  1.00  0.00           C  
ATOM    709  H4' A      23     -13.962  48.626  -1.755  1.00  0.00           H  
ATOM    710  O4' A      23     -13.972  50.628  -1.324  1.00  0.00           O  
ATOM    711  C1' A      23     -14.721  50.924  -0.147  1.00  0.00           C  
ATOM    712  H1' A      23     -14.052  51.036   0.710  1.00  0.00           H  
ATOM    713  N9  A      23     -15.495  52.186  -0.291  1.00  0.00           N  
ATOM    714  C8  A      23     -15.767  52.928  -1.418  1.00  0.00           C  
ATOM    715  H8  A      23     -15.413  52.648  -2.399  1.00  0.00           H  
ATOM    716  N7  A      23     -16.474  54.009  -1.202  1.00  0.00           N  
ATOM    717  C5  A      23     -16.665  53.986   0.185  1.00  0.00           C  
ATOM    718  C6  A      23     -17.294  54.843   1.126  1.00  0.00           C  
ATOM    719  N6  A      23     -17.870  55.991   0.828  1.00  0.00           N  
ATOM    720  H61 A      23     -18.270  56.570   1.551  1.00  0.00           H  
ATOM    721  H62 A      23     -17.791  56.376  -0.101  1.00  0.00           H  
ATOM    722  N1  A      23     -17.335  54.542   2.426  1.00  0.00           N  
ATOM    723  C2  A      23     -16.733  53.424   2.811  1.00  0.00           C  
ATOM    724  H2  A      23     -16.776  53.204   3.870  1.00  0.00           H  
ATOM    725  N3  A      23     -16.076  52.543   2.063  1.00  0.00           N  
ATOM    726  C4  A      23     -16.083  52.880   0.742  1.00  0.00           C  
ATOM    727  C3' A      23     -15.937  49.319  -1.380  1.00  0.00           C  
ATOM    728  H3' A      23     -16.624  50.040  -1.827  1.00  0.00           H  
ATOM    729  C2' A      23     -15.651  49.728   0.080  1.00  0.00           C  
ATOM    730  H2' A      23     -16.567  50.029   0.588  1.00  0.00           H  
ATOM    731  O2' A      23     -14.938  48.744   0.841  1.00  0.00           O  
ATOM    732 HO2' A      23     -14.963  48.969   1.791  1.00  0.00           H  
ATOM    733  O3' A      23     -16.424  47.990  -1.543  1.00  0.00           O  
ATOM    734  P   A      24     -18.007  47.678  -1.491  1.00  0.00           P  
ATOM    735  OP1 A      24     -18.175  46.206  -1.666  1.00  0.00           O  
ATOM    736  OP2 A      24     -18.685  48.585  -2.459  1.00  0.00           O  
ATOM    737  O5' A      24     -18.487  48.096   0.001  1.00  0.00           O  
ATOM    738  C5' A      24     -18.158  47.305   1.136  1.00  0.00           C  
ATOM    739  H5' A      24     -17.074  47.231   1.238  1.00  0.00           H  
ATOM    740 H5'' A      24     -18.553  46.297   1.004  1.00  0.00           H  
ATOM    741  C4' A      24     -18.739  47.878   2.438  1.00  0.00           C  
ATOM    742  H4' A      24     -18.477  47.208   3.259  1.00  0.00           H  
ATOM    743  O4' A      24     -18.217  49.173   2.741  1.00  0.00           O  
ATOM    744  C1' A      24     -19.258  49.965   3.303  1.00  0.00           C  
ATOM    745  H1' A      24     -18.949  50.373   4.270  1.00  0.00           H  
ATOM    746  N9  A      24     -19.576  51.103   2.402  1.00  0.00           N  
ATOM    747  C8  A      24     -19.201  51.308   1.095  1.00  0.00           C  
ATOM    748  H8  A      24     -18.663  50.566   0.522  1.00  0.00           H  
ATOM    749  N7  A      24     -19.524  52.482   0.616  1.00  0.00           N  
ATOM    750  C5  A      24     -20.182  53.092   1.691  1.00  0.00           C  
ATOM    751  C6  A      24     -20.793  54.355   1.909  1.00  0.00           C  
ATOM    752  N6  A      24     -20.866  55.322   1.011  1.00  0.00           N  
ATOM    753  H61 A      24     -21.322  56.200   1.229  1.00  0.00           H  
ATOM    754  H62 A      24     -20.442  55.176   0.111  1.00  0.00           H  
ATOM    755  N1  A      24     -21.379  54.645   3.070  1.00  0.00           N  
ATOM    756  C2  A      24     -21.379  53.715   4.014  1.00  0.00           C  
ATOM    757  H2  A      24     -21.872  53.977   4.941  1.00  0.00           H  
ATOM    758  N3  A      24     -20.852  52.496   3.960  1.00  0.00           N  
ATOM    759  C4  A      24     -20.249  52.246   2.766  1.00  0.00           C  
ATOM    760  C3' A      24     -20.267  47.996   2.403  1.00  0.00           C  
ATOM    761  H3' A      24     -20.572  48.435   1.451  1.00  0.00           H  
ATOM    762  C2' A      24     -20.468  49.046   3.509  1.00  0.00           C  
ATOM    763  H2' A      24     -21.385  49.599   3.342  1.00  0.00           H  
ATOM    764  O2' A      24     -20.415  48.512   4.837  1.00  0.00           O  
ATOM    765 HO2' A      24     -21.004  49.027   5.424  1.00  0.00           H  
ATOM    766  O3' A      24     -20.927  46.746   2.626  1.00  0.00           O  
ATOM    767  P   U      25     -22.264  46.327   1.807  1.00  0.00           P  
ATOM    768  OP1 U      25     -22.635  44.944   2.218  1.00  0.00           O  
ATOM    769  OP2 U      25     -22.039  46.596   0.361  1.00  0.00           O  
ATOM    770  O5' U      25     -23.418  47.342   2.314  1.00  0.00           O  
ATOM    771  C5' U      25     -24.002  47.224   3.602  1.00  0.00           C  
ATOM    772  H5' U      25     -23.243  46.906   4.320  1.00  0.00           H  
ATOM    773 H5'' U      25     -24.789  46.467   3.578  1.00  0.00           H  
ATOM    774  C4' U      25     -24.594  48.553   4.098  1.00  0.00           C  
ATOM    775  H4' U      25     -24.976  48.399   5.109  1.00  0.00           H  
ATOM    776  O4' U      25     -23.588  49.573   4.137  1.00  0.00           O  
ATOM    777  C1' U      25     -24.160  50.826   3.761  1.00  0.00           C  
ATOM    778  H1' U      25     -23.919  51.581   4.516  1.00  0.00           H  
ATOM    779  N1  U      25     -23.712  51.341   2.431  1.00  0.00           N  
ATOM    780  C6  U      25     -23.074  50.556   1.493  1.00  0.00           C  
ATOM    781  H6  U      25     -22.882  49.518   1.708  1.00  0.00           H  
ATOM    782  C5  U      25     -22.676  51.075   0.303  1.00  0.00           C  
ATOM    783  H5  U      25     -22.169  50.451  -0.420  1.00  0.00           H  
ATOM    784  C4  U      25     -22.909  52.463  -0.035  1.00  0.00           C  
ATOM    785  O4  U      25     -22.575  53.026  -1.071  1.00  0.00           O  
ATOM    786  N3  U      25     -23.566  53.170   0.936  1.00  0.00           N  
ATOM    787  H3  U      25     -23.704  54.153   0.762  1.00  0.00           H  
ATOM    788  C2  U      25     -23.972  52.687   2.154  1.00  0.00           C  
ATOM    789  O2  U      25     -24.530  53.448   2.943  1.00  0.00           O  
ATOM    790  C3' U      25     -25.727  49.140   3.249  1.00  0.00           C  
ATOM    791  H3' U      25     -25.387  49.146   2.212  1.00  0.00           H  
ATOM    792  C2' U      25     -25.672  50.595   3.757  1.00  0.00           C  
ATOM    793  H2' U      25     -26.175  51.270   3.066  1.00  0.00           H  
ATOM    794  O2' U      25     -26.118  50.798   5.091  1.00  0.00           O  
ATOM    795 HO2' U      25     -26.906  50.205   5.196  1.00  0.00           H  
ATOM    796  O3' U      25     -26.963  48.415   3.264  1.00  0.00           O  
ATOM    797  P   G      26     -28.330  48.926   3.954  1.00  0.00           P  
ATOM    798  OP1 G      26     -28.031  49.194   5.385  1.00  0.00           O  
ATOM    799  OP2 G      26     -29.408  47.960   3.615  1.00  0.00           O  
ATOM    800  O5' G      26     -28.631  50.323   3.194  1.00  0.00           O  
ATOM    801  C5' G      26     -29.166  51.445   3.890  1.00  0.00           C  
ATOM    802  H5' G      26     -28.598  51.620   4.805  1.00  0.00           H  
ATOM    803 H5'' G      26     -30.200  51.236   4.171  1.00  0.00           H  
ATOM    804  C4' G      26     -29.126  52.742   3.069  1.00  0.00           C  
ATOM    805  H4' G      26     -29.552  53.544   3.673  1.00  0.00           H  
ATOM    806  O4' G      26     -27.794  53.106   2.701  1.00  0.00           O  
ATOM    807  C1' G      26     -27.850  53.778   1.448  1.00  0.00           C  
ATOM    808  H1' G      26     -27.451  54.787   1.537  1.00  0.00           H  
ATOM    809  N9  G      26     -27.084  53.071   0.396  1.00  0.00           N  
ATOM    810  C8  G      26     -26.849  51.729   0.226  1.00  0.00           C  
ATOM    811  H8  G      26     -27.210  50.983   0.924  1.00  0.00           H  
ATOM    812  N7  G      26     -26.147  51.442  -0.840  1.00  0.00           N  
ATOM    813  C5  G      26     -25.929  52.688  -1.448  1.00  0.00           C  
ATOM    814  C6  G      26     -25.251  53.077  -2.662  1.00  0.00           C  
ATOM    815  O6  G      26     -24.671  52.395  -3.510  1.00  0.00           O  
ATOM    816  N1  G      26     -25.267  54.433  -2.888  1.00  0.00           N  
ATOM    817  H1  G      26     -24.839  54.773  -3.731  1.00  0.00           H  
ATOM    818  C2  G      26     -25.822  55.333  -2.045  1.00  0.00           C  
ATOM    819  N2  G      26     -25.599  56.590  -2.323  1.00  0.00           N  
ATOM    820  H21 G      26     -24.996  56.844  -3.085  1.00  0.00           H  
ATOM    821  H22 G      26     -25.804  57.273  -1.601  1.00  0.00           H  
ATOM    822  N3  G      26     -26.486  55.029  -0.935  1.00  0.00           N  
ATOM    823  C4  G      26     -26.503  53.687  -0.685  1.00  0.00           C  
ATOM    824  C3' G      26     -29.919  52.672   1.762  1.00  0.00           C  
ATOM    825  H3' G      26     -29.629  51.764   1.228  1.00  0.00           H  
ATOM    826  C2' G      26     -29.315  53.890   1.047  1.00  0.00           C  
ATOM    827  H2' G      26     -29.429  53.803  -0.029  1.00  0.00           H  
ATOM    828  O2' G      26     -29.770  55.159   1.520  1.00  0.00           O  
ATOM    829 HO2' G      26     -30.024  55.709   0.756  1.00  0.00           H  
ATOM    830  O3' G      26     -31.335  52.714   1.927  1.00  0.00           O  
ATOM    831  P   G      27     -32.319  52.263   0.722  1.00  0.00           P  
ATOM    832  OP1 G      27     -33.721  52.415   1.201  1.00  0.00           O  
ATOM    833  OP2 G      27     -31.879  50.922   0.245  1.00  0.00           O  
ATOM    834  O5' G      27     -32.057  53.320  -0.478  1.00  0.00           O  
ATOM    835  C5' G      27     -32.484  54.673  -0.382  1.00  0.00           C  
ATOM    836  H5' G      27     -32.204  55.080   0.590  1.00  0.00           H  
ATOM    837 H5'' G      27     -33.572  54.714  -0.454  1.00  0.00           H  
ATOM    838  C4' G      27     -31.883  55.569  -1.482  1.00  0.00           C  
ATOM    839  H4' G      27     -32.191  56.598  -1.293  1.00  0.00           H  
ATOM    840  O4' G      27     -30.454  55.529  -1.513  1.00  0.00           O  
ATOM    841  C1' G      27     -30.020  55.577  -2.871  1.00  0.00           C  
ATOM    842  H1' G      27     -29.280  56.369  -3.007  1.00  0.00           H  
ATOM    843  N9  G      27     -29.392  54.292  -3.274  1.00  0.00           N  
ATOM    844  C8  G      27     -29.456  53.062  -2.666  1.00  0.00           C  
ATOM    845  H8  G      27     -30.054  52.877  -1.786  1.00  0.00           H  
ATOM    846  N7  G      27     -28.720  52.141  -3.227  1.00  0.00           N  
ATOM    847  C5  G      27     -28.159  52.795  -4.329  1.00  0.00           C  
ATOM    848  C6  G      27     -27.274  52.332  -5.367  1.00  0.00           C  
ATOM    849  O6  G      27     -26.748  51.228  -5.515  1.00  0.00           O  
ATOM    850  N1  G      27     -26.997  53.284  -6.320  1.00  0.00           N  
ATOM    851  H1  G      27     -26.383  53.030  -7.074  1.00  0.00           H  
ATOM    852  C2  G      27     -27.500  54.538  -6.295  1.00  0.00           C  
ATOM    853  N2  G      27     -27.239  55.287  -7.332  1.00  0.00           N  
ATOM    854  H21 G      27     -26.696  54.924  -8.113  1.00  0.00           H  
ATOM    855  H22 G      27     -27.601  56.226  -7.342  1.00  0.00           H  
ATOM    856  N3  G      27     -28.277  55.034  -5.332  1.00  0.00           N  
ATOM    857  C4  G      27     -28.583  54.109  -4.373  1.00  0.00           C  
ATOM    858  C3' G      27     -32.356  55.197  -2.889  1.00  0.00           C  
ATOM    859  H3' G      27     -32.280  54.115  -3.009  1.00  0.00           H  
ATOM    860  C2' G      27     -31.256  55.874  -3.728  1.00  0.00           C  
ATOM    861  H2' G      27     -31.177  55.411  -4.712  1.00  0.00           H  
ATOM    862  O2' G      27     -31.392  57.296  -3.841  1.00  0.00           O  
ATOM    863 HO2' G      27     -30.843  57.625  -4.578  1.00  0.00           H  
ATOM    864  O3' G      27     -33.684  55.643  -3.156  1.00  0.00           O  
ATOM    865  P   G      28     -34.589  54.931  -4.290  1.00  0.00           P  
ATOM    866  OP1 G      28     -35.914  55.617  -4.303  1.00  0.00           O  
ATOM    867  OP2 G      28     -34.562  53.462  -4.047  1.00  0.00           O  
ATOM    868  O5' G      28     -33.838  55.212  -5.699  1.00  0.00           O  
ATOM    869  C5' G      28     -33.839  56.500  -6.302  1.00  0.00           C  
ATOM    870  H5' G      28     -33.446  57.236  -5.599  1.00  0.00           H  
ATOM    871 H5'' G      28     -34.863  56.784  -6.551  1.00  0.00           H  
ATOM    872  C4' G      28     -32.996  56.551  -7.589  1.00  0.00           C  
ATOM    873  H4' G      28     -33.076  57.553  -8.014  1.00  0.00           H  
ATOM    874  O4' G      28     -31.615  56.286  -7.340  1.00  0.00           O  
ATOM    875  C1' G      28     -31.101  55.496  -8.408  1.00  0.00           C  
ATOM    876  H1' G      28     -30.201  55.955  -8.824  1.00  0.00           H  
ATOM    877  N9  G      28     -30.739  54.143  -7.926  1.00  0.00           N  
ATOM    878  C8  G      28     -31.127  53.496  -6.778  1.00  0.00           C  
ATOM    879  H8  G      28     -31.819  53.929  -6.072  1.00  0.00           H  
ATOM    880  N7  G      28     -30.574  52.326  -6.604  1.00  0.00           N  
ATOM    881  C5  G      28     -29.778  52.170  -7.743  1.00  0.00           C  
ATOM    882  C6  G      28     -28.925  51.093  -8.166  1.00  0.00           C  
ATOM    883  O6  G      28     -28.680  50.030  -7.597  1.00  0.00           O  
ATOM    884  N1  G      28     -28.327  51.312  -9.386  1.00  0.00           N  
ATOM    885  H1  G      28     -27.740  50.582  -9.752  1.00  0.00           H  
ATOM    886  C2  G      28     -28.514  52.426 -10.128  1.00  0.00           C  
ATOM    887  N2  G      28     -27.955  52.437 -11.311  1.00  0.00           N  
ATOM    888  H21 G      28     -27.443  51.620 -11.639  1.00  0.00           H  
ATOM    889  H22 G      28     -28.104  53.241 -11.897  1.00  0.00           H  
ATOM    890  N3  G      28     -29.278  53.458  -9.775  1.00  0.00           N  
ATOM    891  C4  G      28     -29.888  53.273  -8.565  1.00  0.00           C  
ATOM    892  C3' G      28     -33.465  55.555  -8.658  1.00  0.00           C  
ATOM    893  H3' G      28     -33.673  54.595  -8.181  1.00  0.00           H  
ATOM    894  C2' G      28     -32.180  55.419  -9.494  1.00  0.00           C  
ATOM    895  H2' G      28     -32.160  54.453  -9.998  1.00  0.00           H  
ATOM    896  O2' G      28     -31.963  56.492 -10.417  1.00  0.00           O  
ATOM    897 HO2' G      28     -31.337  56.208 -11.112  1.00  0.00           H  
ATOM    898  O3' G      28     -34.602  56.006  -9.395  1.00  0.00           O  
ATOM    899  P   C      29     -35.631  54.950 -10.062  1.00  0.00           P  
ATOM    900  OP1 C      29     -36.612  55.727 -10.872  1.00  0.00           O  
ATOM    901  OP2 C      29     -36.156  54.076  -8.977  1.00  0.00           O  
ATOM    902  O5' C      29     -34.749  54.021 -11.056  1.00  0.00           O  
ATOM    903  C5' C      29     -34.283  54.498 -12.313  1.00  0.00           C  
ATOM    904  H5' C      29     -33.771  55.451 -12.177  1.00  0.00           H  
ATOM    905 H5'' C      29     -35.133  54.664 -12.977  1.00  0.00           H  
ATOM    906  C4' C      29     -33.315  53.514 -12.996  1.00  0.00           C  
ATOM    907  H4' C      29     -33.015  53.934 -13.959  1.00  0.00           H  
ATOM    908  O4' C      29     -32.137  53.301 -12.216  1.00  0.00           O  
ATOM    909  C1' C      29     -31.705  51.956 -12.404  1.00  0.00           C  
ATOM    910  H1' C      29     -30.678  51.958 -12.780  1.00  0.00           H  
ATOM    911  N1  C      29     -31.742  51.157 -11.144  1.00  0.00           N  
ATOM    912  C6  C      29     -32.576  51.452 -10.092  1.00  0.00           C  
ATOM    913  H6  C      29     -33.216  52.323 -10.140  1.00  0.00           H  
ATOM    914  C5  C      29     -32.594  50.653  -8.994  1.00  0.00           C  
ATOM    915  H5  C      29     -33.243  50.892  -8.166  1.00  0.00           H  
ATOM    916  C4  C      29     -31.737  49.516  -8.993  1.00  0.00           C  
ATOM    917  N4  C      29     -31.680  48.713  -7.966  1.00  0.00           N  
ATOM    918  H41 C      29     -30.994  47.968  -8.000  1.00  0.00           H  
ATOM    919  H42 C      29     -32.228  48.903  -7.146  1.00  0.00           H  
ATOM    920  N3  C      29     -30.938  49.217  -9.995  1.00  0.00           N  
ATOM    921  C2  C      29     -30.924  50.026 -11.077  1.00  0.00           C  
ATOM    922  O2  C      29     -30.164  49.729 -11.995  1.00  0.00           O  
ATOM    923  C3' C      29     -33.912  52.123 -13.252  1.00  0.00           C  
ATOM    924  H3' C      29     -34.380  51.781 -12.327  1.00  0.00           H  
ATOM    925  C2' C      29     -32.617  51.323 -13.465  1.00  0.00           C  
ATOM    926  H2' C      29     -32.787  50.262 -13.267  1.00  0.00           H  
ATOM    927  O2' C      29     -32.001  51.518 -14.742  1.00  0.00           O  
ATOM    928 HO2' C      29     -31.551  50.696 -15.015  1.00  0.00           H  
ATOM    929  O3' C      29     -34.845  52.065 -14.335  1.00  0.00           O  
ATOM    930  P   G      30     -35.878  50.818 -14.484  1.00  0.00           P  
ATOM    931  OP1 G      30     -36.746  51.084 -15.667  1.00  0.00           O  
ATOM    932  OP2 G      30     -36.543  50.617 -13.166  1.00  0.00           O  
ATOM    933  O5' G      30     -34.975  49.503 -14.803  1.00  0.00           O  
ATOM    934  C5' G      30     -34.338  49.353 -16.071  1.00  0.00           C  
ATOM    935  H5' G      30     -33.861  50.289 -16.354  1.00  0.00           H  
ATOM    936 H5'' G      30     -35.083  49.152 -16.839  1.00  0.00           H  
ATOM    937  C4' G      30     -33.274  48.237 -16.122  1.00  0.00           C  
ATOM    938  H4' G      30     -32.698  48.353 -17.045  1.00  0.00           H  
ATOM    939  O4' G      30     -32.371  48.292 -15.013  1.00  0.00           O  
ATOM    940  C1' G      30     -31.894  46.974 -14.756  1.00  0.00           C  
ATOM    941  H1' G      30     -30.812  46.941 -14.887  1.00  0.00           H  
ATOM    942  N9  G      30     -32.192  46.539 -13.372  1.00  0.00           N  
ATOM    943  C8  G      30     -32.999  47.118 -12.423  1.00  0.00           C  
ATOM    944  H8  G      30     -33.592  48.003 -12.627  1.00  0.00           H  
ATOM    945  N7  G      30     -32.972  46.517 -11.261  1.00  0.00           N  
ATOM    946  C5  G      30     -32.090  45.445 -11.460  1.00  0.00           C  
ATOM    947  C6  G      30     -31.614  44.406 -10.578  1.00  0.00           C  
ATOM    948  O6  G      30     -31.842  44.212  -9.385  1.00  0.00           O  
ATOM    949  N1  G      30     -30.768  43.509 -11.189  1.00  0.00           N  
ATOM    950  H1  G      30     -30.436  42.731 -10.650  1.00  0.00           H  
ATOM    951  C2  G      30     -30.387  43.591 -12.482  1.00  0.00           C  
ATOM    952  N2  G      30     -29.616  42.630 -12.920  1.00  0.00           N  
ATOM    953  H21 G      30     -29.337  41.871 -12.316  1.00  0.00           H  
ATOM    954  H22 G      30     -29.322  42.678 -13.883  1.00  0.00           H  
ATOM    955  N3  G      30     -30.772  44.542 -13.327  1.00  0.00           N  
ATOM    956  C4  G      30     -31.629  45.444 -12.759  1.00  0.00           C  
ATOM    957  C3' G      30     -33.837  46.811 -16.123  1.00  0.00           C  
ATOM    958  H3' G      30     -34.555  46.719 -15.307  1.00  0.00           H  
ATOM    959  C2' G      30     -32.550  46.038 -15.778  1.00  0.00           C  
ATOM    960  H2' G      30     -32.786  45.069 -15.335  1.00  0.00           H  
ATOM    961  O2' G      30     -31.636  45.902 -16.872  1.00  0.00           O  
ATOM    962 HO2' G      30     -30.966  45.225 -16.659  1.00  0.00           H  
ATOM    963  O3' G      30     -34.426  46.439 -17.369  1.00  0.00           O  
ATOM    964  P   C      31     -35.465  45.204 -17.470  1.00  0.00           P  
ATOM    965  OP1 C      31     -35.814  45.032 -18.910  1.00  0.00           O  
ATOM    966  OP2 C      31     -36.572  45.466 -16.508  1.00  0.00           O  
ATOM    967  O5' C      31     -34.676  43.878 -16.960  1.00  0.00           O  
ATOM    968  C5' C      31     -33.668  43.251 -17.747  1.00  0.00           C  
ATOM    969  H5' C      31     -32.897  43.974 -18.008  1.00  0.00           H  
ATOM    970 H5'' C      31     -34.109  42.887 -18.677  1.00  0.00           H  
ATOM    971  C4' C      31     -33.004  42.059 -17.030  1.00  0.00           C  
ATOM    972  H4' C      31     -32.254  41.631 -17.697  1.00  0.00           H  
ATOM    973  O4' C      31     -32.357  42.428 -15.811  1.00  0.00           O  
ATOM    974  C1' C      31     -32.501  41.366 -14.868  1.00  0.00           C  
ATOM    975  H1' C      31     -31.509  41.034 -14.550  1.00  0.00           H  
ATOM    976  N1  C      31     -33.256  41.808 -13.655  1.00  0.00           N  
ATOM    977  C6  C      31     -34.111  42.884 -13.675  1.00  0.00           C  
ATOM    978  H6  C      31     -34.297  43.403 -14.605  1.00  0.00           H  
ATOM    979  C5  C      31     -34.702  43.311 -12.533  1.00  0.00           C  
ATOM    980  H5  C      31     -35.361  44.166 -12.556  1.00  0.00           H  
ATOM    981  C4  C      31     -34.412  42.599 -11.339  1.00  0.00           C  
ATOM    982  N4  C      31     -34.911  42.985 -10.199  1.00  0.00           N  
ATOM    983  H41 C      31     -34.643  42.473  -9.366  1.00  0.00           H  
ATOM    984  H42 C      31     -35.525  43.779 -10.162  1.00  0.00           H  
ATOM    985  N3  C      31     -33.613  41.550 -11.297  1.00  0.00           N  
ATOM    986  C2  C      31     -33.032  41.133 -12.447  1.00  0.00           C  
ATOM    987  O2  C      31     -32.297  40.149 -12.376  1.00  0.00           O  
ATOM    988  C3' C      31     -33.998  40.947 -16.676  1.00  0.00           C  
ATOM    989  H3' C      31     -34.878  41.399 -16.213  1.00  0.00           H  
ATOM    990  C2' C      31     -33.197  40.201 -15.592  1.00  0.00           C  
ATOM    991  H2' C      31     -33.868  39.660 -14.925  1.00  0.00           H  
ATOM    992  O2' C      31     -32.181  39.336 -16.111  1.00  0.00           O  
ATOM    993 HO2' C      31     -31.921  38.682 -15.434  1.00  0.00           H  
ATOM    994  O3' C      31     -34.372  40.161 -17.809  1.00  0.00           O  
ATOM    995  P   U      32     -35.810  39.424 -17.879  1.00  0.00           P  
ATOM    996  OP1 U      32     -35.886  38.707 -19.185  1.00  0.00           O  
ATOM    997  OP2 U      32     -36.866  40.428 -17.569  1.00  0.00           O  
ATOM    998  O5' U      32     -35.802  38.332 -16.683  1.00  0.00           O  
ATOM    999  C5' U      32     -35.025  37.144 -16.769  1.00  0.00           C  
ATOM   1000  H5' U      32     -33.998  37.398 -17.036  1.00  0.00           H  
ATOM   1001 H5'' U      32     -35.429  36.501 -17.553  1.00  0.00           H  
ATOM   1002  C4' U      32     -35.000  36.356 -15.449  1.00  0.00           C  
ATOM   1003  H4' U      32     -34.376  35.472 -15.590  1.00  0.00           H  
ATOM   1004  O4' U      32     -34.445  37.132 -14.386  1.00  0.00           O  
ATOM   1005  C1' U      32     -35.105  36.794 -13.169  1.00  0.00           C  
ATOM   1006  H1' U      32     -34.361  36.443 -12.450  1.00  0.00           H  
ATOM   1007  N1  U      32     -35.816  37.963 -12.566  1.00  0.00           N  
ATOM   1008  C6  U      32     -36.167  39.072 -13.309  1.00  0.00           C  
ATOM   1009  H6  U      32     -35.954  39.093 -14.368  1.00  0.00           H  
ATOM   1010  C5  U      32     -36.775  40.139 -12.727  1.00  0.00           C  
ATOM   1011  H5  U      32     -37.040  41.002 -13.321  1.00  0.00           H  
ATOM   1012  C4  U      32     -37.110  40.147 -11.321  1.00  0.00           C  
ATOM   1013  O4  U      32     -37.673  41.056 -10.721  1.00  0.00           O  
ATOM   1014  N3  U      32     -36.750  39.004 -10.647  1.00  0.00           N  
ATOM   1015  H3  U      32     -36.995  38.961  -9.677  1.00  0.00           H  
ATOM   1016  C2  U      32     -36.097  37.918 -11.193  1.00  0.00           C  
ATOM   1017  O2  U      32     -35.789  36.975 -10.464  1.00  0.00           O  
ATOM   1018  C3' U      32     -36.380  35.881 -14.977  1.00  0.00           C  
ATOM   1019  H3' U      32     -37.093  36.703 -15.071  1.00  0.00           H  
ATOM   1020  C2' U      32     -36.070  35.641 -13.486  1.00  0.00           C  
ATOM   1021  H2' U      32     -36.982  35.706 -12.891  1.00  0.00           H  
ATOM   1022  O2' U      32     -35.375  34.410 -13.236  1.00  0.00           O  
ATOM   1023 HO2' U      32     -35.371  34.207 -12.280  1.00  0.00           H  
ATOM   1024  O3' U      32     -36.846  34.721 -15.671  1.00  0.00           O  
ATOM   1025  P   U      33     -38.426  34.424 -15.864  1.00  0.00           P  
ATOM   1026  OP1 U      33     -38.561  33.075 -16.482  1.00  0.00           O  
ATOM   1027  OP2 U      33     -39.026  35.584 -16.577  1.00  0.00           O  
ATOM   1028  O5' U      33     -39.080  34.376 -14.383  1.00  0.00           O  
ATOM   1029  C5' U      33     -38.742  33.364 -13.446  1.00  0.00           C  
ATOM   1030  H5' U      33     -37.660  33.305 -13.348  1.00  0.00           H  
ATOM   1031 H5'' U      33     -39.088  32.397 -13.814  1.00  0.00           H  
ATOM   1032  C4' U      33     -39.342  33.602 -12.043  1.00  0.00           C  
ATOM   1033  H4' U      33     -38.861  32.894 -11.365  1.00  0.00           H  
ATOM   1034  O4' U      33     -39.096  34.936 -11.574  1.00  0.00           O  
ATOM   1035  C1' U      33     -40.346  35.600 -11.388  1.00  0.00           C  
ATOM   1036  H1' U      33     -40.634  35.522 -10.337  1.00  0.00           H  
ATOM   1037  N1  U      33     -40.295  37.032 -11.799  1.00  0.00           N  
ATOM   1038  C6  U      33     -39.668  37.409 -12.966  1.00  0.00           C  
ATOM   1039  H6  U      33     -39.156  36.660 -13.555  1.00  0.00           H  
ATOM   1040  C5  U      33     -39.701  38.698 -13.393  1.00  0.00           C  
ATOM   1041  H5  U      33     -39.212  38.974 -14.316  1.00  0.00           H  
ATOM   1042  C4  U      33     -40.391  39.726 -12.646  1.00  0.00           C  
ATOM   1043  O4  U      33     -40.485  40.905 -12.981  1.00  0.00           O  
ATOM   1044  N3  U      33     -40.980  39.284 -11.483  1.00  0.00           N  
ATOM   1045  H3  U      33     -41.461  39.970 -10.930  1.00  0.00           H  
ATOM   1046  C2  U      33     -40.989  37.978 -11.029  1.00  0.00           C  
ATOM   1047  O2  U      33     -41.607  37.702  -9.999  1.00  0.00           O  
ATOM   1048  C3' U      33     -40.864  33.370 -12.000  1.00  0.00           C  
ATOM   1049  H3' U      33     -41.170  32.728 -12.829  1.00  0.00           H  
ATOM   1050  C2' U      33     -41.370  34.811 -12.206  1.00  0.00           C  
ATOM   1051  H2' U      33     -41.244  35.059 -13.263  1.00  0.00           H  
ATOM   1052  O2' U      33     -42.725  35.062 -11.835  1.00  0.00           O  
ATOM   1053 HO2' U      33     -43.028  35.912 -12.205  1.00  0.00           H  
ATOM   1054  O3' U      33     -41.131  32.744 -10.741  1.00  0.00           O  
ATOM   1055  P   G      34     -42.528  31.999 -10.404  1.00  0.00           P  
ATOM   1056  OP1 G      34     -42.199  30.836  -9.533  1.00  0.00           O  
ATOM   1057  OP2 G      34     -43.277  31.738 -11.668  1.00  0.00           O  
ATOM   1058  O5' G      34     -43.318  33.078  -9.485  1.00  0.00           O  
ATOM   1059  C5' G      34     -44.735  33.207  -9.510  1.00  0.00           C  
ATOM   1060  H5' G      34     -45.190  32.244  -9.266  1.00  0.00           H  
ATOM   1061 H5'' G      34     -45.047  33.481 -10.519  1.00  0.00           H  
ATOM   1062  C4' G      34     -45.276  34.273  -8.534  1.00  0.00           C  
ATOM   1063  H4' G      34     -46.350  34.346  -8.716  1.00  0.00           H  
ATOM   1064  O4' G      34     -45.068  33.890  -7.173  1.00  0.00           O  
ATOM   1065  C1' G      34     -44.133  34.794  -6.572  1.00  0.00           C  
ATOM   1066  H1' G      34     -44.675  35.476  -5.909  1.00  0.00           H  
ATOM   1067  N9  G      34     -43.129  34.036  -5.783  1.00  0.00           N  
ATOM   1068  C8  G      34     -42.320  33.007  -6.200  1.00  0.00           C  
ATOM   1069  H8  G      34     -42.310  32.657  -7.220  1.00  0.00           H  
ATOM   1070  N7  G      34     -41.599  32.474  -5.252  1.00  0.00           N  
ATOM   1071  C5  G      34     -41.942  33.218  -4.112  1.00  0.00           C  
ATOM   1072  C6  G      34     -41.509  33.113  -2.742  1.00  0.00           C  
ATOM   1073  O6  G      34     -40.724  32.314  -2.229  1.00  0.00           O  
ATOM   1074  N1  G      34     -42.063  34.069  -1.915  1.00  0.00           N  
ATOM   1075  H1  G      34     -41.796  34.050  -0.950  1.00  0.00           H  
ATOM   1076  C2  G      34     -42.929  35.026  -2.345  1.00  0.00           C  
ATOM   1077  N2  G      34     -43.352  35.885  -1.451  1.00  0.00           N  
ATOM   1078  H21 G      34     -43.057  35.832  -0.492  1.00  0.00           H  
ATOM   1079  H22 G      34     -43.938  36.649  -1.771  1.00  0.00           H  
ATOM   1080  N3  G      34     -43.386  35.139  -3.593  1.00  0.00           N  
ATOM   1081  C4  G      34     -42.851  34.204  -4.439  1.00  0.00           C  
ATOM   1082  C3' G      34     -44.641  35.665  -8.723  1.00  0.00           C  
ATOM   1083  H3' G      34     -44.227  35.772  -9.727  1.00  0.00           H  
ATOM   1084  C2' G      34     -43.509  35.615  -7.689  1.00  0.00           C  
ATOM   1085  H2' G      34     -42.672  35.065  -8.125  1.00  0.00           H  
ATOM   1086  O2' G      34     -43.040  36.895  -7.247  1.00  0.00           O  
ATOM   1087 HO2' G      34     -42.704  37.376  -8.017  1.00  0.00           H  
ATOM   1088  O3' G      34     -45.631  36.662  -8.445  1.00  0.00           O  
ATOM   1089  P   U      35     -46.162  37.665  -9.603  1.00  0.00           P  
ATOM   1090  OP1 U      35     -47.496  38.164  -9.161  1.00  0.00           O  
ATOM   1091  OP2 U      35     -46.090  36.969 -10.919  1.00  0.00           O  
ATOM   1092  O5' U      35     -45.089  38.896  -9.614  1.00  0.00           O  
ATOM   1093  C5' U      35     -45.481  40.217  -9.976  1.00  0.00           C  
ATOM   1094  H5' U      35     -46.412  40.188 -10.545  1.00  0.00           H  
ATOM   1095 H5'' U      35     -44.723  40.626 -10.646  1.00  0.00           H  
ATOM   1096  C4' U      35     -45.647  41.203  -8.795  1.00  0.00           C  
ATOM   1097  H4' U      35     -46.340  41.990  -9.106  1.00  0.00           H  
ATOM   1098  O4' U      35     -46.159  40.594  -7.615  1.00  0.00           O  
ATOM   1099  C1' U      35     -45.796  41.401  -6.504  1.00  0.00           C  
ATOM   1100  H1' U      35     -46.673  41.986  -6.217  1.00  0.00           H  
ATOM   1101  N1  U      35     -45.366  40.591  -5.329  1.00  0.00           N  
ATOM   1102  C6  U      35     -44.663  39.414  -5.478  1.00  0.00           C  
ATOM   1103  H6  U      35     -44.387  39.080  -6.472  1.00  0.00           H  
ATOM   1104  C5  U      35     -44.348  38.653  -4.396  1.00  0.00           C  
ATOM   1105  H5  U      35     -43.815  37.724  -4.530  1.00  0.00           H  
ATOM   1106  C4  U      35     -44.725  39.046  -3.056  1.00  0.00           C  
ATOM   1107  O4  U      35     -44.524  38.390  -2.038  1.00  0.00           O  
ATOM   1108  N3  U      35     -45.369  40.258  -2.978  1.00  0.00           N  
ATOM   1109  H3  U      35     -45.624  40.577  -2.061  1.00  0.00           H  
ATOM   1110  C2  U      35     -45.717  41.053  -4.052  1.00  0.00           C  
ATOM   1111  O2  U      35     -46.319  42.109  -3.847  1.00  0.00           O  
ATOM   1112  C3' U      35     -44.339  41.885  -8.376  1.00  0.00           C  
ATOM   1113  H3' U      35     -43.559  41.127  -8.305  1.00  0.00           H  
ATOM   1114  C2' U      35     -44.707  42.383  -6.961  1.00  0.00           C  
ATOM   1115  H2' U      35     -43.840  42.319  -6.303  1.00  0.00           H  
ATOM   1116  O2' U      35     -45.302  43.685  -6.928  1.00  0.00           O  
ATOM   1117 HO2' U      35     -44.777  44.271  -6.352  1.00  0.00           H  
ATOM   1118  O3' U      35     -43.996  42.901  -9.323  1.00  0.00           O  
ATOM   1119  P   C      36     -42.514  43.560  -9.424  1.00  0.00           P  
ATOM   1120  OP1 C      36     -42.451  44.213 -10.763  1.00  0.00           O  
ATOM   1121  OP2 C      36     -41.504  42.510  -9.113  1.00  0.00           O  
ATOM   1122  O5' C      36     -42.408  44.758  -8.329  1.00  0.00           O  
ATOM   1123  C5' C      36     -41.877  44.554  -7.026  1.00  0.00           C  
ATOM   1124  H5' C      36     -40.829  44.260  -7.103  1.00  0.00           H  
ATOM   1125 H5'' C      36     -42.416  43.754  -6.525  1.00  0.00           H  
ATOM   1126  C4' C      36     -41.965  45.825  -6.157  1.00  0.00           C  
ATOM   1127  H4' C      36     -41.376  46.606  -6.651  1.00  0.00           H  
ATOM   1128  O4' C      36     -43.303  46.293  -5.999  1.00  0.00           O  
ATOM   1129  C1' C      36     -43.287  47.106  -4.835  1.00  0.00           C  
ATOM   1130  H1' C      36     -42.716  48.013  -5.061  1.00  0.00           H  
ATOM   1131  N1  C      36     -44.663  47.505  -4.409  1.00  0.00           N  
ATOM   1132  C6  C      36     -45.699  46.605  -4.411  1.00  0.00           C  
ATOM   1133  H6  C      36     -45.494  45.566  -4.648  1.00  0.00           H  
ATOM   1134  C5  C      36     -46.964  47.013  -4.140  1.00  0.00           C  
ATOM   1135  H5  C      36     -47.774  46.301  -4.165  1.00  0.00           H  
ATOM   1136  C4  C      36     -47.155  48.389  -3.846  1.00  0.00           C  
ATOM   1137  N4  C      36     -48.352  48.860  -3.614  1.00  0.00           N  
ATOM   1138  H41 C      36     -48.447  49.844  -3.423  1.00  0.00           H  
ATOM   1139  H42 C      36     -49.149  48.245  -3.660  1.00  0.00           H  
ATOM   1140  N3  C      36     -46.170  49.263  -3.788  1.00  0.00           N  
ATOM   1141  C2  C      36     -44.908  48.839  -4.055  1.00  0.00           C  
ATOM   1142  O2  C      36     -43.998  49.668  -3.981  1.00  0.00           O  
ATOM   1143  C3' C      36     -41.398  45.659  -4.726  1.00  0.00           C  
ATOM   1144  H3' C      36     -40.490  46.266  -4.670  1.00  0.00           H  
ATOM   1145  C2' C      36     -42.476  46.293  -3.815  1.00  0.00           C  
ATOM   1146  H2' C      36     -42.009  46.954  -3.082  1.00  0.00           H  
ATOM   1147  O2' C      36     -43.264  45.302  -3.153  1.00  0.00           O  
ATOM   1148 HO2' C      36     -42.775  44.467  -3.260  1.00  0.00           H  
ATOM   1149  O3' C      36     -41.123  44.318  -4.331  1.00  0.00           O  
ATOM   1150  P   G      37     -39.687  43.927  -3.713  1.00  0.00           P  
ATOM   1151  OP1 G      37     -39.262  45.008  -2.777  1.00  0.00           O  
ATOM   1152  OP2 G      37     -38.792  43.563  -4.848  1.00  0.00           O  
ATOM   1153  O5' G      37     -40.028  42.582  -2.868  1.00  0.00           O  
ATOM   1154  C5' G      37     -40.652  42.651  -1.589  1.00  0.00           C  
ATOM   1155  H5' G      37     -41.628  43.131  -1.679  1.00  0.00           H  
ATOM   1156 H5'' G      37     -40.036  43.259  -0.926  1.00  0.00           H  
ATOM   1157  C4' G      37     -40.836  41.275  -0.927  1.00  0.00           C  
ATOM   1158  H4' G      37     -41.201  41.441   0.087  1.00  0.00           H  
ATOM   1159  O4' G      37     -41.801  40.461  -1.592  1.00  0.00           O  
ATOM   1160  C1' G      37     -41.232  39.181  -1.858  1.00  0.00           C  
ATOM   1161  H1' G      37     -41.950  38.394  -1.620  1.00  0.00           H  
ATOM   1162  N9  G      37     -40.908  39.063  -3.305  1.00  0.00           N  
ATOM   1163  C8  G      37     -41.152  39.970  -4.311  1.00  0.00           C  
ATOM   1164  H8  G      37     -41.567  40.952  -4.117  1.00  0.00           H  
ATOM   1165  N7  G      37     -40.855  39.546  -5.511  1.00  0.00           N  
ATOM   1166  C5  G      37     -40.383  38.245  -5.292  1.00  0.00           C  
ATOM   1167  C6  G      37     -39.881  37.244  -6.205  1.00  0.00           C  
ATOM   1168  O6  G      37     -39.725  37.301  -7.427  1.00  0.00           O  
ATOM   1169  N1  G      37     -39.494  36.074  -5.582  1.00  0.00           N  
ATOM   1170  H1  G      37     -39.111  35.355  -6.164  1.00  0.00           H  
ATOM   1171  C2  G      37     -39.547  35.892  -4.239  1.00  0.00           C  
ATOM   1172  N2  G      37     -39.040  34.783  -3.762  1.00  0.00           N  
ATOM   1173  H21 G      37     -38.659  34.070  -4.365  1.00  0.00           H  
ATOM   1174  H22 G      37     -39.067  34.652  -2.764  1.00  0.00           H  
ATOM   1175  N3  G      37     -40.009  36.776  -3.359  1.00  0.00           N  
ATOM   1176  C4  G      37     -40.414  37.944  -3.945  1.00  0.00           C  
ATOM   1177  C3' G      37     -39.518  40.493  -0.819  1.00  0.00           C  
ATOM   1178  H3' G      37     -38.896  40.704  -1.691  1.00  0.00           H  
ATOM   1179  C2' G      37     -40.009  39.037  -0.935  1.00  0.00           C  
ATOM   1180  H2' G      37     -39.234  38.420  -1.393  1.00  0.00           H  
ATOM   1181  O2' G      37     -40.449  38.466   0.303  1.00  0.00           O  
ATOM   1182 HO2' G      37     -40.262  37.508   0.312  1.00  0.00           H  
ATOM   1183  O3' G      37     -38.821  40.794   0.394  1.00  0.00           O  
ATOM   1184  P   C      38     -37.236  41.124   0.394  1.00  0.00           P  
ATOM   1185  OP1 C      38     -36.837  41.429   1.799  1.00  0.00           O  
ATOM   1186  OP2 C      38     -36.960  42.149  -0.650  1.00  0.00           O  
ATOM   1187  O5' C      38     -36.531  39.737  -0.063  1.00  0.00           O  
ATOM   1188  C5' C      38     -36.376  38.651   0.841  1.00  0.00           C  
ATOM   1189  H5' C      38     -37.335  38.426   1.313  1.00  0.00           H  
ATOM   1190 H5'' C      38     -35.669  38.932   1.624  1.00  0.00           H  
ATOM   1191  C4' C      38     -35.861  37.373   0.158  1.00  0.00           C  
ATOM   1192  H4' C      38     -35.690  36.619   0.928  1.00  0.00           H  
ATOM   1193  O4' C      38     -36.806  36.847  -0.777  1.00  0.00           O  
ATOM   1194  C1' C      38     -36.096  36.280  -1.877  1.00  0.00           C  
ATOM   1195  H1' C      38     -36.398  35.238  -2.009  1.00  0.00           H  
ATOM   1196  N1  C      38     -36.350  37.010  -3.156  1.00  0.00           N  
ATOM   1197  C6  C      38     -36.843  38.292  -3.182  1.00  0.00           C  
ATOM   1198  H6  C      38     -37.083  38.794  -2.255  1.00  0.00           H  
ATOM   1199  C5  C      38     -37.042  38.924  -4.363  1.00  0.00           C  
ATOM   1200  H5  C      38     -37.439  39.927  -4.379  1.00  0.00           H  
ATOM   1201  C4  C      38     -36.706  38.212  -5.544  1.00  0.00           C  
ATOM   1202  N4  C      38     -36.900  38.737  -6.722  1.00  0.00           N  
ATOM   1203  H41 C      38     -36.744  38.133  -7.506  1.00  0.00           H  
ATOM   1204  H42 C      38     -37.318  39.649  -6.797  1.00  0.00           H  
ATOM   1205  N3  C      38     -36.251  36.976  -5.551  1.00  0.00           N  
ATOM   1206  C2  C      38     -36.069  36.350  -4.363  1.00  0.00           C  
ATOM   1207  O2  C      38     -35.665  35.185  -4.383  1.00  0.00           O  
ATOM   1208  C3' C      38     -34.544  37.561  -0.606  1.00  0.00           C  
ATOM   1209  H3' C      38     -34.618  38.459  -1.224  1.00  0.00           H  
ATOM   1210  C2' C      38     -34.605  36.325  -1.519  1.00  0.00           C  
ATOM   1211  H2' C      38     -33.990  36.482  -2.404  1.00  0.00           H  
ATOM   1212  O2' C      38     -34.267  35.095  -0.864  1.00  0.00           O  
ATOM   1213 HO2' C      38     -34.118  34.390  -1.524  1.00  0.00           H  
ATOM   1214  O3' C      38     -33.383  37.621   0.223  1.00  0.00           O  
ATOM   1215  P   G      39     -32.053  38.402  -0.273  1.00  0.00           P  
ATOM   1216  OP1 G      39     -30.972  38.118   0.714  1.00  0.00           O  
ATOM   1217  OP2 G      39     -32.421  39.824  -0.517  1.00  0.00           O  
ATOM   1218  O5' G      39     -31.640  37.750  -1.702  1.00  0.00           O  
ATOM   1219  C5' G      39     -31.113  36.431  -1.791  1.00  0.00           C  
ATOM   1220  H5' G      39     -31.771  35.736  -1.271  1.00  0.00           H  
ATOM   1221 H5'' G      39     -30.139  36.397  -1.298  1.00  0.00           H  
ATOM   1222  C4' G      39     -30.942  35.948  -3.242  1.00  0.00           C  
ATOM   1223  H4' G      39     -30.627  34.903  -3.222  1.00  0.00           H  
ATOM   1224  O4' G      39     -32.150  36.033  -4.000  1.00  0.00           O  
ATOM   1225  C1' G      39     -31.843  36.460  -5.325  1.00  0.00           C  
ATOM   1226  H1' G      39     -32.266  35.763  -6.052  1.00  0.00           H  
ATOM   1227  N9  G      39     -32.422  37.801  -5.597  1.00  0.00           N  
ATOM   1228  C8  G      39     -33.006  38.687  -4.724  1.00  0.00           C  
ATOM   1229  H8  G      39     -33.061  38.504  -3.659  1.00  0.00           H  
ATOM   1230  N7  G      39     -33.501  39.756  -5.292  1.00  0.00           N  
ATOM   1231  C5  G      39     -33.217  39.573  -6.651  1.00  0.00           C  
ATOM   1232  C6  G      39     -33.497  40.388  -7.809  1.00  0.00           C  
ATOM   1233  O6  G      39     -34.085  41.467  -7.886  1.00  0.00           O  
ATOM   1234  N1  G      39     -33.014  39.855  -8.987  1.00  0.00           N  
ATOM   1235  H1  G      39     -33.167  40.385  -9.831  1.00  0.00           H  
ATOM   1236  C2  G      39     -32.370  38.667  -9.067  1.00  0.00           C  
ATOM   1237  N2  G      39     -31.940  38.306 -10.246  1.00  0.00           N  
ATOM   1238  H21 G      39     -32.069  38.912 -11.054  1.00  0.00           H  
ATOM   1239  H22 G      39     -31.470  37.418 -10.325  1.00  0.00           H  
ATOM   1240  N3  G      39     -32.104  37.874  -8.032  1.00  0.00           N  
ATOM   1241  C4  G      39     -32.549  38.381  -6.842  1.00  0.00           C  
ATOM   1242  C3' G      39     -29.873  36.735  -4.006  1.00  0.00           C  
ATOM   1243  H3' G      39     -29.993  37.799  -3.790  1.00  0.00           H  
ATOM   1244  C2' G      39     -30.313  36.462  -5.457  1.00  0.00           C  
ATOM   1245  H2' G      39     -29.977  37.265  -6.113  1.00  0.00           H  
ATOM   1246  O2' G      39     -29.912  35.183  -5.961  1.00  0.00           O  
ATOM   1247 HO2' G      39     -29.986  35.172  -6.935  1.00  0.00           H  
ATOM   1248  O3' G      39     -28.554  36.291  -3.683  1.00  0.00           O  
ATOM   1249  P   U      40     -27.289  37.290  -3.774  1.00  0.00           P  
ATOM   1250  OP1 U      40     -26.063  36.502  -3.459  1.00  0.00           O  
ATOM   1251  OP2 U      40     -27.587  38.489  -2.943  1.00  0.00           O  
ATOM   1252  O5' U      40     -27.224  37.767  -5.318  1.00  0.00           O  
ATOM   1253  C5' U      40     -26.833  36.887  -6.364  1.00  0.00           C  
ATOM   1254  H5' U      40     -27.406  35.962  -6.304  1.00  0.00           H  
ATOM   1255 H5'' U      40     -25.776  36.637  -6.250  1.00  0.00           H  
ATOM   1256  C4' U      40     -27.045  37.510  -7.756  1.00  0.00           C  
ATOM   1257  H4' U      40     -26.685  36.804  -8.507  1.00  0.00           H  
ATOM   1258  O4' U      40     -28.419  37.795  -8.032  1.00  0.00           O  
ATOM   1259  C1' U      40     -28.505  39.015  -8.771  1.00  0.00           C  
ATOM   1260  H1' U      40     -29.064  38.838  -9.693  1.00  0.00           H  
ATOM   1261  N1  U      40     -29.207  40.091  -8.004  1.00  0.00           N  
ATOM   1262  C6  U      40     -29.335  40.053  -6.632  1.00  0.00           C  
ATOM   1263  H6  U      40     -28.894  39.238  -6.080  1.00  0.00           H  
ATOM   1264  C5  U      40     -30.013  41.020  -5.962  1.00  0.00           C  
ATOM   1265  H5  U      40     -30.103  40.971  -4.886  1.00  0.00           H  
ATOM   1266  C4  U      40     -30.625  42.133  -6.652  1.00  0.00           C  
ATOM   1267  O4  U      40     -31.245  43.049  -6.122  1.00  0.00           O  
ATOM   1268  N3  U      40     -30.466  42.106  -8.015  1.00  0.00           N  
ATOM   1269  H3  U      40     -30.896  42.866  -8.521  1.00  0.00           H  
ATOM   1270  C2  U      40     -29.774  41.148  -8.728  1.00  0.00           C  
ATOM   1271  O2  U      40     -29.684  41.257  -9.950  1.00  0.00           O  
ATOM   1272  C3' U      40     -26.286  38.826  -7.947  1.00  0.00           C  
ATOM   1273  H3' U      40     -26.458  39.457  -7.074  1.00  0.00           H  
ATOM   1274  C2' U      40     -27.067  39.414  -9.137  1.00  0.00           C  
ATOM   1275  H2' U      40     -26.951  40.496  -9.176  1.00  0.00           H  
ATOM   1276  O2' U      40     -26.758  38.814 -10.399  1.00  0.00           O  
ATOM   1277 HO2' U      40     -26.687  39.506 -11.084  1.00  0.00           H  
ATOM   1278  O3' U      40     -24.886  38.643  -8.152  1.00  0.00           O  
ATOM   1279  P   G      41     -23.840  39.855  -7.917  1.00  0.00           P  
ATOM   1280  OP1 G      41     -22.466  39.303  -8.089  1.00  0.00           O  
ATOM   1281  OP2 G      41     -24.173  40.524  -6.629  1.00  0.00           O  
ATOM   1282  O5' G      41     -24.128  40.911  -9.109  1.00  0.00           O  
ATOM   1283  C5' G      41     -23.776  40.603 -10.453  1.00  0.00           C  
ATOM   1284  H5' G      41     -24.161  39.616 -10.713  1.00  0.00           H  
ATOM   1285 H5'' G      41     -22.689  40.576 -10.550  1.00  0.00           H  
ATOM   1286  C4' G      41     -24.336  41.620 -11.458  1.00  0.00           C  
ATOM   1287  H4' G      41     -24.114  41.272 -12.467  1.00  0.00           H  
ATOM   1288  O4' G      41     -25.751  41.745 -11.323  1.00  0.00           O  
ATOM   1289  C1' G      41     -26.112  43.087 -11.619  1.00  0.00           C  
ATOM   1290  H1' G      41     -26.799  43.109 -12.467  1.00  0.00           H  
ATOM   1291  N9  G      41     -26.798  43.726 -10.471  1.00  0.00           N  
ATOM   1292  C8  G      41     -26.857  43.361  -9.148  1.00  0.00           C  
ATOM   1293  H8  G      41     -26.304  42.519  -8.752  1.00  0.00           H  
ATOM   1294  N7  G      41     -27.654  44.107  -8.423  1.00  0.00           N  
ATOM   1295  C5  G      41     -28.124  45.073  -9.325  1.00  0.00           C  
ATOM   1296  C6  G      41     -29.016  46.199  -9.172  1.00  0.00           C  
ATOM   1297  O6  G      41     -29.634  46.582  -8.176  1.00  0.00           O  
ATOM   1298  N1  G      41     -29.179  46.930 -10.332  1.00  0.00           N  
ATOM   1299  H1  G      41     -29.758  47.754 -10.287  1.00  0.00           H  
ATOM   1300  C2  G      41     -28.578  46.620 -11.505  1.00  0.00           C  
ATOM   1301  N2  G      41     -28.785  47.403 -12.524  1.00  0.00           N  
ATOM   1302  H21 G      41     -29.313  48.263 -12.401  1.00  0.00           H  
ATOM   1303  H22 G      41     -28.345  47.166 -13.395  1.00  0.00           H  
ATOM   1304  N3  G      41     -27.779  45.580 -11.702  1.00  0.00           N  
ATOM   1305  C4  G      41     -27.582  44.847 -10.572  1.00  0.00           C  
ATOM   1306  C3' G      41     -23.743  43.028 -11.310  1.00  0.00           C  
ATOM   1307  H3' G      41     -23.723  43.288 -10.250  1.00  0.00           H  
ATOM   1308  C2' G      41     -24.840  43.849 -12.010  1.00  0.00           C  
ATOM   1309  H2' G      41     -24.860  44.867 -11.625  1.00  0.00           H  
ATOM   1310  O2' G      41     -24.766  43.839 -13.438  1.00  0.00           O  
ATOM   1311 HO2' G      41     -24.923  44.742 -13.772  1.00  0.00           H  
ATOM   1312  O3' G      41     -22.440  43.143 -11.890  1.00  0.00           O  
ATOM   1313  P   C      42     -21.441  44.368 -11.525  1.00  0.00           P  
ATOM   1314  OP1 C      42     -20.124  44.070 -12.155  1.00  0.00           O  
ATOM   1315  OP2 C      42     -21.480  44.564 -10.049  1.00  0.00           O  
ATOM   1316  O5' C      42     -22.042  45.715 -12.206  1.00  0.00           O  
ATOM   1317  C5' C      42     -22.013  45.948 -13.610  1.00  0.00           C  
ATOM   1318  H5' C      42     -22.390  45.067 -14.132  1.00  0.00           H  
ATOM   1319 H5'' C      42     -20.982  46.111 -13.929  1.00  0.00           H  
ATOM   1320  C4' C      42     -22.862  47.166 -14.040  1.00  0.00           C  
ATOM   1321  H4' C      42     -22.811  47.245 -15.127  1.00  0.00           H  
ATOM   1322  O4' C      42     -24.239  47.015 -13.673  1.00  0.00           O  
ATOM   1323  C1' C      42     -24.764  48.283 -13.275  1.00  0.00           C  
ATOM   1324  H1' C      42     -25.663  48.502 -13.858  1.00  0.00           H  
ATOM   1325  N1  C      42     -25.131  48.305 -11.826  1.00  0.00           N  
ATOM   1326  C6  C      42     -24.597  47.416 -10.929  1.00  0.00           C  
ATOM   1327  H6  C      42     -23.828  46.738 -11.250  1.00  0.00           H  
ATOM   1328  C5  C      42     -25.044  47.361  -9.653  1.00  0.00           C  
ATOM   1329  H5  C      42     -24.628  46.640  -8.966  1.00  0.00           H  
ATOM   1330  C4  C      42     -26.064  48.275  -9.289  1.00  0.00           C  
ATOM   1331  N4  C      42     -26.569  48.241  -8.090  1.00  0.00           N  
ATOM   1332  H41 C      42     -27.316  48.895  -7.876  1.00  0.00           H  
ATOM   1333  H42 C      42     -26.242  47.571  -7.418  1.00  0.00           H  
ATOM   1334  N3  C      42     -26.556  49.176 -10.112  1.00  0.00           N  
ATOM   1335  C2  C      42     -26.094  49.223 -11.385  1.00  0.00           C  
ATOM   1336  O2  C      42     -26.549  50.101 -12.119  1.00  0.00           O  
ATOM   1337  C3' C      42     -22.399  48.515 -13.466  1.00  0.00           C  
ATOM   1338  H3' C      42     -22.173  48.388 -12.406  1.00  0.00           H  
ATOM   1339  C2' C      42     -23.699  49.332 -13.611  1.00  0.00           C  
ATOM   1340  H2' C      42     -23.716  50.161 -12.900  1.00  0.00           H  
ATOM   1341  O2' C      42     -23.960  49.784 -14.945  1.00  0.00           O  
ATOM   1342 HO2' C      42     -24.583  50.536 -14.925  1.00  0.00           H  
ATOM   1343  O3' C      42     -21.279  49.079 -14.153  1.00  0.00           O  
ATOM   1344  P   C      43     -20.377  50.240 -13.470  1.00  0.00           P  
ATOM   1345  OP1 C      43     -19.346  50.651 -14.466  1.00  0.00           O  
ATOM   1346  OP2 C      43     -19.907  49.727 -12.152  1.00  0.00           O  
ATOM   1347  O5' C      43     -21.354  51.509 -13.173  1.00  0.00           O  
ATOM   1348  C5' C      43     -21.836  52.363 -14.206  1.00  0.00           C  
ATOM   1349  H5' C      43     -22.323  51.768 -14.979  1.00  0.00           H  
ATOM   1350 H5'' C      43     -20.989  52.864 -14.677  1.00  0.00           H  
ATOM   1351  C4' C      43     -22.826  53.442 -13.699  1.00  0.00           C  
ATOM   1352  H4' C      43     -23.200  53.989 -14.567  1.00  0.00           H  
ATOM   1353  O4' C      43     -23.947  52.890 -13.008  1.00  0.00           O  
ATOM   1354  C1' C      43     -24.306  53.733 -11.911  1.00  0.00           C  
ATOM   1355  H1' C      43     -25.347  54.046 -12.048  1.00  0.00           H  
ATOM   1356  N1  C      43     -24.220  52.982 -10.617  1.00  0.00           N  
ATOM   1357  C6  C      43     -23.395  51.892 -10.452  1.00  0.00           C  
ATOM   1358  H6  C      43     -22.703  51.614 -11.233  1.00  0.00           H  
ATOM   1359  C5  C      43     -23.463  51.144  -9.322  1.00  0.00           C  
ATOM   1360  H5  C      43     -22.823  50.283  -9.203  1.00  0.00           H  
ATOM   1361  C4  C      43     -24.402  51.537  -8.333  1.00  0.00           C  
ATOM   1362  N4  C      43     -24.524  50.845  -7.234  1.00  0.00           N  
ATOM   1363  H41 C      43     -25.265  51.088  -6.586  1.00  0.00           H  
ATOM   1364  H42 C      43     -23.961  50.023  -7.098  1.00  0.00           H  
ATOM   1365  N3  C      43     -25.174  52.597  -8.447  1.00  0.00           N  
ATOM   1366  C2  C      43     -25.083  53.349  -9.571  1.00  0.00           C  
ATOM   1367  O2  C      43     -25.790  54.355  -9.621  1.00  0.00           O  
ATOM   1368  C3' C      43     -22.180  54.461 -12.748  1.00  0.00           C  
ATOM   1369  H3' C      43     -21.519  53.915 -12.073  1.00  0.00           H  
ATOM   1370  C2' C      43     -23.392  54.976 -11.935  1.00  0.00           C  
ATOM   1371  H2' C      43     -23.091  55.237 -10.918  1.00  0.00           H  
ATOM   1372  O2' C      43     -24.092  56.059 -12.556  1.00  0.00           O  
ATOM   1373 HO2' C      43     -23.499  56.832 -12.629  1.00  0.00           H  
ATOM   1374  O3' C      43     -21.452  55.442 -13.499  1.00  0.00           O  
ATOM   1375  P   A      44     -20.151  56.210 -12.903  1.00  0.00           P  
ATOM   1376  OP1 A      44     -19.489  56.913 -14.039  1.00  0.00           O  
ATOM   1377  OP2 A      44     -19.342  55.246 -12.105  1.00  0.00           O  
ATOM   1378  O5' A      44     -20.748  57.320 -11.880  1.00  0.00           O  
ATOM   1379  C5' A      44     -21.248  58.573 -12.332  1.00  0.00           C  
ATOM   1380  H5' A      44     -21.913  58.413 -13.183  1.00  0.00           H  
ATOM   1381 H5'' A      44     -20.417  59.192 -12.679  1.00  0.00           H  
ATOM   1382  C4' A      44     -22.021  59.329 -11.228  1.00  0.00           C  
ATOM   1383  H4' A      44     -22.464  60.221 -11.672  1.00  0.00           H  
ATOM   1384  O4' A      44     -23.062  58.510 -10.702  1.00  0.00           O  
ATOM   1385  C1' A      44     -23.140  58.672  -9.288  1.00  0.00           C  
ATOM   1386  H1' A      44     -24.175  58.929  -9.034  1.00  0.00           H  
ATOM   1387  N9  A      44     -22.822  57.387  -8.599  1.00  0.00           N  
ATOM   1388  C8  A      44     -21.890  56.412  -8.891  1.00  0.00           C  
ATOM   1389  H8  A      44     -21.187  56.486  -9.707  1.00  0.00           H  
ATOM   1390  N7  A      44     -21.953  55.355  -8.121  1.00  0.00           N  
ATOM   1391  C5  A      44     -22.971  55.680  -7.215  1.00  0.00           C  
ATOM   1392  C6  A      44     -23.560  55.041  -6.092  1.00  0.00           C  
ATOM   1393  N6  A      44     -23.237  53.838  -5.646  1.00  0.00           N  
ATOM   1394  H61 A      44     -23.746  53.423  -4.873  1.00  0.00           H  
ATOM   1395  H62 A      44     -22.521  53.323  -6.133  1.00  0.00           H  
ATOM   1396  N1  A      44     -24.510  55.646  -5.377  1.00  0.00           N  
ATOM   1397  C2  A      44     -24.914  56.846  -5.780  1.00  0.00           C  
ATOM   1398  H2  A      44     -25.694  57.305  -5.189  1.00  0.00           H  
ATOM   1399  N3  A      44     -24.482  57.556  -6.813  1.00  0.00           N  
ATOM   1400  C4  A      44     -23.493  56.915  -7.494  1.00  0.00           C  
ATOM   1401  C3' A      44     -21.170  59.768 -10.025  1.00  0.00           C  
ATOM   1402  H3' A      44     -20.459  58.965  -9.816  1.00  0.00           H  
ATOM   1403  C2' A      44     -22.192  59.812  -8.868  1.00  0.00           C  
ATOM   1404  H2' A      44     -21.709  59.565  -7.916  1.00  0.00           H  
ATOM   1405  O2' A      44     -22.904  61.053  -8.790  1.00  0.00           O  
ATOM   1406 HO2' A      44     -22.266  61.793  -8.685  1.00  0.00           H  
ATOM   1407  O3' A      44     -20.465  60.993 -10.266  1.00  0.00           O  
ATOM   1408  P   G      45     -19.415  61.577  -9.174  1.00  0.00           P  
ATOM   1409  OP1 G      45     -18.334  62.281  -9.921  1.00  0.00           O  
ATOM   1410  OP2 G      45     -19.050  60.474  -8.244  1.00  0.00           O  
ATOM   1411  O5' G      45     -20.256  62.699  -8.341  1.00  0.00           O  
ATOM   1412  C5' G      45     -19.601  63.827  -7.755  1.00  0.00           C  
ATOM   1413  H5' G      45     -19.757  64.705  -8.386  1.00  0.00           H  
ATOM   1414 H5'' G      45     -18.527  63.655  -7.702  1.00  0.00           H  
ATOM   1415  C4' G      45     -20.108  64.128  -6.331  1.00  0.00           C  
ATOM   1416  H4' G      45     -21.171  64.365  -6.394  1.00  0.00           H  
ATOM   1417  O4' G      45     -19.904  63.006  -5.469  1.00  0.00           O  
ATOM   1418  C1' G      45     -18.739  63.224  -4.676  1.00  0.00           C  
ATOM   1419  H1' G      45     -19.033  63.236  -3.627  1.00  0.00           H  
ATOM   1420  N9  G      45     -17.709  62.178  -4.863  1.00  0.00           N  
ATOM   1421  C8  G      45     -17.195  61.669  -6.029  1.00  0.00           C  
ATOM   1422  H8  G      45     -17.531  61.998  -7.000  1.00  0.00           H  
ATOM   1423  N7  G      45     -16.278  60.754  -5.868  1.00  0.00           N  
ATOM   1424  C5  G      45     -16.167  60.659  -4.477  1.00  0.00           C  
ATOM   1425  C6  G      45     -15.315  59.853  -3.644  1.00  0.00           C  
ATOM   1426  O6  G      45     -14.424  59.080  -3.980  1.00  0.00           O  
ATOM   1427  N1  G      45     -15.536  60.012  -2.292  1.00  0.00           N  
ATOM   1428  H1  G      45     -15.029  59.404  -1.685  1.00  0.00           H  
ATOM   1429  C2  G      45     -16.354  60.967  -1.785  1.00  0.00           C  
ATOM   1430  N2  G      45     -16.442  61.089  -0.481  1.00  0.00           N  
ATOM   1431  H21 G      45     -16.070  60.404   0.159  1.00  0.00           H  
ATOM   1432  H22 G      45     -17.119  61.763  -0.156  1.00  0.00           H  
ATOM   1433  N3  G      45     -17.085  61.804  -2.517  1.00  0.00           N  
ATOM   1434  C4  G      45     -16.995  61.567  -3.859  1.00  0.00           C  
ATOM   1435  C3' G      45     -19.350  65.311  -5.695  1.00  0.00           C  
ATOM   1436  H3' G      45     -18.967  65.986  -6.465  1.00  0.00           H  
ATOM   1437  C2' G      45     -18.162  64.592  -5.029  1.00  0.00           C  
ATOM   1438  H2' G      45     -17.384  64.465  -5.783  1.00  0.00           H  
ATOM   1439  O2' G      45     -17.612  65.250  -3.886  1.00  0.00           O  
ATOM   1440 HO2' G      45     -17.027  64.648  -3.393  1.00  0.00           H  
ATOM   1441  O3' G      45     -20.185  66.019  -4.776  1.00  0.00           O  
ATOM   1442  P   A      46     -20.889  67.404  -5.223  1.00  0.00           P  
ATOM   1443  OP1 A      46     -21.703  67.918  -4.086  1.00  0.00           O  
ATOM   1444  OP2 A      46     -21.561  67.182  -6.535  1.00  0.00           O  
ATOM   1445  O5' A      46     -19.653  68.425  -5.469  1.00  0.00           O  
ATOM   1446  C5' A      46     -18.704  68.683  -4.441  1.00  0.00           C  
ATOM   1447  H5' A      46     -18.241  67.747  -4.136  1.00  0.00           H  
ATOM   1448 H5'' A      46     -19.198  69.120  -3.572  1.00  0.00           H  
ATOM   1449  C4' A      46     -17.601  69.628  -4.940  1.00  0.00           C  
ATOM   1450  H4' A      46     -17.269  69.297  -5.925  1.00  0.00           H  
ATOM   1451  O4' A      46     -18.070  70.972  -5.030  1.00  0.00           O  
ATOM   1452  C1' A      46     -17.004  71.860  -4.710  1.00  0.00           C  
ATOM   1453  H1' A      46     -16.809  72.531  -5.551  1.00  0.00           H  
ATOM   1454  N9  A      46     -17.358  72.687  -3.528  1.00  0.00           N  
ATOM   1455  C8  A      46     -18.473  72.625  -2.721  1.00  0.00           C  
ATOM   1456  H8  A      46     -19.244  71.874  -2.845  1.00  0.00           H  
ATOM   1457  N7  A      46     -18.533  73.567  -1.811  1.00  0.00           N  
ATOM   1458  C5  A      46     -17.350  74.297  -2.025  1.00  0.00           C  
ATOM   1459  C6  A      46     -16.740  75.439  -1.433  1.00  0.00           C  
ATOM   1460  N6  A      46     -17.222  76.137  -0.420  1.00  0.00           N  
ATOM   1461  H61 A      46     -16.657  76.890  -0.060  1.00  0.00           H  
ATOM   1462  H62 A      46     -18.044  75.805   0.056  1.00  0.00           H  
ATOM   1463  N1  A      46     -15.591  75.931  -1.900  1.00  0.00           N  
ATOM   1464  C2  A      46     -15.023  75.312  -2.927  1.00  0.00           C  
ATOM   1465  H2  A      46     -14.088  75.731  -3.276  1.00  0.00           H  
ATOM   1466  N3  A      46     -15.463  74.242  -3.583  1.00  0.00           N  
ATOM   1467  C4  A      46     -16.640  73.773  -3.076  1.00  0.00           C  
ATOM   1468  C3' A      46     -16.373  69.658  -4.021  1.00  0.00           C  
ATOM   1469  H3' A      46     -16.715  69.725  -2.987  1.00  0.00           H  
ATOM   1470  C2' A      46     -15.753  71.007  -4.442  1.00  0.00           C  
ATOM   1471  H2' A      46     -15.166  71.433  -3.625  1.00  0.00           H  
ATOM   1472  O2' A      46     -14.979  70.939  -5.644  1.00  0.00           O  
ATOM   1473 HO2' A      46     -14.154  70.452  -5.447  1.00  0.00           H  
ATOM   1474  O3' A      46     -15.543  68.507  -4.195  1.00  0.00           O  
ATOM   1475  P   U      47     -14.240  68.239  -3.267  1.00  0.00           P  
ATOM   1476  OP1 U      47     -13.452  69.500  -3.198  1.00  0.00           O  
ATOM   1477  OP2 U      47     -13.565  67.016  -3.787  1.00  0.00           O  
ATOM   1478  O5' U      47     -14.797  67.884  -1.777  1.00  0.00           O  
ATOM   1479  C5' U      47     -14.040  68.224  -0.617  1.00  0.00           C  
ATOM   1480  H5' U      47     -14.312  69.238  -0.302  1.00  0.00           H  
ATOM   1481 H5'' U      47     -12.973  68.224  -0.865  1.00  0.00           H  
ATOM   1482  C4' U      47     -14.251  67.257   0.561  1.00  0.00           C  
ATOM   1483  H4' U      47     -15.301  67.256   0.833  1.00  0.00           H  
ATOM   1484  O4' U      47     -13.800  65.951   0.224  1.00  0.00           O  
ATOM   1485  C1' U      47     -12.724  65.616   1.088  1.00  0.00           C  
ATOM   1486  H1' U      47     -13.094  65.086   1.956  1.00  0.00           H  
ATOM   1487  N1  U      47     -11.630  64.863   0.429  1.00  0.00           N  
ATOM   1488  C6  U      47     -11.218  65.193  -0.845  1.00  0.00           C  
ATOM   1489  H6  U      47     -11.840  65.840  -1.459  1.00  0.00           H  
ATOM   1490  C5  U      47     -10.035  64.719  -1.328  1.00  0.00           C  
ATOM   1491  H5  U      47      -9.727  64.976  -2.326  1.00  0.00           H  
ATOM   1492  C4  U      47      -9.179  63.879  -0.528  1.00  0.00           C  
ATOM   1493  O4  U      47      -8.115  63.382  -0.888  1.00  0.00           O  
ATOM   1494  N3  U      47      -9.636  63.621   0.739  1.00  0.00           N  
ATOM   1495  H3  U      47      -9.068  63.038   1.321  1.00  0.00           H  
ATOM   1496  C2  U      47     -10.867  64.008   1.234  1.00  0.00           C  
ATOM   1497  O2  U      47     -11.242  63.577   2.324  1.00  0.00           O  
ATOM   1498  C3' U      47     -13.398  67.765   1.741  1.00  0.00           C  
ATOM   1499  H3' U      47     -13.084  68.807   1.580  1.00  0.00           H  
ATOM   1500  C2' U      47     -12.150  66.901   1.614  1.00  0.00           C  
ATOM   1501  H2' U      47     -11.549  67.347   0.833  1.00  0.00           H  
ATOM   1502  O2' U      47     -11.401  66.721   2.818  1.00  0.00           O  
ATOM   1503 HO2' U      47     -11.509  67.494   3.390  1.00  0.00           H  
ATOM   1504  O3' U      47     -14.058  67.656   3.004  1.00  0.00           O  
ATOM   1505  P   C      48     -14.770  68.999   3.564  1.00  0.00           P  
ATOM   1506  OP1 C      48     -15.641  69.480   2.448  1.00  0.00           O  
ATOM   1507  OP2 C      48     -13.655  69.860   4.065  1.00  0.00           O  
ATOM   1508  O5' C      48     -15.701  68.535   4.831  1.00  0.00           O  
ATOM   1509  C5' C      48     -17.047  68.975   4.968  1.00  0.00           C  
ATOM   1510  H5' C      48     -17.589  68.236   5.556  1.00  0.00           H  
ATOM   1511 H5'' C      48     -17.532  69.001   3.996  1.00  0.00           H  
ATOM   1512  C4' C      48     -17.252  70.348   5.642  1.00  0.00           C  
ATOM   1513  H4' C      48     -18.327  70.557   5.631  1.00  0.00           H  
ATOM   1514  O4' C      48     -16.822  70.311   7.007  1.00  0.00           O  
ATOM   1515  C1' C      48     -16.431  71.624   7.386  1.00  0.00           C  
ATOM   1516  H1' C      48     -17.080  71.966   8.197  1.00  0.00           H  
ATOM   1517  N1  C      48     -15.018  71.699   7.852  1.00  0.00           N  
ATOM   1518  C6  C      48     -14.055  70.799   7.470  1.00  0.00           C  
ATOM   1519  H6  C      48     -14.319  69.998   6.789  1.00  0.00           H  
ATOM   1520  C5  C      48     -12.788  70.914   7.950  1.00  0.00           C  
ATOM   1521  H5  C      48     -12.032  70.208   7.648  1.00  0.00           H  
ATOM   1522  C4  C      48     -12.519  72.000   8.834  1.00  0.00           C  
ATOM   1523  N4  C      48     -11.337  72.170   9.362  1.00  0.00           N  
ATOM   1524  H41 C      48     -11.219  72.965   9.981  1.00  0.00           H  
ATOM   1525  H42 C      48     -10.590  71.533   9.150  1.00  0.00           H  
ATOM   1526  N3  C      48     -13.421  72.889   9.188  1.00  0.00           N  
ATOM   1527  C2  C      48     -14.674  72.763   8.693  1.00  0.00           C  
ATOM   1528  O2  C      48     -15.493  73.624   9.014  1.00  0.00           O  
ATOM   1529  C3' C      48     -16.565  71.569   5.008  1.00  0.00           C  
ATOM   1530  H3' C      48     -15.521  71.331   4.853  1.00  0.00           H  
ATOM   1531  C2' C      48     -16.648  72.550   6.187  1.00  0.00           C  
ATOM   1532  H2' C      48     -15.854  73.295   6.124  1.00  0.00           H  
ATOM   1533  O2' C      48     -17.920  73.174   6.364  1.00  0.00           O  
ATOM   1534 HO2' C      48     -17.847  74.116   6.130  1.00  0.00           H  
ATOM   1535  O3' C      48     -17.151  72.042   3.795  1.00  0.00           O  
ATOM   1536  P   G      49     -16.352  73.102   2.841  1.00  0.00           P  
ATOM   1537  OP1 G      49     -17.148  73.261   1.586  1.00  0.00           O  
ATOM   1538  OP2 G      49     -14.910  72.732   2.723  1.00  0.00           O  
ATOM   1539  O5' G      49     -16.377  74.510   3.654  1.00  0.00           O  
ATOM   1540  C5' G      49     -17.516  75.353   3.666  1.00  0.00           C  
ATOM   1541  H5' G      49     -18.367  74.826   4.095  1.00  0.00           H  
ATOM   1542 H5'' G      49     -17.771  75.648   2.647  1.00  0.00           H  
ATOM   1543  C4' G      49     -17.239  76.623   4.480  1.00  0.00           C  
ATOM   1544  H4' G      49     -18.132  77.249   4.477  1.00  0.00           H  
ATOM   1545  O4' G      49     -16.882  76.330   5.834  1.00  0.00           O  
ATOM   1546  C1' G      49     -15.917  77.292   6.255  1.00  0.00           C  
ATOM   1547  H1' G      49     -16.251  77.799   7.162  1.00  0.00           H  
ATOM   1548  N9  G      49     -14.604  76.662   6.534  1.00  0.00           N  
ATOM   1549  C8  G      49     -14.095  75.465   6.095  1.00  0.00           C  
ATOM   1550  H8  G      49     -14.640  74.813   5.429  1.00  0.00           H  
ATOM   1551  N7  G      49     -12.907  75.184   6.558  1.00  0.00           N  
ATOM   1552  C5  G      49     -12.579  76.305   7.329  1.00  0.00           C  
ATOM   1553  C6  G      49     -11.400  76.639   8.083  1.00  0.00           C  
ATOM   1554  O6  G      49     -10.375  75.976   8.263  1.00  0.00           O  
ATOM   1555  N1  G      49     -11.454  77.878   8.679  1.00  0.00           N  
ATOM   1556  H1  G      49     -10.659  78.178   9.217  1.00  0.00           H  
ATOM   1557  C2  G      49     -12.514  78.712   8.570  1.00  0.00           C  
ATOM   1558  N2  G      49     -12.399  79.875   9.153  1.00  0.00           N  
ATOM   1559  H21 G      49     -11.526  80.123   9.614  1.00  0.00           H  
ATOM   1560  H22 G      49     -13.175  80.513   9.101  1.00  0.00           H  
ATOM   1561  N3  G      49     -13.632  78.450   7.897  1.00  0.00           N  
ATOM   1562  C4  G      49     -13.608  77.225   7.295  1.00  0.00           C  
ATOM   1563  C3' G      49     -16.079  77.444   3.904  1.00  0.00           C  
ATOM   1564  H3' G      49     -15.231  76.779   3.729  1.00  0.00           H  
ATOM   1565  C2' G      49     -15.765  78.314   5.128  1.00  0.00           C  
ATOM   1566  H2' G      49     -14.742  78.678   5.071  1.00  0.00           H  
ATOM   1567  O2' G      49     -16.696  79.375   5.360  1.00  0.00           O  
ATOM   1568 HO2' G      49     -16.253  80.091   5.852  1.00  0.00           H  
ATOM   1569  O3' G      49     -16.387  78.161   2.709  1.00  0.00           O  
ATOM   1570  P   G      50     -15.200  78.679   1.734  1.00  0.00           P  
ATOM   1571  OP1 G      50     -15.843  79.396   0.595  1.00  0.00           O  
ATOM   1572  OP2 G      50     -14.313  77.524   1.426  1.00  0.00           O  
ATOM   1573  O5' G      50     -14.328  79.741   2.600  1.00  0.00           O  
ATOM   1574  C5' G      50     -14.865  81.000   2.982  1.00  0.00           C  
ATOM   1575  H5' G      50     -15.872  80.863   3.377  1.00  0.00           H  
ATOM   1576 H5'' G      50     -14.938  81.645   2.104  1.00  0.00           H  
ATOM   1577  C4' G      50     -14.019  81.714   4.051  1.00  0.00           C  
ATOM   1578  H4' G      50     -14.539  82.627   4.346  1.00  0.00           H  
ATOM   1579  O4' G      50     -13.815  80.916   5.219  1.00  0.00           O  
ATOM   1580  C1' G      50     -12.491  81.131   5.698  1.00  0.00           C  
ATOM   1581  H1' G      50     -12.507  81.377   6.761  1.00  0.00           H  
ATOM   1582  N9  G      50     -11.631  79.934   5.528  1.00  0.00           N  
ATOM   1583  C8  G      50     -11.840  78.786   4.803  1.00  0.00           C  
ATOM   1584  H8  G      50     -12.725  78.632   4.200  1.00  0.00           H  
ATOM   1585  N7  G      50     -10.890  77.895   4.921  1.00  0.00           N  
ATOM   1586  C5  G      50      -9.962  78.507   5.775  1.00  0.00           C  
ATOM   1587  C6  G      50      -8.697  78.056   6.313  1.00  0.00           C  
ATOM   1588  O6  G      50      -8.114  76.981   6.164  1.00  0.00           O  
ATOM   1589  N1  G      50      -8.080  78.991   7.112  1.00  0.00           N  
ATOM   1590  H1  G      50      -7.198  78.742   7.524  1.00  0.00           H  
ATOM   1591  C2  G      50      -8.601  80.209   7.378  1.00  0.00           C  
ATOM   1592  N2  G      50      -7.863  81.032   8.075  1.00  0.00           N  
ATOM   1593  H21 G      50      -6.930  80.759   8.372  1.00  0.00           H  
ATOM   1594  H22 G      50      -8.240  81.941   8.276  1.00  0.00           H  
ATOM   1595  N3  G      50      -9.775  80.660   6.941  1.00  0.00           N  
ATOM   1596  C4  G      50     -10.410  79.760   6.135  1.00  0.00           C  
ATOM   1597  C3' G      50     -12.626  82.114   3.560  1.00  0.00           C  
ATOM   1598  H3' G      50     -12.177  81.260   3.047  1.00  0.00           H  
ATOM   1599  C2' G      50     -11.919  82.312   4.912  1.00  0.00           C  
ATOM   1600  H2' G      50     -10.837  82.229   4.798  1.00  0.00           H  
ATOM   1601  O2' G      50     -12.278  83.513   5.605  1.00  0.00           O  
ATOM   1602 HO2' G      50     -11.601  83.722   6.276  1.00  0.00           H  
ATOM   1603  O3' G      50     -12.635  83.257   2.709  1.00  0.00           O  
ATOM   1604  P   G      51     -11.375  83.581   1.752  1.00  0.00           P  
ATOM   1605  OP1 G      51     -11.706  84.810   0.975  1.00  0.00           O  
ATOM   1606  OP2 G      51     -11.038  82.342   0.997  1.00  0.00           O  
ATOM   1607  O5' G      51     -10.134  83.905   2.745  1.00  0.00           O  
ATOM   1608  C5' G      51     -10.088  85.103   3.513  1.00  0.00           C  
ATOM   1609  H5' G      51     -10.958  85.163   4.165  1.00  0.00           H  
ATOM   1610 H5'' G      51     -10.119  85.962   2.840  1.00  0.00           H  
ATOM   1611  C4' G      51      -8.814  85.216   4.369  1.00  0.00           C  
ATOM   1612  H4' G      51      -8.833  86.175   4.888  1.00  0.00           H  
ATOM   1613  O4' G      51      -8.684  84.182   5.348  1.00  0.00           O  
ATOM   1614  C1' G      51      -7.308  83.807   5.436  1.00  0.00           C  
ATOM   1615  H1' G      51      -6.959  83.856   6.470  1.00  0.00           H  
ATOM   1616  N9  G      51      -7.127  82.415   4.954  1.00  0.00           N  
ATOM   1617  C8  G      51      -7.991  81.645   4.214  1.00  0.00           C  
ATOM   1618  H8  G      51      -8.923  82.032   3.829  1.00  0.00           H  
ATOM   1619  N7  G      51      -7.607  80.409   4.044  1.00  0.00           N  
ATOM   1620  C5  G      51      -6.374  80.357   4.704  1.00  0.00           C  
ATOM   1621  C6  G      51      -5.444  79.271   4.898  1.00  0.00           C  
ATOM   1622  O6  G      51      -5.528  78.099   4.536  1.00  0.00           O  
ATOM   1623  N1  G      51      -4.309  79.637   5.586  1.00  0.00           N  
ATOM   1624  H1  G      51      -3.626  78.919   5.767  1.00  0.00           H  
ATOM   1625  C2  G      51      -4.092  80.881   6.062  1.00  0.00           C  
ATOM   1626  N2  G      51      -2.940  81.077   6.651  1.00  0.00           N  
ATOM   1627  H21 G      51      -2.276  80.309   6.736  1.00  0.00           H  
ATOM   1628  H22 G      51      -2.741  81.994   7.014  1.00  0.00           H  
ATOM   1629  N3  G      51      -4.927  81.913   5.932  1.00  0.00           N  
ATOM   1630  C4  G      51      -6.061  81.588   5.240  1.00  0.00           C  
ATOM   1631  C3' G      51      -7.546  85.175   3.515  1.00  0.00           C  
ATOM   1632  H3' G      51      -7.623  84.346   2.808  1.00  0.00           H  
ATOM   1633  C2' G      51      -6.506  84.800   4.586  1.00  0.00           C  
ATOM   1634  H2' G      51      -5.642  84.315   4.129  1.00  0.00           H  
ATOM   1635  O2' G      51      -6.110  85.894   5.422  1.00  0.00           O  
ATOM   1636 HO2' G      51      -5.185  85.771   5.711  1.00  0.00           H  
ATOM   1637  O3' G      51      -7.300  86.396   2.815  1.00  0.00           O  
ATOM   1638  P   G      52      -6.323  86.409   1.534  1.00  0.00           P  
ATOM   1639  OP1 G      52      -6.137  87.824   1.109  1.00  0.00           O  
ATOM   1640  OP2 G      52      -6.837  85.425   0.541  1.00  0.00           O  
ATOM   1641  O5' G      52      -4.929  85.877   2.150  1.00  0.00           O  
ATOM   1642  C5' G      52      -4.011  85.125   1.378  1.00  0.00           C  
ATOM   1643  H5' G      52      -3.554  85.770   0.625  1.00  0.00           H  
ATOM   1644 H5'' G      52      -4.523  84.307   0.869  1.00  0.00           H  
ATOM   1645  C4' G      52      -2.920  84.526   2.276  1.00  0.00           C  
ATOM   1646  H4' G      52      -2.461  85.318   2.870  1.00  0.00           H  
ATOM   1647  O4' G      52      -3.414  83.509   3.148  1.00  0.00           O  
ATOM   1648  C1' G      52      -2.470  82.443   3.205  1.00  0.00           C  
ATOM   1649  H1' G      52      -2.194  82.236   4.240  1.00  0.00           H  
ATOM   1650  N9  G      52      -3.072  81.209   2.638  1.00  0.00           N  
ATOM   1651  C8  G      52      -4.288  81.054   2.017  1.00  0.00           C  
ATOM   1652  H8  G      52      -4.939  81.891   1.792  1.00  0.00           H  
ATOM   1653  N7  G      52      -4.601  79.814   1.749  1.00  0.00           N  
ATOM   1654  C5  G      52      -3.506  79.080   2.225  1.00  0.00           C  
ATOM   1655  C6  G      52      -3.242  77.659   2.265  1.00  0.00           C  
ATOM   1656  O6  G      52      -3.944  76.715   1.899  1.00  0.00           O  
ATOM   1657  N1  G      52      -2.007  77.346   2.789  1.00  0.00           N  
ATOM   1658  H1  G      52      -1.780  76.370   2.884  1.00  0.00           H  
ATOM   1659  C2  G      52      -1.145  78.267   3.274  1.00  0.00           C  
ATOM   1660  N2  G      52       0.003  77.822   3.712  1.00  0.00           N  
ATOM   1661  H21 G      52       0.207  76.824   3.691  1.00  0.00           H  
ATOM   1662  H22 G      52       0.664  78.491   4.070  1.00  0.00           H  
ATOM   1663  N3  G      52      -1.354  79.583   3.291  1.00  0.00           N  
ATOM   1664  C4  G      52      -2.557  79.935   2.748  1.00  0.00           C  
ATOM   1665  C3' G      52      -1.838  83.878   1.420  1.00  0.00           C  
ATOM   1666  H3' G      52      -2.321  83.308   0.623  1.00  0.00           H  
ATOM   1667  C2' G      52      -1.223  82.894   2.431  1.00  0.00           C  
ATOM   1668  H2' G      52      -0.754  82.056   1.915  1.00  0.00           H  
ATOM   1669  O2' G      52      -0.318  83.502   3.358  1.00  0.00           O  
ATOM   1670 HO2' G      52       0.280  82.826   3.732  1.00  0.00           H  
ATOM   1671  O3' G      52      -0.952  84.859   0.887  1.00  0.00           O  
ATOM   1672  P   U      53      -0.283  84.668  -0.565  1.00  0.00           P  
ATOM   1673  OP1 U      53       0.586  85.850  -0.831  1.00  0.00           O  
ATOM   1674  OP2 U      53      -1.373  84.356  -1.531  1.00  0.00           O  
ATOM   1675  O5' U      53       0.636  83.349  -0.397  1.00  0.00           O  
ATOM   1676  C5' U      53       1.799  83.343   0.421  1.00  0.00           C  
ATOM   1677  H5' U      53       1.561  83.738   1.409  1.00  0.00           H  
ATOM   1678 H5'' U      53       2.557  83.987  -0.028  1.00  0.00           H  
ATOM   1679  C4' U      53       2.391  81.931   0.588  1.00  0.00           C  
ATOM   1680  H4' U      53       3.314  82.008   1.166  1.00  0.00           H  
ATOM   1681  O4' U      53       1.512  81.040   1.276  1.00  0.00           O  
ATOM   1682  C1' U      53       1.583  79.750   0.671  1.00  0.00           C  
ATOM   1683  H1' U      53       1.841  79.013   1.435  1.00  0.00           H  
ATOM   1684  N1  U      53       0.279  79.344   0.071  1.00  0.00           N  
ATOM   1685  C6  U      53      -0.688  80.264  -0.276  1.00  0.00           C  
ATOM   1686  H6  U      53      -0.477  81.315  -0.181  1.00  0.00           H  
ATOM   1687  C5  U      53      -1.912  79.867  -0.708  1.00  0.00           C  
ATOM   1688  H5  U      53      -2.666  80.599  -0.957  1.00  0.00           H  
ATOM   1689  C4  U      53      -2.242  78.468  -0.843  1.00  0.00           C  
ATOM   1690  O4  U      53      -3.330  78.015  -1.179  1.00  0.00           O  
ATOM   1691  N3  U      53      -1.207  77.619  -0.551  1.00  0.00           N  
ATOM   1692  H3  U      53      -1.407  76.634  -0.602  1.00  0.00           H  
ATOM   1693  C2  U      53       0.031  77.974  -0.072  1.00  0.00           C  
ATOM   1694  O2  U      53       0.841  77.091   0.217  1.00  0.00           O  
ATOM   1695  C3' U      53       2.732  81.278  -0.753  1.00  0.00           C  
ATOM   1696  H3' U      53       1.919  81.466  -1.459  1.00  0.00           H  
ATOM   1697  C2' U      53       2.704  79.786  -0.378  1.00  0.00           C  
ATOM   1698  H2' U      53       2.446  79.185  -1.252  1.00  0.00           H  
ATOM   1699  O2' U      53       3.913  79.317   0.232  1.00  0.00           O  
ATOM   1700 HO2' U      53       3.958  78.341   0.192  1.00  0.00           H  
ATOM   1701  O3' U      53       3.978  81.729  -1.280  1.00  0.00           O  
ATOM   1702  P   U      54       4.129  82.038  -2.856  1.00  0.00           P  
ATOM   1703  OP1 U      54       5.581  82.210  -3.150  1.00  0.00           O  
ATOM   1704  OP2 U      54       3.202  83.150  -3.207  1.00  0.00           O  
ATOM   1705  O5' U      54       3.592  80.683  -3.564  1.00  0.00           O  
ATOM   1706  C5' U      54       4.390  79.509  -3.606  1.00  0.00           C  
ATOM   1707  H5' U      54       4.703  79.235  -2.597  1.00  0.00           H  
ATOM   1708 H5'' U      54       5.288  79.707  -4.195  1.00  0.00           H  
ATOM   1709  C4' U      54       3.657  78.316  -4.237  1.00  0.00           C  
ATOM   1710  H4' U      54       4.372  77.498  -4.340  1.00  0.00           H  
ATOM   1711  O4' U      54       2.559  77.851  -3.449  1.00  0.00           O  
ATOM   1712  C1' U      54       1.583  77.298  -4.333  1.00  0.00           C  
ATOM   1713  H1' U      54       1.444  76.241  -4.101  1.00  0.00           H  
ATOM   1714  N1  U      54       0.270  77.994  -4.174  1.00  0.00           N  
ATOM   1715  C6  U      54       0.189  79.366  -4.068  1.00  0.00           C  
ATOM   1716  H6  U      54       1.098  79.950  -4.021  1.00  0.00           H  
ATOM   1717  C5  U      54      -1.016  79.989  -4.029  1.00  0.00           C  
ATOM   1718  H5  U      54      -1.066  81.065  -3.956  1.00  0.00           H  
ATOM   1719  C4  U      54      -2.258  79.249  -4.115  1.00  0.00           C  
ATOM   1720  O4  U      54      -3.380  79.752  -4.122  1.00  0.00           O  
ATOM   1721  N3  U      54      -2.105  77.884  -4.158  1.00  0.00           N  
ATOM   1722  H3  U      54      -2.953  77.330  -4.171  1.00  0.00           H  
ATOM   1723  C2  U      54      -0.900  77.216  -4.144  1.00  0.00           C  
ATOM   1724  O2  U      54      -0.899  75.987  -4.067  1.00  0.00           O  
ATOM   1725  C3' U      54       3.091  78.620  -5.629  1.00  0.00           C  
ATOM   1726  H3' U      54       2.491  79.528  -5.581  1.00  0.00           H  
ATOM   1727  C2' U      54       2.144  77.414  -5.765  1.00  0.00           C  
ATOM   1728  H2' U      54       1.353  77.621  -6.486  1.00  0.00           H  
ATOM   1729  O2' U      54       2.839  76.208  -6.092  1.00  0.00           O  
ATOM   1730 HO2' U      54       2.194  75.473  -6.143  1.00  0.00           H  
ATOM   1731  O3' U      54       4.091  78.752  -6.643  1.00  0.00           O  
ATOM   1732  P   C      55       3.866  79.761  -7.892  1.00  0.00           P  
ATOM   1733  OP1 C      55       5.038  79.605  -8.801  1.00  0.00           O  
ATOM   1734  OP2 C      55       3.559  81.123  -7.367  1.00  0.00           O  
ATOM   1735  O5' C      55       2.559  79.180  -8.653  1.00  0.00           O  
ATOM   1736  C5' C      55       1.899  79.901  -9.686  1.00  0.00           C  
ATOM   1737  H5' C      55       2.626  80.496 -10.243  1.00  0.00           H  
ATOM   1738 H5'' C      55       1.170  80.584  -9.246  1.00  0.00           H  
ATOM   1739  C4' C      55       1.184  78.971 -10.686  1.00  0.00           C  
ATOM   1740  H4' C      55       0.611  79.596 -11.373  1.00  0.00           H  
ATOM   1741  O4' C      55       2.138  78.240 -11.462  1.00  0.00           O  
ATOM   1742  C1' C      55       1.644  76.928 -11.706  1.00  0.00           C  
ATOM   1743  H1' C      55       1.621  76.757 -12.785  1.00  0.00           H  
ATOM   1744  N1  C      55       2.536  75.890 -11.092  1.00  0.00           N  
ATOM   1745  C6  C      55       3.178  76.097  -9.894  1.00  0.00           C  
ATOM   1746  H6  C      55       3.069  77.041  -9.389  1.00  0.00           H  
ATOM   1747  C5  C      55       3.928  75.119  -9.334  1.00  0.00           C  
ATOM   1748  H5  C      55       4.408  75.295  -8.384  1.00  0.00           H  
ATOM   1749  C4  C      55       4.004  73.880 -10.021  1.00  0.00           C  
ATOM   1750  N4  C      55       4.695  72.891  -9.514  1.00  0.00           N  
ATOM   1751  H41 C      55       4.678  72.009  -9.994  1.00  0.00           H  
ATOM   1752  H42 C      55       5.105  72.996  -8.600  1.00  0.00           H  
ATOM   1753  N3  C      55       3.437  73.657 -11.194  1.00  0.00           N  
ATOM   1754  C2  C      55       2.678  74.650 -11.738  1.00  0.00           C  
ATOM   1755  O2  C      55       2.123  74.416 -12.815  1.00  0.00           O  
ATOM   1756  C3' C      55       0.203  77.960 -10.066  1.00  0.00           C  
ATOM   1757  H3' C      55       0.635  77.519  -9.164  1.00  0.00           H  
ATOM   1758  C2' C      55       0.198  76.891 -11.177  1.00  0.00           C  
ATOM   1759  H2' C      55      -0.052  75.926 -10.748  1.00  0.00           H  
ATOM   1760  O2' C      55      -0.685  77.192 -12.268  1.00  0.00           O  
ATOM   1761 HO2' C      55      -0.788  76.415 -12.854  1.00  0.00           H  
ATOM   1762  O3' C      55      -1.100  78.494  -9.812  1.00  0.00           O  
ATOM   1763  P   A      56      -1.769  78.472  -8.331  1.00  0.00           P  
ATOM   1764  OP1 A      56      -3.039  79.253  -8.420  1.00  0.00           O  
ATOM   1765  OP2 A      56      -0.749  78.913  -7.342  1.00  0.00           O  
ATOM   1766  O5' A      56      -2.139  76.916  -8.008  1.00  0.00           O  
ATOM   1767  C5' A      56      -3.273  76.288  -8.598  1.00  0.00           C  
ATOM   1768  H5' A      56      -3.176  76.318  -9.685  1.00  0.00           H  
ATOM   1769 H5'' A      56      -4.173  76.843  -8.328  1.00  0.00           H  
ATOM   1770  C4' A      56      -3.480  74.823  -8.167  1.00  0.00           C  
ATOM   1771  H4' A      56      -4.338  74.426  -8.713  1.00  0.00           H  
ATOM   1772  O4' A      56      -2.352  74.010  -8.464  1.00  0.00           O  
ATOM   1773  C1' A      56      -2.206  73.020  -7.450  1.00  0.00           C  
ATOM   1774  H1' A      56      -2.167  72.023  -7.894  1.00  0.00           H  
ATOM   1775  N9  A      56      -0.955  73.223  -6.683  1.00  0.00           N  
ATOM   1776  C8  A      56      -0.183  74.352  -6.561  1.00  0.00           C  
ATOM   1777  H8  A      56      -0.492  75.310  -6.960  1.00  0.00           H  
ATOM   1778  N7  A      56       0.968  74.160  -5.964  1.00  0.00           N  
ATOM   1779  C5  A      56       0.935  72.794  -5.649  1.00  0.00           C  
ATOM   1780  C6  A      56       1.838  71.877  -5.051  1.00  0.00           C  
ATOM   1781  N6  A      56       3.062  72.175  -4.643  1.00  0.00           N  
ATOM   1782  H61 A      56       3.633  71.440  -4.258  1.00  0.00           H  
ATOM   1783  H62 A      56       3.412  73.112  -4.776  1.00  0.00           H  
ATOM   1784  N1  A      56       1.505  70.599  -4.859  1.00  0.00           N  
ATOM   1785  C2  A      56       0.300  70.210  -5.265  1.00  0.00           C  
ATOM   1786  H2  A      56       0.060  69.168  -5.101  1.00  0.00           H  
ATOM   1787  N3  A      56      -0.641  70.935  -5.863  1.00  0.00           N  
ATOM   1788  C4  A      56      -0.254  72.232  -6.037  1.00  0.00           C  
ATOM   1789  C3' A      56      -3.758  74.619  -6.676  1.00  0.00           C  
ATOM   1790  H3' A      56      -3.032  75.196  -6.098  1.00  0.00           H  
ATOM   1791  C2' A      56      -3.430  73.118  -6.545  1.00  0.00           C  
ATOM   1792  H2' A      56      -3.175  72.861  -5.515  1.00  0.00           H  
ATOM   1793  O2' A      56      -4.436  72.245  -7.080  1.00  0.00           O  
ATOM   1794 HO2' A      56      -4.231  71.316  -6.864  1.00  0.00           H  
ATOM   1795  O3' A      56      -5.088  74.958  -6.296  1.00  0.00           O  
ATOM   1796  P   A      57      -5.423  75.279  -4.747  1.00  0.00           P  
ATOM   1797  OP1 A      57      -6.902  75.450  -4.629  1.00  0.00           O  
ATOM   1798  OP2 A      57      -4.548  76.408  -4.321  1.00  0.00           O  
ATOM   1799  O5' A      57      -4.982  73.967  -3.890  1.00  0.00           O  
ATOM   1800  C5' A      57      -5.667  72.719  -3.984  1.00  0.00           C  
ATOM   1801  H5' A      57      -5.111  72.034  -4.621  1.00  0.00           H  
ATOM   1802 H5'' A      57      -6.652  72.856  -4.436  1.00  0.00           H  
ATOM   1803  C4' A      57      -5.855  72.039  -2.615  1.00  0.00           C  
ATOM   1804  H4' A      57      -6.302  71.061  -2.787  1.00  0.00           H  
ATOM   1805  O4' A      57      -4.603  71.862  -1.949  1.00  0.00           O  
ATOM   1806  C1' A      57      -4.628  72.612  -0.743  1.00  0.00           C  
ATOM   1807  H1' A      57      -4.886  71.960   0.093  1.00  0.00           H  
ATOM   1808  N9  A      57      -3.317  73.249  -0.491  1.00  0.00           N  
ATOM   1809  C8  A      57      -3.008  74.587  -0.515  1.00  0.00           C  
ATOM   1810  H8  A      57      -3.737  75.357  -0.737  1.00  0.00           H  
ATOM   1811  N7  A      57      -1.756  74.856  -0.275  1.00  0.00           N  
ATOM   1812  C5  A      57      -1.200  73.600  -0.031  1.00  0.00           C  
ATOM   1813  C6  A      57       0.095  73.147   0.319  1.00  0.00           C  
ATOM   1814  N6  A      57       1.146  73.933   0.496  1.00  0.00           N  
ATOM   1815  H61 A      57       2.031  73.509   0.713  1.00  0.00           H  
ATOM   1816  H62 A      57       1.037  74.936   0.394  1.00  0.00           H  
ATOM   1817  N1  A      57       0.350  71.852   0.491  1.00  0.00           N  
ATOM   1818  C2  A      57      -0.660  71.004   0.336  1.00  0.00           C  
ATOM   1819  H2  A      57      -0.420  69.960   0.478  1.00  0.00           H  
ATOM   1820  N3  A      57      -1.923  71.270   0.018  1.00  0.00           N  
ATOM   1821  C4  A      57      -2.140  72.609  -0.154  1.00  0.00           C  
ATOM   1822  C3' A      57      -6.785  72.877  -1.716  1.00  0.00           C  
ATOM   1823  H3' A      57      -7.376  73.570  -2.323  1.00  0.00           H  
ATOM   1824  C2' A      57      -5.755  73.633  -0.861  1.00  0.00           C  
ATOM   1825  H2' A      57      -5.431  74.481  -1.460  1.00  0.00           H  
ATOM   1826  O2' A      57      -6.148  74.088   0.424  1.00  0.00           O  
ATOM   1827 HO2' A      57      -6.366  73.294   0.958  1.00  0.00           H  
ATOM   1828  O3' A      57      -7.653  72.065  -0.941  1.00  0.00           O  
ATOM   1829  P   U      58      -9.060  71.566  -1.557  1.00  0.00           P  
ATOM   1830  OP1 U      58      -8.832  70.996  -2.917  1.00  0.00           O  
ATOM   1831  OP2 U      58     -10.079  72.644  -1.389  1.00  0.00           O  
ATOM   1832  O5' U      58      -9.370  70.343  -0.544  1.00  0.00           O  
ATOM   1833  C5' U      58      -9.749  70.573   0.810  1.00  0.00           C  
ATOM   1834  H5' U      58     -10.837  70.642   0.866  1.00  0.00           H  
ATOM   1835 H5'' U      58      -9.332  71.517   1.165  1.00  0.00           H  
ATOM   1836  C4' U      58      -9.265  69.456   1.751  1.00  0.00           C  
ATOM   1837  H4' U      58      -9.874  69.468   2.656  1.00  0.00           H  
ATOM   1838  O4' U      58      -9.386  68.184   1.117  1.00  0.00           O  
ATOM   1839  C1' U      58      -8.372  67.317   1.598  1.00  0.00           C  
ATOM   1840  H1' U      58      -8.842  66.476   2.111  1.00  0.00           H  
ATOM   1841  N1  U      58      -7.509  66.770   0.512  1.00  0.00           N  
ATOM   1842  C6  U      58      -7.518  67.280  -0.770  1.00  0.00           C  
ATOM   1843  H6  U      58      -8.176  68.106  -1.018  1.00  0.00           H  
ATOM   1844  C5  U      58      -6.713  66.755  -1.728  1.00  0.00           C  
ATOM   1845  H5  U      58      -6.727  67.164  -2.728  1.00  0.00           H  
ATOM   1846  C4  U      58      -5.798  65.672  -1.441  1.00  0.00           C  
ATOM   1847  O4  U      58      -4.999  65.184  -2.233  1.00  0.00           O  
ATOM   1848  N3  U      58      -5.845  65.211  -0.147  1.00  0.00           N  
ATOM   1849  H3  U      58      -5.274  64.415   0.073  1.00  0.00           H  
ATOM   1850  C2  U      58      -6.704  65.669   0.830  1.00  0.00           C  
ATOM   1851  O2  U      58      -6.745  65.090   1.917  1.00  0.00           O  
ATOM   1852  C3' U      58      -7.794  69.576   2.181  1.00  0.00           C  
ATOM   1853  H3' U      58      -7.187  69.809   1.301  1.00  0.00           H  
ATOM   1854  C2' U      58      -7.553  68.116   2.617  1.00  0.00           C  
ATOM   1855  H2' U      58      -6.496  67.871   2.542  1.00  0.00           H  
ATOM   1856  O2' U      58      -8.066  67.798   3.919  1.00  0.00           O  
ATOM   1857 HO2' U      58      -7.712  66.943   4.226  1.00  0.00           H  
ATOM   1858  O3' U      58      -7.567  70.531   3.225  1.00  0.00           O  
ATOM   1859  P   U      59      -6.093  71.163   3.510  1.00  0.00           P  
ATOM   1860  OP1 U      59      -6.134  71.848   4.834  1.00  0.00           O  
ATOM   1861  OP2 U      59      -5.705  71.969   2.320  1.00  0.00           O  
ATOM   1862  O5' U      59      -5.033  69.927   3.607  1.00  0.00           O  
ATOM   1863  C5' U      59      -4.965  69.057   4.732  1.00  0.00           C  
ATOM   1864  H5' U      59      -5.959  68.674   4.953  1.00  0.00           H  
ATOM   1865 H5'' U      59      -4.633  69.620   5.606  1.00  0.00           H  
ATOM   1866  C4' U      59      -4.008  67.857   4.529  1.00  0.00           C  
ATOM   1867  H4' U      59      -4.146  67.178   5.373  1.00  0.00           H  
ATOM   1868  O4' U      59      -4.286  67.167   3.305  1.00  0.00           O  
ATOM   1869  C1' U      59      -3.140  67.255   2.461  1.00  0.00           C  
ATOM   1870  H1' U      59      -2.550  66.346   2.594  1.00  0.00           H  
ATOM   1871  N1  U      59      -3.468  67.456   1.025  1.00  0.00           N  
ATOM   1872  C6  U      59      -4.335  68.450   0.631  1.00  0.00           C  
ATOM   1873  H6  U      59      -4.906  68.981   1.379  1.00  0.00           H  
ATOM   1874  C5  U      59      -4.455  68.788  -0.676  1.00  0.00           C  
ATOM   1875  H5  U      59      -5.137  69.569  -0.965  1.00  0.00           H  
ATOM   1876  C4  U      59      -3.668  68.142  -1.705  1.00  0.00           C  
ATOM   1877  O4  U      59      -3.705  68.400  -2.906  1.00  0.00           O  
ATOM   1878  N3  U      59      -2.835  67.148  -1.240  1.00  0.00           N  
ATOM   1879  H3  U      59      -2.315  66.633  -1.927  1.00  0.00           H  
ATOM   1880  C2  U      59      -2.715  66.754   0.076  1.00  0.00           C  
ATOM   1881  O2  U      59      -1.953  65.827   0.363  1.00  0.00           O  
ATOM   1882  C3' U      59      -2.530  68.287   4.474  1.00  0.00           C  
ATOM   1883  H3' U      59      -2.395  69.253   4.969  1.00  0.00           H  
ATOM   1884  C2' U      59      -2.298  68.426   2.966  1.00  0.00           C  
ATOM   1885  H2' U      59      -2.739  69.364   2.629  1.00  0.00           H  
ATOM   1886  O2' U      59      -0.923  68.367   2.572  1.00  0.00           O  
ATOM   1887 HO2' U      59      -0.839  68.153   1.626  1.00  0.00           H  
ATOM   1888  O3' U      59      -1.684  67.276   5.028  1.00  0.00           O  
ATOM   1889  P   C      60      -0.734  67.620   6.283  1.00  0.00           P  
ATOM   1890  OP1 C      60       0.255  66.512   6.416  1.00  0.00           O  
ATOM   1891  OP2 C      60      -1.632  67.909   7.439  1.00  0.00           O  
ATOM   1892  O5' C      60       0.037  69.000   5.866  1.00  0.00           O  
ATOM   1893  C5' C      60       1.449  69.069   5.668  1.00  0.00           C  
ATOM   1894  H5' C      60       1.739  68.472   4.802  1.00  0.00           H  
ATOM   1895 H5'' C      60       1.946  68.653   6.546  1.00  0.00           H  
ATOM   1896  C4' C      60       1.970  70.512   5.486  1.00  0.00           C  
ATOM   1897  H4' C      60       3.056  70.497   5.588  1.00  0.00           H  
ATOM   1898  O4' C      60       1.666  71.088   4.216  1.00  0.00           O  
ATOM   1899  C1' C      60       1.388  72.479   4.394  1.00  0.00           C  
ATOM   1900  H1' C      60       2.065  73.071   3.773  1.00  0.00           H  
ATOM   1901  N1  C      60      -0.012  72.814   3.997  1.00  0.00           N  
ATOM   1902  C6  C      60      -0.994  71.857   3.904  1.00  0.00           C  
ATOM   1903  H6  C      60      -0.767  70.825   4.146  1.00  0.00           H  
ATOM   1904  C5  C      60      -2.235  72.201   3.492  1.00  0.00           C  
ATOM   1905  H5  C      60      -3.004  71.457   3.409  1.00  0.00           H  
ATOM   1906  C4  C      60      -2.471  73.561   3.156  1.00  0.00           C  
ATOM   1907  N4  C      60      -3.655  73.929   2.753  1.00  0.00           N  
ATOM   1908  H41 C      60      -3.784  74.885   2.458  1.00  0.00           H  
ATOM   1909  H42 C      60      -4.375  73.220   2.622  1.00  0.00           H  
ATOM   1910  N3  C      60      -1.546  74.501   3.242  1.00  0.00           N  
ATOM   1911  C2  C      60      -0.310  74.147   3.667  1.00  0.00           C  
ATOM   1912  O2  C      60       0.530  75.045   3.754  1.00  0.00           O  
ATOM   1913  C3' C      60       1.425  71.466   6.552  1.00  0.00           C  
ATOM   1914  H3' C      60       0.346  71.321   6.635  1.00  0.00           H  
ATOM   1915  C2' C      60       1.660  72.824   5.867  1.00  0.00           C  
ATOM   1916  H2' C      60       0.949  73.565   6.236  1.00  0.00           H  
ATOM   1917  O2' C      60       3.001  73.310   5.954  1.00  0.00           O  
ATOM   1918 HO2' C      60       2.988  74.233   6.268  1.00  0.00           H  
ATOM   1919  O3' C      60       2.049  71.280   7.824  1.00  0.00           O  
ATOM   1920  P   C      61       1.291  71.701   9.190  1.00  0.00           P  
ATOM   1921  OP1 C      61       2.177  71.330  10.332  1.00  0.00           O  
ATOM   1922  OP2 C      61      -0.093  71.151   9.167  1.00  0.00           O  
ATOM   1923  O5' C      61       1.179  73.313   9.111  1.00  0.00           O  
ATOM   1924  C5' C      61       2.312  74.144   9.317  1.00  0.00           C  
ATOM   1925  H5' C      61       3.109  73.865   8.626  1.00  0.00           H  
ATOM   1926 H5'' C      61       2.684  74.003  10.334  1.00  0.00           H  
ATOM   1927  C4' C      61       1.983  75.632   9.125  1.00  0.00           C  
ATOM   1928  H4' C      61       2.876  76.219   9.343  1.00  0.00           H  
ATOM   1929  O4' C      61       1.551  75.936   7.798  1.00  0.00           O  
ATOM   1930  C1' C      61       0.597  76.996   7.865  1.00  0.00           C  
ATOM   1931  H1' C      61       0.974  77.855   7.304  1.00  0.00           H  
ATOM   1932  N1  C      61      -0.718  76.595   7.280  1.00  0.00           N  
ATOM   1933  C6  C      61      -1.113  75.282   7.198  1.00  0.00           C  
ATOM   1934  H6  C      61      -0.503  74.511   7.650  1.00  0.00           H  
ATOM   1935  C5  C      61      -2.250  74.951   6.538  1.00  0.00           C  
ATOM   1936  H5  C      61      -2.550  73.918   6.459  1.00  0.00           H  
ATOM   1937  C4  C      61      -3.006  76.016   5.970  1.00  0.00           C  
ATOM   1938  N4  C      61      -4.092  75.778   5.294  1.00  0.00           N  
ATOM   1939  H41 C      61      -4.606  76.578   4.947  1.00  0.00           H  
ATOM   1940  H42 C      61      -4.361  74.836   5.080  1.00  0.00           H  
ATOM   1941  N3  C      61      -2.686  77.288   6.102  1.00  0.00           N  
ATOM   1942  C2  C      61      -1.548  77.600   6.762  1.00  0.00           C  
ATOM   1943  O2  C      61      -1.286  78.797   6.886  1.00  0.00           O  
ATOM   1944  C3' C      61       0.867  76.105  10.059  1.00  0.00           C  
ATOM   1945  H3' C      61       0.034  75.402   9.997  1.00  0.00           H  
ATOM   1946  C2' C      61       0.461  77.401   9.339  1.00  0.00           C  
ATOM   1947  H2' C      61      -0.568  77.661   9.583  1.00  0.00           H  
ATOM   1948  O2' C      61       1.350  78.500   9.566  1.00  0.00           O  
ATOM   1949 HO2' C      61       0.866  79.341   9.456  1.00  0.00           H  
ATOM   1950  O3' C      61       1.289  76.254  11.415  1.00  0.00           O  
ATOM   1951  P   C      62       0.219  76.181  12.626  1.00  0.00           P  
ATOM   1952  OP1 C      62       0.960  76.413  13.900  1.00  0.00           O  
ATOM   1953  OP2 C      62      -0.565  74.921  12.489  1.00  0.00           O  
ATOM   1954  O5' C      62      -0.792  77.421  12.374  1.00  0.00           O  
ATOM   1955  C5' C      62      -0.366  78.765  12.558  1.00  0.00           C  
ATOM   1956  H5' C      62       0.581  78.925  12.042  1.00  0.00           H  
ATOM   1957 H5'' C      62      -0.201  78.949  13.621  1.00  0.00           H  
ATOM   1958  C4' C      62      -1.386  79.788  12.034  1.00  0.00           C  
ATOM   1959  H4' C      62      -0.983  80.790  12.187  1.00  0.00           H  
ATOM   1960  O4' C      62      -1.663  79.620  10.644  1.00  0.00           O  
ATOM   1961  C1' C      62      -3.023  79.966  10.404  1.00  0.00           C  
ATOM   1962  H1' C      62      -3.057  80.805   9.704  1.00  0.00           H  
ATOM   1963  N1  C      62      -3.797  78.836   9.808  1.00  0.00           N  
ATOM   1964  C6  C      62      -3.444  77.518   9.973  1.00  0.00           C  
ATOM   1965  H6  C      62      -2.603  77.263  10.605  1.00  0.00           H  
ATOM   1966  C5  C      62      -4.143  76.543   9.337  1.00  0.00           C  
ATOM   1967  H5  C      62      -3.858  75.509   9.460  1.00  0.00           H  
ATOM   1968  C4  C      62      -5.240  76.945   8.523  1.00  0.00           C  
ATOM   1969  N4  C      62      -5.960  76.067   7.882  1.00  0.00           N  
ATOM   1970  H41 C      62      -6.712  76.413   7.295  1.00  0.00           H  
ATOM   1971  H42 C      62      -5.721  75.094   7.917  1.00  0.00           H  
ATOM   1972  N3  C      62      -5.620  78.197   8.389  1.00  0.00           N  
ATOM   1973  C2  C      62      -4.918  79.156   9.033  1.00  0.00           C  
ATOM   1974  O2  C      62      -5.316  80.313   8.915  1.00  0.00           O  
ATOM   1975  C3' C      62      -2.732  79.710  12.758  1.00  0.00           C  
ATOM   1976  H3' C      62      -3.039  78.664  12.815  1.00  0.00           H  
ATOM   1977  C2' C      62      -3.626  80.433  11.735  1.00  0.00           C  
ATOM   1978  H2' C      62      -4.661  80.110  11.835  1.00  0.00           H  
ATOM   1979  O2' C      62      -3.523  81.859  11.761  1.00  0.00           O  
ATOM   1980 HO2' C      62      -4.416  82.246  11.701  1.00  0.00           H  
ATOM   1981  O3' C      62      -2.690  80.292  14.061  1.00  0.00           O  
ATOM   1982  P   C      63      -3.782  79.899  15.187  1.00  0.00           P  
ATOM   1983  OP1 C      63      -3.423  80.633  16.436  1.00  0.00           O  
ATOM   1984  OP2 C      63      -3.880  78.414  15.246  1.00  0.00           O  
ATOM   1985  O5' C      63      -5.199  80.464  14.639  1.00  0.00           O  
ATOM   1986  C5' C      63      -5.487  81.856  14.623  1.00  0.00           C  
ATOM   1987  H5' C      63      -4.659  82.398  14.163  1.00  0.00           H  
ATOM   1988 H5'' C      63      -5.597  82.217  15.647  1.00  0.00           H  
ATOM   1989  C4' C      63      -6.773  82.180  13.845  1.00  0.00           C  
ATOM   1990  H4' C      63      -6.928  83.261  13.866  1.00  0.00           H  
ATOM   1991  O4' C      63      -6.690  81.760  12.481  1.00  0.00           O  
ATOM   1992  C1' C      63      -7.988  81.358  12.048  1.00  0.00           C  
ATOM   1993  H1' C      63      -8.289  81.968  11.193  1.00  0.00           H  
ATOM   1994  N1  C      63      -8.034  79.924  11.640  1.00  0.00           N  
ATOM   1995  C6  C      63      -7.145  78.991  12.114  1.00  0.00           C  
ATOM   1996  H6  C      63      -6.416  79.276  12.860  1.00  0.00           H  
ATOM   1997  C5  C      63      -7.179  77.718  11.647  1.00  0.00           C  
ATOM   1998  H5  C      63      -6.477  76.988  12.018  1.00  0.00           H  
ATOM   1999  C4  C      63      -8.177  77.404  10.680  1.00  0.00           C  
ATOM   2000  N4  C      63      -8.279  76.199  10.191  1.00  0.00           N  
ATOM   2001  H41 C      63      -9.025  76.033   9.523  1.00  0.00           H  
ATOM   2002  H42 C      63      -7.664  75.471  10.502  1.00  0.00           H  
ATOM   2003  N3  C      63      -9.062  78.275  10.239  1.00  0.00           N  
ATOM   2004  C2  C      63      -9.031  79.530  10.738  1.00  0.00           C  
ATOM   2005  O2  C      63      -9.925  80.297  10.378  1.00  0.00           O  
ATOM   2006  C3' C      63      -8.028  81.515  14.422  1.00  0.00           C  
ATOM   2007  H3' C      63      -7.814  80.460  14.602  1.00  0.00           H  
ATOM   2008  C2' C      63      -8.956  81.632  13.202  1.00  0.00           C  
ATOM   2009  H2' C      63      -9.737  80.876  13.251  1.00  0.00           H  
ATOM   2010  O2' C      63      -9.501  82.939  12.996  1.00  0.00           O  
ATOM   2011 HO2' C      63     -10.358  82.865  12.535  1.00  0.00           H  
ATOM   2012  O3' C      63      -8.532  82.125  15.611  1.00  0.00           O  
ATOM   2013  P   G      64      -9.561  81.329  16.580  1.00  0.00           P  
ATOM   2014  OP1 G      64      -9.907  82.240  17.708  1.00  0.00           O  
ATOM   2015  OP2 G      64      -8.959  80.007  16.906  1.00  0.00           O  
ATOM   2016  O5' G      64     -10.907  81.050  15.713  1.00  0.00           O  
ATOM   2017  C5' G      64     -11.778  82.116  15.351  1.00  0.00           C  
ATOM   2018  H5' G      64     -11.193  82.945  14.954  1.00  0.00           H  
ATOM   2019 H5'' G      64     -12.302  82.477  16.238  1.00  0.00           H  
ATOM   2020  C4' G      64     -12.819  81.707  14.293  1.00  0.00           C  
ATOM   2021  H4' G      64     -13.332  82.605  13.946  1.00  0.00           H  
ATOM   2022  O4' G      64     -12.201  81.084  13.168  1.00  0.00           O  
ATOM   2023  C1' G      64     -13.035  80.038  12.694  1.00  0.00           C  
ATOM   2024  H1' G      64     -13.344  80.253  11.671  1.00  0.00           H  
ATOM   2025  N9  G      64     -12.337  78.732  12.670  1.00  0.00           N  
ATOM   2026  C8  G      64     -11.147  78.349  13.239  1.00  0.00           C  
ATOM   2027  H8  G      64     -10.597  78.985  13.920  1.00  0.00           H  
ATOM   2028  N7  G      64     -10.730  77.168  12.858  1.00  0.00           N  
ATOM   2029  C5  G      64     -11.742  76.714  11.998  1.00  0.00           C  
ATOM   2030  C6  G      64     -11.900  75.497  11.231  1.00  0.00           C  
ATOM   2031  O6  G      64     -11.123  74.552  11.084  1.00  0.00           O  
ATOM   2032  N1  G      64     -13.114  75.414  10.579  1.00  0.00           N  
ATOM   2033  H1  G      64     -13.308  74.575  10.057  1.00  0.00           H  
ATOM   2034  C2  G      64     -14.048  76.392  10.612  1.00  0.00           C  
ATOM   2035  N2  G      64     -15.174  76.175   9.991  1.00  0.00           N  
ATOM   2036  H21 G      64     -15.348  75.268   9.566  1.00  0.00           H  
ATOM   2037  H22 G      64     -15.872  76.897  10.010  1.00  0.00           H  
ATOM   2038  N3  G      64     -13.927  77.547  11.252  1.00  0.00           N  
ATOM   2039  C4  G      64     -12.750  77.650  11.934  1.00  0.00           C  
ATOM   2040  C3' G      64     -13.885  80.747  14.835  1.00  0.00           C  
ATOM   2041  H3' G      64     -13.418  80.050  15.535  1.00  0.00           H  
ATOM   2042  C2' G      64     -14.294  79.995  13.558  1.00  0.00           C  
ATOM   2043  H2' G      64     -14.572  78.968  13.791  1.00  0.00           H  
ATOM   2044  O2' G      64     -15.329  80.644  12.825  1.00  0.00           O  
ATOM   2045 HO2' G      64     -16.119  80.644  13.387  1.00  0.00           H  
ATOM   2046  O3' G      64     -14.963  81.461  15.445  1.00  0.00           O  
ATOM   2047  P   U      65     -16.014  80.731  16.429  1.00  0.00           P  
ATOM   2048  OP1 U      65     -16.958  81.772  16.924  1.00  0.00           O  
ATOM   2049  OP2 U      65     -15.234  79.949  17.428  1.00  0.00           O  
ATOM   2050  O5' U      65     -16.820  79.678  15.493  1.00  0.00           O  
ATOM   2051  C5' U      65     -18.043  79.984  14.829  1.00  0.00           C  
ATOM   2052  H5' U      65     -17.886  80.754  14.071  1.00  0.00           H  
ATOM   2053 H5'' U      65     -18.764  80.365  15.553  1.00  0.00           H  
ATOM   2054  C4' U      65     -18.651  78.731  14.167  1.00  0.00           C  
ATOM   2055  H4' U      65     -19.577  79.011  13.661  1.00  0.00           H  
ATOM   2056  O4' U      65     -17.773  78.140  13.208  1.00  0.00           O  
ATOM   2057  C1' U      65     -17.893  76.719  13.273  1.00  0.00           C  
ATOM   2058  H1' U      65     -18.219  76.346  12.300  1.00  0.00           H  
ATOM   2059  N1  U      65     -16.586  76.082  13.607  1.00  0.00           N  
ATOM   2060  C6  U      65     -15.702  76.665  14.488  1.00  0.00           C  
ATOM   2061  H6  U      65     -16.002  77.548  15.029  1.00  0.00           H  
ATOM   2062  C5  U      65     -14.450  76.169  14.653  1.00  0.00           C  
ATOM   2063  H5  U      65     -13.757  76.655  15.322  1.00  0.00           H  
ATOM   2064  C4  U      65     -14.007  74.996  13.936  1.00  0.00           C  
ATOM   2065  O4  U      65     -12.879  74.525  13.975  1.00  0.00           O  
ATOM   2066  N3  U      65     -14.973  74.407  13.159  1.00  0.00           N  
ATOM   2067  H3  U      65     -14.724  73.532  12.722  1.00  0.00           H  
ATOM   2068  C2  U      65     -16.251  74.883  12.964  1.00  0.00           C  
ATOM   2069  O2  U      65     -17.032  74.246  12.256  1.00  0.00           O  
ATOM   2070  C3' U      65     -18.985  77.638  15.190  1.00  0.00           C  
ATOM   2071  H3' U      65     -18.162  77.561  15.901  1.00  0.00           H  
ATOM   2072  C2' U      65     -18.977  76.380  14.301  1.00  0.00           C  
ATOM   2073  H2' U      65     -18.696  75.501  14.880  1.00  0.00           H  
ATOM   2074  O2' U      65     -20.188  76.149  13.577  1.00  0.00           O  
ATOM   2075 HO2' U      65     -20.742  75.524  14.080  1.00  0.00           H  
ATOM   2076  O3' U      65     -20.214  77.884  15.873  1.00  0.00           O  
ATOM   2077  P   C      66     -20.442  77.366  17.387  1.00  0.00           P  
ATOM   2078  OP1 C      66     -21.815  77.769  17.806  1.00  0.00           O  
ATOM   2079  OP2 C      66     -19.292  77.812  18.219  1.00  0.00           O  
ATOM   2080  O5' C      66     -20.378  75.753  17.275  1.00  0.00           O  
ATOM   2081  C5' C      66     -21.482  74.993  16.803  1.00  0.00           C  
ATOM   2082  H5' C      66     -21.877  75.441  15.891  1.00  0.00           H  
ATOM   2083 H5'' C      66     -22.275  75.002  17.553  1.00  0.00           H  
ATOM   2084  C4' C      66     -21.100  73.534  16.506  1.00  0.00           C  
ATOM   2085  H4' C      66     -21.989  73.005  16.159  1.00  0.00           H  
ATOM   2086  O4' C      66     -20.092  73.444  15.497  1.00  0.00           O  
ATOM   2087  C1' C      66     -19.280  72.302  15.766  1.00  0.00           C  
ATOM   2088  H1' C      66     -19.322  71.619  14.912  1.00  0.00           H  
ATOM   2089  N1  C      66     -17.856  72.682  16.017  1.00  0.00           N  
ATOM   2090  C6  C      66     -17.511  73.840  16.672  1.00  0.00           C  
ATOM   2091  H6  C      66     -18.282  74.533  16.981  1.00  0.00           H  
ATOM   2092  C5  C      66     -16.210  74.116  16.937  1.00  0.00           C  
ATOM   2093  H5  C      66     -15.947  75.026  17.454  1.00  0.00           H  
ATOM   2094  C4  C      66     -15.243  73.160  16.522  1.00  0.00           C  
ATOM   2095  N4  C      66     -13.975  73.354  16.749  1.00  0.00           N  
ATOM   2096  H41 C      66     -13.325  72.659  16.396  1.00  0.00           H  
ATOM   2097  H42 C      66     -13.664  74.177  17.230  1.00  0.00           H  
ATOM   2098  N3  C      66     -15.550  72.053  15.881  1.00  0.00           N  
ATOM   2099  C2  C      66     -16.852  71.781  15.638  1.00  0.00           C  
ATOM   2100  O2  C      66     -17.108  70.707  15.094  1.00  0.00           O  
ATOM   2101  C3' C      66     -20.543  72.777  17.716  1.00  0.00           C  
ATOM   2102  H3' C      66     -19.765  73.387  18.175  1.00  0.00           H  
ATOM   2103  C2' C      66     -19.881  71.595  16.988  1.00  0.00           C  
ATOM   2104  H2' C      66     -19.107  71.145  17.608  1.00  0.00           H  
ATOM   2105  O2' C      66     -20.798  70.607  16.510  1.00  0.00           O  
ATOM   2106 HO2' C      66     -20.408  69.719  16.618  1.00  0.00           H  
ATOM   2107  O3' C      66     -21.514  72.426  18.698  1.00  0.00           O  
ATOM   2108  P   G      67     -21.055  72.015  20.194  1.00  0.00           P  
ATOM   2109  OP1 G      67     -22.290  71.795  20.999  1.00  0.00           O  
ATOM   2110  OP2 G      67     -20.072  73.024  20.677  1.00  0.00           O  
ATOM   2111  O5' G      67     -20.274  70.603  20.039  1.00  0.00           O  
ATOM   2112  C5' G      67     -20.979  69.409  19.724  1.00  0.00           C  
ATOM   2113  H5' G      67     -21.601  69.574  18.843  1.00  0.00           H  
ATOM   2114 H5'' G      67     -21.639  69.150  20.554  1.00  0.00           H  
ATOM   2115  C4' G      67     -20.051  68.216  19.448  1.00  0.00           C  
ATOM   2116  H4' G      67     -20.665  67.359  19.169  1.00  0.00           H  
ATOM   2117  O4' G      67     -19.131  68.478  18.386  1.00  0.00           O  
ATOM   2118  C1' G      67     -17.899  67.823  18.684  1.00  0.00           C  
ATOM   2119  H1' G      67     -17.611  67.163  17.863  1.00  0.00           H  
ATOM   2120  N9  G      67     -16.809  68.810  18.880  1.00  0.00           N  
ATOM   2121  C8  G      67     -16.886  70.166  19.086  1.00  0.00           C  
ATOM   2122  H8  G      67     -17.827  70.683  19.205  1.00  0.00           H  
ATOM   2123  N7  G      67     -15.728  70.773  19.108  1.00  0.00           N  
ATOM   2124  C5  G      67     -14.806  69.731  18.952  1.00  0.00           C  
ATOM   2125  C6  G      67     -13.366  69.716  18.913  1.00  0.00           C  
ATOM   2126  O6  G      67     -12.561  70.647  18.952  1.00  0.00           O  
ATOM   2127  N1  G      67     -12.831  68.453  18.825  1.00  0.00           N  
ATOM   2128  H1  G      67     -11.833  68.366  18.886  1.00  0.00           H  
ATOM   2129  C2  G      67     -13.567  67.322  18.763  1.00  0.00           C  
ATOM   2130  N2  G      67     -12.901  66.196  18.787  1.00  0.00           N  
ATOM   2131  H21 G      67     -11.894  66.186  18.862  1.00  0.00           H  
ATOM   2132  H22 G      67     -13.436  65.340  18.773  1.00  0.00           H  
ATOM   2133  N3  G      67     -14.896  67.282  18.748  1.00  0.00           N  
ATOM   2134  C4  G      67     -15.465  68.521  18.851  1.00  0.00           C  
ATOM   2135  C3' G      67     -19.207  67.809  20.659  1.00  0.00           C  
ATOM   2136  H3' G      67     -18.758  68.706  21.093  1.00  0.00           H  
ATOM   2137  C2' G      67     -18.112  66.990  19.953  1.00  0.00           C  
ATOM   2138  H2' G      67     -17.206  66.954  20.561  1.00  0.00           H  
ATOM   2139  O2' G      67     -18.526  65.677  19.555  1.00  0.00           O  
ATOM   2140 HO2' G      67     -17.746  65.138  19.323  1.00  0.00           H  
ATOM   2141  O3' G      67     -19.938  67.085  21.648  1.00  0.00           O  
ATOM   2142  P   C      68     -19.442  67.073  23.185  1.00  0.00           P  
ATOM   2143  OP1 C      68     -20.288  66.092  23.925  1.00  0.00           O  
ATOM   2144  OP2 C      68     -19.419  68.483  23.668  1.00  0.00           O  
ATOM   2145  O5' C      68     -17.910  66.537  23.153  1.00  0.00           O  
ATOM   2146  C5' C      68     -17.600  65.168  22.920  1.00  0.00           C  
ATOM   2147  H5' C      68     -18.015  64.848  21.965  1.00  0.00           H  
ATOM   2148 H5'' C      68     -18.059  64.559  23.701  1.00  0.00           H  
ATOM   2149  C4' C      68     -16.086  64.889  22.924  1.00  0.00           C  
ATOM   2150  H4' C      68     -15.932  63.818  22.784  1.00  0.00           H  
ATOM   2151  O4' C      68     -15.375  65.583  21.899  1.00  0.00           O  
ATOM   2152  C1' C      68     -14.074  65.913  22.387  1.00  0.00           C  
ATOM   2153  H1' C      68     -13.318  65.435  21.757  1.00  0.00           H  
ATOM   2154  N1  C      68     -13.840  67.388  22.374  1.00  0.00           N  
ATOM   2155  C6  C      68     -14.871  68.293  22.457  1.00  0.00           C  
ATOM   2156  H6  C      68     -15.891  67.941  22.550  1.00  0.00           H  
ATOM   2157  C5  C      68     -14.614  69.624  22.414  1.00  0.00           C  
ATOM   2158  H5  C      68     -15.426  70.332  22.473  1.00  0.00           H  
ATOM   2159  C4  C      68     -13.255  70.026  22.291  1.00  0.00           C  
ATOM   2160  N4  C      68     -12.941  71.290  22.220  1.00  0.00           N  
ATOM   2161  H41 C      68     -11.961  71.523  22.106  1.00  0.00           H  
ATOM   2162  H42 C      68     -13.658  71.992  22.253  1.00  0.00           H  
ATOM   2163  N3  C      68     -12.251  69.176  22.210  1.00  0.00           N  
ATOM   2164  C2  C      68     -12.521  67.852  22.269  1.00  0.00           C  
ATOM   2165  O2  C      68     -11.558  67.086  22.221  1.00  0.00           O  
ATOM   2166  C3' C      68     -15.425  65.288  24.244  1.00  0.00           C  
ATOM   2167  H3' C      68     -15.745  66.299  24.499  1.00  0.00           H  
ATOM   2168  C2' C      68     -13.949  65.343  23.808  1.00  0.00           C  
ATOM   2169  H2' C      68     -13.377  66.013  24.449  1.00  0.00           H  
ATOM   2170  O2' C      68     -13.303  64.073  23.706  1.00  0.00           O  
ATOM   2171 HO2' C      68     -12.912  63.846  24.570  1.00  0.00           H  
ATOM   2172  O3' C      68     -15.737  64.383  25.302  1.00  0.00           O  
ATOM   2173  P   G      69     -15.746  64.872  26.841  1.00  0.00           P  
ATOM   2174  OP1 G      69     -16.235  63.739  27.677  1.00  0.00           O  
ATOM   2175  OP2 G      69     -16.455  66.178  26.935  1.00  0.00           O  
ATOM   2176  O5' G      69     -14.185  65.130  27.165  1.00  0.00           O  
ATOM   2177  C5' G      69     -13.299  64.046  27.396  1.00  0.00           C  
ATOM   2178  H5' G      69     -13.401  63.308  26.599  1.00  0.00           H  
ATOM   2179 H5'' G      69     -13.552  63.561  28.340  1.00  0.00           H  
ATOM   2180  C4' G      69     -11.836  64.502  27.455  1.00  0.00           C  
ATOM   2181  H4' G      69     -11.206  63.631  27.640  1.00  0.00           H  
ATOM   2182  O4' G      69     -11.423  65.113  26.233  1.00  0.00           O  
ATOM   2183  C1' G      69     -10.480  66.135  26.545  1.00  0.00           C  
ATOM   2184  H1' G      69      -9.542  65.970  26.010  1.00  0.00           H  
ATOM   2185  N9  G      69     -11.000  67.471  26.172  1.00  0.00           N  
ATOM   2186  C8  G      69     -12.297  67.902  26.033  1.00  0.00           C  
ATOM   2187  H8  G      69     -13.146  67.251  26.198  1.00  0.00           H  
ATOM   2188  N7  G      69     -12.413  69.153  25.674  1.00  0.00           N  
ATOM   2189  C5  G      69     -11.087  69.604  25.619  1.00  0.00           C  
ATOM   2190  C6  G      69     -10.520  70.899  25.329  1.00  0.00           C  
ATOM   2191  O6  G      69     -11.079  71.943  25.002  1.00  0.00           O  
ATOM   2192  N1  G      69      -9.147  70.943  25.450  1.00  0.00           N  
ATOM   2193  H1  G      69      -8.688  71.825  25.299  1.00  0.00           H  
ATOM   2194  C2  G      69      -8.393  69.876  25.796  1.00  0.00           C  
ATOM   2195  N2  G      69      -7.108  70.071  25.917  1.00  0.00           N  
ATOM   2196  H21 G      69      -6.703  70.999  25.804  1.00  0.00           H  
ATOM   2197  H22 G      69      -6.534  69.282  26.160  1.00  0.00           H  
ATOM   2198  N3  G      69      -8.861  68.655  26.039  1.00  0.00           N  
ATOM   2199  C4  G      69     -10.222  68.581  25.942  1.00  0.00           C  
ATOM   2200  C3' G      69     -11.560  65.527  28.559  1.00  0.00           C  
ATOM   2201  H3' G      69     -12.310  66.318  28.494  1.00  0.00           H  
ATOM   2202  C2' G      69     -10.217  66.076  28.052  1.00  0.00           C  
ATOM   2203  H2' G      69     -10.028  67.071  28.449  1.00  0.00           H  
ATOM   2204  O2' G      69      -9.096  65.215  28.268  1.00  0.00           O  
ATOM   2205 HO2' G      69      -8.428  65.693  28.793  1.00  0.00           H  
ATOM   2206  O3' G      69     -11.538  64.975  29.874  1.00  0.00           O  
ATOM   2207  P   G      70     -11.725  65.920  31.173  1.00  0.00           P  
ATOM   2208  OP1 G      70     -11.743  65.038  32.375  1.00  0.00           O  
ATOM   2209  OP2 G      70     -12.893  66.813  30.938  1.00  0.00           O  
ATOM   2210  O5' G      70     -10.397  66.849  31.228  1.00  0.00           O  
ATOM   2211  C5' G      70      -9.130  66.306  31.577  1.00  0.00           C  
ATOM   2212  H5' G      70      -8.957  65.390  31.010  1.00  0.00           H  
ATOM   2213 H5'' G      70      -9.128  66.045  32.637  1.00  0.00           H  
ATOM   2214  C4' G      70      -7.967  67.276  31.303  1.00  0.00           C  
ATOM   2215  H4' G      70      -7.031  66.756  31.516  1.00  0.00           H  
ATOM   2216  O4' G      70      -7.938  67.712  29.942  1.00  0.00           O  
ATOM   2217  C1' G      70      -7.545  69.084  29.907  1.00  0.00           C  
ATOM   2218  H1' G      70      -6.706  69.225  29.222  1.00  0.00           H  
ATOM   2219  N9  G      70      -8.662  69.948  29.453  1.00  0.00           N  
ATOM   2220  C8  G      70     -10.000  69.653  29.343  1.00  0.00           C  
ATOM   2221  H8  G      70     -10.411  68.701  29.640  1.00  0.00           H  
ATOM   2222  N7  G      70     -10.728  70.610  28.835  1.00  0.00           N  
ATOM   2223  C5  G      70      -9.810  71.648  28.644  1.00  0.00           C  
ATOM   2224  C6  G      70      -9.988  72.992  28.158  1.00  0.00           C  
ATOM   2225  O6  G      70     -11.008  73.539  27.742  1.00  0.00           O  
ATOM   2226  N1  G      70      -8.837  73.747  28.193  1.00  0.00           N  
ATOM   2227  H1  G      70      -8.907  74.712  27.916  1.00  0.00           H  
ATOM   2228  C2  G      70      -7.643  73.273  28.616  1.00  0.00           C  
ATOM   2229  N2  G      70      -6.663  74.136  28.683  1.00  0.00           N  
ATOM   2230  H21 G      70      -6.829  75.119  28.472  1.00  0.00           H  
ATOM   2231  H22 G      70      -5.770  73.815  29.019  1.00  0.00           H  
ATOM   2232  N3  G      70      -7.414  72.024  29.027  1.00  0.00           N  
ATOM   2233  C4  G      70      -8.546  71.256  29.032  1.00  0.00           C  
ATOM   2234  C3' G      70      -7.997  68.541  32.167  1.00  0.00           C  
ATOM   2235  H3' G      70      -9.016  68.935  32.174  1.00  0.00           H  
ATOM   2236  C2' G      70      -7.102  69.466  31.322  1.00  0.00           C  
ATOM   2237  H2' G      70      -7.314  70.513  31.521  1.00  0.00           H  
ATOM   2238  O2' G      70      -5.699  69.210  31.420  1.00  0.00           O  
ATOM   2239 HO2' G      70      -5.314  69.781  32.111  1.00  0.00           H  
ATOM   2240  O3' G      70      -7.526  68.313  33.494  1.00  0.00           O  
ATOM   2241  P   A      71      -8.034  69.221  34.732  1.00  0.00           P  
ATOM   2242  OP1 A      71      -7.438  68.648  35.973  1.00  0.00           O  
ATOM   2243  OP2 A      71      -9.517  69.329  34.650  1.00  0.00           O  
ATOM   2244  O5' A      71      -7.410  70.697  34.472  1.00  0.00           O  
ATOM   2245  C5' A      71      -6.062  71.013  34.800  1.00  0.00           C  
ATOM   2246  H5' A      71      -5.386  70.346  34.264  1.00  0.00           H  
ATOM   2247 H5'' A      71      -5.904  70.863  35.869  1.00  0.00           H  
ATOM   2248  C4' A      71      -5.693  72.471  34.464  1.00  0.00           C  
ATOM   2249  H4' A      71      -4.651  72.637  34.741  1.00  0.00           H  
ATOM   2250  O4' A      71      -5.833  72.752  33.070  1.00  0.00           O  
ATOM   2251  C1' A      71      -6.374  74.062  32.911  1.00  0.00           C  
ATOM   2252  H1' A      71      -5.750  74.650  32.234  1.00  0.00           H  
ATOM   2253  N9  A      71      -7.736  73.986  32.331  1.00  0.00           N  
ATOM   2254  C8  A      71      -8.560  72.895  32.192  1.00  0.00           C  
ATOM   2255  H8  A      71      -8.301  71.921  32.574  1.00  0.00           H  
ATOM   2256  N7  A      71      -9.669  73.131  31.542  1.00  0.00           N  
ATOM   2257  C5  A      71      -9.595  74.507  31.294  1.00  0.00           C  
ATOM   2258  C6  A      71     -10.459  75.460  30.702  1.00  0.00           C  
ATOM   2259  N6  A      71     -11.640  75.173  30.192  1.00  0.00           N  
ATOM   2260  H61 A      71     -12.175  75.906  29.747  1.00  0.00           H  
ATOM   2261  H62 A      71     -11.928  74.210  30.139  1.00  0.00           H  
ATOM   2262  N1  A      71     -10.132  76.751  30.643  1.00  0.00           N  
ATOM   2263  C2  A      71      -8.954  77.111  31.136  1.00  0.00           C  
ATOM   2264  H2  A      71      -8.710  78.162  31.064  1.00  0.00           H  
ATOM   2265  N3  A      71      -8.039  76.339  31.715  1.00  0.00           N  
ATOM   2266  C4  A      71      -8.427  75.035  31.772  1.00  0.00           C  
ATOM   2267  C3' A      71      -6.548  73.503  35.213  1.00  0.00           C  
ATOM   2268  H3' A      71      -7.590  73.179  35.193  1.00  0.00           H  
ATOM   2269  C2' A      71      -6.397  74.728  34.294  1.00  0.00           C  
ATOM   2270  H2' A      71      -7.256  75.394  34.406  1.00  0.00           H  
ATOM   2271  O2' A      71      -5.165  75.441  34.473  1.00  0.00           O  
ATOM   2272 HO2' A      71      -5.221  76.320  34.049  1.00  0.00           H  
ATOM   2273  O3' A      71      -6.118  73.758  36.550  1.00  0.00           O  
ATOM   2274  P   G      72      -7.196  73.889  37.743  1.00  0.00           P  
ATOM   2275  OP1 G      72      -6.480  74.435  38.933  1.00  0.00           O  
ATOM   2276  OP2 G      72      -7.885  72.577  37.881  1.00  0.00           O  
ATOM   2277  O5' G      72      -8.285  74.983  37.221  1.00  0.00           O  
ATOM   2278  C5' G      72      -8.160  76.365  37.534  1.00  0.00           C  
ATOM   2279  H5' G      72      -7.178  76.724  37.218  1.00  0.00           H  
ATOM   2280 H5'' G      72      -8.232  76.493  38.615  1.00  0.00           H  
ATOM   2281  C4' G      72      -9.235  77.252  36.881  1.00  0.00           C  
ATOM   2282  H4' G      72      -9.088  78.269  37.250  1.00  0.00           H  
ATOM   2283  O4' G      72      -9.137  77.271  35.453  1.00  0.00           O  
ATOM   2284  C1' G      72     -10.448  77.483  34.926  1.00  0.00           C  
ATOM   2285  H1' G      72     -10.467  78.323  34.226  1.00  0.00           H  
ATOM   2286  N9  G      72     -10.968  76.273  34.247  1.00  0.00           N  
ATOM   2287  C8  G      72     -10.644  74.956  34.467  1.00  0.00           C  
ATOM   2288  H8  G      72      -9.772  74.661  35.038  1.00  0.00           H  
ATOM   2289  N7  G      72     -11.514  74.106  33.990  1.00  0.00           N  
ATOM   2290  C5  G      72     -12.472  74.919  33.369  1.00  0.00           C  
ATOM   2291  C6  G      72     -13.699  74.608  32.675  1.00  0.00           C  
ATOM   2292  O6  G      72     -14.202  73.509  32.434  1.00  0.00           O  
ATOM   2293  N1  G      72     -14.387  75.728  32.241  1.00  0.00           N  
ATOM   2294  H1  G      72     -15.258  75.575  31.769  1.00  0.00           H  
ATOM   2295  C2  G      72     -13.954  77.000  32.443  1.00  0.00           C  
ATOM   2296  N2  G      72     -14.720  77.982  32.037  1.00  0.00           N  
ATOM   2297  H21 G      72     -15.602  77.811  31.582  1.00  0.00           H  
ATOM   2298  H22 G      72     -14.411  78.921  32.236  1.00  0.00           H  
ATOM   2299  N3  G      72     -12.831  77.332  33.071  1.00  0.00           N  
ATOM   2300  C4  G      72     -12.126  76.246  33.506  1.00  0.00           C  
ATOM   2301  C3' G      72     -10.693  76.859  37.170  1.00  0.00           C  
ATOM   2302  H3' G      72     -10.824  75.813  36.896  1.00  0.00           H  
ATOM   2303  C2' G      72     -11.383  77.746  36.119  1.00  0.00           C  
ATOM   2304  H2' G      72     -12.396  77.386  35.928  1.00  0.00           H  
ATOM   2305  O2' G      72     -11.391  79.146  36.431  1.00  0.00           O  
ATOM   2306 HO2' G      72     -11.940  79.634  35.784  1.00  0.00           H  
ATOM   2307  O3' G      72     -11.175  77.068  38.490  1.00  0.00           O  
ATOM   2308  P   C      73     -12.195  76.009  39.180  1.00  0.00           P  
ATOM   2309  OP1 C      73     -12.409  76.494  40.570  1.00  0.00           O  
ATOM   2310  OP2 C      73     -11.634  74.641  39.002  1.00  0.00           O  
ATOM   2311  O5' C      73     -13.625  76.036  38.383  1.00  0.00           O  
ATOM   2312  C5' C      73     -14.472  77.184  38.351  1.00  0.00           C  
ATOM   2313  H5' C      73     -14.264  77.757  37.446  1.00  0.00           H  
ATOM   2314 H5'' C      73     -14.249  77.831  39.201  1.00  0.00           H  
ATOM   2315  C4' C      73     -15.985  76.866  38.393  1.00  0.00           C  
ATOM   2316  H4' C      73     -16.531  77.800  38.249  1.00  0.00           H  
ATOM   2317  O4' C      73     -16.397  75.942  37.388  1.00  0.00           O  
ATOM   2318  C1' C      73     -17.649  75.387  37.789  1.00  0.00           C  
ATOM   2319  H1' C      73     -18.439  75.874  37.209  1.00  0.00           H  
ATOM   2320  N1  C      73     -17.732  73.914  37.554  1.00  0.00           N  
ATOM   2321  C6  C      73     -16.618  73.111  37.609  1.00  0.00           C  
ATOM   2322  H6  C      73     -15.646  73.558  37.794  1.00  0.00           H  
ATOM   2323  C5  C      73     -16.736  71.771  37.422  1.00  0.00           C  
ATOM   2324  H5  C      73     -15.858  71.143  37.458  1.00  0.00           H  
ATOM   2325  C4  C      73     -18.038  71.253  37.182  1.00  0.00           C  
ATOM   2326  N4  C      73     -18.223  69.972  36.996  1.00  0.00           N  
ATOM   2327  H41 C      73     -19.164  69.649  36.833  1.00  0.00           H  
ATOM   2328  H42 C      73     -17.437  69.343  37.020  1.00  0.00           H  
ATOM   2329  N3  C      73     -19.121  72.001  37.129  1.00  0.00           N  
ATOM   2330  C2  C      73     -18.993  73.341  37.313  1.00  0.00           C  
ATOM   2331  O2  C      73     -20.018  74.025  37.261  1.00  0.00           O  
ATOM   2332  C3' C      73     -16.470  76.249  39.712  1.00  0.00           C  
ATOM   2333  H3' C      73     -15.826  75.400  39.956  1.00  0.00           H  
ATOM   2334  C2' C      73     -17.859  75.731  39.276  1.00  0.00           C  
ATOM   2335  H2' C      73     -18.130  74.848  39.862  1.00  0.00           H  
ATOM   2336  O2' C      73     -18.890  76.725  39.333  1.00  0.00           O  
ATOM   2337 HO2' C      73     -19.766  76.309  39.209  1.00  0.00           H  
ATOM   2338  O3' C      73     -16.514  77.188  40.790  1.00  0.00           O  
ATOM   2339  P   C      74     -16.354  76.728  42.339  1.00  0.00           P  
ATOM   2340  OP1 C      74     -16.534  77.947  43.179  1.00  0.00           O  
ATOM   2341  OP2 C      74     -15.082  75.971  42.480  1.00  0.00           O  
ATOM   2342  O5' C      74     -17.539  75.684  42.696  1.00  0.00           O  
ATOM   2343  C5' C      74     -18.893  76.080  42.881  1.00  0.00           C  
ATOM   2344  H5' C      74     -19.314  76.416  41.933  1.00  0.00           H  
ATOM   2345 H5'' C      74     -18.947  76.907  43.591  1.00  0.00           H  
ATOM   2346  C4' C      74     -19.739  74.915  43.427  1.00  0.00           C  
ATOM   2347  H4' C      74     -20.792  75.202  43.416  1.00  0.00           H  
ATOM   2348  O4' C      74     -19.571  73.748  42.617  1.00  0.00           O  
ATOM   2349  C1' C      74     -19.497  72.595  43.448  1.00  0.00           C  
ATOM   2350  H1' C      74     -20.305  71.920  43.156  1.00  0.00           H  
ATOM   2351  N1  C      74     -18.189  71.884  43.266  1.00  0.00           N  
ATOM   2352  C6  C      74     -16.985  72.473  43.577  1.00  0.00           C  
ATOM   2353  H6  C      74     -16.954  73.495  43.924  1.00  0.00           H  
ATOM   2354  C5  C      74     -15.824  71.786  43.431  1.00  0.00           C  
ATOM   2355  H5  C      74     -14.885  72.260  43.673  1.00  0.00           H  
ATOM   2356  C4  C      74     -15.907  70.458  42.937  1.00  0.00           C  
ATOM   2357  N4  C      74     -14.825  69.747  42.759  1.00  0.00           N  
ATOM   2358  H41 C      74     -14.927  68.814  42.395  1.00  0.00           H  
ATOM   2359  H42 C      74     -13.925  70.146  42.972  1.00  0.00           H  
ATOM   2360  N3  C      74     -17.044  69.868  42.626  1.00  0.00           N  
ATOM   2361  C2  C      74     -18.201  70.563  42.783  1.00  0.00           C  
ATOM   2362  O2  C      74     -19.252  69.983  42.493  1.00  0.00           O  
ATOM   2363  C3' C      74     -19.368  74.532  44.870  1.00  0.00           C  
ATOM   2364  H3' C      74     -18.289  74.612  44.982  1.00  0.00           H  
ATOM   2365  C2' C      74     -19.770  73.045  44.893  1.00  0.00           C  
ATOM   2366  H2' C      74     -19.162  72.492  45.614  1.00  0.00           H  
ATOM   2367  O2' C      74     -21.167  72.852  45.128  1.00  0.00           O  
ATOM   2368 HO2' C      74     -21.355  71.911  45.307  1.00  0.00           H  
ATOM   2369  O3' C      74     -19.996  75.349  45.861  1.00  0.00           O  
ATOM   2370  P   A3     75     -19.539  75.293  47.416  1.00  0.00           P  
ATOM   2371  OP1 A3     75     -20.103  76.506  48.073  1.00  0.00           O  
ATOM   2372  OP2 A3     75     -18.064  75.094  47.469  1.00  0.00           O  
ATOM   2373  O5' A3     75     -20.234  73.980  48.079  1.00  0.00           O  
ATOM   2374  C5' A3     75     -20.376  73.850  49.494  1.00  0.00           C  
ATOM   2375  H5' A3     75     -19.737  74.575  50.003  1.00  0.00           H  
ATOM   2376 H5'' A3     75     -20.008  72.864  49.785  1.00  0.00           H  
ATOM   2377  C4' A3     75     -21.822  74.016  50.024  1.00  0.00           C  
ATOM   2378  H4' A3     75     -21.810  74.786  50.798  1.00  0.00           H  
ATOM   2379  O4' A3     75     -22.785  74.403  49.038  1.00  0.00           O  
ATOM   2380  C1' A3     75     -23.980  73.644  49.216  1.00  0.00           C  
ATOM   2381  H1' A3     75     -24.854  74.301  49.202  1.00  0.00           H  
ATOM   2382  N9  A3     75     -24.120  72.656  48.114  1.00  0.00           N  
ATOM   2383  C8  A3     75     -23.140  71.962  47.443  1.00  0.00           C  
ATOM   2384  H8  A3     75     -22.087  72.099  47.655  1.00  0.00           H  
ATOM   2385  N7  A3     75     -23.586  71.135  46.529  1.00  0.00           N  
ATOM   2386  C5  A3     75     -24.978  71.312  46.597  1.00  0.00           C  
ATOM   2387  C6  A3     75     -26.095  70.775  45.903  1.00  0.00           C  
ATOM   2388  N6  A3     75     -26.032  69.901  44.911  1.00  0.00           N  
ATOM   2389  H61 A3     75     -26.892  69.597  44.482  1.00  0.00           H  
ATOM   2390  H62 A3     75     -25.129  69.578  44.594  1.00  0.00           H  
ATOM   2391  N1  A3     75     -27.342  71.137  46.212  1.00  0.00           N  
ATOM   2392  C2  A3     75     -27.506  72.024  47.188  1.00  0.00           C  
ATOM   2393  H2  A3     75     -28.529  72.293  47.416  1.00  0.00           H  
ATOM   2394  N3  A3     75     -26.567  72.625  47.917  1.00  0.00           N  
ATOM   2395  C4  A3     75     -25.310  72.225  47.567  1.00  0.00           C  
ATOM   2396  C3' A3     75     -22.355  72.731  50.674  1.00  0.00           C  
ATOM   2397  H3' A3     75     -22.078  71.873  50.056  1.00  0.00           H  
ATOM   2398  C2' A3     75     -23.877  72.940  50.578  1.00  0.00           C  
ATOM   2399  H2' A3     75     -24.398  71.978  50.567  1.00  0.00           H  
ATOM   2400  O2' A3     75     -24.404  73.795  51.601  1.00  0.00           O  
ATOM   2401 HO2' A3     75     -25.383  73.774  51.584  1.00  0.00           H  
ATOM   2402  O3' A3     75     -21.879  72.530  52.008  1.00  0.00           O  
ATOM   2403 HO3' A3     75     -22.357  71.773  52.407  1.00  0.00           H  
TER   
END   
