# Supplementary material for: RPocket: an intuitive database of RNA pocket topology information with RNA-ligand data resources
Source: BMC Bioinformatics. 2021 Sep 8;22:428. doi: 10.1186/s12859-021-04349-4 (PMC8424408; doi:10.1186/s12859-021-04349-4)
Supplement: Supplementary file 7 — Additional file 7. Folder S3: Nine other experimental structures and their modeling structures and pockets. [file 12859_2021_4349_MOESM7_ESM.zip › 12859_2021_4349_MOESM7_ESM/2TRA_d2.pdb]

REMARK                                                              
ATOM      1 HO5' U5      1     -17.606  -4.271  16.156  1.00  0.00           H  
ATOM      2  O5' U5      1     -17.966  -4.978  16.734  1.00  0.00           O  
ATOM      3  C5' U5      1     -17.115  -6.119  16.686  1.00  0.00           C  
ATOM      4  H5' U5      1     -16.106  -5.836  16.995  1.00  0.00           H  
ATOM      5 H5'' U5      1     -17.065  -6.486  15.658  1.00  0.00           H  
ATOM      6  C4' U5      1     -17.604  -7.267  17.586  1.00  0.00           C  
ATOM      7  H4' U5      1     -18.630  -7.525  17.320  1.00  0.00           H  
ATOM      8  O4' U5      1     -16.772  -8.402  17.370  1.00  0.00           O  
ATOM      9  C1' U5      1     -16.657  -9.143  18.581  1.00  0.00           C  
ATOM     10  H1' U5      1     -17.109 -10.128  18.435  1.00  0.00           H  
ATOM     11  N1  U5      1     -15.232  -9.336  18.980  1.00  0.00           N  
ATOM     12  C6  U5      1     -14.248  -8.438  18.619  1.00  0.00           C  
ATOM     13  H6  U5      1     -14.518  -7.531  18.091  1.00  0.00           H  
ATOM     14  C5  U5      1     -12.940  -8.702  18.881  1.00  0.00           C  
ATOM     15  H5  U5      1     -12.173  -8.006  18.568  1.00  0.00           H  
ATOM     16  C4  U5      1     -12.530  -9.915  19.552  1.00  0.00           C  
ATOM     17  O4  U5      1     -11.372 -10.253  19.771  1.00  0.00           O  
ATOM     18  N3  U5      1     -13.569 -10.719  19.954  1.00  0.00           N  
ATOM     19  H3  U5      1     -13.329 -11.538  20.496  1.00  0.00           H  
ATOM     20  C2  U5      1     -14.905 -10.496  19.698  1.00  0.00           C  
ATOM     21  O2  U5      1     -15.738 -11.312  20.096  1.00  0.00           O  
ATOM     22  C3' U5      1     -17.549  -6.976  19.093  1.00  0.00           C  
ATOM     23  H3' U5      1     -16.613  -6.453  19.300  1.00  0.00           H  
ATOM     24  C2' U5      1     -17.458  -8.407  19.659  1.00  0.00           C  
ATOM     25  H2' U5      1     -16.927  -8.412  20.612  1.00  0.00           H  
ATOM     26  O2' U5      1     -18.714  -9.081  19.768  1.00  0.00           O  
ATOM     27 HO2' U5      1     -18.949  -9.157  20.710  1.00  0.00           H  
ATOM     28  O3' U5      1     -18.660  -6.232  19.592  1.00  0.00           O  
ATOM     29  P   C       2     -18.539  -5.372  20.956  1.00  0.00           P  
ATOM     30  OP1 C       2     -19.848  -4.695  21.183  1.00  0.00           O  
ATOM     31  OP2 C       2     -17.315  -4.528  20.859  1.00  0.00           O  
ATOM     32  O5' C       2     -18.297  -6.460  22.134  1.00  0.00           O  
ATOM     33  C5' C       2     -19.358  -7.249  22.659  1.00  0.00           C  
ATOM     34  H5' C       2     -19.906  -7.722  21.844  1.00  0.00           H  
ATOM     35 H5'' C       2     -20.054  -6.604  23.197  1.00  0.00           H  
ATOM     36  C4' C       2     -18.859  -8.341  23.623  1.00  0.00           C  
ATOM     37  H4' C       2     -19.713  -8.939  23.945  1.00  0.00           H  
ATOM     38  O4' C       2     -17.901  -9.209  23.016  1.00  0.00           O  
ATOM     39  C1' C       2     -16.957  -9.622  24.006  1.00  0.00           C  
ATOM     40  H1' C       2     -16.985 -10.712  24.092  1.00  0.00           H  
ATOM     41  N1  C       2     -15.566  -9.212  23.639  1.00  0.00           N  
ATOM     42  C6  C       2     -15.312  -8.112  22.854  1.00  0.00           C  
ATOM     43  H6  C       2     -16.129  -7.472  22.552  1.00  0.00           H  
ATOM     44  C5  C       2     -14.048  -7.838  22.446  1.00  0.00           C  
ATOM     45  H5  C       2     -13.860  -6.980  21.817  1.00  0.00           H  
ATOM     46  C4  C       2     -13.018  -8.709  22.886  1.00  0.00           C  
ATOM     47  N4  C       2     -11.784  -8.510  22.524  1.00  0.00           N  
ATOM     48  H41 C       2     -11.085  -9.159  22.872  1.00  0.00           H  
ATOM     49  H42 C       2     -11.553  -7.768  21.888  1.00  0.00           H  
ATOM     50  N3  C       2     -13.228  -9.731  23.687  1.00  0.00           N  
ATOM     51  C2  C       2     -14.495  -9.997  24.087  1.00  0.00           C  
ATOM     52  O2  C       2     -14.653 -10.938  24.863  1.00  0.00           O  
ATOM     53  C3' C       2     -18.185  -7.777  24.877  1.00  0.00           C  
ATOM     54  H3' C       2     -17.477  -7.003  24.572  1.00  0.00           H  
ATOM     55  C2' C       2     -17.398  -9.014  25.346  1.00  0.00           C  
ATOM     56  H2' C       2     -16.542  -8.717  25.952  1.00  0.00           H  
ATOM     57  O2' C       2     -18.199  -9.986  26.027  1.00  0.00           O  
ATOM     58 HO2' C       2     -17.633 -10.552  26.587  1.00  0.00           H  
ATOM     59  O3' C       2     -19.115  -7.260  25.827  1.00  0.00           O  
ATOM     60  P   C       3     -18.656  -6.160  26.918  1.00  0.00           P  
ATOM     61  OP1 C       3     -19.856  -5.816  27.736  1.00  0.00           O  
ATOM     62  OP2 C       3     -17.960  -5.058  26.197  1.00  0.00           O  
ATOM     63  O5' C       3     -17.563  -6.895  27.868  1.00  0.00           O  
ATOM     64  C5' C       3     -17.952  -7.799  28.896  1.00  0.00           C  
ATOM     65  H5' C       3     -18.529  -8.619  28.467  1.00  0.00           H  
ATOM     66 H5'' C       3     -18.589  -7.276  29.612  1.00  0.00           H  
ATOM     67  C4' C       3     -16.755  -8.386  29.666  1.00  0.00           C  
ATOM     68  H4' C       3     -17.142  -8.984  30.492  1.00  0.00           H  
ATOM     69  O4' C       3     -15.936  -9.228  28.850  1.00  0.00           O  
ATOM     70  C1' C       3     -14.581  -9.109  29.286  1.00  0.00           C  
ATOM     71  H1' C       3     -14.199 -10.090  29.581  1.00  0.00           H  
ATOM     72  N1  C       3     -13.705  -8.551  28.212  1.00  0.00           N  
ATOM     73  C6  C       3     -14.197  -7.723  27.234  1.00  0.00           C  
ATOM     74  H6  C       3     -15.243  -7.450  27.241  1.00  0.00           H  
ATOM     75  C5  C       3     -13.379  -7.249  26.264  1.00  0.00           C  
ATOM     76  H5  C       3     -13.775  -6.601  25.497  1.00  0.00           H  
ATOM     77  C4  C       3     -12.011  -7.626  26.322  1.00  0.00           C  
ATOM     78  N4  C       3     -11.176  -7.193  25.420  1.00  0.00           N  
ATOM     79  H41 C       3     -10.205  -7.476  25.469  1.00  0.00           H  
ATOM     80  H42 C       3     -11.509  -6.603  24.680  1.00  0.00           H  
ATOM     81  N3  C       3     -11.506  -8.403  27.258  1.00  0.00           N  
ATOM     82  C2  C       3     -12.337  -8.862  28.226  1.00  0.00           C  
ATOM     83  O2  C       3     -11.833  -9.547  29.116  1.00  0.00           O  
ATOM     84  C3' C       3     -15.820  -7.325  30.258  1.00  0.00           C  
ATOM     85  H3' C       3     -15.576  -6.603  29.477  1.00  0.00           H  
ATOM     86  C2' C       3     -14.582  -8.201  30.520  1.00  0.00           C  
ATOM     87  H2' C       3     -13.680  -7.595  30.555  1.00  0.00           H  
ATOM     88  O2' C       3     -14.679  -9.044  31.670  1.00  0.00           O  
ATOM     89 HO2' C       3     -14.055  -8.723  32.346  1.00  0.00           H  
ATOM     90  O3' C       3     -16.341  -6.649  31.402  1.00  0.00           O  
ATOM     91  P   G       4     -15.737  -5.218  31.868  1.00  0.00           P  
ATOM     92  OP1 G       4     -16.559  -4.732  33.012  1.00  0.00           O  
ATOM     93  OP2 G       4     -15.614  -4.345  30.667  1.00  0.00           O  
ATOM     94  O5' G       4     -14.238  -5.531  32.400  1.00  0.00           O  
ATOM     95  C5' G       4     -14.019  -6.221  33.622  1.00  0.00           C  
ATOM     96  H5' G       4     -14.682  -7.085  33.677  1.00  0.00           H  
ATOM     97 H5'' G       4     -14.258  -5.562  34.459  1.00  0.00           H  
ATOM     98  C4' G       4     -12.568  -6.711  33.770  1.00  0.00           C  
ATOM     99  H4' G       4     -12.507  -7.348  34.654  1.00  0.00           H  
ATOM    100  O4' G       4     -12.146  -7.470  32.635  1.00  0.00           O  
ATOM    101  C1' G       4     -10.782  -7.169  32.353  1.00  0.00           C  
ATOM    102  H1' G       4     -10.198  -8.091  32.299  1.00  0.00           H  
ATOM    103  N9  G       4     -10.637  -6.467  31.052  1.00  0.00           N  
ATOM    104  C8  G       4     -11.596  -5.870  30.269  1.00  0.00           C  
ATOM    105  H8  G       4     -12.630  -5.793  30.570  1.00  0.00           H  
ATOM    106  N7  G       4     -11.156  -5.423  29.123  1.00  0.00           N  
ATOM    107  C5  G       4      -9.786  -5.699  29.166  1.00  0.00           C  
ATOM    108  C6  G       4      -8.725  -5.421  28.231  1.00  0.00           C  
ATOM    109  O6  G       4      -8.781  -4.900  27.118  1.00  0.00           O  
ATOM    110  N1  G       4      -7.478  -5.790  28.688  1.00  0.00           N  
ATOM    111  H1  G       4      -6.689  -5.591  28.093  1.00  0.00           H  
ATOM    112  C2  G       4      -7.261  -6.379  29.886  1.00  0.00           C  
ATOM    113  N2  G       4      -6.017  -6.603  30.211  1.00  0.00           N  
ATOM    114  H21 G       4      -5.262  -6.321  29.587  1.00  0.00           H  
ATOM    115  H22 G       4      -5.834  -7.044  31.097  1.00  0.00           H  
ATOM    116  N3  G       4      -8.209  -6.687  30.767  1.00  0.00           N  
ATOM    117  C4  G       4      -9.459  -6.315  30.355  1.00  0.00           C  
ATOM    118  C3' G       4     -11.550  -5.579  33.944  1.00  0.00           C  
ATOM    119  H3' G       4     -11.778  -4.784  33.230  1.00  0.00           H  
ATOM    120  C2' G       4     -10.263  -6.305  33.507  1.00  0.00           C  
ATOM    121  H2' G       4      -9.518  -5.587  33.160  1.00  0.00           H  
ATOM    122  O2' G       4      -9.718  -7.179  34.503  1.00  0.00           O  
ATOM    123 HO2' G       4      -8.814  -7.451  34.250  1.00  0.00           H  
ATOM    124  O3' G       4     -11.503  -5.071  35.276  1.00  0.00           O  
ATOM    125  P   U       5     -11.007  -3.562  35.569  1.00  0.00           P  
ATOM    126  OP1 U       5     -10.891  -3.405  37.048  1.00  0.00           O  
ATOM    127  OP2 U       5     -11.913  -2.638  34.833  1.00  0.00           O  
ATOM    128  O5' U       5      -9.532  -3.432  34.907  1.00  0.00           O  
ATOM    129  C5' U       5      -8.381  -4.016  35.507  1.00  0.00           C  
ATOM    130  H5' U       5      -8.542  -5.084  35.658  1.00  0.00           H  
ATOM    131 H5'' U       5      -8.210  -3.559  36.484  1.00  0.00           H  
ATOM    132  C4' U       5      -7.114  -3.822  34.654  1.00  0.00           C  
ATOM    133  H4' U       5      -6.266  -4.252  35.190  1.00  0.00           H  
ATOM    134  O4' U       5      -7.211  -4.461  33.380  1.00  0.00           O  
ATOM    135  C1' U       5      -6.523  -3.667  32.415  1.00  0.00           C  
ATOM    136  H1' U       5      -5.735  -4.262  31.948  1.00  0.00           H  
ATOM    137  N1  U       5      -7.426  -3.159  31.341  1.00  0.00           N  
ATOM    138  C6  U       5      -8.784  -3.022  31.523  1.00  0.00           C  
ATOM    139  H6  U       5      -9.227  -3.309  32.467  1.00  0.00           H  
ATOM    140  C5  U       5      -9.571  -2.530  30.530  1.00  0.00           C  
ATOM    141  H5  U       5     -10.635  -2.429  30.685  1.00  0.00           H  
ATOM    142  C4  U       5      -9.023  -2.127  29.253  1.00  0.00           C  
ATOM    143  O4  U       5      -9.665  -1.668  28.315  1.00  0.00           O  
ATOM    144  N3  U       5      -7.666  -2.298  29.142  1.00  0.00           N  
ATOM    145  H3  U       5      -7.258  -2.049  28.252  1.00  0.00           H  
ATOM    146  C2  U       5      -6.836  -2.783  30.129  1.00  0.00           C  
ATOM    147  O2  U       5      -5.628  -2.868  29.913  1.00  0.00           O  
ATOM    148  C3' U       5      -6.796  -2.349  34.378  1.00  0.00           C  
ATOM    149  H3' U       5      -7.712  -1.849  34.060  1.00  0.00           H  
ATOM    150  C2' U       5      -5.869  -2.500  33.162  1.00  0.00           C  
ATOM    151  H2' U       5      -5.884  -1.598  32.554  1.00  0.00           H  
ATOM    152  O2' U       5      -4.532  -2.879  33.480  1.00  0.00           O  
ATOM    153 HO2' U       5      -4.050  -2.090  33.789  1.00  0.00           H  
ATOM    154  O3' U       5      -6.224  -1.678  35.499  1.00  0.00           O  
ATOM    155  P   G       6      -6.213  -0.062  35.598  1.00  0.00           P  
ATOM    156  OP1 G       6      -5.839   0.303  36.993  1.00  0.00           O  
ATOM    157  OP2 G       6      -7.499   0.455  35.055  1.00  0.00           O  
ATOM    158  O5' G       6      -5.030   0.410  34.598  1.00  0.00           O  
ATOM    159  C5' G       6      -3.660   0.277  34.952  1.00  0.00           C  
ATOM    160  H5' G       6      -3.471  -0.735  35.315  1.00  0.00           H  
ATOM    161 H5'' G       6      -3.425   0.971  35.761  1.00  0.00           H  
ATOM    162  C4' G       6      -2.720   0.560  33.767  1.00  0.00           C  
ATOM    163  H4' G       6      -1.703   0.299  34.062  1.00  0.00           H  
ATOM    164  O4' G       6      -3.071  -0.222  32.625  1.00  0.00           O  
ATOM    165  C1' G       6      -2.885   0.567  31.454  1.00  0.00           C  
ATOM    166  H1' G       6      -2.246   0.036  30.744  1.00  0.00           H  
ATOM    167  N9  G       6      -4.182   0.821  30.784  1.00  0.00           N  
ATOM    168  C8  G       6      -5.460   0.685  31.271  1.00  0.00           C  
ATOM    169  H8  G       6      -5.663   0.465  32.307  1.00  0.00           H  
ATOM    170  N7  G       6      -6.400   0.799  30.370  1.00  0.00           N  
ATOM    171  C5  G       6      -5.692   1.114  29.204  1.00  0.00           C  
ATOM    172  C6  G       6      -6.138   1.384  27.862  1.00  0.00           C  
ATOM    173  O6  G       6      -7.275   1.342  27.397  1.00  0.00           O  
ATOM    174  N1  G       6      -5.114   1.726  27.005  1.00  0.00           N  
ATOM    175  H1  G       6      -5.363   1.950  26.055  1.00  0.00           H  
ATOM    176  C2  G       6      -3.810   1.749  27.360  1.00  0.00           C  
ATOM    177  N2  G       6      -2.954   2.087  26.434  1.00  0.00           N  
ATOM    178  H21 G       6      -3.286   2.406  25.527  1.00  0.00           H  
ATOM    179  H22 G       6      -1.981   2.132  26.685  1.00  0.00           H  
ATOM    180  N3  G       6      -3.344   1.450  28.570  1.00  0.00           N  
ATOM    181  C4  G       6      -4.338   1.157  29.460  1.00  0.00           C  
ATOM    182  C3' G       6      -2.713   2.027  33.317  1.00  0.00           C  
ATOM    183  H3' G       6      -3.741   2.393  33.295  1.00  0.00           H  
ATOM    184  C2' G       6      -2.197   1.870  31.874  1.00  0.00           C  
ATOM    185  H2' G       6      -2.515   2.712  31.256  1.00  0.00           H  
ATOM    186  O2' G       6      -0.783   1.660  31.782  1.00  0.00           O  
ATOM    187 HO2' G       6      -0.490   1.736  30.854  1.00  0.00           H  
ATOM    188  O3' G       6      -1.892   2.849  34.148  1.00  0.00           O  
ATOM    189  P   A       7      -2.145   4.442  34.267  1.00  0.00           P  
ATOM    190  OP1 A       7      -1.121   4.990  35.202  1.00  0.00           O  
ATOM    191  OP2 A       7      -3.581   4.649  34.607  1.00  0.00           O  
ATOM    192  O5' A       7      -1.901   5.091  32.797  1.00  0.00           O  
ATOM    193  C5' A       7      -0.603   5.214  32.218  1.00  0.00           C  
ATOM    194  H5' A       7      -0.150   4.225  32.136  1.00  0.00           H  
ATOM    195 H5'' A       7       0.033   5.815  32.870  1.00  0.00           H  
ATOM    196  C4' A       7      -0.602   5.868  30.815  1.00  0.00           C  
ATOM    197  H4' A       7       0.400   5.758  30.402  1.00  0.00           H  
ATOM    198  O4' A       7      -1.544   5.210  29.961  1.00  0.00           O  
ATOM    199  C1' A       7      -2.576   6.142  29.658  1.00  0.00           C  
ATOM    200  H1' A       7      -2.361   6.599  28.689  1.00  0.00           H  
ATOM    201  N9  A       7      -3.900   5.500  29.599  1.00  0.00           N  
ATOM    202  C8  A       7      -4.666   4.988  30.619  1.00  0.00           C  
ATOM    203  H8  A       7      -4.309   4.923  31.640  1.00  0.00           H  
ATOM    204  N7  A       7      -5.859   4.598  30.248  1.00  0.00           N  
ATOM    205  C5  A       7      -5.872   4.889  28.875  1.00  0.00           C  
ATOM    206  C6  A       7      -6.822   4.765  27.831  1.00  0.00           C  
ATOM    207  N6  A       7      -8.038   4.287  27.990  1.00  0.00           N  
ATOM    208  H61 A       7      -8.623   4.181  27.170  1.00  0.00           H  
ATOM    209  H62 A       7      -8.339   3.981  28.898  1.00  0.00           H  
ATOM    210  N1  A       7      -6.533   5.127  26.578  1.00  0.00           N  
ATOM    211  C2  A       7      -5.329   5.628  26.343  1.00  0.00           C  
ATOM    212  H2  A       7      -5.126   5.921  25.321  1.00  0.00           H  
ATOM    213  N3  A       7      -4.343   5.823  27.211  1.00  0.00           N  
ATOM    214  C4  A       7      -4.679   5.424  28.471  1.00  0.00           C  
ATOM    215  C3' A       7      -0.988   7.366  30.831  1.00  0.00           C  
ATOM    216  H3' A       7      -0.717   7.841  31.777  1.00  0.00           H  
ATOM    217  C2' A       7      -2.513   7.259  30.699  1.00  0.00           C  
ATOM    218  H2' A       7      -2.928   6.921  31.648  1.00  0.00           H  
ATOM    219  O2' A       7      -3.178   8.459  30.302  1.00  0.00           O  
ATOM    220 HO2' A       7      -4.140   8.350  30.385  1.00  0.00           H  
ATOM    221  O3' A       7      -0.429   8.068  29.716  1.00  0.00           O  
ATOM    222  P   U       8       1.019   8.783  29.810  1.00  0.00           P  
ATOM    223  OP1 U       8       1.354   9.292  28.446  1.00  0.00           O  
ATOM    224  OP2 U       8       1.961   7.822  30.453  1.00  0.00           O  
ATOM    225  O5' U       8       0.834  10.055  30.820  1.00  0.00           O  
ATOM    226  C5' U       8      -0.062  11.123  30.512  1.00  0.00           C  
ATOM    227  H5' U       8      -1.091  10.763  30.569  1.00  0.00           H  
ATOM    228 H5'' U       8       0.115  11.460  29.490  1.00  0.00           H  
ATOM    229  C4' U       8       0.089  12.351  31.434  1.00  0.00           C  
ATOM    230  H4' U       8      -0.623  13.113  31.118  1.00  0.00           H  
ATOM    231  O4' U       8      -0.158  12.051  32.808  1.00  0.00           O  
ATOM    232  C1' U       8       0.751  12.819  33.590  1.00  0.00           C  
ATOM    233  H1' U       8       0.193  13.470  34.253  1.00  0.00           H  
ATOM    234  N1  U       8       1.597  11.979  34.464  1.00  0.00           N  
ATOM    235  C6  U       8       1.970  10.696  34.128  1.00  0.00           C  
ATOM    236  H6  U       8       1.678  10.290  33.172  1.00  0.00           H  
ATOM    237  C5  U       8       2.691   9.938  34.993  1.00  0.00           C  
ATOM    238  H5  U       8       2.984   8.934  34.721  1.00  0.00           H  
ATOM    239  C4  U       8       3.102  10.455  36.277  1.00  0.00           C  
ATOM    240  O4  U       8       3.799   9.875  37.095  1.00  0.00           O  
ATOM    241  N3  U       8       2.672  11.728  36.542  1.00  0.00           N  
ATOM    242  H3  U       8       2.966  12.143  37.409  1.00  0.00           H  
ATOM    243  C2  U       8       1.961  12.534  35.690  1.00  0.00           C  
ATOM    244  O2  U       8       1.690  13.686  36.039  1.00  0.00           O  
ATOM    245  C3' U       8       1.492  12.965  31.344  1.00  0.00           C  
ATOM    246  H3' U       8       2.212  12.147  31.374  1.00  0.00           H  
ATOM    247  C2' U       8       1.580  13.718  32.675  1.00  0.00           C  
ATOM    248  H2' U       8       2.615  13.769  32.995  1.00  0.00           H  
ATOM    249  O2' U       8       0.975  15.010  32.665  1.00  0.00           O  
ATOM    250 HO2' U       8       1.335  15.572  33.372  1.00  0.00           H  
ATOM    251  O3' U       8       1.698  13.774  30.183  1.00  0.00           O  
ATOM    252  P   A       9       3.187  13.999  29.558  1.00  0.00           P  
ATOM    253  OP1 A       9       3.030  13.932  28.073  1.00  0.00           O  
ATOM    254  OP2 A       9       4.136  13.041  30.201  1.00  0.00           O  
ATOM    255  O5' A       9       3.708  15.505  29.952  1.00  0.00           O  
ATOM    256  C5' A       9       3.171  16.673  29.330  1.00  0.00           C  
ATOM    257  H5' A       9       2.198  16.901  29.774  1.00  0.00           H  
ATOM    258 H5'' A       9       3.008  16.479  28.269  1.00  0.00           H  
ATOM    259  C4' A       9       4.074  17.925  29.420  1.00  0.00           C  
ATOM    260  H4' A       9       3.520  18.757  28.980  1.00  0.00           H  
ATOM    261  O4' A       9       4.378  18.232  30.784  1.00  0.00           O  
ATOM    262  C1' A       9       5.788  18.348  30.899  1.00  0.00           C  
ATOM    263  H1' A       9       6.077  19.367  30.634  1.00  0.00           H  
ATOM    264  N9  A       9       6.304  18.057  32.258  1.00  0.00           N  
ATOM    265  C8  A       9       6.552  16.846  32.864  1.00  0.00           C  
ATOM    266  H8  A       9       6.315  15.901  32.388  1.00  0.00           H  
ATOM    267  N7  A       9       7.064  16.936  34.069  1.00  0.00           N  
ATOM    268  C5  A       9       7.198  18.320  34.251  1.00  0.00           C  
ATOM    269  C6  A       9       7.720  19.155  35.274  1.00  0.00           C  
ATOM    270  N6  A       9       8.240  18.743  36.413  1.00  0.00           N  
ATOM    271  H61 A       9       8.559  19.437  37.062  1.00  0.00           H  
ATOM    272  H62 A       9       8.188  17.772  36.682  1.00  0.00           H  
ATOM    273  N1  A       9       7.756  20.480  35.139  1.00  0.00           N  
ATOM    274  C2  A       9       7.277  21.000  34.017  1.00  0.00           C  
ATOM    275  H2  A       9       7.324  22.078  33.935  1.00  0.00           H  
ATOM    276  N3  A       9       6.774  20.358  32.968  1.00  0.00           N  
ATOM    277  C4  A       9       6.752  19.006  33.150  1.00  0.00           C  
ATOM    278  C3' A       9       5.415  17.767  28.662  1.00  0.00           C  
ATOM    279  H3' A       9       5.373  16.932  27.960  1.00  0.00           H  
ATOM    280  C2' A       9       6.360  17.431  29.827  1.00  0.00           C  
ATOM    281  H2' A       9       6.212  16.388  30.108  1.00  0.00           H  
ATOM    282  O2' A       9       7.737  17.697  29.590  1.00  0.00           O  
ATOM    283 HO2' A       9       8.287  17.119  30.146  1.00  0.00           H  
ATOM    284  O3' A       9       5.787  18.986  28.002  1.00  0.00           O  
ATOM    285  P   G      10       5.598  19.163  26.403  1.00  0.00           P  
ATOM    286  OP1 G      10       4.271  18.602  26.020  1.00  0.00           O  
ATOM    287  OP2 G      10       5.875  20.592  26.073  1.00  0.00           O  
ATOM    288  O5' G      10       6.777  18.260  25.722  1.00  0.00           O  
ATOM    289  C5' G      10       6.931  18.217  24.306  1.00  0.00           C  
ATOM    290  H5' G      10       7.077  19.230  23.926  1.00  0.00           H  
ATOM    291 H5'' G      10       6.011  17.828  23.868  1.00  0.00           H  
ATOM    292  C4' G      10       8.099  17.343  23.808  1.00  0.00           C  
ATOM    293  H4' G      10       8.067  17.337  22.718  1.00  0.00           H  
ATOM    294  O4' G      10       9.375  17.858  24.185  1.00  0.00           O  
ATOM    295  C1' G      10      10.219  16.784  24.594  1.00  0.00           C  
ATOM    296  H1' G      10      11.179  16.836  24.075  1.00  0.00           H  
ATOM    297  N9  G      10      10.489  16.882  26.050  1.00  0.00           N  
ATOM    298  C8  G      10      10.048  17.838  26.934  1.00  0.00           C  
ATOM    299  H8  G      10       9.365  18.627  26.646  1.00  0.00           H  
ATOM    300  N7  G      10      10.541  17.723  28.138  1.00  0.00           N  
ATOM    301  C5  G      10      11.341  16.584  28.062  1.00  0.00           C  
ATOM    302  C6  G      10      12.094  15.889  29.072  1.00  0.00           C  
ATOM    303  O6  G      10      12.159  16.105  30.280  1.00  0.00           O  
ATOM    304  N1  G      10      12.807  14.815  28.586  1.00  0.00           N  
ATOM    305  H1  G      10      13.372  14.302  29.243  1.00  0.00           H  
ATOM    306  C2  G      10      12.782  14.424  27.290  1.00  0.00           C  
ATOM    307  N2  G      10      13.505  13.380  26.974  1.00  0.00           N  
ATOM    308  H21 G      10      14.110  12.936  27.649  1.00  0.00           H  
ATOM    309  H22 G      10      13.524  13.105  26.003  1.00  0.00           H  
ATOM    310  N3  G      10      12.056  15.000  26.333  1.00  0.00           N  
ATOM    311  C4  G      10      11.349  16.084  26.778  1.00  0.00           C  
ATOM    312  C3' G      10       8.023  15.882  24.270  1.00  0.00           C  
ATOM    313  H3' G      10       7.686  15.852  25.308  1.00  0.00           H  
ATOM    314  C2' G      10       9.508  15.475  24.217  1.00  0.00           C  
ATOM    315  H2' G      10       9.704  14.688  24.947  1.00  0.00           H  
ATOM    316  O2' G      10       9.959  15.087  22.912  1.00  0.00           O  
ATOM    317 HO2' G      10      10.809  14.609  22.981  1.00  0.00           H  
ATOM    318  O3' G      10       7.186  15.091  23.424  1.00  0.00           O  
ATOM    319  P   U      11       6.235  13.936  24.037  1.00  0.00           P  
ATOM    320  OP1 U      11       5.588  13.232  22.892  1.00  0.00           O  
ATOM    321  OP2 U      11       5.355  14.572  25.054  1.00  0.00           O  
ATOM    322  O5' U      11       7.223  12.896  24.805  1.00  0.00           O  
ATOM    323  C5' U      11       8.015  11.951  24.096  1.00  0.00           C  
ATOM    324  H5' U      11       8.552  12.459  23.292  1.00  0.00           H  
ATOM    325 H5'' U      11       7.363  11.200  23.647  1.00  0.00           H  
ATOM    326  C4' U      11       9.044  11.236  24.992  1.00  0.00           C  
ATOM    327  H4' U      11       9.589  10.516  24.379  1.00  0.00           H  
ATOM    328  O4' U      11       9.989  12.153  25.546  1.00  0.00           O  
ATOM    329  C1' U      11      10.316  11.736  26.869  1.00  0.00           C  
ATOM    330  H1' U      11      11.399  11.625  26.953  1.00  0.00           H  
ATOM    331  N1  U      11       9.872  12.707  27.909  1.00  0.00           N  
ATOM    332  C6  U      11       8.920  13.671  27.669  1.00  0.00           C  
ATOM    333  H6  U      11       8.429  13.707  26.708  1.00  0.00           H  
ATOM    334  C5  U      11       8.611  14.593  28.616  1.00  0.00           C  
ATOM    335  H5  U      11       7.877  15.354  28.400  1.00  0.00           H  
ATOM    336  C4  U      11       9.262  14.599  29.908  1.00  0.00           C  
ATOM    337  O4  U      11       9.097  15.423  30.801  1.00  0.00           O  
ATOM    338  N3  U      11      10.160  13.581  30.089  1.00  0.00           N  
ATOM    339  H3  U      11      10.664  13.560  30.961  1.00  0.00           H  
ATOM    340  C2  U      11      10.506  12.638  29.154  1.00  0.00           C  
ATOM    341  O2  U      11      11.362  11.802  29.436  1.00  0.00           O  
ATOM    342  C3' U      11       8.436  10.469  26.175  1.00  0.00           C  
ATOM    343  H3' U      11       7.685  11.099  26.656  1.00  0.00           H  
ATOM    344  C2' U      11       9.665  10.369  27.094  1.00  0.00           C  
ATOM    345  H2' U      11       9.355  10.242  28.131  1.00  0.00           H  
ATOM    346  O2' U      11      10.608   9.363  26.706  1.00  0.00           O  
ATOM    347 HO2' U      11      11.141   9.088  27.478  1.00  0.00           H  
ATOM    348  O3' U      11       7.879   9.202  25.827  1.00  0.00           O  
ATOM    349  P   U      12       6.784   8.496  26.787  1.00  0.00           P  
ATOM    350  OP1 U      12       6.476   7.158  26.202  1.00  0.00           O  
ATOM    351  OP2 U      12       5.661   9.455  26.970  1.00  0.00           O  
ATOM    352  O5' U      12       7.497   8.282  28.237  1.00  0.00           O  
ATOM    353  C5' U      12       8.431   7.231  28.453  1.00  0.00           C  
ATOM    354  H5' U      12       9.213   7.278  27.694  1.00  0.00           H  
ATOM    355 H5'' U      12       7.922   6.271  28.351  1.00  0.00           H  
ATOM    356  C4' U      12       9.096   7.277  29.840  1.00  0.00           C  
ATOM    357  H4' U      12       9.803   6.449  29.910  1.00  0.00           H  
ATOM    358  O4' U      12       9.804   8.499  30.057  1.00  0.00           O  
ATOM    359  C1' U      12       9.772   8.797  31.452  1.00  0.00           C  
ATOM    360  H1' U      12      10.793   8.832  31.839  1.00  0.00           H  
ATOM    361  N1  U      12       9.112  10.098  31.751  1.00  0.00           N  
ATOM    362  C6  U      12       8.201  10.681  30.896  1.00  0.00           C  
ATOM    363  H6  U      12       7.926  10.172  29.980  1.00  0.00           H  
ATOM    364  C5  U      12       7.647  11.883  31.198  1.00  0.00           C  
ATOM    365  H5  U      12       6.932  12.339  30.528  1.00  0.00           H  
ATOM    366  C4  U      12       7.982  12.581  32.421  1.00  0.00           C  
ATOM    367  O4  U      12       7.562  13.672  32.768  1.00  0.00           O  
ATOM    368  N3  U      12       8.849  11.915  33.242  1.00  0.00           N  
ATOM    369  H3  U      12       9.101  12.356  34.114  1.00  0.00           H  
ATOM    370  C2  U      12       9.416  10.695  32.980  1.00  0.00           C  
ATOM    371  O2  U      12      10.145  10.185  33.828  1.00  0.00           O  
ATOM    372  C3' U      12       8.117   7.158  31.014  1.00  0.00           C  
ATOM    373  H3' U      12       7.315   7.882  30.860  1.00  0.00           H  
ATOM    374  C2' U      12       9.019   7.659  32.150  1.00  0.00           C  
ATOM    375  H2' U      12       8.409   8.033  32.970  1.00  0.00           H  
ATOM    376  O2' U      12       9.985   6.704  32.604  1.00  0.00           O  
ATOM    377 HO2' U      12      10.134   6.815  33.563  1.00  0.00           H  
ATOM    378  O3' U      12       7.564   5.859  31.225  1.00  0.00           O  
ATOM    379  P   U      13       6.362   5.645  32.295  1.00  0.00           P  
ATOM    380  OP1 U      13       5.779   4.296  32.046  1.00  0.00           O  
ATOM    381  OP2 U      13       5.467   6.833  32.228  1.00  0.00           O  
ATOM    382  O5' U      13       7.063   5.610  33.762  1.00  0.00           O  
ATOM    383  C5' U      13       6.310   5.839  34.952  1.00  0.00           C  
ATOM    384  H5' U      13       6.126   4.891  35.461  1.00  0.00           H  
ATOM    385 H5'' U      13       5.343   6.284  34.715  1.00  0.00           H  
ATOM    386  C4' U      13       7.057   6.791  35.901  1.00  0.00           C  
ATOM    387  H4' U      13       7.918   6.273  36.325  1.00  0.00           H  
ATOM    388  O4' U      13       7.515   7.954  35.216  1.00  0.00           O  
ATOM    389  C1' U      13       7.435   9.081  36.074  1.00  0.00           C  
ATOM    390  H1' U      13       8.439   9.483  36.222  1.00  0.00           H  
ATOM    391  N1  U      13       6.604  10.179  35.500  1.00  0.00           N  
ATOM    392  C6  U      13       6.007  10.102  34.252  1.00  0.00           C  
ATOM    393  H6  U      13       6.055   9.177  33.688  1.00  0.00           H  
ATOM    394  C5  U      13       5.353  11.173  33.732  1.00  0.00           C  
ATOM    395  H5  U      13       4.882  11.108  32.760  1.00  0.00           H  
ATOM    396  C4  U      13       5.248  12.425  34.458  1.00  0.00           C  
ATOM    397  O4  U      13       4.641  13.431  34.126  1.00  0.00           O  
ATOM    398  N3  U      13       5.892  12.420  35.662  1.00  0.00           N  
ATOM    399  H3  U      13       5.915  13.291  36.161  1.00  0.00           H  
ATOM    400  C2  U      13       6.556  11.369  36.230  1.00  0.00           C  
ATOM    401  O2  U      13       7.069  11.528  37.338  1.00  0.00           O  
ATOM    402  C3' U      13       6.174   7.286  37.053  1.00  0.00           C  
ATOM    403  H3' U      13       5.190   7.540  36.653  1.00  0.00           H  
ATOM    404  C2' U      13       6.908   8.580  37.430  1.00  0.00           C  
ATOM    405  H2' U      13       6.200   9.277  37.881  1.00  0.00           H  
ATOM    406  O2' U      13       8.044   8.373  38.278  1.00  0.00           O  
ATOM    407 HO2' U      13       8.235   9.186  38.784  1.00  0.00           H  
ATOM    408  O3' U      13       6.053   6.361  38.131  1.00  0.00           O  
ATOM    409  P   A      14       4.880   6.513  39.236  1.00  0.00           P  
ATOM    410  OP1 A      14       5.073   5.411  40.219  1.00  0.00           O  
ATOM    411  OP2 A      14       3.583   6.572  38.508  1.00  0.00           O  
ATOM    412  O5' A      14       5.101   7.911  40.043  1.00  0.00           O  
ATOM    413  C5' A      14       4.010   8.538  40.712  1.00  0.00           C  
ATOM    414  H5' A      14       3.384   7.769  41.168  1.00  0.00           H  
ATOM    415 H5'' A      14       3.400   9.072  39.981  1.00  0.00           H  
ATOM    416  C4' A      14       4.433   9.511  41.831  1.00  0.00           C  
ATOM    417  H4' A      14       4.980   8.956  42.594  1.00  0.00           H  
ATOM    418  O4' A      14       5.253  10.592  41.383  1.00  0.00           O  
ATOM    419  C1' A      14       4.761  11.813  41.938  1.00  0.00           C  
ATOM    420  H1' A      14       5.569  12.402  42.374  1.00  0.00           H  
ATOM    421  N9  A      14       4.144  12.615  40.863  1.00  0.00           N  
ATOM    422  C8  A      14       3.963  12.245  39.555  1.00  0.00           C  
ATOM    423  H8  A      14       4.096  11.224  39.218  1.00  0.00           H  
ATOM    424  N7  A      14       3.688  13.234  38.751  1.00  0.00           N  
ATOM    425  C5  A      14       3.649  14.335  39.609  1.00  0.00           C  
ATOM    426  C6  A      14       3.483  15.726  39.425  1.00  0.00           C  
ATOM    427  N6  A      14       3.318  16.283  38.245  1.00  0.00           N  
ATOM    428  H61 A      14       3.416  17.290  38.187  1.00  0.00           H  
ATOM    429  H62 A      14       3.165  15.683  37.460  1.00  0.00           H  
ATOM    430  N1  A      14       3.516  16.576  40.450  1.00  0.00           N  
ATOM    431  C2  A      14       3.719  16.068  41.655  1.00  0.00           C  
ATOM    432  H2  A      14       3.738  16.778  42.472  1.00  0.00           H  
ATOM    433  N3  A      14       3.924  14.795  41.986  1.00  0.00           N  
ATOM    434  C4  A      14       3.885  13.967  40.904  1.00  0.00           C  
ATOM    435  C3' A      14       3.200  10.141  42.495  1.00  0.00           C  
ATOM    436  H3' A      14       2.479  10.385  41.711  1.00  0.00           H  
ATOM    437  C2' A      14       3.777  11.457  43.044  1.00  0.00           C  
ATOM    438  H2' A      14       3.003  12.220  43.134  1.00  0.00           H  
ATOM    439  O2' A      14       4.542  11.347  44.245  1.00  0.00           O  
ATOM    440 HO2' A      14       3.975  11.587  45.004  1.00  0.00           H  
ATOM    441  O3' A      14       2.587   9.290  43.460  1.00  0.00           O  
ATOM    442  P   A      15       1.193   9.707  44.157  1.00  0.00           P  
ATOM    443  OP1 A      15       0.713   8.538  44.944  1.00  0.00           O  
ATOM    444  OP2 A      15       0.309  10.271  43.103  1.00  0.00           O  
ATOM    445  O5' A      15       1.643  10.864  45.202  1.00  0.00           O  
ATOM    446  C5' A      15       0.719  11.742  45.834  1.00  0.00           C  
ATOM    447  H5' A      15       1.225  12.246  46.658  1.00  0.00           H  
ATOM    448 H5'' A      15      -0.112  11.168  46.247  1.00  0.00           H  
ATOM    449  C4' A      15       0.163  12.811  44.881  1.00  0.00           C  
ATOM    450  H4' A      15      -0.517  12.342  44.172  1.00  0.00           H  
ATOM    451  O4' A      15       1.172  13.539  44.195  1.00  0.00           O  
ATOM    452  C1' A      15       0.556  14.711  43.666  1.00  0.00           C  
ATOM    453  H1' A      15       1.185  15.578  43.891  1.00  0.00           H  
ATOM    454  N9  A      15       0.474  14.577  42.188  1.00  0.00           N  
ATOM    455  C8  A      15       0.562  13.440  41.418  1.00  0.00           C  
ATOM    456  H8  A      15       0.678  12.457  41.854  1.00  0.00           H  
ATOM    457  N7  A      15       0.524  13.652  40.125  1.00  0.00           N  
ATOM    458  C5  A      15       0.361  15.043  40.049  1.00  0.00           C  
ATOM    459  C6  A      15       0.248  15.985  38.995  1.00  0.00           C  
ATOM    460  N6  A      15       0.364  15.721  37.702  1.00  0.00           N  
ATOM    461  H61 A      15       0.246  16.487  37.066  1.00  0.00           H  
ATOM    462  H62 A      15       0.631  14.796  37.389  1.00  0.00           H  
ATOM    463  N1  A      15       0.030  17.275  39.240  1.00  0.00           N  
ATOM    464  C2  A      15      -0.005  17.668  40.504  1.00  0.00           C  
ATOM    465  H2  A      15      -0.157  18.728  40.666  1.00  0.00           H  
ATOM    466  N3  A      15       0.143  16.928  41.598  1.00  0.00           N  
ATOM    467  C4  A      15       0.303  15.607  41.298  1.00  0.00           C  
ATOM    468  C3' A      15      -0.577  13.937  45.589  1.00  0.00           C  
ATOM    469  H3' A      15       0.160  14.428  46.230  1.00  0.00           H  
ATOM    470  C2' A      15      -0.810  14.884  44.387  1.00  0.00           C  
ATOM    471  H2' A      15      -0.937  15.912  44.735  1.00  0.00           H  
ATOM    472  O2' A      15      -1.884  14.504  43.537  1.00  0.00           O  
ATOM    473 HO2' A      15      -2.458  13.902  44.076  1.00  0.00           H  
ATOM    474  O3' A      15      -1.615  13.533  46.484  1.00  0.00           O  
ATOM    475  P   U      16      -3.178  13.445  46.119  1.00  0.00           P  
ATOM    476  OP1 U      16      -3.881  12.794  47.257  1.00  0.00           O  
ATOM    477  OP2 U      16      -3.314  12.860  44.761  1.00  0.00           O  
ATOM    478  O5' U      16      -3.587  15.004  46.059  1.00  0.00           O  
ATOM    479  C5' U      16      -3.509  15.813  47.227  1.00  0.00           C  
ATOM    480  H5' U      16      -2.502  15.761  47.645  1.00  0.00           H  
ATOM    481 H5'' U      16      -4.206  15.434  47.977  1.00  0.00           H  
ATOM    482  C4' U      16      -3.840  17.289  46.967  1.00  0.00           C  
ATOM    483  H4' U      16      -3.815  17.817  47.922  1.00  0.00           H  
ATOM    484  O4' U      16      -2.911  17.913  46.082  1.00  0.00           O  
ATOM    485  C1' U      16      -3.583  18.986  45.425  1.00  0.00           C  
ATOM    486  H1' U      16      -3.146  19.936  45.742  1.00  0.00           H  
ATOM    487  N1  U      16      -3.490  18.891  43.942  1.00  0.00           N  
ATOM    488  C6  U      16      -3.470  17.673  43.301  1.00  0.00           C  
ATOM    489  H6  U      16      -3.411  16.764  43.887  1.00  0.00           H  
ATOM    490  C5  U      16      -3.528  17.605  41.948  1.00  0.00           C  
ATOM    491  H5  U      16      -3.513  16.643  41.465  1.00  0.00           H  
ATOM    492  C4  U      16      -3.647  18.786  41.125  1.00  0.00           C  
ATOM    493  O4  U      16      -3.758  18.806  39.903  1.00  0.00           O  
ATOM    494  N3  U      16      -3.625  19.968  41.829  1.00  0.00           N  
ATOM    495  H3  U      16      -3.697  20.816  41.296  1.00  0.00           H  
ATOM    496  C2  U      16      -3.514  20.082  43.201  1.00  0.00           C  
ATOM    497  O2  U      16      -3.432  21.203  43.705  1.00  0.00           O  
ATOM    498  C3' U      16      -5.225  17.498  46.348  1.00  0.00           C  
ATOM    499  H3' U      16      -5.320  16.851  45.474  1.00  0.00           H  
ATOM    500  C2' U      16      -5.055  18.949  45.868  1.00  0.00           C  
ATOM    501  H2' U      16      -5.726  19.150  45.032  1.00  0.00           H  
ATOM    502  O2' U      16      -5.230  19.929  46.872  1.00  0.00           O  
ATOM    503 HO2' U      16      -5.721  20.643  46.397  1.00  0.00           H  
ATOM    504  O3' U      16      -6.306  17.262  47.254  1.00  0.00           O  
ATOM    505  P   G      17      -7.836  17.187  46.723  1.00  0.00           P  
ATOM    506  OP1 G      17      -8.693  16.844  47.894  1.00  0.00           O  
ATOM    507  OP2 G      17      -7.886  16.304  45.525  1.00  0.00           O  
ATOM    508  O5' G      17      -8.200  18.699  46.268  1.00  0.00           O  
ATOM    509  C5' G      17      -9.463  19.031  45.714  1.00  0.00           C  
ATOM    510  H5' G      17     -10.252  18.828  46.441  1.00  0.00           H  
ATOM    511 H5'' G      17      -9.642  18.427  44.822  1.00  0.00           H  
ATOM    512  C4' G      17      -9.501  20.516  45.322  1.00  0.00           C  
ATOM    513  H4' G      17      -8.685  20.709  44.624  1.00  0.00           H  
ATOM    514  O4' G      17     -10.742  20.809  44.685  1.00  0.00           O  
ATOM    515  C1' G      17     -11.293  21.939  45.341  1.00  0.00           C  
ATOM    516  H1' G      17     -10.849  22.849  44.928  1.00  0.00           H  
ATOM    517  N9  G      17     -12.753  22.000  45.171  1.00  0.00           N  
ATOM    518  C8  G      17     -13.724  21.201  45.722  1.00  0.00           C  
ATOM    519  H8  G      17     -13.499  20.399  46.415  1.00  0.00           H  
ATOM    520  N7  G      17     -14.931  21.463  45.297  1.00  0.00           N  
ATOM    521  C5  G      17     -14.740  22.542  44.422  1.00  0.00           C  
ATOM    522  C6  G      17     -15.650  23.255  43.569  1.00  0.00           C  
ATOM    523  O6  G      17     -16.817  22.991  43.307  1.00  0.00           O  
ATOM    524  N1  G      17     -15.093  24.359  42.949  1.00  0.00           N  
ATOM    525  H1  G      17     -15.669  24.851  42.299  1.00  0.00           H  
ATOM    526  C2  G      17     -13.763  24.626  42.972  1.00  0.00           C  
ATOM    527  N2  G      17     -13.330  25.620  42.234  1.00  0.00           N  
ATOM    528  H21 G      17     -13.955  26.168  41.665  1.00  0.00           H  
ATOM    529  H22 G      17     -12.338  25.798  42.229  1.00  0.00           H  
ATOM    530  N3  G      17     -12.860  23.932  43.662  1.00  0.00           N  
ATOM    531  C4  G      17     -13.415  22.910  44.385  1.00  0.00           C  
ATOM    532  C3' G      17      -9.380  21.460  46.540  1.00  0.00           C  
ATOM    533  H3' G      17      -8.958  20.953  47.410  1.00  0.00           H  
ATOM    534  C2' G      17     -10.853  21.810  46.793  1.00  0.00           C  
ATOM    535  H2' G      17     -11.342  20.951  47.257  1.00  0.00           H  
ATOM    536  O2' G      17     -11.075  22.990  47.574  1.00  0.00           O  
ATOM    537 HO2' G      17     -12.029  23.196  47.621  1.00  0.00           H  
ATOM    538  O3' G      17      -8.635  22.623  46.202  1.00  0.00           O  
ATOM    539  P   G      18      -7.053  22.654  46.438  1.00  0.00           P  
ATOM    540  OP1 G      18      -6.402  21.694  45.507  1.00  0.00           O  
ATOM    541  OP2 G      18      -6.792  22.533  47.900  1.00  0.00           O  
ATOM    542  O5' G      18      -6.670  24.154  46.003  1.00  0.00           O  
ATOM    543  C5' G      18      -6.376  24.507  44.660  1.00  0.00           C  
ATOM    544  H5' G      18      -7.265  24.408  44.034  1.00  0.00           H  
ATOM    545 H5'' G      18      -5.602  23.843  44.268  1.00  0.00           H  
ATOM    546  C4' G      18      -5.841  25.947  44.577  1.00  0.00           C  
ATOM    547  H4' G      18      -5.414  26.087  43.582  1.00  0.00           H  
ATOM    548  O4' G      18      -6.883  26.899  44.776  1.00  0.00           O  
ATOM    549  C1' G      18      -6.694  27.551  46.026  1.00  0.00           C  
ATOM    550  H1' G      18      -6.368  28.573  45.820  1.00  0.00           H  
ATOM    551  N9  G      18      -7.976  27.618  46.779  1.00  0.00           N  
ATOM    552  C8  G      18      -8.423  26.859  47.839  1.00  0.00           C  
ATOM    553  H8  G      18      -7.868  26.016  48.234  1.00  0.00           H  
ATOM    554  N7  G      18      -9.576  27.237  48.329  1.00  0.00           N  
ATOM    555  C5  G      18      -9.937  28.325  47.521  1.00  0.00           C  
ATOM    556  C6  G      18     -11.099  29.182  47.534  1.00  0.00           C  
ATOM    557  O6  G      18     -12.075  29.162  48.288  1.00  0.00           O  
ATOM    558  N1  G      18     -11.081  30.151  46.546  1.00  0.00           N  
ATOM    559  H1  G      18     -11.866  30.774  46.503  1.00  0.00           H  
ATOM    560  C2  G      18     -10.067  30.294  45.653  1.00  0.00           C  
ATOM    561  N2  G      18     -10.175  31.240  44.753  1.00  0.00           N  
ATOM    562  H21 G      18     -10.982  31.843  44.717  1.00  0.00           H  
ATOM    563  H22 G      18      -9.425  31.333  44.084  1.00  0.00           H  
ATOM    564  N3  G      18      -8.970  29.540  45.615  1.00  0.00           N  
ATOM    565  C4  G      18      -8.963  28.560  46.572  1.00  0.00           C  
ATOM    566  C3' G      18      -4.753  26.179  45.641  1.00  0.00           C  
ATOM    567  H3' G      18      -4.374  25.212  45.981  1.00  0.00           H  
ATOM    568  C2' G      18      -5.552  26.853  46.777  1.00  0.00           C  
ATOM    569  H2' G      18      -5.946  26.051  47.398  1.00  0.00           H  
ATOM    570  O2' G      18      -4.825  27.769  47.603  1.00  0.00           O  
ATOM    571 HO2' G      18      -5.318  27.944  48.429  1.00  0.00           H  
ATOM    572  O3' G      18      -3.692  26.949  45.096  1.00  0.00           O  
ATOM    573  P   U      19      -2.163  26.591  45.479  1.00  0.00           P  
ATOM    574  OP1 U      19      -1.554  25.875  44.323  1.00  0.00           O  
ATOM    575  OP2 U      19      -2.100  25.950  46.825  1.00  0.00           O  
ATOM    576  O5' U      19      -1.499  28.054  45.610  1.00  0.00           O  
ATOM    577  C5' U      19      -1.061  28.767  44.469  1.00  0.00           C  
ATOM    578  H5' U      19      -1.877  28.835  43.747  1.00  0.00           H  
ATOM    579 H5'' U      19      -0.252  28.207  43.997  1.00  0.00           H  
ATOM    580  C4' U      19      -0.589  30.200  44.796  1.00  0.00           C  
ATOM    581  H4' U      19      -1.370  30.888  44.471  1.00  0.00           H  
ATOM    582  O4' U      19      -0.311  30.423  46.185  1.00  0.00           O  
ATOM    583  C1' U      19       1.101  30.492  46.374  1.00  0.00           C  
ATOM    584  H1' U      19       1.379  31.545  46.466  1.00  0.00           H  
ATOM    585  N1  U      19       1.549  29.748  47.590  1.00  0.00           N  
ATOM    586  C6  U      19       0.906  28.602  48.012  1.00  0.00           C  
ATOM    587  H6  U      19       0.051  28.240  47.457  1.00  0.00           H  
ATOM    588  C5  U      19       1.315  27.938  49.125  1.00  0.00           C  
ATOM    589  H5  U      19       0.791  27.049  49.446  1.00  0.00           H  
ATOM    590  C4  U      19       2.442  28.394  49.908  1.00  0.00           C  
ATOM    591  O4  U      19       2.873  27.851  50.923  1.00  0.00           O  
ATOM    592  N3  U      19       3.038  29.538  49.429  1.00  0.00           N  
ATOM    593  H3  U      19       3.826  29.887  49.945  1.00  0.00           H  
ATOM    594  C2  U      19       2.643  30.248  48.312  1.00  0.00           C  
ATOM    595  O2  U      19       3.258  31.271  48.002  1.00  0.00           O  
ATOM    596  C3' U      19       0.716  30.494  44.044  1.00  0.00           C  
ATOM    597  H3' U      19       0.791  29.916  43.119  1.00  0.00           H  
ATOM    598  C2' U      19       1.727  29.968  45.078  1.00  0.00           C  
ATOM    599  H2' U      19       1.690  28.875  45.079  1.00  0.00           H  
ATOM    600  O2' U      19       3.068  30.403  44.846  1.00  0.00           O  
ATOM    601 HO2' U      19       3.655  30.081  45.558  1.00  0.00           H  
ATOM    602  O3' U      19       0.823  31.892  43.786  1.00  0.00           O  
ATOM    603  P   C      20       0.313  32.488  42.379  1.00  0.00           P  
ATOM    604  OP1 C      20       0.460  33.970  42.412  1.00  0.00           O  
ATOM    605  OP2 C      20      -1.022  31.909  42.066  1.00  0.00           O  
ATOM    606  O5' C      20       1.394  31.878  41.341  1.00  0.00           O  
ATOM    607  C5' C      20       2.765  32.227  41.445  1.00  0.00           C  
ATOM    608  H5' C      20       3.102  32.084  42.473  1.00  0.00           H  
ATOM    609 H5'' C      20       2.889  33.280  41.185  1.00  0.00           H  
ATOM    610  C4' C      20       3.652  31.379  40.525  1.00  0.00           C  
ATOM    611  H4' C      20       3.280  31.470  39.503  1.00  0.00           H  
ATOM    612  O4' C      20       4.975  31.913  40.612  1.00  0.00           O  
ATOM    613  C1' C      20       5.846  30.921  41.138  1.00  0.00           C  
ATOM    614  H1' C      20       6.304  30.397  40.294  1.00  0.00           H  
ATOM    615  N1  C      20       6.935  31.535  41.967  1.00  0.00           N  
ATOM    616  C6  C      20       6.976  31.444  43.344  1.00  0.00           C  
ATOM    617  H6  C      20       6.165  30.987  43.895  1.00  0.00           H  
ATOM    618  C5  C      20       8.038  31.930  44.034  1.00  0.00           C  
ATOM    619  H5  C      20       8.062  31.850  45.110  1.00  0.00           H  
ATOM    620  C4  C      20       9.086  32.530  43.288  1.00  0.00           C  
ATOM    621  N4  C      20      10.141  33.004  43.895  1.00  0.00           N  
ATOM    622  H41 C      20      10.867  33.414  43.330  1.00  0.00           H  
ATOM    623  H42 C      20      10.214  32.936  44.897  1.00  0.00           H  
ATOM    624  N3  C      20       9.071  32.646  41.977  1.00  0.00           N  
ATOM    625  C2  C      20       8.003  32.155  41.292  1.00  0.00           C  
ATOM    626  O2  C      20       8.023  32.274  40.064  1.00  0.00           O  
ATOM    627  C3' C      20       3.700  29.891  40.936  1.00  0.00           C  
ATOM    628  H3' C      20       2.830  29.619  41.539  1.00  0.00           H  
ATOM    629  C2' C      20       4.940  29.907  41.842  1.00  0.00           C  
ATOM    630  H2' C      20       4.604  30.304  42.798  1.00  0.00           H  
ATOM    631  O2' C      20       5.576  28.642  42.034  1.00  0.00           O  
ATOM    632 HO2' C      20       6.375  28.734  42.590  1.00  0.00           H  
ATOM    633  O3' C      20       3.829  29.055  39.782  1.00  0.00           O  
ATOM    634  P   A      21       2.597  28.114  39.282  1.00  0.00           P  
ATOM    635  OP1 A      21       2.681  28.052  37.796  1.00  0.00           O  
ATOM    636  OP2 A      21       1.318  28.591  39.882  1.00  0.00           O  
ATOM    637  O5' A      21       2.894  26.612  39.847  1.00  0.00           O  
ATOM    638  C5' A      21       3.014  26.347  41.242  1.00  0.00           C  
ATOM    639  H5' A      21       2.178  26.801  41.777  1.00  0.00           H  
ATOM    640 H5'' A      21       3.932  26.802  41.609  1.00  0.00           H  
ATOM    641  C4' A      21       3.056  24.848  41.600  1.00  0.00           C  
ATOM    642  H4' A      21       3.283  24.765  42.664  1.00  0.00           H  
ATOM    643  O4' A      21       1.798  24.210  41.381  1.00  0.00           O  
ATOM    644  C1' A      21       2.024  22.936  40.785  1.00  0.00           C  
ATOM    645  H1' A      21       1.453  22.167  41.310  1.00  0.00           H  
ATOM    646  N9  A      21       1.571  22.954  39.370  1.00  0.00           N  
ATOM    647  C8  A      21       1.112  24.012  38.617  1.00  0.00           C  
ATOM    648  H8  A      21       1.102  25.028  38.989  1.00  0.00           H  
ATOM    649  N7  A      21       0.659  23.681  37.432  1.00  0.00           N  
ATOM    650  C5  A      21       0.847  22.291  37.400  1.00  0.00           C  
ATOM    651  C6  A      21       0.570  21.262  36.462  1.00  0.00           C  
ATOM    652  N6  A      21      -0.013  21.450  35.290  1.00  0.00           N  
ATOM    653  H61 A      21      -0.279  20.639  34.756  1.00  0.00           H  
ATOM    654  H62 A      21      -0.339  22.370  35.045  1.00  0.00           H  
ATOM    655  N1  A      21       0.855  19.985  36.724  1.00  0.00           N  
ATOM    656  C2  A      21       1.397  19.718  37.906  1.00  0.00           C  
ATOM    657  H2  A      21       1.675  18.684  38.069  1.00  0.00           H  
ATOM    658  N3  A      21       1.686  20.555  38.899  1.00  0.00           N  
ATOM    659  C4  A      21       1.396  21.844  38.575  1.00  0.00           C  
ATOM    660  C3' A      21       4.124  24.042  40.843  1.00  0.00           C  
ATOM    661  H3' A      21       4.117  24.357  39.798  1.00  0.00           H  
ATOM    662  C2' A      21       3.524  22.628  40.924  1.00  0.00           C  
ATOM    663  H2' A      21       3.887  22.012  40.099  1.00  0.00           H  
ATOM    664  O2' A      21       3.731  21.986  42.189  1.00  0.00           O  
ATOM    665 HO2' A      21       3.698  21.017  42.080  1.00  0.00           H  
ATOM    666  O3' A      21       5.438  24.176  41.395  1.00  0.00           O  
ATOM    667  P   G      22       6.753  23.704  40.562  1.00  0.00           P  
ATOM    668  OP1 G      22       7.926  24.391  41.182  1.00  0.00           O  
ATOM    669  OP2 G      22       6.499  23.932  39.111  1.00  0.00           O  
ATOM    670  O5' G      22       6.931  22.095  40.778  1.00  0.00           O  
ATOM    671  C5' G      22       7.695  21.566  41.860  1.00  0.00           C  
ATOM    672  H5' G      22       7.239  21.845  42.812  1.00  0.00           H  
ATOM    673 H5'' G      22       8.705  21.977  41.822  1.00  0.00           H  
ATOM    674  C4' G      22       7.811  20.038  41.775  1.00  0.00           C  
ATOM    675  H4' G      22       8.159  19.770  40.781  1.00  0.00           H  
ATOM    676  O4' G      22       6.573  19.382  42.043  1.00  0.00           O  
ATOM    677  C1' G      22       6.861  17.992  42.149  1.00  0.00           C  
ATOM    678  H1' G      22       6.119  17.486  42.770  1.00  0.00           H  
ATOM    679  N9  G      22       6.796  17.406  40.776  1.00  0.00           N  
ATOM    680  C8  G      22       6.519  18.087  39.610  1.00  0.00           C  
ATOM    681  H8  G      22       6.368  19.156  39.579  1.00  0.00           H  
ATOM    682  N7  G      22       6.444  17.343  38.545  1.00  0.00           N  
ATOM    683  C5  G      22       6.654  16.064  39.036  1.00  0.00           C  
ATOM    684  C6  G      22       6.626  14.820  38.342  1.00  0.00           C  
ATOM    685  O6  G      22       6.325  14.629  37.166  1.00  0.00           O  
ATOM    686  N1  G      22       6.988  13.735  39.117  1.00  0.00           N  
ATOM    687  H1  G      22       7.055  12.847  38.658  1.00  0.00           H  
ATOM    688  C2  G      22       7.269  13.849  40.440  1.00  0.00           C  
ATOM    689  N2  G      22       7.691  12.772  41.057  1.00  0.00           N  
ATOM    690  H21 G      22       7.760  11.878  40.593  1.00  0.00           H  
ATOM    691  H22 G      22       7.961  12.869  42.025  1.00  0.00           H  
ATOM    692  N3  G      22       7.179  14.972  41.155  1.00  0.00           N  
ATOM    693  C4  G      22       6.895  16.073  40.390  1.00  0.00           C  
ATOM    694  C3' G      22       8.736  19.410  42.820  1.00  0.00           C  
ATOM    695  H3' G      22       8.414  19.841  43.771  1.00  0.00           H  
ATOM    696  C2' G      22       8.237  17.950  42.858  1.00  0.00           C  
ATOM    697  H2' G      22       8.084  17.674  43.904  1.00  0.00           H  
ATOM    698  O2' G      22       9.088  17.007  42.262  1.00  0.00           O  
ATOM    699 HO2' G      22       9.958  17.406  42.079  1.00  0.00           H  
ATOM    700  O3' G      22      10.156  19.639  42.787  1.00  0.00           O  
ATOM    701  P   A      23      11.157  19.448  41.513  1.00  0.00           P  
ATOM    702  OP1 A      23      12.442  20.105  41.877  1.00  0.00           O  
ATOM    703  OP2 A      23      10.469  19.891  40.274  1.00  0.00           O  
ATOM    704  O5' A      23      11.424  17.849  41.382  1.00  0.00           O  
ATOM    705  C5' A      23      12.134  17.100  42.367  1.00  0.00           C  
ATOM    706  H5' A      23      11.633  17.204  43.331  1.00  0.00           H  
ATOM    707 H5'' A      23      13.144  17.502  42.471  1.00  0.00           H  
ATOM    708  C4' A      23      12.243  15.593  42.032  1.00  0.00           C  
ATOM    709  H4' A      23      12.652  15.082  42.905  1.00  0.00           H  
ATOM    710  O4' A      23      10.990  14.982  41.711  1.00  0.00           O  
ATOM    711  C1' A      23      11.156  14.070  40.628  1.00  0.00           C  
ATOM    712  H1' A      23      10.691  13.111  40.866  1.00  0.00           H  
ATOM    713  N9  A      23      10.534  14.581  39.377  1.00  0.00           N  
ATOM    714  C8  A      23      10.071  15.841  39.076  1.00  0.00           C  
ATOM    715  H8  A      23      10.112  16.659  39.780  1.00  0.00           H  
ATOM    716  N7  A      23       9.561  15.963  37.877  1.00  0.00           N  
ATOM    717  C5  A      23       9.681  14.670  37.353  1.00  0.00           C  
ATOM    718  C6  A      23       9.312  14.041  36.135  1.00  0.00           C  
ATOM    719  N6  A      23       8.672  14.636  35.146  1.00  0.00           N  
ATOM    720  H61 A      23       8.405  14.120  34.322  1.00  0.00           H  
ATOM    721  H62 A      23       8.310  15.569  35.262  1.00  0.00           H  
ATOM    722  N1  A      23       9.581  12.754  35.903  1.00  0.00           N  
ATOM    723  C2  A      23      10.176  12.073  36.872  1.00  0.00           C  
ATOM    724  H2  A      23      10.379  11.031  36.664  1.00  0.00           H  
ATOM    725  N3  A      23      10.549  12.506  38.073  1.00  0.00           N  
ATOM    726  C4  A      23      10.278  13.829  38.253  1.00  0.00           C  
ATOM    727  C3' A      23      13.167  15.286  40.852  1.00  0.00           C  
ATOM    728  H3' A      23      12.947  15.987  40.043  1.00  0.00           H  
ATOM    729  C2' A      23      12.667  13.882  40.458  1.00  0.00           C  
ATOM    730  H2' A      23      12.924  13.650  39.424  1.00  0.00           H  
ATOM    731  O2' A      23      13.089  12.835  41.342  1.00  0.00           O  
ATOM    732 HO2' A      23      12.907  11.962  40.942  1.00  0.00           H  
ATOM    733  O3' A      23      14.544  15.348  41.213  1.00  0.00           O  
ATOM    734  P   A      24      15.678  15.615  40.097  1.00  0.00           P  
ATOM    735  OP1 A      24      16.998  15.595  40.791  1.00  0.00           O  
ATOM    736  OP2 A      24      15.298  16.841  39.340  1.00  0.00           O  
ATOM    737  O5' A      24      15.592  14.356  39.077  1.00  0.00           O  
ATOM    738  C5' A      24      16.068  13.068  39.446  1.00  0.00           C  
ATOM    739  H5' A      24      15.528  12.709  40.324  1.00  0.00           H  
ATOM    740 H5'' A      24      17.126  13.130  39.703  1.00  0.00           H  
ATOM    741  C4' A      24      15.911  12.041  38.315  1.00  0.00           C  
ATOM    742  H4' A      24      16.325  11.089  38.651  1.00  0.00           H  
ATOM    743  O4' A      24      14.544  11.830  37.960  1.00  0.00           O  
ATOM    744  C1' A      24      14.459  11.653  36.550  1.00  0.00           C  
ATOM    745  H1' A      24      13.950  10.715  36.313  1.00  0.00           H  
ATOM    746  N9  A      24      13.687  12.766  35.942  1.00  0.00           N  
ATOM    747  C8  A      24      13.309  13.966  36.497  1.00  0.00           C  
ATOM    748  H8  A      24      13.629  14.277  37.481  1.00  0.00           H  
ATOM    749  N7  A      24      12.510  14.682  35.747  1.00  0.00           N  
ATOM    750  C5  A      24      12.366  13.896  34.598  1.00  0.00           C  
ATOM    751  C6  A      24      11.652  14.022  33.378  1.00  0.00           C  
ATOM    752  N6  A      24      10.887  15.051  33.054  1.00  0.00           N  
ATOM    753  H61 A      24      10.407  15.082  32.164  1.00  0.00           H  
ATOM    754  H62 A      24      10.774  15.794  33.722  1.00  0.00           H  
ATOM    755  N1  A      24      11.735  13.088  32.431  1.00  0.00           N  
ATOM    756  C2  A      24      12.509  12.037  32.662  1.00  0.00           C  
ATOM    757  H2  A      24      12.565  11.302  31.870  1.00  0.00           H  
ATOM    758  N3  A      24      13.233  11.780  33.747  1.00  0.00           N  
ATOM    759  C4  A      24      13.108  12.749  34.695  1.00  0.00           C  
ATOM    760  C3' A      24      16.658  12.449  37.039  1.00  0.00           C  
ATOM    761  H3' A      24      16.459  13.501  36.826  1.00  0.00           H  
ATOM    762  C2' A      24      15.895  11.593  36.014  1.00  0.00           C  
ATOM    763  H2' A      24      15.942  12.052  35.032  1.00  0.00           H  
ATOM    764  O2' A      24      16.311  10.224  35.970  1.00  0.00           O  
ATOM    765 HO2' A      24      16.204   9.874  35.063  1.00  0.00           H  
ATOM    766  O3' A      24      18.064  12.196  37.111  1.00  0.00           O  
ATOM    767  P   U      25      19.149  13.225  36.485  1.00  0.00           P  
ATOM    768  OP1 U      25      20.508  12.708  36.812  1.00  0.00           O  
ATOM    769  OP2 U      25      18.801  14.604  36.920  1.00  0.00           O  
ATOM    770  O5' U      25      18.942  13.158  34.882  1.00  0.00           O  
ATOM    771  C5' U      25      19.361  12.034  34.126  1.00  0.00           C  
ATOM    772  H5' U      25      19.199  11.122  34.704  1.00  0.00           H  
ATOM    773 H5'' U      25      20.427  12.116  33.907  1.00  0.00           H  
ATOM    774  C4' U      25      18.582  11.898  32.808  1.00  0.00           C  
ATOM    775  H4' U      25      18.919  10.990  32.305  1.00  0.00           H  
ATOM    776  O4' U      25      17.177  11.790  33.052  1.00  0.00           O  
ATOM    777  C1' U      25      16.453  12.474  32.030  1.00  0.00           C  
ATOM    778  H1' U      25      15.687  11.812  31.620  1.00  0.00           H  
ATOM    779  N1  U      25      15.780  13.729  32.487  1.00  0.00           N  
ATOM    780  C6  U      25      16.080  14.361  33.676  1.00  0.00           C  
ATOM    781  H6  U      25      16.839  13.950  34.320  1.00  0.00           H  
ATOM    782  C5  U      25      15.428  15.491  34.055  1.00  0.00           C  
ATOM    783  H5  U      25      15.668  15.969  34.994  1.00  0.00           H  
ATOM    784  C4  U      25      14.399  16.082  33.228  1.00  0.00           C  
ATOM    785  O4  U      25      13.741  17.084  33.489  1.00  0.00           O  
ATOM    786  N3  U      25      14.172  15.413  32.055  1.00  0.00           N  
ATOM    787  H3  U      25      13.427  15.765  31.472  1.00  0.00           H  
ATOM    788  C2  U      25      14.800  14.263  31.645  1.00  0.00           C  
ATOM    789  O2  U      25      14.477  13.756  30.572  1.00  0.00           O  
ATOM    790  C3' U      25      18.722  13.058  31.819  1.00  0.00           C  
ATOM    791  H3' U      25      18.539  13.986  32.364  1.00  0.00           H  
ATOM    792  C2' U      25      17.480  12.781  30.945  1.00  0.00           C  
ATOM    793  H2' U      25      17.201  13.665  30.375  1.00  0.00           H  
ATOM    794  O2' U      25      17.563  11.630  30.113  1.00  0.00           O  
ATOM    795 HO2' U      25      18.485  11.618  29.770  1.00  0.00           H  
ATOM    796  O3' U      25      20.013  13.206  31.218  1.00  0.00           O  
ATOM    797  P   G      26      20.335  12.961  29.653  1.00  0.00           P  
ATOM    798  OP1 G      26      19.962  11.559  29.333  1.00  0.00           O  
ATOM    799  OP2 G      26      21.734  13.387  29.399  1.00  0.00           O  
ATOM    800  O5' G      26      19.337  13.980  28.882  1.00  0.00           O  
ATOM    801  C5' G      26      18.701  13.608  27.663  1.00  0.00           C  
ATOM    802  H5' G      26      18.244  12.624  27.764  1.00  0.00           H  
ATOM    803 H5'' G      26      19.449  13.551  26.871  1.00  0.00           H  
ATOM    804  C4' G      26      17.599  14.587  27.237  1.00  0.00           C  
ATOM    805  H4' G      26      17.162  14.229  26.303  1.00  0.00           H  
ATOM    806  O4' G      26      16.558  14.685  28.211  1.00  0.00           O  
ATOM    807  C1' G      26      16.029  16.004  28.161  1.00  0.00           C  
ATOM    808  H1' G      26      14.967  15.985  27.925  1.00  0.00           H  
ATOM    809  N9  G      26      16.201  16.727  29.440  1.00  0.00           N  
ATOM    810  C8  G      26      17.189  16.623  30.387  1.00  0.00           C  
ATOM    811  H8  G      26      18.007  15.919  30.300  1.00  0.00           H  
ATOM    812  N7  G      26      17.043  17.438  31.400  1.00  0.00           N  
ATOM    813  C5  G      26      15.888  18.166  31.083  1.00  0.00           C  
ATOM    814  C6  G      26      15.194  19.237  31.763  1.00  0.00           C  
ATOM    815  O6  G      26      15.444  19.808  32.825  1.00  0.00           O  
ATOM    816  N1  G      26      14.072  19.673  31.095  1.00  0.00           N  
ATOM    817  H1  G      26      13.556  20.438  31.494  1.00  0.00           H  
ATOM    818  C2  G      26      13.625  19.135  29.939  1.00  0.00           C  
ATOM    819  N2  G      26      12.454  19.546  29.526  1.00  0.00           N  
ATOM    820  H21 G      26      11.914  20.181  30.087  1.00  0.00           H  
ATOM    821  H22 G      26      11.998  19.007  28.798  1.00  0.00           H  
ATOM    822  N3  G      26      14.242  18.174  29.257  1.00  0.00           N  
ATOM    823  C4  G      26      15.370  17.726  29.883  1.00  0.00           C  
ATOM    824  C3' G      26      18.092  16.015  27.003  1.00  0.00           C  
ATOM    825  H3' G      26      18.686  16.324  27.866  1.00  0.00           H  
ATOM    826  C2' G      26      16.741  16.746  27.037  1.00  0.00           C  
ATOM    827  H2' G      26      16.875  17.796  27.289  1.00  0.00           H  
ATOM    828  O2' G      26      15.934  16.585  25.868  1.00  0.00           O  
ATOM    829 HO2' G      26      15.615  17.460  25.580  1.00  0.00           H  
ATOM    830  O3' G      26      18.837  16.191  25.802  1.00  0.00           O  
ATOM    831  P   G      27      19.761  17.502  25.593  1.00  0.00           P  
ATOM    832  OP1 G      27      20.414  17.388  24.258  1.00  0.00           O  
ATOM    833  OP2 G      27      20.634  17.649  26.790  1.00  0.00           O  
ATOM    834  O5' G      27      18.742  18.761  25.572  1.00  0.00           O  
ATOM    835  C5' G      27      17.852  18.975  24.484  1.00  0.00           C  
ATOM    836  H5' G      27      17.358  18.038  24.223  1.00  0.00           H  
ATOM    837 H5'' G      27      18.421  19.301  23.612  1.00  0.00           H  
ATOM    838  C4' G      27      16.773  20.030  24.793  1.00  0.00           C  
ATOM    839  H4' G      27      16.087  20.076  23.945  1.00  0.00           H  
ATOM    840  O4' G      27      16.014  19.722  25.964  1.00  0.00           O  
ATOM    841  C1' G      27      15.736  20.932  26.667  1.00  0.00           C  
ATOM    842  H1' G      27      14.667  21.012  26.876  1.00  0.00           H  
ATOM    843  N9  G      27      16.459  20.974  27.964  1.00  0.00           N  
ATOM    844  C8  G      27      17.517  20.212  28.399  1.00  0.00           C  
ATOM    845  H8  G      27      17.998  19.475  27.774  1.00  0.00           H  
ATOM    846  N7  G      27      17.878  20.440  29.632  1.00  0.00           N  
ATOM    847  C5  G      27      17.026  21.472  30.038  1.00  0.00           C  
ATOM    848  C6  G      27      16.927  22.194  31.282  1.00  0.00           C  
ATOM    849  O6  G      27      17.554  22.044  32.330  1.00  0.00           O  
ATOM    850  N1  G      27      15.982  23.195  31.261  1.00  0.00           N  
ATOM    851  H1  G      27      15.856  23.738  32.098  1.00  0.00           H  
ATOM    852  C2  G      27      15.217  23.481  30.186  1.00  0.00           C  
ATOM    853  N2  G      27      14.449  24.534  30.285  1.00  0.00           N  
ATOM    854  H21 G      27      14.451  25.102  31.130  1.00  0.00           H  
ATOM    855  H22 G      27      13.869  24.773  29.499  1.00  0.00           H  
ATOM    856  N3  G      27      15.231  22.813  29.033  1.00  0.00           N  
ATOM    857  C4  G      27      16.169  21.817  29.014  1.00  0.00           C  
ATOM    858  C3' G      27      17.344  21.434  25.004  1.00  0.00           C  
ATOM    859  H3' G      27      18.205  21.365  25.672  1.00  0.00           H  
ATOM    860  C2' G      27      16.171  22.087  25.759  1.00  0.00           C  
ATOM    861  H2' G      27      16.513  22.942  26.341  1.00  0.00           H  
ATOM    862  O2' G      27      15.062  22.444  24.926  1.00  0.00           O  
ATOM    863 HO2' G      27      14.480  23.069  25.399  1.00  0.00           H  
ATOM    864  O3' G      27      17.704  22.066  23.777  1.00  0.00           O  
ATOM    865  P   G      28      18.799  23.253  23.743  1.00  0.00           P  
ATOM    866  OP1 G      28      18.959  23.677  22.323  1.00  0.00           O  
ATOM    867  OP2 G      28      20.009  22.787  24.477  1.00  0.00           O  
ATOM    868  O5' G      28      18.152  24.477  24.588  1.00  0.00           O  
ATOM    869  C5' G      28      17.078  25.255  24.072  1.00  0.00           C  
ATOM    870  H5' G      28      16.248  24.602  23.800  1.00  0.00           H  
ATOM    871 H5'' G      28      17.408  25.775  23.170  1.00  0.00           H  
ATOM    872  C4' G      28      16.571  26.303  25.077  1.00  0.00           C  
ATOM    873  H4' G      28      15.780  26.884  24.600  1.00  0.00           H  
ATOM    874  O4' G      28      16.029  25.704  26.255  1.00  0.00           O  
ATOM    875  C1' G      28      16.405  26.489  27.382  1.00  0.00           C  
ATOM    876  H1' G      28      15.527  26.751  27.975  1.00  0.00           H  
ATOM    877  N9  G      28      17.333  25.734  28.255  1.00  0.00           N  
ATOM    878  C8  G      28      18.085  24.621  27.970  1.00  0.00           C  
ATOM    879  H8  G      28      18.105  24.169  26.990  1.00  0.00           H  
ATOM    880  N7  G      28      18.755  24.145  28.984  1.00  0.00           N  
ATOM    881  C5  G      28      18.446  25.032  30.020  1.00  0.00           C  
ATOM    882  C6  G      28      18.873  25.074  31.394  1.00  0.00           C  
ATOM    883  O6  G      28      19.621  24.307  31.997  1.00  0.00           O  
ATOM    884  N1  G      28      18.360  26.142  32.095  1.00  0.00           N  
ATOM    885  H1  G      28      18.646  26.246  33.054  1.00  0.00           H  
ATOM    886  C2  G      28      17.538  27.070  31.560  1.00  0.00           C  
ATOM    887  N2  G      28      17.222  28.080  32.328  1.00  0.00           N  
ATOM    888  H21 G      28      17.620  28.152  33.263  1.00  0.00           H  
ATOM    889  H22 G      28      16.636  28.801  31.944  1.00  0.00           H  
ATOM    890  N3  G      28      17.100  27.067  30.301  1.00  0.00           N  
ATOM    891  C4  G      28      17.590  26.016  29.576  1.00  0.00           C  
ATOM    892  C3' G      28      17.662  27.284  25.527  1.00  0.00           C  
ATOM    893  H3' G      28      18.577  26.725  25.738  1.00  0.00           H  
ATOM    894  C2' G      28      17.067  27.769  26.860  1.00  0.00           C  
ATOM    895  H2' G      28      17.862  28.099  27.529  1.00  0.00           H  
ATOM    896  O2' G      28      16.053  28.771  26.722  1.00  0.00           O  
ATOM    897 HO2' G      28      15.949  29.253  27.565  1.00  0.00           H  
ATOM    898  O3' G      28      17.916  28.324  24.582  1.00  0.00           O  
ATOM    899  P   C      29      19.365  29.036  24.501  1.00  0.00           P  
ATOM    900  OP1 C      29      19.263  30.160  23.527  1.00  0.00           O  
ATOM    901  OP2 C      29      20.383  27.978  24.246  1.00  0.00           O  
ATOM    902  O5' C      29      19.655  29.647  25.975  1.00  0.00           O  
ATOM    903  C5' C      29      19.000  30.819  26.443  1.00  0.00           C  
ATOM    904  H5' C      29      17.922  30.714  26.312  1.00  0.00           H  
ATOM    905 H5'' C      29      19.330  31.679  25.859  1.00  0.00           H  
ATOM    906  C4' C      29      19.283  31.100  27.930  1.00  0.00           C  
ATOM    907  H4' C      29      18.767  32.020  28.212  1.00  0.00           H  
ATOM    908  O4' C      29      18.812  30.045  28.769  1.00  0.00           O  
ATOM    909  C1' C      29      19.692  29.920  29.882  1.00  0.00           C  
ATOM    910  H1' C      29      19.123  30.046  30.807  1.00  0.00           H  
ATOM    911  N1  C      29      20.378  28.595  29.927  1.00  0.00           N  
ATOM    912  C6  C      29      20.594  27.823  28.812  1.00  0.00           C  
ATOM    913  H6  C      29      20.222  28.152  27.851  1.00  0.00           H  
ATOM    914  C5  C      29      21.270  26.650  28.917  1.00  0.00           C  
ATOM    915  H5  C      29      21.431  26.042  28.040  1.00  0.00           H  
ATOM    916  C4  C      29      21.741  26.276  30.206  1.00  0.00           C  
ATOM    917  N4  C      29      22.377  25.152  30.394  1.00  0.00           N  
ATOM    918  H41 C      29      22.618  24.910  31.348  1.00  0.00           H  
ATOM    919  H42 C      29      22.522  24.519  29.627  1.00  0.00           H  
ATOM    920  N3  C      29      21.548  27.007  31.284  1.00  0.00           N  
ATOM    921  C2  C      29      20.867  28.167  31.165  1.00  0.00           C  
ATOM    922  O2  C      29      20.694  28.828  32.186  1.00  0.00           O  
ATOM    923  C3' C      29      20.770  31.275  28.262  1.00  0.00           C  
ATOM    924  H3' C      29      21.325  30.453  27.807  1.00  0.00           H  
ATOM    925  C2' C      29      20.723  31.053  29.783  1.00  0.00           C  
ATOM    926  H2' C      29      21.702  30.742  30.153  1.00  0.00           H  
ATOM    927  O2' C      29      20.217  32.166  30.528  1.00  0.00           O  
ATOM    928 HO2' C      29      20.657  32.199  31.399  1.00  0.00           H  
ATOM    929  O3' C      29      21.330  32.524  27.858  1.00  0.00           O  
ATOM    930  P   G      30      22.936  32.714  27.735  1.00  0.00           P  
ATOM    931  OP1 G      30      23.182  34.096  27.232  1.00  0.00           O  
ATOM    932  OP2 G      30      23.477  31.577  26.941  1.00  0.00           O  
ATOM    933  O5' G      30      23.538  32.599  29.240  1.00  0.00           O  
ATOM    934  C5' G      30      23.331  33.649  30.179  1.00  0.00           C  
ATOM    935  H5' G      30      22.285  33.957  30.145  1.00  0.00           H  
ATOM    936 H5'' G      30      23.937  34.510  29.892  1.00  0.00           H  
ATOM    937  C4' G      30      23.667  33.277  31.634  1.00  0.00           C  
ATOM    938  H4' G      30      23.246  34.048  32.280  1.00  0.00           H  
ATOM    939  O4' G      30      23.118  32.017  32.018  1.00  0.00           O  
ATOM    940  C1' G      30      23.944  31.458  33.036  1.00  0.00           C  
ATOM    941  H1' G      30      23.371  31.330  33.956  1.00  0.00           H  
ATOM    942  N9  G      30      24.473  30.130  32.647  1.00  0.00           N  
ATOM    943  C8  G      30      24.436  29.493  31.430  1.00  0.00           C  
ATOM    944  H8  G      30      24.027  29.962  30.542  1.00  0.00           H  
ATOM    945  N7  G      30      24.922  28.278  31.447  1.00  0.00           N  
ATOM    946  C5  G      30      25.328  28.100  32.776  1.00  0.00           C  
ATOM    947  C6  G      30      25.931  26.982  33.461  1.00  0.00           C  
ATOM    948  O6  G      30      26.219  25.860  33.049  1.00  0.00           O  
ATOM    949  N1  G      30      26.211  27.234  34.785  1.00  0.00           N  
ATOM    950  H1  G      30      26.677  26.518  35.313  1.00  0.00           H  
ATOM    951  C2  G      30      25.934  28.400  35.407  1.00  0.00           C  
ATOM    952  N2  G      30      26.311  28.492  36.656  1.00  0.00           N  
ATOM    953  H21 G      30      26.791  27.729  37.112  1.00  0.00           H  
ATOM    954  H22 G      30      26.111  29.356  37.136  1.00  0.00           H  
ATOM    955  N3  G      30      25.355  29.448  34.830  1.00  0.00           N  
ATOM    956  C4  G      30      25.076  29.241  33.507  1.00  0.00           C  
ATOM    957  C3' G      30      25.163  33.190  31.947  1.00  0.00           C  
ATOM    958  H3' G      30      25.645  32.555  31.200  1.00  0.00           H  
ATOM    959  C2' G      30      25.090  32.445  33.294  1.00  0.00           C  
ATOM    960  H2' G      30      26.029  31.928  33.499  1.00  0.00           H  
ATOM    961  O2' G      30      24.698  33.267  34.400  1.00  0.00           O  
ATOM    962 HO2' G      30      24.903  32.810  35.237  1.00  0.00           H  
ATOM    963  O3' G      30      25.797  34.468  32.018  1.00  0.00           O  
ATOM    964  P   C      31      27.399  34.616  31.863  1.00  0.00           P  
ATOM    965  OP1 C      31      27.739  36.053  32.072  1.00  0.00           O  
ATOM    966  OP2 C      31      27.787  33.988  30.569  1.00  0.00           O  
ATOM    967  O5' C      31      28.070  33.740  33.055  1.00  0.00           O  
ATOM    968  C5' C      31      28.039  34.166  34.413  1.00  0.00           C  
ATOM    969  H5' C      31      27.010  34.352  34.720  1.00  0.00           H  
ATOM    970 H5'' C      31      28.589  35.104  34.510  1.00  0.00           H  
ATOM    971  C4' C      31      28.663  33.141  35.379  1.00  0.00           C  
ATOM    972  H4' C      31      28.604  33.543  36.392  1.00  0.00           H  
ATOM    973  O4' C      31      27.994  31.878  35.364  1.00  0.00           O  
ATOM    974  C1' C      31      28.956  30.840  35.552  1.00  0.00           C  
ATOM    975  H1' C      31      28.682  30.255  36.434  1.00  0.00           H  
ATOM    976  N1  C      31      29.005  29.917  34.376  1.00  0.00           N  
ATOM    977  C6  C      31      28.582  30.300  33.126  1.00  0.00           C  
ATOM    978  H6  C      31      28.255  31.317  32.959  1.00  0.00           H  
ATOM    979  C5  C      31      28.553  29.406  32.108  1.00  0.00           C  
ATOM    980  H5  C      31      28.206  29.712  31.133  1.00  0.00           H  
ATOM    981  C4  C      31      28.985  28.082  32.387  1.00  0.00           C  
ATOM    982  N4  C      31      28.939  27.162  31.466  1.00  0.00           N  
ATOM    983  H41 C      31      29.216  26.221  31.721  1.00  0.00           H  
ATOM    984  H42 C      31      28.619  27.390  30.542  1.00  0.00           H  
ATOM    985  N3  C      31      29.415  27.695  33.572  1.00  0.00           N  
ATOM    986  C2  C      31      29.441  28.601  34.579  1.00  0.00           C  
ATOM    987  O2  C      31      29.854  28.210  35.670  1.00  0.00           O  
ATOM    988  C3' C      31      30.137  32.857  35.077  1.00  0.00           C  
ATOM    989  H3' C      31      30.249  32.684  34.005  1.00  0.00           H  
ATOM    990  C2' C      31      30.312  31.516  35.815  1.00  0.00           C  
ATOM    991  H2' C      31      31.134  30.945  35.382  1.00  0.00           H  
ATOM    992  O2' C      31      30.470  31.648  37.232  1.00  0.00           O  
ATOM    993 HO2' C      31      30.871  30.838  37.601  1.00  0.00           H  
ATOM    994  O3' C      31      31.000  33.910  35.511  1.00  0.00           O  
ATOM    995  P   U      32      32.407  34.199  34.768  1.00  0.00           P  
ATOM    996  OP1 U      32      33.047  35.360  35.450  1.00  0.00           O  
ATOM    997  OP2 U      32      32.153  34.299  33.304  1.00  0.00           O  
ATOM    998  O5' U      32      33.314  32.880  35.021  1.00  0.00           O  
ATOM    999  C5' U      32      33.873  32.602  36.297  1.00  0.00           C  
ATOM   1000  H5' U      32      33.094  32.661  37.059  1.00  0.00           H  
ATOM   1001 H5'' U      32      34.634  33.348  36.532  1.00  0.00           H  
ATOM   1002  C4' U      32      34.514  31.206  36.370  1.00  0.00           C  
ATOM   1003  H4' U      32      34.906  31.061  37.378  1.00  0.00           H  
ATOM   1004  O4' U      32      33.559  30.176  36.108  1.00  0.00           O  
ATOM   1005  C1' U      32      34.204  29.106  35.422  1.00  0.00           C  
ATOM   1006  H1' U      32      34.085  28.191  36.005  1.00  0.00           H  
ATOM   1007  N1  U      32      33.623  28.871  34.065  1.00  0.00           N  
ATOM   1008  C6  U      32      32.894  29.836  33.400  1.00  0.00           C  
ATOM   1009  H6  U      32      32.760  30.808  33.854  1.00  0.00           H  
ATOM   1010  C5  U      32      32.341  29.582  32.186  1.00  0.00           C  
ATOM   1011  H5  U      32      31.769  30.346  31.679  1.00  0.00           H  
ATOM   1012  C4  U      32      32.518  28.309  31.524  1.00  0.00           C  
ATOM   1013  O4  U      32      32.073  28.003  30.423  1.00  0.00           O  
ATOM   1014  N3  U      32      33.270  27.402  32.233  1.00  0.00           N  
ATOM   1015  H3  U      32      33.440  26.520  31.791  1.00  0.00           H  
ATOM   1016  C2  U      32      33.814  27.609  33.484  1.00  0.00           C  
ATOM   1017  O2  U      32      34.427  26.692  34.030  1.00  0.00           O  
ATOM   1018  C3' U      32      35.673  30.997  35.386  1.00  0.00           C  
ATOM   1019  H3' U      32      35.382  31.378  34.405  1.00  0.00           H  
ATOM   1020  C2' U      32      35.699  29.456  35.349  1.00  0.00           C  
ATOM   1021  H2' U      32      36.149  29.104  34.419  1.00  0.00           H  
ATOM   1022  O2' U      32      36.340  28.866  36.490  1.00  0.00           O  
ATOM   1023 HO2' U      32      36.506  27.915  36.336  1.00  0.00           H  
ATOM   1024  O3' U      32      36.898  31.591  35.822  1.00  0.00           O  
ATOM   1025  P   U      33      38.018  32.096  34.769  1.00  0.00           P  
ATOM   1026  OP1 U      33      39.217  32.513  35.549  1.00  0.00           O  
ATOM   1027  OP2 U      33      37.385  33.098  33.870  1.00  0.00           O  
ATOM   1028  O5' U      33      38.420  30.817  33.860  1.00  0.00           O  
ATOM   1029  C5' U      33      39.075  29.682  34.408  1.00  0.00           C  
ATOM   1030  H5' U      33      38.526  29.331  35.279  1.00  0.00           H  
ATOM   1031 H5'' U      33      40.073  29.967  34.747  1.00  0.00           H  
ATOM   1032  C4' U      33      39.206  28.510  33.412  1.00  0.00           C  
ATOM   1033  H4' U      33      39.531  27.639  33.985  1.00  0.00           H  
ATOM   1034  O4' U      33      37.958  28.208  32.773  1.00  0.00           O  
ATOM   1035  C1' U      33      38.095  28.421  31.368  1.00  0.00           C  
ATOM   1036  H1' U      33      38.317  27.466  30.886  1.00  0.00           H  
ATOM   1037  N1  U      33      36.873  29.025  30.763  1.00  0.00           N  
ATOM   1038  C6  U      33      36.214  30.061  31.390  1.00  0.00           C  
ATOM   1039  H6  U      33      36.556  30.392  32.360  1.00  0.00           H  
ATOM   1040  C5  U      33      35.160  30.679  30.798  1.00  0.00           C  
ATOM   1041  H5  U      33      34.661  31.496  31.299  1.00  0.00           H  
ATOM   1042  C4  U      33      34.683  30.280  29.491  1.00  0.00           C  
ATOM   1043  O4  U      33      33.756  30.806  28.883  1.00  0.00           O  
ATOM   1044  N3  U      33      35.376  29.230  28.931  1.00  0.00           N  
ATOM   1045  H3  U      33      35.069  28.917  28.028  1.00  0.00           H  
ATOM   1046  C2  U      33      36.468  28.593  29.491  1.00  0.00           C  
ATOM   1047  O2  U      33      37.037  27.704  28.857  1.00  0.00           O  
ATOM   1048  C3' U      33      40.240  28.785  32.305  1.00  0.00           C  
ATOM   1049  H3' U      33      40.945  29.553  32.630  1.00  0.00           H  
ATOM   1050  C2' U      33      39.318  29.322  31.193  1.00  0.00           C  
ATOM   1051  H2' U      33      39.043  30.345  31.456  1.00  0.00           H  
ATOM   1052  O2' U      33      39.857  29.318  29.872  1.00  0.00           O  
ATOM   1053 HO2' U      33      39.312  29.868  29.280  1.00  0.00           H  
ATOM   1054  O3' U      33      40.908  27.540  32.074  1.00  0.00           O  
ATOM   1055  P   G      34      42.301  27.424  31.257  1.00  0.00           P  
ATOM   1056  OP1 G      34      43.087  26.331  31.895  1.00  0.00           O  
ATOM   1057  OP2 G      34      42.934  28.770  31.146  1.00  0.00           O  
ATOM   1058  O5' G      34      41.837  26.891  29.796  1.00  0.00           O  
ATOM   1059  C5' G      34      42.511  27.263  28.602  1.00  0.00           C  
ATOM   1060  H5' G      34      43.565  26.986  28.677  1.00  0.00           H  
ATOM   1061 H5'' G      34      42.454  28.347  28.484  1.00  0.00           H  
ATOM   1062  C4' G      34      41.921  26.614  27.329  1.00  0.00           C  
ATOM   1063  H4' G      34      42.450  27.053  26.482  1.00  0.00           H  
ATOM   1064  O4' G      34      42.123  25.197  27.318  1.00  0.00           O  
ATOM   1065  C1' G      34      40.860  24.540  27.424  1.00  0.00           C  
ATOM   1066  H1' G      34      40.587  24.138  26.449  1.00  0.00           H  
ATOM   1067  N9  G      34      40.938  23.436  28.406  1.00  0.00           N  
ATOM   1068  C8  G      34      41.351  23.492  29.718  1.00  0.00           C  
ATOM   1069  H8  G      34      41.640  24.415  30.196  1.00  0.00           H  
ATOM   1070  N7  G      34      41.394  22.329  30.319  1.00  0.00           N  
ATOM   1071  C5  G      34      40.961  21.432  29.334  1.00  0.00           C  
ATOM   1072  C6  G      34      40.803  20.000  29.358  1.00  0.00           C  
ATOM   1073  O6  G      34      41.036  19.202  30.269  1.00  0.00           O  
ATOM   1074  N1  G      34      40.312  19.478  28.175  1.00  0.00           N  
ATOM   1075  H1  G      34      40.177  18.487  28.136  1.00  0.00           H  
ATOM   1076  C2  G      34      39.997  20.238  27.094  1.00  0.00           C  
ATOM   1077  N2  G      34      39.513  19.611  26.054  1.00  0.00           N  
ATOM   1078  H21 G      34      39.390  18.613  26.048  1.00  0.00           H  
ATOM   1079  H22 G      34      39.203  20.169  25.264  1.00  0.00           H  
ATOM   1080  N3  G      34      40.156  21.560  27.015  1.00  0.00           N  
ATOM   1081  C4  G      34      40.645  22.106  28.171  1.00  0.00           C  
ATOM   1082  C3' G      34      40.410  26.861  27.154  1.00  0.00           C  
ATOM   1083  H3' G      34      40.091  27.744  27.710  1.00  0.00           H  
ATOM   1084  C2' G      34      39.820  25.598  27.802  1.00  0.00           C  
ATOM   1085  H2' G      34      39.828  25.734  28.884  1.00  0.00           H  
ATOM   1086  O2' G      34      38.509  25.253  27.382  1.00  0.00           O  
ATOM   1087 HO2' G      34      37.910  26.000  27.606  1.00  0.00           H  
ATOM   1088  O3' G      34      40.120  26.973  25.759  1.00  0.00           O  
ATOM   1089  P   U      35      39.591  28.363  25.120  1.00  0.00           P  
ATOM   1090  OP1 U      35      39.912  28.325  23.664  1.00  0.00           O  
ATOM   1091  OP2 U      35      40.133  29.504  25.912  1.00  0.00           O  
ATOM   1092  O5' U      35      37.968  28.324  25.326  1.00  0.00           O  
ATOM   1093  C5' U      35      37.087  28.963  24.403  1.00  0.00           C  
ATOM   1094  H5' U      35      37.630  29.715  23.828  1.00  0.00           H  
ATOM   1095 H5'' U      35      36.326  29.498  24.975  1.00  0.00           H  
ATOM   1096  C4' U      35      36.359  28.016  23.421  1.00  0.00           C  
ATOM   1097  H4' U      35      36.083  28.594  22.536  1.00  0.00           H  
ATOM   1098  O4' U      35      37.150  26.907  23.009  1.00  0.00           O  
ATOM   1099  C1' U      35      36.276  25.878  22.566  1.00  0.00           C  
ATOM   1100  H1' U      35      36.272  25.895  21.473  1.00  0.00           H  
ATOM   1101  N1  U      35      36.715  24.526  23.012  1.00  0.00           N  
ATOM   1102  C6  U      35      37.308  24.328  24.241  1.00  0.00           C  
ATOM   1103  H6  U      35      37.433  25.170  24.913  1.00  0.00           H  
ATOM   1104  C5  U      35      37.767  23.099  24.597  1.00  0.00           C  
ATOM   1105  H5  U      35      38.248  22.965  25.554  1.00  0.00           H  
ATOM   1106  C4  U      35      37.645  21.960  23.717  1.00  0.00           C  
ATOM   1107  O4  U      35      38.079  20.835  23.945  1.00  0.00           O  
ATOM   1108  N3  U      35      36.992  22.218  22.536  1.00  0.00           N  
ATOM   1109  H3  U      35      36.866  21.445  21.907  1.00  0.00           H  
ATOM   1110  C2  U      35      36.523  23.451  22.131  1.00  0.00           C  
ATOM   1111  O2  U      35      35.977  23.557  21.031  1.00  0.00           O  
ATOM   1112  C3' U      35      35.068  27.414  23.992  1.00  0.00           C  
ATOM   1113  H3' U      35      35.269  27.051  25.002  1.00  0.00           H  
ATOM   1114  C2' U      35      34.856  26.215  23.041  1.00  0.00           C  
ATOM   1115  H2' U      35      34.430  25.372  23.586  1.00  0.00           H  
ATOM   1116  O2' U      35      34.107  26.519  21.861  1.00  0.00           O  
ATOM   1117 HO2' U      35      33.279  26.005  21.853  1.00  0.00           H  
ATOM   1118  O3' U      35      34.027  28.395  23.989  1.00  0.00           O  
ATOM   1119  P   C      36      32.664  28.250  24.855  1.00  0.00           P  
ATOM   1120  OP1 C      36      32.082  29.619  24.937  1.00  0.00           O  
ATOM   1121  OP2 C      36      32.984  27.552  26.131  1.00  0.00           O  
ATOM   1122  O5' C      36      31.606  27.364  23.993  1.00  0.00           O  
ATOM   1123  C5' C      36      31.472  25.958  24.174  1.00  0.00           C  
ATOM   1124  H5' C      36      31.136  25.754  25.192  1.00  0.00           H  
ATOM   1125 H5'' C      36      32.435  25.473  24.041  1.00  0.00           H  
ATOM   1126  C4' C      36      30.462  25.334  23.192  1.00  0.00           C  
ATOM   1127  H4' C      36      29.493  25.799  23.377  1.00  0.00           H  
ATOM   1128  O4' C      36      30.808  25.568  21.834  1.00  0.00           O  
ATOM   1129  C1' C      36      30.121  24.576  21.084  1.00  0.00           C  
ATOM   1130  H1' C      36      29.049  24.804  21.114  1.00  0.00           H  
ATOM   1131  N1  C      36      30.557  24.541  19.653  1.00  0.00           N  
ATOM   1132  C6  C      36      31.882  24.657  19.306  1.00  0.00           C  
ATOM   1133  H6  C      36      32.631  24.679  20.091  1.00  0.00           H  
ATOM   1134  C5  C      36      32.241  24.752  18.000  1.00  0.00           C  
ATOM   1135  H5  C      36      33.282  24.855  17.738  1.00  0.00           H  
ATOM   1136  C4  C      36      31.200  24.715  17.032  1.00  0.00           C  
ATOM   1137  N4  C      36      31.473  24.847  15.763  1.00  0.00           N  
ATOM   1138  H41 C      36      30.705  24.831  15.112  1.00  0.00           H  
ATOM   1139  H42 C      36      32.425  24.988  15.470  1.00  0.00           H  
ATOM   1140  N3  C      36      29.926  24.562  17.334  1.00  0.00           N  
ATOM   1141  C2  C      36      29.580  24.455  18.646  1.00  0.00           C  
ATOM   1142  O2  C      36      28.385  24.292  18.915  1.00  0.00           O  
ATOM   1143  C3' C      36      30.283  23.807  23.332  1.00  0.00           C  
ATOM   1144  H3' C      36      29.279  23.641  23.726  1.00  0.00           H  
ATOM   1145  C2' C      36      30.340  23.281  21.882  1.00  0.00           C  
ATOM   1146  H2' C      36      29.525  22.577  21.706  1.00  0.00           H  
ATOM   1147  O2' C      36      31.596  22.669  21.594  1.00  0.00           O  
ATOM   1148 HO2' C      36      32.024  22.540  22.461  1.00  0.00           H  
ATOM   1149  O3' C      36      31.255  23.161  24.148  1.00  0.00           O  
ATOM   1150  P   G      37      30.787  22.179  25.341  1.00  0.00           P  
ATOM   1151  OP1 G      37      29.649  21.343  24.859  1.00  0.00           O  
ATOM   1152  OP2 G      37      30.594  23.008  26.563  1.00  0.00           O  
ATOM   1153  O5' G      37      32.092  21.239  25.552  1.00  0.00           O  
ATOM   1154  C5' G      37      32.380  20.165  24.662  1.00  0.00           C  
ATOM   1155  H5' G      37      32.519  20.550  23.650  1.00  0.00           H  
ATOM   1156 H5'' G      37      31.533  19.478  24.649  1.00  0.00           H  
ATOM   1157  C4' G      37      33.629  19.359  25.060  1.00  0.00           C  
ATOM   1158  H4' G      37      33.690  18.493  24.398  1.00  0.00           H  
ATOM   1159  O4' G      37      34.842  20.094  24.904  1.00  0.00           O  
ATOM   1160  C1' G      37      35.595  20.018  26.112  1.00  0.00           C  
ATOM   1161  H1' G      37      36.646  19.832  25.886  1.00  0.00           H  
ATOM   1162  N9  G      37      35.519  21.316  26.835  1.00  0.00           N  
ATOM   1163  C8  G      37      34.902  22.479  26.435  1.00  0.00           C  
ATOM   1164  H8  G      37      34.314  22.539  25.527  1.00  0.00           H  
ATOM   1165  N7  G      37      35.093  23.498  27.230  1.00  0.00           N  
ATOM   1166  C5  G      37      35.914  22.978  28.239  1.00  0.00           C  
ATOM   1167  C6  G      37      36.470  23.586  29.425  1.00  0.00           C  
ATOM   1168  O6  G      37      36.339  24.732  29.859  1.00  0.00           O  
ATOM   1169  N1  G      37      37.232  22.717  30.184  1.00  0.00           N  
ATOM   1170  H1  G      37      37.620  23.078  31.033  1.00  0.00           H  
ATOM   1171  C2  G      37      37.410  21.411  29.867  1.00  0.00           C  
ATOM   1172  N2  G      37      38.051  20.666  30.731  1.00  0.00           N  
ATOM   1173  H21 G      37      38.432  21.049  31.582  1.00  0.00           H  
ATOM   1174  H22 G      37      38.172  19.692  30.505  1.00  0.00           H  
ATOM   1175  N3  G      37      36.927  20.807  28.785  1.00  0.00           N  
ATOM   1176  C4  G      37      36.180  21.644  28.001  1.00  0.00           C  
ATOM   1177  C3' G      37      33.552  18.832  26.501  1.00  0.00           C  
ATOM   1178  H3' G      37      33.035  19.559  27.130  1.00  0.00           H  
ATOM   1179  C2' G      37      35.036  18.829  26.912  1.00  0.00           C  
ATOM   1180  H2' G      37      35.124  18.995  27.987  1.00  0.00           H  
ATOM   1181  O2' G      37      35.752  17.652  26.517  1.00  0.00           O  
ATOM   1182 HO2' G      37      36.448  17.450  27.172  1.00  0.00           H  
ATOM   1183  O3' G      37      32.915  17.553  26.564  1.00  0.00           O  
ATOM   1184  P   C      38      31.765  17.240  27.659  1.00  0.00           P  
ATOM   1185  OP1 C      38      31.287  15.847  27.426  1.00  0.00           O  
ATOM   1186  OP2 C      38      30.762  18.340  27.626  1.00  0.00           O  
ATOM   1187  O5' C      38      32.532  17.301  29.086  1.00  0.00           O  
ATOM   1188  C5' C      38      33.349  16.228  29.534  1.00  0.00           C  
ATOM   1189  H5' C      38      34.064  15.961  28.753  1.00  0.00           H  
ATOM   1190 H5'' C      38      32.722  15.358  29.735  1.00  0.00           H  
ATOM   1191  C4' C      38      34.132  16.568  30.813  1.00  0.00           C  
ATOM   1192  H4' C      38      34.665  15.672  31.134  1.00  0.00           H  
ATOM   1193  O4' C      38      35.093  17.603  30.594  1.00  0.00           O  
ATOM   1194  C1' C      38      35.175  18.409  31.769  1.00  0.00           C  
ATOM   1195  H1' C      38      36.211  18.445  32.115  1.00  0.00           H  
ATOM   1196  N1  C      38      34.707  19.808  31.534  1.00  0.00           N  
ATOM   1197  C6  C      38      33.912  20.144  30.465  1.00  0.00           C  
ATOM   1198  H6  C      38      33.628  19.386  29.749  1.00  0.00           H  
ATOM   1199  C5  C      38      33.497  21.422  30.297  1.00  0.00           C  
ATOM   1200  H5  C      38      32.881  21.682  29.451  1.00  0.00           H  
ATOM   1201  C4  C      38      33.904  22.369  31.272  1.00  0.00           C  
ATOM   1202  N4  C      38      33.575  23.626  31.164  1.00  0.00           N  
ATOM   1203  H41 C      38      33.991  24.251  31.829  1.00  0.00           H  
ATOM   1204  H42 C      38      33.045  23.935  30.367  1.00  0.00           H  
ATOM   1205  N3  C      38      34.682  22.081  32.295  1.00  0.00           N  
ATOM   1206  C2  C      38      35.102  20.801  32.445  1.00  0.00           C  
ATOM   1207  O2  C      38      35.850  20.548  33.392  1.00  0.00           O  
ATOM   1208  C3' C      38      33.249  17.027  31.980  1.00  0.00           C  
ATOM   1209  H3' C      38      32.542  17.776  31.619  1.00  0.00           H  
ATOM   1210  C2' C      38      34.315  17.726  32.841  1.00  0.00           C  
ATOM   1211  H2' C      38      33.845  18.458  33.497  1.00  0.00           H  
ATOM   1212  O2' C      38      35.154  16.828  33.580  1.00  0.00           O  
ATOM   1213 HO2' C      38      35.661  17.319  34.256  1.00  0.00           H  
ATOM   1214  O3' C      38      32.559  15.971  32.648  1.00  0.00           O  
ATOM   1215  P   G      39      31.171  16.258  33.433  1.00  0.00           P  
ATOM   1216  OP1 G      39      30.810  15.016  34.174  1.00  0.00           O  
ATOM   1217  OP2 G      39      30.191  16.795  32.449  1.00  0.00           O  
ATOM   1218  O5' G      39      31.484  17.436  34.507  1.00  0.00           O  
ATOM   1219  C5' G      39      32.292  17.197  35.653  1.00  0.00           C  
ATOM   1220  H5' G      39      33.236  16.745  35.349  1.00  0.00           H  
ATOM   1221 H5'' G      39      31.784  16.493  36.314  1.00  0.00           H  
ATOM   1222  C4' G      39      32.600  18.478  36.450  1.00  0.00           C  
ATOM   1223  H4' G      39      33.297  18.225  37.251  1.00  0.00           H  
ATOM   1224  O4' G      39      33.199  19.497  35.648  1.00  0.00           O  
ATOM   1225  C1' G      39      32.676  20.765  36.035  1.00  0.00           C  
ATOM   1226  H1' G      39      33.491  21.454  36.267  1.00  0.00           H  
ATOM   1227  N9  G      39      31.879  21.367  34.935  1.00  0.00           N  
ATOM   1228  C8  G      39      31.461  20.800  33.755  1.00  0.00           C  
ATOM   1229  H8  G      39      31.643  19.761  33.512  1.00  0.00           H  
ATOM   1230  N7  G      39      30.844  21.624  32.948  1.00  0.00           N  
ATOM   1231  C5  G      39      30.842  22.836  33.650  1.00  0.00           C  
ATOM   1232  C6  G      39      30.318  24.139  33.314  1.00  0.00           C  
ATOM   1233  O6  G      39      29.744  24.514  32.292  1.00  0.00           O  
ATOM   1234  N1  G      39      30.498  25.077  34.310  1.00  0.00           N  
ATOM   1235  H1  G      39      30.141  26.005  34.140  1.00  0.00           H  
ATOM   1236  C2  G      39      31.133  24.822  35.478  1.00  0.00           C  
ATOM   1237  N2  G      39      31.199  25.801  36.341  1.00  0.00           N  
ATOM   1238  H21 G      39      30.764  26.700  36.140  1.00  0.00           H  
ATOM   1239  H22 G      39      31.679  25.631  37.210  1.00  0.00           H  
ATOM   1240  N3  G      39      31.647  23.645  35.825  1.00  0.00           N  
ATOM   1241  C4  G      39      31.468  22.682  34.870  1.00  0.00           C  
ATOM   1242  C3' G      39      31.355  19.087  37.099  1.00  0.00           C  
ATOM   1243  H3' G      39      30.534  19.072  36.378  1.00  0.00           H  
ATOM   1244  C2' G      39      31.828  20.540  37.294  1.00  0.00           C  
ATOM   1245  H2' G      39      30.974  21.217  37.320  1.00  0.00           H  
ATOM   1246  O2' G      39      32.673  20.732  38.435  1.00  0.00           O  
ATOM   1247 HO2' G      39      32.725  21.683  38.652  1.00  0.00           H  
ATOM   1248  O3' G      39      30.994  18.405  38.301  1.00  0.00           O  
ATOM   1249  P   U      40      29.463  18.355  38.809  1.00  0.00           P  
ATOM   1250  OP1 U      40      29.441  17.648  40.122  1.00  0.00           O  
ATOM   1251  OP2 U      40      28.627  17.811  37.703  1.00  0.00           O  
ATOM   1252  O5' U      40      29.030  19.897  39.037  1.00  0.00           O  
ATOM   1253  C5' U      40      29.547  20.675  40.108  1.00  0.00           C  
ATOM   1254  H5' U      40      30.635  20.607  40.125  1.00  0.00           H  
ATOM   1255 H5'' U      40      29.170  20.284  41.055  1.00  0.00           H  
ATOM   1256  C4' U      40      29.149  22.158  39.993  1.00  0.00           C  
ATOM   1257  H4' U      40      29.538  22.688  40.865  1.00  0.00           H  
ATOM   1258  O4' U      40      29.674  22.784  38.819  1.00  0.00           O  
ATOM   1259  C1' U      40      28.706  23.700  38.304  1.00  0.00           C  
ATOM   1260  H1' U      40      29.161  24.688  38.205  1.00  0.00           H  
ATOM   1261  N1  U      40      28.194  23.288  36.959  1.00  0.00           N  
ATOM   1262  C6  U      40      28.296  21.993  36.498  1.00  0.00           C  
ATOM   1263  H6  U      40      28.732  21.237  37.131  1.00  0.00           H  
ATOM   1264  C5  U      40      27.863  21.654  35.257  1.00  0.00           C  
ATOM   1265  H5  U      40      27.953  20.633  34.913  1.00  0.00           H  
ATOM   1266  C4  U      40      27.272  22.628  34.368  1.00  0.00           C  
ATOM   1267  O4  U      40      26.851  22.403  33.238  1.00  0.00           O  
ATOM   1268  N3  U      40      27.209  23.898  34.886  1.00  0.00           N  
ATOM   1269  H3  U      40      26.815  24.600  34.278  1.00  0.00           H  
ATOM   1270  C2  U      40      27.627  24.277  36.145  1.00  0.00           C  
ATOM   1271  O2  U      40      27.490  25.448  36.498  1.00  0.00           O  
ATOM   1272  C3' U      40      27.633  22.371  39.954  1.00  0.00           C  
ATOM   1273  H3' U      40      27.200  21.668  39.241  1.00  0.00           H  
ATOM   1274  C2' U      40      27.579  23.783  39.345  1.00  0.00           C  
ATOM   1275  H2' U      40      26.613  23.963  38.874  1.00  0.00           H  
ATOM   1276  O2' U      40      27.912  24.833  40.260  1.00  0.00           O  
ATOM   1277 HO2' U      40      27.283  25.572  40.154  1.00  0.00           H  
ATOM   1278  O3' U      40      27.014  22.222  41.231  1.00  0.00           O  
ATOM   1279  P   G      41      25.428  21.934  41.363  1.00  0.00           P  
ATOM   1280  OP1 G      41      25.131  21.696  42.804  1.00  0.00           O  
ATOM   1281  OP2 G      41      25.056  20.875  40.384  1.00  0.00           O  
ATOM   1282  O5' G      41      24.702  23.306  40.903  1.00  0.00           O  
ATOM   1283  C5' G      41      24.763  24.467  41.721  1.00  0.00           C  
ATOM   1284  H5' G      41      25.798  24.655  42.011  1.00  0.00           H  
ATOM   1285 H5'' G      41      24.183  24.305  42.631  1.00  0.00           H  
ATOM   1286  C4' G      41      24.228  25.718  41.010  1.00  0.00           C  
ATOM   1287  H4' G      41      24.397  26.583  41.652  1.00  0.00           H  
ATOM   1288  O4' G      41      24.909  25.933  39.774  1.00  0.00           O  
ATOM   1289  C1' G      41      23.992  26.508  38.854  1.00  0.00           C  
ATOM   1290  H1' G      41      24.355  27.485  38.529  1.00  0.00           H  
ATOM   1291  N9  G      41      23.838  25.664  37.646  1.00  0.00           N  
ATOM   1292  C8  G      41      24.175  24.350  37.424  1.00  0.00           C  
ATOM   1293  H8  G      41      24.571  23.712  38.203  1.00  0.00           H  
ATOM   1294  N7  G      41      23.992  23.953  36.188  1.00  0.00           N  
ATOM   1295  C5  G      41      23.447  25.077  35.551  1.00  0.00           C  
ATOM   1296  C6  G      41      23.000  25.309  34.195  1.00  0.00           C  
ATOM   1297  O6  G      41      23.022  24.554  33.222  1.00  0.00           O  
ATOM   1298  N1  G      41      22.481  26.574  34.000  1.00  0.00           N  
ATOM   1299  H1  G      41      22.114  26.791  33.087  1.00  0.00           H  
ATOM   1300  C2  G      41      22.409  27.514  34.972  1.00  0.00           C  
ATOM   1301  N2  G      41      21.871  28.661  34.674  1.00  0.00           N  
ATOM   1302  H21 G      41      21.445  28.797  33.760  1.00  0.00           H  
ATOM   1303  H22 G      41      21.827  29.360  35.394  1.00  0.00           H  
ATOM   1304  N3  G      41      22.835  27.359  36.218  1.00  0.00           N  
ATOM   1305  C4  G      41      23.336  26.114  36.452  1.00  0.00           C  
ATOM   1306  C3' G      41      22.728  25.656  40.694  1.00  0.00           C  
ATOM   1307  H3' G      41      22.498  24.673  40.279  1.00  0.00           H  
ATOM   1308  C2' G      41      22.653  26.708  39.574  1.00  0.00           C  
ATOM   1309  H2' G      41      21.818  26.498  38.908  1.00  0.00           H  
ATOM   1310  O2' G      41      22.621  28.060  40.035  1.00  0.00           O  
ATOM   1311 HO2' G      41      21.947  28.553  39.530  1.00  0.00           H  
ATOM   1312  O3' G      41      21.912  25.933  41.836  1.00  0.00           O  
ATOM   1313  P   C      42      20.339  25.539  41.884  1.00  0.00           P  
ATOM   1314  OP1 C      42      19.859  25.794  43.272  1.00  0.00           O  
ATOM   1315  OP2 C      42      20.197  24.160  41.339  1.00  0.00           O  
ATOM   1316  O5' C      42      19.549  26.539  40.878  1.00  0.00           O  
ATOM   1317  C5' C      42      19.342  27.917  41.168  1.00  0.00           C  
ATOM   1318  H5' C      42      20.286  28.367  41.478  1.00  0.00           H  
ATOM   1319 H5'' C      42      18.637  28.010  41.996  1.00  0.00           H  
ATOM   1320  C4' C      42      18.798  28.714  39.962  1.00  0.00           C  
ATOM   1321  H4' C      42      18.706  29.759  40.263  1.00  0.00           H  
ATOM   1322  O4' C      42      19.684  28.656  38.839  1.00  0.00           O  
ATOM   1323  C1' C      42      18.919  28.592  37.633  1.00  0.00           C  
ATOM   1324  H1' C      42      19.235  29.394  36.960  1.00  0.00           H  
ATOM   1325  N1  C      42      19.102  27.288  36.926  1.00  0.00           N  
ATOM   1326  C6  C      42      19.549  26.166  37.577  1.00  0.00           C  
ATOM   1327  H6  C      42      19.692  26.194  38.641  1.00  0.00           H  
ATOM   1328  C5  C      42      19.840  25.035  36.895  1.00  0.00           C  
ATOM   1329  H5  C      42      20.212  24.169  37.421  1.00  0.00           H  
ATOM   1330  C4  C      42      19.640  25.060  35.493  1.00  0.00           C  
ATOM   1331  N4  C      42      19.944  24.018  34.774  1.00  0.00           N  
ATOM   1332  H41 C      42      19.811  24.086  33.770  1.00  0.00           H  
ATOM   1333  H42 C      42      20.322  23.194  35.206  1.00  0.00           H  
ATOM   1334  N3  C      42      19.160  26.103  34.848  1.00  0.00           N  
ATOM   1335  C2  C      42      18.868  27.227  35.546  1.00  0.00           C  
ATOM   1336  O2  C      42      18.389  28.173  34.919  1.00  0.00           O  
ATOM   1337  C3' C      42      17.418  28.264  39.455  1.00  0.00           C  
ATOM   1338  H3' C      42      17.398  27.173  39.409  1.00  0.00           H  
ATOM   1339  C2' C      42      17.456  28.830  38.023  1.00  0.00           C  
ATOM   1340  H2' C      42      16.773  28.281  37.372  1.00  0.00           H  
ATOM   1341  O2' C      42      17.224  30.242  37.947  1.00  0.00           O  
ATOM   1342 HO2' C      42      16.941  30.485  37.045  1.00  0.00           H  
ATOM   1343  O3' C      42      16.327  28.754  40.236  1.00  0.00           O  
ATOM   1344  P   C      43      14.862  28.065  40.156  1.00  0.00           P  
ATOM   1345  OP1 C      43      13.954  28.847  41.043  1.00  0.00           O  
ATOM   1346  OP2 C      43      15.035  26.613  40.443  1.00  0.00           O  
ATOM   1347  O5' C      43      14.334  28.196  38.622  1.00  0.00           O  
ATOM   1348  C5' C      43      13.893  29.433  38.068  1.00  0.00           C  
ATOM   1349  H5' C      43      14.662  30.193  38.203  1.00  0.00           H  
ATOM   1350 H5'' C      43      13.002  29.767  38.602  1.00  0.00           H  
ATOM   1351  C4' C      43      13.547  29.341  36.565  1.00  0.00           C  
ATOM   1352  H4' C      43      13.291  30.341  36.212  1.00  0.00           H  
ATOM   1353  O4' C      43      14.632  28.860  35.766  1.00  0.00           O  
ATOM   1354  C1' C      43      14.123  28.012  34.735  1.00  0.00           C  
ATOM   1355  H1' C      43      14.396  28.428  33.763  1.00  0.00           H  
ATOM   1356  N1  C      43      14.704  26.638  34.830  1.00  0.00           N  
ATOM   1357  C6  C      43      15.150  26.121  36.023  1.00  0.00           C  
ATOM   1358  H6  C      43      14.992  26.674  36.935  1.00  0.00           H  
ATOM   1359  C5  C      43      15.806  24.936  36.057  1.00  0.00           C  
ATOM   1360  H5  C      43      16.164  24.547  36.998  1.00  0.00           H  
ATOM   1361  C4  C      43      15.997  24.261  34.823  1.00  0.00           C  
ATOM   1362  N4  C      43      16.640  23.128  34.788  1.00  0.00           N  
ATOM   1363  H41 C      43      16.845  22.716  33.883  1.00  0.00           H  
ATOM   1364  H42 C      43      17.014  22.740  35.635  1.00  0.00           H  
ATOM   1365  N3  C      43      15.540  24.710  33.672  1.00  0.00           N  
ATOM   1366  C2  C      43      14.867  25.887  33.655  1.00  0.00           C  
ATOM   1367  O2  C      43      14.414  26.250  32.571  1.00  0.00           O  
ATOM   1368  C3' C      43      12.340  28.436  36.294  1.00  0.00           C  
ATOM   1369  H3' C      43      12.416  27.551  36.929  1.00  0.00           H  
ATOM   1370  C2' C      43      12.591  28.021  34.833  1.00  0.00           C  
ATOM   1371  H2' C      43      12.184  27.028  34.639  1.00  0.00           H  
ATOM   1372  O2' C      43      12.110  28.960  33.873  1.00  0.00           O  
ATOM   1373 HO2' C      43      11.138  28.954  33.897  1.00  0.00           H  
ATOM   1374  O3' C      43      11.117  29.141  36.521  1.00  0.00           O  
ATOM   1375  P   A      44       9.765  28.388  37.006  1.00  0.00           P  
ATOM   1376  OP1 A      44       8.818  29.435  37.486  1.00  0.00           O  
ATOM   1377  OP2 A      44      10.142  27.295  37.946  1.00  0.00           O  
ATOM   1378  O5' A      44       9.153  27.707  35.666  1.00  0.00           O  
ATOM   1379  C5' A      44       8.394  28.453  34.722  1.00  0.00           C  
ATOM   1380  H5' A      44       8.902  29.396  34.504  1.00  0.00           H  
ATOM   1381 H5'' A      44       7.414  28.686  35.144  1.00  0.00           H  
ATOM   1382  C4' A      44       8.194  27.688  33.400  1.00  0.00           C  
ATOM   1383  H4' A      44       7.688  28.345  32.692  1.00  0.00           H  
ATOM   1384  O4' A      44       9.451  27.306  32.839  1.00  0.00           O  
ATOM   1385  C1' A      44       9.347  25.988  32.314  1.00  0.00           C  
ATOM   1386  H1' A      44       9.656  25.985  31.267  1.00  0.00           H  
ATOM   1387  N9  A      44      10.249  25.058  33.048  1.00  0.00           N  
ATOM   1388  C8  A      44      10.538  24.977  34.392  1.00  0.00           C  
ATOM   1389  H8  A      44      10.075  25.616  35.129  1.00  0.00           H  
ATOM   1390  N7  A      44      11.451  24.088  34.698  1.00  0.00           N  
ATOM   1391  C5  A      44      11.747  23.498  33.460  1.00  0.00           C  
ATOM   1392  C6  A      44      12.608  22.459  33.018  1.00  0.00           C  
ATOM   1393  N6  A      44      13.434  21.774  33.790  1.00  0.00           N  
ATOM   1394  H61 A      44      14.058  21.088  33.386  1.00  0.00           H  
ATOM   1395  H62 A      44      13.472  21.993  34.774  1.00  0.00           H  
ATOM   1396  N1  A      44      12.632  22.083  31.738  1.00  0.00           N  
ATOM   1397  C2  A      44      11.853  22.741  30.886  1.00  0.00           C  
ATOM   1398  H2  A      44      11.905  22.425  29.853  1.00  0.00           H  
ATOM   1399  N3  A      44      11.019  23.741  31.139  1.00  0.00           N  
ATOM   1400  C4  A      44      11.007  24.073  32.460  1.00  0.00           C  
ATOM   1401  C3' A      44       7.349  26.415  33.544  1.00  0.00           C  
ATOM   1402  H3' A      44       7.609  25.929  34.488  1.00  0.00           H  
ATOM   1403  C2' A      44       7.878  25.560  32.382  1.00  0.00           C  
ATOM   1404  H2' A      44       7.789  24.495  32.616  1.00  0.00           H  
ATOM   1405  O2' A      44       7.264  25.859  31.129  1.00  0.00           O  
ATOM   1406 HO2' A      44       6.307  25.701  31.212  1.00  0.00           H  
ATOM   1407  O3' A      44       5.946  26.672  33.491  1.00  0.00           O  
ATOM   1408  P   G      45       4.872  25.481  33.728  1.00  0.00           P  
ATOM   1409  OP1 G      45       3.687  26.081  34.404  1.00  0.00           O  
ATOM   1410  OP2 G      45       5.571  24.340  34.379  1.00  0.00           O  
ATOM   1411  O5' G      45       4.409  25.012  32.235  1.00  0.00           O  
ATOM   1412  C5' G      45       3.104  24.481  31.996  1.00  0.00           C  
ATOM   1413  H5' G      45       2.464  25.261  31.578  1.00  0.00           H  
ATOM   1414 H5'' G      45       2.649  24.155  32.931  1.00  0.00           H  
ATOM   1415  C4' G      45       3.133  23.282  31.030  1.00  0.00           C  
ATOM   1416  H4' G      45       3.523  23.631  30.073  1.00  0.00           H  
ATOM   1417  O4' G      45       3.954  22.229  31.542  1.00  0.00           O  
ATOM   1418  C1' G      45       3.127  21.234  32.141  1.00  0.00           C  
ATOM   1419  H1' G      45       3.275  20.297  31.604  1.00  0.00           H  
ATOM   1420  N9  G      45       3.432  21.013  33.571  1.00  0.00           N  
ATOM   1421  C8  G      45       3.580  21.936  34.576  1.00  0.00           C  
ATOM   1422  H8  G      45       3.496  22.997  34.403  1.00  0.00           H  
ATOM   1423  N7  G      45       3.841  21.429  35.749  1.00  0.00           N  
ATOM   1424  C5  G      45       3.853  20.052  35.503  1.00  0.00           C  
ATOM   1425  C6  G      45       4.057  18.933  36.382  1.00  0.00           C  
ATOM   1426  O6  G      45       4.221  18.932  37.598  1.00  0.00           O  
ATOM   1427  N1  G      45       4.035  17.706  35.749  1.00  0.00           N  
ATOM   1428  H1  G      45       4.267  16.913  36.306  1.00  0.00           H  
ATOM   1429  C2  G      45       3.686  17.556  34.446  1.00  0.00           C  
ATOM   1430  N2  G      45       3.633  16.343  33.949  1.00  0.00           N  
ATOM   1431  H21 G      45       3.997  15.535  34.432  1.00  0.00           H  
ATOM   1432  H22 G      45       3.449  16.290  32.958  1.00  0.00           H  
ATOM   1433  N3  G      45       3.393  18.557  33.620  1.00  0.00           N  
ATOM   1434  C4  G      45       3.545  19.789  34.188  1.00  0.00           C  
ATOM   1435  C3' G      45       1.729  22.681  30.828  1.00  0.00           C  
ATOM   1436  H3' G      45       0.957  23.438  30.990  1.00  0.00           H  
ATOM   1437  C2' G      45       1.670  21.655  31.976  1.00  0.00           C  
ATOM   1438  H2' G      45       1.347  22.181  32.876  1.00  0.00           H  
ATOM   1439  O2' G      45       0.814  20.534  31.748  1.00  0.00           O  
ATOM   1440 HO2' G      45       0.988  19.834  32.403  1.00  0.00           H  
ATOM   1441  O3' G      45       1.600  22.103  29.528  1.00  0.00           O  
ATOM   1442  P   A      46       0.837  22.907  28.354  1.00  0.00           P  
ATOM   1443  OP1 A      46       0.859  22.082  27.114  1.00  0.00           O  
ATOM   1444  OP2 A      46       1.392  24.289  28.298  1.00  0.00           O  
ATOM   1445  O5' A      46      -0.697  23.016  28.867  1.00  0.00           O  
ATOM   1446  C5' A      46      -1.443  21.850  29.206  1.00  0.00           C  
ATOM   1447  H5' A      46      -0.919  21.303  29.989  1.00  0.00           H  
ATOM   1448 H5'' A      46      -1.540  21.196  28.336  1.00  0.00           H  
ATOM   1449  C4' A      46      -2.840  22.216  29.724  1.00  0.00           C  
ATOM   1450  H4' A      46      -2.747  23.036  30.438  1.00  0.00           H  
ATOM   1451  O4' A      46      -3.699  22.622  28.660  1.00  0.00           O  
ATOM   1452  C1' A      46      -5.026  22.202  28.958  1.00  0.00           C  
ATOM   1453  H1' A      46      -5.699  23.060  29.008  1.00  0.00           H  
ATOM   1454  N9  A      46      -5.526  21.281  27.904  1.00  0.00           N  
ATOM   1455  C8  A      46      -4.858  20.751  26.823  1.00  0.00           C  
ATOM   1456  H8  A      46      -3.804  20.934  26.645  1.00  0.00           H  
ATOM   1457  N7  A      46      -5.608  20.031  26.023  1.00  0.00           N  
ATOM   1458  C5  A      46      -6.871  20.078  26.640  1.00  0.00           C  
ATOM   1459  C6  A      46      -8.160  19.544  26.358  1.00  0.00           C  
ATOM   1460  N6  A      46      -8.475  18.787  25.323  1.00  0.00           N  
ATOM   1461  H61 A      46      -9.415  18.428  25.275  1.00  0.00           H  
ATOM   1462  H62 A      46      -7.745  18.467  24.709  1.00  0.00           H  
ATOM   1463  N1  A      46      -9.206  19.805  27.145  1.00  0.00           N  
ATOM   1464  C2  A      46      -9.005  20.565  28.213  1.00  0.00           C  
ATOM   1465  H2  A      46      -9.872  20.751  28.834  1.00  0.00           H  
ATOM   1466  N3  A      46      -7.870  21.132  28.613  1.00  0.00           N  
ATOM   1467  C4  A      46      -6.828  20.845  27.778  1.00  0.00           C  
ATOM   1468  C3' A      46      -3.535  21.047  30.433  1.00  0.00           C  
ATOM   1469  H3' A      46      -3.400  20.138  29.841  1.00  0.00           H  
ATOM   1470  C2' A      46      -4.997  21.518  30.332  1.00  0.00           C  
ATOM   1471  H2' A      46      -5.673  20.662  30.353  1.00  0.00           H  
ATOM   1472  O2' A      46      -5.363  22.481  31.318  1.00  0.00           O  
ATOM   1473 HO2' A      46      -5.385  22.031  32.186  1.00  0.00           H  
ATOM   1474  O3' A      46      -3.038  20.856  31.758  1.00  0.00           O  
ATOM   1475  P   U      47      -3.535  19.623  32.698  1.00  0.00           P  
ATOM   1476  OP1 U      47      -5.026  19.568  32.654  1.00  0.00           O  
ATOM   1477  OP2 U      47      -2.872  19.783  34.025  1.00  0.00           O  
ATOM   1478  O5' U      47      -2.936  18.263  32.019  1.00  0.00           O  
ATOM   1479  C5' U      47      -3.643  17.034  32.125  1.00  0.00           C  
ATOM   1480  H5' U      47      -4.338  16.946  31.291  1.00  0.00           H  
ATOM   1481 H5'' U      47      -4.224  17.019  33.049  1.00  0.00           H  
ATOM   1482  C4' U      47      -2.726  15.803  32.140  1.00  0.00           C  
ATOM   1483  H4' U      47      -2.144  15.769  31.219  1.00  0.00           H  
ATOM   1484  O4' U      47      -1.866  15.813  33.284  1.00  0.00           O  
ATOM   1485  C1' U      47      -2.195  14.690  34.091  1.00  0.00           C  
ATOM   1486  H1' U      47      -1.554  13.855  33.834  1.00  0.00           H  
ATOM   1487  N1  U      47      -2.169  14.961  35.550  1.00  0.00           N  
ATOM   1488  C6  U      47      -2.668  16.143  36.051  1.00  0.00           C  
ATOM   1489  H6  U      47      -2.858  16.970  35.376  1.00  0.00           H  
ATOM   1490  C5  U      47      -2.920  16.272  37.378  1.00  0.00           C  
ATOM   1491  H5  U      47      -3.297  17.205  37.767  1.00  0.00           H  
ATOM   1492  C4  U      47      -2.694  15.181  38.298  1.00  0.00           C  
ATOM   1493  O4  U      47      -2.869  15.215  39.505  1.00  0.00           O  
ATOM   1494  N3  U      47      -2.218  14.027  37.724  1.00  0.00           N  
ATOM   1495  H3  U      47      -2.024  13.260  38.339  1.00  0.00           H  
ATOM   1496  C2  U      47      -1.878  13.886  36.394  1.00  0.00           C  
ATOM   1497  O2  U      47      -1.324  12.852  36.025  1.00  0.00           O  
ATOM   1498  C3' U      47      -3.631  14.558  32.231  1.00  0.00           C  
ATOM   1499  H3' U      47      -4.667  14.820  31.984  1.00  0.00           H  
ATOM   1500  C2' U      47      -3.591  14.247  33.720  1.00  0.00           C  
ATOM   1501  H2' U      47      -4.291  14.925  34.202  1.00  0.00           H  
ATOM   1502  O2' U      47      -3.824  12.886  34.082  1.00  0.00           O  
ATOM   1503 HO2' U      47      -4.286  12.446  33.342  1.00  0.00           H  
ATOM   1504  O3' U      47      -3.194  13.476  31.418  1.00  0.00           O  
ATOM   1505  P   C      48      -3.916  13.319  29.979  1.00  0.00           P  
ATOM   1506  OP1 C      48      -3.829  14.675  29.340  1.00  0.00           O  
ATOM   1507  OP2 C      48      -5.245  12.682  30.263  1.00  0.00           O  
ATOM   1508  O5' C      48      -2.995  12.259  29.124  1.00  0.00           O  
ATOM   1509  C5' C      48      -2.617  12.488  27.771  1.00  0.00           C  
ATOM   1510  H5' C      48      -1.703  11.925  27.579  1.00  0.00           H  
ATOM   1511 H5'' C      48      -2.364  13.540  27.630  1.00  0.00           H  
ATOM   1512  C4' C      48      -3.640  12.070  26.697  1.00  0.00           C  
ATOM   1513  H4' C      48      -3.217  12.349  25.726  1.00  0.00           H  
ATOM   1514  O4' C      48      -3.840  10.659  26.688  1.00  0.00           O  
ATOM   1515  C1' C      48      -5.150  10.398  26.189  1.00  0.00           C  
ATOM   1516  H1' C      48      -5.079   9.814  25.263  1.00  0.00           H  
ATOM   1517  N1  C      48      -5.998   9.636  27.153  1.00  0.00           N  
ATOM   1518  C6  C      48      -5.783   9.642  28.509  1.00  0.00           C  
ATOM   1519  H6  C      48      -4.966  10.238  28.909  1.00  0.00           H  
ATOM   1520  C5  C      48      -6.582   8.909  29.326  1.00  0.00           C  
ATOM   1521  H5  C      48      -6.413   8.921  30.385  1.00  0.00           H  
ATOM   1522  C4  C      48      -7.637   8.173  28.721  1.00  0.00           C  
ATOM   1523  N4  C      48      -8.434   7.421  29.426  1.00  0.00           N  
ATOM   1524  H41 C      48      -9.159   6.923  28.925  1.00  0.00           H  
ATOM   1525  H42 C      48      -8.317   7.352  30.419  1.00  0.00           H  
ATOM   1526  N3  C      48      -7.875   8.177  27.429  1.00  0.00           N  
ATOM   1527  C2  C      48      -7.077   8.915  26.628  1.00  0.00           C  
ATOM   1528  O2  C      48      -7.341   8.923  25.426  1.00  0.00           O  
ATOM   1529  C3' C      48      -5.037  12.708  26.769  1.00  0.00           C  
ATOM   1530  H3' C      48      -5.439  12.581  27.765  1.00  0.00           H  
ATOM   1531  C2' C      48      -5.803  11.741  25.858  1.00  0.00           C  
ATOM   1532  H2' C      48      -6.859  11.725  26.109  1.00  0.00           H  
ATOM   1533  O2' C      48      -5.622  11.947  24.459  1.00  0.00           O  
ATOM   1534 HO2' C      48      -6.355  12.488  24.111  1.00  0.00           H  
ATOM   1535  O3' C      48      -5.114  14.074  26.356  1.00  0.00           O  
ATOM   1536  P   G      49      -6.431  14.969  26.696  1.00  0.00           P  
ATOM   1537  OP1 G      49      -6.120  16.381  26.323  1.00  0.00           O  
ATOM   1538  OP2 G      49      -6.930  14.686  28.073  1.00  0.00           O  
ATOM   1539  O5' G      49      -7.575  14.413  25.699  1.00  0.00           O  
ATOM   1540  C5' G      49      -7.664  14.814  24.344  1.00  0.00           C  
ATOM   1541  H5' G      49      -6.758  14.534  23.803  1.00  0.00           H  
ATOM   1542 H5'' G      49      -7.781  15.897  24.289  1.00  0.00           H  
ATOM   1543  C4' G      49      -8.882  14.164  23.670  1.00  0.00           C  
ATOM   1544  H4' G      49      -8.916  14.469  22.622  1.00  0.00           H  
ATOM   1545  O4' G      49      -8.837  12.735  23.737  1.00  0.00           O  
ATOM   1546  C1' G      49     -10.170  12.252  23.892  1.00  0.00           C  
ATOM   1547  H1' G      49     -10.414  11.536  23.105  1.00  0.00           H  
ATOM   1548  N9  G      49     -10.366  11.586  25.200  1.00  0.00           N  
ATOM   1549  C8  G      49      -9.646  11.704  26.364  1.00  0.00           C  
ATOM   1550  H8  G      49      -8.800  12.369  26.455  1.00  0.00           H  
ATOM   1551  N7  G      49     -10.067  10.942  27.339  1.00  0.00           N  
ATOM   1552  C5  G      49     -11.185  10.300  26.793  1.00  0.00           C  
ATOM   1553  C6  G      49     -12.116   9.353  27.355  1.00  0.00           C  
ATOM   1554  O6  G      49     -12.127   8.842  28.475  1.00  0.00           O  
ATOM   1555  N1  G      49     -13.121   8.986  26.488  1.00  0.00           N  
ATOM   1556  H1  G      49     -13.808   8.330  26.817  1.00  0.00           H  
ATOM   1557  C2  G      49     -13.231   9.462  25.228  1.00  0.00           C  
ATOM   1558  N2  G      49     -14.264   9.054  24.540  1.00  0.00           N  
ATOM   1559  H21 G      49     -14.952   8.447  24.982  1.00  0.00           H  
ATOM   1560  H22 G      49     -14.365   9.381  23.595  1.00  0.00           H  
ATOM   1561  N3  G      49     -12.395  10.326  24.655  1.00  0.00           N  
ATOM   1562  C4  G      49     -11.385  10.710  25.492  1.00  0.00           C  
ATOM   1563  C3' G      49     -10.204  14.572  24.331  1.00  0.00           C  
ATOM   1564  H3' G      49     -10.113  14.444  25.412  1.00  0.00           H  
ATOM   1565  C2' G      49     -11.106  13.457  23.788  1.00  0.00           C  
ATOM   1566  H2' G      49     -11.972  13.332  24.434  1.00  0.00           H  
ATOM   1567  O2' G      49     -11.484  13.609  22.417  1.00  0.00           O  
ATOM   1568 HO2' G      49     -12.324  13.139  22.257  1.00  0.00           H  
ATOM   1569  O3' G      49     -10.633  15.899  24.035  1.00  0.00           O  
ATOM   1570  P   G      50     -11.715  16.641  24.989  1.00  0.00           P  
ATOM   1571  OP1 G      50     -11.957  17.997  24.418  1.00  0.00           O  
ATOM   1572  OP2 G      50     -11.236  16.550  26.396  1.00  0.00           O  
ATOM   1573  O5' G      50     -13.084  15.774  24.887  1.00  0.00           O  
ATOM   1574  C5' G      50     -13.836  15.728  23.683  1.00  0.00           C  
ATOM   1575  H5' G      50     -13.166  15.560  22.840  1.00  0.00           H  
ATOM   1576 H5'' G      50     -14.331  16.688  23.528  1.00  0.00           H  
ATOM   1577  C4' G      50     -14.900  14.615  23.685  1.00  0.00           C  
ATOM   1578  H4' G      50     -15.374  14.593  22.702  1.00  0.00           H  
ATOM   1579  O4' G      50     -14.348  13.323  23.947  1.00  0.00           O  
ATOM   1580  C1' G      50     -15.259  12.590  24.761  1.00  0.00           C  
ATOM   1581  H1' G      50     -15.456  11.611  24.322  1.00  0.00           H  
ATOM   1582  N9  G      50     -14.736  12.370  26.131  1.00  0.00           N  
ATOM   1583  C8  G      50     -13.663  12.937  26.774  1.00  0.00           C  
ATOM   1584  H8  G      50     -13.046  13.698  26.314  1.00  0.00           H  
ATOM   1585  N7  G      50     -13.445  12.467  27.975  1.00  0.00           N  
ATOM   1586  C5  G      50     -14.468  11.526  28.156  1.00  0.00           C  
ATOM   1587  C6  G      50     -14.791  10.647  29.257  1.00  0.00           C  
ATOM   1588  O6  G      50     -14.218  10.489  30.337  1.00  0.00           O  
ATOM   1589  N1  G      50     -15.912   9.880  29.034  1.00  0.00           N  
ATOM   1590  H1  G      50     -16.192   9.242  29.757  1.00  0.00           H  
ATOM   1591  C2  G      50     -16.639   9.933  27.896  1.00  0.00           C  
ATOM   1592  N2  G      50     -17.733   9.220  27.856  1.00  0.00           N  
ATOM   1593  H21 G      50     -18.022   8.676  28.667  1.00  0.00           H  
ATOM   1594  H22 G      50     -18.283   9.254  27.017  1.00  0.00           H  
ATOM   1595  N3  G      50     -16.366  10.694  26.839  1.00  0.00           N  
ATOM   1596  C4  G      50     -15.265  11.477  27.032  1.00  0.00           C  
ATOM   1597  C3' G      50     -16.002  14.826  24.725  1.00  0.00           C  
ATOM   1598  H3' G      50     -15.537  15.084  25.679  1.00  0.00           H  
ATOM   1599  C2' G      50     -16.559  13.395  24.811  1.00  0.00           C  
ATOM   1600  H2' G      50     -17.087  13.242  25.753  1.00  0.00           H  
ATOM   1601  O2' G      50     -17.363  12.996  23.695  1.00  0.00           O  
ATOM   1602 HO2' G      50     -17.911  12.227  23.941  1.00  0.00           H  
ATOM   1603  O3' G      50     -16.949  15.821  24.347  1.00  0.00           O  
ATOM   1604  P   G      51     -17.914  16.500  25.450  1.00  0.00           P  
ATOM   1605  OP1 G      51     -18.753  17.514  24.749  1.00  0.00           O  
ATOM   1606  OP2 G      51     -17.066  16.955  26.587  1.00  0.00           O  
ATOM   1607  O5' G      51     -18.872  15.310  25.995  1.00  0.00           O  
ATOM   1608  C5' G      51     -19.897  14.748  25.184  1.00  0.00           C  
ATOM   1609  H5' G      51     -19.468  14.333  24.272  1.00  0.00           H  
ATOM   1610 H5'' G      51     -20.596  15.534  24.893  1.00  0.00           H  
ATOM   1611  C4' G      51     -20.694  13.647  25.905  1.00  0.00           C  
ATOM   1612  H4' G      51     -21.483  13.299  25.236  1.00  0.00           H  
ATOM   1613  O4' G      51     -19.903  12.518  26.285  1.00  0.00           O  
ATOM   1614  C1' G      51     -20.350  12.056  27.561  1.00  0.00           C  
ATOM   1615  H1' G      51     -20.581  10.989  27.526  1.00  0.00           H  
ATOM   1616  N9  G      51     -19.288  12.263  28.578  1.00  0.00           N  
ATOM   1617  C8  G      51     -18.170  13.056  28.501  1.00  0.00           C  
ATOM   1618  H8  G      51     -17.976  13.701  27.656  1.00  0.00           H  
ATOM   1619  N7  G      51     -17.351  12.940  29.511  1.00  0.00           N  
ATOM   1620  C5  G      51     -17.989  12.013  30.344  1.00  0.00           C  
ATOM   1621  C6  G      51     -17.600  11.445  31.610  1.00  0.00           C  
ATOM   1622  O6  G      51     -16.577  11.633  32.266  1.00  0.00           O  
ATOM   1623  N1  G      51     -18.532  10.578  32.135  1.00  0.00           N  
ATOM   1624  H1  G      51     -18.312  10.137  33.012  1.00  0.00           H  
ATOM   1625  C2  G      51     -19.689  10.262  31.516  1.00  0.00           C  
ATOM   1626  N2  G      51     -20.490   9.461  32.171  1.00  0.00           N  
ATOM   1627  H21 G      51     -20.218   9.108  33.086  1.00  0.00           H  
ATOM   1628  H22 G      51     -21.366   9.208  31.744  1.00  0.00           H  
ATOM   1629  N3  G      51     -20.087  10.738  30.335  1.00  0.00           N  
ATOM   1630  C4  G      51     -19.189  11.615  29.791  1.00  0.00           C  
ATOM   1631  C3' G      51     -21.359  14.165  27.181  1.00  0.00           C  
ATOM   1632  H3' G      51     -20.626  14.735  27.755  1.00  0.00           H  
ATOM   1633  C2' G      51     -21.621  12.837  27.913  1.00  0.00           C  
ATOM   1634  H2' G      51     -21.693  13.000  28.989  1.00  0.00           H  
ATOM   1635  O2' G      51     -22.751  12.109  27.416  1.00  0.00           O  
ATOM   1636 HO2' G      51     -23.168  11.610  28.145  1.00  0.00           H  
ATOM   1637  O3' G      51     -22.512  14.966  26.925  1.00  0.00           O  
ATOM   1638  P   G      52     -23.060  15.974  28.056  1.00  0.00           P  
ATOM   1639  OP1 G      52     -24.344  16.557  27.576  1.00  0.00           O  
ATOM   1640  OP2 G      52     -21.956  16.899  28.438  1.00  0.00           O  
ATOM   1641  O5' G      52     -23.381  14.980  29.288  1.00  0.00           O  
ATOM   1642  C5' G      52     -23.268  15.399  30.635  1.00  0.00           C  
ATOM   1643  H5' G      52     -24.061  16.113  30.863  1.00  0.00           H  
ATOM   1644 H5'' G      52     -22.304  15.883  30.804  1.00  0.00           H  
ATOM   1645  C4' G      52     -23.374  14.193  31.576  1.00  0.00           C  
ATOM   1646  H4' G      52     -24.289  13.640  31.358  1.00  0.00           H  
ATOM   1647  O4' G      52     -22.255  13.311  31.478  1.00  0.00           O  
ATOM   1648  C1' G      52     -21.889  12.873  32.784  1.00  0.00           C  
ATOM   1649  H1' G      52     -21.872  11.782  32.825  1.00  0.00           H  
ATOM   1650  N9  G      52     -20.528  13.367  33.113  1.00  0.00           N  
ATOM   1651  C8  G      52     -19.727  14.220  32.393  1.00  0.00           C  
ATOM   1652  H8  G      52     -20.065  14.714  31.490  1.00  0.00           H  
ATOM   1653  N7  G      52     -18.521  14.359  32.874  1.00  0.00           N  
ATOM   1654  C5  G      52     -18.513  13.537  34.009  1.00  0.00           C  
ATOM   1655  C6  G      52     -17.474  13.222  34.964  1.00  0.00           C  
ATOM   1656  O6  G      52     -16.300  13.593  35.005  1.00  0.00           O  
ATOM   1657  N1  G      52     -17.894  12.384  35.973  1.00  0.00           N  
ATOM   1658  H1  G      52     -17.206  12.091  36.647  1.00  0.00           H  
ATOM   1659  C2  G      52     -19.138  11.860  36.041  1.00  0.00           C  
ATOM   1660  N2  G      52     -19.401  11.105  37.074  1.00  0.00           N  
ATOM   1661  H21 G      52     -18.681  10.923  37.772  1.00  0.00           H  
ATOM   1662  H22 G      52     -20.323  10.711  37.151  1.00  0.00           H  
ATOM   1663  N3  G      52     -20.121  12.094  35.171  1.00  0.00           N  
ATOM   1664  C4  G      52     -19.750  12.947  34.171  1.00  0.00           C  
ATOM   1665  C3' G      52     -23.433  14.664  33.025  1.00  0.00           C  
ATOM   1666  H3' G      52     -22.690  15.453  33.164  1.00  0.00           H  
ATOM   1667  C2' G      52     -22.955  13.397  33.757  1.00  0.00           C  
ATOM   1668  H2' G      52     -22.518  13.652  34.722  1.00  0.00           H  
ATOM   1669  O2' G      52     -23.965  12.391  33.897  1.00  0.00           O  
ATOM   1670 HO2' G      52     -23.735  11.788  34.630  1.00  0.00           H  
ATOM   1671  O3' G      52     -24.740  15.121  33.361  1.00  0.00           O  
ATOM   1672  P   U      53     -24.952  16.333  34.399  1.00  0.00           P  
ATOM   1673  OP1 U      53     -26.417  16.566  34.541  1.00  0.00           O  
ATOM   1674  OP2 U      53     -24.091  17.466  33.957  1.00  0.00           O  
ATOM   1675  O5' U      53     -24.358  15.758  35.788  1.00  0.00           O  
ATOM   1676  C5' U      53     -24.996  14.703  36.497  1.00  0.00           C  
ATOM   1677  H5' U      53     -25.195  13.870  35.822  1.00  0.00           H  
ATOM   1678 H5'' U      53     -25.950  15.059  36.888  1.00  0.00           H  
ATOM   1679  C4' U      53     -24.145  14.187  37.672  1.00  0.00           C  
ATOM   1680  H4' U      53     -24.720  13.432  38.211  1.00  0.00           H  
ATOM   1681  O4' U      53     -22.919  13.591  37.249  1.00  0.00           O  
ATOM   1682  C1' U      53     -21.881  13.956  38.157  1.00  0.00           C  
ATOM   1683  H1' U      53     -21.411  13.049  38.543  1.00  0.00           H  
ATOM   1684  N1  U      53     -20.822  14.771  37.495  1.00  0.00           N  
ATOM   1685  C6  U      53     -21.053  15.470  36.328  1.00  0.00           C  
ATOM   1686  H6  U      53     -22.046  15.491  35.912  1.00  0.00           H  
ATOM   1687  C5  U      53     -20.046  16.107  35.679  1.00  0.00           C  
ATOM   1688  H5  U      53     -20.238  16.633  34.756  1.00  0.00           H  
ATOM   1689  C4  U      53     -18.698  16.099  36.197  1.00  0.00           C  
ATOM   1690  O4  U      53     -17.719  16.604  35.660  1.00  0.00           O  
ATOM   1691  N3  U      53     -18.563  15.447  37.395  1.00  0.00           N  
ATOM   1692  H3  U      53     -17.631  15.391  37.772  1.00  0.00           H  
ATOM   1693  C2  U      53     -19.543  14.755  38.063  1.00  0.00           C  
ATOM   1694  O2  U      53     -19.255  14.153  39.100  1.00  0.00           O  
ATOM   1695  C3' U      53     -23.786  15.297  38.663  1.00  0.00           C  
ATOM   1696  H3' U      53     -23.492  16.191  38.108  1.00  0.00           H  
ATOM   1697  C2' U      53     -22.528  14.712  39.328  1.00  0.00           C  
ATOM   1698  H2' U      53     -21.883  15.517  39.683  1.00  0.00           H  
ATOM   1699  O2' U      53     -22.807  13.774  40.376  1.00  0.00           O  
ATOM   1700 HO2' U      53     -22.018  13.651  40.940  1.00  0.00           H  
ATOM   1701  O3' U      53     -24.849  15.585  39.568  1.00  0.00           O  
ATOM   1702  P   U      54     -25.191  17.112  39.958  1.00  0.00           P  
ATOM   1703  OP1 U      54     -26.140  17.088  41.109  1.00  0.00           O  
ATOM   1704  OP2 U      54     -25.602  17.832  38.720  1.00  0.00           O  
ATOM   1705  O5' U      54     -23.766  17.710  40.445  1.00  0.00           O  
ATOM   1706  C5' U      54     -23.230  17.383  41.719  1.00  0.00           C  
ATOM   1707  H5' U      54     -23.175  16.299  41.832  1.00  0.00           H  
ATOM   1708 H5'' U      54     -23.890  17.773  42.496  1.00  0.00           H  
ATOM   1709  C4' U      54     -21.829  17.973  41.940  1.00  0.00           C  
ATOM   1710  H4' U      54     -21.544  17.780  42.976  1.00  0.00           H  
ATOM   1711  O4' U      54     -20.836  17.397  41.090  1.00  0.00           O  
ATOM   1712  C1' U      54     -19.835  18.385  40.847  1.00  0.00           C  
ATOM   1713  H1' U      54     -18.877  18.031  41.234  1.00  0.00           H  
ATOM   1714  N1  U      54     -19.688  18.643  39.383  1.00  0.00           N  
ATOM   1715  C6  U      54     -20.787  18.767  38.560  1.00  0.00           C  
ATOM   1716  H6  U      54     -21.776  18.600  38.965  1.00  0.00           H  
ATOM   1717  C5  U      54     -20.641  19.106  37.254  1.00  0.00           C  
ATOM   1718  H5  U      54     -21.510  19.210  36.623  1.00  0.00           H  
ATOM   1719  C4  U      54     -19.337  19.364  36.677  1.00  0.00           C  
ATOM   1720  O4  U      54     -19.138  19.709  35.513  1.00  0.00           O  
ATOM   1721  N3  U      54     -18.285  19.163  37.535  1.00  0.00           N  
ATOM   1722  H3  U      54     -17.354  19.287  37.155  1.00  0.00           H  
ATOM   1723  C2  U      54     -18.393  18.767  38.851  1.00  0.00           C  
ATOM   1724  O2  U      54     -17.370  18.504  39.483  1.00  0.00           O  
ATOM   1725  C3' U      54     -21.768  19.488  41.713  1.00  0.00           C  
ATOM   1726  H3' U      54     -22.193  19.721  40.737  1.00  0.00           H  
ATOM   1727  C2' U      54     -20.240  19.649  41.632  1.00  0.00           C  
ATOM   1728  H2' U      54     -19.974  20.556  41.089  1.00  0.00           H  
ATOM   1729  O2' U      54     -19.619  19.616  42.920  1.00  0.00           O  
ATOM   1730 HO2' U      54     -18.650  19.702  42.807  1.00  0.00           H  
ATOM   1731  O3' U      54     -22.429  20.250  42.726  1.00  0.00           O  
ATOM   1732  P   C      55     -23.146  21.656  42.358  1.00  0.00           P  
ATOM   1733  OP1 C      55     -23.664  22.234  43.632  1.00  0.00           O  
ATOM   1734  OP2 C      55     -24.110  21.433  41.243  1.00  0.00           O  
ATOM   1735  O5' C      55     -21.938  22.602  41.831  1.00  0.00           O  
ATOM   1736  C5' C      55     -22.175  23.857  41.209  1.00  0.00           C  
ATOM   1737  H5' C      55     -23.070  24.317  41.632  1.00  0.00           H  
ATOM   1738 H5'' C      55     -22.342  23.709  40.141  1.00  0.00           H  
ATOM   1739  C4' C      55     -21.004  24.840  41.405  1.00  0.00           C  
ATOM   1740  H4' C      55     -21.207  25.729  40.806  1.00  0.00           H  
ATOM   1741  O4' C      55     -20.919  25.254  42.772  1.00  0.00           O  
ATOM   1742  C1' C      55     -19.553  25.399  43.140  1.00  0.00           C  
ATOM   1743  H1' C      55     -19.397  26.415  43.511  1.00  0.00           H  
ATOM   1744  N1  C      55     -19.181  24.444  44.233  1.00  0.00           N  
ATOM   1745  C6  C      55     -19.705  23.175  44.302  1.00  0.00           C  
ATOM   1746  H6  C      55     -20.429  22.860  43.573  1.00  0.00           H  
ATOM   1747  C5  C      55     -19.307  22.313  45.266  1.00  0.00           C  
ATOM   1748  H5  C      55     -19.716  21.315  45.291  1.00  0.00           H  
ATOM   1749  C4  C      55     -18.320  22.768  46.177  1.00  0.00           C  
ATOM   1750  N4  C      55     -17.881  21.969  47.115  1.00  0.00           N  
ATOM   1751  H41 C      55     -17.138  22.297  47.709  1.00  0.00           H  
ATOM   1752  H42 C      55     -18.193  21.013  47.137  1.00  0.00           H  
ATOM   1753  N3  C      55     -17.820  23.991  46.168  1.00  0.00           N  
ATOM   1754  C2  C      55     -18.226  24.839  45.186  1.00  0.00           C  
ATOM   1755  O2  C      55     -17.726  25.967  45.165  1.00  0.00           O  
ATOM   1756  C3' C      55     -19.619  24.315  40.984  1.00  0.00           C  
ATOM   1757  H3' C      55     -19.491  23.281  41.314  1.00  0.00           H  
ATOM   1758  C2' C      55     -18.725  25.221  41.854  1.00  0.00           C  
ATOM   1759  H2' C      55     -17.782  24.718  42.044  1.00  0.00           H  
ATOM   1760  O2' C      55     -18.490  26.518  41.289  1.00  0.00           O  
ATOM   1761 HO2' C      55     -17.783  26.985  41.777  1.00  0.00           H  
ATOM   1762  O3' C      55     -19.343  24.455  39.586  1.00  0.00           O  
ATOM   1763  P   A      56     -18.956  23.182  38.652  1.00  0.00           P  
ATOM   1764  OP1 A      56     -18.904  23.680  37.245  1.00  0.00           O  
ATOM   1765  OP2 A      56     -19.888  22.065  38.961  1.00  0.00           O  
ATOM   1766  O5' A      56     -17.455  22.717  39.092  1.00  0.00           O  
ATOM   1767  C5' A      56     -16.304  23.447  38.679  1.00  0.00           C  
ATOM   1768  H5' A      56     -16.381  24.474  39.041  1.00  0.00           H  
ATOM   1769 H5'' A      56     -16.270  23.479  37.589  1.00  0.00           H  
ATOM   1770  C4' A      56     -14.968  22.855  39.170  1.00  0.00           C  
ATOM   1771  H4' A      56     -14.163  23.519  38.848  1.00  0.00           H  
ATOM   1772  O4' A      56     -14.914  22.753  40.588  1.00  0.00           O  
ATOM   1773  C1' A      56     -14.171  21.591  40.948  1.00  0.00           C  
ATOM   1774  H1' A      56     -13.362  21.855  41.632  1.00  0.00           H  
ATOM   1775  N9  A      56     -15.033  20.599  41.629  1.00  0.00           N  
ATOM   1776  C8  A      56     -16.401  20.479  41.613  1.00  0.00           C  
ATOM   1777  H8  A      56     -17.028  21.080  40.967  1.00  0.00           H  
ATOM   1778  N7  A      56     -16.878  19.612  42.472  1.00  0.00           N  
ATOM   1779  C5  A      56     -15.722  19.107  43.084  1.00  0.00           C  
ATOM   1780  C6  A      56     -15.459  18.185  44.129  1.00  0.00           C  
ATOM   1781  N6  A      56     -16.384  17.559  44.840  1.00  0.00           N  
ATOM   1782  H61 A      56     -16.087  16.945  45.581  1.00  0.00           H  
ATOM   1783  H62 A      56     -17.358  17.752  44.659  1.00  0.00           H  
ATOM   1784  N1  A      56     -14.211  17.878  44.490  1.00  0.00           N  
ATOM   1785  C2  A      56     -13.220  18.482  43.844  1.00  0.00           C  
ATOM   1786  H2  A      56     -12.219  18.217  44.160  1.00  0.00           H  
ATOM   1787  N3  A      56     -13.302  19.385  42.870  1.00  0.00           N  
ATOM   1788  C4  A      56     -14.595  19.664  42.538  1.00  0.00           C  
ATOM   1789  C3' A      56     -14.645  21.455  38.641  1.00  0.00           C  
ATOM   1790  H3' A      56     -15.529  20.822  38.752  1.00  0.00           H  
ATOM   1791  C2' A      56     -13.577  21.022  39.664  1.00  0.00           C  
ATOM   1792  H2' A      56     -13.504  19.934  39.715  1.00  0.00           H  
ATOM   1793  O2' A      56     -12.293  21.634  39.471  1.00  0.00           O  
ATOM   1794 HO2' A      56     -11.633  21.238  40.072  1.00  0.00           H  
ATOM   1795  O3' A      56     -14.187  21.450  37.292  1.00  0.00           O  
ATOM   1796  P   A      57     -14.276  20.093  36.417  1.00  0.00           P  
ATOM   1797  OP1 A      57     -13.604  20.356  35.109  1.00  0.00           O  
ATOM   1798  OP2 A      57     -15.702  19.660  36.400  1.00  0.00           O  
ATOM   1799  O5' A      57     -13.429  18.954  37.213  1.00  0.00           O  
ATOM   1800  C5' A      57     -12.010  19.016  37.362  1.00  0.00           C  
ATOM   1801  H5' A      57     -11.754  19.407  38.345  1.00  0.00           H  
ATOM   1802 H5'' A      57     -11.577  19.684  36.616  1.00  0.00           H  
ATOM   1803  C4' A      57     -11.336  17.640  37.210  1.00  0.00           C  
ATOM   1804  H4' A      57     -10.276  17.767  37.421  1.00  0.00           H  
ATOM   1805  O4' A      57     -11.889  16.700  38.131  1.00  0.00           O  
ATOM   1806  C1' A      57     -12.496  15.644  37.391  1.00  0.00           C  
ATOM   1807  H1' A      57     -11.813  14.803  37.351  1.00  0.00           H  
ATOM   1808  N9  A      57     -13.760  15.215  38.033  1.00  0.00           N  
ATOM   1809  C8  A      57     -15.045  15.362  37.567  1.00  0.00           C  
ATOM   1810  H8  A      57     -15.282  15.857  36.635  1.00  0.00           H  
ATOM   1811  N7  A      57     -15.962  14.871  38.352  1.00  0.00           N  
ATOM   1812  C5  A      57     -15.225  14.322  39.402  1.00  0.00           C  
ATOM   1813  C6  A      57     -15.566  13.619  40.581  1.00  0.00           C  
ATOM   1814  N6  A      57     -16.802  13.325  40.950  1.00  0.00           N  
ATOM   1815  H61 A      57     -16.941  12.845  41.822  1.00  0.00           H  
ATOM   1816  H62 A      57     -17.574  13.600  40.353  1.00  0.00           H  
ATOM   1817  N1  A      57     -14.630  13.199  41.430  1.00  0.00           N  
ATOM   1818  C2  A      57     -13.365  13.451  41.117  1.00  0.00           C  
ATOM   1819  H2  A      57     -12.628  13.104  41.829  1.00  0.00           H  
ATOM   1820  N3  A      57     -12.885  14.089  40.052  1.00  0.00           N  
ATOM   1821  C4  A      57     -13.880  14.511  39.216  1.00  0.00           C  
ATOM   1822  C3' A      57     -11.523  17.105  35.778  1.00  0.00           C  
ATOM   1823  H3' A      57     -11.797  17.911  35.091  1.00  0.00           H  
ATOM   1824  C2' A      57     -12.708  16.154  35.962  1.00  0.00           C  
ATOM   1825  H2' A      57     -13.604  16.788  35.928  1.00  0.00           H  
ATOM   1826  O2' A      57     -12.832  15.114  35.013  1.00  0.00           O  
ATOM   1827 HO2' A      57     -12.109  14.470  35.189  1.00  0.00           H  
ATOM   1828  O3' A      57     -10.367  16.436  35.309  1.00  0.00           O  
ATOM   1829  P   U      58      -9.180  17.272  34.601  1.00  0.00           P  
ATOM   1830  OP1 U      58      -8.832  18.445  35.458  1.00  0.00           O  
ATOM   1831  OP2 U      58      -9.531  17.504  33.168  1.00  0.00           O  
ATOM   1832  O5' U      58      -7.976  16.197  34.706  1.00  0.00           O  
ATOM   1833  C5' U      58      -7.959  15.015  33.912  1.00  0.00           C  
ATOM   1834  H5' U      58      -7.416  15.213  32.985  1.00  0.00           H  
ATOM   1835 H5'' U      58      -8.977  14.718  33.650  1.00  0.00           H  
ATOM   1836  C4' U      58      -7.297  13.833  34.642  1.00  0.00           C  
ATOM   1837  H4' U      58      -6.967  13.103  33.900  1.00  0.00           H  
ATOM   1838  O4' U      58      -6.172  14.276  35.399  1.00  0.00           O  
ATOM   1839  C1' U      58      -6.015  13.449  36.539  1.00  0.00           C  
ATOM   1840  H1' U      58      -5.056  12.933  36.469  1.00  0.00           H  
ATOM   1841  N1  U      58      -6.040  14.218  37.817  1.00  0.00           N  
ATOM   1842  C6  U      58      -6.469  15.525  37.886  1.00  0.00           C  
ATOM   1843  H6  U      58      -6.797  16.035  36.989  1.00  0.00           H  
ATOM   1844  C5  U      58      -6.481  16.187  39.074  1.00  0.00           C  
ATOM   1845  H5  U      58      -6.820  17.210  39.116  1.00  0.00           H  
ATOM   1846  C4  U      58      -6.081  15.540  40.302  1.00  0.00           C  
ATOM   1847  O4  U      58      -6.124  16.045  41.420  1.00  0.00           O  
ATOM   1848  N3  U      58      -5.658  14.241  40.159  1.00  0.00           N  
ATOM   1849  H3  U      58      -5.300  13.785  40.977  1.00  0.00           H  
ATOM   1850  C2  U      58      -5.562  13.565  38.959  1.00  0.00           C  
ATOM   1851  O2  U      58      -5.052  12.445  38.937  1.00  0.00           O  
ATOM   1852  C3' U      58      -8.215  13.102  35.634  1.00  0.00           C  
ATOM   1853  H3' U      58      -8.748  13.839  36.240  1.00  0.00           H  
ATOM   1854  C2' U      58      -7.136  12.406  36.488  1.00  0.00           C  
ATOM   1855  H2' U      58      -7.523  12.203  37.483  1.00  0.00           H  
ATOM   1856  O2' U      58      -6.590  11.221  35.893  1.00  0.00           O  
ATOM   1857 HO2' U      58      -6.082  10.712  36.551  1.00  0.00           H  
ATOM   1858  O3' U      58      -9.133  12.191  35.021  1.00  0.00           O  
ATOM   1859  P   U      59     -10.482  11.694  35.781  1.00  0.00           P  
ATOM   1860  OP1 U      59     -11.038  10.538  35.020  1.00  0.00           O  
ATOM   1861  OP2 U      59     -11.358  12.882  35.985  1.00  0.00           O  
ATOM   1862  O5' U      59     -10.042  11.165  37.261  1.00  0.00           O  
ATOM   1863  C5' U      59      -9.366   9.928  37.468  1.00  0.00           C  
ATOM   1864  H5' U      59      -8.496   9.873  36.816  1.00  0.00           H  
ATOM   1865 H5'' U      59     -10.026   9.103  37.195  1.00  0.00           H  
ATOM   1866  C4' U      59      -8.899   9.717  38.929  1.00  0.00           C  
ATOM   1867  H4' U      59      -8.262   8.830  38.950  1.00  0.00           H  
ATOM   1868  O4' U      59      -8.163  10.850  39.409  1.00  0.00           O  
ATOM   1869  C1' U      59      -8.865  11.413  40.514  1.00  0.00           C  
ATOM   1870  H1' U      59      -8.435  11.007  41.431  1.00  0.00           H  
ATOM   1871  N1  U      59      -8.845  12.899  40.543  1.00  0.00           N  
ATOM   1872  C6  U      59      -9.196  13.631  39.431  1.00  0.00           C  
ATOM   1873  H6  U      59      -9.319  13.128  38.484  1.00  0.00           H  
ATOM   1874  C5  U      59      -9.416  14.965  39.521  1.00  0.00           C  
ATOM   1875  H5  U      59      -9.688  15.522  38.640  1.00  0.00           H  
ATOM   1876  C4  U      59      -9.317  15.671  40.781  1.00  0.00           C  
ATOM   1877  O4  U      59      -9.517  16.871  40.950  1.00  0.00           O  
ATOM   1878  N3  U      59      -8.948  14.879  41.846  1.00  0.00           N  
ATOM   1879  H3  U      59      -8.804  15.339  42.727  1.00  0.00           H  
ATOM   1880  C2  U      59      -8.677  13.527  41.784  1.00  0.00           C  
ATOM   1881  O2  U      59      -8.318  12.934  42.802  1.00  0.00           O  
ATOM   1882  C3' U      59     -10.077   9.506  39.897  1.00  0.00           C  
ATOM   1883  H3' U      59     -10.959   9.157  39.356  1.00  0.00           H  
ATOM   1884  C2' U      59     -10.310  10.923  40.426  1.00  0.00           C  
ATOM   1885  H2' U      59     -10.845  11.497  39.670  1.00  0.00           H  
ATOM   1886  O2' U      59     -11.019  10.976  41.668  1.00  0.00           O  
ATOM   1887 HO2' U      59     -10.880  11.830  42.113  1.00  0.00           H  
ATOM   1888  O3' U      59      -9.718   8.622  40.962  1.00  0.00           O  
ATOM   1889  P   C      60     -10.487   7.218  41.131  1.00  0.00           P  
ATOM   1890  OP1 C      60     -10.104   6.649  42.457  1.00  0.00           O  
ATOM   1891  OP2 C      60     -10.203   6.416  39.908  1.00  0.00           O  
ATOM   1892  O5' C      60     -12.070   7.616  41.138  1.00  0.00           O  
ATOM   1893  C5' C      60     -12.884   7.544  42.306  1.00  0.00           C  
ATOM   1894  H5' C      60     -12.528   8.249  43.060  1.00  0.00           H  
ATOM   1895 H5'' C      60     -12.811   6.537  42.721  1.00  0.00           H  
ATOM   1896  C4' C      60     -14.377   7.819  42.021  1.00  0.00           C  
ATOM   1897  H4' C      60     -14.955   7.473  42.879  1.00  0.00           H  
ATOM   1898  O4' C      60     -14.690   9.198  41.825  1.00  0.00           O  
ATOM   1899  C1' C      60     -15.705   9.306  40.824  1.00  0.00           C  
ATOM   1900  H1' C      60     -16.565   9.842  41.231  1.00  0.00           H  
ATOM   1901  N1  C      60     -15.216  10.057  39.629  1.00  0.00           N  
ATOM   1902  C6  C      60     -13.877  10.224  39.375  1.00  0.00           C  
ATOM   1903  H6  C      60     -13.142   9.777  40.034  1.00  0.00           H  
ATOM   1904  C5  C      60     -13.476  10.965  38.316  1.00  0.00           C  
ATOM   1905  H5  C      60     -12.431  11.110  38.123  1.00  0.00           H  
ATOM   1906  C4  C      60     -14.479  11.558  37.503  1.00  0.00           C  
ATOM   1907  N4  C      60     -14.132  12.288  36.480  1.00  0.00           N  
ATOM   1908  H41 C      60     -14.861  12.744  35.949  1.00  0.00           H  
ATOM   1909  H42 C      60     -13.144  12.470  36.312  1.00  0.00           H  
ATOM   1910  N3  C      60     -15.773  11.402  37.719  1.00  0.00           N  
ATOM   1911  C2  C      60     -16.161  10.651  38.777  1.00  0.00           C  
ATOM   1912  O2  C      60     -17.374  10.514  38.952  1.00  0.00           O  
ATOM   1913  C3' C      60     -14.893   7.066  40.790  1.00  0.00           C  
ATOM   1914  H3' C      60     -14.189   7.206  39.968  1.00  0.00           H  
ATOM   1915  C2' C      60     -16.156   7.882  40.462  1.00  0.00           C  
ATOM   1916  H2' C      60     -16.397   7.802  39.401  1.00  0.00           H  
ATOM   1917  O2' C      60     -17.292   7.571  41.274  1.00  0.00           O  
ATOM   1918 HO2' C      60     -18.067   7.418  40.701  1.00  0.00           H  
ATOM   1919  O3' C      60     -15.089   5.675  41.044  1.00  0.00           O  
ATOM   1920  P   C      61     -15.024   4.599  39.838  1.00  0.00           P  
ATOM   1921  OP1 C      61     -15.210   3.242  40.431  1.00  0.00           O  
ATOM   1922  OP2 C      61     -13.799   4.850  39.028  1.00  0.00           O  
ATOM   1923  O5' C      61     -16.303   4.952  38.913  1.00  0.00           O  
ATOM   1924  C5' C      61     -17.622   4.622  39.321  1.00  0.00           C  
ATOM   1925  H5' C      61     -17.831   5.059  40.298  1.00  0.00           H  
ATOM   1926 H5'' C      61     -17.711   3.538  39.410  1.00  0.00           H  
ATOM   1927  C4' C      61     -18.678   5.112  38.318  1.00  0.00           C  
ATOM   1928  H4' C      61     -19.661   4.786  38.661  1.00  0.00           H  
ATOM   1929  O4' C      61     -18.693   6.533  38.180  1.00  0.00           O  
ATOM   1930  C1' C      61     -19.047   6.853  36.834  1.00  0.00           C  
ATOM   1931  H1' C      61     -19.971   7.436  36.835  1.00  0.00           H  
ATOM   1932  N1  C      61     -17.985   7.657  36.158  1.00  0.00           N  
ATOM   1933  C6  C      61     -16.672   7.625  36.564  1.00  0.00           C  
ATOM   1934  H6  C      61     -16.368   6.932  37.337  1.00  0.00           H  
ATOM   1935  C5  C      61     -15.768   8.471  36.011  1.00  0.00           C  
ATOM   1936  H5  C      61     -14.741   8.458  36.344  1.00  0.00           H  
ATOM   1937  C4  C      61     -16.236   9.354  34.997  1.00  0.00           C  
ATOM   1938  N4  C      61     -15.436  10.217  34.442  1.00  0.00           N  
ATOM   1939  H41 C      61     -15.817  10.792  33.700  1.00  0.00           H  
ATOM   1940  H42 C      61     -14.502  10.340  34.787  1.00  0.00           H  
ATOM   1941  N3  C      61     -17.472   9.347  34.541  1.00  0.00           N  
ATOM   1942  C2  C      61     -18.362   8.500  35.103  1.00  0.00           C  
ATOM   1943  O2  C      61     -19.504   8.503  34.641  1.00  0.00           O  
ATOM   1944  C3' C      61     -18.455   4.545  36.914  1.00  0.00           C  
ATOM   1945  H3' C      61     -17.409   4.689  36.637  1.00  0.00           H  
ATOM   1946  C2' C      61     -19.310   5.531  36.101  1.00  0.00           C  
ATOM   1947  H2' C      61     -18.958   5.573  35.071  1.00  0.00           H  
ATOM   1948  O2' C      61     -20.718   5.277  36.165  1.00  0.00           O  
ATOM   1949 HO2' C      61     -21.150   5.625  35.362  1.00  0.00           H  
ATOM   1950  O3' C      61     -18.814   3.169  36.796  1.00  0.00           O  
ATOM   1951  P   C      62     -18.161   2.241  35.642  1.00  0.00           P  
ATOM   1952  OP1 C      62     -18.763   0.882  35.759  1.00  0.00           O  
ATOM   1953  OP2 C      62     -16.678   2.362  35.722  1.00  0.00           O  
ATOM   1954  O5' C      62     -18.635   2.906  34.243  1.00  0.00           O  
ATOM   1955  C5' C      62     -19.990   2.835  33.820  1.00  0.00           C  
ATOM   1956  H5' C      62     -20.647   3.137  34.636  1.00  0.00           H  
ATOM   1957 H5'' C      62     -20.233   1.804  33.558  1.00  0.00           H  
ATOM   1958  C4' C      62     -20.279   3.733  32.606  1.00  0.00           C  
ATOM   1959  H4' C      62     -21.338   3.647  32.354  1.00  0.00           H  
ATOM   1960  O4' C      62     -19.986   5.106  32.860  1.00  0.00           O  
ATOM   1961  C1' C      62     -19.522   5.705  31.654  1.00  0.00           C  
ATOM   1962  H1' C      62     -20.202   6.514  31.376  1.00  0.00           H  
ATOM   1963  N1  C      62     -18.152   6.281  31.800  1.00  0.00           N  
ATOM   1964  C6  C      62     -17.251   5.838  32.738  1.00  0.00           C  
ATOM   1965  H6  C      62     -17.505   4.999  33.373  1.00  0.00           H  
ATOM   1966  C5  C      62     -16.051   6.459  32.873  1.00  0.00           C  
ATOM   1967  H5  C      62     -15.348   6.117  33.618  1.00  0.00           H  
ATOM   1968  C4  C      62     -15.776   7.555  32.005  1.00  0.00           C  
ATOM   1969  N4  C      62     -14.646   8.200  32.072  1.00  0.00           N  
ATOM   1970  H41 C      62     -14.517   8.991  31.449  1.00  0.00           H  
ATOM   1971  H42 C      62     -13.968   7.962  32.772  1.00  0.00           H  
ATOM   1972  N3  C      62     -16.608   7.964  31.072  1.00  0.00           N  
ATOM   1973  C2  C      62     -17.796   7.331  30.946  1.00  0.00           C  
ATOM   1974  O2  C      62     -18.539   7.715  30.045  1.00  0.00           O  
ATOM   1975  C3' C      62     -19.471   3.337  31.368  1.00  0.00           C  
ATOM   1976  H3' C      62     -18.429   3.192  31.661  1.00  0.00           H  
ATOM   1977  C2' C      62     -19.580   4.638  30.554  1.00  0.00           C  
ATOM   1978  H2' C      62     -18.740   4.732  29.867  1.00  0.00           H  
ATOM   1979  O2' C      62     -20.826   4.808  29.873  1.00  0.00           O  
ATOM   1980 HO2' C      62     -20.655   5.121  28.966  1.00  0.00           H  
ATOM   1981  O3' C      62     -19.981   2.166  30.731  1.00  0.00           O  
ATOM   1982  P   C      63     -19.050   1.276  29.753  1.00  0.00           P  
ATOM   1983  OP1 C      63     -19.859   0.105  29.306  1.00  0.00           O  
ATOM   1984  OP2 C      63     -17.757   1.015  30.447  1.00  0.00           O  
ATOM   1985  O5' C      63     -18.739   2.216  28.471  1.00  0.00           O  
ATOM   1986  C5' C      63     -19.740   2.510  27.506  1.00  0.00           C  
ATOM   1987  H5' C      63     -20.649   2.843  28.010  1.00  0.00           H  
ATOM   1988 H5'' C      63     -19.980   1.607  26.942  1.00  0.00           H  
ATOM   1989  C4' C      63     -19.301   3.605  26.521  1.00  0.00           C  
ATOM   1990  H4' C      63     -20.116   3.788  25.819  1.00  0.00           H  
ATOM   1991  O4' C      63     -18.994   4.832  27.190  1.00  0.00           O  
ATOM   1992  C1' C      63     -17.942   5.485  26.484  1.00  0.00           C  
ATOM   1993  H1' C      63     -18.283   6.471  26.157  1.00  0.00           H  
ATOM   1994  N1  C      63     -16.721   5.667  27.320  1.00  0.00           N  
ATOM   1995  C6  C      63     -16.435   4.863  28.397  1.00  0.00           C  
ATOM   1996  H6  C      63     -17.077   4.023  28.623  1.00  0.00           H  
ATOM   1997  C5  C      63     -15.354   5.122  29.173  1.00  0.00           C  
ATOM   1998  H5  C      63     -15.135   4.491  30.021  1.00  0.00           H  
ATOM   1999  C4  C      63     -14.539   6.232  28.807  1.00  0.00           C  
ATOM   2000  N4  C      63     -13.477   6.538  29.500  1.00  0.00           N  
ATOM   2001  H41 C      63     -12.925   7.325  29.177  1.00  0.00           H  
ATOM   2002  H42 C      63     -13.210   5.985  30.293  1.00  0.00           H  
ATOM   2003  N3  C      63     -14.775   6.993  27.759  1.00  0.00           N  
ATOM   2004  C2  C      63     -15.839   6.701  26.980  1.00  0.00           C  
ATOM   2005  O2  C      63     -15.983   7.371  25.956  1.00  0.00           O  
ATOM   2006  C3' C      63     -18.053   3.239  25.708  1.00  0.00           C  
ATOM   2007  H3' C      63     -17.292   2.853  26.388  1.00  0.00           H  
ATOM   2008  C2' C      63     -17.637   4.643  25.242  1.00  0.00           C  
ATOM   2009  H2' C      63     -16.576   4.660  25.004  1.00  0.00           H  
ATOM   2010  O2' C      63     -18.426   5.169  24.170  1.00  0.00           O  
ATOM   2011 HO2' C      63     -17.892   5.802  23.654  1.00  0.00           H  
ATOM   2012  O3' C      63     -18.285   2.308  24.650  1.00  0.00           O  
ATOM   2013  P   G      64     -17.055   1.490  23.981  1.00  0.00           P  
ATOM   2014  OP1 G      64     -17.625   0.626  22.908  1.00  0.00           O  
ATOM   2015  OP2 G      64     -16.287   0.836  25.076  1.00  0.00           O  
ATOM   2016  O5' G      64     -16.077   2.588  23.291  1.00  0.00           O  
ATOM   2017  C5' G      64     -16.481   3.300  22.126  1.00  0.00           C  
ATOM   2018  H5' G      64     -17.496   3.674  22.263  1.00  0.00           H  
ATOM   2019 H5'' G      64     -16.490   2.624  21.270  1.00  0.00           H  
ATOM   2020  C4' G      64     -15.565   4.495  21.806  1.00  0.00           C  
ATOM   2021  H4' G      64     -16.030   5.086  21.015  1.00  0.00           H  
ATOM   2022  O4' G      64     -15.387   5.336  22.945  1.00  0.00           O  
ATOM   2023  C1' G      64     -14.055   5.826  22.963  1.00  0.00           C  
ATOM   2024  H1' G      64     -14.065   6.913  22.887  1.00  0.00           H  
ATOM   2025  N9  G      64     -13.350   5.486  24.220  1.00  0.00           N  
ATOM   2026  C8  G      64     -13.689   4.606  25.219  1.00  0.00           C  
ATOM   2027  H8  G      64     -14.525   3.924  25.134  1.00  0.00           H  
ATOM   2028  N7  G      64     -12.934   4.693  26.285  1.00  0.00           N  
ATOM   2029  C5  G      64     -11.996   5.682  25.954  1.00  0.00           C  
ATOM   2030  C6  G      64     -10.893   6.266  26.686  1.00  0.00           C  
ATOM   2031  O6  G      64     -10.534   6.082  27.851  1.00  0.00           O  
ATOM   2032  N1  G      64     -10.151   7.160  25.940  1.00  0.00           N  
ATOM   2033  H1  G      64      -9.343   7.575  26.374  1.00  0.00           H  
ATOM   2034  C2  G      64     -10.450   7.495  24.664  1.00  0.00           C  
ATOM   2035  N2  G      64      -9.644   8.316  24.051  1.00  0.00           N  
ATOM   2036  H21 G      64      -8.792   8.625  24.514  1.00  0.00           H  
ATOM   2037  H22 G      64      -9.858   8.570  23.102  1.00  0.00           H  
ATOM   2038  N3  G      64     -11.480   7.031  23.970  1.00  0.00           N  
ATOM   2039  C4  G      64     -12.218   6.121  24.667  1.00  0.00           C  
ATOM   2040  C3' G      64     -14.176   4.074  21.312  1.00  0.00           C  
ATOM   2041  H3' G      64     -13.852   3.188  21.861  1.00  0.00           H  
ATOM   2042  C2' G      64     -13.325   5.283  21.736  1.00  0.00           C  
ATOM   2043  H2' G      64     -12.314   4.967  21.991  1.00  0.00           H  
ATOM   2044  O2' G      64     -13.302   6.327  20.767  1.00  0.00           O  
ATOM   2045 HO2' G      64     -12.884   5.965  19.969  1.00  0.00           H  
ATOM   2046  O3' G      64     -14.173   3.848  19.900  1.00  0.00           O  
ATOM   2047  P   U      65     -12.985   3.031  19.175  1.00  0.00           P  
ATOM   2048  OP1 U      65     -13.330   2.933  17.729  1.00  0.00           O  
ATOM   2049  OP2 U      65     -12.768   1.772  19.939  1.00  0.00           O  
ATOM   2050  O5' U      65     -11.659   3.952  19.349  1.00  0.00           O  
ATOM   2051  C5' U      65     -11.238   4.919  18.392  1.00  0.00           C  
ATOM   2052  H5' U      65     -11.965   5.729  18.318  1.00  0.00           H  
ATOM   2053 H5'' U      65     -11.155   4.448  17.411  1.00  0.00           H  
ATOM   2054  C4' U      65      -9.857   5.504  18.755  1.00  0.00           C  
ATOM   2055  H4' U      65      -9.579   6.246  18.005  1.00  0.00           H  
ATOM   2056  O4' U      65      -9.851   6.133  20.037  1.00  0.00           O  
ATOM   2057  C1' U      65      -8.601   5.881  20.678  1.00  0.00           C  
ATOM   2058  H1' U      65      -8.109   6.833  20.884  1.00  0.00           H  
ATOM   2059  N1  U      65      -8.792   5.159  21.970  1.00  0.00           N  
ATOM   2060  C6  U      65      -9.765   4.198  22.123  1.00  0.00           C  
ATOM   2061  H6  U      65     -10.336   3.886  21.264  1.00  0.00           H  
ATOM   2062  C5  U      65     -10.044   3.673  23.342  1.00  0.00           C  
ATOM   2063  H5  U      65     -10.833   2.944  23.452  1.00  0.00           H  
ATOM   2064  C4  U      65      -9.310   4.078  24.517  1.00  0.00           C  
ATOM   2065  O4  U      65      -9.541   3.706  25.660  1.00  0.00           O  
ATOM   2066  N3  U      65      -8.285   4.957  24.273  1.00  0.00           N  
ATOM   2067  H3  U      65      -7.693   5.184  25.059  1.00  0.00           H  
ATOM   2068  C2  U      65      -7.976   5.513  23.052  1.00  0.00           C  
ATOM   2069  O2  U      65      -7.014   6.275  22.962  1.00  0.00           O  
ATOM   2070  C3' U      65      -8.762   4.432  18.785  1.00  0.00           C  
ATOM   2071  H3' U      65      -9.152   3.545  19.288  1.00  0.00           H  
ATOM   2072  C2' U      65      -7.720   5.093  19.704  1.00  0.00           C  
ATOM   2073  H2' U      65      -7.140   4.339  20.235  1.00  0.00           H  
ATOM   2074  O2' U      65      -6.864   6.037  19.057  1.00  0.00           O  
ATOM   2075 HO2' U      65      -6.058   5.581  18.754  1.00  0.00           H  
ATOM   2076  O3' U      65      -8.285   4.100  17.482  1.00  0.00           O  
ATOM   2077  P   C      66      -7.735   2.617  17.153  1.00  0.00           P  
ATOM   2078  OP1 C      66      -7.316   2.592  15.722  1.00  0.00           O  
ATOM   2079  OP2 C      66      -8.746   1.624  17.609  1.00  0.00           O  
ATOM   2080  O5' C      66      -6.426   2.458  18.089  1.00  0.00           O  
ATOM   2081  C5' C      66      -5.182   3.048  17.738  1.00  0.00           C  
ATOM   2082  H5' C      66      -5.336   4.084  17.434  1.00  0.00           H  
ATOM   2083 H5'' C      66      -4.753   2.509  16.891  1.00  0.00           H  
ATOM   2084  C4' C      66      -4.178   3.023  18.901  1.00  0.00           C  
ATOM   2085  H4' C      66      -3.245   3.481  18.565  1.00  0.00           H  
ATOM   2086  O4' C      66      -4.659   3.746  20.036  1.00  0.00           O  
ATOM   2087  C1' C      66      -4.157   3.126  21.219  1.00  0.00           C  
ATOM   2088  H1' C      66      -3.566   3.851  21.785  1.00  0.00           H  
ATOM   2089  N1  C      66      -5.261   2.614  22.086  1.00  0.00           N  
ATOM   2090  C6  C      66      -6.416   2.079  21.566  1.00  0.00           C  
ATOM   2091  H6  C      66      -6.566   2.068  20.495  1.00  0.00           H  
ATOM   2092  C5  C      66      -7.365   1.565  22.385  1.00  0.00           C  
ATOM   2093  H5  C      66      -8.268   1.146  21.969  1.00  0.00           H  
ATOM   2094  C4  C      66      -7.105   1.595  23.782  1.00  0.00           C  
ATOM   2095  N4  C      66      -7.966   1.113  24.632  1.00  0.00           N  
ATOM   2096  H41 C      66      -7.746   1.198  25.618  1.00  0.00           H  
ATOM   2097  H42 C      66      -8.823   0.702  24.310  1.00  0.00           H  
ATOM   2098  N3  C      66      -6.013   2.114  24.303  1.00  0.00           N  
ATOM   2099  C2  C      66      -5.068   2.608  23.474  1.00  0.00           C  
ATOM   2100  O2  C      66      -4.032   3.027  23.992  1.00  0.00           O  
ATOM   2101  C3' C      66      -3.855   1.616  19.413  1.00  0.00           C  
ATOM   2102  H3' C      66      -4.793   1.088  19.586  1.00  0.00           H  
ATOM   2103  C2' C      66      -3.236   1.983  20.774  1.00  0.00           C  
ATOM   2104  H2' C      66      -3.288   1.139  21.461  1.00  0.00           H  
ATOM   2105  O2' C      66      -1.906   2.504  20.697  1.00  0.00           O  
ATOM   2106 HO2' C      66      -1.379   2.169  21.447  1.00  0.00           H  
ATOM   2107  O3' C      66      -3.026   0.844  18.549  1.00  0.00           O  
ATOM   2108  P   G      67      -2.939  -0.764  18.718  1.00  0.00           P  
ATOM   2109  OP1 G      67      -2.073  -1.286  17.622  1.00  0.00           O  
ATOM   2110  OP2 G      67      -4.323  -1.300  18.834  1.00  0.00           O  
ATOM   2111  O5' G      67      -2.193  -1.012  20.136  1.00  0.00           O  
ATOM   2112  C5' G      67      -0.809  -0.728  20.291  1.00  0.00           C  
ATOM   2113  H5' G      67      -0.603   0.287  19.950  1.00  0.00           H  
ATOM   2114 H5'' G      67      -0.228  -1.413  19.672  1.00  0.00           H  
ATOM   2115  C4' G      67      -0.329  -0.858  21.745  1.00  0.00           C  
ATOM   2116  H4' G      67       0.725  -0.578  21.786  1.00  0.00           H  
ATOM   2117  O4' G      67      -1.056  -0.012  22.638  1.00  0.00           O  
ATOM   2118  C1' G      67      -1.191  -0.683  23.889  1.00  0.00           C  
ATOM   2119  H1' G      67      -0.800  -0.062  24.698  1.00  0.00           H  
ATOM   2120  N9  G      67      -2.614  -0.974  24.184  1.00  0.00           N  
ATOM   2121  C8  G      67      -3.702  -0.948  23.346  1.00  0.00           C  
ATOM   2122  H8  G      67      -3.613  -0.766  22.284  1.00  0.00           H  
ATOM   2123  N7  G      67      -4.847  -1.143  23.946  1.00  0.00           N  
ATOM   2124  C5  G      67      -4.487  -1.365  25.280  1.00  0.00           C  
ATOM   2125  C6  G      67      -5.272  -1.661  26.453  1.00  0.00           C  
ATOM   2126  O6  G      67      -6.490  -1.742  26.593  1.00  0.00           O  
ATOM   2127  N1  G      67      -4.513  -1.893  27.576  1.00  0.00           N  
ATOM   2128  H1  G      67      -4.991  -2.194  28.405  1.00  0.00           H  
ATOM   2129  C2  G      67      -3.164  -1.836  27.603  1.00  0.00           C  
ATOM   2130  N2  G      67      -2.593  -2.187  28.727  1.00  0.00           N  
ATOM   2131  H21 G      67      -3.142  -2.495  29.517  1.00  0.00           H  
ATOM   2132  H22 G      67      -1.585  -2.184  28.757  1.00  0.00           H  
ATOM   2133  N3  G      67      -2.396  -1.521  26.564  1.00  0.00           N  
ATOM   2134  C4  G      67      -3.117  -1.301  25.422  1.00  0.00           C  
ATOM   2135  C3' G      67      -0.454  -2.279  22.300  1.00  0.00           C  
ATOM   2136  H3' G      67      -1.449  -2.664  22.063  1.00  0.00           H  
ATOM   2137  C2' G      67      -0.377  -1.980  23.808  1.00  0.00           C  
ATOM   2138  H2' G      67      -0.847  -2.780  24.383  1.00  0.00           H  
ATOM   2139  O2' G      67       0.946  -1.701  24.284  1.00  0.00           O  
ATOM   2140 HO2' G      67       0.966  -1.750  25.259  1.00  0.00           H  
ATOM   2141  O3' G      67       0.554  -3.169  21.825  1.00  0.00           O  
ATOM   2142  P   C      68       0.291  -4.763  21.799  1.00  0.00           P  
ATOM   2143  OP1 C      68       1.577  -5.427  21.439  1.00  0.00           O  
ATOM   2144  OP2 C      68      -0.895  -5.015  20.933  1.00  0.00           O  
ATOM   2145  O5' C      68      -0.110  -5.169  23.318  1.00  0.00           O  
ATOM   2146  C5' C      68       0.859  -5.221  24.359  1.00  0.00           C  
ATOM   2147  H5' C      68       1.353  -4.255  24.459  1.00  0.00           H  
ATOM   2148 H5'' C      68       1.621  -5.959  24.104  1.00  0.00           H  
ATOM   2149  C4' C      68       0.255  -5.612  25.720  1.00  0.00           C  
ATOM   2150  H4' C      68       1.062  -5.676  26.452  1.00  0.00           H  
ATOM   2151  O4' C      68      -0.718  -4.686  26.205  1.00  0.00           O  
ATOM   2152  C1' C      68      -1.709  -5.407  26.937  1.00  0.00           C  
ATOM   2153  H1' C      68      -1.729  -5.054  27.971  1.00  0.00           H  
ATOM   2154  N1  C      68      -3.069  -5.228  26.347  1.00  0.00           N  
ATOM   2155  C6  C      68      -3.255  -4.938  25.017  1.00  0.00           C  
ATOM   2156  H6  C      68      -2.397  -4.846  24.362  1.00  0.00           H  
ATOM   2157  C5  C      68      -4.506  -4.758  24.527  1.00  0.00           C  
ATOM   2158  H5  C      68      -4.647  -4.522  23.484  1.00  0.00           H  
ATOM   2159  C4  C      68      -5.592  -4.894  25.436  1.00  0.00           C  
ATOM   2160  N4  C      68      -6.818  -4.709  25.035  1.00  0.00           N  
ATOM   2161  H41 C      68      -7.554  -4.785  25.729  1.00  0.00           H  
ATOM   2162  H42 C      68      -7.007  -4.469  24.079  1.00  0.00           H  
ATOM   2163  N3  C      68      -5.437  -5.175  26.714  1.00  0.00           N  
ATOM   2164  C2  C      68      -4.184  -5.364  27.187  1.00  0.00           C  
ATOM   2165  O2  C      68      -4.077  -5.654  28.378  1.00  0.00           O  
ATOM   2166  C3' C      68      -0.440  -6.973  25.671  1.00  0.00           C  
ATOM   2167  H3' C      68      -1.107  -6.993  24.807  1.00  0.00           H  
ATOM   2168  C2' C      68      -1.297  -6.886  26.945  1.00  0.00           C  
ATOM   2169  H2' C      68      -2.169  -7.535  26.873  1.00  0.00           H  
ATOM   2170  O2' C      68      -0.590  -7.120  28.162  1.00  0.00           O  
ATOM   2171 HO2' C      68      -0.616  -8.073  28.364  1.00  0.00           H  
ATOM   2172  O3' C      68       0.491  -8.052  25.612  1.00  0.00           O  
ATOM   2173  P   G      69       0.093  -9.452  24.913  1.00  0.00           P  
ATOM   2174  OP1 G      69       1.308 -10.315  24.890  1.00  0.00           O  
ATOM   2175  OP2 G      69      -0.602  -9.175  23.626  1.00  0.00           O  
ATOM   2176  O5' G      69      -0.983 -10.084  25.935  1.00  0.00           O  
ATOM   2177  C5' G      69      -0.568 -10.658  27.165  1.00  0.00           C  
ATOM   2178  H5' G      69       0.103  -9.974  27.687  1.00  0.00           H  
ATOM   2179 H5'' G      69      -0.023 -11.583  26.970  1.00  0.00           H  
ATOM   2180  C4' G      69      -1.757 -10.970  28.081  1.00  0.00           C  
ATOM   2181  H4' G      69      -1.380 -11.412  29.004  1.00  0.00           H  
ATOM   2182  O4' G      69      -2.503  -9.797  28.406  1.00  0.00           O  
ATOM   2183  C1' G      69      -3.873 -10.164  28.540  1.00  0.00           C  
ATOM   2184  H1' G      69      -4.254  -9.881  29.523  1.00  0.00           H  
ATOM   2185  N9  G      69      -4.708  -9.504  27.509  1.00  0.00           N  
ATOM   2186  C8  G      69      -4.355  -9.016  26.274  1.00  0.00           C  
ATOM   2187  H8  G      69      -3.341  -9.064  25.898  1.00  0.00           H  
ATOM   2188  N7  G      69      -5.344  -8.485  25.604  1.00  0.00           N  
ATOM   2189  C5  G      69      -6.452  -8.679  26.440  1.00  0.00           C  
ATOM   2190  C6  G      69      -7.851  -8.368  26.275  1.00  0.00           C  
ATOM   2191  O6  G      69      -8.423  -7.801  25.347  1.00  0.00           O  
ATOM   2192  N1  G      69      -8.639  -8.785  27.327  1.00  0.00           N  
ATOM   2193  H1  G      69      -9.631  -8.623  27.268  1.00  0.00           H  
ATOM   2194  C2  G      69      -8.156  -9.421  28.418  1.00  0.00           C  
ATOM   2195  N2  G      69      -9.023  -9.792  29.320  1.00  0.00           N  
ATOM   2196  H21 G      69     -10.021  -9.652  29.179  1.00  0.00           H  
ATOM   2197  H22 G      69      -8.674 -10.250  30.145  1.00  0.00           H  
ATOM   2198  N3  G      69      -6.874  -9.706  28.631  1.00  0.00           N  
ATOM   2199  C4  G      69      -6.067  -9.315  27.601  1.00  0.00           C  
ATOM   2200  C3' G      69      -2.759 -11.948  27.461  1.00  0.00           C  
ATOM   2201  H3' G      69      -3.006 -11.602  26.456  1.00  0.00           H  
ATOM   2202  C2' G      69      -3.959 -11.685  28.385  1.00  0.00           C  
ATOM   2203  H2' G      69      -4.890 -11.976  27.901  1.00  0.00           H  
ATOM   2204  O2' G      69      -3.848 -12.266  29.687  1.00  0.00           O  
ATOM   2205 HO2' G      69      -4.687 -12.712  29.909  1.00  0.00           H  
ATOM   2206  O3' G      69      -2.304 -13.299  27.417  1.00  0.00           O  
ATOM   2207  P   G      70      -2.996 -14.373  26.423  1.00  0.00           P  
ATOM   2208  OP1 G      70      -2.259 -15.660  26.569  1.00  0.00           O  
ATOM   2209  OP2 G      70      -3.083 -13.763  25.067  1.00  0.00           O  
ATOM   2210  O5' G      70      -4.510 -14.569  26.974  1.00  0.00           O  
ATOM   2211  C5' G      70      -4.764 -15.225  28.210  1.00  0.00           C  
ATOM   2212  H5' G      70      -4.107 -14.818  28.980  1.00  0.00           H  
ATOM   2213 H5'' G      70      -4.538 -16.288  28.110  1.00  0.00           H  
ATOM   2214  C4' G      70      -6.222 -15.073  28.684  1.00  0.00           C  
ATOM   2215  H4' G      70      -6.304 -15.509  29.681  1.00  0.00           H  
ATOM   2216  O4' G      70      -6.627 -13.705  28.763  1.00  0.00           O  
ATOM   2217  C1' G      70      -7.977 -13.595  28.319  1.00  0.00           C  
ATOM   2218  H1' G      70      -8.585 -13.089  29.071  1.00  0.00           H  
ATOM   2219  N9  G      70      -8.069 -12.815  27.060  1.00  0.00           N  
ATOM   2220  C8  G      70      -7.075 -12.437  26.190  1.00  0.00           C  
ATOM   2221  H8  G      70      -6.043 -12.726  26.326  1.00  0.00           H  
ATOM   2222  N7  G      70      -7.480 -11.688  25.200  1.00  0.00           N  
ATOM   2223  C5  G      70      -8.862 -11.597  25.400  1.00  0.00           C  
ATOM   2224  C6  G      70      -9.896 -10.936  24.644  1.00  0.00           C  
ATOM   2225  O6  G      70      -9.800 -10.246  23.629  1.00  0.00           O  
ATOM   2226  N1  G      70     -11.161 -11.131  25.155  1.00  0.00           N  
ATOM   2227  H1  G      70     -11.930 -10.708  24.663  1.00  0.00           H  
ATOM   2228  C2  G      70     -11.416 -11.847  26.275  1.00  0.00           C  
ATOM   2229  N2  G      70     -12.673 -11.996  26.603  1.00  0.00           N  
ATOM   2230  H21 G      70     -13.407 -11.626  26.003  1.00  0.00           H  
ATOM   2231  H22 G      70     -12.886 -12.548  27.416  1.00  0.00           H  
ATOM   2232  N3  G      70     -10.495 -12.446  27.027  1.00  0.00           N  
ATOM   2233  C4  G      70      -9.229 -12.293  26.532  1.00  0.00           C  
ATOM   2234  C3' G      70      -7.235 -15.787  27.780  1.00  0.00           C  
ATOM   2235  H3' G      70      -6.969 -15.602  26.738  1.00  0.00           H  
ATOM   2236  C2' G      70      -8.519 -15.013  28.119  1.00  0.00           C  
ATOM   2237  H2' G      70      -9.224 -15.051  27.287  1.00  0.00           H  
ATOM   2238  O2' G      70      -9.150 -15.413  29.336  1.00  0.00           O  
ATOM   2239 HO2' G      70      -9.541 -16.299  29.215  1.00  0.00           H  
ATOM   2240  O3' G      70      -7.325 -17.182  28.060  1.00  0.00           O  
ATOM   2241  P   A      71      -7.583 -18.263  26.883  1.00  0.00           P  
ATOM   2242  OP1 A      71      -7.460 -19.612  27.510  1.00  0.00           O  
ATOM   2243  OP2 A      71      -6.678 -17.929  25.747  1.00  0.00           O  
ATOM   2244  O5' A      71      -9.122 -18.029  26.397  1.00  0.00           O  
ATOM   2245  C5' A      71     -10.214 -18.665  27.055  1.00  0.00           C  
ATOM   2246  H5' A      71     -10.187 -18.406  28.115  1.00  0.00           H  
ATOM   2247 H5'' A      71     -10.112 -19.747  26.978  1.00  0.00           H  
ATOM   2248  C4' A      71     -11.599 -18.268  26.506  1.00  0.00           C  
ATOM   2249  H4' A      71     -12.348 -18.789  27.105  1.00  0.00           H  
ATOM   2250  O4' A      71     -11.796 -16.864  26.703  1.00  0.00           O  
ATOM   2251  C1' A      71     -12.561 -16.344  25.623  1.00  0.00           C  
ATOM   2252  H1' A      71     -13.418 -15.781  26.001  1.00  0.00           H  
ATOM   2253  N9  A      71     -11.745 -15.439  24.780  1.00  0.00           N  
ATOM   2254  C8  A      71     -10.379 -15.319  24.693  1.00  0.00           C  
ATOM   2255  H8  A      71      -9.705 -15.898  25.309  1.00  0.00           H  
ATOM   2256  N7  A      71      -9.966 -14.452  23.805  1.00  0.00           N  
ATOM   2257  C5  A      71     -11.164 -13.974  23.252  1.00  0.00           C  
ATOM   2258  C6  A      71     -11.496 -13.056  22.226  1.00  0.00           C  
ATOM   2259  N6  A      71     -10.615 -12.402  21.494  1.00  0.00           N  
ATOM   2260  H61 A      71     -10.946 -11.697  20.848  1.00  0.00           H  
ATOM   2261  H62 A      71      -9.633 -12.513  21.694  1.00  0.00           H  
ATOM   2262  N1  A      71     -12.766 -12.792  21.913  1.00  0.00           N  
ATOM   2263  C2  A      71     -13.713 -13.421  22.600  1.00  0.00           C  
ATOM   2264  H2  A      71     -14.733 -13.186  22.327  1.00  0.00           H  
ATOM   2265  N3  A      71     -13.561 -14.315  23.574  1.00  0.00           N  
ATOM   2266  C4  A      71     -12.249 -14.551  23.856  1.00  0.00           C  
ATOM   2267  C3' A      71     -11.917 -18.578  25.021  1.00  0.00           C  
ATOM   2268  H3' A      71     -11.068 -18.310  24.388  1.00  0.00           H  
ATOM   2269  C2' A      71     -13.050 -17.548  24.810  1.00  0.00           C  
ATOM   2270  H2' A      71     -13.140 -17.303  23.748  1.00  0.00           H  
ATOM   2271  O2' A      71     -14.318 -17.955  25.348  1.00  0.00           O  
ATOM   2272 HO2' A      71     -15.027 -17.364  25.027  1.00  0.00           H  
ATOM   2273  O3' A      71     -12.409 -19.893  24.710  1.00  0.00           O  
ATOM   2274  P   G      72     -11.502 -21.069  24.031  1.00  0.00           P  
ATOM   2275  OP1 G      72     -12.142 -22.361  24.414  1.00  0.00           O  
ATOM   2276  OP2 G      72     -10.091 -20.855  24.447  1.00  0.00           O  
ATOM   2277  O5' G      72     -11.563 -20.901  22.391  1.00  0.00           O  
ATOM   2278  C5' G      72     -12.723 -21.218  21.617  1.00  0.00           C  
ATOM   2279  H5' G      72     -13.582 -20.769  22.118  1.00  0.00           H  
ATOM   2280 H5'' G      72     -12.888 -22.287  21.633  1.00  0.00           H  
ATOM   2281  C4' G      72     -12.770 -20.725  20.135  1.00  0.00           C  
ATOM   2282  H4' G      72     -13.773 -20.977  19.796  1.00  0.00           H  
ATOM   2283  O4' G      72     -12.717 -19.295  20.160  1.00  0.00           O  
ATOM   2284  C1' G      72     -11.800 -18.827  19.183  1.00  0.00           C  
ATOM   2285  H1' G      72     -12.274 -18.023  18.619  1.00  0.00           H  
ATOM   2286  N9  G      72     -10.580 -18.243  19.796  1.00  0.00           N  
ATOM   2287  C8  G      72     -10.040 -18.439  21.042  1.00  0.00           C  
ATOM   2288  H8  G      72     -10.381 -19.198  21.714  1.00  0.00           H  
ATOM   2289  N7  G      72      -9.113 -17.587  21.380  1.00  0.00           N  
ATOM   2290  C5  G      72      -9.008 -16.762  20.258  1.00  0.00           C  
ATOM   2291  C6  G      72      -8.199 -15.600  20.005  1.00  0.00           C  
ATOM   2292  O6  G      72      -7.378 -15.042  20.736  1.00  0.00           O  
ATOM   2293  N1  G      72      -8.414 -15.042  18.757  1.00  0.00           N  
ATOM   2294  H1  G      72      -7.882 -14.226  18.525  1.00  0.00           H  
ATOM   2295  C2  G      72      -9.299 -15.545  17.855  1.00  0.00           C  
ATOM   2296  N2  G      72      -9.442 -14.907  16.722  1.00  0.00           N  
ATOM   2297  H21 G      72      -8.912 -14.074  16.513  1.00  0.00           H  
ATOM   2298  H22 G      72     -10.114 -15.277  16.065  1.00  0.00           H  
ATOM   2299  N3  G      72     -10.074 -16.608  18.051  1.00  0.00           N  
ATOM   2300  C4  G      72      -9.881 -17.178  19.276  1.00  0.00           C  
ATOM   2301  C3' G      72     -11.821 -21.257  19.003  1.00  0.00           C  
ATOM   2302  H3' G      72     -10.886 -21.604  19.439  1.00  0.00           H  
ATOM   2303  C2' G      72     -11.533 -19.964  18.194  1.00  0.00           C  
ATOM   2304  H2' G      72     -10.491 -19.949  17.862  1.00  0.00           H  
ATOM   2305  O2' G      72     -12.414 -19.717  17.088  1.00  0.00           O  
ATOM   2306 HO2' G      72     -11.886 -19.628  16.273  1.00  0.00           H  
ATOM   2307  O3' G      72     -12.441 -22.268  18.183  1.00  0.00           O  
ATOM   2308  P   C      73     -11.734 -23.122  16.961  1.00  0.00           P  
ATOM   2309  OP1 C      73     -12.625 -23.086  15.764  1.00  0.00           O  
ATOM   2310  OP2 C      73     -11.264 -24.459  17.418  1.00  0.00           O  
ATOM   2311  O5' C      73     -10.450 -22.339  16.493  1.00  0.00           O  
ATOM   2312  C5' C      73     -10.207 -22.227  15.114  1.00  0.00           C  
ATOM   2313  H5' C      73     -10.999 -21.636  14.663  1.00  0.00           H  
ATOM   2314 H5'' C      73     -10.190 -23.212  14.658  1.00  0.00           H  
ATOM   2315  C4' C      73      -8.902 -21.545  14.807  1.00  0.00           C  
ATOM   2316  H4' C      73      -8.758 -21.577  13.722  1.00  0.00           H  
ATOM   2317  O4' C      73      -8.954 -20.188  15.241  1.00  0.00           O  
ATOM   2318  C1' C      73      -7.623 -19.791  15.496  1.00  0.00           C  
ATOM   2319  H1' C      73      -7.397 -18.963  14.823  1.00  0.00           H  
ATOM   2320  N1  C      73      -7.467 -19.345  16.917  1.00  0.00           N  
ATOM   2321  C6  C      73      -7.868 -20.119  17.984  1.00  0.00           C  
ATOM   2322  H6  C      73      -8.587 -20.911  17.848  1.00  0.00           H  
ATOM   2323  C5  C      73      -7.347 -19.912  19.213  1.00  0.00           C  
ATOM   2324  H5  C      73      -7.622 -20.552  20.041  1.00  0.00           H  
ATOM   2325  C4  C      73      -6.432 -18.835  19.348  1.00  0.00           C  
ATOM   2326  N4  C      73      -5.802 -18.633  20.473  1.00  0.00           N  
ATOM   2327  H41 C      73      -5.162 -17.860  20.522  1.00  0.00           H  
ATOM   2328  H42 C      73      -5.953 -19.248  21.255  1.00  0.00           H  
ATOM   2329  N3  C      73      -6.145 -17.991  18.377  1.00  0.00           N  
ATOM   2330  C2  C      73      -6.686 -18.212  17.156  1.00  0.00           C  
ATOM   2331  O2  C      73      -6.443 -17.395  16.265  1.00  0.00           O  
ATOM   2332  C3' C      73      -7.684 -22.159  15.512  1.00  0.00           C  
ATOM   2333  H3' C      73      -7.861 -22.143  16.578  1.00  0.00           H  
ATOM   2334  C2' C      73      -6.716 -21.007  15.160  1.00  0.00           C  
ATOM   2335  H2' C      73      -5.828 -21.031  15.794  1.00  0.00           H  
ATOM   2336  O2' C      73      -6.358 -20.988  13.767  1.00  0.00           O  
ATOM   2337 HO2' C      73      -6.088 -20.092  13.482  1.00  0.00           H  
ATOM   2338  O3' C      73      -7.380 -23.523  15.218  1.00  0.00           O  
ATOM   2339  P   C      74      -6.593 -24.462  16.305  1.00  0.00           P  
ATOM   2340  OP1 C      74      -6.933 -25.870  15.945  1.00  0.00           O  
ATOM   2341  OP2 C      74      -5.158 -24.072  16.224  1.00  0.00           O  
ATOM   2342  O5' C      74      -7.084 -24.222  17.874  1.00  0.00           O  
ATOM   2343  C5' C      74      -8.453 -24.309  18.281  1.00  0.00           C  
ATOM   2344  H5' C      74      -8.947 -24.916  17.533  1.00  0.00           H  
ATOM   2345 H5'' C      74      -8.862 -23.305  18.217  1.00  0.00           H  
ATOM   2346  C4' C      74      -8.852 -24.912  19.666  1.00  0.00           C  
ATOM   2347  H4' C      74      -9.466 -25.790  19.467  1.00  0.00           H  
ATOM   2348  O4' C      74      -7.719 -25.339  20.431  1.00  0.00           O  
ATOM   2349  C1' C      74      -7.603 -24.667  21.686  1.00  0.00           C  
ATOM   2350  H1' C      74      -7.525 -25.442  22.462  1.00  0.00           H  
ATOM   2351  N1  C      74      -6.291 -23.909  21.759  1.00  0.00           N  
ATOM   2352  C6  C      74      -5.168 -24.490  21.171  1.00  0.00           C  
ATOM   2353  H6  C      74      -5.279 -25.417  20.637  1.00  0.00           H  
ATOM   2354  C5  C      74      -3.942 -23.906  21.276  1.00  0.00           C  
ATOM   2355  H5  C      74      -3.095 -24.377  20.806  1.00  0.00           H  
ATOM   2356  C4  C      74      -3.841 -22.698  22.001  1.00  0.00           C  
ATOM   2357  N4  C      74      -2.697 -22.072  22.067  1.00  0.00           N  
ATOM   2358  H41 C      74      -2.650 -21.208  22.602  1.00  0.00           H  
ATOM   2359  H42 C      74      -1.898 -22.426  21.583  1.00  0.00           H  
ATOM   2360  N3  C      74      -4.855 -22.182  22.658  1.00  0.00           N  
ATOM   2361  C2  C      74      -6.071 -22.795  22.613  1.00  0.00           C  
ATOM   2362  O2  C      74      -6.929 -22.358  23.366  1.00  0.00           O  
ATOM   2363  C3' C      74      -9.718 -23.957  20.548  1.00  0.00           C  
ATOM   2364  H3' C      74      -9.415 -22.974  20.191  1.00  0.00           H  
ATOM   2365  C2' C      74      -8.990 -23.979  21.924  1.00  0.00           C  
ATOM   2366  H2' C      74      -8.861 -22.945  22.257  1.00  0.00           H  
ATOM   2367  O2' C      74      -9.661 -24.728  22.941  1.00  0.00           O  
ATOM   2368 HO2' C      74     -10.471 -24.234  23.194  1.00  0.00           H  
ATOM   2369  O3' C      74     -11.200 -23.851  20.527  1.00  0.00           O  
ATOM   2370  P   A3     75     -12.418 -25.024  20.576  1.00  0.00           P  
ATOM   2371  OP1 A3     75     -13.296 -24.715  21.755  1.00  0.00           O  
ATOM   2372  OP2 A3     75     -11.768 -26.368  20.603  1.00  0.00           O  
ATOM   2373  O5' A3     75     -13.448 -25.015  19.226  1.00  0.00           O  
ATOM   2374  C5' A3     75     -14.655 -24.210  18.982  1.00  0.00           C  
ATOM   2375  H5' A3     75     -14.547 -23.211  19.416  1.00  0.00           H  
ATOM   2376 H5'' A3     75     -15.516 -24.658  19.475  1.00  0.00           H  
ATOM   2377  C4' A3     75     -14.967 -24.045  17.449  1.00  0.00           C  
ATOM   2378  H4' A3     75     -14.424 -23.158  17.169  1.00  0.00           H  
ATOM   2379  O4' A3     75     -14.411 -25.122  16.704  1.00  0.00           O  
ATOM   2380  C1' A3     75     -15.221 -25.448  15.596  1.00  0.00           C  
ATOM   2381  H1' A3     75     -14.632 -25.536  14.676  1.00  0.00           H  
ATOM   2382  N9  A3     75     -15.747 -26.787  15.961  1.00  0.00           N  
ATOM   2383  C8  A3     75     -16.376 -27.142  17.132  1.00  0.00           C  
ATOM   2384  H8  A3     75     -16.717 -26.404  17.851  1.00  0.00           H  
ATOM   2385  N7  A3     75     -16.503 -28.429  17.324  1.00  0.00           N  
ATOM   2386  C5  A3     75     -15.879 -28.966  16.187  1.00  0.00           C  
ATOM   2387  C6  A3     75     -15.598 -30.277  15.736  1.00  0.00           C  
ATOM   2388  N6  A3     75     -15.910 -31.366  16.411  1.00  0.00           N  
ATOM   2389  H61 A3     75     -15.679 -32.267  16.025  1.00  0.00           H  
ATOM   2390  H62 A3     75     -16.360 -31.264  17.307  1.00  0.00           H  
ATOM   2391  N1  A3     75     -14.973 -30.496  14.577  1.00  0.00           N  
ATOM   2392  C2  A3     75     -14.612 -29.440  13.855  1.00  0.00           C  
ATOM   2393  H2  A3     75     -14.106 -29.651  12.916  1.00  0.00           H  
ATOM   2394  N3  A3     75     -14.786 -28.152  14.149  1.00  0.00           N  
ATOM   2395  C4  A3     75     -15.433 -27.979  15.343  1.00  0.00           C  
ATOM   2396  C3' A3     75     -16.358 -23.738  16.840  1.00  0.00           C  
ATOM   2397  H3' A3     75     -17.174 -24.117  17.453  1.00  0.00           H  
ATOM   2398  C2' A3     75     -16.331 -24.397  15.439  1.00  0.00           C  
ATOM   2399  H2' A3     75     -17.294 -24.873  15.224  1.00  0.00           H  
ATOM   2400  O2' A3     75     -15.999 -23.475  14.390  1.00  0.00           O  
ATOM   2401 HO2' A3     75     -15.967 -23.939  13.514  1.00  0.00           H  
ATOM   2402  O3' A3     75     -16.544 -22.411  16.461  1.00  0.00           O  
ATOM   2403 HO3' A3     75     -16.303 -22.588  15.526  1.00  0.00           H  
TER   
END   
