# Supplementary material for: RPocket: an intuitive database of RNA pocket topology information with RNA-ligand data resources
Source: BMC Bioinformatics. 2021 Sep 8;22:428. doi: 10.1186/s12859-021-04349-4 (PMC8424408; doi:10.1186/s12859-021-04349-4)
Supplement: Supplementary file 7 — Additional file 7. Folder S3: Nine other experimental structures and their modeling structures and pockets. [file 12859_2021_4349_MOESM7_ESM.zip › 12859_2021_4349_MOESM7_ESM/2TRA_d3.pdb]

REMARK                                                              
ATOM      1 HO5' U5      1      21.234  34.117  42.751  1.00  0.00           H  
ATOM      2  O5' U5      1      21.601  34.224  43.654  1.00  0.00           O  
ATOM      3  C5' U5      1      22.002  32.956  44.163  1.00  0.00           C  
ATOM      4  H5' U5      1      22.749  32.516  43.499  1.00  0.00           H  
ATOM      5 H5'' U5      1      21.137  32.289  44.191  1.00  0.00           H  
ATOM      6  C4' U5      1      22.591  33.042  45.582  1.00  0.00           C  
ATOM      7  H4' U5      1      21.876  33.537  46.241  1.00  0.00           H  
ATOM      8  O4' U5      1      22.816  31.721  46.061  1.00  0.00           O  
ATOM      9  C1' U5      1      23.981  31.704  46.879  1.00  0.00           C  
ATOM     10  H1' U5      1      23.697  31.400  47.890  1.00  0.00           H  
ATOM     11  N1  U5      1      24.996  30.740  46.365  1.00  0.00           N  
ATOM     12  C6  U5      1      25.108  30.450  45.019  1.00  0.00           C  
ATOM     13  H6  U5      1      24.491  30.979  44.303  1.00  0.00           H  
ATOM     14  C5  U5      1      25.957  29.479  44.588  1.00  0.00           C  
ATOM     15  H5  U5      1      26.019  29.240  43.535  1.00  0.00           H  
ATOM     16  C4  U5      1      26.776  28.726  45.509  1.00  0.00           C  
ATOM     17  O4  U5      1      27.531  27.809  45.204  1.00  0.00           O  
ATOM     18  N3  U5      1      26.663  29.119  46.820  1.00  0.00           N  
ATOM     19  H3  U5      1      27.286  28.682  47.485  1.00  0.00           H  
ATOM     20  C2  U5      1      25.812  30.090  47.302  1.00  0.00           C  
ATOM     21  O2  U5      1      25.800  30.337  48.508  1.00  0.00           O  
ATOM     22  C3' U5      1      23.935  33.780  45.680  1.00  0.00           C  
ATOM     23  H3' U5      1      24.541  33.494  44.818  1.00  0.00           H  
ATOM     24  C2' U5      1      24.530  33.133  46.946  1.00  0.00           C  
ATOM     25  H2' U5      1      25.620  33.135  46.905  1.00  0.00           H  
ATOM     26  O2' U5      1      24.061  33.695  48.175  1.00  0.00           O  
ATOM     27 HO2' U5      1      24.814  34.100  48.643  1.00  0.00           H  
ATOM     28  O3' U5      1      23.822  35.201  45.760  1.00  0.00           O  
ATOM     29  P   C       2      25.055  36.159  45.344  1.00  0.00           P  
ATOM     30  OP1 C       2      24.614  37.571  45.523  1.00  0.00           O  
ATOM     31  OP2 C       2      25.530  35.734  43.997  1.00  0.00           O  
ATOM     32  O5' C       2      26.237  35.838  46.407  1.00  0.00           O  
ATOM     33  C5' C       2      26.211  36.347  47.735  1.00  0.00           C  
ATOM     34  H5' C       2      25.250  36.123  48.200  1.00  0.00           H  
ATOM     35 H5'' C       2      26.319  37.432  47.707  1.00  0.00           H  
ATOM     36  C4' C       2      27.335  35.768  48.614  1.00  0.00           C  
ATOM     37  H4' C       2      27.228  36.166  49.624  1.00  0.00           H  
ATOM     38  O4' C       2      27.303  34.341  48.683  1.00  0.00           O  
ATOM     39  C1' C       2      28.642  33.851  48.786  1.00  0.00           C  
ATOM     40  H1' C       2      28.744  33.285  49.716  1.00  0.00           H  
ATOM     41  N1  C       2      28.983  32.949  47.643  1.00  0.00           N  
ATOM     42  C6  C       2      28.355  33.048  46.424  1.00  0.00           C  
ATOM     43  H6  C       2      27.656  33.854  46.247  1.00  0.00           H  
ATOM     44  C5  C       2      28.596  32.134  45.452  1.00  0.00           C  
ATOM     45  H5  C       2      28.085  32.210  44.503  1.00  0.00           H  
ATOM     46  C4  C       2      29.536  31.111  45.739  1.00  0.00           C  
ATOM     47  N4  C       2      29.810  30.200  44.851  1.00  0.00           N  
ATOM     48  H41 C       2      30.524  29.518  45.086  1.00  0.00           H  
ATOM     49  H42 C       2      29.324  30.182  43.972  1.00  0.00           H  
ATOM     50  N3  C       2      30.207  31.039  46.869  1.00  0.00           N  
ATOM     51  C2  C       2      29.950  31.951  47.837  1.00  0.00           C  
ATOM     52  O2  C       2      30.610  31.870  48.873  1.00  0.00           O  
ATOM     53  C3' C       2      28.735  36.133  48.113  1.00  0.00           C  
ATOM     54  H3' C       2      28.782  35.938  47.040  1.00  0.00           H  
ATOM     55  C2' C       2      29.573  35.072  48.850  1.00  0.00           C  
ATOM     56  H2' C       2      30.510  34.890  48.323  1.00  0.00           H  
ATOM     57  O2' C       2      29.810  35.375  50.229  1.00  0.00           O  
ATOM     58 HO2' C       2      30.580  34.870  50.555  1.00  0.00           H  
ATOM     59  O3' C       2      29.090  37.487  48.392  1.00  0.00           O  
ATOM     60  P   C       3      30.216  38.244  47.515  1.00  0.00           P  
ATOM     61  OP1 C       3      30.326  39.638  48.034  1.00  0.00           O  
ATOM     62  OP2 C       3      29.885  38.056  46.075  1.00  0.00           O  
ATOM     63  O5' C       3      31.605  37.461  47.808  1.00  0.00           O  
ATOM     64  C5' C       3      32.339  37.658  49.011  1.00  0.00           C  
ATOM     65  H5' C       3      31.715  37.406  49.870  1.00  0.00           H  
ATOM     66 H5'' C       3      32.620  38.709  49.093  1.00  0.00           H  
ATOM     67  C4' C       3      33.625  36.815  49.069  1.00  0.00           C  
ATOM     68  H4' C       3      34.184  37.108  49.960  1.00  0.00           H  
ATOM     69  O4' C       3      33.364  35.411  49.146  1.00  0.00           O  
ATOM     70  C1' C       3      34.400  34.714  48.452  1.00  0.00           C  
ATOM     71  H1' C       3      34.892  34.010  49.130  1.00  0.00           H  
ATOM     72  N1  C       3      33.865  33.961  47.277  1.00  0.00           N  
ATOM     73  C6  C       3      32.724  34.357  46.624  1.00  0.00           C  
ATOM     74  H6  C       3      32.203  35.246  46.950  1.00  0.00           H  
ATOM     75  C5  C       3      32.250  33.640  45.577  1.00  0.00           C  
ATOM     76  H5  C       3      31.351  33.957  45.072  1.00  0.00           H  
ATOM     77  C4  C       3      32.991  32.495  45.181  1.00  0.00           C  
ATOM     78  N4  C       3      32.581  31.769  44.180  1.00  0.00           N  
ATOM     79  H41 C       3      33.110  30.948  43.910  1.00  0.00           H  
ATOM     80  H42 C       3      31.737  32.022  43.701  1.00  0.00           H  
ATOM     81  N3  C       3      34.101  32.101  45.776  1.00  0.00           N  
ATOM     82  C2  C       3      34.562  32.834  46.819  1.00  0.00           C  
ATOM     83  O2  C       3      35.620  32.470  47.331  1.00  0.00           O  
ATOM     84  C3' C       3      34.544  37.012  47.857  1.00  0.00           C  
ATOM     85  H3' C       3      33.949  36.904  46.949  1.00  0.00           H  
ATOM     86  C2' C       3      35.427  35.763  48.012  1.00  0.00           C  
ATOM     87  H2' C       3      35.876  35.490  47.061  1.00  0.00           H  
ATOM     88  O2' C       3      36.416  35.856  49.041  1.00  0.00           O  
ATOM     89 HO2' C       3      37.297  35.731  48.642  1.00  0.00           H  
ATOM     90  O3' C       3      35.241  38.258  47.835  1.00  0.00           O  
ATOM     91  P   G       4      35.870  38.831  46.455  1.00  0.00           P  
ATOM     92  OP1 G       4      36.444  40.176  46.743  1.00  0.00           O  
ATOM     93  OP2 G       4      34.840  38.720  45.385  1.00  0.00           O  
ATOM     94  O5' G       4      37.079  37.821  46.077  1.00  0.00           O  
ATOM     95  C5' G       4      38.273  37.784  46.846  1.00  0.00           C  
ATOM     96  H5' G       4      38.023  37.787  47.908  1.00  0.00           H  
ATOM     97 H5'' G       4      38.865  38.677  46.640  1.00  0.00           H  
ATOM     98  C4' G       4      39.129  36.539  46.554  1.00  0.00           C  
ATOM     99  H4' G       4      39.950  36.509  47.272  1.00  0.00           H  
ATOM    100  O4' G       4      38.377  35.330  46.678  1.00  0.00           O  
ATOM    101  C1' G       4      38.787  34.416  45.663  1.00  0.00           C  
ATOM    102  H1' G       4      39.058  33.457  46.109  1.00  0.00           H  
ATOM    103  N9  G       4      37.699  34.168  44.682  1.00  0.00           N  
ATOM    104  C8  G       4      36.526  34.856  44.486  1.00  0.00           C  
ATOM    105  H8  G       4      36.278  35.754  45.032  1.00  0.00           H  
ATOM    106  N7  G       4      35.728  34.323  43.600  1.00  0.00           N  
ATOM    107  C5  G       4      36.447  33.219  43.132  1.00  0.00           C  
ATOM    108  C6  G       4      36.142  32.242  42.117  1.00  0.00           C  
ATOM    109  O6  G       4      35.129  32.119  41.431  1.00  0.00           O  
ATOM    110  N1  G       4      37.163  31.343  41.895  1.00  0.00           N  
ATOM    111  H1  G       4      37.021  30.649  41.177  1.00  0.00           H  
ATOM    112  C2  G       4      38.332  31.351  42.575  1.00  0.00           C  
ATOM    113  N2  G       4      39.228  30.477  42.205  1.00  0.00           N  
ATOM    114  H21 G       4      39.041  29.843  41.430  1.00  0.00           H  
ATOM    115  H22 G       4      40.105  30.462  42.701  1.00  0.00           H  
ATOM    116  N3  G       4      38.646  32.210  43.542  1.00  0.00           N  
ATOM    117  C4  G       4      37.664  33.132  43.774  1.00  0.00           C  
ATOM    118  C3' G       4      39.741  36.533  45.151  1.00  0.00           C  
ATOM    119  H3' G       4      38.982  36.845  44.431  1.00  0.00           H  
ATOM    120  C2' G       4      40.016  35.026  44.983  1.00  0.00           C  
ATOM    121  H2' G       4      40.056  34.760  43.926  1.00  0.00           H  
ATOM    122  O2' G       4      41.180  34.562  45.679  1.00  0.00           O  
ATOM    123 HO2' G       4      41.413  33.663  45.378  1.00  0.00           H  
ATOM    124  O3' G       4      40.905  37.353  45.053  1.00  0.00           O  
ATOM    125  P   U       5      41.354  37.983  43.638  1.00  0.00           P  
ATOM    126  OP1 U       5      42.699  38.600  43.823  1.00  0.00           O  
ATOM    127  OP2 U       5      40.244  38.848  43.153  1.00  0.00           O  
ATOM    128  O5' U       5      41.482  36.729  42.619  1.00  0.00           O  
ATOM    129  C5' U       5      42.577  35.822  42.672  1.00  0.00           C  
ATOM    130  H5' U       5      42.655  35.387  43.668  1.00  0.00           H  
ATOM    131 H5'' U       5      43.503  36.361  42.466  1.00  0.00           H  
ATOM    132  C4' U       5      42.440  34.687  41.643  1.00  0.00           C  
ATOM    133  H4' U       5      43.336  34.065  41.689  1.00  0.00           H  
ATOM    134  O4' U       5      41.302  33.856  41.876  1.00  0.00           O  
ATOM    135  C1' U       5      40.780  33.432  40.617  1.00  0.00           C  
ATOM    136  H1' U       5      40.780  32.340  40.570  1.00  0.00           H  
ATOM    137  N1  U       5      39.386  33.912  40.387  1.00  0.00           N  
ATOM    138  C6  U       5      38.873  35.018  41.027  1.00  0.00           C  
ATOM    139  H6  U       5      39.489  35.557  41.735  1.00  0.00           H  
ATOM    140  C5  U       5      37.605  35.438  40.779  1.00  0.00           C  
ATOM    141  H5  U       5      37.214  36.306  41.290  1.00  0.00           H  
ATOM    142  C4  U       5      36.747  34.754  39.836  1.00  0.00           C  
ATOM    143  O4  U       5      35.598  35.076  39.552  1.00  0.00           O  
ATOM    144  N3  U       5      37.322  33.659  39.241  1.00  0.00           N  
ATOM    145  H3  U       5      36.737  33.144  38.600  1.00  0.00           H  
ATOM    146  C2  U       5      38.607  33.210  39.459  1.00  0.00           C  
ATOM    147  O2  U       5      39.015  32.227  38.843  1.00  0.00           O  
ATOM    148  C3' U       5      42.304  35.210  40.211  1.00  0.00           C  
ATOM    149  H3' U       5      41.548  35.996  40.197  1.00  0.00           H  
ATOM    150  C2' U       5      41.719  33.963  39.528  1.00  0.00           C  
ATOM    151  H2' U       5      41.160  34.238  38.636  1.00  0.00           H  
ATOM    152  O2' U       5      42.670  32.940  39.240  1.00  0.00           O  
ATOM    153 HO2' U       5      43.040  33.103  38.355  1.00  0.00           H  
ATOM    154  O3' U       5      43.534  35.698  39.684  1.00  0.00           O  
ATOM    155  P   G       6      43.562  36.678  38.399  1.00  0.00           P  
ATOM    156  OP1 G       6      44.948  37.210  38.261  1.00  0.00           O  
ATOM    157  OP2 G       6      42.438  37.648  38.508  1.00  0.00           O  
ATOM    158  O5' G       6      43.251  35.693  37.158  1.00  0.00           O  
ATOM    159  C5' G       6      44.216  34.755  36.707  1.00  0.00           C  
ATOM    160  H5' G       6      44.626  34.205  37.556  1.00  0.00           H  
ATOM    161 H5'' G       6      45.038  35.286  36.223  1.00  0.00           H  
ATOM    162  C4' G       6      43.621  33.751  35.710  1.00  0.00           C  
ATOM    163  H4' G       6      44.372  32.991  35.491  1.00  0.00           H  
ATOM    164  O4' G       6      42.456  33.104  36.224  1.00  0.00           O  
ATOM    165  C1' G       6      41.532  32.910  35.155  1.00  0.00           C  
ATOM    166  H1' G       6      41.246  31.858  35.089  1.00  0.00           H  
ATOM    167  N9  G       6      40.298  33.702  35.380  1.00  0.00           N  
ATOM    168  C8  G       6      40.094  34.768  36.221  1.00  0.00           C  
ATOM    169  H8  G       6      40.896  35.228  36.779  1.00  0.00           H  
ATOM    170  N7  G       6      38.848  35.149  36.320  1.00  0.00           N  
ATOM    171  C5  G       6      38.181  34.314  35.417  1.00  0.00           C  
ATOM    172  C6  G       6      36.792  34.237  35.042  1.00  0.00           C  
ATOM    173  O6  G       6      35.834  34.875  35.473  1.00  0.00           O  
ATOM    174  N1  G       6      36.543  33.304  34.060  1.00  0.00           N  
ATOM    175  H1  G       6      35.590  33.206  33.747  1.00  0.00           H  
ATOM    176  C2  G       6      37.490  32.502  33.523  1.00  0.00           C  
ATOM    177  N2  G       6      37.090  31.664  32.604  1.00  0.00           N  
ATOM    178  H21 G       6      36.133  31.706  32.263  1.00  0.00           H  
ATOM    179  H22 G       6      37.781  31.076  32.170  1.00  0.00           H  
ATOM    180  N3  G       6      38.776  32.498  33.876  1.00  0.00           N  
ATOM    181  C4  G       6      39.067  33.443  34.820  1.00  0.00           C  
ATOM    182  C3' G       6      43.213  34.400  34.387  1.00  0.00           C  
ATOM    183  H3' G       6      42.652  35.314  34.597  1.00  0.00           H  
ATOM    184  C2' G       6      42.243  33.324  33.862  1.00  0.00           C  
ATOM    185  H2' G       6      41.543  33.752  33.144  1.00  0.00           H  
ATOM    186  O2' G       6      42.888  32.154  33.339  1.00  0.00           O  
ATOM    187 HO2' G       6      42.237  31.583  32.888  1.00  0.00           H  
ATOM    188  O3' G       6      44.340  34.678  33.555  1.00  0.00           O  
ATOM    189  P   A       7      44.305  35.874  32.467  1.00  0.00           P  
ATOM    190  OP1 A       7      45.601  35.857  31.730  1.00  0.00           O  
ATOM    191  OP2 A       7      43.908  37.130  33.161  1.00  0.00           O  
ATOM    192  O5' A       7      43.123  35.490  31.434  1.00  0.00           O  
ATOM    193  C5' A       7      43.195  34.308  30.648  1.00  0.00           C  
ATOM    194  H5' A       7      43.442  33.461  31.283  1.00  0.00           H  
ATOM    195 H5'' A       7      43.996  34.405  29.913  1.00  0.00           H  
ATOM    196  C4' A       7      41.886  33.982  29.908  1.00  0.00           C  
ATOM    197  H4' A       7      41.968  32.959  29.543  1.00  0.00           H  
ATOM    198  O4' A       7      40.745  34.076  30.766  1.00  0.00           O  
ATOM    199  C1' A       7      39.895  35.084  30.238  1.00  0.00           C  
ATOM    200  H1' A       7      39.181  34.622  29.554  1.00  0.00           H  
ATOM    201  N9  A       7      39.151  35.778  31.303  1.00  0.00           N  
ATOM    202  C8  A       7      39.611  36.654  32.256  1.00  0.00           C  
ATOM    203  H8  A       7      40.665  36.878  32.381  1.00  0.00           H  
ATOM    204  N7  A       7      38.667  37.192  32.987  1.00  0.00           N  
ATOM    205  C5  A       7      37.496  36.619  32.463  1.00  0.00           C  
ATOM    206  C6  A       7      36.109  36.741  32.733  1.00  0.00           C  
ATOM    207  N6  A       7      35.597  37.538  33.650  1.00  0.00           N  
ATOM    208  H61 A       7      34.602  37.471  33.829  1.00  0.00           H  
ATOM    209  H62 A       7      36.209  38.080  34.236  1.00  0.00           H  
ATOM    210  N1  A       7      35.201  36.042  32.047  1.00  0.00           N  
ATOM    211  C2  A       7      35.639  35.236  31.089  1.00  0.00           C  
ATOM    212  H2  A       7      34.879  34.692  30.542  1.00  0.00           H  
ATOM    213  N3  A       7      36.895  35.021  30.713  1.00  0.00           N  
ATOM    214  C4  A       7      37.785  35.747  31.448  1.00  0.00           C  
ATOM    215  C3' A       7      41.647  34.945  28.726  1.00  0.00           C  
ATOM    216  H3' A       7      42.582  35.379  28.361  1.00  0.00           H  
ATOM    217  C2' A       7      40.778  36.015  29.405  1.00  0.00           C  
ATOM    218  H2' A       7      41.410  36.619  30.057  1.00  0.00           H  
ATOM    219  O2' A       7      40.054  36.868  28.513  1.00  0.00           O  
ATOM    220 HO2' A       7      39.745  37.666  28.981  1.00  0.00           H  
ATOM    221  O3' A       7      40.952  34.269  27.681  1.00  0.00           O  
ATOM    222  P   U       8      41.703  33.206  26.711  1.00  0.00           P  
ATOM    223  OP1 U       8      40.744  32.083  26.480  1.00  0.00           O  
ATOM    224  OP2 U       8      43.048  32.883  27.280  1.00  0.00           O  
ATOM    225  O5' U       8      41.948  34.045  25.332  1.00  0.00           O  
ATOM    226  C5' U       8      40.845  34.535  24.577  1.00  0.00           C  
ATOM    227  H5' U       8      40.387  35.380  25.095  1.00  0.00           H  
ATOM    228 H5'' U       8      40.093  33.751  24.495  1.00  0.00           H  
ATOM    229  C4' U       8      41.203  34.964  23.147  1.00  0.00           C  
ATOM    230  H4' U       8      40.288  35.292  22.661  1.00  0.00           H  
ATOM    231  O4' U       8      42.162  36.020  23.068  1.00  0.00           O  
ATOM    232  C1' U       8      42.931  35.814  21.881  1.00  0.00           C  
ATOM    233  H1' U       8      42.848  36.689  21.233  1.00  0.00           H  
ATOM    234  N1  U       8      44.371  35.576  22.178  1.00  0.00           N  
ATOM    235  C6  U       8      44.794  34.996  23.357  1.00  0.00           C  
ATOM    236  H6  U       8      44.059  34.693  24.091  1.00  0.00           H  
ATOM    237  C5  U       8      46.116  34.800  23.605  1.00  0.00           C  
ATOM    238  H5  U       8      46.432  34.339  24.529  1.00  0.00           H  
ATOM    239  C4  U       8      47.128  35.181  22.644  1.00  0.00           C  
ATOM    240  O4  U       8      48.338  35.015  22.766  1.00  0.00           O  
ATOM    241  N3  U       8      46.630  35.744  21.498  1.00  0.00           N  
ATOM    242  H3  U       8      47.299  36.022  20.799  1.00  0.00           H  
ATOM    243  C2  U       8      45.301  35.930  21.193  1.00  0.00           C  
ATOM    244  O2  U       8      44.999  36.398  20.093  1.00  0.00           O  
ATOM    245  C3' U       8      41.764  33.814  22.311  1.00  0.00           C  
ATOM    246  H3' U       8      42.605  33.375  22.845  1.00  0.00           H  
ATOM    247  C2' U       8      42.352  34.607  21.139  1.00  0.00           C  
ATOM    248  H2' U       8      43.143  34.025  20.665  1.00  0.00           H  
ATOM    249  O2' U       8      41.405  35.074  20.174  1.00  0.00           O  
ATOM    250 HO2' U       8      41.729  34.786  19.300  1.00  0.00           H  
ATOM    251  O3' U       8      40.808  32.820  21.945  1.00  0.00           O  
ATOM    252  P   A       9      40.980  31.268  22.440  1.00  0.00           P  
ATOM    253  OP1 A       9      39.643  30.779  22.913  1.00  0.00           O  
ATOM    254  OP2 A       9      42.163  31.116  23.345  1.00  0.00           O  
ATOM    255  O5' A       9      41.374  30.501  21.056  1.00  0.00           O  
ATOM    256  C5' A       9      40.371  30.048  20.165  1.00  0.00           C  
ATOM    257  H5' A       9      39.448  30.602  20.337  1.00  0.00           H  
ATOM    258 H5'' A       9      40.163  28.994  20.348  1.00  0.00           H  
ATOM    259  C4' A       9      40.715  30.269  18.690  1.00  0.00           C  
ATOM    260  H4' A       9      40.094  31.099  18.366  1.00  0.00           H  
ATOM    261  O4' A       9      42.058  30.578  18.348  1.00  0.00           O  
ATOM    262  C1' A       9      41.981  30.660  16.940  1.00  0.00           C  
ATOM    263  H1' A       9      41.461  31.592  16.715  1.00  0.00           H  
ATOM    264  N9  A       9      43.301  30.738  16.270  1.00  0.00           N  
ATOM    265  C8  A       9      44.520  30.297  16.716  1.00  0.00           C  
ATOM    266  H8  A       9      44.617  29.731  17.629  1.00  0.00           H  
ATOM    267  N7  A       9      45.540  30.646  15.971  1.00  0.00           N  
ATOM    268  C5  A       9      44.942  31.415  14.965  1.00  0.00           C  
ATOM    269  C6  A       9      45.417  32.163  13.854  1.00  0.00           C  
ATOM    270  N6  A       9      46.690  32.317  13.527  1.00  0.00           N  
ATOM    271  H61 A       9      46.902  32.851  12.705  1.00  0.00           H  
ATOM    272  H62 A       9      47.424  31.983  14.135  1.00  0.00           H  
ATOM    273  N1  A       9      44.574  32.788  13.029  1.00  0.00           N  
ATOM    274  C2  A       9      43.278  32.705  13.299  1.00  0.00           C  
ATOM    275  H2  A       9      42.616  33.223  12.614  1.00  0.00           H  
ATOM    276  N3  A       9      42.689  32.082  14.317  1.00  0.00           N  
ATOM    277  C4  A       9      43.580  31.448  15.123  1.00  0.00           C  
ATOM    278  C3' A       9      40.343  29.076  17.812  1.00  0.00           C  
ATOM    279  H3' A       9      40.853  28.189  18.196  1.00  0.00           H  
ATOM    280  C2' A       9      41.033  29.532  16.495  1.00  0.00           C  
ATOM    281  H2' A       9      41.575  28.702  16.037  1.00  0.00           H  
ATOM    282  O2' A       9      40.095  30.113  15.616  1.00  0.00           O  
ATOM    283 HO2' A       9      40.512  30.423  14.796  1.00  0.00           H  
ATOM    284  O3' A       9      38.920  28.878  17.829  1.00  0.00           O  
ATOM    285  P   G      10      38.223  27.491  17.345  1.00  0.00           P  
ATOM    286  OP1 G      10      36.745  27.697  17.432  1.00  0.00           O  
ATOM    287  OP2 G      10      38.795  27.050  16.040  1.00  0.00           O  
ATOM    288  O5' G      10      38.658  26.387  18.475  1.00  0.00           O  
ATOM    289  C5' G      10      37.702  25.516  19.079  1.00  0.00           C  
ATOM    290  H5' G      10      36.946  25.238  18.343  1.00  0.00           H  
ATOM    291 H5'' G      10      37.202  26.042  19.894  1.00  0.00           H  
ATOM    292  C4' G      10      38.306  24.207  19.626  1.00  0.00           C  
ATOM    293  H4' G      10      37.497  23.632  20.080  1.00  0.00           H  
ATOM    294  O4' G      10      38.859  23.404  18.582  1.00  0.00           O  
ATOM    295  C1' G      10      40.165  22.976  18.956  1.00  0.00           C  
ATOM    296  H1' G      10      40.293  21.917  18.722  1.00  0.00           H  
ATOM    297  N9  G      10      41.196  23.726  18.192  1.00  0.00           N  
ATOM    298  C8  G      10      41.022  24.689  17.226  1.00  0.00           C  
ATOM    299  H8  G      10      40.049  25.079  16.972  1.00  0.00           H  
ATOM    300  N7  G      10      42.118  25.063  16.621  1.00  0.00           N  
ATOM    301  C5  G      10      43.099  24.270  17.218  1.00  0.00           C  
ATOM    302  C6  G      10      44.510  24.170  16.970  1.00  0.00           C  
ATOM    303  O6  G      10      45.198  24.797  16.168  1.00  0.00           O  
ATOM    304  N1  G      10      45.145  23.234  17.761  1.00  0.00           N  
ATOM    305  H1  G      10      46.132  23.096  17.618  1.00  0.00           H  
ATOM    306  C2  G      10      44.505  22.465  18.674  1.00  0.00           C  
ATOM    307  N2  G      10      45.230  21.619  19.359  1.00  0.00           N  
ATOM    308  H21 G      10      46.221  21.517  19.194  1.00  0.00           H  
ATOM    309  H22 G      10      44.748  21.015  20.009  1.00  0.00           H  
ATOM    310  N3  G      10      43.204  22.522  18.938  1.00  0.00           N  
ATOM    311  C4  G      10      42.545  23.449  18.177  1.00  0.00           C  
ATOM    312  C3' G      10      39.382  24.409  20.702  1.00  0.00           C  
ATOM    313  H3' G      10      39.956  25.310  20.471  1.00  0.00           H  
ATOM    314  C2' G      10      40.281  23.179  20.473  1.00  0.00           C  
ATOM    315  H2' G      10      41.308  23.405  20.766  1.00  0.00           H  
ATOM    316  O2' G      10      39.816  21.985  21.117  1.00  0.00           O  
ATOM    317 HO2' G      10      40.517  21.305  21.109  1.00  0.00           H  
ATOM    318  O3' G      10      38.826  24.472  22.018  1.00  0.00           O  
ATOM    319  P   U      11      39.407  25.504  23.118  1.00  0.00           P  
ATOM    320  OP1 U      11      38.697  25.239  24.404  1.00  0.00           O  
ATOM    321  OP2 U      11      39.325  26.871  22.537  1.00  0.00           O  
ATOM    322  O5' U      11      40.978  25.122  23.295  1.00  0.00           O  
ATOM    323  C5' U      11      41.386  23.974  24.029  1.00  0.00           C  
ATOM    324  H5' U      11      40.807  23.109  23.700  1.00  0.00           H  
ATOM    325 H5'' U      11      41.188  24.134  25.090  1.00  0.00           H  
ATOM    326  C4' U      11      42.880  23.649  23.851  1.00  0.00           C  
ATOM    327  H4' U      11      43.113  22.764  24.446  1.00  0.00           H  
ATOM    328  O4' U      11      43.197  23.368  22.489  1.00  0.00           O  
ATOM    329  C1' U      11      44.503  23.860  22.208  1.00  0.00           C  
ATOM    330  H1' U      11      45.121  23.039  21.839  1.00  0.00           H  
ATOM    331  N1  U      11      44.506  24.934  21.176  1.00  0.00           N  
ATOM    332  C6  U      11      43.380  25.663  20.850  1.00  0.00           C  
ATOM    333  H6  U      11      42.470  25.516  21.414  1.00  0.00           H  
ATOM    334  C5  U      11      43.398  26.539  19.811  1.00  0.00           C  
ATOM    335  H5  U      11      42.507  27.090  19.550  1.00  0.00           H  
ATOM    336  C4  U      11      44.591  26.742  19.022  1.00  0.00           C  
ATOM    337  O4  U      11      44.695  27.439  18.024  1.00  0.00           O  
ATOM    338  N3  U      11      45.685  26.045  19.456  1.00  0.00           N  
ATOM    339  H3  U      11      46.546  26.177  18.949  1.00  0.00           H  
ATOM    340  C2  U      11      45.706  25.144  20.489  1.00  0.00           C  
ATOM    341  O2  U      11      46.755  24.557  20.745  1.00  0.00           O  
ATOM    342  C3' U      11      43.830  24.769  24.296  1.00  0.00           C  
ATOM    343  H3' U      11      43.465  25.720  23.902  1.00  0.00           H  
ATOM    344  C2' U      11      45.098  24.363  23.527  1.00  0.00           C  
ATOM    345  H2' U      11      45.741  25.228  23.368  1.00  0.00           H  
ATOM    346  O2' U      11      45.823  23.277  24.116  1.00  0.00           O  
ATOM    347 HO2' U      11      46.750  23.288  23.809  1.00  0.00           H  
ATOM    348  O3' U      11      44.010  24.848  25.709  1.00  0.00           O  
ATOM    349  P   U      12      44.554  26.210  26.393  1.00  0.00           P  
ATOM    350  OP1 U      12      44.751  25.935  27.846  1.00  0.00           O  
ATOM    351  OP2 U      12      43.633  27.314  26.007  1.00  0.00           O  
ATOM    352  O5' U      12      46.000  26.511  25.715  1.00  0.00           O  
ATOM    353  C5' U      12      47.156  25.772  26.089  1.00  0.00           C  
ATOM    354  H5' U      12      46.958  24.704  25.994  1.00  0.00           H  
ATOM    355 H5'' U      12      47.391  25.976  27.135  1.00  0.00           H  
ATOM    356  C4' U      12      48.392  26.119  25.243  1.00  0.00           C  
ATOM    357  H4' U      12      49.233  25.519  25.595  1.00  0.00           H  
ATOM    358  O4' U      12      48.198  25.861  23.853  1.00  0.00           O  
ATOM    359  C1' U      12      48.989  26.789  23.112  1.00  0.00           C  
ATOM    360  H1' U      12      49.726  26.242  22.519  1.00  0.00           H  
ATOM    361  N1  U      12      48.172  27.624  22.189  1.00  0.00           N  
ATOM    362  C6  U      12      46.835  27.881  22.413  1.00  0.00           C  
ATOM    363  H6  U      12      46.354  27.482  23.298  1.00  0.00           H  
ATOM    364  C5  U      12      46.123  28.630  21.532  1.00  0.00           C  
ATOM    365  H5  U      12      45.075  28.830  21.707  1.00  0.00           H  
ATOM    366  C4  U      12      46.742  29.194  20.352  1.00  0.00           C  
ATOM    367  O4  U      12      46.179  29.863  19.503  1.00  0.00           O  
ATOM    368  N3  U      12      48.081  28.942  20.225  1.00  0.00           N  
ATOM    369  H3  U      12      48.571  29.350  19.442  1.00  0.00           H  
ATOM    370  C2  U      12      48.832  28.192  21.092  1.00  0.00           C  
ATOM    371  O2  U      12      50.034  28.064  20.876  1.00  0.00           O  
ATOM    372  C3' U      12      48.791  27.593  25.336  1.00  0.00           C  
ATOM    373  H3' U      12      47.906  28.200  25.136  1.00  0.00           H  
ATOM    374  C2' U      12      49.727  27.679  24.121  1.00  0.00           C  
ATOM    375  H2' U      12      49.784  28.708  23.770  1.00  0.00           H  
ATOM    376  O2' U      12      51.029  27.124  24.337  1.00  0.00           O  
ATOM    377 HO2' U      12      51.676  27.552  23.743  1.00  0.00           H  
ATOM    378  O3' U      12      49.365  27.969  26.588  1.00  0.00           O  
ATOM    379  P   U      13      49.555  29.530  26.967  1.00  0.00           P  
ATOM    380  OP1 U      13      49.946  29.604  28.403  1.00  0.00           O  
ATOM    381  OP2 U      13      48.344  30.271  26.518  1.00  0.00           O  
ATOM    382  O5' U      13      50.821  30.012  26.082  1.00  0.00           O  
ATOM    383  C5' U      13      51.051  31.384  25.790  1.00  0.00           C  
ATOM    384  H5' U      13      51.729  31.816  26.529  1.00  0.00           H  
ATOM    385 H5'' U      13      50.115  31.943  25.819  1.00  0.00           H  
ATOM    386  C4' U      13      51.654  31.536  24.386  1.00  0.00           C  
ATOM    387  H4' U      13      52.683  31.175  24.394  1.00  0.00           H  
ATOM    388  O4' U      13      50.917  30.793  23.416  1.00  0.00           O  
ATOM    389  C1' U      13      50.752  31.569  22.240  1.00  0.00           C  
ATOM    390  H1' U      13      51.111  30.994  21.385  1.00  0.00           H  
ATOM    391  N1  U      13      49.324  31.904  21.972  1.00  0.00           N  
ATOM    392  C6  U      13      48.292  31.538  22.814  1.00  0.00           C  
ATOM    393  H6  U      13      48.510  31.069  23.768  1.00  0.00           H  
ATOM    394  C5  U      13      47.000  31.772  22.460  1.00  0.00           C  
ATOM    395  H5  U      13      46.197  31.497  23.128  1.00  0.00           H  
ATOM    396  C4  U      13      46.657  32.406  21.202  1.00  0.00           C  
ATOM    397  O4  U      13      45.526  32.710  20.837  1.00  0.00           O  
ATOM    398  N3  U      13      47.736  32.698  20.406  1.00  0.00           N  
ATOM    399  H3  U      13      47.560  33.111  19.503  1.00  0.00           H  
ATOM    400  C2  U      13      49.054  32.514  20.744  1.00  0.00           C  
ATOM    401  O2  U      13      49.938  32.888  19.971  1.00  0.00           O  
ATOM    402  C3' U      13      51.654  32.996  23.925  1.00  0.00           C  
ATOM    403  H3' U      13      50.713  33.458  24.233  1.00  0.00           H  
ATOM    404  C2' U      13      51.637  32.816  22.403  1.00  0.00           C  
ATOM    405  H2' U      13      51.195  33.699  21.937  1.00  0.00           H  
ATOM    406  O2' U      13      52.921  32.516  21.841  1.00  0.00           O  
ATOM    407 HO2' U      13      52.915  32.679  20.879  1.00  0.00           H  
ATOM    408  O3' U      13      52.763  33.744  24.417  1.00  0.00           O  
ATOM    409  P   A      14      52.764  35.357  24.373  1.00  0.00           P  
ATOM    410  OP1 A      14      54.024  35.807  25.027  1.00  0.00           O  
ATOM    411  OP2 A      14      51.472  35.826  24.943  1.00  0.00           O  
ATOM    412  O5' A      14      52.842  35.811  22.815  1.00  0.00           O  
ATOM    413  C5' A      14      52.531  37.150  22.448  1.00  0.00           C  
ATOM    414  H5' A      14      53.002  37.830  23.159  1.00  0.00           H  
ATOM    415 H5'' A      14      51.452  37.298  22.514  1.00  0.00           H  
ATOM    416  C4' A      14      53.008  37.548  21.040  1.00  0.00           C  
ATOM    417  H4' A      14      54.098  37.514  21.009  1.00  0.00           H  
ATOM    418  O4' A      14      52.496  36.729  19.988  1.00  0.00           O  
ATOM    419  C1' A      14      51.984  37.570  18.954  1.00  0.00           C  
ATOM    420  H1' A      14      52.321  37.235  17.971  1.00  0.00           H  
ATOM    421  N9  A      14      50.505  37.506  18.977  1.00  0.00           N  
ATOM    422  C8  A      14      49.703  36.874  19.896  1.00  0.00           C  
ATOM    423  H8  A      14      50.088  36.435  20.809  1.00  0.00           H  
ATOM    424  N7  A      14      48.447  36.806  19.552  1.00  0.00           N  
ATOM    425  C5  A      14      48.415  37.460  18.317  1.00  0.00           C  
ATOM    426  C6  A      14      47.414  37.712  17.346  1.00  0.00           C  
ATOM    427  N6  A      14      46.163  37.320  17.443  1.00  0.00           N  
ATOM    428  H61 A      14      45.623  37.285  16.598  1.00  0.00           H  
ATOM    429  H62 A      14      45.865  36.815  18.265  1.00  0.00           H  
ATOM    430  N1  A      14      47.689  38.364  16.215  1.00  0.00           N  
ATOM    431  C2  A      14      48.937  38.769  16.034  1.00  0.00           C  
ATOM    432  H2  A      14      49.131  39.300  15.110  1.00  0.00           H  
ATOM    433  N3  A      14      49.986  38.591  16.833  1.00  0.00           N  
ATOM    434  C4  A      14      49.658  37.914  17.969  1.00  0.00           C  
ATOM    435  C3' A      14      52.562  38.985  20.743  1.00  0.00           C  
ATOM    436  H3' A      14      51.542  39.111  21.115  1.00  0.00           H  
ATOM    437  C2' A      14      52.517  38.980  19.209  1.00  0.00           C  
ATOM    438  H2' A      14      51.822  39.733  18.839  1.00  0.00           H  
ATOM    439  O2' A      14      53.799  39.105  18.585  1.00  0.00           O  
ATOM    440 HO2' A      14      53.697  39.394  17.657  1.00  0.00           H  
ATOM    441  O3' A      14      53.427  39.966  21.309  1.00  0.00           O  
ATOM    442  P   A      15      52.838  41.367  21.847  1.00  0.00           P  
ATOM    443  OP1 A      15      53.982  42.200  22.311  1.00  0.00           O  
ATOM    444  OP2 A      15      51.753  41.051  22.816  1.00  0.00           O  
ATOM    445  O5' A      15      52.158  42.072  20.556  1.00  0.00           O  
ATOM    446  C5' A      15      52.933  42.590  19.481  1.00  0.00           C  
ATOM    447  H5' A      15      53.656  41.841  19.156  1.00  0.00           H  
ATOM    448 H5'' A      15      53.484  43.467  19.826  1.00  0.00           H  
ATOM    449  C4' A      15      52.073  42.995  18.268  1.00  0.00           C  
ATOM    450  H4' A      15      52.730  43.442  17.519  1.00  0.00           H  
ATOM    451  O4' A      15      51.419  41.881  17.659  1.00  0.00           O  
ATOM    452  C1' A      15      50.091  42.258  17.307  1.00  0.00           C  
ATOM    453  H1' A      15      49.871  41.974  16.276  1.00  0.00           H  
ATOM    454  N9  A      15      49.121  41.572  18.193  1.00  0.00           N  
ATOM    455  C8  A      15      49.340  40.947  19.397  1.00  0.00           C  
ATOM    456  H8  A      15      50.309  40.905  19.863  1.00  0.00           H  
ATOM    457  N7  A      15      48.286  40.385  19.923  1.00  0.00           N  
ATOM    458  C5  A      15      47.291  40.664  18.979  1.00  0.00           C  
ATOM    459  C6  A      15      45.915  40.359  18.876  1.00  0.00           C  
ATOM    460  N6  A      15      45.262  39.670  19.789  1.00  0.00           N  
ATOM    461  H61 A      15      44.281  39.467  19.643  1.00  0.00           H  
ATOM    462  H62 A      15      45.760  39.314  20.586  1.00  0.00           H  
ATOM    463  N1  A      15      45.187  40.758  17.830  1.00  0.00           N  
ATOM    464  C2  A      15      45.812  41.441  16.879  1.00  0.00           C  
ATOM    465  H2  A      15      45.200  41.748  16.040  1.00  0.00           H  
ATOM    466  N3  A      15      47.090  41.812  16.834  1.00  0.00           N  
ATOM    467  C4  A      15      47.785  41.384  17.926  1.00  0.00           C  
ATOM    468  C3' A      15      50.990  44.028  18.602  1.00  0.00           C  
ATOM    469  H3' A      15      50.507  43.739  19.537  1.00  0.00           H  
ATOM    470  C2' A      15      49.999  43.784  17.448  1.00  0.00           C  
ATOM    471  H2' A      15      48.992  44.093  17.731  1.00  0.00           H  
ATOM    472  O2' A      15      50.392  44.360  16.198  1.00  0.00           O  
ATOM    473 HO2' A      15      49.602  44.666  15.714  1.00  0.00           H  
ATOM    474  O3' A      15      51.520  45.350  18.704  1.00  0.00           O  
ATOM    475  P   U      16      50.703  46.537  19.439  1.00  0.00           P  
ATOM    476  OP1 U      16      51.638  47.684  19.619  1.00  0.00           O  
ATOM    477  OP2 U      16      50.042  45.974  20.649  1.00  0.00           O  
ATOM    478  O5' U      16      49.535  46.984  18.412  1.00  0.00           O  
ATOM    479  C5' U      16      49.819  47.674  17.202  1.00  0.00           C  
ATOM    480  H5' U      16      50.568  47.121  16.632  1.00  0.00           H  
ATOM    481 H5'' U      16      50.225  48.660  17.430  1.00  0.00           H  
ATOM    482  C4' U      16      48.571  47.850  16.318  1.00  0.00           C  
ATOM    483  H4' U      16      48.860  48.417  15.431  1.00  0.00           H  
ATOM    484  O4' U      16      48.041  46.592  15.889  1.00  0.00           O  
ATOM    485  C1' U      16      46.617  46.691  15.829  1.00  0.00           C  
ATOM    486  H1' U      16      46.276  46.418  14.828  1.00  0.00           H  
ATOM    487  N1  U      16      45.952  45.787  16.815  1.00  0.00           N  
ATOM    488  C6  U      16      46.556  45.433  18.001  1.00  0.00           C  
ATOM    489  H6  U      16      47.549  45.792  18.214  1.00  0.00           H  
ATOM    490  C5  U      16      45.930  44.632  18.901  1.00  0.00           C  
ATOM    491  H5  U      16      46.424  44.361  19.822  1.00  0.00           H  
ATOM    492  C4  U      16      44.598  44.127  18.659  1.00  0.00           C  
ATOM    493  O4  U      16      43.960  43.412  19.423  1.00  0.00           O  
ATOM    494  N3  U      16      44.060  44.511  17.453  1.00  0.00           N  
ATOM    495  H3  U      16      43.171  44.100  17.208  1.00  0.00           H  
ATOM    496  C2  U      16      44.670  45.311  16.509  1.00  0.00           C  
ATOM    497  O2  U      16      44.079  45.564  15.459  1.00  0.00           O  
ATOM    498  C3' U      16      47.416  48.604  16.999  1.00  0.00           C  
ATOM    499  H3' U      16      47.263  48.178  17.992  1.00  0.00           H  
ATOM    500  C2' U      16      46.256  48.161  16.091  1.00  0.00           C  
ATOM    501  H2' U      16      45.299  48.254  16.606  1.00  0.00           H  
ATOM    502  O2' U      16      46.209  48.827  14.841  1.00  0.00           O  
ATOM    503 HO2' U      16      45.285  49.176  14.781  1.00  0.00           H  
ATOM    504  O3' U      16      47.607  50.019  17.100  1.00  0.00           O  
ATOM    505  P   G      17      46.670  50.935  18.061  1.00  0.00           P  
ATOM    506  OP1 G      17      47.326  52.271  18.150  1.00  0.00           O  
ATOM    507  OP2 G      17      46.421  50.191  19.327  1.00  0.00           O  
ATOM    508  O5' G      17      45.247  51.137  17.301  1.00  0.00           O  
ATOM    509  C5' G      17      44.234  51.991  17.831  1.00  0.00           C  
ATOM    510  H5' G      17      44.635  52.997  17.966  1.00  0.00           H  
ATOM    511 H5'' G      17      43.916  51.611  18.804  1.00  0.00           H  
ATOM    512  C4' G      17      43.005  52.071  16.906  1.00  0.00           C  
ATOM    513  H4' G      17      42.619  51.060  16.764  1.00  0.00           H  
ATOM    514  O4' G      17      41.974  52.882  17.480  1.00  0.00           O  
ATOM    515  C1' G      17      41.378  53.592  16.401  1.00  0.00           C  
ATOM    516  H1' G      17      40.781  52.909  15.794  1.00  0.00           H  
ATOM    517  N9  G      17      40.532  54.748  16.776  1.00  0.00           N  
ATOM    518  C8  G      17      40.785  55.749  17.682  1.00  0.00           C  
ATOM    519  H8  G      17      41.636  55.721  18.353  1.00  0.00           H  
ATOM    520  N7  G      17      39.919  56.725  17.652  1.00  0.00           N  
ATOM    521  C5  G      17      39.021  56.356  16.647  1.00  0.00           C  
ATOM    522  C6  G      17      37.846  57.009  16.121  1.00  0.00           C  
ATOM    523  O6  G      17      37.364  58.100  16.416  1.00  0.00           O  
ATOM    524  N1  G      17      37.172  56.254  15.174  1.00  0.00           N  
ATOM    525  H1  G      17      36.352  56.662  14.766  1.00  0.00           H  
ATOM    526  C2  G      17      37.595  55.031  14.748  1.00  0.00           C  
ATOM    527  N2  G      17      36.822  54.377  13.918  1.00  0.00           N  
ATOM    528  H21 G      17      35.950  54.754  13.583  1.00  0.00           H  
ATOM    529  H22 G      17      37.109  53.441  13.665  1.00  0.00           H  
ATOM    530  N3  G      17      38.696  54.421  15.172  1.00  0.00           N  
ATOM    531  C4  G      17      39.370  55.122  16.133  1.00  0.00           C  
ATOM    532  C3' G      17      43.331  52.683  15.524  1.00  0.00           C  
ATOM    533  H3' G      17      44.402  52.863  15.409  1.00  0.00           H  
ATOM    534  C2' G      17      42.593  54.030  15.595  1.00  0.00           C  
ATOM    535  H2' G      17      43.190  54.721  16.196  1.00  0.00           H  
ATOM    536  O2' G      17      42.286  54.629  14.331  1.00  0.00           O  
ATOM    537 HO2' G      17      41.783  55.456  14.461  1.00  0.00           H  
ATOM    538  O3' G      17      42.813  51.875  14.472  1.00  0.00           O  
ATOM    539  P   G      18      43.749  50.765  13.786  1.00  0.00           P  
ATOM    540  OP1 G      18      43.810  49.570  14.671  1.00  0.00           O  
ATOM    541  OP2 G      18      45.019  51.415  13.352  1.00  0.00           O  
ATOM    542  O5' G      18      42.942  50.382  12.443  1.00  0.00           O  
ATOM    543  C5' G      18      41.946  49.371  12.420  1.00  0.00           C  
ATOM    544  H5' G      18      41.117  49.642  13.076  1.00  0.00           H  
ATOM    545 H5'' G      18      42.375  48.432  12.776  1.00  0.00           H  
ATOM    546  C4' G      18      41.417  49.137  10.994  1.00  0.00           C  
ATOM    547  H4' G      18      40.827  48.219  11.007  1.00  0.00           H  
ATOM    548  O4' G      18      40.585  50.218  10.578  1.00  0.00           O  
ATOM    549  C1' G      18      41.210  50.905   9.501  1.00  0.00           C  
ATOM    550  H1' G      18      40.699  50.617   8.579  1.00  0.00           H  
ATOM    551  N9  G      18      41.077  52.377   9.670  1.00  0.00           N  
ATOM    552  C8  G      18      42.010  53.310  10.066  1.00  0.00           C  
ATOM    553  H8  G      18      43.012  53.045  10.380  1.00  0.00           H  
ATOM    554  N7  G      18      41.585  54.548  10.035  1.00  0.00           N  
ATOM    555  C5  G      18      40.259  54.431   9.597  1.00  0.00           C  
ATOM    556  C6  G      18      39.240  55.425   9.358  1.00  0.00           C  
ATOM    557  O6  G      18      39.300  56.651   9.486  1.00  0.00           O  
ATOM    558  N1  G      18      38.039  54.892   8.924  1.00  0.00           N  
ATOM    559  H1  G      18      37.293  55.536   8.743  1.00  0.00           H  
ATOM    560  C2  G      18      37.834  53.563   8.730  1.00  0.00           C  
ATOM    561  N2  G      18      36.648  53.181   8.327  1.00  0.00           N  
ATOM    562  H21 G      18      35.907  53.845   8.166  1.00  0.00           H  
ATOM    563  H22 G      18      36.498  52.192   8.194  1.00  0.00           H  
ATOM    564  N3  G      18      38.747  52.613   8.925  1.00  0.00           N  
ATOM    565  C4  G      18      39.945  53.106   9.369  1.00  0.00           C  
ATOM    566  C3' G      18      42.573  48.989   9.988  1.00  0.00           C  
ATOM    567  H3' G      18      43.495  48.754  10.526  1.00  0.00           H  
ATOM    568  C2' G      18      42.658  50.410   9.392  1.00  0.00           C  
ATOM    569  H2' G      18      43.302  50.988  10.054  1.00  0.00           H  
ATOM    570  O2' G      18      43.147  50.505   8.051  1.00  0.00           O  
ATOM    571 HO2' G      18      43.365  51.433   7.832  1.00  0.00           H  
ATOM    572  O3' G      18      42.275  47.956   9.058  1.00  0.00           O  
ATOM    573  P   U      19      43.450  46.983   8.526  1.00  0.00           P  
ATOM    574  OP1 U      19      43.349  45.695   9.270  1.00  0.00           O  
ATOM    575  OP2 U      19      44.758  47.698   8.526  1.00  0.00           O  
ATOM    576  O5' U      19      43.021  46.746   6.987  1.00  0.00           O  
ATOM    577  C5' U      19      42.100  45.730   6.629  1.00  0.00           C  
ATOM    578  H5' U      19      41.180  45.857   7.202  1.00  0.00           H  
ATOM    579 H5'' U      19      42.526  44.763   6.901  1.00  0.00           H  
ATOM    580  C4' U      19      41.737  45.738   5.128  1.00  0.00           C  
ATOM    581  H4' U      19      40.766  46.224   5.023  1.00  0.00           H  
ATOM    582  O4' U      19      42.695  46.408   4.299  1.00  0.00           O  
ATOM    583  C1' U      19      43.443  45.438   3.568  1.00  0.00           C  
ATOM    584  H1' U      19      43.054  45.409   2.547  1.00  0.00           H  
ATOM    585  N1  U      19      44.902  45.757   3.541  1.00  0.00           N  
ATOM    586  C6  U      19      45.521  46.386   4.602  1.00  0.00           C  
ATOM    587  H6  U      19      44.935  46.661   5.470  1.00  0.00           H  
ATOM    588  C5  U      19      46.846  46.685   4.562  1.00  0.00           C  
ATOM    589  H5  U      19      47.311  47.190   5.398  1.00  0.00           H  
ATOM    590  C4  U      19      47.664  46.352   3.417  1.00  0.00           C  
ATOM    591  O4  U      19      48.865  46.588   3.305  1.00  0.00           O  
ATOM    592  N3  U      19      46.985  45.722   2.400  1.00  0.00           N  
ATOM    593  H3  U      19      47.518  45.471   1.587  1.00  0.00           H  
ATOM    594  C2  U      19      45.638  45.414   2.397  1.00  0.00           C  
ATOM    595  O2  U      19      45.150  44.860   1.410  1.00  0.00           O  
ATOM    596  C3' U      19      41.659  44.294   4.614  1.00  0.00           C  
ATOM    597  H3' U      19      41.384  43.595   5.408  1.00  0.00           H  
ATOM    598  C2' U      19      43.131  44.085   4.216  1.00  0.00           C  
ATOM    599  H2' U      19      43.728  43.979   5.126  1.00  0.00           H  
ATOM    600  O2' U      19      43.344  42.955   3.367  1.00  0.00           O  
ATOM    601 HO2' U      19      44.282  42.907   3.098  1.00  0.00           H  
ATOM    602  O3' U      19      40.749  44.214   3.520  1.00  0.00           O  
ATOM    603  P   C      20      39.221  43.777   3.780  1.00  0.00           P  
ATOM    604  OP1 C      20      38.479  43.866   2.492  1.00  0.00           O  
ATOM    605  OP2 C      20      38.703  44.527   4.957  1.00  0.00           O  
ATOM    606  O5' C      20      39.375  42.219   4.190  1.00  0.00           O  
ATOM    607  C5' C      20      39.892  41.280   3.261  1.00  0.00           C  
ATOM    608  H5' C      20      40.843  41.642   2.868  1.00  0.00           H  
ATOM    609 H5'' C      20      39.194  41.176   2.428  1.00  0.00           H  
ATOM    610  C4' C      20      40.121  39.898   3.889  1.00  0.00           C  
ATOM    611  H4' C      20      39.183  39.558   4.331  1.00  0.00           H  
ATOM    612  O4' C      20      40.509  39.020   2.831  1.00  0.00           O  
ATOM    613  C1' C      20      41.821  38.538   3.085  1.00  0.00           C  
ATOM    614  H1' C      20      41.729  37.588   3.619  1.00  0.00           H  
ATOM    615  N1  C      20      42.571  38.297   1.810  1.00  0.00           N  
ATOM    616  C6  C      20      43.573  39.131   1.357  1.00  0.00           C  
ATOM    617  H6  C      20      43.805  40.052   1.876  1.00  0.00           H  
ATOM    618  C5  C      20      44.282  38.811   0.246  1.00  0.00           C  
ATOM    619  H5  C      20      45.066  39.467  -0.100  1.00  0.00           H  
ATOM    620  C4  C      20      43.949  37.602  -0.420  1.00  0.00           C  
ATOM    621  N4  C      20      44.602  37.234  -1.491  1.00  0.00           N  
ATOM    622  H41 C      20      44.341  36.365  -1.928  1.00  0.00           H  
ATOM    623  H42 C      20      45.353  37.807  -1.839  1.00  0.00           H  
ATOM    624  N3  C      20      42.989  36.793  -0.022  1.00  0.00           N  
ATOM    625  C2  C      20      42.285  37.120   1.095  1.00  0.00           C  
ATOM    626  O2  C      20      41.398  36.338   1.449  1.00  0.00           O  
ATOM    627  C3' C      20      41.238  39.888   4.956  1.00  0.00           C  
ATOM    628  H3' C      20      41.389  40.882   5.382  1.00  0.00           H  
ATOM    629  C2' C      20      42.442  39.530   4.072  1.00  0.00           C  
ATOM    630  H2' C      20      42.726  40.448   3.559  1.00  0.00           H  
ATOM    631  O2' C      20      43.567  38.985   4.765  1.00  0.00           O  
ATOM    632 HO2' C      20      44.277  38.743   4.139  1.00  0.00           H  
ATOM    633  O3' C      20      40.957  38.912   5.964  1.00  0.00           O  
ATOM    634  P   A      21      40.554  39.352   7.476  1.00  0.00           P  
ATOM    635  OP1 A      21      39.677  38.276   8.017  1.00  0.00           O  
ATOM    636  OP2 A      21      40.017  40.743   7.469  1.00  0.00           O  
ATOM    637  O5' A      21      41.922  39.336   8.362  1.00  0.00           O  
ATOM    638  C5' A      21      43.037  40.173   8.064  1.00  0.00           C  
ATOM    639  H5' A      21      42.699  41.196   7.893  1.00  0.00           H  
ATOM    640 H5'' A      21      43.510  39.820   7.149  1.00  0.00           H  
ATOM    641  C4' A      21      44.106  40.195   9.177  1.00  0.00           C  
ATOM    642  H4' A      21      44.988  40.706   8.784  1.00  0.00           H  
ATOM    643  O4' A      21      43.671  40.911  10.335  1.00  0.00           O  
ATOM    644  C1' A      21      44.103  40.212  11.504  1.00  0.00           C  
ATOM    645  H1' A      21      44.586  40.901  12.202  1.00  0.00           H  
ATOM    646  N9  A      21      42.928  39.608  12.190  1.00  0.00           N  
ATOM    647  C8  A      21      41.641  39.459  11.723  1.00  0.00           C  
ATOM    648  H8  A      21      41.358  39.714  10.711  1.00  0.00           H  
ATOM    649  N7  A      21      40.783  39.027  12.613  1.00  0.00           N  
ATOM    650  C5  A      21      41.572  38.871  13.762  1.00  0.00           C  
ATOM    651  C6  A      21      41.318  38.493  15.108  1.00  0.00           C  
ATOM    652  N6  A      21      40.127  38.185  15.596  1.00  0.00           N  
ATOM    653  H61 A      21      40.052  37.964  16.572  1.00  0.00           H  
ATOM    654  H62 A      21      39.329  38.177  14.980  1.00  0.00           H  
ATOM    655  N1  A      21      42.294  38.470  16.017  1.00  0.00           N  
ATOM    656  C2  A      21      43.512  38.803  15.613  1.00  0.00           C  
ATOM    657  H2  A      21      44.285  38.752  16.365  1.00  0.00           H  
ATOM    658  N3  A      21      43.909  39.182  14.400  1.00  0.00           N  
ATOM    659  C4  A      21      42.879  39.205  13.508  1.00  0.00           C  
ATOM    660  C3' A      21      44.555  38.807   9.658  1.00  0.00           C  
ATOM    661  H3' A      21      43.664  38.196   9.803  1.00  0.00           H  
ATOM    662  C2' A      21      45.123  39.159  11.043  1.00  0.00           C  
ATOM    663  H2' A      21      45.121  38.283  11.695  1.00  0.00           H  
ATOM    664  O2' A      21      46.418  39.773  10.992  1.00  0.00           O  
ATOM    665 HO2' A      21      46.863  39.694  11.857  1.00  0.00           H  
ATOM    666  O3' A      21      45.464  38.140   8.781  1.00  0.00           O  
ATOM    667  P   G      22      45.758  36.551   8.950  1.00  0.00           P  
ATOM    668  OP1 G      22      46.343  36.076   7.662  1.00  0.00           O  
ATOM    669  OP2 G      22      44.513  35.891   9.439  1.00  0.00           O  
ATOM    670  O5' G      22      46.883  36.394  10.123  1.00  0.00           O  
ATOM    671  C5' G      22      48.276  36.411   9.824  1.00  0.00           C  
ATOM    672  H5' G      22      48.561  37.376   9.404  1.00  0.00           H  
ATOM    673 H5'' G      22      48.495  35.631   9.093  1.00  0.00           H  
ATOM    674  C4' G      22      49.117  36.125  11.074  1.00  0.00           C  
ATOM    675  H4' G      22      48.743  35.222  11.553  1.00  0.00           H  
ATOM    676  O4' G      22      49.110  37.207  12.006  1.00  0.00           O  
ATOM    677  C1' G      22      50.063  36.879  13.015  1.00  0.00           C  
ATOM    678  H1' G      22      50.483  37.781  13.466  1.00  0.00           H  
ATOM    679  N9  G      22      49.331  36.114  14.078  1.00  0.00           N  
ATOM    680  C8  G      22      47.990  35.810  14.080  1.00  0.00           C  
ATOM    681  H8  G      22      47.327  36.100  13.274  1.00  0.00           H  
ATOM    682  N7  G      22      47.578  35.152  15.119  1.00  0.00           N  
ATOM    683  C5  G      22      48.729  34.998  15.886  1.00  0.00           C  
ATOM    684  C6  G      22      48.912  34.354  17.157  1.00  0.00           C  
ATOM    685  O6  G      22      48.065  33.824  17.875  1.00  0.00           O  
ATOM    686  N1  G      22      50.222  34.343  17.587  1.00  0.00           N  
ATOM    687  H1  G      22      50.403  33.858  18.448  1.00  0.00           H  
ATOM    688  C2  G      22      51.236  34.911  16.888  1.00  0.00           C  
ATOM    689  N2  G      22      52.453  34.761  17.358  1.00  0.00           N  
ATOM    690  H21 G      22      52.637  34.287  18.227  1.00  0.00           H  
ATOM    691  H22 G      22      53.208  35.149  16.813  1.00  0.00           H  
ATOM    692  N3  G      22      51.098  35.600  15.757  1.00  0.00           N  
ATOM    693  C4  G      22      49.815  35.588  15.272  1.00  0.00           C  
ATOM    694  C3' G      22      50.615  35.969  10.817  1.00  0.00           C  
ATOM    695  H3' G      22      50.911  36.883  10.297  1.00  0.00           H  
ATOM    696  C2' G      22      51.173  36.115  12.248  1.00  0.00           C  
ATOM    697  H2' G      22      52.083  36.718  12.213  1.00  0.00           H  
ATOM    698  O2' G      22      51.435  34.890  12.876  1.00  0.00           O  
ATOM    699 HO2' G      22      51.686  34.220  12.216  1.00  0.00           H  
ATOM    700  O3' G      22      51.120  34.905   9.991  1.00  0.00           O  
ATOM    701  P   A      23      50.803  33.309  10.141  1.00  0.00           P  
ATOM    702  OP1 A      23      51.272  32.658   8.886  1.00  0.00           O  
ATOM    703  OP2 A      23      49.384  33.123  10.543  1.00  0.00           O  
ATOM    704  O5' A      23      51.737  32.775  11.366  1.00  0.00           O  
ATOM    705  C5' A      23      53.160  32.808  11.325  1.00  0.00           C  
ATOM    706  H5' A      23      53.493  33.824  11.105  1.00  0.00           H  
ATOM    707 H5'' A      23      53.514  32.157  10.523  1.00  0.00           H  
ATOM    708  C4' A      23      53.818  32.356  12.650  1.00  0.00           C  
ATOM    709  H4' A      23      54.892  32.536  12.573  1.00  0.00           H  
ATOM    710  O4' A      23      53.336  33.059  13.799  1.00  0.00           O  
ATOM    711  C1' A      23      53.167  32.154  14.889  1.00  0.00           C  
ATOM    712  H1' A      23      53.632  32.560  15.789  1.00  0.00           H  
ATOM    713  N9  A      23      51.734  31.895  15.202  1.00  0.00           N  
ATOM    714  C8  A      23      50.600  32.185  14.476  1.00  0.00           C  
ATOM    715  H8  A      23      50.635  32.654  13.506  1.00  0.00           H  
ATOM    716  N7  A      23      49.474  31.858  15.059  1.00  0.00           N  
ATOM    717  C5  A      23      49.907  31.304  16.271  1.00  0.00           C  
ATOM    718  C6  A      23      49.265  30.752  17.409  1.00  0.00           C  
ATOM    719  N6  A      23      47.960  30.675  17.556  1.00  0.00           N  
ATOM    720  H61 A      23      47.546  30.302  18.394  1.00  0.00           H  
ATOM    721  H62 A      23      47.350  31.022  16.831  1.00  0.00           H  
ATOM    722  N1  A      23      49.955  30.243  18.433  1.00  0.00           N  
ATOM    723  C2  A      23      51.276  30.320  18.365  1.00  0.00           C  
ATOM    724  H2  A      23      51.818  29.909  19.208  1.00  0.00           H  
ATOM    725  N3  A      23      52.023  30.844  17.397  1.00  0.00           N  
ATOM    726  C4  A      23      51.273  31.313  16.360  1.00  0.00           C  
ATOM    727  C3' A      23      53.627  30.871  12.963  1.00  0.00           C  
ATOM    728  H3' A      23      52.584  30.604  12.780  1.00  0.00           H  
ATOM    729  C2' A      23      53.890  30.867  14.483  1.00  0.00           C  
ATOM    730  H2' A      23      53.441  29.995  14.957  1.00  0.00           H  
ATOM    731  O2' A      23      55.271  30.998  14.848  1.00  0.00           O  
ATOM    732 HO2' A      23      55.391  30.793  15.795  1.00  0.00           H  
ATOM    733  O3' A      23      54.501  30.042  12.202  1.00  0.00           O  
ATOM    734  P   A      24      54.137  28.491  11.944  1.00  0.00           P  
ATOM    735  OP1 A      24      55.259  27.894  11.163  1.00  0.00           O  
ATOM    736  OP2 A      24      52.764  28.430  11.367  1.00  0.00           O  
ATOM    737  O5' A      24      54.086  27.810  13.417  1.00  0.00           O  
ATOM    738  C5' A      24      55.272  27.560  14.162  1.00  0.00           C  
ATOM    739  H5' A      24      55.782  28.497  14.385  1.00  0.00           H  
ATOM    740 H5'' A      24      55.949  26.942  13.569  1.00  0.00           H  
ATOM    741  C4' A      24      54.989  26.819  15.479  1.00  0.00           C  
ATOM    742  H4' A      24      55.941  26.604  15.968  1.00  0.00           H  
ATOM    743  O4' A      24      54.184  27.572  16.386  1.00  0.00           O  
ATOM    744  C1' A      24      53.262  26.690  17.020  1.00  0.00           C  
ATOM    745  H1' A      24      53.335  26.781  18.107  1.00  0.00           H  
ATOM    746  N9  A      24      51.875  27.042  16.622  1.00  0.00           N  
ATOM    747  C8  A      24      51.450  27.900  15.635  1.00  0.00           C  
ATOM    748  H8  A      24      52.130  28.352  14.928  1.00  0.00           H  
ATOM    749  N7  A      24      50.167  28.150  15.646  1.00  0.00           N  
ATOM    750  C5  A      24      49.705  27.369  16.712  1.00  0.00           C  
ATOM    751  C6  A      24      48.441  27.140  17.311  1.00  0.00           C  
ATOM    752  N6  A      24      47.315  27.728  16.948  1.00  0.00           N  
ATOM    753  H61 A      24      46.446  27.522  17.423  1.00  0.00           H  
ATOM    754  H62 A      24      47.353  28.444  16.243  1.00  0.00           H  
ATOM    755  N1  A      24      48.298  26.274  18.315  1.00  0.00           N  
ATOM    756  C2  A      24      49.384  25.651  18.754  1.00  0.00           C  
ATOM    757  H2  A      24      49.237  24.954  19.569  1.00  0.00           H  
ATOM    758  N3  A      24      50.630  25.774  18.311  1.00  0.00           N  
ATOM    759  C4  A      24      50.729  26.661  17.282  1.00  0.00           C  
ATOM    760  C3' A      24      54.279  25.485  15.233  1.00  0.00           C  
ATOM    761  H3' A      24      53.475  25.633  14.509  1.00  0.00           H  
ATOM    762  C2' A      24      53.640  25.260  16.613  1.00  0.00           C  
ATOM    763  H2' A      24      52.750  24.645  16.516  1.00  0.00           H  
ATOM    764  O2' A      24      54.539  24.730  17.594  1.00  0.00           O  
ATOM    765 HO2' A      24      54.033  24.265  18.290  1.00  0.00           H  
ATOM    766  O3' A      24      55.178  24.468  14.788  1.00  0.00           O  
ATOM    767  P   U      25      54.686  23.304  13.775  1.00  0.00           P  
ATOM    768  OP1 U      25      55.841  22.394  13.528  1.00  0.00           O  
ATOM    769  OP2 U      25      54.024  23.941  12.602  1.00  0.00           O  
ATOM    770  O5' U      25      53.551  22.497  14.597  1.00  0.00           O  
ATOM    771  C5' U      25      53.880  21.699  15.725  1.00  0.00           C  
ATOM    772  H5' U      25      54.563  22.246  16.376  1.00  0.00           H  
ATOM    773 H5'' U      25      54.380  20.788  15.391  1.00  0.00           H  
ATOM    774  C4' U      25      52.633  21.318  16.539  1.00  0.00           C  
ATOM    775  H4' U      25      52.945  20.718  17.396  1.00  0.00           H  
ATOM    776  O4' U      25      51.942  22.468  17.024  1.00  0.00           O  
ATOM    777  C1' U      25      50.540  22.243  16.946  1.00  0.00           C  
ATOM    778  H1' U      25      50.115  22.367  17.945  1.00  0.00           H  
ATOM    779  N1  U      25      49.838  23.204  16.038  1.00  0.00           N  
ATOM    780  C6  U      25      50.481  23.933  15.059  1.00  0.00           C  
ATOM    781  H6  U      25      51.524  23.741  14.853  1.00  0.00           H  
ATOM    782  C5  U      25      49.827  24.906  14.366  1.00  0.00           C  
ATOM    783  H5  U      25      50.347  25.483  13.615  1.00  0.00           H  
ATOM    784  C4  U      25      48.431  25.205  14.615  1.00  0.00           C  
ATOM    785  O4  U      25      47.758  26.091  14.092  1.00  0.00           O  
ATOM    786  N3  U      25      47.855  24.405  15.563  1.00  0.00           N  
ATOM    787  H3  U      25      46.888  24.589  15.769  1.00  0.00           H  
ATOM    788  C2  U      25      48.481  23.420  16.286  1.00  0.00           C  
ATOM    789  O2  U      25      47.833  22.790  17.121  1.00  0.00           O  
ATOM    790  C3' U      25      51.624  20.499  15.734  1.00  0.00           C  
ATOM    791  H3' U      25      51.523  20.934  14.737  1.00  0.00           H  
ATOM    792  C2' U      25      50.336  20.783  16.527  1.00  0.00           C  
ATOM    793  H2' U      25      49.459  20.680  15.891  1.00  0.00           H  
ATOM    794  O2' U      25      50.197  20.010  17.724  1.00  0.00           O  
ATOM    795 HO2' U      25      49.321  19.580  17.738  1.00  0.00           H  
ATOM    796  O3' U      25      51.990  19.123  15.652  1.00  0.00           O  
ATOM    797  P   G      26      51.512  18.222  14.402  1.00  0.00           P  
ATOM    798  OP1 G      26      51.946  16.818  14.658  1.00  0.00           O  
ATOM    799  OP2 G      26      51.968  18.885  13.149  1.00  0.00           O  
ATOM    800  O5' G      26      49.895  18.301  14.453  1.00  0.00           O  
ATOM    801  C5' G      26      49.143  17.527  15.377  1.00  0.00           C  
ATOM    802  H5' G      26      49.522  17.680  16.388  1.00  0.00           H  
ATOM    803 H5'' G      26      49.251  16.469  15.132  1.00  0.00           H  
ATOM    804  C4' G      26      47.648  17.881  15.349  1.00  0.00           C  
ATOM    805  H4' G      26      47.117  17.193  16.009  1.00  0.00           H  
ATOM    806  O4' G      26      47.383  19.217  15.782  1.00  0.00           O  
ATOM    807  C1' G      26      46.290  19.730  15.022  1.00  0.00           C  
ATOM    808  H1' G      26      45.499  20.093  15.683  1.00  0.00           H  
ATOM    809  N9  G      26      46.737  20.855  14.166  1.00  0.00           N  
ATOM    810  C8  G      26      47.990  21.129  13.675  1.00  0.00           C  
ATOM    811  H8  G      26      48.845  20.498  13.876  1.00  0.00           H  
ATOM    812  N7  G      26      48.063  22.221  12.963  1.00  0.00           N  
ATOM    813  C5  G      26      46.739  22.676  12.918  1.00  0.00           C  
ATOM    814  C6  G      26      46.127  23.786  12.230  1.00  0.00           C  
ATOM    815  O6  G      26      46.643  24.644  11.515  1.00  0.00           O  
ATOM    816  N1  G      26      44.759  23.859  12.399  1.00  0.00           N  
ATOM    817  H1  G      26      44.270  24.557  11.861  1.00  0.00           H  
ATOM    818  C2  G      26      44.054  22.985  13.161  1.00  0.00           C  
ATOM    819  N2  G      26      42.757  23.141  13.223  1.00  0.00           N  
ATOM    820  H21 G      26      42.292  23.917  12.782  1.00  0.00           H  
ATOM    821  H22 G      26      42.238  22.470  13.769  1.00  0.00           H  
ATOM    822  N3  G      26      44.575  21.953  13.822  1.00  0.00           N  
ATOM    823  C4  G      26      45.926  21.842  13.655  1.00  0.00           C  
ATOM    824  C3' G      26      47.035  17.759  13.952  1.00  0.00           C  
ATOM    825  H3' G      26      47.672  18.289  13.241  1.00  0.00           H  
ATOM    826  C2' G      26      45.751  18.581  14.160  1.00  0.00           C  
ATOM    827  H2' G      26      45.368  18.946  13.206  1.00  0.00           H  
ATOM    828  O2' G      26      44.735  17.895  14.902  1.00  0.00           O  
ATOM    829 HO2' G      26      43.878  18.353  14.804  1.00  0.00           H  
ATOM    830  O3' G      26      46.836  16.415  13.524  1.00  0.00           O  
ATOM    831  P   G      27      46.853  16.054  11.949  1.00  0.00           P  
ATOM    832  OP1 G      27      46.478  14.617  11.810  1.00  0.00           O  
ATOM    833  OP2 G      27      48.155  16.500  11.379  1.00  0.00           O  
ATOM    834  O5' G      27      45.683  16.976  11.303  1.00  0.00           O  
ATOM    835  C5' G      27      44.313  16.704  11.565  1.00  0.00           C  
ATOM    836  H5' G      27      44.134  16.702  12.640  1.00  0.00           H  
ATOM    837 H5'' G      27      44.070  15.709  11.187  1.00  0.00           H  
ATOM    838  C4' G      27      43.355  17.711  10.907  1.00  0.00           C  
ATOM    839  H4' G      27      42.333  17.408  11.139  1.00  0.00           H  
ATOM    840  O4' G      27      43.531  19.055  11.356  1.00  0.00           O  
ATOM    841  C1' G      27      43.304  19.934  10.254  1.00  0.00           C  
ATOM    842  H1' G      27      42.549  20.680  10.511  1.00  0.00           H  
ATOM    843  N9  G      27      44.561  20.646   9.914  1.00  0.00           N  
ATOM    844  C8  G      27      45.831  20.414  10.382  1.00  0.00           C  
ATOM    845  H8  G      27      46.065  19.590  11.045  1.00  0.00           H  
ATOM    846  N7  G      27      46.720  21.282   9.981  1.00  0.00           N  
ATOM    847  C5  G      27      45.990  22.149   9.159  1.00  0.00           C  
ATOM    848  C6  G      27      46.384  23.321   8.416  1.00  0.00           C  
ATOM    849  O6  G      27      47.472  23.893   8.365  1.00  0.00           O  
ATOM    850  N1  G      27      45.371  23.855   7.656  1.00  0.00           N  
ATOM    851  H1  G      27      45.580  24.662   7.094  1.00  0.00           H  
ATOM    852  C2  G      27      44.116  23.363   7.629  1.00  0.00           C  
ATOM    853  N2  G      27      43.295  23.938   6.791  1.00  0.00           N  
ATOM    854  H21 G      27      43.620  24.670   6.162  1.00  0.00           H  
ATOM    855  H22 G      27      42.345  23.610   6.763  1.00  0.00           H  
ATOM    856  N3  G      27      43.678  22.329   8.350  1.00  0.00           N  
ATOM    857  C4  G      27      44.671  21.748   9.092  1.00  0.00           C  
ATOM    858  C3' G      27      43.497  17.737   9.385  1.00  0.00           C  
ATOM    859  H3' G      27      44.555  17.824   9.130  1.00  0.00           H  
ATOM    860  C2' G      27      42.806  19.077   9.078  1.00  0.00           C  
ATOM    861  H2' G      27      43.144  19.478   8.123  1.00  0.00           H  
ATOM    862  O2' G      27      41.376  19.021   9.133  1.00  0.00           O  
ATOM    863 HO2' G      27      40.994  19.818   8.717  1.00  0.00           H  
ATOM    864  O3' G      27      42.920  16.582   8.777  1.00  0.00           O  
ATOM    865  P   G      28      43.503  15.993   7.391  1.00  0.00           P  
ATOM    866  OP1 G      28      42.738  14.754   7.069  1.00  0.00           O  
ATOM    867  OP2 G      28      44.986  15.897   7.498  1.00  0.00           O  
ATOM    868  O5' G      28      43.159  17.126   6.287  1.00  0.00           O  
ATOM    869  C5' G      28      41.830  17.333   5.830  1.00  0.00           C  
ATOM    870  H5' G      28      41.176  17.538   6.681  1.00  0.00           H  
ATOM    871 H5'' G      28      41.472  16.429   5.334  1.00  0.00           H  
ATOM    872  C4' G      28      41.727  18.503   4.839  1.00  0.00           C  
ATOM    873  H4' G      28      40.701  18.557   4.474  1.00  0.00           H  
ATOM    874  O4' G      28      42.046  19.751   5.453  1.00  0.00           O  
ATOM    875  C1' G      28      42.782  20.539   4.524  1.00  0.00           C  
ATOM    876  H1' G      28      42.320  21.522   4.407  1.00  0.00           H  
ATOM    877  N9  G      28      44.169  20.742   5.000  1.00  0.00           N  
ATOM    878  C8  G      28      44.875  20.055   5.956  1.00  0.00           C  
ATOM    879  H8  G      28      44.470  19.198   6.474  1.00  0.00           H  
ATOM    880  N7  G      28      46.065  20.536   6.198  1.00  0.00           N  
ATOM    881  C5  G      28      46.167  21.612   5.311  1.00  0.00           C  
ATOM    882  C6  G      28      47.232  22.549   5.069  1.00  0.00           C  
ATOM    883  O6  G      28      48.328  22.636   5.618  1.00  0.00           O  
ATOM    884  N1  G      28      46.950  23.453   4.069  1.00  0.00           N  
ATOM    885  H1  G      28      47.670  24.112   3.824  1.00  0.00           H  
ATOM    886  C2  G      28      45.791  23.473   3.376  1.00  0.00           C  
ATOM    887  N2  G      28      45.715  24.325   2.387  1.00  0.00           N  
ATOM    888  H21 G      28      46.517  24.906   2.148  1.00  0.00           H  
ATOM    889  H22 G      28      44.873  24.333   1.837  1.00  0.00           H  
ATOM    890  N3  G      28      44.769  22.644   3.575  1.00  0.00           N  
ATOM    891  C4  G      28      45.017  21.731   4.562  1.00  0.00           C  
ATOM    892  C3' G      28      42.648  18.342   3.622  1.00  0.00           C  
ATOM    893  H3' G      28      43.630  18.002   3.958  1.00  0.00           H  
ATOM    894  C2' G      28      42.768  19.809   3.176  1.00  0.00           C  
ATOM    895  H2' G      28      43.704  19.962   2.640  1.00  0.00           H  
ATOM    896  O2' G      28      41.650  20.289   2.421  1.00  0.00           O  
ATOM    897 HO2' G      28      41.919  21.066   1.895  1.00  0.00           H  
ATOM    898  O3' G      28      42.126  17.459   2.627  1.00  0.00           O  
ATOM    899  P   C      29      43.115  16.659   1.627  1.00  0.00           P  
ATOM    900  OP1 C      29      42.266  15.928   0.643  1.00  0.00           O  
ATOM    901  OP2 C      29      44.067  15.868   2.454  1.00  0.00           O  
ATOM    902  O5' C      29      43.973  17.787   0.839  1.00  0.00           O  
ATOM    903  C5' C      29      43.397  18.591  -0.183  1.00  0.00           C  
ATOM    904  H5' C      29      42.467  19.032   0.177  1.00  0.00           H  
ATOM    905 H5'' C      29      43.163  17.968  -1.048  1.00  0.00           H  
ATOM    906  C4' C      29      44.332  19.727  -0.635  1.00  0.00           C  
ATOM    907  H4' C      29      43.834  20.294  -1.422  1.00  0.00           H  
ATOM    908  O4' C      29      44.639  20.620   0.437  1.00  0.00           O  
ATOM    909  C1' C      29      45.974  21.089   0.273  1.00  0.00           C  
ATOM    910  H1' C      29      45.966  22.182   0.221  1.00  0.00           H  
ATOM    911  N1  C      29      46.869  20.681   1.397  1.00  0.00           N  
ATOM    912  C6  C      29      46.637  19.580   2.184  1.00  0.00           C  
ATOM    913  H6  C      29      45.752  18.980   2.021  1.00  0.00           H  
ATOM    914  C5  C      29      47.513  19.248   3.166  1.00  0.00           C  
ATOM    915  H5  C      29      47.324  18.386   3.788  1.00  0.00           H  
ATOM    916  C4  C      29      48.663  20.072   3.328  1.00  0.00           C  
ATOM    917  N4  C      29      49.542  19.832   4.262  1.00  0.00           N  
ATOM    918  H41 C      29      50.301  20.496   4.364  1.00  0.00           H  
ATOM    919  H42 C      29      49.408  19.067   4.900  1.00  0.00           H  
ATOM    920  N3  C      29      48.902  21.127   2.580  1.00  0.00           N  
ATOM    921  C2  C      29      48.017  21.449   1.611  1.00  0.00           C  
ATOM    922  O2  C      29      48.262  22.441   0.930  1.00  0.00           O  
ATOM    923  C3' C      29      45.681  19.242  -1.184  1.00  0.00           C  
ATOM    924  H3' C      29      46.092  18.507  -0.490  1.00  0.00           H  
ATOM    925  C2' C      29      46.496  20.540  -1.062  1.00  0.00           C  
ATOM    926  H2' C      29      47.564  20.318  -1.017  1.00  0.00           H  
ATOM    927  O2' C      29      46.211  21.511  -2.075  1.00  0.00           O  
ATOM    928 HO2' C      29      47.025  22.005  -2.290  1.00  0.00           H  
ATOM    929  O3' C      29      45.624  18.693  -2.500  1.00  0.00           O  
ATOM    930  P   G      30      46.797  17.717  -3.046  1.00  0.00           P  
ATOM    931  OP1 G      30      46.394  17.262  -4.406  1.00  0.00           O  
ATOM    932  OP2 G      30      47.054  16.678  -2.011  1.00  0.00           O  
ATOM    933  O5' G      30      48.137  18.627  -3.185  1.00  0.00           O  
ATOM    934  C5' G      30      48.279  19.538  -4.266  1.00  0.00           C  
ATOM    935  H5' G      30      47.339  20.066  -4.412  1.00  0.00           H  
ATOM    936 H5'' G      30      48.488  18.975  -5.176  1.00  0.00           H  
ATOM    937  C4' G      30      49.384  20.593  -4.081  1.00  0.00           C  
ATOM    938  H4' G      30      49.193  21.402  -4.787  1.00  0.00           H  
ATOM    939  O4' G      30      49.415  21.143  -2.764  1.00  0.00           O  
ATOM    940  C1' G      30      50.748  21.563  -2.482  1.00  0.00           C  
ATOM    941  H1' G      30      50.769  22.640  -2.303  1.00  0.00           H  
ATOM    942  N9  G      30      51.284  20.895  -1.271  1.00  0.00           N  
ATOM    943  C8  G      30      50.758  19.859  -0.538  1.00  0.00           C  
ATOM    944  H8  G      30      49.851  19.342  -0.831  1.00  0.00           H  
ATOM    945  N7  G      30      51.437  19.569   0.542  1.00  0.00           N  
ATOM    946  C5  G      30      52.509  20.471   0.514  1.00  0.00           C  
ATOM    947  C6  G      30      53.616  20.686   1.416  1.00  0.00           C  
ATOM    948  O6  G      30      53.890  20.140   2.482  1.00  0.00           O  
ATOM    949  N1  G      30      54.484  21.665   0.995  1.00  0.00           N  
ATOM    950  H1  G      30      55.310  21.828   1.542  1.00  0.00           H  
ATOM    951  C2  G      30      54.323  22.384  -0.135  1.00  0.00           C  
ATOM    952  N2  G      30      55.275  23.236  -0.415  1.00  0.00           N  
ATOM    953  H21 G      30      56.085  23.323   0.182  1.00  0.00           H  
ATOM    954  H22 G      30      55.174  23.786  -1.255  1.00  0.00           H  
ATOM    955  N3  G      30      53.309  22.248  -0.984  1.00  0.00           N  
ATOM    956  C4  G      30      52.430  21.269  -0.608  1.00  0.00           C  
ATOM    957  C3' G      30      50.803  20.089  -4.353  1.00  0.00           C  
ATOM    958  H3' G      30      50.970  19.168  -3.790  1.00  0.00           H  
ATOM    959  C2' G      30      51.604  21.242  -3.714  1.00  0.00           C  
ATOM    960  H2' G      30      52.605  20.908  -3.433  1.00  0.00           H  
ATOM    961  O2' G      30      51.662  22.429  -4.515  1.00  0.00           O  
ATOM    962 HO2' G      30      52.369  23.016  -4.183  1.00  0.00           H  
ATOM    963  O3' G      30      51.061  19.896  -5.745  1.00  0.00           O  
ATOM    964  P   C      31      52.242  18.917  -6.252  1.00  0.00           P  
ATOM    965  OP1 C      31      52.289  19.007  -7.740  1.00  0.00           O  
ATOM    966  OP2 C      31      52.014  17.580  -5.637  1.00  0.00           O  
ATOM    967  O5' C      31      53.624  19.513  -5.644  1.00  0.00           O  
ATOM    968  C5' C      31      54.228  20.694  -6.161  1.00  0.00           C  
ATOM    969  H5' C      31      53.511  21.514  -6.145  1.00  0.00           H  
ATOM    970 H5'' C      31      54.522  20.526  -7.199  1.00  0.00           H  
ATOM    971  C4' C      31      55.479  21.120  -5.369  1.00  0.00           C  
ATOM    972  H4' C      31      55.897  22.013  -5.836  1.00  0.00           H  
ATOM    973  O4' C      31      55.190  21.424  -4.004  1.00  0.00           O  
ATOM    974  C1' C      31      56.290  21.012  -3.195  1.00  0.00           C  
ATOM    975  H1' C      31      56.669  21.877  -2.644  1.00  0.00           H  
ATOM    976  N1  C      31      55.888  19.967  -2.205  1.00  0.00           N  
ATOM    977  C6  C      31      54.787  19.165  -2.382  1.00  0.00           C  
ATOM    978  H6  C      31      54.209  19.242  -3.293  1.00  0.00           H  
ATOM    979  C5  C      31      54.412  18.294  -1.413  1.00  0.00           C  
ATOM    980  H5  C      31      53.537  17.677  -1.552  1.00  0.00           H  
ATOM    981  C4  C      31      55.207  18.244  -0.236  1.00  0.00           C  
ATOM    982  N4  C      31      54.886  17.467   0.758  1.00  0.00           N  
ATOM    983  H41 C      31      55.464  17.504   1.590  1.00  0.00           H  
ATOM    984  H42 C      31      54.087  16.863   0.688  1.00  0.00           H  
ATOM    985  N3  C      31      56.285  18.979  -0.060  1.00  0.00           N  
ATOM    986  C2  C      31      56.647  19.844  -1.036  1.00  0.00           C  
ATOM    987  O2  C      31      57.660  20.513  -0.843  1.00  0.00           O  
ATOM    988  C3' C      31      56.572  20.047  -5.351  1.00  0.00           C  
ATOM    989  H3' C      31      56.114  19.083  -5.116  1.00  0.00           H  
ATOM    990  C2' C      31      57.397  20.505  -4.135  1.00  0.00           C  
ATOM    991  H2' C      31      57.941  19.661  -3.702  1.00  0.00           H  
ATOM    992  O2' C      31      58.280  21.599  -4.411  1.00  0.00           O  
ATOM    993 HO2' C      31      58.924  21.707  -3.683  1.00  0.00           H  
ATOM    994  O3' C      31      57.308  19.972  -6.570  1.00  0.00           O  
ATOM    995  P   U      32      57.884  18.557  -7.092  1.00  0.00           P  
ATOM    996  OP1 U      32      58.704  18.827  -8.308  1.00  0.00           O  
ATOM    997  OP2 U      32      56.743  17.607  -7.211  1.00  0.00           O  
ATOM    998  O5' U      32      58.851  18.025  -5.901  1.00  0.00           O  
ATOM    999  C5' U      32      60.165  18.540  -5.723  1.00  0.00           C  
ATOM   1000  H5' U      32      60.118  19.618  -5.559  1.00  0.00           H  
ATOM   1001 H5'' U      32      60.749  18.358  -6.627  1.00  0.00           H  
ATOM   1002  C4' U      32      60.901  17.890  -4.540  1.00  0.00           C  
ATOM   1003  H4' U      32      61.920  18.280  -4.511  1.00  0.00           H  
ATOM   1004  O4' U      32      60.273  18.179  -3.292  1.00  0.00           O  
ATOM   1005  C1' U      32      60.485  17.078  -2.411  1.00  0.00           C  
ATOM   1006  H1' U      32      61.055  17.421  -1.544  1.00  0.00           H  
ATOM   1007  N1  U      32      59.191  16.502  -1.941  1.00  0.00           N  
ATOM   1008  C6  U      32      58.069  16.483  -2.744  1.00  0.00           C  
ATOM   1009  H6  U      32      58.107  16.944  -3.724  1.00  0.00           H  
ATOM   1010  C5  U      32      56.918  15.900  -2.318  1.00  0.00           C  
ATOM   1011  H5  U      32      56.044  15.897  -2.954  1.00  0.00           H  
ATOM   1012  C4  U      32      56.827  15.257  -1.026  1.00  0.00           C  
ATOM   1013  O4  U      32      55.834  14.704  -0.568  1.00  0.00           O  
ATOM   1014  N3  U      32      57.987  15.295  -0.291  1.00  0.00           N  
ATOM   1015  H3  U      32      57.978  14.810   0.586  1.00  0.00           H  
ATOM   1016  C2  U      32      59.156  15.925  -0.664  1.00  0.00           C  
ATOM   1017  O2  U      32      60.096  15.957   0.130  1.00  0.00           O  
ATOM   1018  C3' U      32      60.985  16.361  -4.634  1.00  0.00           C  
ATOM   1019  H3' U      32      59.994  15.967  -4.868  1.00  0.00           H  
ATOM   1020  C2' U      32      61.315  16.025  -3.169  1.00  0.00           C  
ATOM   1021  H2' U      32      60.986  15.012  -2.933  1.00  0.00           H  
ATOM   1022  O2' U      32      62.697  16.212  -2.836  1.00  0.00           O  
ATOM   1023 HO2' U      32      62.913  15.745  -2.004  1.00  0.00           H  
ATOM   1024  O3' U      32      61.944  15.887  -5.579  1.00  0.00           O  
ATOM   1025  P   U      33      61.687  14.518  -6.407  1.00  0.00           P  
ATOM   1026  OP1 U      33      62.922  14.235  -7.194  1.00  0.00           O  
ATOM   1027  OP2 U      33      60.403  14.656  -7.146  1.00  0.00           O  
ATOM   1028  O5' U      33      61.494  13.349  -5.293  1.00  0.00           O  
ATOM   1029  C5' U      33      62.610  12.798  -4.608  1.00  0.00           C  
ATOM   1030  H5' U      33      63.217  13.611  -4.205  1.00  0.00           H  
ATOM   1031 H5'' U      33      63.227  12.237  -5.311  1.00  0.00           H  
ATOM   1032  C4' U      33      62.234  11.868  -3.441  1.00  0.00           C  
ATOM   1033  H4' U      33      63.172  11.564  -2.973  1.00  0.00           H  
ATOM   1034  O4' U      33      61.453  12.544  -2.450  1.00  0.00           O  
ATOM   1035  C1' U      33      60.595  11.588  -1.826  1.00  0.00           C  
ATOM   1036  H1' U      33      60.747  11.614  -0.745  1.00  0.00           H  
ATOM   1037  N1  U      33      59.151  11.871  -2.110  1.00  0.00           N  
ATOM   1038  C6  U      33      58.732  12.425  -3.300  1.00  0.00           C  
ATOM   1039  H6  U      33      59.465  12.710  -4.041  1.00  0.00           H  
ATOM   1040  C5  U      33      57.410  12.605  -3.559  1.00  0.00           C  
ATOM   1041  H5  U      33      57.100  13.032  -4.501  1.00  0.00           H  
ATOM   1042  C4  U      33      56.387  12.214  -2.610  1.00  0.00           C  
ATOM   1043  O4  U      33      55.176  12.316  -2.794  1.00  0.00           O  
ATOM   1044  N3  U      33      56.873  11.720  -1.423  1.00  0.00           N  
ATOM   1045  H3  U      33      56.203  11.482  -0.705  1.00  0.00           H  
ATOM   1046  C2  U      33      58.208  11.553  -1.120  1.00  0.00           C  
ATOM   1047  O2  U      33      58.517  11.174   0.007  1.00  0.00           O  
ATOM   1048  C3' U      33      61.463  10.576  -3.786  1.00  0.00           C  
ATOM   1049  H3' U      33      60.576  10.816  -4.369  1.00  0.00           H  
ATOM   1050  C2' U      33      61.029  10.211  -2.356  1.00  0.00           C  
ATOM   1051  H2' U      33      60.200   9.508  -2.368  1.00  0.00           H  
ATOM   1052  O2' U      33      62.120   9.718  -1.562  1.00  0.00           O  
ATOM   1053 HO2' U      33      61.813   9.082  -0.897  1.00  0.00           H  
ATOM   1054  O3' U      33      62.235   9.538  -4.402  1.00  0.00           O  
ATOM   1055  P   G      34      61.921   8.981  -5.898  1.00  0.00           P  
ATOM   1056  OP1 G      34      63.236   8.883  -6.592  1.00  0.00           O  
ATOM   1057  OP2 G      34      60.855   9.791  -6.549  1.00  0.00           O  
ATOM   1058  O5' G      34      61.378   7.449  -5.751  1.00  0.00           O  
ATOM   1059  C5' G      34      60.049   7.107  -5.351  1.00  0.00           C  
ATOM   1060  H5' G      34      59.688   6.304  -5.994  1.00  0.00           H  
ATOM   1061 H5'' G      34      59.379   7.959  -5.470  1.00  0.00           H  
ATOM   1062  C4' G      34      59.974   6.622  -3.896  1.00  0.00           C  
ATOM   1063  H4' G      34      60.133   7.472  -3.235  1.00  0.00           H  
ATOM   1064  O4' G      34      60.926   5.600  -3.605  1.00  0.00           O  
ATOM   1065  C1' G      34      60.521   4.946  -2.397  1.00  0.00           C  
ATOM   1066  H1' G      34      60.519   3.864  -2.552  1.00  0.00           H  
ATOM   1067  N9  G      34      61.494   5.258  -1.312  1.00  0.00           N  
ATOM   1068  C8  G      34      62.551   6.135  -1.360  1.00  0.00           C  
ATOM   1069  H8  G      34      62.792   6.699  -2.254  1.00  0.00           H  
ATOM   1070  N7  G      34      63.234   6.224  -0.249  1.00  0.00           N  
ATOM   1071  C5  G      34      62.565   5.349   0.617  1.00  0.00           C  
ATOM   1072  C6  G      34      62.801   5.021   2.001  1.00  0.00           C  
ATOM   1073  O6  G      34      63.671   5.442   2.766  1.00  0.00           O  
ATOM   1074  N1  G      34      61.888   4.123   2.520  1.00  0.00           N  
ATOM   1075  H1  G      34      61.996   3.868   3.483  1.00  0.00           H  
ATOM   1076  C2  G      34      60.870   3.586   1.798  1.00  0.00           C  
ATOM   1077  N2  G      34      60.060   2.766   2.421  1.00  0.00           N  
ATOM   1078  H21 G      34      60.169   2.565   3.403  1.00  0.00           H  
ATOM   1079  H22 G      34      59.291   2.381   1.895  1.00  0.00           H  
ATOM   1080  N3  G      34      60.630   3.836   0.512  1.00  0.00           N  
ATOM   1081  C4  G      34      61.504   4.744  -0.028  1.00  0.00           C  
ATOM   1082  C3' G      34      58.669   5.910  -3.512  1.00  0.00           C  
ATOM   1083  H3' G      34      58.620   5.019  -4.143  1.00  0.00           H  
ATOM   1084  C2' G      34      59.072   5.413  -2.111  1.00  0.00           C  
ATOM   1085  H2' G      34      58.444   4.574  -1.800  1.00  0.00           H  
ATOM   1086  O2' G      34      59.065   6.447  -1.140  1.00  0.00           O  
ATOM   1087 HO2' G      34      58.165   6.824  -1.120  1.00  0.00           H  
ATOM   1088  O3' G      34      57.387   6.525  -3.693  1.00  0.00           O  
ATOM   1089  P   U      35      56.908   7.947  -3.073  1.00  0.00           P  
ATOM   1090  OP1 U      35      55.560   8.229  -3.643  1.00  0.00           O  
ATOM   1091  OP2 U      35      57.986   8.947  -3.281  1.00  0.00           O  
ATOM   1092  O5' U      35      56.750   7.688  -1.472  1.00  0.00           O  
ATOM   1093  C5' U      35      55.702   6.886  -0.937  1.00  0.00           C  
ATOM   1094  H5' U      35      55.746   5.884  -1.370  1.00  0.00           H  
ATOM   1095 H5'' U      35      54.736   7.325  -1.192  1.00  0.00           H  
ATOM   1096  C4' U      35      55.789   6.761   0.595  1.00  0.00           C  
ATOM   1097  H4' U      35      54.976   6.128   0.944  1.00  0.00           H  
ATOM   1098  O4' U      35      57.016   6.168   1.007  1.00  0.00           O  
ATOM   1099  C1' U      35      57.401   6.726   2.259  1.00  0.00           C  
ATOM   1100  H1' U      35      57.425   5.919   2.993  1.00  0.00           H  
ATOM   1101  N1  U      35      58.766   7.328   2.172  1.00  0.00           N  
ATOM   1102  C6  U      35      59.070   8.299   1.247  1.00  0.00           C  
ATOM   1103  H6  U      35      58.315   8.629   0.550  1.00  0.00           H  
ATOM   1104  C5  U      35      60.309   8.846   1.190  1.00  0.00           C  
ATOM   1105  H5  U      35      60.504   9.632   0.485  1.00  0.00           H  
ATOM   1106  C4  U      35      61.363   8.443   2.086  1.00  0.00           C  
ATOM   1107  O4  U      35      62.500   8.907   2.107  1.00  0.00           O  
ATOM   1108  N3  U      35      60.995   7.477   2.992  1.00  0.00           N  
ATOM   1109  H3  U      35      61.700   7.173   3.639  1.00  0.00           H  
ATOM   1110  C2  U      35      59.742   6.901   3.085  1.00  0.00           C  
ATOM   1111  O2  U      35      59.540   6.057   3.959  1.00  0.00           O  
ATOM   1112  C3' U      35      55.674   8.102   1.327  1.00  0.00           C  
ATOM   1113  H3' U      35      56.319   8.820   0.827  1.00  0.00           H  
ATOM   1114  C2' U      35      56.309   7.728   2.681  1.00  0.00           C  
ATOM   1115  H2' U      35      56.735   8.616   3.150  1.00  0.00           H  
ATOM   1116  O2' U      35      55.422   7.036   3.571  1.00  0.00           O  
ATOM   1117 HO2' U      35      55.842   6.906   4.442  1.00  0.00           H  
ATOM   1118  O3' U      35      54.339   8.610   1.353  1.00  0.00           O  
ATOM   1119  P   C      36      54.036  10.187   1.598  1.00  0.00           P  
ATOM   1120  OP1 C      36      52.629  10.441   1.159  1.00  0.00           O  
ATOM   1121  OP2 C      36      55.112  10.983   0.931  1.00  0.00           O  
ATOM   1122  O5' C      36      54.155  10.435   3.218  1.00  0.00           O  
ATOM   1123  C5' C      36      53.030  10.738   4.053  1.00  0.00           C  
ATOM   1124  H5' C      36      52.330  11.378   3.516  1.00  0.00           H  
ATOM   1125 H5'' C      36      53.399  11.330   4.891  1.00  0.00           H  
ATOM   1126  C4' C      36      52.250   9.550   4.668  1.00  0.00           C  
ATOM   1127  H4' C      36      51.445   9.969   5.274  1.00  0.00           H  
ATOM   1128  O4' C      36      51.648   8.699   3.695  1.00  0.00           O  
ATOM   1129  C1' C      36      51.597   7.344   4.154  1.00  0.00           C  
ATOM   1130  H1' C      36      50.548   7.080   4.311  1.00  0.00           H  
ATOM   1131  N1  C      36      52.118   6.405   3.095  1.00  0.00           N  
ATOM   1132  C6  C      36      51.951   6.739   1.768  1.00  0.00           C  
ATOM   1133  H6  C      36      51.552   7.714   1.509  1.00  0.00           H  
ATOM   1134  C5  C      36      52.285   5.875   0.779  1.00  0.00           C  
ATOM   1135  H5  C      36      52.158   6.165  -0.252  1.00  0.00           H  
ATOM   1136  C4  C      36      52.823   4.622   1.167  1.00  0.00           C  
ATOM   1137  N4  C      36      53.227   3.769   0.263  1.00  0.00           N  
ATOM   1138  H41 C      36      53.604   2.890   0.578  1.00  0.00           H  
ATOM   1139  H42 C      36      53.145   3.997  -0.714  1.00  0.00           H  
ATOM   1140  N3  C      36      52.922   4.232   2.419  1.00  0.00           N  
ATOM   1141  C2  C      36      52.524   5.086   3.400  1.00  0.00           C  
ATOM   1142  O2  C      36      52.487   4.611   4.538  1.00  0.00           O  
ATOM   1143  C3' C      36      53.083   8.661   5.593  1.00  0.00           C  
ATOM   1144  H3' C      36      54.068   8.501   5.155  1.00  0.00           H  
ATOM   1145  C2' C      36      52.285   7.346   5.540  1.00  0.00           C  
ATOM   1146  H2' C      36      52.995   6.534   5.674  1.00  0.00           H  
ATOM   1147  O2' C      36      51.235   7.271   6.518  1.00  0.00           O  
ATOM   1148 HO2' C      36      50.948   6.344   6.634  1.00  0.00           H  
ATOM   1149  O3' C      36      53.180   9.134   6.939  1.00  0.00           O  
ATOM   1150  P   G      37      54.601   9.486   7.613  1.00  0.00           P  
ATOM   1151  OP1 G      37      54.303   9.842   9.030  1.00  0.00           O  
ATOM   1152  OP2 G      37      55.278  10.492   6.750  1.00  0.00           O  
ATOM   1153  O5' G      37      55.460   8.087   7.612  1.00  0.00           O  
ATOM   1154  C5' G      37      56.625   7.930   8.426  1.00  0.00           C  
ATOM   1155  H5' G      37      56.942   6.885   8.415  1.00  0.00           H  
ATOM   1156 H5'' G      37      56.388   8.199   9.456  1.00  0.00           H  
ATOM   1157  C4' G      37      57.784   8.805   7.928  1.00  0.00           C  
ATOM   1158  H4' G      37      57.378   9.551   7.253  1.00  0.00           H  
ATOM   1159  O4' G      37      58.790   8.083   7.225  1.00  0.00           O  
ATOM   1160  C1' G      37      59.866   9.000   7.030  1.00  0.00           C  
ATOM   1161  H1' G      37      60.826   8.504   7.193  1.00  0.00           H  
ATOM   1162  N9  G      37      59.830   9.548   5.648  1.00  0.00           N  
ATOM   1163  C8  G      37      58.732   9.692   4.837  1.00  0.00           C  
ATOM   1164  H8  G      37      57.777   9.243   5.081  1.00  0.00           H  
ATOM   1165  N7  G      37      58.928  10.435   3.783  1.00  0.00           N  
ATOM   1166  C5  G      37      60.266  10.832   3.905  1.00  0.00           C  
ATOM   1167  C6  G      37      61.092  11.682   3.079  1.00  0.00           C  
ATOM   1168  O6  G      37      60.819  12.261   2.026  1.00  0.00           O  
ATOM   1169  N1  G      37      62.370  11.857   3.573  1.00  0.00           N  
ATOM   1170  H1  G      37      62.982  12.450   3.048  1.00  0.00           H  
ATOM   1171  C2  G      37      62.827  11.252   4.700  1.00  0.00           C  
ATOM   1172  N2  G      37      64.054  11.525   5.073  1.00  0.00           N  
ATOM   1173  H21 G      37      64.643  12.147   4.541  1.00  0.00           H  
ATOM   1174  H22 G      37      64.398  11.076   5.908  1.00  0.00           H  
ATOM   1175  N3  G      37      62.116  10.438   5.477  1.00  0.00           N  
ATOM   1176  C4  G      37      60.832  10.271   5.034  1.00  0.00           C  
ATOM   1177  C3' G      37      58.573   9.551   9.008  1.00  0.00           C  
ATOM   1178  H3' G      37      58.995   8.832   9.713  1.00  0.00           H  
ATOM   1179  C2' G      37      59.667  10.117   8.085  1.00  0.00           C  
ATOM   1180  H2' G      37      60.590  10.302   8.641  1.00  0.00           H  
ATOM   1181  O2' G      37      59.159  11.318   7.507  1.00  0.00           O  
ATOM   1182 HO2' G      37      58.518  11.662   8.147  1.00  0.00           H  
ATOM   1183  O3' G      37      57.831  10.573   9.682  1.00  0.00           O  
ATOM   1184  P   C      38      58.398  11.283  11.021  1.00  0.00           P  
ATOM   1185  OP1 C      38      58.751  10.213  11.994  1.00  0.00           O  
ATOM   1186  OP2 C      38      57.413  12.318  11.442  1.00  0.00           O  
ATOM   1187  O5' C      38      59.772  12.026  10.576  1.00  0.00           O  
ATOM   1188  C5' C      38      59.772  13.330  10.006  1.00  0.00           C  
ATOM   1189  H5' C      38      59.477  14.051  10.770  1.00  0.00           H  
ATOM   1190 H5'' C      38      59.045  13.393   9.197  1.00  0.00           H  
ATOM   1191  C4' C      38      61.157  13.726   9.464  1.00  0.00           C  
ATOM   1192  H4' C      38      61.914  13.515  10.220  1.00  0.00           H  
ATOM   1193  O4' C      38      61.515  13.069   8.243  1.00  0.00           O  
ATOM   1194  C1' C      38      62.132  14.004   7.354  1.00  0.00           C  
ATOM   1195  H1' C      38      63.093  13.606   7.020  1.00  0.00           H  
ATOM   1196  N1  C      38      61.299  14.294   6.143  1.00  0.00           N  
ATOM   1197  C6  C      38      59.943  14.085   6.125  1.00  0.00           C  
ATOM   1198  H6  C      38      59.450  13.695   7.002  1.00  0.00           H  
ATOM   1199  C5  C      38      59.220  14.357   5.014  1.00  0.00           C  
ATOM   1200  H5  C      38      58.156  14.180   5.011  1.00  0.00           H  
ATOM   1201  C4  C      38      59.916  14.887   3.896  1.00  0.00           C  
ATOM   1202  N4  C      38      59.252  15.199   2.816  1.00  0.00           N  
ATOM   1203  H41 C      38      59.780  15.513   2.012  1.00  0.00           H  
ATOM   1204  H42 C      38      58.256  15.084   2.821  1.00  0.00           H  
ATOM   1205  N3  C      38      61.215  15.113   3.885  1.00  0.00           N  
ATOM   1206  C2  C      38      61.930  14.809   4.998  1.00  0.00           C  
ATOM   1207  O2  C      38      63.150  14.987   4.963  1.00  0.00           O  
ATOM   1208  C3' C      38      61.195  15.221   9.156  1.00  0.00           C  
ATOM   1209  H3' C      38      60.278  15.485   8.623  1.00  0.00           H  
ATOM   1210  C2' C      38      62.370  15.284   8.166  1.00  0.00           C  
ATOM   1211  H2' C      38      62.282  16.167   7.536  1.00  0.00           H  
ATOM   1212  O2' C      38      63.663  15.211   8.777  1.00  0.00           O  
ATOM   1213 HO2' C      38      64.357  15.449   8.131  1.00  0.00           H  
ATOM   1214  O3' C      38      61.344  16.021  10.326  1.00  0.00           O  
ATOM   1215  P   G      39      60.534  17.407  10.472  1.00  0.00           P  
ATOM   1216  OP1 G      39      60.962  18.059  11.742  1.00  0.00           O  
ATOM   1217  OP2 G      39      59.087  17.114  10.274  1.00  0.00           O  
ATOM   1218  O5' G      39      61.045  18.292   9.218  1.00  0.00           O  
ATOM   1219  C5' G      39      62.390  18.747   9.141  1.00  0.00           C  
ATOM   1220  H5' G      39      63.071  17.919   9.343  1.00  0.00           H  
ATOM   1221 H5'' G      39      62.555  19.515   9.899  1.00  0.00           H  
ATOM   1222  C4' G      39      62.737  19.329   7.762  1.00  0.00           C  
ATOM   1223  H4' G      39      63.787  19.625   7.767  1.00  0.00           H  
ATOM   1224  O4' G      39      62.545  18.387   6.706  1.00  0.00           O  
ATOM   1225  C1' G      39      61.996  19.057   5.577  1.00  0.00           C  
ATOM   1226  H1' G      39      62.596  18.851   4.688  1.00  0.00           H  
ATOM   1227  N9  G      39      60.612  18.594   5.304  1.00  0.00           N  
ATOM   1228  C8  G      39      59.758  17.868   6.099  1.00  0.00           C  
ATOM   1229  H8  G      39      60.015  17.563   7.103  1.00  0.00           H  
ATOM   1230  N7  G      39      58.620  17.565   5.531  1.00  0.00           N  
ATOM   1231  C5  G      39      58.721  18.137   4.258  1.00  0.00           C  
ATOM   1232  C6  G      39      57.815  18.150   3.135  1.00  0.00           C  
ATOM   1233  O6  G      39      56.713  17.614   3.008  1.00  0.00           O  
ATOM   1234  N1  G      39      58.281  18.881   2.062  1.00  0.00           N  
ATOM   1235  H1  G      39      57.675  18.965   1.261  1.00  0.00           H  
ATOM   1236  C2  G      39      59.495  19.480   2.032  1.00  0.00           C  
ATOM   1237  N2  G      39      59.791  20.169   0.963  1.00  0.00           N  
ATOM   1238  H21 G      39      59.104  20.285   0.220  1.00  0.00           H  
ATOM   1239  H22 G      39      60.691  20.618   0.923  1.00  0.00           H  
ATOM   1240  N3  G      39      60.379  19.465   3.025  1.00  0.00           N  
ATOM   1241  C4  G      39      59.933  18.780   4.121  1.00  0.00           C  
ATOM   1242  C3' G      39      61.908  20.567   7.417  1.00  0.00           C  
ATOM   1243  H3' G      39      60.864  20.384   7.684  1.00  0.00           H  
ATOM   1244  C2' G      39      62.038  20.559   5.883  1.00  0.00           C  
ATOM   1245  H2' G      39      61.191  21.070   5.429  1.00  0.00           H  
ATOM   1246  O2' G      39      63.281  21.076   5.394  1.00  0.00           O  
ATOM   1247 HO2' G      39      63.207  21.266   4.438  1.00  0.00           H  
ATOM   1248  O3' G      39      62.403  21.738   8.066  1.00  0.00           O  
ATOM   1249  P   U      40      61.417  22.960   8.442  1.00  0.00           P  
ATOM   1250  OP1 U      40      62.247  24.056   9.018  1.00  0.00           O  
ATOM   1251  OP2 U      40      60.297  22.418   9.259  1.00  0.00           O  
ATOM   1252  O5' U      40      60.805  23.450   7.027  1.00  0.00           O  
ATOM   1253  C5' U      40      61.603  24.104   6.051  1.00  0.00           C  
ATOM   1254  H5' U      40      62.518  23.538   5.878  1.00  0.00           H  
ATOM   1255 H5'' U      40      61.882  25.093   6.416  1.00  0.00           H  
ATOM   1256  C4' U      40      60.864  24.263   4.710  1.00  0.00           C  
ATOM   1257  H4' U      40      61.510  24.815   4.024  1.00  0.00           H  
ATOM   1258  O4' U      40      60.526  23.016   4.099  1.00  0.00           O  
ATOM   1259  C1' U      40      59.245  23.130   3.479  1.00  0.00           C  
ATOM   1260  H1' U      40      59.326  22.840   2.429  1.00  0.00           H  
ATOM   1261  N1  U      40      58.222  22.248   4.125  1.00  0.00           N  
ATOM   1262  C6  U      40      58.378  21.750   5.400  1.00  0.00           C  
ATOM   1263  H6  U      40      59.248  22.024   5.976  1.00  0.00           H  
ATOM   1264  C5  U      40      57.457  20.912   5.943  1.00  0.00           C  
ATOM   1265  H5  U      40      57.599  20.529   6.944  1.00  0.00           H  
ATOM   1266  C4  U      40      56.275  20.510   5.215  1.00  0.00           C  
ATOM   1267  O4  U      40      55.396  19.765   5.634  1.00  0.00           O  
ATOM   1268  N3  U      40      56.186  21.036   3.950  1.00  0.00           N  
ATOM   1269  H3  U      40      55.374  20.762   3.419  1.00  0.00           H  
ATOM   1270  C2  U      40      57.093  21.901   3.373  1.00  0.00           C  
ATOM   1271  O2  U      40      56.879  22.328   2.239  1.00  0.00           O  
ATOM   1272  C3' U      40      59.555  25.042   4.850  1.00  0.00           C  
ATOM   1273  H3' U      40      58.994  24.636   5.694  1.00  0.00           H  
ATOM   1274  C2' U      40      58.852  24.614   3.550  1.00  0.00           C  
ATOM   1275  H2' U      40      57.774  24.738   3.636  1.00  0.00           H  
ATOM   1276  O2' U      40      59.356  25.255   2.372  1.00  0.00           O  
ATOM   1277 HO2' U      40      58.620  25.453   1.764  1.00  0.00           H  
ATOM   1278  O3' U      40      59.765  26.441   5.024  1.00  0.00           O  
ATOM   1279  P   G      41      58.630  27.377   5.695  1.00  0.00           P  
ATOM   1280  OP1 G      41      59.207  28.743   5.854  1.00  0.00           O  
ATOM   1281  OP2 G      41      58.100  26.690   6.905  1.00  0.00           O  
ATOM   1282  O5' G      41      57.443  27.438   4.597  1.00  0.00           O  
ATOM   1283  C5' G      41      57.633  28.134   3.373  1.00  0.00           C  
ATOM   1284  H5' G      41      58.585  27.839   2.929  1.00  0.00           H  
ATOM   1285 H5'' G      41      57.668  29.208   3.565  1.00  0.00           H  
ATOM   1286  C4' G      41      56.522  27.849   2.354  1.00  0.00           C  
ATOM   1287  H4' G      41      56.778  28.338   1.413  1.00  0.00           H  
ATOM   1288  O4' G      41      56.383  26.450   2.115  1.00  0.00           O  
ATOM   1289  C1' G      41      55.016  26.179   1.844  1.00  0.00           C  
ATOM   1290  H1' G      41      54.912  25.757   0.842  1.00  0.00           H  
ATOM   1291  N9  G      41      54.455  25.197   2.802  1.00  0.00           N  
ATOM   1292  C8  G      41      54.928  24.758   4.015  1.00  0.00           C  
ATOM   1293  H8  G      41      55.820  25.165   4.474  1.00  0.00           H  
ATOM   1294  N7  G      41      54.217  23.795   4.549  1.00  0.00           N  
ATOM   1295  C5  G      41      53.163  23.613   3.642  1.00  0.00           C  
ATOM   1296  C6  G      41      52.021  22.726   3.637  1.00  0.00           C  
ATOM   1297  O6  G      41      51.697  21.857   4.449  1.00  0.00           O  
ATOM   1298  N1  G      41      51.196  22.905   2.544  1.00  0.00           N  
ATOM   1299  H1  G      41      50.362  22.341   2.492  1.00  0.00           H  
ATOM   1300  C2  G      41      51.432  23.809   1.566  1.00  0.00           C  
ATOM   1301  N2  G      41      50.568  23.903   0.597  1.00  0.00           N  
ATOM   1302  H21 G      41      49.703  23.369   0.639  1.00  0.00           H  
ATOM   1303  H22 G      41      50.752  24.568  -0.134  1.00  0.00           H  
ATOM   1304  N3  G      41      52.477  24.623   1.513  1.00  0.00           N  
ATOM   1305  C4  G      41      53.305  24.485   2.585  1.00  0.00           C  
ATOM   1306  C3' G      41      55.147  28.369   2.789  1.00  0.00           C  
ATOM   1307  H3' G      41      54.980  28.090   3.831  1.00  0.00           H  
ATOM   1308  C2' G      41      54.249  27.505   1.887  1.00  0.00           C  
ATOM   1309  H2' G      41      53.269  27.373   2.340  1.00  0.00           H  
ATOM   1310  O2' G      41      54.140  27.972   0.541  1.00  0.00           O  
ATOM   1311 HO2' G      41      53.211  27.899   0.251  1.00  0.00           H  
ATOM   1312  O3' G      41      55.015  29.782   2.610  1.00  0.00           O  
ATOM   1313  P   C      42      53.855  30.635   3.355  1.00  0.00           P  
ATOM   1314  OP1 C      42      54.140  32.079   3.116  1.00  0.00           O  
ATOM   1315  OP2 C      42      53.773  30.162   4.765  1.00  0.00           O  
ATOM   1316  O5' C      42      52.447  30.265   2.637  1.00  0.00           O  
ATOM   1317  C5' C      42      52.128  30.680   1.315  1.00  0.00           C  
ATOM   1318  H5' C      42      52.962  30.453   0.650  1.00  0.00           H  
ATOM   1319 H5'' C      42      51.972  31.760   1.304  1.00  0.00           H  
ATOM   1320  C4' C      42      50.863  29.992   0.758  1.00  0.00           C  
ATOM   1321  H4' C      42      50.699  30.357  -0.257  1.00  0.00           H  
ATOM   1322  O4' C      42      51.000  28.567   0.699  1.00  0.00           O  
ATOM   1323  C1' C      42      49.751  27.958   1.036  1.00  0.00           C  
ATOM   1324  H1' C      42      49.457  27.264   0.243  1.00  0.00           H  
ATOM   1325  N1  C      42      49.831  27.197   2.320  1.00  0.00           N  
ATOM   1326  C6  C      42      50.806  27.449   3.251  1.00  0.00           C  
ATOM   1327  H6  C      42      51.483  28.267   3.098  1.00  0.00           H  
ATOM   1328  C5  C      42      50.945  26.664   4.344  1.00  0.00           C  
ATOM   1329  H5  C      42      51.732  26.865   5.054  1.00  0.00           H  
ATOM   1330  C4  C      42      50.026  25.596   4.490  1.00  0.00           C  
ATOM   1331  N4  C      42      50.136  24.781   5.500  1.00  0.00           N  
ATOM   1332  H41 C      42      49.480  24.009   5.561  1.00  0.00           H  
ATOM   1333  H42 C      42      50.871  24.904   6.173  1.00  0.00           H  
ATOM   1334  N3  C      42      49.046  25.362   3.642  1.00  0.00           N  
ATOM   1335  C2  C      42      48.919  26.159   2.553  1.00  0.00           C  
ATOM   1336  O2  C      42      47.976  25.933   1.794  1.00  0.00           O  
ATOM   1337  C3' C      42      49.582  30.275   1.556  1.00  0.00           C  
ATOM   1338  H3' C      42      49.800  30.175   2.621  1.00  0.00           H  
ATOM   1339  C2' C      42      48.715  29.083   1.107  1.00  0.00           C  
ATOM   1340  H2' C      42      47.944  28.868   1.848  1.00  0.00           H  
ATOM   1341  O2' C      42      48.153  29.228  -0.203  1.00  0.00           O  
ATOM   1342 HO2' C      42      47.369  28.654  -0.293  1.00  0.00           H  
ATOM   1343  O3' C      42      49.001  31.550   1.282  1.00  0.00           O  
ATOM   1344  P   C      43      47.955  32.225   2.319  1.00  0.00           P  
ATOM   1345  OP1 C      43      47.465  33.491   1.700  1.00  0.00           O  
ATOM   1346  OP2 C      43      48.626  32.310   3.646  1.00  0.00           O  
ATOM   1347  O5' C      43      46.704  31.196   2.469  1.00  0.00           O  
ATOM   1348  C5' C      43      45.743  31.018   1.434  1.00  0.00           C  
ATOM   1349  H5' C      43      46.247  30.794   0.494  1.00  0.00           H  
ATOM   1350 H5'' C      43      45.190  31.949   1.297  1.00  0.00           H  
ATOM   1351  C4' C      43      44.730  29.894   1.732  1.00  0.00           C  
ATOM   1352  H4' C      43      44.047  29.816   0.884  1.00  0.00           H  
ATOM   1353  O4' C      43      45.331  28.610   1.942  1.00  0.00           O  
ATOM   1354  C1' C      43      44.587  27.905   2.941  1.00  0.00           C  
ATOM   1355  H1' C      43      44.241  26.950   2.536  1.00  0.00           H  
ATOM   1356  N1  C      43      45.410  27.625   4.157  1.00  0.00           N  
ATOM   1357  C6  C      43      46.515  28.377   4.470  1.00  0.00           C  
ATOM   1358  H6  C      43      46.760  29.243   3.873  1.00  0.00           H  
ATOM   1359  C5  C      43      47.307  28.033   5.513  1.00  0.00           C  
ATOM   1360  H5  C      43      48.178  28.626   5.744  1.00  0.00           H  
ATOM   1361  C4  C      43      46.942  26.878   6.256  1.00  0.00           C  
ATOM   1362  N4  C      43      47.686  26.480   7.250  1.00  0.00           N  
ATOM   1363  H41 C      43      47.481  25.585   7.682  1.00  0.00           H  
ATOM   1364  H42 C      43      48.526  26.984   7.473  1.00  0.00           H  
ATOM   1365  N3  C      43      45.872  26.154   6.000  1.00  0.00           N  
ATOM   1366  C2  C      43      45.069  26.535   4.976  1.00  0.00           C  
ATOM   1367  O2  C      43      44.038  25.882   4.809  1.00  0.00           O  
ATOM   1368  C3' C      43      43.887  30.178   2.977  1.00  0.00           C  
ATOM   1369  H3' C      43      44.553  30.476   3.789  1.00  0.00           H  
ATOM   1370  C2' C      43      43.360  28.761   3.268  1.00  0.00           C  
ATOM   1371  H2' C      43      43.077  28.663   4.315  1.00  0.00           H  
ATOM   1372  O2' C      43      42.309  28.326   2.400  1.00  0.00           O  
ATOM   1373 HO2' C      43      41.643  27.837   2.919  1.00  0.00           H  
ATOM   1374  O3' C      43      42.894  31.179   2.761  1.00  0.00           O  
ATOM   1375  P   A      44      42.213  31.949   4.013  1.00  0.00           P  
ATOM   1376  OP1 A      44      41.255  32.953   3.466  1.00  0.00           O  
ATOM   1377  OP2 A      44      43.297  32.427   4.918  1.00  0.00           O  
ATOM   1378  O5' A      44      41.375  30.807   4.800  1.00  0.00           O  
ATOM   1379  C5' A      44      40.218  30.223   4.218  1.00  0.00           C  
ATOM   1380  H5' A      44      40.432  29.909   3.196  1.00  0.00           H  
ATOM   1381 H5'' A      44      39.421  30.968   4.173  1.00  0.00           H  
ATOM   1382  C4' A      44      39.710  29.006   5.011  1.00  0.00           C  
ATOM   1383  H4' A      44      38.850  28.583   4.489  1.00  0.00           H  
ATOM   1384  O4' A      44      40.695  27.984   5.169  1.00  0.00           O  
ATOM   1385  C1' A      44      40.565  27.424   6.474  1.00  0.00           C  
ATOM   1386  H1' A      44      40.406  26.344   6.406  1.00  0.00           H  
ATOM   1387  N9  A      44      41.798  27.648   7.267  1.00  0.00           N  
ATOM   1388  C8  A      44      42.809  28.559   7.070  1.00  0.00           C  
ATOM   1389  H8  A      44      42.746  29.350   6.334  1.00  0.00           H  
ATOM   1390  N7  A      44      43.873  28.355   7.807  1.00  0.00           N  
ATOM   1391  C5  A      44      43.498  27.262   8.601  1.00  0.00           C  
ATOM   1392  C6  A      44      44.132  26.489   9.605  1.00  0.00           C  
ATOM   1393  N6  A      44      45.380  26.658   9.995  1.00  0.00           N  
ATOM   1394  H61 A      44      45.783  25.980  10.632  1.00  0.00           H  
ATOM   1395  H62 A      44      45.938  27.376   9.562  1.00  0.00           H  
ATOM   1396  N1  A      44      43.503  25.481  10.216  1.00  0.00           N  
ATOM   1397  C2  A      44      42.259  25.221   9.832  1.00  0.00           C  
ATOM   1398  H2  A      44      41.771  24.396  10.333  1.00  0.00           H  
ATOM   1399  N3  A      44      41.543  25.832   8.895  1.00  0.00           N  
ATOM   1400  C4  A      44      42.225  26.855   8.309  1.00  0.00           C  
ATOM   1401  C3' A      44      39.259  29.404   6.415  1.00  0.00           C  
ATOM   1402  H3' A      44      40.008  30.066   6.850  1.00  0.00           H  
ATOM   1403  C2' A      44      39.338  28.049   7.141  1.00  0.00           C  
ATOM   1404  H2' A      44      39.519  28.196   8.200  1.00  0.00           H  
ATOM   1405  O2' A      44      38.225  27.178   6.930  1.00  0.00           O  
ATOM   1406 HO2' A      44      37.532  27.403   7.572  1.00  0.00           H  
ATOM   1407  O3' A      44      37.985  30.044   6.392  1.00  0.00           O  
ATOM   1408  P   G      45      37.440  30.798   7.702  1.00  0.00           P  
ATOM   1409  OP1 G      45      36.169  31.488   7.343  1.00  0.00           O  
ATOM   1410  OP2 G      45      38.556  31.598   8.278  1.00  0.00           O  
ATOM   1411  O5' G      45      37.076  29.527   8.643  1.00  0.00           O  
ATOM   1412  C5' G      45      36.953  29.634  10.047  1.00  0.00           C  
ATOM   1413  H5' G      45      36.450  28.745  10.428  1.00  0.00           H  
ATOM   1414 H5'' G      45      36.340  30.503  10.289  1.00  0.00           H  
ATOM   1415  C4' G      45      38.301  29.774  10.764  1.00  0.00           C  
ATOM   1416  H4' G      45      38.750  30.728  10.512  1.00  0.00           H  
ATOM   1417  O4' G      45      39.254  28.741  10.521  1.00  0.00           O  
ATOM   1418  C1' G      45      40.185  28.763  11.604  1.00  0.00           C  
ATOM   1419  H1' G      45      40.319  27.745  11.978  1.00  0.00           H  
ATOM   1420  N9  G      45      41.522  29.272  11.200  1.00  0.00           N  
ATOM   1421  C8  G      45      41.807  30.262  10.292  1.00  0.00           C  
ATOM   1422  H8  G      45      41.033  30.743   9.704  1.00  0.00           H  
ATOM   1423  N7  G      45      43.073  30.574  10.212  1.00  0.00           N  
ATOM   1424  C5  G      45      43.679  29.734  11.158  1.00  0.00           C  
ATOM   1425  C6  G      45      45.061  29.578  11.546  1.00  0.00           C  
ATOM   1426  O6  G      45      46.066  30.124  11.091  1.00  0.00           O  
ATOM   1427  N1  G      45      45.255  28.663  12.563  1.00  0.00           N  
ATOM   1428  H1  G      45      46.196  28.513  12.870  1.00  0.00           H  
ATOM   1429  C2  G      45      44.249  27.938  13.114  1.00  0.00           C  
ATOM   1430  N2  G      45      44.589  27.073  14.040  1.00  0.00           N  
ATOM   1431  H21 G      45      45.554  26.917  14.290  1.00  0.00           H  
ATOM   1432  H22 G      45      43.857  26.561  14.505  1.00  0.00           H  
ATOM   1433  N3  G      45      42.963  28.021  12.767  1.00  0.00           N  
ATOM   1434  C4  G      45      42.733  28.945  11.781  1.00  0.00           C  
ATOM   1435  C3' G      45      38.087  29.715  12.269  1.00  0.00           C  
ATOM   1436  H3' G      45      37.632  28.744  12.484  1.00  0.00           H  
ATOM   1437  C2' G      45      39.544  29.609  12.724  1.00  0.00           C  
ATOM   1438  H2' G      45      39.579  29.020  13.637  1.00  0.00           H  
ATOM   1439  O2' G      45      40.140  30.887  12.873  1.00  0.00           O  
ATOM   1440 HO2' G      45      39.468  31.534  12.544  1.00  0.00           H  
ATOM   1441  O3' G      45      37.221  30.690  12.865  1.00  0.00           O  
ATOM   1442  P   A      46      37.385  32.309  12.732  1.00  0.00           P  
ATOM   1443  OP1 A      46      36.057  32.861  12.337  1.00  0.00           O  
ATOM   1444  OP2 A      46      38.568  32.624  11.887  1.00  0.00           O  
ATOM   1445  O5' A      46      37.743  32.846  14.216  1.00  0.00           O  
ATOM   1446  C5' A      46      37.028  32.395  15.360  1.00  0.00           C  
ATOM   1447  H5' A      46      36.998  31.304  15.369  1.00  0.00           H  
ATOM   1448 H5'' A      46      36.002  32.764  15.329  1.00  0.00           H  
ATOM   1449  C4' A      46      37.687  32.846  16.674  1.00  0.00           C  
ATOM   1450  H4' A      46      37.212  32.320  17.504  1.00  0.00           H  
ATOM   1451  O4' A      46      39.082  32.559  16.693  1.00  0.00           O  
ATOM   1452  C1' A      46      39.758  33.592  17.378  1.00  0.00           C  
ATOM   1453  H1' A      46      40.318  33.156  18.208  1.00  0.00           H  
ATOM   1454  N9  A      46      40.732  34.246  16.478  1.00  0.00           N  
ATOM   1455  C8  A      46      40.555  34.837  15.249  1.00  0.00           C  
ATOM   1456  H8  A      46      39.591  34.877  14.758  1.00  0.00           H  
ATOM   1457  N7  A      46      41.647  35.340  14.728  1.00  0.00           N  
ATOM   1458  C5  A      46      42.621  35.027  15.689  1.00  0.00           C  
ATOM   1459  C6  A      46      44.020  35.223  15.818  1.00  0.00           C  
ATOM   1460  N6  A      46      44.789  35.878  14.969  1.00  0.00           N  
ATOM   1461  H61 A      46      45.786  35.784  15.134  1.00  0.00           H  
ATOM   1462  H62 A      46      44.408  36.216  14.105  1.00  0.00           H  
ATOM   1463  N1  A      46      44.701  34.745  16.859  1.00  0.00           N  
ATOM   1464  C2  A      46      44.024  34.117  17.803  1.00  0.00           C  
ATOM   1465  H2  A      46      44.604  33.761  18.646  1.00  0.00           H  
ATOM   1466  N3  A      46      42.716  33.888  17.853  1.00  0.00           N  
ATOM   1467  C4  A      46      42.072  34.351  16.745  1.00  0.00           C  
ATOM   1468  C3' A      46      37.545  34.346  16.936  1.00  0.00           C  
ATOM   1469  H3' A      46      37.782  34.889  16.021  1.00  0.00           H  
ATOM   1470  C2' A      46      38.701  34.544  17.941  1.00  0.00           C  
ATOM   1471  H2' A      46      39.060  35.575  17.928  1.00  0.00           H  
ATOM   1472  O2' A      46      38.406  34.090  19.267  1.00  0.00           O  
ATOM   1473 HO2' A      46      39.165  34.245  19.857  1.00  0.00           H  
ATOM   1474  O3' A      46      36.233  34.681  17.385  1.00  0.00           O  
ATOM   1475  P   U      47      35.620  36.144  17.095  1.00  0.00           P  
ATOM   1476  OP1 U      47      34.252  36.206  17.686  1.00  0.00           O  
ATOM   1477  OP2 U      47      35.772  36.439  15.642  1.00  0.00           O  
ATOM   1478  O5' U      47      36.597  37.139  17.907  1.00  0.00           O  
ATOM   1479  C5' U      47      36.610  37.157  19.328  1.00  0.00           C  
ATOM   1480  H5' U      47      36.247  36.206  19.721  1.00  0.00           H  
ATOM   1481 H5'' U      47      35.960  37.953  19.694  1.00  0.00           H  
ATOM   1482  C4' U      47      38.024  37.351  19.860  1.00  0.00           C  
ATOM   1483  H4' U      47      38.544  36.410  19.803  1.00  0.00           H  
ATOM   1484  O4' U      47      38.787  38.264  19.110  1.00  0.00           O  
ATOM   1485  C1' U      47      39.799  38.710  19.982  1.00  0.00           C  
ATOM   1486  H1' U      47      40.569  37.937  20.067  1.00  0.00           H  
ATOM   1487  N1  U      47      40.382  39.953  19.407  1.00  0.00           N  
ATOM   1488  C6  U      47      39.577  40.894  18.796  1.00  0.00           C  
ATOM   1489  H6  U      47      38.503  40.846  18.938  1.00  0.00           H  
ATOM   1490  C5  U      47      40.109  41.813  17.948  1.00  0.00           C  
ATOM   1491  H5  U      47      39.466  42.510  17.428  1.00  0.00           H  
ATOM   1492  C4  U      47      41.529  41.859  17.679  1.00  0.00           C  
ATOM   1493  O4  U      47      42.069  42.616  16.880  1.00  0.00           O  
ATOM   1494  N3  U      47      42.278  40.963  18.403  1.00  0.00           N  
ATOM   1495  H3  U      47      43.281  40.991  18.277  1.00  0.00           H  
ATOM   1496  C2  U      47      41.771  39.993  19.245  1.00  0.00           C  
ATOM   1497  O2  U      47      42.533  39.186  19.783  1.00  0.00           O  
ATOM   1498  C3' U      47      38.033  37.771  21.324  1.00  0.00           C  
ATOM   1499  H3' U      47      37.084  38.238  21.551  1.00  0.00           H  
ATOM   1500  C2' U      47      39.139  38.851  21.361  1.00  0.00           C  
ATOM   1501  H2' U      47      38.668  39.832  21.431  1.00  0.00           H  
ATOM   1502  O2' U      47      40.082  38.693  22.414  1.00  0.00           O  
ATOM   1503 HO2' U      47      39.838  37.904  22.929  1.00  0.00           H  
ATOM   1504  O3' U      47      38.211  36.600  22.111  1.00  0.00           O  
ATOM   1505  P   C      48      37.214  36.318  23.366  1.00  0.00           P  
ATOM   1506  OP1 C      48      37.397  34.902  23.805  1.00  0.00           O  
ATOM   1507  OP2 C      48      37.466  37.400  24.352  1.00  0.00           O  
ATOM   1508  O5' C      48      35.664  36.527  22.852  1.00  0.00           O  
ATOM   1509  C5' C      48      34.858  35.496  22.276  1.00  0.00           C  
ATOM   1510  H5' C      48      35.355  34.527  22.341  1.00  0.00           H  
ATOM   1511 H5'' C      48      34.702  35.716  21.218  1.00  0.00           H  
ATOM   1512  C4' C      48      33.464  35.380  22.942  1.00  0.00           C  
ATOM   1513  H4' C      48      32.838  34.728  22.330  1.00  0.00           H  
ATOM   1514  O4' C      48      33.523  34.828  24.258  1.00  0.00           O  
ATOM   1515  C1' C      48      32.635  35.540  25.121  1.00  0.00           C  
ATOM   1516  H1' C      48      31.945  34.837  25.595  1.00  0.00           H  
ATOM   1517  N1  C      48      33.352  36.273  26.206  1.00  0.00           N  
ATOM   1518  C6  C      48      34.714  36.435  26.214  1.00  0.00           C  
ATOM   1519  H6  C      48      35.308  36.046  25.399  1.00  0.00           H  
ATOM   1520  C5  C      48      35.314  37.080  27.240  1.00  0.00           C  
ATOM   1521  H5  C      48      36.384  37.209  27.234  1.00  0.00           H  
ATOM   1522  C4  C      48      34.487  37.552  28.300  1.00  0.00           C  
ATOM   1523  N4  C      48      35.008  38.123  29.356  1.00  0.00           N  
ATOM   1524  H41 C      48      34.380  38.397  30.104  1.00  0.00           H  
ATOM   1525  H42 C      48      35.997  38.279  29.396  1.00  0.00           H  
ATOM   1526  N3  C      48      33.182  37.377  28.329  1.00  0.00           N  
ATOM   1527  C2  C      48      32.593  36.760  27.280  1.00  0.00           C  
ATOM   1528  O2  C      48      31.369  36.632  27.309  1.00  0.00           O  
ATOM   1529  C3' C      48      32.747  36.727  23.071  1.00  0.00           C  
ATOM   1530  H3' C      48      33.481  37.462  23.386  1.00  0.00           H  
ATOM   1531  C2' C      48      31.811  36.504  24.260  1.00  0.00           C  
ATOM   1532  H2' C      48      31.643  37.453  24.769  1.00  0.00           H  
ATOM   1533  O2' C      48      30.579  35.860  23.931  1.00  0.00           O  
ATOM   1534 HO2' C      48      29.847  36.263  24.437  1.00  0.00           H  
ATOM   1535  O3' C      48      32.088  37.173  21.891  1.00  0.00           O  
ATOM   1536  P   G      49      31.804  38.756  21.707  1.00  0.00           P  
ATOM   1537  OP1 G      49      31.315  38.964  20.309  1.00  0.00           O  
ATOM   1538  OP2 G      49      33.030  39.475  22.152  1.00  0.00           O  
ATOM   1539  O5' G      49      30.608  39.142  22.751  1.00  0.00           O  
ATOM   1540  C5' G      49      29.239  38.918  22.442  1.00  0.00           C  
ATOM   1541  H5' G      49      29.047  37.846  22.368  1.00  0.00           H  
ATOM   1542 H5'' G      49      29.005  39.371  21.477  1.00  0.00           H  
ATOM   1543  C4' G      49      28.287  39.531  23.484  1.00  0.00           C  
ATOM   1544  H4' G      49      27.261  39.363  23.149  1.00  0.00           H  
ATOM   1545  O4' G      49      28.434  38.942  24.779  1.00  0.00           O  
ATOM   1546  C1' G      49      28.210  39.956  25.757  1.00  0.00           C  
ATOM   1547  H1' G      49      27.445  39.649  26.473  1.00  0.00           H  
ATOM   1548  N9  G      49      29.454  40.256  26.496  1.00  0.00           N  
ATOM   1549  C8  G      49      30.747  39.959  26.153  1.00  0.00           C  
ATOM   1550  H8  G      49      31.003  39.459  25.230  1.00  0.00           H  
ATOM   1551  N7  G      49      31.630  40.313  27.044  1.00  0.00           N  
ATOM   1552  C5  G      49      30.871  40.937  28.035  1.00  0.00           C  
ATOM   1553  C6  G      49      31.256  41.548  29.281  1.00  0.00           C  
ATOM   1554  O6  G      49      32.378  41.651  29.776  1.00  0.00           O  
ATOM   1555  N1  G      49      30.196  42.051  29.998  1.00  0.00           N  
ATOM   1556  H1  G      49      30.389  42.485  30.885  1.00  0.00           H  
ATOM   1557  C2  G      49      28.913  41.959  29.587  1.00  0.00           C  
ATOM   1558  N2  G      49      28.025  42.493  30.385  1.00  0.00           N  
ATOM   1559  H21 G      49      28.346  42.965  31.228  1.00  0.00           H  
ATOM   1560  H22 G      49      27.052  42.433  30.139  1.00  0.00           H  
ATOM   1561  N3  G      49      28.497  41.401  28.449  1.00  0.00           N  
ATOM   1562  C4  G      49      29.532  40.906  27.707  1.00  0.00           C  
ATOM   1563  C3' G      49      28.469  41.044  23.672  1.00  0.00           C  
ATOM   1564  H3' G      49      29.530  41.260  23.814  1.00  0.00           H  
ATOM   1565  C2' G      49      27.750  41.210  25.019  1.00  0.00           C  
ATOM   1566  H2' G      49      28.107  42.106  25.521  1.00  0.00           H  
ATOM   1567  O2' G      49      26.321  41.175  24.943  1.00  0.00           O  
ATOM   1568 HO2' G      49      25.941  41.636  25.715  1.00  0.00           H  
ATOM   1569  O3' G      49      27.938  41.852  22.622  1.00  0.00           O  
ATOM   1570  P   G      50      28.415  43.395  22.444  1.00  0.00           P  
ATOM   1571  OP1 G      50      27.616  43.981  21.328  1.00  0.00           O  
ATOM   1572  OP2 G      50      29.899  43.412  22.326  1.00  0.00           O  
ATOM   1573  O5' G      50      28.027  44.171  23.821  1.00  0.00           O  
ATOM   1574  C5' G      50      26.673  44.450  24.150  1.00  0.00           C  
ATOM   1575  H5' G      50      26.067  43.559  23.988  1.00  0.00           H  
ATOM   1576 H5'' G      50      26.296  45.230  23.486  1.00  0.00           H  
ATOM   1577  C4' G      50      26.478  44.911  25.607  1.00  0.00           C  
ATOM   1578  H4' G      50      25.407  45.010  25.792  1.00  0.00           H  
ATOM   1579  O4' G      50      27.012  43.994  26.564  1.00  0.00           O  
ATOM   1580  C1' G      50      27.597  44.734  27.630  1.00  0.00           C  
ATOM   1581  H1' G      50      27.227  44.376  28.591  1.00  0.00           H  
ATOM   1582  N9  G      50      29.073  44.612  27.644  1.00  0.00           N  
ATOM   1583  C8  G      50      29.920  44.081  26.704  1.00  0.00           C  
ATOM   1584  H8  G      50      29.570  43.698  25.755  1.00  0.00           H  
ATOM   1585  N7  G      50      31.174  44.056  27.067  1.00  0.00           N  
ATOM   1586  C5  G      50      31.169  44.638  28.340  1.00  0.00           C  
ATOM   1587  C6  G      50      32.229  44.896  29.290  1.00  0.00           C  
ATOM   1588  O6  G      50      33.435  44.658  29.214  1.00  0.00           O  
ATOM   1589  N1  G      50      31.792  45.500  30.445  1.00  0.00           N  
ATOM   1590  H1  G      50      32.481  45.727  31.138  1.00  0.00           H  
ATOM   1591  C2  G      50      30.501  45.821  30.675  1.00  0.00           C  
ATOM   1592  N2  G      50      30.247  46.480  31.777  1.00  0.00           N  
ATOM   1593  H21 G      50      31.008  46.746  32.397  1.00  0.00           H  
ATOM   1594  H22 G      50      29.294  46.736  31.966  1.00  0.00           H  
ATOM   1595  N3  G      50      29.479  45.575  29.857  1.00  0.00           N  
ATOM   1596  C4  G      50      29.882  44.985  28.693  1.00  0.00           C  
ATOM   1597  C3' G      50      27.121  46.266  25.906  1.00  0.00           C  
ATOM   1598  H3' G      50      28.137  46.270  25.504  1.00  0.00           H  
ATOM   1599  C2' G      50      27.190  46.196  27.441  1.00  0.00           C  
ATOM   1600  H2' G      50      27.953  46.874  27.824  1.00  0.00           H  
ATOM   1601  O2' G      50      25.939  46.389  28.109  1.00  0.00           O  
ATOM   1602 HO2' G      50      26.094  46.626  29.043  1.00  0.00           H  
ATOM   1603  O3' G      50      26.370  47.360  25.388  1.00  0.00           O  
ATOM   1604  P   G      51      27.058  48.805  25.178  1.00  0.00           P  
ATOM   1605  OP1 G      51      26.025  49.713  24.600  1.00  0.00           O  
ATOM   1606  OP2 G      51      28.324  48.607  24.418  1.00  0.00           O  
ATOM   1607  O5' G      51      27.449  49.330  26.663  1.00  0.00           O  
ATOM   1608  C5' G      51      26.455  49.755  27.587  1.00  0.00           C  
ATOM   1609  H5' G      51      25.761  48.939  27.790  1.00  0.00           H  
ATOM   1610 H5'' G      51      25.884  50.575  27.150  1.00  0.00           H  
ATOM   1611  C4' G      51      27.048  50.246  28.919  1.00  0.00           C  
ATOM   1612  H4' G      51      26.232  50.607  29.546  1.00  0.00           H  
ATOM   1613  O4' G      51      27.745  49.230  29.642  1.00  0.00           O  
ATOM   1614  C1' G      51      28.897  49.813  30.253  1.00  0.00           C  
ATOM   1615  H1' G      51      28.913  49.597  31.323  1.00  0.00           H  
ATOM   1616  N9  G      51      30.128  49.244  29.653  1.00  0.00           N  
ATOM   1617  C8  G      51      30.262  48.530  28.488  1.00  0.00           C  
ATOM   1618  H8  G      51      29.439  48.379  27.806  1.00  0.00           H  
ATOM   1619  N7  G      51      31.447  48.019  28.297  1.00  0.00           N  
ATOM   1620  C5  G      51      32.174  48.460  29.410  1.00  0.00           C  
ATOM   1621  C6  G      51      33.545  48.238  29.801  1.00  0.00           C  
ATOM   1622  O6  G      51      34.412  47.560  29.254  1.00  0.00           O  
ATOM   1623  N1  G      51      33.907  48.908  30.948  1.00  0.00           N  
ATOM   1624  H1  G      51      34.861  48.825  31.250  1.00  0.00           H  
ATOM   1625  C2  G      51      33.053  49.665  31.668  1.00  0.00           C  
ATOM   1626  N2  G      51      33.564  50.283  32.704  1.00  0.00           N  
ATOM   1627  H21 G      51      34.558  50.198  32.913  1.00  0.00           H  
ATOM   1628  H22 G      51      32.957  50.855  33.267  1.00  0.00           H  
ATOM   1629  N3  G      51      31.766  49.868  31.379  1.00  0.00           N  
ATOM   1630  C4  G      51      31.381  49.239  30.226  1.00  0.00           C  
ATOM   1631  C3' G      51      28.031  51.403  28.720  1.00  0.00           C  
ATOM   1632  H3' G      51      28.715  51.150  27.908  1.00  0.00           H  
ATOM   1633  C2' G      51      28.810  51.330  30.045  1.00  0.00           C  
ATOM   1634  H2' G      51      29.802  51.768  29.928  1.00  0.00           H  
ATOM   1635  O2' G      51      28.113  51.894  31.163  1.00  0.00           O  
ATOM   1636 HO2' G      51      28.755  52.218  31.824  1.00  0.00           H  
ATOM   1637  O3' G      51      27.382  52.647  28.450  1.00  0.00           O  
ATOM   1638  P   G      52      28.199  53.868  27.781  1.00  0.00           P  
ATOM   1639  OP1 G      52      27.273  55.028  27.662  1.00  0.00           O  
ATOM   1640  OP2 G      52      28.873  53.365  26.552  1.00  0.00           O  
ATOM   1641  O5' G      52      29.315  54.229  28.894  1.00  0.00           O  
ATOM   1642  C5' G      52      30.583  54.760  28.547  1.00  0.00           C  
ATOM   1643  H5' G      52      30.473  55.791  28.205  1.00  0.00           H  
ATOM   1644 H5'' G      52      31.031  54.172  27.743  1.00  0.00           H  
ATOM   1645  C4' G      52      31.521  54.715  29.762  1.00  0.00           C  
ATOM   1646  H4' G      52      31.088  55.306  30.569  1.00  0.00           H  
ATOM   1647  O4' G      52      31.721  53.378  30.226  1.00  0.00           O  
ATOM   1648  C1' G      52      33.102  53.169  30.490  1.00  0.00           C  
ATOM   1649  H1' G      52      33.246  52.754  31.489  1.00  0.00           H  
ATOM   1650  N9  G      52      33.687  52.223  29.516  1.00  0.00           N  
ATOM   1651  C8  G      52      33.076  51.572  28.474  1.00  0.00           C  
ATOM   1652  H8  G      52      32.046  51.758  28.189  1.00  0.00           H  
ATOM   1653  N7  G      52      33.831  50.687  27.883  1.00  0.00           N  
ATOM   1654  C5  G      52      35.046  50.770  28.574  1.00  0.00           C  
ATOM   1655  C6  G      52      36.285  50.045  28.436  1.00  0.00           C  
ATOM   1656  O6  G      52      36.573  49.126  27.682  1.00  0.00           O  
ATOM   1657  N1  G      52      37.289  50.495  29.256  1.00  0.00           N  
ATOM   1658  H1  G      52      38.186  50.050  29.173  1.00  0.00           H  
ATOM   1659  C2  G      52      37.113  51.452  30.185  1.00  0.00           C  
ATOM   1660  N2  G      52      38.174  51.804  30.864  1.00  0.00           N  
ATOM   1661  H21 G      52      39.074  51.361  30.694  1.00  0.00           H  
ATOM   1662  H22 G      52      38.080  52.557  31.526  1.00  0.00           H  
ATOM   1663  N3  G      52      35.971  52.097  30.415  1.00  0.00           N  
ATOM   1664  C4  G      52      34.971  51.728  29.558  1.00  0.00           C  
ATOM   1665  C3' G      52      32.898  55.293  29.427  1.00  0.00           C  
ATOM   1666  H3' G      52      33.165  55.010  28.407  1.00  0.00           H  
ATOM   1667  C2' G      52      33.795  54.526  30.411  1.00  0.00           C  
ATOM   1668  H2' G      52      34.800  54.427  30.001  1.00  0.00           H  
ATOM   1669  O2' G      52      33.832  55.092  31.721  1.00  0.00           O  
ATOM   1670 HO2' G      52      34.233  55.977  31.652  1.00  0.00           H  
ATOM   1671  O3' G      52      32.964  56.706  29.595  1.00  0.00           O  
ATOM   1672  P   U      53      34.185  57.537  28.960  1.00  0.00           P  
ATOM   1673  OP1 U      53      34.096  58.933  29.472  1.00  0.00           O  
ATOM   1674  OP2 U      53      34.155  57.307  27.492  1.00  0.00           O  
ATOM   1675  O5' U      53      35.490  56.834  29.632  1.00  0.00           O  
ATOM   1676  C5' U      53      36.775  56.839  29.024  1.00  0.00           C  
ATOM   1677  H5' U      53      37.520  56.583  29.778  1.00  0.00           H  
ATOM   1678 H5'' U      53      36.991  57.849  28.671  1.00  0.00           H  
ATOM   1679  C4' U      53      36.922  55.850  27.850  1.00  0.00           C  
ATOM   1680  H4' U      53      36.151  56.055  27.111  1.00  0.00           H  
ATOM   1681  O4' U      53      36.862  54.474  28.211  1.00  0.00           O  
ATOM   1682  C1' U      53      37.513  53.737  27.178  1.00  0.00           C  
ATOM   1683  H1' U      53      38.238  53.076  27.655  1.00  0.00           H  
ATOM   1684  N1  U      53      36.563  52.885  26.400  1.00  0.00           N  
ATOM   1685  C6  U      53      35.308  53.329  26.048  1.00  0.00           C  
ATOM   1686  H6  U      53      34.996  54.322  26.342  1.00  0.00           H  
ATOM   1687  C5  U      53      34.476  52.543  25.317  1.00  0.00           C  
ATOM   1688  H5  U      53      33.498  52.900  25.039  1.00  0.00           H  
ATOM   1689  C4  U      53      34.869  51.213  24.889  1.00  0.00           C  
ATOM   1690  O4  U      53      34.161  50.437  24.251  1.00  0.00           O  
ATOM   1691  N3  U      53      36.141  50.845  25.254  1.00  0.00           N  
ATOM   1692  H3  U      53      36.434  49.919  25.013  1.00  0.00           H  
ATOM   1693  C2  U      53      37.021  51.634  25.968  1.00  0.00           C  
ATOM   1694  O2  U      53      38.146  51.201  26.235  1.00  0.00           O  
ATOM   1695  C3' U      53      38.263  56.026  27.142  1.00  0.00           C  
ATOM   1696  H3' U      53      39.073  56.013  27.875  1.00  0.00           H  
ATOM   1697  C2' U      53      38.303  54.735  26.304  1.00  0.00           C  
ATOM   1698  H2' U      53      39.339  54.406  26.226  1.00  0.00           H  
ATOM   1699  O2' U      53      37.739  54.895  25.004  1.00  0.00           O  
ATOM   1700 HO2' U      53      37.918  55.802  24.701  1.00  0.00           H  
ATOM   1701  O3' U      53      38.236  57.261  26.440  1.00  0.00           O  
ATOM   1702  P   U      54      39.405  57.799  25.471  1.00  0.00           P  
ATOM   1703  OP1 U      54      40.303  56.681  25.073  1.00  0.00           O  
ATOM   1704  OP2 U      54      40.000  59.023  26.075  1.00  0.00           O  
ATOM   1705  O5' U      54      38.491  58.214  24.194  1.00  0.00           O  
ATOM   1706  C5' U      54      37.387  59.106  24.366  1.00  0.00           C  
ATOM   1707  H5' U      54      37.660  59.881  25.083  1.00  0.00           H  
ATOM   1708 H5'' U      54      36.545  58.553  24.788  1.00  0.00           H  
ATOM   1709  C4' U      54      36.913  59.817  23.088  1.00  0.00           C  
ATOM   1710  H4' U      54      36.191  60.580  23.382  1.00  0.00           H  
ATOM   1711  O4' U      54      38.001  60.478  22.452  1.00  0.00           O  
ATOM   1712  C1' U      54      37.848  60.395  21.042  1.00  0.00           C  
ATOM   1713  H1' U      54      37.760  61.415  20.660  1.00  0.00           H  
ATOM   1714  N1  U      54      39.040  59.776  20.389  1.00  0.00           N  
ATOM   1715  C6  U      54      39.908  58.956  21.080  1.00  0.00           C  
ATOM   1716  H6  U      54      39.664  58.653  22.090  1.00  0.00           H  
ATOM   1717  C5  U      54      41.085  58.560  20.525  1.00  0.00           C  
ATOM   1718  H5  U      54      41.766  57.938  21.088  1.00  0.00           H  
ATOM   1719  C4  U      54      41.469  58.968  19.191  1.00  0.00           C  
ATOM   1720  O4  U      54      42.527  58.680  18.634  1.00  0.00           O  
ATOM   1721  N3  U      54      40.538  59.750  18.546  1.00  0.00           N  
ATOM   1722  H3  U      54      40.744  60.015  17.601  1.00  0.00           H  
ATOM   1723  C2  U      54      39.336  60.175  19.078  1.00  0.00           C  
ATOM   1724  O2  U      54      38.599  60.897  18.403  1.00  0.00           O  
ATOM   1725  C3' U      54      36.221  58.916  22.055  1.00  0.00           C  
ATOM   1726  H3' U      54      36.703  57.935  22.048  1.00  0.00           H  
ATOM   1727  C2' U      54      36.533  59.660  20.737  1.00  0.00           C  
ATOM   1728  H2' U      54      36.655  58.940  19.924  1.00  0.00           H  
ATOM   1729  O2' U      54      35.562  60.662  20.399  1.00  0.00           O  
ATOM   1730 HO2' U      54      35.611  60.868  19.444  1.00  0.00           H  
ATOM   1731  O3' U      54      34.821  58.812  22.330  1.00  0.00           O  
ATOM   1732  P   C      55      33.918  57.599  21.743  1.00  0.00           P  
ATOM   1733  OP1 C      55      32.506  57.902  22.123  1.00  0.00           O  
ATOM   1734  OP2 C      55      34.513  56.322  22.221  1.00  0.00           O  
ATOM   1735  O5' C      55      33.995  57.649  20.114  1.00  0.00           O  
ATOM   1736  C5' C      55      33.388  56.624  19.330  1.00  0.00           C  
ATOM   1737  H5' C      55      32.602  57.067  18.718  1.00  0.00           H  
ATOM   1738 H5'' C      55      32.913  55.896  19.984  1.00  0.00           H  
ATOM   1739  C4' C      55      34.372  55.895  18.384  1.00  0.00           C  
ATOM   1740  H4' C      55      34.332  56.429  17.431  1.00  0.00           H  
ATOM   1741  O4' C      55      35.738  55.929  18.796  1.00  0.00           O  
ATOM   1742  C1' C      55      36.433  54.794  18.284  1.00  0.00           C  
ATOM   1743  H1' C      55      37.133  55.121  17.534  1.00  0.00           H  
ATOM   1744  N1  C      55      37.312  54.190  19.343  1.00  0.00           N  
ATOM   1745  C6  C      55      37.454  54.858  20.544  1.00  0.00           C  
ATOM   1746  H6  C      55      36.629  55.445  20.931  1.00  0.00           H  
ATOM   1747  C5  C      55      38.631  54.851  21.217  1.00  0.00           C  
ATOM   1748  H5  C      55      38.730  55.409  22.132  1.00  0.00           H  
ATOM   1749  C4  C      55      39.685  54.079  20.671  1.00  0.00           C  
ATOM   1750  N4  C      55      40.867  54.064  21.235  1.00  0.00           N  
ATOM   1751  H41 C      55      41.569  53.475  20.823  1.00  0.00           H  
ATOM   1752  H42 C      55      41.023  54.569  22.088  1.00  0.00           H  
ATOM   1753  N3  C      55      39.559  53.349  19.590  1.00  0.00           N  
ATOM   1754  C2  C      55      38.379  53.370  18.920  1.00  0.00           C  
ATOM   1755  O2  C      55      38.311  52.663  17.914  1.00  0.00           O  
ATOM   1756  C3' C      55      34.007  54.428  18.061  1.00  0.00           C  
ATOM   1757  H3' C      55      33.256  54.419  17.268  1.00  0.00           H  
ATOM   1758  C2' C      55      35.368  54.014  17.483  1.00  0.00           C  
ATOM   1759  H2' C      55      35.391  54.457  16.486  1.00  0.00           H  
ATOM   1760  O2' C      55      35.552  52.635  17.265  1.00  0.00           O  
ATOM   1761 HO2' C      55      35.236  52.163  18.057  1.00  0.00           H  
ATOM   1762  O3' C      55      33.576  53.615  19.161  1.00  0.00           O  
ATOM   1763  P   A      56      32.337  52.575  18.972  1.00  0.00           P  
ATOM   1764  OP1 A      56      31.209  53.332  18.358  1.00  0.00           O  
ATOM   1765  OP2 A      56      32.082  51.887  20.270  1.00  0.00           O  
ATOM   1766  O5' A      56      32.855  51.497  17.859  1.00  0.00           O  
ATOM   1767  C5' A      56      33.204  50.140  18.144  1.00  0.00           C  
ATOM   1768  H5' A      56      33.519  49.671  17.212  1.00  0.00           H  
ATOM   1769 H5'' A      56      32.304  49.625  18.472  1.00  0.00           H  
ATOM   1770  C4' A      56      34.304  49.901  19.202  1.00  0.00           C  
ATOM   1771  H4' A      56      33.816  49.767  20.167  1.00  0.00           H  
ATOM   1772  O4' A      56      35.259  50.960  19.298  1.00  0.00           O  
ATOM   1773  C1' A      56      36.502  50.422  19.753  1.00  0.00           C  
ATOM   1774  H1' A      56      37.250  50.532  18.968  1.00  0.00           H  
ATOM   1775  N9  A      56      36.987  51.148  20.950  1.00  0.00           N  
ATOM   1776  C8  A      56      36.281  51.988  21.775  1.00  0.00           C  
ATOM   1777  H8  A      56      35.236  52.225  21.605  1.00  0.00           H  
ATOM   1778  N7  A      56      36.978  52.487  22.760  1.00  0.00           N  
ATOM   1779  C5  A      56      38.236  51.895  22.585  1.00  0.00           C  
ATOM   1780  C6  A      56      39.478  51.968  23.265  1.00  0.00           C  
ATOM   1781  N6  A      56      39.717  52.757  24.292  1.00  0.00           N  
ATOM   1782  H61 A      56      40.545  52.586  24.835  1.00  0.00           H  
ATOM   1783  H62 A      56      38.951  53.329  24.630  1.00  0.00           H  
ATOM   1784  N1  A      56      40.531  51.238  22.891  1.00  0.00           N  
ATOM   1785  C2  A      56      40.383  50.474  21.815  1.00  0.00           C  
ATOM   1786  H2  A      56      41.256  49.902  21.523  1.00  0.00           H  
ATOM   1787  N3  A      56      39.315  50.341  21.030  1.00  0.00           N  
ATOM   1788  C4  A      56      38.252  51.069  21.490  1.00  0.00           C  
ATOM   1789  C3' A      56      35.193  48.672  18.934  1.00  0.00           C  
ATOM   1790  H3' A      56      35.671  48.850  17.967  1.00  0.00           H  
ATOM   1791  C2' A      56      36.283  48.914  19.994  1.00  0.00           C  
ATOM   1792  H2' A      56      37.187  48.349  19.764  1.00  0.00           H  
ATOM   1793  O2' A      56      35.862  48.691  21.330  1.00  0.00           O  
ATOM   1794 HO2' A      56      35.374  47.847  21.342  1.00  0.00           H  
ATOM   1795  O3' A      56      34.663  47.344  18.819  1.00  0.00           O  
ATOM   1796  P   A      57      33.579  46.660  19.817  1.00  0.00           P  
ATOM   1797  OP1 A      57      33.485  45.229  19.407  1.00  0.00           O  
ATOM   1798  OP2 A      57      32.334  47.475  19.798  1.00  0.00           O  
ATOM   1799  O5' A      57      34.228  46.710  21.306  1.00  0.00           O  
ATOM   1800  C5' A      57      33.525  46.206  22.426  1.00  0.00           C  
ATOM   1801  H5' A      57      33.480  45.125  22.331  1.00  0.00           H  
ATOM   1802 H5'' A      57      32.506  46.599  22.414  1.00  0.00           H  
ATOM   1803  C4' A      57      34.150  46.562  23.789  1.00  0.00           C  
ATOM   1804  H4' A      57      34.243  47.647  23.861  1.00  0.00           H  
ATOM   1805  O4' A      57      33.268  46.135  24.831  1.00  0.00           O  
ATOM   1806  C1' A      57      33.963  45.225  25.672  1.00  0.00           C  
ATOM   1807  H1' A      57      33.653  45.326  26.713  1.00  0.00           H  
ATOM   1808  N9  A      57      33.734  43.820  25.268  1.00  0.00           N  
ATOM   1809  C8  A      57      32.979  43.333  24.230  1.00  0.00           C  
ATOM   1810  H8  A      57      32.386  43.969  23.587  1.00  0.00           H  
ATOM   1811  N7  A      57      33.053  42.043  24.069  1.00  0.00           N  
ATOM   1812  C5  A      57      33.853  41.637  25.141  1.00  0.00           C  
ATOM   1813  C6  A      57      34.326  40.389  25.622  1.00  0.00           C  
ATOM   1814  N6  A      57      34.161  39.231  25.012  1.00  0.00           N  
ATOM   1815  H61 A      57      34.581  38.428  25.441  1.00  0.00           H  
ATOM   1816  H62 A      57      33.740  39.227  24.089  1.00  0.00           H  
ATOM   1817  N1  A      57      35.022  40.300  26.759  1.00  0.00           N  
ATOM   1818  C2  A      57      35.267  41.423  27.413  1.00  0.00           C  
ATOM   1819  H2  A      57      35.829  41.320  28.334  1.00  0.00           H  
ATOM   1820  N3  A      57      34.964  42.666  27.060  1.00  0.00           N  
ATOM   1821  C4  A      57      34.228  42.706  25.910  1.00  0.00           C  
ATOM   1822  C3' A      57      35.544  45.939  24.026  1.00  0.00           C  
ATOM   1823  H3' A      57      35.607  45.015  23.448  1.00  0.00           H  
ATOM   1824  C2' A      57      35.443  45.570  25.524  1.00  0.00           C  
ATOM   1825  H2' A      57      36.041  44.699  25.756  1.00  0.00           H  
ATOM   1826  O2' A      57      35.786  46.628  26.408  1.00  0.00           O  
ATOM   1827 HO2' A      57      35.447  46.461  27.300  1.00  0.00           H  
ATOM   1828  O3' A      57      36.639  46.814  23.712  1.00  0.00           O  
ATOM   1829  P   U      58      37.952  46.305  22.870  1.00  0.00           P  
ATOM   1830  OP1 U      58      38.840  47.475  22.601  1.00  0.00           O  
ATOM   1831  OP2 U      58      37.498  45.470  21.716  1.00  0.00           O  
ATOM   1832  O5' U      58      38.787  45.321  23.855  1.00  0.00           O  
ATOM   1833  C5' U      58      39.328  45.784  25.078  1.00  0.00           C  
ATOM   1834  H5' U      58      38.636  46.497  25.526  1.00  0.00           H  
ATOM   1835 H5'' U      58      40.277  46.290  24.893  1.00  0.00           H  
ATOM   1836  C4' U      58      39.553  44.632  26.073  1.00  0.00           C  
ATOM   1837  H4' U      58      40.055  45.028  26.952  1.00  0.00           H  
ATOM   1838  O4' U      58      38.329  44.033  26.509  1.00  0.00           O  
ATOM   1839  C1' U      58      38.458  42.613  26.400  1.00  0.00           C  
ATOM   1840  H1' U      58      38.031  42.135  27.284  1.00  0.00           H  
ATOM   1841  N1  U      58      37.768  42.034  25.206  1.00  0.00           N  
ATOM   1842  C6  U      58      37.158  42.810  24.254  1.00  0.00           C  
ATOM   1843  H6  U      58      37.148  43.873  24.370  1.00  0.00           H  
ATOM   1844  C5  U      58      36.585  42.267  23.160  1.00  0.00           C  
ATOM   1845  H5  U      58      36.135  42.905  22.416  1.00  0.00           H  
ATOM   1846  C4  U      58      36.588  40.841  22.945  1.00  0.00           C  
ATOM   1847  O4  U      58      36.155  40.297  21.938  1.00  0.00           O  
ATOM   1848  N3  U      58      37.165  40.113  23.957  1.00  0.00           N  
ATOM   1849  H3  U      58      37.161  39.102  23.884  1.00  0.00           H  
ATOM   1850  C2  U      58      37.732  40.640  25.098  1.00  0.00           C  
ATOM   1851  O2  U      58      38.184  39.896  25.970  1.00  0.00           O  
ATOM   1852  C3' U      58      40.439  43.518  25.503  1.00  0.00           C  
ATOM   1853  H3' U      58      40.132  43.314  24.476  1.00  0.00           H  
ATOM   1854  C2' U      58      39.970  42.333  26.358  1.00  0.00           C  
ATOM   1855  H2' U      58      40.198  41.396  25.847  1.00  0.00           H  
ATOM   1856  O2' U      58      40.465  42.330  27.702  1.00  0.00           O  
ATOM   1857 HO2' U      58      40.336  41.452  28.111  1.00  0.00           H  
ATOM   1858  O3' U      58      41.839  43.803  25.531  1.00  0.00           O  
ATOM   1859  P   U      59      42.852  42.924  24.616  1.00  0.00           P  
ATOM   1860  OP1 U      59      42.304  42.901  23.230  1.00  0.00           O  
ATOM   1861  OP2 U      59      43.108  41.615  25.283  1.00  0.00           O  
ATOM   1862  O5' U      59      44.260  43.748  24.538  1.00  0.00           O  
ATOM   1863  C5' U      59      45.112  43.946  25.665  1.00  0.00           C  
ATOM   1864  H5' U      59      46.147  43.845  25.336  1.00  0.00           H  
ATOM   1865 H5'' U      59      44.925  43.179  26.417  1.00  0.00           H  
ATOM   1866  C4' U      59      44.951  45.331  26.317  1.00  0.00           C  
ATOM   1867  H4' U      59      44.014  45.363  26.873  1.00  0.00           H  
ATOM   1868  O4' U      59      44.968  46.389  25.352  1.00  0.00           O  
ATOM   1869  C1' U      59      45.382  47.603  25.988  1.00  0.00           C  
ATOM   1870  H1' U      59      46.261  47.986  25.462  1.00  0.00           H  
ATOM   1871  N1  U      59      44.327  48.671  25.976  1.00  0.00           N  
ATOM   1872  C6  U      59      43.006  48.386  25.686  1.00  0.00           C  
ATOM   1873  H6  U      59      42.746  47.394  25.337  1.00  0.00           H  
ATOM   1874  C5  U      59      42.037  49.328  25.843  1.00  0.00           C  
ATOM   1875  H5  U      59      41.010  49.092  25.608  1.00  0.00           H  
ATOM   1876  C4  U      59      42.342  50.658  26.326  1.00  0.00           C  
ATOM   1877  O4  U      59      41.536  51.574  26.481  1.00  0.00           O  
ATOM   1878  N3  U      59      43.671  50.866  26.611  1.00  0.00           N  
ATOM   1879  H3  U      59      43.922  51.767  26.975  1.00  0.00           H  
ATOM   1880  C2  U      59      44.690  49.950  26.426  1.00  0.00           C  
ATOM   1881  O2  U      59      45.855  50.295  26.646  1.00  0.00           O  
ATOM   1882  C3' U      59      46.110  45.719  27.250  1.00  0.00           C  
ATOM   1883  H3' U      59      47.013  45.665  26.637  1.00  0.00           H  
ATOM   1884  C2' U      59      45.810  47.214  27.421  1.00  0.00           C  
ATOM   1885  H2' U      59      46.707  47.757  27.729  1.00  0.00           H  
ATOM   1886  O2' U      59      44.734  47.462  28.304  1.00  0.00           O  
ATOM   1887 HO2' U      59      44.891  46.986  29.141  1.00  0.00           H  
ATOM   1888  O3' U      59      46.445  44.980  28.436  1.00  0.00           O  
ATOM   1889  P   C      60      45.422  44.501  29.608  1.00  0.00           P  
ATOM   1890  OP1 C      60      46.230  43.712  30.581  1.00  0.00           O  
ATOM   1891  OP2 C      60      44.255  43.838  28.974  1.00  0.00           O  
ATOM   1892  O5' C      60      44.884  45.841  30.361  1.00  0.00           O  
ATOM   1893  C5' C      60      45.680  46.624  31.244  1.00  0.00           C  
ATOM   1894  H5' C      60      46.560  46.996  30.716  1.00  0.00           H  
ATOM   1895 H5'' C      60      46.019  46.003  32.076  1.00  0.00           H  
ATOM   1896  C4' C      60      44.899  47.828  31.824  1.00  0.00           C  
ATOM   1897  H4' C      60      45.577  48.407  32.453  1.00  0.00           H  
ATOM   1898  O4' C      60      44.375  48.696  30.814  1.00  0.00           O  
ATOM   1899  C1' C      60      43.103  49.208  31.218  1.00  0.00           C  
ATOM   1900  H1' C      60      43.141  50.301  31.203  1.00  0.00           H  
ATOM   1901  N1  C      60      41.990  48.764  30.319  1.00  0.00           N  
ATOM   1902  C6  C      60      42.004  47.543  29.695  1.00  0.00           C  
ATOM   1903  H6  C      60      42.803  46.850  29.897  1.00  0.00           H  
ATOM   1904  C5  C      60      41.043  47.212  28.803  1.00  0.00           C  
ATOM   1905  H5  C      60      41.098  46.260  28.307  1.00  0.00           H  
ATOM   1906  C4  C      60      40.018  48.165  28.569  1.00  0.00           C  
ATOM   1907  N4  C      60      39.064  47.892  27.730  1.00  0.00           N  
ATOM   1908  H41 C      60      38.268  48.522  27.688  1.00  0.00           H  
ATOM   1909  H42 C      60      39.061  47.032  27.226  1.00  0.00           H  
ATOM   1910  N3  C      60      39.927  49.310  29.215  1.00  0.00           N  
ATOM   1911  C2  C      60      40.906  49.628  30.097  1.00  0.00           C  
ATOM   1912  O2  C      60      40.788  50.695  30.699  1.00  0.00           O  
ATOM   1913  C3' C      60      43.697  47.429  32.685  1.00  0.00           C  
ATOM   1914  H3' C      60      43.129  46.660  32.159  1.00  0.00           H  
ATOM   1915  C2' C      60      42.893  48.746  32.662  1.00  0.00           C  
ATOM   1916  H2' C      60      41.840  48.560  32.867  1.00  0.00           H  
ATOM   1917  O2' C      60      43.415  49.774  33.512  1.00  0.00           O  
ATOM   1918 HO2' C      60      42.714  50.423  33.714  1.00  0.00           H  
ATOM   1919  O3' C      60      44.062  46.965  33.983  1.00  0.00           O  
ATOM   1920  P   C      61      43.034  46.071  34.853  1.00  0.00           P  
ATOM   1921  OP1 C      61      43.682  45.786  36.166  1.00  0.00           O  
ATOM   1922  OP2 C      61      42.601  44.916  34.016  1.00  0.00           O  
ATOM   1923  O5' C      61      41.741  47.018  35.096  1.00  0.00           O  
ATOM   1924  C5' C      61      41.793  48.129  35.983  1.00  0.00           C  
ATOM   1925  H5' C      61      42.629  48.777  35.722  1.00  0.00           H  
ATOM   1926 H5'' C      61      41.959  47.768  36.999  1.00  0.00           H  
ATOM   1927  C4' C      61      40.500  48.963  35.973  1.00  0.00           C  
ATOM   1928  H4' C      61      40.603  49.771  36.699  1.00  0.00           H  
ATOM   1929  O4' C      61      40.195  49.539  34.700  1.00  0.00           O  
ATOM   1930  C1' C      61      38.775  49.575  34.544  1.00  0.00           C  
ATOM   1931  H1' C      61      38.451  50.609  34.396  1.00  0.00           H  
ATOM   1932  N1  C      61      38.327  48.770  33.368  1.00  0.00           N  
ATOM   1933  C6  C      61      39.096  47.762  32.838  1.00  0.00           C  
ATOM   1934  H6  C      61      40.016  47.474  33.330  1.00  0.00           H  
ATOM   1935  C5  C      61      38.714  47.140  31.697  1.00  0.00           C  
ATOM   1936  H5  C      61      39.331  46.361  31.275  1.00  0.00           H  
ATOM   1937  C4  C      61      37.486  47.554  31.111  1.00  0.00           C  
ATOM   1938  N4  C      61      37.071  47.017  30.003  1.00  0.00           N  
ATOM   1939  H41 C      61      36.175  47.331  29.642  1.00  0.00           H  
ATOM   1940  H42 C      61      37.623  46.334  29.526  1.00  0.00           H  
ATOM   1941  N3  C      61      36.695  48.464  31.641  1.00  0.00           N  
ATOM   1942  C2  C      61      37.093  49.081  32.776  1.00  0.00           C  
ATOM   1943  O2  C      61      36.323  49.913  33.256  1.00  0.00           O  
ATOM   1944  C3' C      61      39.280  48.131  36.366  1.00  0.00           C  
ATOM   1945  H3' C      61      39.275  47.214  35.775  1.00  0.00           H  
ATOM   1946  C2' C      61      38.159  49.049  35.848  1.00  0.00           C  
ATOM   1947  H2' C      61      37.259  48.469  35.652  1.00  0.00           H  
ATOM   1948  O2' C      61      37.884  50.177  36.686  1.00  0.00           O  
ATOM   1949 HO2' C      61      36.986  50.513  36.503  1.00  0.00           H  
ATOM   1950  O3' C      61      39.239  47.824  37.759  1.00  0.00           O  
ATOM   1951  P   C      62      38.462  46.510  38.287  1.00  0.00           P  
ATOM   1952  OP1 C      62      38.553  46.494  39.776  1.00  0.00           O  
ATOM   1953  OP2 C      62      38.968  45.326  37.538  1.00  0.00           O  
ATOM   1954  O5' C      62      36.920  46.746  37.857  1.00  0.00           O  
ATOM   1955  C5' C      62      36.131  47.747  38.485  1.00  0.00           C  
ATOM   1956  H5' C      62      36.670  48.694  38.489  1.00  0.00           H  
ATOM   1957 H5'' C      62      35.945  47.462  39.522  1.00  0.00           H  
ATOM   1958  C4' C      62      34.780  47.959  37.785  1.00  0.00           C  
ATOM   1959  H4' C      62      34.232  48.739  38.316  1.00  0.00           H  
ATOM   1960  O4' C      62      34.923  48.358  36.421  1.00  0.00           O  
ATOM   1961  C1' C      62      33.849  47.804  35.668  1.00  0.00           C  
ATOM   1962  H1' C      62      33.275  48.615  35.213  1.00  0.00           H  
ATOM   1963  N1  C      62      34.328  46.906  34.575  1.00  0.00           N  
ATOM   1964  C6  C      62      35.562  46.301  34.587  1.00  0.00           C  
ATOM   1965  H6  C      62      36.215  46.426  35.442  1.00  0.00           H  
ATOM   1966  C5  C      62      35.963  45.555  33.525  1.00  0.00           C  
ATOM   1967  H5  C      62      36.938  45.090  33.533  1.00  0.00           H  
ATOM   1968  C4  C      62      35.057  45.423  32.433  1.00  0.00           C  
ATOM   1969  N4  C      62      35.371  44.721  31.380  1.00  0.00           N  
ATOM   1970  H41 C      62      34.695  44.692  30.620  1.00  0.00           H  
ATOM   1971  H42 C      62      36.275  44.294  31.305  1.00  0.00           H  
ATOM   1972  N3  C      62      33.856  45.960  32.424  1.00  0.00           N  
ATOM   1973  C2  C      62      33.472  46.699  33.487  1.00  0.00           C  
ATOM   1974  O2  C      62      32.339  47.176  33.452  1.00  0.00           O  
ATOM   1975  C3' C      62      33.914  46.699  37.778  1.00  0.00           C  
ATOM   1976  H3' C      62      34.524  45.854  37.452  1.00  0.00           H  
ATOM   1977  C2' C      62      32.932  47.063  36.651  1.00  0.00           C  
ATOM   1978  H2' C      62      32.514  46.163  36.202  1.00  0.00           H  
ATOM   1979  O2' C      62      31.901  47.975  37.038  1.00  0.00           O  
ATOM   1980 HO2' C      62      31.063  47.716  36.611  1.00  0.00           H  
ATOM   1981  O3' C      62      33.326  46.430  39.051  1.00  0.00           O  
ATOM   1982  P   C      63      32.826  44.943  39.441  1.00  0.00           P  
ATOM   1983  OP1 C      63      32.334  44.987  40.848  1.00  0.00           O  
ATOM   1984  OP2 C      63      33.909  43.978  39.104  1.00  0.00           O  
ATOM   1985  O5' C      63      31.575  44.641  38.459  1.00  0.00           O  
ATOM   1986  C5' C      63      30.320  45.285  38.633  1.00  0.00           C  
ATOM   1987  H5' C      63      30.468  46.363  38.714  1.00  0.00           H  
ATOM   1988 H5'' C      63      29.856  44.937  39.558  1.00  0.00           H  
ATOM   1989  C4' C      63      29.359  45.010  37.465  1.00  0.00           C  
ATOM   1990  H4' C      63      28.411  45.513  37.668  1.00  0.00           H  
ATOM   1991  O4' C      63      29.876  45.501  36.225  1.00  0.00           O  
ATOM   1992  C1' C      63      29.451  44.630  35.179  1.00  0.00           C  
ATOM   1993  H1' C      63      28.875  45.198  34.443  1.00  0.00           H  
ATOM   1994  N1  C      63      30.595  43.979  34.480  1.00  0.00           N  
ATOM   1995  C6  C      63      31.813  43.775  35.083  1.00  0.00           C  
ATOM   1996  H6  C      63      31.954  44.062  36.116  1.00  0.00           H  
ATOM   1997  C5  C      63      32.833  43.215  34.388  1.00  0.00           C  
ATOM   1998  H5  C      63      33.789  43.057  34.863  1.00  0.00           H  
ATOM   1999  C4  C      63      32.571  42.836  33.039  1.00  0.00           C  
ATOM   2000  N4  C      63      33.493  42.273  32.309  1.00  0.00           N  
ATOM   2001  H41 C      63      33.222  42.007  31.368  1.00  0.00           H  
ATOM   2002  H42 C      63      34.403  42.087  32.685  1.00  0.00           H  
ATOM   2003  N3  C      63      31.400  42.991  32.457  1.00  0.00           N  
ATOM   2004  C2  C      63      30.390  43.526  33.169  1.00  0.00           C  
ATOM   2005  O2  C      63      29.288  43.575  32.622  1.00  0.00           O  
ATOM   2006  C3' C      63      29.066  43.520  37.247  1.00  0.00           C  
ATOM   2007  H3' C      63      30.011  42.974  37.252  1.00  0.00           H  
ATOM   2008  C2' C      63      28.537  43.574  35.807  1.00  0.00           C  
ATOM   2009  H2' C      63      28.670  42.606  35.328  1.00  0.00           H  
ATOM   2010  O2' C      63      27.189  44.040  35.689  1.00  0.00           O  
ATOM   2011 HO2' C      63      26.789  43.682  34.873  1.00  0.00           H  
ATOM   2012  O3' C      63      28.160  42.938  38.183  1.00  0.00           O  
ATOM   2013  P   G      64      28.120  41.332  38.403  1.00  0.00           P  
ATOM   2014  OP1 G      64      27.035  41.046  39.384  1.00  0.00           O  
ATOM   2015  OP2 G      64      29.500  40.881  38.734  1.00  0.00           O  
ATOM   2016  O5' G      64      27.716  40.668  36.974  1.00  0.00           O  
ATOM   2017  C5' G      64      26.381  40.749  36.488  1.00  0.00           C  
ATOM   2018  H5' G      64      26.017  41.770  36.613  1.00  0.00           H  
ATOM   2019 H5'' G      64      25.740  40.093  37.078  1.00  0.00           H  
ATOM   2020  C4' G      64      26.237  40.374  35.003  1.00  0.00           C  
ATOM   2021  H4' G      64      25.215  40.610  34.699  1.00  0.00           H  
ATOM   2022  O4' G      64      27.130  41.126  34.179  1.00  0.00           O  
ATOM   2023  C1' G      64      27.535  40.318  33.081  1.00  0.00           C  
ATOM   2024  H1' G      64      27.289  40.805  32.138  1.00  0.00           H  
ATOM   2025  N9  G      64      28.990  40.045  33.086  1.00  0.00           N  
ATOM   2026  C8  G      64      29.934  40.261  34.058  1.00  0.00           C  
ATOM   2027  H8  G      64      29.685  40.650  35.038  1.00  0.00           H  
ATOM   2028  N7  G      64      31.156  39.972  33.690  1.00  0.00           N  
ATOM   2029  C5  G      64      31.010  39.499  32.378  1.00  0.00           C  
ATOM   2030  C6  G      64      31.961  38.995  31.411  1.00  0.00           C  
ATOM   2031  O6  G      64      33.187  38.907  31.483  1.00  0.00           O  
ATOM   2032  N1  G      64      31.372  38.510  30.266  1.00  0.00           N  
ATOM   2033  H1  G      64      31.970  38.119  29.557  1.00  0.00           H  
ATOM   2034  C2  G      64      30.041  38.538  30.042  1.00  0.00           C  
ATOM   2035  N2  G      64      29.610  37.984  28.943  1.00  0.00           N  
ATOM   2036  H21 G      64      30.273  37.546  28.309  1.00  0.00           H  
ATOM   2037  H22 G      64      28.619  37.959  28.782  1.00  0.00           H  
ATOM   2038  N3  G      64      29.134  39.047  30.866  1.00  0.00           N  
ATOM   2039  C4  G      64      29.678  39.503  32.029  1.00  0.00           C  
ATOM   2040  C3' G      64      26.482  38.895  34.670  1.00  0.00           C  
ATOM   2041  H3' G      64      27.381  38.546  35.183  1.00  0.00           H  
ATOM   2042  C2' G      64      26.741  39.018  33.164  1.00  0.00           C  
ATOM   2043  H2' G      64      27.321  38.172  32.796  1.00  0.00           H  
ATOM   2044  O2' G      64      25.544  39.202  32.404  1.00  0.00           O  
ATOM   2045 HO2' G      64      24.855  38.623  32.780  1.00  0.00           H  
ATOM   2046  O3' G      64      25.364  38.046  34.920  1.00  0.00           O  
ATOM   2047  P   U      65      25.558  36.453  35.121  1.00  0.00           P  
ATOM   2048  OP1 U      65      24.202  35.838  35.139  1.00  0.00           O  
ATOM   2049  OP2 U      65      26.436  36.259  36.307  1.00  0.00           O  
ATOM   2050  O5' U      65      26.368  35.909  33.820  1.00  0.00           O  
ATOM   2051  C5' U      65      25.753  35.688  32.553  1.00  0.00           C  
ATOM   2052  H5' U      65      25.286  36.605  32.196  1.00  0.00           H  
ATOM   2053 H5'' U      65      24.973  34.933  32.660  1.00  0.00           H  
ATOM   2054  C4' U      65      26.752  35.199  31.482  1.00  0.00           C  
ATOM   2055  H4' U      65      26.208  35.045  30.548  1.00  0.00           H  
ATOM   2056  O4' U      65      27.808  36.127  31.228  1.00  0.00           O  
ATOM   2057  C1' U      65      29.026  35.410  31.025  1.00  0.00           C  
ATOM   2058  H1' U      65      29.445  35.674  30.053  1.00  0.00           H  
ATOM   2059  N1  U      65      30.050  35.734  32.059  1.00  0.00           N  
ATOM   2060  C6  U      65      29.703  36.214  33.301  1.00  0.00           C  
ATOM   2061  H6  U      65      28.662  36.263  33.579  1.00  0.00           H  
ATOM   2062  C5  U      65      30.646  36.660  34.165  1.00  0.00           C  
ATOM   2063  H5  U      65      30.356  37.061  35.125  1.00  0.00           H  
ATOM   2064  C4  U      65      32.049  36.651  33.822  1.00  0.00           C  
ATOM   2065  O4  U      65      32.951  37.098  34.520  1.00  0.00           O  
ATOM   2066  N3  U      65      32.330  36.084  32.605  1.00  0.00           N  
ATOM   2067  H3  U      65      33.303  36.064  32.335  1.00  0.00           H  
ATOM   2068  C2  U      65      31.400  35.617  31.702  1.00  0.00           C  
ATOM   2069  O2  U      65      31.782  35.138  30.635  1.00  0.00           O  
ATOM   2070  C3' U      65      27.412  33.869  31.856  1.00  0.00           C  
ATOM   2071  H3' U      65      27.702  33.902  32.908  1.00  0.00           H  
ATOM   2072  C2' U      65      28.688  33.920  30.996  1.00  0.00           C  
ATOM   2073  H2' U      65      29.488  33.338  31.448  1.00  0.00           H  
ATOM   2074  O2' U      65      28.507  33.567  29.623  1.00  0.00           O  
ATOM   2075 HO2' U      65      28.719  32.624  29.507  1.00  0.00           H  
ATOM   2076  O3' U      65      26.550  32.763  31.598  1.00  0.00           O  
ATOM   2077  P   C      66      26.658  31.407  32.465  1.00  0.00           P  
ATOM   2078  OP1 C      66      25.610  30.465  31.979  1.00  0.00           O  
ATOM   2079  OP2 C      66      26.673  31.766  33.910  1.00  0.00           O  
ATOM   2080  O5' C      66      28.114  30.824  32.082  1.00  0.00           O  
ATOM   2081  C5' C      66      28.354  30.169  30.845  1.00  0.00           C  
ATOM   2082  H5' C      66      27.940  30.757  30.025  1.00  0.00           H  
ATOM   2083 H5'' C      66      27.857  29.197  30.847  1.00  0.00           H  
ATOM   2084  C4' C      66      29.855  29.956  30.594  1.00  0.00           C  
ATOM   2085  H4' C      66      29.979  29.421  29.651  1.00  0.00           H  
ATOM   2086  O4' C      66      30.574  31.189  30.518  1.00  0.00           O  
ATOM   2087  C1' C      66      31.884  30.987  31.048  1.00  0.00           C  
ATOM   2088  H1' C      66      32.627  31.233  30.284  1.00  0.00           H  
ATOM   2089  N1  C      66      32.132  31.835  32.253  1.00  0.00           N  
ATOM   2090  C6  C      66      31.134  32.153  33.144  1.00  0.00           C  
ATOM   2091  H6  C      66      30.128  31.798  32.971  1.00  0.00           H  
ATOM   2092  C5  C      66      31.402  32.910  34.236  1.00  0.00           C  
ATOM   2093  H5  C      66      30.611  33.157  34.929  1.00  0.00           H  
ATOM   2094  C4  C      66      32.747  33.328  34.423  1.00  0.00           C  
ATOM   2095  N4  C      66      33.081  34.061  35.447  1.00  0.00           N  
ATOM   2096  H41 C      66      34.044  34.375  35.497  1.00  0.00           H  
ATOM   2097  H42 C      66      32.395  34.331  36.128  1.00  0.00           H  
ATOM   2098  N3  C      66      33.718  33.038  33.583  1.00  0.00           N  
ATOM   2099  C2  C      66      33.439  32.273  32.503  1.00  0.00           C  
ATOM   2100  O2  C      66      34.385  31.968  31.775  1.00  0.00           O  
ATOM   2101  C3' C      66      30.542  29.144  31.694  1.00  0.00           C  
ATOM   2102  H3' C      66      30.276  29.576  32.659  1.00  0.00           H  
ATOM   2103  C2' C      66      32.008  29.495  31.389  1.00  0.00           C  
ATOM   2104  H2' C      66      32.633  29.340  32.267  1.00  0.00           H  
ATOM   2105  O2' C      66      32.551  28.829  30.245  1.00  0.00           O  
ATOM   2106 HO2' C      66      33.476  28.575  30.423  1.00  0.00           H  
ATOM   2107  O3' C      66      30.214  27.757  31.686  1.00  0.00           O  
ATOM   2108  P   G      67      30.451  26.850  33.004  1.00  0.00           P  
ATOM   2109  OP1 G      67      29.918  25.487  32.719  1.00  0.00           O  
ATOM   2110  OP2 G      67      29.915  27.582  34.186  1.00  0.00           O  
ATOM   2111  O5' G      67      32.060  26.760  33.168  1.00  0.00           O  
ATOM   2112  C5' G      67      32.843  26.014  32.246  1.00  0.00           C  
ATOM   2113  H5' G      67      32.598  26.316  31.227  1.00  0.00           H  
ATOM   2114 H5'' G      67      32.607  24.953  32.346  1.00  0.00           H  
ATOM   2115  C4' G      67      34.352  26.201  32.459  1.00  0.00           C  
ATOM   2116  H4' G      67      34.882  25.628  31.696  1.00  0.00           H  
ATOM   2117  O4' G      67      34.751  27.569  32.355  1.00  0.00           O  
ATOM   2118  C1' G      67      35.802  27.805  33.291  1.00  0.00           C  
ATOM   2119  H1' G      67      36.675  28.220  32.784  1.00  0.00           H  
ATOM   2120  N9  G      67      35.378  28.771  34.332  1.00  0.00           N  
ATOM   2121  C8  G      67      34.119  29.219  34.650  1.00  0.00           C  
ATOM   2122  H8  G      67      33.227  28.816  34.191  1.00  0.00           H  
ATOM   2123  N7  G      67      34.096  30.182  35.533  1.00  0.00           N  
ATOM   2124  C5  G      67      35.445  30.352  35.869  1.00  0.00           C  
ATOM   2125  C6  G      67      36.102  31.238  36.797  1.00  0.00           C  
ATOM   2126  O6  G      67      35.641  32.134  37.501  1.00  0.00           O  
ATOM   2127  N1  G      67      37.457  31.022  36.895  1.00  0.00           N  
ATOM   2128  H1  G      67      37.962  31.540  37.590  1.00  0.00           H  
ATOM   2129  C2  G      67      38.129  30.093  36.182  1.00  0.00           C  
ATOM   2130  N2  G      67      39.396  29.945  36.474  1.00  0.00           N  
ATOM   2131  H21 G      67      39.829  30.493  37.203  1.00  0.00           H  
ATOM   2132  H22 G      67      39.908  29.236  35.971  1.00  0.00           H  
ATOM   2133  N3  G      67      37.581  29.288  35.276  1.00  0.00           N  
ATOM   2134  C4  G      67      36.228  29.459  35.167  1.00  0.00           C  
ATOM   2135  C3' G      67      34.832  25.712  33.828  1.00  0.00           C  
ATOM   2136  H3' G      67      34.159  26.099  34.596  1.00  0.00           H  
ATOM   2137  C2' G      67      36.175  26.457  33.917  1.00  0.00           C  
ATOM   2138  H2' G      67      36.481  26.575  34.958  1.00  0.00           H  
ATOM   2139  O2' G      67      37.221  25.878  33.126  1.00  0.00           O  
ATOM   2140 HO2' G      67      38.085  26.244  33.398  1.00  0.00           H  
ATOM   2141  O3' G      67      34.935  24.292  33.922  1.00  0.00           O  
ATOM   2142  P   C      68      34.844  23.562  35.360  1.00  0.00           P  
ATOM   2143  OP1 C      68      35.175  22.122  35.157  1.00  0.00           O  
ATOM   2144  OP2 C      68      33.523  23.900  35.962  1.00  0.00           O  
ATOM   2145  O5' C      68      35.995  24.250  36.273  1.00  0.00           O  
ATOM   2146  C5' C      68      37.377  23.976  36.067  1.00  0.00           C  
ATOM   2147  H5' C      68      37.658  24.221  35.044  1.00  0.00           H  
ATOM   2148 H5'' C      68      37.556  22.910  36.214  1.00  0.00           H  
ATOM   2149  C4' C      68      38.292  24.751  37.032  1.00  0.00           C  
ATOM   2150  H4' C      68      39.324  24.451  36.847  1.00  0.00           H  
ATOM   2151  O4' C      68      38.207  26.170  36.897  1.00  0.00           O  
ATOM   2152  C1' C      68      38.393  26.761  38.184  1.00  0.00           C  
ATOM   2153  H1' C      68      39.270  27.415  38.162  1.00  0.00           H  
ATOM   2154  N1  C      68      37.208  27.573  38.591  1.00  0.00           N  
ATOM   2155  C6  C      68      35.946  27.313  38.114  1.00  0.00           C  
ATOM   2156  H6  C      68      35.788  26.483  37.437  1.00  0.00           H  
ATOM   2157  C5  C      68      34.903  28.099  38.481  1.00  0.00           C  
ATOM   2158  H5  C      68      33.915  27.895  38.098  1.00  0.00           H  
ATOM   2159  C4  C      68      35.174  29.173  39.372  1.00  0.00           C  
ATOM   2160  N4  C      68      34.221  29.981  39.746  1.00  0.00           N  
ATOM   2161  H41 C      68      34.471  30.740  40.370  1.00  0.00           H  
ATOM   2162  H42 C      68      33.283  29.845  39.414  1.00  0.00           H  
ATOM   2163  N3  C      68      36.375  29.439  39.846  1.00  0.00           N  
ATOM   2164  C2  C      68      37.403  28.638  39.484  1.00  0.00           C  
ATOM   2165  O2  C      68      38.504  28.893  39.971  1.00  0.00           O  
ATOM   2166  C3' C      68      37.969  24.442  38.493  1.00  0.00           C  
ATOM   2167  H3' C      68      36.893  24.546  38.641  1.00  0.00           H  
ATOM   2168  C2' C      68      38.666  25.629  39.183  1.00  0.00           C  
ATOM   2169  H2' C      68      38.208  25.842  40.148  1.00  0.00           H  
ATOM   2170  O2' C      68      40.083  25.507  39.311  1.00  0.00           O  
ATOM   2171 HO2' C      68      40.295  25.194  40.209  1.00  0.00           H  
ATOM   2172  O3' C      68      38.403  23.139  38.873  1.00  0.00           O  
ATOM   2173  P   G      69      37.644  22.320  40.039  1.00  0.00           P  
ATOM   2174  OP1 G      69      38.240  20.955  40.107  1.00  0.00           O  
ATOM   2175  OP2 G      69      36.172  22.442  39.846  1.00  0.00           O  
ATOM   2176  O5' G      69      38.041  23.136  41.373  1.00  0.00           O  
ATOM   2177  C5' G      69      39.347  23.037  41.921  1.00  0.00           C  
ATOM   2178  H5' G      69      40.090  23.187  41.137  1.00  0.00           H  
ATOM   2179 H5'' G      69      39.491  22.039  42.338  1.00  0.00           H  
ATOM   2180  C4' G      69      39.585  24.073  43.024  1.00  0.00           C  
ATOM   2181  H4' G      69      40.592  23.935  43.421  1.00  0.00           H  
ATOM   2182  O4' G      69      39.466  25.409  42.537  1.00  0.00           O  
ATOM   2183  C1' G      69      38.929  26.215  43.582  1.00  0.00           C  
ATOM   2184  H1' G      69      39.591  27.055  43.800  1.00  0.00           H  
ATOM   2185  N9  G      69      37.600  26.755  43.209  1.00  0.00           N  
ATOM   2186  C8  G      69      36.677  26.277  42.310  1.00  0.00           C  
ATOM   2187  H8  G      69      36.836  25.371  41.740  1.00  0.00           H  
ATOM   2188  N7  G      69      35.606  27.017  42.195  1.00  0.00           N  
ATOM   2189  C5  G      69      35.810  28.040  43.131  1.00  0.00           C  
ATOM   2190  C6  G      69      34.991  29.158  43.533  1.00  0.00           C  
ATOM   2191  O6  G      69      33.900  29.524  43.102  1.00  0.00           O  
ATOM   2192  N1  G      69      35.535  29.904  44.557  1.00  0.00           N  
ATOM   2193  H1  G      69      34.998  30.675  44.918  1.00  0.00           H  
ATOM   2194  C2  G      69      36.730  29.631  45.127  1.00  0.00           C  
ATOM   2195  N2  G      69      37.104  30.394  46.117  1.00  0.00           N  
ATOM   2196  H21 G      69      36.500  31.133  46.472  1.00  0.00           H  
ATOM   2197  H22 G      69      37.999  30.209  46.539  1.00  0.00           H  
ATOM   2198  N3  G      69      37.540  28.639  44.769  1.00  0.00           N  
ATOM   2199  C4  G      69      37.021  27.869  43.767  1.00  0.00           C  
ATOM   2200  C3' G      69      38.596  23.955  44.187  1.00  0.00           C  
ATOM   2201  H3' G      69      37.584  23.910  43.780  1.00  0.00           H  
ATOM   2202  C2' G      69      38.808  25.335  44.830  1.00  0.00           C  
ATOM   2203  H2' G      69      37.945  25.624  45.425  1.00  0.00           H  
ATOM   2204  O2' G      69      40.018  25.466  45.581  1.00  0.00           O  
ATOM   2205 HO2' G      69      39.804  25.793  46.475  1.00  0.00           H  
ATOM   2206  O3' G      69      38.835  22.836  45.036  1.00  0.00           O  
ATOM   2207  P   G      70      37.669  22.266  46.002  1.00  0.00           P  
ATOM   2208  OP1 G      70      38.207  21.057  46.688  1.00  0.00           O  
ATOM   2209  OP2 G      70      36.424  22.122  45.196  1.00  0.00           O  
ATOM   2210  O5' G      70      37.417  23.433  47.101  1.00  0.00           O  
ATOM   2211  C5' G      70      38.373  23.708  48.116  1.00  0.00           C  
ATOM   2212  H5' G      70      39.363  23.806  47.667  1.00  0.00           H  
ATOM   2213 H5'' G      70      38.408  22.871  48.816  1.00  0.00           H  
ATOM   2214  C4' G      70      38.066  24.996  48.903  1.00  0.00           C  
ATOM   2215  H4' G      70      38.884  25.167  49.606  1.00  0.00           H  
ATOM   2216  O4' G      70      37.967  26.138  48.050  1.00  0.00           O  
ATOM   2217  C1' G      70      36.930  26.988  48.538  1.00  0.00           C  
ATOM   2218  H1' G      70      37.302  28.007  48.672  1.00  0.00           H  
ATOM   2219  N9  G      70      35.791  27.040  47.588  1.00  0.00           N  
ATOM   2220  C8  G      70      35.502  26.212  46.531  1.00  0.00           C  
ATOM   2221  H8  G      70      36.100  25.345  46.291  1.00  0.00           H  
ATOM   2222  N7  G      70      34.459  26.569  45.830  1.00  0.00           N  
ATOM   2223  C5  G      70      33.980  27.693  46.512  1.00  0.00           C  
ATOM   2224  C6  G      70      32.829  28.526  46.279  1.00  0.00           C  
ATOM   2225  O6  G      70      32.005  28.471  45.368  1.00  0.00           O  
ATOM   2226  N1  G      70      32.650  29.500  47.237  1.00  0.00           N  
ATOM   2227  H1  G      70      31.829  30.079  47.160  1.00  0.00           H  
ATOM   2228  C2  G      70      33.483  29.680  48.287  1.00  0.00           C  
ATOM   2229  N2  G      70      33.129  30.580  49.167  1.00  0.00           N  
ATOM   2230  H21 G      70      32.242  31.071  49.073  1.00  0.00           H  
ATOM   2231  H22 G      70      33.712  30.704  49.979  1.00  0.00           H  
ATOM   2232  N3  G      70      34.587  28.970  48.521  1.00  0.00           N  
ATOM   2233  C4  G      70      34.779  27.976  47.600  1.00  0.00           C  
ATOM   2234  C3' G      70      36.763  24.938  49.712  1.00  0.00           C  
ATOM   2235  H3' G      70      35.977  24.506  49.092  1.00  0.00           H  
ATOM   2236  C2' G      70      36.478  26.439  49.894  1.00  0.00           C  
ATOM   2237  H2' G      70      35.417  26.615  50.049  1.00  0.00           H  
ATOM   2238  O2' G      70      37.247  27.087  50.911  1.00  0.00           O  
ATOM   2239 HO2' G      70      36.858  26.900  51.783  1.00  0.00           H  
ATOM   2240  O3' G      70      36.898  24.238  50.947  1.00  0.00           O  
ATOM   2241  P   A      71      35.858  23.071  51.360  1.00  0.00           P  
ATOM   2242  OP1 A      71      36.375  22.460  52.619  1.00  0.00           O  
ATOM   2243  OP2 A      71      35.640  22.183  50.186  1.00  0.00           O  
ATOM   2244  O5' A      71      34.474  23.869  51.675  1.00  0.00           O  
ATOM   2245  C5' A      71      33.913  23.865  52.983  1.00  0.00           C  
ATOM   2246  H5' A      71      34.660  24.227  53.693  1.00  0.00           H  
ATOM   2247 H5'' A      71      33.657  22.841  53.260  1.00  0.00           H  
ATOM   2248  C4' A      71      32.656  24.731  53.152  1.00  0.00           C  
ATOM   2249  H4' A      71      32.357  24.645  54.199  1.00  0.00           H  
ATOM   2250  O4' A      71      32.930  26.112  52.883  1.00  0.00           O  
ATOM   2251  C1' A      71      31.733  26.723  52.400  1.00  0.00           C  
ATOM   2252  H1' A      71      31.502  27.645  52.943  1.00  0.00           H  
ATOM   2253  N9  A      71      31.823  27.017  50.946  1.00  0.00           N  
ATOM   2254  C8  A      71      32.600  26.380  50.007  1.00  0.00           C  
ATOM   2255  H8  A      71      33.475  25.803  50.276  1.00  0.00           H  
ATOM   2256  N7  A      71      32.119  26.419  48.793  1.00  0.00           N  
ATOM   2257  C5  A      71      30.963  27.197  48.941  1.00  0.00           C  
ATOM   2258  C6  A      71      29.889  27.563  48.094  1.00  0.00           C  
ATOM   2259  N6  A      71      29.744  27.144  46.854  1.00  0.00           N  
ATOM   2260  H61 A      71      28.938  27.445  46.321  1.00  0.00           H  
ATOM   2261  H62 A      71      30.458  26.563  46.443  1.00  0.00           H  
ATOM   2262  N1  A      71      28.887  28.324  48.534  1.00  0.00           N  
ATOM   2263  C2  A      71      28.923  28.725  49.799  1.00  0.00           C  
ATOM   2264  H2  A      71      28.101  29.348  50.125  1.00  0.00           H  
ATOM   2265  N3  A      71      29.828  28.420  50.726  1.00  0.00           N  
ATOM   2266  C4  A      71      30.833  27.645  50.227  1.00  0.00           C  
ATOM   2267  C3' A      71      31.425  24.388  52.292  1.00  0.00           C  
ATOM   2268  H3' A      71      31.718  24.406  51.247  1.00  0.00           H  
ATOM   2269  C2' A      71      30.620  25.672  52.587  1.00  0.00           C  
ATOM   2270  H2' A      71      29.821  25.793  51.852  1.00  0.00           H  
ATOM   2271  O2' A      71      30.089  25.758  53.918  1.00  0.00           O  
ATOM   2272 HO2' A      71      29.561  26.576  54.021  1.00  0.00           H  
ATOM   2273  O3' A      71      30.701  23.182  52.553  1.00  0.00           O  
ATOM   2274  P   G      72      30.838  21.862  51.592  1.00  0.00           P  
ATOM   2275  OP1 G      72      31.442  20.783  52.423  1.00  0.00           O  
ATOM   2276  OP2 G      72      31.493  22.235  50.308  1.00  0.00           O  
ATOM   2277  O5' G      72      29.287  21.449  51.266  1.00  0.00           O  
ATOM   2278  C5' G      72      28.783  21.180  49.944  1.00  0.00           C  
ATOM   2279  H5' G      72      29.075  21.984  49.266  1.00  0.00           H  
ATOM   2280 H5'' G      72      27.694  21.203  50.008  1.00  0.00           H  
ATOM   2281  C4' G      72      29.180  19.822  49.301  1.00  0.00           C  
ATOM   2282  H4' G      72      30.158  19.925  48.828  1.00  0.00           H  
ATOM   2283  O4' G      72      29.243  18.768  50.262  1.00  0.00           O  
ATOM   2284  C1' G      72      28.823  17.535  49.681  1.00  0.00           C  
ATOM   2285  H1' G      72      29.679  16.855  49.651  1.00  0.00           H  
ATOM   2286  N9  G      72      27.721  16.831  50.404  1.00  0.00           N  
ATOM   2287  C8  G      72      27.159  15.627  50.047  1.00  0.00           C  
ATOM   2288  H8  G      72      27.442  15.102  49.141  1.00  0.00           H  
ATOM   2289  N7  G      72      26.268  15.168  50.885  1.00  0.00           N  
ATOM   2290  C5  G      72      26.225  16.145  51.889  1.00  0.00           C  
ATOM   2291  C6  G      72      25.459  16.219  53.110  1.00  0.00           C  
ATOM   2292  O6  G      72      24.638  15.419  53.565  1.00  0.00           O  
ATOM   2293  N1  G      72      25.716  17.352  53.860  1.00  0.00           N  
ATOM   2294  H1  G      72      25.226  17.449  54.729  1.00  0.00           H  
ATOM   2295  C2  G      72      26.607  18.308  53.489  1.00  0.00           C  
ATOM   2296  N2  G      72      26.790  19.326  54.292  1.00  0.00           N  
ATOM   2297  H21 G      72      26.294  19.410  55.165  1.00  0.00           H  
ATOM   2298  H22 G      72      27.466  20.019  54.005  1.00  0.00           H  
ATOM   2299  N3  G      72      27.328  18.279  52.374  1.00  0.00           N  
ATOM   2300  C4  G      72      27.105  17.171  51.600  1.00  0.00           C  
ATOM   2301  C3' G      72      28.172  19.345  48.230  1.00  0.00           C  
ATOM   2302  H3' G      72      27.164  19.551  48.593  1.00  0.00           H  
ATOM   2303  C2' G      72      28.400  17.824  48.236  1.00  0.00           C  
ATOM   2304  H2' G      72      27.472  17.313  47.980  1.00  0.00           H  
ATOM   2305  O2' G      72      29.459  17.390  47.380  1.00  0.00           O  
ATOM   2306 HO2' G      72      29.252  17.660  46.469  1.00  0.00           H  
ATOM   2307  O3' G      72      28.335  19.862  46.909  1.00  0.00           O  
ATOM   2308  P   C      73      27.078  19.934  45.885  1.00  0.00           P  
ATOM   2309  OP1 C      73      27.634  20.100  44.514  1.00  0.00           O  
ATOM   2310  OP2 C      73      26.163  20.984  46.405  1.00  0.00           O  
ATOM   2311  O5' C      73      26.282  18.513  45.968  1.00  0.00           O  
ATOM   2312  C5' C      73      26.420  17.472  45.002  1.00  0.00           C  
ATOM   2313  H5' C      73      27.461  17.150  44.947  1.00  0.00           H  
ATOM   2314 H5'' C      73      26.133  17.853  44.020  1.00  0.00           H  
ATOM   2315  C4' C      73      25.541  16.237  45.304  1.00  0.00           C  
ATOM   2316  H4' C      73      25.757  15.469  44.559  1.00  0.00           H  
ATOM   2317  O4' C      73      25.801  15.694  46.604  1.00  0.00           O  
ATOM   2318  C1' C      73      24.586  15.160  47.139  1.00  0.00           C  
ATOM   2319  H1' C      73      24.734  14.109  47.405  1.00  0.00           H  
ATOM   2320  N1  C      73      24.123  15.906  48.350  1.00  0.00           N  
ATOM   2321  C6  C      73      24.404  17.239  48.530  1.00  0.00           C  
ATOM   2322  H6  C      73      25.043  17.749  47.826  1.00  0.00           H  
ATOM   2323  C5  C      73      23.877  17.919  49.575  1.00  0.00           C  
ATOM   2324  H5  C      73      24.098  18.968  49.701  1.00  0.00           H  
ATOM   2325  C4  C      73      23.027  17.200  50.457  1.00  0.00           C  
ATOM   2326  N4  C      73      22.465  17.809  51.466  1.00  0.00           N  
ATOM   2327  H41 C      73      21.853  17.273  52.060  1.00  0.00           H  
ATOM   2328  H42 C      73      22.622  18.794  51.606  1.00  0.00           H  
ATOM   2329  N3  C      73      22.733  15.924  50.309  1.00  0.00           N  
ATOM   2330  C2  C      73      23.281  15.250  49.264  1.00  0.00           C  
ATOM   2331  O2  C      73      22.991  14.057  49.135  1.00  0.00           O  
ATOM   2332  C3' C      73      24.027  16.500  45.271  1.00  0.00           C  
ATOM   2333  H3' C      73      23.825  17.389  45.869  1.00  0.00           H  
ATOM   2334  C2' C      73      23.523  15.261  46.034  1.00  0.00           C  
ATOM   2335  H2' C      73      22.530  15.446  46.449  1.00  0.00           H  
ATOM   2336  O2' C      73      23.539  14.049  45.268  1.00  0.00           O  
ATOM   2337 HO2' C      73      23.058  13.345  45.746  1.00  0.00           H  
ATOM   2338  O3' C      73      23.448  16.666  43.979  1.00  0.00           O  
ATOM   2339  P   C      74      22.021  17.414  43.831  1.00  0.00           P  
ATOM   2340  OP1 C      74      22.213  18.837  44.224  1.00  0.00           O  
ATOM   2341  OP2 C      74      20.974  16.628  44.543  1.00  0.00           O  
ATOM   2342  O5' C      74      21.695  17.402  42.239  1.00  0.00           O  
ATOM   2343  C5' C      74      21.128  16.267  41.594  1.00  0.00           C  
ATOM   2344  H5' C      74      20.128  16.530  41.245  1.00  0.00           H  
ATOM   2345 H5'' C      74      21.033  15.429  42.285  1.00  0.00           H  
ATOM   2346  C4' C      74      21.958  15.806  40.387  1.00  0.00           C  
ATOM   2347  H4' C      74      22.013  16.617  39.658  1.00  0.00           H  
ATOM   2348  O4' C      74      23.280  15.392  40.732  1.00  0.00           O  
ATOM   2349  C1' C      74      23.659  14.306  39.882  1.00  0.00           C  
ATOM   2350  H1' C      74      24.564  14.574  39.330  1.00  0.00           H  
ATOM   2351  N1  C      74      23.928  13.051  40.653  1.00  0.00           N  
ATOM   2352  C6  C      74      23.471  12.864  41.939  1.00  0.00           C  
ATOM   2353  H6  C      74      22.919  13.654  42.438  1.00  0.00           H  
ATOM   2354  C5  C      74      23.724  11.701  42.590  1.00  0.00           C  
ATOM   2355  H5  C      74      23.370  11.564  43.600  1.00  0.00           H  
ATOM   2356  C4  C      74      24.473  10.710  41.901  1.00  0.00           C  
ATOM   2357  N4  C      74      24.760   9.572  42.474  1.00  0.00           N  
ATOM   2358  H41 C      74      25.299   8.901  41.951  1.00  0.00           H  
ATOM   2359  H42 C      74      24.451   9.394  43.417  1.00  0.00           H  
ATOM   2360  N3  C      74      24.931  10.866  40.675  1.00  0.00           N  
ATOM   2361  C2  C      74      24.675  12.035  40.032  1.00  0.00           C  
ATOM   2362  O2  C      74      25.122  12.165  38.889  1.00  0.00           O  
ATOM   2363  C3' C      74      21.324  14.588  39.711  1.00  0.00           C  
ATOM   2364  H3' C      74      21.126  13.837  40.477  1.00  0.00           H  
ATOM   2365  C2' C      74      22.516  14.103  38.872  1.00  0.00           C  
ATOM   2366  H2' C      74      22.397  13.051  38.601  1.00  0.00           H  
ATOM   2367  O2' C      74      22.808  14.910  37.728  1.00  0.00           O  
ATOM   2368 HO2' C      74      22.638  14.396  36.914  1.00  0.00           H  
ATOM   2369  O3' C      74      20.143  14.890  38.971  1.00  0.00           O  
ATOM   2370  P   A3     75      18.752  14.110  39.248  1.00  0.00           P  
ATOM   2371  OP1 A3     75      17.647  14.999  38.793  1.00  0.00           O  
ATOM   2372  OP2 A3     75      18.727  13.636  40.659  1.00  0.00           O  
ATOM   2373  O5' A3     75      18.835  12.797  38.288  1.00  0.00           O  
ATOM   2374  C5' A3     75      17.669  12.258  37.668  1.00  0.00           C  
ATOM   2375  H5' A3     75      16.790  12.485  38.274  1.00  0.00           H  
ATOM   2376 H5'' A3     75      17.762  11.171  37.655  1.00  0.00           H  
ATOM   2377  C4' A3     75      17.412  12.734  36.218  1.00  0.00           C  
ATOM   2378  H4' A3     75      16.336  12.877  36.099  1.00  0.00           H  
ATOM   2379  O4' A3     75      18.065  13.958  35.864  1.00  0.00           O  
ATOM   2380  C1' A3     75      18.546  13.871  34.523  1.00  0.00           C  
ATOM   2381  H1' A3     75      18.236  14.748  33.948  1.00  0.00           H  
ATOM   2382  N9  A3     75      20.030  13.801  34.505  1.00  0.00           N  
ATOM   2383  C8  A3     75      20.894  13.418  35.505  1.00  0.00           C  
ATOM   2384  H8  A3     75      20.550  13.134  36.491  1.00  0.00           H  
ATOM   2385  N7  A3     75      22.160  13.432  35.164  1.00  0.00           N  
ATOM   2386  C5  A3     75      22.121  13.859  33.825  1.00  0.00           C  
ATOM   2387  C6  A3     75      23.091  14.101  32.814  1.00  0.00           C  
ATOM   2388  N6  A3     75      24.398  13.961  32.954  1.00  0.00           N  
ATOM   2389  H61 A3     75      24.990  14.164  32.164  1.00  0.00           H  
ATOM   2390  H62 A3     75      24.773  13.663  33.843  1.00  0.00           H  
ATOM   2391  N1  A3     75      22.735  14.503  31.592  1.00  0.00           N  
ATOM   2392  C2  A3     75      21.440  14.674  31.349  1.00  0.00           C  
ATOM   2393  H2  A3     75      21.183  14.998  30.349  1.00  0.00           H  
ATOM   2394  N3  A3     75      20.418  14.494  32.185  1.00  0.00           N  
ATOM   2395  C4  A3     75      20.830  14.084  33.420  1.00  0.00           C  
ATOM   2396  C3' A3     75      17.849  11.710  35.163  1.00  0.00           C  
ATOM   2397  H3' A3     75      18.843  11.331  35.415  1.00  0.00           H  
ATOM   2398  C2' A3     75      17.944  12.598  33.910  1.00  0.00           C  
ATOM   2399  H2' A3     75      18.619  12.153  33.173  1.00  0.00           H  
ATOM   2400  O2' A3     75      16.673  12.903  33.321  1.00  0.00           O  
ATOM   2401 HO2' A3     75      16.801  13.383  32.477  1.00  0.00           H  
ATOM   2402  O3' A3     75      16.934  10.618  35.022  1.00  0.00           O  
ATOM   2403 HO3' A3     75      17.161  10.115  34.212  1.00  0.00           H  
TER   
END   
