# Supplementary material for: RPocket: an intuitive database of RNA pocket topology information with RNA-ligand data resources
Source: BMC Bioinformatics. 2021 Sep 8;22:428. doi: 10.1186/s12859-021-04349-4 (PMC8424408; doi:10.1186/s12859-021-04349-4)
Supplement: Supplementary file 7 — Additional file 7. Folder S3: Nine other experimental structures and their modeling structures and pockets. [file 12859_2021_4349_MOESM7_ESM.zip › 12859_2021_4349_MOESM7_ESM/2TRA_s1.pdb]

ATOM      1  P     U A   1      -6.406  12.017  -4.180  1.00  0.00
ATOM      2  OP1   U A   1      -6.127  12.657  -5.488  1.00  0.00
ATOM      3  OP2   U A   1      -6.694  10.559  -4.113  1.00  0.00
ATOM      4  O5'   U A   1      -5.207  12.351  -3.184  1.00  0.00
ATOM      5  C5'   U A   1      -5.174  11.841  -1.852  1.00  0.00
ATOM      6  C4'   U A   1      -4.572  12.876  -0.928  1.00  0.00
ATOM      7  O4'   U A   1      -5.619  13.527  -0.152  1.00  0.00
ATOM      8  C3'   U A   1      -3.567  12.377   0.102  1.00  0.00
ATOM      9  O3'   U A   1      -2.257  12.314  -0.467  1.00  0.00
ATOM     10  C2'   U A   1      -3.646  13.455   1.175  1.00  0.00
ATOM     11  O2'   U A   1      -2.857  14.569   0.819  1.00  0.00
ATOM     12  C1'   U A   1      -5.125  13.858   1.134  1.00  0.00
ATOM     13  N1    U A   1      -5.718  13.946   2.109  1.00  0.00
ATOM     14  C2    U A   1      -5.852  14.837   3.156  1.00  0.00
ATOM     15  O2    U A   1      -5.234  15.885   3.220  1.00  0.00
ATOM     16  N3    U A   1      -6.739  14.456   4.134  1.00  0.00
ATOM     17  C4    U A   1      -7.489  13.299   4.168  1.00  0.00
ATOM     18  O4    U A   1      -8.245  13.096   5.115  1.00  0.00
ATOM     19  C5    U A   1      -7.294  12.425   3.046  1.00  0.00
ATOM     20  C6    U A   1      -6.437  12.771   2.081  1.00  0.00
ATOM     21  P     C A   2      -1.049  11.774   0.552  1.00  0.00
ATOM     22  OP1   C A   2       0.223  11.639  -0.222  1.00  0.00
ATOM     23  OP2   C A   2      -1.936  10.646   1.007  1.00  0.00
ATOM     24  O5'   C A   2      -0.825  12.717   1.838  1.00  0.00
ATOM     25  C5'   C A   2       0.167  13.737   1.699  1.00  0.00
ATOM     26  C4'   C A   2       0.200  14.708   2.850  1.00  0.00
ATOM     27  O4'   C A   2      -1.147  15.100   3.147  1.00  0.00
ATOM     28  C3'   C A   2       0.615  14.181   4.193  1.00  0.00
ATOM     29  O3'   C A   2       1.981  14.195   4.285  1.00  0.00
ATOM     30  C2'   C A   2       0.085  15.217   5.143  1.00  0.00
ATOM     31  O2'   C A   2       0.918  16.370   5.093  1.00  0.00
ATOM     32  C1'   C A   2      -1.302  15.328   4.540  1.00  0.00
ATOM     33  N1    C A   2      -2.298  14.388   5.086  1.00  0.00
ATOM     34  C2    C A   2      -2.827  14.590   6.366  1.00  0.00
ATOM     35  O2    C A   2      -2.406  15.543   7.044  1.00  0.00
ATOM     36  N3    C A   2      -3.778  13.743   6.828  1.00  0.00
ATOM     37  C4    C A   2      -4.200  12.733   6.066  1.00  0.00
ATOM     38  N4    C A   2      -5.139  11.925   6.563  1.00  0.00
ATOM     39  C5    C A   2      -3.677  12.512   4.766  1.00  0.00
ATOM     40  C6    C A   2      -2.737  13.350   4.314  1.00  0.00
ATOM     41  P     C A   3       2.550  12.565   4.539  1.00  0.00
ATOM     42  OP1   C A   3       3.997  12.546   4.202  1.00  0.00
ATOM     43  OP2   C A   3       1.772  11.297   4.509  1.00  0.00
ATOM     44  O5'   C A   3       2.391  13.194   5.991  1.00  0.00
ATOM     45  C5'   C A   3       3.073  14.392   6.346  1.00  0.00
ATOM     46  C4'   C A   3       3.034  14.572   7.838  1.00  0.00
ATOM     47  O4'   C A   3       1.694  14.957   8.261  1.00  0.00
ATOM     48  C3'   C A   3       3.296  13.289   8.598  1.00  0.00
ATOM     49  O3'   C A   3       4.682  12.993   8.677  1.00  0.00
ATOM     50  C2'   C A   3       2.648  13.590   9.941  1.00  0.00
ATOM     51  O2'   C A   3       3.433  14.463  10.733  1.00  0.00
ATOM     52  C1'   C A   3       1.377  14.314   9.489  1.00  0.00
ATOM     53  N1    C A   3       0.248  13.369   9.218  1.00  0.00
ATOM     54  C2    C A   3      -0.560  13.031  10.310  1.00  0.00
ATOM     55  O2    C A   3      -0.347  13.580  11.404  1.00  0.00
ATOM     56  N3    C A   3      -1.547  12.118  10.142  1.00  0.00
ATOM     57  C4    C A   3      -1.738  11.554   8.949  1.00  0.00
ATOM     58  N4    C A   3      -2.722  10.660   8.831  1.00  0.00
ATOM     59  C5    C A   3      -0.930  11.883   7.830  1.00  0.00
ATOM     60  C6    C A   3       0.043  12.785   8.000  1.00  0.00
ATOM     61  P     G A   4       5.199  11.437   8.800  1.00  0.00
ATOM     62  OP1   G A   4       6.661  11.390   9.079  1.00  0.00
ATOM     63  OP2   G A   4       4.583  10.350   7.989  1.00  0.00
ATOM     64  O5'   G A   4       4.410  11.489  10.188  1.00  0.00
ATOM     65  C5'   G A   4       4.885  12.303  11.244  1.00  0.00
ATOM     66  C4'   G A   4       4.050  12.103  12.472  1.00  0.00
ATOM     67  O4'   G A   4       2.659  12.330  12.185  1.00  0.00
ATOM     68  C3'   G A   4       4.077  10.695  12.993  1.00  0.00
ATOM     69  O3'   G A   4       5.233  10.549  13.774  1.00  0.00
ATOM     70  C2'   G A   4       2.798  10.605  13.811  1.00  0.00
ATOM     71  O2'   G A   4       2.888  11.021  15.146  1.00  0.00
ATOM     72  C1'   G A   4       1.880  11.538  13.037  1.00  0.00
ATOM     73  N9    G A   4       0.939  10.665  12.148  1.00  0.00
ATOM     74  C8    G A   4       1.016  10.404  10.801  1.00  0.00
ATOM     75  N7    G A   4       0.126   9.542  10.392  1.00  0.00
ATOM     76  C5    G A   4      -0.584   9.214  11.532  1.00  0.00
ATOM     77  C6    G A   4      -1.673   8.324  11.717  1.00  0.00
ATOM     78  O6    G A   4      -2.245   7.626  10.870  1.00  0.00
ATOM     79  N1    G A   4      -2.095   8.286  13.043  1.00  0.00
ATOM     80  C2    G A   4      -1.536   9.016  14.065  1.00  0.00
ATOM     81  N2    G A   4      -2.079   8.847  15.278  1.00  0.00
ATOM     82  N3    G A   4      -0.523   9.846  13.909  1.00  0.00
ATOM     83  C4    G A   4      -0.096   9.898  12.629  1.00  0.00
ATOM     84  P     U A   5       5.785   9.196  13.877  1.00  0.00
ATOM     85  OP1   U A   5       7.035   9.247  14.682  1.00  0.00
ATOM     86  OP2   U A   5       5.803   8.581  12.525  1.00  0.00
ATOM     87  O5'   U A   5       4.690   8.459  14.754  1.00  0.00
ATOM     88  C5'   U A   5       4.571   8.742  16.138  1.00  0.00
ATOM     89  C4'   U A   5       3.747   7.679  16.791  1.00  0.00
ATOM     90  O4'   U A   5       2.388   7.777  16.300  1.00  0.00
ATOM     91  C3'   U A   5       4.169   6.278  16.403  1.00  0.00
ATOM     92  O3'   U A   5       5.255   5.829  17.199  1.00  0.00
ATOM     93  C2'   U A   5       2.894   5.487  16.645  1.00  0.00
ATOM     94  O2'   U A   5       2.702   5.219  18.021  1.00  0.00
ATOM     95  C1'   U A   5       1.834   6.483  16.178  1.00  0.00
ATOM     96  N1    U A   5       1.407   6.270  14.814  1.00  0.00
ATOM     97  C2    U A   5       0.360   5.395  14.596  1.00  0.00
ATOM     98  O2    U A   5      -0.247   4.847  15.499  1.00  0.00
ATOM     99  N3    U A   5       0.047   5.181  13.275  1.00  0.00
ATOM    100  C4    U A   5       0.663   5.742  12.176  1.00  0.00
ATOM    101  O4    U A   5       0.269   5.454  11.048  1.00  0.00
ATOM    102  C5    U A   5       1.741   6.639  12.485  1.00  0.00
ATOM    103  C6    U A   5       2.066   6.864  13.761  1.00  0.00
ATOM    104  P     G A   6       6.322   4.590  16.626  1.00  0.00
ATOM    105  OP1   G A   6       7.768   4.589  16.976  1.00  0.00
ATOM    106  OP2   G A   6       5.864   3.926  15.373  1.00  0.00
ATOM    107  O5'   G A   6       5.476   3.971  17.817  1.00  0.00
ATOM    108  C5'   G A   6       5.276   2.584  17.866  1.00  0.00
ATOM    109  C4'   G A   6       3.924   2.251  18.428  1.00  0.00
ATOM    110  O4'   G A   6       2.872   3.036  17.801  1.00  0.00
ATOM    111  C3'   G A   6       3.584   0.828  18.054  1.00  0.00
ATOM    112  O3'   G A   6       4.287  -0.138  18.805  1.00  0.00
ATOM    113  C2'   G A   6       2.063   0.804  18.053  1.00  0.00
ATOM    114  O2'   G A   6       1.435   0.540  19.290  1.00  0.00
ATOM    115  C1'   G A   6       1.750   2.199  17.506  1.00  0.00
ATOM    116  N9    G A   6       1.677   1.847  15.919  1.00  0.00
ATOM    117  C8    G A   6       2.314   2.690  15.041  1.00  0.00
ATOM    118  N7    G A   6       1.893   2.567  13.812  1.00  0.00
ATOM    119  C5    G A   6       0.919   1.588  13.879  1.00  0.00
ATOM    120  C6    G A   6       0.105   1.024  12.863  1.00  0.00
ATOM    121  O6    G A   6       0.089   1.295  11.656  1.00  0.00
ATOM    122  N1    G A   6      -0.756   0.052  13.365  1.00  0.00
ATOM    123  C2    G A   6      -0.824  -0.330  14.684  1.00  0.00
ATOM    124  N2    G A   6      -1.718  -1.284  14.977  1.00  0.00
ATOM    125  N3    G A   6      -0.074   0.184  15.638  1.00  0.00
ATOM    126  C4    G A   6       0.770   1.130  15.174  1.00  0.00
ATOM    127  P     A A   7       5.092  -1.070  18.052  1.00  0.00
ATOM    128  OP1   A A   7       5.701  -1.733  19.236  1.00  0.00
ATOM    129  OP2   A A   7       5.970  -0.552  16.968  1.00  0.00
ATOM    130  O5'   A A   7       4.046  -2.074  17.398  1.00  0.00
ATOM    131  C5'   A A   7       2.955  -2.600  18.171  1.00  0.00
ATOM    132  C4'   A A   7       2.069  -3.450  17.298  1.00  0.00
ATOM    133  O4'   A A   7       1.475  -2.620  16.266  1.00  0.00
ATOM    134  C3'   A A   7       2.799  -4.527  16.521  1.00  0.00
ATOM    135  O3'   A A   7       3.026  -5.683  17.309  1.00  0.00
ATOM    136  C2'   A A   7       1.857  -4.778  15.354  1.00  0.00
ATOM    137  O2'   A A   7       0.747  -5.575  15.710  1.00  0.00
ATOM    138  C1'   A A   7       1.384  -3.356  15.053  1.00  0.00
ATOM    139  N9    A A   7       2.141  -2.637  14.059  1.00  0.00
ATOM    140  C8    A A   7       3.141  -1.721  14.260  1.00  0.00
ATOM    141  N7    A A   7       3.653  -1.246  13.149  1.00  0.00
ATOM    142  C5    A A   7       2.942  -1.894  12.152  1.00  0.00
ATOM    143  C6    A A   7       3.006  -1.828  10.749  1.00  0.00
ATOM    144  N6    A A   7       3.856  -1.042  10.084  1.00  0.00
ATOM    145  N1    A A   7       2.156  -2.606  10.045  1.00  0.00
ATOM    146  C2    A A   7       1.304  -3.393  10.713  1.00  0.00
ATOM    147  N3    A A   7       1.149  -3.541  12.026  1.00  0.00
ATOM    148  C4    A A   7       2.008  -2.755  12.697  1.00  0.00
ATOM    149  P     U A   8       4.606  -6.588  17.226  1.00  0.00
ATOM    150  OP1   U A   8       4.829  -7.887  17.944  1.00  0.00
ATOM    151  OP2   U A   8       5.776  -5.793  16.763  1.00  0.00
ATOM    152  O5'   U A   8       3.721  -6.933  15.953  1.00  0.00
ATOM    153  C5'   U A   8       2.339  -7.262  16.121  1.00  0.00
ATOM    154  C4'   U A   8       1.790  -7.820  14.845  1.00  0.00
ATOM    155  O4'   U A   8       1.515  -6.749  13.914  1.00  0.00
ATOM    156  C3'   U A   8       2.733  -8.754  14.101  1.00  0.00
ATOM    157  O3'   U A   8       2.647 -10.051  14.688  1.00  0.00
ATOM    158  C2'   U A   8       2.187  -8.674  12.682  1.00  0.00
ATOM    159  O2'   U A   8       1.031  -9.463  12.516  1.00  0.00
ATOM    160  C1'   U A   8       1.771  -7.200  12.600  1.00  0.00
ATOM    161  N1    U A   8       2.966  -6.309  12.077  1.00  0.00
ATOM    162  C2    U A   8       3.007  -6.142  10.706  1.00  0.00
ATOM    163  O2    U A   8       2.143  -6.566   9.959  1.00  0.00
ATOM    164  N3    U A   8       4.101  -5.456  10.237  1.00  0.00
ATOM    165  C4    U A   8       5.136  -4.934  10.984  1.00  0.00
ATOM    166  O4    U A   8       6.052  -4.341  10.418  1.00  0.00
ATOM    167  C5    U A   8       5.022  -5.150  12.399  1.00  0.00
ATOM    168  C6    U A   8       3.968  -5.813  12.882  1.00  0.00
ATOM    169  P     A A   9       3.575 -11.231  14.095  1.00  0.00
ATOM    170  OP1   A A   9       4.160 -12.531  14.500  1.00  0.00
ATOM    171  OP2   A A   9       4.317 -10.269  13.248  1.00  0.00
ATOM    172  O5'   A A   9       2.214 -11.513  13.307  1.00  0.00
ATOM    173  C5'   A A   9       1.339 -12.499  13.831  1.00  0.00
ATOM    174  C4'   A A   9      -0.041 -12.391  13.237  1.00  0.00
ATOM    175  O4'   A A   9      -0.599 -11.075  13.498  1.00  0.00
ATOM    176  C3'   A A   9      -0.139 -12.522  11.727  1.00  0.00
ATOM    177  O3'   A A   9      -0.053 -13.860  11.272  1.00  0.00
ATOM    178  C2'   A A   9      -1.494 -11.886  11.466  1.00  0.00
ATOM    179  O2'   A A   9      -2.520 -12.770  11.884  1.00  0.00
ATOM    180  C1'   A A   9      -1.450 -10.701  12.436  1.00  0.00
ATOM    181  N9    A A   9      -0.941  -9.501  11.814  1.00  0.00
ATOM    182  C8    A A   9       0.344  -9.028  11.872  1.00  0.00
ATOM    183  N7    A A   9       0.558  -7.985  11.105  1.00  0.00
ATOM    184  C5    A A   9      -0.669  -7.759  10.501  1.00  0.00
ATOM    185  C6    A A   9      -1.104  -6.795   9.575  1.00  0.00
ATOM    186  N6    A A   9      -0.315  -5.840   9.076  1.00  0.00
ATOM    187  N1    A A   9      -2.392  -6.848   9.174  1.00  0.00
ATOM    188  C2    A A   9      -3.181  -7.805   9.675  1.00  0.00
ATOM    189  N3    A A   9      -2.888  -8.765  10.550  1.00  0.00
ATOM    190  C4    A A   9      -1.601  -8.685  10.927  1.00  0.00
ATOM    191  P     G A  10       0.600 -14.225   9.863  1.00  0.00
ATOM    192  OP1   G A  10       0.585 -15.664   9.500  1.00  0.00
ATOM    193  OP2   G A  10       1.672 -13.328   9.367  1.00  0.00
ATOM    194  O5'   G A  10      -0.791 -13.556   9.447  1.00  0.00
ATOM    195  C5'   G A  10      -1.943 -14.342   9.121  1.00  0.00
ATOM    196  C4'   G A  10      -2.686 -13.833   7.890  1.00  0.00
ATOM    197  O4'   G A  10      -3.124 -12.455   8.046  1.00  0.00
ATOM    198  C3'   G A  10      -1.856 -13.851   6.620  1.00  0.00
ATOM    199  O3'   G A  10      -1.959 -15.135   6.019  1.00  0.00
ATOM    200  C2'   G A  10      -2.509 -12.754   5.786  1.00  0.00
ATOM    201  O2'   G A  10      -3.623 -13.220   5.049  1.00  0.00
ATOM    202  C1'   G A  10      -2.914 -11.731   6.848  1.00  0.00
ATOM    203  N9    G A  10      -1.835 -10.782   7.084  1.00  0.00
ATOM    204  C8    G A  10      -0.797 -10.901   7.975  1.00  0.00
ATOM    205  N7    G A  10       0.048  -9.908   7.918  1.00  0.00
ATOM    206  C5    G A  10      -0.461  -9.082   6.933  1.00  0.00
ATOM    207  C6    G A  10       0.022  -7.850   6.421  1.00  0.00
ATOM    208  O6    G A  10       1.036  -7.225   6.758  1.00  0.00
ATOM    209  N1    G A  10      -0.802  -7.343   5.420  1.00  0.00
ATOM    210  C2    G A  10      -1.949  -7.949   4.967  1.00  0.00
ATOM    211  N2    G A  10      -2.612  -7.308   3.995  1.00  0.00
ATOM    212  N3    G A  10      -2.409  -9.094   5.432  1.00  0.00
ATOM    213  C4    G A  10      -1.625  -9.605   6.405  1.00  0.00
ATOM    214  P     U A  11      -0.936 -15.528   4.811  1.00  0.00
ATOM    215  OP1   U A  11      -1.111 -16.777   4.041  1.00  0.00
ATOM    216  OP2   U A  11       0.238 -15.328   5.686  1.00  0.00
ATOM    217  O5'   U A  11      -0.805 -14.334   3.755  1.00  0.00
ATOM    218  C5'   U A  11      -1.677 -14.246   2.637  1.00  0.00
ATOM    219  C4'   U A  11      -1.517 -12.941   1.893  1.00  0.00
ATOM    220  O4'   U A  11      -1.641 -11.790   2.775  1.00  0.00
ATOM    221  C3'   U A  11      -0.158 -12.719   1.266  1.00  0.00
ATOM    222  O3'   U A  11       0.055 -13.514   0.121  1.00  0.00
ATOM    223  C2'   U A  11      -0.193 -11.228   0.992  1.00  0.00
ATOM    224  O2'   U A  11      -1.092 -10.958  -0.073  1.00  0.00
ATOM    225  C1'   U A  11      -0.827 -10.737   2.292  1.00  0.00
ATOM    226  N1    U A  11       0.306 -10.495   3.327  1.00  0.00
ATOM    227  C2    U A  11       0.933  -9.264   3.334  1.00  0.00
ATOM    228  O2    U A  11       0.771  -8.431   2.460  1.00  0.00
ATOM    229  N3    U A  11       1.761  -9.039   4.407  1.00  0.00
ATOM    230  C4    U A  11       2.021  -9.904   5.450  1.00  0.00
ATOM    231  O4    U A  11       2.790  -9.559   6.344  1.00  0.00
ATOM    232  C5    U A  11       1.334 -11.162   5.370  1.00  0.00
ATOM    233  C6    U A  11       0.522 -11.406   4.338  1.00  0.00
ATOM    234  P     U A  12       1.233 -14.358   0.255  1.00  0.00
ATOM    235  OP1   U A  12       1.072 -15.627  -0.495  1.00  0.00
ATOM    236  OP2   U A  12       1.580 -14.394   1.701  1.00  0.00
ATOM    237  O5'   U A  12       2.301 -13.411  -0.454  1.00  0.00
ATOM    238  C5'   U A  12       2.153 -13.029  -1.830  1.00  0.00
ATOM    239  C4'   U A  12       3.212 -12.007  -2.232  1.00  0.00
ATOM    240  O4'   U A  12       3.007 -10.782  -1.485  1.00  0.00
ATOM    241  C3'   U A  12       4.668 -12.375  -1.942  1.00  0.00
ATOM    242  O3'   U A  12       5.179 -13.205  -2.979  1.00  0.00
ATOM    243  C2'   U A  12       5.346 -11.006  -1.885  1.00  0.00
ATOM    244  O2'   U A  12       5.654 -10.456  -3.159  1.00  0.00
ATOM    245  C1'   U A  12       4.257 -10.163  -1.217  1.00  0.00
ATOM    246  N1    U A  12       4.378 -10.090   0.215  1.00  0.00
ATOM    247  C2    U A  12       5.045  -9.027   0.792  1.00  0.00
ATOM    248  O2    U A  12       5.446  -8.069   0.154  1.00  0.00
ATOM    249  N3    U A  12       5.229  -9.124   2.150  1.00  0.00
ATOM    250  C4    U A  12       4.822 -10.155   2.970  1.00  0.00
ATOM    251  O4    U A  12       5.060 -10.100   4.175  1.00  0.00
ATOM    252  C5    U A  12       4.137 -11.222   2.297  1.00  0.00
ATOM    253  C6    U A  12       3.945 -11.153   0.977  1.00  0.00
ATOM    254  P     U A  13       6.471 -14.280  -2.789  1.00  0.00
ATOM    255  OP1   U A  13       6.454 -15.674  -3.293  1.00  0.00
ATOM    256  OP2   U A  13       6.809 -14.029  -1.370  1.00  0.00
ATOM    257  O5'   U A  13       7.550 -13.414  -3.592  1.00  0.00
ATOM    258  C5'   U A  13       7.142 -12.211  -4.228  1.00  0.00
ATOM    259  C4'   U A  13       8.115 -11.082  -4.001  1.00  0.00
ATOM    260  O4'   U A  13       7.630 -10.183  -2.973  1.00  0.00
ATOM    261  C3'   U A  13       9.505 -11.470  -3.527  1.00  0.00
ATOM    262  O3'   U A  13      10.316 -11.939  -4.586  1.00  0.00
ATOM    263  C2'   U A  13      10.012 -10.171  -2.916  1.00  0.00
ATOM    264  O2'   U A  13      10.497  -9.296  -3.925  1.00  0.00
ATOM    265  C1'   U A  13       8.731  -9.568  -2.339  1.00  0.00
ATOM    266  N1    U A  13       8.715 -10.135  -0.846  1.00  0.00
ATOM    267  C2    U A  13       9.494  -9.466   0.079  1.00  0.00
ATOM    268  O2    U A  13      10.236  -8.547  -0.219  1.00  0.00
ATOM    269  N3    U A  13       9.376  -9.915   1.372  1.00  0.00
ATOM    270  C4    U A  13       8.574 -10.943   1.824  1.00  0.00
ATOM    271  O4    U A  13       8.574 -11.230   3.018  1.00  0.00
ATOM    272  C5    U A  13       7.796 -11.588   0.804  1.00  0.00
ATOM    273  C6    U A  13       7.892 -11.172  -0.462  1.00  0.00
ATOM    274  P     A A  14      11.285 -12.943  -4.368  1.00  0.00
ATOM    275  OP1   A A  14      11.130 -14.241  -3.665  1.00  0.00
ATOM    276  OP2   A A  14      12.135 -11.882  -3.765  1.00  0.00
ATOM    277  O5'   A A  14      11.816 -13.205  -5.852  1.00  0.00
ATOM    278  C5'   A A  14      12.065 -12.119  -6.744  1.00  0.00
ATOM    279  C4'   A A  14      11.985 -12.583  -8.179  1.00  0.00
ATOM    280  O4'   A A  14      11.308 -11.549  -8.943  1.00  0.00
ATOM    281  C3'   A A  14      13.326 -12.764  -8.871  1.00  0.00
ATOM    282  O3'   A A  14      13.979 -14.005  -9.083  1.00  0.00
ATOM    283  C2'   A A  14      13.602 -11.519  -9.702  1.00  0.00
ATOM    284  O2'   A A  14      14.019 -11.827 -11.020  1.00  0.00
ATOM    285  C1'   A A  14      12.226 -10.860  -9.786  1.00  0.00
ATOM    286  N9    A A  14      12.132  -9.413  -9.432  1.00  0.00
ATOM    287  C8    A A  14      12.521  -8.743  -8.302  1.00  0.00
ATOM    288  N7    A A  14      12.964  -7.529  -8.533  1.00  0.00
ATOM    289  C5    A A  14      12.860  -7.394  -9.908  1.00  0.00
ATOM    290  C6    A A  14      13.170  -6.336 -10.781  1.00  0.00
ATOM    291  N6    A A  14      13.667  -5.165 -10.375  1.00  0.00
ATOM    292  N1    A A  14      12.948  -6.526 -12.099  1.00  0.00
ATOM    293  C2    A A  14      12.449  -7.699 -12.504  1.00  0.00
ATOM    294  N3    A A  14      12.118  -8.766 -11.781  1.00  0.00
ATOM    295  C4    A A  14      12.351  -8.546 -10.476  1.00  0.00
ATOM    296  P     A A  15      15.596 -14.068  -9.068  1.00  0.00
ATOM    297  OP1   A A  15      16.265 -15.350  -8.737  1.00  0.00
ATOM    298  OP2   A A  15      15.657 -12.935  -8.111  1.00  0.00
ATOM    299  O5'   A A  15      16.180 -13.511 -10.441  1.00  0.00
ATOM    300  C5'   A A  15      16.177 -14.308 -11.636  1.00  0.00
ATOM    301  C4'   A A  15      16.663 -13.476 -12.795  1.00  0.00
ATOM    302  O4'   A A  15      15.746 -12.363 -13.006  1.00  0.00
ATOM    303  C3'   A A  15      18.012 -12.810 -12.576  1.00  0.00
ATOM    304  O3'   A A  15      19.066 -13.709 -12.895  1.00  0.00
ATOM    305  C2'   A A  15      17.946 -11.628 -13.531  1.00  0.00
ATOM    306  O2'   A A  15      18.191 -12.024 -14.859  1.00  0.00
ATOM    307  C1'   A A  15      16.475 -11.221 -13.409  1.00  0.00
ATOM    308  N9    A A  15      16.252 -10.162 -12.440  1.00  0.00
ATOM    309  C8    A A  15      16.010 -10.293 -11.098  1.00  0.00
ATOM    310  N7    A A  15      15.881  -9.149 -10.469  1.00  0.00
ATOM    311  C5    A A  15      16.050  -8.202 -11.467  1.00  0.00
ATOM    312  C6    A A  15      16.029  -6.796 -11.450  1.00  0.00
ATOM    313  N6    A A  15      15.817  -6.073 -10.348  1.00  0.00
ATOM    314  N1    A A  15      16.235  -6.152 -12.619  1.00  0.00
ATOM    315  C2    A A  15      16.446  -6.878 -13.723  1.00  0.00
ATOM    316  N3    A A  15      16.488  -8.200 -13.864  1.00  0.00
ATOM    317  C4    A A  15      16.281  -8.811 -12.686  1.00  0.00
ATOM    318  P     U A  16      20.625 -13.529 -12.169  1.00  0.00
ATOM    319  OP1   U A  16      21.353 -14.816 -12.249  1.00  0.00
ATOM    320  OP2   U A  16      20.223 -12.989 -10.849  1.00  0.00
ATOM    321  O5'   U A  16      21.487 -12.427 -12.917  1.00  0.00
ATOM    322  C5'   U A  16      21.784 -12.583 -14.298  1.00  0.00
ATOM    323  C4'   U A  16      21.916 -11.239 -14.957  1.00  0.00
ATOM    324  O4'   U A  16      20.650 -10.535 -14.884  1.00  0.00
ATOM    325  C3'   U A  16      22.875 -10.283 -14.281  1.00  0.00
ATOM    326  O3'   U A  16      24.227 -10.580 -14.611  1.00  0.00
ATOM    327  C2'   U A  16      22.413  -8.946 -14.848  1.00  0.00
ATOM    328  O2'   U A  16      22.862  -8.732 -16.170  1.00  0.00
ATOM    329  C1'   U A  16      20.894  -9.137 -14.853  1.00  0.00
ATOM    330  N1    U A  16      20.312  -8.540 -13.685  1.00  0.00
ATOM    331  C2    U A  16      20.191  -7.165 -13.603  1.00  0.00
ATOM    332  O2    U A  16      20.606  -6.410 -14.465  1.00  0.00
ATOM    333  N3    U A  16      19.566  -6.703 -12.471  1.00  0.00
ATOM    334  C4    U A  16      19.061  -7.460 -11.434  1.00  0.00
ATOM    335  O4    U A  16      18.524  -6.900 -10.482  1.00  0.00
ATOM    336  C5    U A  16      19.226  -8.878 -11.592  1.00  0.00
ATOM    337  C6    U A  16      19.830  -9.354 -12.684  1.00  0.00
ATOM    338  P     G A  17      25.688 -10.038 -13.528  1.00  0.00
ATOM    339  OP1   G A  17      26.928 -10.556 -14.137  1.00  0.00
ATOM    340  OP2   G A  17      25.360 -10.380 -12.120  1.00  0.00
ATOM    341  O5'   G A  17      25.613  -8.458 -13.639  1.00  0.00
ATOM    342  C5'   G A  17      25.837  -7.800 -14.887  1.00  0.00
ATOM    343  C4'   G A  17      25.777  -6.309 -14.696  1.00  0.00
ATOM    344  O4'   G A  17      24.402  -5.883 -14.514  1.00  0.00
ATOM    345  C3'   G A  17      26.470  -5.816 -13.443  1.00  0.00
ATOM    346  O3'   G A  17      27.879  -5.751 -13.596  1.00  0.00
ATOM    347  C2'   G A  17      25.807  -4.468 -13.242  1.00  0.00
ATOM    348  O2'   G A  17      26.271  -3.525 -14.183  1.00  0.00
ATOM    349  C1'   G A  17      24.359  -4.807 -13.588  1.00  0.00
ATOM    350  N9    G A  17      23.555  -5.219 -12.397  1.00  0.00
ATOM    351  C8    G A  17      23.101  -6.497 -12.180  1.00  0.00
ATOM    352  N7    G A  17      22.465  -6.633 -11.048  1.00  0.00
ATOM    353  C5    G A  17      22.498  -5.372 -10.483  1.00  0.00
ATOM    354  C6    G A  17      21.973  -4.897  -9.253  1.00  0.00
ATOM    355  O6    G A  17      21.350  -5.530  -8.391  1.00  0.00
ATOM    356  N1    G A  17      22.231  -3.542  -9.065  1.00  0.00
ATOM    357  C2    G A  17      22.911  -2.743  -9.952  1.00  0.00
ATOM    358  N2    G A  17      23.060  -1.460  -9.597  1.00  0.00
ATOM    359  N3    G A  17      23.405  -3.169 -11.098  1.00  0.00
ATOM    360  C4    G A  17      23.167  -4.482 -11.301  1.00  0.00
ATOM    361  P     G A  18      28.935  -6.178 -12.279  1.00  0.00
ATOM    362  OP1   G A  18      30.338  -6.270 -12.750  1.00  0.00
ATOM    363  OP2   G A  18      28.138  -7.417 -12.115  1.00  0.00
ATOM    364  O5'   G A  18      28.906  -5.334 -10.922  1.00  0.00
ATOM    365  C5'   G A  18      29.898  -4.324 -10.670  1.00  0.00
ATOM    366  C4'   G A  18      29.324  -3.147  -9.888  1.00  0.00
ATOM    367  O4'   G A  18      27.880  -3.102 -10.040  1.00  0.00
ATOM    368  C3'   G A  18      29.526  -3.120  -8.374  1.00  0.00
ATOM    369  O3'   G A  18      30.795  -2.657  -7.940  1.00  0.00
ATOM    370  C2'   G A  18      28.414  -2.193  -7.910  1.00  0.00
ATOM    371  O2'   G A  18      28.695  -0.813  -8.061  1.00  0.00
ATOM    372  C1'   G A  18      27.287  -2.593  -8.852  1.00  0.00
ATOM    373  N9    G A  18      26.433  -3.666  -8.149  1.00  0.00
ATOM    374  C8    G A  18      26.189  -4.915  -8.668  1.00  0.00
ATOM    375  N7    G A  18      25.245  -5.559  -8.037  1.00  0.00
ATOM    376  C5    G A  18      24.838  -4.687  -7.045  1.00  0.00
ATOM    377  C6    G A  18      23.844  -4.829  -6.042  1.00  0.00
ATOM    378  O6    G A  18      23.101  -5.795  -5.831  1.00  0.00
ATOM    379  N1    G A  18      23.755  -3.699  -5.234  1.00  0.00
ATOM    380  C2    G A  18      24.528  -2.571  -5.376  1.00  0.00
ATOM    381  N2    G A  18      24.295  -1.582  -4.502  1.00  0.00
ATOM    382  N3    G A  18      25.455  -2.425  -6.302  1.00  0.00
ATOM    383  C4    G A  18      25.560  -3.511  -7.097  1.00  0.00
ATOM    384  P     U A  19      31.634  -3.618  -6.704  1.00  0.00
ATOM    385  OP1   U A  19      33.095  -3.712  -6.462  1.00  0.00
ATOM    386  OP2   U A  19      30.918  -4.754  -7.343  1.00  0.00
ATOM    387  O5'   U A  19      30.922  -3.306  -5.307  1.00  0.00
ATOM    388  C5'   U A  19      31.379  -2.236  -4.449  1.00  0.00
ATOM    389  C4'   U A  19      30.315  -1.878  -3.422  1.00  0.00
ATOM    390  O4'   U A  19      28.999  -1.964  -4.041  1.00  0.00
ATOM    391  C3'   U A  19      30.185  -2.755  -2.182  1.00  0.00
ATOM    392  O3'   U A  19      31.095  -2.377  -1.151  1.00  0.00
ATOM    393  C2'   U A  19      28.752  -2.487  -1.737  1.00  0.00
ATOM    394  O2'   U A  19      28.634  -1.272  -1.030  1.00  0.00
ATOM    395  C1'   U A  19      28.031  -2.335  -3.070  1.00  0.00
ATOM    396  N1    U A  19      27.424  -3.588  -3.419  1.00  0.00
ATOM    397  C2    U A  19      26.207  -3.960  -2.880  1.00  0.00
ATOM    398  O2    U A  19      25.609  -3.285  -2.061  1.00  0.00
ATOM    399  N3    U A  19      25.712  -5.159  -3.335  1.00  0.00
ATOM    400  C4    U A  19      26.299  -6.003  -4.254  1.00  0.00
ATOM    401  O4    U A  19      25.731  -7.047  -4.565  1.00  0.00
ATOM    402  C5    U A  19      27.560  -5.547  -4.767  1.00  0.00
ATOM    403  C6    U A  19      28.065  -4.386  -4.342  1.00  0.00
ATOM    404  P     C A  20      30.678  -3.022   0.484  1.00  0.00
ATOM    405  OP1   C A  20      31.656  -1.986   0.892  1.00  0.00
ATOM    406  OP2   C A  20      31.144  -4.308  -0.076  1.00  0.00
ATOM    407  O5'   C A  20      29.722  -3.468   1.695  1.00  0.00
ATOM    408  C5'   C A  20      28.941  -2.535   2.426  1.00  0.00
ATOM    409  C4'   C A  20      27.493  -2.528   1.990  1.00  0.00
ATOM    410  O4'   C A  20      27.372  -3.009   0.629  1.00  0.00
ATOM    411  C3'   C A  20      26.509  -3.386   2.776  1.00  0.00
ATOM    412  O3'   C A  20      26.099  -2.740   3.970  1.00  0.00
ATOM    413  C2'   C A  20      25.370  -3.571   1.781  1.00  0.00
ATOM    414  O2'   C A  20      24.508  -2.442   1.768  1.00  0.00
ATOM    415  C1'   C A  20      26.108  -3.606   0.444  1.00  0.00
ATOM    416  N1    C A  20      26.118  -4.877  -0.010  1.00  0.00
ATOM    417  C2    C A  20      24.968  -5.619  -0.303  1.00  0.00
ATOM    418  O2    C A  20      23.856  -5.103  -0.097  1.00  0.00
ATOM    419  N3    C A  20      25.100  -6.872  -0.800  1.00  0.00
ATOM    420  C4    C A  20      26.314  -7.385  -1.004  1.00  0.00
ATOM    421  N4    C A  20      26.394  -8.624  -1.494  1.00  0.00
ATOM    422  C5    C A  20      27.492  -6.650  -0.714  1.00  0.00
ATOM    423  C6    C A  20      27.357  -5.413  -0.223  1.00  0.00
ATOM    424  P     A A  21      25.255  -3.464   5.142  1.00  0.00
ATOM    425  OP1   A A  21      25.071  -2.731   6.418  1.00  0.00
ATOM    426  OP2   A A  21      26.135  -4.647   5.100  1.00  0.00
ATOM    427  O5'   A A  21      23.826  -3.937   4.612  1.00  0.00
ATOM    428  C5'   A A  21      22.727  -3.014   4.449  1.00  0.00
ATOM    429  C4'   A A  21      21.581  -3.704   3.736  1.00  0.00
ATOM    430  O4'   A A  21      22.026  -4.100   2.420  1.00  0.00
ATOM    431  C3'   A A  21      21.149  -5.031   4.351  1.00  0.00
ATOM    432  O3'   A A  21      20.153  -4.834   5.353  1.00  0.00
ATOM    433  C2'   A A  21      20.512  -5.782   3.171  1.00  0.00
ATOM    434  O2'   A A  21      19.113  -5.625   3.063  1.00  0.00
ATOM    435  C1'   A A  21      21.180  -5.123   1.960  1.00  0.00
ATOM    436  N9    A A  21      21.345  -6.079   1.166  1.00  0.00
ATOM    437  C8    A A  21      22.322  -5.582   0.344  1.00  0.00
ATOM    438  N7    A A  21      22.469  -6.256  -0.772  1.00  0.00
ATOM    439  C5    A A  21      21.523  -7.265  -0.676  1.00  0.00
ATOM    440  C6    A A  21      21.172  -8.317  -1.540  1.00  0.00
ATOM    441  N6    A A  21      21.759  -8.533  -2.719  1.00  0.00
ATOM    442  N1    A A  21      20.185  -9.150  -1.144  1.00  0.00
ATOM    443  C2    A A  21      19.597  -8.932   0.038  1.00  0.00
ATOM    444  N3    A A  21      19.839  -7.979   0.934  1.00  0.00
ATOM    445  C4    A A  21      20.825  -7.169   0.512  1.00  0.00
ATOM    446  P     G A  22      19.891  -4.292   7.836  1.00  0.00
ATOM    447  OP1   G A  22      19.278  -3.603   8.993  1.00  0.00
ATOM    448  OP2   G A  22      21.178  -5.001   8.012  1.00  0.00
ATOM    449  O5'   G A  22      18.781  -5.364   7.378  1.00  0.00
ATOM    450  C5'   G A  22      17.442  -5.385   7.874  1.00  0.00
ATOM    451  C4'   G A  22      16.470  -4.821   6.862  1.00  0.00
ATOM    452  O4'   G A  22      16.413  -5.655   5.676  1.00  0.00
ATOM    453  C3'   G A  22      15.018  -4.619   7.274  1.00  0.00
ATOM    454  O3'   G A  22      14.850  -3.404   7.988  1.00  0.00
ATOM    455  C2'   G A  22      14.269  -4.618   5.937  1.00  0.00
ATOM    456  O2'   G A  22      14.180  -3.303   5.409  1.00  0.00
ATOM    457  C1'   G A  22      15.182  -5.440   5.020  1.00  0.00
ATOM    458  N9    G A  22      14.663  -6.622   4.670  1.00  0.00
ATOM    459  C8    G A  22      14.966  -7.843   5.221  1.00  0.00
ATOM    460  N7    G A  22      14.113  -8.778   4.904  1.00  0.00
ATOM    461  C5    G A  22      13.192  -8.141   4.093  1.00  0.00
ATOM    462  C6    G A  22      12.032  -8.639   3.445  1.00  0.00
ATOM    463  O6    G A  22      11.579  -9.790   3.463  1.00  0.00
ATOM    464  N1    G A  22      11.377  -7.649   2.718  1.00  0.00
ATOM    465  C2    G A  22      11.788  -6.341   2.626  1.00  0.00
ATOM    466  N2    G A  22      11.026  -5.533   1.877  1.00  0.00
ATOM    467  N3    G A  22      12.862  -5.864   3.224  1.00  0.00
ATOM    468  C4    G A  22      13.514  -6.807   3.936  1.00  0.00
ATOM    469  P     A A  23      13.210  -3.352   8.760  1.00  0.00
ATOM    470  OP1   A A  23      13.383  -2.247   9.734  1.00  0.00
ATOM    471  OP2   A A  23      12.713  -4.669   9.230  1.00  0.00
ATOM    472  O5'   A A  23      12.269  -2.845   7.576  1.00  0.00
ATOM    473  C5'   A A  23      12.759  -1.905   6.621  1.00  0.00
ATOM    474  C4'   A A  23      11.952  -1.970   5.344  1.00  0.00
ATOM    475  O4'   A A  23      12.078  -3.283   4.737  1.00  0.00
ATOM    476  C3'   A A  23      10.455  -1.789   5.501  1.00  0.00
ATOM    477  O3'   A A  23      10.120  -0.411   5.585  1.00  0.00
ATOM    478  C2'   A A  23       9.921  -2.424   4.221  1.00  0.00
ATOM    479  O2'   A A  23       9.999  -1.559   3.103  1.00  0.00
ATOM    480  C1'   A A  23      10.886  -3.599   4.035  1.00  0.00
ATOM    481  N9    A A  23      10.198  -4.736   4.695  1.00  0.00
ATOM    482  C8    A A  23      10.256  -5.194   5.985  1.00  0.00
ATOM    483  N7    A A  23       9.525  -6.262   6.201  1.00  0.00
ATOM    484  C5    A A  23       8.946  -6.521   4.968  1.00  0.00
ATOM    485  C6    A A  23       8.061  -7.522   4.531  1.00  0.00
ATOM    486  N6    A A  23       7.587  -8.488   5.322  1.00  0.00
ATOM    487  N1    A A  23       7.675  -7.496   3.237  1.00  0.00
ATOM    488  C2    A A  23       8.151  -6.529   2.445  1.00  0.00
ATOM    489  N3    A A  23       8.987  -5.536   2.740  1.00  0.00
ATOM    490  C4    A A  23       9.350  -5.589   4.032  1.00  0.00
ATOM    491  P     A A  24       8.755   0.072   6.229  1.00  0.00
ATOM    492  OP1   A A  24       8.952   1.531   6.408  1.00  0.00
ATOM    493  OP2   A A  24       8.471  -0.778   7.413  1.00  0.00
ATOM    494  O5'   A A  24       7.604  -0.159   5.149  1.00  0.00
ATOM    495  C5'   A A  24       7.848   0.110   3.769  1.00  0.00
ATOM    496  C4'   A A  24       6.875  -0.649   2.896  1.00  0.00
ATOM    497  O4'   A A  24       7.047  -2.079   3.078  1.00  0.00
ATOM    498  C3'   A A  24       5.406  -0.423   3.196  1.00  0.00
ATOM    499  O3'   A A  24       4.945   0.774   2.586  1.00  0.00
ATOM    500  C2'   A A  24       4.761  -1.660   2.578  1.00  0.00
ATOM    501  O2'   A A  24       4.584  -1.546   1.178  1.00  0.00
ATOM    502  C1'   A A  24       5.805  -2.737   2.882  1.00  0.00
ATOM    503  N9    A A  24       5.426  -3.522   3.927  1.00  0.00
ATOM    504  C8    A A  24       5.873  -3.380   5.214  1.00  0.00
ATOM    505  N7    A A  24       5.449  -4.318   6.028  1.00  0.00
ATOM    506  C5    A A  24       4.670  -5.130   5.220  1.00  0.00
ATOM    507  C6    A A  24       3.936  -6.300   5.482  1.00  0.00
ATOM    508  N6    A A  24       3.868  -6.877   6.685  1.00  0.00
ATOM    509  N1    A A  24       3.267  -6.864   4.454  1.00  0.00
ATOM    510  C2    A A  24       3.336  -6.286   3.249  1.00  0.00
ATOM    511  N3    A A  24       3.992  -5.188   2.880  1.00  0.00
ATOM    512  C4    A A  24       4.645  -4.652   3.924  1.00  0.00
ATOM    513  P     U A  25       3.703   1.419   3.122  1.00  0.00
ATOM    514  OP1   U A  25       2.735   2.525   3.290  1.00  0.00
ATOM    515  OP2   U A  25       4.423   0.906   4.309  1.00  0.00
ATOM    516  O5'   U A  25       2.923   0.229   2.403  1.00  0.00
ATOM    517  C5'   U A  25       2.315   0.404   1.123  1.00  0.00
ATOM    518  C4'   U A  25       0.893  -0.132   1.131  1.00  0.00
ATOM    519  O4'   U A  25       0.886  -1.544   1.477  1.00  0.00
ATOM    520  C3'   U A  25       0.060   0.571   2.205  1.00  0.00
ATOM    521  O3'   U A  25      -1.273   0.803   1.736  1.00  0.00
ATOM    522  C2'   U A  25       0.085  -0.363   3.412  1.00  0.00
ATOM    523  O2'   U A  25      -1.144  -0.413   4.096  1.00  0.00
ATOM    524  C1'   U A  25       0.270  -1.716   2.729  1.00  0.00
ATOM    525  N1    U A  25       0.723  -2.557   3.582  1.00  0.00
ATOM    526  C2    U A  25       0.214  -3.727   4.113  1.00  0.00
ATOM    527  O2    U A  25      -0.572  -4.442   3.517  1.00  0.00
ATOM    528  N3    U A  25       0.659  -4.033   5.377  1.00  0.00
ATOM    529  C4    U A  25       1.542  -3.303   6.144  1.00  0.00
ATOM    530  O4    U A  25       1.849  -3.707   7.263  1.00  0.00
ATOM    531  C5    U A  25       2.025  -2.101   5.523  1.00  0.00
ATOM    532  C6    U A  25       1.608  -1.780   4.296  1.00  0.00
ATOM    533  P     G A  26      -1.849   2.608   1.359  1.00  0.00
ATOM    534  OP1   G A  26      -1.579   3.804   2.186  1.00  0.00
ATOM    535  OP2   G A  26      -2.964   1.667   1.643  1.00  0.00
ATOM    536  O5'   G A  26      -2.132   3.094  -0.136  1.00  0.00
ATOM    537  C5'   G A  26      -3.481   3.013  -0.567  1.00  0.00
ATOM    538  C4'   G A  26      -3.601   3.065  -2.065  1.00  0.00
ATOM    539  O4'   G A  26      -2.771   2.046  -2.679  1.00  0.00
ATOM    540  C3'   G A  26      -4.979   2.758  -2.608  1.00  0.00
ATOM    541  O3'   G A  26      -5.873   3.840  -2.465  1.00  0.00
ATOM    542  C2'   G A  26      -4.659   2.393  -4.045  1.00  0.00
ATOM    543  O2'   G A  26      -4.284   3.558  -4.758  1.00  0.00
ATOM    544  C1'   G A  26      -3.406   1.546  -3.834  1.00  0.00
ATOM    545  N9    G A  26      -3.873   0.295  -3.651  1.00  0.00
ATOM    546  C8    G A  26      -3.728  -0.315  -2.428  1.00  0.00
ATOM    547  N7    G A  26      -4.266  -1.502  -2.377  1.00  0.00
ATOM    548  C5    G A  26      -4.798  -1.693  -3.639  1.00  0.00
ATOM    549  C6    G A  26      -5.508  -2.793  -4.186  1.00  0.00
ATOM    550  O6    G A  26      -5.814  -3.857  -3.634  1.00  0.00
ATOM    551  N1    G A  26      -5.870  -2.572  -5.512  1.00  0.00
ATOM    552  C2    G A  26      -5.584  -1.431  -6.223  1.00  0.00
ATOM    553  N2    G A  26      -6.015  -1.402  -7.491  1.00  0.00
ATOM    554  N3    G A  26      -4.927  -0.401  -5.729  1.00  0.00
ATOM    555  C4    G A  26      -4.565  -0.593  -4.442  1.00  0.00
ATOM    556  P     G A  27      -7.296   3.593  -1.343  1.00  0.00
ATOM    557  OP1   G A  27      -7.973   4.868  -0.973  1.00  0.00
ATOM    558  OP2   G A  27      -7.364   2.420  -0.422  1.00  0.00
ATOM    559  O5'   G A  27      -7.877   3.192  -2.768  1.00  0.00
ATOM    560  C5'   G A  27      -7.741   4.122  -3.826  1.00  0.00
ATOM    561  C4'   G A  27      -8.632   3.767  -4.969  1.00  0.00
ATOM    562  O4'   G A  27      -8.163   2.555  -5.585  1.00  0.00
ATOM    563  C3'   G A  27     -10.093   3.562  -4.640  1.00  0.00
ATOM    564  O3'   G A  27     -10.752   4.134  -5.757  1.00  0.00
ATOM    565  C2'   G A  27     -10.203   2.045  -4.548  1.00  0.00
ATOM    566  O2'   G A  27     -11.471   1.503  -4.819  1.00  0.00
ATOM    567  C1'   G A  27      -9.197   1.604  -5.601  1.00  0.00
ATOM    568  N9    G A  27      -8.635   0.442  -5.088  1.00  0.00
ATOM    569  C8    G A  27      -8.281   0.346  -3.764  1.00  0.00
ATOM    570  N7    G A  27      -8.395  -0.864  -3.288  1.00  0.00
ATOM    571  C5    G A  27      -8.848  -1.613  -4.357  1.00  0.00
ATOM    572  C6    G A  27      -9.158  -2.994  -4.452  1.00  0.00
ATOM    573  O6    G A  27      -9.088  -3.857  -3.568  1.00  0.00
ATOM    574  N1    G A  27      -9.589  -3.345  -5.728  1.00  0.00
ATOM    575  C2    G A  27      -9.706  -2.473  -6.784  1.00  0.00
ATOM    576  N2    G A  27     -10.137  -2.998  -7.939  1.00  0.00
ATOM    577  N3    G A  27      -9.422  -1.188  -6.711  1.00  0.00
ATOM    578  C4    G A  27      -9.002  -0.824  -5.481  1.00  0.00
ATOM    579  P     G A  28     -12.298   4.155  -5.690  1.00  0.00
ATOM    580  OP1   G A  28     -12.991   5.422  -6.017  1.00  0.00
ATOM    581  OP2   G A  28     -12.663   3.435  -4.450  1.00  0.00
ATOM    582  O5'   G A  28     -12.499   3.270  -6.973  1.00  0.00
ATOM    583  C5'   G A  28     -12.965   2.032  -6.721  1.00  0.00
ATOM    584  C4'   G A  28     -13.390   1.385  -7.993  1.00  0.00
ATOM    585  O4'   G A  28     -12.507   0.264  -8.120  1.00  0.00
ATOM    586  C3'   G A  28     -14.745   0.811  -7.669  1.00  0.00
ATOM    587  O3'   G A  28     -15.774   1.554  -8.300  1.00  0.00
ATOM    588  C2'   G A  28     -14.633  -0.694  -7.936  1.00  0.00
ATOM    589  O2'   G A  28     -14.885  -1.066  -9.265  1.00  0.00
ATOM    590  C1'   G A  28     -13.151  -0.933  -7.663  1.00  0.00
ATOM    591  N9    G A  28     -12.844  -1.332  -6.297  1.00  0.00
ATOM    592  C8    G A  28     -12.147  -0.633  -5.341  1.00  0.00
ATOM    593  N7    G A  28     -12.224  -1.168  -4.153  1.00  0.00
ATOM    594  C5    G A  28     -13.016  -2.287  -4.331  1.00  0.00
ATOM    595  C6    G A  28     -13.455  -3.265  -3.402  1.00  0.00
ATOM    596  O6    G A  28     -13.214  -3.333  -2.191  1.00  0.00
ATOM    597  N1    G A  28     -14.250  -4.236  -4.005  1.00  0.00
ATOM    598  C2    G A  28     -14.582  -4.261  -5.339  1.00  0.00
ATOM    599  N2    G A  28     -15.359  -5.278  -5.735  1.00  0.00
ATOM    600  N3    G A  28     -14.183  -3.359  -6.213  1.00  0.00
ATOM    601  C4    G A  28     -13.410  -2.406  -5.650  1.00  0.00
ATOM    602  P     C A  29     -17.323   1.989  -7.445  1.00  0.00
ATOM    603  OP1   C A  29     -18.069   2.515  -8.617  1.00  0.00
ATOM    604  OP2   C A  29     -17.433   2.661  -6.127  1.00  0.00
ATOM    605  O5'   C A  29     -17.618   0.434  -7.226  1.00  0.00
ATOM    606  C5'   C A  29     -18.093  -0.407  -8.287  1.00  0.00
ATOM    607  C4'   C A  29     -18.608  -1.731  -7.735  1.00  0.00
ATOM    608  O4'   C A  29     -17.504  -2.479  -7.144  1.00  0.00
ATOM    609  C3'   C A  29     -19.637  -1.626  -6.617  1.00  0.00
ATOM    610  O3'   C A  29     -20.976  -1.465  -7.073  1.00  0.00
ATOM    611  C2'   C A  29     -19.445  -2.926  -5.845  1.00  0.00
ATOM    612  O2'   C A  29     -20.166  -4.008  -6.394  1.00  0.00
ATOM    613  C1'   C A  29     -17.936  -3.137  -5.967  1.00  0.00
ATOM    614  N1    C A  29     -17.285  -2.541  -4.861  1.00  0.00
ATOM    615  C2    C A  29     -17.250  -3.253  -3.657  1.00  0.00
ATOM    616  O2    C A  29     -17.691  -4.415  -3.637  1.00  0.00
ATOM    617  N3    C A  29     -16.740  -2.658  -2.553  1.00  0.00
ATOM    618  C4    C A  29     -16.279  -1.408  -2.621  1.00  0.00
ATOM    619  N4    C A  29     -15.786  -0.863  -1.507  1.00  0.00
ATOM    620  C5    C A  29     -16.306  -0.669  -3.831  1.00  0.00
ATOM    621  C6    C A  29     -16.810  -1.261  -4.920  1.00  0.00
ATOM    622  P     G A  30     -22.170  -0.888  -5.973  1.00  0.00
ATOM    623  OP1   G A  30     -23.342  -0.934  -6.838  1.00  0.00
ATOM    624  OP2   G A  30     -21.320   0.326  -5.819  1.00  0.00
ATOM    625  O5'   G A  30     -22.456  -1.402  -4.493  1.00  0.00
ATOM    626  C5'   G A  30     -23.589  -2.187  -4.332  1.00  0.00
ATOM    627  C4'   G A  30     -23.344  -3.052  -3.126  1.00  0.00
ATOM    628  O4'   G A  30     -21.943  -3.209  -3.090  1.00  0.00
ATOM    629  C3'   G A  30     -23.589  -2.451  -1.775  1.00  0.00
ATOM    630  O3'   G A  30     -24.963  -2.508  -1.359  1.00  0.00
ATOM    631  C2'   G A  30     -22.731  -3.408  -1.006  1.00  0.00
ATOM    632  O2'   G A  30     -23.126  -4.710  -1.291  1.00  0.00
ATOM    633  C1'   G A  30     -21.489  -3.336  -1.763  1.00  0.00
ATOM    634  N9    G A  30     -20.761  -2.307  -1.103  1.00  0.00
ATOM    635  C8    G A  30     -20.286  -1.319  -1.930  1.00  0.00
ATOM    636  N7    G A  30     -19.406  -0.545  -1.356  1.00  0.00
ATOM    637  C5    G A  30     -19.289  -1.051  -0.074  1.00  0.00
ATOM    638  C6    G A  30     -18.487  -0.627   1.016  1.00  0.00
ATOM    639  O6    G A  30     -17.689   0.318   1.058  1.00  0.00
ATOM    640  N1    G A  30     -18.677  -1.423   2.143  1.00  0.00
ATOM    641  C2    G A  30     -19.534  -2.495   2.210  1.00  0.00
ATOM    642  N2    G A  30     -19.580  -3.141   3.383  1.00  0.00
ATOM    643  N3    G A  30     -20.287  -2.899   1.206  1.00  0.00
ATOM    644  C4    G A  30     -20.120  -2.141   0.102  1.00  0.00
ATOM    645  P     C A  31     -25.480  -1.282  -1.003  1.00  0.00
ATOM    646  OP1   C A  31     -26.827  -1.476  -1.593  1.00  0.00
ATOM    647  OP2   C A  31     -24.825   0.049  -1.001  1.00  0.00
ATOM    648  O5'   C A  31     -25.434  -1.763   0.525  1.00  0.00
ATOM    649  C5'   C A  31     -26.338  -1.321   1.519  1.00  0.00
ATOM    650  C4'   C A  31     -25.748  -1.531   2.883  1.00  0.00
ATOM    651  O4'   C A  31     -24.333  -1.823   2.769  1.00  0.00
ATOM    652  C3'   C A  31     -25.775  -0.294   3.752  1.00  0.00
ATOM    653  O3'   C A  31     -27.031  -0.069   4.348  1.00  0.00
ATOM    654  C2'   C A  31     -24.649  -0.535   4.740  1.00  0.00
ATOM    655  O2'   C A  31     -25.052  -1.473   5.721  1.00  0.00
ATOM    656  C1'   C A  31     -23.628  -1.206   3.829  1.00  0.00
ATOM    657  N1    C A  31     -22.680  -0.277   3.179  1.00  0.00
ATOM    658  C2    C A  31     -21.650   0.305   3.927  1.00  0.00
ATOM    659  O2    C A  31     -21.616   0.106   5.154  1.00  0.00
ATOM    660  N3    C A  31     -20.725   1.066   3.296  1.00  0.00
ATOM    661  C4    C A  31     -20.802   1.254   1.978  1.00  0.00
ATOM    662  N4    C A  31     -19.867   2.011   1.399  1.00  0.00
ATOM    663  C5    C A  31     -21.837   0.673   1.202  1.00  0.00
ATOM    664  C6    C A  31     -22.749  -0.078   1.829  1.00  0.00
ATOM    665  P     U A  32     -27.399   1.396   4.139  1.00  0.00
ATOM    666  OP1   U A  32     -28.816   1.501   4.570  1.00  0.00
ATOM    667  OP2   U A  32     -26.966   2.031   2.866  1.00  0.00
ATOM    668  O5'   U A  32     -26.504   1.970   5.314  1.00  0.00
ATOM    669  C5'   U A  32     -26.555   1.363   6.576  1.00  0.00
ATOM    670  C4'   U A  32     -25.438   1.864   7.422  1.00  0.00
ATOM    671  O4'   U A  32     -24.185   1.535   6.777  1.00  0.00
ATOM    672  C3'   U A  32     -25.387   3.366   7.582  1.00  0.00
ATOM    673  O3'   U A  32     -26.291   3.748   8.606  1.00  0.00
ATOM    674  C2'   U A  32     -23.925   3.569   7.962  1.00  0.00
ATOM    675  O2'   U A  32     -23.632   3.212   9.297  1.00  0.00
ATOM    676  C1'   U A  32     -23.241   2.558   7.040  1.00  0.00
ATOM    677  N1    U A  32     -22.876   3.117   5.707  1.00  0.00
ATOM    678  C2    U A  32     -21.791   3.973   5.678  1.00  0.00
ATOM    679  O2    U A  32     -21.137   4.250   6.668  1.00  0.00
ATOM    680  N3    U A  32     -21.498   4.498   4.442  1.00  0.00
ATOM    681  C4    U A  32     -22.165   4.258   3.259  1.00  0.00
ATOM    682  O4    U A  32     -21.782   4.803   2.227  1.00  0.00
ATOM    683  C5    U A  32     -23.280   3.360   3.372  1.00  0.00
ATOM    684  C6    U A  32     -23.587   2.835   4.561  1.00  0.00
ATOM    685  P     U A  33     -27.316   5.195   8.333  1.00  0.00
ATOM    686  OP1   U A  33     -27.398   5.136   9.810  1.00  0.00
ATOM    687  OP2   U A  33     -28.558   5.168   7.524  1.00  0.00
ATOM    688  O5'   U A  33     -26.574   6.538   7.874  1.00  0.00
ATOM    689  C5'   U A  33     -26.929   7.768   8.492  1.00  0.00
ATOM    690  C4'   U A  33     -25.781   8.748   8.555  1.00  0.00
ATOM    691  O4'   U A  33     -24.548   8.039   8.242  1.00  0.00
ATOM    692  C3'   U A  33     -25.877   9.920   7.576  1.00  0.00
ATOM    693  O3'   U A  33     -26.012  11.186   8.216  1.00  0.00
ATOM    694  C2'   U A  33     -24.576   9.919   6.781  1.00  0.00
ATOM    695  O2'   U A  33     -23.846  11.118   6.915  1.00  0.00
ATOM    696  C1'   U A  33     -23.744   8.778   7.343  1.00  0.00
ATOM    697  N1    U A  33     -23.565   8.260   5.968  1.00  0.00
ATOM    698  C2    U A  33     -22.454   8.659   5.248  1.00  0.00
ATOM    699  O2    U A  33     -21.681   9.515   5.639  1.00  0.00
ATOM    700  N3    U A  33     -22.280   8.016   4.046  1.00  0.00
ATOM    701  C4    U A  33     -23.086   7.038   3.503  1.00  0.00
ATOM    702  O4    U A  33     -22.799   6.553   2.412  1.00  0.00
ATOM    703  C5    U A  33     -24.219   6.680   4.310  1.00  0.00
ATOM    704  C6    U A  33     -24.412   7.288   5.483  1.00  0.00
ATOM    705  P     G A  34     -26.813  12.399   7.331  1.00  0.00
ATOM    706  OP1   G A  34     -27.171  13.817   7.634  1.00  0.00
ATOM    707  OP2   G A  34     -27.748  11.544   6.536  1.00  0.00
ATOM    708  O5'   G A  34     -25.441  12.398   6.518  1.00  0.00
ATOM    709  C5'   G A  34     -24.297  13.119   6.949  1.00  0.00
ATOM    710  C4'   G A  34     -23.117  12.578   6.219  1.00  0.00
ATOM    711  O4'   G A  34     -22.966  13.269   4.936  1.00  0.00
ATOM    712  C3'   G A  34     -21.755  12.741   6.851  1.00  0.00
ATOM    713  O3'   G A  34     -21.605  12.014   8.098  1.00  0.00
ATOM    714  C2'   G A  34     -20.900  12.438   5.630  1.00  0.00
ATOM    715  O2'   G A  34     -21.078  11.091   5.206  1.00  0.00
ATOM    716  C1'   G A  34     -21.580  13.374   4.615  1.00  0.00
ATOM    717  N9    G A  34     -20.833  14.973   5.503  1.00  0.00
ATOM    718  C8    G A  34     -21.265  15.917   6.403  1.00  0.00
ATOM    719  N7    G A  34     -20.371  16.833   6.658  1.00  0.00
ATOM    720  C5    G A  34     -19.284  16.477   5.881  1.00  0.00
ATOM    721  C6    G A  34     -18.013  17.090   5.736  1.00  0.00
ATOM    722  O6    G A  34     -17.587  18.111   6.291  1.00  0.00
ATOM    723  N1    G A  34     -17.201  16.399   4.842  1.00  0.00
ATOM    724  C2    G A  34     -17.568  15.257   4.170  1.00  0.00
ATOM    725  N2    G A  34     -16.648  14.734   3.348  1.00  0.00
ATOM    726  N3    G A  34     -18.744  14.676   4.295  1.00  0.00
ATOM    727  C4    G A  34     -19.550  15.330   5.159  1.00  0.00
ATOM    728  P     U A  35     -20.958  10.097   8.540  1.00  0.00
ATOM    729  OP1   U A  35     -20.914   8.627   8.623  1.00  0.00
ATOM    730  OP2   U A  35     -20.760  10.885   9.776  1.00  0.00
ATOM    731  O5'   U A  35     -19.915  10.571   7.445  1.00  0.00
ATOM    732  C5'   U A  35     -19.161   9.680   6.715  1.00  0.00
ATOM    733  C4'   U A  35     -17.795  10.270   6.633  1.00  0.00
ATOM    734  O4'   U A  35     -17.877  11.689   6.394  1.00  0.00
ATOM    735  C3'   U A  35     -17.042  10.233   7.928  1.00  0.00
ATOM    736  O3'   U A  35     -16.611   8.909   8.214  1.00  0.00
ATOM    737  C2'   U A  35     -15.924  11.224   7.624  1.00  0.00
ATOM    738  O2'   U A  35     -14.889  10.700   6.812  1.00  0.00
ATOM    739  C1'   U A  35     -16.703  12.299   6.898  1.00  0.00
ATOM    740  N1    U A  35     -16.995  13.360   7.677  1.00  0.00
ATOM    741  C2    U A  35     -16.095  14.394   7.852  1.00  0.00
ATOM    742  O2    U A  35     -14.985  14.400   7.350  1.00  0.00
ATOM    743  N3    U A  35     -16.542  15.426   8.641  1.00  0.00
ATOM    744  C4    U A  35     -17.771  15.526   9.260  1.00  0.00
ATOM    745  O4    U A  35     -18.028  16.518   9.938  1.00  0.00
ATOM    746  C5    U A  35     -18.649  14.413   9.031  1.00  0.00
ATOM    747  C6    U A  35     -18.240  13.396   8.268  1.00  0.00
ATOM    748  P     C A  36     -16.268   9.443   9.621  1.00  0.00
ATOM    749  OP1   C A  36     -16.965   8.805  10.763  1.00  0.00
ATOM    750  OP2   C A  36     -16.055  10.908   9.603  1.00  0.00
ATOM    751  O5'   C A  36     -14.799   8.816   9.484  1.00  0.00
ATOM    752  C5'   C A  36     -13.953   9.149   8.390  1.00  0.00
ATOM    753  C4'   C A  36     -12.547   9.475   8.841  1.00  0.00
ATOM    754  O4'   C A  36     -12.585  10.487   9.883  1.00  0.00
ATOM    755  C3'   C A  36     -11.748   8.330   9.449  1.00  0.00
ATOM    756  O3'   C A  36     -11.128   7.513   8.469  1.00  0.00
ATOM    757  C2'   C A  36     -10.745   9.046  10.349  1.00  0.00
ATOM    758  O2'   C A  36      -9.620   9.493   9.603  1.00  0.00
ATOM    759  C1'   C A  36     -11.537  10.276  10.807  1.00  0.00
ATOM    760  N1    C A  36     -12.117   9.810  12.170  1.00  0.00
ATOM    761  C2    C A  36     -11.296   9.745  13.302  1.00  0.00
ATOM    762  O2    C A  36     -10.073   9.921  13.164  1.00  0.00
ATOM    763  N3    C A  36     -11.855   9.491  14.509  1.00  0.00
ATOM    764  C4    C A  36     -13.172   9.306  14.608  1.00  0.00
ATOM    765  N4    C A  36     -13.679   9.059  15.818  1.00  0.00
ATOM    766  C5    C A  36     -14.021   9.368  13.474  1.00  0.00
ATOM    767  C6    C A  36     -13.465   9.619  12.284  1.00  0.00
ATOM    768  P     G A  37     -11.997   5.675   8.689  1.00  0.00
ATOM    769  OP1   G A  37     -10.883   4.990   9.396  1.00  0.00
ATOM    770  OP2   G A  37     -11.987   5.748   7.204  1.00  0.00
ATOM    771  O5'   G A  37     -13.334   4.930   9.111  1.00  0.00
ATOM    772  C5'   G A  37     -13.684   4.789  10.489  1.00  0.00
ATOM    773  C4'   G A  37     -14.934   3.967  10.609  1.00  0.00
ATOM    774  O4'   G A  37     -16.039   4.654   9.965  1.00  0.00
ATOM    775  C3'   G A  37     -14.855   2.638   9.889  1.00  0.00
ATOM    776  O3'   G A  37     -14.198   1.660  10.667  1.00  0.00
ATOM    777  C2'   G A  37     -16.318   2.319   9.613  1.00  0.00
ATOM    778  O2'   G A  37     -16.973   1.769  10.741  1.00  0.00
ATOM    779  C1'   G A  37     -16.877   3.711   9.318  1.00  0.00
ATOM    780  N9    G A  37     -16.902   3.903   7.833  1.00  0.00
ATOM    781  C8    G A  37     -16.039   4.618   7.039  1.00  0.00
ATOM    782  N7    G A  37     -16.323   4.537   5.767  1.00  0.00
ATOM    783  C5    G A  37     -17.439   3.723   5.716  1.00  0.00
ATOM    784  C6    G A  37     -18.202   3.271   4.609  1.00  0.00
ATOM    785  O6    G A  37     -18.030   3.517   3.408  1.00  0.00
ATOM    786  N1    G A  37     -19.259   2.455   5.003  1.00  0.00
ATOM    787  C2    G A  37     -19.545   2.116   6.304  1.00  0.00
ATOM    788  N2    G A  37     -20.607   1.319   6.487  1.00  0.00
ATOM    789  N3    G A  37     -18.845   2.527   7.342  1.00  0.00
ATOM    790  C4    G A  37     -17.813   3.320   6.983  1.00  0.00
ATOM    791  P     C A  38     -13.419   0.602   9.966  1.00  0.00
ATOM    792  OP1   C A  38     -12.480  -0.145  10.859  1.00  0.00
ATOM    793  OP2   C A  38     -12.915   1.277   8.747  1.00  0.00
ATOM    794  O5'   C A  38     -14.602  -0.384   9.529  1.00  0.00
ATOM    795  C5'   C A  38     -14.846  -1.565  10.292  1.00  0.00
ATOM    796  C4'   C A  38     -16.026  -2.329   9.747  1.00  0.00
ATOM    797  O4'   C A  38     -16.922  -1.385   9.104  1.00  0.00
ATOM    798  C3'   C A  38     -15.718  -3.289   8.614  1.00  0.00
ATOM    799  O3'   C A  38     -15.094  -4.477   9.049  1.00  0.00
ATOM    800  C2'   C A  38     -17.130  -3.508   8.097  1.00  0.00
ATOM    801  O2'   C A  38     -17.928  -4.294   8.983  1.00  0.00
ATOM    802  C1'   C A  38     -17.603  -2.039   8.043  1.00  0.00
ATOM    803  N1    C A  38     -17.280  -1.317   6.790  1.00  0.00
ATOM    804  C2    C A  38     -17.986  -1.538   5.602  1.00  0.00
ATOM    805  O2    C A  38     -18.782  -2.491   5.548  1.00  0.00
ATOM    806  N3    C A  38     -17.782  -0.710   4.549  1.00  0.00
ATOM    807  C4    C A  38     -16.917   0.300   4.652  1.00  0.00
ATOM    808  N4    C A  38     -16.749   1.089   3.589  1.00  0.00
ATOM    809  C5    C A  38     -16.192   0.541   5.847  1.00  0.00
ATOM    810  C6    C A  38     -16.396  -0.279   6.884  1.00  0.00
ATOM    811  P     G A  39     -14.005  -5.018   8.143  1.00  0.00
ATOM    812  OP1   G A  39     -13.289  -6.226   8.626  1.00  0.00
ATOM    813  OP2   G A  39     -13.240  -3.919   7.508  1.00  0.00
ATOM    814  O5'   G A  39     -15.159  -5.473   7.143  1.00  0.00
ATOM    815  C5'   G A  39     -16.095  -6.477   7.526  1.00  0.00
ATOM    816  C4'   G A  39     -16.725  -7.100   6.305  1.00  0.00
ATOM    817  O4'   G A  39     -17.493  -6.093   5.597  1.00  0.00
ATOM    818  C3'   G A  39     -15.752  -7.645   5.274  1.00  0.00
ATOM    819  O3'   G A  39     -15.347  -8.968   5.623  1.00  0.00
ATOM    820  C2'   G A  39     -16.572  -7.578   3.991  1.00  0.00
ATOM    821  O2'   G A  39     -17.469  -8.659   3.852  1.00  0.00
ATOM    822  C1'   G A  39     -17.365  -6.286   4.202  1.00  0.00
ATOM    823  N9    G A  39     -16.733  -5.089   3.668  1.00  0.00
ATOM    824  C8    G A  39     -15.808  -4.270   4.270  1.00  0.00
ATOM    825  N7    G A  39     -15.381  -3.315   3.490  1.00  0.00
ATOM    826  C5    G A  39     -16.063  -3.509   2.304  1.00  0.00
ATOM    827  C6    G A  39     -16.017  -2.787   1.084  1.00  0.00
ATOM    828  O6    G A  39     -15.335  -1.793   0.807  1.00  0.00
ATOM    829  N1    G A  39     -16.874  -3.326   0.128  1.00  0.00
ATOM    830  C2    G A  39     -17.677  -4.424   0.324  1.00  0.00
ATOM    831  N2    G A  39     -18.436  -4.794  -0.716  1.00  0.00
ATOM    832  N3    G A  39     -17.729  -5.105   1.451  1.00  0.00
ATOM    833  C4    G A  39     -16.905  -4.601   2.394  1.00  0.00
ATOM    834  P     U A  40     -14.508  -9.848   4.660  1.00  0.00
ATOM    835  OP1   U A  40     -14.690 -11.264   5.062  1.00  0.00
ATOM    836  OP2   U A  40     -13.186  -9.184   4.747  1.00  0.00
ATOM    837  O5'   U A  40     -14.903  -9.742   3.125  1.00  0.00
ATOM    838  C5'   U A  40     -15.964 -10.595   2.764  1.00  0.00
ATOM    839  C4'   U A  40     -16.244 -10.409   1.312  1.00  0.00
ATOM    840  O4'   U A  40     -16.654  -9.040   1.084  1.00  0.00
ATOM    841  C3'   U A  40     -15.040 -10.561   0.412  1.00  0.00
ATOM    842  O3'   U A  40     -14.716 -11.919   0.185  1.00  0.00
ATOM    843  C2'   U A  40     -15.503  -9.810  -0.827  1.00  0.00
ATOM    844  O2'   U A  40     -16.489 -10.554  -1.528  1.00  0.00
ATOM    845  C1'   U A  40     -16.217  -8.625  -0.188  1.00  0.00
ATOM    846  N1    U A  40     -15.356  -7.351  -0.001  1.00  0.00
ATOM    847  C2    U A  40     -15.124  -6.588  -1.129  1.00  0.00
ATOM    848  O2    U A  40     -15.632  -6.828  -2.210  1.00  0.00
ATOM    849  N3    U A  40     -14.270  -5.527  -0.947  1.00  0.00
ATOM    850  C4    U A  40     -13.639  -5.161   0.223  1.00  0.00
ATOM    851  O4    U A  40     -12.900  -4.180   0.231  1.00  0.00
ATOM    852  C5    U A  40     -13.930  -6.003   1.349  1.00  0.00
ATOM    853  C6    U A  40     -14.757  -7.042   1.200  1.00  0.00
ATOM    854  P     G A  41     -13.103 -12.385  -0.179  1.00  0.00
ATOM    855  OP1   G A  41     -12.652 -13.791  -0.087  1.00  0.00
ATOM    856  OP2   G A  41     -12.307 -11.305   0.444  1.00  0.00
ATOM    857  O5'   G A  41     -13.309 -12.036  -1.725  1.00  0.00
ATOM    858  C5'   G A  41     -13.483 -13.066  -2.691  1.00  0.00
ATOM    859  C4'   G A  41     -13.966 -12.475  -4.006  1.00  0.00
ATOM    860  O4'   G A  41     -14.847 -11.349  -3.756  1.00  0.00
ATOM    861  C3'   G A  41     -12.885 -11.887  -4.900  1.00  0.00
ATOM    862  O3'   G A  41     -12.236 -12.912  -5.635  1.00  0.00
ATOM    863  C2'   G A  41     -13.733 -11.004  -5.804  1.00  0.00
ATOM    864  O2'   G A  41     -14.451 -11.766  -6.751  1.00  0.00
ATOM    865  C1'   G A  41     -14.694 -10.392  -4.789  1.00  0.00
ATOM    866  N9    G A  41     -14.141  -9.183  -4.316  1.00  0.00
ATOM    867  C8    G A  41     -13.685  -8.973  -3.038  1.00  0.00
ATOM    868  N7    G A  41     -13.197  -7.777  -2.854  1.00  0.00
ATOM    869  C5    G A  41     -13.339  -7.156  -4.082  1.00  0.00
ATOM    870  C6    G A  41     -12.989  -5.847  -4.501  1.00  0.00
ATOM    871  O6    G A  41     -12.462  -4.946  -3.836  1.00  0.00
ATOM    872  N1    G A  41     -13.308  -5.625  -5.837  1.00  0.00
ATOM    873  C2    G A  41     -13.893  -6.551  -6.668  1.00  0.00
ATOM    874  N2    G A  41     -14.125  -6.152  -7.926  1.00  0.00
ATOM    875  N3    G A  41     -14.223  -7.771  -6.294  1.00  0.00
ATOM    876  C4    G A  41     -13.922  -8.009  -4.999  1.00  0.00
ATOM    877  P     C A  42     -10.780 -12.677  -6.101  1.00  0.00
ATOM    878  OP1   C A  42     -10.419 -14.088  -6.384  1.00  0.00
ATOM    879  OP2   C A  42      -9.801 -11.736  -5.504  1.00  0.00
ATOM    880  O5'   C A  42     -11.313 -11.933  -7.416  1.00  0.00
ATOM    881  C5'   C A  42     -10.606 -11.893  -8.641  1.00  0.00
ATOM    882  C4'   C A  42     -11.088 -10.743  -9.477  1.00  0.00
ATOM    883  O4'   C A  42     -11.891  -9.847  -8.669  1.00  0.00
ATOM    884  C3'   C A  42      -9.975  -9.850  -9.978  1.00  0.00
ATOM    885  O3'   C A  42      -9.317 -10.375 -11.107  1.00  0.00
ATOM    886  C2'   C A  42     -10.673  -8.524 -10.221  1.00  0.00
ATOM    887  O2'   C A  42     -11.430  -8.582 -11.415  1.00  0.00
ATOM    888  C1'   C A  42     -11.639  -8.506  -9.042  1.00  0.00
ATOM    889  N1    C A  42     -10.976  -7.929  -7.751  1.00  0.00
ATOM    890  C2    C A  42     -10.755  -6.556  -7.595  1.00  0.00
ATOM    891  O2    C A  42     -10.898  -5.811  -8.580  1.00  0.00
ATOM    892  N3    C A  42     -10.390  -6.080  -6.380  1.00  0.00
ATOM    893  C4    C A  42     -10.248  -6.916  -5.351  1.00  0.00
ATOM    894  N4    C A  42      -9.887  -6.402  -4.173  1.00  0.00
ATOM    895  C5    C A  42     -10.468  -8.311  -5.488  1.00  0.00
ATOM    896  C6    C A  42     -10.827  -8.777  -6.690  1.00  0.00
ATOM    897  P     C A  43      -7.832 -10.175 -10.994  1.00  0.00
ATOM    898  OP1   C A  43      -7.573 -10.904 -12.253  1.00  0.00
ATOM    899  OP2   C A  43      -7.206 -10.636  -9.733  1.00  0.00
ATOM    900  O5'   C A  43      -7.454  -8.619 -11.224  1.00  0.00
ATOM    901  C5'   C A  43      -7.958  -7.927 -12.369  1.00  0.00
ATOM    902  C4'   C A  43      -7.735  -6.406 -12.303  1.00  0.00
ATOM    903  O4'   C A  43      -8.558  -5.795 -11.267  1.00  0.00
ATOM    904  C3'   C A  43      -6.307  -6.083 -11.971  1.00  0.00
ATOM    905  O3'   C A  43      -5.502  -5.913 -13.141  1.00  0.00
ATOM    906  C2'   C A  43      -6.360  -4.842 -11.138  1.00  0.00
ATOM    907  O2'   C A  43      -6.162  -3.675 -11.943  1.00  0.00
ATOM    908  C1'   C A  43      -7.750  -4.813 -10.538  1.00  0.00
ATOM    909  N1    C A  43      -7.639  -5.154  -9.208  1.00  0.00
ATOM    910  C2    C A  43      -7.202  -4.112  -8.381  1.00  0.00
ATOM    911  O2    C A  43      -7.040  -2.984  -8.875  1.00  0.00
ATOM    912  N3    C A  43      -6.969  -4.364  -7.070  1.00  0.00
ATOM    913  C4    C A  43      -7.155  -5.591  -6.583  1.00  0.00
ATOM    914  N4    C A  43      -6.913  -5.792  -5.286  1.00  0.00
ATOM    915  C5    C A  43      -7.597  -6.660  -7.405  1.00  0.00
ATOM    916  C6    C A  43      -7.826  -6.407  -8.698  1.00  0.00
ATOM    917  P     A A  44      -3.707  -6.192 -13.061  1.00  0.00
ATOM    918  OP1   A A  44      -4.037  -6.841 -14.359  1.00  0.00
ATOM    919  OP2   A A  44      -2.593  -6.723 -12.235  1.00  0.00
ATOM    920  O5'   A A  44      -3.430  -4.645 -13.340  1.00  0.00
ATOM    921  C5'   A A  44      -3.674  -3.664 -12.314  1.00  0.00
ATOM    922  C4'   A A  44      -3.747  -2.262 -12.890  1.00  0.00
ATOM    923  O4'   A A  44      -2.434  -1.680 -13.080  1.00  0.00
ATOM    924  C3'   A A  44      -4.427  -2.027 -14.229  1.00  0.00
ATOM    925  O3'   A A  44      -5.843  -2.044 -14.101  1.00  0.00
ATOM    926  C2'   A A  44      -3.941  -0.622 -14.601  1.00  0.00
ATOM    927  O2'   A A  44      -4.768   0.398 -14.078  1.00  0.00
ATOM    928  C1'   A A  44      -2.573  -0.541 -13.914  1.00  0.00
ATOM    929  N9    A A  44      -0.966  -0.596 -14.013  1.00  0.00
ATOM    930  C8    A A  44      -0.440   0.568 -14.509  1.00  0.00
ATOM    931  N7    A A  44       0.465   0.385 -15.441  1.00  0.00
ATOM    932  C5    A A  44       0.539  -0.993 -15.565  1.00  0.00
ATOM    933  C6    A A  44       1.315  -1.828 -16.389  1.00  0.00
ATOM    934  N6    A A  44       2.199  -1.373 -17.279  1.00  0.00
ATOM    935  N1    A A  44       1.147  -3.162 -16.263  1.00  0.00
ATOM    936  C2    A A  44       0.260  -3.616 -15.371  1.00  0.00
ATOM    937  N3    A A  44      -0.526  -2.932 -14.543  1.00  0.00
ATOM    938  C4    A A  44      -0.335  -1.611 -14.692  1.00  0.00
ATOM    939  P     G A  45      -7.053  -2.103 -15.715  1.00  0.00
ATOM    940  OP1   G A  45      -7.351  -1.295 -14.517  1.00  0.00
ATOM    941  OP2   G A  45      -8.081  -3.045 -16.266  1.00  0.00
ATOM    942  O5'   G A  45      -6.658  -1.090 -16.877  1.00  0.00
ATOM    943  C5'   G A  45      -6.180  -1.605 -18.097  1.00  0.00
ATOM    944  C4'   G A  45      -5.003  -0.809 -18.624  1.00  0.00
ATOM    945  O4'   G A  45      -4.751  -1.320 -19.935  1.00  0.00
ATOM    946  C3'   G A  45      -5.147   0.728 -18.715  1.00  0.00
ATOM    947  O3'   G A  45      -3.799   1.234 -18.429  1.00  0.00
ATOM    948  C2'   G A  45      -5.301   1.012 -20.222  1.00  0.00
ATOM    949  O2'   G A  45      -4.617   2.142 -20.721  1.00  0.00
ATOM    950  C1'   G A  45      -4.695  -0.255 -20.850  1.00  0.00
ATOM    951  N9    G A  45      -5.780   0.162 -21.610  1.00  0.00
ATOM    952  C8    G A  45      -6.734   0.933 -20.992  1.00  0.00
ATOM    953  N7    G A  45      -7.598   1.449 -21.824  1.00  0.00
ATOM    954  C5    G A  45      -7.194   0.991 -23.064  1.00  0.00
ATOM    955  C6    G A  45      -7.739   1.218 -24.354  1.00  0.00
ATOM    956  O6    G A  45      -8.729   1.896 -24.659  1.00  0.00
ATOM    957  N1    G A  45      -7.017   0.564 -25.348  1.00  0.00
ATOM    958  C2    G A  45      -5.905  -0.214 -25.126  1.00  0.00
ATOM    959  N2    G A  45      -5.343  -0.765 -26.210  1.00  0.00
ATOM    960  N3    G A  45      -5.386  -0.433 -23.934  1.00  0.00
ATOM    961  C4    G A  45      -6.071   0.194 -22.954  1.00  0.00
ATOM    962  P     A A  46      -3.742   2.009 -16.292  1.00  0.00
ATOM    963  OP1   A A  46      -3.210   2.942 -17.322  1.00  0.00
ATOM    964  OP2   A A  46      -2.832   1.486 -15.238  1.00  0.00
ATOM    965  O5'   A A  46      -4.982   2.681 -15.557  1.00  0.00
ATOM    966  C5'   A A  46      -5.842   3.623 -16.226  1.00  0.00
ATOM    967  C4'   A A  46      -6.724   4.311 -15.211  1.00  0.00
ATOM    968  O4'   A A  46      -7.625   3.339 -14.617  1.00  0.00
ATOM    969  C3'   A A  46      -5.966   4.899 -14.033  1.00  0.00
ATOM    970  O3'   A A  46      -5.485   6.201 -14.342  1.00  0.00
ATOM    971  C2'   A A  46      -7.017   4.894 -12.930  1.00  0.00
ATOM    972  O2'   A A  46      -7.927   5.962 -13.054  1.00  0.00
ATOM    973  C1'   A A  46      -7.757   3.588 -13.228  1.00  0.00
ATOM    974  N9    A A  46      -7.230   2.423 -12.471  1.00  0.00
ATOM    975  C8    A A  46      -6.288   1.500 -12.845  1.00  0.00
ATOM    976  N7    A A  46      -6.014   0.617 -11.914  1.00  0.00
ATOM    977  C5    A A  46      -6.830   0.985 -10.857  1.00  0.00
ATOM    978  C6    A A  46      -7.013   0.446  -9.571  1.00  0.00
ATOM    979  N6    A A  46      -6.356  -0.623  -9.117  1.00  0.00
ATOM    980  N1    A A  46      -7.905   1.053  -8.759  1.00  0.00
ATOM    981  C2    A A  46      -8.564   2.124  -9.215  1.00  0.00
ATOM    982  N3    A A  46      -8.479   2.721 -10.402  1.00  0.00
ATOM    983  C4    A A  46      -7.584   2.096 -11.184  1.00  0.00
ATOM    984  P     U A  47      -4.071   6.614 -13.870  1.00  0.00
ATOM    985  OP1   U A  47      -3.761   7.981 -14.342  1.00  0.00
ATOM    986  OP2   U A  47      -3.135   5.486 -14.074  1.00  0.00
ATOM    987  O5'   U A  47      -4.269   6.648 -12.292  1.00  0.00
ATOM    988  C5'   U A  47      -5.097   7.658 -11.753  1.00  0.00
ATOM    989  C4'   U A  47      -5.164   7.508 -10.261  1.00  0.00
ATOM    990  O4'   U A  47      -5.899   6.299  -9.952  1.00  0.00
ATOM    991  C3'   U A  47      -3.837   7.325  -9.537  1.00  0.00
ATOM    992  O3'   U A  47      -3.157   8.547  -9.310  1.00  0.00
ATOM    993  C2'   U A  47      -4.295   6.658  -8.252  1.00  0.00
ATOM    994  O2'   U A  47      -4.910   7.619  -7.409  1.00  0.00
ATOM    995  C1'   U A  47      -5.388   5.727  -8.772  1.00  0.00
ATOM    996  N1    U A  47      -4.954   4.351  -9.127  1.00  0.00
ATOM    997  C2    U A  47      -4.920   3.418  -8.107  1.00  0.00
ATOM    998  O2    U A  47      -5.247   3.674  -6.962  1.00  0.00
ATOM    999  N3    U A  47      -4.487   2.168  -8.478  1.00  0.00
ATOM   1000  C4    U A  47      -4.094   1.766  -9.737  1.00  0.00
ATOM   1001  O4    U A  47      -3.730   0.606  -9.916  1.00  0.00
ATOM   1002  C5    U A  47      -4.156   2.791 -10.741  1.00  0.00
ATOM   1003  C6    U A  47      -4.573   4.016 -10.408  1.00  0.00
ATOM   1004  P     C A  48      -1.615   8.691  -9.164  1.00  0.00
ATOM   1005  OP1   C A  48      -1.277  10.123  -9.126  1.00  0.00
ATOM   1006  OP2   C A  48      -0.804   7.816 -10.038  1.00  0.00
ATOM   1007  O5'   C A  48      -1.563   8.030  -7.700  1.00  0.00
ATOM   1008  C5'   C A  48      -2.053   8.720  -6.537  1.00  0.00
ATOM   1009  C4'   C A  48      -1.969   7.774  -5.360  1.00  0.00
ATOM   1010  O4'   C A  48      -2.774   6.590  -5.615  1.00  0.00
ATOM   1011  C3'   C A  48      -0.597   7.160  -5.125  1.00  0.00
ATOM   1012  O3'   C A  48       0.363   8.123  -4.637  1.00  0.00
ATOM   1013  C2'   C A  48      -0.963   6.022  -4.161  1.00  0.00
ATOM   1014  O2'   C A  48      -1.143   6.424  -2.809  1.00  0.00
ATOM   1015  C1'   C A  48      -2.267   5.528  -4.811  1.00  0.00
ATOM   1016  N1    C A  48      -2.015   4.262  -5.686  1.00  0.00
ATOM   1017  C2    C A  48      -1.827   3.052  -5.008  1.00  0.00
ATOM   1018  O2    C A  48      -1.976   3.029  -3.774  1.00  0.00
ATOM   1019  N3    C A  48      -1.489   1.946  -5.713  1.00  0.00
ATOM   1020  C4    C A  48      -1.339   2.018  -7.037  1.00  0.00
ATOM   1021  N4    C A  48      -1.006   0.903  -7.689  1.00  0.00
ATOM   1022  C5    C A  48      -1.525   3.235  -7.742  1.00  0.00
ATOM   1023  C6    C A  48      -1.859   4.324  -7.042  1.00  0.00
ATOM   1024  P     G A  49       2.388   7.985  -4.830  1.00  0.00
ATOM   1025  OP1   G A  49       3.302   9.046  -4.346  1.00  0.00
ATOM   1026  OP2   G A  49       2.735   7.209  -6.039  1.00  0.00
ATOM   1027  O5'   G A  49       2.201   6.865  -3.701  1.00  0.00
ATOM   1028  C5'   G A  49       2.306   7.194  -2.322  1.00  0.00
ATOM   1029  C4'   G A  49       2.706   5.997  -1.495  1.00  0.00
ATOM   1030  O4'   G A  49       1.607   5.050  -1.427  1.00  0.00
ATOM   1031  C3'   G A  49       3.867   5.175  -2.037  1.00  0.00
ATOM   1032  O3'   G A  49       5.131   5.733  -1.724  1.00  0.00
ATOM   1033  C2'   G A  49       3.631   3.805  -1.409  1.00  0.00
ATOM   1034  O2'   G A  49       4.072   3.775  -0.057  1.00  0.00
ATOM   1035  C1'   G A  49       2.105   3.728  -1.426  1.00  0.00
ATOM   1036  N9    G A  49       1.533   2.972  -2.671  1.00  0.00
ATOM   1037  C8    G A  49       1.014   3.415  -3.864  1.00  0.00
ATOM   1038  N7    G A  49       0.759   2.450  -4.705  1.00  0.00
ATOM   1039  C5    G A  49       1.128   1.301  -4.030  1.00  0.00
ATOM   1040  C6    G A  49       1.085  -0.059  -4.432  1.00  0.00
ATOM   1041  O6    G A  49       0.694  -0.529  -5.508  1.00  0.00
ATOM   1042  N1    G A  49       1.559  -0.911  -3.437  1.00  0.00
ATOM   1043  C2    G A  49       2.017  -0.502  -2.207  1.00  0.00
ATOM   1044  N2    G A  49       2.432  -1.470  -1.380  1.00  0.00
ATOM   1045  N3    G A  49       2.063   0.758  -1.821  1.00  0.00
ATOM   1046  C4    G A  49       1.609   1.602  -2.771  1.00  0.00
ATOM   1047  P     G A  50       6.228   5.660  -2.756  1.00  0.00
ATOM   1048  OP1   G A  50       7.253   6.543  -2.149  1.00  0.00
ATOM   1049  OP2   G A  50       6.124   5.639  -4.266  1.00  0.00
ATOM   1050  O5'   G A  50       6.502   4.140  -2.303  1.00  0.00
ATOM   1051  C5'   G A  50       6.840   3.883  -0.926  1.00  0.00
ATOM   1052  C4'   G A  50       6.757   2.382  -0.595  1.00  0.00
ATOM   1053  O4'   G A  50       5.428   1.877  -0.869  1.00  0.00
ATOM   1054  C3'   G A  50       7.658   1.458  -1.403  1.00  0.00
ATOM   1055  O3'   G A  50       8.976   1.553  -0.846  1.00  0.00
ATOM   1056  C2'   G A  50       6.993   0.126  -1.110  1.00  0.00
ATOM   1057  O2'   G A  50       7.178  -0.273   0.240  1.00  0.00
ATOM   1058  C1'   G A  50       5.536   0.511  -1.272  1.00  0.00
ATOM   1059  N9    G A  50       5.147   0.328  -2.710  1.00  0.00
ATOM   1060  C8    G A  50       4.867   1.323  -3.615  1.00  0.00
ATOM   1061  N7    G A  50       4.557   0.870  -4.800  1.00  0.00
ATOM   1062  C5    G A  50       4.634  -0.505  -4.672  1.00  0.00
ATOM   1063  C6    G A  50       4.408  -1.534  -5.621  1.00  0.00
ATOM   1064  O6    G A  50       4.081  -1.422  -6.809  1.00  0.00
ATOM   1065  N1    G A  50       4.598  -2.799  -5.072  1.00  0.00
ATOM   1066  C2    G A  50       4.960  -3.043  -3.769  1.00  0.00
ATOM   1067  N2    G A  50       5.094  -4.330  -3.423  1.00  0.00
ATOM   1068  N3    G A  50       5.174  -2.097  -2.876  1.00  0.00
ATOM   1069  C4    G A  50       4.997  -0.860  -3.387  1.00  0.00
ATOM   1070  P     G A  51      10.047   1.468  -1.672  1.00  0.00
ATOM   1071  OP1   G A  51      10.707   2.416  -0.738  1.00  0.00
ATOM   1072  OP2   G A  51      10.105   1.713  -3.142  1.00  0.00
ATOM   1073  O5'   G A  51      10.625   0.024  -1.350  1.00  0.00
ATOM   1074  C5'   G A  51      10.069  -0.761  -0.309  1.00  0.00
ATOM   1075  C4'   G A  51       9.630  -2.091  -0.862  1.00  0.00
ATOM   1076  O4'   G A  51       8.518  -1.929  -1.784  1.00  0.00
ATOM   1077  C3'   G A  51      10.619  -2.779  -1.784  1.00  0.00
ATOM   1078  O3'   G A  51      11.786  -3.258  -1.137  1.00  0.00
ATOM   1079  C2'   G A  51       9.746  -3.860  -2.416  1.00  0.00
ATOM   1080  O2'   G A  51       9.575  -4.993  -1.586  1.00  0.00
ATOM   1081  C1'   G A  51       8.409  -3.121  -2.552  1.00  0.00
ATOM   1082  N9    G A  51       8.112  -3.062  -3.699  1.00  0.00
ATOM   1083  C8    G A  51       8.149  -1.813  -4.269  1.00  0.00
ATOM   1084  N7    G A  51       7.923  -1.827  -5.555  1.00  0.00
ATOM   1085  C5    G A  51       7.722  -3.162  -5.853  1.00  0.00
ATOM   1086  C6    G A  51       7.438  -3.800  -7.088  1.00  0.00
ATOM   1087  O6    G A  51       7.301  -3.282  -8.204  1.00  0.00
ATOM   1088  N1    G A  51       7.310  -5.178  -6.946  1.00  0.00
ATOM   1089  C2    G A  51       7.441  -5.860  -5.759  1.00  0.00
ATOM   1090  N2    G A  51       7.283  -7.189  -5.820  1.00  0.00
ATOM   1091  N3    G A  51       7.707  -5.282  -4.604  1.00  0.00
ATOM   1092  C4    G A  51       7.835  -3.943  -4.719  1.00  0.00
ATOM   1093  P     G A  52      13.267  -3.415  -1.954  1.00  0.00
ATOM   1094  OP1   G A  52      14.267  -3.862  -0.953  1.00  0.00
ATOM   1095  OP2   G A  52      13.689  -2.557  -3.095  1.00  0.00
ATOM   1096  O5'   G A  52      12.561  -4.701  -2.567  1.00  0.00
ATOM   1097  C5'   G A  52      11.957  -5.680  -1.711  1.00  0.00
ATOM   1098  C4'   G A  52      11.476  -6.845  -2.526  1.00  0.00
ATOM   1099  O4'   G A  52      10.450  -6.393  -3.442  1.00  0.00
ATOM   1100  C3'   G A  52      12.519  -7.488  -3.420  1.00  0.00
ATOM   1101  O3'   G A  52      13.298  -8.433  -2.702  1.00  0.00
ATOM   1102  C2'   G A  52      11.675  -8.137  -4.509  1.00  0.00
ATOM   1103  O2'   G A  52      11.156  -9.393  -4.113  1.00  0.00
ATOM   1104  C1'   G A  52      10.518  -7.147  -4.640  1.00  0.00
ATOM   1105  N9    G A  52      10.676  -6.284  -5.776  1.00  0.00
ATOM   1106  C8    G A  52      11.089  -4.974  -5.736  1.00  0.00
ATOM   1107  N7    G A  52      11.137  -4.412  -6.913  1.00  0.00
ATOM   1108  C5    G A  52      10.729  -5.405  -7.784  1.00  0.00
ATOM   1109  C6    G A  52      10.581  -5.392  -9.195  1.00  0.00
ATOM   1110  O6    G A  52      10.790  -4.457  -9.978  1.00  0.00
ATOM   1111  N1    G A  52      10.143  -6.620  -9.684  1.00  0.00
ATOM   1112  C2    G A  52       9.881  -7.724  -8.909  1.00  0.00
ATOM   1113  N2    G A  52       9.466  -8.818  -9.561  1.00  0.00
ATOM   1114  N3    G A  52      10.014  -7.752  -7.598  1.00  0.00
ATOM   1115  C4    G A  52      10.440  -6.571  -7.101  1.00  0.00
ATOM   1116  P     U A  53      14.809  -8.779  -3.298  1.00  0.00
ATOM   1117  OP1   U A  53      14.543  -8.955  -4.742  1.00  0.00
ATOM   1118  OP2   U A  53      15.757  -9.690  -2.622  1.00  0.00
ATOM   1119  O5'   U A  53      15.399  -7.320  -3.069  1.00  0.00
ATOM   1120  C5'   U A  53      16.809  -7.201  -2.952  1.00  0.00
ATOM   1121  C4'   U A  53      17.278  -5.770  -2.883  1.00  0.00
ATOM   1122  O4'   U A  53      16.922  -4.996  -4.057  1.00  0.00
ATOM   1123  C3'   U A  53      16.868  -4.807  -1.788  1.00  0.00
ATOM   1124  O3'   U A  53      17.386  -5.179  -0.512  1.00  0.00
ATOM   1125  C2'   U A  53      17.589  -3.564  -2.308  1.00  0.00
ATOM   1126  O2'   U A  53      18.981  -3.691  -2.126  1.00  0.00
ATOM   1127  C1'   U A  53      17.349  -3.666  -3.819  1.00  0.00
ATOM   1128  N1    U A  53      15.858  -3.220  -4.925  1.00  0.00
ATOM   1129  C2    U A  53      15.302  -4.155  -5.776  1.00  0.00
ATOM   1130  O2    U A  53      15.339  -5.354  -5.562  1.00  0.00
ATOM   1131  N3    U A  53      14.697  -3.636  -6.895  1.00  0.00
ATOM   1132  C4    U A  53      14.595  -2.304  -7.241  1.00  0.00
ATOM   1133  O4    U A  53      14.020  -1.992  -8.280  1.00  0.00
ATOM   1134  C5    U A  53      15.198  -1.395  -6.307  1.00  0.00
ATOM   1135  C6    U A  53      15.793  -1.873  -5.211  1.00  0.00
ATOM   1136  P     U A  54      16.665  -4.575   0.727  1.00  0.00
ATOM   1137  OP1   U A  54      16.582  -6.039   0.992  1.00  0.00
ATOM   1138  OP2   U A  54      15.953  -3.621   1.628  1.00  0.00
ATOM   1139  O5'   U A  54      18.215  -4.186   0.638  1.00  0.00
ATOM   1140  C5'   U A  54      18.843  -3.376   1.661  1.00  0.00
ATOM   1141  C4'   U A  54      19.828  -2.397   1.041  1.00  0.00
ATOM   1142  O4'   U A  54      21.022  -3.088   0.622  1.00  0.00
ATOM   1143  C3'   U A  54      19.263  -1.684  -0.178  1.00  0.00
ATOM   1144  O3'   U A  54      18.818  -0.432   0.315  1.00  0.00
ATOM   1145  C2'   U A  54      20.465  -1.525  -1.095  1.00  0.00
ATOM   1146  O2'   U A  54      21.103  -0.290  -0.911  1.00  0.00
ATOM   1147  C1'   U A  54      21.351  -2.713  -0.692  1.00  0.00
ATOM   1148  N1    U A  54      21.099  -3.915  -1.562  1.00  0.00
ATOM   1149  C2    U A  54      21.930  -3.901  -2.667  1.00  0.00
ATOM   1150  O2    U A  54      22.833  -3.096  -2.809  1.00  0.00
ATOM   1151  N3    U A  54      21.664  -4.869  -3.606  1.00  0.00
ATOM   1152  C4    U A  54      20.673  -5.826  -3.552  1.00  0.00
ATOM   1153  O4    U A  54      20.558  -6.631  -4.474  1.00  0.00
ATOM   1154  C5    U A  54      19.852  -5.774  -2.375  1.00  0.00
ATOM   1155  C6    U A  54      20.089  -4.844  -1.446  1.00  0.00
ATOM   1156  P     C A  55      17.781   0.636  -0.613  1.00  0.00
ATOM   1157  OP1   C A  55      17.428   1.872   0.132  1.00  0.00
ATOM   1158  OP2   C A  55      16.717  -0.105  -1.323  1.00  0.00
ATOM   1159  O5'   C A  55      18.901   0.984  -1.705  1.00  0.00
ATOM   1160  C5'   C A  55      19.709   2.168  -1.619  1.00  0.00
ATOM   1161  C4'   C A  55      20.508   2.367  -2.900  1.00  0.00
ATOM   1162  O4'   C A  55      21.384   1.224  -3.138  1.00  0.00
ATOM   1163  C3'   C A  55      19.699   2.536  -4.184  1.00  0.00
ATOM   1164  O3'   C A  55      19.356   3.921  -4.333  1.00  0.00
ATOM   1165  C2'   C A  55      20.682   2.072  -5.265  1.00  0.00
ATOM   1166  O2'   C A  55      21.537   3.124  -5.668  1.00  0.00
ATOM   1167  C1'   C A  55      21.505   0.996  -4.537  1.00  0.00
ATOM   1168  N1    C A  55      21.057  -0.404  -4.755  1.00  0.00
ATOM   1169  C2    C A  55      21.557  -1.124  -5.847  1.00  0.00
ATOM   1170  O2    C A  55      22.460  -0.617  -6.534  1.00  0.00
ATOM   1171  N3    C A  55      21.044  -2.347  -6.122  1.00  0.00
ATOM   1172  C4    C A  55      20.075  -2.851  -5.357  1.00  0.00
ATOM   1173  N4    C A  55      19.599  -4.059  -5.666  1.00  0.00
ATOM   1174  C5    C A  55      19.554  -2.137  -4.246  1.00  0.00
ATOM   1175  C6    C A  55      20.064  -0.930  -3.978  1.00  0.00
ATOM   1176  P     A A  56      18.389   4.454  -5.629  1.00  0.00
ATOM   1177  OP1   A A  56      17.877   5.850  -5.558  1.00  0.00
ATOM   1178  OP2   A A  56      17.429   3.318  -5.600  1.00  0.00
ATOM   1179  O5'   A A  56      19.243   4.349  -6.955  1.00  0.00
ATOM   1180  C5'   A A  56      18.697   3.781  -8.093  1.00  0.00
ATOM   1181  C4'   A A  56      19.760   3.591  -9.113  1.00  0.00
ATOM   1182  O4'   A A  56      20.706   2.594  -8.652  1.00  0.00
ATOM   1183  C3'   A A  56      19.161   3.029 -10.377  1.00  0.00
ATOM   1184  O3'   A A  56      18.593   4.099 -11.129  1.00  0.00
ATOM   1185  C2'   A A  56      20.326   2.226 -10.942  1.00  0.00
ATOM   1186  O2'   A A  56      21.305   3.011 -11.591  1.00  0.00
ATOM   1187  C1'   A A  56      20.907   1.621  -9.659  1.00  0.00
ATOM   1188  N9    A A  56      20.049   0.263  -9.410  1.00  0.00
ATOM   1189  C8    A A  56      19.216   0.027  -8.347  1.00  0.00
ATOM   1190  N7    A A  56      18.801  -1.216  -8.267  1.00  0.00
ATOM   1191  C5    A A  56      19.402  -1.837  -9.350  1.00  0.00
ATOM   1192  C6    A A  56      19.363  -3.160  -9.823  1.00  0.00
ATOM   1193  N6    A A  56      18.663  -4.134  -9.237  1.00  0.00
ATOM   1194  N1    A A  56      20.076  -3.450 -10.933  1.00  0.00
ATOM   1195  C2    A A  56      20.778  -2.474 -11.519  1.00  0.00
ATOM   1196  N3    A A  56      20.893  -1.195 -11.168  1.00  0.00
ATOM   1197  C4    A A  56      20.173  -0.938 -10.064  1.00  0.00
ATOM   1198  P     A A  57      16.779   4.555 -10.868  1.00  0.00
ATOM   1199  OP1   A A  57      16.364   5.944 -11.166  1.00  0.00
ATOM   1200  OP2   A A  57      15.885   3.699 -10.036  1.00  0.00
ATOM   1201  O5'   A A  57      17.109   3.839 -12.249  1.00  0.00
ATOM   1202  C5'   A A  57      17.929   4.476 -13.201  1.00  0.00
ATOM   1203  C4'   A A  57      18.617   3.440 -14.029  1.00  0.00
ATOM   1204  O4'   A A  57      19.156   2.488 -13.095  1.00  0.00
ATOM   1205  C3'   A A  57      17.723   2.585 -14.919  1.00  0.00
ATOM   1206  O3'   A A  57      17.510   3.201 -16.189  1.00  0.00
ATOM   1207  C2'   A A  57      18.518   1.287 -15.057  1.00  0.00
ATOM   1208  O2'   A A  57      19.508   1.320 -16.059  1.00  0.00
ATOM   1209  C1'   A A  57      19.186   1.203 -13.689  1.00  0.00
ATOM   1210  N9    A A  57      18.576   0.246 -12.768  1.00  0.00
ATOM   1211  C8    A A  57      17.885   0.464 -11.605  1.00  0.00
ATOM   1212  N7    A A  57      17.509  -0.637 -10.998  1.00  0.00
ATOM   1213  C5    A A  57      17.985  -1.647 -11.819  1.00  0.00
ATOM   1214  C6    A A  57      17.916  -3.048 -11.731  1.00  0.00
ATOM   1215  N6    A A  57      17.314  -3.698 -10.732  1.00  0.00
ATOM   1216  N1    A A  57      18.494  -3.767 -12.718  1.00  0.00
ATOM   1217  C2    A A  57      19.097  -3.115 -13.718  1.00  0.00
ATOM   1218  N3    A A  57      19.228  -1.804 -13.909  1.00  0.00
ATOM   1219  C4    A A  57      18.643  -1.118 -12.913  1.00  0.00
ATOM   1220  P     U A  58      16.096   2.821 -17.089  1.00  0.00
ATOM   1221  OP1   U A  58      15.651   3.605 -18.264  1.00  0.00
ATOM   1222  OP2   U A  58      15.339   2.907 -15.825  1.00  0.00
ATOM   1223  O5'   U A  58      16.196   1.273 -17.497  1.00  0.00
ATOM   1224  C5'   U A  58      16.848   0.875 -18.712  1.00  0.00
ATOM   1225  C4'   U A  58      16.724  -0.621 -18.953  1.00  0.00
ATOM   1226  O4'   U A  58      17.573  -1.343 -18.025  1.00  0.00
ATOM   1227  C3'   U A  58      15.340  -1.209 -18.717  1.00  0.00
ATOM   1228  O3'   U A  58      14.509  -1.044 -19.844  1.00  0.00
ATOM   1229  C2'   U A  58      15.676  -2.675 -18.473  1.00  0.00
ATOM   1230  O2'   U A  58      15.959  -3.389 -19.658  1.00  0.00
ATOM   1231  C1'   U A  58      16.917  -2.530 -17.605  1.00  0.00
ATOM   1232  N1    U A  58      16.551  -2.419 -16.160  1.00  0.00
ATOM   1233  C2    U A  58      16.394  -3.618 -15.491  1.00  0.00
ATOM   1234  O2    U A  58      16.659  -4.697 -15.991  1.00  0.00
ATOM   1235  N3    U A  58      15.912  -3.509 -14.209  1.00  0.00
ATOM   1236  C4    U A  58      15.579  -2.348 -13.543  1.00  0.00
ATOM   1237  O4    U A  58      15.159  -2.410 -12.390  1.00  0.00
ATOM   1238  C5    U A  58      15.769  -1.146 -14.305  1.00  0.00
ATOM   1239  C6    U A  58      16.236  -1.222 -15.554  1.00  0.00
ATOM   1240  P     U A  59      12.830  -1.224 -19.686  1.00  0.00
ATOM   1241  OP1   U A  59      12.181  -1.026 -21.006  1.00  0.00
ATOM   1242  OP2   U A  59      12.378  -0.413 -18.527  1.00  0.00
ATOM   1243  O5'   U A  59      12.701  -2.768 -19.308  1.00  0.00
ATOM   1244  C5'   U A  59      12.928  -3.791 -20.293  1.00  0.00
ATOM   1245  C4'   U A  59      12.756  -5.162 -19.675  1.00  0.00
ATOM   1246  O4'   U A  59      13.746  -5.345 -18.627  1.00  0.00
ATOM   1247  C3'   U A  59      11.427  -5.409 -18.980  1.00  0.00
ATOM   1248  O3'   U A  59      10.421  -5.799 -19.908  1.00  0.00
ATOM   1249  C2'   U A  59      11.780  -6.520 -17.997  1.00  0.00
ATOM   1250  O2'   U A  59      11.881  -7.792 -18.609  1.00  0.00
ATOM   1251  C1'   U A  59      13.184  -6.093 -17.562  1.00  0.00
ATOM   1252  N1    U A  59      13.242  -5.269 -16.328  1.00  0.00
ATOM   1253  C2    U A  59      13.065  -5.939 -15.132  1.00  0.00
ATOM   1254  O2    U A  59      12.915  -7.146 -15.063  1.00  0.00
ATOM   1255  N3    U A  59      13.069  -5.141 -14.014  1.00  0.00
ATOM   1256  C4    U A  59      13.228  -3.772 -13.972  1.00  0.00
ATOM   1257  O4    U A  59      13.209  -3.193 -12.888  1.00  0.00
ATOM   1258  C5    U A  59      13.405  -3.150 -15.254  1.00  0.00
ATOM   1259  C6    U A  59      13.406  -3.902 -16.358  1.00  0.00
ATOM   1260  P     C A  60       8.727  -5.421 -19.611  1.00  0.00
ATOM   1261  OP1   C A  60       7.788  -5.231 -20.738  1.00  0.00
ATOM   1262  OP2   C A  60       9.393  -4.252 -18.986  1.00  0.00
ATOM   1263  O5'   C A  60       7.957  -6.213 -18.450  1.00  0.00
ATOM   1264  C5'   C A  60       7.285  -7.442 -18.699  1.00  0.00
ATOM   1265  C4'   C A  60       7.560  -8.430 -17.577  1.00  0.00
ATOM   1266  O4'   C A  60       8.869  -8.204 -16.982  1.00  0.00
ATOM   1267  C3'   C A  60       6.622  -8.350 -16.386  1.00  0.00
ATOM   1268  O3'   C A  60       5.398  -8.996 -16.677  1.00  0.00
ATOM   1269  C2'   C A  60       7.440  -9.111 -15.350  1.00  0.00
ATOM   1270  O2'   C A  60       7.433 -10.515 -15.539  1.00  0.00
ATOM   1271  C1'   C A  60       8.840  -8.558 -15.611  1.00  0.00
ATOM   1272  N1    C A  60       9.096  -7.385 -14.752  1.00  0.00
ATOM   1273  C2    C A  60       9.376  -7.532 -13.388  1.00  0.00
ATOM   1274  O2    C A  60       9.294  -8.663 -12.879  1.00  0.00
ATOM   1275  N3    C A  60       9.728  -6.441 -12.666  1.00  0.00
ATOM   1276  C4    C A  60       9.802  -5.247 -13.255  1.00  0.00
ATOM   1277  N4    C A  60      10.153  -4.201 -12.503  1.00  0.00
ATOM   1278  C5    C A  60       9.522  -5.077 -14.635  1.00  0.00
ATOM   1279  C6    C A  60       9.175  -6.157 -15.345  1.00  0.00
ATOM   1280  P     C A  61       4.158  -8.578 -16.084  1.00  0.00
ATOM   1281  OP1   C A  61       3.072  -9.272 -16.814  1.00  0.00
ATOM   1282  OP2   C A  61       4.169  -7.098 -16.016  1.00  0.00
ATOM   1283  O5'   C A  61       4.222  -9.143 -14.592  1.00  0.00
ATOM   1284  C5'   C A  61       4.307 -10.543 -14.373  1.00  0.00
ATOM   1285  C4'   C A  61       4.983 -10.844 -13.052  1.00  0.00
ATOM   1286  O4'   C A  61       6.231 -10.109 -12.948  1.00  0.00
ATOM   1287  C3'   C A  61       4.207 -10.425 -11.821  1.00  0.00
ATOM   1288  O3'   C A  61       3.185 -11.375 -11.506  1.00  0.00
ATOM   1289  C2'   C A  61       5.311 -10.367 -10.778  1.00  0.00
ATOM   1290  O2'   C A  61       5.665 -11.637 -10.262  1.00  0.00
ATOM   1291  C1'   C A  61       6.463  -9.763 -11.587  1.00  0.00
ATOM   1292  N1    C A  61       6.599  -8.311 -11.469  1.00  0.00
ATOM   1293  C2    C A  61       6.858  -7.761 -10.208  1.00  0.00
ATOM   1294  O2    C A  61       6.909  -8.519  -9.224  1.00  0.00
ATOM   1295  N3    C A  61       7.044  -6.424 -10.098  1.00  0.00
ATOM   1296  C4    C A  61       6.979  -5.650 -11.181  1.00  0.00
ATOM   1297  N4    C A  61       7.169  -4.338 -11.023  1.00  0.00
ATOM   1298  C5    C A  61       6.718  -6.188 -12.467  1.00  0.00
ATOM   1299  C6    C A  61       6.535  -7.508 -12.572  1.00  0.00
ATOM   1300  P     C A  62       1.656 -10.884 -11.062  1.00  0.00
ATOM   1301  OP1   C A  62       0.842 -12.121 -11.142  1.00  0.00
ATOM   1302  OP2   C A  62       1.103  -9.608 -11.598  1.00  0.00
ATOM   1303  O5'   C A  62       2.065 -10.642  -9.541  1.00  0.00
ATOM   1304  C5'   C A  62       2.728 -11.669  -8.805  1.00  0.00
ATOM   1305  C4'   C A  62       3.061 -11.196  -7.417  1.00  0.00
ATOM   1306  O4'   C A  62       4.231 -10.343  -7.465  1.00  0.00
ATOM   1307  C3'   C A  62       2.006 -10.344  -6.731  1.00  0.00
ATOM   1308  O3'   C A  62       0.926 -11.047  -6.137  1.00  0.00
ATOM   1309  C2'   C A  62       2.818  -9.572  -5.705  1.00  0.00
ATOM   1310  O2'   C A  62       3.031 -10.290  -4.511  1.00  0.00
ATOM   1311  C1'   C A  62       4.130  -9.351  -6.457  1.00  0.00
ATOM   1312  N1    C A  62       4.128  -8.020  -7.125  1.00  0.00
ATOM   1313  C2    C A  62       4.521  -6.889  -6.398  1.00  0.00
ATOM   1314  O2    C A  62       4.965  -7.043  -5.247  1.00  0.00
ATOM   1315  N3    C A  62       4.405  -5.666  -6.968  1.00  0.00
ATOM   1316  C4    C A  62       3.922  -5.549  -8.205  1.00  0.00
ATOM   1317  N4    C A  62       3.827  -4.324  -8.726  1.00  0.00
ATOM   1318  C5    C A  62       3.519  -6.682  -8.958  1.00  0.00
ATOM   1319  C6    C A  62       3.634  -7.888  -8.392  1.00  0.00
ATOM   1320  P     C A  63      -0.487 -10.264  -5.863  1.00  0.00
ATOM   1321  OP1   C A  63      -1.425 -11.231  -5.249  1.00  0.00
ATOM   1322  OP2   C A  63      -0.964  -9.189  -6.764  1.00  0.00
ATOM   1323  O5'   C A  63       0.271  -9.498  -4.675  1.00  0.00
ATOM   1324  C5'   C A  63       0.404 -10.075  -3.380  1.00  0.00
ATOM   1325  C4'   C A  63       0.819  -9.066  -2.327  1.00  0.00
ATOM   1326  O4'   C A  63       1.868  -8.202  -2.838  1.00  0.00
ATOM   1327  C3'   C A  63      -0.258  -8.120  -1.804  1.00  0.00
ATOM   1328  O3'   C A  63      -0.982  -8.708  -0.734  1.00  0.00
ATOM   1329  C2'   C A  63       0.530  -6.883  -1.387  1.00  0.00
ATOM   1330  O2'   C A  63       1.041  -7.023  -0.069  1.00  0.00
ATOM   1331  C1'   C A  63       1.701  -6.882  -2.369  1.00  0.00
ATOM   1332  N1    C A  63       1.243  -5.896  -3.409  1.00  0.00
ATOM   1333  C2    C A  63       1.415  -4.532  -3.148  1.00  0.00
ATOM   1334  O2    C A  63       1.804  -4.184  -2.020  1.00  0.00
ATOM   1335  N3    C A  63       1.153  -3.635  -4.128  1.00  0.00
ATOM   1336  C4    C A  63       0.737  -4.055  -5.323  1.00  0.00
ATOM   1337  N4    C A  63       0.491  -3.134  -6.258  1.00  0.00
ATOM   1338  C5    C A  63       0.556  -5.433  -5.608  1.00  0.00
ATOM   1339  C6    C A  63       0.816  -6.315  -4.637  1.00  0.00
ATOM   1340  P     G A  64      -2.385  -8.352  -0.231  1.00  0.00
ATOM   1341  OP1   G A  64      -3.196  -9.168   0.706  1.00  0.00
ATOM   1342  OP2   G A  64      -2.822  -8.188  -1.636  1.00  0.00
ATOM   1343  O5'   G A  64      -2.232  -6.886   0.362  1.00  0.00
ATOM   1344  C5'   G A  64      -1.701  -6.657   1.664  1.00  0.00
ATOM   1345  C4'   G A  64      -1.479  -5.181   1.864  1.00  0.00
ATOM   1346  O4'   G A  64      -0.490  -4.721   0.910  1.00  0.00
ATOM   1347  C3'   G A  64      -2.696  -4.317   1.587  1.00  0.00
ATOM   1348  O3'   G A  64      -3.503  -4.224   2.759  1.00  0.00
ATOM   1349  C2'   G A  64      -2.062  -2.977   1.243  1.00  0.00
ATOM   1350  O2'   G A  64      -1.651  -2.303   2.413  1.00  0.00
ATOM   1351  C1'   G A  64      -0.824  -3.419   0.461  1.00  0.00
ATOM   1352  N9    G A  64      -1.209  -3.510  -1.031  1.00  0.00
ATOM   1353  C8    G A  64      -1.481  -4.650  -1.749  1.00  0.00
ATOM   1354  N7    G A  64      -1.753  -4.415  -3.004  1.00  0.00
ATOM   1355  C5    G A  64      -1.654  -3.042  -3.126  1.00  0.00
ATOM   1356  C6    G A  64      -1.841  -2.199  -4.252  1.00  0.00
ATOM   1357  O6    G A  64      -2.143  -2.521  -5.408  1.00  0.00
ATOM   1358  N1    G A  64      -1.643  -0.857  -3.936  1.00  0.00
ATOM   1359  C2    G A  64      -1.307  -0.386  -2.690  1.00  0.00
ATOM   1360  N2    G A  64      -1.158   0.941  -2.580  1.00  0.00
ATOM   1361  N3    G A  64      -1.130  -1.157  -1.635  1.00  0.00
ATOM   1362  C4    G A  64      -1.318  -2.463  -1.917  1.00  0.00
ATOM   1363  P     U A  65      -5.086  -4.672   2.619  1.00  0.00
ATOM   1364  OP1   U A  65      -6.406  -5.203   2.171  1.00  0.00
ATOM   1365  OP2   U A  65      -4.753  -3.225   2.426  1.00  0.00
ATOM   1366  O5'   U A  65      -4.899  -4.997   4.165  1.00  0.00
ATOM   1367  C5'   U A  65      -4.952  -6.337   4.644  1.00  0.00
ATOM   1368  C4'   U A  65      -4.802  -6.349   6.142  1.00  0.00
ATOM   1369  O4'   U A  65      -3.416  -6.190   6.533  1.00  0.00
ATOM   1370  C3'   U A  65      -5.540  -5.238   6.853  1.00  0.00
ATOM   1371  O3'   U A  65      -6.894  -5.600   7.052  1.00  0.00
ATOM   1372  C2'   U A  65      -4.793  -5.125   8.173  1.00  0.00
ATOM   1373  O2'   U A  65      -5.278  -6.023   9.128  1.00  0.00
ATOM   1374  C1'   U A  65      -3.363  -5.518   7.780  1.00  0.00
ATOM   1375  N1    U A  65      -2.531  -4.283   7.686  1.00  0.00
ATOM   1376  C2    U A  65      -1.728  -4.024   8.781  1.00  0.00
ATOM   1377  O2    U A  65      -1.593  -4.806   9.705  1.00  0.00
ATOM   1378  N3    U A  65      -1.086  -2.810   8.756  1.00  0.00
ATOM   1379  C4    U A  65      -1.164  -1.850   7.768  1.00  0.00
ATOM   1380  O4    U A  65      -0.525  -0.807   7.886  1.00  0.00
ATOM   1381  C5    U A  65      -2.018  -2.192   6.666  1.00  0.00
ATOM   1382  C6    U A  65      -2.655  -3.367   6.665  1.00  0.00
ATOM   1383  P     C A  66      -8.023  -4.451   7.767  1.00  0.00
ATOM   1384  OP1   C A  66      -9.394  -4.989   7.904  1.00  0.00
ATOM   1385  OP2   C A  66      -7.806  -3.116   7.168  1.00  0.00
ATOM   1386  O5'   C A  66      -7.346  -4.358   9.218  1.00  0.00
ATOM   1387  C5'   C A  66      -7.592  -5.382  10.173  1.00  0.00
ATOM   1388  C4'   C A  66      -7.011  -5.078  11.535  1.00  0.00
ATOM   1389  O4'   C A  66      -5.561  -4.985  11.463  1.00  0.00
ATOM   1390  C3'   C A  66      -7.419  -3.765  12.191  1.00  0.00
ATOM   1391  O3'   C A  66      -8.719  -3.776  12.758  1.00  0.00
ATOM   1392  C2'   C A  66      -6.316  -3.578  13.225  1.00  0.00
ATOM   1393  O2'   C A  66      -6.532  -4.417  14.352  1.00  0.00
ATOM   1394  C1'   C A  66      -5.098  -4.097  12.461  1.00  0.00
ATOM   1395  N1    C A  66      -4.305  -2.976  11.886  1.00  0.00
ATOM   1396  C2    C A  66      -3.306  -2.407  12.685  1.00  0.00
ATOM   1397  O2    C A  66      -3.119  -2.866  13.824  1.00  0.00
ATOM   1398  N3    C A  66      -2.577  -1.377  12.194  1.00  0.00
ATOM   1399  C4    C A  66      -2.814  -0.917  10.965  1.00  0.00
ATOM   1400  N4    C A  66      -2.070   0.101  10.525  1.00  0.00
ATOM   1401  C5    C A  66      -3.821  -1.479  10.140  1.00  0.00
ATOM   1402  C6    C A  66      -4.539  -2.497  10.628  1.00  0.00
ATOM   1403  P     G A  67      -9.570  -2.355  13.039  1.00  0.00
ATOM   1404  OP1   G A  67     -10.963  -2.599  13.465  1.00  0.00
ATOM   1405  OP2   G A  67      -9.331  -1.718  11.722  1.00  0.00
ATOM   1406  O5'   G A  67      -8.801  -1.471  14.152  1.00  0.00
ATOM   1407  C5'   G A  67      -8.683  -1.864  15.535  1.00  0.00
ATOM   1408  C4'   G A  67      -7.775  -0.931  16.336  1.00  0.00
ATOM   1409  O4'   G A  67      -6.373  -1.120  15.995  1.00  0.00
ATOM   1410  C3'   G A  67      -7.968   0.562  16.108  1.00  0.00
ATOM   1411  O3'   G A  67      -9.117   1.053  16.788  1.00  0.00
ATOM   1412  C2'   G A  67      -6.685   1.122  16.714  1.00  0.00
ATOM   1413  O2'   G A  67      -6.720   1.181  18.122  1.00  0.00
ATOM   1414  C1'   G A  67      -5.668   0.089  16.249  1.00  0.00
ATOM   1415  N9    G A  67      -5.054   0.588  14.981  1.00  0.00
ATOM   1416  C8    G A  67      -5.428   0.352  13.680  1.00  0.00
ATOM   1417  N7    G A  67      -4.700   0.999  12.810  1.00  0.00
ATOM   1418  C5    G A  67      -3.791   1.702  13.578  1.00  0.00
ATOM   1419  C6    G A  67      -2.748   2.584  13.197  1.00  0.00
ATOM   1420  O6    G A  67      -2.412   2.926  12.056  1.00  0.00
ATOM   1421  N1    G A  67      -2.062   3.087  14.299  1.00  0.00
ATOM   1422  C2    G A  67      -2.347   2.778  15.608  1.00  0.00
ATOM   1423  N2    G A  67      -1.574   3.361  16.534  1.00  0.00
ATOM   1424  N3    G A  67      -3.313   1.961  15.978  1.00  0.00
ATOM   1425  C4    G A  67      -3.993   1.462  14.924  1.00  0.00
ATOM   1426  P     C A  68      -9.455   2.410  16.574  1.00  0.00
ATOM   1427  OP1   C A  68     -10.745   2.400  17.297  1.00  0.00
ATOM   1428  OP2   C A  68      -9.411   2.572  15.102  1.00  0.00
ATOM   1429  O5'   C A  68      -8.540   3.600  17.128  1.00  0.00
ATOM   1430  C5'   C A  68      -8.203   3.662  18.504  1.00  0.00
ATOM   1431  C4'   C A  68      -7.062   4.613  18.718  1.00  0.00
ATOM   1432  O4'   C A  68      -5.921   4.173  17.946  1.00  0.00
ATOM   1433  C3'   C A  68      -7.281   6.025  18.212  1.00  0.00
ATOM   1434  O3'   C A  68      -8.076   6.805  19.081  1.00  0.00
ATOM   1435  C2'   C A  68      -5.853   6.528  18.064  1.00  0.00
ATOM   1436  O2'   C A  68      -5.264   6.751  19.336  1.00  0.00
ATOM   1437  C1'   C A  68      -5.191   5.289  17.488  1.00  0.00
ATOM   1438  N1    C A  68      -5.123   5.276  16.027  1.00  0.00
ATOM   1439  C2    C A  68      -4.188   6.133  15.436  1.00  0.00
ATOM   1440  O2    C A  68      -3.395   6.749  16.168  1.00  0.00
ATOM   1441  N3    C A  68      -4.176   6.267  14.088  1.00  0.00
ATOM   1442  C4    C A  68      -5.048   5.587  13.343  1.00  0.00
ATOM   1443  N4    C A  68      -4.998   5.751  12.018  1.00  0.00
ATOM   1444  C5    C A  68      -6.003   4.713  13.922  1.00  0.00
ATOM   1445  C6    C A  68      -6.011   4.584  15.254  1.00  0.00
ATOM   1446  P     G A  69      -8.868   8.137  18.512  1.00  0.00
ATOM   1447  OP1   G A  69      -9.719   8.446  19.695  1.00  0.00
ATOM   1448  OP2   G A  69      -9.498   7.801  17.213  1.00  0.00
ATOM   1449  O5'   G A  69      -7.840   9.335  18.268  1.00  0.00
ATOM   1450  C5'   G A  69      -7.348  10.112  19.369  1.00  0.00
ATOM   1451  C4'   G A  69      -6.297  11.092  18.906  1.00  0.00
ATOM   1452  O4'   G A  69      -5.265  10.373  18.184  1.00  0.00
ATOM   1453  C3'   G A  69      -6.699  12.212  17.948  1.00  0.00
ATOM   1454  O3'   G A  69      -7.251  13.344  18.610  1.00  0.00
ATOM   1455  C2'   G A  69      -5.365  12.595  17.327  1.00  0.00
ATOM   1456  O2'   G A  69      -4.642  13.454  18.182  1.00  0.00
ATOM   1457  C1'   G A  69      -4.664  11.241  17.235  1.00  0.00
ATOM   1458  N9    G A  69      -4.846  10.651  15.894  1.00  0.00
ATOM   1459  C8    G A  69      -5.744   9.706  15.462  1.00  0.00
ATOM   1460  N7    G A  69      -5.692   9.496  14.175  1.00  0.00
ATOM   1461  C5    G A  69      -4.702  10.350  13.727  1.00  0.00
ATOM   1462  C6    G A  69      -4.195  10.573  12.421  1.00  0.00
ATOM   1463  O6    G A  69      -4.540  10.032  11.363  1.00  0.00
ATOM   1464  N1    G A  69      -3.187  11.533  12.411  1.00  0.00
ATOM   1465  C2    G A  69      -2.724  12.196  13.521  1.00  0.00
ATOM   1466  N2    G A  69      -1.745  13.087  13.312  1.00  0.00
ATOM   1467  N3    G A  69      -3.185  12.001  14.741  1.00  0.00
ATOM   1468  C4    G A  69      -4.165  11.073  14.775  1.00  0.00
ATOM   1469  P     G A  70      -8.604  14.501  17.787  1.00  0.00
ATOM   1470  OP1   G A  70      -9.304  15.358  18.764  1.00  0.00
ATOM   1471  OP2   G A  70      -9.371  13.769  16.764  1.00  0.00
ATOM   1472  O5'   G A  70      -7.484  15.344  17.045  1.00  0.00
ATOM   1473  C5'   G A  70      -6.481  16.000  17.783  1.00  0.00
ATOM   1474  C4'   G A  70      -5.499  16.652  16.848  1.00  0.00
ATOM   1475  O4'   G A  70      -4.688  15.627  16.219  1.00  0.00
ATOM   1476  C3'   G A  70      -6.116  17.395  15.675  1.00  0.00
ATOM   1477  O3'   G A  70      -6.573  18.709  15.987  1.00  0.00
ATOM   1478  C2'   G A  70      -4.963  17.413  14.696  1.00  0.00
ATOM   1479  O2'   G A  70      -4.028  18.384  15.101  1.00  0.00
ATOM   1480  C1'   G A  70      -4.389  16.008  14.888  1.00  0.00
ATOM   1481  N9    G A  70      -5.014  15.041  13.974  1.00  0.00
ATOM   1482  C8    G A  70      -5.976  14.087  14.198  1.00  0.00
ATOM   1483  N7    G A  70      -6.277  13.398  13.131  1.00  0.00
ATOM   1484  C5    G A  70      -5.467  13.925  12.143  1.00  0.00
ATOM   1485  C6    G A  70      -5.346  13.587  10.770  1.00  0.00
ATOM   1486  O6    G A  70      -5.959  12.717  10.139  1.00  0.00
ATOM   1487  N1    G A  70      -4.401  14.376  10.121  1.00  0.00
ATOM   1488  C2    G A  70      -3.663  15.369  10.720  1.00  0.00
ATOM   1489  N2    G A  70      -2.800  16.021   9.930  1.00  0.00
ATOM   1490  N3    G A  70      -3.765  15.695  11.993  1.00  0.00
ATOM   1491  C4    G A  70      -4.678  14.942  12.643  1.00  0.00
ATOM   1492  P     A A  71      -7.889  19.409  15.098  1.00  0.00
ATOM   1493  OP1   A A  71      -8.693  20.446  15.783  1.00  0.00
ATOM   1494  OP2   A A  71      -8.489  18.111  14.719  1.00  0.00
ATOM   1495  O5'   A A  71      -7.343  19.996  13.714  1.00  0.00
ATOM   1496  C5'   A A  71      -6.207  20.841  13.733  1.00  0.00
ATOM   1497  C4'   A A  71      -5.337  20.623  12.522  1.00  0.00
ATOM   1498  O4'   A A  71      -5.149  19.201  12.284  1.00  0.00
ATOM   1499  C3'   A A  71      -5.904  21.104  11.199  1.00  0.00
ATOM   1500  O3'   A A  71      -5.870  22.509  11.030  1.00  0.00
ATOM   1501  C2'   A A  71      -5.041  20.335  10.209  1.00  0.00
ATOM   1502  O2'   A A  71      -3.723  20.864  10.176  1.00  0.00
ATOM   1503  C1'   A A  71      -4.994  18.969  10.896  1.00  0.00
ATOM   1504  N9    A A  71      -5.855  18.084  10.402  1.00  0.00
ATOM   1505  C8    A A  71      -6.886  17.585  11.155  1.00  0.00
ATOM   1506  N7    A A  71      -7.601  16.676  10.536  1.00  0.00
ATOM   1507  C5    A A  71      -7.000  16.572   9.291  1.00  0.00
ATOM   1508  C6    A A  71      -7.285  15.778   8.167  1.00  0.00
ATOM   1509  N6    A A  71      -8.290  14.901   8.116  1.00  0.00
ATOM   1510  N1    A A  71      -6.491  15.918   7.084  1.00  0.00
ATOM   1511  C2    A A  71      -5.482  16.796   7.136  1.00  0.00
ATOM   1512  N3    A A  71      -5.115  17.596   8.134  1.00  0.00
ATOM   1513  C4    A A  71      -5.924  17.434   9.194  1.00  0.00
ATOM   1514  P     G A  72      -6.949  23.082  10.191  1.00  0.00
ATOM   1515  OP1   G A  72      -6.635  24.498   9.884  1.00  0.00
ATOM   1516  OP2   G A  72      -8.189  22.748  10.930  1.00  0.00
ATOM   1517  O5'   G A  72      -7.059  22.195   8.857  1.00  0.00
ATOM   1518  C5'   G A  72      -5.923  21.584   8.257  1.00  0.00
ATOM   1519  C4'   G A  72      -6.301  20.485   7.286  1.00  0.00
ATOM   1520  O4'   G A  72      -6.814  19.329   8.001  1.00  0.00
ATOM   1521  C3'   G A  72      -7.399  20.801   6.284  1.00  0.00
ATOM   1522  O3'   G A  72      -6.939  21.541   5.170  1.00  0.00
ATOM   1523  C2'   G A  72      -7.882  19.414   5.890  1.00  0.00
ATOM   1524  O2'   G A  72      -6.970  18.826   4.975  1.00  0.00
ATOM   1525  C1'   G A  72      -7.781  18.664   7.215  1.00  0.00
ATOM   1526  N9    G A  72      -9.174  18.788   7.910  1.00  0.00
ATOM   1527  C8    G A  72      -9.651  19.690   8.830  1.00  0.00
ATOM   1528  N7    G A  72     -10.877  19.444   9.204  1.00  0.00
ATOM   1529  C5    G A  72     -11.233  18.313   8.492  1.00  0.00
ATOM   1530  C6    G A  72     -12.444  17.575   8.476  1.00  0.00
ATOM   1531  O6    G A  72     -13.481  17.790   9.117  1.00  0.00
ATOM   1532  N1    G A  72     -12.382  16.490   7.606  1.00  0.00
ATOM   1533  C2    G A  72     -11.286  16.157   6.846  1.00  0.00
ATOM   1534  N2    G A  72     -11.415  15.074   6.067  1.00  0.00
ATOM   1535  N3    G A  72     -10.155  16.833   6.850  1.00  0.00
ATOM   1536  C4    G A  72     -10.193  17.891   7.686  1.00  0.00
ATOM   1537  P     C A  73      -7.948  22.180   4.319  1.00  0.00
ATOM   1538  OP1   C A  73      -7.289  23.229   3.502  1.00  0.00
ATOM   1539  OP2   C A  73      -8.717  22.570   5.529  1.00  0.00
ATOM   1540  O5'   C A  73      -8.904  21.338   3.356  1.00  0.00
ATOM   1541  C5'   C A  73      -8.386  20.746   2.157  1.00  0.00
ATOM   1542  C4'   C A  73      -8.965  19.365   1.940  1.00  0.00
ATOM   1543  O4'   C A  73      -9.237  18.723   3.216  1.00  0.00
ATOM   1544  C3'   C A  73     -10.287  19.261   1.204  1.00  0.00
ATOM   1545  O3'   C A  73     -10.120  19.348  -0.203  1.00  0.00
ATOM   1546  C2'   C A  73     -10.777  17.878   1.621  1.00  0.00
ATOM   1547  O2'   C A  73     -10.148  16.828   0.918  1.00  0.00
ATOM   1548  C1'   C A  73     -10.315  17.809   3.072  1.00  0.00
ATOM   1549  N1    C A  73     -11.375  18.101   3.929  1.00  0.00
ATOM   1550  C2    C A  73     -12.492  17.264   4.045  1.00  0.00
ATOM   1551  O2    C A  73     -12.550  16.244   3.338  1.00  0.00
ATOM   1552  N3    C A  73     -13.472  17.591   4.920  1.00  0.00
ATOM   1553  C4    C A  73     -13.367  18.696   5.658  1.00  0.00
ATOM   1554  N4    C A  73     -14.358  18.977   6.507  1.00  0.00
ATOM   1555  C5    C A  73     -12.244  19.557   5.556  1.00  0.00
ATOM   1556  C6    C A  73     -11.278  19.231   4.690  1.00  0.00
ATOM   1557  P     C A  74     -11.263  19.536  -0.927  1.00  0.00
ATOM   1558  OP1   C A  74     -10.933  19.183  -2.318  1.00  0.00
ATOM   1559  OP2   C A  74     -12.292  20.567  -0.640  1.00  0.00
ATOM   1560  O5'   C A  74     -11.685  18.186  -0.228  1.00  0.00
ATOM   1561  C5'   C A  74     -10.945  16.994  -0.460  1.00  0.00
ATOM   1562  C4'   C A  74     -11.695  15.809   0.086  1.00  0.00
ATOM   1563  O4'   C A  74     -11.906  15.967   1.511  1.00  0.00
ATOM   1564  C3'   C A  74     -13.091  15.654  -0.462  1.00  0.00
ATOM   1565  O3'   C A  74     -13.001  14.980  -1.702  1.00  0.00
ATOM   1566  C2'   C A  74     -13.742  14.788   0.601  1.00  0.00
ATOM   1567  O2'   C A  74     -13.357  13.441   0.497  1.00  0.00
ATOM   1568  C1'   C A  74     -13.116  15.340   1.874  1.00  0.00
ATOM   1569  N1    C A  74     -14.138  16.550   2.269  1.00  0.00
ATOM   1570  C2    C A  74     -15.273  16.207   3.012  1.00  0.00
ATOM   1571  O2    C A  74     -15.476  15.010   3.276  1.00  0.00
ATOM   1572  N3    C A  74     -16.115  17.187   3.420  1.00  0.00
ATOM   1573  C4    C A  74     -15.857  18.458   3.112  1.00  0.00
ATOM   1574  N4    C A  74     -16.715  19.390   3.535  1.00  0.00
ATOM   1575  C5    C A  74     -14.712  18.826   2.360  1.00  0.00
ATOM   1576  C6    C A  74     -13.883  17.856   1.960  1.00  0.00
ATOM   1577  P     A A  75     -13.792  15.212  -2.133  1.00  0.00
ATOM   1578  OP1   A A  75     -14.891  15.425  -1.154  1.00  0.00
ATOM   1579  OP2   A A  75     -12.376  15.354  -1.694  1.00  0.00
ATOM   1580  O5'   A A  75     -13.949  13.772  -2.801  1.00  0.00
ATOM   1581  C5'   A A  75     -14.017  12.613  -1.985  1.00  0.00
ATOM   1582  C4'   A A  75     -14.584  11.445  -2.756  1.00  0.00
ATOM   1583  O4'   A A  75     -13.546  10.859  -3.592  1.00  0.00
ATOM   1584  C3'   A A  75     -15.012  10.312  -1.838  1.00  0.00
ATOM   1585  O3'   A A  75     -16.327  10.520  -1.347  1.00  0.00
ATOM   1586  C2'   A A  75     -14.850   9.079  -2.715  1.00  0.00
ATOM   1587  O2'   A A  75     -15.934   8.867  -3.603  1.00  0.00
ATOM   1588  C1'   A A  75     -13.590   9.441  -3.503  1.00  0.00
ATOM   1589  N9    A A  75     -16.785  10.657  -0.354  1.00  0.00
ATOM   1590  C8    A A  75     -16.632  11.908   0.185  1.00  0.00
ATOM   1591  N7    A A  75     -17.457  12.163   1.173  1.00  0.00
ATOM   1592  C5    A A  75     -18.204  11.001   1.290  1.00  0.00
ATOM   1593  C6    A A  75     -19.249  10.631   2.156  1.00  0.00
ATOM   1594  N6    A A  75     -19.739  11.430   3.106  1.00  0.00
ATOM   1595  N1    A A  75     -19.777   9.398   2.008  1.00  0.00
ATOM   1596  C2    A A  75     -19.284   8.597   1.055  1.00  0.00
ATOM   1597  N3    A A  75     -18.306   8.832   0.184  1.00  0.00
ATOM   1598  C4    A A  75     -17.802  10.065   0.356  1.00  0.00
TER   
END   
