# Supplementary material for: RPocket: an intuitive database of RNA pocket topology information with RNA-ligand data resources
Source: BMC Bioinformatics. 2021 Sep 8;22:428. doi: 10.1186/s12859-021-04349-4 (PMC8424408; doi:10.1186/s12859-021-04349-4)
Supplement: Supplementary file 7 — Additional file 7. Folder S3: Nine other experimental structures and their modeling structures and pockets. [file 12859_2021_4349_MOESM7_ESM.zip › 12859_2021_4349_MOESM7_ESM/2TRA_s2.pdb]

ATOM      1  P     U A   1      10.902  -9.892   1.585  1.00  0.00
ATOM      2  OP1   U A   1      10.930  -9.316   0.221  1.00  0.00
ATOM      3  OP2   U A   1      10.326  -9.094   2.692  1.00  0.00
ATOM      4  O5'   U A   1      10.139 -11.302   1.518  1.00  0.00
ATOM      5  C5'   U A   1      10.412 -12.256   0.489  1.00  0.00
ATOM      6  C4'   U A   1       9.885 -13.627   0.863  1.00  0.00
ATOM      7  O4'   U A   1      10.465 -14.055   2.117  1.00  0.00
ATOM      8  C3'   U A   1       8.404 -13.661   1.156  1.00  0.00
ATOM      9  O3'   U A   1       7.690 -13.779  -0.032  1.00  0.00
ATOM     10  C2'   U A   1       8.257 -14.911   1.997  1.00  0.00
ATOM     11  O2'   U A   1       8.189 -16.095   1.236  1.00  0.00
ATOM     12  C1'   U A   1       9.537 -14.870   2.816  1.00  0.00
ATOM     13  N1    U A   1       9.222 -14.351   4.124  1.00  0.00
ATOM     14  C2    U A   1       8.570 -15.124   5.065  1.00  0.00
ATOM     15  O2    U A   1       8.137 -16.238   4.826  1.00  0.00
ATOM     16  N3    U A   1       8.440 -14.545   6.304  1.00  0.00
ATOM     17  C4    U A   1       8.886 -13.297   6.687  1.00  0.00
ATOM     18  O4    U A   1       8.696 -12.914   7.839  1.00  0.00
ATOM     19  C5    U A   1       9.552 -12.555   5.654  1.00  0.00
ATOM     20  C6    U A   1       9.692 -13.095   4.440  1.00  0.00
ATOM     21  P     C A   2       6.640 -12.857  -0.168  1.00  0.00
ATOM     22  OP1   C A   2       6.547 -12.817  -1.649  1.00  0.00
ATOM     23  OP2   C A   2       6.836 -11.633   0.642  1.00  0.00
ATOM     24  O5'   C A   2       5.338 -13.514   0.464  1.00  0.00
ATOM     25  C5'   C A   2       5.128 -14.847   0.041  1.00  0.00
ATOM     26  C4'   C A   2       4.147 -15.566   0.922  1.00  0.00
ATOM     27  O4'   C A   2       4.820 -16.068   2.105  1.00  0.00
ATOM     28  C3'   C A   2       3.008 -14.726   1.474  1.00  0.00
ATOM     29  O3'   C A   2       2.019 -14.426   0.497  1.00  0.00
ATOM     30  C2'   C A   2       2.546 -15.615   2.619  1.00  0.00
ATOM     31  O2'   C A   2       1.833 -16.740   2.114  1.00  0.00
ATOM     32  C1'   C A   2       3.900 -16.079   3.172  1.00  0.00
ATOM     33  N1    C A   2       4.403 -15.165   4.286  1.00  0.00
ATOM     34  C2    C A   2       3.854 -15.350   5.561  1.00  0.00
ATOM     35  O2    C A   2       3.033 -16.268   5.731  1.00  0.00
ATOM     36  N3    C A   2       4.230 -14.525   6.567  1.00  0.00
ATOM     37  C4    C A   2       5.112 -13.552   6.338  1.00  0.00
ATOM     38  N4    C A   2       5.453 -12.764   7.360  1.00  0.00
ATOM     39  C5    C A   2       5.680 -13.348   5.054  1.00  0.00
ATOM     40  C6    C A   2       5.306 -14.165   4.063  1.00  0.00
ATOM     41  P     C A   3       0.648 -13.599   0.870  1.00  0.00
ATOM     42  OP1   C A   3      -0.193 -13.631  -0.367  1.00  0.00
ATOM     43  OP2   C A   3       1.416 -12.373   1.236  1.00  0.00
ATOM     44  O5'   C A   3      -0.264 -14.009   2.109  1.00  0.00
ATOM     45  C5'   C A   3      -1.225 -15.039   1.968  1.00  0.00
ATOM     46  C4'   C A   3      -1.852 -15.368   3.293  1.00  0.00
ATOM     47  O4'   C A   3      -0.808 -15.709   4.239  1.00  0.00
ATOM     48  C3'   C A   3      -2.629 -14.258   3.977  1.00  0.00
ATOM     49  O3'   C A   3      -3.945 -14.126   3.485  1.00  0.00
ATOM     50  C2'   C A   3      -2.587 -14.693   5.433  1.00  0.00
ATOM     51  O2'   C A   3      -3.528 -15.707   5.761  1.00  0.00
ATOM     52  C1'   C A   3      -1.165 -15.238   5.525  1.00  0.00
ATOM     53  N1    C A   3      -0.303 -14.092   5.913  1.00  0.00
ATOM     54  C2    C A   3      -0.297 -13.519   7.190  1.00  0.00
ATOM     55  O2    C A   3      -1.174 -13.860   8.002  1.00  0.00
ATOM     56  N3    C A   3       0.659 -12.612   7.502  1.00  0.00
ATOM     57  C4    C A   3       1.580 -12.276   6.598  1.00  0.00
ATOM     58  N4    C A   3       2.503 -11.378   6.951  1.00  0.00
ATOM     59  C5    C A   3       1.592 -12.845   5.299  1.00  0.00
ATOM     60  C6    C A   3       0.645 -13.740   4.995  1.00  0.00
ATOM     61  P     G A   4      -4.346 -12.729   2.949  1.00  0.00
ATOM     62  OP1   G A   4      -4.834 -12.639   1.546  1.00  0.00
ATOM     63  OP2   G A   4      -3.598 -11.584   3.542  1.00  0.00
ATOM     64  O5'   G A   4      -5.555 -13.045   3.935  1.00  0.00
ATOM     65  C5'   G A   4      -6.183 -11.999   4.648  1.00  0.00
ATOM     66  C4'   G A   4      -6.294 -12.353   6.105  1.00  0.00
ATOM     67  O4'   G A   4      -4.997 -12.757   6.628  1.00  0.00
ATOM     68  C3'   G A   4      -6.663 -11.165   6.966  1.00  0.00
ATOM     69  O3'   G A   4      -8.046 -10.887   6.904  1.00  0.00
ATOM     70  C2'   G A   4      -6.152 -11.585   8.330  1.00  0.00
ATOM     71  O2'   G A   4      -6.989 -12.543   8.951  1.00  0.00
ATOM     72  C1'   G A   4      -4.818 -12.216   7.934  1.00  0.00
ATOM     73  N9    G A   4      -3.732 -10.967   7.808  1.00  0.00
ATOM     74  C8    G A   4      -3.005 -10.657   6.684  1.00  0.00
ATOM     75  N7    G A   4      -2.024  -9.829   6.918  1.00  0.00
ATOM     76  C5    G A   4      -2.103  -9.576   8.274  1.00  0.00
ATOM     77  C6    G A   4      -1.306  -8.750   9.108  1.00  0.00
ATOM     78  O6    G A   4      -0.333  -8.055   8.792  1.00  0.00
ATOM     79  N1    G A   4      -1.735  -8.779  10.432  1.00  0.00
ATOM     80  C2    G A   4      -2.800  -9.513  10.896  1.00  0.00
ATOM     81  N2    G A   4      -3.060  -9.413  12.207  1.00  0.00
ATOM     82  N3    G A   4      -3.550 -10.283  10.134  1.00  0.00
ATOM     83  C4    G A   4      -3.153 -10.271   8.844  1.00  0.00
ATOM     84  P     U A   5      -8.493  -9.419   6.511  1.00  0.00
ATOM     85  OP1   U A   5      -9.942  -9.301   6.223  1.00  0.00
ATOM     86  OP2   U A   5      -7.501  -8.610   5.763  1.00  0.00
ATOM     87  O5'   U A   5      -8.228  -9.021   8.037  1.00  0.00
ATOM     88  C5'   U A   5      -8.439  -9.969   9.069  1.00  0.00
ATOM     89  C4'   U A   5      -7.849  -9.488  10.368  1.00  0.00
ATOM     90  O4'   U A   5      -6.402  -9.587  10.336  1.00  0.00
ATOM     91  C3'   U A   5      -8.084  -8.025  10.692  1.00  0.00
ATOM     92  O3'   U A   5      -9.398  -7.751  11.142  1.00  0.00
ATOM     93  C2'   U A   5      -6.986  -7.748  11.708  1.00  0.00
ATOM     94  O2'   U A   5      -7.279  -8.366  12.954  1.00  0.00
ATOM     95  C1'   U A   5      -5.835  -8.520  11.071  1.00  0.00
ATOM     96  N1    U A   5      -5.007  -7.681  10.125  1.00  0.00
ATOM     97  C2    U A   5      -4.166  -6.708  10.631  1.00  0.00
ATOM     98  O2    U A   5      -4.126  -6.415  11.813  1.00  0.00
ATOM     99  N3    U A   5      -3.370  -6.086   9.700  1.00  0.00
ATOM    100  C4    U A   5      -3.332  -6.334   8.344  1.00  0.00
ATOM    101  O4    U A   5      -2.561  -5.693   7.633  1.00  0.00
ATOM    102  C5    U A   5      -4.234  -7.356   7.895  1.00  0.00
ATOM    103  C6    U A   5      -5.020  -7.977   8.780  1.00  0.00
ATOM    104  P     G A   6     -10.265  -6.592  10.375  1.00  0.00
ATOM    105  OP1   G A   6     -11.706  -6.778  10.090  1.00  0.00
ATOM    106  OP2   G A   6      -9.418  -5.860   9.406  1.00  0.00
ATOM    107  O5'   G A   6     -10.029  -5.833  11.773  1.00  0.00
ATOM    108  C5'   G A   6     -10.183  -4.424  11.933  1.00  0.00
ATOM    109  C4'   G A   6      -9.133  -3.835  12.849  1.00  0.00
ATOM    110  O4'   G A   6      -7.849  -4.450  12.555  1.00  0.00
ATOM    111  C3'   G A   6      -8.876  -2.336  12.711  1.00  0.00
ATOM    112  O3'   G A   6      -9.773  -1.510  13.437  1.00  0.00
ATOM    113  C2'   G A   6      -7.425  -2.183  13.155  1.00  0.00
ATOM    114  O2'   G A   6      -7.327  -2.106  14.572  1.00  0.00
ATOM    115  C1'   G A   6      -6.810  -3.500  12.667  1.00  0.00
ATOM    116  N9    G A   6      -6.119  -3.358  11.479  1.00  0.00
ATOM    117  C8    G A   6      -6.447  -4.038  10.331  1.00  0.00
ATOM    118  N7    G A   6      -5.587  -3.865   9.366  1.00  0.00
ATOM    119  C5    G A   6      -4.632  -3.022   9.904  1.00  0.00
ATOM    120  C6    G A   6      -3.453  -2.478   9.333  1.00  0.00
ATOM    121  O6    G A   6      -3.007  -2.646   8.191  1.00  0.00
ATOM    122  N1    G A   6      -2.766  -1.665  10.231  1.00  0.00
ATOM    123  C2    G A   6      -3.167  -1.408  11.520  1.00  0.00
ATOM    124  N2    G A   6      -2.373  -0.600  12.235  1.00  0.00
ATOM    125  N3    G A   6      -4.260  -1.905  12.064  1.00  0.00
ATOM    126  C4    G A   6      -4.943  -2.697  11.211  1.00  0.00
ATOM    127  P     A A   7      -9.985   0.026  12.898  1.00  0.00
ATOM    128  OP1   A A   7     -10.885   0.762  13.817  1.00  0.00
ATOM    129  OP2   A A   7     -10.384  -0.252  11.501  1.00  0.00
ATOM    130  O5'   A A   7      -8.599   0.811  12.759  1.00  0.00
ATOM    131  C5'   A A   7      -8.055   1.462  13.896  1.00  0.00
ATOM    132  C4'   A A   7      -6.771   2.174  13.563  1.00  0.00
ATOM    133  O4'   A A   7      -5.879   1.249  12.884  1.00  0.00
ATOM    134  C3'   A A   7      -6.858   3.329  12.573  1.00  0.00
ATOM    135  O3'   A A   7      -7.413   4.537  13.077  1.00  0.00
ATOM    136  C2'   A A   7      -5.401   3.429  12.141  1.00  0.00
ATOM    137  O2'   A A   7      -4.583   3.873  13.215  1.00  0.00
ATOM    138  C1'   A A   7      -5.110   1.946  11.923  1.00  0.00
ATOM    139  N9    A A   7      -5.479   1.466  10.525  1.00  0.00
ATOM    140  C8    A A   7      -6.518   0.630  10.209  1.00  0.00
ATOM    141  N7    A A   7      -6.550   0.280   8.945  1.00  0.00
ATOM    142  C5    A A   7      -5.459   0.932   8.393  1.00  0.00
ATOM    143  C6    A A   7      -4.942   0.971   7.086  1.00  0.00
ATOM    144  N6    A A   7      -5.481   0.311   6.058  1.00  0.00
ATOM    145  N1    A A   7      -3.839   1.719   6.870  1.00  0.00
ATOM    146  C2    A A   7      -3.299   2.379   7.901  1.00  0.00
ATOM    147  N3    A A   7      -3.693   2.420   9.172  1.00  0.00
ATOM    148  C4    A A   7      -4.791   1.667   9.353  1.00  0.00
ATOM    149  P     U A   8      -8.522   4.596  12.710  1.00  0.00
ATOM    150  OP1   U A   8      -9.031   5.705  13.574  1.00  0.00
ATOM    151  OP2   U A   8      -9.474   3.658  12.024  1.00  0.00
ATOM    152  O5'   U A   8      -7.625   5.249  11.575  1.00  0.00
ATOM    153  C5'   U A   8      -6.795   6.395  11.839  1.00  0.00
ATOM    154  C4'   U A   8      -6.468   7.074  10.539  1.00  0.00
ATOM    155  O4'   U A   8      -5.619   6.191   9.755  1.00  0.00
ATOM    156  C3'   U A   8      -7.685   7.367   9.678  1.00  0.00
ATOM    157  O3'   U A   8      -7.988   8.761   9.497  1.00  0.00
ATOM    158  C2'   U A   8      -7.667   6.312   8.576  1.00  0.00
ATOM    159  O2'   U A   8      -8.194   6.767   7.362  1.00  0.00
ATOM    160  C1'   U A   8      -6.189   5.944   8.487  1.00  0.00
ATOM    161  N1    U A   8      -6.147   5.080   7.829  1.00  0.00
ATOM    162  C2    U A   8      -5.728   4.864   6.530  1.00  0.00
ATOM    163  O2    U A   8      -4.896   5.561   5.976  1.00  0.00
ATOM    164  N3    U A   8      -6.320   3.797   5.898  1.00  0.00
ATOM    165  C4    U A   8      -7.269   2.945   6.423  1.00  0.00
ATOM    166  O4    U A   8      -7.708   2.029   5.732  1.00  0.00
ATOM    167  C5    U A   8      -7.653   3.235   7.776  1.00  0.00
ATOM    168  C6    U A   8      -7.093   4.266   8.414  1.00  0.00
ATOM    169  P     A A   9      -7.168   9.843   8.245  1.00  0.00
ATOM    170  OP1   A A   9      -8.077  10.346   9.301  1.00  0.00
ATOM    171  OP2   A A   9      -7.716   9.028   7.137  1.00  0.00
ATOM    172  O5'   A A   9      -6.408  11.088   7.596  1.00  0.00
ATOM    173  C5'   A A   9      -5.775  12.082   8.408  1.00  0.00
ATOM    174  C4'   A A   9      -4.281  12.099   8.150  1.00  0.00
ATOM    175  O4'   A A   9      -3.736  10.794   8.519  1.00  0.00
ATOM    176  C3'   A A   9      -3.846  12.216   6.698  1.00  0.00
ATOM    177  O3'   A A   9      -3.819  13.513   6.165  1.00  0.00
ATOM    178  C2'   A A   9      -2.436  11.671   6.771  1.00  0.00
ATOM    179  O2'   A A   9      -1.551  12.559   7.432  1.00  0.00
ATOM    180  C1'   A A   9      -2.694  10.429   7.612  1.00  0.00
ATOM    181  N9    A A   9      -3.287   9.306   6.768  1.00  0.00
ATOM    182  C8    A A   9      -4.543   9.200   6.229  1.00  0.00
ATOM    183  N7    A A   9      -4.730   8.101   5.537  1.00  0.00
ATOM    184  C5    A A   9      -3.514   7.441   5.627  1.00  0.00
ATOM    185  C6    A A   9      -3.063   6.215   5.107  1.00  0.00
ATOM    186  N6    A A   9      -3.819   5.404   4.363  1.00  0.00
ATOM    187  N1    A A   9      -1.793   5.848   5.382  1.00  0.00
ATOM    188  C2    A A   9      -1.037   6.661   6.128  1.00  0.00
ATOM    189  N3    A A   9      -1.349   7.834   6.673  1.00  0.00
ATOM    190  C4    A A   9      -2.616   8.171   6.381  1.00  0.00
ATOM    191  P     G A  10      -3.568  13.684   4.645  1.00  0.00
ATOM    192  OP1   G A  10      -3.409  15.170   4.636  1.00  0.00
ATOM    193  OP2   G A  10      -4.652  13.062   3.878  1.00  0.00
ATOM    194  O5'   G A  10      -2.178  12.984   4.271  1.00  0.00
ATOM    195  C5'   G A  10      -0.978  13.350   4.965  1.00  0.00
ATOM    196  C4'   G A  10       0.190  12.578   4.376  1.00  0.00
ATOM    197  O4'   G A  10       0.198  11.253   4.987  1.00  0.00
ATOM    198  C3'   G A  10       0.108  12.303   2.871  1.00  0.00
ATOM    199  O3'   G A  10       0.675  13.334   2.060  1.00  0.00
ATOM    200  C2'   G A  10       0.916  11.026   2.757  1.00  0.00
ATOM    201  O2'   G A  10       2.306  11.277   2.761  1.00  0.00
ATOM    202  C1'   G A  10       0.484  10.269   4.014  1.00  0.00
ATOM    203  N9    G A  10      -0.691   9.401   3.799  1.00  0.00
ATOM    204  C8    G A  10      -2.014   9.677   4.041  1.00  0.00
ATOM    205  N7    G A  10      -2.819   8.724   3.658  1.00  0.00
ATOM    206  C5    G A  10      -1.980   7.758   3.133  1.00  0.00
ATOM    207  C6    G A  10      -2.273   6.494   2.558  1.00  0.00
ATOM    208  O6    G A  10      -3.379   5.964   2.399  1.00  0.00
ATOM    209  N1    G A  10      -1.121   5.829   2.148  1.00  0.00
ATOM    210  C2    G A  10       0.156   6.321   2.275  1.00  0.00
ATOM    211  N2    G A  10       1.141   5.533   1.822  1.00  0.00
ATOM    212  N3    G A  10       0.443   7.493   2.806  1.00  0.00
ATOM    213  C4    G A  10      -0.660   8.157   3.211  1.00  0.00
ATOM    214  P     U A  11       0.080  13.776   0.571  1.00  0.00
ATOM    215  OP1   U A  11       0.676  14.944  -0.124  1.00  0.00
ATOM    216  OP2   U A  11      -1.357  13.803   0.949  1.00  0.00
ATOM    217  O5'   U A  11       0.350  12.478  -0.312  1.00  0.00
ATOM    218  C5'   U A  11       1.672  12.155  -0.726  1.00  0.00
ATOM    219  C4'   U A  11       1.722  10.763  -1.303  1.00  0.00
ATOM    220  O4'   U A  11       1.291   9.807  -0.296  1.00  0.00
ATOM    221  C3'   U A  11       0.799  10.468  -2.474  1.00  0.00
ATOM    222  O3'   U A  11       1.305  10.965  -3.711  1.00  0.00
ATOM    223  C2'   U A  11       0.766   8.946  -2.439  1.00  0.00
ATOM    224  O2'   U A  11       1.942   8.354  -2.957  1.00  0.00
ATOM    225  C1'   U A  11       0.680   8.693  -0.933  1.00  0.00
ATOM    226  N1    U A  11      -0.716   8.594  -0.528  1.00  0.00
ATOM    227  C2    U A  11      -1.351   7.382  -0.722  1.00  0.00
ATOM    228  O2    U A  11      -0.790   6.404  -1.182  1.00  0.00
ATOM    229  N3    U A  11      -2.676   7.356  -0.357  1.00  0.00
ATOM    230  C4    U A  11      -3.411   8.396   0.171  1.00  0.00
ATOM    231  O4    U A  11      -4.595   8.219   0.451  1.00  0.00
ATOM    232  C5    U A  11      -2.681   9.621   0.341  1.00  0.00
ATOM    233  C6    U A  11      -1.393   9.674  -0.006  1.00  0.00
ATOM    234  P     U A  12       0.311  11.262  -4.857  1.00  0.00
ATOM    235  OP1   U A  12       0.967  12.484  -5.362  1.00  0.00
ATOM    236  OP2   U A  12      -1.093  11.328  -4.379  1.00  0.00
ATOM    237  O5'   U A  12       0.270  10.118  -5.971  1.00  0.00
ATOM    238  C5'   U A  12       1.010   8.922  -5.790  1.00  0.00
ATOM    239  C4'   U A  12       0.165   7.695  -6.045  1.00  0.00
ATOM    240  O4'   U A  12      -0.230   7.106  -4.781  1.00  0.00
ATOM    241  C3'   U A  12      -1.156   7.889  -6.784  1.00  0.00
ATOM    242  O3'   U A  12      -1.025   8.037  -8.188  1.00  0.00
ATOM    243  C2'   U A  12      -1.920   6.636  -6.376  1.00  0.00
ATOM    244  O2'   U A  12      -1.456   5.498  -7.090  1.00  0.00
ATOM    245  C1'   U A  12      -1.491   6.490  -4.921  1.00  0.00
ATOM    246  N1    U A  12      -2.404   7.120  -3.981  1.00  0.00
ATOM    247  C2    U A  12      -3.557   6.424  -3.672  1.00  0.00
ATOM    248  O2    U A  12      -3.807   5.319  -4.120  1.00  0.00
ATOM    249  N3    U A  12      -4.413   7.071  -2.814  1.00  0.00
ATOM    250  C4    U A  12      -4.236   8.316  -2.248  1.00  0.00
ATOM    251  O4    U A  12      -5.096   8.766  -1.494  1.00  0.00
ATOM    252  C5    U A  12      -3.015   8.975  -2.619  1.00  0.00
ATOM    253  C6    U A  12      -2.165   8.369  -3.451  1.00  0.00
ATOM    254  P     U A  13      -2.096   8.789  -9.025  1.00  0.00
ATOM    255  OP1   U A  13      -1.491   9.026 -10.359  1.00  0.00
ATOM    256  OP2   U A  13      -2.545   9.923  -8.183  1.00  0.00
ATOM    257  O5'   U A  13      -3.403   7.877  -9.167  1.00  0.00
ATOM    258  C5'   U A  13      -3.317   6.526  -9.591  1.00  0.00
ATOM    259  C4'   U A  13      -4.646   5.829  -9.446  1.00  0.00
ATOM    260  O4'   U A  13      -4.898   5.505  -8.050  1.00  0.00
ATOM    261  C3'   U A  13      -5.869   6.634  -9.865  1.00  0.00
ATOM    262  O3'   U A  13      -6.084   6.663 -11.267  1.00  0.00
ATOM    263  C2'   U A  13      -6.986   5.951  -9.081  1.00  0.00
ATOM    264  O2'   U A  13      -7.380   4.739  -9.707  1.00  0.00
ATOM    265  C1'   U A  13      -6.281   5.605  -7.768  1.00  0.00
ATOM    266  N1    U A  13      -6.497   6.638  -6.678  1.00  0.00
ATOM    267  C2    U A  13      -7.617   6.622  -5.868  1.00  0.00
ATOM    268  O2    U A  13      -8.496   5.785  -5.969  1.00  0.00
ATOM    269  N3    U A  13      -7.672   7.626  -4.932  1.00  0.00
ATOM    270  C4    U A  13      -6.740   8.623  -4.729  1.00  0.00
ATOM    271  O4    U A  13      -6.929   9.456  -3.846  1.00  0.00
ATOM    272  C5    U A  13      -5.607   8.573  -5.609  1.00  0.00
ATOM    273  C6    U A  13      -5.528   7.607  -6.529  1.00  0.00
ATOM    274  P     A A  14      -7.349   7.450 -12.043  1.00  0.00
ATOM    275  OP1   A A  14      -7.286   8.697 -12.839  1.00  0.00
ATOM    276  OP2   A A  14      -8.165   7.385 -10.808  1.00  0.00
ATOM    277  O5'   A A  14      -7.823   6.261 -12.987  1.00  0.00
ATOM    278  C5'   A A  14      -8.318   6.529 -14.274  1.00  0.00
ATOM    279  C4'   A A  14      -7.333   6.064 -15.324  1.00  0.00
ATOM    280  O4'   A A  14      -6.641   4.862 -14.906  1.00  0.00
ATOM    281  C3'   A A  14      -8.013   5.702 -16.627  1.00  0.00
ATOM    282  O3'   A A  14      -8.056   6.880 -17.412  1.00  0.00
ATOM    283  C2'   A A  14      -7.137   4.580 -17.176  1.00  0.00
ATOM    284  O2'   A A  14      -5.992   5.035 -17.863  1.00  0.00
ATOM    285  C1'   A A  14      -6.732   3.862 -15.898  1.00  0.00
ATOM    286  N9    A A  14      -7.669   2.816 -15.451  1.00  0.00
ATOM    287  C8    A A  14      -8.467   2.833 -14.337  1.00  0.00
ATOM    288  N7    A A  14      -9.188   1.748 -14.187  1.00  0.00
ATOM    289  C5    A A  14      -8.842   0.965 -15.277  1.00  0.00
ATOM    290  C6    A A  14      -9.258  -0.311 -15.696  1.00  0.00
ATOM    291  N6    A A  14     -10.152  -1.051 -15.035  1.00  0.00
ATOM    292  N1    A A  14      -8.718  -0.805 -16.830  1.00  0.00
ATOM    293  C2    A A  14      -7.822  -0.063 -17.491  1.00  0.00
ATOM    294  N3    A A  14      -7.351   1.147 -17.196  1.00  0.00
ATOM    295  C4    A A  14      -7.908   1.610 -16.065  1.00  0.00
ATOM    296  P     A A  15      -9.094   7.383 -17.308  1.00  0.00
ATOM    297  OP1   A A  15      -9.062   8.750 -17.878  1.00  0.00
ATOM    298  OP2   A A  15     -10.190   6.969 -16.404  1.00  0.00
ATOM    299  O5'   A A  15      -9.177   6.320 -18.501  1.00  0.00
ATOM    300  C5'   A A  15      -8.278   6.443 -19.595  1.00  0.00
ATOM    301  C4'   A A  15      -8.566   5.460 -20.701  1.00  0.00
ATOM    302  O4'   A A  15      -8.166   4.135 -20.264  1.00  0.00
ATOM    303  C3'   A A  15     -10.031   5.374 -21.127  1.00  0.00
ATOM    304  O3'   A A  15     -10.258   5.852 -22.452  1.00  0.00
ATOM    305  C2'   A A  15     -10.390   3.893 -21.070  1.00  0.00
ATOM    306  O2'   A A  15     -10.727   3.376 -22.336  1.00  0.00
ATOM    307  C1'   A A  15      -9.152   3.168 -20.558  1.00  0.00
ATOM    308  N9    A A  15      -9.384   2.462 -19.386  1.00  0.00
ATOM    309  C8    A A  15      -9.879   2.948 -18.204  1.00  0.00
ATOM    310  N7    A A  15     -10.550   2.061 -17.507  1.00  0.00
ATOM    311  C5    A A  15     -10.491   0.915 -18.284  1.00  0.00
ATOM    312  C6    A A  15     -11.009  -0.379 -18.101  1.00  0.00
ATOM    313  N6    A A  15     -11.717  -0.748 -17.031  1.00  0.00
ATOM    314  N1    A A  15     -10.772  -1.291 -19.068  1.00  0.00
ATOM    315  C2    A A  15     -10.062  -0.920 -20.140  1.00  0.00
ATOM    316  N3    A A  15      -9.523   0.263 -20.424  1.00  0.00
ATOM    317  C4    A A  15      -9.778   1.147 -19.445  1.00  0.00
ATOM    318  P     U A  16     -11.883   6.266 -22.865  1.00  0.00
ATOM    319  OP1   U A  16     -12.239   7.275 -23.893  1.00  0.00
ATOM    320  OP2   U A  16     -12.232   6.512 -21.440  1.00  0.00
ATOM    321  O5'   U A  16     -12.486   4.847 -23.267  1.00  0.00
ATOM    322  C5'   U A  16     -12.633   4.460 -24.646  1.00  0.00
ATOM    323  C4'   U A  16     -13.623   3.327 -24.760  1.00  0.00
ATOM    324  O4'   U A  16     -13.059   2.119 -24.179  1.00  0.00
ATOM    325  C3'   U A  16     -14.898   3.542 -23.965  1.00  0.00
ATOM    326  O3'   U A  16     -15.827   4.375 -24.631  1.00  0.00
ATOM    327  C2'   U A  16     -15.396   2.124 -23.765  1.00  0.00
ATOM    328  O2'   U A  16     -16.006   1.598 -24.930  1.00  0.00
ATOM    329  C1'   U A  16     -14.078   1.400 -23.491  1.00  0.00
ATOM    330  N1    U A  16     -13.770   1.365 -22.041  1.00  0.00
ATOM    331  C2    U A  16     -14.376   0.365 -21.303  1.00  0.00
ATOM    332  O2    U A  16     -15.115  -0.469 -21.796  1.00  0.00
ATOM    333  N3    U A  16     -14.086   0.377 -19.960  1.00  0.00
ATOM    334  C4    U A  16     -13.270   1.268 -19.295  1.00  0.00
ATOM    335  O4    U A  16     -13.105   1.149 -18.084  1.00  0.00
ATOM    336  C5    U A  16     -12.679   2.276 -20.129  1.00  0.00
ATOM    337  C6    U A  16     -12.943   2.288 -21.438  1.00  0.00
ATOM    338  P     G A  17     -16.736   5.303 -23.790  1.00  0.00
ATOM    339  OP1   G A  17     -17.366   6.174 -24.824  1.00  0.00
ATOM    340  OP2   G A  17     -15.844   5.928 -22.753  1.00  0.00
ATOM    341  O5'   G A  17     -17.900   4.502 -23.033  1.00  0.00
ATOM    342  C5'   G A  17     -18.972   3.870 -23.795  1.00  0.00
ATOM    343  C4'   G A  17     -19.892   3.038 -22.906  1.00  0.00
ATOM    344  O4'   G A  17     -19.152   1.925 -22.332  1.00  0.00
ATOM    345  C3'   G A  17     -20.575   3.677 -21.700  1.00  0.00
ATOM    346  O3'   G A  17     -21.750   4.412 -22.001  1.00  0.00
ATOM    347  C2'   G A  17     -20.943   2.463 -20.863  1.00  0.00
ATOM    348  O2'   G A  17     -22.113   1.810 -21.346  1.00  0.00
ATOM    349  C1'   G A  17     -19.718   1.575 -21.073  1.00  0.00
ATOM    350  N9    G A  17     -18.744   1.841 -19.993  1.00  0.00
ATOM    351  C8    G A  17     -17.618   2.624 -19.921  1.00  0.00
ATOM    352  N7    G A  17     -17.062   2.619 -18.741  1.00  0.00
ATOM    353  C5    G A  17     -17.863   1.782 -17.987  1.00  0.00
ATOM    354  C6    G A  17     -17.766   1.387 -16.628  1.00  0.00
ATOM    355  O6    G A  17     -16.912   1.716 -15.794  1.00  0.00
ATOM    356  N1    G A  17     -18.793   0.522 -16.262  1.00  0.00
ATOM    357  C2    G A  17     -19.792   0.091 -17.102  1.00  0.00
ATOM    358  N2    G A  17     -20.694  -0.743 -16.567  1.00  0.00
ATOM    359  N3    G A  17     -19.896   0.450 -18.366  1.00  0.00
ATOM    360  C4    G A  17     -18.910   1.290 -18.743  1.00  0.00
ATOM    361  P     G A  18     -22.243   5.620 -20.992  1.00  0.00
ATOM    362  OP1   G A  18     -23.050   6.571 -21.776  1.00  0.00
ATOM    363  OP2   G A  18     -20.896   6.051 -20.425  1.00  0.00
ATOM    364  O5'   G A  18     -23.033   4.939 -19.756  1.00  0.00
ATOM    365  C5'   G A  18     -24.412   4.500 -19.889  1.00  0.00
ATOM    366  C4'   G A  18     -24.884   3.813 -18.598  1.00  0.00
ATOM    367  O4'   G A  18     -24.102   2.621 -18.335  1.00  0.00
ATOM    368  C3'   G A  18     -24.804   4.603 -17.292  1.00  0.00
ATOM    369  O3'   G A  18     -25.965   5.418 -17.220  1.00  0.00
ATOM    370  C2'   G A  18     -24.884   3.507 -16.265  1.00  0.00
ATOM    371  O2'   G A  18     -26.255   3.067 -16.159  1.00  0.00
ATOM    372  C1'   G A  18     -23.957   2.444 -16.908  1.00  0.00
ATOM    373  N9    G A  18     -22.485   2.738 -16.585  1.00  0.00
ATOM    374  C8    G A  18     -21.507   3.392 -17.296  1.00  0.00
ATOM    375  N7    G A  18     -20.412   3.582 -16.612  1.00  0.00
ATOM    376  C5    G A  18     -20.678   3.021 -15.377  1.00  0.00
ATOM    377  C6    G A  18     -19.869   2.922 -14.215  1.00  0.00
ATOM    378  O6    G A  18     -18.713   3.328 -14.050  1.00  0.00
ATOM    379  N1    G A  18     -20.530   2.274 -13.175  1.00  0.00
ATOM    380  C2    G A  18     -21.812   1.782 -13.245  1.00  0.00
ATOM    381  N2    G A  18     -22.278   1.187 -12.139  1.00  0.00
ATOM    382  N3    G A  18     -22.575   1.867 -14.317  1.00  0.00
ATOM    383  C4    G A  18     -21.954   2.493 -15.340  1.00  0.00
ATOM    384  P     U A  19     -25.858   6.944 -16.544  1.00  0.00
ATOM    385  OP1   U A  19     -27.063   7.787 -16.711  1.00  0.00
ATOM    386  OP2   U A  19     -24.541   7.411 -17.042  1.00  0.00
ATOM    387  O5'   U A  19     -25.609   6.638 -14.991  1.00  0.00
ATOM    388  C5'   U A  19     -26.569   5.949 -14.203  1.00  0.00
ATOM    389  C4'   U A  19     -26.045   5.657 -12.818  1.00  0.00
ATOM    390  O4'   U A  19     -24.994   4.661 -12.890  1.00  0.00
ATOM    391  C3'   U A  19     -25.411   6.833 -12.090  1.00  0.00
ATOM    392  O3'   U A  19     -26.375   7.667 -11.471  1.00  0.00
ATOM    393  C2'   U A  19     -24.420   6.170 -11.136  1.00  0.00
ATOM    394  O2'   U A  19     -25.024   5.746  -9.927  1.00  0.00
ATOM    395  C1'   U A  19     -24.000   4.933 -11.928  1.00  0.00
ATOM    396  N1    U A  19     -22.685   5.082 -12.608  1.00  0.00
ATOM    397  C2    U A  19     -21.566   4.547 -12.001  1.00  0.00
ATOM    398  O2    U A  19     -21.619   3.858 -10.997  1.00  0.00
ATOM    399  N3    U A  19     -20.373   4.849 -12.612  1.00  0.00
ATOM    400  C4    U A  19     -20.192   5.616 -13.744  1.00  0.00
ATOM    401  O4    U A  19     -19.056   5.798 -14.176  1.00  0.00
ATOM    402  C5    U A  19     -21.402   6.137 -14.315  1.00  0.00
ATOM    403  C6    U A  19     -22.575   5.858 -13.741  1.00  0.00
ATOM    404  P     C A  20     -26.007   8.830 -10.420  1.00  0.00
ATOM    405  OP1   C A  20     -27.036   9.894 -10.385  1.00  0.00
ATOM    406  OP2   C A  20     -24.574   9.201 -10.474  1.00  0.00
ATOM    407  O5'   C A  20     -26.123   7.848  -9.153  1.00  0.00
ATOM    408  C5'   C A  20     -25.642   8.188  -7.853  1.00  0.00
ATOM    409  C4'   C A  20     -25.007   7.008  -7.152  1.00  0.00
ATOM    410  O4'   C A  20     -24.205   6.263  -8.109  1.00  0.00
ATOM    411  C3'   C A  20     -24.037   7.334  -6.018  1.00  0.00
ATOM    412  O3'   C A  20     -24.653   7.573  -4.761  1.00  0.00
ATOM    413  C2'   C A  20     -23.091   6.138  -6.006  1.00  0.00
ATOM    414  O2'   C A  20     -23.643   5.054  -5.271  1.00  0.00
ATOM    415  C1'   C A  20     -23.031   5.774  -7.494  1.00  0.00
ATOM    416  N1    C A  20     -21.830   6.491  -8.202  1.00  0.00
ATOM    417  C2    C A  20     -20.528   6.030  -7.975  1.00  0.00
ATOM    418  O2    C A  20     -20.351   5.127  -7.139  1.00  0.00
ATOM    419  N3    C A  20     -19.504   6.579  -8.670  1.00  0.00
ATOM    420  C4    C A  20     -19.742   7.546  -9.557  1.00  0.00
ATOM    421  N4    C A  20     -18.701   8.057 -10.218  1.00  0.00
ATOM    422  C5    C A  20     -21.054   8.027  -9.801  1.00  0.00
ATOM    423  C6    C A  20     -22.063   7.482  -9.113  1.00  0.00
ATOM    424  P     A A  21     -23.824   8.182  -4.149  1.00  0.00
ATOM    425  OP1   A A  21     -24.080   8.066  -2.694  1.00  0.00
ATOM    426  OP2   A A  21     -23.911   9.496  -4.821  1.00  0.00
ATOM    427  O5'   A A  21     -22.399   7.537  -4.462  1.00  0.00
ATOM    428  C5'   A A  21     -21.290   7.771  -3.624  1.00  0.00
ATOM    429  C4'   A A  21     -20.422   6.538  -3.590  1.00  0.00
ATOM    430  O4'   A A  21     -19.945   6.230  -4.917  1.00  0.00
ATOM    431  C3'   A A  21     -19.169   6.721  -2.766  1.00  0.00
ATOM    432  O3'   A A  21     -19.481   6.505  -1.392  1.00  0.00
ATOM    433  C2'   A A  21     -18.239   5.680  -3.365  1.00  0.00
ATOM    434  O2'   A A  21     -18.461   4.399  -2.830  1.00  0.00
ATOM    435  C1'   A A  21     -18.625   5.736  -4.838  1.00  0.00
ATOM    436  N9    A A  21     -17.940   6.391  -5.592  1.00  0.00
ATOM    437  C8    A A  21     -18.360   7.513  -6.258  1.00  0.00
ATOM    438  N7    A A  21     -17.388   8.187  -6.825  1.00  0.00
ATOM    439  C5    A A  21     -16.251   7.459  -6.509  1.00  0.00
ATOM    440  C6    A A  21     -14.892   7.648  -6.815  1.00  0.00
ATOM    441  N6    A A  21     -14.432   8.670  -7.539  1.00  0.00
ATOM    442  N1    A A  21     -14.012   6.738  -6.345  1.00  0.00
ATOM    443  C2    A A  21     -14.475   5.713  -5.620  1.00  0.00
ATOM    444  N3    A A  21     -15.726   5.429  -5.268  1.00  0.00
ATOM    445  C4    A A  21     -16.576   6.352  -5.749  1.00  0.00
ATOM    446  P     G A  22     -19.225   7.659   0.022  1.00  0.00
ATOM    447  OP1   G A  22     -19.941   8.192   1.204  1.00  0.00
ATOM    448  OP2   G A  22     -18.086   8.386  -0.586  1.00  0.00
ATOM    449  O5'   G A  22     -18.608   6.233   0.397  1.00  0.00
ATOM    450  C5'   G A  22     -17.204   6.075   0.541  1.00  0.00
ATOM    451  C4'   G A  22     -16.765   4.755  -0.032  1.00  0.00
ATOM    452  O4'   G A  22     -16.529   4.970  -1.445  1.00  0.00
ATOM    453  C3'   G A  22     -15.475   4.196   0.561  1.00  0.00
ATOM    454  O3'   G A  22     -15.663   2.954   1.232  1.00  0.00
ATOM    455  C2'   G A  22     -14.513   4.017  -0.610  1.00  0.00
ATOM    456  O2'   G A  22     -14.154   2.674  -0.855  1.00  0.00
ATOM    457  C1'   G A  22     -15.223   4.596  -1.825  1.00  0.00
ATOM    458  N9    G A  22     -14.352   5.840  -2.201  1.00  0.00
ATOM    459  C8    G A  22     -14.402   7.163  -1.835  1.00  0.00
ATOM    460  N7    G A  22     -13.370   7.850  -2.243  1.00  0.00
ATOM    461  C5    G A  22     -12.591   6.930  -2.920  1.00  0.00
ATOM    462  C6    G A  22     -11.346   7.084  -3.583  1.00  0.00
ATOM    463  O6    G A  22     -10.664   8.109  -3.704  1.00  0.00
ATOM    464  N1    G A  22     -10.902   5.888  -4.140  1.00  0.00
ATOM    465  C2    G A  22     -11.574   4.692  -4.068  1.00  0.00
ATOM    466  N2    G A  22     -10.988   3.647  -4.669  1.00  0.00
ATOM    467  N3    G A  22     -12.731   4.533  -3.456  1.00  0.00
ATOM    468  C4    G A  22     -13.181   5.681  -2.906  1.00  0.00
ATOM    469  P     A A  23     -14.388   2.422   2.257  1.00  0.00
ATOM    470  OP1   A A  23     -14.740   1.217   3.057  1.00  0.00
ATOM    471  OP2   A A  23     -13.716   3.568   2.917  1.00  0.00
ATOM    472  O5'   A A  23     -13.468   1.962   1.039  1.00  0.00
ATOM    473  C5'   A A  23     -13.907   0.971   0.117  1.00  0.00
ATOM    474  C4'   A A  23     -12.916   0.850  -1.015  1.00  0.00
ATOM    475  O4'   A A  23     -12.781   2.145  -1.651  1.00  0.00
ATOM    476  C3'   A A  23     -11.498   0.468  -0.621  1.00  0.00
ATOM    477  O3'   A A  23     -11.381  -0.953  -0.597  1.00  0.00
ATOM    478  C2'   A A  23     -10.668   1.045  -1.765  1.00  0.00
ATOM    479  O2'   A A  23     -10.595   0.182  -2.874  1.00  0.00
ATOM    480  C1'   A A  23     -11.472   2.291  -2.155  1.00  0.00
ATOM    481  N9    A A  23     -10.914   3.493  -1.681  1.00  0.00
ATOM    482  C8    A A  23     -11.474   4.356  -0.775  1.00  0.00
ATOM    483  N7    A A  23     -10.750   5.426  -0.547  1.00  0.00
ATOM    484  C5    A A  23      -9.638   5.253  -1.356  1.00  0.00
ATOM    485  C6    A A  23      -8.494   6.040  -1.572  1.00  0.00
ATOM    486  N6    A A  23      -8.275   7.209  -0.964  1.00  0.00
ATOM    487  N1    A A  23      -7.572   5.580  -2.445  1.00  0.00
ATOM    488  C2    A A  23      -7.793   4.409  -3.054  1.00  0.00
ATOM    489  N3    A A  23      -8.828   3.581  -2.934  1.00  0.00
ATOM    490  C4    A A  23      -9.725   4.066  -2.059  1.00  0.00
ATOM    491  P     A A  24     -10.467  -1.854   0.721  1.00  0.00
ATOM    492  OP1   A A  24     -10.681  -3.320   0.611  1.00  0.00
ATOM    493  OP2   A A  24     -10.521  -1.200   2.052  1.00  0.00
ATOM    494  O5'   A A  24      -9.072  -1.492   0.041  1.00  0.00
ATOM    495  C5'   A A  24      -8.692  -2.073  -1.218  1.00  0.00
ATOM    496  C4'   A A  24      -7.333  -1.566  -1.648  1.00  0.00
ATOM    497  O4'   A A  24      -7.413  -0.165  -2.011  1.00  0.00
ATOM    498  C3'   A A  24      -6.217  -1.633  -0.614  1.00  0.00
ATOM    499  O3'   A A  24      -5.629  -2.935  -0.579  1.00  0.00
ATOM    500  C2'   A A  24      -5.232  -0.569  -1.102  1.00  0.00
ATOM    501  O2'   A A  24      -4.301  -1.055  -2.047  1.00  0.00
ATOM    502  C1'   A A  24      -6.157   0.448  -1.781  1.00  0.00
ATOM    503  N9    A A  24      -6.358   1.697  -1.050  1.00  0.00
ATOM    504  C8    A A  24      -7.195   1.943   0.007  1.00  0.00
ATOM    505  N7    A A  24      -6.995   3.106   0.581  1.00  0.00
ATOM    506  C5    A A  24      -5.954   3.660  -0.147  1.00  0.00
ATOM    507  C6    A A  24      -5.273   4.886  -0.041  1.00  0.00
ATOM    508  N6    A A  24      -5.554   5.810   0.880  1.00  0.00
ATOM    509  N1    A A  24      -4.282   5.131  -0.925  1.00  0.00
ATOM    510  C2    A A  24      -4.003   4.204  -1.849  1.00  0.00
ATOM    511  N3    A A  24      -4.572   3.018  -2.049  1.00  0.00
ATOM    512  C4    A A  24      -5.551   2.804  -1.154  1.00  0.00
ATOM    513  P     U A  25      -4.623  -3.463   0.722  1.00  0.00
ATOM    514  OP1   U A  25      -4.292  -4.891   0.547  1.00  0.00
ATOM    515  OP2   U A  25      -5.477  -3.037   1.855  1.00  0.00
ATOM    516  O5'   U A  25      -3.266  -2.635   0.803  1.00  0.00
ATOM    517  C5'   U A  25      -2.257  -2.787  -0.209  1.00  0.00
ATOM    518  C4'   U A  25      -1.349  -1.588  -0.213  1.00  0.00
ATOM    519  O4'   U A  25      -2.151  -0.390  -0.387  1.00  0.00
ATOM    520  C3'   U A  25      -0.585  -1.327   1.074  1.00  0.00
ATOM    521  O3'   U A  25       0.589  -2.138   1.107  1.00  0.00
ATOM    522  C2'   U A  25      -0.252   0.154   0.937  1.00  0.00
ATOM    523  O2'   U A  25       0.818   0.358   0.032  1.00  0.00
ATOM    524  C1'   U A  25      -1.528   0.693   0.279  1.00  0.00
ATOM    525  N1    U A  25      -2.534   1.350   1.066  1.00  0.00
ATOM    526  C2    U A  25      -2.229   2.564   1.650  1.00  0.00
ATOM    527  O2    U A  25      -1.141   3.101   1.536  1.00  0.00
ATOM    528  N3    U A  25      -3.246   3.131   2.379  1.00  0.00
ATOM    529  C4    U A  25      -4.511   2.617   2.577  1.00  0.00
ATOM    530  O4    U A  25      -5.319   3.245   3.257  1.00  0.00
ATOM    531  C5    U A  25      -4.751   1.353   1.939  1.00  0.00
ATOM    532  C6    U A  25      -3.778   0.780   1.225  1.00  0.00
ATOM    533  P     G A  26       1.340  -2.835   2.520  1.00  0.00
ATOM    534  OP1   G A  26       1.135  -3.035   3.972  1.00  0.00
ATOM    535  OP2   G A  26       1.194  -1.486   1.928  1.00  0.00
ATOM    536  O5'   G A  26       2.783  -3.412   2.154  1.00  0.00
ATOM    537  C5'   G A  26       3.055  -4.773   2.422  1.00  0.00
ATOM    538  C4'   G A  26       3.994  -5.343   1.379  1.00  0.00
ATOM    539  O4'   G A  26       3.593  -4.917   0.056  1.00  0.00
ATOM    540  C3'   G A  26       5.426  -4.856   1.459  1.00  0.00
ATOM    541  O3'   G A  26       6.100  -5.515   2.511  1.00  0.00
ATOM    542  C2'   G A  26       5.920  -5.337   0.105  1.00  0.00
ATOM    543  O2'   G A  26       6.134  -6.733   0.098  1.00  0.00
ATOM    544  C1'   G A  26       4.730  -4.981  -0.782  1.00  0.00
ATOM    545  N9    G A  26       4.907  -3.699  -1.471  1.00  0.00
ATOM    546  C8    G A  26       4.065  -2.614  -1.422  1.00  0.00
ATOM    547  N7    G A  26       4.486  -1.603  -2.132  1.00  0.00
ATOM    548  C5    G A  26       5.674  -2.043  -2.685  1.00  0.00
ATOM    549  C6    G A  26       6.590  -1.386  -3.547  1.00  0.00
ATOM    550  O6    G A  26       6.522  -0.240  -4.007  1.00  0.00
ATOM    551  N1    G A  26       7.674  -2.198  -3.870  1.00  0.00
ATOM    552  C2    G A  26       7.854  -3.483  -3.418  1.00  0.00
ATOM    553  N2    G A  26       8.961  -4.109  -3.839  1.00  0.00
ATOM    554  N3    G A  26       7.012  -4.106  -2.616  1.00  0.00
ATOM    555  C4    G A  26       5.952  -3.337  -2.289  1.00  0.00
ATOM    556  P     G A  27       6.967  -4.687   3.555  1.00  0.00
ATOM    557  OP1   G A  27       7.303  -5.694   4.599  1.00  0.00
ATOM    558  OP2   G A  27       6.519  -3.315   3.941  1.00  0.00
ATOM    559  O5'   G A  27       8.241  -4.623   2.650  1.00  0.00
ATOM    560  C5'   G A  27       8.863  -5.813   2.551  1.00  0.00
ATOM    561  C4'   G A  27       9.971  -5.555   1.590  1.00  0.00
ATOM    562  O4'   G A  27       9.405  -5.051   0.349  1.00  0.00
ATOM    563  C3'   G A  27      10.933  -4.457   2.013  1.00  0.00
ATOM    564  O3'   G A  27      11.889  -4.886   2.935  1.00  0.00
ATOM    565  C2'   G A  27      11.568  -4.155   0.664  1.00  0.00
ATOM    566  O2'   G A  27      12.472  -5.125   0.165  1.00  0.00
ATOM    567  C1'   G A  27      10.334  -4.141  -0.217  1.00  0.00
ATOM    568  N9    G A  27       9.696  -2.813  -0.314  1.00  0.00
ATOM    569  C8    G A  27       8.454  -2.481   0.169  1.00  0.00
ATOM    570  N7    G A  27       8.124  -1.240  -0.066  1.00  0.00
ATOM    571  C5    G A  27       9.210  -0.720  -0.747  1.00  0.00
ATOM    572  C6    G A  27       9.438   0.580  -1.265  1.00  0.00
ATOM    573  O6    G A  27       8.690   1.565  -1.219  1.00  0.00
ATOM    574  N1    G A  27      10.679   0.683  -1.887  1.00  0.00
ATOM    575  C2    G A  27      11.589  -0.342  -1.996  1.00  0.00
ATOM    576  N2    G A  27      12.732  -0.052  -2.632  1.00  0.00
ATOM    577  N3    G A  27      11.391  -1.555  -1.520  1.00  0.00
ATOM    578  C4    G A  27      10.192  -1.678  -0.911  1.00  0.00
ATOM    579  P     G A  28      12.504  -3.967   4.182  1.00  0.00
ATOM    580  OP1   G A  28      13.427  -4.745   5.054  1.00  0.00
ATOM    581  OP2   G A  28      11.473  -3.090   4.799  1.00  0.00
ATOM    582  O5'   G A  28      13.320  -3.094   3.123  1.00  0.00
ATOM    583  C5'   G A  28      14.575  -3.541   2.615  1.00  0.00
ATOM    584  C4'   G A  28      15.337  -2.392   1.974  1.00  0.00
ATOM    585  O4'   G A  28      14.567  -1.879   0.844  1.00  0.00
ATOM    586  C3'   G A  28      15.597  -1.161   2.831  1.00  0.00
ATOM    587  O3'   G A  28      16.719  -1.235   3.711  1.00  0.00
ATOM    588  C2'   G A  28      15.806  -0.091   1.774  1.00  0.00
ATOM    589  O2'   G A  28      17.108  -0.232   1.242  1.00  0.00
ATOM    590  C1'   G A  28      14.765  -0.481   0.724  1.00  0.00
ATOM    591  N9    G A  28      13.477   0.203   0.875  1.00  0.00
ATOM    592  C8    G A  28      12.353  -0.190   1.560  1.00  0.00
ATOM    593  N7    G A  28      11.440   0.740   1.630  1.00  0.00
ATOM    594  C5    G A  28      11.990   1.811   0.950  1.00  0.00
ATOM    595  C6    G A  28      11.470   3.106   0.693  1.00  0.00
ATOM    596  O6    G A  28      10.375   3.573   1.031  1.00  0.00
ATOM    597  N1    G A  28      12.361   3.889  -0.035  1.00  0.00
ATOM    598  C2    G A  28      13.600   3.476  -0.463  1.00  0.00
ATOM    599  N2    G A  28      14.317   4.373  -1.154  1.00  0.00
ATOM    600  N3    G A  28      14.097   2.277  -0.231  1.00  0.00
ATOM    601  C4    G A  28      13.249   1.499   0.475  1.00  0.00
ATOM    602  P     C A  29      16.737  -0.342   5.032  1.00  0.00
ATOM    603  OP1   C A  29      17.815  -0.940   5.857  1.00  0.00
ATOM    604  OP2   C A  29      15.371  -0.216   5.593  1.00  0.00
ATOM    605  O5'   C A  29      17.194   1.111   4.559  1.00  0.00
ATOM    606  C5'   C A  29      18.490   1.310   3.976  1.00  0.00
ATOM    607  C4'   C A  29      18.609   2.695   3.380  1.00  0.00
ATOM    608  O4'   C A  29      17.556   2.897   2.397  1.00  0.00
ATOM    609  C3'   C A  29      18.443   3.899   4.297  1.00  0.00
ATOM    610  O3'   C A  29      19.603   4.190   5.077  1.00  0.00
ATOM    611  C2'   C A  29      18.201   5.000   3.277  1.00  0.00
ATOM    612  O2'   C A  29      19.400   5.355   2.614  1.00  0.00
ATOM    613  C1'   C A  29      17.276   4.287   2.288  1.00  0.00
ATOM    614  N1    C A  29      15.860   4.486   2.638  1.00  0.00
ATOM    615  C2    C A  29      15.188   5.649   2.247  1.00  0.00
ATOM    616  O2    C A  29      15.805   6.503   1.586  1.00  0.00
ATOM    617  N3    C A  29      13.890   5.812   2.599  1.00  0.00
ATOM    618  C4    C A  29      13.269   4.869   3.309  1.00  0.00
ATOM    619  N4    C A  29      11.990   5.073   3.633  1.00  0.00
ATOM    620  C5    C A  29      13.932   3.683   3.715  1.00  0.00
ATOM    621  C6    C A  29      15.214   3.527   3.366  1.00  0.00
ATOM    622  P     G A  30      19.549   5.394   6.616  1.00  0.00
ATOM    623  OP1   G A  30      20.777   5.868   7.292  1.00  0.00
ATOM    624  OP2   G A  30      18.321   5.164   7.406  1.00  0.00
ATOM    625  O5'   G A  30      19.103   6.464   5.511  1.00  0.00
ATOM    626  C5'   G A  30      20.031   6.957   4.553  1.00  0.00
ATOM    627  C4'   G A  30      19.542   8.238   3.927  1.00  0.00
ATOM    628  O4'   G A  30      18.297   7.985   3.229  1.00  0.00
ATOM    629  C3'   G A  30      19.208   9.351   4.907  1.00  0.00
ATOM    630  O3'   G A  30      20.343  10.102   5.286  1.00  0.00
ATOM    631  C2'   G A  30      18.156  10.164   4.166  1.00  0.00
ATOM    632  O2'   G A  30      18.778  11.018   3.220  1.00  0.00
ATOM    633  C1'   G A  30      17.410   9.067   3.406  1.00  0.00
ATOM    634  N9    G A  30      16.300   8.626   4.271  1.00  0.00
ATOM    635  C8    G A  30      16.232   7.478   5.023  1.00  0.00
ATOM    636  N7    G A  30      15.109   7.355   5.676  1.00  0.00
ATOM    637  C5    G A  30      14.390   8.487   5.338  1.00  0.00
ATOM    638  C6    G A  30      13.098   8.913   5.738  1.00  0.00
ATOM    639  O6    G A  30      12.306   8.346   6.501  1.00  0.00
ATOM    640  N1    G A  30      12.748  10.129   5.157  1.00  0.00
ATOM    641  C2    G A  30      13.545  10.846   4.297  1.00  0.00
ATOM    642  N2    G A  30      13.035  11.997   3.839  1.00  0.00
ATOM    643  N3    G A  30      14.748  10.463   3.917  1.00  0.00
ATOM    644  C4    G A  30      15.109   9.285   4.469  1.00  0.00
ATOM    645  P     C A  31      20.460  10.224   6.612  1.00  0.00
ATOM    646  OP1   C A  31      21.881  10.637   6.733  1.00  0.00
ATOM    647  OP2   C A  31      19.900   9.214   7.539  1.00  0.00
ATOM    648  O5'   C A  31      19.554  11.524   6.705  1.00  0.00
ATOM    649  C5'   C A  31      19.894  12.702   5.973  1.00  0.00
ATOM    650  C4'   C A  31      18.871  13.768   6.221  1.00  0.00
ATOM    651  O4'   C A  31      17.586  13.317   5.724  1.00  0.00
ATOM    652  C3'   C A  31      18.578  14.083   7.677  1.00  0.00
ATOM    653  O3'   C A  31      19.558  14.927   8.266  1.00  0.00
ATOM    654  C2'   C A  31      17.229  14.768   7.563  1.00  0.00
ATOM    655  O2'   C A  31      17.367  16.073   7.041  1.00  0.00
ATOM    656  C1'   C A  31      16.555  13.895   6.504  1.00  0.00
ATOM    657  N1    C A  31      15.695  12.819   7.115  1.00  0.00
ATOM    658  C2    C A  31      14.452  13.143   7.672  1.00  0.00
ATOM    659  O2    C A  31      14.095  14.334   7.683  1.00  0.00
ATOM    660  N3    C A  31      13.679  12.154   8.180  1.00  0.00
ATOM    661  C4    C A  31      14.104  10.891   8.147  1.00  0.00
ATOM    662  N4    C A  31      13.308   9.950   8.659  1.00  0.00
ATOM    663  C5    C A  31      15.360  10.542   7.588  1.00  0.00
ATOM    664  C6    C A  31      16.121  11.521   7.087  1.00  0.00
ATOM    665  P     U A  32      19.757  14.891   9.885  1.00  0.00
ATOM    666  OP1   U A  32      21.002  15.625  10.256  1.00  0.00
ATOM    667  OP2   U A  32      19.619  13.444  10.226  1.00  0.00
ATOM    668  O5'   U A  32      18.520  15.669  10.527  1.00  0.00
ATOM    669  C5'   U A  32      18.182  16.980  10.089  1.00  0.00
ATOM    670  C4'   U A  32      16.845  17.378  10.647  1.00  0.00
ATOM    671  O4'   U A  32      15.840  16.435  10.199  1.00  0.00
ATOM    672  C3'   U A  32      16.748  17.323  12.159  1.00  0.00
ATOM    673  O3'   U A  32      17.283  18.526  12.716  1.00  0.00
ATOM    674  C2'   U A  32      15.245  17.178  12.382  1.00  0.00
ATOM    675  O2'   U A  32      14.533  18.400  12.298  1.00  0.00
ATOM    676  C1'   U A  32      14.852  16.279  11.207  1.00  0.00
ATOM    677  N1    U A  32      14.821  14.881  11.490  1.00  0.00
ATOM    678  C2    U A  32      13.681  14.362  12.075  1.00  0.00
ATOM    679  O2    U A  32      12.721  15.047  12.381  1.00  0.00
ATOM    680  N3    U A  32      13.705  13.006  12.291  1.00  0.00
ATOM    681  C4    U A  32      14.731  12.135  11.988  1.00  0.00
ATOM    682  O4    U A  32      14.605  10.940  12.241  1.00  0.00
ATOM    683  C5    U A  32      15.880  12.750  11.385  1.00  0.00
ATOM    684  C6    U A  32      15.884  14.067  11.163  1.00  0.00
ATOM    685  P     U A  33      17.664  18.614  14.408  1.00  0.00
ATOM    686  OP1   U A  33      18.313  19.919  14.191  1.00  0.00
ATOM    687  OP2   U A  33      18.474  17.373  14.527  1.00  0.00
ATOM    688  O5'   U A  33      16.762  18.717  15.727  1.00  0.00
ATOM    689  C5'   U A  33      15.596  19.532  15.767  1.00  0.00
ATOM    690  C4'   U A  33      14.730  19.137  16.956  1.00  0.00
ATOM    691  O4'   U A  33      13.807  18.082  16.553  1.00  0.00
ATOM    692  C3'   U A  33      15.487  18.560  18.144  1.00  0.00
ATOM    693  O3'   U A  33      15.991  19.564  19.045  1.00  0.00
ATOM    694  C2'   U A  33      14.440  17.672  18.806  1.00  0.00
ATOM    695  O2'   U A  33      13.547  18.350  19.667  1.00  0.00
ATOM    696  C1'   U A  33      13.706  17.106  17.589  1.00  0.00
ATOM    697  N1    U A  33      14.259  15.721  17.194  1.00  0.00
ATOM    698  C2    U A  33      13.652  14.634  17.794  1.00  0.00
ATOM    699  O2    U A  33      12.752  14.742  18.607  1.00  0.00
ATOM    700  N3    U A  33      14.140  13.409  17.407  1.00  0.00
ATOM    701  C4    U A  33      15.152  13.168  16.500  1.00  0.00
ATOM    702  O4    U A  33      15.480  12.010  16.254  1.00  0.00
ATOM    703  C5    U A  33      15.732  14.347  15.922  1.00  0.00
ATOM    704  C6    U A  33      15.276  15.550  16.280  1.00  0.00
ATOM    705  P     G A  34      17.168  19.195  20.540  1.00  0.00
ATOM    706  OP1   G A  34      17.197  20.681  20.636  1.00  0.00
ATOM    707  OP2   G A  34      18.441  18.457  20.352  1.00  0.00
ATOM    708  O5'   G A  34      16.507  18.616  21.864  1.00  0.00
ATOM    709  C5'   G A  34      15.961  17.298  21.868  1.00  0.00
ATOM    710  C4'   G A  34      16.666  16.423  22.883  1.00  0.00
ATOM    711  O4'   G A  34      16.272  16.839  24.216  1.00  0.00
ATOM    712  C3'   G A  34      16.293  14.944  22.804  1.00  0.00
ATOM    713  O3'   G A  34      17.123  14.252  21.859  1.00  0.00
ATOM    714  C2'   G A  34      16.502  14.465  24.238  1.00  0.00
ATOM    715  O2'   G A  34      17.841  14.136  24.563  1.00  0.00
ATOM    716  C1'   G A  34      16.080  15.701  25.030  1.00  0.00
ATOM    717  N9    G A  34      14.699  15.717  25.394  1.00  0.00
ATOM    718  C8    G A  34      13.752  16.653  25.056  1.00  0.00
ATOM    719  N7    G A  34      12.569  16.388  25.540  1.00  0.00
ATOM    720  C5    G A  34      12.742  15.209  26.241  1.00  0.00
ATOM    721  C6    G A  34      11.815  14.430  26.980  1.00  0.00
ATOM    722  O6    G A  34      10.610  14.643  27.164  1.00  0.00
ATOM    723  N1    G A  34      12.410  13.301  27.535  1.00  0.00
ATOM    724  C2    G A  34      13.735  12.964  27.397  1.00  0.00
ATOM    725  N2    G A  34      14.126  11.837  28.007  1.00  0.00
ATOM    726  N3    G A  34      14.608  13.677  26.713  1.00  0.00
ATOM    727  C4    G A  34      14.053  14.778  26.164  1.00  0.00
ATOM    728  P     U A  35      16.504  13.340  20.498  1.00  0.00
ATOM    729  OP1   U A  35      17.990  13.249  20.349  1.00  0.00
ATOM    730  OP2   U A  35      15.628  13.832  19.416  1.00  0.00
ATOM    731  O5'   U A  35      15.983  11.927  20.986  1.00  0.00
ATOM    732  C5'   U A  35      16.907  11.322  21.861  1.00  0.00
ATOM    733  C4'   U A  35      16.192  10.640  22.982  1.00  0.00
ATOM    734  O4'   U A  35      15.640  11.596  23.893  1.00  0.00
ATOM    735  C3'   U A  35      14.977   9.869  22.521  1.00  0.00
ATOM    736  O3'   U A  35      15.374   8.704  21.823  1.00  0.00
ATOM    737  C2'   U A  35      14.411   9.606  23.896  1.00  0.00
ATOM    738  O2'   U A  35      15.250   8.667  24.552  1.00  0.00
ATOM    739  C1'   U A  35      14.499  11.017  24.479  1.00  0.00
ATOM    740  N1    U A  35      13.381  11.969  24.354  1.00  0.00
ATOM    741  C2    U A  35      12.188  11.732  25.011  1.00  0.00
ATOM    742  O2    U A  35      11.984  10.732  25.678  1.00  0.00
ATOM    743  N3    U A  35      11.236  12.710  24.859  1.00  0.00
ATOM    744  C4    U A  35      11.354  13.876  24.132  1.00  0.00
ATOM    745  O4    U A  35      10.410  14.661  24.089  1.00  0.00
ATOM    746  C5    U A  35      12.621  14.049  23.478  1.00  0.00
ATOM    747  C6    U A  35      13.565  13.113  23.610  1.00  0.00
ATOM    748  P     C A  36      14.281   7.826  20.894  1.00  0.00
ATOM    749  OP1   C A  36      14.765   6.509  20.402  1.00  0.00
ATOM    750  OP2   C A  36      14.089   8.941  19.930  1.00  0.00
ATOM    751  O5'   C A  36      12.908   7.589  21.673  1.00  0.00
ATOM    752  C5'   C A  36      12.779   6.529  22.624  1.00  0.00
ATOM    753  C4'   C A  36      11.480   6.651  23.397  1.00  0.00
ATOM    754  O4'   C A  36      11.438   7.930  24.086  1.00  0.00
ATOM    755  C3'   C A  36      10.186   6.629  22.597  1.00  0.00
ATOM    756  O3'   C A  36       9.785   5.294  22.297  1.00  0.00
ATOM    757  C2'   C A  36       9.210   7.290  23.564  1.00  0.00
ATOM    758  O2'   C A  36       8.752   6.398  24.561  1.00  0.00
ATOM    759  C1'   C A  36      10.093   8.362  24.207  1.00  0.00
ATOM    760  N1    C A  36      10.037   9.662  23.756  1.00  0.00
ATOM    761  C2    C A  36       8.860  10.362  24.045  1.00  0.00
ATOM    762  O2    C A  36       8.068   9.884  24.875  1.00  0.00
ATOM    763  N3    C A  36       8.620  11.536  23.414  1.00  0.00
ATOM    764  C4    C A  36       9.498  12.010  22.530  1.00  0.00
ATOM    765  N4    C A  36       9.218  13.171  21.932  1.00  0.00
ATOM    766  C5    C A  36      10.696  11.316  22.223  1.00  0.00
ATOM    767  C6    C A  36      10.930  10.157  22.849  1.00  0.00
ATOM    768  P     G A  37       8.281   5.174  21.348  1.00  0.00
ATOM    769  OP1   G A  37       7.550   3.888  21.337  1.00  0.00
ATOM    770  OP2   G A  37       8.849   5.715  20.089  1.00  0.00
ATOM    771  O5'   G A  37       7.353   6.304  22.002  1.00  0.00
ATOM    772  C5'   G A  37       5.985   6.448  21.626  1.00  0.00
ATOM    773  C4'   G A  37       5.648   7.879  21.241  1.00  0.00
ATOM    774  O4'   G A  37       6.599   8.820  21.804  1.00  0.00
ATOM    775  C3'   G A  37       5.706   8.178  19.752  1.00  0.00
ATOM    776  O3'   G A  37       4.571   7.648  19.059  1.00  0.00
ATOM    777  C2'   G A  37       5.748   9.701  19.790  1.00  0.00
ATOM    778  O2'   G A  37       4.499  10.298  20.086  1.00  0.00
ATOM    779  C1'   G A  37       6.758   9.919  20.916  1.00  0.00
ATOM    780  N9    G A  37       8.265   9.908  20.593  1.00  0.00
ATOM    781  C8    G A  37       9.214   9.003  21.003  1.00  0.00
ATOM    782  N7    G A  37      10.410   9.272  20.554  1.00  0.00
ATOM    783  C5    G A  37      10.244  10.423  19.806  1.00  0.00
ATOM    784  C6    G A  37      11.185  11.190  19.073  1.00  0.00
ATOM    785  O6    G A  37      12.399  10.990  18.939  1.00  0.00
ATOM    786  N1    G A  37      10.593  12.288  18.454  1.00  0.00
ATOM    787  C2    G A  37       9.259  12.607  18.533  1.00  0.00
ATOM    788  N2    G A  37       8.874  13.706  17.869  1.00  0.00
ATOM    789  N3    G A  37       8.373  11.904  19.210  1.00  0.00
ATOM    790  C4    G A  37       8.925  10.832  19.818  1.00  0.00
ATOM    791  P     C A  38       4.638   7.024  17.394  1.00  0.00
ATOM    792  OP1   C A  38       3.873   5.830  16.970  1.00  0.00
ATOM    793  OP2   C A  38       5.817   7.427  16.597  1.00  0.00
ATOM    794  O5'   C A  38       3.658   8.285  17.521  1.00  0.00
ATOM    795  C5'   C A  38       3.275   8.957  16.343  1.00  0.00
ATOM    796  C4'   C A  38       3.752  10.399  16.295  1.00  0.00
ATOM    797  O4'   C A  38       4.897  10.667  17.143  1.00  0.00
ATOM    798  C3'   C A  38       4.293  10.862  14.953  1.00  0.00
ATOM    799  O3'   C A  38       3.290  10.877  13.958  1.00  0.00
ATOM    800  C2'   C A  38       4.838  12.230  15.365  1.00  0.00
ATOM    801  O2'   C A  38       3.875  13.189  15.758  1.00  0.00
ATOM    802  C1'   C A  38       5.633  11.746  16.573  1.00  0.00
ATOM    803  N1    C A  38       6.943  11.352  15.962  1.00  0.00
ATOM    804  C2    C A  38       7.932  12.228  15.500  1.00  0.00
ATOM    805  O2    C A  38       7.627  13.412  15.279  1.00  0.00
ATOM    806  N3    C A  38       9.189  11.760  15.307  1.00  0.00
ATOM    807  C4    C A  38       9.470  10.481  15.557  1.00  0.00
ATOM    808  N4    C A  38      10.722  10.065  15.352  1.00  0.00
ATOM    809  C5    C A  38       8.482   9.578  16.025  1.00  0.00
ATOM    810  C6    C A  38       7.242  10.044  16.215  1.00  0.00
ATOM    811  P     G A  39       3.398   9.982  13.244  1.00  0.00
ATOM    812  OP1   G A  39       2.074   9.804  12.603  1.00  0.00
ATOM    813  OP2   G A  39       4.471   8.973  13.096  1.00  0.00
ATOM    814  O5'   G A  39       4.033  11.343  12.683  1.00  0.00
ATOM    815  C5'   G A  39       3.218  12.387  12.159  1.00  0.00
ATOM    816  C4'   G A  39       4.009  13.407  11.364  1.00  0.00
ATOM    817  O4'   G A  39       5.243  13.739  12.052  1.00  0.00
ATOM    818  C3'   G A  39       4.432  13.016   9.951  1.00  0.00
ATOM    819  O3'   G A  39       3.409  13.306   9.011  1.00  0.00
ATOM    820  C2'   G A  39       5.703  13.829   9.724  1.00  0.00
ATOM    821  O2'   G A  39       5.397  15.137   9.266  1.00  0.00
ATOM    822  C1'   G A  39       6.295  13.927  11.130  1.00  0.00
ATOM    823  N9    G A  39       7.293  12.882  11.326  1.00  0.00
ATOM    824  C8    G A  39       7.182  11.768  12.122  1.00  0.00
ATOM    825  N7    G A  39       8.232  10.994  12.077  1.00  0.00
ATOM    826  C5    G A  39       9.091  11.633  11.201  1.00  0.00
ATOM    827  C6    G A  39      10.387  11.272  10.751  1.00  0.00
ATOM    828  O6    G A  39      11.053  10.275  11.055  1.00  0.00
ATOM    829  N1    G A  39      10.907  12.206   9.859  1.00  0.00
ATOM    830  C2    G A  39      10.258  13.347   9.451  1.00  0.00
ATOM    831  N2    G A  39      10.921  14.126   8.586  1.00  0.00
ATOM    832  N3    G A  39       9.054  13.695   9.860  1.00  0.00
ATOM    833  C4    G A  39       8.529  12.802  10.726  1.00  0.00
ATOM    834  P     U A  40       3.419  12.813   7.500  1.00  0.00
ATOM    835  OP1   U A  40       2.215  13.438   6.890  1.00  0.00
ATOM    836  OP2   U A  40       3.499  11.334   7.610  1.00  0.00
ATOM    837  O5'   U A  40       4.699  13.347   6.712  1.00  0.00
ATOM    838  C5'   U A  40       4.841  14.748   6.420  1.00  0.00
ATOM    839  C4'   U A  40       6.190  15.025   5.804  1.00  0.00
ATOM    840  O4'   U A  40       7.237  14.722   6.765  1.00  0.00
ATOM    841  C3'   U A  40       6.556  14.184   4.595  1.00  0.00
ATOM    842  O3'   U A  40       5.956  14.674   3.399  1.00  0.00
ATOM    843  C2'   U A  40       8.073  14.304   4.583  1.00  0.00
ATOM    844  O2'   U A  40       8.517  15.551   4.083  1.00  0.00
ATOM    845  C1'   U A  40       8.384  14.238   6.081  1.00  0.00
ATOM    846  N1    U A  40       8.668  12.869   6.548  1.00  0.00
ATOM    847  C2    U A  40       9.887  12.314   6.207  1.00  0.00
ATOM    848  O2    U A  40      10.736  12.914   5.572  1.00  0.00
ATOM    849  N3    U A  40      10.078  11.022   6.636  1.00  0.00
ATOM    850  C4    U A  40       9.192  10.248   7.356  1.00  0.00
ATOM    851  O4    U A  40       9.506   9.103   7.671  1.00  0.00
ATOM    852  C5    U A  40       7.949  10.895   7.670  1.00  0.00
ATOM    853  C6    U A  40       7.737  12.150   7.265  1.00  0.00
ATOM    854  P     G A  41       5.587  13.669   2.260  1.00  0.00
ATOM    855  OP1   G A  41       4.742  14.530   1.399  1.00  0.00
ATOM    856  OP2   G A  41       5.043  12.378   2.760  1.00  0.00
ATOM    857  O5'   G A  41       6.971  13.407   1.495  1.00  0.00
ATOM    858  C5'   G A  41       7.513  14.383   0.596  1.00  0.00
ATOM    859  C4'   G A  41       9.016  14.223   0.460  1.00  0.00
ATOM    860  O4'   G A  41       9.551  13.763   1.729  1.00  0.00
ATOM    861  C3'   G A  41       9.552  13.218  -0.555  1.00  0.00
ATOM    862  O3'   G A  41       9.684  13.768  -1.861  1.00  0.00
ATOM    863  C2'   G A  41      10.928  12.885   0.010  1.00  0.00
ATOM    864  O2'   G A  41      11.883  13.887  -0.299  1.00  0.00
ATOM    865  C1'   G A  41      10.650  12.895   1.509  1.00  0.00
ATOM    866  N9    G A  41      10.241  11.575   2.035  1.00  0.00
ATOM    867  C8    G A  41       9.005  11.281   2.558  1.00  0.00
ATOM    868  N7    G A  41       8.935  10.085   3.074  1.00  0.00
ATOM    869  C5    G A  41      10.198   9.555   2.886  1.00  0.00
ATOM    870  C6    G A  41      10.729   8.287   3.236  1.00  0.00
ATOM    871  O6    G A  41      10.158   7.349   3.806  1.00  0.00
ATOM    872  N1    G A  41      12.062   8.159   2.857  1.00  0.00
ATOM    873  C2    G A  41      12.794   9.132   2.220  1.00  0.00
ATOM    874  N2    G A  41      14.067   8.824   1.937  1.00  0.00
ATOM    875  N3    G A  41      12.314  10.314   1.888  1.00  0.00
ATOM    876  C4    G A  41      11.021  10.461   2.245  1.00  0.00
ATOM    877  P     C A  42       9.662  12.791  -3.115  1.00  0.00
ATOM    878  OP1   C A  42       9.551  13.658  -4.314  1.00  0.00
ATOM    879  OP2   C A  42       8.602  11.805  -2.806  1.00  0.00
ATOM    880  O5'   C A  42      11.001  11.910  -3.185  1.00  0.00
ATOM    881  C5'   C A  42      12.233  12.465  -3.633  1.00  0.00
ATOM    882  C4'   C A  42      13.373  11.481  -3.515  1.00  0.00
ATOM    883  O4'   C A  42      13.369  10.918  -2.182  1.00  0.00
ATOM    884  C3'   C A  42      13.334  10.281  -4.457  1.00  0.00
ATOM    885  O3'   C A  42      13.944  10.543  -5.711  1.00  0.00
ATOM    886  C2'   C A  42      14.059   9.198  -3.674  1.00  0.00
ATOM    887  O2'   C A  42      15.464   9.341  -3.828  1.00  0.00
ATOM    888  C1'   C A  42      13.687   9.547  -2.234  1.00  0.00
ATOM    889  N1    C A  42      12.483   8.785  -1.727  1.00  0.00
ATOM    890  C2    C A  42      12.693   7.548  -1.107  1.00  0.00
ATOM    891  O2    C A  42      13.857   7.131  -0.985  1.00  0.00
ATOM    892  N3    C A  42      11.625   6.845  -0.659  1.00  0.00
ATOM    893  C4    C A  42      10.393   7.333  -0.813  1.00  0.00
ATOM    894  N4    C A  42       9.372   6.605  -0.356  1.00  0.00
ATOM    895  C5    C A  42      10.159   8.584  -1.439  1.00  0.00
ATOM    896  C6    C A  42      11.216   9.275  -1.879  1.00  0.00
ATOM    897  P     C A  43      13.861   9.527  -6.789  1.00  0.00
ATOM    898  OP1   C A  43      14.636   9.989  -7.965  1.00  0.00
ATOM    899  OP2   C A  43      12.386   9.419  -6.863  1.00  0.00
ATOM    900  O5'   C A  43      14.331   8.047  -6.379  1.00  0.00
ATOM    901  C5'   C A  43      15.621   7.580  -6.750  1.00  0.00
ATOM    902  C4'   C A  43      16.033   6.334  -6.002  1.00  0.00
ATOM    903  O4'   C A  43      15.464   6.337  -4.666  1.00  0.00
ATOM    904  C3'   C A  43      15.571   4.996  -6.563  1.00  0.00
ATOM    905  O3'   C A  43      16.300   4.553  -7.694  1.00  0.00
ATOM    906  C2'   C A  43      15.747   4.088  -5.356  1.00  0.00
ATOM    907  O2'   C A  43      17.123   3.804  -5.133  1.00  0.00
ATOM    908  C1'   C A  43      15.248   5.007  -4.243  1.00  0.00
ATOM    909  N1    C A  43      13.813   4.766  -4.073  1.00  0.00
ATOM    910  C2    C A  43      13.313   3.669  -3.363  1.00  0.00
ATOM    911  O2    C A  43      14.097   2.764  -3.031  1.00  0.00
ATOM    912  N3    C A  43      11.993   3.625  -3.059  1.00  0.00
ATOM    913  C4    C A  43      11.189   4.620  -3.437  1.00  0.00
ATOM    914  N4    C A  43       9.896   4.533  -3.116  1.00  0.00
ATOM    915  C5    C A  43      11.676   5.740  -4.157  1.00  0.00
ATOM    916  C6    C A  43      12.980   5.779  -4.455  1.00  0.00
ATOM    917  P     A A  44      15.569   3.747  -8.685  1.00  0.00
ATOM    918  OP1   A A  44      16.461   4.248  -9.762  1.00  0.00
ATOM    919  OP2   A A  44      14.167   3.327  -9.038  1.00  0.00
ATOM    920  O5'   A A  44      16.310   2.435  -8.191  1.00  0.00
ATOM    921  C5'   A A  44      15.927   1.180  -8.701  1.00  0.00
ATOM    922  C4'   A A  44      15.849   0.168  -7.588  1.00  0.00
ATOM    923  O4'   A A  44      15.294   0.773  -6.393  1.00  0.00
ATOM    924  C3'   A A  44      14.881  -0.950  -7.889  1.00  0.00
ATOM    925  O3'   A A  44      15.463  -1.888  -8.747  1.00  0.00
ATOM    926  C2'   A A  44      14.537  -1.474  -6.509  1.00  0.00
ATOM    927  O2'   A A  44      15.563  -2.299  -5.985  1.00  0.00
ATOM    928  C1'   A A  44      14.438  -0.158  -5.738  1.00  0.00
ATOM    929  N9    A A  44      12.935   0.330  -5.849  1.00  0.00
ATOM    930  C8    A A  44      12.607   1.643  -6.067  1.00  0.00
ATOM    931  N7    A A  44      11.388   1.953  -5.692  1.00  0.00
ATOM    932  C5    A A  44      10.881   0.763  -5.196  1.00  0.00
ATOM    933  C6    A A  44       9.633   0.424  -4.643  1.00  0.00
ATOM    934  N6    A A  44       8.631   1.293  -4.491  1.00  0.00
ATOM    935  N1    A A  44       9.450  -0.854  -4.246  1.00  0.00
ATOM    936  C2    A A  44      10.456  -1.723  -4.397  1.00  0.00
ATOM    937  N3    A A  44      11.671  -1.524  -4.902  1.00  0.00
ATOM    938  C4    A A  44      11.821  -0.246  -5.287  1.00  0.00
ATOM    939  P     G A  45      14.705  -2.295 -10.188  1.00  0.00
ATOM    940  OP1   G A  45      14.743  -3.600 -10.895  1.00  0.00
ATOM    941  OP2   G A  45      14.146  -1.101 -10.880  1.00  0.00
ATOM    942  O5'   G A  45      13.886  -2.546  -8.847  1.00  0.00
ATOM    943  C5'   G A  45      14.381  -3.448  -7.870  1.00  0.00
ATOM    944  C4'   G A  45      13.247  -4.073  -7.118  1.00  0.00
ATOM    945  O4'   G A  45      12.519  -3.050  -6.387  1.00  0.00
ATOM    946  C3'   G A  45      12.186  -4.756  -7.957  1.00  0.00
ATOM    947  O3'   G A  45      12.609  -6.074  -8.324  1.00  0.00
ATOM    948  C2'   G A  45      11.040  -4.796  -6.964  1.00  0.00
ATOM    949  O2'   G A  45      11.272  -5.800  -5.987  1.00  0.00
ATOM    950  C1'   G A  45      11.153  -3.404  -6.331  1.00  0.00
ATOM    951  N9    G A  45      10.392  -2.438  -7.216  1.00  0.00
ATOM    952  C8    G A  45      10.924  -1.690  -8.238  1.00  0.00
ATOM    953  N7    G A  45      10.068  -0.859  -8.767  1.00  0.00
ATOM    954  C5    G A  45       8.903  -1.065  -8.052  1.00  0.00
ATOM    955  C6    G A  45       7.628  -0.454  -8.168  1.00  0.00
ATOM    956  O6    G A  45       7.270   0.426  -8.961  1.00  0.00
ATOM    957  N1    G A  45       6.721  -0.961  -7.242  1.00  0.00
ATOM    958  C2    G A  45       7.007  -1.936  -6.317  1.00  0.00
ATOM    959  N2    G A  45       6.002  -2.295  -5.507  1.00  0.00
ATOM    960  N3    G A  45       8.186  -2.514  -6.197  1.00  0.00
ATOM    961  C4    G A  45       9.083  -2.038  -7.087  1.00  0.00
ATOM    962  P     A A  46      12.081  -6.598  -9.071  1.00  0.00
ATOM    963  OP1   A A  46      12.582  -7.032 -10.396  1.00  0.00
ATOM    964  OP2   A A  46      10.946  -5.653  -8.931  1.00  0.00
ATOM    965  O5'   A A  46      11.618  -7.881  -8.225  1.00  0.00
ATOM    966  C5'   A A  46      12.351  -9.088  -8.392  1.00  0.00
ATOM    967  C4'   A A  46      11.918 -10.195  -7.460  1.00  0.00
ATOM    968  O4'   A A  46      12.195  -9.831  -6.086  1.00  0.00
ATOM    969  C3'   A A  46      10.440 -10.545  -7.443  1.00  0.00
ATOM    970  O3'   A A  46      10.046 -11.347  -8.540  1.00  0.00
ATOM    971  C2'   A A  46      10.332 -11.271  -6.116  1.00  0.00
ATOM    972  O2'   A A  46      10.997 -12.518  -6.216  1.00  0.00
ATOM    973  C1'   A A  46      11.206 -10.381  -5.242  1.00  0.00
ATOM    974  N9    A A  46      10.479  -9.217  -4.549  1.00  0.00
ATOM    975  C8    A A  46      10.382  -7.899  -4.910  1.00  0.00
ATOM    976  N7    A A  46       9.594  -7.194  -4.133  1.00  0.00
ATOM    977  C5    A A  46       9.143  -8.112  -3.198  1.00  0.00
ATOM    978  C6    A A  46       8.275  -7.993  -2.098  1.00  0.00
ATOM    979  N6    A A  46       7.686  -6.849  -1.742  1.00  0.00
ATOM    980  N1    A A  46       8.032  -9.103  -1.369  1.00  0.00
ATOM    981  C2    A A  46       8.624 -10.248  -1.727  1.00  0.00
ATOM    982  N3    A A  46       9.457 -10.484  -2.737  1.00  0.00
ATOM    983  C4    A A  46       9.678  -9.362  -3.442  1.00  0.00
ATOM    984  P     U A  47       8.643 -11.278  -9.106  1.00  0.00
ATOM    985  OP1   U A  47       9.402 -12.298  -9.877  1.00  0.00
ATOM    986  OP2   U A  47       8.135 -10.069  -9.802  1.00  0.00
ATOM    987  O5'   U A  47       7.411 -12.007  -8.401  1.00  0.00
ATOM    988  C5'   U A  47       7.556 -13.332  -7.858  1.00  0.00
ATOM    989  C4'   U A  47       6.908 -13.431  -6.493  1.00  0.00
ATOM    990  O4'   U A  47       7.532 -12.493  -5.580  1.00  0.00
ATOM    991  C3'   U A  47       5.439 -13.057  -6.384  1.00  0.00
ATOM    992  O3'   U A  47       4.586 -14.096  -6.849  1.00  0.00
ATOM    993  C2'   U A  47       5.289 -12.859  -4.880  1.00  0.00
ATOM    994  O2'   U A  47       5.172 -14.075  -4.167  1.00  0.00
ATOM    995  C1'   U A  47       6.627 -12.206  -4.526  1.00  0.00
ATOM    996  N1    U A  47       6.490 -10.779  -4.415  1.00  0.00
ATOM    997  C2    U A  47       5.886 -10.234  -3.298  1.00  0.00
ATOM    998  O2    U A  47       5.384 -10.910  -2.418  1.00  0.00
ATOM    999  N3    U A  47       5.890  -8.861  -3.247  1.00  0.00
ATOM   1000  C4    U A  47       6.425  -7.998  -4.181  1.00  0.00
ATOM   1001  O4    U A  47       6.352  -6.785  -3.995  1.00  0.00
ATOM   1002  C5    U A  47       7.033  -8.640  -5.312  1.00  0.00
ATOM   1003  C6    U A  47       7.043  -9.974  -5.387  1.00  0.00
ATOM   1004  P     C A  48       3.169 -13.706  -7.405  1.00  0.00
ATOM   1005  OP1   C A  48       2.529 -14.882  -8.085  1.00  0.00
ATOM   1006  OP2   C A  48       3.917 -12.697  -8.195  1.00  0.00
ATOM   1007  O5'   C A  48       2.094 -12.979  -6.480  1.00  0.00
ATOM   1008  C5'   C A  48       1.363 -13.743  -5.536  1.00  0.00
ATOM   1009  C4'   C A  48       0.847 -12.871  -4.437  1.00  0.00
ATOM   1010  O4'   C A  48       1.931 -12.094  -3.884  1.00  0.00
ATOM   1011  C3'   C A  48      -0.192 -11.851  -4.834  1.00  0.00
ATOM   1012  O3'   C A  48      -1.453 -12.489  -4.790  1.00  0.00
ATOM   1013  C2'   C A  48      -0.061 -10.826  -3.718  1.00  0.00
ATOM   1014  O2'   C A  48      -0.719 -11.275  -2.555  1.00  0.00
ATOM   1015  C1'   C A  48       1.439 -10.852  -3.423  1.00  0.00
ATOM   1016  N1    C A  48       2.142  -9.787  -4.126  1.00  0.00
ATOM   1017  C2    C A  48       1.990  -8.454  -3.729  1.00  0.00
ATOM   1018  O2    C A  48       1.318  -8.206  -2.713  1.00  0.00
ATOM   1019  N3    C A  48       2.576  -7.476  -4.461  1.00  0.00
ATOM   1020  C4    C A  48       3.287  -7.789  -5.545  1.00  0.00
ATOM   1021  N4    C A  48       3.845  -6.792  -6.235  1.00  0.00
ATOM   1022  C5    C A  48       3.453  -9.134  -5.964  1.00  0.00
ATOM   1023  C6    C A  48       2.873 -10.096  -5.239  1.00  0.00
ATOM   1024  P     G A  49      -2.535 -11.847  -5.216  1.00  0.00
ATOM   1025  OP1   G A  49      -3.734 -12.696  -5.038  1.00  0.00
ATOM   1026  OP2   G A  49      -2.036 -11.567  -6.590  1.00  0.00
ATOM   1027  O5'   G A  49      -2.774 -10.464  -4.478  1.00  0.00
ATOM   1028  C5'   G A  49      -2.701 -10.427  -3.068  1.00  0.00
ATOM   1029  C4'   G A  49      -2.969  -9.049  -2.540  1.00  0.00
ATOM   1030  O4'   G A  49      -1.722  -8.302  -2.613  1.00  0.00
ATOM   1031  C3'   G A  49      -3.977  -8.278  -3.376  1.00  0.00
ATOM   1032  O3'   G A  49      -5.363  -8.325  -3.124  1.00  0.00
ATOM   1033  C2'   G A  49      -3.358  -6.942  -3.746  1.00  0.00
ATOM   1034  O2'   G A  49      -3.923  -5.883  -3.001  1.00  0.00
ATOM   1035  C1'   G A  49      -1.917  -7.072  -3.280  1.00  0.00
ATOM   1036  N9    G A  49      -1.078  -7.028  -4.365  1.00  0.00
ATOM   1037  C8    G A  49      -0.753  -8.047  -5.227  1.00  0.00
ATOM   1038  N7    G A  49      -0.189  -7.630  -6.328  1.00  0.00
ATOM   1039  C5    G A  49      -0.133  -6.256  -6.186  1.00  0.00
ATOM   1040  C6    G A  49       0.372  -5.257  -7.057  1.00  0.00
ATOM   1041  O6    G A  49       0.891  -5.404  -8.171  1.00  0.00
ATOM   1042  N1    G A  49       0.229  -3.979  -6.524  1.00  0.00
ATOM   1043  C2    G A  49      -0.331  -3.698  -5.300  1.00  0.00
ATOM   1044  N2    G A  49      -0.380  -2.404  -4.956  1.00  0.00
ATOM   1045  N3    G A  49      -0.805  -4.615  -4.480  1.00  0.00
ATOM   1046  C4    G A  49      -0.678  -5.863  -4.978  1.00  0.00
ATOM   1047  P     G A  50      -6.431  -7.970  -4.349  1.00  0.00
ATOM   1048  OP1   G A  50      -7.333  -8.696  -3.439  1.00  0.00
ATOM   1049  OP2   G A  50      -6.531  -8.141  -5.808  1.00  0.00
ATOM   1050  O5'   G A  50      -6.593  -6.384  -4.246  1.00  0.00
ATOM   1051  C5'   G A  50      -6.250  -5.644  -3.059  1.00  0.00
ATOM   1052  C4'   G A  50      -5.802  -4.227  -3.356  1.00  0.00
ATOM   1053  O4'   G A  50      -4.412  -4.245  -3.762  1.00  0.00
ATOM   1054  C3'   G A  50      -6.479  -3.542  -4.530  1.00  0.00
ATOM   1055  O3'   G A  50      -7.778  -3.117  -4.171  1.00  0.00
ATOM   1056  C2'   G A  50      -5.485  -2.399  -4.662  1.00  0.00
ATOM   1057  O2'   G A  50      -5.542  -1.503  -3.571  1.00  0.00
ATOM   1058  C1'   G A  50      -4.156  -3.122  -4.546  1.00  0.00
ATOM   1059  N9    G A  50      -3.795  -3.547  -5.969  1.00  0.00
ATOM   1060  C8    G A  50      -3.925  -4.804  -6.508  1.00  0.00
ATOM   1061  N7    G A  50      -3.505  -4.882  -7.741  1.00  0.00
ATOM   1062  C5    G A  50      -3.069  -3.604  -8.036  1.00  0.00
ATOM   1063  C6    G A  50      -2.509  -3.072  -9.226  1.00  0.00
ATOM   1064  O6    G A  50      -2.280  -3.655 -10.293  1.00  0.00
ATOM   1065  N1    G A  50      -2.206  -1.719  -9.099  1.00  0.00
ATOM   1066  C2    G A  50      -2.417  -0.971  -7.965  1.00  0.00
ATOM   1067  N2    G A  50      -2.060   0.318  -8.033  1.00  0.00
ATOM   1068  N3    G A  50      -2.937  -1.452  -6.853  1.00  0.00
ATOM   1069  C4    G A  50      -3.240  -2.763  -6.954  1.00  0.00
ATOM   1070  P     G A  51      -9.005  -2.771  -5.330  1.00  0.00
ATOM   1071  OP1   G A  51     -10.286  -2.328  -4.731  1.00  0.00
ATOM   1072  OP2   G A  51      -8.955  -3.806  -6.390  1.00  0.00
ATOM   1073  O5'   G A  51      -8.247  -1.512  -5.958  1.00  0.00
ATOM   1074  C5'   G A  51      -8.143  -0.355  -5.151  1.00  0.00
ATOM   1075  C4'   G A  51      -7.162   0.649  -5.696  1.00  0.00
ATOM   1076  O4'   G A  51      -5.877   0.022  -5.933  1.00  0.00
ATOM   1077  C3'   G A  51      -7.485   1.261  -7.048  1.00  0.00
ATOM   1078  O3'   G A  51      -8.537   2.210  -7.016  1.00  0.00
ATOM   1079  C2'   G A  51      -6.122   1.831  -7.422  1.00  0.00
ATOM   1080  O2'   G A  51      -5.743   2.889  -6.551  1.00  0.00
ATOM   1081  C1'   G A  51      -5.258   0.635  -7.046  1.00  0.00
ATOM   1082  N9    G A  51      -5.220  -0.423  -8.145  1.00  0.00
ATOM   1083  C8    G A  51      -5.653  -1.727  -8.145  1.00  0.00
ATOM   1084  N7    G A  51      -5.457  -2.335  -9.283  1.00  0.00
ATOM   1085  C5    G A  51      -4.859  -1.380 -10.084  1.00  0.00
ATOM   1086  C6    G A  51      -4.414  -1.451 -11.429  1.00  0.00
ATOM   1087  O6    G A  51      -4.466  -2.414 -12.204  1.00  0.00
ATOM   1088  N1    G A  51      -3.863  -0.246 -11.859  1.00  0.00
ATOM   1089  C2    G A  51      -3.754   0.886 -11.087  1.00  0.00
ATOM   1090  N2    G A  51      -3.193   1.951 -11.676  1.00  0.00
ATOM   1091  N3    G A  51      -4.164   0.966  -9.837  1.00  0.00
ATOM   1092  C4    G A  51      -4.703  -0.191  -9.398  1.00  0.00
ATOM   1093  P     G A  52      -9.221   1.666  -7.475  1.00  0.00
ATOM   1094  OP1   G A  52     -10.298   2.419  -6.766  1.00  0.00
ATOM   1095  OP2   G A  52      -9.467   0.276  -7.893  1.00  0.00
ATOM   1096  O5'   G A  52      -8.845   2.484  -8.784  1.00  0.00
ATOM   1097  C5'   G A  52      -8.538   3.871  -8.704  1.00  0.00
ATOM   1098  C4'   G A  52      -8.193   4.380 -10.068  1.00  0.00
ATOM   1099  O4'   G A  52      -7.090   3.613 -10.580  1.00  0.00
ATOM   1100  C3'   G A  52      -9.314   4.152 -11.051  1.00  0.00
ATOM   1101  O3'   G A  52     -10.188   5.264 -11.011  1.00  0.00
ATOM   1102  C2'   G A  52      -8.606   4.002 -12.387  1.00  0.00
ATOM   1103  O2'   G A  52      -8.400   5.223 -13.083  1.00  0.00
ATOM   1104  C1'   G A  52      -7.278   3.377 -11.957  1.00  0.00
ATOM   1105  N9    G A  52      -7.234   1.964 -12.159  1.00  0.00
ATOM   1106  C8    G A  52      -7.563   0.971 -11.268  1.00  0.00
ATOM   1107  N7    G A  52      -7.346  -0.229 -11.731  1.00  0.00
ATOM   1108  C5    G A  52      -6.842  -0.021 -13.002  1.00  0.00
ATOM   1109  C6    G A  52      -6.424  -0.947 -13.992  1.00  0.00
ATOM   1110  O6    G A  52      -6.417  -2.183 -13.931  1.00  0.00
ATOM   1111  N1    G A  52      -5.979  -0.309 -15.146  1.00  0.00
ATOM   1112  C2    G A  52      -5.943   1.054 -15.325  1.00  0.00
ATOM   1113  N2    G A  52      -5.480   1.482 -16.507  1.00  0.00
ATOM   1114  N3    G A  52      -6.329   1.926 -14.415  1.00  0.00
ATOM   1115  C4    G A  52      -6.765   1.329 -13.286  1.00  0.00
ATOM   1116  P     U A  53     -12.206   4.632 -10.533  1.00  0.00
ATOM   1117  OP1   U A  53     -13.219   5.572 -11.086  1.00  0.00
ATOM   1118  OP2   U A  53     -11.649   4.852  -9.169  1.00  0.00
ATOM   1119  O5'   U A  53     -12.858   3.187 -10.453  1.00  0.00
ATOM   1120  C5'   U A  53     -13.120   2.600  -9.185  1.00  0.00
ATOM   1121  C4'   U A  53     -14.371   1.783  -9.255  1.00  0.00
ATOM   1122  O4'   U A  53     -14.251   0.868 -10.368  1.00  0.00
ATOM   1123  C3'   U A  53     -14.618   0.903  -8.041  1.00  0.00
ATOM   1124  O3'   U A  53     -15.418   1.620  -7.093  1.00  0.00
ATOM   1125  C2'   U A  53     -15.475  -0.214  -8.634  1.00  0.00
ATOM   1126  O2'   U A  53     -16.843   0.144  -8.733  1.00  0.00
ATOM   1127  C1'   U A  53     -14.897  -0.339 -10.047  1.00  0.00
ATOM   1128  N1    U A  53     -13.607  -0.944 -11.472  1.00  0.00
ATOM   1129  C2    U A  53     -12.809  -0.194 -12.315  1.00  0.00
ATOM   1130  O2    U A  53     -12.575   0.988 -12.131  1.00  0.00
ATOM   1131  N3    U A  53     -12.294  -0.878 -13.389  1.00  0.00
ATOM   1132  C4    U A  53     -12.491  -2.208 -13.697  1.00  0.00
ATOM   1133  O4    U A  53     -11.959  -2.683 -14.698  1.00  0.00
ATOM   1134  C5    U A  53     -13.331  -2.919 -12.775  1.00  0.00
ATOM   1135  C6    U A  53     -13.846  -2.277 -11.722  1.00  0.00
ATOM   1136  P     U A  54     -14.910   2.450  -5.555  1.00  0.00
ATOM   1137  OP1   U A  54     -14.923   3.850  -5.072  1.00  0.00
ATOM   1138  OP2   U A  54     -14.411   1.386  -4.654  1.00  0.00
ATOM   1139  O5'   U A  54     -16.374   2.033  -6.032  1.00  0.00
ATOM   1140  C5'   U A  54     -17.350   1.569  -5.085  1.00  0.00
ATOM   1141  C4'   U A  54     -18.543   0.985  -5.795  1.00  0.00
ATOM   1142  O4'   U A  54     -19.117   1.994  -6.651  1.00  0.00
ATOM   1143  C3'   U A  54     -18.257  -0.168  -6.731  1.00  0.00
ATOM   1144  O3'   U A  54     -18.182  -1.397  -6.051  1.00  0.00
ATOM   1145  C2'   U A  54     -19.415  -0.099  -7.715  1.00  0.00
ATOM   1146  O2'   U A  54     -20.622  -0.640  -7.216  1.00  0.00
ATOM   1147  C1'   U A  54     -19.592   1.404  -7.850  1.00  0.00
ATOM   1148  N1    U A  54     -18.722   2.266  -8.944  1.00  0.00
ATOM   1149  C2    U A  54     -19.185   2.191 -10.244  1.00  0.00
ATOM   1150  O2    U A  54     -20.160   1.536 -10.565  1.00  0.00
ATOM   1151  N3    U A  54     -18.462   2.915 -11.161  1.00  0.00
ATOM   1152  C4    U A  54     -17.346   3.688 -10.914  1.00  0.00
ATOM   1153  O4    U A  54     -16.804   4.282 -11.843  1.00  0.00
ATOM   1154  C5    U A  54     -16.927   3.714  -9.541  1.00  0.00
ATOM   1155  C6    U A  54     -17.612   3.019  -8.629  1.00  0.00
ATOM   1156  P     C A  55     -17.370  -2.588  -6.756  1.00  0.00
ATOM   1157  OP1   C A  55     -17.209  -3.847  -5.991  1.00  0.00
ATOM   1158  OP2   C A  55     -16.177  -1.914  -7.324  1.00  0.00
ATOM   1159  O5'   C A  55     -18.408  -2.829  -7.940  1.00  0.00
ATOM   1160  C5'   C A  55     -19.739  -3.276  -7.681  1.00  0.00
ATOM   1161  C4'   C A  55     -20.489  -3.430  -8.980  1.00  0.00
ATOM   1162  O4'   C A  55     -20.858  -2.130  -9.513  1.00  0.00
ATOM   1163  C3'   C A  55     -19.654  -4.048 -10.078  1.00  0.00
ATOM   1164  O3'   C A  55     -19.613  -5.445  -9.995  1.00  0.00
ATOM   1165  C2'   C A  55     -20.321  -3.546 -11.340  1.00  0.00
ATOM   1166  O2'   C A  55     -21.461  -4.317 -11.664  1.00  0.00
ATOM   1167  C1'   C A  55     -20.702  -2.123 -10.927  1.00  0.00
ATOM   1168  N1    C A  55     -19.620  -1.179 -11.341  1.00  0.00
ATOM   1169  C2    C A  55     -19.679  -0.723 -12.663  1.00  0.00
ATOM   1170  O2    C A  55     -20.648  -1.056 -13.367  1.00  0.00
ATOM   1171  N3    C A  55     -18.683   0.063 -13.135  1.00  0.00
ATOM   1172  C4    C A  55     -17.662   0.394 -12.343  1.00  0.00
ATOM   1173  N4    C A  55     -16.703   1.171 -12.852  1.00  0.00
ATOM   1174  C5    C A  55     -17.583  -0.057 -11.000  1.00  0.00
ATOM   1175  C6    C A  55     -18.570  -0.834 -10.538  1.00  0.00
ATOM   1176  P     A A  56     -18.476  -6.131 -10.680  1.00  0.00
ATOM   1177  OP1   A A  56     -18.375  -7.580 -10.391  1.00  0.00
ATOM   1178  OP2   A A  56     -17.328  -5.252 -10.366  1.00  0.00
ATOM   1179  O5'   A A  56     -18.845  -5.922 -12.225  1.00  0.00
ATOM   1180  C5'   A A  56     -19.786  -6.782 -12.863  1.00  0.00
ATOM   1181  C4'   A A  56     -19.857  -6.525 -14.359  1.00  0.00
ATOM   1182  O4'   A A  56     -19.981  -5.101 -14.609  1.00  0.00
ATOM   1183  C3'   A A  56     -18.625  -6.925 -15.156  1.00  0.00
ATOM   1184  O3'   A A  56     -18.620  -8.316 -15.440  1.00  0.00
ATOM   1185  C2'   A A  56     -18.816  -6.085 -16.412  1.00  0.00
ATOM   1186  O2'   A A  56     -19.801  -6.618 -17.275  1.00  0.00
ATOM   1187  C1'   A A  56     -19.300  -4.769 -15.805  1.00  0.00
ATOM   1188  N9    A A  56     -18.094  -3.907 -15.464  1.00  0.00
ATOM   1189  C8    A A  56     -17.406  -3.733 -14.292  1.00  0.00
ATOM   1190  N7    A A  56     -16.437  -2.852 -14.372  1.00  0.00
ATOM   1191  C5    A A  56     -16.492  -2.418 -15.687  1.00  0.00
ATOM   1192  C6    A A  56     -15.728  -1.482 -16.407  1.00  0.00
ATOM   1193  N6    A A  56     -14.719  -0.787 -15.877  1.00  0.00
ATOM   1194  N1    A A  56     -16.042  -1.283 -17.705  1.00  0.00
ATOM   1195  C2    A A  56     -17.054  -1.980 -18.235  1.00  0.00
ATOM   1196  N3    A A  56     -17.844  -2.884 -17.661  1.00  0.00
ATOM   1197  C4    A A  56     -17.506  -3.060 -16.372  1.00  0.00
ATOM   1198  P     A A  57     -17.396  -8.914 -15.273  1.00  0.00
ATOM   1199  OP1   A A  57     -18.510  -9.911 -15.256  1.00  0.00
ATOM   1200  OP2   A A  57     -16.384  -8.837 -14.200  1.00  0.00
ATOM   1201  O5'   A A  57     -16.663  -9.037 -16.670  1.00  0.00
ATOM   1202  C5'   A A  57     -17.580  -9.330 -17.699  1.00  0.00
ATOM   1203  C4'   A A  57     -17.239  -8.563 -18.935  1.00  0.00
ATOM   1204  O4'   A A  57     -17.544  -7.174 -18.776  1.00  0.00
ATOM   1205  C3'   A A  57     -15.757  -8.553 -19.230  1.00  0.00
ATOM   1206  O3'   A A  57     -15.341  -9.827 -19.686  1.00  0.00
ATOM   1207  C2'   A A  57     -15.805  -7.495 -20.305  1.00  0.00
ATOM   1208  O2'   A A  57     -16.433  -8.050 -21.452  1.00  0.00
ATOM   1209  C1'   A A  57     -16.657  -6.446 -19.590  1.00  0.00
ATOM   1210  N9    A A  57     -16.011  -5.464 -18.787  1.00  0.00
ATOM   1211  C8    A A  57     -15.845  -5.549 -17.430  1.00  0.00
ATOM   1212  N7    A A  57     -15.165  -4.551 -16.916  1.00  0.00
ATOM   1213  C5    A A  57     -14.864  -3.757 -18.012  1.00  0.00
ATOM   1214  C6    A A  57     -14.159  -2.547 -18.138  1.00  0.00
ATOM   1215  N6    A A  57     -13.610  -1.900 -17.107  1.00  0.00
ATOM   1216  N1    A A  57     -14.038  -2.018 -19.374  1.00  0.00
ATOM   1217  C2    A A  57     -14.589  -2.666 -20.406  1.00  0.00
ATOM   1218  N3    A A  57     -15.275  -3.807 -20.414  1.00  0.00
ATOM   1219  C4    A A  57     -15.377  -4.307 -19.171  1.00  0.00
ATOM   1220  P     U A  58     -13.750 -10.219 -19.725  1.00  0.00
ATOM   1221  OP1   U A  58     -13.469 -11.596 -20.192  1.00  0.00
ATOM   1222  OP2   U A  58     -13.549  -9.854 -18.301  1.00  0.00
ATOM   1223  O5'   U A  58     -12.848  -9.183 -20.559  1.00  0.00
ATOM   1224  C5'   U A  58     -12.932  -9.108 -21.980  1.00  0.00
ATOM   1225  C4'   U A  58     -12.248  -7.882 -22.543  1.00  0.00
ATOM   1226  O4'   U A  58     -12.876  -6.673 -22.040  1.00  0.00
ATOM   1227  C3'   U A  58     -10.782  -7.701 -22.187  1.00  0.00
ATOM   1228  O3'   U A  58      -9.911  -8.495 -22.971  1.00  0.00
ATOM   1229  C2'   U A  58     -10.585  -6.207 -22.405  1.00  0.00
ATOM   1230  O2'   U A  58     -10.487  -5.913 -23.788  1.00  0.00
ATOM   1231  C1'   U A  58     -11.911  -5.651 -21.891  1.00  0.00
ATOM   1232  N1    U A  58     -11.827  -5.249 -20.501  1.00  0.00
ATOM   1233  C2    U A  58     -11.357  -3.978 -20.231  1.00  0.00
ATOM   1234  O2    U A  58     -10.909  -3.239 -21.090  1.00  0.00
ATOM   1235  N3    U A  58     -11.428  -3.601 -18.912  1.00  0.00
ATOM   1236  C4    U A  58     -11.912  -4.350 -17.860  1.00  0.00
ATOM   1237  O4    U A  58     -11.912  -3.873 -16.727  1.00  0.00
ATOM   1238  C5    U A  58     -12.381  -5.658 -18.221  1.00  0.00
ATOM   1239  C6    U A  58     -12.323  -6.051 -19.496  1.00  0.00
ATOM   1240  P     U A  59      -8.430  -8.768 -22.459  1.00  0.00
ATOM   1241  OP1   U A  59      -7.777  -9.512 -23.557  1.00  0.00
ATOM   1242  OP2   U A  59      -8.324  -9.285 -21.074  1.00  0.00
ATOM   1243  O5'   U A  59      -7.909  -7.252 -22.473  1.00  0.00
ATOM   1244  C5'   U A  59      -7.111  -6.773 -23.548  1.00  0.00
ATOM   1245  C4'   U A  59      -6.857  -5.284 -23.422  1.00  0.00
ATOM   1246  O4'   U A  59      -7.998  -4.637 -22.815  1.00  0.00
ATOM   1247  C3'   U A  59      -5.718  -4.895 -22.500  1.00  0.00
ATOM   1248  O3'   U A  59      -4.497  -5.011 -23.158  1.00  0.00
ATOM   1249  C2'   U A  59      -6.047  -3.443 -22.218  1.00  0.00
ATOM   1250  O2'   U A  59      -5.765  -2.592 -23.313  1.00  0.00
ATOM   1251  C1'   U A  59      -7.551  -3.553 -22.021  1.00  0.00
ATOM   1252  N1    U A  59      -7.886  -3.901 -20.490  1.00  0.00
ATOM   1253  C2    U A  59      -7.961  -2.837 -19.611  1.00  0.00
ATOM   1254  O2    U A  59      -7.597  -1.710 -19.899  1.00  0.00
ATOM   1255  N3    U A  59      -8.480  -3.139 -18.375  1.00  0.00
ATOM   1256  C4    U A  59      -8.921  -4.371 -17.939  1.00  0.00
ATOM   1257  O4    U A  59      -9.363  -4.487 -16.799  1.00  0.00
ATOM   1258  C5    U A  59      -8.809  -5.425 -18.909  1.00  0.00
ATOM   1259  C6    U A  59      -8.309  -5.158 -20.118  1.00  0.00
ATOM   1260  P     C A  60      -3.640  -5.999 -22.583  1.00  0.00
ATOM   1261  OP1   C A  60      -2.976  -6.770 -23.658  1.00  0.00
ATOM   1262  OP2   C A  60      -4.187  -6.707 -21.402  1.00  0.00
ATOM   1263  O5'   C A  60      -2.614  -4.941 -21.966  1.00  0.00
ATOM   1264  C5'   C A  60      -1.996  -3.979 -22.795  1.00  0.00
ATOM   1265  C4'   C A  60      -2.259  -2.602 -22.255  1.00  0.00
ATOM   1266  O4'   C A  60      -3.518  -2.596 -21.534  1.00  0.00
ATOM   1267  C3'   C A  60      -1.262  -2.070 -21.240  1.00  0.00
ATOM   1268  O3'   C A  60      -0.106  -1.537 -21.863  1.00  0.00
ATOM   1269  C2'   C A  60      -2.068  -1.000 -20.525  1.00  0.00
ATOM   1270  O2'   C A  60      -2.044   0.188 -21.301  1.00  0.00
ATOM   1271  C1'   C A  60      -3.488  -1.573 -20.561  1.00  0.00
ATOM   1272  N1    C A  60      -3.993  -2.163 -19.350  1.00  0.00
ATOM   1273  C2    C A  60      -4.458  -1.448 -18.240  1.00  0.00
ATOM   1274  O2    C A  60      -4.404  -0.207 -18.263  1.00  0.00
ATOM   1275  N3    C A  60      -4.949  -2.129 -17.177  1.00  0.00
ATOM   1276  C4    C A  60      -4.986  -3.461 -17.197  1.00  0.00
ATOM   1277  N4    C A  60      -5.479  -4.089 -16.126  1.00  0.00
ATOM   1278  C5    C A  60      -4.520  -4.204 -18.312  1.00  0.00
ATOM   1279  C6    C A  60      -4.036  -3.528 -19.360  1.00  0.00
ATOM   1280  P     C A  61       1.140  -1.102 -20.930  1.00  0.00
ATOM   1281  OP1   C A  61       2.342  -0.804 -21.767  1.00  0.00
ATOM   1282  OP2   C A  61       0.971  -2.452 -20.354  1.00  0.00
ATOM   1283  O5'   C A  61       1.084  -0.062 -19.722  1.00  0.00
ATOM   1284  C5'   C A  61       1.302   1.315 -19.961  1.00  0.00
ATOM   1285  C4'   C A  61       0.553   2.157 -18.961  1.00  0.00
ATOM   1286  O4'   C A  61      -0.763   1.600 -18.726  1.00  0.00
ATOM   1287  C3'   C A  61       1.126   2.256 -17.563  1.00  0.00
ATOM   1288  O3'   C A  61       2.169   3.184 -17.490  1.00  0.00
ATOM   1289  C2'   C A  61      -0.069   2.731 -16.753  1.00  0.00
ATOM   1290  O2'   C A  61      -0.320   4.118 -16.857  1.00  0.00
ATOM   1291  C1'   C A  61      -1.199   1.949 -17.410  1.00  0.00
ATOM   1292  N1    C A  61      -1.425   0.710 -16.499  1.00  0.00
ATOM   1293  C2    C A  61      -2.130   0.791 -15.292  1.00  0.00
ATOM   1294  O2    C A  61      -2.342   1.912 -14.798  1.00  0.00
ATOM   1295  N3    C A  61      -2.557  -0.349 -14.700  1.00  0.00
ATOM   1296  C4    C A  61      -2.305  -1.530 -15.266  1.00  0.00
ATOM   1297  N4    C A  61      -2.746  -2.627 -14.646  1.00  0.00
ATOM   1298  C5    C A  61      -1.593  -1.634 -16.489  1.00  0.00
ATOM   1299  C6    C A  61      -1.172  -0.505 -17.070  1.00  0.00
ATOM   1300  P     C A  62       3.397   2.800 -16.665  1.00  0.00
ATOM   1301  OP1   C A  62       4.563   3.703 -16.792  1.00  0.00
ATOM   1302  OP2   C A  62       3.577   1.331 -16.735  1.00  0.00
ATOM   1303  O5'   C A  62       2.671   3.058 -15.251  1.00  0.00
ATOM   1304  C5'   C A  62       2.581   4.372 -14.712  1.00  0.00
ATOM   1305  C4'   C A  62       1.762   4.461 -13.440  1.00  0.00
ATOM   1306  O4'   C A  62       0.509   3.736 -13.574  1.00  0.00
ATOM   1307  C3'   C A  62       2.374   3.868 -12.179  1.00  0.00
ATOM   1308  O3'   C A  62       3.365   4.675 -11.570  1.00  0.00
ATOM   1309  C2'   C A  62       1.156   3.674 -11.291  1.00  0.00
ATOM   1310  O2'   C A  62       0.733   4.920 -10.759  1.00  0.00
ATOM   1311  C1'   C A  62       0.123   3.208 -12.315  1.00  0.00
ATOM   1312  N1    C A  62      -0.006   1.763 -12.378  1.00  0.00
ATOM   1313  C2    C A  62      -0.695   1.100 -11.355  1.00  0.00
ATOM   1314  O2    C A  62      -1.166   1.770 -10.420  1.00  0.00
ATOM   1315  N3    C A  62      -0.826  -0.247 -11.414  1.00  0.00
ATOM   1316  C4    C A  62      -0.303  -0.925 -12.436  1.00  0.00
ATOM   1317  N4    C A  62      -0.457  -2.251 -12.451  1.00  0.00
ATOM   1318  C5    C A  62       0.398  -0.272 -13.482  1.00  0.00
ATOM   1319  C6    C A  62       0.526   1.058 -13.421  1.00  0.00
ATOM   1320  P     C A  63       4.602   3.899 -11.048  1.00  0.00
ATOM   1321  OP1   C A  63       5.489   4.968 -10.533  1.00  0.00
ATOM   1322  OP2   C A  63       5.100   2.523 -11.275  1.00  0.00
ATOM   1323  O5'   C A  63       3.388   3.732 -10.014  1.00  0.00
ATOM   1324  C5'   C A  63       2.995   4.791  -9.147  1.00  0.00
ATOM   1325  C4'   C A  63       2.093   4.325  -8.021  1.00  0.00
ATOM   1326  O4'   C A  63       1.093   3.400  -8.523  1.00  0.00
ATOM   1327  C3'   C A  63       2.754   3.602  -6.851  1.00  0.00
ATOM   1328  O3'   C A  63       3.229   4.524  -5.881  1.00  0.00
ATOM   1329  C2'   C A  63       1.647   2.695  -6.324  1.00  0.00
ATOM   1330  O2'   C A  63       0.807   3.390  -5.415  1.00  0.00
ATOM   1331  C1'   C A  63       0.846   2.375  -7.586  1.00  0.00
ATOM   1332  N1    C A  63       1.177   1.056  -8.121  1.00  0.00
ATOM   1333  C2    C A  63       0.668  -0.043  -7.418  1.00  0.00
ATOM   1334  O2    C A  63      -0.062   0.163  -6.434  1.00  0.00
ATOM   1335  N3    C A  63       0.987  -1.293  -7.829  1.00  0.00
ATOM   1336  C4    C A  63       1.776  -1.466  -8.890  1.00  0.00
ATOM   1337  N4    C A  63       2.063  -2.717  -9.259  1.00  0.00
ATOM   1338  C5    C A  63       2.301  -0.366  -9.616  1.00  0.00
ATOM   1339  C6    C A  63       1.984   0.867  -9.206  1.00  0.00
ATOM   1340  P     G A  64       4.209   4.221  -4.575  1.00  0.00
ATOM   1341  OP1   G A  64       4.609   5.312  -3.662  1.00  0.00
ATOM   1342  OP2   G A  64       5.222   3.452  -5.329  1.00  0.00
ATOM   1343  O5'   G A  64       3.393   3.111  -3.766  1.00  0.00
ATOM   1344  C5'   G A  64       2.356   3.508  -2.887  1.00  0.00
ATOM   1345  C4'   G A  64       1.607   2.315  -2.358  1.00  0.00
ATOM   1346  O4'   G A  64       1.200   1.464  -3.459  1.00  0.00
ATOM   1347  C3'   G A  64       2.397   1.373  -1.472  1.00  0.00
ATOM   1348  O3'   G A  64       2.554   1.854  -0.153  1.00  0.00
ATOM   1349  C2'   G A  64       1.598   0.077  -1.569  1.00  0.00
ATOM   1350  O2'   G A  64       0.444   0.099  -0.735  1.00  0.00
ATOM   1351  C1'   G A  64       1.150   0.117  -3.030  1.00  0.00
ATOM   1352  N9    G A  64       2.069  -0.728  -3.836  1.00  0.00
ATOM   1353  C8    G A  64       2.896  -0.297  -4.844  1.00  0.00
ATOM   1354  N7    G A  64       3.500  -1.272  -5.467  1.00  0.00
ATOM   1355  C5    G A  64       3.046  -2.416  -4.837  1.00  0.00
ATOM   1356  C6    G A  64       3.349  -3.782  -5.071  1.00  0.00
ATOM   1357  O6    G A  64       4.111  -4.262  -5.920  1.00  0.00
ATOM   1358  N1    G A  64       2.666  -4.624  -4.198  1.00  0.00
ATOM   1359  C2    G A  64       1.798  -4.202  -3.220  1.00  0.00
ATOM   1360  N2    G A  64       1.233  -5.163  -2.477  1.00  0.00
ATOM   1361  N3    G A  64       1.507  -2.937  -2.990  1.00  0.00
ATOM   1362  C4    G A  64       2.159  -2.101  -3.825  1.00  0.00
ATOM   1363  P     U A  65       3.828   1.218   0.546  1.00  0.00
ATOM   1364  OP1   U A  65       5.286   1.200   0.870  1.00  0.00
ATOM   1365  OP2   U A  65       3.068  -0.051   0.478  1.00  0.00
ATOM   1366  O5'   U A  65       3.150   2.231   1.567  1.00  0.00
ATOM   1367  C5'   U A  65       3.745   3.500   1.809  1.00  0.00
ATOM   1368  C4'   U A  65       3.304   4.051   3.140  1.00  0.00
ATOM   1369  O4'   U A  65       1.863   4.228   3.126  1.00  0.00
ATOM   1370  C3'   U A  65       3.549   3.156   4.346  1.00  0.00
ATOM   1371  O3'   U A  65       4.873   3.295   4.839  1.00  0.00
ATOM   1372  C2'   U A  65       2.520   3.677   5.338  1.00  0.00
ATOM   1373  O2'   U A  65       2.921   4.870   5.978  1.00  0.00
ATOM   1374  C1'   U A  65       1.342   3.974   4.418  1.00  0.00
ATOM   1375  N1    U A  65       0.378   2.950   4.360  1.00  0.00
ATOM   1376  C2    U A  65      -0.548   2.842   5.380  1.00  0.00
ATOM   1377  O2    U A  65      -0.626   3.644   6.294  1.00  0.00
ATOM   1378  N3    U A  65      -1.383   1.754   5.294  1.00  0.00
ATOM   1379  C4    U A  65      -1.386   0.786   4.312  1.00  0.00
ATOM   1380  O4    U A  65      -2.200  -0.132   4.370  1.00  0.00
ATOM   1381  C5    U A  65      -0.395   0.968   3.289  1.00  0.00
ATOM   1382  C6    U A  65       0.430   2.016   3.348  1.00  0.00
ATOM   1383  P     C A  66       5.518   2.115   5.840  1.00  0.00
ATOM   1384  OP1   C A  66       6.965   2.424   5.880  1.00  0.00
ATOM   1385  OP2   C A  66       5.007   1.018   4.986  1.00  0.00
ATOM   1386  O5'   C A  66       4.980   1.865   7.323  1.00  0.00
ATOM   1387  C5'   C A  66       5.421   2.687   8.389  1.00  0.00
ATOM   1388  C4'   C A  66       4.300   2.845   9.393  1.00  0.00
ATOM   1389  O4'   C A  66       3.042   2.880   8.695  1.00  0.00
ATOM   1390  C3'   C A  66       4.080   1.661  10.306  1.00  0.00
ATOM   1391  O3'   C A  66       5.029   1.653  11.339  1.00  0.00
ATOM   1392  C2'   C A  66       2.668   1.904  10.817  1.00  0.00
ATOM   1393  O2'   C A  66       2.573   2.922  11.798  1.00  0.00
ATOM   1394  C1'   C A  66       2.017   2.361   9.520  1.00  0.00
ATOM   1395  N1    C A  66       1.348   1.292   8.825  1.00  0.00
ATOM   1396  C2    C A  66       0.196   0.690   9.345  1.00  0.00
ATOM   1397  O2    C A  66      -0.148   0.964  10.508  1.00  0.00
ATOM   1398  N3    C A  66      -0.505  -0.171   8.570  1.00  0.00
ATOM   1399  C4    C A  66      -0.097  -0.436   7.329  1.00  0.00
ATOM   1400  N4    C A  66      -0.821  -1.291   6.602  1.00  0.00
ATOM   1401  C5    C A  66       1.067   0.164   6.783  1.00  0.00
ATOM   1402  C6    C A  66       1.757   1.013   7.552  1.00  0.00
ATOM   1403  P     G A  67       5.595   0.431  11.518  1.00  0.00
ATOM   1404  OP1   G A  67       6.851   0.541  12.300  1.00  0.00
ATOM   1405  OP2   G A  67       5.567  -0.408  10.293  1.00  0.00
ATOM   1406  O5'   G A  67       4.433  -0.093  12.479  1.00  0.00
ATOM   1407  C5'   G A  67       4.083   0.621  13.663  1.00  0.00
ATOM   1408  C4'   G A  67       2.835   0.038  14.297  1.00  0.00
ATOM   1409  O4'   G A  67       1.759  -0.012  13.323  1.00  0.00
ATOM   1410  C3'   G A  67       2.889  -1.397  14.799  1.00  0.00
ATOM   1411  O3'   G A  67       3.538  -1.470  16.062  1.00  0.00
ATOM   1412  C2'   G A  67       1.406  -1.734  14.925  1.00  0.00
ATOM   1413  O2'   G A  67       0.807  -1.190  16.085  1.00  0.00
ATOM   1414  C1'   G A  67       0.827  -1.011  13.708  1.00  0.00
ATOM   1415  N9    G A  67       0.706  -1.920  12.492  1.00  0.00
ATOM   1416  C8    G A  67       1.547  -2.059  11.414  1.00  0.00
ATOM   1417  N7    G A  67       1.115  -2.917  10.531  1.00  0.00
ATOM   1418  C5    G A  67      -0.083  -3.371  11.051  1.00  0.00
ATOM   1419  C6    G A  67      -1.011  -4.316  10.542  1.00  0.00
ATOM   1420  O6    G A  67      -0.948  -4.960   9.487  1.00  0.00
ATOM   1421  N1    G A  67      -2.100  -4.486  11.393  1.00  0.00
ATOM   1422  C2    G A  67      -2.273  -3.827  12.586  1.00  0.00
ATOM   1423  N2    G A  67      -3.389  -4.122  13.267  1.00  0.00
ATOM   1424  N3    G A  67      -1.420  -2.947  13.072  1.00  0.00
ATOM   1425  C4    G A  67      -0.354  -2.766  12.263  1.00  0.00
ATOM   1426  P     C A  68       4.022  -2.726  16.417  1.00  0.00
ATOM   1427  OP1   C A  68       4.814  -2.517  17.655  1.00  0.00
ATOM   1428  OP2   C A  68       4.714  -3.071  15.148  1.00  0.00
ATOM   1429  O5'   C A  68       2.925  -3.849  16.697  1.00  0.00
ATOM   1430  C5'   C A  68       1.975  -3.697  17.774  1.00  0.00
ATOM   1431  C4'   C A  68       0.797  -4.630  17.587  1.00  0.00
ATOM   1432  O4'   C A  68       0.143  -4.340  16.323  1.00  0.00
ATOM   1433  C3'   C A  68       1.087  -6.120  17.504  1.00  0.00
ATOM   1434  O3'   C A  68       1.262  -6.692  18.797  1.00  0.00
ATOM   1435  C2'   C A  68      -0.172  -6.640  16.818  1.00  0.00
ATOM   1436  O2'   C A  68      -1.283  -6.719  17.690  1.00  0.00
ATOM   1437  C1'   C A  68      -0.441  -5.524  15.806  1.00  0.00
ATOM   1438  N1    C A  68       0.118  -5.849  14.562  1.00  0.00
ATOM   1439  C2    C A  68      -0.625  -6.580  13.628  1.00  0.00
ATOM   1440  O2    C A  68      -1.755  -6.987  13.950  1.00  0.00
ATOM   1441  N3    C A  68      -0.094  -6.822  12.406  1.00  0.00
ATOM   1442  C4    C A  68       1.123  -6.367  12.105  1.00  0.00
ATOM   1443  N4    C A  68       1.605  -6.630  10.888  1.00  0.00
ATOM   1444  C5    C A  68       1.892  -5.625  13.037  1.00  0.00
ATOM   1445  C6    C A  68       1.364  -5.387  14.243  1.00  0.00
ATOM   1446  P     G A  69       1.926  -8.201  18.985  1.00  0.00
ATOM   1447  OP1   G A  69       2.249  -9.009  20.188  1.00  0.00
ATOM   1448  OP2   G A  69       2.961  -7.697  18.053  1.00  0.00
ATOM   1449  O5'   G A  69       0.972  -9.077  18.059  1.00  0.00
ATOM   1450  C5'   G A  69      -0.117  -9.709  18.699  1.00  0.00
ATOM   1451  C4'   G A  69      -0.832 -10.604  17.734  1.00  0.00
ATOM   1452  O4'   G A  69      -1.079  -9.873  16.508  1.00  0.00
ATOM   1453  C3'   G A  69      -0.061 -11.825  17.258  1.00  0.00
ATOM   1454  O3'   G A  69      -0.006 -12.879  18.205  1.00  0.00
ATOM   1455  C2'   G A  69      -0.828 -12.178  15.993  1.00  0.00
ATOM   1456  O2'   G A  69      -2.081 -12.780  16.305  1.00  0.00
ATOM   1457  C1'   G A  69      -1.081 -10.779  15.425  1.00  0.00
ATOM   1458  N9    G A  69      -0.087 -10.451  14.369  1.00  0.00
ATOM   1459  C8    G A  69       0.949  -9.561  14.513  1.00  0.00
ATOM   1460  N7    G A  69       1.649  -9.404  13.422  1.00  0.00
ATOM   1461  C5    G A  69       1.041 -10.237  12.502  1.00  0.00
ATOM   1462  C6    G A  69       1.354 -10.496  11.142  1.00  0.00
ATOM   1463  O6    G A  69       2.269 -10.015  10.462  1.00  0.00
ATOM   1464  N1    G A  69       0.478 -11.415  10.572  1.00  0.00
ATOM   1465  C2    G A  69      -0.571 -12.012  11.230  1.00  0.00
ATOM   1466  N2    G A  69      -1.306 -12.872  10.513  1.00  0.00
ATOM   1467  N3    G A  69      -0.873 -11.783  12.493  1.00  0.00
ATOM   1468  C4    G A  69      -0.035 -10.894  13.067  1.00  0.00
ATOM   1469  P     G A  70       1.224 -14.059  18.146  1.00  0.00
ATOM   1470  OP1   G A  70       0.736 -14.751  19.359  1.00  0.00
ATOM   1471  OP2   G A  70       2.565 -13.427  18.165  1.00  0.00
ATOM   1472  O5'   G A  70       1.133 -15.084  16.920  1.00  0.00
ATOM   1473  C5'   G A  70       0.201 -16.161  16.940  1.00  0.00
ATOM   1474  C4'   G A  70      -0.144 -16.641  15.539  1.00  0.00
ATOM   1475  O4'   G A  70      -0.355 -15.523  14.634  1.00  0.00
ATOM   1476  C3'   G A  70       0.931 -17.459  14.837  1.00  0.00
ATOM   1477  O3'   G A  70       0.989 -18.795  15.331  1.00  0.00
ATOM   1478  C2'   G A  70       0.437 -17.371  13.397  1.00  0.00
ATOM   1479  O2'   G A  70      -0.673 -18.208  13.124  1.00  0.00
ATOM   1480  C1'   G A  70       0.052 -15.893  13.321  1.00  0.00
ATOM   1481  N9    G A  70       1.202 -14.990  12.885  1.00  0.00
ATOM   1482  C8    G A  70       1.770 -13.961  13.595  1.00  0.00
ATOM   1483  N7    G A  70       2.579 -13.227  12.881  1.00  0.00
ATOM   1484  C5    G A  70       2.545 -13.803  11.624  1.00  0.00
ATOM   1485  C6    G A  70       3.219 -13.449  10.428  1.00  0.00
ATOM   1486  O6    G A  70       4.011 -12.516  10.242  1.00  0.00
ATOM   1487  N1    G A  70       2.899 -14.304   9.377  1.00  0.00
ATOM   1488  C2    G A  70       2.035 -15.369   9.467  1.00  0.00
ATOM   1489  N2    G A  70       1.851 -16.078   8.345  1.00  0.00
ATOM   1490  N3    G A  70       1.402 -15.710  10.572  1.00  0.00
ATOM   1491  C4    G A  70       1.698 -14.894  11.606  1.00  0.00
ATOM   1492  P     A A  71       2.332 -19.561  15.365  1.00  0.00
ATOM   1493  OP1   A A  71       2.097 -20.768  16.211  1.00  0.00
ATOM   1494  OP2   A A  71       3.407 -18.611  15.743  1.00  0.00
ATOM   1495  O5'   A A  71       2.664 -20.056  13.879  1.00  0.00
ATOM   1496  C5'   A A  71       1.951 -21.141  13.266  1.00  0.00
ATOM   1497  C4'   A A  71       2.381 -21.313  11.814  1.00  0.00
ATOM   1498  O4'   A A  71       2.136 -20.076  11.089  1.00  0.00
ATOM   1499  C3'   A A  71       3.851 -21.626  11.555  1.00  0.00
ATOM   1500  O3'   A A  71       4.104 -23.032  11.634  1.00  0.00
ATOM   1501  C2'   A A  71       4.047 -21.120  10.130  1.00  0.00
ATOM   1502  O2'   A A  71       3.572 -22.034   9.163  1.00  0.00
ATOM   1503  C1'   A A  71       3.152 -19.881  10.117  1.00  0.00
ATOM   1504  N9    A A  71       3.892 -18.691  10.449  1.00  0.00
ATOM   1505  C8    A A  71       4.029 -18.090  11.673  1.00  0.00
ATOM   1506  N7    A A  71       4.842 -17.059  11.669  1.00  0.00
ATOM   1507  C5    A A  71       5.268 -16.979  10.352  1.00  0.00
ATOM   1508  C6    A A  71       6.143 -16.097   9.694  1.00  0.00
ATOM   1509  N6    A A  71       6.770 -15.087  10.301  1.00  0.00
ATOM   1510  N1    A A  71       6.354 -16.293   8.375  1.00  0.00
ATOM   1511  C2    A A  71       5.724 -17.306   7.767  1.00  0.00
ATOM   1512  N3    A A  71       4.880 -18.198   8.278  1.00  0.00
ATOM   1513  C4    A A  71       4.692 -17.978   9.590  1.00  0.00
ATOM   1514  P     G A  72       5.665 -23.586  11.716  1.00  0.00
ATOM   1515  OP1   G A  72       5.860 -25.059  11.664  1.00  0.00
ATOM   1516  OP2   G A  72       5.947 -22.848  12.973  1.00  0.00
ATOM   1517  O5'   G A  72       6.521 -22.900  10.554  1.00  0.00
ATOM   1518  C5'   G A  72       6.567 -23.456   9.242  1.00  0.00
ATOM   1519  C4'   G A  72       7.529 -22.678   8.361  1.00  0.00
ATOM   1520  O4'   G A  72       7.034 -21.335   8.135  1.00  0.00
ATOM   1521  C3'   G A  72       8.941 -22.461   8.892  1.00  0.00
ATOM   1522  O3'   G A  72       9.768 -23.597   8.637  1.00  0.00
ATOM   1523  C2'   G A  72       9.425 -21.243   8.097  1.00  0.00
ATOM   1524  O2'   G A  72      10.039 -21.568   6.866  1.00  0.00
ATOM   1525  C1'   G A  72       8.124 -20.490   7.818  1.00  0.00
ATOM   1526  N9    G A  72       8.163 -19.587   8.469  1.00  0.00
ATOM   1527  C8    G A  72       7.512 -19.505   9.675  1.00  0.00
ATOM   1528  N7    G A  72       7.902 -18.495  10.404  1.00  0.00
ATOM   1529  C5    G A  72       8.867 -17.870   9.636  1.00  0.00
ATOM   1530  C6    G A  72       9.653 -16.718   9.898  1.00  0.00
ATOM   1531  O6    G A  72       9.644 -15.998  10.905  1.00  0.00
ATOM   1532  N1    G A  72      10.516 -16.426   8.846  1.00  0.00
ATOM   1533  C2    G A  72      10.610 -17.154   7.684  1.00  0.00
ATOM   1534  N2    G A  72      11.500 -16.716   6.783  1.00  0.00
ATOM   1535  N3    G A  72       9.888 -18.226   7.426  1.00  0.00
ATOM   1536  C4    G A  72       9.043 -18.530   8.435  1.00  0.00
ATOM   1537  P     C A  73      10.410 -24.459   9.880  1.00  0.00
ATOM   1538  OP1   C A  73      10.732 -25.891   9.697  1.00  0.00
ATOM   1539  OP2   C A  73       9.468 -23.998  10.931  1.00  0.00
ATOM   1540  O5'   C A  73      11.803 -23.681   9.998  1.00  0.00
ATOM   1541  C5'   C A  73      12.881 -24.023   9.142  1.00  0.00
ATOM   1542  C4'   C A  73      13.914 -22.915   9.113  1.00  0.00
ATOM   1543  O4'   C A  73      13.312 -21.629   8.778  1.00  0.00
ATOM   1544  C3'   C A  73      14.604 -22.680  10.439  1.00  0.00
ATOM   1545  O3'   C A  73      15.663 -23.582  10.566  1.00  0.00
ATOM   1546  C2'   C A  73      15.103 -21.251  10.274  1.00  0.00
ATOM   1547  O2'   C A  73      16.265 -21.163   9.469  1.00  0.00
ATOM   1548  C1'   C A  73      13.932 -20.609   9.538  1.00  0.00
ATOM   1549  N1    C A  73      12.911 -19.990  10.392  1.00  0.00
ATOM   1550  C2    C A  73      13.207 -18.784  11.038  1.00  0.00
ATOM   1551  O2    C A  73      14.332 -18.280  10.878  1.00  0.00
ATOM   1552  N3    C A  73      12.262 -18.204  11.817  1.00  0.00
ATOM   1553  C4    C A  73      11.069 -18.781  11.961  1.00  0.00
ATOM   1554  N4    C A  73      10.170 -18.173  12.738  1.00  0.00
ATOM   1555  C5    C A  73      10.750 -20.003  11.315  1.00  0.00
ATOM   1556  C6    C A  73      11.685 -20.572  10.546  1.00  0.00
ATOM   1557  P     C A  74      15.931 -24.229  11.993  1.00  0.00
ATOM   1558  OP1   C A  74      16.328 -25.679  11.913  1.00  0.00
ATOM   1559  OP2   C A  74      14.489 -23.953  12.345  1.00  0.00
ATOM   1560  O5'   C A  74      16.809 -23.337  13.025  1.00  0.00
ATOM   1561  C5'   C A  74      18.154 -23.167  12.458  1.00  0.00
ATOM   1562  C4'   C A  74      18.605 -21.790  12.902  1.00  0.00
ATOM   1563  O4'   C A  74      17.737 -20.784  12.417  1.00  0.00
ATOM   1564  C3'   C A  74      18.596 -21.595  14.411  1.00  0.00
ATOM   1565  O3'   C A  74      19.676 -22.262  15.043  1.00  0.00
ATOM   1566  C2'   C A  74      18.632 -20.082  14.506  1.00  0.00
ATOM   1567  O2'   C A  74      19.974 -19.705  14.193  1.00  0.00
ATOM   1568  C1'   C A  74      17.736 -19.698  13.331  1.00  0.00
ATOM   1569  N1    C A  74      16.443 -19.378  13.891  1.00  0.00
ATOM   1570  C2    C A  74      16.135 -18.153  14.494  1.00  0.00
ATOM   1571  O2    C A  74      17.035 -17.305  14.619  1.00  0.00
ATOM   1572  N3    C A  74      14.870 -17.928  14.923  1.00  0.00
ATOM   1573  C4    C A  74      13.936 -18.868  14.769  1.00  0.00
ATOM   1574  N4    C A  74      12.703 -18.602  15.207  1.00  0.00
ATOM   1575  C5    C A  74      14.228 -20.116  14.160  1.00  0.00
ATOM   1576  C6    C A  74      15.479 -20.334  13.738  1.00  0.00
ATOM   1577  P     A A  75      18.860 -22.737  17.509  1.00  0.00
ATOM   1578  OP1   A A  75      19.278 -23.277  18.831  1.00  0.00
ATOM   1579  OP2   A A  75      17.420 -22.464  17.247  1.00  0.00
ATOM   1580  O5'   A A  75      19.670 -21.398  17.202  1.00  0.00
ATOM   1581  C5'   A A  75      19.640 -20.321  18.125  1.00  0.00
ATOM   1582  C4'   A A  75      20.777 -19.361  17.869  1.00  0.00
ATOM   1583  O4'   A A  75      20.438 -18.485  16.756  1.00  0.00
ATOM   1584  C3'   A A  75      20.997 -18.416  19.038  1.00  0.00
ATOM   1585  O3'   A A  75      21.828 -19.007  20.026  1.00  0.00
ATOM   1586  C2'   A A  75      21.583 -17.178  18.374  1.00  0.00
ATOM   1587  O2'   A A  75      22.970 -17.282  18.102  1.00  0.00
ATOM   1588  C1'   A A  75      20.794 -17.144  17.065  1.00  0.00
ATOM   1589  N9    A A  75      17.612 -18.340  18.308  1.00  0.00
ATOM   1590  C8    A A  75      17.189 -19.578  17.899  1.00  0.00
ATOM   1591  N7    A A  75      15.896 -19.764  18.028  1.00  0.00
ATOM   1592  C5    A A  75      15.440 -18.567  18.558  1.00  0.00
ATOM   1593  C6    A A  75      14.158 -18.124  18.926  1.00  0.00
ATOM   1594  N6    A A  75      13.056 -18.869  18.809  1.00  0.00
ATOM   1595  N1    A A  75      14.046 -16.874  19.425  1.00  0.00
ATOM   1596  C2    A A  75      15.151 -16.128  19.541  1.00  0.00
ATOM   1597  N3    A A  75      16.408 -16.433  19.228  1.00  0.00
ATOM   1598  C4    A A  75      16.485 -17.681  18.737  1.00  0.00
TER   
END   
