# Supplementary material for: RPocket: an intuitive database of RNA pocket topology information with RNA-ligand data resources
Source: BMC Bioinformatics. 2021 Sep 8;22:428. doi: 10.1186/s12859-021-04349-4 (PMC8424408; doi:10.1186/s12859-021-04349-4)
Supplement: Supplementary file 7 — Additional file 7. Folder S3: Nine other experimental structures and their modeling structures and pockets. [file 12859_2021_4349_MOESM7_ESM.zip › 12859_2021_4349_MOESM7_ESM/2TRA_s3.pdb]

ATOM      1  P     U A   1      12.137  22.391 -14.231  1.00  0.00
ATOM      2  OP1   U A   1      11.254  22.273 -15.417  1.00  0.00
ATOM      3  OP2   U A   1      11.662  21.901 -12.906  1.00  0.00
ATOM      4  O5'   U A   1      13.545  21.739 -14.591  1.00  0.00
ATOM      5  C5'   U A   1      14.102  21.886 -15.918  1.00  0.00
ATOM      6  C4'   U A   1      15.436  21.177 -16.019  1.00  0.00
ATOM      7  O4'   U A   1      16.416  21.868 -15.200  1.00  0.00
ATOM      8  C3'   U A   1      15.445  19.736 -15.530  1.00  0.00
ATOM      9  O3'   U A   1      15.050  18.824 -16.557  1.00  0.00
ATOM     10  C2'   U A   1      16.892  19.529 -15.100  1.00  0.00
ATOM     11  O2'   U A   1      17.731  19.177 -16.179  1.00  0.00
ATOM     12  C1'   U A   1      17.282  20.922 -14.597  1.00  0.00
ATOM     13  N1    U A   1      17.214  21.130 -13.142  1.00  0.00
ATOM     14  C2    U A   1      18.204  20.502 -12.410  1.00  0.00
ATOM     15  O2    U A   1      19.138  19.912 -12.925  1.00  0.00
ATOM     16  N3    U A   1      18.061  20.588 -11.046  1.00  0.00
ATOM     17  C4    U A   1      17.051  21.225 -10.357  1.00  0.00
ATOM     18  O4    U A   1      17.059  21.218  -9.128  1.00  0.00
ATOM     19  C5    U A   1      16.061  21.852 -11.187  1.00  0.00
ATOM     20  C6    U A   1      16.176  21.784 -12.516  1.00  0.00
ATOM     21  P     C A   2      14.510  17.355 -16.177  1.00  0.00
ATOM     22  OP1   C A   2      14.234  16.586 -17.416  1.00  0.00
ATOM     23  OP2   C A   2      13.680  17.171 -14.965  1.00  0.00
ATOM     24  O5'   C A   2      15.996  17.059 -15.669  1.00  0.00
ATOM     25  C5'   C A   2      17.051  16.799 -16.585  1.00  0.00
ATOM     26  C4'   C A   2      18.175  16.074 -15.894  1.00  0.00
ATOM     27  O4'   C A   2      18.820  16.985 -14.969  1.00  0.00
ATOM     28  C3'   C A   2      17.754  14.895 -15.024  1.00  0.00
ATOM     29  O3'   C A   2      17.551  13.693 -15.750  1.00  0.00
ATOM     30  C2'   C A   2      18.874  14.818 -13.994  1.00  0.00
ATOM     31  O2'   C A   2      20.022  14.179 -14.529  1.00  0.00
ATOM     32  C1'   C A   2      19.203  16.297 -13.800  1.00  0.00
ATOM     33  N1    C A   2      18.435  16.864 -12.635  1.00  0.00
ATOM     34  C2    C A   2      18.890  16.579 -11.343  1.00  0.00
ATOM     35  O2    C A   2      19.924  15.903 -11.209  1.00  0.00
ATOM     36  N3    C A   2      18.191  17.045 -10.280  1.00  0.00
ATOM     37  C4    C A   2      17.086  17.766 -10.472  1.00  0.00
ATOM     38  N4    C A   2      16.431  18.204  -9.394  1.00  0.00
ATOM     39  C5    C A   2      16.609  18.066 -11.773  1.00  0.00
ATOM     40  C6    C A   2      17.301  17.604 -12.820  1.00  0.00
ATOM     41  P     C A   3      16.212  12.636 -15.394  1.00  0.00
ATOM     42  OP1   C A   3      16.519  11.643 -16.459  1.00  0.00
ATOM     43  OP2   C A   3      14.803  12.879 -14.995  1.00  0.00
ATOM     44  O5'   C A   3      17.062  12.241 -14.112  1.00  0.00
ATOM     45  C5'   C A   3      18.352  11.679 -14.264  1.00  0.00
ATOM     46  C4'   C A   3      18.795  11.065 -12.972  1.00  0.00
ATOM     47  O4'   C A   3      19.123  12.124 -12.032  1.00  0.00
ATOM     48  C3'   C A   3      17.727  10.272 -12.246  1.00  0.00
ATOM     49  O3'   C A   3      17.471   8.987 -12.775  1.00  0.00
ATOM     50  C2'   C A   3      18.236  10.293 -10.816  1.00  0.00
ATOM     51  O2'   C A   3      19.302   9.388 -10.609  1.00  0.00
ATOM     52  C1'   C A   3      18.733  11.736 -10.719  1.00  0.00
ATOM     53  N1    C A   3      17.697  12.721 -10.261  1.00  0.00
ATOM     54  C2    C A   3      17.393  12.755  -8.895  1.00  0.00
ATOM     55  O2    C A   3      17.995  11.983  -8.130  1.00  0.00
ATOM     56  N3    C A   3      16.456  13.625  -8.449  1.00  0.00
ATOM     57  C4    C A   3      15.834  14.435  -9.308  1.00  0.00
ATOM     58  N4    C A   3      14.918  15.275  -8.822  1.00  0.00
ATOM     59  C5    C A   3      16.127  14.416 -10.695  1.00  0.00
ATOM     60  C6    C A   3      17.054  13.556 -11.132  1.00  0.00
ATOM     61  P     G A   4      16.013   8.481 -12.780  1.00  0.00
ATOM     62  OP1   G A   4      15.426   7.128 -12.955  1.00  0.00
ATOM     63  OP2   G A   4      15.207   9.679 -13.116  1.00  0.00
ATOM     64  O5'   G A   4      16.504   8.610 -11.272  1.00  0.00
ATOM     65  C5'   G A   4      17.602   7.820 -10.793  1.00  0.00
ATOM     66  C4'   G A   4      17.445   7.543  -9.320  1.00  0.00
ATOM     67  O4'   G A   4      17.551   8.781  -8.565  1.00  0.00
ATOM     68  C3'   G A   4      16.104   6.984  -8.885  1.00  0.00
ATOM     69  O3'   G A   4      16.004   5.588  -9.135  1.00  0.00
ATOM     70  C2'   G A   4      16.115   7.292  -7.396  1.00  0.00
ATOM     71  O2'   G A   4      16.921   6.388  -6.674  1.00  0.00
ATOM     72  C1'   G A   4      16.781   8.670  -7.378  1.00  0.00
ATOM     73  N9    G A   4      15.710   9.695  -7.347  1.00  0.00
ATOM     74  C8    G A   4      15.277  10.459  -8.404  1.00  0.00
ATOM     75  N7    G A   4      14.414  11.375  -8.059  1.00  0.00
ATOM     76  C5    G A   4      14.267  11.211  -6.694  1.00  0.00
ATOM     77  C6    G A   4      13.461  11.914  -5.761  1.00  0.00
ATOM     78  O6    G A   4      12.691  12.858  -5.973  1.00  0.00
ATOM     79  N1    G A   4      13.612  11.420  -4.468  1.00  0.00
ATOM     80  C2    G A   4      14.437  10.379  -4.117  1.00  0.00
ATOM     81  N2    G A   4      14.450  10.046  -2.819  1.00  0.00
ATOM     82  N3    G A   4      15.191   9.716  -4.972  1.00  0.00
ATOM     83  C4    G A   4      15.060  10.177  -6.234  1.00  0.00
ATOM     84  P     U A   5      14.759   5.085  -9.273  1.00  0.00
ATOM     85  OP1   U A   5      14.869   3.882 -10.136  1.00  0.00
ATOM     86  OP2   U A   5      13.514   5.887  -9.243  1.00  0.00
ATOM     87  O5'   U A   5      15.041   4.699  -7.746  1.00  0.00
ATOM     88  C5'   U A   5      13.976   4.160  -6.987  1.00  0.00
ATOM     89  C4'   U A   5      13.890   4.735  -5.598  1.00  0.00
ATOM     90  O4'   U A   5      14.034   6.180  -5.603  1.00  0.00
ATOM     91  C3'   U A   5      12.532   4.546  -4.967  1.00  0.00
ATOM     92  O3'   U A   5      12.312   3.216  -4.550  1.00  0.00
ATOM     93  C2'   U A   5      12.520   5.606  -3.876  1.00  0.00
ATOM     94  O2'   U A   5      13.358   5.227  -2.796  1.00  0.00
ATOM     95  C1'   U A   5      13.197   6.757  -4.616  1.00  0.00
ATOM     96  N1    U A   5      12.206   7.712  -5.226  1.00  0.00
ATOM     97  C2    U A   5      11.420   8.554  -4.462  1.00  0.00
ATOM     98  O2    U A   5      11.314   8.446  -3.253  1.00  0.00
ATOM     99  N3    U A   5      10.759   9.531  -5.166  1.00  0.00
ATOM    100  C4    U A   5      10.803   9.746  -6.528  1.00  0.00
ATOM    101  O4    U A   5      10.154  10.667  -7.016  1.00  0.00
ATOM    102  C5    U A   5      11.639   8.831  -7.252  1.00  0.00
ATOM    103  C6    U A   5      12.294   7.871  -6.592  1.00  0.00
ATOM    104  P     G A   6      10.865   2.597  -5.030  1.00  0.00
ATOM    105  OP1   G A   6      10.781   1.119  -4.869  1.00  0.00
ATOM    106  OP2   G A   6      10.687   3.203  -6.378  1.00  0.00
ATOM    107  O5'   G A   6       9.814   3.271  -4.031  1.00  0.00
ATOM    108  C5'   G A   6       9.548   2.673  -2.758  1.00  0.00
ATOM    109  C4'   G A   6       8.689   3.583  -1.891  1.00  0.00
ATOM    110  O4'   G A   6       9.190   4.948  -2.018  1.00  0.00
ATOM    111  C3'   G A   6       7.217   3.720  -2.273  1.00  0.00
ATOM    112  O3'   G A   6       6.389   2.700  -1.713  1.00  0.00
ATOM    113  C2'   G A   6       6.851   5.059  -1.654  1.00  0.00
ATOM    114  O2'   G A   6       6.642   4.935  -0.263  1.00  0.00
ATOM    115  C1'   G A   6       8.119   5.868  -1.909  1.00  0.00
ATOM    116  N9    G A   6       8.033   6.672  -3.105  1.00  0.00
ATOM    117  C8    G A   6       8.697   6.458  -4.289  1.00  0.00
ATOM    118  N7    G A   6       8.434   7.356  -5.198  1.00  0.00
ATOM    119  C5    G A   6       7.546   8.218  -4.582  1.00  0.00
ATOM    120  C6    G A   6       6.904   9.386  -5.069  1.00  0.00
ATOM    121  O6    G A   6       7.005   9.905  -6.187  1.00  0.00
ATOM    122  N1    G A   6       6.075   9.962  -4.110  1.00  0.00
ATOM    123  C2    G A   6       5.887   9.473  -2.840  1.00  0.00
ATOM    124  N2    G A   6       5.049  10.167  -2.058  1.00  0.00
ATOM    125  N3    G A   6       6.475   8.389  -2.373  1.00  0.00
ATOM    126  C4    G A   6       7.285   7.812  -3.287  1.00  0.00
ATOM    127  P     A A   7       4.963   2.482  -1.906  1.00  0.00
ATOM    128  OP1   A A   7       4.363   1.762  -0.764  1.00  0.00
ATOM    129  OP2   A A   7       4.681   2.014  -3.285  1.00  0.00
ATOM    130  O5'   A A   7       4.554   4.024  -1.837  1.00  0.00
ATOM    131  C5'   A A   7       5.114   4.899  -0.844  1.00  0.00
ATOM    132  C4'   A A   7       4.061   5.833  -0.286  1.00  0.00
ATOM    133  O4'   A A   7       3.912   7.029  -1.097  1.00  0.00
ATOM    134  C3'   A A   7       2.657   5.284  -0.041  1.00  0.00
ATOM    135  O3'   A A   7       2.228   5.686   1.250  1.00  0.00
ATOM    136  C2'   A A   7       1.811   6.008  -1.088  1.00  0.00
ATOM    137  O2'   A A   7       0.477   6.227  -0.675  1.00  0.00
ATOM    138  C1'   A A   7       2.543   7.343  -1.200  1.00  0.00
ATOM    139  N9    A A   7       3.163   7.590  -3.094  1.00  0.00
ATOM    140  C8    A A   7       3.803   6.732  -3.949  1.00  0.00
ATOM    141  N7    A A   7       3.779   7.119  -5.203  1.00  0.00
ATOM    142  C5    A A   7       3.074   8.312  -5.168  1.00  0.00
ATOM    143  C6    A A   7       2.704   9.222  -6.174  1.00  0.00
ATOM    144  N6    A A   7       3.009   9.062  -7.464  1.00  0.00
ATOM    145  N1    A A   7       2.002  10.314  -5.804  1.00  0.00
ATOM    146  C2    A A   7       1.698  10.474  -4.511  1.00  0.00
ATOM    147  N3    A A   7       1.991   9.691  -3.475  1.00  0.00
ATOM    148  C4    A A   7       2.687   8.614  -3.876  1.00  0.00
ATOM    149  P     U A   8       1.833   4.895   2.570  1.00  0.00
ATOM    150  OP1   U A   8       0.555   5.634   2.366  1.00  0.00
ATOM    151  OP2   U A   8       2.859   5.457   3.481  1.00  0.00
ATOM    152  O5'   U A   8       1.511   3.423   3.077  1.00  0.00
ATOM    153  C5'   U A   8       2.516   2.431   3.202  1.00  0.00
ATOM    154  C4'   U A   8       1.859   1.121   3.519  1.00  0.00
ATOM    155  O4'   U A   8       1.041   1.322   4.702  1.00  0.00
ATOM    156  C3'   U A   8       0.881   0.715   2.438  1.00  0.00
ATOM    157  O3'   U A   8       1.520  -0.004   1.390  1.00  0.00
ATOM    158  C2'   U A   8      -0.199  -0.053   3.201  1.00  0.00
ATOM    159  O2'   U A   8       0.064  -1.436   3.371  1.00  0.00
ATOM    160  C1'   U A   8      -0.215   0.690   4.546  1.00  0.00
ATOM    161  N1    U A   8      -1.029   0.953   5.523  1.00  0.00
ATOM    162  C2    U A   8      -1.464   0.245   6.627  1.00  0.00
ATOM    163  O2    U A   8      -1.118  -0.900   6.860  1.00  0.00
ATOM    164  N3    U A   8      -2.326   0.926   7.452  1.00  0.00
ATOM    165  C4    U A   8      -2.785   2.217   7.289  1.00  0.00
ATOM    166  O4    U A   8      -3.556   2.694   8.117  1.00  0.00
ATOM    167  C5    U A   8      -2.289   2.886   6.119  1.00  0.00
ATOM    168  C6    U A   8      -1.450   2.246   5.299  1.00  0.00
ATOM    169  P     A A   9       0.745  -0.252  -0.106  1.00  0.00
ATOM    170  OP1   A A   9       0.629   0.728  -1.204  1.00  0.00
ATOM    171  OP2   A A   9      -0.433  -0.529   0.750  1.00  0.00
ATOM    172  O5'   A A   9       1.218  -1.654  -0.705  1.00  0.00
ATOM    173  C5'   A A   9       2.516  -1.813  -1.305  1.00  0.00
ATOM    174  C4'   A A   9       3.021  -3.231  -1.114  1.00  0.00
ATOM    175  O4'   A A   9       3.035  -3.557   0.304  1.00  0.00
ATOM    176  C3'   A A   9       2.198  -4.357  -1.725  1.00  0.00
ATOM    177  O3'   A A   9       2.456  -4.523  -3.117  1.00  0.00
ATOM    178  C2'   A A   9       2.686  -5.558  -0.929  1.00  0.00
ATOM    179  O2'   A A   9       3.958  -6.006  -1.351  1.00  0.00
ATOM    180  C1'   A A   9       2.815  -4.952   0.471  1.00  0.00
ATOM    181  N9    A A   9       1.628  -5.132   1.241  1.00  0.00
ATOM    182  C8    A A   9       0.683  -4.178   1.512  1.00  0.00
ATOM    183  N7    A A   9      -0.267  -4.587   2.318  1.00  0.00
ATOM    184  C5    A A   9       0.077  -5.901   2.595  1.00  0.00
ATOM    185  C6    A A   9      -0.528  -6.890   3.391  1.00  0.00
ATOM    186  N6    A A   9      -1.653  -6.695   4.083  1.00  0.00
ATOM    187  N1    A A   9       0.070  -8.098   3.452  1.00  0.00
ATOM    188  C2    A A   9       1.198  -8.292   2.759  1.00  0.00
ATOM    189  N3    A A   9       1.861  -7.442   1.978  1.00  0.00
ATOM    190  C4    A A   9       1.241  -6.251   1.937  1.00  0.00
ATOM    191  P     G A  10       1.492  -5.330  -3.980  1.00  0.00
ATOM    192  OP1   G A  10       2.197  -4.935  -5.224  1.00  0.00
ATOM    193  OP2   G A  10       0.024  -5.124  -3.871  1.00  0.00
ATOM    194  O5'   G A  10       1.768  -6.882  -3.708  1.00  0.00
ATOM    195  C5'   G A  10       3.028  -7.468  -4.040  1.00  0.00
ATOM    196  C4'   G A  10       3.255  -8.740  -3.254  1.00  0.00
ATOM    197  O4'   G A  10       2.986  -8.463  -1.856  1.00  0.00
ATOM    198  C3'   G A  10       2.380  -9.938  -3.594  1.00  0.00
ATOM    199  O3'   G A  10       2.977 -10.746  -4.611  1.00  0.00
ATOM    200  C2'   G A  10       2.330 -10.713  -2.281  1.00  0.00
ATOM    201  O2'   G A  10       3.416 -11.589  -2.104  1.00  0.00
ATOM    202  C1'   G A  10       2.424  -9.604  -1.240  1.00  0.00
ATOM    203  N9    G A  10       1.096  -9.096  -0.742  1.00  0.00
ATOM    204  C8    G A  10       0.459  -7.943  -1.132  1.00  0.00
ATOM    205  N7    G A  10      -0.642  -7.714  -0.469  1.00  0.00
ATOM    206  C5    G A  10      -0.738  -8.773   0.413  1.00  0.00
ATOM    207  C6    G A  10      -1.722  -9.075   1.390  1.00  0.00
ATOM    208  O6    G A  10      -2.741  -8.433   1.675  1.00  0.00
ATOM    209  N1    G A  10      -1.436 -10.255   2.070  1.00  0.00
ATOM    210  C2    G A  10      -0.337 -11.047   1.839  1.00  0.00
ATOM    211  N2    G A  10      -0.231 -12.147   2.597  1.00  0.00
ATOM    212  N3    G A  10       0.585 -10.781   0.934  1.00  0.00
ATOM    213  C4    G A  10       0.327  -9.640   0.261  1.00  0.00
ATOM    214  P     U A  11       2.114 -12.113  -5.142  1.00  0.00
ATOM    215  OP1   U A  11       2.602 -12.836  -6.343  1.00  0.00
ATOM    216  OP2   U A  11       1.359 -10.838  -5.269  1.00  0.00
ATOM    217  O5'   U A  11       1.276 -13.131  -4.236  1.00  0.00
ATOM    218  C5'   U A  11       1.971 -14.247  -3.680  1.00  0.00
ATOM    219  C4'   U A  11       1.290 -14.775  -2.434  1.00  0.00
ATOM    220  O4'   U A  11       1.142 -13.743  -1.431  1.00  0.00
ATOM    221  C3'   U A  11      -0.144 -15.213  -2.634  1.00  0.00
ATOM    222  O3'   U A  11      -0.203 -16.404  -3.363  1.00  0.00
ATOM    223  C2'   U A  11      -0.544 -15.382  -1.179  1.00  0.00
ATOM    224  O2'   U A  11       0.069 -16.505  -0.585  1.00  0.00
ATOM    225  C1'   U A  11       0.050 -14.099  -0.600  1.00  0.00
ATOM    226  N1    U A  11      -0.923 -12.990  -0.584  1.00  0.00
ATOM    227  C2    U A  11      -1.950 -12.985   0.341  1.00  0.00
ATOM    228  O2    U A  11      -2.132 -13.889   1.136  1.00  0.00
ATOM    229  N3    U A  11      -2.763 -11.877   0.300  1.00  0.00
ATOM    230  C4    U A  11      -2.654 -10.799  -0.553  1.00  0.00
ATOM    231  O4    U A  11      -3.461  -9.877  -0.468  1.00  0.00
ATOM    232  C5    U A  11      -1.564 -10.879  -1.484  1.00  0.00
ATOM    233  C6    U A  11      -0.758 -11.945  -1.466  1.00  0.00
ATOM    234  P     U A  12      -1.543 -16.586  -4.324  1.00  0.00
ATOM    235  OP1   U A  12      -1.067 -17.763  -5.087  1.00  0.00
ATOM    236  OP2   U A  12      -1.862 -15.332  -5.045  1.00  0.00
ATOM    237  O5'   U A  12      -2.814 -17.024  -3.446  1.00  0.00
ATOM    238  C5'   U A  12      -3.034 -18.393  -3.126  1.00  0.00
ATOM    239  C4'   U A  12      -3.619 -18.551  -1.734  1.00  0.00
ATOM    240  O4'   U A  12      -3.273 -17.405  -0.912  1.00  0.00
ATOM    241  C3'   U A  12      -5.139 -18.581  -1.666  1.00  0.00
ATOM    242  O3'   U A  12      -5.666 -19.854  -2.029  1.00  0.00
ATOM    243  C2'   U A  12      -5.345 -18.240  -0.195  1.00  0.00
ATOM    244  O2'   U A  12      -4.951 -19.276   0.683  1.00  0.00
ATOM    245  C1'   U A  12      -4.382 -17.065  -0.094  1.00  0.00
ATOM    246  N1    U A  12      -5.065 -15.815  -0.511  1.00  0.00
ATOM    247  C2    U A  12      -5.913 -15.090   0.305  1.00  0.00
ATOM    248  O2    U A  12      -6.481 -15.574   1.268  1.00  0.00
ATOM    249  N3    U A  12      -6.075 -13.773  -0.049  1.00  0.00
ATOM    250  C4    U A  12      -5.487 -13.121  -1.113  1.00  0.00
ATOM    251  O4    U A  12      -5.729 -11.932  -1.303  1.00  0.00
ATOM    252  C5    U A  12      -4.621 -13.941  -1.913  1.00  0.00
ATOM    253  C6    U A  12      -4.446 -15.225  -1.592  1.00  0.00
ATOM    254  P     U A  13      -6.764 -19.862  -2.929  1.00  0.00
ATOM    255  OP1   U A  13      -6.998 -21.308  -3.147  1.00  0.00
ATOM    256  OP2   U A  13      -6.601 -18.955  -4.091  1.00  0.00
ATOM    257  O5'   U A  13      -7.926 -19.289  -2.002  1.00  0.00
ATOM    258  C5'   U A  13      -8.231 -19.903  -0.751  1.00  0.00
ATOM    259  C4'   U A  13      -9.320 -19.130  -0.034  1.00  0.00
ATOM    260  O4'   U A  13      -8.865 -17.779   0.212  1.00  0.00
ATOM    261  C3'   U A  13     -10.624 -18.950  -0.798  1.00  0.00
ATOM    262  O3'   U A  13     -11.477 -20.061  -0.548  1.00  0.00
ATOM    263  C2'   U A  13     -11.217 -17.695  -0.167  1.00  0.00
ATOM    264  O2'   U A  13     -11.923 -17.960   1.023  1.00  0.00
ATOM    265  C1'   U A  13      -9.965 -16.892   0.172  1.00  0.00
ATOM    266  N1    U A  13      -9.620 -15.815  -0.755  1.00  0.00
ATOM    267  C2    U A  13     -10.220 -14.592  -0.523  1.00  0.00
ATOM    268  O2    U A  13     -10.872 -14.352   0.478  1.00  0.00
ATOM    269  N3    U A  13     -10.031 -13.656  -1.510  1.00  0.00
ATOM    270  C4    U A  13      -9.318 -13.816  -2.679  1.00  0.00
ATOM    271  O4    U A  13      -9.236 -12.879  -3.471  1.00  0.00
ATOM    272  C5    U A  13      -8.726 -15.113  -2.848  1.00  0.00
ATOM    273  C6    U A  13      -8.894 -16.042  -1.903  1.00  0.00
ATOM    274  P     A A  14     -12.602 -20.612  -1.684  1.00  0.00
ATOM    275  OP1   A A  14     -13.037 -22.003  -1.422  1.00  0.00
ATOM    276  OP2   A A  14     -12.335 -20.182  -3.070  1.00  0.00
ATOM    277  O5'   A A  14     -13.694 -19.654  -1.040  1.00  0.00
ATOM    278  C5'   A A  14     -14.252 -19.962   0.239  1.00  0.00
ATOM    279  C4'   A A  14     -15.138 -18.841   0.724  1.00  0.00
ATOM    280  O4'   A A  14     -14.358 -17.630   0.928  1.00  0.00
ATOM    281  C3'   A A  14     -16.238 -18.365  -0.207  1.00  0.00
ATOM    282  O3'   A A  14     -17.344 -19.242  -0.273  1.00  0.00
ATOM    283  C2'   A A  14     -16.596 -17.046   0.443  1.00  0.00
ATOM    284  O2'   A A  14     -17.308 -17.238   1.651  1.00  0.00
ATOM    285  C1'   A A  14     -15.197 -16.499   0.732  1.00  0.00
ATOM    286  N9    A A  14     -14.720 -15.809  -0.576  1.00  0.00
ATOM    287  C8    A A  14     -13.517 -16.096  -1.166  1.00  0.00
ATOM    288  N7    A A  14     -13.182 -15.260  -2.120  1.00  0.00
ATOM    289  C5    A A  14     -14.239 -14.363  -2.161  1.00  0.00
ATOM    290  C6    A A  14     -14.491 -13.234  -2.960  1.00  0.00
ATOM    291  N6    A A  14     -13.659 -12.800  -3.910  1.00  0.00
ATOM    292  N1    A A  14     -15.640 -12.559  -2.746  1.00  0.00
ATOM    293  C2    A A  14     -16.472 -12.995  -1.793  1.00  0.00
ATOM    294  N3    A A  14     -16.345 -14.040  -0.978  1.00  0.00
ATOM    295  C4    A A  14     -15.194 -14.689  -1.217  1.00  0.00
ATOM    296  P     A A  15     -17.279 -19.859  -1.339  1.00  0.00
ATOM    297  OP1   A A  15     -18.430 -20.651  -0.858  1.00  0.00
ATOM    298  OP2   A A  15     -16.358 -20.380  -2.373  1.00  0.00
ATOM    299  O5'   A A  15     -17.874 -18.516  -1.959  1.00  0.00
ATOM    300  C5'   A A  15     -18.777 -17.727  -1.201  1.00  0.00
ATOM    301  C4'   A A  15     -19.488 -16.766  -2.110  1.00  0.00
ATOM    302  O4'   A A  15     -18.667 -15.595  -2.327  1.00  0.00
ATOM    303  C3'   A A  15     -19.754 -17.334  -3.487  1.00  0.00
ATOM    304  O3'   A A  15     -20.967 -18.065  -3.494  1.00  0.00
ATOM    305  C2'   A A  15     -19.752 -16.094  -4.364  1.00  0.00
ATOM    306  O2'   A A  15     -20.987 -15.415  -4.242  1.00  0.00
ATOM    307  C1'   A A  15     -18.703 -15.220  -3.681  1.00  0.00
ATOM    308  N9    A A  15     -17.246 -15.348  -4.061  1.00  0.00
ATOM    309  C8    A A  15     -16.558 -16.528  -3.961  1.00  0.00
ATOM    310  N7    A A  15     -15.539 -16.618  -4.783  1.00  0.00
ATOM    311  C5    A A  15     -15.561 -15.415  -5.471  1.00  0.00
ATOM    312  C6    A A  15     -14.741 -14.890  -6.485  1.00  0.00
ATOM    313  N6    A A  15     -13.694 -15.540  -7.000  1.00  0.00
ATOM    314  N1    A A  15     -15.036 -13.660  -6.956  1.00  0.00
ATOM    315  C2    A A  15     -16.084 -13.009  -6.438  1.00  0.00
ATOM    316  N3    A A  15     -16.928 -13.397  -5.484  1.00  0.00
ATOM    317  C4    A A  15     -16.608 -14.623  -5.038  1.00  0.00
ATOM    318  P     U A  16     -21.423 -19.287  -4.055  1.00  0.00
ATOM    319  OP1   U A  16     -22.862 -19.198  -4.432  1.00  0.00
ATOM    320  OP2   U A  16     -20.850 -20.601  -3.659  1.00  0.00
ATOM    321  O5'   U A  16     -20.580 -18.713  -5.285  1.00  0.00
ATOM    322  C5'   U A  16     -20.783 -19.279  -6.608  1.00  0.00
ATOM    323  C4'   U A  16     -20.064 -18.480  -7.677  1.00  0.00
ATOM    324  O4'   U A  16     -20.552 -17.117  -7.695  1.00  0.00
ATOM    325  C3'   U A  16     -18.554 -18.339  -7.561  1.00  0.00
ATOM    326  O3'   U A  16     -17.897 -19.478  -8.115  1.00  0.00
ATOM    327  C2'   U A  16     -18.282 -17.109  -8.421  1.00  0.00
ATOM    328  O2'   U A  16     -18.270 -17.421  -9.793  1.00  0.00
ATOM    329  C1'   U A  16     -19.522 -16.257  -8.145  1.00  0.00
ATOM    330  N1    U A  16     -20.072 -14.898  -7.344  1.00  0.00
ATOM    331  C2    U A  16     -19.415 -13.763  -7.780  1.00  0.00
ATOM    332  O2    U A  16     -18.350 -13.797  -8.371  1.00  0.00
ATOM    333  N3    U A  16     -20.052 -12.578  -7.499  1.00  0.00
ATOM    334  C4    U A  16     -21.253 -12.418  -6.839  1.00  0.00
ATOM    335  O4    U A  16     -21.700 -11.288  -6.662  1.00  0.00
ATOM    336  C5    U A  16     -21.872 -13.643  -6.417  1.00  0.00
ATOM    337  C6    U A  16     -21.275 -14.809  -6.677  1.00  0.00
ATOM    338  P     G A  17     -16.857 -20.192  -6.896  1.00  0.00
ATOM    339  OP1   G A  17     -16.321 -21.432  -6.299  1.00  0.00
ATOM    340  OP2   G A  17     -16.172 -18.902  -6.648  1.00  0.00
ATOM    341  O5'   G A  17     -16.726 -20.416  -8.468  1.00  0.00
ATOM    342  C5'   G A  17     -15.726 -21.353  -8.864  1.00  0.00
ATOM    343  C4'   G A  17     -14.602 -20.751  -9.681  1.00  0.00
ATOM    344  O4'   G A  17     -15.073 -20.597 -11.052  1.00  0.00
ATOM    345  C3'   G A  17     -14.104 -19.377  -9.222  1.00  0.00
ATOM    346  O3'   G A  17     -12.758 -19.354  -8.749  1.00  0.00
ATOM    347  C2'   G A  17     -14.209 -18.462 -10.442  1.00  0.00
ATOM    348  O2'   G A  17     -12.972 -17.935 -10.867  1.00  0.00
ATOM    349  C1'   G A  17     -14.801 -19.307 -11.561  1.00  0.00
ATOM    350  N9    G A  17     -16.038 -18.515 -11.782  1.00  0.00
ATOM    351  C8    G A  17     -17.078 -18.265 -10.920  1.00  0.00
ATOM    352  N7    G A  17     -17.818 -17.254 -11.284  1.00  0.00
ATOM    353  C5    G A  17     -17.237 -16.808 -12.457  1.00  0.00
ATOM    354  C6    G A  17     -17.595 -15.737 -13.316  1.00  0.00
ATOM    355  O6    G A  17     -18.536 -14.943 -13.198  1.00  0.00
ATOM    356  N1    G A  17     -16.732 -15.631 -14.403  1.00  0.00
ATOM    357  C2    G A  17     -15.657 -16.455 -14.634  1.00  0.00
ATOM    358  N2    G A  17     -14.941 -16.198 -15.737  1.00  0.00
ATOM    359  N3    G A  17     -15.312 -17.454 -13.845  1.00  0.00
ATOM    360  C4    G A  17     -16.135 -17.575 -12.782  1.00  0.00
ATOM    361  P     G A  18     -12.540 -18.305  -8.022  1.00  0.00
ATOM    362  OP1   G A  18     -11.761 -18.688  -6.821  1.00  0.00
ATOM    363  OP2   G A  18     -13.794 -17.541  -7.868  1.00  0.00
ATOM    364  O5'   G A  18     -11.557 -17.482  -8.978  1.00  0.00
ATOM    365  C5'   G A  18     -10.804 -18.118 -10.011  1.00  0.00
ATOM    366  C4'   G A  18     -10.413 -17.104 -11.071  1.00  0.00
ATOM    367  O4'   G A  18     -11.515 -16.926 -11.994  1.00  0.00
ATOM    368  C3'   G A  18     -10.135 -15.701 -10.544  1.00  0.00
ATOM    369  O3'   G A  18      -8.783 -15.588 -10.133  1.00  0.00
ATOM    370  C2'   G A  18     -10.390 -14.846 -11.777  1.00  0.00
ATOM    371  O2'   G A  18      -9.255 -14.800 -12.618  1.00  0.00
ATOM    372  C1'   G A  18     -11.533 -15.589 -12.462  1.00  0.00
ATOM    373  N9    G A  18     -12.839 -15.047 -12.152  1.00  0.00
ATOM    374  C8    G A  18     -13.723 -15.425 -11.170  1.00  0.00
ATOM    375  N7    G A  18     -14.732 -14.607 -11.043  1.00  0.00
ATOM    376  C5    G A  18     -14.506 -13.632 -11.996  1.00  0.00
ATOM    377  C6    G A  18     -15.259 -12.477 -12.333  1.00  0.00
ATOM    378  O6    G A  18     -16.317 -12.080 -11.831  1.00  0.00
ATOM    379  N1    G A  18     -14.668 -11.753 -13.365  1.00  0.00
ATOM    380  C2    G A  18     -13.497 -12.099 -13.996  1.00  0.00
ATOM    381  N2    G A  18     -13.085 -11.277 -14.970  1.00  0.00
ATOM    382  N3    G A  18     -12.786 -13.168 -13.693  1.00  0.00
ATOM    383  C4    G A  18     -13.340 -13.886 -12.693  1.00  0.00
ATOM    384  P     U A  19      -8.268 -14.272  -8.997  1.00  0.00
ATOM    385  OP1   U A  19      -6.875 -14.481  -8.512  1.00  0.00
ATOM    386  OP2   U A  19      -9.420 -14.631  -8.133  1.00  0.00
ATOM    387  O5'   U A  19      -8.432 -12.739  -9.410  1.00  0.00
ATOM    388  C5'   U A  19      -7.425 -12.116 -10.160  1.00  0.00
ATOM    389  C4'   U A  19      -7.823 -10.739 -10.594  1.00  0.00
ATOM    390  O4'   U A  19      -8.971 -10.797 -11.478  1.00  0.00
ATOM    391  C3'   U A  19      -8.225  -9.903  -9.413  1.00  0.00
ATOM    392  O3'   U A  19      -7.147  -9.124  -8.898  1.00  0.00
ATOM    393  C2'   U A  19      -9.331  -9.054  -9.887  1.00  0.00
ATOM    394  O2'   U A  19      -8.813  -7.803 -10.355  1.00  0.00
ATOM    395  C1'   U A  19      -9.953  -9.811 -11.034  1.00  0.00
ATOM    396  N1    U A  19     -11.169 -10.521 -10.561  1.00  0.00
ATOM    397  C2    U A  19     -12.309  -9.744 -10.494  1.00  0.00
ATOM    398  O2    U A  19     -12.349  -8.589 -10.881  1.00  0.00
ATOM    399  N3    U A  19     -13.408 -10.368  -9.955  1.00  0.00
ATOM    400  C4    U A  19     -13.479 -11.664  -9.486  1.00  0.00
ATOM    401  O4    U A  19     -14.539 -12.084  -9.030  1.00  0.00
ATOM    402  C5    U A  19     -12.254 -12.406  -9.589  1.00  0.00
ATOM    403  C6    U A  19     -11.171 -11.823 -10.109  1.00  0.00
ATOM    404  P     C A  20      -6.948  -8.797  -7.208  1.00  0.00
ATOM    405  OP1   C A  20      -5.515  -8.520  -6.953  1.00  0.00
ATOM    406  OP2   C A  20      -7.536 -10.105  -6.830  1.00  0.00
ATOM    407  O5'   C A  20      -7.861  -7.726  -6.444  1.00  0.00
ATOM    408  C5'   C A  20      -8.089  -6.462  -7.041  1.00  0.00
ATOM    409  C4'   C A  20      -9.457  -5.931  -6.704  1.00  0.00
ATOM    410  O4'   C A  20     -10.481  -6.754  -7.315  1.00  0.00
ATOM    411  C3'   C A  20      -9.831  -5.929  -5.232  1.00  0.00
ATOM    412  O3'   C A  20      -9.275  -4.844  -4.523  1.00  0.00
ATOM    413  C2'   C A  20     -11.347  -5.862  -5.284  1.00  0.00
ATOM    414  O2'   C A  20     -11.768  -4.528  -5.528  1.00  0.00
ATOM    415  C1'   C A  20     -11.648  -6.717  -6.516  1.00  0.00
ATOM    416  N1    C A  20     -12.091  -8.084  -6.190  1.00  0.00
ATOM    417  C2    C A  20     -13.408  -8.301  -5.771  1.00  0.00
ATOM    418  O2    C A  20     -14.162  -7.321  -5.636  1.00  0.00
ATOM    419  N3    C A  20     -13.822  -9.567  -5.524  1.00  0.00
ATOM    420  C4    C A  20     -12.978 -10.587  -5.682  1.00  0.00
ATOM    421  N4    C A  20     -13.431 -11.817  -5.427  1.00  0.00
ATOM    422  C5    C A  20     -11.639 -10.388  -6.106  1.00  0.00
ATOM    423  C6    C A  20     -11.235  -9.137  -6.348  1.00  0.00
ATOM    424  P     A A  21      -8.829  -5.075  -3.052  1.00  0.00
ATOM    425  OP1   A A  21      -7.886  -3.996  -2.680  1.00  0.00
ATOM    426  OP2   A A  21      -8.457  -6.495  -2.857  1.00  0.00
ATOM    427  O5'   A A  21     -10.192  -4.891  -2.220  1.00  0.00
ATOM    428  C5'   A A  21     -10.861  -3.634  -2.147  1.00  0.00
ATOM    429  C4'   A A  21     -12.287  -3.754  -1.649  1.00  0.00
ATOM    430  O4'   A A  21     -13.036  -4.658  -2.504  1.00  0.00
ATOM    431  C3'   A A  21     -12.470  -4.299  -0.238  1.00  0.00
ATOM    432  O3'   A A  21     -12.385  -3.275   0.739  1.00  0.00
ATOM    433  C2'   A A  21     -13.835  -4.985  -0.291  1.00  0.00
ATOM    434  O2'   A A  21     -14.902  -4.064  -0.106  1.00  0.00
ATOM    435  C1'   A A  21     -13.883  -5.484  -1.735  1.00  0.00
ATOM    436  N9    A A  21     -13.382  -6.782  -1.847  1.00  0.00
ATOM    437  C8    A A  21     -12.146  -7.098  -2.349  1.00  0.00
ATOM    438  N7    A A  21     -11.938  -8.388  -2.470  1.00  0.00
ATOM    439  C5    A A  21     -13.117  -8.958  -2.014  1.00  0.00
ATOM    440  C6    A A  21     -13.533 -10.295  -1.886  1.00  0.00
ATOM    441  N6    A A  21     -12.775 -11.341  -2.221  1.00  0.00
ATOM    442  N1    A A  21     -14.771 -10.521  -1.396  1.00  0.00
ATOM    443  C2    A A  21     -15.531  -9.472  -1.061  1.00  0.00
ATOM    444  N3    A A  21     -15.251  -8.173  -1.136  1.00  0.00
ATOM    445  C4    A A  21     -14.014  -7.982  -1.626  1.00  0.00
ATOM    446  P     G A  22     -11.687  -3.530   2.119  1.00  0.00
ATOM    447  OP1   G A  22     -11.829  -2.465   3.135  1.00  0.00
ATOM    448  OP2   G A  22     -10.351  -4.104   1.826  1.00  0.00
ATOM    449  O5'   G A  22     -12.677  -4.720   2.510  1.00  0.00
ATOM    450  C5'   G A  22     -13.887  -4.443   3.179  1.00  0.00
ATOM    451  C4'   G A  22     -14.644  -5.711   3.454  1.00  0.00
ATOM    452  O4'   G A  22     -14.852  -6.389   2.194  1.00  0.00
ATOM    453  C3'   G A  22     -13.934  -6.733   4.314  1.00  0.00
ATOM    454  O3'   G A  22     -14.042  -6.429   5.690  1.00  0.00
ATOM    455  C2'   G A  22     -14.593  -8.035   3.877  1.00  0.00
ATOM    456  O2'   G A  22     -15.878  -8.246   4.416  1.00  0.00
ATOM    457  C1'   G A  22     -14.753  -7.792   2.383  1.00  0.00
ATOM    458  N9    G A  22     -13.449  -8.360   1.712  1.00  0.00
ATOM    459  C8    G A  22     -12.495  -7.607   1.072  1.00  0.00
ATOM    460  N7    G A  22     -11.595  -8.328   0.461  1.00  0.00
ATOM    461  C5    G A  22     -11.976  -9.634   0.707  1.00  0.00
ATOM    462  C6    G A  22     -11.387 -10.860   0.304  1.00  0.00
ATOM    463  O6    G A  22     -10.371 -11.032  -0.381  1.00  0.00
ATOM    464  N1    G A  22     -12.097 -11.960   0.776  1.00  0.00
ATOM    465  C2    G A  22     -13.236 -11.888   1.542  1.00  0.00
ATOM    466  N2    G A  22     -13.781 -13.058   1.901  1.00  0.00
ATOM    467  N3    G A  22     -13.794 -10.757   1.926  1.00  0.00
ATOM    468  C4    G A  22     -13.121  -9.675   1.480  1.00  0.00
ATOM    469  P     A A  23     -12.796  -6.072   6.384  1.00  0.00
ATOM    470  OP1   A A  23     -13.403  -5.982   7.746  1.00  0.00
ATOM    471  OP2   A A  23     -11.624  -5.217   6.019  1.00  0.00
ATOM    472  O5'   A A  23     -12.480  -7.612   6.087  1.00  0.00
ATOM    473  C5'   A A  23     -13.336  -8.640   6.592  1.00  0.00
ATOM    474  C4'   A A  23     -12.661 -10.000   6.546  1.00  0.00
ATOM    475  O4'   A A  23     -12.636 -10.533   5.198  1.00  0.00
ATOM    476  C3'   A A  23     -11.217 -10.091   7.003  1.00  0.00
ATOM    477  O3'   A A  23     -11.095 -10.131   8.412  1.00  0.00
ATOM    478  C2'   A A  23     -10.735 -11.389   6.365  1.00  0.00
ATOM    479  O2'   A A  23     -10.999 -12.546   7.138  1.00  0.00
ATOM    480  C1'   A A  23     -11.539 -11.422   5.064  1.00  0.00
ATOM    481  N9    A A  23     -10.721 -10.989   3.939  1.00  0.00
ATOM    482  C8    A A  23     -10.585  -9.724   3.431  1.00  0.00
ATOM    483  N7    A A  23      -9.733  -9.642   2.437  1.00  0.00
ATOM    484  C5    A A  23      -9.277 -10.942   2.283  1.00  0.00
ATOM    485  C6    A A  23      -8.355 -11.522   1.395  1.00  0.00
ATOM    486  N6    A A  23      -7.701 -10.835   0.455  1.00  0.00
ATOM    487  N1    A A  23      -8.125 -12.848   1.507  1.00  0.00
ATOM    488  C2    A A  23      -8.782 -13.535   2.449  1.00  0.00
ATOM    489  N3    A A  23      -9.671 -13.103   3.339  1.00  0.00
ATOM    490  C4    A A  23      -9.876 -11.782   3.202  1.00  0.00
ATOM    491  P     A A  24      -9.938  -9.927   8.867  1.00  0.00
ATOM    492  OP1   A A  24     -10.348 -10.302  10.245  1.00  0.00
ATOM    493  OP2   A A  24      -8.910  -8.869   8.672  1.00  0.00
ATOM    494  O5'   A A  24      -9.422 -11.251   8.135  1.00  0.00
ATOM    495  C5'   A A  24      -9.736 -12.564   8.621  1.00  0.00
ATOM    496  C4'   A A  24      -8.785 -13.578   8.017  1.00  0.00
ATOM    497  O4'   A A  24      -8.832 -13.419   6.573  1.00  0.00
ATOM    498  C3'   A A  24      -7.313 -13.406   8.379  1.00  0.00
ATOM    499  O3'   A A  24      -6.932 -14.103   9.569  1.00  0.00
ATOM    500  C2'   A A  24      -6.599 -13.980   7.164  1.00  0.00
ATOM    501  O2'   A A  24      -6.481 -15.384   7.212  1.00  0.00
ATOM    502  C1'   A A  24      -7.536 -13.577   6.026  1.00  0.00
ATOM    503  N9    A A  24      -7.143 -12.379   5.416  1.00  0.00
ATOM    504  C8    A A  24      -7.635 -11.113   5.593  1.00  0.00
ATOM    505  N7    A A  24      -7.021 -10.201   4.876  1.00  0.00
ATOM    506  C5    A A  24      -6.060 -10.918   4.181  1.00  0.00
ATOM    507  C6    A A  24      -5.081 -10.531   3.248  1.00  0.00
ATOM    508  N6    A A  24      -4.906  -9.271   2.841  1.00  0.00
ATOM    509  N1    A A  24      -4.281 -11.493   2.744  1.00  0.00
ATOM    510  C2    A A  24      -4.458 -12.755   3.152  1.00  0.00
ATOM    511  N3    A A  24      -5.342 -13.242   4.020  1.00  0.00
ATOM    512  C4    A A  24      -6.122 -12.260   4.503  1.00  0.00
ATOM    513  P     U A  25      -5.431 -13.740  10.274  1.00  0.00
ATOM    514  OP1   U A  25      -5.437 -14.219  11.674  1.00  0.00
ATOM    515  OP2   U A  25      -5.780 -12.334   9.973  1.00  0.00
ATOM    516  O5'   U A  25      -3.965 -13.927   9.657  1.00  0.00
ATOM    517  C5'   U A  25      -3.479 -15.216   9.316  1.00  0.00
ATOM    518  C4'   U A  25      -2.680 -15.181   8.036  1.00  0.00
ATOM    519  O4'   U A  25      -3.478 -14.576   6.985  1.00  0.00
ATOM    520  C3'   U A  25      -1.409 -14.344   8.067  1.00  0.00
ATOM    521  O3'   U A  25      -0.300 -15.041   8.607  1.00  0.00
ATOM    522  C2'   U A  25      -1.215 -13.961   6.605  1.00  0.00
ATOM    523  O2'   U A  25      -0.612 -15.024   5.881  1.00  0.00
ATOM    524  C1'   U A  25      -2.659 -13.807   6.129  1.00  0.00
ATOM    525  N1    U A  25      -3.063 -12.365   6.175  1.00  0.00
ATOM    526  C2    U A  25      -2.431 -11.445   5.360  1.00  0.00
ATOM    527  O2    U A  25      -1.450 -11.716   4.689  1.00  0.00
ATOM    528  N3    U A  25      -2.989 -10.190   5.357  1.00  0.00
ATOM    529  C4    U A  25      -4.091  -9.771   6.073  1.00  0.00
ATOM    530  O4    U A  25      -4.476  -8.609   5.966  1.00  0.00
ATOM    531  C5    U A  25      -4.691 -10.783   6.897  1.00  0.00
ATOM    532  C6    U A  25      -4.168 -12.012   6.918  1.00  0.00
ATOM    533  P     G A  26       0.557 -14.554   9.689  1.00  0.00
ATOM    534  OP1   G A  26       1.720 -15.446   9.476  1.00  0.00
ATOM    535  OP2   G A  26      -0.098 -14.552  10.979  1.00  0.00
ATOM    536  O5'   G A  26       0.954 -13.107   9.262  1.00  0.00
ATOM    537  C5'   G A  26       1.750 -13.155   8.109  1.00  0.00
ATOM    538  C4'   G A  26       1.595 -11.886   7.347  1.00  0.00
ATOM    539  O4'   G A  26       0.211 -11.601   7.132  1.00  0.00
ATOM    540  C3'   G A  26       2.073 -10.769   8.191  1.00  0.00
ATOM    541  O3'   G A  26       3.445 -10.845   8.203  1.00  0.00
ATOM    542  C2'   G A  26       1.438  -9.627   7.421  1.00  0.00
ATOM    543  O2'   G A  26       2.105  -9.241   6.242  1.00  0.00
ATOM    544  C1'   G A  26       0.084 -10.200   7.056  1.00  0.00
ATOM    545  N9    G A  26      -0.892  -9.684   7.997  1.00  0.00
ATOM    546  C8    G A  26      -1.411 -10.429   9.029  1.00  0.00
ATOM    547  N7    G A  26      -2.215  -9.749   9.801  1.00  0.00
ATOM    548  C5    G A  26      -2.231  -8.482   9.249  1.00  0.00
ATOM    549  C6    G A  26      -2.921  -7.309   9.650  1.00  0.00
ATOM    550  O6    G A  26      -3.686  -7.161  10.611  1.00  0.00
ATOM    551  N1    G A  26      -2.654  -6.234   8.807  1.00  0.00
ATOM    552  C2    G A  26      -1.824  -6.283   7.712  1.00  0.00
ATOM    553  N2    G A  26      -1.692  -5.143   7.019  1.00  0.00
ATOM    554  N3    G A  26      -1.176  -7.364   7.328  1.00  0.00
ATOM    555  C4    G A  26      -1.419  -8.421   8.133  1.00  0.00
ATOM    556  P     G A  27       4.295 -10.048   9.379  1.00  0.00
ATOM    557  OP1   G A  27       5.745 -10.192   9.620  1.00  0.00
ATOM    558  OP2   G A  27       3.325 -10.722  10.269  1.00  0.00
ATOM    559  O5'   G A  27       3.954  -8.483   9.317  1.00  0.00
ATOM    560  C5'   G A  27       4.805  -7.546   8.655  1.00  0.00
ATOM    561  C4'   G A  27       4.240  -6.141   8.767  1.00  0.00
ATOM    562  O4'   G A  27       2.810  -6.206   8.623  1.00  0.00
ATOM    563  C3'   G A  27       4.318  -5.466  10.124  1.00  0.00
ATOM    564  O3'   G A  27       5.636  -5.039  10.449  1.00  0.00
ATOM    565  C2'   G A  27       3.335  -4.319   9.902  1.00  0.00
ATOM    566  O2'   G A  27       3.796  -3.374   8.966  1.00  0.00
ATOM    567  C1'   G A  27       2.208  -5.087   9.243  1.00  0.00
ATOM    568  N9    G A  27       1.154  -5.630  10.025  1.00  0.00
ATOM    569  C8    G A  27       0.984  -6.959  10.331  1.00  0.00
ATOM    570  N7    G A  27      -0.059  -7.185  11.083  1.00  0.00
ATOM    571  C5    G A  27      -0.613  -5.935  11.286  1.00  0.00
ATOM    572  C6    G A  27      -1.760  -5.543  12.024  1.00  0.00
ATOM    573  O6    G A  27      -2.539  -6.258  12.665  1.00  0.00
ATOM    574  N1    G A  27      -1.967  -4.167  11.971  1.00  0.00
ATOM    575  C2    G A  27      -1.169  -3.279  11.291  1.00  0.00
ATOM    576  N2    G A  27      -1.530  -1.991  11.355  1.00  0.00
ATOM    577  N3    G A  27      -0.100  -3.629  10.602  1.00  0.00
ATOM    578  C4    G A  27       0.122  -4.960  10.640  1.00  0.00
ATOM    579  P     G A  28       6.100  -5.265  11.918  1.00  0.00
ATOM    580  OP1   G A  28       7.554  -5.295  11.643  1.00  0.00
ATOM    581  OP2   G A  28       5.499  -6.295  12.796  1.00  0.00
ATOM    582  O5'   G A  28       5.721  -3.828  12.470  1.00  0.00
ATOM    583  C5'   G A  28       5.618  -2.730  11.581  1.00  0.00
ATOM    584  C4'   G A  28       4.558  -1.785  12.069  1.00  0.00
ATOM    585  O4'   G A  28       3.241  -2.306  11.759  1.00  0.00
ATOM    586  C3'   G A  28       4.526  -1.583  13.578  1.00  0.00
ATOM    587  O3'   G A  28       5.494  -0.654  14.038  1.00  0.00
ATOM    588  C2'   G A  28       3.103  -1.107  13.811  1.00  0.00
ATOM    589  O2'   G A  28       2.972   0.260  13.485  1.00  0.00
ATOM    590  C1'   G A  28       2.337  -1.948  12.792  1.00  0.00
ATOM    591  N9    G A  28       1.892  -2.954  13.610  1.00  0.00
ATOM    592  C8    G A  28       2.477  -4.197  13.641  1.00  0.00
ATOM    593  N7    G A  28       1.825  -5.054  14.378  1.00  0.00
ATOM    594  C5    G A  28       0.745  -4.340  14.862  1.00  0.00
ATOM    595  C6    G A  28      -0.315  -4.736  15.719  1.00  0.00
ATOM    596  O6    G A  28      -0.510  -5.844  16.234  1.00  0.00
ATOM    597  N1    G A  28      -1.205  -3.694  15.962  1.00  0.00
ATOM    598  C2    G A  28      -1.088  -2.426  15.444  1.00  0.00
ATOM    599  N2    G A  28      -2.046  -1.556  15.791  1.00  0.00
ATOM    600  N3    G A  28      -0.109  -2.043  14.648  1.00  0.00
ATOM    601  C4    G A  28       0.768  -3.039  14.399  1.00  0.00
ATOM    602  P     C A  29       6.180  -0.884  15.486  1.00  0.00
ATOM    603  OP1   C A  29       7.434  -0.140  15.233  1.00  0.00
ATOM    604  OP2   C A  29       6.232  -2.269  16.007  1.00  0.00
ATOM    605  O5'   C A  29       5.235  -0.114  16.526  1.00  0.00
ATOM    606  C5'   C A  29       4.831   1.227  16.289  1.00  0.00
ATOM    607  C4'   C A  29       3.773   1.675  17.269  1.00  0.00
ATOM    608  O4'   C A  29       2.517   1.024  16.947  1.00  0.00
ATOM    609  C3'   C A  29       4.024   1.327  18.730  1.00  0.00
ATOM    610  O3'   C A  29       4.840   2.268  19.406  1.00  0.00
ATOM    611  C2'   C A  29       2.622   1.241  19.315  1.00  0.00
ATOM    612  O2'   C A  29       2.153   2.540  19.647  1.00  0.00
ATOM    613  C1'   C A  29       1.821   0.699  18.128  1.00  0.00
ATOM    614  N1    C A  29       1.634  -0.753  18.158  1.00  0.00
ATOM    615  C2    C A  29       0.520  -1.252  18.842  1.00  0.00
ATOM    616  O2    C A  29      -0.305  -0.448  19.307  1.00  0.00
ATOM    617  N3    C A  29       0.376  -2.592  18.979  1.00  0.00
ATOM    618  C4    C A  29       1.288  -3.417  18.464  1.00  0.00
ATOM    619  N4    C A  29       1.103  -4.730  18.624  1.00  0.00
ATOM    620  C5    C A  29       2.424  -2.931  17.767  1.00  0.00
ATOM    621  C6    C A  29       2.563  -1.608  17.634  1.00  0.00
ATOM    622  P     G A  30       5.672   1.864  20.623  1.00  0.00
ATOM    623  OP1   G A  30       6.871   2.697  20.849  1.00  0.00
ATOM    624  OP2   G A  30       5.786   0.460  20.120  1.00  0.00
ATOM    625  O5'   G A  30       4.869   1.686  21.979  1.00  0.00
ATOM    626  C5'   G A  30       4.191   2.754  22.572  1.00  0.00
ATOM    627  C4'   G A  30       3.024   2.247  23.386  1.00  0.00
ATOM    628  O4'   G A  30       2.070   1.533  22.513  1.00  0.00
ATOM    629  C3'   G A  30       3.304   1.217  24.487  1.00  0.00
ATOM    630  O3'   G A  30       3.921   1.830  25.637  1.00  0.00
ATOM    631  C2'   G A  30       1.868   0.752  24.751  1.00  0.00
ATOM    632  O2'   G A  30       1.120   1.740  25.438  1.00  0.00
ATOM    633  C1'   G A  30       1.311   0.636  23.324  1.00  0.00
ATOM    634  N9    G A  30       1.507  -0.698  22.791  1.00  0.00
ATOM    635  C8    G A  30       2.353  -1.035  21.762  1.00  0.00
ATOM    636  N7    G A  30       2.374  -2.316  21.511  1.00  0.00
ATOM    637  C5    G A  30       1.490  -2.859  22.424  1.00  0.00
ATOM    638  C6    G A  30       1.095  -4.204  22.639  1.00  0.00
ATOM    639  O6    G A  30       1.468  -5.218  22.035  1.00  0.00
ATOM    640  N1    G A  30       0.171  -4.317  23.675  1.00  0.00
ATOM    641  C2    G A  30      -0.312  -3.263  24.412  1.00  0.00
ATOM    642  N2    G A  30      -1.199  -3.569  25.370  1.00  0.00
ATOM    643  N3    G A  30       0.046  -2.008  24.225  1.00  0.00
ATOM    644  C4    G A  30       0.943  -1.875  23.225  1.00  0.00
ATOM    645  P     C A  31       5.128   0.988  26.577  1.00  0.00
ATOM    646  OP1   C A  31       5.552   2.150  27.401  1.00  0.00
ATOM    647  OP2   C A  31       6.149   0.201  25.821  1.00  0.00
ATOM    648  O5'   C A  31       4.307  -0.018  27.503  1.00  0.00
ATOM    649  C5'   C A  31       3.406   0.480  28.488  1.00  0.00
ATOM    650  C4'   C A  31       2.372  -0.558  28.810  1.00  0.00
ATOM    651  O4'   C A  31       1.806  -1.027  27.559  1.00  0.00
ATOM    652  C3'   C A  31       2.888  -1.819  29.486  1.00  0.00
ATOM    653  O3'   C A  31       2.935  -1.728  30.906  1.00  0.00
ATOM    654  C2'   C A  31       1.839  -2.842  29.096  1.00  0.00
ATOM    655  O2'   C A  31       0.735  -2.780  29.968  1.00  0.00
ATOM    656  C1'   C A  31       1.446  -2.391  27.685  1.00  0.00
ATOM    657  N1    C A  31       2.294  -3.258  26.733  1.00  0.00
ATOM    658  C2    C A  31       2.142  -4.640  26.574  1.00  0.00
ATOM    659  O2    C A  31       1.377  -5.249  27.341  1.00  0.00
ATOM    660  N3    C A  31       2.830  -5.270  25.593  1.00  0.00
ATOM    661  C4    C A  31       3.640  -4.575  24.793  1.00  0.00
ATOM    662  N4    C A  31       4.298  -5.240  23.840  1.00  0.00
ATOM    663  C5    C A  31       3.808  -3.174  24.938  1.00  0.00
ATOM    664  C6    C A  31       3.126  -2.555  25.908  1.00  0.00
ATOM    665  P     U A  32       3.944  -2.463  31.695  1.00  0.00
ATOM    666  OP1   U A  32       3.552  -2.442  33.117  1.00  0.00
ATOM    667  OP2   U A  32       5.055  -1.600  31.222  1.00  0.00
ATOM    668  O5'   U A  32       4.240  -3.974  31.292  1.00  0.00
ATOM    669  C5'   U A  32       3.706  -5.058  32.076  1.00  0.00
ATOM    670  C4'   U A  32       4.263  -6.370  31.590  1.00  0.00
ATOM    671  O4'   U A  32       3.778  -6.616  30.246  1.00  0.00
ATOM    672  C3'   U A  32       5.776  -6.433  31.452  1.00  0.00
ATOM    673  O3'   U A  32       6.397  -6.752  32.687  1.00  0.00
ATOM    674  C2'   U A  32       5.954  -7.567  30.452  1.00  0.00
ATOM    675  O2'   U A  32       5.833  -8.844  31.038  1.00  0.00
ATOM    676  C1'   U A  32       4.760  -7.338  29.519  1.00  0.00
ATOM    677  N1    U A  32       5.215  -6.465  28.364  1.00  0.00
ATOM    678  C2    U A  32       5.709  -7.106  27.244  1.00  0.00
ATOM    679  O2    U A  32       5.807  -8.318  27.161  1.00  0.00
ATOM    680  N3    U A  32       6.088  -6.274  26.218  1.00  0.00
ATOM    681  C4    U A  32       6.024  -4.897  26.201  1.00  0.00
ATOM    682  O4    U A  32       6.402  -4.286  25.204  1.00  0.00
ATOM    683  C5    U A  32       5.501  -4.306  27.400  1.00  0.00
ATOM    684  C6    U A  32       5.125  -5.091  28.413  1.00  0.00
ATOM    685  P     U A  33       7.901  -6.155  32.868  1.00  0.00
ATOM    686  OP1   U A  33       8.320  -7.198  33.843  1.00  0.00
ATOM    687  OP2   U A  33       6.817  -5.193  33.237  1.00  0.00
ATOM    688  O5'   U A  33       9.207  -5.352  32.424  1.00  0.00
ATOM    689  C5'   U A  33       9.110  -4.119  31.724  1.00  0.00
ATOM    690  C4'   U A  33      10.459  -3.727  31.176  1.00  0.00
ATOM    691  O4'   U A  33      11.411  -3.709  32.266  1.00  0.00
ATOM    692  C3'   U A  33      11.049  -4.675  30.142  1.00  0.00
ATOM    693  O3'   U A  33      10.571  -4.332  28.843  1.00  0.00
ATOM    694  C2'   U A  33      12.559  -4.496  30.325  1.00  0.00
ATOM    695  O2'   U A  33      13.148  -3.428  29.613  1.00  0.00
ATOM    696  C1'   U A  33      12.664  -4.201  31.824  1.00  0.00
ATOM    697  N1    U A  33      12.958  -5.314  33.197  1.00  0.00
ATOM    698  C2    U A  33      14.334  -5.283  33.317  1.00  0.00
ATOM    699  O2    U A  33      15.067  -4.849  32.446  1.00  0.00
ATOM    700  N3    U A  33      14.826  -5.782  34.499  1.00  0.00
ATOM    701  C4    U A  33      14.095  -6.297  35.549  1.00  0.00
ATOM    702  O4    U A  33      14.680  -6.708  36.549  1.00  0.00
ATOM    703  C5    U A  33      12.673  -6.295  35.348  1.00  0.00
ATOM    704  C6    U A  33      12.169  -5.816  34.208  1.00  0.00
ATOM    705  P     G A  34      10.833  -5.035  27.774  1.00  0.00
ATOM    706  OP1   G A  34       9.828  -4.133  27.160  1.00  0.00
ATOM    707  OP2   G A  34      10.799  -6.526  27.769  1.00  0.00
ATOM    708  O5'   G A  34      12.097  -4.607  26.958  1.00  0.00
ATOM    709  C5'   G A  34      12.335  -3.272  26.995  1.00  0.00
ATOM    710  C4'   G A  34      13.835  -3.194  27.070  1.00  0.00
ATOM    711  O4'   G A  34      14.201  -3.583  28.414  1.00  0.00
ATOM    712  C3'   G A  34      14.628  -4.188  26.278  1.00  0.00
ATOM    713  O3'   G A  34      14.830  -3.781  24.926  1.00  0.00
ATOM    714  C2'   G A  34      15.932  -3.934  26.958  1.00  0.00
ATOM    715  O2'   G A  34      16.471  -2.744  26.484  1.00  0.00
ATOM    716  C1'   G A  34      15.565  -3.780  28.385  1.00  0.00
ATOM    717  N9    G A  34      15.745  -5.219  28.907  1.00  0.00
ATOM    718  C8    G A  34      14.757  -6.111  29.248  1.00  0.00
ATOM    719  N7    G A  34      15.216  -7.293  29.558  1.00  0.00
ATOM    720  C5    G A  34      16.586  -7.178  29.417  1.00  0.00
ATOM    721  C6    G A  34      17.618  -8.131  29.614  1.00  0.00
ATOM    722  O6    G A  34      17.512  -9.312  29.967  1.00  0.00
ATOM    723  N1    G A  34      18.877  -7.596  29.357  1.00  0.00
ATOM    724  C2    G A  34      19.113  -6.302  28.960  1.00  0.00
ATOM    725  N2    G A  34      20.396  -5.969  28.762  1.00  0.00
ATOM    726  N3    G A  34      18.165  -5.405  28.773  1.00  0.00
ATOM    727  C4    G A  34      16.934  -5.902  29.015  1.00  0.00
ATOM    728  P     U A  35      14.930  -4.687  23.813  1.00  0.00
ATOM    729  OP1   U A  35      14.618  -3.812  22.666  1.00  0.00
ATOM    730  OP2   U A  35      14.133  -5.884  24.106  1.00  0.00
ATOM    731  O5'   U A  35      16.416  -5.218  23.665  1.00  0.00
ATOM    732  C5'   U A  35      17.469  -4.385  23.253  1.00  0.00
ATOM    733  C4'   U A  35      18.714  -5.260  23.225  1.00  0.00
ATOM    734  O4'   U A  35      19.140  -5.625  24.564  1.00  0.00
ATOM    735  C3'   U A  35      18.535  -6.606  22.548  1.00  0.00
ATOM    736  O3'   U A  35      18.664  -6.413  21.171  1.00  0.00
ATOM    737  C2'   U A  35      19.723  -7.373  23.113  1.00  0.00
ATOM    738  O2'   U A  35      20.954  -6.929  22.582  1.00  0.00
ATOM    739  C1'   U A  35      19.692  -6.942  24.560  1.00  0.00
ATOM    740  N1    U A  35      18.938  -7.860  25.473  1.00  0.00
ATOM    741  C2    U A  35      19.601  -8.959  25.984  1.00  0.00
ATOM    742  O2    U A  35      20.767  -9.207  25.734  1.00  0.00
ATOM    743  N3    U A  35      18.846  -9.763  26.804  1.00  0.00
ATOM    744  C4    U A  35      17.524  -9.582  27.154  1.00  0.00
ATOM    745  O4    U A  35      16.980 -10.391  27.902  1.00  0.00
ATOM    746  C5    U A  35      16.906  -8.420  26.582  1.00  0.00
ATOM    747  C6    U A  35      17.617  -7.621  25.782  1.00  0.00
ATOM    748  P     C A  36      17.948  -7.521  20.015  1.00  0.00
ATOM    749  OP1   C A  36      18.677  -7.719  18.741  1.00  0.00
ATOM    750  OP2   C A  36      16.734  -6.671  20.065  1.00  0.00
ATOM    751  O5'   C A  36      17.447  -8.933  20.575  1.00  0.00
ATOM    752  C5'   C A  36      18.280 -10.090  20.613  1.00  0.00
ATOM    753  C4'   C A  36      17.462 -11.313  20.945  1.00  0.00
ATOM    754  O4'   C A  36      17.305 -11.396  22.393  1.00  0.00
ATOM    755  C3'   C A  36      16.056 -11.265  20.343  1.00  0.00
ATOM    756  O3'   C A  36      15.659 -12.474  19.698  1.00  0.00
ATOM    757  C2'   C A  36      15.142 -10.990  21.534  1.00  0.00
ATOM    758  O2'   C A  36      13.876 -11.609  21.456  1.00  0.00
ATOM    759  C1'   C A  36      15.933 -11.492  22.738  1.00  0.00
ATOM    760  N1    C A  36      15.647 -10.565  23.706  1.00  0.00
ATOM    761  C2    C A  36      14.737 -10.914  24.710  1.00  0.00
ATOM    762  O2    C A  36      14.522 -12.119  24.929  1.00  0.00
ATOM    763  N3    C A  36      14.120  -9.934  25.411  1.00  0.00
ATOM    764  C4    C A  36      14.381  -8.654  25.141  1.00  0.00
ATOM    765  N4    C A  36      13.748  -7.723  25.858  1.00  0.00
ATOM    766  C5    C A  36      15.299  -8.279  24.127  1.00  0.00
ATOM    767  C6    C A  36      15.907  -9.250  23.437  1.00  0.00
ATOM    768  P     G A  37      14.429 -12.166  18.466  1.00  0.00
ATOM    769  OP1   G A  37      14.537 -13.301  17.517  1.00  0.00
ATOM    770  OP2   G A  37      14.028 -10.823  17.989  1.00  0.00
ATOM    771  O5'   G A  37      13.447 -12.599  19.655  1.00  0.00
ATOM    772  C5'   G A  37      13.096 -13.958  19.851  1.00  0.00
ATOM    773  C4'   G A  37      12.570 -14.142  21.255  1.00  0.00
ATOM    774  O4'   G A  37      13.026 -13.072  22.114  1.00  0.00
ATOM    775  C3'   G A  37      11.063 -14.057  21.340  1.00  0.00
ATOM    776  O3'   G A  37      10.527 -15.328  21.013  1.00  0.00
ATOM    777  C2'   G A  37      10.823 -13.655  22.793  1.00  0.00
ATOM    778  O2'   G A  37      10.801 -14.741  23.699  1.00  0.00
ATOM    779  C1'   G A  37      12.030 -12.771  23.076  1.00  0.00
ATOM    780  N9    G A  37      11.570 -11.408  23.119  1.00  0.00
ATOM    781  C8    G A  37      12.144 -10.387  22.401  1.00  0.00
ATOM    782  N7    G A  37      11.621  -9.219  22.656  1.00  0.00
ATOM    783  C5    G A  37      10.645  -9.480  23.599  1.00  0.00
ATOM    784  C6    G A  37       9.740  -8.607  24.257  1.00  0.00
ATOM    785  O6    G A  37       9.626  -7.382  24.127  1.00  0.00
ATOM    786  N1    G A  37       8.911  -9.288  25.144  1.00  0.00
ATOM    787  C2    G A  37       8.949 -10.643  25.370  1.00  0.00
ATOM    788  N2    G A  37       8.071 -11.118  26.264  1.00  0.00
ATOM    789  N3    G A  37       9.783 -11.467  24.766  1.00  0.00
ATOM    790  C4    G A  37      10.597 -10.828  23.899  1.00  0.00
ATOM    791  P     C A  38       8.994 -15.461  20.392  1.00  0.00
ATOM    792  OP1   C A  38       8.779 -16.859  19.922  1.00  0.00
ATOM    793  OP2   C A  38       9.010 -14.353  19.400  1.00  0.00
ATOM    794  O5'   C A  38       7.891 -15.103  21.483  1.00  0.00
ATOM    795  C5'   C A  38       7.484 -16.060  22.445  1.00  0.00
ATOM    796  C4'   C A  38       6.500 -15.447  23.412  1.00  0.00
ATOM    797  O4'   C A  38       7.095 -14.255  23.979  1.00  0.00
ATOM    798  C3'   C A  38       5.192 -14.951  22.811  1.00  0.00
ATOM    799  O3'   C A  38       4.247 -16.009  22.750  1.00  0.00
ATOM    800  C2'   C A  38       4.753 -13.892  23.812  1.00  0.00
ATOM    801  O2'   C A  38       4.175 -14.406  24.987  1.00  0.00
ATOM    802  C1'   C A  38       6.092 -13.294  24.218  1.00  0.00
ATOM    803  N1    C A  38       6.382 -12.086  23.489  1.00  0.00
ATOM    804  C2    C A  38       5.800 -10.872  23.870  1.00  0.00
ATOM    805  O2    C A  38       5.076 -10.847  24.879  1.00  0.00
ATOM    806  N3    C A  38       6.042  -9.763  23.130  1.00  0.00
ATOM    807  C4    C A  38       6.826  -9.838  22.053  1.00  0.00
ATOM    808  N4    C A  38       7.035  -8.720  21.355  1.00  0.00
ATOM    809  C5    C A  38       7.425 -11.059  21.650  1.00  0.00
ATOM    810  C6    C A  38       7.184 -12.151  22.384  1.00  0.00
ATOM    811  P     G A  39       2.799 -15.746  22.054  1.00  0.00
ATOM    812  OP1   G A  39       1.947 -16.838  21.514  1.00  0.00
ATOM    813  OP2   G A  39       3.157 -14.621  21.148  1.00  0.00
ATOM    814  O5'   G A  39       2.053 -15.149  23.336  1.00  0.00
ATOM    815  C5'   G A  39       1.527 -15.987  24.359  1.00  0.00
ATOM    816  C4'   G A  39       1.066 -15.095  25.492  1.00  0.00
ATOM    817  O4'   G A  39       2.148 -14.210  25.880  1.00  0.00
ATOM    818  C3'   G A  39      -0.000 -14.111  25.060  1.00  0.00
ATOM    819  O3'   G A  39      -1.272 -14.717  25.049  1.00  0.00
ATOM    820  C2'   G A  39       0.147 -12.985  26.082  1.00  0.00
ATOM    821  O2'   G A  39      -0.363 -13.304  27.363  1.00  0.00
ATOM    822  C1'   G A  39       1.659 -12.904  26.150  1.00  0.00
ATOM    823  N9    G A  39       2.273 -11.921  25.190  1.00  0.00
ATOM    824  C8    G A  39       3.038 -12.190  24.081  1.00  0.00
ATOM    825  N7    G A  39       3.518 -11.117  23.513  1.00  0.00
ATOM    826  C5    G A  39       3.045 -10.077  24.291  1.00  0.00
ATOM    827  C6    G A  39       3.230  -8.675  24.170  1.00  0.00
ATOM    828  O6    G A  39       3.878  -8.059  23.314  1.00  0.00
ATOM    829  N1    G A  39       2.570  -7.974  25.175  1.00  0.00
ATOM    830  C2    G A  39       1.824  -8.552  26.174  1.00  0.00
ATOM    831  N2    G A  39       1.264  -7.711  27.055  1.00  0.00
ATOM    832  N3    G A  39       1.642  -9.852  26.299  1.00  0.00
ATOM    833  C4    G A  39       2.273 -10.553  25.333  1.00  0.00
ATOM    834  P     U A  40      -2.023 -14.371  24.100  1.00  0.00
ATOM    835  OP1   U A  40      -3.312 -15.076  23.920  1.00  0.00
ATOM    836  OP2   U A  40      -1.188 -14.032  22.925  1.00  0.00
ATOM    837  O5'   U A  40      -2.260 -12.958  24.811  1.00  0.00
ATOM    838  C5'   U A  40      -3.068 -12.805  25.969  1.00  0.00
ATOM    839  C4'   U A  40      -3.274 -11.343  26.288  1.00  0.00
ATOM    840  O4'   U A  40      -1.993 -10.695  26.513  1.00  0.00
ATOM    841  C3'   U A  40      -3.934 -10.511  25.195  1.00  0.00
ATOM    842  O3'   U A  40      -5.346 -10.659  25.187  1.00  0.00
ATOM    843  C2'   U A  40      -3.445  -9.098  25.509  1.00  0.00
ATOM    844  O2'   U A  40      -4.181  -8.505  26.572  1.00  0.00
ATOM    845  C1'   U A  40      -2.025  -9.376  26.009  1.00  0.00
ATOM    846  N1    U A  40      -0.985  -9.213  24.930  1.00  0.00
ATOM    847  C2    U A  40      -0.561  -7.919  24.693  1.00  0.00
ATOM    848  O2    U A  40      -0.842  -6.984  25.421  1.00  0.00
ATOM    849  N3    U A  40       0.208  -7.758  23.566  1.00  0.00
ATOM    850  C4    U A  40       0.587  -8.738  22.673  1.00  0.00
ATOM    851  O4    U A  40       1.282  -8.438  21.705  1.00  0.00
ATOM    852  C5    U A  40       0.106 -10.054  22.987  1.00  0.00
ATOM    853  C6    U A  40      -0.643 -10.239  24.077  1.00  0.00
ATOM    854  P     G A  41      -6.345  -9.991  24.099  1.00  0.00
ATOM    855  OP1   G A  41      -7.668 -10.561  24.426  1.00  0.00
ATOM    856  OP2   G A  41      -5.659 -10.392  22.849  1.00  0.00
ATOM    857  O5'   G A  41      -6.503  -8.400  24.008  1.00  0.00
ATOM    858  C5'   G A  41      -7.229  -7.688  25.001  1.00  0.00
ATOM    859  C4'   G A  41      -7.065  -6.198  24.841  1.00  0.00
ATOM    860  O4'   G A  41      -5.659  -5.852  24.967  1.00  0.00
ATOM    861  C3'   G A  41      -7.471  -5.623  23.490  1.00  0.00
ATOM    862  O3'   G A  41      -8.868  -5.395  23.350  1.00  0.00
ATOM    863  C2'   G A  41      -6.638  -4.348  23.425  1.00  0.00
ATOM    864  O2'   G A  41      -7.199  -3.340  24.255  1.00  0.00
ATOM    865  C1'   G A  41      -5.331  -4.815  24.064  1.00  0.00
ATOM    866  N9    G A  41      -4.432  -5.348  23.083  1.00  0.00
ATOM    867  C8    G A  41      -4.245  -6.690  22.859  1.00  0.00
ATOM    868  N7    G A  41      -3.296  -6.942  22.000  1.00  0.00
ATOM    869  C5    G A  41      -2.825  -5.695  21.634  1.00  0.00
ATOM    870  C6    G A  41      -1.797  -5.325  20.729  1.00  0.00
ATOM    871  O6    G A  41      -1.073  -6.063  20.048  1.00  0.00
ATOM    872  N1    G A  41      -1.644  -3.944  20.651  1.00  0.00
ATOM    873  C2    G A  41      -2.389  -3.031  21.359  1.00  0.00
ATOM    874  N2    G A  41      -2.094  -1.740  21.152  1.00  0.00
ATOM    875  N3    G A  41      -3.347  -3.359  22.202  1.00  0.00
ATOM    876  C4    G A  41      -3.515  -4.695  22.293  1.00  0.00
ATOM    877  P     C A  42      -9.699  -5.443  21.761  1.00  0.00
ATOM    878  OP1   C A  42     -11.179  -5.416  21.790  1.00  0.00
ATOM    879  OP2   C A  42      -8.982  -6.574  21.129  1.00  0.00
ATOM    880  O5'   C A  42      -9.155  -4.152  20.984  1.00  0.00
ATOM    881  C5'   C A  42      -9.611  -2.851  21.328  1.00  0.00
ATOM    882  C4'   C A  42      -8.695  -1.777  20.797  1.00  0.00
ATOM    883  O4'   C A  42      -7.316  -2.181  20.983  1.00  0.00
ATOM    884  C3'   C A  42      -8.811  -1.463  19.312  1.00  0.00
ATOM    885  O3'   C A  42      -9.853  -0.533  19.063  1.00  0.00
ATOM    886  C2'   C A  42      -7.427  -0.932  18.957  1.00  0.00
ATOM    887  O2'   C A  42      -7.344   0.455  19.239  1.00  0.00
ATOM    888  C1'   C A  42      -6.515  -1.668  19.940  1.00  0.00
ATOM    889  N1    C A  42      -5.767  -2.817  19.438  1.00  0.00
ATOM    890  C2    C A  42      -4.668  -2.554  18.612  1.00  0.00
ATOM    891  O2    C A  42      -4.372  -1.371  18.370  1.00  0.00
ATOM    892  N3    C A  42      -3.963  -3.592  18.102  1.00  0.00
ATOM    893  C4    C A  42      -4.318  -4.845  18.389  1.00  0.00
ATOM    894  N4    C A  42      -3.593  -5.835  17.863  1.00  0.00
ATOM    895  C5    C A  42      -5.428  -5.133  19.223  1.00  0.00
ATOM    896  C6    C A  42      -6.122  -4.105  19.725  1.00  0.00
ATOM    897  P     C A  43     -10.404  -0.120  17.682  1.00  0.00
ATOM    898  OP1   C A  43     -11.539   0.847  17.669  1.00  0.00
ATOM    899  OP2   C A  43     -10.657  -1.564  17.434  1.00  0.00
ATOM    900  O5'   C A  43      -9.285   0.343  16.645  1.00  0.00
ATOM    901  C5'   C A  43      -8.536   1.527  16.857  1.00  0.00
ATOM    902  C4'   C A  43      -7.396   1.611  15.871  1.00  0.00
ATOM    903  O4'   C A  43      -6.330   0.679  16.221  1.00  0.00
ATOM    904  C3'   C A  43      -7.694   1.278  14.421  1.00  0.00
ATOM    905  O3'   C A  43      -8.384   2.284  13.681  1.00  0.00
ATOM    906  C2'   C A  43      -6.294   1.012  13.871  1.00  0.00
ATOM    907  O2'   C A  43      -5.589   2.200  13.574  1.00  0.00
ATOM    908  C1'   C A  43      -5.607   0.319  15.047  1.00  0.00
ATOM    909  N1    C A  43      -5.549  -1.181  14.827  1.00  0.00
ATOM    910  C2    C A  43      -4.477  -1.609  14.036  1.00  0.00
ATOM    911  O2    C A  43      -3.701  -0.757  13.570  1.00  0.00
ATOM    912  N3    C A  43      -4.319  -2.933  13.801  1.00  0.00
ATOM    913  C4    C A  43      -5.178  -3.810  14.321  1.00  0.00
ATOM    914  N4    C A  43      -4.981  -5.105  14.062  1.00  0.00
ATOM    915  C5    C A  43      -6.270  -3.397  15.125  1.00  0.00
ATOM    916  C6    C A  43      -6.423  -2.088  15.355  1.00  0.00
ATOM    917  P     A A  44      -9.179   1.857  12.319  1.00  0.00
ATOM    918  OP1   A A  44     -10.031   3.012  11.948  1.00  0.00
ATOM    919  OP2   A A  44      -9.864   0.529  12.561  1.00  0.00
ATOM    920  O5'   A A  44      -8.098   1.599  11.155  1.00  0.00
ATOM    921  C5'   A A  44      -7.426   2.736  10.579  1.00  0.00
ATOM    922  C4'   A A  44      -6.219   2.305   9.725  1.00  0.00
ATOM    923  O4'   A A  44      -5.282   1.544  10.523  1.00  0.00
ATOM    924  C3'   A A  44      -6.513   1.380   8.551  1.00  0.00
ATOM    925  O3'   A A  44      -7.031   2.192   7.489  1.00  0.00
ATOM    926  C2'   A A  44      -5.113   0.867   8.268  1.00  0.00
ATOM    927  O2'   A A  44      -4.276   1.881   7.734  1.00  0.00
ATOM    928  C1'   A A  44      -4.638   0.587   9.680  1.00  0.00
ATOM    929  N9    A A  44      -5.088  -0.741  10.060  1.00  0.00
ATOM    930  C8    A A  44      -6.155  -1.031  10.870  1.00  0.00
ATOM    931  N7    A A  44      -6.260  -2.304  11.171  1.00  0.00
ATOM    932  C5    A A  44      -5.190  -2.889  10.514  1.00  0.00
ATOM    933  C6    A A  44      -4.743  -4.220  10.433  1.00  0.00
ATOM    934  N6    A A  44      -5.346  -5.241  11.047  1.00  0.00
ATOM    935  N1    A A  44      -3.642  -4.467   9.692  1.00  0.00
ATOM    936  C2    A A  44      -3.037  -3.443   9.079  1.00  0.00
ATOM    937  N3    A A  44      -3.362  -2.152   9.080  1.00  0.00
ATOM    938  C4    A A  44      -4.460  -1.940   9.824  1.00  0.00
ATOM    939  P     G A  45      -8.149   1.654   6.498  1.00  0.00
ATOM    940  OP1   G A  45      -8.747   2.413   5.365  1.00  0.00
ATOM    941  OP2   G A  45      -9.015   0.807   7.357  1.00  0.00
ATOM    942  O5'   G A  45      -6.968   0.737   5.942  1.00  0.00
ATOM    943  C5'   G A  45      -5.739   1.333   5.557  1.00  0.00
ATOM    944  C4'   G A  45      -4.747   0.299   5.072  1.00  0.00
ATOM    945  O4'   G A  45      -4.484  -0.674   6.124  1.00  0.00
ATOM    946  C3'   G A  45      -5.225  -0.553   3.904  1.00  0.00
ATOM    947  O3'   G A  45      -4.963   0.125   2.677  1.00  0.00
ATOM    948  C2'   G A  45      -4.348  -1.797   4.018  1.00  0.00
ATOM    949  O2'   G A  45      -3.084  -1.632   3.403  1.00  0.00
ATOM    950  C1'   G A  45      -4.179  -1.927   5.532  1.00  0.00
ATOM    951  N9    G A  45      -4.888  -2.948   6.116  1.00  0.00
ATOM    952  C8    G A  45      -6.043  -2.817   6.848  1.00  0.00
ATOM    953  N7    G A  45      -6.527  -3.958   7.256  1.00  0.00
ATOM    954  C5    G A  45      -5.641  -4.900   6.768  1.00  0.00
ATOM    955  C6    G A  45      -5.639  -6.314   6.885  1.00  0.00
ATOM    956  O6    G A  45      -6.457  -7.035   7.470  1.00  0.00
ATOM    957  N1    G A  45      -4.551  -6.889   6.235  1.00  0.00
ATOM    958  C2    G A  45      -3.583  -6.189   5.556  1.00  0.00
ATOM    959  N2    G A  45      -2.610  -6.919   4.994  1.00  0.00
ATOM    960  N3    G A  45      -3.572  -4.876   5.437  1.00  0.00
ATOM    961  C4    G A  45      -4.620  -4.296   6.060  1.00  0.00
ATOM    962  P     A A  46      -5.166  -0.623   1.551  1.00  0.00
ATOM    963  OP1   A A  46      -5.753   0.636   2.214  1.00  0.00
ATOM    964  OP2   A A  46      -6.016  -1.773   1.414  1.00  0.00
ATOM    965  O5'   A A  46      -4.609  -0.262   0.106  1.00  0.00
ATOM    966  C5'   A A  46      -3.672   0.801  -0.089  1.00  0.00
ATOM    967  C4'   A A  46      -3.495   1.002  -1.622  1.00  0.00
ATOM    968  O4'   A A  46      -2.576  -0.011  -2.093  1.00  0.00
ATOM    969  C3'   A A  46      -4.797   0.831  -2.437  1.00  0.00
ATOM    970  O3'   A A  46      -4.799   1.759  -3.536  1.00  0.00
ATOM    971  C2'   A A  46      -4.712  -0.628  -2.925  1.00  0.00
ATOM    972  O2'   A A  46      -5.288  -0.811  -4.223  1.00  0.00
ATOM    973  C1'   A A  46      -3.187  -0.857  -3.023  1.00  0.00
ATOM    974  N9    A A  46      -2.805  -2.221  -2.661  1.00  0.00
ATOM    975  C8    A A  46      -2.587  -2.708  -1.399  1.00  0.00
ATOM    976  N7    A A  46      -2.313  -3.991  -1.368  1.00  0.00
ATOM    977  C5    A A  46      -2.354  -4.372  -2.700  1.00  0.00
ATOM    978  C6    A A  46      -2.149  -5.608  -3.337  1.00  0.00
ATOM    979  N6    A A  46      -1.850  -6.735  -2.686  1.00  0.00
ATOM    980  N1    A A  46      -2.265  -5.647  -4.681  1.00  0.00
ATOM    981  C2    A A  46      -2.564  -4.517  -5.333  1.00  0.00
ATOM    982  N3    A A  46      -2.778  -3.297  -4.846  1.00  0.00
ATOM    983  C4    A A  46      -2.657  -3.293  -3.508  1.00  0.00
ATOM    984  P     U A  47      -6.125   3.220  -3.208  1.00  0.00
ATOM    985  OP1   U A  47      -7.490   3.346  -2.660  1.00  0.00
ATOM    986  OP2   U A  47      -5.945   2.814  -4.625  1.00  0.00
ATOM    987  O5'   U A  47      -5.413   4.626  -2.989  1.00  0.00
ATOM    988  C5'   U A  47      -5.532   5.319  -1.739  1.00  0.00
ATOM    989  C4'   U A  47      -5.267   6.789  -1.929  1.00  0.00
ATOM    990  O4'   U A  47      -3.885   7.008  -2.293  1.00  0.00
ATOM    991  C3'   U A  47      -6.020   7.461  -3.062  1.00  0.00
ATOM    992  O3'   U A  47      -7.357   7.735  -2.678  1.00  0.00
ATOM    993  C2'   U A  47      -5.207   8.735  -3.272  1.00  0.00
ATOM    994  O2'   U A  47      -5.492   9.729  -2.308  1.00  0.00
ATOM    995  C1'   U A  47      -3.785   8.237  -2.999  1.00  0.00
ATOM    996  N1    U A  47      -2.859   7.941  -4.258  1.00  0.00
ATOM    997  C2    U A  47      -2.397   9.095  -4.862  1.00  0.00
ATOM    998  O2    U A  47      -2.648  10.211  -4.441  1.00  0.00
ATOM    999  N3    U A  47      -1.628   8.897  -5.983  1.00  0.00
ATOM   1000  C4    U A  47      -1.282   7.688  -6.549  1.00  0.00
ATOM   1001  O4    U A  47      -0.583   7.671  -7.559  1.00  0.00
ATOM   1002  C5    U A  47      -1.800   6.537  -5.865  1.00  0.00
ATOM   1003  C6    U A  47      -2.551   6.700  -4.772  1.00  0.00
ATOM   1004  P     C A  48      -8.399   7.432  -3.624  1.00  0.00
ATOM   1005  OP1   C A  48      -9.785   7.281  -3.126  1.00  0.00
ATOM   1006  OP2   C A  48      -7.884   6.577  -4.697  1.00  0.00
ATOM   1007  O5'   C A  48      -8.052   8.914  -4.103  1.00  0.00
ATOM   1008  C5'   C A  48      -8.615  10.065  -3.569  1.00  0.00
ATOM   1009  C4'   C A  48      -8.069  11.287  -4.280  1.00  0.00
ATOM   1010  O4'   C A  48      -6.657  11.225  -4.286  1.00  0.00
ATOM   1011  C3'   C A  48      -8.323  11.356  -5.751  1.00  0.00
ATOM   1012  O3'   C A  48      -9.661  11.771  -5.930  1.00  0.00
ATOM   1013  C2'   C A  48      -7.260  12.379  -6.178  1.00  0.00
ATOM   1014  O2'   C A  48      -7.456  13.724  -5.798  1.00  0.00
ATOM   1015  C1'   C A  48      -6.075  11.856  -5.396  1.00  0.00
ATOM   1016  N1    C A  48      -5.302  10.883  -6.210  1.00  0.00
ATOM   1017  C2    C A  48      -4.610  11.341  -7.337  1.00  0.00
ATOM   1018  O2    C A  48      -4.670  12.548  -7.626  1.00  0.00
ATOM   1019  N3    C A  48      -3.898  10.458  -8.078  1.00  0.00
ATOM   1020  C4    C A  48      -3.863   9.171  -7.731  1.00  0.00
ATOM   1021  N4    C A  48      -3.149   8.338  -8.491  1.00  0.00
ATOM   1022  C5    C A  48      -4.557   8.687  -6.593  1.00  0.00
ATOM   1023  C6    C A  48      -5.259   9.562  -5.864  1.00  0.00
ATOM   1024  P     G A  49     -10.501  11.278  -7.143  1.00  0.00
ATOM   1025  OP1   G A  49     -11.637  12.189  -6.937  1.00  0.00
ATOM   1026  OP2   G A  49     -10.658   9.859  -7.554  1.00  0.00
ATOM   1027  O5'   G A  49      -9.637  12.070  -8.209  1.00  0.00
ATOM   1028  C5'   G A  49     -10.094  13.378  -8.377  1.00  0.00
ATOM   1029  C4'   G A  49      -9.252  14.045  -9.425  1.00  0.00
ATOM   1030  O4'   G A  49      -7.888  13.642  -9.196  1.00  0.00
ATOM   1031  C3'   G A  49      -9.516  13.574 -10.842  1.00  0.00
ATOM   1032  O3'   G A  49     -10.690  14.156 -11.395  1.00  0.00
ATOM   1033  C2'   G A  49      -8.225  13.998 -11.548  1.00  0.00
ATOM   1034  O2'   G A  49      -8.103  15.388 -11.843  1.00  0.00
ATOM   1035  C1'   G A  49      -7.239  13.568 -10.466  1.00  0.00
ATOM   1036  N9    G A  49      -6.747  12.195 -10.608  1.00  0.00
ATOM   1037  C8    G A  49      -7.056  11.151  -9.770  1.00  0.00
ATOM   1038  N7    G A  49      -6.457  10.037 -10.091  1.00  0.00
ATOM   1039  C5    G A  49      -5.706  10.361 -11.206  1.00  0.00
ATOM   1040  C6    G A  49      -4.845   9.562 -12.003  1.00  0.00
ATOM   1041  O6    G A  49      -4.570   8.363 -11.869  1.00  0.00
ATOM   1042  N1    G A  49      -4.278  10.290 -13.046  1.00  0.00
ATOM   1043  C2    G A  49      -4.511  11.622 -13.290  1.00  0.00
ATOM   1044  N2    G A  49      -3.872  12.150 -14.343  1.00  0.00
ATOM   1045  N3    G A  49      -5.308  12.376 -12.559  1.00  0.00
ATOM   1046  C4    G A  49      -5.871  11.691 -11.541  1.00  0.00
ATOM   1047  P     G A  50     -11.456  13.370 -12.420  1.00  0.00
ATOM   1048  OP1   G A  50     -12.804  13.967 -12.558  1.00  0.00
ATOM   1049  OP2   G A  50     -11.224  12.217 -11.516  1.00  0.00
ATOM   1050  O5'   G A  50     -10.943  13.000 -13.886  1.00  0.00
ATOM   1051  C5'   G A  50     -11.331  13.844 -14.951  1.00  0.00
ATOM   1052  C4'   G A  50     -10.247  13.871 -16.005  1.00  0.00
ATOM   1053  O4'   G A  50      -8.964  13.571 -15.408  1.00  0.00
ATOM   1054  C3'   G A  50     -10.393  12.785 -17.050  1.00  0.00
ATOM   1055  O3'   G A  50     -11.349  13.162 -18.004  1.00  0.00
ATOM   1056  C2'   G A  50      -8.976  12.695 -17.609  1.00  0.00
ATOM   1057  O2'   G A  50      -8.643  13.750 -18.489  1.00  0.00
ATOM   1058  C1'   G A  50      -8.190  12.795 -16.309  1.00  0.00
ATOM   1059  N9    G A  50      -8.076  11.384 -15.848  1.00  0.00
ATOM   1060  C8    G A  50      -8.545  11.065 -14.596  1.00  0.00
ATOM   1061  N7    G A  50      -8.123   9.907 -14.168  1.00  0.00
ATOM   1062  C5    G A  50      -7.327   9.431 -15.193  1.00  0.00
ATOM   1063  C6    G A  50      -6.597   8.220 -15.309  1.00  0.00
ATOM   1064  O6    G A  50      -6.509   7.297 -14.490  1.00  0.00
ATOM   1065  N1    G A  50      -5.921   8.134 -16.523  1.00  0.00
ATOM   1066  C2    G A  50      -5.946   9.096 -17.505  1.00  0.00
ATOM   1067  N2    G A  50      -5.230   8.834 -18.607  1.00  0.00
ATOM   1068  N3    G A  50      -6.621  10.225 -17.412  1.00  0.00
ATOM   1069  C4    G A  50      -7.285  10.330 -16.242  1.00  0.00
ATOM   1070  P     G A  51     -12.425  12.186 -18.150  1.00  0.00
ATOM   1071  OP1   G A  51     -13.506  13.144 -18.531  1.00  0.00
ATOM   1072  OP2   G A  51     -12.771  11.140 -17.208  1.00  0.00
ATOM   1073  O5'   G A  51     -11.996  11.454 -19.529  1.00  0.00
ATOM   1074  C5'   G A  51     -11.443  10.151 -19.312  1.00  0.00
ATOM   1075  C4'   G A  51     -10.525   9.861 -20.489  1.00  0.00
ATOM   1076  O4'   G A  51      -9.184   9.796 -19.964  1.00  0.00
ATOM   1077  C3'   G A  51     -10.830   8.481 -21.064  1.00  0.00
ATOM   1078  O3'   G A  51     -11.648   8.612 -22.210  1.00  0.00
ATOM   1079  C2'   G A  51      -9.459   7.911 -21.369  1.00  0.00
ATOM   1080  O2'   G A  51      -8.983   8.453 -22.611  1.00  0.00
ATOM   1081  C1'   G A  51      -8.667   8.486 -20.207  1.00  0.00
ATOM   1082  N9    G A  51      -8.768   7.801 -18.902  1.00  0.00
ATOM   1083  C8    G A  51      -9.460   8.231 -17.795  1.00  0.00
ATOM   1084  N7    G A  51      -9.365   7.417 -16.779  1.00  0.00
ATOM   1085  C5    G A  51      -8.562   6.389 -17.238  1.00  0.00
ATOM   1086  C6    G A  51      -8.106   5.213 -16.587  1.00  0.00
ATOM   1087  O6    G A  51      -8.334   4.840 -15.430  1.00  0.00
ATOM   1088  N1    G A  51      -7.308   4.434 -17.420  1.00  0.00
ATOM   1089  C2    G A  51      -6.988   4.748 -18.719  1.00  0.00
ATOM   1090  N2    G A  51      -6.204   3.873 -19.364  1.00  0.00
ATOM   1091  N3    G A  51      -7.405   5.836 -19.337  1.00  0.00
ATOM   1092  C4    G A  51      -8.182   6.608 -18.548  1.00  0.00
ATOM   1093  P     G A  52     -13.173   7.851 -22.131  1.00  0.00
ATOM   1094  OP1   G A  52     -14.095   8.173 -23.241  1.00  0.00
ATOM   1095  OP2   G A  52     -13.694   7.734 -20.750  1.00  0.00
ATOM   1096  O5'   G A  52     -12.386   6.501 -22.466  1.00  0.00
ATOM   1097  C5'   G A  52     -11.545   6.429 -23.604  1.00  0.00
ATOM   1098  C4'   G A  52     -10.782   5.124 -23.581  1.00  0.00
ATOM   1099  O4'   G A  52      -9.830   5.136 -22.488  1.00  0.00
ATOM   1100  C3'   G A  52     -11.635   3.915 -23.264  1.00  0.00
ATOM   1101  O3'   G A  52     -12.318   3.475 -24.405  1.00  0.00
ATOM   1102  C2'   G A  52     -10.577   2.918 -22.820  1.00  0.00
ATOM   1103  O2'   G A  52      -9.811   2.424 -23.898  1.00  0.00
ATOM   1104  C1'   G A  52      -9.720   3.827 -21.948  1.00  0.00
ATOM   1105  N9    G A  52     -10.196   3.810 -20.572  1.00  0.00
ATOM   1106  C8    G A  52     -10.977   4.746 -19.939  1.00  0.00
ATOM   1107  N7    G A  52     -11.172   4.485 -18.675  1.00  0.00
ATOM   1108  C5    G A  52     -10.478   3.310 -18.457  1.00  0.00
ATOM   1109  C6    G A  52     -10.320   2.536 -17.278  1.00  0.00
ATOM   1110  O6    G A  52     -10.784   2.753 -16.152  1.00  0.00
ATOM   1111  N1    G A  52      -9.533   1.409 -17.497  1.00  0.00
ATOM   1112  C2    G A  52      -8.968   1.069 -18.702  1.00  0.00
ATOM   1113  N2    G A  52      -8.239  -0.056 -18.717  1.00  0.00
ATOM   1114  N3    G A  52      -9.106   1.777 -19.806  1.00  0.00
ATOM   1115  C4    G A  52      -9.867   2.876 -19.617  1.00  0.00
ATOM   1116  P     U A  53     -13.500   2.925 -24.123  1.00  0.00
ATOM   1117  OP1   U A  53     -13.824   3.118 -25.558  1.00  0.00
ATOM   1118  OP2   U A  53     -14.412   3.475 -23.085  1.00  0.00
ATOM   1119  O5'   U A  53     -13.358   1.358 -23.838  1.00  0.00
ATOM   1120  C5'   U A  53     -12.805   0.484 -24.825  1.00  0.00
ATOM   1121  C4'   U A  53     -12.292  -0.789 -24.191  1.00  0.00
ATOM   1122  O4'   U A  53     -11.454  -0.429 -23.063  1.00  0.00
ATOM   1123  C3'   U A  53     -13.324  -1.753 -23.624  1.00  0.00
ATOM   1124  O3'   U A  53     -13.749  -2.699 -24.607  1.00  0.00
ATOM   1125  C2'   U A  53     -12.556  -2.468 -22.515  1.00  0.00
ATOM   1126  O2'   U A  53     -11.813  -3.572 -22.970  1.00  0.00
ATOM   1127  C1'   U A  53     -11.589  -1.392 -22.039  1.00  0.00
ATOM   1128  N1    U A  53     -11.911  -0.750 -20.848  1.00  0.00
ATOM   1129  C2    U A  53     -11.667  -1.400 -19.654  1.00  0.00
ATOM   1130  O2    U A  53     -11.097  -2.474 -19.587  1.00  0.00
ATOM   1131  N3    U A  53     -12.119  -0.746 -18.533  1.00  0.00
ATOM   1132  C4    U A  53     -12.775   0.467 -18.489  1.00  0.00
ATOM   1133  O4    U A  53     -13.119   0.929 -17.403  1.00  0.00
ATOM   1134  C5    U A  53     -12.991   1.079 -19.769  1.00  0.00
ATOM   1135  C6    U A  53     -12.563   0.464 -20.875  1.00  0.00
ATOM   1136  P     U A  54     -14.958  -3.629 -24.377  1.00  0.00
ATOM   1137  OP1   U A  54     -14.967  -4.365 -25.657  1.00  0.00
ATOM   1138  OP2   U A  54     -15.930  -2.514 -24.170  1.00  0.00
ATOM   1139  O5'   U A  54     -15.121  -4.687 -23.187  1.00  0.00
ATOM   1140  C5'   U A  54     -14.520  -5.972 -23.295  1.00  0.00
ATOM   1141  C4'   U A  54     -14.392  -6.619 -21.944  1.00  0.00
ATOM   1142  O4'   U A  54     -13.649  -5.740 -21.066  1.00  0.00
ATOM   1143  C3'   U A  54     -15.680  -6.874 -21.188  1.00  0.00
ATOM   1144  O3'   U A  54     -16.331  -8.073 -21.558  1.00  0.00
ATOM   1145  C2'   U A  54     -15.200  -6.960 -19.753  1.00  0.00
ATOM   1146  O2'   U A  54     -14.691  -8.240 -19.454  1.00  0.00
ATOM   1147  C1'   U A  54     -14.097  -5.908 -19.736  1.00  0.00
ATOM   1148  N1    U A  54     -14.607  -4.657 -19.240  1.00  0.00
ATOM   1149  C2    U A  54     -14.764  -4.525 -17.874  1.00  0.00
ATOM   1150  O2    U A  54     -14.585  -5.443 -17.093  1.00  0.00
ATOM   1151  N3    U A  54     -15.140  -3.273 -17.450  1.00  0.00
ATOM   1152  C4    U A  54     -15.370  -2.166 -18.239  1.00  0.00
ATOM   1153  O4    U A  54     -15.702  -1.107 -17.712  1.00  0.00
ATOM   1154  C5    U A  54     -15.188  -2.383 -19.646  1.00  0.00
ATOM   1155  C6    U A  54     -14.822  -3.591 -20.085  1.00  0.00
ATOM   1156  P     C A  55     -18.480  -9.146 -21.621  1.00  0.00
ATOM   1157  OP1   C A  55     -19.118 -10.420 -22.040  1.00  0.00
ATOM   1158  OP2   C A  55     -18.763  -7.893 -22.371  1.00  0.00
ATOM   1159  O5'   C A  55     -18.839  -8.882 -20.094  1.00  0.00
ATOM   1160  C5'   C A  55     -20.137  -8.446 -19.712  1.00  0.00
ATOM   1161  C4'   C A  55     -20.234  -8.396 -18.209  1.00  0.00
ATOM   1162  O4'   C A  55     -20.109  -9.751 -17.687  1.00  0.00
ATOM   1163  C3'   C A  55     -19.134  -7.585 -17.542  1.00  0.00
ATOM   1164  O3'   C A  55     -19.631  -6.960 -16.369  1.00  0.00
ATOM   1165  C2'   C A  55     -18.108  -8.651 -17.183  1.00  0.00
ATOM   1166  O2'   C A  55     -17.307  -8.270 -16.086  1.00  0.00
ATOM   1167  C1'   C A  55     -19.009  -9.824 -16.807  1.00  0.00
ATOM   1168  N1    C A  55     -18.152 -10.706 -16.892  1.00  0.00
ATOM   1169  C2    C A  55     -17.474 -11.219 -15.781  1.00  0.00
ATOM   1170  O2    C A  55     -18.017 -11.150 -14.665  1.00  0.00
ATOM   1171  N3    C A  55     -16.249 -11.772 -15.952  1.00  0.00
ATOM   1172  C4    C A  55     -15.705 -11.824 -17.169  1.00  0.00
ATOM   1173  N4    C A  55     -14.497 -12.378 -17.289  1.00  0.00
ATOM   1174  C5    C A  55     -16.376 -11.310 -18.308  1.00  0.00
ATOM   1175  C6    C A  55     -17.585 -10.764 -18.134  1.00  0.00
ATOM   1176  P     A A  56     -18.534  -5.028 -16.679  1.00  0.00
ATOM   1177  OP1   A A  56     -18.628  -4.315 -17.974  1.00  0.00
ATOM   1178  OP2   A A  56     -17.302  -4.945 -15.865  1.00  0.00
ATOM   1179  O5'   A A  56     -19.676  -4.495 -15.697  1.00  0.00
ATOM   1180  C5'   A A  56     -19.350  -3.633 -14.619  1.00  0.00
ATOM   1181  C4'   A A  56     -20.305  -3.839 -13.474  1.00  0.00
ATOM   1182  O4'   A A  56     -20.683  -5.238 -13.399  1.00  0.00
ATOM   1183  C3'   A A  56     -19.761  -3.512 -12.092  1.00  0.00
ATOM   1184  O3'   A A  56     -19.838  -2.126 -11.802  1.00  0.00
ATOM   1185  C2'   A A  56     -20.609  -4.392 -11.179  1.00  0.00
ATOM   1186  O2'   A A  56     -21.862  -3.779 -10.909  1.00  0.00
ATOM   1187  C1'   A A  56     -20.847  -5.626 -12.052  1.00  0.00
ATOM   1188  N9    A A  56     -19.883  -6.947 -11.932  1.00  0.00
ATOM   1189  C8    A A  56     -18.777  -7.301 -12.660  1.00  0.00
ATOM   1190  N7    A A  56     -18.247  -8.444 -12.295  1.00  0.00
ATOM   1191  C5    A A  56     -19.060  -8.870 -11.256  1.00  0.00
ATOM   1192  C6    A A  56     -19.032 -10.015 -10.442  1.00  0.00
ATOM   1193  N6    A A  56     -18.117 -10.981 -10.555  1.00  0.00
ATOM   1194  N1    A A  56     -19.988 -10.135  -9.496  1.00  0.00
ATOM   1195  C2    A A  56     -20.906  -9.168  -9.385  1.00  0.00
ATOM   1196  N3    A A  56     -21.036  -8.047 -10.091  1.00  0.00
ATOM   1197  C4    A A  56     -20.071  -7.957 -11.020  1.00  0.00
ATOM   1198  P     A A  57     -19.389  -1.755 -10.408  1.00  0.00
ATOM   1199  OP1   A A  57     -19.629  -0.408  -9.836  1.00  0.00
ATOM   1200  OP2   A A  57     -18.234  -1.975 -11.324  1.00  0.00
ATOM   1201  O5'   A A  57     -19.264  -2.783  -9.205  1.00  0.00
ATOM   1202  C5'   A A  57     -18.216  -2.665  -8.269  1.00  0.00
ATOM   1203  C4'   A A  57     -18.477  -3.563  -7.100  1.00  0.00
ATOM   1204  O4'   A A  57     -18.767  -4.883  -7.597  1.00  0.00
ATOM   1205  C3'   A A  57     -17.288  -3.728  -6.174  1.00  0.00
ATOM   1206  O3'   A A  57     -17.358  -2.727  -5.173  1.00  0.00
ATOM   1207  C2'   A A  57     -17.521  -5.105  -5.571  1.00  0.00
ATOM   1208  O2'   A A  57     -18.369  -5.079  -4.439  1.00  0.00
ATOM   1209  C1'   A A  57     -18.212  -5.839  -6.724  1.00  0.00
ATOM   1210  N9    A A  57     -17.623  -6.959  -7.727  1.00  0.00
ATOM   1211  C8    A A  57     -16.597  -7.215  -8.599  1.00  0.00
ATOM   1212  N7    A A  57     -16.508  -8.475  -8.955  1.00  0.00
ATOM   1213  C5    A A  57     -17.545  -9.087  -8.269  1.00  0.00
ATOM   1214  C6    A A  57     -17.989 -10.420  -8.219  1.00  0.00
ATOM   1215  N6    A A  57     -17.418 -11.416  -8.901  1.00  0.00
ATOM   1216  N1    A A  57     -19.053 -10.698  -7.435  1.00  0.00
ATOM   1217  C2    A A  57     -19.625  -9.700  -6.753  1.00  0.00
ATOM   1218  N3    A A  57     -19.300  -8.409  -6.720  1.00  0.00
ATOM   1219  C4    A A  57     -18.240  -8.167  -7.508  1.00  0.00
ATOM   1220  P     U A  58     -16.404  -1.153  -5.105  1.00  0.00
ATOM   1221  OP1   U A  58     -17.653  -0.933  -4.330  1.00  0.00
ATOM   1222  OP2   U A  58     -15.243  -0.311  -4.740  1.00  0.00
ATOM   1223  O5'   U A  58     -15.925  -2.662  -5.083  1.00  0.00
ATOM   1224  C5'   U A  58     -14.703  -2.873  -4.383  1.00  0.00
ATOM   1225  C4'   U A  58     -13.949  -4.086  -4.853  1.00  0.00
ATOM   1226  O4'   U A  58     -14.422  -5.314  -4.235  1.00  0.00
ATOM   1227  C3'   U A  58     -14.009  -4.285  -6.359  1.00  0.00
ATOM   1228  O3'   U A  58     -12.744  -4.683  -6.832  1.00  0.00
ATOM   1229  C2'   U A  58     -15.033  -5.419  -6.491  1.00  0.00
ATOM   1230  O2'   U A  58     -14.882  -6.194  -7.651  1.00  0.00
ATOM   1231  C1'   U A  58     -14.763  -6.244  -5.246  1.00  0.00
ATOM   1232  N1    U A  58     -15.801  -7.140  -4.688  1.00  0.00
ATOM   1233  C2    U A  58     -15.606  -8.504  -4.796  1.00  0.00
ATOM   1234  O2    U A  58     -14.634  -8.995  -5.343  1.00  0.00
ATOM   1235  N3    U A  58     -16.595  -9.278  -4.238  1.00  0.00
ATOM   1236  C4    U A  58     -17.733  -8.835  -3.598  1.00  0.00
ATOM   1237  O4    U A  58     -18.531  -9.654  -3.147  1.00  0.00
ATOM   1238  C5    U A  58     -17.864  -7.407  -3.528  1.00  0.00
ATOM   1239  C6    U A  58     -16.917  -6.631  -4.062  1.00  0.00
ATOM   1240  P     U A  59     -11.720  -3.296  -7.732  1.00  0.00
ATOM   1241  OP1   U A  59     -10.325  -2.785  -7.677  1.00  0.00
ATOM   1242  OP2   U A  59     -12.846  -2.353  -7.916  1.00  0.00
ATOM   1243  O5'   U A  59     -11.814  -4.415  -8.877  1.00  0.00
ATOM   1244  C5'   U A  59     -11.283  -5.713  -8.641  1.00  0.00
ATOM   1245  C4'   U A  59     -10.757  -6.368  -9.908  1.00  0.00
ATOM   1246  O4'   U A  59     -11.838  -6.544 -10.867  1.00  0.00
ATOM   1247  C3'   U A  59      -9.709  -5.499 -10.578  1.00  0.00
ATOM   1248  O3'   U A  59      -8.365  -5.880 -10.228  1.00  0.00
ATOM   1249  C2'   U A  59      -9.957  -5.632 -12.026  1.00  0.00
ATOM   1250  O2'   U A  59      -9.147  -6.675 -12.559  1.00  0.00
ATOM   1251  C1'   U A  59     -11.414  -6.013 -12.159  1.00  0.00
ATOM   1252  N1    U A  59     -12.175  -4.580 -12.400  1.00  0.00
ATOM   1253  C2    U A  59     -12.238  -4.167 -13.717  1.00  0.00
ATOM   1254  O2    U A  59     -11.884  -4.866 -14.650  1.00  0.00
ATOM   1255  N3    U A  59     -12.730  -2.898 -13.905  1.00  0.00
ATOM   1256  C4    U A  59     -13.157  -2.021 -12.930  1.00  0.00
ATOM   1257  O4    U A  59     -13.576  -0.913 -13.255  1.00  0.00
ATOM   1258  C5    U A  59     -13.060  -2.523 -11.588  1.00  0.00
ATOM   1259  C6    U A  59     -12.584  -3.753 -11.377  1.00  0.00
ATOM   1260  P     C A  60      -7.129  -4.685 -10.174  1.00  0.00
ATOM   1261  OP1   C A  60      -6.130  -5.447  -9.377  1.00  0.00
ATOM   1262  OP2   C A  60      -7.609  -3.362  -9.682  1.00  0.00
ATOM   1263  O5'   C A  60      -6.585  -4.487 -11.660  1.00  0.00
ATOM   1264  C5'   C A  60      -6.048  -5.592 -12.396  1.00  0.00
ATOM   1265  C4'   C A  60      -5.772  -5.187 -13.826  1.00  0.00
ATOM   1266  O4'   C A  60      -7.033  -4.898 -14.483  1.00  0.00
ATOM   1267  C3'   C A  60      -4.981  -3.899 -14.000  1.00  0.00
ATOM   1268  O3'   C A  60      -3.577  -4.086 -13.866  1.00  0.00
ATOM   1269  C2'   C A  60      -5.371  -3.487 -15.409  1.00  0.00
ATOM   1270  O2'   C A  60      -4.715  -4.259 -16.396  1.00  0.00
ATOM   1271  C1'   C A  60      -6.862  -3.821 -15.397  1.00  0.00
ATOM   1272  N1    C A  60      -7.671  -2.638 -14.952  1.00  0.00
ATOM   1273  C2    C A  60      -7.938  -1.652 -15.908  1.00  0.00
ATOM   1274  O2    C A  60      -7.550  -1.831 -17.075  1.00  0.00
ATOM   1275  N3    C A  60      -8.609  -0.536 -15.536  1.00  0.00
ATOM   1276  C4    C A  60      -9.006  -0.387 -14.271  1.00  0.00
ATOM   1277  N4    C A  60      -9.663   0.730 -13.950  1.00  0.00
ATOM   1278  C5    C A  60      -8.745  -1.374 -13.287  1.00  0.00
ATOM   1279  C6    C A  60      -8.083  -2.475 -13.659  1.00  0.00
ATOM   1280  P     C A  61      -2.607  -2.792 -13.520  1.00  0.00
ATOM   1281  OP1   C A  61      -1.203  -3.168 -13.183  1.00  0.00
ATOM   1282  OP2   C A  61      -3.407  -1.971 -12.563  1.00  0.00
ATOM   1283  O5'   C A  61      -2.588  -2.032 -14.923  1.00  0.00
ATOM   1284  C5'   C A  61      -2.215  -2.717 -16.113  1.00  0.00
ATOM   1285  C4'   C A  61      -2.530  -1.869 -17.313  1.00  0.00
ATOM   1286  O4'   C A  61      -3.950  -1.580 -17.335  1.00  0.00
ATOM   1287  C3'   C A  61      -1.879  -0.499 -17.308  1.00  0.00
ATOM   1288  O3'   C A  61      -0.541  -0.606 -17.797  1.00  0.00
ATOM   1289  C2'   C A  61      -2.794   0.296 -18.237  1.00  0.00
ATOM   1290  O2'   C A  61      -2.534   0.086 -19.614  1.00  0.00
ATOM   1291  C1'   C A  61      -4.164  -0.288 -17.884  1.00  0.00
ATOM   1292  N1    C A  61      -4.850   0.535 -16.922  1.00  0.00
ATOM   1293  C2    C A  61      -5.521   1.695 -17.326  1.00  0.00
ATOM   1294  O2    C A  61      -5.410   2.070 -18.506  1.00  0.00
ATOM   1295  N3    C A  61      -6.267   2.374 -16.422  1.00  0.00
ATOM   1296  C4    C A  61      -6.356   1.935 -15.166  1.00  0.00
ATOM   1297  N4    C A  61      -7.103   2.636 -14.310  1.00  0.00
ATOM   1298  C5    C A  61      -5.684   0.762 -14.737  1.00  0.00
ATOM   1299  C6    C A  61      -4.948   0.095 -15.633  1.00  0.00
ATOM   1300  P     C A  62       0.594   0.555 -17.437  1.00  0.00
ATOM   1301  OP1   C A  62       2.059   0.372 -17.510  1.00  0.00
ATOM   1302  OP2   C A  62      -0.083   0.521 -16.116  1.00  0.00
ATOM   1303  O5'   C A  62       0.224   1.956 -18.095  1.00  0.00
ATOM   1304  C5'   C A  62       0.815   2.271 -19.346  1.00  0.00
ATOM   1305  C4'   C A  62       0.232   3.551 -19.890  1.00  0.00
ATOM   1306  O4'   C A  62      -1.204   3.480 -19.825  1.00  0.00
ATOM   1307  C3'   C A  62       0.580   4.728 -18.997  1.00  0.00
ATOM   1308  O3'   C A  62       1.920   5.271 -19.129  1.00  0.00
ATOM   1309  C2'   C A  62      -0.542   5.689 -19.281  1.00  0.00
ATOM   1310  O2'   C A  62      -0.379   6.419 -20.494  1.00  0.00
ATOM   1311  C1'   C A  62      -1.732   4.749 -19.457  1.00  0.00
ATOM   1312  N1    C A  62      -2.423   4.708 -18.161  1.00  0.00
ATOM   1313  C2    C A  62      -3.273   5.760 -17.800  1.00  0.00
ATOM   1314  O2    C A  62      -3.404   6.717 -18.581  1.00  0.00
ATOM   1315  N3    C A  62      -3.924   5.704 -16.613  1.00  0.00
ATOM   1316  C4    C A  62      -3.752   4.656 -15.806  1.00  0.00
ATOM   1317  N4    C A  62      -4.415   4.645 -14.648  1.00  0.00
ATOM   1318  C5    C A  62      -2.895   3.580 -16.154  1.00  0.00
ATOM   1319  C6    C A  62      -2.254   3.640 -17.326  1.00  0.00
ATOM   1320  P     C A  63       2.853   5.582 -17.775  1.00  0.00
ATOM   1321  OP1   C A  63       4.308   5.315 -17.742  1.00  0.00
ATOM   1322  OP2   C A  63       1.955   4.926 -16.773  1.00  0.00
ATOM   1323  O5'   C A  63       2.649   7.157 -17.721  1.00  0.00
ATOM   1324  C5'   C A  63       2.649   7.933 -18.916  1.00  0.00
ATOM   1325  C4'   C A  63       1.693   9.098 -18.783  1.00  0.00
ATOM   1326  O4'   C A  63       0.323   8.616 -18.636  1.00  0.00
ATOM   1327  C3'   C A  63       1.901   9.987 -17.560  1.00  0.00
ATOM   1328  O3'   C A  63       2.952  10.938 -17.717  1.00  0.00
ATOM   1329  C2'   C A  63       0.536  10.645 -17.387  1.00  0.00
ATOM   1330  O2'   C A  63       0.356  11.775 -18.211  1.00  0.00
ATOM   1331  C1'   C A  63      -0.417   9.531 -17.824  1.00  0.00
ATOM   1332  N1    C A  63      -0.936   8.776 -16.646  1.00  0.00
ATOM   1333  C2    C A  63      -1.799   9.425 -15.756  1.00  0.00
ATOM   1334  O2    C A  63      -2.017  10.638 -15.913  1.00  0.00
ATOM   1335  N3    C A  63      -2.370   8.714 -14.754  1.00  0.00
ATOM   1336  C4    C A  63      -2.105   7.413 -14.624  1.00  0.00
ATOM   1337  N4    C A  63      -2.691   6.754 -13.621  1.00  0.00
ATOM   1338  C5    C A  63      -1.233   6.737 -15.515  1.00  0.00
ATOM   1339  C6    C A  63      -0.672   7.443 -16.503  1.00  0.00
ATOM   1340  P     G A  64       4.077  11.051 -16.603  1.00  0.00
ATOM   1341  OP1   G A  64       5.088  11.830 -17.369  1.00  0.00
ATOM   1342  OP2   G A  64       4.488   9.803 -15.911  1.00  0.00
ATOM   1343  O5'   G A  64       3.380  12.027 -15.547  1.00  0.00
ATOM   1344  C5'   G A  64       3.092  13.401 -15.894  1.00  0.00
ATOM   1345  C4'   G A  64       1.959  13.959 -15.052  1.00  0.00
ATOM   1346  O4'   G A  64       0.834  13.041 -15.069  1.00  0.00
ATOM   1347  C3'   G A  64       2.224  14.231 -13.578  1.00  0.00
ATOM   1348  O3'   G A  64       2.795  15.521 -13.408  1.00  0.00
ATOM   1349  C2'   G A  64       0.823  14.196 -12.984  1.00  0.00
ATOM   1350  O2'   G A  64       0.168  15.428 -13.162  1.00  0.00
ATOM   1351  C1'   G A  64       0.131  13.130 -13.840  1.00  0.00
ATOM   1352  N9    G A  64       0.125  11.851 -13.081  1.00  0.00
ATOM   1353  C8    G A  64       0.882  10.718 -13.260  1.00  0.00
ATOM   1354  N7    G A  64       0.621   9.781 -12.390  1.00  0.00
ATOM   1355  C5    G A  64      -0.367  10.323 -11.589  1.00  0.00
ATOM   1356  C6    G A  64      -1.051   9.779 -10.471  1.00  0.00
ATOM   1357  O6    G A  64      -0.908   8.664  -9.954  1.00  0.00
ATOM   1358  N1    G A  64      -1.983  10.670  -9.946  1.00  0.00
ATOM   1359  C2    G A  64      -2.226  11.931 -10.438  1.00  0.00
ATOM   1360  N2    G A  64      -3.164  12.644  -9.799  1.00  0.00
ATOM   1361  N3    G A  64      -1.598  12.450 -11.475  1.00  0.00
ATOM   1362  C4    G A  64      -0.688  11.602 -12.000  1.00  0.00
ATOM   1363  P     U A  65       3.250  15.979 -11.982  1.00  0.00
ATOM   1364  OP1   U A  65       4.296  16.900 -12.546  1.00  0.00
ATOM   1365  OP2   U A  65       3.643  14.617 -11.510  1.00  0.00
ATOM   1366  O5'   U A  65       2.478  16.647 -10.747  1.00  0.00
ATOM   1367  C5'   U A  65       1.288  17.421 -10.910  1.00  0.00
ATOM   1368  C4'   U A  65       0.357  17.194  -9.734  1.00  0.00
ATOM   1369  O4'   U A  65      -0.325  15.926  -9.876  1.00  0.00
ATOM   1370  C3'   U A  65       1.007  17.132  -8.361  1.00  0.00
ATOM   1371  O3'   U A  65       1.216  18.429  -7.817  1.00  0.00
ATOM   1372  C2'   U A  65       0.000  16.331  -7.543  1.00  0.00
ATOM   1373  O2'   U A  65      -1.042  17.116  -7.024  1.00  0.00
ATOM   1374  C1'   U A  65      -0.591  15.389  -8.592  1.00  0.00
ATOM   1375  N1    U A  65      -0.073  14.073  -8.490  1.00  0.00
ATOM   1376  C2    U A  65      -0.267  13.352  -7.326  1.00  0.00
ATOM   1377  O2    U A  65      -0.963  13.748  -6.408  1.00  0.00
ATOM   1378  N3    U A  65       0.387  12.145  -7.275  1.00  0.00
ATOM   1379  C4    U A  65       1.197  11.599  -8.248  1.00  0.00
ATOM   1380  O4    U A  65       1.717  10.502  -8.058  1.00  0.00
ATOM   1381  C5    U A  65       1.350  12.408  -9.425  1.00  0.00
ATOM   1382  C6    U A  65       0.725  13.586  -9.501  1.00  0.00
ATOM   1383  P     C A  66       2.467  18.686  -6.741  1.00  0.00
ATOM   1384  OP1   C A  66       2.360  20.129  -6.443  1.00  0.00
ATOM   1385  OP2   C A  66       3.518  18.217  -7.681  1.00  0.00
ATOM   1386  O5'   C A  66       2.542  17.901  -5.349  1.00  0.00
ATOM   1387  C5'   C A  66       1.594  18.144  -4.306  1.00  0.00
ATOM   1388  C4'   C A  66       1.696  17.082  -3.221  1.00  0.00
ATOM   1389  O4'   C A  66       1.289  15.796  -3.755  1.00  0.00
ATOM   1390  C3'   C A  66       3.071  16.830  -2.615  1.00  0.00
ATOM   1391  O3'   C A  66       3.343  17.725  -1.548  1.00  0.00
ATOM   1392  C2'   C A  66       2.948  15.401  -2.100  1.00  0.00
ATOM   1393  O2'   C A  66       2.315  15.261  -0.846  1.00  0.00
ATOM   1394  C1'   C A  66       2.085  14.762  -3.185  1.00  0.00
ATOM   1395  N1    C A  66       2.932  14.193  -4.235  1.00  0.00
ATOM   1396  C2    C A  66       3.613  12.996  -3.985  1.00  0.00
ATOM   1397  O2    C A  66       3.448  12.432  -2.890  1.00  0.00
ATOM   1398  N3    C A  66       4.429  12.490  -4.940  1.00  0.00
ATOM   1399  C4    C A  66       4.576  13.131  -6.100  1.00  0.00
ATOM   1400  N4    C A  66       5.391  12.594  -7.012  1.00  0.00
ATOM   1401  C5    C A  66       3.895  14.345  -6.373  1.00  0.00
ATOM   1402  C6    C A  66       3.091  14.842  -5.427  1.00  0.00
ATOM   1403  P     G A  67       4.947  18.033  -1.106  1.00  0.00
ATOM   1404  OP1   G A  67       4.877  19.081  -0.057  1.00  0.00
ATOM   1405  OP2   G A  67       5.793  18.195  -2.315  1.00  0.00
ATOM   1406  O5'   G A  67       5.301  16.627  -0.430  1.00  0.00
ATOM   1407  C5'   G A  67       4.992  16.393   0.933  1.00  0.00
ATOM   1408  C4'   G A  67       5.478  15.032   1.361  1.00  0.00
ATOM   1409  O4'   G A  67       5.208  14.062   0.339  1.00  0.00
ATOM   1410  C3'   G A  67       6.972  14.927   1.539  1.00  0.00
ATOM   1411  O3'   G A  67       7.378  15.525   2.748  1.00  0.00
ATOM   1412  C2'   G A  67       7.135  13.428   1.527  1.00  0.00
ATOM   1413  O2'   G A  67       6.673  12.841   2.724  1.00  0.00
ATOM   1414  C1'   G A  67       6.220  13.081   0.365  1.00  0.00
ATOM   1415  N9    G A  67       6.847  13.061  -0.979  1.00  0.00
ATOM   1416  C8    G A  67       6.635  14.001  -1.958  1.00  0.00
ATOM   1417  N7    G A  67       7.269  13.740  -3.069  1.00  0.00
ATOM   1418  C5    G A  67       7.939  12.558  -2.812  1.00  0.00
ATOM   1419  C6    G A  67       8.794  11.784  -3.637  1.00  0.00
ATOM   1420  O6    G A  67       9.137  12.004  -4.806  1.00  0.00
ATOM   1421  N1    G A  67       9.266  10.651  -2.980  1.00  0.00
ATOM   1422  C2    G A  67       8.952  10.307  -1.687  1.00  0.00
ATOM   1423  N2    G A  67       9.504   9.176  -1.226  1.00  0.00
ATOM   1424  N3    G A  67       8.160  11.016  -0.908  1.00  0.00
ATOM   1425  C4    G A  67       7.691  12.122  -1.525  1.00  0.00
ATOM   1426  P     C A  68       8.597  16.542   2.595  1.00  0.00
ATOM   1427  OP1   C A  68       9.061  17.277   3.797  1.00  0.00
ATOM   1428  OP2   C A  68       8.434  17.236   1.296  1.00  0.00
ATOM   1429  O5'   C A  68       9.534  15.261   2.405  1.00  0.00
ATOM   1430  C5'   C A  68       9.568  14.248   3.403  1.00  0.00
ATOM   1431  C4'   C A  68      10.727  13.319   3.111  1.00  0.00
ATOM   1432  O4'   C A  68      10.321  12.364   2.100  1.00  0.00
ATOM   1433  C3'   C A  68      11.944  14.032   2.541  1.00  0.00
ATOM   1434  O3'   C A  68      12.785  14.434   3.625  1.00  0.00
ATOM   1435  C2'   C A  68      12.560  12.958   1.641  1.00  0.00
ATOM   1436  O2'   C A  68      13.333  12.009   2.348  1.00  0.00
ATOM   1437  C1'   C A  68      11.320  12.254   1.101  1.00  0.00
ATOM   1438  N1    C A  68      10.811  12.727  -0.143  1.00  0.00
ATOM   1439  C2    C A  68      11.498  12.247  -1.264  1.00  0.00
ATOM   1440  O2    C A  68      12.292  11.301  -1.119  1.00  0.00
ATOM   1441  N3    C A  68      11.280  12.826  -2.469  1.00  0.00
ATOM   1442  C4    C A  68      10.420  13.839  -2.577  1.00  0.00
ATOM   1443  N4    C A  68      10.237  14.378  -3.785  1.00  0.00
ATOM   1444  C5    C A  68       9.714  14.340  -1.453  1.00  0.00
ATOM   1445  C6    C A  68       9.932  13.766  -0.265  1.00  0.00
ATOM   1446  P     G A  69      14.300  15.163   3.371  1.00  0.00
ATOM   1447  OP1   G A  69      15.223  15.387   4.507  1.00  0.00
ATOM   1448  OP2   G A  69      13.558  16.305   2.787  1.00  0.00
ATOM   1449  O5'   G A  69      15.112  14.414   2.207  1.00  0.00
ATOM   1450  C5'   G A  69      15.935  13.301   2.526  1.00  0.00
ATOM   1451  C4'   G A  69      16.602  12.706   1.298  1.00  0.00
ATOM   1452  O4'   G A  69      15.608  12.260   0.341  1.00  0.00
ATOM   1453  C3'   G A  69      17.466  13.649   0.478  1.00  0.00
ATOM   1454  O3'   G A  69      18.733  13.836   1.062  1.00  0.00
ATOM   1455  C2'   G A  69      17.595  12.827  -0.792  1.00  0.00
ATOM   1456  O2'   G A  69      18.465  11.725  -0.624  1.00  0.00
ATOM   1457  C1'   G A  69      16.150  12.370  -0.964  1.00  0.00
ATOM   1458  N9    G A  69      15.376  13.353  -1.779  1.00  0.00
ATOM   1459  C8    G A  69      14.514  14.353  -1.398  1.00  0.00
ATOM   1460  N7    G A  69      14.150  15.124  -2.386  1.00  0.00
ATOM   1461  C5    G A  69      14.806  14.604  -3.486  1.00  0.00
ATOM   1462  C6    G A  69      14.804  15.019  -4.843  1.00  0.00
ATOM   1463  O6    G A  69      14.194  15.966  -5.354  1.00  0.00
ATOM   1464  N1    G A  69      15.613  14.209  -5.636  1.00  0.00
ATOM   1465  C2    G A  69      16.335  13.133  -5.178  1.00  0.00
ATOM   1466  N2    G A  69      17.057  12.472  -6.093  1.00  0.00
ATOM   1467  N3    G A  69      16.347  12.736  -3.920  1.00  0.00
ATOM   1468  C4    G A  69      15.569  13.508  -3.132  1.00  0.00
ATOM   1469  P     G A  70      19.223  15.240   0.932  1.00  0.00
ATOM   1470  OP1   G A  70      19.755  15.266   2.315  1.00  0.00
ATOM   1471  OP2   G A  70      18.344  16.338   0.457  1.00  0.00
ATOM   1472  O5'   G A  70      20.460  15.089  -0.077  1.00  0.00
ATOM   1473  C5'   G A  70      21.200  13.873  -0.134  1.00  0.00
ATOM   1474  C4'   G A  70      21.789  13.635  -1.518  1.00  0.00
ATOM   1475  O4'   G A  70      20.775  13.108  -2.419  1.00  0.00
ATOM   1476  C3'   G A  70      22.348  14.849  -2.256  1.00  0.00
ATOM   1477  O3'   G A  70      23.640  15.192  -1.744  1.00  0.00
ATOM   1478  C2'   G A  70      22.395  14.247  -3.657  1.00  0.00
ATOM   1479  O2'   G A  70      23.368  13.234  -3.783  1.00  0.00
ATOM   1480  C1'   G A  70      21.019  13.597  -3.727  1.00  0.00
ATOM   1481  N9    G A  70      19.993  14.561  -4.185  1.00  0.00
ATOM   1482  C8    G A  70      19.129  15.254  -3.372  1.00  0.00
ATOM   1483  N7    G A  70      18.237  15.939  -4.034  1.00  0.00
ATOM   1484  C5    G A  70      18.525  15.685  -5.362  1.00  0.00
ATOM   1485  C6    G A  70      17.901  16.152  -6.547  1.00  0.00
ATOM   1486  O6    G A  70      16.930  16.912  -6.654  1.00  0.00
ATOM   1487  N1    G A  70      18.514  15.648  -7.691  1.00  0.00
ATOM   1488  C2    G A  70      19.595  14.799  -7.693  1.00  0.00
ATOM   1489  N2    G A  70      20.047  14.420  -8.896  1.00  0.00
ATOM   1490  N3    G A  70      20.186  14.358  -6.600  1.00  0.00
ATOM   1491  C4    G A  70      19.608  14.835  -5.477  1.00  0.00
ATOM   1492  P     A A  71      24.502  16.481  -2.343  1.00  0.00
ATOM   1493  OP1   A A  71      25.649  16.538  -1.407  1.00  0.00
ATOM   1494  OP2   A A  71      23.271  17.258  -2.063  1.00  0.00
ATOM   1495  O5'   A A  71      24.962  16.972  -3.798  1.00  0.00
ATOM   1496  C5'   A A  71      25.924  16.228  -4.532  1.00  0.00
ATOM   1497  C4'   A A  71      25.625  16.205  -6.013  1.00  0.00
ATOM   1498  O4'   A A  71      24.208  15.989  -6.239  1.00  0.00
ATOM   1499  C3'   A A  71      25.932  17.478  -6.785  1.00  0.00
ATOM   1500  O3'   A A  71      27.305  17.572  -7.121  1.00  0.00
ATOM   1501  C2'   A A  71      25.019  17.364  -8.001  1.00  0.00
ATOM   1502  O2'   A A  71      25.605  16.528  -8.988  1.00  0.00
ATOM   1503  C1'   A A  71      23.800  16.642  -7.423  1.00  0.00
ATOM   1504  N9    A A  71      22.730  17.531  -7.150  1.00  0.00
ATOM   1505  C8    A A  71      22.297  17.953  -5.921  1.00  0.00
ATOM   1506  N7    A A  71      21.245  18.736  -5.970  1.00  0.00
ATOM   1507  C5    A A  71      20.970  18.836  -7.325  1.00  0.00
ATOM   1508  C6    A A  71      19.974  19.524  -8.040  1.00  0.00
ATOM   1509  N6    A A  71      19.032  20.273  -7.461  1.00  0.00
ATOM   1510  N1    A A  71      19.980  19.416  -9.385  1.00  0.00
ATOM   1511  C2    A A  71      20.924  18.665  -9.965  1.00  0.00
ATOM   1512  N3    A A  71      21.909  17.970  -9.401  1.00  0.00
ATOM   1513  C4    A A  71      21.877  18.100  -8.064  1.00  0.00
ATOM   1514  P     G A  72      27.948  18.941  -7.771  1.00  0.00
ATOM   1515  OP1   G A  72      29.305  18.586  -8.247  1.00  0.00
ATOM   1516  OP2   G A  72      27.786  19.887  -6.643  1.00  0.00
ATOM   1517  O5'   G A  72      27.091  19.614  -8.949  1.00  0.00
ATOM   1518  C5'   G A  72      27.104  19.085 -10.270  1.00  0.00
ATOM   1519  C4'   G A  72      25.971  19.590 -11.139  1.00  0.00
ATOM   1520  O4'   G A  72      24.676  19.309 -10.540  1.00  0.00
ATOM   1521  C3'   G A  72      25.900  21.087 -11.395  1.00  0.00
ATOM   1522  O3'   G A  72      26.879  21.570 -12.298  1.00  0.00
ATOM   1523  C2'   G A  72      24.471  21.230 -11.902  1.00  0.00
ATOM   1524  O2'   G A  72      24.343  20.685 -13.206  1.00  0.00
ATOM   1525  C1'   G A  72      23.745  20.301 -10.933  1.00  0.00
ATOM   1526  N9    G A  72      23.244  21.002  -9.802  1.00  0.00
ATOM   1527  C8    G A  72      23.649  20.744  -8.515  1.00  0.00
ATOM   1528  N7    G A  72      22.975  21.412  -7.619  1.00  0.00
ATOM   1529  C5    G A  72      22.070  22.155  -8.354  1.00  0.00
ATOM   1530  C6    G A  72      21.073  23.073  -7.935  1.00  0.00
ATOM   1531  O6    G A  72      20.787  23.420  -6.782  1.00  0.00
ATOM   1532  N1    G A  72      20.372  23.608  -9.012  1.00  0.00
ATOM   1533  C2    G A  72      20.603  23.296 -10.331  1.00  0.00
ATOM   1534  N2    G A  72      19.824  23.914 -11.229  1.00  0.00
ATOM   1535  N3    G A  72      21.526  22.446 -10.735  1.00  0.00
ATOM   1536  C4    G A  72      22.220  21.915  -9.706  1.00  0.00
ATOM   1537  P     C A  73      27.644  22.943 -11.950  1.00  0.00
ATOM   1538  OP1   C A  73      28.787  22.981 -12.886  1.00  0.00
ATOM   1539  OP2   C A  73      27.841  23.050 -10.488  1.00  0.00
ATOM   1540  O5'   C A  73      26.617  24.130 -12.288  1.00  0.00
ATOM   1541  C5'   C A  73      26.157  24.403 -13.607  1.00  0.00
ATOM   1542  C4'   C A  73      25.058  25.443 -13.610  1.00  0.00
ATOM   1543  O4'   C A  73      23.879  24.920 -12.944  1.00  0.00
ATOM   1544  C3'   C A  73      25.352  26.750 -12.879  1.00  0.00
ATOM   1545  O3'   C A  73      26.096  27.677 -13.654  1.00  0.00
ATOM   1546  C2'   C A  73      23.961  27.259 -12.531  1.00  0.00
ATOM   1547  O2'   C A  73      23.364  27.903 -13.646  1.00  0.00
ATOM   1548  C1'   C A  73      23.204  25.961 -12.269  1.00  0.00
ATOM   1549  N1    C A  73      23.126  25.572 -10.816  1.00  0.00
ATOM   1550  C2    C A  73      22.245  26.336 -10.043  1.00  0.00
ATOM   1551  O2    C A  73      21.487  27.137 -10.615  1.00  0.00
ATOM   1552  N3    C A  73      22.245  26.181  -8.697  1.00  0.00
ATOM   1553  C4    C A  73      23.077  25.310  -8.126  1.00  0.00
ATOM   1554  N4    C A  73      23.041  25.192  -6.796  1.00  0.00
ATOM   1555  C5    C A  73      23.977  24.526  -8.892  1.00  0.00
ATOM   1556  C6    C A  73      23.974  24.682 -10.220  1.00  0.00
ATOM   1557  P     C A  74      26.760  29.078 -13.022  1.00  0.00
ATOM   1558  OP1   C A  74      27.399  29.572 -14.273  1.00  0.00
ATOM   1559  OP2   C A  74      27.602  28.613 -11.883  1.00  0.00
ATOM   1560  O5'   C A  74      25.729  30.172 -12.547  1.00  0.00
ATOM   1561  C5'   C A  74      24.487  30.261 -13.222  1.00  0.00
ATOM   1562  C4'   C A  74      23.433  30.738 -12.275  1.00  0.00
ATOM   1563  O4'   C A  74      22.928  29.673 -11.434  1.00  0.00
ATOM   1564  C3'   C A  74      24.016  31.683 -11.271  1.00  0.00
ATOM   1565  O3'   C A  74      24.155  32.910 -11.860  1.00  0.00
ATOM   1566  C2'   C A  74      22.989  31.662 -10.164  1.00  0.00
ATOM   1567  O2'   C A  74      21.809  32.382 -10.465  1.00  0.00
ATOM   1568  C1'   C A  74      22.708  30.169 -10.114  1.00  0.00
ATOM   1569  N1    C A  74      23.641  29.461  -9.232  1.00  0.00
ATOM   1570  C2    C A  74      23.297  29.264  -7.890  1.00  0.00
ATOM   1571  O2    C A  74      22.226  29.737  -7.472  1.00  0.00
ATOM   1572  N3    C A  74      24.138  28.567  -7.089  1.00  0.00
ATOM   1573  C4    C A  74      25.276  28.079  -7.582  1.00  0.00
ATOM   1574  N4    C A  74      26.074  27.399  -6.754  1.00  0.00
ATOM   1575  C5    C A  74      25.643  28.267  -8.939  1.00  0.00
ATOM   1576  C6    C A  74      24.810  28.956  -9.726  1.00  0.00
ATOM   1577  P     A A  75      25.006  33.028 -10.818  1.00  0.00
ATOM   1578  OP1   A A  75      25.336  33.959 -11.931  1.00  0.00
ATOM   1579  OP2   A A  75      25.993  31.998 -10.391  1.00  0.00
ATOM   1580  O5'   A A  75      24.669  33.861  -9.517  1.00  0.00
ATOM   1581  C5'   A A  75      23.582  34.750  -9.497  1.00  0.00
ATOM   1582  C4'   A A  75      23.522  35.379  -8.150  1.00  0.00
ATOM   1583  O4'   A A  75      23.051  34.401  -7.196  1.00  0.00
ATOM   1584  C3'   A A  75      24.889  35.787  -7.639  1.00  0.00
ATOM   1585  O3'   A A  75      25.254  37.061  -8.161  1.00  0.00
ATOM   1586  C2'   A A  75      24.713  35.746  -6.126  1.00  0.00
ATOM   1587  O2'   A A  75      24.185  36.956  -5.612  1.00  0.00
ATOM   1588  C1'   A A  75      23.688  34.618  -5.958  1.00  0.00
ATOM   1589  N9    A A  75      24.526  32.912  -6.223  1.00  0.00
ATOM   1590  C8    A A  75      25.280  32.413  -7.253  1.00  0.00
ATOM   1591  N7    A A  75      26.102  31.455  -6.892  1.00  0.00
ATOM   1592  C5    A A  75      25.872  31.316  -5.533  1.00  0.00
ATOM   1593  C6    A A  75      26.428  30.464  -4.562  1.00  0.00
ATOM   1594  N6    A A  75      27.368  29.555  -4.828  1.00  0.00
ATOM   1595  N1    A A  75      25.978  30.582  -3.294  1.00  0.00
ATOM   1596  C2    A A  75      25.035  31.493  -3.029  1.00  0.00
ATOM   1597  N3    A A  75      24.436  32.348  -3.855  1.00  0.00
ATOM   1598  C4    A A  75      24.905  32.207  -5.106  1.00  0.00
TER   
END   
