# Supplementary material for: RPocket: an intuitive database of RNA pocket topology information with RNA-ligand data resources
Source: BMC Bioinformatics. 2021 Sep 8;22:428. doi: 10.1186/s12859-021-04349-4 (PMC8424408; doi:10.1186/s12859-021-04349-4)
Supplement: Supplementary file 7 — Additional file 7. Folder S3: Nine other experimental structures and their modeling structures and pockets. [file 12859_2021_4349_MOESM7_ESM.zip › 12859_2021_4349_MOESM7_ESM/2TRA_s4.pdb]

ATOM      1  P     U A   1      12.840   1.790  28.049  1.00  0.00
ATOM      2  OP1   U A   1      12.873   3.241  27.791  1.00  0.00
ATOM      3  OP2   U A   1      11.691   0.977  27.586  1.00  0.00
ATOM      4  O5'   U A   1      14.134   1.090  27.437  1.00  0.00
ATOM      5  C5'   U A   1      15.405   1.733  27.422  1.00  0.00
ATOM      6  C4'   U A   1      16.358   0.882  26.616  1.00  0.00
ATOM      7  O4'   U A   1      16.537  -0.416  27.217  1.00  0.00
ATOM      8  C3'   U A   1      15.817   0.521  25.251  1.00  0.00
ATOM      9  O3'   U A   1      15.958   1.622  24.412  1.00  0.00
ATOM     10  C2'   U A   1      16.706  -0.649  24.878  1.00  0.00
ATOM     11  O2'   U A   1      18.014  -0.265  24.518  1.00  0.00
ATOM     12  C1'   U A   1      16.692  -1.393  26.203  1.00  0.00
ATOM     13  N1    U A   1      15.616  -2.420  26.290  1.00  0.00
ATOM     14  C2    U A   1      15.883  -3.654  25.729  1.00  0.00
ATOM     15  O2    U A   1      16.927  -3.913  25.158  1.00  0.00
ATOM     16  N3    U A   1      14.878  -4.582  25.861  1.00  0.00
ATOM     17  C4    U A   1      13.660  -4.402  26.483  1.00  0.00
ATOM     18  O4    U A   1      12.857  -5.332  26.522  1.00  0.00
ATOM     19  C5    U A   1      13.458  -3.094  27.039  1.00  0.00
ATOM     20  C6    U A   1      14.419  -2.173  26.925  1.00  0.00
ATOM     21  P     C A   2      15.131   1.656  23.140  1.00  0.00
ATOM     22  OP1   C A   2      15.404   3.030  22.641  1.00  0.00
ATOM     23  OP2   C A   2      13.756   1.290  23.560  1.00  0.00
ATOM     24  O5'   C A   2      15.633   0.594  22.057  1.00  0.00
ATOM     25  C5'   C A   2      16.946   0.684  21.502  1.00  0.00
ATOM     26  C4'   C A   2      17.361  -0.623  20.858  1.00  0.00
ATOM     27  O4'   C A   2      17.263  -1.710  21.820  1.00  0.00
ATOM     28  C3'   C A   2      16.528  -1.126  19.695  1.00  0.00
ATOM     29  O3'   C A   2      16.879  -0.476  18.488  1.00  0.00
ATOM     30  C2'   C A   2      16.946  -2.587  19.645  1.00  0.00
ATOM     31  O2'   C A   2      18.230  -2.762  19.083  1.00  0.00
ATOM     32  C1'   C A   2      17.004  -2.927  21.133  1.00  0.00
ATOM     33  N1    C A   2      15.663  -3.433  21.567  1.00  0.00
ATOM     34  C2    C A   2      15.305  -4.760  21.301  1.00  0.00
ATOM     35  O2    C A   2      16.066  -5.457  20.609  1.00  0.00
ATOM     36  N3    C A   2      14.144  -5.243  21.804  1.00  0.00
ATOM     37  C4    C A   2      13.359  -4.458  22.542  1.00  0.00
ATOM     38  N4    C A   2      12.224  -4.978  23.016  1.00  0.00
ATOM     39  C5    C A   2      13.703  -3.111  22.823  1.00  0.00
ATOM     40  C6    C A   2      14.851  -2.638  22.324  1.00  0.00
ATOM     41  P     C A   3      15.902  -0.210  17.682  1.00  0.00
ATOM     42  OP1   C A   3      16.590   0.879  16.953  1.00  0.00
ATOM     43  OP2   C A   3      14.528  -0.022  18.200  1.00  0.00
ATOM     44  O5'   C A   3      15.789  -1.498  16.738  1.00  0.00
ATOM     45  C5'   C A   3      16.976  -2.052  16.194  1.00  0.00
ATOM     46  C4'   C A   3      16.803  -3.500  15.808  1.00  0.00
ATOM     47  O4'   C A   3      16.461  -4.301  16.973  1.00  0.00
ATOM     48  C3'   C A   3      15.673  -3.816  14.844  1.00  0.00
ATOM     49  O3'   C A   3      15.923  -3.438  13.500  1.00  0.00
ATOM     50  C2'   C A   3      15.527  -5.316  15.051  1.00  0.00
ATOM     51  O2'   C A   3      16.625  -6.018  14.492  1.00  0.00
ATOM     52  C1'   C A   3      15.653  -5.390  16.570  1.00  0.00
ATOM     53  N1    C A   3      14.304  -5.331  17.188  1.00  0.00
ATOM     54  C2    C A   3      13.437  -6.430  17.200  1.00  0.00
ATOM     55  O2    C A   3      13.778  -7.467  16.605  1.00  0.00
ATOM     56  N3    C A   3      12.257  -6.331  17.857  1.00  0.00
ATOM     57  C4    C A   3      11.933  -5.198  18.480  1.00  0.00
ATOM     58  N4    C A   3      10.759  -5.148  19.114  1.00  0.00
ATOM     59  C5    C A   3      12.797  -4.073  18.480  1.00  0.00
ATOM     60  C6    C A   3      13.962  -4.175  17.830  1.00  0.00
ATOM     61  P     G A   4      14.692  -2.840  12.620  1.00  0.00
ATOM     62  OP1   G A   4      15.203  -2.008  11.509  1.00  0.00
ATOM     63  OP2   G A   4      14.020  -2.208  13.782  1.00  0.00
ATOM     64  O5'   G A   4      13.680  -3.922  12.009  1.00  0.00
ATOM     65  C5'   G A   4      14.053  -4.773  10.933  1.00  0.00
ATOM     66  C4'   G A   4      13.561  -6.189  11.186  1.00  0.00
ATOM     67  O4'   G A   4      13.503  -6.482  12.610  1.00  0.00
ATOM     68  C3'   G A   4      12.149  -6.488  10.716  1.00  0.00
ATOM     69  O3'   G A   4      12.131  -6.715   9.320  1.00  0.00
ATOM     70  C2'   G A   4      11.868  -7.761  11.506  1.00  0.00
ATOM     71  O2'   G A   4      12.518  -8.907  10.988  1.00  0.00
ATOM     72  C1'   G A   4      12.457  -7.400  12.869  1.00  0.00
ATOM     73  N9    G A   4      11.411  -6.830  13.708  1.00  0.00
ATOM     74  C8    G A   4      11.486  -5.565  14.240  1.00  0.00
ATOM     75  N7    G A   4      10.529  -5.307  15.090  1.00  0.00
ATOM     76  C5    G A   4       9.778  -6.467  15.125  1.00  0.00
ATOM     77  C6    G A   4       8.611  -6.789  15.864  1.00  0.00
ATOM     78  O6    G A   4       7.991  -6.078  16.665  1.00  0.00
ATOM     79  N1    G A   4       8.169  -8.082  15.601  1.00  0.00
ATOM     80  C2    G A   4       8.776  -8.958  14.733  1.00  0.00
ATOM     81  N2    G A   4       8.203 -10.163  14.611  1.00  0.00
ATOM     82  N3    G A   4       9.860  -8.673  14.039  1.00  0.00
ATOM     83  C4    G A   4      10.307  -7.421  14.278  1.00  0.00
ATOM     84  P     U A   5      10.909  -6.513   8.545  1.00  0.00
ATOM     85  OP1   U A   5      11.366  -6.768   7.160  1.00  0.00
ATOM     86  OP2   U A   5      10.462  -5.157   8.943  1.00  0.00
ATOM     87  O5'   U A   5       9.752  -7.555   8.922  1.00  0.00
ATOM     88  C5'   U A   5       9.908  -8.895   8.505  1.00  0.00
ATOM     89  C4'   U A   5       8.961  -9.819   9.225  1.00  0.00
ATOM     90  O4'   U A   5       9.138  -9.738  10.656  1.00  0.00
ATOM     91  C3'   U A   5       7.512  -9.483   9.011  1.00  0.00
ATOM     92  O3'   U A   5       7.073  -9.997   7.783  1.00  0.00
ATOM     93  C2'   U A   5       6.853 -10.163  10.194  1.00  0.00
ATOM     94  O2'   U A   5       6.616 -11.537   9.977  1.00  0.00
ATOM     95  C1'   U A   5       7.876  -9.851  11.298  1.00  0.00
ATOM     96  N1    U A   5       7.405  -8.638  11.936  1.00  0.00
ATOM     97  C2    U A   5       6.370  -8.639  12.852  1.00  0.00
ATOM     98  O2    U A   5       5.688  -9.622  13.083  1.00  0.00
ATOM     99  N3    U A   5       6.158  -7.441  13.491  1.00  0.00
ATOM    100  C4    U A   5       6.862  -6.268  13.310  1.00  0.00
ATOM    101  O4    U A   5       6.555  -5.272  13.960  1.00  0.00
ATOM    102  C5    U A   5       7.920  -6.348  12.342  1.00  0.00
ATOM    103  C6    U A   5       8.147  -7.500  11.706  1.00  0.00
ATOM    104  P     G A   6       6.319  -9.074   6.675  1.00  0.00
ATOM    105  OP1   G A   6       6.329  -9.431   5.243  1.00  0.00
ATOM    106  OP2   G A   6       6.362  -7.637   7.073  1.00  0.00
ATOM    107  O5'   G A   6       5.032  -9.744   7.315  1.00  0.00
ATOM    108  C5'   G A   6       3.763  -9.132   7.223  1.00  0.00
ATOM    109  C4'   G A   6       2.772  -9.893   8.056  1.00  0.00
ATOM    110  O4'   G A   6       3.259 -10.016   9.417  1.00  0.00
ATOM    111  C3'   G A   6       1.446  -9.177   8.179  1.00  0.00
ATOM    112  O3'   G A   6       0.653  -9.482   7.046  1.00  0.00
ATOM    113  C2'   G A   6       0.907  -9.721   9.492  1.00  0.00
ATOM    114  O2'   G A   6       0.350 -11.009   9.355  1.00  0.00
ATOM    115  C1'   G A   6       2.192  -9.812  10.324  1.00  0.00
ATOM    116  N9    G A   6       2.530  -8.550  11.046  1.00  0.00
ATOM    117  C8    G A   6       3.635  -7.745  10.911  1.00  0.00
ATOM    118  N7    G A   6       3.620  -6.711  11.707  1.00  0.00
ATOM    119  C5    G A   6       2.437  -6.838  12.412  1.00  0.00
ATOM    120  C6    G A   6       1.870  -6.016  13.419  1.00  0.00
ATOM    121  O6    G A   6       2.325  -4.971  13.902  1.00  0.00
ATOM    122  N1    G A   6       0.649  -6.512  13.869  1.00  0.00
ATOM    123  C2    G A   6       0.050  -7.658  13.407  1.00  0.00
ATOM    124  N2    G A   6      -1.127  -7.976  13.964  1.00  0.00
ATOM    125  N3    G A   6       0.564  -8.432  12.471  1.00  0.00
ATOM    126  C4    G A   6       1.749  -7.970  12.018  1.00  0.00
ATOM    127  P     A A   7       0.016  -8.396   6.315  1.00  0.00
ATOM    128  OP1   A A   7      -0.615  -8.712   5.014  1.00  0.00
ATOM    129  OP2   A A   7       1.062  -7.353   6.411  1.00  0.00
ATOM    130  O5'   A A   7      -1.111  -7.913   7.342  1.00  0.00
ATOM    131  C5'   A A   7      -2.383  -8.540   7.364  1.00  0.00
ATOM    132  C4'   A A   7      -3.364  -7.706   8.145  1.00  0.00
ATOM    133  O4'   A A   7      -2.963  -7.683   9.540  1.00  0.00
ATOM    134  C3'   A A   7      -3.424  -6.235   7.761  1.00  0.00
ATOM    135  O3'   A A   7      -4.213  -5.971   6.611  1.00  0.00
ATOM    136  C2'   A A   7      -3.956  -5.603   9.040  1.00  0.00
ATOM    137  O2'   A A   7      -5.339  -5.883   9.201  1.00  0.00
ATOM    138  C1'   A A   7      -3.176  -6.399  10.085  1.00  0.00
ATOM    139  N9    A A   7      -1.835  -5.752  10.321  1.00  0.00
ATOM    140  C8    A A   7      -0.675  -5.857   9.598  1.00  0.00
ATOM    141  N7    A A   7       0.288  -5.076  10.028  1.00  0.00
ATOM    142  C5    A A   7      -0.278  -4.413  11.106  1.00  0.00
ATOM    143  C6    A A   7       0.227  -3.447  11.993  1.00  0.00
ATOM    144  N6    A A   7       1.470  -2.963  11.929  1.00  0.00
ATOM    145  N1    A A   7      -0.599  -2.990  12.958  1.00  0.00
ATOM    146  C2    A A   7      -1.844  -3.477  13.022  1.00  0.00
ATOM    147  N3    A A   7      -2.431  -4.386  12.247  1.00  0.00
ATOM    148  C4    A A   7      -1.585  -4.818  11.298  1.00  0.00
ATOM    149  P     U A   8      -3.717  -4.975   5.680  1.00  0.00
ATOM    150  OP1   U A   8      -4.057  -5.166   4.239  1.00  0.00
ATOM    151  OP2   U A   8      -2.305  -4.939   6.103  1.00  0.00
ATOM    152  O5'   U A   8      -4.425  -3.646   6.196  1.00  0.00
ATOM    153  C5'   U A   8      -5.827  -3.622   6.442  1.00  0.00
ATOM    154  C4'   U A   8      -6.171  -2.480   7.369  1.00  0.00
ATOM    155  O4'   U A   8      -5.496  -2.653   8.638  1.00  0.00
ATOM    156  C3'   U A   8      -5.763  -1.103   6.877  1.00  0.00
ATOM    157  O3'   U A   8      -6.845  -0.616   6.085  1.00  0.00
ATOM    158  C2'   U A   8      -5.583  -0.312   8.171  1.00  0.00
ATOM    159  O2'   U A   8      -6.798   0.235   8.645  1.00  0.00
ATOM    160  C1'   U A   8      -5.117  -1.392   9.152  1.00  0.00
ATOM    161  N1    U A   8      -3.674  -1.382   9.498  1.00  0.00
ATOM    162  C2    U A   8      -3.253  -0.648  10.591  1.00  0.00
ATOM    163  O2    U A   8      -4.023  -0.086  11.350  1.00  0.00
ATOM    164  N3    U A   8      -1.891  -0.592  10.764  1.00  0.00
ATOM    165  C4    U A   8      -0.929  -1.184   9.972  1.00  0.00
ATOM    166  O4    U A   8       0.258  -1.044  10.255  1.00  0.00
ATOM    167  C5    U A   8      -1.445  -1.928   8.857  1.00  0.00
ATOM    168  C6    U A   8      -2.765  -1.999   8.666  1.00  0.00
ATOM    169  P     A A   9      -6.710   0.852   5.290  1.00  0.00
ATOM    170  OP1   A A   9      -6.989   1.493   6.601  1.00  0.00
ATOM    171  OP2   A A   9      -7.836   0.523   4.379  1.00  0.00
ATOM    172  O5'   A A   9      -5.687   1.778   4.488  1.00  0.00
ATOM    173  C5'   A A   9      -4.737   1.194   3.570  1.00  0.00
ATOM    174  C4'   A A   9      -3.445   1.981   3.558  1.00  0.00
ATOM    175  O4'   A A   9      -3.054   2.322   4.912  1.00  0.00
ATOM    176  C3'   A A   9      -2.261   1.217   2.978  1.00  0.00
ATOM    177  O3'   A A   9      -2.200   1.345   1.559  1.00  0.00
ATOM    178  C2'   A A   9      -1.061   1.857   3.671  1.00  0.00
ATOM    179  O2'   A A   9      -0.587   3.015   3.016  1.00  0.00
ATOM    180  C1'   A A   9      -1.645   2.237   5.036  1.00  0.00
ATOM    181  N9    A A   9      -1.867   1.814   6.654  1.00  0.00
ATOM    182  C8    A A   9      -2.932   2.305   7.364  1.00  0.00
ATOM    183  N7    A A   9      -2.731   2.343   8.660  1.00  0.00
ATOM    184  C5    A A   9      -1.447   1.841   8.811  1.00  0.00
ATOM    185  C6    A A   9      -0.645   1.623   9.944  1.00  0.00
ATOM    186  N6    A A   9      -1.036   1.896  11.191  1.00  0.00
ATOM    187  N1    A A   9       0.589   1.109   9.749  1.00  0.00
ATOM    188  C2    A A   9       0.980   0.837   8.499  1.00  0.00
ATOM    189  N3    A A   9       0.318   0.999   7.356  1.00  0.00
ATOM    190  C4    A A   9      -0.904   1.510   7.584  1.00  0.00
ATOM    191  P     G A  10      -2.569  -0.180   0.417  1.00  0.00
ATOM    192  OP1   G A  10      -3.106   0.882  -0.459  1.00  0.00
ATOM    193  OP2   G A  10      -3.153  -1.536   0.347  1.00  0.00
ATOM    194  O5'   G A  10      -0.982  -0.255   0.171  1.00  0.00
ATOM    195  C5'   G A  10      -0.099  -0.888   1.102  1.00  0.00
ATOM    196  C4'   G A  10       1.094  -1.576   0.439  1.00  0.00
ATOM    197  O4'   G A  10       0.691  -2.363  -0.717  1.00  0.00
ATOM    198  C3'   G A  10       2.169  -0.648  -0.114  1.00  0.00
ATOM    199  O3'   G A  10       3.017  -0.129   0.925  1.00  0.00
ATOM    200  C2'   G A  10       2.906  -1.580  -1.078  1.00  0.00
ATOM    201  O2'   G A  10       3.889  -2.397  -0.465  1.00  0.00
ATOM    202  C1'   G A  10       1.773  -2.445  -1.636  1.00  0.00
ATOM    203  N9    G A  10       1.105  -1.994  -2.841  1.00  0.00
ATOM    204  C8    G A  10      -0.251  -2.213  -2.894  1.00  0.00
ATOM    205  N7    G A  10      -0.775  -1.923  -4.054  1.00  0.00
ATOM    206  C5    G A  10       0.295  -1.488  -4.814  1.00  0.00
ATOM    207  C6    G A  10       0.348  -1.035  -6.158  1.00  0.00
ATOM    208  O6    G A  10      -0.581  -0.928  -6.968  1.00  0.00
ATOM    209  N1    G A  10       1.641  -0.686  -6.538  1.00  0.00
ATOM    210  C2    G A  10       2.746  -0.763  -5.724  1.00  0.00
ATOM    211  N2    G A  10       3.909  -0.383  -6.270  1.00  0.00
ATOM    212  N3    G A  10       2.712  -1.181  -4.474  1.00  0.00
ATOM    213  C4    G A  10       1.466  -1.525  -4.083  1.00  0.00
ATOM    214  P     U A  11       3.442   1.548   1.108  1.00  0.00
ATOM    215  OP1   U A  11       4.274   1.643   2.342  1.00  0.00
ATOM    216  OP2   U A  11       2.235   2.414   0.946  1.00  0.00
ATOM    217  O5'   U A  11       4.390   1.820  -0.134  1.00  0.00
ATOM    218  C5'   U A  11       5.736   1.335  -0.149  1.00  0.00
ATOM    219  C4'   U A  11       6.317   1.531  -1.516  1.00  0.00
ATOM    220  O4'   U A  11       5.510   0.779  -2.457  1.00  0.00
ATOM    221  C3'   U A  11       6.248   2.966  -2.011  1.00  0.00
ATOM    222  O3'   U A  11       7.381   3.719  -1.609  1.00  0.00
ATOM    223  C2'   U A  11       6.192   2.798  -3.519  1.00  0.00
ATOM    224  O2'   U A  11       7.489   2.613  -4.054  1.00  0.00
ATOM    225  C1'   U A  11       5.373   1.512  -3.658  1.00  0.00
ATOM    226  N1    U A  11       3.917   1.732  -3.910  1.00  0.00
ATOM    227  C2    U A  11       3.569   1.983  -5.224  1.00  0.00
ATOM    228  O2    U A  11       4.379   2.000  -6.133  1.00  0.00
ATOM    229  N3    U A  11       2.232   2.217  -5.436  1.00  0.00
ATOM    230  C4    U A  11       1.230   2.224  -4.488  1.00  0.00
ATOM    231  O4    U A  11       0.073   2.450  -4.833  1.00  0.00
ATOM    232  C5    U A  11       1.671   1.956  -3.148  1.00  0.00
ATOM    233  C6    U A  11       2.965   1.725  -2.913  1.00  0.00
ATOM    234  P     U A  12       7.278   5.443  -1.496  1.00  0.00
ATOM    235  OP1   U A  12       8.556   6.034  -1.062  1.00  0.00
ATOM    236  OP2   U A  12       6.064   5.618  -0.663  1.00  0.00
ATOM    237  O5'   U A  12       6.952   5.992  -2.979  1.00  0.00
ATOM    238  C5'   U A  12       8.018   6.135  -3.908  1.00  0.00
ATOM    239  C4'   U A  12       7.552   6.547  -5.294  1.00  0.00
ATOM    240  O4'   U A  12       6.610   5.591  -5.838  1.00  0.00
ATOM    241  C3'   U A  12       6.843   7.852  -5.250  1.00  0.00
ATOM    242  O3'   U A  12       7.716   8.969  -5.370  1.00  0.00
ATOM    243  C2'   U A  12       5.851   7.800  -6.335  1.00  0.00
ATOM    244  O2'   U A  12       6.350   8.423  -7.520  1.00  0.00
ATOM    245  C1'   U A  12       5.585   6.326  -6.567  1.00  0.00
ATOM    246  N1    U A  12       4.213   6.075  -6.084  1.00  0.00
ATOM    247  C2    U A  12       3.211   6.266  -7.016  1.00  0.00
ATOM    248  O2    U A  12       3.431   6.593  -8.169  1.00  0.00
ATOM    249  N3    U A  12       1.936   6.060  -6.549  1.00  0.00
ATOM    250  C4    U A  12       1.570   5.691  -5.271  1.00  0.00
ATOM    251  O4    U A  12       0.380   5.544  -5.002  1.00  0.00
ATOM    252  C5    U A  12       2.666   5.513  -4.362  1.00  0.00
ATOM    253  C6    U A  12       3.917   5.706  -4.790  1.00  0.00
ATOM    254  P     U A  13       7.287  10.486  -4.666  1.00  0.00
ATOM    255  OP1   U A  13       8.305  11.540  -4.415  1.00  0.00
ATOM    256  OP2   U A  13       6.341  10.083  -3.574  1.00  0.00
ATOM    257  O5'   U A  13       6.557  10.905  -6.023  1.00  0.00
ATOM    258  C5'   U A  13       7.335  10.986  -7.212  1.00  0.00
ATOM    259  C4'   U A  13       6.517  11.425  -8.397  1.00  0.00
ATOM    260  O4'   U A  13       5.529  10.420  -8.730  1.00  0.00
ATOM    261  C3'   U A  13       5.788  12.752  -8.278  1.00  0.00
ATOM    262  O3'   U A  13       5.943  13.523  -9.465  1.00  0.00
ATOM    263  C2'   U A  13       4.334  12.340  -8.054  1.00  0.00
ATOM    264  O2'   U A  13       3.366  13.261  -8.518  1.00  0.00
ATOM    265  C1'   U A  13       4.250  11.017  -8.811  1.00  0.00
ATOM    266  N1    U A  13       3.360  10.194  -8.002  1.00  0.00
ATOM    267  C2    U A  13       2.109   9.894  -8.507  1.00  0.00
ATOM    268  O2    U A  13       1.823  10.009  -9.685  1.00  0.00
ATOM    269  N3    U A  13       1.197   9.454  -7.577  1.00  0.00
ATOM    270  C4    U A  13       1.407   9.287  -6.224  1.00  0.00
ATOM    271  O4    U A  13       0.489   8.881  -5.515  1.00  0.00
ATOM    272  C5    U A  13       2.730   9.620  -5.777  1.00  0.00
ATOM    273  C6    U A  13       3.636  10.050  -6.660  1.00  0.00
ATOM    274  P     A A  14       5.892  14.849  -9.386  1.00  0.00
ATOM    275  OP1   A A  14       6.924  15.759  -9.934  1.00  0.00
ATOM    276  OP2   A A  14       5.110  15.203  -8.180  1.00  0.00
ATOM    277  O5'   A A  14       4.796  14.609 -10.531  1.00  0.00
ATOM    278  C5'   A A  14       5.107  14.775 -11.911  1.00  0.00
ATOM    279  C4'   A A  14       3.873  14.859 -12.787  1.00  0.00
ATOM    280  O4'   A A  14       2.900  13.858 -12.388  1.00  0.00
ATOM    281  C3'   A A  14       3.109  16.180 -12.793  1.00  0.00
ATOM    282  O3'   A A  14       3.654  17.084 -13.741  1.00  0.00
ATOM    283  C2'   A A  14       1.679  15.760 -13.117  1.00  0.00
ATOM    284  O2'   A A  14       1.485  15.647 -14.519  1.00  0.00
ATOM    285  C1'   A A  14       1.588  14.366 -12.496  1.00  0.00
ATOM    286  N9    A A  14       0.970  14.620 -11.192  1.00  0.00
ATOM    287  C8    A A  14       1.567  14.854  -9.981  1.00  0.00
ATOM    288  N7    A A  14       0.718  14.995  -8.990  1.00  0.00
ATOM    289  C5    A A  14      -0.521  14.844  -9.592  1.00  0.00
ATOM    290  C6    A A  14      -1.831  14.883  -9.083  1.00  0.00
ATOM    291  N6    A A  14      -2.118  15.094  -7.797  1.00  0.00
ATOM    292  N1    A A  14      -2.847  14.695  -9.953  1.00  0.00
ATOM    293  C2    A A  14      -2.558  14.482 -11.241  1.00  0.00
ATOM    294  N3    A A  14      -1.370  14.422 -11.838  1.00  0.00
ATOM    295  C4    A A  14      -0.382  14.614 -10.948  1.00  0.00
ATOM    296  P     A A  15       3.164  18.682 -13.946  1.00  0.00
ATOM    297  OP1   A A  15       3.683  19.031 -15.292  1.00  0.00
ATOM    298  OP2   A A  15       3.594  19.474 -12.765  1.00  0.00
ATOM    299  O5'   A A  15       1.565  18.732 -13.987  1.00  0.00
ATOM    300  C5'   A A  15       0.853  18.335 -15.160  1.00  0.00
ATOM    301  C4'   A A  15      -0.575  17.967 -14.825  1.00  0.00
ATOM    302  O4'   A A  15      -0.555  17.048 -13.703  1.00  0.00
ATOM    303  C3'   A A  15      -1.505  19.093 -14.396  1.00  0.00
ATOM    304  O3'   A A  15      -2.173  19.673 -15.518  1.00  0.00
ATOM    305  C2'   A A  15      -2.518  18.382 -13.502  1.00  0.00
ATOM    306  O2'   A A  15      -3.585  17.806 -14.212  1.00  0.00
ATOM    307  C1'   A A  15      -1.685  17.266 -12.883  1.00  0.00
ATOM    308  N9    A A  15      -1.162  17.500 -11.530  1.00  0.00
ATOM    309  C8    A A  15       0.041  18.005 -11.111  1.00  0.00
ATOM    310  N7    A A  15       0.112  18.199  -9.815  1.00  0.00
ATOM    311  C5    A A  15      -1.130  17.795  -9.351  1.00  0.00
ATOM    312  C6    A A  15      -1.690  17.752  -8.062  1.00  0.00
ATOM    313  N6    A A  15      -1.040  18.135  -6.961  1.00  0.00
ATOM    314  N1    A A  15      -2.955  17.296  -7.944  1.00  0.00
ATOM    315  C2    A A  15      -3.605  16.911  -9.048  1.00  0.00
ATOM    316  N3    A A  15      -3.185  16.904 -10.311  1.00  0.00
ATOM    317  C4    A A  15      -1.926  17.363 -10.396  1.00  0.00
ATOM    318  P     U A  16      -3.190  20.885 -15.311  1.00  0.00
ATOM    319  OP1   U A  16      -4.084  21.131 -16.464  1.00  0.00
ATOM    320  OP2   U A  16      -2.253  21.953 -14.894  1.00  0.00
ATOM    321  O5'   U A  16      -4.040  20.527 -13.993  1.00  0.00
ATOM    322  C5'   U A  16      -5.200  19.704 -14.072  1.00  0.00
ATOM    323  C4'   U A  16      -5.920  19.542 -12.749  1.00  0.00
ATOM    324  O4'   U A  16      -5.025  19.000 -11.747  1.00  0.00
ATOM    325  C3'   U A  16      -6.513  20.799 -12.124  1.00  0.00
ATOM    326  O3'   U A  16      -7.822  21.051 -12.615  1.00  0.00
ATOM    327  C2'   U A  16      -6.500  20.503 -10.627  1.00  0.00
ATOM    328  O2'   U A  16      -7.713  19.870 -10.252  1.00  0.00
ATOM    329  C1'   U A  16      -5.366  19.489 -10.468  1.00  0.00
ATOM    330  N1    U A  16      -4.307  19.876  -9.894  1.00  0.00
ATOM    331  C2    U A  16      -4.551  20.110  -8.554  1.00  0.00
ATOM    332  O2    U A  16      -5.484  19.609  -7.952  1.00  0.00
ATOM    333  N3    U A  16      -3.660  20.956  -7.941  1.00  0.00
ATOM    334  C4    U A  16      -2.574  21.579  -8.520  1.00  0.00
ATOM    335  O4    U A  16      -1.863  22.313  -7.837  1.00  0.00
ATOM    336  C5    U A  16      -2.388  21.287  -9.913  1.00  0.00
ATOM    337  C6    U A  16      -3.240  20.467 -10.535  1.00  0.00
ATOM    338  P     G A  17      -8.354  22.624 -13.080  1.00  0.00
ATOM    339  OP1   G A  17      -9.658  22.791 -13.798  1.00  0.00
ATOM    340  OP2   G A  17      -7.217  23.575 -13.327  1.00  0.00
ATOM    341  O5'   G A  17      -8.612  22.619 -11.510  1.00  0.00
ATOM    342  C5'   G A  17      -9.637  21.824 -10.956  1.00  0.00
ATOM    343  C4'   G A  17      -9.827  22.182  -9.512  1.00  0.00
ATOM    344  O4'   G A  17      -8.645  21.783  -8.780  1.00  0.00
ATOM    345  C3'   G A  17      -9.976  23.666  -9.210  1.00  0.00
ATOM    346  O3'   G A  17     -11.309  24.125  -9.395  1.00  0.00
ATOM    347  C2'   G A  17      -9.544  23.731  -7.755  1.00  0.00
ATOM    348  O2'   G A  17     -10.590  23.286  -6.894  1.00  0.00
ATOM    349  C1'   G A  17      -8.405  22.711  -7.738  1.00  0.00
ATOM    350  N9    G A  17      -7.043  23.260  -7.926  1.00  0.00
ATOM    351  C8    G A  17      -6.240  23.301  -9.040  1.00  0.00
ATOM    352  N7    G A  17      -5.164  24.020  -8.874  1.00  0.00
ATOM    353  C5    G A  17      -5.256  24.481  -7.574  1.00  0.00
ATOM    354  C6    G A  17      -4.383  25.311  -6.824  1.00  0.00
ATOM    355  O6    G A  17      -3.313  25.818  -7.183  1.00  0.00
ATOM    356  N1    G A  17      -4.859  25.536  -5.535  1.00  0.00
ATOM    357  C2    G A  17      -6.030  25.025  -5.031  1.00  0.00
ATOM    358  N2    G A  17      -6.321  25.352  -3.764  1.00  0.00
ATOM    359  N3    G A  17      -6.852  24.254  -5.715  1.00  0.00
ATOM    360  C4    G A  17      -6.411  24.022  -6.970  1.00  0.00
ATOM    361  P     G A  18     -11.530  25.718  -9.494  1.00  0.00
ATOM    362  OP1   G A  18     -12.339  24.592 -10.033  1.00  0.00
ATOM    363  OP2   G A  18     -11.472  26.960 -10.188  1.00  0.00
ATOM    364  O5'   G A  18     -12.014  25.982  -7.992  1.00  0.00
ATOM    365  C5'   G A  18     -12.115  24.903  -7.035  1.00  0.00
ATOM    366  C4'   G A  18     -11.710  25.398  -5.668  1.00  0.00
ATOM    367  O4'   G A  18     -10.275  25.550  -5.586  1.00  0.00
ATOM    368  C3'   G A  18     -12.346  26.754  -5.429  1.00  0.00
ATOM    369  O3'   G A  18     -12.856  26.734  -4.086  1.00  0.00
ATOM    370  C2'   G A  18     -11.160  27.725  -5.512  1.00  0.00
ATOM    371  O2'   G A  18     -11.249  28.899  -4.791  1.00  0.00
ATOM    372  C1'   G A  18      -9.993  26.826  -5.084  1.00  0.00
ATOM    373  N9    G A  18      -8.529  27.008  -5.645  1.00  0.00
ATOM    374  C8    G A  18      -8.215  27.207  -6.968  1.00  0.00
ATOM    375  N7    G A  18      -6.962  27.518  -7.158  1.00  0.00
ATOM    376  C5    G A  18      -6.413  27.523  -5.889  1.00  0.00
ATOM    377  C6    G A  18      -5.089  27.792  -5.457  1.00  0.00
ATOM    378  O6    G A  18      -4.104  28.090  -6.145  1.00  0.00
ATOM    379  N1    G A  18      -4.961  27.690  -4.075  1.00  0.00
ATOM    380  C2    G A  18      -5.983  27.367  -3.214  1.00  0.00
ATOM    381  N2    G A  18      -5.667  27.315  -1.913  1.00  0.00
ATOM    382  N3    G A  18      -7.218  27.115  -3.601  1.00  0.00
ATOM    383  C4    G A  18      -7.366  27.210  -4.939  1.00  0.00
ATOM    384  P     U A  19     -14.330  26.699  -3.663  1.00  0.00
ATOM    385  OP1   U A  19     -14.280  26.963  -5.128  1.00  0.00
ATOM    386  OP2   U A  19     -13.811  27.721  -2.718  1.00  0.00
ATOM    387  O5'   U A  19     -15.827  26.340  -3.239  1.00  0.00
ATOM    388  C5'   U A  19     -16.087  25.725  -1.976  1.00  0.00
ATOM    389  C4'   U A  19     -16.960  24.500  -2.137  1.00  0.00
ATOM    390  O4'   U A  19     -18.309  24.882  -2.465  1.00  0.00
ATOM    391  C3'   U A  19     -16.546  23.508  -3.210  1.00  0.00
ATOM    392  O3'   U A  19     -15.508  22.626  -2.739  1.00  0.00
ATOM    393  C2'   U A  19     -17.851  22.828  -3.624  1.00  0.00
ATOM    394  O2'   U A  19     -18.120  21.632  -2.939  1.00  0.00
ATOM    395  C1'   U A  19     -18.904  23.873  -3.247  1.00  0.00
ATOM    396  N1    U A  19     -19.623  24.471  -4.241  1.00  0.00
ATOM    397  C2    U A  19     -20.934  24.709  -3.873  1.00  0.00
ATOM    398  O2    U A  19     -21.405  24.333  -2.815  1.00  0.00
ATOM    399  N3    U A  19     -21.679  25.406  -4.794  1.00  0.00
ATOM    400  C4    U A  19     -21.254  25.877  -6.019  1.00  0.00
ATOM    401  O4    U A  19     -22.040  26.488  -6.738  1.00  0.00
ATOM    402  C5    U A  19     -19.881  25.589  -6.329  1.00  0.00
ATOM    403  C6    U A  19     -19.135  24.913  -5.451  1.00  0.00
ATOM    404  P     C A  20     -15.730  21.143  -1.015  1.00  0.00
ATOM    405  OP1   C A  20     -16.406  20.226  -0.068  1.00  0.00
ATOM    406  OP2   C A  20     -14.440  21.766  -0.643  1.00  0.00
ATOM    407  O5'   C A  20     -15.531  20.368  -2.407  1.00  0.00
ATOM    408  C5'   C A  20     -16.500  19.432  -2.871  1.00  0.00
ATOM    409  C4'   C A  20     -16.231  19.041  -4.314  1.00  0.00
ATOM    410  O4'   C A  20     -15.862  20.197  -5.101  1.00  0.00
ATOM    411  C3'   C A  20     -15.047  18.124  -4.523  1.00  0.00
ATOM    412  O3'   C A  20     -15.410  16.794  -4.203  1.00  0.00
ATOM    413  C2'   C A  20     -14.810  18.295  -6.020  1.00  0.00
ATOM    414  O2'   C A  20     -15.765  17.615  -6.813  1.00  0.00
ATOM    415  C1'   C A  20     -15.012  19.792  -6.161  1.00  0.00
ATOM    416  N1    C A  20     -13.824  20.556  -6.064  1.00  0.00
ATOM    417  C2    C A  20     -12.919  20.537  -7.132  1.00  0.00
ATOM    418  O2    C A  20     -13.238  19.942  -8.175  1.00  0.00
ATOM    419  N3    C A  20     -11.727  21.166  -6.997  1.00  0.00
ATOM    420  C4    C A  20     -11.428  21.792  -5.858  1.00  0.00
ATOM    421  N4    C A  20     -10.241  22.397  -5.771  1.00  0.00
ATOM    422  C5    C A  20     -12.331  21.822  -4.765  1.00  0.00
ATOM    423  C6    C A  20     -13.507  21.201  -4.902  1.00  0.00
ATOM    424  P     A A  21     -14.319  15.862  -3.541  1.00  0.00
ATOM    425  OP1   A A  21     -15.032  14.723  -2.912  1.00  0.00
ATOM    426  OP2   A A  21     -13.357  16.714  -2.768  1.00  0.00
ATOM    427  O5'   A A  21     -13.592  15.235  -4.838  1.00  0.00
ATOM    428  C5'   A A  21     -14.280  14.481  -5.882  1.00  0.00
ATOM    429  C4'   A A  21     -13.662  14.814  -7.246  1.00  0.00
ATOM    430  O4'   A A  21     -13.493  16.258  -7.422  1.00  0.00
ATOM    431  C3'   A A  21     -12.247  14.276  -7.487  1.00  0.00
ATOM    432  O3'   A A  21     -12.219  12.870  -7.823  1.00  0.00
ATOM    433  C2'   A A  21     -11.784  15.162  -8.639  1.00  0.00
ATOM    434  O2'   A A  21     -12.272  14.739  -9.905  1.00  0.00
ATOM    435  C1'   A A  21     -12.393  16.508  -8.258  1.00  0.00
ATOM    436  N9    A A  21     -11.359  17.366  -7.584  1.00  0.00
ATOM    437  C8    A A  21     -11.492  17.869  -6.316  1.00  0.00
ATOM    438  N7    A A  21     -10.578  18.755  -5.999  1.00  0.00
ATOM    439  C5    A A  21      -9.790  18.840  -7.136  1.00  0.00
ATOM    440  C6    A A  21      -8.652  19.606  -7.443  1.00  0.00
ATOM    441  N6    A A  21      -8.090  20.468  -6.593  1.00  0.00
ATOM    442  N1    A A  21      -8.106  19.453  -8.668  1.00  0.00
ATOM    443  C2    A A  21      -8.671  18.589  -9.520  1.00  0.00
ATOM    444  N3    A A  21      -9.739  17.815  -9.347  1.00  0.00
ATOM    445  C4    A A  21     -10.258  17.989  -8.120  1.00  0.00
ATOM    446  P     G A  22     -10.664  11.655  -7.424  1.00  0.00
ATOM    447  OP1   G A  22     -11.098  10.235  -7.463  1.00  0.00
ATOM    448  OP2   G A  22     -10.073  12.199  -6.182  1.00  0.00
ATOM    449  O5'   G A  22      -9.630  11.930  -8.609  1.00  0.00
ATOM    450  C5'   G A  22     -10.088  12.113  -9.971  1.00  0.00
ATOM    451  C4'   G A  22      -9.008  11.727 -10.948  1.00  0.00
ATOM    452  O4'   G A  22      -7.889  12.638 -10.806  1.00  0.00
ATOM    453  C3'   G A  22      -8.459  10.326 -10.731  1.00  0.00
ATOM    454  O3'   G A  22      -8.090   9.785 -11.993  1.00  0.00
ATOM    455  C2'   G A  22      -7.210  10.585  -9.900  1.00  0.00
ATOM    456  O2'   G A  22      -6.232   9.584 -10.051  1.00  0.00
ATOM    457  C1'   G A  22      -6.730  11.911 -10.478  1.00  0.00
ATOM    458  N9    G A  22      -5.867  11.978  -9.785  1.00  0.00
ATOM    459  C8    G A  22      -6.237  11.853  -8.468  1.00  0.00
ATOM    460  N7    G A  22      -5.236  11.581  -7.675  1.00  0.00
ATOM    461  C5    G A  22      -4.139  11.524  -8.515  1.00  0.00
ATOM    462  C6    G A  22      -2.773  11.264  -8.233  1.00  0.00
ATOM    463  O6    G A  22      -2.249  11.024  -7.138  1.00  0.00
ATOM    464  N1    G A  22      -1.988  11.300  -9.382  1.00  0.00
ATOM    465  C2    G A  22      -2.461  11.556 -10.647  1.00  0.00
ATOM    466  N2    G A  22      -1.551  11.549 -11.631  1.00  0.00
ATOM    467  N3    G A  22      -3.727  11.798 -10.925  1.00  0.00
ATOM    468  C4    G A  22      -4.508  11.768  -9.824  1.00  0.00
ATOM    469  P     A A  23      -8.375   8.276 -12.370  1.00  0.00
ATOM    470  OP1   A A  23      -9.203   7.862 -13.533  1.00  0.00
ATOM    471  OP2   A A  23      -8.592   7.630 -11.053  1.00  0.00
ATOM    472  O5'   A A  23      -6.832   8.154 -12.771  1.00  0.00
ATOM    473  C5'   A A  23      -6.379   8.596 -14.064  1.00  0.00
ATOM    474  C4'   A A  23      -4.874   8.528 -14.168  1.00  0.00
ATOM    475  O4'   A A  23      -4.274   9.369 -13.152  1.00  0.00
ATOM    476  C3'   A A  23      -4.222   7.174 -13.971  1.00  0.00
ATOM    477  O3'   A A  23      -4.206   6.403 -15.158  1.00  0.00
ATOM    478  C2'   A A  23      -2.803   7.550 -13.572  1.00  0.00
ATOM    479  O2'   A A  23      -2.008   7.838 -14.700  1.00  0.00
ATOM    480  C1'   A A  23      -3.032   8.816 -12.745  1.00  0.00
ATOM    481  N9    A A  23      -3.090   8.507 -11.344  1.00  0.00
ATOM    482  C8    A A  23      -4.216   8.431 -10.566  1.00  0.00
ATOM    483  N7    A A  23      -3.979   8.079  -9.325  1.00  0.00
ATOM    484  C5    A A  23      -2.604   7.912  -9.284  1.00  0.00
ATOM    485  C6    A A  23      -1.726   7.542  -8.249  1.00  0.00
ATOM    486  N6    A A  23      -2.125   7.264  -7.006  1.00  0.00
ATOM    487  N1    A A  23      -0.410   7.468  -8.541  1.00  0.00
ATOM    488  C2    A A  23      -0.012   7.747  -9.788  1.00  0.00
ATOM    489  N3    A A  23      -0.740   8.106 -10.842  1.00  0.00
ATOM    490  C4    A A  23      -2.043   8.170 -10.520  1.00  0.00
ATOM    491  P     A A  24      -3.974   4.772 -15.076  1.00  0.00
ATOM    492  OP1   A A  24      -4.984   4.416 -16.110  1.00  0.00
ATOM    493  OP2   A A  24      -4.015   4.101 -13.749  1.00  0.00
ATOM    494  O5'   A A  24      -2.508   4.625 -15.708  1.00  0.00
ATOM    495  C5'   A A  24      -1.843   3.360 -15.794  1.00  0.00
ATOM    496  C4'   A A  24      -0.342   3.547 -15.676  1.00  0.00
ATOM    497  O4'   A A  24      -0.082   4.560 -14.674  1.00  0.00
ATOM    498  C3'   A A  24       0.416   2.302 -15.238  1.00  0.00
ATOM    499  O3'   A A  24       0.921   1.574 -16.358  1.00  0.00
ATOM    500  C2'   A A  24       1.522   2.851 -14.336  1.00  0.00
ATOM    501  O2'   A A  24       2.690   3.255 -15.020  1.00  0.00
ATOM    502  C1'   A A  24       0.828   4.062 -13.712  1.00  0.00
ATOM    503  N9    A A  24       0.061   3.613 -12.396  1.00  0.00
ATOM    504  C8    A A  24      -1.271   3.328 -12.247  1.00  0.00
ATOM    505  N7    A A  24      -1.624   3.084 -11.007  1.00  0.00
ATOM    506  C5    A A  24      -0.443   3.217 -10.294  1.00  0.00
ATOM    507  C6    A A  24      -0.144   3.085  -8.927  1.00  0.00
ATOM    508  N6    A A  24      -1.052   2.776  -7.998  1.00  0.00
ATOM    509  N1    A A  24       1.135   3.282  -8.543  1.00  0.00
ATOM    510  C2    A A  24       2.044   3.592  -9.475  1.00  0.00
ATOM    511  N3    A A  24       1.884   3.745 -10.787  1.00  0.00
ATOM    512  C4    A A  24       0.603   3.542 -11.136  1.00  0.00
ATOM    513  P     U A  25       1.054   0.258 -16.199  1.00  0.00
ATOM    514  OP1   U A  25       1.771   0.430 -17.491  1.00  0.00
ATOM    515  OP2   U A  25       0.122  -0.882 -16.031  1.00  0.00
ATOM    516  O5'   U A  25       2.148   0.220 -15.043  1.00  0.00
ATOM    517  C5'   U A  25       3.291   1.093 -15.080  1.00  0.00
ATOM    518  C4'   U A  25       4.080   0.970 -13.796  1.00  0.00
ATOM    519  O4'   U A  25       3.374   1.627 -12.713  1.00  0.00
ATOM    520  C3'   U A  25       4.282  -0.460 -13.323  1.00  0.00
ATOM    521  O3'   U A  25       5.389  -1.069 -13.973  1.00  0.00
ATOM    522  C2'   U A  25       4.449  -0.293 -11.822  1.00  0.00
ATOM    523  O2'   U A  25       5.742   0.136 -11.445  1.00  0.00
ATOM    524  C1'   U A  25       3.440   0.824 -11.543  1.00  0.00
ATOM    525  N1    U A  25       2.021   0.253 -11.250  1.00  0.00
ATOM    526  C2    U A  25       1.747  -0.076  -9.936  1.00  0.00
ATOM    527  O2    U A  25       2.575  -0.001  -9.046  1.00  0.00
ATOM    528  N3    U A  25       0.461  -0.499  -9.699  1.00  0.00
ATOM    529  C4    U A  25      -0.555  -0.623 -10.624  1.00  0.00
ATOM    530  O4    U A  25      -1.660  -1.017 -10.259  1.00  0.00
ATOM    531  C5    U A  25      -0.192  -0.264 -11.966  1.00  0.00
ATOM    532  C6    U A  25       1.052   0.151 -12.224  1.00  0.00
ATOM    533  P     G A  26       5.283  -2.604 -14.392  1.00  0.00
ATOM    534  OP1   G A  26       6.400  -3.193 -15.180  1.00  0.00
ATOM    535  OP2   G A  26       3.915  -2.562 -14.975  1.00  0.00
ATOM    536  O5'   G A  26       5.227  -3.369 -12.994  1.00  0.00
ATOM    537  C5'   G A  26       6.437  -3.611 -12.241  1.00  0.00
ATOM    538  C4'   G A  26       6.157  -4.453 -11.008  1.00  0.00
ATOM    539  O4'   G A  26       5.337  -3.716 -10.064  1.00  0.00
ATOM    540  C3'   G A  26       5.415  -5.761 -11.216  1.00  0.00
ATOM    541  O3'   G A  26       6.273  -6.810 -11.608  1.00  0.00
ATOM    542  C2'   G A  26       4.821  -6.030  -9.841  1.00  0.00
ATOM    543  O2'   G A  26       5.751  -6.614  -8.954  1.00  0.00
ATOM    544  C1'   G A  26       4.489  -4.616  -9.367  1.00  0.00
ATOM    545  N9    G A  26       3.106  -4.240  -9.630  1.00  0.00
ATOM    546  C8    G A  26       2.588  -3.558 -10.704  1.00  0.00
ATOM    547  N7    G A  26       1.284  -3.566 -10.740  1.00  0.00
ATOM    548  C5    G A  26       0.915  -4.295  -9.624  1.00  0.00
ATOM    549  C6    G A  26      -0.369  -4.645  -9.133  1.00  0.00
ATOM    550  O6    G A  26      -1.475  -4.364  -9.612  1.00  0.00
ATOM    551  N1    G A  26      -0.292  -5.398  -7.965  1.00  0.00
ATOM    552  C2    G A  26       0.878  -5.768  -7.345  1.00  0.00
ATOM    553  N2    G A  26       0.750  -6.493  -6.226  1.00  0.00
ATOM    554  N3    G A  26       2.078  -5.450  -7.790  1.00  0.00
ATOM    555  C4    G A  26       2.028  -4.720  -8.924  1.00  0.00
ATOM    556  P     G A  27       5.639  -8.159 -12.291  1.00  0.00
ATOM    557  OP1   G A  27       6.882  -8.765 -12.824  1.00  0.00
ATOM    558  OP2   G A  27       4.471  -7.991 -13.187  1.00  0.00
ATOM    559  O5'   G A  27       5.178  -8.992 -11.024  1.00  0.00
ATOM    560  C5'   G A  27       6.011  -9.070  -9.880  1.00  0.00
ATOM    561  C4'   G A  27       5.226  -9.567  -8.695  1.00  0.00
ATOM    562  O4'   G A  27       4.363  -8.512  -8.190  1.00  0.00
ATOM    563  C3'   G A  27       4.278 -10.713  -8.995  1.00  0.00
ATOM    564  O3'   G A  27       4.945 -11.963  -8.999  1.00  0.00
ATOM    565  C2'   G A  27       3.286 -10.575  -7.860  1.00  0.00
ATOM    566  O2'   G A  27       3.868 -10.999  -6.647  1.00  0.00
ATOM    567  C1'   G A  27       3.102  -9.059  -7.837  1.00  0.00
ATOM    568  N9    G A  27       2.105  -8.635  -8.853  1.00  0.00
ATOM    569  C8    G A  27       2.414  -7.765  -9.871  1.00  0.00
ATOM    570  N7    G A  27       1.385  -7.449 -10.608  1.00  0.00
ATOM    571  C5    G A  27       0.333  -8.147 -10.046  1.00  0.00
ATOM    572  C6    G A  27      -1.036  -8.206 -10.413  1.00  0.00
ATOM    573  O6    G A  27      -1.605  -7.625 -11.346  1.00  0.00
ATOM    574  N1    G A  27      -1.765  -9.042  -9.572  1.00  0.00
ATOM    575  C2    G A  27      -1.240  -9.736  -8.508  1.00  0.00
ATOM    576  N2    G A  27      -2.100 -10.491  -7.812  1.00  0.00
ATOM    577  N3    G A  27       0.030  -9.692  -8.156  1.00  0.00
ATOM    578  C4    G A  27       0.757  -8.887  -8.959  1.00  0.00
ATOM    579  P     G A  28       4.802 -12.736 -10.085  1.00  0.00
ATOM    580  OP1   G A  28       6.014 -13.578  -9.980  1.00  0.00
ATOM    581  OP2   G A  28       4.575 -11.968 -11.330  1.00  0.00
ATOM    582  O5'   G A  28       3.423 -13.518  -9.835  1.00  0.00
ATOM    583  C5'   G A  28       3.219 -13.982  -8.507  1.00  0.00
ATOM    584  C4'   G A  28       1.785 -14.318  -8.181  1.00  0.00
ATOM    585  O4'   G A  28       1.000 -13.104  -8.058  1.00  0.00
ATOM    586  C3'   G A  28       1.016 -15.150  -9.197  1.00  0.00
ATOM    587  O3'   G A  28       1.317 -16.536  -9.151  1.00  0.00
ATOM    588  C2'   G A  28      -0.429 -14.828  -8.834  1.00  0.00
ATOM    589  O2'   G A  28      -0.824 -15.518  -7.659  1.00  0.00
ATOM    590  C1'   G A  28      -0.321 -13.342  -8.499  1.00  0.00
ATOM    591  N9    G A  28      -0.543 -12.522  -9.709  1.00  0.00
ATOM    592  C8    G A  28       0.391 -11.710 -10.304  1.00  0.00
ATOM    593  N7    G A  28      -0.083 -11.031 -11.313  1.00  0.00
ATOM    594  C5    G A  28      -1.410 -11.414 -11.390  1.00  0.00
ATOM    595  C6    G A  28      -2.435 -11.016 -12.286  1.00  0.00
ATOM    596  O6    G A  28      -2.362 -10.213 -13.225  1.00  0.00
ATOM    597  N1    G A  28      -3.642 -11.652 -12.012  1.00  0.00
ATOM    598  C2    G A  28      -3.838 -12.559 -10.998  1.00  0.00
ATOM    599  N2    G A  28      -5.074 -13.065 -10.889  1.00  0.00
ATOM    600  N3    G A  28      -2.896 -12.939 -10.158  1.00  0.00
ATOM    601  C4    G A  28      -1.714 -12.335 -10.406  1.00  0.00
ATOM    602  P     C A  29       1.594 -16.720 -10.036  1.00  0.00
ATOM    603  OP1   C A  29       2.318 -17.690 -10.886  1.00  0.00
ATOM    604  OP2   C A  29       0.992 -15.515 -10.649  1.00  0.00
ATOM    605  O5'   C A  29       0.364 -17.470  -9.333  1.00  0.00
ATOM    606  C5'   C A  29      -0.354 -18.478 -10.034  1.00  0.00
ATOM    607  C4'   C A  29      -1.852 -18.317  -9.914  1.00  0.00
ATOM    608  O4'   C A  29      -2.190 -16.909  -9.857  1.00  0.00
ATOM    609  C3'   C A  29      -2.671 -18.873 -11.072  1.00  0.00
ATOM    610  O3'   C A  29      -2.987 -20.245 -10.908  1.00  0.00
ATOM    611  C2'   C A  29      -3.903 -17.975 -11.120  1.00  0.00
ATOM    612  O2'   C A  29      -4.900 -18.425 -10.215  1.00  0.00
ATOM    613  C1'   C A  29      -3.347 -16.642 -10.620  1.00  0.00
ATOM    614  N1    C A  29      -3.025 -15.896 -11.862  1.00  0.00
ATOM    615  C2    C A  29      -3.994 -15.300 -12.677  1.00  0.00
ATOM    616  O2    C A  29      -5.186 -15.607 -12.511  1.00  0.00
ATOM    617  N3    C A  29      -3.604 -14.409 -13.620  1.00  0.00
ATOM    618  C4    C A  29      -2.312 -14.111 -13.762  1.00  0.00
ATOM    619  N4    C A  29      -1.975 -13.227 -14.705  1.00  0.00
ATOM    620  C5    C A  29      -1.315 -14.704 -12.946  1.00  0.00
ATOM    621  C6    C A  29      -1.704 -15.583 -12.016  1.00  0.00
ATOM    622  P     G A  30      -2.831 -21.431 -12.289  1.00  0.00
ATOM    623  OP1   G A  30      -3.311 -22.780 -11.889  1.00  0.00
ATOM    624  OP2   G A  30      -1.925 -21.304 -13.452  1.00  0.00
ATOM    625  O5'   G A  30      -4.091 -20.485 -12.554  1.00  0.00
ATOM    626  C5'   G A  30      -5.375 -20.790 -12.004  1.00  0.00
ATOM    627  C4'   G A  30      -6.465 -20.348 -12.953  1.00  0.00
ATOM    628  O4'   G A  30      -6.455 -18.894 -13.033  1.00  0.00
ATOM    629  C3'   G A  30      -6.267 -20.791 -14.396  1.00  0.00
ATOM    630  O3'   G A  30      -6.679 -22.117 -14.695  1.00  0.00
ATOM    631  C2'   G A  30      -7.015 -19.729 -15.187  1.00  0.00
ATOM    632  O2'   G A  30      -8.404 -19.953 -15.259  1.00  0.00
ATOM    633  C1'   G A  30      -6.709 -18.479 -14.366  1.00  0.00
ATOM    634  N9    G A  30      -5.358 -17.887 -14.871  1.00  0.00
ATOM    635  C8    G A  30      -4.053 -18.202 -14.582  1.00  0.00
ATOM    636  N7    G A  30      -3.197 -17.662 -15.406  1.00  0.00
ATOM    637  C5    G A  30      -3.981 -16.945 -16.292  1.00  0.00
ATOM    638  C6    G A  30      -3.619 -16.151 -17.411  1.00  0.00
ATOM    639  O6    G A  30      -2.486 -15.917 -17.850  1.00  0.00
ATOM    640  N1    G A  30      -4.731 -15.599 -18.039  1.00  0.00
ATOM    641  C2    G A  30      -6.033 -15.789 -17.640  1.00  0.00
ATOM    642  N2    G A  30      -6.971 -15.174 -18.372  1.00  0.00
ATOM    643  N3    G A  30      -6.384 -16.525 -16.604  1.00  0.00
ATOM    644  C4    G A  30      -5.320 -17.072 -15.978  1.00  0.00
ATOM    645  P     C A  31      -5.985 -22.969 -16.036  1.00  0.00
ATOM    646  OP1   C A  31      -6.163 -24.443 -15.885  1.00  0.00
ATOM    647  OP2   C A  31      -4.614 -22.379 -15.991  1.00  0.00
ATOM    648  O5'   C A  31      -6.664 -22.532 -17.411  1.00  0.00
ATOM    649  C5'   C A  31      -8.072 -22.637 -17.590  1.00  0.00
ATOM    650  C4'   C A  31      -8.484 -21.925 -18.848  1.00  0.00
ATOM    651  O4'   C A  31      -8.103 -20.530 -18.755  1.00  0.00
ATOM    652  C3'   C A  31      -7.790 -22.410 -20.106  1.00  0.00
ATOM    653  O3'   C A  31      -8.459 -23.571 -20.603  1.00  0.00
ATOM    654  C2'   C A  31      -7.919 -21.203 -21.032  1.00  0.00
ATOM    655  O2'   C A  31      -9.181 -21.101 -21.668  1.00  0.00
ATOM    656  C1'   C A  31      -7.753 -20.046 -20.044  1.00  0.00
ATOM    657  N1    C A  31      -6.314 -19.548 -19.981  1.00  0.00
ATOM    658  C2    C A  31      -5.938 -18.582 -20.921  1.00  0.00
ATOM    659  O2    C A  31      -6.808 -18.108 -21.671  1.00  0.00
ATOM    660  N3    C A  31      -4.642 -18.195 -20.987  1.00  0.00
ATOM    661  C4    C A  31      -3.742 -18.733 -20.162  1.00  0.00
ATOM    662  N4    C A  31      -2.477 -18.320 -20.264  1.00  0.00
ATOM    663  C5    C A  31      -4.103 -19.713 -19.203  1.00  0.00
ATOM    664  C6    C A  31      -5.384 -20.093 -19.141  1.00  0.00
ATOM    665  P     U A  32      -7.681 -24.769 -22.007  1.00  0.00
ATOM    666  OP1   U A  32      -8.458 -25.902 -22.561  1.00  0.00
ATOM    667  OP2   U A  32      -6.364 -25.002 -21.373  1.00  0.00
ATOM    668  O5'   U A  32      -7.374 -23.706 -23.160  1.00  0.00
ATOM    669  C5'   U A  32      -8.407 -23.200 -23.992  1.00  0.00
ATOM    670  C4'   U A  32      -7.809 -22.479 -25.167  1.00  0.00
ATOM    671  O4'   U A  32      -7.218 -21.231 -24.725  1.00  0.00
ATOM    672  C3'   U A  32      -6.653 -23.211 -25.823  1.00  0.00
ATOM    673  O3'   U A  32      -7.076 -24.234 -26.705  1.00  0.00
ATOM    674  C2'   U A  32      -5.873 -22.086 -26.490  1.00  0.00
ATOM    675  O2'   U A  32      -6.494 -21.690 -27.703  1.00  0.00
ATOM    676  C1'   U A  32      -6.046 -20.963 -25.465  1.00  0.00
ATOM    677  N1    U A  32      -4.870 -20.997 -24.586  1.00  0.00
ATOM    678  C2    U A  32      -3.644 -20.571 -25.060  1.00  0.00
ATOM    679  O2    U A  32      -3.463 -20.223 -26.214  1.00  0.00
ATOM    680  N3    U A  32      -2.632 -20.566 -24.132  1.00  0.00
ATOM    681  C4    U A  32      -2.720 -20.936 -22.806  1.00  0.00
ATOM    682  O4    U A  32      -1.721 -20.877 -22.094  1.00  0.00
ATOM    683  C5    U A  32      -4.025 -21.368 -22.390  1.00  0.00
ATOM    684  C6    U A  32      -5.027 -21.382 -23.272  1.00  0.00
ATOM    685  P     U A  33      -6.470 -25.677 -26.465  1.00  0.00
ATOM    686  OP1   U A  33      -7.330 -26.610 -27.236  1.00  0.00
ATOM    687  OP2   U A  33      -5.672 -26.199 -25.335  1.00  0.00
ATOM    688  O5'   U A  33      -5.450 -25.034 -27.492  1.00  0.00
ATOM    689  C5'   U A  33      -5.849 -24.719 -28.824  1.00  0.00
ATOM    690  C4'   U A  33      -4.641 -24.331 -29.619  1.00  0.00
ATOM    691  O4'   U A  33      -4.075 -23.138 -29.027  1.00  0.00
ATOM    692  C3'   U A  33      -3.506 -25.339 -29.574  1.00  0.00
ATOM    693  O3'   U A  33      -3.648 -26.362 -30.538  1.00  0.00
ATOM    694  C2'   U A  33      -2.287 -24.475 -29.841  1.00  0.00
ATOM    695  O2'   U A  33      -2.136 -24.188 -31.214  1.00  0.00
ATOM    696  C1'   U A  33      -2.666 -23.187 -29.118  1.00  0.00
ATOM    697  N1    U A  33      -2.126 -23.108 -27.767  1.00  0.00
ATOM    698  C2    U A  33      -0.796 -22.739 -27.681  1.00  0.00
ATOM    699  O2    U A  33      -0.150 -22.357 -28.640  1.00  0.00
ATOM    700  N3    U A  33      -0.247 -22.836 -26.425  1.00  0.00
ATOM    701  C4    U A  33      -0.879 -23.254 -25.273  1.00  0.00
ATOM    702  O4    U A  33      -0.253 -23.286 -24.217  1.00  0.00
ATOM    703  C5    U A  33      -2.257 -23.620 -25.445  1.00  0.00
ATOM    704  C6    U A  33      -2.816 -23.536 -26.655  1.00  0.00
ATOM    705  P     G A  34      -2.758 -27.890 -30.587  1.00  0.00
ATOM    706  OP1   G A  34      -4.068 -28.225 -31.201  1.00  0.00
ATOM    707  OP2   G A  34      -2.159 -28.812 -29.598  1.00  0.00
ATOM    708  O5'   G A  34      -1.671 -27.687 -31.738  1.00  0.00
ATOM    709  C5'   G A  34      -0.472 -26.945 -31.472  1.00  0.00
ATOM    710  C4'   G A  34       0.616 -27.296 -32.462  1.00  0.00
ATOM    711  O4'   G A  34       0.189 -26.961 -33.812  1.00  0.00
ATOM    712  C3'   G A  34       1.877 -26.471 -32.260  1.00  0.00
ATOM    713  O3'   G A  34       2.695 -26.986 -31.222  1.00  0.00
ATOM    714  C2'   G A  34       2.504 -26.477 -33.643  1.00  0.00
ATOM    715  O2'   G A  34       3.168 -27.678 -33.959  1.00  0.00
ATOM    716  C1'   G A  34       1.257 -26.338 -34.516  1.00  0.00
ATOM    717  N9    G A  34       0.849 -24.827 -34.822  1.00  0.00
ATOM    718  C8    G A  34      -0.349 -24.241 -34.490  1.00  0.00
ATOM    719  N7    G A  34      -0.486 -23.037 -34.976  1.00  0.00
ATOM    720  C5    G A  34       0.687 -22.813 -35.672  1.00  0.00
ATOM    721  C6    G A  34       1.120 -21.681 -36.410  1.00  0.00
ATOM    722  O6    G A  34       0.522 -20.615 -36.599  1.00  0.00
ATOM    723  N1    G A  34       2.385 -21.872 -36.960  1.00  0.00
ATOM    724  C2    G A  34       3.139 -23.011 -36.816  1.00  0.00
ATOM    725  N2    G A  34       4.335 -23.009 -37.421  1.00  0.00
ATOM    726  N3    G A  34       2.751 -24.070 -36.133  1.00  0.00
ATOM    727  C4    G A  34       1.526 -23.907 -35.589  1.00  0.00
ATOM    728  P     U A  35       2.932 -26.046 -29.491  1.00  0.00
ATOM    729  OP1   U A  35       2.959 -26.655 -28.143  1.00  0.00
ATOM    730  OP2   U A  35       2.110 -24.835 -29.719  1.00  0.00
ATOM    731  O5'   U A  35       4.441 -25.696 -29.915  1.00  0.00
ATOM    732  C5'   U A  35       4.946 -25.979 -31.225  1.00  0.00
ATOM    733  C4'   U A  35       5.791 -24.857 -31.806  1.00  0.00
ATOM    734  O4'   U A  35       5.143 -24.374 -33.012  1.00  0.00
ATOM    735  C3'   U A  35       5.953 -23.596 -30.968  1.00  0.00
ATOM    736  O3'   U A  35       6.944 -23.765 -29.954  1.00  0.00
ATOM    737  C2'   U A  35       6.347 -22.580 -32.041  1.00  0.00
ATOM    738  O2'   U A  35       7.692 -22.700 -32.471  1.00  0.00
ATOM    739  C1'   U A  35       5.395 -22.986 -33.163  1.00  0.00
ATOM    740  N1    U A  35       3.972 -22.198 -33.209  1.00  0.00
ATOM    741  C2    U A  35       4.016 -21.016 -33.924  1.00  0.00
ATOM    742  O2    U A  35       5.012 -20.632 -34.510  1.00  0.00
ATOM    743  N3    U A  35       2.846 -20.296 -33.929  1.00  0.00
ATOM    744  C4    U A  35       1.663 -20.631 -33.304  1.00  0.00
ATOM    745  O4    U A  35       0.695 -19.881 -33.400  1.00  0.00
ATOM    746  C5    U A  35       1.697 -21.871 -32.581  1.00  0.00
ATOM    747  C6    U A  35       2.822 -22.592 -32.560  1.00  0.00
ATOM    748  P     C A  36       6.887 -22.934 -28.656  1.00  0.00
ATOM    749  OP1   C A  36       7.792 -23.308 -27.547  1.00  0.00
ATOM    750  OP2   C A  36       5.447 -22.686 -28.388  1.00  0.00
ATOM    751  O5'   C A  36       7.493 -21.668 -29.391  1.00  0.00
ATOM    752  C5'   C A  36       8.878 -21.624 -29.698  1.00  0.00
ATOM    753  C4'   C A  36       9.200 -20.368 -30.449  1.00  0.00
ATOM    754  O4'   C A  36       8.559 -20.412 -31.747  1.00  0.00
ATOM    755  C3'   C A  36       8.651 -19.107 -29.825  1.00  0.00
ATOM    756  O3'   C A  36       9.465 -18.573 -28.806  1.00  0.00
ATOM    757  C2'   C A  36       8.564 -18.167 -31.011  1.00  0.00
ATOM    758  O2'   C A  36       9.823 -17.621 -31.329  1.00  0.00
ATOM    759  C1'   C A  36       8.138 -19.113 -32.123  1.00  0.00
ATOM    760  N1    C A  36       6.674 -18.890 -32.267  1.00  0.00
ATOM    761  C2    C A  36       6.230 -17.881 -33.131  1.00  0.00
ATOM    762  O2    C A  36       7.068 -17.261 -33.807  1.00  0.00
ATOM    763  N3    C A  36       4.905 -17.612 -33.203  1.00  0.00
ATOM    764  C4    C A  36       4.041 -18.302 -32.458  1.00  0.00
ATOM    765  N4    C A  36       2.745 -18.001 -32.563  1.00  0.00
ATOM    766  C5    C A  36       4.471 -19.328 -31.577  1.00  0.00
ATOM    767  C6    C A  36       5.780 -19.591 -31.508  1.00  0.00
ATOM    768  P     G A  37       9.129 -17.758 -27.752  1.00  0.00
ATOM    769  OP1   G A  37      10.573 -17.561 -28.036  1.00  0.00
ATOM    770  OP2   G A  37       8.559 -17.290 -26.464  1.00  0.00
ATOM    771  O5'   G A  37       8.356 -17.084 -28.998  1.00  0.00
ATOM    772  C5'   G A  37       7.377 -16.069 -28.830  1.00  0.00
ATOM    773  C4'   G A  37       6.098 -16.444 -29.551  1.00  0.00
ATOM    774  O4'   G A  37       5.681 -17.808 -29.265  1.00  0.00
ATOM    775  C3'   G A  37       4.870 -15.662 -29.116  1.00  0.00
ATOM    776  O3'   G A  37       4.906 -14.302 -29.531  1.00  0.00
ATOM    777  C2'   G A  37       3.786 -16.503 -29.782  1.00  0.00
ATOM    778  O2'   G A  37       3.787 -16.418 -31.196  1.00  0.00
ATOM    779  C1'   G A  37       4.257 -17.880 -29.297  1.00  0.00
ATOM    780  N9    G A  37       3.652 -18.195 -27.939  1.00  0.00
ATOM    781  C8    G A  37       4.449 -18.742 -26.963  1.00  0.00
ATOM    782  N7    G A  37       3.771 -19.267 -25.978  1.00  0.00
ATOM    783  C5    G A  37       2.449 -19.057 -26.321  1.00  0.00
ATOM    784  C6    G A  37       1.252 -19.403 -25.642  1.00  0.00
ATOM    785  O6    G A  37       1.129 -19.990 -24.560  1.00  0.00
ATOM    786  N1    G A  37       0.120 -19.000 -26.344  1.00  0.00
ATOM    787  C2    G A  37       0.138 -18.344 -27.552  1.00  0.00
ATOM    788  N2    G A  37      -1.057 -18.038 -28.076  1.00  0.00
ATOM    789  N3    G A  37       1.241 -18.015 -28.194  1.00  0.00
ATOM    790  C4    G A  37       2.353 -18.395 -27.531  1.00  0.00
ATOM    791  P     C A  38       4.654 -13.247 -28.455  1.00  0.00
ATOM    792  OP1   C A  38       5.788 -12.664 -29.198  1.00  0.00
ATOM    793  OP2   C A  38       4.699 -13.267 -26.972  1.00  0.00
ATOM    794  O5'   C A  38       3.350 -12.461 -28.908  1.00  0.00
ATOM    795  C5'   C A  38       2.827 -12.684 -30.220  1.00  0.00
ATOM    796  C4'   C A  38       1.363 -13.081 -30.181  1.00  0.00
ATOM    797  O4'   C A  38       1.157 -14.469 -29.809  1.00  0.00
ATOM    798  C3'   C A  38       0.456 -12.349 -29.220  1.00  0.00
ATOM    799  O3'   C A  38       0.183 -11.043 -29.678  1.00  0.00
ATOM    800  C2'   C A  38      -0.792 -13.219 -29.272  1.00  0.00
ATOM    801  O2'   C A  38      -1.555 -13.009 -30.442  1.00  0.00
ATOM    802  C1'   C A  38      -0.176 -14.616 -29.326  1.00  0.00
ATOM    803  N1    C A  38      -0.013 -15.114 -27.921  1.00  0.00
ATOM    804  C2    C A  38      -1.081 -15.762 -27.290  1.00  0.00
ATOM    805  O2    C A  38      -2.165 -15.853 -27.892  1.00  0.00
ATOM    806  N3    C A  38      -0.904 -16.268 -26.046  1.00  0.00
ATOM    807  C4    C A  38       0.277 -16.145 -25.439  1.00  0.00
ATOM    808  N4    C A  38       0.405 -16.659 -24.213  1.00  0.00
ATOM    809  C5    C A  38       1.372 -15.492 -26.061  1.00  0.00
ATOM    810  C6    C A  38       1.192 -14.994 -27.289  1.00  0.00
ATOM    811  P     G A  39      -0.220  -9.914 -28.608  1.00  0.00
ATOM    812  OP1   G A  39      -0.351  -8.525 -29.122  1.00  0.00
ATOM    813  OP2   G A  39       0.713 -10.193 -27.483  1.00  0.00
ATOM    814  O5'   G A  39      -1.672 -10.436 -28.194  1.00  0.00
ATOM    815  C5'   G A  39      -2.804 -10.251 -29.074  1.00  0.00
ATOM    816  C4'   G A  39      -4.029 -10.959 -28.531  1.00  0.00
ATOM    817  O4'   G A  39      -3.719 -12.359 -28.309  1.00  0.00
ATOM    818  C3'   G A  39      -4.590 -10.475 -27.199  1.00  0.00
ATOM    819  O3'   G A  39      -5.480  -9.371 -27.368  1.00  0.00
ATOM    820  C2'   G A  39      -5.341 -11.699 -26.684  1.00  0.00
ATOM    821  O2'   G A  39      -6.654 -11.805 -27.194  1.00  0.00
ATOM    822  C1'   G A  39      -4.490 -12.851 -27.222  1.00  0.00
ATOM    823  N9    G A  39      -3.675 -13.402 -26.228  1.00  0.00
ATOM    824  C8    G A  39      -2.352 -13.138 -25.972  1.00  0.00
ATOM    825  N7    G A  39      -1.905 -13.732 -24.899  1.00  0.00
ATOM    826  C5    G A  39      -2.995 -14.433 -24.417  1.00  0.00
ATOM    827  C6    G A  39      -3.126 -15.266 -23.276  1.00  0.00
ATOM    828  O6    G A  39      -2.264 -15.557 -22.437  1.00  0.00
ATOM    829  N1    G A  39      -4.413 -15.782 -23.153  1.00  0.00
ATOM    830  C2    G A  39      -5.446 -15.528 -24.022  1.00  0.00
ATOM    831  N2    G A  39      -6.616 -16.117 -23.739  1.00  0.00
ATOM    832  N3    G A  39      -5.340 -14.756 -25.086  1.00  0.00
ATOM    833  C4    G A  39      -4.100 -14.242 -25.225  1.00  0.00
ATOM    834  P     U A  40      -6.104  -8.612 -26.062  1.00  0.00
ATOM    835  OP1   U A  40      -6.830  -7.344 -26.378  1.00  0.00
ATOM    836  OP2   U A  40      -4.666  -8.572 -25.705  1.00  0.00
ATOM    837  O5'   U A  40      -6.868  -9.393 -24.914  1.00  0.00
ATOM    838  C5'   U A  40      -8.240  -9.712 -25.084  1.00  0.00
ATOM    839  C4'   U A  40      -8.678 -10.669 -24.032  1.00  0.00
ATOM    840  O4'   U A  40      -7.911 -11.888 -24.128  1.00  0.00
ATOM    841  C3'   U A  40      -8.467 -10.202 -22.613  1.00  0.00
ATOM    842  O3'   U A  40      -9.543  -9.380 -22.238  1.00  0.00
ATOM    843  C2'   U A  40      -8.453 -11.509 -21.842  1.00  0.00
ATOM    844  O2'   U A  40      -9.761 -11.969 -21.574  1.00  0.00
ATOM    845  C1'   U A  40      -7.781 -12.459 -22.839  1.00  0.00
ATOM    846  N1    U A  40      -6.329 -12.567 -22.510  1.00  0.00
ATOM    847  C2    U A  40      -5.994 -13.377 -21.441  1.00  0.00
ATOM    848  O2    U A  40      -6.800 -14.090 -20.870  1.00  0.00
ATOM    849  N3    U A  40      -4.675 -13.322 -21.061  1.00  0.00
ATOM    850  C4    U A  40      -3.679 -12.555 -21.630  1.00  0.00
ATOM    851  O4    U A  40      -2.538 -12.613 -21.178  1.00  0.00
ATOM    852  C5    U A  40      -4.106 -11.741 -22.733  1.00  0.00
ATOM    853  C6    U A  40      -5.383 -11.775 -23.123  1.00  0.00
ATOM    854  P     G A  41      -9.241  -7.985 -21.429  1.00  0.00
ATOM    855  OP1   G A  41     -10.482  -7.185 -21.202  1.00  0.00
ATOM    856  OP2   G A  41      -7.918  -7.410 -21.097  1.00  0.00
ATOM    857  O5'   G A  41      -9.457  -9.375 -20.688  1.00  0.00
ATOM    858  C5'   G A  41     -10.684 -10.079 -20.842  1.00  0.00
ATOM    859  C4'   G A  41     -10.904 -11.025 -19.691  1.00  0.00
ATOM    860  O4'   G A  41      -9.829 -11.999 -19.666  1.00  0.00
ATOM    861  C3'   G A  41     -10.865 -10.404 -18.302  1.00  0.00
ATOM    862  O3'   G A  41     -12.119  -9.839 -17.948  1.00  0.00
ATOM    863  C2'   G A  41     -10.522 -11.604 -17.432  1.00  0.00
ATOM    864  O2'   G A  41     -11.633 -12.437 -17.172  1.00  0.00
ATOM    865  C1'   G A  41      -9.537 -12.348 -18.325  1.00  0.00
ATOM    866  N9    G A  41      -8.090 -11.996 -18.147  1.00  0.00
ATOM    867  C8    G A  41      -7.327 -11.093 -18.846  1.00  0.00
ATOM    868  N7    G A  41      -6.109 -10.984 -18.390  1.00  0.00
ATOM    869  C5    G A  41      -6.060 -11.868 -17.328  1.00  0.00
ATOM    870  C6    G A  41      -5.000 -12.188 -16.441  1.00  0.00
ATOM    871  O6    G A  41      -3.850 -11.731 -16.426  1.00  0.00
ATOM    872  N1    G A  41      -5.379 -13.141 -15.500  1.00  0.00
ATOM    873  C2    G A  41      -6.625 -13.716 -15.424  1.00  0.00
ATOM    874  N2    G A  41      -6.801 -14.618 -14.448  1.00  0.00
ATOM    875  N3    G A  41      -7.619 -13.429 -16.240  1.00  0.00
ATOM    876  C4    G A  41      -7.275 -12.504 -17.161  1.00  0.00
ATOM    877  P     C A  42     -12.245  -8.812 -16.615  1.00  0.00
ATOM    878  OP1   C A  42     -13.506  -8.108 -16.276  1.00  0.00
ATOM    879  OP2   C A  42     -11.059  -8.023 -17.059  1.00  0.00
ATOM    880  O5'   C A  42     -11.820  -9.711 -15.370  1.00  0.00
ATOM    881  C5'   C A  42     -12.709 -10.728 -14.863  1.00  0.00
ATOM    882  C4'   C A  42     -12.055 -11.509 -13.742  1.00  0.00
ATOM    883  O4'   C A  42     -10.939 -12.287 -14.254  1.00  0.00
ATOM    884  C3'   C A  42     -11.447 -10.702 -12.608  1.00  0.00
ATOM    885  O3'   C A  42     -12.396 -10.242 -11.662  1.00  0.00
ATOM    886  C2'   C A  42     -10.451 -11.687 -12.008  1.00  0.00
ATOM    887  O2'   C A  42     -11.056 -12.642 -11.158  1.00  0.00
ATOM    888  C1'   C A  42      -9.923 -12.380 -13.263  1.00  0.00
ATOM    889  N1    C A  42      -8.711 -11.698 -13.735  1.00  0.00
ATOM    890  C2    C A  42      -7.520 -12.037 -13.083  1.00  0.00
ATOM    891  O2    C A  42      -7.537 -12.956 -12.246  1.00  0.00
ATOM    892  N3    C A  42      -6.388 -11.355 -13.381  1.00  0.00
ATOM    893  C4    C A  42      -6.418 -10.376 -14.286  1.00  0.00
ATOM    894  N4    C A  42      -5.278  -9.732 -14.547  1.00  0.00
ATOM    895  C5    C A  42      -7.614 -10.017 -14.958  1.00  0.00
ATOM    896  C6    C A  42      -8.730 -10.693 -14.660  1.00  0.00
ATOM    897  P     C A  43     -12.000  -8.956 -10.623  1.00  0.00
ATOM    898  OP1   C A  43     -11.846  -8.228  -9.332  1.00  0.00
ATOM    899  OP2   C A  43     -11.721  -8.245 -11.901  1.00  0.00
ATOM    900  O5'   C A  43     -11.096 -10.257 -10.548  1.00  0.00
ATOM    901  C5'   C A  43     -11.347 -11.251  -9.563  1.00  0.00
ATOM    902  C4'   C A  43     -10.156 -11.380  -8.653  1.00  0.00
ATOM    903  O4'   C A  43      -9.000 -11.623  -9.486  1.00  0.00
ATOM    904  C3'   C A  43      -9.819 -10.143  -7.816  1.00  0.00
ATOM    905  O3'   C A  43     -10.218 -10.252  -6.439  1.00  0.00
ATOM    906  C2'   C A  43      -8.306  -9.970  -7.946  1.00  0.00
ATOM    907  O2'   C A  43      -7.587 -10.009  -6.744  1.00  0.00
ATOM    908  C1'   C A  43      -7.862 -11.133  -8.826  1.00  0.00
ATOM    909  N1    C A  43      -7.023 -10.680  -9.788  1.00  0.00
ATOM    910  C2    C A  43      -5.673 -10.478  -9.481  1.00  0.00
ATOM    911  O2    C A  43      -5.193 -11.048  -8.487  1.00  0.00
ATOM    912  N3    C A  43      -4.930  -9.669 -10.275  1.00  0.00
ATOM    913  C4    C A  43      -5.488  -9.076 -11.331  1.00  0.00
ATOM    914  N4    C A  43      -4.717  -8.288 -12.084  1.00  0.00
ATOM    915  C5    C A  43      -6.854  -9.268 -11.659  1.00  0.00
ATOM    916  C6    C A  43      -7.584 -10.068 -10.873  1.00  0.00
ATOM    917  P     A A  44     -10.136  -9.127  -5.395  1.00  0.00
ATOM    918  OP1   A A  44     -10.972  -9.918  -4.475  1.00  0.00
ATOM    919  OP2   A A  44     -10.654  -7.838  -5.947  1.00  0.00
ATOM    920  O5'   A A  44      -8.718  -8.892  -4.710  1.00  0.00
ATOM    921  C5'   A A  44      -7.747  -9.927  -4.669  1.00  0.00
ATOM    922  C4'   A A  44      -6.367  -9.337  -4.767  1.00  0.00
ATOM    923  O4'   A A  44      -6.246  -8.623  -6.019  1.00  0.00
ATOM    924  C3'   A A  44      -6.051  -8.288  -3.722  1.00  0.00
ATOM    925  O3'   A A  44      -5.615  -8.929  -2.526  1.00  0.00
ATOM    926  C2'   A A  44      -4.952  -7.462  -4.387  1.00  0.00
ATOM    927  O2'   A A  44      -3.690  -8.072  -4.207  1.00  0.00
ATOM    928  C1'   A A  44      -5.327  -7.556  -5.875  1.00  0.00
ATOM    929  N9    A A  44      -5.498  -6.792  -7.028  1.00  0.00
ATOM    930  C8    A A  44      -6.587  -6.856  -7.857  1.00  0.00
ATOM    931  N7    A A  44      -6.448  -6.169  -8.967  1.00  0.00
ATOM    932  C5    A A  44      -5.182  -5.615  -8.858  1.00  0.00
ATOM    933  C6    A A  44      -4.439  -4.779  -9.709  1.00  0.00
ATOM    934  N6    A A  44      -4.886  -4.340 -10.888  1.00  0.00
ATOM    935  N1    A A  44      -3.207  -4.407  -9.302  1.00  0.00
ATOM    936  C2    A A  44      -2.760  -4.848  -8.121  1.00  0.00
ATOM    937  N3    A A  44      -3.364  -5.637  -7.235  1.00  0.00
ATOM    938  C4    A A  44      -4.586  -5.989  -7.668  1.00  0.00
ATOM    939  P     G A  45      -6.387  -8.868  -1.100  1.00  0.00
ATOM    940  OP1   G A  45      -5.239  -8.095  -0.587  1.00  0.00
ATOM    941  OP2   G A  45      -6.399 -10.347  -0.974  1.00  0.00
ATOM    942  O5'   G A  45      -7.725  -8.316  -0.429  1.00  0.00
ATOM    943  C5'   G A  45      -8.218  -7.000  -0.755  1.00  0.00
ATOM    944  C4'   G A  45      -9.581  -6.779  -0.147  1.00  0.00
ATOM    945  O4'   G A  45     -10.518  -7.760  -0.671  1.00  0.00
ATOM    946  C3'   G A  45      -9.676  -6.971   1.354  1.00  0.00
ATOM    947  O3'   G A  45      -9.172  -5.855   2.066  1.00  0.00
ATOM    948  C2'   G A  45     -11.167  -7.216   1.541  1.00  0.00
ATOM    949  O2'   G A  45     -11.961  -6.057   1.420  1.00  0.00
ATOM    950  C1'   G A  45     -11.464  -8.105   0.334  1.00  0.00
ATOM    951  N9    G A  45     -11.327  -9.454   0.654  1.00  0.00
ATOM    952  C8    G A  45     -10.214 -10.208   0.373  1.00  0.00
ATOM    953  N7    G A  45     -10.307 -11.441   0.789  1.00  0.00
ATOM    954  C5    G A  45     -11.555 -11.510   1.380  1.00  0.00
ATOM    955  C6    G A  45     -12.219 -12.593   2.013  1.00  0.00
ATOM    956  O6    G A  45     -11.811 -13.749   2.179  1.00  0.00
ATOM    957  N1    G A  45     -13.479 -12.230   2.479  1.00  0.00
ATOM    958  C2    G A  45     -14.033 -10.978   2.351  1.00  0.00
ATOM    959  N2    G A  45     -15.261 -10.820   2.863  1.00  0.00
ATOM    960  N3    G A  45     -13.428  -9.963   1.766  1.00  0.00
ATOM    961  C4    G A  45     -12.202 -10.292   1.306  1.00  0.00
ATOM    962  P     A A  46      -8.913  -5.896   3.550  1.00  0.00
ATOM    963  OP1   A A  46      -7.891  -4.865   3.848  1.00  0.00
ATOM    964  OP2   A A  46      -8.495  -7.316   3.430  1.00  0.00
ATOM    965  O5'   A A  46     -10.050  -5.768   4.662  1.00  0.00
ATOM    966  C5'   A A  46     -11.225  -6.599   4.617  1.00  0.00
ATOM    967  C4'   A A  46     -11.724  -6.875   6.018  1.00  0.00
ATOM    968  O4'   A A  46     -10.708  -7.599   6.766  1.00  0.00
ATOM    969  C3'   A A  46     -12.003  -5.654   6.878  1.00  0.00
ATOM    970  O3'   A A  46     -13.275  -5.091   6.578  1.00  0.00
ATOM    971  C2'   A A  46     -11.932  -6.251   8.280  1.00  0.00
ATOM    972  O2'   A A  46     -13.065  -7.032   8.605  1.00  0.00
ATOM    973  C1'   A A  46     -10.758  -7.215   8.128  1.00  0.00
ATOM    974  N9    A A  46      -9.543  -6.576   8.574  1.00  0.00
ATOM    975  C8    A A  46      -8.447  -6.721   7.765  1.00  0.00
ATOM    976  N7    A A  46      -7.330  -6.297   8.306  1.00  0.00
ATOM    977  C5    A A  46      -7.719  -5.841   9.555  1.00  0.00
ATOM    978  C6    A A  46      -7.001  -5.267  10.619  1.00  0.00
ATOM    979  N6    A A  46      -5.684  -5.050  10.589  1.00  0.00
ATOM    980  N1    A A  46      -7.691  -4.922  11.727  1.00  0.00
ATOM    981  C2    A A  46      -9.010  -5.142  11.756  1.00  0.00
ATOM    982  N3    A A  46      -9.795  -5.673  10.822  1.00  0.00
ATOM    983  C4    A A  46      -9.080  -6.004   9.734  1.00  0.00
ATOM    984  P     U A  47     -13.450  -3.614   6.126  1.00  0.00
ATOM    985  OP1   U A  47     -14.885  -3.399   5.838  1.00  0.00
ATOM    986  OP2   U A  47     -12.414  -3.147   5.153  1.00  0.00
ATOM    987  O5'   U A  47     -13.115  -2.933   7.524  1.00  0.00
ATOM    988  C5'   U A  47     -14.004  -3.080   8.604  1.00  0.00
ATOM    989  C4'   U A  47     -13.435  -2.474   9.862  1.00  0.00
ATOM    990  O4'   U A  47     -12.181  -3.113  10.191  1.00  0.00
ATOM    991  C3'   U A  47     -13.043  -1.011   9.868  1.00  0.00
ATOM    992  O3'   U A  47     -14.193  -0.167   9.910  1.00  0.00
ATOM    993  C2'   U A  47     -12.206  -0.948  11.148  1.00  0.00
ATOM    994  O2'   U A  47     -12.982  -0.957  12.321  1.00  0.00
ATOM    995  C1'   U A  47     -11.485  -2.292  11.112  1.00  0.00
ATOM    996  N1    U A  47     -10.122  -2.377  10.737  1.00  0.00
ATOM    997  C2    U A  47      -9.208  -1.940  11.677  1.00  0.00
ATOM    998  O2    U A  47      -9.488  -1.780  12.852  1.00  0.00
ATOM    999  N3    U A  47      -7.947  -1.694  11.191  1.00  0.00
ATOM   1000  C4    U A  47      -7.517  -1.838   9.888  1.00  0.00
ATOM   1001  O4    U A  47      -6.351  -1.578   9.603  1.00  0.00
ATOM   1002  C5    U A  47      -8.524  -2.295   8.972  1.00  0.00
ATOM   1003  C6    U A  47      -9.759  -2.541   9.418  1.00  0.00
ATOM   1004  P     C A  48     -14.057   1.391   9.597  1.00  0.00
ATOM   1005  OP1   C A  48     -15.393   1.999   9.401  1.00  0.00
ATOM   1006  OP2   C A  48     -13.011   1.580   8.562  1.00  0.00
ATOM   1007  O5'   C A  48     -13.470   1.946  10.963  1.00  0.00
ATOM   1008  C5'   C A  48     -14.282   1.987  12.140  1.00  0.00
ATOM   1009  C4'   C A  48     -13.485   2.545  13.279  1.00  0.00
ATOM   1010  O4'   C A  48     -12.407   1.625  13.598  1.00  0.00
ATOM   1011  C3'   C A  48     -12.761   3.846  12.960  1.00  0.00
ATOM   1012  O3'   C A  48     -13.626   4.969  13.071  1.00  0.00
ATOM   1013  C2'   C A  48     -11.657   3.841  14.003  1.00  0.00
ATOM   1014  O2'   C A  48     -12.168   4.141  15.286  1.00  0.00
ATOM   1015  C1'   C A  48     -11.266   2.364  14.002  1.00  0.00
ATOM   1016  N1    C A  48     -10.152   2.039  13.092  1.00  0.00
ATOM   1017  C2    C A  48      -8.852   2.216  13.579  1.00  0.00
ATOM   1018  O2    C A  48      -8.699   2.552  14.766  1.00  0.00
ATOM   1019  N3    C A  48      -7.802   2.017  12.747  1.00  0.00
ATOM   1020  C4    C A  48      -8.014   1.657  11.480  1.00  0.00
ATOM   1021  N4    C A  48      -6.949   1.472  10.697  1.00  0.00
ATOM   1022  C5    C A  48      -9.324   1.473  10.967  1.00  0.00
ATOM   1023  C6    C A  48     -10.357   1.670  11.792  1.00  0.00
ATOM   1024  P     G A  49     -13.227   6.386  12.362  1.00  0.00
ATOM   1025  OP1   G A  49     -14.359   7.326  12.552  1.00  0.00
ATOM   1026  OP2   G A  49     -12.812   5.992  10.971  1.00  0.00
ATOM   1027  O5'   G A  49     -11.965   6.977  13.153  1.00  0.00
ATOM   1028  C5'   G A  49     -12.099   7.497  14.478  1.00  0.00
ATOM   1029  C4'   G A  49     -10.742   7.746  15.126  1.00  0.00
ATOM   1030  O4'   G A  49      -9.952   6.522  15.197  1.00  0.00
ATOM   1031  C3'   G A  49      -9.801   8.743  14.466  1.00  0.00
ATOM   1032  O3'   G A  49     -10.103  10.104  14.736  1.00  0.00
ATOM   1033  C2'   G A  49      -8.446   8.372  15.059  1.00  0.00
ATOM   1034  O2'   G A  49      -8.123   9.018  16.274  1.00  0.00
ATOM   1035  C1'   G A  49      -8.570   6.857  15.234  1.00  0.00
ATOM   1036  N9    G A  49      -7.927   6.276  14.099  1.00  0.00
ATOM   1037  C8    G A  49      -8.515   5.721  12.988  1.00  0.00
ATOM   1038  N7    G A  49      -7.652   5.275  12.117  1.00  0.00
ATOM   1039  C5    G A  49      -6.420   5.549  12.682  1.00  0.00
ATOM   1040  C6    G A  49      -5.108   5.300  12.203  1.00  0.00
ATOM   1041  O6    G A  49      -4.770   4.764  11.140  1.00  0.00
ATOM   1042  N1    G A  49      -4.136   5.742  13.096  1.00  0.00
ATOM   1043  C2    G A  49      -4.395   6.349  14.301  1.00  0.00
ATOM   1044  N2    G A  49      -3.325   6.704  15.026  1.00  0.00
ATOM   1045  N3    G A  49      -5.608   6.587  14.759  1.00  0.00
ATOM   1046  C4    G A  49      -6.569   6.168  13.908  1.00  0.00
ATOM   1047  P     G A  50      -9.506  11.471  13.601  1.00  0.00
ATOM   1048  OP1   G A  50     -10.050  12.828  13.837  1.00  0.00
ATOM   1049  OP2   G A  50      -9.291  10.951  12.231  1.00  0.00
ATOM   1050  O5'   G A  50      -8.065  11.395  14.300  1.00  0.00
ATOM   1051  C5'   G A  50      -7.712  12.254  15.380  1.00  0.00
ATOM   1052  C4'   G A  50      -6.221  12.275  15.651  1.00  0.00
ATOM   1053  O4'   G A  50      -5.677  10.930  15.598  1.00  0.00
ATOM   1054  C3'   G A  50      -5.350  13.095  14.703  1.00  0.00
ATOM   1055  O3'   G A  50      -5.287  14.453  15.111  1.00  0.00
ATOM   1056  C2'   G A  50      -4.000  12.388  14.762  1.00  0.00
ATOM   1057  O2'   G A  50      -3.230  12.849  15.861  1.00  0.00
ATOM   1058  C1'   G A  50      -4.393  10.933  15.013  1.00  0.00
ATOM   1059  N9    G A  50      -4.444  10.194  13.753  1.00  0.00
ATOM   1060  C8    G A  50      -5.583   9.917  13.037  1.00  0.00
ATOM   1061  N7    G A  50      -5.344   9.326  11.898  1.00  0.00
ATOM   1062  C5    G A  50      -3.967   9.202  11.858  1.00  0.00
ATOM   1063  C6    G A  50      -3.119   8.643  10.868  1.00  0.00
ATOM   1064  O6    G A  50      -3.438   8.125   9.790  1.00  0.00
ATOM   1065  N1    G A  50      -1.777   8.724  11.226  1.00  0.00
ATOM   1066  C2    G A  50      -1.309   9.276  12.395  1.00  0.00
ATOM   1067  N2    G A  50       0.021   9.261  12.564  1.00  0.00
ATOM   1068  N3    G A  50      -2.084   9.800  13.323  1.00  0.00
ATOM   1069  C4    G A  50      -3.392   9.733  12.996  1.00  0.00
ATOM   1070  P     G A  51      -4.692  15.706  14.395  1.00  0.00
ATOM   1071  OP1   G A  51      -4.597  16.890  15.289  1.00  0.00
ATOM   1072  OP2   G A  51      -5.229  15.869  13.021  1.00  0.00
ATOM   1073  O5'   G A  51      -3.253  15.088  14.193  1.00  0.00
ATOM   1074  C5'   G A  51      -2.237  15.152  15.172  1.00  0.00
ATOM   1075  C4'   G A  51      -1.033  14.522  14.507  1.00  0.00
ATOM   1076  O4'   G A  51      -1.418  13.249  13.917  1.00  0.00
ATOM   1077  C3'   G A  51      -0.514  15.244  13.284  1.00  0.00
ATOM   1078  O3'   G A  51       0.212  16.388  13.651  1.00  0.00
ATOM   1079  C2'   G A  51       0.407  14.147  12.778  1.00  0.00
ATOM   1080  O2'   G A  51       1.595  14.061  13.558  1.00  0.00
ATOM   1081  C1'   G A  51      -0.474  12.901  12.933  1.00  0.00
ATOM   1082  N9    G A  51      -1.174  12.570  11.687  1.00  0.00
ATOM   1083  C8    G A  51      -2.542  12.583  11.560  1.00  0.00
ATOM   1084  N7    G A  51      -2.960  12.063  10.438  1.00  0.00
ATOM   1085  C5    G A  51      -1.803  11.680   9.786  1.00  0.00
ATOM   1086  C6    G A  51      -1.617  11.058   8.524  1.00  0.00
ATOM   1087  O6    G A  51      -2.479  10.712   7.707  1.00  0.00
ATOM   1088  N1    G A  51      -0.271  10.845   8.241  1.00  0.00
ATOM   1089  C2    G A  51       0.769  11.189   9.072  1.00  0.00
ATOM   1090  N2    G A  51       2.000  10.902   8.627  1.00  0.00
ATOM   1091  N3    G A  51       0.612  11.767  10.246  1.00  0.00
ATOM   1092  C4    G A  51      -0.687  11.984  10.541  1.00  0.00
ATOM   1093  P     G A  52       0.238  17.569  12.762  1.00  0.00
ATOM   1094  OP1   G A  52       0.950  18.678  13.502  1.00  0.00
ATOM   1095  OP2   G A  52      -0.959  18.049  12.020  1.00  0.00
ATOM   1096  O5'   G A  52       1.288  16.732  11.894  1.00  0.00
ATOM   1097  C5'   G A  52       2.679  17.107  12.129  1.00  0.00
ATOM   1098  C4'   G A  52       3.460  16.689  10.911  1.00  0.00
ATOM   1099  O4'   G A  52       3.156  15.336  10.607  1.00  0.00
ATOM   1100  C3'   G A  52       3.200  17.440   9.631  1.00  0.00
ATOM   1101  O3'   G A  52       3.828  18.720   9.489  1.00  0.00
ATOM   1102  C2'   G A  52       3.697  16.445   8.581  1.00  0.00
ATOM   1103  O2'   G A  52       5.090  16.592   8.475  1.00  0.00
ATOM   1104  C1'   G A  52       3.279  15.115   9.191  1.00  0.00
ATOM   1105  N9    G A  52       1.904  14.827   8.529  1.00  0.00
ATOM   1106  C8    G A  52       0.696  14.932   9.174  1.00  0.00
ATOM   1107  N7    G A  52      -0.312  14.529   8.449  1.00  0.00
ATOM   1108  C5    G A  52       0.261  14.131   7.256  1.00  0.00
ATOM   1109  C6    G A  52      -0.329  13.603   6.079  1.00  0.00
ATOM   1110  O6    G A  52      -1.526  13.376   5.858  1.00  0.00
ATOM   1111  N1    G A  52       0.619  13.334   5.096  1.00  0.00
ATOM   1112  C2    G A  52       1.970  13.546   5.231  1.00  0.00
ATOM   1113  N2    G A  52       2.727  13.224   4.174  1.00  0.00
ATOM   1114  N3    G A  52       2.533  14.037   6.318  1.00  0.00
ATOM   1115  C4    G A  52       1.631  14.307   7.285  1.00  0.00
ATOM   1116  P     U A  53       2.755  19.899   9.366  1.00  0.00
ATOM   1117  OP1   U A  53       3.498  21.078   9.907  1.00  0.00
ATOM   1118  OP2   U A  53       1.371  20.055   8.848  1.00  0.00
ATOM   1119  O5'   U A  53       3.605  19.246   8.201  1.00  0.00
ATOM   1120  C5'   U A  53       4.522  20.007   7.467  1.00  0.00
ATOM   1121  C4'   U A  53       4.559  19.515   6.059  1.00  0.00
ATOM   1122  O4'   U A  53       4.036  18.169   6.023  1.00  0.00
ATOM   1123  C3'   U A  53       3.625  20.195   5.104  1.00  0.00
ATOM   1124  O3'   U A  53       4.120  21.437   4.764  1.00  0.00
ATOM   1125  C2'   U A  53       3.546  19.201   3.972  1.00  0.00
ATOM   1126  O2'   U A  53       4.737  19.148   3.218  1.00  0.00
ATOM   1127  C1'   U A  53       3.431  17.919   4.765  1.00  0.00
ATOM   1128  N1    U A  53       2.099  17.615   4.820  1.00  0.00
ATOM   1129  C2    U A  53       1.428  16.993   3.785  1.00  0.00
ATOM   1130  O2    U A  53       1.929  16.795   2.692  1.00  0.00
ATOM   1131  N3    U A  53       0.140  16.611   4.074  1.00  0.00
ATOM   1132  C4    U A  53      -0.528  16.784   5.268  1.00  0.00
ATOM   1133  O4    U A  53      -1.685  16.385   5.377  1.00  0.00
ATOM   1134  C5    U A  53       0.236  17.438   6.293  1.00  0.00
ATOM   1135  C6    U A  53       1.490  17.820   6.038  1.00  0.00
ATOM   1136  P     U A  54       3.195  22.575   4.575  1.00  0.00
ATOM   1137  OP1   U A  54       3.691  23.959   4.401  1.00  0.00
ATOM   1138  OP2   U A  54       1.781  22.313   4.920  1.00  0.00
ATOM   1139  O5'   U A  54       3.424  21.760   3.220  1.00  0.00
ATOM   1140  C5'   U A  54       4.368  22.231   2.277  1.00  0.00
ATOM   1141  C4'   U A  54       3.674  22.596   0.993  1.00  0.00
ATOM   1142  O4'   U A  54       2.878  21.477   0.544  1.00  0.00
ATOM   1143  C3'   U A  54       2.725  23.791   1.062  1.00  0.00
ATOM   1144  O3'   U A  54       3.438  24.978   0.708  1.00  0.00
ATOM   1145  C2'   U A  54       1.536  23.431   0.162  1.00  0.00
ATOM   1146  O2'   U A  54       1.510  24.212  -1.020  1.00  0.00
ATOM   1147  C1'   U A  54       1.821  21.980  -0.233  1.00  0.00
ATOM   1148  N1    U A  54       0.682  21.335   0.047  1.00  0.00
ATOM   1149  C2    U A  54      -0.356  21.125  -0.840  1.00  0.00
ATOM   1150  O2    U A  54      -0.223  21.201  -2.049  1.00  0.00
ATOM   1151  N3    U A  54      -1.564  20.821  -0.260  1.00  0.00
ATOM   1152  C4    U A  54      -1.831  20.708   1.089  1.00  0.00
ATOM   1153  O4    U A  54      -2.969  20.428   1.459  1.00  0.00
ATOM   1154  C5    U A  54      -0.702  20.942   1.945  1.00  0.00
ATOM   1155  C6    U A  54       0.483  21.239   1.407  1.00  0.00
ATOM   1156  P     C A  55       2.914  26.374  -0.043  1.00  0.00
ATOM   1157  OP1   C A  55       2.605  27.694  -0.645  1.00  0.00
ATOM   1158  OP2   C A  55       4.296  26.090   0.424  1.00  0.00
ATOM   1159  O5'   C A  55       1.952  26.150   1.203  1.00  0.00
ATOM   1160  C5'   C A  55       1.722  27.177   2.155  1.00  0.00
ATOM   1161  C4'   C A  55       0.324  27.714   1.999  1.00  0.00
ATOM   1162  O4'   C A  55       0.255  28.500   0.791  1.00  0.00
ATOM   1163  C3'   C A  55      -0.783  26.694   1.814  1.00  0.00
ATOM   1164  O3'   C A  55      -1.230  26.194   3.056  1.00  0.00
ATOM   1165  C2'   C A  55      -1.883  27.491   1.123  1.00  0.00
ATOM   1166  O2'   C A  55      -2.690  28.192   2.055  1.00  0.00
ATOM   1167  C1'   C A  55      -1.074  28.498   0.303  1.00  0.00
ATOM   1168  N1    C A  55      -1.034  28.557  -1.033  1.00  0.00
ATOM   1169  C2    C A  55      -2.234  28.155  -1.631  1.00  0.00
ATOM   1170  O2    C A  55      -3.238  28.002  -0.913  1.00  0.00
ATOM   1171  N3    C A  55      -2.267  27.945  -2.968  1.00  0.00
ATOM   1172  C4    C A  55      -1.165  28.121  -3.698  1.00  0.00
ATOM   1173  N4    C A  55      -1.244  27.901  -5.013  1.00  0.00
ATOM   1174  C5    C A  55       0.061  28.528  -3.111  1.00  0.00
ATOM   1175  C6    C A  55       0.089  28.735  -1.790  1.00  0.00
ATOM   1176  P     A A  56      -1.978  24.716   3.135  1.00  0.00
ATOM   1177  OP1   A A  56      -2.333  24.303   4.513  1.00  0.00
ATOM   1178  OP2   A A  56      -1.063  23.873   2.342  1.00  0.00
ATOM   1179  O5'   A A  56      -3.339  24.901   2.338  1.00  0.00
ATOM   1180  C5'   A A  56      -4.497  25.469   2.977  1.00  0.00
ATOM   1181  C4'   A A  56      -5.716  25.221   2.129  1.00  0.00
ATOM   1182  O4'   A A  56      -5.520  25.863   0.844  1.00  0.00
ATOM   1183  C3'   A A  56      -5.946  23.757   1.797  1.00  0.00
ATOM   1184  O3'   A A  56      -6.697  23.106   2.810  1.00  0.00
ATOM   1185  C2'   A A  56      -6.690  23.829   0.477  1.00  0.00
ATOM   1186  O2'   A A  56      -8.051  24.142   0.664  1.00  0.00
ATOM   1187  C1'   A A  56      -5.985  25.013  -0.190  1.00  0.00
ATOM   1188  N9    A A  56      -4.847  24.627  -1.041  1.00  0.00
ATOM   1189  C8    A A  56      -3.524  24.831  -0.743  1.00  0.00
ATOM   1190  N7    A A  56      -2.703  24.435  -1.687  1.00  0.00
ATOM   1191  C5    A A  56      -3.543  23.937  -2.670  1.00  0.00
ATOM   1192  C6    A A  56      -3.289  23.367  -3.930  1.00  0.00
ATOM   1193  N6    A A  56      -2.064  23.198  -4.433  1.00  0.00
ATOM   1194  N1    A A  56      -4.352  22.972  -4.664  1.00  0.00
ATOM   1195  C2    A A  56      -5.579  23.143  -4.160  1.00  0.00
ATOM   1196  N3    A A  56      -5.943  23.666  -2.992  1.00  0.00
ATOM   1197  C4    A A  56      -4.865  24.047  -2.286  1.00  0.00
ATOM   1198  P     A A  57      -6.356  21.568   3.235  1.00  0.00
ATOM   1199  OP1   A A  57      -6.819  21.362   4.627  1.00  0.00
ATOM   1200  OP2   A A  57      -5.180  20.829   2.722  1.00  0.00
ATOM   1201  O5'   A A  57      -7.536  21.196   2.222  1.00  0.00
ATOM   1202  C5'   A A  57      -7.778  19.833   1.909  1.00  0.00
ATOM   1203  C4'   A A  57      -8.404  19.644   0.549  1.00  0.00
ATOM   1204  O4'   A A  57      -7.839  20.565  -0.419  1.00  0.00
ATOM   1205  C3'   A A  57      -8.155  18.279  -0.059  1.00  0.00
ATOM   1206  O3'   A A  57      -9.025  17.296   0.464  1.00  0.00
ATOM   1207  C2'   A A  57      -8.284  18.523  -1.558  1.00  0.00
ATOM   1208  O2'   A A  57      -9.642  18.545  -1.972  1.00  0.00
ATOM   1209  C1'   A A  57      -7.705  19.932  -1.676  1.00  0.00
ATOM   1210  N9    A A  57      -6.191  19.838  -2.141  1.00  0.00
ATOM   1211  C8    A A  57      -5.025  20.044  -1.451  1.00  0.00
ATOM   1212  N7    A A  57      -3.973  20.190  -2.222  1.00  0.00
ATOM   1213  C5    A A  57      -4.483  20.070  -3.505  1.00  0.00
ATOM   1214  C6    A A  57      -3.877  20.129  -4.773  1.00  0.00
ATOM   1215  N6    A A  57      -2.572  20.334  -4.960  1.00  0.00
ATOM   1216  N1    A A  57      -4.670  19.969  -5.854  1.00  0.00
ATOM   1217  C2    A A  57      -5.979  19.765  -5.665  1.00  0.00
ATOM   1218  N3    A A  57      -6.663  19.689  -4.526  1.00  0.00
ATOM   1219  C4    A A  57      -5.847  19.851  -3.471  1.00  0.00
ATOM   1220  P     U A  58      -8.357  16.035   1.219  1.00  0.00
ATOM   1221  OP1   U A  58      -9.353  15.290   2.025  1.00  0.00
ATOM   1222  OP2   U A  58      -6.972  16.160   1.729  1.00  0.00
ATOM   1223  O5'   U A  58      -8.223  15.359  -0.230  1.00  0.00
ATOM   1224  C5'   U A  58      -9.357  14.712  -0.795  1.00  0.00
ATOM   1225  C4'   U A  58      -9.280  14.530  -2.296  1.00  0.00
ATOM   1226  O4'   U A  58      -8.928  15.783  -2.941  1.00  0.00
ATOM   1227  C3'   U A  58      -8.248  13.542  -2.824  1.00  0.00
ATOM   1228  O3'   U A  58      -8.652  12.189  -2.747  1.00  0.00
ATOM   1229  C2'   U A  58      -8.075  14.002  -4.260  1.00  0.00
ATOM   1230  O2'   U A  58      -9.168  13.581  -5.061  1.00  0.00
ATOM   1231  C1'   U A  58      -8.137  15.519  -4.082  1.00  0.00
ATOM   1232  N1    U A  58      -6.598  16.005  -3.922  1.00  0.00
ATOM   1233  C2    U A  58      -5.832  16.180  -5.059  1.00  0.00
ATOM   1234  O2    U A  58      -6.195  15.820  -6.165  1.00  0.00
ATOM   1235  N3    U A  58      -4.620  16.793  -4.855  1.00  0.00
ATOM   1236  C4    U A  58      -4.107  17.240  -3.655  1.00  0.00
ATOM   1237  O4    U A  58      -3.001  17.774  -3.631  1.00  0.00
ATOM   1238  C5    U A  58      -4.960  17.021  -2.521  1.00  0.00
ATOM   1239  C6    U A  58      -6.145  16.427  -2.691  1.00  0.00
ATOM   1240  P     U A  59      -7.660  11.123  -2.068  1.00  0.00
ATOM   1241  OP1   U A  59      -8.161   9.935  -2.793  1.00  0.00
ATOM   1242  OP2   U A  59      -7.934  11.277  -0.627  1.00  0.00
ATOM   1243  O5'   U A  59      -6.082  11.244  -2.325  1.00  0.00
ATOM   1244  C5'   U A  59      -5.548  11.217  -3.653  1.00  0.00
ATOM   1245  C4'   U A  59      -4.124  11.743  -3.705  1.00  0.00
ATOM   1246  O4'   U A  59      -4.095  13.087  -3.171  1.00  0.00
ATOM   1247  C3'   U A  59      -3.106  11.022  -2.841  1.00  0.00
ATOM   1248  O3'   U A  59      -2.650   9.853  -3.475  1.00  0.00
ATOM   1249  C2'   U A  59      -2.010  12.067  -2.814  1.00  0.00
ATOM   1250  O2'   U A  59      -1.330  12.122  -4.038  1.00  0.00
ATOM   1251  C1'   U A  59      -2.817  13.342  -2.634  1.00  0.00
ATOM   1252  N1    U A  59      -2.954  13.654  -1.152  1.00  0.00
ATOM   1253  C2    U A  59      -1.855  14.108  -0.448  1.00  0.00
ATOM   1254  O2    U A  59      -0.740  14.185  -0.935  1.00  0.00
ATOM   1255  N3    U A  59      -2.106  14.469   0.853  1.00  0.00
ATOM   1256  C4    U A  59      -3.320  14.423   1.507  1.00  0.00
ATOM   1257  O4    U A  59      -3.389  14.782   2.680  1.00  0.00
ATOM   1258  C5    U A  59      -4.412  13.940   0.710  1.00  0.00
ATOM   1259  C6    U A  59      -4.196  13.582  -0.559  1.00  0.00
ATOM   1260  P     C A  60      -2.326   8.533  -2.605  1.00  0.00
ATOM   1261  OP1   C A  60      -2.066   7.498  -3.653  1.00  0.00
ATOM   1262  OP2   C A  60      -3.211   8.204  -1.457  1.00  0.00
ATOM   1263  O5'   C A  60      -0.929   8.998  -1.994  1.00  0.00
ATOM   1264  C5'   C A  60       0.189   9.239  -2.834  1.00  0.00
ATOM   1265  C4'   C A  60       1.319   9.762  -2.005  1.00  0.00
ATOM   1266  O4'   C A  60       1.015  11.108  -1.563  1.00  0.00
ATOM   1267  C3'   C A  60       1.499   8.970  -0.730  1.00  0.00
ATOM   1268  O3'   C A  60       2.344   7.859  -0.966  1.00  0.00
ATOM   1269  C2'   C A  60       2.124   9.982   0.214  1.00  0.00
ATOM   1270  O2'   C A  60       3.511  10.087   0.011  1.00  0.00
ATOM   1271  C1'   C A  60       1.460  11.284  -0.232  1.00  0.00
ATOM   1272  N1    C A  60       0.367  11.620   0.621  1.00  0.00
ATOM   1273  C2    C A  60       0.575  12.225   1.866  1.00  0.00
ATOM   1274  O2    C A  60       1.725  12.588   2.169  1.00  0.00
ATOM   1275  N3    C A  60      -0.477  12.395   2.701  1.00  0.00
ATOM   1276  C4    C A  60      -1.693  11.989   2.333  1.00  0.00
ATOM   1277  N4    C A  60      -2.700  12.177   3.189  1.00  0.00
ATOM   1278  C5    C A  60      -1.925  11.374   1.076  1.00  0.00
ATOM   1279  C6    C A  60      -0.883  11.208   0.254  1.00  0.00
ATOM   1280  P     C A  61       2.155   6.486  -0.080  1.00  0.00
ATOM   1281  OP1   C A  61       2.732   5.372  -0.899  1.00  0.00
ATOM   1282  OP2   C A  61       0.698   6.477   0.225  1.00  0.00
ATOM   1283  O5'   C A  61       2.940   6.619   1.302  1.00  0.00
ATOM   1284  C5'   C A  61       4.355   6.810   1.303  1.00  0.00
ATOM   1285  C4'   C A  61       4.812   7.460   2.579  1.00  0.00
ATOM   1286  O4'   C A  61       4.156   8.739   2.735  1.00  0.00
ATOM   1287  C3'   C A  61       4.517   6.735   3.876  1.00  0.00
ATOM   1288  O3'   C A  61       5.457   5.710   4.150  1.00  0.00
ATOM   1289  C2'   C A  61       4.581   7.858   4.908  1.00  0.00
ATOM   1290  O2'   C A  61       5.884   8.181   5.345  1.00  0.00
ATOM   1291  C1'   C A  61       4.015   9.036   4.116  1.00  0.00
ATOM   1292  N1    C A  61       2.617   9.258   4.368  1.00  0.00
ATOM   1293  C2    C A  61       2.227   9.896   5.551  1.00  0.00
ATOM   1294  O2    C A  61       3.106  10.286   6.338  1.00  0.00
ATOM   1295  N3    C A  61       0.907  10.067   5.803  1.00  0.00
ATOM   1296  C4    C A  61      -0.001   9.631   4.929  1.00  0.00
ATOM   1297  N4    C A  61      -1.290   9.823   5.220  1.00  0.00
ATOM   1298  C5    C A  61       0.374   8.982   3.725  1.00  0.00
ATOM   1299  C6    C A  61       1.678   8.815   3.480  1.00  0.00
ATOM   1300  P     C A  62       5.161   4.638   5.390  1.00  0.00
ATOM   1301  OP1   C A  62       6.268   3.655   5.242  1.00  0.00
ATOM   1302  OP2   C A  62       3.755   4.200   5.185  1.00  0.00
ATOM   1303  O5'   C A  62       5.266   5.299   6.832  1.00  0.00
ATOM   1304  C5'   C A  62       6.459   5.990   7.230  1.00  0.00
ATOM   1305  C4'   C A  62       6.233   6.692   8.540  1.00  0.00
ATOM   1306  O4'   C A  62       5.372   7.846   8.363  1.00  0.00
ATOM   1307  C3'   C A  62       5.517   5.850   9.575  1.00  0.00
ATOM   1308  O3'   C A  62       6.417   4.927  10.182  1.00  0.00
ATOM   1309  C2'   C A  62       4.947   6.916  10.507  1.00  0.00
ATOM   1310  O2'   C A  62       5.909   7.480  11.373  1.00  0.00
ATOM   1311  C1'   C A  62       4.536   7.994   9.501  1.00  0.00
ATOM   1312  N1    C A  62       3.134   7.882   9.059  1.00  0.00
ATOM   1313  C2    C A  62       2.148   8.383   9.917  1.00  0.00
ATOM   1314  O2    C A  62       2.500   8.928  10.977  1.00  0.00
ATOM   1315  N3    C A  62       0.846   8.257   9.569  1.00  0.00
ATOM   1316  C4    C A  62       0.516   7.663   8.422  1.00  0.00
ATOM   1317  N4    C A  62      -0.781   7.562   8.121  1.00  0.00
ATOM   1318  C5    C A  62       1.499   7.149   7.539  1.00  0.00
ATOM   1319  C6    C A  62       2.785   7.275   7.886  1.00  0.00
ATOM   1320  P     C A  63       5.799   3.648  11.109  1.00  0.00
ATOM   1321  OP1   C A  63       7.092   3.167  11.673  1.00  0.00
ATOM   1322  OP2   C A  63       5.001   2.764  10.226  1.00  0.00
ATOM   1323  O5'   C A  63       4.853   4.148  12.294  1.00  0.00
ATOM   1324  C5'   C A  63       5.414   4.716  13.487  1.00  0.00
ATOM   1325  C4'   C A  63       4.326   5.231  14.398  1.00  0.00
ATOM   1326  O4'   C A  63       3.477   6.141  13.654  1.00  0.00
ATOM   1327  C3'   C A  63       3.343   4.237  15.013  1.00  0.00
ATOM   1328  O3'   C A  63       3.836   3.620  16.196  1.00  0.00
ATOM   1329  C2'   C A  63       2.164   5.131  15.367  1.00  0.00
ATOM   1330  O2'   C A  63       2.396   5.805  16.585  1.00  0.00
ATOM   1331  C1'   C A  63       2.172   6.129  14.211  1.00  0.00
ATOM   1332  N1    C A  63       1.272   5.746  13.235  1.00  0.00
ATOM   1333  C2    C A  63      -0.084   6.065  13.374  1.00  0.00
ATOM   1334  O2    C A  63      -0.436   6.770  14.335  1.00  0.00
ATOM   1335  N3    C A  63      -0.969   5.598  12.461  1.00  0.00
ATOM   1336  C4    C A  63      -0.545   4.844  11.446  1.00  0.00
ATOM   1337  N4    C A  63      -1.453   4.406  10.571  1.00  0.00
ATOM   1338  C5    C A  63       0.824   4.509  11.287  1.00  0.00
ATOM   1339  C6    C A  63       1.695   4.973  12.191  1.00  0.00
ATOM   1340  P     G A  64       3.464   1.917  16.592  1.00  0.00
ATOM   1341  OP1   G A  64       4.092   1.107  17.669  1.00  0.00
ATOM   1342  OP2   G A  64       3.170   1.282  15.277  1.00  0.00
ATOM   1343  O5'   G A  64       2.098   2.537  17.148  1.00  0.00
ATOM   1344  C5'   G A  64       2.106   3.670  18.028  1.00  0.00
ATOM   1345  C4'   G A  64       0.718   4.263  18.169  1.00  0.00
ATOM   1346  O4'   G A  64       0.198   4.660  16.868  1.00  0.00
ATOM   1347  C3'   G A  64      -0.337   3.313  18.706  1.00  0.00
ATOM   1348  O3'   G A  64      -0.331   3.233  20.112  1.00  0.00
ATOM   1349  C2'   G A  64      -1.637   3.908  18.194  1.00  0.00
ATOM   1350  O2'   G A  64      -2.126   4.945  19.014  1.00  0.00
ATOM   1351  C1'   G A  64      -1.205   4.446  16.830  1.00  0.00
ATOM   1352  N9    G A  64      -1.658   3.585  15.980  1.00  0.00
ATOM   1353  C8    G A  64      -0.758   2.825  15.274  1.00  0.00
ATOM   1354  N7    G A  64      -1.308   2.141  14.308  1.00  0.00
ATOM   1355  C5    G A  64      -2.649   2.468  14.375  1.00  0.00
ATOM   1356  C6    G A  64      -3.746   2.037  13.585  1.00  0.00
ATOM   1357  O6    G A  64      -3.739   1.248  12.631  1.00  0.00
ATOM   1358  N1    G A  64      -4.943   2.616  13.996  1.00  0.00
ATOM   1359  C2    G A  64      -5.068   3.501  15.039  1.00  0.00
ATOM   1360  N2    G A  64      -6.306   3.954  15.285  1.00  0.00
ATOM   1361  N3    G A  64      -4.059   3.911  15.783  1.00  0.00
ATOM   1362  C4    G A  64      -2.887   3.360  15.403  1.00  0.00
ATOM   1363  P     U A  65      -0.922   1.836  20.897  1.00  0.00
ATOM   1364  OP1   U A  65      -1.247   2.168  22.301  1.00  0.00
ATOM   1365  OP2   U A  65       0.265   1.006  20.595  1.00  0.00
ATOM   1366  O5'   U A  65      -2.150   1.038  20.239  1.00  0.00
ATOM   1367  C5'   U A  65      -3.489   1.464  20.461  1.00  0.00
ATOM   1368  C4'   U A  65      -4.472   0.883  19.469  1.00  0.00
ATOM   1369  O4'   U A  65      -4.191   1.371  18.130  1.00  0.00
ATOM   1370  C3'   U A  65      -4.465  -0.627  19.291  1.00  0.00
ATOM   1371  O3'   U A  65      -5.100  -1.341  20.331  1.00  0.00
ATOM   1372  C2'   U A  65      -5.149  -0.780  17.942  1.00  0.00
ATOM   1373  O2'   U A  65      -6.533  -0.481  18.043  1.00  0.00
ATOM   1374  C1'   U A  65      -4.462   0.353  17.189  1.00  0.00
ATOM   1375  N1    U A  65      -3.187  -0.145  16.604  1.00  0.00
ATOM   1376  C2    U A  65      -3.191  -1.028  15.541  1.00  0.00
ATOM   1377  O2    U A  65      -4.209  -1.522  15.092  1.00  0.00
ATOM   1378  N3    U A  65      -1.952  -1.314  15.019  1.00  0.00
ATOM   1379  C4    U A  65      -0.738  -0.817  15.445  1.00  0.00
ATOM   1380  O4    U A  65       0.292  -1.167  14.874  1.00  0.00
ATOM   1381  C5    U A  65      -0.817   0.092  16.553  1.00  0.00
ATOM   1382  C6    U A  65      -2.009   0.388  17.080  1.00  0.00
ATOM   1383  P     C A  66      -4.407  -2.716  20.809  1.00  0.00
ATOM   1384  OP1   C A  66      -5.026  -3.212  22.052  1.00  0.00
ATOM   1385  OP2   C A  66      -2.987  -2.284  20.826  1.00  0.00
ATOM   1386  O5'   C A  66      -4.574  -3.894  19.751  1.00  0.00
ATOM   1387  C5'   C A  66      -5.860  -4.425  19.507  1.00  0.00
ATOM   1388  C4'   C A  66      -5.823  -5.470  18.414  1.00  0.00
ATOM   1389  O4'   C A  66      -5.452  -4.905  17.123  1.00  0.00
ATOM   1390  C3'   C A  66      -4.810  -6.571  18.605  1.00  0.00
ATOM   1391  O3'   C A  66      -5.189  -7.520  19.582  1.00  0.00
ATOM   1392  C2'   C A  66      -4.714  -7.133  17.205  1.00  0.00
ATOM   1393  O2'   C A  66      -5.921  -7.840  16.939  1.00  0.00
ATOM   1394  C1'   C A  66      -4.664  -5.841  16.389  1.00  0.00
ATOM   1395  N1    C A  66      -3.294  -5.415  16.262  1.00  0.00
ATOM   1396  C2    C A  66      -2.468  -5.991  15.290  1.00  0.00
ATOM   1397  O2    C A  66      -2.904  -6.946  14.625  1.00  0.00
ATOM   1398  N3    C A  66      -1.222  -5.493  15.104  1.00  0.00
ATOM   1399  C4    C A  66      -0.796  -4.467  15.843  1.00  0.00
ATOM   1400  N4    C A  66       0.439  -4.011  15.624  1.00  0.00
ATOM   1401  C5    C A  66      -1.618  -3.870  16.833  1.00  0.00
ATOM   1402  C6    C A  66      -2.847  -4.364  17.013  1.00  0.00
ATOM   1403  P     G A  67      -4.176  -7.797  20.565  1.00  0.00
ATOM   1404  OP1   G A  67      -5.247  -8.648  21.139  1.00  0.00
ATOM   1405  OP2   G A  67      -3.405  -6.887  21.450  1.00  0.00
ATOM   1406  O5'   G A  67      -3.156  -8.711  19.736  1.00  0.00
ATOM   1407  C5'   G A  67      -3.558 -10.023  19.278  1.00  0.00
ATOM   1408  C4'   G A  67      -2.525 -10.645  18.348  1.00  0.00
ATOM   1409  O4'   G A  67      -2.268  -9.774  17.214  1.00  0.00
ATOM   1410  C3'   G A  67      -1.131 -10.980  18.855  1.00  0.00
ATOM   1411  O3'   G A  67      -1.058 -12.184  19.602  1.00  0.00
ATOM   1412  C2'   G A  67      -0.365 -11.143  17.549  1.00  0.00
ATOM   1413  O2'   G A  67      -0.622 -12.390  16.936  1.00  0.00
ATOM   1414  C1'   G A  67      -0.977 -10.043  16.690  1.00  0.00
ATOM   1415  N9    G A  67      -0.069  -8.888  16.791  1.00  0.00
ATOM   1416  C8    G A  67      -0.220  -7.765  17.566  1.00  0.00
ATOM   1417  N7    G A  67       0.735  -6.891  17.400  1.00  0.00
ATOM   1418  C5    G A  67       1.566  -7.467  16.458  1.00  0.00
ATOM   1419  C6    G A  67       2.771  -6.993  15.876  1.00  0.00
ATOM   1420  O6    G A  67       3.357  -5.925  16.092  1.00  0.00
ATOM   1421  N1    G A  67       3.297  -7.898  14.959  1.00  0.00
ATOM   1422  C2    G A  67       2.734  -9.110  14.642  1.00  0.00
ATOM   1423  N2    G A  67       3.388  -9.846  13.732  1.00  0.00
ATOM   1424  N3    G A  67       1.616  -9.564  15.174  1.00  0.00
ATOM   1425  C4    G A  67       1.087  -8.702  16.068  1.00  0.00
ATOM   1426  P     C A  68       0.215 -12.490  20.368  1.00  0.00
ATOM   1427  OP1   C A  68      -0.316 -13.548  21.266  1.00  0.00
ATOM   1428  OP2   C A  68       0.546 -11.144  20.925  1.00  0.00
ATOM   1429  O5'   C A  68       1.498 -13.063  19.623  1.00  0.00
ATOM   1430  C5'   C A  68       1.372 -14.175  18.757  1.00  0.00
ATOM   1431  C4'   C A  68       2.509 -14.200  17.779  1.00  0.00
ATOM   1432  O4'   C A  68       2.466 -13.002  16.960  1.00  0.00
ATOM   1433  C3'   C A  68       3.901 -14.150  18.375  1.00  0.00
ATOM   1434  O3'   C A  68       4.297 -15.427  18.874  1.00  0.00
ATOM   1435  C2'   C A  68       4.713 -13.706  17.165  1.00  0.00
ATOM   1436  O2'   C A  68       4.911 -14.750  16.238  1.00  0.00
ATOM   1437  C1'   C A  68       3.779 -12.666  16.543  1.00  0.00
ATOM   1438  N1    C A  68       4.029 -11.309  16.959  1.00  0.00
ATOM   1439  C2    C A  68       5.025 -10.584  16.295  1.00  0.00
ATOM   1440  O2    C A  68       5.593 -11.104  15.319  1.00  0.00
ATOM   1441  N3    C A  68       5.340  -9.342  16.734  1.00  0.00
ATOM   1442  C4    C A  68       4.705  -8.825  17.786  1.00  0.00
ATOM   1443  N4    C A  68       5.049  -7.597  18.182  1.00  0.00
ATOM   1444  C5    C A  68       3.693  -9.543  18.473  1.00  0.00
ATOM   1445  C6    C A  68       3.385 -10.769  18.036  1.00  0.00
ATOM   1446  P     G A  69       5.416 -15.563  20.063  1.00  0.00
ATOM   1447  OP1   G A  69       6.170 -16.753  20.551  1.00  0.00
ATOM   1448  OP2   G A  69       5.059 -14.481  21.014  1.00  0.00
ATOM   1449  O5'   G A  69       6.254 -14.913  18.872  1.00  0.00
ATOM   1450  C5'   G A  69       6.722 -15.712  17.772  1.00  0.00
ATOM   1451  C4'   G A  69       8.026 -15.166  17.249  1.00  0.00
ATOM   1452  O4'   G A  69       7.819 -13.857  16.668  1.00  0.00
ATOM   1453  C3'   G A  69       9.097 -14.944  18.297  1.00  0.00
ATOM   1454  O3'   G A  69       9.789 -16.157  18.542  1.00  0.00
ATOM   1455  C2'   G A  69       9.988 -13.909  17.632  1.00  0.00
ATOM   1456  O2'   G A  69      10.844 -14.498  16.681  1.00  0.00
ATOM   1457  C1'   G A  69       8.957 -13.050  16.898  1.00  0.00
ATOM   1458  N9    G A  69       8.444 -11.807  17.601  1.00  0.00
ATOM   1459  C8    G A  69       7.527 -11.582  18.599  1.00  0.00
ATOM   1460  N7    G A  69       7.722 -10.458  19.233  1.00  0.00
ATOM   1461  C5    G A  69       8.831  -9.905  18.620  1.00  0.00
ATOM   1462  C6    G A  69       9.517  -8.690  18.874  1.00  0.00
ATOM   1463  O6    G A  69       9.263  -7.831  19.728  1.00  0.00
ATOM   1464  N1    G A  69      10.598  -8.513  18.016  1.00  0.00
ATOM   1465  C2    G A  69      10.972  -9.397  17.033  1.00  0.00
ATOM   1466  N2    G A  69      12.043  -9.053  16.304  1.00  0.00
ATOM   1467  N3    G A  69      10.346 -10.531  16.785  1.00  0.00
ATOM   1468  C4    G A  69       9.292 -10.724  17.607  1.00  0.00
ATOM   1469  P     G A  70      10.595 -16.329  19.908  1.00  0.00
ATOM   1470  OP1   G A  70      10.894 -17.725  20.301  1.00  0.00
ATOM   1471  OP2   G A  70       9.604 -15.523  20.661  1.00  0.00
ATOM   1472  O5'   G A  70      11.981 -15.539  19.851  1.00  0.00
ATOM   1473  C5'   G A  70      13.128 -16.252  19.433  1.00  0.00
ATOM   1474  C4'   G A  70      14.076 -15.321  18.712  1.00  0.00
ATOM   1475  O4'   G A  70      13.345 -14.213  18.136  1.00  0.00
ATOM   1476  C3'   G A  70      15.061 -14.630  19.632  1.00  0.00
ATOM   1477  O3'   G A  70      16.121 -15.496  19.937  1.00  0.00
ATOM   1478  C2'   G A  70      15.480 -13.425  18.795  1.00  0.00
ATOM   1479  O2'   G A  70      16.388 -13.739  17.759  1.00  0.00
ATOM   1480  C1'   G A  70      14.121 -13.030  18.234  1.00  0.00
ATOM   1481  N9    G A  70      13.378 -12.103  19.216  1.00  0.00
ATOM   1482  C8    G A  70      12.146 -12.414  19.737  1.00  0.00
ATOM   1483  N7    G A  70      11.608 -11.434  20.410  1.00  0.00
ATOM   1484  C5    G A  70      12.537 -10.413  20.330  1.00  0.00
ATOM   1485  C6    G A  70      12.515  -9.100  20.868  1.00  0.00
ATOM   1486  O6    G A  70      11.629  -8.566  21.548  1.00  0.00
ATOM   1487  N1    G A  70      13.667  -8.387  20.549  1.00  0.00
ATOM   1488  C2    G A  70      14.712  -8.878  19.803  1.00  0.00
ATOM   1489  N2    G A  70      15.737  -8.040  19.599  1.00  0.00
ATOM   1490  N3    G A  70      14.747 -10.095  19.297  1.00  0.00
ATOM   1491  C4    G A  70      13.639 -10.806  19.595  1.00  0.00
ATOM   1492  P     A A  71      16.306 -15.705  21.277  1.00  0.00
ATOM   1493  OP1   A A  71      17.399 -16.699  21.283  1.00  0.00
ATOM   1494  OP2   A A  71      15.415 -15.552  22.445  1.00  0.00
ATOM   1495  O5'   A A  71      16.946 -14.301  20.935  1.00  0.00
ATOM   1496  C5'   A A  71      18.309 -14.218  20.681  1.00  0.00
ATOM   1497  C4'   A A  71      18.728 -12.828  21.083  1.00  0.00
ATOM   1498  O4'   A A  71      17.726 -11.843  20.738  1.00  0.00
ATOM   1499  C3'   A A  71      18.840 -12.644  22.566  1.00  0.00
ATOM   1500  O3'   A A  71      19.991 -13.328  22.916  1.00  0.00
ATOM   1501  C2'   A A  71      19.093 -11.163  22.444  1.00  0.00
ATOM   1502  O2'   A A  71      20.264 -11.069  21.685  1.00  0.00
ATOM   1503  C1'   A A  71      17.962 -10.707  21.535  1.00  0.00
ATOM   1504  N9    A A  71      16.653 -10.438  22.168  1.00  0.00
ATOM   1505  C8    A A  71      15.544 -11.243  22.157  1.00  0.00
ATOM   1506  N7    A A  71      14.523 -10.747  22.815  1.00  0.00
ATOM   1507  C5    A A  71      14.993  -9.533  23.291  1.00  0.00
ATOM   1508  C6    A A  71      14.393  -8.523  24.064  1.00  0.00
ATOM   1509  N6    A A  71      13.136  -8.582  24.509  1.00  0.00
ATOM   1510  N1    A A  71      15.139  -7.439  24.366  1.00  0.00
ATOM   1511  C2    A A  71      16.398  -7.381  23.918  1.00  0.00
ATOM   1512  N3    A A  71      17.071  -8.264  23.184  1.00  0.00
ATOM   1513  C4    A A  71      16.304  -9.329  22.902  1.00  0.00
ATOM   1514  P     G A  72      20.272 -13.512  24.456  1.00  0.00
ATOM   1515  OP1   G A  72      21.619 -14.123  24.418  1.00  0.00
ATOM   1516  OP2   G A  72      19.112 -14.304  24.924  1.00  0.00
ATOM   1517  O5'   G A  72      20.299 -12.228  25.418  1.00  0.00
ATOM   1518  C5'   G A  72      21.497 -11.473  25.540  1.00  0.00
ATOM   1519  C4'   G A  72      21.323 -10.182  26.309  1.00  0.00
ATOM   1520  O4'   G A  72      20.263  -9.371  25.732  1.00  0.00
ATOM   1521  C3'   G A  72      20.912 -10.280  27.771  1.00  0.00
ATOM   1522  O3'   G A  72      21.947 -10.696  28.646  1.00  0.00
ATOM   1523  C2'   G A  72      20.437  -8.858  28.036  1.00  0.00
ATOM   1524  O2'   G A  72      21.544  -7.971  28.106  1.00  0.00
ATOM   1525  C1'   G A  72      19.685  -8.562  26.739  1.00  0.00
ATOM   1526  N9    G A  72      18.233  -8.847  26.869  1.00  0.00
ATOM   1527  C8    G A  72      17.579 -10.022  26.585  1.00  0.00
ATOM   1528  N7    G A  72      16.295  -9.964  26.809  1.00  0.00
ATOM   1529  C5    G A  72      16.083  -8.676  27.265  1.00  0.00
ATOM   1530  C6    G A  72      14.890  -8.024  27.671  1.00  0.00
ATOM   1531  O6    G A  72      13.741  -8.482  27.705  1.00  0.00
ATOM   1532  N1    G A  72      15.124  -6.710  28.066  1.00  0.00
ATOM   1533  C2    G A  72      16.355  -6.099  28.070  1.00  0.00
ATOM   1534  N2    G A  72      16.381  -4.825  28.484  1.00  0.00
ATOM   1535  N3    G A  72      17.472  -6.691  27.696  1.00  0.00
ATOM   1536  C4    G A  72      17.270  -7.969  27.309  1.00  0.00
ATOM   1537  P     C A  73      21.579 -11.237  30.168  1.00  0.00
ATOM   1538  OP1   C A  73      22.195 -12.344  30.933  1.00  0.00
ATOM   1539  OP2   C A  73      20.188 -10.820  30.459  1.00  0.00
ATOM   1540  O5'   C A  73      22.448  -9.904  30.356  1.00  0.00
ATOM   1541  C5'   C A  73      22.407  -9.176  31.577  1.00  0.00
ATOM   1542  C4'   C A  73      22.394  -7.683  31.351  1.00  0.00
ATOM   1543  O4'   C A  73      21.542  -7.365  30.220  1.00  0.00
ATOM   1544  C3'   C A  73      21.839  -6.851  32.498  1.00  0.00
ATOM   1545  O3'   C A  73      22.824  -6.545  33.467  1.00  0.00
ATOM   1546  C2'   C A  73      21.290  -5.612  31.809  1.00  0.00
ATOM   1547  O2'   C A  73      22.339  -4.688  31.568  1.00  0.00
ATOM   1548  C1'   C A  73      20.830  -6.172  30.464  1.00  0.00
ATOM   1549  N1    C A  73      19.436  -6.531  30.499  1.00  0.00
ATOM   1550  C2    C A  73      18.516  -5.504  30.739  1.00  0.00
ATOM   1551  O2    C A  73      18.933  -4.335  30.815  1.00  0.00
ATOM   1552  N3    C A  73      17.205  -5.812  30.882  1.00  0.00
ATOM   1553  C4    C A  73      16.804  -7.081  30.794  1.00  0.00
ATOM   1554  N4    C A  73      15.502  -7.336  30.942  1.00  0.00
ATOM   1555  C5    C A  73      17.720  -8.136  30.551  1.00  0.00
ATOM   1556  C6    C A  73      19.014  -7.828  30.410  1.00  0.00
ATOM   1557  P     C A  74      22.424  -6.400  35.091  1.00  0.00
ATOM   1558  OP1   C A  74      23.764  -6.641  35.680  1.00  0.00
ATOM   1559  OP2   C A  74      21.232  -7.150  35.557  1.00  0.00
ATOM   1560  O5'   C A  74      22.005  -4.857  35.199  1.00  0.00
ATOM   1561  C5'   C A  74      22.014  -4.120  36.406  1.00  0.00
ATOM   1562  C4'   C A  74      21.120  -2.920  36.284  1.00  0.00
ATOM   1563  O4'   C A  74      20.286  -3.044  35.106  1.00  0.00
ATOM   1564  C3'   C A  74      20.114  -2.798  37.406  1.00  0.00
ATOM   1565  O3'   C A  74      20.666  -2.248  38.580  1.00  0.00
ATOM   1566  C2'   C A  74      19.001  -1.969  36.791  1.00  0.00
ATOM   1567  O2'   C A  74      19.386  -0.609  36.723  1.00  0.00
ATOM   1568  C1'   C A  74      18.993  -2.535  35.376  1.00  0.00
ATOM   1569  N1    C A  74      17.974  -3.519  35.354  1.00  0.00
ATOM   1570  C2    C A  74      16.606  -3.247  35.233  1.00  0.00
ATOM   1571  O2    C A  74      16.201  -2.098  35.479  1.00  0.00
ATOM   1572  N3    C A  74      15.767  -4.240  34.853  1.00  0.00
ATOM   1573  C4    C A  74      16.246  -5.458  34.599  1.00  0.00
ATOM   1574  N4    C A  74      15.381  -6.405  34.228  1.00  0.00
ATOM   1575  C5    C A  74      17.629  -5.754  34.716  1.00  0.00
ATOM   1576  C6    C A  74      18.454  -4.771  35.092  1.00  0.00
ATOM   1577  P     A A  75      20.132  -3.335  40.550  1.00  0.00
ATOM   1578  OP1   A A  75      20.388  -2.410  41.686  1.00  0.00
ATOM   1579  OP2   A A  75      19.546  -4.678  40.810  1.00  0.00
ATOM   1580  O5'   A A  75      19.212  -2.607  39.470  1.00  0.00
ATOM   1581  C5'   A A  75      17.962  -2.058  39.855  1.00  0.00
ATOM   1582  C4'   A A  75      17.468  -1.069  38.826  1.00  0.00
ATOM   1583  O4'   A A  75      16.869  -1.784  37.708  1.00  0.00
ATOM   1584  C3'   A A  75      16.343  -0.202  39.365  1.00  0.00
ATOM   1585  O3'   A A  75      16.853   0.917  40.075  1.00  0.00
ATOM   1586  C2'   A A  75      15.549   0.149  38.114  1.00  0.00
ATOM   1587  O2'   A A  75      16.109   1.213  37.366  1.00  0.00
ATOM   1588  C1'   A A  75      15.651  -1.158  37.326  1.00  0.00
ATOM   1589  N9    A A  75      14.255  -2.408  38.858  1.00  0.00
ATOM   1590  C8    A A  75      14.535  -3.639  39.392  1.00  0.00
ATOM   1591  N7    A A  75      13.492  -4.430  39.474  1.00  0.00
ATOM   1592  C5    A A  75      12.456  -3.667  38.960  1.00  0.00
ATOM   1593  C6    A A  75      11.088  -3.934  38.771  1.00  0.00
ATOM   1594  N6    A A  75      10.510  -5.093  39.092  1.00  0.00
ATOM   1595  N1    A A  75      10.328  -2.956  38.234  1.00  0.00
ATOM   1596  C2    A A  75      10.908  -1.795  37.912  1.00  0.00
ATOM   1597  N3    A A  75      12.181  -1.427  38.041  1.00  0.00
ATOM   1598  C4    A A  75      12.910  -2.419  38.578  1.00  0.00
TER   
END   
