# Supplementary material for: RPocket: an intuitive database of RNA pocket topology information with RNA-ligand data resources
Source: BMC Bioinformatics. 2021 Sep 8;22:428. doi: 10.1186/s12859-021-04349-4 (PMC8424408; doi:10.1186/s12859-021-04349-4)
Supplement: Supplementary file 7 — Additional file 7. Folder S3: Nine other experimental structures and their modeling structures and pockets. [file 12859_2021_4349_MOESM7_ESM.zip › 12859_2021_4349_MOESM7_ESM/2TRA_v.pdb]

MODEL   1
ATOM      1  P     U X   1     216.542 193.219 235.422 1.000 0.000
ATOM      2  OP1   U X   1     215.615 192.060 235.379 1.000 0.000
ATOM      3  OP2   U X   1     216.647 194.136 234.247 1.000 0.000
ATOM      4  O5'   U X   1     216.166 194.079 236.708 1.000 0.000
ATOM      5  C5'   U X   1     215.730 193.417 237.921 1.000 0.000
ATOM      6  C4'   U X   1     215.335 194.497 238.888 1.000 0.000
ATOM      7  O4'   U X   1     216.500 195.307 239.158 1.000 0.000
ATOM      8  C3'   U X   1     214.319 195.501 238.365 1.000 0.000
ATOM      9  O3'   U X   1     212.986 195.026 238.500 1.000 0.000
ATOM     10  C2'   U X   1     214.586 196.711 239.247 1.000 0.000
ATOM     11  O2'   U X   1     214.024 196.564 240.544 1.000 0.000
ATOM     12  C1'   U X   1     216.128 196.673 239.308 1.000 0.000
ATOM     13  N1    U X   1     216.761 197.523 238.293 1.000 0.000
ATOM     14  C2    U X   1     216.889 198.864 238.578 1.000 0.000
ATOM     15  O2    U X   1     216.522 199.346 239.624 1.000 0.000
ATOM     16  N3    U X   1     217.458 199.617 237.587 1.000 0.000
ATOM     17  C4    U X   1     217.908 199.169 236.355 1.000 0.000
ATOM     18  O4    U X   1     218.489 199.953 235.591 1.000 0.000
ATOM     19  C5    U X   1     217.737 197.763 236.137 1.000 0.000
ATOM     20  C6    U X   1     217.192 197.010 237.092 1.000 0.000
ATOM     21  P     C X   2     211.836 195.548 237.301 1.000 0.000
ATOM     22  OP1   C X   2     210.643 194.725 237.628 1.000 0.000
ATOM     23  OP2   C X   2     212.249 195.732 235.877 1.000 0.000
ATOM     24  O5'   C X   2     211.616 196.981 237.957 1.000 0.000
ATOM     25  C5'   C X   2     210.948 197.098 239.238 1.000 0.000
ATOM     26  C4'   C X   2     210.788 198.566 239.512 1.000 0.000
ATOM     27  O4'   C X   2     212.105 199.157 239.586 1.000 0.000
ATOM     28  C3'   C X   2     210.103 199.364 238.414 1.000 0.000
ATOM     29  O3'   C X   2     208.686 199.290 238.508 1.000 0.000
ATOM     30  C2'   C X   2     210.619 200.772 238.674 1.000 0.000
ATOM     31  O2'   C X   2     209.958 201.391 239.769 1.000 0.000
ATOM     32  C1'   C X   2     212.088 200.451 239.025 1.000 0.000
ATOM     33  N1    C X   2     212.984 200.563 237.867 1.000 0.000
ATOM     34  C2    C X   2     213.451 201.826 237.507 1.000 0.000
ATOM     35  O2    C X   2     213.130 202.797 238.200 1.000 0.000
ATOM     36  N3    C X   2     214.233 201.958 236.424 1.000 0.000
ATOM     37  C4    C X   2     214.559 200.885 235.706 1.000 0.000
ATOM     38  N4    C X   2     215.323 201.072 234.641 1.000 0.000
ATOM     39  C5    C X   2     214.117 199.577 236.061 1.000 0.000
ATOM     40  C6    C X   2     213.339 199.462 237.140 1.000 0.000
ATOM     41  P     C X   3     207.788 199.376 237.018 1.000 0.000
ATOM     42  OP1   C X   3     206.405 199.072 237.465 1.000 0.000
ATOM     43  OP2   C X   3     208.323 198.754 235.769 1.000 0.000
ATOM     44  O5'   C X   3     207.908 200.958 236.891 1.000 0.000
ATOM     45  C5'   C X   3     207.215 201.816 237.831 1.000 0.000
ATOM     46  C4'   C X   3     207.425 203.229 237.367 1.000 0.000
ATOM     47  O4'   C X   3     208.842 203.506 237.398 1.000 0.000
ATOM     48  C3'   C X   3     207.042 203.505 235.922 1.000 0.000
ATOM     49  O3'   C X   3     205.651 203.767 235.783 1.000 0.000
ATOM     50  C2'   C X   3     207.890 204.726 235.595 1.000 0.000
ATOM     51  O2'   C X   3     207.345 205.918 236.144 1.000 0.000
ATOM     52  C1'   C X   3     209.198 204.335 236.312 1.000 0.000
ATOM     53  N1    C X   3     210.164 203.686 235.416 1.000 0.000
ATOM     54  C2    C X   3     210.965 204.491 234.607 1.000 0.000
ATOM     55  O2    C X   3     210.865 205.718 234.706 1.000 0.000
ATOM     56  N3    C X   3     211.821 203.918 233.746 1.000 0.000
ATOM     57  C4    C X   3     211.902 202.591 233.673 1.000 0.000
ATOM     58  N4    C X   3     212.754 202.078 232.800 1.000 0.000
ATOM     59  C5    C X   3     211.112 201.741 234.503 1.000 0.000
ATOM     60  C6    C X   3     210.265 202.325 235.353 1.000 0.000
ATOM     61  P     G X   4     204.902 203.287 234.285 1.000 0.000
ATOM     62  OP1   G X   4     203.462 203.521 234.565 1.000 0.000
ATOM     63  OP2   G X   4     205.334 202.042 233.581 1.000 0.000
ATOM     64  O5'   G X   4     205.438 204.546 233.471 1.000 0.000
ATOM     65  C5'   G X   4     204.933 205.871 233.769 1.000 0.000
ATOM     66  C4'   G X   4     205.533 206.803 232.755 1.000 0.000
ATOM     67  O4'   G X   4     206.968 206.774 232.910 1.000 0.000
ATOM     68  C3'   G X   4     205.325 206.406 231.301 1.000 0.000
ATOM     69  O3'   G X   4     204.062 206.836 230.810 1.000 0.000
ATOM     70  C2'   G X   4     206.480 207.116 230.610 1.000 0.000
ATOM     71  O2'   G X   4     206.231 208.505 230.441 1.000 0.000
ATOM     72  C1'   G X   4     207.560 206.927 231.664 1.000 0.000
ATOM     73  N9    G X   4     208.378 205.758 231.346 1.000 0.000
ATOM     74  C8    G X   4     208.248 204.487 231.858 1.000 0.000
ATOM     75  N7    G X   4     209.117 203.646 231.364 1.000 0.000
ATOM     76  C5    G X   4     209.867 204.413 230.476 1.000 0.000
ATOM     77  C6    G X   4     210.954 204.057 229.616 1.000 0.000
ATOM     78  O6    G X   4     211.482 202.954 229.446 1.000 0.000
ATOM     79  N1    G X   4     211.412 205.155 228.890 1.000 0.000
ATOM     80  C2    G X   4     210.891 206.416 228.957 1.000 0.000
ATOM     81  N2    G X   4     211.456 207.337 228.160 1.000 0.000
ATOM     82  N3    G X   4     209.885 206.758 229.741 1.000 0.000
ATOM     83  C4    G X   4     209.425 205.717 230.465 1.000 0.000
ATOM     84  P     U X   5     203.309 205.845 229.592 1.000 0.000
ATOM     85  OP1   U X   5     201.965 206.464 229.467 1.000 0.000
ATOM     86  OP2   U X   5     203.445 204.357 229.628 1.000 0.000
ATOM     87  O5'   U X   5     204.203 206.409 228.402 1.000 0.000
ATOM     88  C5'   U X   5     204.044 207.781 227.962 1.000 0.000
ATOM     89  C4'   U X   5     204.927 207.958 226.760 1.000 0.000
ATOM     90  O4'   U X   5     206.293 207.725 227.167 1.000 0.000
ATOM     91  C3'   U X   5     204.714 206.950 225.641 1.000 0.000
ATOM     92  O3'   U X   5     203.641 207.324 224.787 1.000 0.000
ATOM     93  C2'   U X   5     206.055 206.987 224.921 1.000 0.000
ATOM     94  O2'   U X   5     206.187 208.134 224.093 1.000 0.000
ATOM     95  C1'   U X   5     207.012 207.068 226.130 1.000 0.000
ATOM     96  N1    U X   5     207.505 205.753 226.558 1.000 0.000
ATOM     97  C2    U X   5     208.578 205.224 225.877 1.000 0.000
ATOM     98  O2    U X   5     209.126 205.807 224.971 1.000 0.000
ATOM     99  N3    U X   5     208.978 203.984 226.296 1.000 0.000
ATOM    100  C4    U X   5     208.421 203.230 227.315 1.000 0.000
ATOM    101  O4    U X   5     208.949 202.159 227.646 1.000 0.000
ATOM    102  C5    U X   5     207.308 203.851 227.972 1.000 0.000
ATOM    103  C6    U X   5     206.907 205.061 227.586 1.000 0.000
ATOM    104  P     G X   6     202.733 206.035 224.047 1.000 0.000
ATOM    105  OP1   G X   6     201.607 206.766 223.412 1.000 0.000
ATOM    106  OP2   G X   6     202.475 204.762 224.787 1.000 0.000
ATOM    107  O5'   G X   6     203.816 205.756 222.915 1.000 0.000
ATOM    108  C5'   G X   6     204.046 206.738 221.874 1.000 0.000
ATOM    109  C4'   G X   6     205.019 206.125 220.906 1.000 0.000
ATOM    110  O4'   G X   6     206.250 205.857 221.614 1.000 0.000
ATOM    111  C3'   G X   6     204.623 204.765 220.356 1.000 0.000
ATOM    112  O3'   G X   6     203.739 204.876 219.249 1.000 0.000
ATOM    113  C2'   G X   6     205.969 204.179 219.955 1.000 0.000
ATOM    114  O2'   G X   6     206.446 204.721 218.732 1.000 0.000
ATOM    115  C1'   G X   6     206.823 204.702 221.101 1.000 0.000
ATOM    116  N9    G X   6     206.942 203.690 222.148 1.000 0.000
ATOM    117  C8    G X   6     206.200 203.594 223.303 1.000 0.000
ATOM    118  N7    G X   6     206.526 202.564 224.036 1.000 0.000
ATOM    119  C5    G X   6     207.548 201.946 223.320 1.000 0.000
ATOM    120  C6    G X   6     208.300 200.760 223.595 1.000 0.000
ATOM    121  O6    G X   6     208.204 199.980 224.547 1.000 0.000
ATOM    122  N1    G X   6     209.238 200.506 222.595 1.000 0.000
ATOM    123  C2    G X   6     209.418 201.266 221.473 1.000 0.000
ATOM    124  N2    G X   6     210.358 200.843 220.613 1.000 0.000
ATOM    125  N3    G X   6     208.728 202.358 221.204 1.000 0.000
ATOM    126  C4    G X   6     207.817 202.637 222.160 1.000 0.000
ATOM    127  P     A X   7     202.595 204.730 217.273 1.000 0.000
ATOM    128  OP1   A X   7     202.785 205.426 215.974 1.000 0.000
ATOM    129  OP2   A X   7     201.218 204.382 217.740 1.000 0.000
ATOM    130  O5'   A X   7     203.469 203.400 217.230 1.000 0.000
ATOM    131  C5'   A X   7     204.409 203.410 216.992 1.000 0.000
ATOM    132  C4'   A X   7     205.140 202.139 216.516 1.000 0.000
ATOM    133  O4'   A X   7     205.847 201.547 217.596 1.000 0.000
ATOM    134  C3'   A X   7     204.260 200.951 215.854 1.000 0.000
ATOM    135  O3'   A X   7     205.026 200.423 214.801 1.000 0.000
ATOM    136  C2'   A X   7     203.939 200.125 217.153 1.000 0.000
ATOM    137  O2'   A X   7     205.952 199.145 216.130 1.000 0.000
ATOM    138  C1'   A X   7     205.381 200.006 217.680 1.000 0.000
ATOM    139  N9    A X   7     205.463 199.874 219.123 1.000 0.000
ATOM    140  C8    A X   7     205.021 200.702 220.122 1.000 0.000
ATOM    141  N7    A X   7     205.282 200.250 221.325 1.000 0.000
ATOM    142  C5    A X   7     205.936 199.044 221.094 1.000 0.000
ATOM    143  C6    A X   7     206.476 198.065 221.946 1.000 0.000
ATOM    144  N6    A X   7     206.459 198.156 223.269 1.000 0.000
ATOM    145  N1    A X   7     207.053 196.978 221.384 1.000 0.000
ATOM    146  C2    A X   7     207.088 196.899 220.049 1.000 0.000
ATOM    147  N3    A X   7     206.625 197.751 219.148 1.000 0.000
ATOM    148  C4    A X   7     206.048 198.811 219.744 1.000 0.000
ATOM    149  P     U X   8     204.199 200.092 214.148 1.000 0.000
ATOM    150  OP1   U X   8     204.967 198.820 214.108 1.000 0.000
ATOM    151  OP2   U X   8     204.780 201.334 213.555 1.000 0.000
ATOM    152  O5'   U X   8     202.787 199.814 213.469 1.000 0.000
ATOM    153  C5'   U X   8     202.195 198.634 213.602 1.000 0.000
ATOM    154  C4'   U X   8     200.927 198.563 212.768 1.000 0.000
ATOM    155  O4'   U X   8     199.915 199.484 213.210 1.000 0.000
ATOM    156  C3'   U X   8     201.115 198.835 211.293 1.000 0.000
ATOM    157  O3'   U X   8     201.547 197.596 210.620 1.000 0.000
ATOM    158  C2'   U X   8     199.876 199.548 210.816 1.000 0.000
ATOM    159  O2'   U X   8     198.839 198.355 210.683 1.000 0.000
ATOM    160  C1'   U X   8     199.282 200.257 212.333 1.000 0.000
ATOM    161  N1    U X   8     199.768 201.627 212.134 1.000 0.000
ATOM    162  C2    U X   8     198.836 202.593 211.829 1.000 0.000
ATOM    163  O2    U X   8     197.654 202.354 211.742 1.000 0.000
ATOM    164  N3    U X   8     199.344 203.847 211.623 1.000 0.000
ATOM    165  C4    U X   8     200.675 204.228 211.692 1.000 0.000
ATOM    166  O4    U X   8     200.978 205.423 211.572 1.000 0.000
ATOM    167  C5    U X   8     201.579 203.163 212.013 1.000 0.000
ATOM    168  C6    U X   8     201.105 201.937 212.225 1.000 0.000
ATOM    169  P     A X   9     202.009 196.597 209.833 1.000 0.000
ATOM    170  OP1   A X   9     202.344 195.237 210.329 1.000 0.000
ATOM    171  OP2   A X   9     203.029 197.687 209.896 1.000 0.000
ATOM    172  O5'   A X   9     201.518 196.445 208.327 1.000 0.000
ATOM    173  C5'   A X   9     200.799 195.877 208.058 1.000 0.000
ATOM    174  C4'   A X   9     200.640 195.360 206.627 1.000 0.000
ATOM    175  O4'   A X   9     199.640 196.104 205.873 1.000 0.000
ATOM    176  C3'   A X   9     201.900 195.370 205.713 1.000 0.000
ATOM    177  O3'   A X   9     201.962 194.248 204.718 1.000 0.000
ATOM    178  C2'   A X   9     201.785 196.715 205.035 1.000 0.000
ATOM    179  O2'   A X   9     200.679 195.258 203.493 1.000 0.000
ATOM    180  C1'   A X   9     200.197 196.744 204.785 1.000 0.000
ATOM    181  N9    A X   9     199.776 198.103 204.499 1.000 0.000
ATOM    182  C8    A X   9     200.388 199.301 204.761 1.000 0.000
ATOM    183  N7    A X   9     199.694 200.338 204.357 1.000 0.000
ATOM    184  C5    A X   9     198.555 199.777 203.790 1.000 0.000
ATOM    185  C6    A X   9     197.418 200.327 203.173 1.000 0.000
ATOM    186  N6    A X   9     197.221 201.631 203.030 1.000 0.000
ATOM    187  N1    A X   9     196.470 199.479 202.710 1.000 0.000
ATOM    188  C2    A X   9     196.661 198.166 202.873 1.000 0.000
ATOM    189  N3    A X   9     197.677 197.532 203.440 1.000 0.000
ATOM    190  C4    A X   9     198.602 198.406 203.875 1.000 0.000
ATOM    191  P     G X  10     202.935 191.962 203.779 1.000 0.000
ATOM    192  OP1   G X  10     203.254 191.008 204.872 1.000 0.000
ATOM    193  OP2   G X  10     201.879 193.000 203.978 1.000 0.000
ATOM    194  O5'   G X  10     204.292 192.687 203.371 1.000 0.000
ATOM    195  C5'   G X  10     205.541 191.952 203.389 1.000 0.000
ATOM    196  C4'   G X  10     206.631 192.940 203.083 1.000 0.000
ATOM    197  O4'   G X  10     206.393 193.478 201.764 1.000 0.000
ATOM    198  C3'   G X  10     206.660 194.175 203.970 1.000 0.000
ATOM    199  O3'   G X  10     207.350 193.936 205.190 1.000 0.000
ATOM    200  C2'   G X  10     207.387 195.181 203.090 1.000 0.000
ATOM    201  O2'   G X  10     208.790 194.958 203.067 1.000 0.000
ATOM    202  C1'   G X  10     206.800 194.806 201.737 1.000 0.000
ATOM    203  N9    G X  10     205.669 195.674 201.418 1.000 0.000
ATOM    204  C8    G X  10     204.332 195.402 201.602 1.000 0.000
ATOM    205  N7    G X  10     203.556 196.387 201.238 1.000 0.000
ATOM    206  C5    G X  10     204.436 197.365 200.783 1.000 0.000
ATOM    207  C6    G X  10     204.195 198.680 200.273 1.000 0.000
ATOM    208  O6    G X  10     203.122 199.274 200.130 1.000 0.000
ATOM    209  N1    G X  10     205.384 199.322 199.930 1.000 0.000
ATOM    210  C2    G X  10     206.635 198.792 200.075 1.000 0.000
ATOM    211  N2    G X  10     207.660 199.577 199.710 1.000 0.000
ATOM    212  N3    G X  10     206.873 197.583 200.549 1.000 0.000
ATOM    213  C4    G X  10     205.740 196.931 200.882 1.000 0.000
ATOM    214  P     U X  11     206.811 194.821 206.589 1.000 0.000
ATOM    215  OP1   U X  11     207.595 194.191 207.682 1.000 0.000
ATOM    216  OP2   U X  11     205.362 195.125 206.789 1.000 0.000
ATOM    217  O5'   U X  11     207.562 196.164 206.182 1.000 0.000
ATOM    218  C5'   U X  11     209.010 196.220 206.200 1.000 0.000
ATOM    219  C4'   U X  11     209.394 197.640 205.893 1.000 0.000
ATOM    220  O4'   U X  11     208.903 197.965 204.574 1.000 0.000
ATOM    221  C3'   U X  11     208.752 198.695 206.780 1.000 0.000
ATOM    222  O3'   U X  11     209.461 198.867 208.000 1.000 0.000
ATOM    223  C2'   U X  11     208.820 199.935 205.900 1.000 0.000
ATOM    224  O2'   U X  11     210.122 200.505 205.877 1.000 0.000
ATOM    225  C1'   U X  11     208.465 199.318 204.530 1.000 0.000
ATOM    226  N1    U X  11     207.035 199.416 204.213 1.000 0.000
ATOM    227  C2    U X  11     206.583 200.601 203.678 1.000 0.000
ATOM    228  O2    U X  11     207.317 201.535 203.449 1.000 0.000
ATOM    229  N3    U X  11     205.239 200.652 203.429 1.000 0.000
ATOM    230  C4    U X  11     204.312 199.648 203.656 1.000 0.000
ATOM    231  O4    U X  11     203.137 199.803 203.294 1.000 0.000
ATOM    232  C5    U X  11     204.863 198.448 204.215 1.000 0.000
ATOM    233  C6    U X  11     206.171 198.375 204.458 1.000 0.000
ATOM    234  P     U X  12     208.530 199.323 209.400 1.000 0.000
ATOM    235  OP1   U X  12     209.530 199.216 210.493 1.000 0.000
ATOM    236  OP2   U X  12     207.146 198.795 209.599 1.000 0.000
ATOM    237  O5'   U X  12     208.436 200.859 208.992 1.000 0.000
ATOM    238  C5'   U X  12     209.624 201.688 209.010 1.000 0.000
ATOM    239  C4'   U X  12     209.180 203.090 208.704 1.000 0.000
ATOM    240  O4'   U X  12     208.592 203.098 207.385 1.000 0.000
ATOM    241  C3'   U X  12     208.069 203.631 209.590 1.000 0.000
ATOM    242  O3'   U X  12     208.574 204.159 210.811 1.000 0.000
ATOM    243  C2'   U X  12     207.457 204.711 208.710 1.000 0.000
ATOM    244  O2'   U X  12     208.244 205.894 208.688 1.000 0.000
ATOM    245  C1'   U X  12     207.491 204.000 207.341 1.000 0.000
ATOM    246  N1    U X  12     206.236 203.310 207.023 1.000 0.000
ATOM    247  C2    U X  12     205.215 204.063 206.488 1.000 0.000
ATOM    248  O2    U X  12     205.328 205.245 206.259 1.000 0.000
ATOM    249  N3    U X  12     204.057 203.379 206.238 1.000 0.000
ATOM    250  C4    U X  12     203.820 202.033 206.465 1.000 0.000
ATOM    251  O4    U X  12     202.748 201.528 206.102 1.000 0.000
ATOM    252  C5    U X  12     204.931 201.322 207.025 1.000 0.000
ATOM    253  C6    U X  12     206.071 201.967 207.268 1.000 0.000
ATOM    254  P     U X  13     207.130 204.503 213.193 1.000 0.000
ATOM    255  OP1   U X  13     207.905 205.330 214.153 1.000 0.000
ATOM    256  OP2   U X  13     206.114 203.529 213.696 1.000 0.000
ATOM    257  O5'   U X  13     206.420 205.500 212.175 1.000 0.000
ATOM    258  C5'   U X  13     206.891 206.625 211.786 1.000 0.000
ATOM    259  C4'   U X  13     206.124 207.553 210.870 1.000 0.000
ATOM    260  O4'   U X  13     205.830 206.897 209.654 1.000 0.000
ATOM    261  C3'   U X  13     204.793 207.815 211.541 1.000 0.000
ATOM    262  O3'   U X  13     204.935 208.906 212.449 1.000 0.000
ATOM    263  C2'   U X  13     203.865 207.865 210.290 1.000 0.000
ATOM    264  O2'   U X  13     204.049 209.244 209.759 1.000 0.000
ATOM    265  C1'   U X  13     204.475 206.736 209.506 1.000 0.000
ATOM    266  N1    U X  13     203.858 205.410 209.628 1.000 0.000
ATOM    267  C2    U X  13     202.599 205.244 209.096 1.000 0.000
ATOM    268  O2    U X  13     202.010 206.134 208.527 1.000 0.000
ATOM    269  N3    U X  13     202.056 203.999 209.263 1.000 0.000
ATOM    270  C4    U X  13     202.639 202.916 209.899 1.000 0.000
ATOM    271  O4    U X  13     202.064 201.818 209.892 1.000 0.000
ATOM    272  C5    U X  13     203.947 203.171 210.425 1.000 0.000
ATOM    273  C6    U X  13     204.498 204.374 210.267 1.000 0.000
ATOM    274  P     A X  14     202.007 208.752 214.342 1.000 0.000
ATOM    275  OP1   A X  14     202.815 209.771 215.060 1.000 0.000
ATOM    276  OP2   A X  14     200.982 207.955 215.082 1.000 0.000
ATOM    277  O5'   A X  14     201.300 209.483 213.119 1.000 0.000
ATOM    278  C5'   A X  14     201.945 210.593 212.462 1.000 0.000
ATOM    279  C4'   A X  14     201.026 211.127 211.389 1.000 0.000
ATOM    280  O4'   A X  14     200.666 210.066 210.445 1.000 0.000
ATOM    281  C3'   A X  14     199.694 211.522 211.957 1.000 0.000
ATOM    282  O3'   A X  14     199.821 212.830 212.543 1.000 0.000
ATOM    283  C2'   A X  14     198.820 211.463 210.725 1.000 0.000
ATOM    284  O2'   A X  14     198.961 212.570 209.882 1.000 0.000
ATOM    285  C1'   A X  14     199.192 210.179 210.122 1.000 0.000
ATOM    286  N9    A X  14     198.452 209.021 210.588 1.000 0.000
ATOM    287  C8    A X  14     198.877 207.894 211.241 1.000 0.000
ATOM    288  N7    A X  14     197.909 207.047 211.500 1.000 0.000
ATOM    289  C5    A X  14     196.777 207.667 210.983 1.000 0.000
ATOM    290  C6    A X  14     195.420 207.301 210.933 1.000 0.000
ATOM    291  N6    A X  14     194.951 206.158 211.415 1.000 0.000
ATOM    292  N1    A X  14     194.550 208.159 210.350 1.000 0.000
ATOM    293  C2    A X  14     195.028 209.301 209.845 1.000 0.000
ATOM    294  N3    A X  14     196.274 209.750 209.825 1.000 0.000
ATOM    295  C4    A X  14     197.106 208.878 210.424 1.000 0.000
ATOM    296  P     A X  15     199.326 212.642 213.772 1.000 0.000
ATOM    297  OP1   A X  15     199.360 214.127 213.793 1.000 0.000
ATOM    298  OP2   A X  15     200.008 211.864 214.850 1.000 0.000
ATOM    299  O5'   A X  15     197.797 212.204 213.716 1.000 0.000
ATOM    300  C5'   A X  15     196.819 213.053 213.010 1.000 0.000
ATOM    301  C4'   A X  15     195.465 212.389 213.219 1.000 0.000
ATOM    302  O4'   A X  15     195.504 211.022 212.725 1.000 0.000
ATOM    303  C3'   A X  15     195.106 212.219 214.688 1.000 0.000
ATOM    304  O3'   A X  15     194.639 213.486 215.141 1.000 0.000
ATOM    305  C2'   A X  15     194.067 211.101 214.591 1.000 0.000
ATOM    306  O2'   A X  15     192.805 211.596 214.157 1.000 0.000
ATOM    307  C1'   A X  15     194.628 210.184 213.568 1.000 0.000
ATOM    308  N9    A X  15     195.354 209.041 214.091 1.000 0.000
ATOM    309  C8    A X  15     196.663 208.914 214.475 1.000 0.000
ATOM    310  N7    A X  15     196.967 207.709 214.896 1.000 0.000
ATOM    311  C5    A X  15     195.773 207.005 214.781 1.000 0.000
ATOM    312  C6    A X  15     195.410 205.677 215.065 1.000 0.000
ATOM    313  N6    A X  15     196.258 204.770 215.530 1.000 0.000
ATOM    314  N1    A X  15     194.128 205.304 214.841 1.000 0.000
ATOM    315  C2    A X  15     193.280 206.215 214.351 1.000 0.000
ATOM    316  N3    A X  15     193.503 207.483 214.039 1.000 0.000
ATOM    317  C4    A X  15     194.781 207.819 214.288 1.000 0.000
ATOM    318  P     U X  16     194.408 213.407 216.882 1.000 0.000
ATOM    319  OP1   U X  16     194.267 214.883 216.956 1.000 0.000
ATOM    320  OP2   U X  16     195.366 212.702 217.787 1.000 0.000
ATOM    321  O5'   U X  16     192.959 212.781 217.086 1.000 0.000
ATOM    322  C5'   U X  16     191.847 213.476 216.456 1.000 0.000
ATOM    323  C4'   U X  16     190.647 212.724 217.047 1.000 0.000
ATOM    324  O4'   U X  16     190.656 211.389 216.479 1.000 0.000
ATOM    325  C3'   U X  16     190.483 212.462 218.553 1.000 0.000
ATOM    326  O3'   U X  16     189.883 213.587 219.184 1.000 0.000
ATOM    327  C2'   U X  16     189.637 211.201 218.607 1.000 0.000
ATOM    328  O2'   U X  16     188.245 211.545 218.400 1.000 0.000
ATOM    329  C1'   U X  16     190.078 210.377 217.436 1.000 0.000
ATOM    330  N1    U X  16     191.080 209.335 217.692 1.000 0.000
ATOM    331  C2    U X  16     190.652 208.027 217.680 1.000 0.000
ATOM    332  O2    U X  16     189.506 207.718 217.450 1.000 0.000
ATOM    333  N3    U X  16     191.618 207.097 217.954 1.000 0.000
ATOM    334  C4    U X  16     192.952 207.341 218.234 1.000 0.000
ATOM    335  O4    U X  16     193.735 206.390 218.372 1.000 0.000
ATOM    336  C5    U X  16     193.315 208.727 218.229 1.000 0.000
ATOM    337  C6    U X  16     192.392 209.649 217.956 1.000 0.000
ATOM    338  P     G X  17     190.529 212.445 221.051 1.000 0.000
ATOM    339  OP1   G X  17     191.157 212.246 222.383 1.000 0.000
ATOM    340  OP2   G X  17     190.594 211.361 220.025 1.000 0.000
ATOM    341  O5'   G X  17     189.002 212.821 221.299 1.000 0.000
ATOM    342  C5'   G X  17     188.587 213.434 221.756 1.000 0.000
ATOM    343  C4'   G X  17     187.287 213.671 222.564 1.000 0.000
ATOM    344  O4'   G X  17     186.359 214.549 221.888 1.000 0.000
ATOM    345  C3'   G X  17     186.529 212.343 222.635 1.000 0.000
ATOM    346  O3'   G X  17     185.800 212.199 223.862 1.000 0.000
ATOM    347  C2'   G X  17     185.651 212.335 221.381 1.000 0.000
ATOM    348  O2'   G X  17     184.222 213.342 222.834 1.000 0.000
ATOM    349  C1'   G X  17     185.491 213.759 220.917 1.000 0.000
ATOM    350  N9    G X  17     185.841 214.077 219.534 1.000 0.000
ATOM    351  C8    G X  17     186.610 215.129 219.090 1.000 0.000
ATOM    352  N7    G X  17     186.764 215.137 217.793 1.000 0.000
ATOM    353  C5    G X  17     186.050 214.024 217.358 1.000 0.000
ATOM    354  C6    G X  17     185.857 213.488 216.045 1.000 0.000
ATOM    355  O6    G X  17     186.305 213.890 214.967 1.000 0.000
ATOM    356  N1    G X  17     185.059 212.345 216.070 1.000 0.000
ATOM    357  C2    G X  17     184.535 211.776 217.197 1.000 0.000
ATOM    358  N2    G X  17     183.810 210.661 217.019 1.000 0.000
ATOM    359  N3    G X  17     184.709 212.256 218.415 1.000 0.000
ATOM    360  C4    G X  17     185.471 213.369 218.422 1.000 0.000
ATOM    361  P     G X  18     187.081 211.214 224.019 1.000 0.000
ATOM    362  OP1   G X  18     187.823 211.556 222.779 1.000 0.000
ATOM    363  OP2   G X  18     186.090 212.178 224.587 1.000 0.000
ATOM    364  O5'   G X  18     186.350 209.823 223.766 1.000 0.000
ATOM    365  C5'   G X  18     186.773 209.028 223.449 1.000 0.000
ATOM    366  C4'   G X  18     186.069 207.841 222.772 1.000 0.000
ATOM    367  O4'   G X  18     185.826 206.764 223.690 1.000 0.000
ATOM    368  C3'   G X  18     184.714 208.170 222.122 1.000 0.000
ATOM    369  O3'   G X  18     184.561 207.382 220.935 1.000 0.000
ATOM    370  C2'   G X  18     183.762 207.778 223.268 1.000 0.000
ATOM    371  O2'   G X  18     183.889 205.770 222.034 1.000 0.000
ATOM    372  C1'   G X  18     184.388 206.601 223.764 1.000 0.000
ATOM    373  N9    G X  18     184.095 206.174 225.131 1.000 0.000
ATOM    374  C8    G X  18     183.931 206.976 226.237 1.000 0.000
ATOM    375  N7    G X  18     183.656 206.302 227.321 1.000 0.000
ATOM    376  C5    G X  18     183.642 204.974 226.902 1.000 0.000
ATOM    377  C6    G X  18     183.381 203.765 227.623 1.000 0.000
ATOM    378  O6    G X  18     183.083 203.618 228.811 1.000 0.000
ATOM    379  N1    G X  18     183.475 202.646 226.797 1.000 0.000
ATOM    380  C2    G X  18     183.758 202.676 225.460 1.000 0.000
ATOM    381  N2    G X  18     183.781 201.491 224.830 1.000 0.000
ATOM    382  N3    G X  18     183.995 203.783 224.781 1.000 0.000
ATOM    383  C4    G X  18     183.920 204.885 225.556 1.000 0.000
ATOM    384  P     U X  19     185.164 206.756 219.059 1.000 0.000
ATOM    385  OP1   U X  19     186.140 205.897 218.341 1.000 0.000
ATOM    386  OP2   U X  19     185.022 208.197 218.688 1.000 0.000
ATOM    387  O5'   U X  19     183.740 206.057 218.941 1.000 0.000
ATOM    388  C5'   U X  19     183.458 205.240 219.249 1.000 0.000
ATOM    389  C4'   U X  19     182.396 204.304 218.635 1.000 0.000
ATOM    390  O4'   U X  19     181.271 204.200 219.533 1.000 0.000
ATOM    391  C3'   U X  19     181.755 204.778 217.313 1.000 0.000
ATOM    392  O3'   U X  19     181.204 203.669 216.591 1.000 0.000
ATOM    393  C2'   U X  19     180.665 205.714 217.812 1.000 0.000
ATOM    394  O2'   U X  19     179.527 203.602 217.636 1.000 0.000
ATOM    395  C1'   U X  19     180.233 204.948 219.107 1.000 0.000
ATOM    396  N1    U X  19     179.501 205.671 220.153 1.000 0.000
ATOM    397  C2    U X  19     178.683 204.936 220.981 1.000 0.000
ATOM    398  O2    U X  19     178.570 203.735 220.886 1.000 0.000
ATOM    399  N3    U X  19     178.000 205.661 221.919 1.000 0.000
ATOM    400  C4    U X  19     178.053 207.032 222.111 1.000 0.000
ATOM    401  O4    U X  19     177.447 207.542 223.064 1.000 0.000
ATOM    402  C5    U X  19     178.925 207.724 221.208 1.000 0.000
ATOM    403  C6    U X  19     179.606 207.036 220.292 1.000 0.000
ATOM    404  P     C X  20     186.295 203.057 215.646 1.000 0.000
ATOM    405  OP1   C X  20     186.107 201.667 215.156 1.000 0.000
ATOM    406  OP2   C X  20     187.671 203.628 215.765 1.000 0.000
ATOM    407  O5'   C X  20     185.427 204.010 214.712 1.000 0.000
ATOM    408  C5'   C X  20     184.153 203.537 214.230 1.000 0.000
ATOM    409  C4'   C X  20     183.642 204.604 213.258 1.000 0.000
ATOM    410  O4'   C X  20     183.478 205.837 214.013 1.000 0.000
ATOM    411  C3'   C X  20     184.639 204.998 212.166 1.000 0.000
ATOM    412  O3'   C X  20     184.542 204.156 211.015 1.000 0.000
ATOM    413  C2'   C X  20     184.133 206.401 211.839 1.000 0.000
ATOM    414  O2'   C X  20     182.967 206.410 211.015 1.000 0.000
ATOM    415  C1'   C X  20     183.774 207.015 213.207 1.000 0.000
ATOM    416  N1    C X  20     184.924 207.813 213.653 1.000 0.000
ATOM    417  C2    C X  20     184.976 209.160 213.298 1.000 0.000
ATOM    418  O2    C X  20     184.034 209.642 212.660 1.000 0.000
ATOM    419  N3    C X  20     186.040 209.897 213.653 1.000 0.000
ATOM    420  C4    C X  20     187.032 209.340 214.345 1.000 0.000
ATOM    421  N4    C X  20     188.063 210.108 214.660 1.000 0.000
ATOM    422  C5    C X  20     186.998 207.971 214.743 1.000 0.000
ATOM    423  C6    C X  20     185.934 207.251 214.381 1.000 0.000
ATOM    424  P     A X  21     186.003 202.944 209.762 1.000 0.000
ATOM    425  OP1   A X  21     185.189 204.006 209.118 1.000 0.000
ATOM    426  OP2   A X  21     186.201 201.633 209.073 1.000 0.000
ATOM    427  O5'   A X  21     187.429 203.570 210.087 1.000 0.000
ATOM    428  C5'   A X  21     187.453 205.059 210.495 1.000 0.000
ATOM    429  C4'   A X  21     188.985 205.242 210.589 1.000 0.000
ATOM    430  O4'   A X  21     189.565 204.333 211.583 1.000 0.000
ATOM    431  C3'   A X  21     189.832 204.911 209.358 1.000 0.000
ATOM    432  O3'   A X  21     189.754 205.982 208.409 1.000 0.000
ATOM    433  C2'   A X  21     191.222 204.826 209.986 1.000 0.000
ATOM    434  O2'   A X  21     191.834 206.033 210.235 1.000 0.000
ATOM    435  C1'   A X  21     191.041 204.093 211.239 1.000 0.000
ATOM    436  N9    A X  21     191.346 202.676 211.172 1.000 0.000
ATOM    437  C8    A X  21     190.518 201.587 211.092 1.000 0.000
ATOM    438  N7    A X  21     191.162 200.445 211.056 1.000 0.000
ATOM    439  C5    A X  21     192.501 200.816 211.113 1.000 0.000
ATOM    440  C6    A X  21     193.702 200.085 211.109 1.000 0.000
ATOM    441  N6    A X  21     193.752 198.760 211.060 1.000 0.000
ATOM    442  N1    A X  21     194.867 200.771 211.169 1.000 0.000
ATOM    443  C2    A X  21     194.813 202.105 211.239 1.000 0.000
ATOM    444  N3    A X  21     193.754 202.900 211.258 1.000 0.000
ATOM    445  C4    A X  21     192.618 202.184 211.183 1.000 0.000
ATOM    446  P     G X  22     191.424 202.496 205.638 1.000 0.000
ATOM    447  OP1   G X  22     190.197 202.841 204.875 1.000 0.000
ATOM    448  OP2   G X  22     192.427 201.555 205.053 1.000 0.000
ATOM    449  O5'   G X  22     192.157 203.861 206.000 1.000 0.000
ATOM    450  C5'   G X  22     191.356 204.987 206.308 1.000 0.000
ATOM    451  C4'   G X  22     192.348 206.140 206.483 1.000 0.000
ATOM    452  O4'   G X  22     193.189 205.905 207.622 1.000 0.000
ATOM    453  C3'   G X  22     193.317 206.395 205.332 1.000 0.000
ATOM    454  O3'   G X  22     192.714 207.218 204.336 1.000 0.000
ATOM    455  C2'   G X  22     194.511 207.044 206.008 1.000 0.000
ATOM    456  O2'   G X  22     194.179 208.480 206.231 1.000 0.000
ATOM    457  C1'   G X  22     194.527 206.441 207.215 1.000 0.000
ATOM    458  N9    G X  22     195.540 205.501 207.690 1.000 0.000
ATOM    459  C8    G X  22     195.366 204.169 207.986 1.000 0.000
ATOM    460  N7    G X  22     196.468 203.582 208.371 1.000 0.000
ATOM    461  C5    G X  22     197.424 204.594 208.328 1.000 0.000
ATOM    462  C6    G X  22     198.826 204.571 208.617 1.000 0.000
ATOM    463  O6    G X  22     199.533 203.621 208.964 1.000 0.000
ATOM    464  N1    G X  22     199.405 205.827 208.441 1.000 0.000
ATOM    465  C2    G X  22     198.742 206.948 208.023 1.000 0.000
ATOM    466  N2    G X  22     199.481 208.061 207.891 1.000 0.000
ATOM    467  N3    G X  22     197.452 206.982 207.748 1.000 0.000
ATOM    468  C4    G X  22     196.860 205.781 207.919 1.000 0.000
ATOM    469  P     A X  23     193.894 205.924 202.010 1.000 0.000
ATOM    470  OP1   A X  23     193.106 206.569 200.929 1.000 0.000
ATOM    471  OP2   A X  23     194.431 204.542 201.820 1.000 0.000
ATOM    472  O5'   A X  23     195.104 206.897 202.360 1.000 0.000
ATOM    473  C5'   A X  23     194.909 208.389 202.280 1.000 0.000
ATOM    474  C4'   A X  23     196.267 208.958 202.580 1.000 0.000
ATOM    475  O4'   A X  23     196.715 208.496 203.876 1.000 0.000
ATOM    476  C3'   A X  23     197.382 208.491 201.679 1.000 0.000
ATOM    477  O3'   A X  23     197.350 209.128 200.416 1.000 0.000
ATOM    478  C2'   A X  23     198.604 208.845 202.512 1.000 0.000
ATOM    479  O2'   A X  23     198.957 210.156 202.478 1.000 0.000
ATOM    480  C1'   A X  23     198.135 208.456 203.889 1.000 0.000
ATOM    481  N9    A X  23     198.485 207.064 204.103 1.000 0.000
ATOM    482  C8    A X  23     197.779 205.917 203.852 1.000 0.000
ATOM    483  N7    A X  23     198.425 204.826 204.188 1.000 0.000
ATOM    484  C5    A X  23     199.634 205.294 204.689 1.000 0.000
ATOM    485  C6    A X  23     200.771 204.653 205.211 1.000 0.000
ATOM    486  N6    A X  23     200.875 203.336 205.338 1.000 0.000
ATOM    487  N1    A X  23     201.809 205.422 205.614 1.000 0.000
ATOM    488  C2    A X  23     201.693 206.750 205.505 1.000 0.000
ATOM    489  N3    A X  23     200.680 207.466 205.041 1.000 0.000
ATOM    490  C4    A X  23     199.675 206.667 204.638 1.000 0.000
ATOM    491  P     A X  24     198.127 208.348 199.029 1.000 0.000
ATOM    492  OP1   A X  24     197.881 209.323 197.936 1.000 0.000
ATOM    493  OP2   A X  24     197.800 206.904 198.830 1.000 0.000
ATOM    494  O5'   A X  24     199.661 208.472 199.437 1.000 0.000
ATOM    495  C5'   A X  24     200.314 209.765 199.420 1.000 0.000
ATOM    496  C4'   A X  24     201.765 209.523 199.727 1.000 0.000
ATOM    497  O4'   A X  24     201.855 208.942 201.046 1.000 0.000
ATOM    498  C3'   A X  24     202.457 208.500 198.840 1.000 0.000
ATOM    499  O3'   A X  24     202.909 209.074 197.620 1.000 0.000
ATOM    500  C2'   A X  24     203.613 208.046 199.721 1.000 0.000
ATOM    501  O2'   A X  24     204.672 208.992 199.744 1.000 0.000
ATOM    502  C1'   A X  24     202.938 208.030 201.085 1.000 0.000
ATOM    503  N9    A X  24     202.414 206.710 201.381 1.000 0.000
ATOM    504  C8    A X  24     201.157 206.190 201.214 1.000 0.000
ATOM    505  N7    A X  24     201.054 204.943 201.608 1.000 0.000
ATOM    506  C5    A X  24     202.331 204.629 202.058 1.000 0.000
ATOM    507  C6    A X  24     202.899 203.462 202.601 1.000 0.000
ATOM    508  N6    A X  24     202.217 202.344 202.809 1.000 0.000
ATOM    509  N1    A X  24     204.210 203.488 202.937 1.000 0.000
ATOM    510  C2    A X  24     204.891 204.623 202.746 1.000 0.000
ATOM    511  N3    A X  24     204.470 205.779 202.255 1.000 0.000
ATOM    512  C4    A X  24     203.168 205.710 201.920 1.000 0.000
ATOM    513  P     U X  25     202.935 208.038 196.221 1.000 0.000
ATOM    514  OP1   U X  25     203.254 208.992 195.128 1.000 0.000
ATOM    515  OP2   U X  25     201.879 207.000 196.022 1.000 0.000
ATOM    516  O5'   U X  25     204.292 207.313 196.629 1.000 0.000
ATOM    517  C5'   U X  25     205.541 208.048 196.611 1.000 0.000
ATOM    518  C4'   U X  25     206.631 207.060 196.917 1.000 0.000
ATOM    519  O4'   U X  25     206.393 206.522 198.236 1.000 0.000
ATOM    520  C3'   U X  25     206.660 205.825 196.030 1.000 0.000
ATOM    521  O3'   U X  25     207.350 206.064 194.810 1.000 0.000
ATOM    522  C2'   U X  25     207.387 204.819 196.910 1.000 0.000
ATOM    523  O2'   U X  25     208.790 205.042 196.933 1.000 0.000
ATOM    524  C1'   U X  25     206.755 205.146 198.280 1.000 0.000
ATOM    525  N1    U X  25     205.605 204.291 198.597 1.000 0.000
ATOM    526  C2    U X  25     205.864 203.049 199.132 1.000 0.000
ATOM    527  O2    U X  25     206.986 202.660 199.361 1.000 0.000
ATOM    528  N3    U X  25     204.760 202.281 199.381 1.000 0.000
ATOM    529  C4    U X  25     203.437 202.626 199.153 1.000 0.000
ATOM    530  O4    U X  25     202.532 201.861 199.516 1.000 0.000
ATOM    531  C5    U X  25     203.254 203.933 198.595 1.000 0.000
ATOM    532  C6    U X  25     204.315 204.701 198.352 1.000 0.000
ATOM    533  P     G X  26     208.191 203.893 193.948 1.000 0.000
ATOM    534  OP1   G X  26     209.558 203.880 193.368 1.000 0.000
ATOM    535  OP2   G X  26     206.998 203.933 193.049 1.000 0.000
ATOM    536  O5'   G X  26     208.068 202.623 194.901 1.000 0.000
ATOM    537  C5'   G X  26     209.126 202.234 195.698 1.000 0.000
ATOM    538  C4'   G X  26     208.808 200.887 196.371 1.000 0.000
ATOM    539  O4'   G X  26     207.716 201.127 197.346 1.000 0.000
ATOM    540  C3'   G X  26     208.248 199.802 195.477 1.000 0.000
ATOM    541  O3'   G X  26     209.296 199.002 194.808 1.000 0.000
ATOM    542  C2'   G X  26     207.484 198.948 196.438 1.000 0.000
ATOM    543  O2'   G X  26     208.232 198.139 197.213 1.000 0.000
ATOM    544  C1'   G X  26     206.878 200.233 197.111 1.000 0.000
ATOM    545  N9    G X  26     205.567 200.647 196.615 1.000 0.000
ATOM    546  C8    G X  26     205.279 201.746 195.839 1.000 0.000
ATOM    547  N7    G X  26     204.012 201.840 195.536 1.000 0.000
ATOM    548  C5    G X  26     203.431 200.735 196.153 1.000 0.000
ATOM    549  C6    G X  26     202.076 200.276 196.173 1.000 0.000
ATOM    550  O6    G X  26     201.084 200.758 195.618 1.000 0.000
ATOM    551  N1    G X  26     201.941 199.111 196.926 1.000 0.000
ATOM    552  C2    G X  26     202.963 198.458 197.556 1.000 0.000
ATOM    553  N2    G X  26     202.635 197.335 198.214 1.000 0.000
ATOM    554  N3    G X  26     204.218 198.866 197.542 1.000 0.000
ATOM    555  C4    G X  26     204.380 199.999 196.828 1.000 0.000
ATOM    556  P     G X  27     208.711 198.392 192.578 1.000 0.000
ATOM    557  OP1   G X  27     209.850 197.493 192.261 1.000 0.000
ATOM    558  OP2   G X  27     208.154 199.293 191.524 1.000 0.000
ATOM    559  O5'   G X  27     207.534 197.483 193.145 1.000 0.000
ATOM    560  C5'   G X  27     207.915 196.383 194.012 1.000 0.000
ATOM    561  C4'   G X  27     206.558 195.628 194.228 1.000 0.000
ATOM    562  O4'   G X  27     205.629 196.525 194.962 1.000 0.000
ATOM    563  C3'   G X  27     205.696 195.248 192.981 1.000 0.000
ATOM    564  O3'   G X  27     206.143 194.031 192.388 1.000 0.000
ATOM    565  C2'   G X  27     204.299 195.177 193.618 1.000 0.000
ATOM    566  O2'   G X  27     204.114 193.938 194.250 1.000 0.000
ATOM    567  C1'   G X  27     204.357 196.261 194.481 1.000 0.000
ATOM    568  N9    G X  27     203.648 197.437 193.981 1.000 0.000
ATOM    569  C8    G X  27     204.201 198.609 193.519 1.000 0.000
ATOM    570  N7    G X  27     203.308 199.473 193.118 1.000 0.000
ATOM    571  C5    G X  27     202.092 198.829 193.332 1.000 0.000
ATOM    572  C6    G X  27     200.749 199.251 193.073 1.000 0.000
ATOM    573  O6    G X  27     200.349 200.306 192.571 1.000 0.000
ATOM    574  N1    G X  27     199.825 198.277 193.447 1.000 0.000
ATOM    575  C2    G X  27     200.139 197.056 193.976 1.000 0.000
ATOM    576  N2    G X  27     199.107 196.244 194.251 1.000 0.000
ATOM    577  N3    G X  27     201.372 196.651 194.215 1.000 0.000
ATOM    578  C4    G X  27     202.291 197.578 193.871 1.000 0.000
ATOM    579  P     G X  28     206.662 195.012 190.267 1.000 0.000
ATOM    580  OP1   G X  28     207.628 194.023 189.722 1.000 0.000
ATOM    581  OP2   G X  28     206.659 196.415 189.752 1.000 0.000
ATOM    582  O5'   G X  28     205.204 194.400 190.086 1.000 0.000
ATOM    583  C5'   G X  28     204.992 192.974 190.241 1.000 0.000
ATOM    584  C4'   G X  28     203.557 192.708 189.886 1.000 0.000
ATOM    585  O4'   G X  28     202.720 193.436 190.811 1.000 0.000
ATOM    586  C3'   G X  28     203.114 193.226 188.526 1.000 0.000
ATOM    587  O3'   G X  28     203.442 192.321 187.480 1.000 0.000
ATOM    588  C2'   G X  28     201.610 193.364 188.712 1.000 0.000
ATOM    589  O2'   G X  28     200.945 192.110 188.638 1.000 0.000
ATOM    590  C1'   G X  28     201.578 193.863 190.149 1.000 0.000
ATOM    591  N9    G X  28     201.494 195.321 190.177 1.000 0.000
ATOM    592  C8    G X  28     202.530 196.213 190.334 1.000 0.000
ATOM    593  N7    G X  28     202.142 197.459 190.295 1.000 0.000
ATOM    594  C5    G X  28     200.765 197.382 190.103 1.000 0.000
ATOM    595  C6    G X  28     199.779 198.409 189.959 1.000 0.000
ATOM    596  O6    G X  28     199.928 199.635 189.954 1.000 0.000
ATOM    597  N1    G X  28     198.504 197.873 189.784 1.000 0.000
ATOM    598  C2    G X  28     198.211 196.540 189.732 1.000 0.000
ATOM    599  N2    G X  28     196.922 196.221 189.533 1.000 0.000
ATOM    600  N3    G X  28     199.110 195.582 189.858 1.000 0.000
ATOM    601  C4    G X  28     200.355 196.069 190.038 1.000 0.000
ATOM    602  P     C X  29     203.798 193.009 185.919 1.000 0.000
ATOM    603  OP1   C X  29     204.278 191.828 185.156 1.000 0.000
ATOM    604  OP2   C X  29     204.518 194.313 185.808 1.000 0.000
ATOM    605  O5'   C X  29     202.271 193.235 185.532 1.000 0.000
ATOM    606  C5'   C X  29     201.409 192.096 185.285 1.000 0.000
ATOM    607  C4'   C X  29     200.088 192.643 184.825 1.000 0.000
ATOM    608  O4'   C X  29     199.542 193.454 185.888 1.000 0.000
ATOM    609  C3'   C X  29     200.153 193.602 183.646 1.000 0.000
ATOM    610  O3'   C X  29     200.192 192.911 182.403 1.000 0.000
ATOM    611  C2'   C X  29     198.869 194.402 183.815 1.000 0.000
ATOM    612  O2'   C X  29     197.726 193.679 183.380 1.000 0.000
ATOM    613  C1'   C X  29     198.867 194.571 185.348 1.000 0.000
ATOM    614  N1    C X  29     199.467 195.840 185.780 1.000 0.000
ATOM    615  C2    C X  29     198.681 196.990 185.753 1.000 0.000
ATOM    616  O2    C X  29     197.498 196.893 185.410 1.000 0.000
ATOM    617  N3    C X  29     199.222 198.169 186.098 1.000 0.000
ATOM    618  C4    C X  29     200.500 198.231 186.467 1.000 0.000
ATOM    619  N4    C X  29     200.987 199.419 186.786 1.000 0.000
ATOM    620  C5    C X  29     201.324 197.068 186.527 1.000 0.000
ATOM    621  C6    C X  29     200.772 195.904 186.180 1.000 0.000
ATOM    622  P     G X  30     201.066 193.673 181.104 1.000 0.000
ATOM    623  OP1   G X  30     201.068 192.614 180.062 1.000 0.000
ATOM    624  OP2   G X  30     202.310 194.455 181.376 1.000 0.000
ATOM    625  O5'   G X  30     199.894 194.689 180.745 1.000 0.000
ATOM    626  C5'   G X  30     198.659 194.197 180.169 1.000 0.000
ATOM    627  C4'   G X  30     197.825 195.401 179.835 1.000 0.000
ATOM    628  O4'   G X  30     197.550 196.113 181.061 1.000 0.000
ATOM    629  C3'   G X  30     198.508 196.446 178.965 1.000 0.000
ATOM    630  O3'   G X  30     198.424 196.122 177.583 1.000 0.000
ATOM    631  C2'   G X  30     197.724 197.705 179.307 1.000 0.000
ATOM    632  O2'   G X  30     196.461 197.743 178.655 1.000 0.000
ATOM    633  C1'   G X  30     197.510 197.474 180.795 1.000 0.000
ATOM    634  N9    G X  30     198.538 198.169 181.567 1.000 0.000
ATOM    635  C8    G X  30     199.698 197.636 182.080 1.000 0.000
ATOM    636  N7    G X  30     200.430 198.515 182.710 1.000 0.000
ATOM    637  C5    G X  30     199.704 199.699 182.608 1.000 0.000
ATOM    638  C6    G X  30     199.992 201.019 183.079 1.000 0.000
ATOM    639  O6    G X  30     200.985 201.428 183.688 1.000 0.000
ATOM    640  N1    G X  30     198.974 201.913 182.751 1.000 0.000
ATOM    641  C2    G X  30     197.845 201.597 182.049 1.000 0.000
ATOM    642  N2    G X  30     196.990 202.604 181.811 1.000 0.000
ATOM    643  N3    G X  30     197.569 200.385 181.602 1.000 0.000
ATOM    644  C4    G X  30     198.533 199.494 181.913 1.000 0.000
ATOM    645  P     C X  31     199.742 196.638 176.569 1.000 0.000
ATOM    646  OP1   C X  31     199.425 195.976 175.278 1.000 0.000
ATOM    647  OP2   C X  31     201.145 196.638 177.084 1.000 0.000
ATOM    648  O5'   C X  31     199.238 198.144 176.465 1.000 0.000
ATOM    649  C5'   C X  31     198.023 198.454 175.738 1.000 0.000
ATOM    650  C4'   C X  31     197.897 199.951 175.720 1.000 0.000
ATOM    651  O4'   C X  31     197.786 200.410 177.085 1.000 0.000
ATOM    652  C3'   C X  31     199.110 200.701 175.191 1.000 0.000
ATOM    653  O3'   C X  31     199.108 200.780 173.771 1.000 0.000
ATOM    654  C2'   C X  31     198.944 202.069 175.839 1.000 0.000
ATOM    655  O2'   C X  31     197.960 202.857 175.183 1.000 0.000
ATOM    656  C1'   C X  31     198.464 201.638 177.241 1.000 0.000
ATOM    657  N1    C X  31     199.561 201.543 178.212 1.000 0.000
ATOM    658  C2    C X  31     200.002 202.711 178.832 1.000 0.000
ATOM    659  O2    C X  31     199.426 203.774 178.576 1.000 0.000
ATOM    660  N3    C X  31     201.035 202.656 179.688 1.000 0.000
ATOM    661  C4    C X  31     201.626 201.490 179.940 1.000 0.000
ATOM    662  N4    C X  31     202.648 201.492 180.783 1.000 0.000
ATOM    663  C5    C X  31     201.184 200.274 179.340 1.000 0.000
ATOM    664  C6    C X  31     200.157 200.346 178.491 1.000 0.000
ATOM    665  P     U X  32     199.059 201.942 173.411 1.000 0.000
ATOM    666  OP1   U X  32     198.088 202.460 172.414 1.000 0.000
ATOM    667  OP2   U X  32     200.207 201.096 172.965 1.000 0.000
ATOM    668  O5'   U X  32     199.630 203.193 174.212 1.000 0.000
ATOM    669  C5'   U X  32     198.839 204.518 174.275 1.000 0.000
ATOM    670  C4'   U X  32     199.599 205.444 175.305 1.000 0.000
ATOM    671  O4'   U X  32     200.337 204.755 176.360 1.000 0.000
ATOM    672  C3'   U X  32     200.707 205.657 174.429 1.000 0.000
ATOM    673  O3'   U X  32     200.559 206.567 173.393 1.000 0.000
ATOM    674  C2'   U X  32     201.645 206.318 175.463 1.000 0.000
ATOM    675  O2'   U X  32     201.399 207.625 175.858 1.000 0.000
ATOM    676  C1'   U X  32     201.482 205.387 176.609 1.000 0.000
ATOM    677  N1    U X  32     202.770 204.696 176.478 1.000 0.000
ATOM    678  C2    U X  32     203.668 204.824 177.514 1.000 0.000
ATOM    679  O2    U X  32     203.422 205.458 178.514 1.000 0.000
ATOM    680  N3    U X  32     204.864 204.186 177.329 1.000 0.000
ATOM    681  C4    U X  32     205.248 203.441 176.226 1.000 0.000
ATOM    682  O4    U X  32     206.332 202.841 176.237 1.000 0.000
ATOM    683  C5    U X  32     204.258 203.359 175.192 1.000 0.000
ATOM    684  C6    U X  32     203.083 203.965 175.356 1.000 0.000
ATOM    685  P     U X  33     201.609 205.586 171.568 1.000 0.000
ATOM    686  OP1   U X  33     201.452 205.868 170.118 1.000 0.000
ATOM    687  OP2   U X  33     202.409 204.406 172.016 1.000 0.000
ATOM    688  O5'   U X  33     202.212 206.895 172.243 1.000 0.000
ATOM    689  C5'   U X  33     201.484 208.389 171.800 1.000 0.000
ATOM    690  C4'   U X  33     202.654 209.113 172.428 1.000 0.000
ATOM    691  O4'   U X  33     202.510 208.820 173.883 1.000 0.000
ATOM    692  C3'   U X  33     204.164 209.068 172.553 1.000 0.000
ATOM    693  O3'   U X  33     204.915 209.386 171.494 1.000 0.000
ATOM    694  C2'   U X  33     204.396 210.012 173.586 1.000 0.000
ATOM    695  O2'   U X  33     204.657 211.119 173.533 1.000 0.000
ATOM    696  C1'   U X  33     203.682 209.252 174.508 1.000 0.000
ATOM    697  N1    U X  33     204.601 208.366 175.233 1.000 0.000
ATOM    698  C2    U X  33     205.364 208.924 176.234 1.000 0.000
ATOM    699  O2    U X  33     205.286 210.092 176.538 1.000 0.000
ATOM    700  N3    U X  33     206.225 208.062 176.858 1.000 0.000
ATOM    701  C4    U X  33     206.396 206.715 176.586 1.000 0.000
ATOM    702  O4    U X  33     207.149 206.035 177.298 1.000 0.000
ATOM    703  C5    U X  33     205.566 206.213 175.531 1.000 0.000
ATOM    704  C6    U X  33     204.715 207.032 174.916 1.000 0.000
ATOM    705  P     G X  34     208.794 206.834 170.106 1.000 0.000
ATOM    706  OP1   G X  34     208.895 207.294 168.697 1.000 0.000
ATOM    707  OP2   G X  34     209.922 206.076 170.726 1.000 0.000
ATOM    708  O5'   G X  34     208.486 208.113 171.001 1.000 0.000
ATOM    709  C5'   G X  34     207.531 209.180 170.396 1.000 0.000
ATOM    710  C4'   G X  34     207.613 210.269 171.533 1.000 0.000
ATOM    711  O4'   G X  34     207.278 209.642 172.787 1.000 0.000
ATOM    712  C3'   G X  34     209.005 210.755 171.953 1.000 0.000
ATOM    713  O3'   G X  34     209.602 211.717 171.050 1.000 0.000
ATOM    714  C2'   G X  34     208.699 211.399 173.268 1.000 0.000
ATOM    715  O2'   G X  34     208.137 212.640 173.209 1.000 0.000
ATOM    716  C1'   G X  34     207.689 210.446 173.708 1.000 0.000
ATOM    717  N9    G X  34     208.161 209.833 174.948 1.000 0.000
ATOM    718  C8    G X  34     208.755 208.601 175.095 1.000 0.000
ATOM    719  N7    G X  34     209.087 208.338 176.330 1.000 0.000
ATOM    720  C5    G X  34     208.683 209.466 177.040 1.000 0.000
ATOM    721  C6    G X  34     208.791 209.788 178.430 1.000 0.000
ATOM    722  O6    G X  34     209.296 209.130 179.344 1.000 0.000
ATOM    723  N1    G X  34     208.246 211.041 178.709 1.000 0.000
ATOM    724  C2    G X  34     207.694 211.882 177.784 1.000 0.000
ATOM    725  N2    G X  34     207.243 213.060 178.246 1.000 0.000
ATOM    726  N3    G X  34     207.592 211.601 176.499 1.000 0.000
ATOM    727  C4    G X  34     208.103 210.389 176.198 1.000 0.000
ATOM    728  P     U X  35     210.489 211.603 170.411 1.000 0.000
ATOM    729  OP1   U X  35     209.980 210.212 170.532 1.000 0.000
ATOM    730  OP2   U X  35     209.722 212.734 171.016 1.000 0.000
ATOM    731  O5'   U X  35     211.968 211.619 170.997 1.000 0.000
ATOM    732  C5'   U X  35     212.925 210.381 171.092 1.000 0.000
ATOM    733  C4'   U X  35     214.247 210.808 171.524 1.000 0.000
ATOM    734  O4'   U X  35     214.604 212.061 171.074 1.000 0.000
ATOM    735  C3'   U X  35     213.866 211.128 172.902 1.000 0.000
ATOM    736  O3'   U X  35     213.670 210.001 173.736 1.000 0.000
ATOM    737  C2'   U X  35     215.142 211.781 173.281 1.000 0.000
ATOM    738  O2'   U X  35     216.291 211.024 173.535 1.000 0.000
ATOM    739  C1'   U X  35     215.408 212.537 172.045 1.000 0.000
ATOM    740  N1    U X  35     214.977 213.855 172.526 1.000 0.000
ATOM    741  C2    U X  35     215.874 214.582 173.275 1.000 0.000
ATOM    742  O2    U X  35     216.989 214.184 173.523 1.000 0.000
ATOM    743  N3    U X  35     215.414 215.790 173.725 1.000 0.000
ATOM    744  C4    U X  35     214.160 216.337 173.503 1.000 0.000
ATOM    745  O4    U X  35     213.913 217.486 173.896 1.000 0.000
ATOM    746  C5    U X  35     213.286 215.517 172.717 1.000 0.000
ATOM    747  C6    U X  35     213.718 214.341 172.262 1.000 0.000
ATOM    748  P     C X  36     211.852 211.185 174.708 1.000 0.000
ATOM    749  OP1   C X  36     211.627 209.807 175.216 1.000 0.000
ATOM    750  OP2   C X  36     210.722 212.162 174.675 1.000 0.000
ATOM    751  O5'   C X  36     213.044 211.814 175.554 1.000 0.000
ATOM    752  C5'   C X  36     214.067 210.916 176.247 1.000 0.000
ATOM    753  C4'   C X  36     215.104 211.841 176.856 1.000 0.000
ATOM    754  O4'   C X  36     215.513 213.002 176.094 1.000 0.000
ATOM    755  C3'   C X  36     214.355 212.496 177.894 1.000 0.000
ATOM    756  O3'   C X  36     214.134 211.644 178.937 1.000 0.000
ATOM    757  C2'   C X  36     215.309 213.629 178.248 1.000 0.000
ATOM    758  O2'   C X  36     216.409 213.311 179.006 1.000 0.000
ATOM    759  C1'   C X  36     215.641 214.296 176.972 1.000 0.000
ATOM    760  N1    C X  36     214.647 215.282 176.527 1.000 0.000
ATOM    761  C2    C X  36     214.855 216.623 176.842 1.000 0.000
ATOM    762  O2    C X  36     215.887 216.939 177.443 1.000 0.000
ATOM    763  N3    C X  36     213.936 217.536 176.487 1.000 0.000
ATOM    764  C4    C X  36     212.839 217.155 175.836 1.000 0.000
ATOM    765  N4    C X  36     211.960 218.093 175.520 1.000 0.000
ATOM    766  C5    C X  36     212.608 215.793 175.479 1.000 0.000
ATOM    767  C6    C X  36     213.530 214.898 175.840 1.000 0.000
ATOM    768  P     G X  37     212.262 209.230 180.509 1.000 0.000
ATOM    769  OP1   G X  37     212.009 208.130 181.474 1.000 0.000
ATOM    770  OP2   G X  37     211.117 209.899 179.821 1.000 0.000
ATOM    771  O5'   G X  37     213.119 210.337 181.266 1.000 0.000
ATOM    772  C5'   G X  37     214.179 209.971 181.976 1.000 0.000
ATOM    773  C4'   G X  37     214.679 211.139 182.851 1.000 0.000
ATOM    774  O4'   G X  37     215.374 211.985 181.949 1.000 0.000
ATOM    775  C3'   G X  37     213.709 212.138 183.546 1.000 0.000
ATOM    776  O3'   G X  37     213.091 211.962 184.854 1.000 0.000
ATOM    777  C2'   G X  37     214.420 213.418 183.418 1.000 0.000
ATOM    778  O2'   G X  37     215.256 213.610 184.460 1.000 0.000
ATOM    779  C1'   G X  37     214.738 213.216 181.972 1.000 0.000
ATOM    780  N9    G X  37     213.627 213.489 181.062 1.000 0.000
ATOM    781  C8    G X  37     212.607 212.634 180.712 1.000 0.000
ATOM    782  N7    G X  37     211.747 213.174 179.891 1.000 0.000
ATOM    783  C5    G X  37     212.234 214.463 179.687 1.000 0.000
ATOM    784  C6    G X  37     211.721 215.546 178.904 1.000 0.000
ATOM    785  O6    G X  37     210.692 215.594 178.224 1.000 0.000
ATOM    786  N1    G X  37     212.541 216.670 178.987 1.000 0.000
ATOM    787  C2    G X  37     213.682 216.759 179.733 1.000 0.000
ATOM    788  N2    G X  37     214.323 217.938 179.702 1.000 0.000
ATOM    789  N3    G X  37     214.164 215.771 180.464 1.000 0.000
ATOM    790  C4    G X  37     213.396 214.663 180.397 1.000 0.000
ATOM    791  P     C X  38     213.031 210.656 183.391 1.000 0.000
ATOM    792  OP1   C X  38     213.572 211.703 184.295 1.000 0.000
ATOM    793  OP2   C X  38     213.338 209.217 183.647 1.000 0.000
ATOM    794  O5'   C X  38     211.450 210.840 183.347 1.000 0.000
ATOM    795  C5'   C X  38     210.801 211.515 183.141 1.000 0.000
ATOM    796  C4'   C X  38     209.502 212.000 183.591 1.000 0.000
ATOM    797  O4'   C X  38     208.630 211.809 182.495 1.000 0.000
ATOM    798  C3'   C X  38     208.973 211.206 184.742 1.000 0.000
ATOM    799  O3'   C X  38     208.121 212.066 185.447 1.000 0.000
ATOM    800  C2'   C X  38     208.432 210.058 183.891 1.000 0.000
ATOM    801  O2'   C X  38     206.538 211.645 184.184 1.000 0.000
ATOM    802  C1'   C X  38     207.839 210.824 182.852 1.000 0.000
ATOM    803  N1    C X  38     207.360 209.958 181.767 1.000 0.000
ATOM    804  C2    C X  38     206.562 210.519 180.772 1.000 0.000
ATOM    805  O2    C X  38     206.323 211.731 180.815 1.000 0.000
ATOM    806  N3    C X  38     206.073 209.737 179.796 1.000 0.000
ATOM    807  C4    C X  38     206.357 208.436 179.784 1.000 0.000
ATOM    808  N4    C X  38     205.841 207.707 178.806 1.000 0.000
ATOM    809  C5    C X  38     207.190 207.836 180.774 1.000 0.000
ATOM    810  C6    C X  38     207.667 208.626 181.738 1.000 0.000
ATOM    811  P     G X  39     206.981 209.558 186.411 1.000 0.000
ATOM    812  OP1   G X  39     206.936 210.650 187.416 1.000 0.000
ATOM    813  OP2   G X  39     206.836 208.136 186.846 1.000 0.000
ATOM    814  O5'   G X  39     205.867 209.873 185.319 1.000 0.000
ATOM    815  C5'   G X  39     205.581 211.218 184.934 1.000 0.000
ATOM    816  C4'   G X  39     204.417 211.224 183.991 1.000 0.000
ATOM    817  O4'   G X  39     204.793 210.457 182.816 1.000 0.000
ATOM    818  C3'   G X  39     203.187 210.499 184.516 1.000 0.000
ATOM    819  O3'   G X  39     202.405 211.343 185.353 1.000 0.000
ATOM    820  C2'   G X  39     202.485 210.104 183.226 1.000 0.000
ATOM    821  O2'   G X  39     201.796 211.196 182.643 1.000 0.000
ATOM    822  C1'   G X  39     203.684 209.691 182.364 1.000 0.000
ATOM    823  N9    G X  39     204.032 208.280 182.514 1.000 0.000
ATOM    824  C8    G X  39     205.024 207.746 183.304 1.000 0.000
ATOM    825  N7    G X  39     205.080 206.443 183.244 1.000 0.000
ATOM    826  C5    G X  39     204.063 206.099 182.357 1.000 0.000
ATOM    827  C6    G X  39     203.612 204.821 181.897 1.000 0.000
ATOM    828  O6    G X  39     204.020 203.696 182.201 1.000 0.000
ATOM    829  N1    G X  39     202.552 204.945 181.000 1.000 0.000
ATOM    830  C2    G X  39     201.983 206.125 180.612 1.000 0.000
ATOM    831  N2    G X  39     200.953 206.036 179.756 1.000 0.000
ATOM    832  N3    G X  39     202.384 207.310 181.032 1.000 0.000
ATOM    833  C4    G X  39     203.418 207.225 181.895 1.000 0.000
ATOM    834  P     U X  40     201.455 210.567 186.585 1.000 0.000
ATOM    835  OP1   U X  40     200.908 211.740 187.314 1.000 0.000
ATOM    836  OP2   U X  40     202.014 209.409 187.345 1.000 0.000
ATOM    837  O5'   U X  40     200.310 210.035 185.616 1.000 0.000
ATOM    838  C5'   U X  40     199.413 210.973 184.970 1.000 0.000
ATOM    839  C4'   U X  40     198.386 210.157 184.238 1.000 0.000
ATOM    840  O4'   U X  40     199.067 209.361 183.243 1.000 0.000
ATOM    841  C3'   U X  40     197.654 209.123 185.078 1.000 0.000
ATOM    842  O3'   U X  40     196.558 209.692 185.786 1.000 0.000
ATOM    843  C2'   U X  40     197.196 208.123 184.026 1.000 0.000
ATOM    844  O2'   U X  40     196.063 208.586 183.304 1.000 0.000
ATOM    845  C1'   U X  40     198.447 208.086 183.122 1.000 0.000
ATOM    846  N1    U X  40     199.369 206.998 183.467 1.000 0.000
ATOM    847  C2    U X  40     199.095 205.748 182.959 1.000 0.000
ATOM    848  O2    U X  40     198.149 205.531 182.238 1.000 0.000
ATOM    849  N3    U X  40     199.968 204.763 183.335 1.000 0.000
ATOM    850  C4    U X  40     201.075 204.901 184.156 1.000 0.000
ATOM    851  O4    U X  40     201.831 203.935 184.336 1.000 0.000
ATOM    852  C5    U X  40     201.289 206.232 184.643 1.000 0.000
ATOM    853  C6    U X  40     200.456 207.207 184.283 1.000 0.000
ATOM    854  P     G X  41     196.319 208.970 187.219 1.000 0.000
ATOM    855  OP1   G X  41     195.346 209.962 187.745 1.000 0.000
ATOM    856  OP2   G X  41     197.382 208.420 188.113 1.000 0.000
ATOM    857  O5'   G X  41     195.482 207.758 186.617 1.000 0.000
ATOM    858  C5'   G X  41     194.156 208.023 185.952 1.000 0.000
ATOM    859  C4'   G X  41     193.633 206.658 185.606 1.000 0.000
ATOM    860  O4'   G X  41     194.584 205.971 184.759 1.000 0.000
ATOM    861  C3'   G X  41     193.496 205.701 186.763 1.000 0.000
ATOM    862  O3'   G X  41     192.357 205.980 187.554 1.000 0.000
ATOM    863  C2'   G X  41     193.424 204.367 186.037 1.000 0.000
ATOM    864  O2'   G X  41     192.214 204.078 185.492 1.000 0.000
ATOM    865  C1'   G X  41     194.456 204.601 184.969 1.000 0.000
ATOM    866  N9    G X  41     195.737 204.112 185.473 1.000 0.000
ATOM    867  C8    G X  41     196.698 204.833 186.145 1.000 0.000
ATOM    868  N7    G X  41     197.732 204.112 186.487 1.000 0.000
ATOM    869  C5    G X  41     197.434 202.840 186.007 1.000 0.000
ATOM    870  C6    G X  41     198.165 201.612 186.087 1.000 0.000
ATOM    871  O6    G X  41     199.251 201.388 186.630 1.000 0.000
ATOM    872  N1    G X  41     197.485 200.569 185.461 1.000 0.000
ATOM    873  C2    G X  41     196.262 200.676 184.860 1.000 0.000
ATOM    874  N2    G X  41     195.759 199.549 184.331 1.000 0.000
ATOM    875  N3    G X  41     195.574 201.799 184.783 1.000 0.000
ATOM    876  C4    G X  41     196.211 202.832 185.373 1.000 0.000
ATOM    877  P     C X  42     192.310 205.429 189.236 1.000 0.000
ATOM    878  OP1   C X  42     190.978 205.903 189.690 1.000 0.000
ATOM    879  OP2   C X  42     193.527 205.727 190.050 1.000 0.000
ATOM    880  O5'   C X  42     192.208 203.854 189.031 1.000 0.000
ATOM    881  C5'   C X  42     190.986 203.266 188.521 1.000 0.000
ATOM    882  C4'   C X  42     191.168 201.775 188.567 1.000 0.000
ATOM    883  O4'   C X  42     192.277 201.431 187.708 1.000 0.000
ATOM    884  C3'   C X  42     191.576 201.209 189.918 1.000 0.000
ATOM    885  O3'   C X  42     190.455 201.003 190.768 1.000 0.000
ATOM    886  C2'   C X  42     192.245 199.899 189.525 1.000 0.000
ATOM    887  O2'   C X  42     191.298 198.891 189.200 1.000 0.000
ATOM    888  C1'   C X  42     193.011 200.364 188.269 1.000 0.000
ATOM    889  N1    C X  42     194.400 200.742 188.560 1.000 0.000
ATOM    890  C2    C X  42     195.358 199.734 188.650 1.000 0.000
ATOM    891  O2    C X  42     195.014 198.567 188.438 1.000 0.000
ATOM    892  N3    C X  42     196.625 200.051 188.962 1.000 0.000
ATOM    893  C4    C X  42     196.956 201.323 189.178 1.000 0.000
ATOM    894  N4    C X  42     198.216 201.581 189.494 1.000 0.000
ATOM    895  C5    C X  42     196.004 202.380 189.071 1.000 0.000
ATOM    896  C6    C X  42     194.749 202.048 188.762 1.000 0.000
ATOM    897  P     C X  43     190.681 201.009 193.706 1.000 0.000
ATOM    898  OP1   C X  43     189.297 200.677 194.130 1.000 0.000
ATOM    899  OP2   C X  43     191.553 201.843 194.587 1.000 0.000
ATOM    900  O5'   C X  43     191.427 199.635 193.404 1.000 0.000
ATOM    901  C5'   C X  43     190.717 198.604 192.912 1.000 0.000
ATOM    902  C4'   C X  43     191.596 197.372 192.731 1.000 0.000
ATOM    903  O4'   C X  43     192.760 197.546 191.826 1.000 0.000
ATOM    904  C3'   C X  43     192.275 196.997 194.091 1.000 0.000
ATOM    905  O3'   C X  43     191.443 196.143 194.864 1.000 0.000
ATOM    906  C2'   C X  43     193.568 196.350 193.611 1.000 0.000
ATOM    907  O2'   C X  43     193.271 194.939 193.243 1.000 0.000
ATOM    908  C1'   C X  43     193.928 197.134 192.612 1.000 0.000
ATOM    909  N1    C X  43     194.907 198.216 192.781 1.000 0.000
ATOM    910  C2    C X  43     196.224 197.878 193.088 1.000 0.000
ATOM    911  O2    C X  43     196.528 196.683 193.164 1.000 0.000
ATOM    912  N3    C X  43     197.126 198.851 193.294 1.000 0.000
ATOM    913  C4    C X  43     196.758 200.127 193.199 1.000 0.000
ATOM    914  N4    C X  43     197.683 201.048 193.422 1.000 0.000
ATOM    915  C5    C X  43     195.424 200.505 192.864 1.000 0.000
ATOM    916  C6    C X  43     194.539 199.527 192.664 1.000 0.000
ATOM    917  P     A X  44     190.757 196.444 196.759 1.000 0.000
ATOM    918  OP1   A X  44     189.598 195.718 197.338 1.000 0.000
ATOM    919  OP2   A X  44     190.939 197.901 197.035 1.000 0.000
ATOM    920  O5'   A X  44     192.074 195.671 197.208 1.000 0.000
ATOM    921  C5'   A X  44     192.108 194.284 197.348 1.000 0.000
ATOM    922  C4'   A X  44     193.460 193.773 197.894 1.000 0.000
ATOM    923  O4'   A X  44     194.443 194.218 196.946 1.000 0.000
ATOM    924  C3'   A X  44     193.797 194.530 199.191 1.000 0.000
ATOM    925  O3'   A X  44     193.166 193.830 200.288 1.000 0.000
ATOM    926  C2'   A X  44     195.337 194.426 199.132 1.000 0.000
ATOM    927  O2'   A X  44     195.756 193.091 199.503 1.000 0.000
ATOM    928  C1'   A X  44     195.524 194.618 197.642 1.000 0.000
ATOM    929  N9    A X  44     195.866 196.014 197.437 1.000 0.000
ATOM    930  C8    A X  44     195.102 197.067 197.007 1.000 0.000
ATOM    931  N7    A X  44     195.766 198.196 196.937 1.000 0.000
ATOM    932  C5    A X  44     197.048 197.856 197.353 1.000 0.000
ATOM    933  C6    A X  44     198.234 198.593 197.511 1.000 0.000
ATOM    934  N6    A X  44     198.333 199.888 197.240 1.000 0.000
ATOM    935  N1    A X  44     199.335 197.943 197.954 1.000 0.000
ATOM    936  C2    A X  44     199.239 196.634 198.207 1.000 0.000
ATOM    937  N3    A X  44     198.189 195.834 198.090 1.000 0.000
ATOM    938  C4    A X  44     197.113 196.518 197.661 1.000 0.000
ATOM    939  P     G X  45     191.985 192.109 204.022 1.000 0.000
ATOM    940  OP1   G X  45     192.223 190.686 203.672 1.000 0.000
ATOM    941  OP2   G X  45     190.971 192.463 205.062 1.000 0.000
ATOM    942  O5'   G X  45     193.386 192.735 204.443 1.000 0.000
ATOM    943  C5'   G X  45     194.168 192.569 203.863 1.000 0.000
ATOM    944  C4'   G X  45     195.600 192.857 204.394 1.000 0.000
ATOM    945  O4'   G X  45     196.056 194.226 204.269 1.000 0.000
ATOM    946  C3'   G X  45     195.807 192.575 205.932 1.000 0.000
ATOM    947  O3'   G X  45     197.057 191.926 206.257 1.000 0.000
ATOM    948  C2'   G X  45     195.679 193.968 206.556 1.000 0.000
ATOM    949  O2'   G X  45     197.991 193.820 206.203 1.000 0.000
ATOM    950  C1'   G X  45     196.451 194.942 205.584 1.000 0.000
ATOM    951  N9    G X  45     195.684 196.183 205.652 1.000 0.000
ATOM    952  C8    G X  45     194.378 196.378 205.265 1.000 0.000
ATOM    953  N7    G X  45     193.961 197.599 205.469 1.000 0.000
ATOM    954  C5    G X  45     195.062 198.248 206.021 1.000 0.000
ATOM    955  C6    G X  45     195.227 199.594 206.476 1.000 0.000
ATOM    956  O6    G X  45     194.402 200.513 206.501 1.000 0.000
ATOM    957  N1    G X  45     196.515 199.817 206.961 1.000 0.000
ATOM    958  C2    G X  45     197.505 198.878 207.025 1.000 0.000
ATOM    959  N2    G X  45     198.674 199.280 207.547 1.000 0.000
ATOM    960  N3    G X  45     197.367 197.631 206.614 1.000 0.000
ATOM    961  C4    G X  45     196.132 197.386 206.129 1.000 0.000
ATOM    962  P     A X  46     198.932 190.562 208.721 1.000 0.000
ATOM    963  OP1   A X  46     198.732 191.741 207.841 1.000 0.000
ATOM    964  OP2   A X  46     200.089 190.523 209.667 1.000 0.000
ATOM    965  O5'   A X  46     197.589 190.356 209.550 1.000 0.000
ATOM    966  C5'   A X  46     196.289 190.716 208.963 1.000 0.000
ATOM    967  C4'   A X  46     195.206 190.474 209.986 1.000 0.000
ATOM    968  O4'   A X  46     195.378 189.055 210.504 1.000 0.000
ATOM    969  C3'   A X  46     195.463 191.321 211.259 1.000 0.000
ATOM    970  O3'   A X  46     195.092 192.660 211.027 1.000 0.000
ATOM    971  C2'   A X  46     194.719 190.479 212.343 1.000 0.000
ATOM    972  O2'   A X  46     193.309 190.710 212.203 1.000 0.000
ATOM    973  C1'   A X  46     194.942 188.883 211.888 1.000 0.000
ATOM    974  N9    A X  46     196.062 188.449 212.703 1.000 0.000
ATOM    975  C8    A X  46     197.370 188.213 212.369 1.000 0.000
ATOM    976  N7    A X  46     198.103 187.821 213.384 1.000 0.000
ATOM    977  C5    A X  46     197.212 187.804 214.451 1.000 0.000
ATOM    978  C6    A X  46     197.350 187.483 215.813 1.000 0.000
ATOM    979  N6    A X  46     198.491 187.080 216.358 1.000 0.000
ATOM    980  N1    A X  46     196.258 187.580 216.606 1.000 0.000
ATOM    981  C2    A X  46     195.104 187.966 216.050 1.000 0.000
ATOM    982  N3    A X  46     194.849 188.286 214.790 1.000 0.000
ATOM    983  C4    A X  46     195.960 188.189 214.037 1.000 0.000
ATOM    984  P     U X  47     195.336 192.928 214.588 1.000 0.000
ATOM    985  OP1   U X  47     196.429 191.975 214.910 1.000 0.000
ATOM    986  OP2   U X  47     194.146 193.030 215.486 1.000 0.000
ATOM    987  O5'   U X  47     195.993 194.371 214.445 1.000 0.000
ATOM    988  C5'   U X  47     196.754 194.529 213.907 1.000 0.000
ATOM    989  C4'   U X  47     197.643 195.795 214.004 1.000 0.000
ATOM    990  O4'   U X  47     197.241 196.917 213.186 1.000 0.000
ATOM    991  C3'   U X  47     197.761 196.398 215.436 1.000 0.000
ATOM    992  O3'   U X  47     199.035 196.947 215.807 1.000 0.000
ATOM    993  C2'   U X  47     196.653 197.398 215.402 1.000 0.000
ATOM    994  O2'   U X  47     198.657 198.647 214.755 1.000 0.000
ATOM    995  C1'   U X  47     196.968 198.053 213.895 1.000 0.000
ATOM    996  N1    U X  47     195.634 198.594 213.613 1.000 0.000
ATOM    997  C2    U X  47     195.358 199.867 214.055 1.000 0.000
ATOM    998  O2    U X  47     196.172 200.545 214.639 1.000 0.000
ATOM    999  N3    U X  47     194.091 200.313 213.793 1.000 0.000
ATOM   1000  C4    U X  47     193.084 199.621 213.139 1.000 0.000
ATOM   1001  O4    U X  47     192.011 200.189 212.889 1.000 0.000
ATOM   1002  C5    U X  47     193.452 198.303 212.712 1.000 0.000
ATOM   1003  C6    U X  47     194.683 197.853 212.950 1.000 0.000
ATOM   1004  P     C X  48     199.140 196.103 216.848 1.000 0.000
ATOM   1005  OP1   C X  48     198.363 195.512 215.729 1.000 0.000
ATOM   1006  OP2   C X  48     198.547 196.163 218.219 1.000 0.000
ATOM   1007  O5'   C X  48     200.527 195.326 216.926 1.000 0.000
ATOM   1008  C5'   C X  48     201.114 194.885 215.680 1.000 0.000
ATOM   1009  C4'   C X  48     202.370 194.121 216.122 1.000 0.000
ATOM   1010  O4'   C X  48     203.305 194.952 216.818 1.000 0.000
ATOM   1011  C3'   C X  48     202.088 192.907 217.131 1.000 0.000
ATOM   1012  O3'   C X  48     201.671 191.749 216.404 1.000 0.000
ATOM   1013  C2'   C X  48     203.445 192.808 217.757 1.000 0.000
ATOM   1014  O2'   C X  48     204.370 192.053 216.938 1.000 0.000
ATOM   1015  C1'   C X  48     203.960 194.180 217.955 1.000 0.000
ATOM   1016  N1    C X  48     203.622 194.866 219.209 1.000 0.000
ATOM   1017  C2    C X  48     204.411 194.622 220.332 1.000 0.000
ATOM   1018  O2    C X  48     205.389 193.875 220.221 1.000 0.000
ATOM   1019  N3    C X  48     204.093 195.201 221.502 1.000 0.000
ATOM   1020  C4    C X  48     203.034 196.003 221.579 1.000 0.000
ATOM   1021  N4    C X  48     202.757 196.539 222.757 1.000 0.000
ATOM   1022  C5    C X  48     202.220 196.290 220.442 1.000 0.000
ATOM   1023  C6    C X  48     202.548 195.707 219.288 1.000 0.000
ATOM   1024  P     G X  49     199.509 191.916 216.852 1.000 0.000
ATOM   1025  OP1   G X  49     198.914 191.114 215.752 1.000 0.000
ATOM   1026  OP2   G X  49     198.665 192.893 217.605 1.000 0.000
ATOM   1027  O5'   G X  49     200.153 190.894 217.888 1.000 0.000
ATOM   1028  C5'   G X  49     200.787 189.681 217.412 1.000 0.000
ATOM   1029  C4'   G X  49     201.173 188.887 218.627 1.000 0.000
ATOM   1030  O4'   G X  49     202.114 189.667 219.396 1.000 0.000
ATOM   1031  C3'   G X  49     200.048 188.616 219.614 1.000 0.000
ATOM   1032  O3'   G X  49     199.272 187.486 219.238 1.000 0.000
ATOM   1033  C2'   G X  49     200.810 188.381 220.910 1.000 0.000
ATOM   1034  O2'   G X  49     201.393 187.085 220.960 1.000 0.000
ATOM   1035  C1'   G X  49     201.912 189.418 220.746 1.000 0.000
ATOM   1036  N9    G X  49     201.552 190.652 221.439 1.000 0.000
ATOM   1037  C8    G X  49     200.988 191.782 220.892 1.000 0.000
ATOM   1038  N7    G X  49     200.761 192.719 221.772 1.000 0.000
ATOM   1039  C5    G X  49     201.208 192.173 222.973 1.000 0.000
ATOM   1040  C6    G X  49     201.210 192.705 224.302 1.000 0.000
ATOM   1041  O6    G X  49     200.790 193.794 224.704 1.000 0.000
ATOM   1042  N1    G X  49     201.760 191.804 225.213 1.000 0.000
ATOM   1043  C2    G X  49     202.224 190.557 224.903 1.000 0.000
ATOM   1044  N2    G X  49     202.697 189.827 225.926 1.000 0.000
ATOM   1045  N3    G X  49     202.223 190.051 223.684 1.000 0.000
ATOM   1046  C4    G X  49     201.705 190.904 222.776 1.000 0.000
ATOM   1047  P     G X  50     197.584 187.504 219.671 1.000 0.000
ATOM   1048  OP1   G X  50     197.065 186.304 218.967 1.000 0.000
ATOM   1049  OP2   G X  50     196.806 188.779 219.648 1.000 0.000
ATOM   1050  O5'   G X  50     197.840 187.090 221.187 1.000 0.000
ATOM   1051  C5'   G X  50     198.324 185.762 221.504 1.000 0.000
ATOM   1052  C4'   G X  50     198.338 185.651 223.002 1.000 0.000
ATOM   1053  O4'   G X  50     199.249 186.645 223.519 1.000 0.000
ATOM   1054  C3'   G X  50     197.024 185.981 223.693 1.000 0.000
ATOM   1055  O3'   G X  50     196.140 184.866 223.713 1.000 0.000
ATOM   1056  C2'   G X  50     197.487 186.369 225.090 1.000 0.000
ATOM   1057  O2'   G X  50     197.811 185.234 225.881 1.000 0.000
ATOM   1058  C1'   G X  50     198.766 187.112 224.735 1.000 0.000
ATOM   1059  N9    G X  50     198.512 188.549 224.658 1.000 0.000
ATOM   1060  C8    G X  50     198.265 189.293 223.526 1.000 0.000
ATOM   1061  N7    G X  50     198.054 190.556 223.780 1.000 0.000
ATOM   1062  C5    G X  50     198.174 190.650 225.165 1.000 0.000
ATOM   1063  C6    G X  50     198.031 191.769 226.045 1.000 0.000
ATOM   1064  O6    G X  50     197.746 192.939 225.774 1.000 0.000
ATOM   1065  N1    G X  50     198.239 191.405 227.374 1.000 0.000
ATOM   1066  C2    G X  50     198.522 190.140 227.809 1.000 0.000
ATOM   1067  N2    G X  50     198.666 189.985 229.134 1.000 0.000
ATOM   1068  N3    G X  50     198.651 189.097 227.010 1.000 0.000
ATOM   1069  C4    G X  50     198.464 189.420 225.713 1.000 0.000
ATOM   1070  P     G X  51     194.434 185.210 223.660 1.000 0.000
ATOM   1071  OP1   G X  51     193.845 183.857 223.496 1.000 0.000
ATOM   1072  OP2   G X  51     193.911 186.355 222.854 1.000 0.000
ATOM   1073  O5'   G X  51     194.335 185.587 225.203 1.000 0.000
ATOM   1074  C5'   G X  51     194.511 184.562 226.212 1.000 0.000
ATOM   1075  C4'   G X  51     194.235 185.207 227.541 1.000 0.000
ATOM   1076  O4'   G X  51     195.199 186.264 227.737 1.000 0.000
ATOM   1077  C3'   G X  51     192.897 185.923 227.652 1.000 0.000
ATOM   1078  O3'   G X  51     191.841 185.026 227.975 1.000 0.000
ATOM   1079  C2'   G X  51     193.163 186.921 228.770 1.000 0.000
ATOM   1080  O2'   G X  51     193.133 186.308 230.052 1.000 0.000
ATOM   1081  C1'   G X  51     194.596 187.303 228.433 1.000 0.000
ATOM   1082  N9    G X  51     194.618 188.526 227.634 1.000 0.000
ATOM   1083  C8    G X  51     194.715 188.625 226.265 1.000 0.000
ATOM   1084  N7    G X  51     194.689 189.859 225.838 1.000 0.000
ATOM   1085  C5    G X  51     194.571 190.619 227.000 1.000 0.000
ATOM   1086  C6    G X  51     194.472 192.034 227.189 1.000 0.000
ATOM   1087  O6    G X  51     194.452 192.932 226.343 1.000 0.000
ATOM   1088  N1    G X  51     194.369 192.363 228.540 1.000 0.000
ATOM   1089  C2    G X  51     194.341 191.465 229.569 1.000 0.000
ATOM   1090  N2    G X  51     194.213 191.978 230.803 1.000 0.000
ATOM   1091  N3    G X  51     194.425 190.157 229.409 1.000 0.000
ATOM   1092  C4    G X  51     194.536 189.806 228.111 1.000 0.000
ATOM   1093  P     G X  52     190.260 185.410 227.355 1.000 0.000
ATOM   1094  OP1   G X  52     189.480 184.196 227.706 1.000 0.000
ATOM   1095  OP2   G X  52     190.102 186.036 226.007 1.000 0.000
ATOM   1096  O5'   G X  52     189.954 186.508 228.466 1.000 0.000
ATOM   1097  C5'   G X  52     189.761 186.110 229.845 1.000 0.000
ATOM   1098  C4'   G X  52     189.368 187.346 230.604 1.000 0.000
ATOM   1099  O4'   G X  52     190.454 188.294 230.511 1.000 0.000
ATOM   1100  C3'   G X  52     188.181 188.108 230.038 1.000 0.000
ATOM   1101  O3'   G X  52     186.942 187.564 230.475 1.000 0.000
ATOM   1102  C2'   G X  52     188.413 189.510 230.586 1.000 0.000
ATOM   1103  O2'   G X  52     188.045 189.617 231.954 1.000 0.000
ATOM   1104  C1'   G X  52     189.929 189.578 230.469 1.000 0.000
ATOM   1105  N9    G X  52     190.312 190.240 229.224 1.000 0.000
ATOM   1106  C8    G X  52     190.669 189.640 228.038 1.000 0.000
ATOM   1107  N7    G X  52     190.939 190.499 227.092 1.000 0.000
ATOM   1108  C5    G X  52     190.751 191.740 227.695 1.000 0.000
ATOM   1109  C6    G X  52     190.872 193.066 227.169 1.000 0.000
ATOM   1110  O6    G X  52     191.164 193.425 226.025 1.000 0.000
ATOM   1111  N1    G X  52     190.588 194.028 228.138 1.000 0.000
ATOM   1112  C2    G X  52     190.216 193.762 229.425 1.000 0.000
ATOM   1113  N2    G X  52     189.961 194.827 230.203 1.000 0.000
ATOM   1114  N3    G X  52     190.094 192.546 229.922 1.000 0.000
ATOM   1115  C4    G X  52     190.373 191.591 229.010 1.000 0.000
ATOM   1116  P     U X  53     185.666 188.611 230.018 1.000 0.000
ATOM   1117  OP1   U X  53     184.762 188.058 231.059 1.000 0.000
ATOM   1118  OP2   U X  53     185.440 188.279 228.579 1.000 0.000
ATOM   1119  O5'   U X  53     185.665 190.195 230.182 1.000 0.000
ATOM   1120  C5'   U X  53     185.557 190.768 231.519 1.000 0.000
ATOM   1121  C4'   U X  53     185.476 192.255 231.277 1.000 0.000
ATOM   1122  O4'   U X  53     186.681 192.732 230.629 1.000 0.000
ATOM   1123  C3'   U X  53     184.349 192.720 230.372 1.000 0.000
ATOM   1124  O3'   U X  53     183.140 192.834 231.112 1.000 0.000
ATOM   1125  C2'   U X  53     184.848 194.068 229.860 1.000 0.000
ATOM   1126  O2'   U X  53     184.684 195.092 230.911 1.000 0.000
ATOM   1127  C1'   U X  53     186.368 193.856 229.810 1.000 0.000
ATOM   1128  N1    U X  53     186.929 193.652 228.469 1.000 0.000
ATOM   1129  C2    U X  53     187.208 194.772 227.720 1.000 0.000
ATOM   1130  O2    U X  53     187.028 195.894 228.133 1.000 0.000
ATOM   1131  N3    U X  53     187.700 194.526 226.467 1.000 0.000
ATOM   1132  C4    U X  53     187.940 193.287 225.896 1.000 0.000
ATOM   1133  O4    U X  53     188.477 193.218 224.781 1.000 0.000
ATOM   1134  C5    U X  53     187.621 192.173 226.740 1.000 0.000
ATOM   1135  C6    U X  53     187.149 192.390 227.967 1.000 0.000
ATOM   1136  P     U X  54     181.666 191.875 230.427 1.000 0.000
ATOM   1137  OP1   U X  54     180.501 192.144 231.309 1.000 0.000
ATOM   1138  OP2   U X  54     181.938 190.484 229.954 1.000 0.000
ATOM   1139  O5'   U X  54     181.530 192.827 229.159 1.000 0.000
ATOM   1140  C5'   U X  54     180.978 194.157 229.332 1.000 0.000
ATOM   1141  C4'   U X  54     180.887 194.717 227.931 1.000 0.000
ATOM   1142  O4'   U X  54     182.213 194.816 227.350 1.000 0.000
ATOM   1143  C3'   U X  54     180.088 193.890 226.935 1.000 0.000
ATOM   1144  O3'   U X  54     178.690 194.168 227.041 1.000 0.000
ATOM   1145  C2'   U X  54     180.665 194.331 225.588 1.000 0.000
ATOM   1146  O2'   U X  54     180.113 195.652 225.223 1.000 0.000
ATOM   1147  C1'   U X  54     182.128 194.625 225.958 1.000 0.000
ATOM   1148  N1    U X  54     183.128 193.656 225.493 1.000 0.000
ATOM   1149  C2    U X  54     183.215 192.460 226.169 1.000 0.000
ATOM   1150  O2    U X  54     182.494 192.183 227.100 1.000 0.000
ATOM   1151  N3    U X  54     184.182 191.605 225.716 1.000 0.000
ATOM   1152  C4    U X  54     185.060 191.823 224.666 1.000 0.000
ATOM   1153  O4    U X  54     185.824 190.916 224.307 1.000 0.000
ATOM   1154  C5    U X  54     184.904 193.091 224.017 1.000 0.000
ATOM   1155  C6    U X  54     183.963 193.935 224.437 1.000 0.000
ATOM   1156  P     C X  55     177.329 193.124 226.868 1.000 0.000
ATOM   1157  OP1   C X  55     177.505 191.968 227.783 1.000 0.000
ATOM   1158  OP2   C X  55     178.208 194.325 227.003 1.000 0.000
ATOM   1159  O5'   C X  55     177.446 192.572 225.380 1.000 0.000
ATOM   1160  C5'   C X  55     176.956 191.297 225.068 1.000 0.000
ATOM   1161  C4'   C X  55     177.311 190.998 223.632 1.000 0.000
ATOM   1162  O4'   C X  55     176.650 191.943 222.758 1.000 0.000
ATOM   1163  C3'   C X  55     178.790 191.131 223.314 1.000 0.000
ATOM   1164  O3'   C X  55     179.453 189.907 223.590 1.000 0.000
ATOM   1165  C2'   C X  55     178.805 191.489 221.829 1.000 0.000
ATOM   1166  O2'   C X  55     178.532 190.223 221.045 1.000 0.000
ATOM   1167  C1'   C X  55     177.506 192.282 221.671 1.000 0.000
ATOM   1168  N1    C X  55     177.615 193.745 221.606 1.000 0.000
ATOM   1169  C2    C X  55     177.879 194.337 220.372 1.000 0.000
ATOM   1170  O2    C X  55     177.969 193.615 219.374 1.000 0.000
ATOM   1171  N3    C X  55     178.029 195.669 220.297 1.000 0.000
ATOM   1172  C4    C X  55     177.921 196.413 221.396 1.000 0.000
ATOM   1173  N4    C X  55     178.089 197.720 221.269 1.000 0.000
ATOM   1174  C5    C X  55     177.628 195.839 222.669 1.000 0.000
ATOM   1175  C6    C X  55     177.482 194.514 222.728 1.000 0.000
ATOM   1176  P     A X  56     182.956 192.060 224.450 1.000 0.000
ATOM   1177  OP1   A X  56     183.752 190.817 224.615 1.000 0.000
ATOM   1178  OP2   A X  56     183.405 193.327 225.103 1.000 0.000
ATOM   1179  O5'   A X  56     182.802 192.319 222.887 1.000 0.000
ATOM   1180  C5'   A X  56     182.652 191.200 221.997 1.000 0.000
ATOM   1181  C4'   A X  56     182.668 191.781 220.610 1.000 0.000
ATOM   1182  O4'   A X  56     181.525 192.654 220.437 1.000 0.000
ATOM   1183  C3'   A X  56     183.868 192.650 220.267 1.000 0.000
ATOM   1184  O3'   A X  56     184.951 191.867 219.793 1.000 0.000
ATOM   1185  C2'   A X  56     183.330 193.540 219.155 1.000 0.000
ATOM   1186  O2'   A X  56     183.262 192.801 217.883 1.000 0.000
ATOM   1187  C1'   A X  56     181.887 193.735 219.551 1.000 0.000
ATOM   1188  N9    A X  56     181.598 194.979 220.241 1.000 0.000
ATOM   1189  C8    A X  56     180.930 195.215 221.413 1.000 0.000
ATOM   1190  N7    A X  56     180.858 196.488 221.723 1.000 0.000
ATOM   1191  C5    A X  56     181.527 197.123 220.683 1.000 0.000
ATOM   1192  C6    A X  56     181.814 198.471 220.405 1.000 0.000
ATOM   1193  N6    A X  56     181.428 199.476 221.180 1.000 0.000
ATOM   1194  N1    A X  56     182.511 198.757 219.281 1.000 0.000
ATOM   1195  C2    A X  56     182.880 197.744 218.490 1.000 0.000
ATOM   1196  N3    A X  56     182.666 196.445 218.639 1.000 0.000
ATOM   1197  C4    A X  56     181.983 196.200 219.772 1.000 0.000
ATOM   1198  P     A X  57     185.921 192.377 219.045 1.000 0.000
ATOM   1199  OP1   A X  57     185.961 192.296 217.562 1.000 0.000
ATOM   1200  OP2   A X  57     186.497 191.272 219.869 1.000 0.000
ATOM   1201  O5'   A X  57     186.621 193.743 219.464 1.000 0.000
ATOM   1202  C5'   A X  57     186.375 194.635 219.066 1.000 0.000
ATOM   1203  C4'   A X  57     187.311 195.831 219.127 1.000 0.000
ATOM   1204  O4'   A X  57     186.976 196.652 220.280 1.000 0.000
ATOM   1205  C3'   A X  57     188.807 195.520 219.241 1.000 0.000
ATOM   1206  O3'   A X  57     189.550 196.518 218.523 1.000 0.000
ATOM   1207  C2'   A X  57     189.067 195.689 220.737 1.000 0.000
ATOM   1208  O2'   A X  57     189.470 197.872 220.034 1.000 0.000
ATOM   1209  C1'   A X  57     188.133 196.873 221.078 1.000 0.000
ATOM   1210  N9    A X  57     187.744 196.996 222.471 1.000 0.000
ATOM   1211  C8    A X  57     187.381 196.041 223.384 1.000 0.000
ATOM   1212  N7    A X  57     187.084 196.535 224.562 1.000 0.000
ATOM   1213  C5    A X  57     187.270 197.904 224.407 1.000 0.000
ATOM   1214  C6    A X  57     187.129 198.999 225.278 1.000 0.000
ATOM   1215  N6    A X  57     186.732 198.885 226.538 1.000 0.000
ATOM   1216  N1    A X  57     187.404 200.235 224.799 1.000 0.000
ATOM   1217  C2    A X  57     187.784 200.350 223.522 1.000 0.000
ATOM   1218  N3    A X  57     187.945 199.404 222.609 1.000 0.000
ATOM   1219  C4    A X  57     187.675 198.190 223.124 1.000 0.000
ATOM   1220  P     U X  58     190.333 196.713 216.855 1.000 0.000
ATOM   1221  OP1   U X  58     190.844 195.381 217.267 1.000 0.000
ATOM   1222  OP2   U X  58     189.090 197.261 217.476 1.000 0.000
ATOM   1223  O5'   U X  58     191.513 197.759 217.068 1.000 0.000
ATOM   1224  C5'   U X  58     192.906 197.314 216.786 1.000 0.000
ATOM   1225  C4'   U X  58     193.701 198.530 217.229 1.000 0.000
ATOM   1226  O4'   U X  58     193.359 199.679 216.414 1.000 0.000
ATOM   1227  C3'   U X  58     193.521 199.022 218.663 1.000 0.000
ATOM   1228  O3'   U X  58     194.296 198.271 219.611 1.000 0.000
ATOM   1229  C2'   U X  58     194.002 200.474 218.576 1.000 0.000
ATOM   1230  O2'   U X  58     195.456 200.532 218.568 1.000 0.000
ATOM   1231  C1'   U X  58     193.617 200.877 217.149 1.000 0.000
ATOM   1232  N1    U X  58     192.492 201.808 217.003 1.000 0.000
ATOM   1233  C2    U X  58     192.563 203.001 217.685 1.000 0.000
ATOM   1234  O2    U X  58     193.513 203.306 218.367 1.000 0.000
ATOM   1235  N3    U X  58     191.476 203.820 217.540 1.000 0.000
ATOM   1236  C4    U X  58     190.338 203.567 216.789 1.000 0.000
ATOM   1237  O4    U X  58     189.470 204.445 216.676 1.000 0.000
ATOM   1238  C5    U X  58     190.343 202.304 216.113 1.000 0.000
ATOM   1239  C6    U X  58     191.395 201.495 216.234 1.000 0.000
ATOM   1240  P     U X  59     194.918 198.236 222.605 1.000 0.000
ATOM   1241  OP1   U X  59     196.163 198.672 223.289 1.000 0.000
ATOM   1242  OP2   U X  59     194.026 197.225 223.249 1.000 0.000
ATOM   1243  O5'   U X  59     194.065 199.544 222.294 1.000 0.000
ATOM   1244  C5'   U X  59     194.412 200.358 221.830 1.000 0.000
ATOM   1245  C4'   U X  59     193.793 201.734 221.935 1.000 0.000
ATOM   1246  O4'   U X  59     192.921 201.936 220.793 1.000 0.000
ATOM   1247  C3'   U X  59     192.943 201.989 223.179 1.000 0.000
ATOM   1248  O3'   U X  59     193.100 203.350 223.585 1.000 0.000
ATOM   1249  C2'   U X  59     191.520 201.758 222.686 1.000 0.000
ATOM   1250  O2'   U X  59     191.699 204.002 222.205 1.000 0.000
ATOM   1251  C1'   U X  59     191.597 202.223 221.225 1.000 0.000
ATOM   1252  N1    U X  59     190.673 201.530 220.319 1.000 0.000
ATOM   1253  C2    U X  59     189.706 202.286 219.697 1.000 0.000
ATOM   1254  O2    U X  59     189.611 203.481 219.856 1.000 0.000
ATOM   1255  N3    U X  59     188.853 201.588 218.886 1.000 0.000
ATOM   1256  C4    U X  59     188.870 200.225 218.638 1.000 0.000
ATOM   1257  O4    U X  59     188.089 199.742 217.805 1.000 0.000
ATOM   1258  C5    U X  59     189.905 199.510 219.325 1.000 0.000
ATOM   1259  C6    U X  59     190.752 200.172 220.112 1.000 0.000
ATOM   1260  P     C X  60     191.882 202.785 223.940 1.000 0.000
ATOM   1261  OP1   C X  60     192.449 204.140 224.166 1.000 0.000
ATOM   1262  OP2   C X  60     192.726 201.715 223.329 1.000 0.000
ATOM   1263  O5'   C X  60     191.332 202.263 225.339 1.000 0.000
ATOM   1264  C5'   C X  60     190.737 203.165 226.273 1.000 0.000
ATOM   1265  C4'   C X  60     190.425 202.428 227.539 1.000 0.000
ATOM   1266  O4'   C X  60     189.478 201.375 227.219 1.000 0.000
ATOM   1267  C3'   C X  60     191.610 201.681 228.132 1.000 0.000
ATOM   1268  O3'   C X  60     192.418 202.537 228.930 1.000 0.000
ATOM   1269  C2'   C X  60     190.917 200.584 228.928 1.000 0.000
ATOM   1270  O2'   C X  60     190.398 201.068 230.154 1.000 0.000
ATOM   1271  C1'   C X  60     189.803 200.160 227.928 1.000 0.000
ATOM   1272  N1    C X  60     190.189 199.122 226.963 1.000 0.000
ATOM   1273  C2    C X  60     190.174 197.791 227.378 1.000 0.000
ATOM   1274  O2    C X  60     189.796 197.531 228.525 1.000 0.000
ATOM   1275  N3    C X  60     190.568 196.829 226.528 1.000 0.000
ATOM   1276  C4    C X  60     190.964 197.152 225.298 1.000 0.000
ATOM   1277  N4    C X  60     191.354 196.167 224.504 1.000 0.000
ATOM   1278  C5    C X  60     190.969 198.502 224.837 1.000 0.000
ATOM   1279  C6    C X  60     190.576 199.446 225.694 1.000 0.000
ATOM   1280  P     C X  61     194.103 202.131 229.061 1.000 0.000
ATOM   1281  OP1   C X  61     194.625 203.290 229.829 1.000 0.000
ATOM   1282  OP2   C X  61     194.849 201.629 227.868 1.000 0.000
ATOM   1283  O5'   C X  61     193.915 200.929 230.087 1.000 0.000
ATOM   1284  C5'   C X  61     193.476 201.194 231.442 1.000 0.000
ATOM   1285  C4'   C X  61     193.522 199.884 232.178 1.000 0.000
ATOM   1286  O4'   C X  61     192.607 198.972 231.532 1.000 0.000
ATOM   1287  C3'   C X  61     194.853 199.152 232.122 1.000 0.000
ATOM   1288  O3'   C X  61     195.764 199.627 233.105 1.000 0.000
ATOM   1289  C2'   C X  61     194.434 197.711 232.380 1.000 0.000
ATOM   1290  O2'   C X  61     194.168 197.469 233.755 1.000 0.000
ATOM   1291  C1'   C X  61     193.136 197.663 231.548 1.000 0.000
ATOM   1292  N1    C X  61     193.349 197.137 230.194 1.000 0.000
ATOM   1293  C2    C X  61     193.394 195.755 230.017 1.000 0.000
ATOM   1294  O2    C X  61     193.210 195.025 230.997 1.000 0.000
ATOM   1295  N3    C X  61     193.636 195.252 228.796 1.000 0.000
ATOM   1296  C4    C X  61     193.826 196.073 227.765 1.000 0.000
ATOM   1297  N4    C X  61     194.072 195.526 226.585 1.000 0.000
ATOM   1298  C5    C X  61     193.763 197.491 227.909 1.000 0.000
ATOM   1299  C6    C X  61     193.523 197.976 229.129 1.000 0.000
ATOM   1300  P     C X  62     197.302 199.559 232.594 1.000 0.000
ATOM   1301  OP1   C X  62     197.883 200.353 233.706 1.000 0.000
ATOM   1302  OP2   C X  62     197.772 199.780 231.193 1.000 0.000
ATOM   1303  O5'   C X  62     197.493 198.021 232.959 1.000 0.000
ATOM   1304  C5'   C X  62     197.413 197.580 234.397 1.000 0.000
ATOM   1305  C4'   C X  62     197.733 196.112 234.355 1.000 0.000
ATOM   1306  O4'   C X  62     196.799 195.434 233.482 1.000 0.000
ATOM   1307  C3'   C X  62     199.059 195.753 233.733 1.000 0.000
ATOM   1308  O3'   C X  62     200.144 196.005 234.605 1.000 0.000
ATOM   1309  C2'   C X  62     198.851 194.278 233.424 1.000 0.000
ATOM   1310  O2'   C X  62     198.985 193.448 234.490 1.000 0.000
ATOM   1311  C1'   C X  62     197.430 194.322 232.881 1.000 0.000
ATOM   1312  N1    C X  62     197.450 194.504 231.424 1.000 0.000
ATOM   1313  C2    C X  62     197.538 193.373 230.614 1.000 0.000
ATOM   1314  O2    C X  62     197.553 192.259 231.149 1.000 0.000
ATOM   1315  N3    C X  62     197.605 193.517 229.281 1.000 0.000
ATOM   1316  C4    C X  62     197.582 194.735 228.743 1.000 0.000
ATOM   1317  N4    C X  62     197.662 194.822 227.425 1.000 0.000
ATOM   1318  C5    C X  62     197.469 195.911 229.543 1.000 0.000
ATOM   1319  C6    C X  62     197.405 195.751 230.866 1.000 0.000
ATOM   1320  P     C X  63     201.763 196.244 233.932 1.000 0.000
ATOM   1321  OP1   C X  63     202.586 196.461 235.150 1.000 0.000
ATOM   1322  OP2   C X  63     201.855 197.201 232.788 1.000 0.000
ATOM   1323  O5'   C X  63     202.085 194.780 233.398 1.000 0.000
ATOM   1324  C5'   C X  63     202.340 193.705 234.337 1.000 0.000
ATOM   1325  C4'   C X  63     202.730 192.502 233.525 1.000 0.000
ATOM   1326  O4'   C X  63     201.619 192.158 232.669 1.000 0.000
ATOM   1327  C3'   C X  63     203.876 192.718 232.549 1.000 0.000
ATOM   1328  O3'   C X  63     205.143 192.585 233.180 1.000 0.000
ATOM   1329  C2'   C X  63     203.630 191.621 231.522 1.000 0.000
ATOM   1330  O2'   C X  63     204.047 190.347 231.991 1.000 0.000
ATOM   1331  C1'   C X  63     202.093 191.698 231.421 1.000 0.000
ATOM   1332  N1    C X  63     201.639 192.547 230.312 1.000 0.000
ATOM   1333  C2    C X  63     201.597 192.000 229.031 1.000 0.000
ATOM   1334  O2    C X  63     201.899 190.811 228.882 1.000 0.000
ATOM   1335  N3    C X  63     201.232 192.771 227.994 1.000 0.000
ATOM   1336  C4    C X  63     200.909 194.047 228.197 1.000 0.000
ATOM   1337  N4    C X  63     200.567 194.767 227.140 1.000 0.000
ATOM   1338  C5    C X  63     200.921 194.630 229.499 1.000 0.000
ATOM   1339  C6    C X  63     201.287 193.851 230.519 1.000 0.000
ATOM   1340  P     G X  64     206.986 193.145 232.811 1.000 0.000
ATOM   1341  OP1   G X  64     207.899 192.466 233.766 1.000 0.000
ATOM   1342  OP2   G X  64     207.174 194.595 232.501 1.000 0.000
ATOM   1343  O5'   G X  64     207.029 192.323 231.449 1.000 0.000
ATOM   1344  C5'   G X  64     207.219 190.984 231.536 1.000 0.000
ATOM   1345  C4'   G X  64     207.287 190.403 230.050 1.000 0.000
ATOM   1346  O4'   G X  64     206.028 190.692 229.262 1.000 0.000
ATOM   1347  C3'   G X  64     208.448 191.055 229.255 1.000 0.000
ATOM   1348  O3'   G X  64     209.698 190.410 229.522 1.000 0.000
ATOM   1349  C2'   G X  64     207.870 191.065 227.860 1.000 0.000
ATOM   1350  O2'   G X  64     208.143 189.609 227.342 1.000 0.000
ATOM   1351  C1'   G X  64     206.394 191.141 227.932 1.000 0.000
ATOM   1352  N9    G X  64     205.804 192.436 227.600 1.000 0.000
ATOM   1353  C8    G X  64     205.385 193.410 228.477 1.000 0.000
ATOM   1354  N7    G X  64     204.917 194.471 227.876 1.000 0.000
ATOM   1355  C5    G X  64     205.033 194.175 226.521 1.000 0.000
ATOM   1356  C6    G X  64     204.708 194.947 225.361 1.000 0.000
ATOM   1357  O6    G X  64     204.252 196.092 225.291 1.000 0.000
ATOM   1358  N1    G X  64     204.990 194.250 224.186 1.000 0.000
ATOM   1359  C2    G X  64     205.530 192.997 224.126 1.000 0.000
ATOM   1360  N2    G X  64     205.751 192.503 222.897 1.000 0.000
ATOM   1361  N3    G X  64     205.841 192.275 225.186 1.000 0.000
ATOM   1362  C4    G X  64     205.570 192.919 226.341 1.000 0.000
ATOM   1363  P     U X  65     210.933 191.244 228.836 1.000 0.000
ATOM   1364  OP1   U X  65     212.075 190.480 229.400 1.000 0.000
ATOM   1365  OP2   U X  65     210.823 192.714 229.084 1.000 0.000
ATOM   1366  O5'   U X  65     210.922 190.990 227.265 1.000 0.000
ATOM   1367  C5'   U X  65     211.180 189.637 226.791 1.000 0.000
ATOM   1368  C4'   U X  65     211.285 189.837 225.226 1.000 0.000
ATOM   1369  O4'   U X  65     209.946 190.158 224.831 1.000 0.000
ATOM   1370  C3'   U X  65     212.207 190.992 224.657 1.000 0.000
ATOM   1371  O3'   U X  65     213.617 190.623 224.497 1.000 0.000
ATOM   1372  C2'   U X  65     211.525 191.142 223.325 1.000 0.000
ATOM   1373  O2'   U X  65     211.891 190.218 222.371 1.000 0.000
ATOM   1374  C1'   U X  65     210.055 191.007 223.716 1.000 0.000
ATOM   1375  N1    U X  65     209.526 192.343 224.015 1.000 0.000
ATOM   1376  C2    U X  65     209.100 193.109 222.953 1.000 0.000
ATOM   1377  O2    U X  65     209.129 192.713 221.811 1.000 0.000
ATOM   1378  N3    U X  65     208.644 194.357 223.282 1.000 0.000
ATOM   1379  C4    U X  65     208.572 194.908 224.551 1.000 0.000
ATOM   1380  O4    U X  65     208.049 196.021 224.708 1.000 0.000
ATOM   1381  C5    U X  65     209.037 194.048 225.599 1.000 0.000
ATOM   1382  C6    U X  65     209.477 192.826 225.302 1.000 0.000
ATOM   1383  P     C X  66     214.197 192.524 225.321 1.000 0.000
ATOM   1384  OP1   C X  66     215.562 191.941 225.383 1.000 0.000
ATOM   1385  OP2   C X  66     213.665 193.305 226.478 1.000 0.000
ATOM   1386  O5'   C X  66     214.129 193.433 224.017 1.000 0.000
ATOM   1387  C5'   C X  66     214.832 193.032 222.815 1.000 0.000
ATOM   1388  C4'   C X  66     214.674 194.151 221.825 1.000 0.000
ATOM   1389  O4'   C X  66     213.266 194.308 221.544 1.000 0.000
ATOM   1390  C3'   C X  66     215.093 195.526 222.322 1.000 0.000
ATOM   1391  O3'   C X  66     216.493 195.736 222.191 1.000 0.000
ATOM   1392  C2'   C X  66     214.290 196.450 221.417 1.000 0.000
ATOM   1393  O2'   C X  66     214.861 196.559 220.121 1.000 0.000
ATOM   1394  C1'   C X  66     212.956 195.674 221.369 1.000 0.000
ATOM   1395  N1    C X  66     211.987 196.152 222.365 1.000 0.000
ATOM   1396  C2    C X  66     211.227 197.280 222.063 1.000 0.000
ATOM   1397  O2    C X  66     211.363 197.810 220.955 1.000 0.000
ATOM   1398  N3    C X  66     210.369 197.763 222.976 1.000 0.000
ATOM   1399  C4    C X  66     210.248 197.160 224.157 1.000 0.000
ATOM   1400  N4    C X  66     209.397 197.683 225.026 1.000 0.000
ATOM   1401  C5    C X  66     210.995 195.990 224.487 1.000 0.000
ATOM   1402  C6    C X  66     211.844 195.524 223.570 1.000 0.000
ATOM   1403  P     G X  67     217.220 196.732 223.295 1.000 0.000
ATOM   1404  OP1   G X  67     218.659 196.551 222.976 1.000 0.000
ATOM   1405  OP2   G X  67     216.761 196.712 224.717 1.000 0.000
ATOM   1406  O5'   G X  67     216.756 198.102 222.630 1.000 0.000
ATOM   1407  C5'   G X  67     217.292 198.523 221.376 1.000 0.000
ATOM   1408  C4'   G X  67     216.776 199.892 221.054 1.000 0.000
ATOM   1409  O4'   G X  67     215.329 199.810 220.955 1.000 0.000
ATOM   1410  C3'   G X  67     217.004 200.918 222.154 1.000 0.000
ATOM   1411  O3'   G X  67     218.307 201.484 222.074 1.000 0.000
ATOM   1412  C2'   G X  67     215.890 201.918 221.881 1.000 0.000
ATOM   1413  O2'   G X  67     216.200 202.771 220.794 1.000 0.000
ATOM   1414  C1'   G X  67     214.739 200.972 221.523 1.000 0.000
ATOM   1415  N9    G X  67     213.967 200.549 222.689 1.000 0.000
ATOM   1416  C8    G X  67     214.087 199.368 223.385 1.000 0.000
ATOM   1417  N7    G X  67     213.269 199.287 224.399 1.000 0.000
ATOM   1418  C5    G X  67     212.564 200.487 224.366 1.000 0.000
ATOM   1419  C6    G X  67     211.543 200.999 225.227 1.000 0.000
ATOM   1420  O6    G X  67     211.048 200.488 226.236 1.000 0.000
ATOM   1421  N1    G X  67     211.111 202.260 224.817 1.000 0.000
ATOM   1422  C2    G X  67     211.603 202.949 223.744 1.000 0.000
ATOM   1423  N2    G X  67     211.074 204.163 223.524 1.000 0.000
ATOM   1424  N3    G X  67     212.549 202.492 222.945 1.000 0.000
ATOM   1425  C4    G X  67     212.981 201.268 223.311 1.000 0.000
ATOM   1426  P     C X  68     219.009 202.053 223.559 1.000 0.000
ATOM   1427  OP1   C X  68     220.374 202.431 223.111 1.000 0.000
ATOM   1428  OP2   C X  68     218.826 201.277 224.822 1.000 0.000
ATOM   1429  O5'   C X  68     218.155 203.393 223.655 1.000 0.000
ATOM   1430  C5'   C X  68     218.365 204.458 222.695 1.000 0.000
ATOM   1431  C4'   C X  68     217.508 205.612 223.133 1.000 0.000
ATOM   1432  O4'   C X  68     216.129 205.187 223.103 1.000 0.000
ATOM   1433  C3'   C X  68     217.710 206.065 224.570 1.000 0.000
ATOM   1434  O3'   C X  68     218.811 206.957 224.698 1.000 0.000
ATOM   1435  C2'   C X  68     216.384 206.747 224.877 1.000 0.000
ATOM   1436  O2'   C X  68     216.303 208.044 224.302 1.000 0.000
ATOM   1437  C1'   C X  68     215.418 205.770 224.174 1.000 0.000
ATOM   1438  N1    C X  68     214.870 204.759 225.089 1.000 0.000
ATOM   1439  C2    C X  68     213.780 205.105 225.885 1.000 0.000
ATOM   1440  O2    C X  68     213.288 206.232 225.762 1.000 0.000
ATOM   1441  N3    C X  68     213.292 204.214 226.762 1.000 0.000
ATOM   1442  C4    C X  68     213.848 203.008 226.861 1.000 0.000
ATOM   1443  N4    C X  68     213.337 202.170 227.750 1.000 0.000
ATOM   1444  C5    C X  68     214.950 202.615 226.045 1.000 0.000
ATOM   1445  C6    C X  68     215.424 203.513 225.179 1.000 0.000
ATOM   1446  P     G X  69     219.566 206.791 226.123 1.000 0.000
ATOM   1447  OP1   G X  69     220.747 207.626 225.785 1.000 0.000
ATOM   1448  OP2   G X  69     219.746 205.514 226.878 1.000 0.000
ATOM   1449  O5'   G X  69     218.545 207.715 226.921 1.000 0.000
ATOM   1450  C5'   G X  69     218.430 209.176 226.572 1.000 0.000
ATOM   1451  C4'   G X  69     217.461 209.724 227.581 1.000 0.000
ATOM   1452  O4'   G X  69     216.209 209.004 227.498 1.000 0.000
ATOM   1453  C3'   G X  69     217.842 209.524 229.026 1.000 0.000
ATOM   1454  O3'   G X  69     218.849 210.426 229.443 1.000 0.000
ATOM   1455  C2'   G X  69     216.504 209.737 229.717 1.000 0.000
ATOM   1456  O2'   G X  69     216.139 211.037 229.864 1.000 0.000
ATOM   1457  C1'   G X  69     215.600 209.028 228.749 1.000 0.000
ATOM   1458  N9    G X  69     215.466 207.643 229.197 1.000 0.000
ATOM   1459  C8    G X  69     216.232 206.566 228.815 1.000 0.000
ATOM   1460  N7    G X  69     215.883 205.455 229.406 1.000 0.000
ATOM   1461  C5    G X  69     214.818 205.824 230.225 1.000 0.000
ATOM   1462  C6    G X  69     214.025 205.056 231.135 1.000 0.000
ATOM   1463  O6    G X  69     214.113 203.860 231.425 1.000 0.000
ATOM   1464  N1    G X  69     213.053 205.841 231.754 1.000 0.000
ATOM   1465  C2    G X  69     212.876 207.181 231.551 1.000 0.000
ATOM   1466  N2    G X  69     211.899 207.766 232.260 1.000 0.000
ATOM   1467  N3    G X  69     213.604 207.903 230.719 1.000 0.000
ATOM   1468  C4    G X  69     214.549 207.169 230.096 1.000 0.000
ATOM   1469  P     G X  70     219.863 210.015 230.835 1.000 0.000
ATOM   1470  OP1   G X  70     220.754 211.199 230.940 1.000 0.000
ATOM   1471  OP2   G X  70     220.446 208.639 230.829 1.000 0.000
ATOM   1472  O5'   G X  70     218.802 210.114 232.017 1.000 0.000
ATOM   1473  C5'   G X  70     218.292 211.407 232.428 1.000 0.000
ATOM   1474  C4'   G X  70     217.423 211.169 233.630 1.000 0.000
ATOM   1475  O4'   G X  70     216.331 210.311 233.234 1.000 0.000
ATOM   1476  C3'   G X  70     218.080 210.404 234.769 1.000 0.000
ATOM   1477  O3'   G X  70     218.846 211.258 235.609 1.000 0.000
ATOM   1478  C2'   G X  70     216.877 209.817 235.494 1.000 0.000
ATOM   1479  O2'   G X  70     216.215 210.782 236.300 1.000 0.000
ATOM   1480  C1'   G X  70     216.001 209.480 234.296 1.000 0.000
ATOM   1481  N9    G X  70     216.179 208.080 233.917 1.000 0.000
ATOM   1482  C8    G X  70     216.994 207.582 232.926 1.000 0.000
ATOM   1483  N7    G X  70     216.955 206.280 232.839 1.000 0.000
ATOM   1484  C5    G X  70     216.056 205.898 233.831 1.000 0.000
ATOM   1485  C6    G X  70     215.608 204.603 234.243 1.000 0.000
ATOM   1486  O6    G X  70     215.937 203.494 233.813 1.000 0.000
ATOM   1487  N1    G X  70     214.691 204.688 235.289 1.000 0.000
ATOM   1488  C2    G X  70     214.274 205.848 235.879 1.000 0.000
ATOM   1489  N2    G X  70     213.401 205.722 236.891 1.000 0.000
ATOM   1490  N3    G X  70     214.683 207.049 235.514 1.000 0.000
ATOM   1491  C4    G X  70     215.565 207.001 234.495 1.000 0.000
ATOM   1492  P     A X  71     220.250 210.565 236.370 1.000 0.000
ATOM   1493  OP1   A X  71     220.894 211.754 236.985 1.000 0.000
ATOM   1494  OP2   A X  71     221.082 209.551 235.655 1.000 0.000
ATOM   1495  O5'   A X  71     219.422 209.830 237.514 1.000 0.000
ATOM   1496  C5'   A X  71     218.750 210.607 238.536 1.000 0.000
ATOM   1497  C4'   A X  71     218.178 209.627 239.521 1.000 0.000
ATOM   1498  O4'   A X  71     217.224 208.796 238.824 1.000 0.000
ATOM   1499  C3'   A X  71     219.168 208.626 240.095 1.000 0.000
ATOM   1500  O3'   A X  71     219.889 209.165 241.196 1.000 0.000
ATOM   1501  C2'   A X  71     218.256 207.482 240.514 1.000 0.000
ATOM   1502  O2'   A X  71     217.573 207.759 241.729 1.000 0.000
ATOM   1503  C1'   A X  71     217.249 207.489 239.372 1.000 0.000
ATOM   1504  N9    A X  71     217.652 206.564 238.329 1.000 0.000
ATOM   1505  C8    A X  71     218.349 206.776 237.168 1.000 0.000
ATOM   1506  N7    A X  71     218.522 205.685 236.460 1.000 0.000
ATOM   1507  C5    A X  71     217.899 204.696 237.213 1.000 0.000
ATOM   1508  C6    A X  71     217.725 203.313 237.027 1.000 0.000
ATOM   1509  N6    A X  71     218.169 202.656 235.964 1.000 0.000
ATOM   1510  N1    A X  71     217.059 202.621 237.980 1.000 0.000
ATOM   1511  C2    A X  71     216.594 203.289 239.041 1.000 0.000
ATOM   1512  N3    A X  71     216.687 204.580 239.323 1.000 0.000
ATOM   1513  C4    A X  71     217.365 205.232 238.361 1.000 0.000
ATOM   1514  P     G X  72     221.796 208.188 241.862 1.000 0.000
ATOM   1515  OP1   G X  72     222.213 208.995 243.038 1.000 0.000
ATOM   1516  OP2   G X  72     222.813 207.749 240.859 1.000 0.000
ATOM   1517  O5'   G X  72     221.038 206.902 242.415 1.000 0.000
ATOM   1518  C5'   G X  72     220.213 207.021 243.579 1.000 0.000
ATOM   1519  C4'   G X  72     219.751 205.590 243.880 1.000 0.000
ATOM   1520  O4'   G X  72     218.892 205.115 242.839 1.000 0.000
ATOM   1521  C3'   G X  72     220.881 204.579 244.092 1.000 0.000
ATOM   1522  O3'   G X  72     221.426 204.583 245.412 1.000 0.000
ATOM   1523  C2'   G X  72     220.099 203.293 243.784 1.000 0.000
ATOM   1524  O2'   G X  72     219.328 202.853 244.898 1.000 0.000
ATOM   1525  C1'   G X  72     219.205 203.751 242.616 1.000 0.000
ATOM   1526  N9    G X  72     219.795 203.402 241.325 1.000 0.000
ATOM   1527  C8    G X  72     220.438 204.244 240.448 1.000 0.000
ATOM   1528  N7    G X  72     220.878 203.633 239.381 1.000 0.000
ATOM   1529  C5    G X  72     220.496 202.307 239.567 1.000 0.000
ATOM   1530  C6    G X  72     220.707 201.148 238.754 1.000 0.000
ATOM   1531  O6    G X  72     221.305 201.051 237.679 1.000 0.000
ATOM   1532  N1    G X  72     220.146 200.010 239.331 1.000 0.000
ATOM   1533  C2    G X  72     219.494 199.976 240.531 1.000 0.000
ATOM   1534  N2    G X  72     219.044 198.775 240.930 1.000 0.000
ATOM   1535  N3    G X  72     219.298 201.035 241.294 1.000 0.000
ATOM   1536  C4    G X  72     219.821 202.156 240.757 1.000 0.000
ATOM   1537  P     C X  73     222.963 203.878 245.514 1.000 0.000
ATOM   1538  OP1   C X  73     223.222 203.964 246.974 1.000 0.000
ATOM   1539  OP2   C X  73     223.949 204.447 244.546 1.000 0.000
ATOM   1540  O5'   C X  73     222.733 202.342 245.164 1.000 0.000
ATOM   1541  C5'   C X  73     222.065 201.497 246.136 1.000 0.000
ATOM   1542  C4'   C X  73     222.093 200.106 245.495 1.000 0.000
ATOM   1543  O4'   C X  73     221.369 200.060 244.266 1.000 0.000
ATOM   1544  C3'   C X  73     223.505 199.594 245.198 1.000 0.000
ATOM   1545  O3'   C X  73     224.183 199.035 246.317 1.000 0.000
ATOM   1546  C2'   C X  73     223.197 198.521 244.164 1.000 0.000
ATOM   1547  O2'   C X  73     222.727 197.313 244.735 1.000 0.000
ATOM   1548  C1'   C X  73     222.069 199.190 243.359 1.000 0.000
ATOM   1549  N1    C X  73     222.630 199.851 242.173 1.000 0.000
ATOM   1550  C2    C X  73     222.990 199.064 241.081 1.000 0.000
ATOM   1551  O2    C X  73     222.784 197.847 241.133 1.000 0.000
ATOM   1552  N3    C X  73     223.548 199.641 240.005 1.000 0.000
ATOM   1553  C4    C X  73     223.749 200.958 239.987 1.000 0.000
ATOM   1554  N4    C X  73     224.313 201.475 238.907 1.000 0.000
ATOM   1555  C5    C X  73     223.370 201.793 241.079 1.000 0.000
ATOM   1556  C6    C X  73     222.818 201.204 242.142 1.000 0.000
TER
ENDMDL
END
