# Supplementary material for: RPocket: an intuitive database of RNA pocket topology information with RNA-ligand data resources
Source: BMC Bioinformatics. 2021 Sep 8;22:428. doi: 10.1186/s12859-021-04349-4 (PMC8424408; doi:10.1186/s12859-021-04349-4)
Supplement: Supplementary file 7 — Additional file 7. Folder S3: Nine other experimental structures and their modeling structures and pockets. [file 12859_2021_4349_MOESM7_ESM.zip › 12859_2021_4349_MOESM7_ESM/3E5E_c.pdb]

MODEL        1
ATOM      1 HO5'   G A   1      -0.086  -0.027  -0.189  1.00  0.00           H  
ATOM      2  O5'   G A   1       0.686  -0.235  -0.721  1.00  0.00           O  
ATOM      3  C5'   G A   1       1.822   0.310  -0.045  1.00  0.00           C  
ATOM      4  H5'   G A   1       1.910   1.372  -0.278  1.00  0.00           H  
ATOM      5 H5''   G A   1       2.725  -0.199  -0.378  1.00  0.00           H  
ATOM      6  C4'   G A   1       1.693   0.140   1.451  1.00  0.00           C  
ATOM      7  H4'   G A   1       2.700   0.108   1.868  1.00  0.00           H  
ATOM      8  O4'   G A   1       0.881   1.228   1.977  1.00  0.00           O  
ATOM      9  C1'   G A   1      -0.062   0.719   2.902  1.00  0.00           C  
ATOM     10  H1'   G A   1      -0.034   1.367   3.779  1.00  0.00           H  
ATOM     11  N9    G A   1      -1.391   0.820   2.305  1.00  0.00           N  
ATOM     12  C4    G A   1      -2.590   0.555   2.922  1.00  0.00           C  
ATOM     13  N3    G A   1      -2.753   0.152   4.199  1.00  0.00           N  
ATOM     14  C2    G A   1      -4.028  -0.020   4.502  1.00  0.00           C  
ATOM     15  N2    G A   1      -4.369  -0.422   5.729  1.00  0.00           N  
ATOM     16  H21   G A   1      -3.646  -0.590   6.412  1.00  0.00           H  
ATOM     17  H22   G A   1      -5.340  -0.560   5.970  1.00  0.00           H  
ATOM     18  N1    G A   1      -5.060   0.187   3.625  1.00  0.00           N  
ATOM     19  H1    G A   1      -6.002   0.031   3.955  1.00  0.00           H  
ATOM     20  C6    G A   1      -4.916   0.599   2.305  1.00  0.00           C  
ATOM     21  O6    G A   1      -5.917   0.751   1.597  1.00  0.00           O  
ATOM     22  C5    G A   1      -3.554   0.788   1.964  1.00  0.00           C  
ATOM     23  N7    G A   1      -2.973   1.192   0.768  1.00  0.00           N  
ATOM     24  C8    G A   1      -1.694   1.197   1.019  1.00  0.00           C  
ATOM     25  H8    G A   1      -0.947   1.471   0.289  1.00  0.00           H  
ATOM     26  C2'   G A   1       0.363  -0.711   3.227  1.00  0.00           C  
ATOM     27  H2'   G A   1      -0.494  -1.342   3.470  1.00  0.00           H  
ATOM     28  O2'   G A   1       1.330  -0.675   4.261  1.00  0.00           O  
ATOM     29 HO2'   G A   1       2.011  -1.305   4.024  1.00  0.00           H  
ATOM     30  C3'   G A   1       0.988  -1.132   1.904  1.00  0.00           C  
ATOM     31  H3'   G A   1       0.246  -1.462   1.177  1.00  0.00           H  
ATOM     32  O3'   G A   1       1.906  -2.212   2.051  1.00  0.00           O  
ATOM     33  P     U A   2       1.440  -3.712   1.701  1.00  0.00           P  
ATOM     34  OP1   U A   2       2.604  -4.602   1.938  1.00  0.00           O  
ATOM     35  OP2   U A   2       0.782  -3.703   0.370  1.00  0.00           O  
ATOM     36  O5'   U A   2       0.332  -4.036   2.800  1.00  0.00           O  
ATOM     37  C5'   U A   2       0.666  -4.081   4.186  1.00  0.00           C  
ATOM     38  H5'   U A   2       1.158  -3.151   4.477  1.00  0.00           H  
ATOM     39 H5''   U A   2       1.342  -4.913   4.377  1.00  0.00           H  
ATOM     40  C4'   U A   2      -0.582  -4.263   5.019  1.00  0.00           C  
ATOM     41  H4'   U A   2      -0.269  -4.474   6.042  1.00  0.00           H  
ATOM     42  O4'   U A   2      -1.413  -3.076   4.897  1.00  0.00           O  
ATOM     43  C1'   U A   2      -2.780  -3.453   4.860  1.00  0.00           C  
ATOM     44  H1'   U A   2      -3.294  -2.870   5.624  1.00  0.00           H  
ATOM     45  N1    U A   2      -3.331  -3.078   3.550  1.00  0.00           N  
ATOM     46  C6    U A   2      -2.511  -2.806   2.477  1.00  0.00           C  
ATOM     47  H6    U A   2      -1.431  -2.880   2.609  1.00  0.00           H  
ATOM     48  C2    U A   2      -4.706  -3.008   3.429  1.00  0.00           C  
ATOM     49  O2    U A   2      -5.466  -3.238   4.351  1.00  0.00           O  
ATOM     50  N3    U A   2      -5.161  -2.656   2.185  1.00  0.00           N  
ATOM     51  H3    U A   2      -6.163  -2.601   2.076  1.00  0.00           H  
ATOM     52  C4    U A   2      -4.403  -2.370   1.074  1.00  0.00           C  
ATOM     53  O4    U A   2      -4.965  -2.073   0.021  1.00  0.00           O  
ATOM     54  C5    U A   2      -2.991  -2.461   1.278  1.00  0.00           C  
ATOM     55  H5    U A   2      -2.307  -2.249   0.457  1.00  0.00           H  
ATOM     56  C2'   U A   2      -2.842  -4.954   5.141  1.00  0.00           C  
ATOM     57  H2'   U A   2      -3.660  -5.432   4.600  1.00  0.00           H  
ATOM     58  O2'   U A   2      -2.920  -5.151   6.540  1.00  0.00           O  
ATOM     59 HO2'   U A   2      -2.610  -6.041   6.712  1.00  0.00           H  
ATOM     60  C3'   U A   2      -1.495  -5.403   4.592  1.00  0.00           C  
ATOM     61  H3'   U A   2      -1.505  -5.525   3.509  1.00  0.00           H  
ATOM     62  O3'   U A   2      -1.071  -6.653   5.129  1.00  0.00           O  
ATOM     63  P     U A   3      -1.278  -8.000   4.275  1.00  0.00           P  
ATOM     64  OP1   U A   3      -0.559  -9.089   4.984  1.00  0.00           O  
ATOM     65  OP2   U A   3      -0.956  -7.712   2.854  1.00  0.00           O  
ATOM     66  O5'   U A   3      -2.843  -8.285   4.380  1.00  0.00           O  
ATOM     67  C5'   U A   3      -3.437  -8.667   5.619  1.00  0.00           C  
ATOM     68  H5'   U A   3      -3.035  -8.053   6.426  1.00  0.00           H  
ATOM     69 H5''   U A   3      -3.216  -9.713   5.828  1.00  0.00           H  
ATOM     70  C4'   U A   3      -4.937  -8.487   5.558  1.00  0.00           C  
ATOM     71  H4'   U A   3      -5.337  -8.701   6.549  1.00  0.00           H  
ATOM     72  O4'   U A   3      -5.239  -7.149   5.086  1.00  0.00           O  
ATOM     73  C1'   U A   3      -6.443  -7.170   4.340  1.00  0.00           C  
ATOM     74  H1'   U A   3      -7.144  -6.513   4.856  1.00  0.00           H  
ATOM     75  N1    U A   3      -6.178  -6.590   3.014  1.00  0.00           N  
ATOM     76  C6    U A   3      -4.892  -6.414   2.553  1.00  0.00           C  
ATOM     77  H6    U A   3      -4.061  -6.726   3.184  1.00  0.00           H  
ATOM     78  C2    U A   3      -7.266  -6.225   2.244  1.00  0.00           C  
ATOM     79  O2    U A   3      -8.418  -6.366   2.612  1.00  0.00           O  
ATOM     80  N3    U A   3      -6.956  -5.686   1.023  1.00  0.00           N  
ATOM     81  H3    U A   3      -7.738  -5.414   0.446  1.00  0.00           H  
ATOM     82  C4    U A   3      -5.701  -5.477   0.503  1.00  0.00           C  
ATOM     83  O4    U A   3      -5.588  -4.993  -0.623  1.00  0.00           O  
ATOM     84  C5    U A   3      -4.629  -5.879   1.357  1.00  0.00           C  
ATOM     85  H5    U A   3      -3.596  -5.750   1.034  1.00  0.00           H  
ATOM     86  C2'   U A   3      -6.945  -8.615   4.290  1.00  0.00           C  
ATOM     87  H2'   U A   3      -7.337  -8.872   3.304  1.00  0.00           H  
ATOM     88  O2'   U A   3      -7.897  -8.796   5.321  1.00  0.00           O  
ATOM     89 HO2'   U A   3      -7.669  -9.612   5.767  1.00  0.00           H  
ATOM     90  C3'   U A   3      -5.667  -9.396   4.580  1.00  0.00           C  
ATOM     91  H3'   U A   3      -5.076  -9.582   3.684  1.00  0.00           H  
ATOM     92  O3'   U A   3      -5.929 -10.673   5.154  1.00  0.00           O  
ATOM     93  P     C A   4      -6.121 -11.955   4.201  1.00  0.00           P  
ATOM     94  OP1   C A   4      -7.357 -12.650   4.641  1.00  0.00           O  
ATOM     95  OP2   C A   4      -4.836 -12.698   4.161  1.00  0.00           O  
ATOM     96  O5'   C A   4      -6.380 -11.330   2.757  1.00  0.00           O  
ATOM     97  C5'   C A   4      -7.169 -12.017   1.788  1.00  0.00           C  
ATOM     98  H5'   C A   4      -7.170 -13.087   2.003  1.00  0.00           H  
ATOM     99 H5''   C A   4      -6.754 -11.857   0.794  1.00  0.00           H  
ATOM    100  C4'   C A   4      -8.591 -11.505   1.813  1.00  0.00           C  
ATOM    101  H4'   C A   4      -9.119 -12.037   2.607  1.00  0.00           H  
ATOM    102  O4'   C A   4      -8.560 -10.061   2.001  1.00  0.00           O  
ATOM    103  C1'   C A   4      -9.300  -9.430   0.976  1.00  0.00           C  
ATOM    104  H1'   C A   4      -9.841  -8.602   1.436  1.00  0.00           H  
ATOM    105  N1    C A   4      -8.349  -8.870  -0.002  1.00  0.00           N  
ATOM    106  C6    C A   4      -7.012  -8.820   0.276  1.00  0.00           C  
ATOM    107  H6    C A   4      -6.645  -9.201   1.229  1.00  0.00           H  
ATOM    108  C2    C A   4      -8.834  -8.387  -1.221  1.00  0.00           C  
ATOM    109  O2    C A   4     -10.050  -8.447  -1.453  1.00  0.00           O  
ATOM    110  N3    C A   4      -7.968  -7.867  -2.118  1.00  0.00           N  
ATOM    111  C4    C A   4      -6.665  -7.820  -1.836  1.00  0.00           C  
ATOM    112  N4    C A   4      -5.850  -7.295  -2.750  1.00  0.00           N  
ATOM    113  H41   C A   4      -4.857  -7.239  -2.576  1.00  0.00           H  
ATOM    114  H42   C A   4      -6.232  -6.948  -3.619  1.00  0.00           H  
ATOM    115  C5    C A   4      -6.142  -8.308  -0.604  1.00  0.00           C  
ATOM    116  H5    C A   4      -5.074  -8.267  -0.386  1.00  0.00           H  
ATOM    117  C2'   C A   4     -10.242 -10.489   0.411  1.00  0.00           C  
ATOM    118  H2'   C A   4     -10.494 -10.290  -0.633  1.00  0.00           H  
ATOM    119  O2'   C A   4     -11.383 -10.575   1.243  1.00  0.00           O  
ATOM    120 HO2'   C A   4     -11.481 -11.498   1.480  1.00  0.00           H  
ATOM    121  C3'   C A   4      -9.379 -11.741   0.527  1.00  0.00           C  
ATOM    122  H3'   C A   4      -8.720 -11.874  -0.329  1.00  0.00           H  
ATOM    123  O3'   C A   4     -10.167 -12.925   0.607  1.00  0.00           O  
ATOM    124  P     C A   5      -9.519 -14.347   0.225  1.00  0.00           P  
ATOM    125  OP1   C A   5      -9.733 -15.250   1.384  1.00  0.00           O  
ATOM    126  OP2   C A   5      -8.140 -14.122  -0.283  1.00  0.00           O  
ATOM    127  O5'   C A   5     -10.423 -14.870  -0.980  1.00  0.00           O  
ATOM    128  C5'   C A   5     -10.036 -14.667  -2.339  1.00  0.00           C  
ATOM    129  H5'   C A   5      -9.872 -15.631  -2.823  1.00  0.00           H  
ATOM    130 H5''   C A   5      -9.113 -14.090  -2.380  1.00  0.00           H  
ATOM    131  C4'   C A   5     -11.117 -13.916  -3.081  1.00  0.00           C  
ATOM    132  H4'   C A   5     -12.070 -14.388  -2.841  1.00  0.00           H  
ATOM    133  O4'   C A   5     -11.052 -12.510  -2.708  1.00  0.00           O  
ATOM    134  C1'   C A   5     -11.135 -11.702  -3.868  1.00  0.00           C  
ATOM    135  H1'   C A   5     -11.843 -10.901  -3.651  1.00  0.00           H  
ATOM    136  N1    C A   5      -9.814 -11.093  -4.104  1.00  0.00           N  
ATOM    137  C6    C A   5      -8.777 -11.318  -3.241  1.00  0.00           C  
ATOM    138  H6    C A   5      -8.933 -11.950  -2.367  1.00  0.00           H  
ATOM    139  C2    C A   5      -9.632 -10.281  -5.227  1.00  0.00           C  
ATOM    140  O2    C A   5     -10.587 -10.089  -5.992  1.00  0.00           O  
ATOM    141  N3    C A   5      -8.421  -9.727  -5.452  1.00  0.00           N  
ATOM    142  C4    C A   5      -7.415  -9.956  -4.606  1.00  0.00           C  
ATOM    143  N4    C A   5      -6.239  -9.391  -4.872  1.00  0.00           N  
ATOM    144  H41   C A   5      -5.451  -9.539  -4.259  1.00  0.00           H  
ATOM    145  H42   C A   5      -6.140  -8.810  -5.692  1.00  0.00           H  
ATOM    146  C5    C A   5      -7.573 -10.774  -3.451  1.00  0.00           C  
ATOM    147  H5    C A   5      -6.744 -10.951  -2.765  1.00  0.00           H  
ATOM    148  C2'   C A   5     -11.614 -12.604  -5.003  1.00  0.00           C  
ATOM    149  H2'   C A   5     -11.231 -12.274  -5.971  1.00  0.00           H  
ATOM    150  O2'   C A   5     -13.028 -12.670  -4.966  1.00  0.00           O  
ATOM    151 HO2'   C A   5     -13.261 -13.600  -4.971  1.00  0.00           H  
ATOM    152  C3'   C A   5     -10.987 -13.932  -4.600  1.00  0.00           C  
ATOM    153  H3'   C A   5      -9.948 -14.015  -4.914  1.00  0.00           H  
ATOM    154  O3'   C A   5     -11.666 -15.050  -5.167  1.00  0.00           O  
ATOM    155  P     C A   6     -10.858 -16.104  -6.075  1.00  0.00           P  
ATOM    156  OP1   C A   6     -11.572 -17.403  -5.984  1.00  0.00           O  
ATOM    157  OP2   C A   6      -9.417 -16.034  -5.723  1.00  0.00           O  
ATOM    158  O5'   C A   6     -11.033 -15.547  -7.557  1.00  0.00           O  
ATOM    159  C5'   C A   6     -12.321 -15.469  -8.163  1.00  0.00           C  
ATOM    160  H5'   C A   6     -13.020 -14.980  -7.483  1.00  0.00           H  
ATOM    161 H5''   C A   6     -12.686 -16.471  -8.385  1.00  0.00           H  
ATOM    162  C4'   C A   6     -12.246 -14.679  -9.449  1.00  0.00           C  
ATOM    163  H4'   C A   6     -13.154 -14.883 -10.017  1.00  0.00           H  
ATOM    164  O4'   C A   6     -12.062 -13.272  -9.131  1.00  0.00           O  
ATOM    165  C1'   C A   6     -11.189 -12.680 -10.079  1.00  0.00           C  
ATOM    166  H1'   C A   6     -11.696 -11.802 -10.479  1.00  0.00           H  
ATOM    167  N1    C A   6      -9.973 -12.229  -9.383  1.00  0.00           N  
ATOM    168  C6    C A   6      -9.662 -12.689  -8.134  1.00  0.00           C  
ATOM    169  H6    C A   6     -10.331 -13.391  -7.636  1.00  0.00           H  
ATOM    170  C2    C A   6      -9.131 -11.325 -10.029  1.00  0.00           C  
ATOM    171  O2    C A   6      -9.442 -10.915 -11.156  1.00  0.00           O  
ATOM    172  N3    C A   6      -8.000 -10.916  -9.415  1.00  0.00           N  
ATOM    173  C4    C A   6      -7.701 -11.373  -8.199  1.00  0.00           C  
ATOM    174  N4    C A   6      -6.572 -10.943  -7.638  1.00  0.00           N  
ATOM    175  H41   C A   6      -6.305 -11.264  -6.718  1.00  0.00           H  
ATOM    176  H42   C A   6      -5.984 -10.291  -8.139  1.00  0.00           H  
ATOM    177  C5    C A   6      -8.546 -12.291  -7.509  1.00  0.00           C  
ATOM    178  H5    C A   6      -8.293 -12.655  -6.513  1.00  0.00           H  
ATOM    179  C2'   C A   6     -10.909 -13.727 -11.156  1.00  0.00           C  
ATOM    180  H2'   C A   6      -9.892 -13.640 -11.547  1.00  0.00           H  
ATOM    181  O2'   C A   6     -11.896 -13.621 -12.165  1.00  0.00           O  
ATOM    182 HO2'   C A   6     -12.184 -14.512 -12.363  1.00  0.00           H  
ATOM    183  C3'   C A   6     -11.071 -15.012 -10.357  1.00  0.00           C  
ATOM    184  H3'   C A   6     -10.179 -15.263  -9.784  1.00  0.00           H  
ATOM    185  O3'   C A   6     -11.338 -16.138 -11.188  1.00  0.00           O  
ATOM    186  P     G A   7     -10.125 -17.072 -11.680  1.00  0.00           P  
ATOM    187  OP1   G A   7     -10.622 -17.875 -12.827  1.00  0.00           O  
ATOM    188  OP2   G A   7      -9.553 -17.761 -10.496  1.00  0.00           O  
ATOM    189  O5'   G A   7      -9.038 -16.041 -12.228  1.00  0.00           O  
ATOM    190  C5'   G A   7      -9.214 -15.383 -13.482  1.00  0.00           C  
ATOM    191  H5'   G A   7     -10.133 -14.795 -13.464  1.00  0.00           H  
ATOM    192 H5''   G A   7      -9.283 -16.122 -14.280  1.00  0.00           H  
ATOM    193  C4'   G A   7      -8.044 -14.468 -13.762  1.00  0.00           C  
ATOM    194  H4'   G A   7      -8.177 -14.062 -14.764  1.00  0.00           H  
ATOM    195  O4'   G A   7      -7.979 -13.449 -12.728  1.00  0.00           O  
ATOM    196  C1'   G A   7      -6.626 -13.166 -12.420  1.00  0.00           C  
ATOM    197  H1'   G A   7      -6.490 -12.091 -12.543  1.00  0.00           H  
ATOM    198  N9    G A   7      -6.397 -13.491 -11.016  1.00  0.00           N  
ATOM    199  C4    G A   7      -5.341 -13.074 -10.244  1.00  0.00           C  
ATOM    200  N3    G A   7      -4.326 -12.284 -10.650  1.00  0.00           N  
ATOM    201  C2    G A   7      -3.459 -12.059  -9.680  1.00  0.00           C  
ATOM    202  N2    G A   7      -2.389 -11.294  -9.911  1.00  0.00           N  
ATOM    203  H21   G A   7      -2.253 -10.894 -10.828  1.00  0.00           H  
ATOM    204  H22   G A   7      -1.720 -11.122  -9.175  1.00  0.00           H  
ATOM    205  N1    G A   7      -3.576 -12.566  -8.412  1.00  0.00           N  
ATOM    206  H1    G A   7      -2.852 -12.334  -7.745  1.00  0.00           H  
ATOM    207  C6    G A   7      -4.613 -13.379  -7.969  1.00  0.00           C  
ATOM    208  O6    G A   7      -4.624 -13.779  -6.799  1.00  0.00           O  
ATOM    209  C5    G A   7      -5.553 -13.633  -9.001  1.00  0.00           C  
ATOM    210  N7    G A   7      -6.720 -14.385  -8.991  1.00  0.00           N  
ATOM    211  C8    G A   7      -7.184 -14.272 -10.205  1.00  0.00           C  
ATOM    212  H8    G A   7      -8.096 -14.745 -10.539  1.00  0.00           H  
ATOM    213  C2'   G A   7      -5.749 -13.969 -13.381  1.00  0.00           C  
ATOM    214  H2'   G A   7      -4.844 -14.334 -12.890  1.00  0.00           H  
ATOM    215  O2'   G A   7      -5.470 -13.173 -14.519  1.00  0.00           O  
ATOM    216 HO2'   G A   7      -5.767 -13.667 -15.286  1.00  0.00           H  
ATOM    217  C3'   G A   7      -6.673 -15.128 -13.735  1.00  0.00           C  
ATOM    218  H3'   G A   7      -6.629 -15.939 -13.009  1.00  0.00           H  
ATOM    219  O3'   G A   7      -6.355 -15.706 -14.997  1.00  0.00           O  
ATOM    220  P     A A   8      -5.219 -16.839 -15.096  1.00  0.00           P  
ATOM    221  OP1   A A   8      -5.378 -17.744 -13.928  1.00  0.00           O  
ATOM    222  OP2   A A   8      -3.911 -16.175 -15.332  1.00  0.00           O  
ATOM    223  O5'   A A   8      -5.611 -17.657 -16.407  1.00  0.00           O  
ATOM    224  C5'   A A   8      -6.968 -17.736 -16.842  1.00  0.00           C  
ATOM    225  H5'   A A   8      -7.459 -16.773 -16.696  1.00  0.00           H  
ATOM    226 H5''   A A   8      -7.497 -18.493 -16.265  1.00  0.00           H  
ATOM    227  C4'   A A   8      -7.028 -18.106 -18.306  1.00  0.00           C  
ATOM    228  H4'   A A   8      -8.080 -18.183 -18.583  1.00  0.00           H  
ATOM    229  O4'   A A   8      -6.297 -17.110 -19.071  1.00  0.00           O  
ATOM    230  C1'   A A   8      -5.544 -17.742 -20.089  1.00  0.00           C  
ATOM    231  H1'   A A   8      -5.793 -17.239 -21.024  1.00  0.00           H  
ATOM    232  N9    A A   8      -4.125 -17.508 -19.817  1.00  0.00           N  
ATOM    233  C4    A A   8      -3.098 -17.576 -20.727  1.00  0.00           C  
ATOM    234  N3    A A   8      -3.184 -17.876 -22.034  1.00  0.00           N  
ATOM    235  C2    A A   8      -1.982 -17.842 -22.604  1.00  0.00           C  
ATOM    236  H2    A A   8      -1.962 -18.077 -23.668  1.00  0.00           H  
ATOM    237  N1    A A   8      -0.793 -17.560 -22.057  1.00  0.00           N  
ATOM    238  C6    A A   8      -0.741 -17.259 -20.742  1.00  0.00           C  
ATOM    239  N6    A A   8       0.443 -16.973 -20.201  1.00  0.00           N  
ATOM    240  H61   A A   8       0.507 -16.743 -19.220  1.00  0.00           H  
ATOM    241  H62   A A   8       1.270 -16.975 -20.781  1.00  0.00           H  
ATOM    242  C5    A A   8      -1.949 -17.265 -20.022  1.00  0.00           C  
ATOM    243  N7    A A   8      -2.244 -17.012 -18.689  1.00  0.00           N  
ATOM    244  C8    A A   8      -3.544 -17.170 -18.620  1.00  0.00           C  
ATOM    245  H8    A A   8      -4.106 -17.046 -17.707  1.00  0.00           H  
ATOM    246  C2'   A A   8      -5.942 -19.218 -20.111  1.00  0.00           C  
ATOM    247  H2'   A A   8      -5.095 -19.861 -20.359  1.00  0.00           H  
ATOM    248  O2'   A A   8      -7.030 -19.377 -21.003  1.00  0.00           O  
ATOM    249 HO2'   A A   8      -7.829 -19.254 -20.489  1.00  0.00           H  
ATOM    250  C3'   A A   8      -6.379 -19.435 -18.666  1.00  0.00           C  
ATOM    251  H3'   A A   8      -5.544 -19.669 -18.006  1.00  0.00           H  
ATOM    252  O3'   A A   8      -7.305 -20.511 -18.533  1.00  0.00           O  
ATOM    253  P     A A   9      -6.806 -21.934 -17.973  1.00  0.00           P  
ATOM    254  OP1   A A   9      -7.995 -22.822 -17.903  1.00  0.00           O  
ATOM    255  OP2   A A   9      -5.990 -21.704 -16.753  1.00  0.00           O  
ATOM    256  O5'   A A   9      -5.845 -22.485 -19.118  1.00  0.00           O  
ATOM    257  C5'   A A   9      -6.348 -22.786 -20.419  1.00  0.00           C  
ATOM    258  H5'   A A   9      -6.919 -21.937 -20.799  1.00  0.00           H  
ATOM    259 H5''   A A   9      -6.999 -23.658 -20.370  1.00  0.00           H  
ATOM    260  C4'   A A   9      -5.206 -23.079 -21.364  1.00  0.00           C  
ATOM    261  H4'   A A   9      -5.635 -23.466 -22.289  1.00  0.00           H  
ATOM    262  O4'   A A   9      -4.430 -21.864 -21.544  1.00  0.00           O  
ATOM    263  C1'   A A   9      -3.048 -22.169 -21.524  1.00  0.00           C  
ATOM    264  H1'   A A   9      -2.607 -21.703 -22.405  1.00  0.00           H  
ATOM    265  N9    A A   9      -2.458 -21.544 -20.340  1.00  0.00           N  
ATOM    266  C4    A A   9      -1.230 -20.933 -20.273  1.00  0.00           C  
ATOM    267  N3    A A   9      -0.337 -20.790 -21.267  1.00  0.00           N  
ATOM    268  C2    A A   9       0.744 -20.145 -20.836  1.00  0.00           C  
ATOM    269  H2    A A   9       1.522 -19.987 -21.583  1.00  0.00           H  
ATOM    270  N1    A A   9       1.012 -19.662 -19.616  1.00  0.00           N  
ATOM    271  C6    A A   9       0.094 -19.821 -18.640  1.00  0.00           C  
ATOM    272  N6    A A   9       0.365 -19.335 -17.427  1.00  0.00           N  
ATOM    273  H61   A A   9      -0.309 -19.443 -16.683  1.00  0.00           H  
ATOM    274  H62   A A   9       1.242 -18.864 -17.254  1.00  0.00           H  
ATOM    275  C5    A A   9      -1.098 -20.493 -18.968  1.00  0.00           C  
ATOM    276  N7    A A   9      -2.223 -20.820 -18.224  1.00  0.00           N  
ATOM    277  C8    A A   9      -2.997 -21.441 -19.081  1.00  0.00           C  
ATOM    278  H8    A A   9      -3.969 -21.834 -18.822  1.00  0.00           H  
ATOM    279  C2'   A A   9      -2.912 -23.691 -21.552  1.00  0.00           C  
ATOM    280  H2'   A A   9      -2.046 -24.028 -20.979  1.00  0.00           H  
ATOM    281  O2'   A A   9      -2.876 -24.119 -22.901  1.00  0.00           O  
ATOM    282 HO2'   A A   9      -3.030 -25.064 -22.896  1.00  0.00           H  
ATOM    283  C3'   A A   9      -4.207 -24.119 -20.871  1.00  0.00           C  
ATOM    284  H3'   A A   9      -4.129 -24.119 -19.785  1.00  0.00           H  
ATOM    285  O3'   A A   9      -4.608 -25.436 -21.240  1.00  0.00           O  
ATOM    286  P     A A  10      -4.272 -26.678 -20.274  1.00  0.00           P  
ATOM    287  OP1   A A  10      -5.064 -27.836 -20.761  1.00  0.00           O  
ATOM    288  OP2   A A  10      -4.412 -26.237 -18.862  1.00  0.00           O  
ATOM    289  O5'   A A  10      -2.734 -26.983 -20.560  1.00  0.00           O  
ATOM    290  C5'   A A  10      -1.706 -26.444 -19.730  1.00  0.00           C  
ATOM    291  H5'   A A  10      -1.533 -27.106 -18.881  1.00  0.00           H  
ATOM    292 H5''   A A  10      -2.005 -25.464 -19.360  1.00  0.00           H  
ATOM    293  C4'   A A  10      -0.426 -26.300 -20.518  1.00  0.00           C  
ATOM    294  H4'   A A  10      -0.517 -26.918 -21.412  1.00  0.00           H  
ATOM    295  O4'   A A  10      -0.205 -24.890 -20.806  1.00  0.00           O  
ATOM    296  C1'   A A  10       1.164 -24.574 -20.626  1.00  0.00           C  
ATOM    297  H1'   A A  10       1.485 -24.020 -21.509  1.00  0.00           H  
ATOM    298  N9    A A  10       1.285 -23.693 -19.464  1.00  0.00           N  
ATOM    299  C4    A A  10       2.363 -22.902 -19.149  1.00  0.00           C  
ATOM    300  N3    A A  10       3.509 -22.772 -19.839  1.00  0.00           N  
ATOM    301  C2    A A  10       4.330 -21.919 -19.229  1.00  0.00           C  
ATOM    302  H2    A A  10       5.287 -21.756 -19.726  1.00  0.00           H  
ATOM    303  N1    A A  10       4.147 -21.232 -18.094  1.00  0.00           N  
ATOM    304  C6    A A  10       2.983 -21.386 -17.426  1.00  0.00           C  
ATOM    305  N6    A A  10       2.801 -20.702 -16.297  1.00  0.00           N  
ATOM    306  H61   A A  10       1.938 -20.805 -15.785  1.00  0.00           H  
ATOM    307  H62   A A  10       3.526 -20.090 -15.948  1.00  0.00           H  
ATOM    308  C5    A A  10       2.029 -22.264 -17.969  1.00  0.00           C  
ATOM    309  N7    A A  10       0.762 -22.642 -17.548  1.00  0.00           N  
ATOM    310  C8    A A  10       0.364 -23.487 -18.467  1.00  0.00           C  
ATOM    311  H8    A A  10      -0.599 -23.976 -18.442  1.00  0.00           H  
ATOM    312  C2'   A A  10       1.910 -25.898 -20.469  1.00  0.00           C  
ATOM    313  H2'   A A  10       2.784 -25.796 -19.824  1.00  0.00           H  
ATOM    314  O2'   A A  10       2.229 -26.396 -21.755  1.00  0.00           O  
ATOM    315 HO2'   A A  10       1.945 -27.310 -21.774  1.00  0.00           H  
ATOM    316  C3'   A A  10       0.839 -26.747 -19.798  1.00  0.00           C  
ATOM    317  H3'   A A  10       0.776 -26.568 -18.725  1.00  0.00           H  
ATOM    318  O3'   A A  10       1.069 -28.145 -19.954  1.00  0.00           O  
ATOM    319  P     G A  11       1.752 -28.981 -18.761  1.00  0.00           P  
ATOM    320  OP1   G A  11       1.782 -30.404 -19.182  1.00  0.00           O  
ATOM    321  OP2   G A  11       1.090 -28.608 -17.485  1.00  0.00           O  
ATOM    322  O5'   G A  11       3.252 -28.444 -18.724  1.00  0.00           O  
ATOM    323  C5'   G A  11       4.126 -28.643 -19.833  1.00  0.00           C  
ATOM    324  H5'   G A  11       3.684 -28.213 -20.732  1.00  0.00           H  
ATOM    325 H5''   G A  11       4.284 -29.709 -19.991  1.00  0.00           H  
ATOM    326  C4'   G A  11       5.462 -27.985 -19.573  1.00  0.00           C  
ATOM    327  H4'   G A  11       6.168 -28.365 -20.312  1.00  0.00           H  
ATOM    328  O4'   G A  11       5.309 -26.540 -19.609  1.00  0.00           O  
ATOM    329  C1'   G A  11       6.240 -25.945 -18.718  1.00  0.00           C  
ATOM    330  H1'   G A  11       6.856 -25.263 -19.305  1.00  0.00           H  
ATOM    331  N9    G A  11       5.507 -25.160 -17.729  1.00  0.00           N  
ATOM    332  C4    G A  11       6.039 -24.214 -16.888  1.00  0.00           C  
ATOM    333  N3    G A  11       7.333 -23.838 -16.836  1.00  0.00           N  
ATOM    334  C2    G A  11       7.541 -22.912 -15.920  1.00  0.00           C  
ATOM    335  N2    G A  11       8.772 -22.428 -15.737  1.00  0.00           N  
ATOM    336  H21   G A  11       9.531 -22.777 -16.303  1.00  0.00           H  
ATOM    337  H22   G A  11       8.943 -21.723 -15.033  1.00  0.00           H  
ATOM    338  N1    G A  11       6.560 -22.392 -15.116  1.00  0.00           N  
ATOM    339  H1    G A  11       6.827 -21.688 -14.446  1.00  0.00           H  
ATOM    340  C6    G A  11       5.220 -22.760 -15.151  1.00  0.00           C  
ATOM    341  O6    G A  11       4.416 -22.223 -14.379  1.00  0.00           O  
ATOM    342  C5    G A  11       4.979 -23.759 -16.132  1.00  0.00           C  
ATOM    343  N7    G A  11       3.803 -24.401 -16.495  1.00  0.00           N  
ATOM    344  C8    G A  11       4.165 -25.221 -17.444  1.00  0.00           C  
ATOM    345  H8    G A  11       3.480 -25.884 -17.950  1.00  0.00           H  
ATOM    346  C2'   G A  11       7.060 -27.076 -18.096  1.00  0.00           C  
ATOM    347  H2'   G A  11       7.304 -26.872 -17.052  1.00  0.00           H  
ATOM    348  O2'   G A  11       8.206 -27.300 -18.896  1.00  0.00           O  
ATOM    349 HO2'   G A  11       8.399 -28.236 -18.845  1.00  0.00           H  
ATOM    350  C3'   G A  11       6.077 -28.233 -18.205  1.00  0.00           C  
ATOM    351  H3'   G A  11       5.323 -28.217 -17.418  1.00  0.00           H  
ATOM    352  O3'   G A  11       6.714 -29.504 -18.118  1.00  0.00           O  
ATOM    353  P     G A  12       6.970 -30.170 -16.676  1.00  0.00           P  
ATOM    354  OP1   G A  12       7.636 -31.477 -16.907  1.00  0.00           O  
ATOM    355  OP2   G A  12       5.704 -30.120 -15.902  1.00  0.00           O  
ATOM    356  O5'   G A  12       8.021 -29.195 -15.981  1.00  0.00           O  
ATOM    357  C5'   G A  12       9.380 -29.154 -16.414  1.00  0.00           C  
ATOM    358  H5'   G A  12       9.417 -29.041 -17.498  1.00  0.00           H  
ATOM    359 H5''   G A  12       9.882 -30.081 -16.139  1.00  0.00           H  
ATOM    360  C4'   G A  12      10.105 -27.995 -15.768  1.00  0.00           C  
ATOM    361  H4'   G A  12      11.079 -27.905 -16.250  1.00  0.00           H  
ATOM    362  O4'   G A  12       9.300 -26.792 -15.864  1.00  0.00           O  
ATOM    363  C1'   G A  12       9.622 -25.927 -14.787  1.00  0.00           C  
ATOM    364  H1'   G A  12      10.060 -25.028 -15.222  1.00  0.00           H  
ATOM    365  N9    G A  12       8.386 -25.544 -14.111  1.00  0.00           N  
ATOM    366  C4    G A  12       8.266 -24.634 -13.088  1.00  0.00           C  
ATOM    367  N3    G A  12       9.275 -23.934 -12.529  1.00  0.00           N  
ATOM    368  C2    G A  12       8.848 -23.139 -11.564  1.00  0.00           C  
ATOM    369  N2    G A  12       9.718 -22.374 -10.901  1.00  0.00           N  
ATOM    370  H21   G A  12      10.696 -22.411 -11.145  1.00  0.00           H  
ATOM    371  H22   G A  12       9.401 -21.767 -10.158  1.00  0.00           H  
ATOM    372  N1    G A  12       7.537 -23.037 -11.178  1.00  0.00           N  
ATOM    373  H1    G A  12       7.320 -22.398 -10.430  1.00  0.00           H  
ATOM    374  C6    G A  12       6.481 -23.745 -11.739  1.00  0.00           C  
ATOM    375  O6    G A  12       5.332 -23.575 -11.313  1.00  0.00           O  
ATOM    376  C5    G A  12       6.923 -24.606 -12.778  1.00  0.00           C  
ATOM    377  N7    G A  12       6.211 -25.480 -13.589  1.00  0.00           N  
ATOM    378  C8    G A  12       7.119 -26.012 -14.361  1.00  0.00           C  
ATOM    379  H8    G A  12       6.896 -26.750 -15.118  1.00  0.00           H  
ATOM    380  C2'   G A  12      10.608 -26.664 -13.877  1.00  0.00           C  
ATOM    381  H2'   G A  12      10.377 -26.507 -12.822  1.00  0.00           H  
ATOM    382  O2'   G A  12      11.923 -26.261 -14.215  1.00  0.00           O  
ATOM    383 HO2'   G A  12      12.462 -27.052 -14.208  1.00  0.00           H  
ATOM    384  C3'   G A  12      10.360 -28.115 -14.275  1.00  0.00           C  
ATOM    385  H3'   G A  12       9.508 -28.552 -13.755  1.00  0.00           H  
ATOM    386  O3'   G A  12      11.475 -28.957 -13.991  1.00  0.00           O  
ATOM    387  P     A A  13      11.540 -29.752 -12.594  1.00  0.00           P  
ATOM    388  OP1   A A  13      12.831 -30.487 -12.564  1.00  0.00           O  
ATOM    389  OP2   A A  13      10.268 -30.497 -12.417  1.00  0.00           O  
ATOM    390  O5'   A A  13      11.599 -28.599 -11.495  1.00  0.00           O  
ATOM    391  C5'   A A  13      12.749 -27.765 -11.366  1.00  0.00           C  
ATOM    392  H5'   A A  13      12.892 -27.190 -12.282  1.00  0.00           H  
ATOM    393 H5''   A A  13      13.632 -28.378 -11.190  1.00  0.00           H  
ATOM    394  C4'   A A  13      12.575 -26.813 -10.205  1.00  0.00           C  
ATOM    395  H4'   A A  13      13.548 -26.369  -9.993  1.00  0.00           H  
ATOM    396  O4'   A A  13      11.552 -25.838 -10.545  1.00  0.00           O  
ATOM    397  C1'   A A  13      10.766 -25.551  -9.401  1.00  0.00           C  
ATOM    398  H1'   A A  13      10.771 -24.468  -9.275  1.00  0.00           H  
ATOM    399  N9    A A  13       9.391 -25.969  -9.670  1.00  0.00           N  
ATOM    400  C4    A A  13       8.260 -25.480  -9.064  1.00  0.00           C  
ATOM    401  N3    A A  13       8.189 -24.531  -8.114  1.00  0.00           N  
ATOM    402  C2    A A  13       6.925 -24.314  -7.761  1.00  0.00           C  
ATOM    403  H2    A A  13       6.779 -23.555  -6.992  1.00  0.00           H  
ATOM    404  N1    A A  13       5.807 -24.893  -8.216  1.00  0.00           N  
ATOM    405  C6    A A  13       5.913 -25.841  -9.172  1.00  0.00           C  
ATOM    406  N6    A A  13       4.800 -26.415  -9.627  1.00  0.00           N  
ATOM    407  H61   A A  13       4.860 -27.126 -10.342  1.00  0.00           H  
ATOM    408  H62   A A  13       3.900 -26.136  -9.265  1.00  0.00           H  
ATOM    409  C5    A A  13       7.202 -26.165  -9.631  1.00  0.00           C  
ATOM    410  N7    A A  13       7.656 -27.072 -10.579  1.00  0.00           N  
ATOM    411  C8    A A  13       8.957 -26.918 -10.563  1.00  0.00           C  
ATOM    412  H8    A A  13       9.626 -27.486 -11.193  1.00  0.00           H  
ATOM    413  C2'   A A  13      11.403 -26.271  -8.213  1.00  0.00           C  
ATOM    414  H2'   A A  13      10.650 -26.627  -7.506  1.00  0.00           H  
ATOM    415  O2'   A A  13      12.351 -25.407  -7.615  1.00  0.00           O  
ATOM    416 HO2'   A A  13      13.148 -25.920  -7.483  1.00  0.00           H  
ATOM    417  C3'   A A  13      12.085 -27.442  -8.908  1.00  0.00           C  
ATOM    418  H3'   A A  13      11.405 -28.273  -9.096  1.00  0.00           H  
ATOM    419  O3'   A A  13      13.163 -27.977  -8.144  1.00  0.00           O  
ATOM    420  P     U A  14      12.880 -29.139  -7.068  1.00  0.00           P  
ATOM    421  OP1   U A  14      14.152 -29.391  -6.344  1.00  0.00           O  
ATOM    422  OP2   U A  14      12.195 -30.260  -7.759  1.00  0.00           O  
ATOM    423  O5'   U A  14      11.848 -28.478  -6.049  1.00  0.00           O  
ATOM    424  C5'   U A  14      12.237 -27.393  -5.209  1.00  0.00           C  
ATOM    425  H5'   U A  14      12.494 -26.527  -5.820  1.00  0.00           H  
ATOM    426 H5''   U A  14      13.105 -27.677  -4.615  1.00  0.00           H  
ATOM    427  C4'   U A  14      11.106 -27.024  -4.277  1.00  0.00           C  
ATOM    428  H4'   U A  14      11.510 -26.363  -3.509  1.00  0.00           H  
ATOM    429  O4'   U A  14      10.027 -26.434  -5.043  1.00  0.00           O  
ATOM    430  C1'   U A  14       8.789 -26.729  -4.421  1.00  0.00           C  
ATOM    431  H1'   U A  14       8.351 -25.776  -4.122  1.00  0.00           H  
ATOM    432  N1    U A  14       7.900 -27.337  -5.423  1.00  0.00           N  
ATOM    433  C6    U A  14       8.401 -28.079  -6.469  1.00  0.00           C  
ATOM    434  H6    U A  14       9.480 -28.213  -6.550  1.00  0.00           H  
ATOM    435  C2    U A  14       6.539 -27.140  -5.278  1.00  0.00           C  
ATOM    436  O2    U A  14       6.056 -26.484  -4.372  1.00  0.00           O  
ATOM    437  N3    U A  14       5.761 -27.737  -6.236  1.00  0.00           N  
ATOM    438  H3    U A  14       4.762 -27.630  -6.134  1.00  0.00           H  
ATOM    439  C4    U A  14       6.192 -28.486  -7.305  1.00  0.00           C  
ATOM    440  O4    U A  14       5.365 -28.940  -8.096  1.00  0.00           O  
ATOM    441  C5    U A  14       7.611 -28.642  -7.390  1.00  0.00           C  
ATOM    442  H5    U A  14       8.048 -29.219  -8.204  1.00  0.00           H  
ATOM    443  C2'   U A  14       9.066 -27.633  -3.217  1.00  0.00           C  
ATOM    444  H2'   U A  14       8.334 -28.440  -3.143  1.00  0.00           H  
ATOM    445  O2'   U A  14       9.108 -26.828  -2.053  1.00  0.00           O  
ATOM    446 HO2'   U A  14       8.918 -27.404  -1.311  1.00  0.00           H  
ATOM    447  C3'   U A  14      10.446 -28.189  -3.557  1.00  0.00           C  
ATOM    448  H3'   U A  14      10.396 -29.075  -4.189  1.00  0.00           H  
ATOM    449  O3'   U A  14      11.186 -28.570  -2.399  1.00  0.00           O  
ATOM    450  P     G A  15      11.046 -30.061  -1.813  1.00  0.00           P  
ATOM    451  OP1   G A  15      12.230 -30.304  -0.950  1.00  0.00           O  
ATOM    452  OP2   G A  15      10.757 -30.989  -2.938  1.00  0.00           O  
ATOM    453  O5'   G A  15       9.761 -29.986  -0.873  1.00  0.00           O  
ATOM    454  C5'   G A  15       8.609 -30.787  -1.132  1.00  0.00           C  
ATOM    455  H5'   G A  15       8.772 -31.799  -0.757  1.00  0.00           H  
ATOM    456 H5''   G A  15       8.422 -30.832  -2.204  1.00  0.00           H  
ATOM    457  C4'   G A  15       7.401 -30.193  -0.448  1.00  0.00           C  
ATOM    458  H4'   G A  15       7.716 -29.847   0.537  1.00  0.00           H  
ATOM    459  O4'   G A  15       6.859 -29.137  -1.290  1.00  0.00           O  
ATOM    460  C1'   G A  15       5.446 -29.233  -1.328  1.00  0.00           C  
ATOM    461  H1'   G A  15       5.051 -28.231  -1.150  1.00  0.00           H  
ATOM    462  N9    G A  15       5.046 -29.650  -2.668  1.00  0.00           N  
ATOM    463  C4    G A  15       3.763 -29.883  -3.100  1.00  0.00           C  
ATOM    464  N3    G A  15       2.643 -29.758  -2.359  1.00  0.00           N  
ATOM    465  C2    G A  15       1.559 -30.056  -3.052  1.00  0.00           C  
ATOM    466  N2    G A  15       0.360 -29.985  -2.468  1.00  0.00           N  
ATOM    467  H21   G A  15       0.296 -29.704  -1.501  1.00  0.00           H  
ATOM    468  H22   G A  15      -0.476 -30.213  -2.989  1.00  0.00           H  
ATOM    469  N1    G A  15       1.570 -30.446  -4.366  1.00  0.00           N  
ATOM    470  H1    G A  15       0.684 -30.650  -4.800  1.00  0.00           H  
ATOM    471  C6    G A  15       2.709 -30.583  -5.149  1.00  0.00           C  
ATOM    472  O6    G A  15       2.605 -30.944  -6.327  1.00  0.00           O  
ATOM    473  C5    G A  15       3.885 -30.264  -4.420  1.00  0.00           C  
ATOM    474  N7    G A  15       5.217 -30.265  -4.812  1.00  0.00           N  
ATOM    475  C8    G A  15       5.866 -29.895  -3.742  1.00  0.00           C  
ATOM    476  H8    G A  15       6.940 -29.793  -3.705  1.00  0.00           H  
ATOM    477  C2'   G A  15       5.036 -30.218  -0.235  1.00  0.00           C  
ATOM    478  H2'   G A  15       4.126 -30.760  -0.501  1.00  0.00           H  
ATOM    479  O2'   G A  15       4.923 -29.523   0.993  1.00  0.00           O  
ATOM    480 HO2'   G A  15       5.355 -30.066   1.653  1.00  0.00           H  
ATOM    481  C3'   G A  15       6.238 -31.153  -0.228  1.00  0.00           C  
ATOM    482  H3'   G A  15       6.186 -31.908  -1.013  1.00  0.00           H  
ATOM    483  O3'   G A  15       6.366 -31.865   1.000  1.00  0.00           O  
ATOM    484  P     G A  16       5.787 -33.361   1.121  1.00  0.00           P  
ATOM    485  OP1   G A  16       6.019 -33.813   2.517  1.00  0.00           O  
ATOM    486  OP2   G A  16       6.321 -34.164  -0.008  1.00  0.00           O  
ATOM    487  O5'   G A  16       4.217 -33.187   0.909  1.00  0.00           O  
ATOM    488  C5'   G A  16       3.411 -32.533   1.888  1.00  0.00           C  
ATOM    489  H5'   G A  16       3.588 -31.457   1.852  1.00  0.00           H  
ATOM    490 H5''   G A  16       3.665 -32.900   2.881  1.00  0.00           H  
ATOM    491  C4'   G A  16       1.948 -32.804   1.625  1.00  0.00           C  
ATOM    492  H4'   G A  16       1.398 -32.572   2.538  1.00  0.00           H  
ATOM    493  O4'   G A  16       1.518 -32.025   0.475  1.00  0.00           O  
ATOM    494  C1'   G A  16       0.595 -32.779  -0.294  1.00  0.00           C  
ATOM    495  H1'   G A  16      -0.295 -32.161  -0.420  1.00  0.00           H  
ATOM    496  N9    G A  16       1.174 -33.015  -1.613  1.00  0.00           N  
ATOM    497  C4    G A  16       0.504 -33.444  -2.733  1.00  0.00           C  
ATOM    498  N3    G A  16      -0.813 -33.724  -2.809  1.00  0.00           N  
ATOM    499  C2    G A  16      -1.165 -34.113  -4.021  1.00  0.00           C  
ATOM    500  N2    G A  16      -2.437 -34.430  -4.272  1.00  0.00           N  
ATOM    501  H21   G A  16      -3.120 -34.368  -3.531  1.00  0.00           H  
ATOM    502  H22   G A  16      -2.716 -34.731  -5.195  1.00  0.00           H  
ATOM    503  N1    G A  16      -0.296 -34.222  -5.075  1.00  0.00           N  
ATOM    504  H1    G A  16      -0.670 -34.530  -5.959  1.00  0.00           H  
ATOM    505  C6    G A  16       1.064 -33.939  -5.022  1.00  0.00           C  
ATOM    506  O6    G A  16       1.758 -34.070  -6.037  1.00  0.00           O  
ATOM    507  C5    G A  16       1.459 -33.519  -3.725  1.00  0.00           C  
ATOM    508  N7    G A  16       2.706 -33.147  -3.238  1.00  0.00           N  
ATOM    509  C8    G A  16       2.487 -32.858  -1.985  1.00  0.00           C  
ATOM    510  H8    G A  16       3.261 -32.530  -1.307  1.00  0.00           H  
ATOM    511  C2'   G A  16       0.300 -34.063   0.480  1.00  0.00           C  
ATOM    512  H2'   G A  16       0.130 -34.908  -0.189  1.00  0.00           H  
ATOM    513  O2'   G A  16      -0.788 -33.828   1.355  1.00  0.00           O  
ATOM    514 HO2'   G A  16      -0.542 -34.193   2.206  1.00  0.00           H  
ATOM    515  C3'   G A  16       1.601 -34.239   1.253  1.00  0.00           C  
ATOM    516  H3'   G A  16       2.385 -34.698   0.651  1.00  0.00           H  
ATOM    517  O3'   G A  16       1.447 -35.065   2.403  1.00  0.00           O  
ATOM    518  P     C A  17       1.650 -36.655   2.276  1.00  0.00           P  
ATOM    519  OP1   C A  17       1.388 -37.246   3.614  1.00  0.00           O  
ATOM    520  OP2   C A  17       2.948 -36.912   1.603  1.00  0.00           O  
ATOM    521  O5'   C A  17       0.484 -37.115   1.292  1.00  0.00           O  
ATOM    522  C5'   C A  17      -0.884 -37.044   1.692  1.00  0.00           C  
ATOM    523  H5'   C A  17      -1.148 -36.011   1.920  1.00  0.00           H  
ATOM    524 H5''   C A  17      -1.041 -37.654   2.580  1.00  0.00           H  
ATOM    525  C4'   C A  17      -1.779 -37.552   0.585  1.00  0.00           C  
ATOM    526  H4'   C A  17      -2.789 -37.634   0.987  1.00  0.00           H  
ATOM    527  O4'   C A  17      -1.681 -36.663  -0.560  1.00  0.00           O  
ATOM    528  C1'   C A  17      -1.828 -37.413  -1.755  1.00  0.00           C  
ATOM    529  H1'   C A  17      -2.671 -36.985  -2.299  1.00  0.00           H  
ATOM    530  N1    C A  17      -0.619 -37.232  -2.575  1.00  0.00           N  
ATOM    531  C6    C A  17       0.570 -36.868  -2.007  1.00  0.00           C  
ATOM    532  H6    C A  17       0.625 -36.706  -0.930  1.00  0.00           H  
ATOM    533  C2    C A  17      -0.705 -37.446  -3.952  1.00  0.00           C  
ATOM    534  O2    C A  17      -1.794 -37.771  -4.443  1.00  0.00           O  
ATOM    535  N3    C A  17       0.399 -37.294  -4.716  1.00  0.00           N  
ATOM    536  C4    C A  17       1.554 -36.939  -4.153  1.00  0.00           C  
ATOM    537  N4    C A  17       2.615 -36.801  -4.947  1.00  0.00           N  
ATOM    538  H41   C A  17       3.509 -36.532  -4.564  1.00  0.00           H  
ATOM    539  H42   C A  17       2.519 -36.969  -5.939  1.00  0.00           H  
ATOM    540  C5    C A  17       1.672 -36.709  -2.751  1.00  0.00           C  
ATOM    541  H5    C A  17       2.621 -36.416  -2.302  1.00  0.00           H  
ATOM    542  C2'   C A  17      -2.077 -38.868  -1.358  1.00  0.00           C  
ATOM    543  H2'   C A  17      -1.591 -39.563  -2.045  1.00  0.00           H  
ATOM    544  O2'   C A  17      -3.473 -39.079  -1.260  1.00  0.00           O  
ATOM    545 HO2'   C A  17      -3.609 -39.673  -0.521  1.00  0.00           H  
ATOM    546  C3'   C A  17      -1.417 -38.914   0.014  1.00  0.00           C  
ATOM    547  H3'   C A  17      -0.338 -39.051  -0.045  1.00  0.00           H  
ATOM    548  O3'   C A  17      -1.911 -39.981   0.819  1.00  0.00           O  
ATOM    549  P     G A  18      -1.266 -41.449   0.681  1.00  0.00           P  
ATOM    550  OP1   G A  18      -1.957 -42.326   1.661  1.00  0.00           O  
ATOM    551  OP2   G A  18       0.212 -41.319   0.729  1.00  0.00           O  
ATOM    552  O5'   G A  18      -1.682 -41.917  -0.784  1.00  0.00           O  
ATOM    553  C5'   G A  18      -3.032 -42.264  -1.088  1.00  0.00           C  
ATOM    554  H5'   G A  18      -3.685 -41.415  -0.882  1.00  0.00           H  
ATOM    555 H5''   G A  18      -3.343 -43.107  -0.473  1.00  0.00           H  
ATOM    556  C4'   G A  18      -3.160 -42.647  -2.545  1.00  0.00           C  
ATOM    557  H4'   G A  18      -4.194 -42.945  -2.720  1.00  0.00           H  
ATOM    558  O4'   G A  18      -2.728 -41.541  -3.380  1.00  0.00           O  
ATOM    559  C1'   G A  18      -2.217 -42.049  -4.601  1.00  0.00           C  
ATOM    560  H1'   G A  18      -2.861 -41.671  -5.397  1.00  0.00           H  
ATOM    561  N9    G A  18      -0.879 -41.505  -4.810  1.00  0.00           N  
ATOM    562  C4    G A  18      -0.203 -41.449  -6.004  1.00  0.00           C  
ATOM    563  N3    G A  18      -0.664 -41.880  -7.196  1.00  0.00           N  
ATOM    564  C2    G A  18       0.218 -41.698  -8.161  1.00  0.00           C  
ATOM    565  N2    G A  18      -0.079 -42.070  -9.408  1.00  0.00           N  
ATOM    566  H21   G A  18      -0.978 -42.488  -9.598  1.00  0.00           H  
ATOM    567  H22   G A  18       0.587 -41.937 -10.157  1.00  0.00           H  
ATOM    568  N1    G A  18       1.455 -41.137  -7.976  1.00  0.00           N  
ATOM    569  H1    G A  18       2.053 -41.046  -8.784  1.00  0.00           H  
ATOM    570  C6    G A  18       1.952 -40.682  -6.759  1.00  0.00           C  
ATOM    571  O6    G A  18       3.083 -40.188  -6.703  1.00  0.00           O  
ATOM    572  C5    G A  18       1.015 -40.872  -5.709  1.00  0.00           C  
ATOM    573  N7    G A  18       1.101 -40.567  -4.357  1.00  0.00           N  
ATOM    574  C8    G A  18      -0.043 -40.960  -3.866  1.00  0.00           C  
ATOM    575  H8    G A  18      -0.304 -40.870  -2.822  1.00  0.00           H  
ATOM    576  C2'   G A  18      -2.240 -43.577  -4.520  1.00  0.00           C  
ATOM    577  H2'   G A  18      -1.338 -44.017  -4.949  1.00  0.00           H  
ATOM    578  O2'   G A  18      -3.425 -44.046  -5.136  1.00  0.00           O  
ATOM    579 HO2'   G A  18      -3.797 -44.704  -4.549  1.00  0.00           H  
ATOM    580  C3'   G A  18      -2.282 -43.797  -3.012  1.00  0.00           C  
ATOM    581  H3'   G A  18      -1.293 -43.760  -2.555  1.00  0.00           H  
ATOM    582  O3'   G A  18      -2.833 -45.065  -2.664  1.00  0.00           O  
ATOM    583  P     G A  19      -1.876 -46.355  -2.583  1.00  0.00           P  
ATOM    584  OP1   G A  19      -2.753 -47.549  -2.475  1.00  0.00           O  
ATOM    585  OP2   G A  19      -0.846 -46.106  -1.542  1.00  0.00           O  
ATOM    586  O5'   G A  19      -1.153 -46.393  -4.003  1.00  0.00           O  
ATOM    587  C5'   G A  19      -1.840 -46.853  -5.166  1.00  0.00           C  
ATOM    588  H5'   G A  19      -2.584 -46.116  -5.470  1.00  0.00           H  
ATOM    589 H5''   G A  19      -2.342 -47.795  -4.950  1.00  0.00           H  
ATOM    590  C4'   G A  19      -0.863 -47.068  -6.299  1.00  0.00           C  
ATOM    591  H4'   G A  19      -1.352 -47.700  -7.041  1.00  0.00           H  
ATOM    592  O4'   G A  19      -0.444 -45.777  -6.821  1.00  0.00           O  
ATOM    593  C1'   G A  19       0.926 -45.831  -7.184  1.00  0.00           C  
ATOM    594  H1'   G A  19       0.997 -45.492  -8.217  1.00  0.00           H  
ATOM    595  N9    G A  19       1.665 -44.893  -6.346  1.00  0.00           N  
ATOM    596  C4    G A  19       2.832 -44.245  -6.674  1.00  0.00           C  
ATOM    597  N3    G A  19       3.502 -44.357  -7.841  1.00  0.00           N  
ATOM    598  C2    G A  19       4.595 -43.616  -7.854  1.00  0.00           C  
ATOM    599  N2    G A  19       5.382 -43.614  -8.932  1.00  0.00           N  
ATOM    600  H21   G A  19       5.130 -44.182  -9.728  1.00  0.00           H  
ATOM    601  H22   G A  19       6.224 -43.057  -8.955  1.00  0.00           H  
ATOM    602  N1    G A  19       5.000 -42.824  -6.811  1.00  0.00           N  
ATOM    603  H1    G A  19       5.850 -42.295  -6.922  1.00  0.00           H  
ATOM    604  C6    G A  19       4.327 -42.689  -5.603  1.00  0.00           C  
ATOM    605  O6    G A  19       4.781 -41.944  -4.727  1.00  0.00           O  
ATOM    606  C5    G A  19       3.151 -43.483  -5.569  1.00  0.00           C  
ATOM    607  N7    G A  19       2.201 -43.644  -4.569  1.00  0.00           N  
ATOM    608  C8    G A  19       1.343 -44.486  -5.074  1.00  0.00           C  
ATOM    609  H8    G A  19       0.468 -44.832  -4.544  1.00  0.00           H  
ATOM    610  C2'   G A  19       1.382 -47.281  -7.020  1.00  0.00           C  
ATOM    611  H2'   G A  19       2.422 -47.343  -6.693  1.00  0.00           H  
ATOM    612  O2'   G A  19       1.144 -47.974  -8.232  1.00  0.00           O  
ATOM    613 HO2'   G A  19       0.826 -48.845  -7.991  1.00  0.00           H  
ATOM    614  C3'   G A  19       0.441 -47.757  -5.923  1.00  0.00           C  
ATOM    615  H3'   G A  19       0.777 -47.465  -4.928  1.00  0.00           H  
ATOM    616  O3'   G A  19       0.308 -49.175  -5.897  1.00  0.00           O  
ATOM    617  P     A A  20       1.252 -50.047  -4.930  1.00  0.00           P  
ATOM    618  OP1   A A  20       1.037 -51.475  -5.276  1.00  0.00           O  
ATOM    619  OP2   A A  20       1.037 -49.590  -3.533  1.00  0.00           O  
ATOM    620  O5'   A A  20       2.731 -49.646  -5.371  1.00  0.00           O  
ATOM    621  C5'   A A  20       3.835 -49.801  -4.479  1.00  0.00           C  
ATOM    622  H5'   A A  20       3.625 -50.602  -3.769  1.00  0.00           H  
ATOM    623 H5''   A A  20       3.998 -48.875  -3.929  1.00  0.00           H  
ATOM    624  C4'   A A  20       5.089 -50.140  -5.252  1.00  0.00           C  
ATOM    625  H4'   A A  20       5.892 -50.286  -4.529  1.00  0.00           H  
ATOM    626  O4'   A A  20       4.826 -51.310  -6.073  1.00  0.00           O  
ATOM    627  C1'   A A  20       5.413 -51.145  -7.350  1.00  0.00           C  
ATOM    628  H1'   A A  20       6.007 -52.039  -7.543  1.00  0.00           H  
ATOM    629  N9    A A  20       4.341 -51.095  -8.343  1.00  0.00           N  
ATOM    630  C4    A A  20       4.462 -51.349  -9.688  1.00  0.00           C  
ATOM    631  N3    A A  20       5.578 -51.684 -10.357  1.00  0.00           N  
ATOM    632  C2    A A  20       5.316 -51.857 -11.650  1.00  0.00           C  
ATOM    633  H2    A A  20       6.172 -52.130 -12.268  1.00  0.00           H  
ATOM    634  N1    A A  20       4.151 -51.744 -12.301  1.00  0.00           N  
ATOM    635  C6    A A  20       3.049 -51.408 -11.599  1.00  0.00           C  
ATOM    636  N6    A A  20       1.889 -51.299 -12.248  1.00  0.00           N  
ATOM    637  H61   A A  20       1.053 -51.049 -11.741  1.00  0.00           H  
ATOM    638  H62   A A  20       1.854 -51.465 -13.243  1.00  0.00           H  
ATOM    639  C5    A A  20       3.194 -51.194 -10.217  1.00  0.00           C  
ATOM    640  N7    A A  20       2.288 -50.842  -9.225  1.00  0.00           N  
ATOM    641  C8    A A  20       3.017 -50.795  -8.137  1.00  0.00           C  
ATOM    642  H8    A A  20       2.614 -50.544  -7.168  1.00  0.00           H  
ATOM    643  C2'   A A  20       6.277 -49.885  -7.303  1.00  0.00           C  
ATOM    644  H2'   A A  20       6.269 -49.356  -8.257  1.00  0.00           H  
ATOM    645  O2'   A A  20       7.582 -50.249  -6.891  1.00  0.00           O  
ATOM    646 HO2'   A A  20       8.003 -49.450  -6.575  1.00  0.00           H  
ATOM    647  C3'   A A  20       5.566 -49.070  -6.228  1.00  0.00           C  
ATOM    648  H3'   A A  20       4.736 -48.486  -6.624  1.00  0.00           H  
ATOM    649  O3'   A A  20       6.439 -48.140  -5.590  1.00  0.00           O  
ATOM    650  P     A A  21       6.378 -46.581  -5.986  1.00  0.00           P  
ATOM    651  OP1   A A  21       7.361 -45.868  -5.131  1.00  0.00           O  
ATOM    652  OP2   A A  21       4.959 -46.149  -5.985  1.00  0.00           O  
ATOM    653  O5'   A A  21       6.911 -46.539  -7.487  1.00  0.00           O  
ATOM    654  C5'   A A  21       8.303 -46.655  -7.779  1.00  0.00           C  
ATOM    655  H5'   A A  21       8.751 -47.419  -7.142  1.00  0.00           H  
ATOM    656 H5''   A A  21       8.800 -45.704  -7.593  1.00  0.00           H  
ATOM    657  C4'   A A  21       8.503 -47.038  -9.228  1.00  0.00           C  
ATOM    658  H4'   A A  21       9.571 -47.200  -9.381  1.00  0.00           H  
ATOM    659  O4'   A A  21       7.691 -48.209  -9.517  1.00  0.00           O  
ATOM    660  C1'   A A  21       7.035 -48.044 -10.761  1.00  0.00           C  
ATOM    661  H1'   A A  21       7.187 -48.964 -11.326  1.00  0.00           H  
ATOM    662  N9    A A  21       5.601 -47.900 -10.507  1.00  0.00           N  
ATOM    663  C4    A A  21       4.585 -48.161 -11.393  1.00  0.00           C  
ATOM    664  N3    A A  21       4.698 -48.588 -12.662  1.00  0.00           N  
ATOM    665  C2    A A  21       3.498 -48.734 -13.217  1.00  0.00           C  
ATOM    666  H2    A A  21       3.500 -49.076 -14.252  1.00  0.00           H  
ATOM    667  N1    A A  21       2.287 -48.519 -12.686  1.00  0.00           N  
ATOM    668  C6    A A  21       2.209 -48.093 -11.408  1.00  0.00           C  
ATOM    669  N6    A A  21       1.003 -47.888 -10.877  1.00  0.00           N  
ATOM    670  H61   A A  21       0.930 -47.572  -9.919  1.00  0.00           H  
ATOM    671  H62   A A  21       0.173 -48.044 -11.429  1.00  0.00           H  
ATOM    672  C5    A A  21       3.412 -47.896 -10.710  1.00  0.00           C  
ATOM    673  N7    A A  21       3.683 -47.469  -9.417  1.00  0.00           N  
ATOM    674  C8    A A  21       4.991 -47.487  -9.349  1.00  0.00           C  
ATOM    675  H8    A A  21       5.539 -47.202  -8.463  1.00  0.00           H  
ATOM    676  C2'   A A  21       7.669 -46.837 -11.448  1.00  0.00           C  
ATOM    677  H2'   A A  21       6.950 -46.305 -12.075  1.00  0.00           H  
ATOM    678  O2'   A A  21       8.807 -47.273 -12.169  1.00  0.00           O  
ATOM    679 HO2'   A A  21       9.537 -46.716 -11.897  1.00  0.00           H  
ATOM    680  C3'   A A  21       8.068 -45.990 -10.246  1.00  0.00           C  
ATOM    681  H3'   A A  21       7.247 -45.380  -9.871  1.00  0.00           H  
ATOM    682  O3'   A A  21       9.129 -45.087 -10.547  1.00  0.00           O  
ATOM    683  P     A A  22       8.795 -43.621 -11.120  1.00  0.00           P  
ATOM    684  OP1   A A  22      10.087 -42.961 -11.435  1.00  0.00           O  
ATOM    685  OP2   A A  22       7.841 -42.960 -10.191  1.00  0.00           O  
ATOM    686  O5'   A A  22       8.034 -43.904 -12.491  1.00  0.00           O  
ATOM    687  C5'   A A  22       8.705 -44.510 -13.595  1.00  0.00           C  
ATOM    688  H5'   A A  22       9.085 -45.490 -13.303  1.00  0.00           H  
ATOM    689 H5''   A A  22       9.540 -43.884 -13.908  1.00  0.00           H  
ATOM    690  C4'   A A  22       7.753 -44.673 -14.758  1.00  0.00           C  
ATOM    691  H4'   A A  22       8.347 -44.926 -15.637  1.00  0.00           H  
ATOM    692  O4'   A A  22       6.766 -45.684 -14.411  1.00  0.00           O  
ATOM    693  C1'   A A  22       5.472 -45.234 -14.768  1.00  0.00           C  
ATOM    694  H1'   A A  22       4.983 -46.057 -15.292  1.00  0.00           H  
ATOM    695  N9    A A  22       4.725 -44.970 -13.539  1.00  0.00           N  
ATOM    696  C4    A A  22       3.387 -45.198 -13.328  1.00  0.00           C  
ATOM    697  N3    A A  22       2.497 -45.702 -14.200  1.00  0.00           N  
ATOM    698  C2    A A  22       1.288 -45.779 -13.646  1.00  0.00           C  
ATOM    699  H2    A A  22       0.504 -46.177 -14.289  1.00  0.00           H  
ATOM    700  N1    A A  22       0.899 -45.437 -12.411  1.00  0.00           N  
ATOM    701  C6    A A  22       1.819 -44.936 -11.559  1.00  0.00           C  
ATOM    702  N6    A A  22       1.431 -44.601 -10.329  1.00  0.00           N  
ATOM    703  H61   A A  22       2.101 -44.226  -9.672  1.00  0.00           H  
ATOM    704  H62   A A  22       0.468 -44.727 -10.053  1.00  0.00           H  
ATOM    705  C5    A A  22       3.138 -44.801 -12.027  1.00  0.00           C  
ATOM    706  N7    A A  22       4.297 -44.330 -11.427  1.00  0.00           N  
ATOM    707  C8    A A  22       5.206 -44.451 -12.364  1.00  0.00           C  
ATOM    708  H8    A A  22       6.239 -44.167 -12.223  1.00  0.00           H  
ATOM    709  C2'   A A  22       5.651 -44.009 -15.663  1.00  0.00           C  
ATOM    710  H2'   A A  22       4.829 -43.300 -15.544  1.00  0.00           H  
ATOM    711  O2'   A A  22       5.811 -44.443 -17.001  1.00  0.00           O  
ATOM    712 HO2'   A A  22       6.647 -44.088 -17.306  1.00  0.00           H  
ATOM    713  C3'   A A  22       6.948 -43.429 -15.114  1.00  0.00           C  
ATOM    714  H3'   A A  22       6.787 -42.792 -14.245  1.00  0.00           H  
ATOM    715  O3'   A A  22       7.634 -42.627 -16.072  1.00  0.00           O  
ATOM    716  P     C A  23       7.528 -41.023 -15.999  1.00  0.00           P  
ATOM    717  OP1   C A  23       8.535 -40.477 -16.944  1.00  0.00           O  
ATOM    718  OP2   C A  23       7.566 -40.613 -14.570  1.00  0.00           O  
ATOM    719  O5'   C A  23       6.081 -40.707 -16.589  1.00  0.00           O  
ATOM    720  C5'   C A  23       5.162 -39.866 -15.892  1.00  0.00           C  
ATOM    721  H5'   C A  23       4.938 -38.986 -16.496  1.00  0.00           H  
ATOM    722 H5''   C A  23       5.596 -39.544 -14.946  1.00  0.00           H  
ATOM    723  C4'   C A  23       3.882 -40.616 -15.612  1.00  0.00           C  
ATOM    724  H4'   C A  23       3.494 -40.975 -16.567  1.00  0.00           H  
ATOM    725  O4'   C A  23       4.160 -41.681 -14.660  1.00  0.00           O  
ATOM    726  C1'   C A  23       3.124 -41.743 -13.695  1.00  0.00           C  
ATOM    727  H1'   C A  23       2.819 -42.787 -13.622  1.00  0.00           H  
ATOM    728  N1    C A  23       3.678 -41.337 -12.392  1.00  0.00           N  
ATOM    729  C6    C A  23       4.966 -40.889 -12.286  1.00  0.00           C  
ATOM    730  H6    C A  23       5.591 -40.836 -13.177  1.00  0.00           H  
ATOM    731  C2    C A  23       2.864 -41.414 -11.258  1.00  0.00           C  
ATOM    732  O2    C A  23       1.702 -41.824 -11.380  1.00  0.00           O  
ATOM    733  N3    C A  23       3.363 -41.040 -10.059  1.00  0.00           N  
ATOM    734  C4    C A  23       4.621 -40.604  -9.967  1.00  0.00           C  
ATOM    735  N4    C A  23       5.070 -40.246  -8.765  1.00  0.00           N  
ATOM    736  H41   C A  23       6.016 -39.912  -8.658  1.00  0.00           H  
ATOM    737  H42   C A  23       4.459 -40.302  -7.962  1.00  0.00           H  
ATOM    738  C5    C A  23       5.473 -40.515 -11.106  1.00  0.00           C  
ATOM    739  H5    C A  23       6.499 -40.157 -11.018  1.00  0.00           H  
ATOM    740  C2'   C A  23       1.992 -40.847 -14.193  1.00  0.00           C  
ATOM    741  H2'   C A  23       1.444 -40.392 -13.366  1.00  0.00           H  
ATOM    742  O2'   C A  23       1.160 -41.603 -15.053  1.00  0.00           O  
ATOM    743 HO2'   C A  23       0.995 -41.059 -15.824  1.00  0.00           H  
ATOM    744  C3'   C A  23       2.774 -39.794 -14.966  1.00  0.00           C  
ATOM    745  H3'   C A  23       3.176 -39.014 -14.321  1.00  0.00           H  
ATOM    746  O3'   C A  23       1.977 -39.131 -15.944  1.00  0.00           O  
ATOM    747  P     G A  24       1.243 -37.747 -15.573  1.00  0.00           P  
ATOM    748  OP1   G A  24       0.714 -37.177 -16.839  1.00  0.00           O  
ATOM    749  OP2   G A  24       2.156 -36.936 -14.729  1.00  0.00           O  
ATOM    750  O5'   G A  24       0.004 -38.195 -14.676  1.00  0.00           O  
ATOM    751  C5'   G A  24      -1.007 -39.055 -15.198  1.00  0.00           C  
ATOM    752  H5'   G A  24      -0.589 -40.046 -15.380  1.00  0.00           H  
ATOM    753 H5''   G A  24      -1.387 -38.653 -16.136  1.00  0.00           H  
ATOM    754  C4'   G A  24      -2.151 -39.172 -14.217  1.00  0.00           C  
ATOM    755  H4'   G A  24      -3.017 -39.550 -14.762  1.00  0.00           H  
ATOM    756  O4'   G A  24      -1.742 -40.027 -13.113  1.00  0.00           O  
ATOM    757  C1'   G A  24      -2.242 -39.505 -11.893  1.00  0.00           C  
ATOM    758  H1'   G A  24      -2.743 -40.323 -11.374  1.00  0.00           H  
ATOM    759  N9    G A  24      -1.112 -39.071 -11.078  1.00  0.00           N  
ATOM    760  C4    G A  24      -1.124 -38.836  -9.725  1.00  0.00           C  
ATOM    761  N3    G A  24      -2.188 -38.971  -8.907  1.00  0.00           N  
ATOM    762  C2    G A  24      -1.890 -38.670  -7.657  1.00  0.00           C  
ATOM    763  N2    G A  24      -2.832 -38.751  -6.715  1.00  0.00           N  
ATOM    764  H21   G A  24      -3.764 -39.041  -6.968  1.00  0.00           H  
ATOM    765  H22   G A  24      -2.613 -38.522  -5.754  1.00  0.00           H  
ATOM    766  N1    G A  24      -0.647 -38.269  -7.239  1.00  0.00           N  
ATOM    767  H1    G A  24      -0.527 -38.064  -6.258  1.00  0.00           H  
ATOM    768  C6    G A  24       0.463 -38.122  -8.061  1.00  0.00           C  
ATOM    769  O6    G A  24       1.540 -37.751  -7.580  1.00  0.00           O  
ATOM    770  C5    G A  24       0.159 -38.443  -9.410  1.00  0.00           C  
ATOM    771  N7    G A  24       0.963 -38.432 -10.542  1.00  0.00           N  
ATOM    772  C8    G A  24       0.167 -38.810 -11.504  1.00  0.00           C  
ATOM    773  H8    G A  24       0.481 -38.905 -12.532  1.00  0.00           H  
ATOM    774  C2'   G A  24      -3.203 -38.373 -12.251  1.00  0.00           C  
ATOM    775  H2'   G A  24      -3.201 -37.587 -11.493  1.00  0.00           H  
ATOM    776  O2'   G A  24      -4.491 -38.918 -12.473  1.00  0.00           O  
ATOM    777 HO2'   G A  24      -4.940 -38.322 -13.074  1.00  0.00           H  
ATOM    778  C3'   G A  24      -2.584 -37.874 -13.548  1.00  0.00           C  
ATOM    779  H3'   G A  24      -1.738 -37.208 -13.379  1.00  0.00           H  
ATOM    780  O3'   G A  24      -3.510 -37.144 -14.349  1.00  0.00           O  
ATOM    781  P     C A  25      -3.532 -35.537 -14.277  1.00  0.00           P  
ATOM    782  OP1   C A  25      -4.616 -35.069 -15.179  1.00  0.00           O  
ATOM    783  OP2   C A  25      -2.147 -35.040 -14.475  1.00  0.00           O  
ATOM    784  O5'   C A  25      -3.962 -35.222 -12.775  1.00  0.00           O  
ATOM    785  C5'   C A  25      -5.328 -35.306 -12.368  1.00  0.00           C  
ATOM    786  H5'   C A  25      -5.799 -36.171 -12.836  1.00  0.00           H  
ATOM    787 H5''   C A  25      -5.860 -34.406 -12.673  1.00  0.00           H  
ATOM    788  C4'   C A  25      -5.420 -35.444 -10.864  1.00  0.00           C  
ATOM    789  H4'   C A  25      -6.411 -35.832 -10.628  1.00  0.00           H  
ATOM    790  O4'   C A  25      -4.339 -36.287 -10.389  1.00  0.00           O  
ATOM    791  C1'   C A  25      -3.957 -35.877  -9.086  1.00  0.00           C  
ATOM    792  H1'   C A  25      -4.123 -36.728  -8.425  1.00  0.00           H  
ATOM    793  N1    C A  25      -2.514 -35.582  -9.091  1.00  0.00           N  
ATOM    794  C6    C A  25      -1.789 -35.627 -10.250  1.00  0.00           C  
ATOM    795  H6    C A  25      -2.286 -35.878 -11.187  1.00  0.00           H  
ATOM    796  C2    C A  25      -1.891 -35.255  -7.884  1.00  0.00           C  
ATOM    797  O2    C A  25      -2.569 -35.221  -6.847  1.00  0.00           O  
ATOM    798  N3    C A  25      -0.569 -34.982  -7.874  1.00  0.00           N  
ATOM    799  C4    C A  25       0.130 -35.031  -9.008  1.00  0.00           C  
ATOM    800  N4    C A  25       1.432 -34.757  -8.946  1.00  0.00           N  
ATOM    801  H41   C A  25       1.999 -34.783  -9.781  1.00  0.00           H  
ATOM    802  H42   C A  25       1.852 -34.529  -8.055  1.00  0.00           H  
ATOM    803  C5    C A  25      -0.476 -35.362 -10.255  1.00  0.00           C  
ATOM    804  H5    C A  25       0.106 -35.400 -11.176  1.00  0.00           H  
ATOM    805  C2'   C A  25      -4.823 -34.676  -8.701  1.00  0.00           C  
ATOM    806  H2'   C A  25      -4.247 -33.920  -8.165  1.00  0.00           H  
ATOM    807  O2'   C A  25      -5.936 -35.142  -7.962  1.00  0.00           O  
ATOM    808 HO2'   C A  25      -6.719 -34.805  -8.398  1.00  0.00           H  
ATOM    809  C3'   C A  25      -5.249 -34.157 -10.070  1.00  0.00           C  
ATOM    810  H3'   C A  25      -4.504 -33.502 -10.521  1.00  0.00           H  
ATOM    811  O3'   C A  25      -6.459 -33.406 -10.014  1.00  0.00           O  
ATOM    812  P     C A  26      -6.403 -31.813  -9.789  1.00  0.00           P  
ATOM    813  OP1   C A  26      -7.794 -31.303  -9.889  1.00  0.00           O  
ATOM    814  OP2   C A  26      -5.351 -31.251 -10.674  1.00  0.00           O  
ATOM    815  O5'   C A  26      -5.918 -31.650  -8.279  1.00  0.00           O  
ATOM    816  C5'   C A  26      -6.859 -31.557  -7.210  1.00  0.00           C  
ATOM    817  H5'   C A  26      -7.359 -32.517  -7.075  1.00  0.00           H  
ATOM    818 H5''   C A  26      -7.607 -30.799  -7.441  1.00  0.00           H  
ATOM    819  C4'   C A  26      -6.159 -31.176  -5.926  1.00  0.00           C  
ATOM    820  H4'   C A  26      -6.902 -31.188  -5.128  1.00  0.00           H  
ATOM    821  O4'   C A  26      -5.050 -32.087  -5.699  1.00  0.00           O  
ATOM    822  C1'   C A  26      -3.977 -31.390  -5.088  1.00  0.00           C  
ATOM    823  H1'   C A  26      -3.749 -31.910  -4.157  1.00  0.00           H  
ATOM    824  N1    C A  26      -2.798 -31.489  -5.963  1.00  0.00           N  
ATOM    825  C6    C A  26      -2.928 -31.835  -7.279  1.00  0.00           C  
ATOM    826  H6    C A  26      -3.919 -32.033  -7.689  1.00  0.00           H  
ATOM    827  C2    C A  26      -1.538 -31.223  -5.426  1.00  0.00           C  
ATOM    828  O2    C A  26      -1.447 -30.907  -4.232  1.00  0.00           O  
ATOM    829  N3    C A  26      -0.448 -31.314  -6.219  1.00  0.00           N  
ATOM    830  C4    C A  26      -0.583 -31.656  -7.500  1.00  0.00           C  
ATOM    831  N4    C A  26       0.520 -31.736  -8.241  1.00  0.00           N  
ATOM    832  H41   C A  26       0.464 -31.992  -9.216  1.00  0.00           H  
ATOM    833  H42   C A  26       1.416 -31.540  -7.816  1.00  0.00           H  
ATOM    834  C5    C A  26      -1.857 -31.932  -8.077  1.00  0.00           C  
ATOM    835  H5    C A  26      -1.956 -32.211  -9.126  1.00  0.00           H  
ATOM    836  C2'   C A  26      -4.436 -29.952  -4.845  1.00  0.00           C  
ATOM    837  H2'   C A  26      -3.627 -29.237  -5.008  1.00  0.00           H  
ATOM    838  O2'   C A  26      -4.985 -29.870  -3.543  1.00  0.00           O  
ATOM    839 HO2'   C A  26      -5.813 -29.395  -3.620  1.00  0.00           H  
ATOM    840  C3'   C A  26      -5.515 -29.797  -5.910  1.00  0.00           C  
ATOM    841  H3'   C A  26      -5.108 -29.532  -6.885  1.00  0.00           H  
ATOM    842  O3'   C A  26      -6.458 -28.780  -5.583  1.00  0.00           O  
ATOM    843  P     A A  27      -6.127 -27.243  -5.927  1.00  0.00           P  
ATOM    844  OP1   A A  27      -7.229 -26.419  -5.367  1.00  0.00           O  
ATOM    845  OP2   A A  27      -5.802 -27.148  -7.372  1.00  0.00           O  
ATOM    846  O5'   A A  27      -4.803 -26.937  -5.094  1.00  0.00           O  
ATOM    847  C5'   A A  27      -4.829 -26.874  -3.668  1.00  0.00           C  
ATOM    848  H5'   A A  27      -4.762 -27.881  -3.254  1.00  0.00           H  
ATOM    849 H5''   A A  27      -5.759 -26.415  -3.334  1.00  0.00           H  
ATOM    850  C4'   A A  27      -3.668 -26.051  -3.161  1.00  0.00           C  
ATOM    851  H4'   A A  27      -3.973 -25.592  -2.220  1.00  0.00           H  
ATOM    852  O4'   A A  27      -2.498 -26.904  -3.038  1.00  0.00           O  
ATOM    853  C1'   A A  27      -1.333 -26.161  -3.353  1.00  0.00           C  
ATOM    854  H1'   A A  27      -0.669 -26.228  -2.490  1.00  0.00           H  
ATOM    855  N9    A A  27      -0.667 -26.805  -4.485  1.00  0.00           N  
ATOM    856  C4    A A  27       0.689 -26.913  -4.677  1.00  0.00           C  
ATOM    857  N3    A A  27       1.665 -26.461  -3.872  1.00  0.00           N  
ATOM    858  C2    A A  27       2.862 -26.747  -4.377  1.00  0.00           C  
ATOM    859  H2    A A  27       3.712 -26.418  -3.780  1.00  0.00           H  
ATOM    860  N1    A A  27       3.171 -27.384  -5.515  1.00  0.00           N  
ATOM    861  C6    A A  27       2.167 -27.824  -6.303  1.00  0.00           C  
ATOM    862  N6    A A  27       2.477 -28.454  -7.436  1.00  0.00           N  
ATOM    863  H61   A A  27       1.742 -28.790  -8.039  1.00  0.00           H  
ATOM    864  H62   A A  27       3.445 -28.604  -7.685  1.00  0.00           H  
ATOM    865  C5    A A  27       0.848 -27.586  -5.875  1.00  0.00           C  
ATOM    866  N7    A A  27      -0.386 -27.900  -6.429  1.00  0.00           N  
ATOM    867  C8    A A  27      -1.249 -27.416  -5.569  1.00  0.00           C  
ATOM    868  H8    A A  27      -2.318 -27.491  -5.700  1.00  0.00           H  
ATOM    869  C2'   A A  27      -1.764 -24.721  -3.635  1.00  0.00           C  
ATOM    870  H2'   A A  27      -1.176 -24.275  -4.439  1.00  0.00           H  
ATOM    871  O2'   A A  27      -1.690 -23.984  -2.429  1.00  0.00           O  
ATOM    872 HO2'   A A  27      -1.741 -23.057  -2.664  1.00  0.00           H  
ATOM    873  C3'   A A  27      -3.209 -24.925  -4.074  1.00  0.00           C  
ATOM    874  H3'   A A  27      -3.291 -25.202  -5.125  1.00  0.00           H  
ATOM    875  O3'   A A  27      -4.005 -23.754  -3.907  1.00  0.00           O  
ATOM    876  P     G A  28      -4.276 -22.783  -5.161  1.00  0.00           P  
ATOM    877  OP1   G A  28      -5.504 -22.004  -4.857  1.00  0.00           O  
ATOM    878  OP2   G A  28      -4.207 -23.581  -6.412  1.00  0.00           O  
ATOM    879  O5'   G A  28      -3.038 -21.778  -5.146  1.00  0.00           O  
ATOM    880  C5'   G A  28      -3.026 -20.637  -4.289  1.00  0.00           C  
ATOM    881  H5'   G A  28      -3.662 -20.820  -3.422  1.00  0.00           H  
ATOM    882 H5''   G A  28      -3.403 -19.768  -4.826  1.00  0.00           H  
ATOM    883  C4'   G A  28      -1.617 -20.350  -3.820  1.00  0.00           C  
ATOM    884  H4'   G A  28      -1.686 -19.758  -2.910  1.00  0.00           H  
ATOM    885  O4'   G A  28      -0.917 -21.611  -3.636  1.00  0.00           O  
ATOM    886  C1'   G A  28       0.435 -21.471  -4.036  1.00  0.00           C  
ATOM    887  H1'   G A  28       1.051 -21.792  -3.195  1.00  0.00           H  
ATOM    888  N9    G A  28       0.680 -22.382  -5.150  1.00  0.00           N  
ATOM    889  C4    G A  28       1.847 -23.060  -5.411  1.00  0.00           C  
ATOM    890  N3    G A  28       2.978 -23.005  -4.678  1.00  0.00           N  
ATOM    891  C2    G A  28       3.930 -23.770  -5.180  1.00  0.00           C  
ATOM    892  N2    G A  28       5.117 -23.834  -4.573  1.00  0.00           N  
ATOM    893  H21   G A  28       5.272 -23.294  -3.734  1.00  0.00           H  
ATOM    894  H22   G A  28       5.850 -24.427  -4.935  1.00  0.00           H  
ATOM    895  N1    G A  28       3.787 -24.528  -6.314  1.00  0.00           N  
ATOM    896  H1    G A  28       4.576 -25.077  -6.618  1.00  0.00           H  
ATOM    897  C6    G A  28       2.633 -24.601  -7.085  1.00  0.00           C  
ATOM    898  O6    G A  28       2.611 -25.320  -8.090  1.00  0.00           O  
ATOM    899  C5    G A  28       1.599 -23.786  -6.557  1.00  0.00           C  
ATOM    900  N7    G A  28       0.304 -23.568  -7.008  1.00  0.00           N  
ATOM    901  C8    G A  28      -0.201 -22.732  -6.143  1.00  0.00           C  
ATOM    902  H8    G A  28      -1.211 -22.354  -6.202  1.00  0.00           H  
ATOM    903  C2'   G A  28       0.662 -20.000  -4.388  1.00  0.00           C  
ATOM    904  H2'   G A  28       1.358 -19.890  -5.222  1.00  0.00           H  
ATOM    905  O2'   G A  28       1.094 -19.323  -3.222  1.00  0.00           O  
ATOM    906 HO2'   G A  28       0.796 -18.415  -3.293  1.00  0.00           H  
ATOM    907  C3'   G A  28      -0.742 -19.576  -4.801  1.00  0.00           C  
ATOM    908  H3'   G A  28      -0.966 -19.857  -5.830  1.00  0.00           H  
ATOM    909  O3'   G A  28      -0.902 -18.151  -4.748  1.00  0.00           O  
ATOM    910  P     A A  29      -1.616 -17.451  -3.484  1.00  0.00           P  
ATOM    911  OP1   A A  29      -0.861 -17.826  -2.261  1.00  0.00           O  
ATOM    912  OP2   A A  29      -3.074 -17.718  -3.556  1.00  0.00           O  
ATOM    913  O5'   A A  29      -1.383 -15.894  -3.731  1.00  0.00           O  
ATOM    914  C5'   A A  29      -0.109 -15.295  -3.496  1.00  0.00           C  
ATOM    915  H5'   A A  29       0.636 -16.072  -3.315  1.00  0.00           H  
ATOM    916 H5''   A A  29      -0.162 -14.646  -2.623  1.00  0.00           H  
ATOM    917  C4'   A A  29       0.312 -14.474  -4.692  1.00  0.00           C  
ATOM    918  H4'   A A  29       1.357 -14.197  -4.543  1.00  0.00           H  
ATOM    919  O4'   A A  29       0.087 -15.261  -5.895  1.00  0.00           O  
ATOM    920  C1'   A A  29      -0.645 -14.499  -6.827  1.00  0.00           C  
ATOM    921  H1'   A A  29       0.077 -14.029  -7.497  1.00  0.00           H  
ATOM    922  N9    A A  29      -1.476 -15.409  -7.615  1.00  0.00           N  
ATOM    923  C4    A A  29      -1.800 -15.280  -8.944  1.00  0.00           C  
ATOM    924  N3    A A  29      -1.424 -14.301  -9.785  1.00  0.00           N  
ATOM    925  C2    A A  29      -1.929 -14.506 -11.000  1.00  0.00           C  
ATOM    926  H2    A A  29      -1.670 -13.754 -11.746  1.00  0.00           H  
ATOM    927  N1    A A  29      -2.709 -15.503 -11.436  1.00  0.00           N  
ATOM    928  C6    A A  29      -3.070 -16.469 -10.566  1.00  0.00           C  
ATOM    929  N6    A A  29      -3.848 -17.461 -11.002  1.00  0.00           N  
ATOM    930  H61   A A  29      -4.128 -18.193 -10.364  1.00  0.00           H  
ATOM    931  H62   A A  29      -4.161 -17.473 -11.962  1.00  0.00           H  
ATOM    932  C5    A A  29      -2.599 -16.369  -9.245  1.00  0.00           C  
ATOM    933  N7    A A  29      -2.776 -17.172  -8.127  1.00  0.00           N  
ATOM    934  C8    A A  29      -2.092 -16.561  -7.190  1.00  0.00           C  
ATOM    935  H8    A A  29      -2.019 -16.930  -6.178  1.00  0.00           H  
ATOM    936  C2'   A A  29      -1.434 -13.476  -6.017  1.00  0.00           C  
ATOM    937  H2'   A A  29      -2.362 -13.898  -5.627  1.00  0.00           H  
ATOM    938  O2'   A A  29      -1.649 -12.329  -6.820  1.00  0.00           O  
ATOM    939 HO2'   A A  29      -0.844 -11.810  -6.764  1.00  0.00           H  
ATOM    940  C3'   A A  29      -0.460 -13.169  -4.881  1.00  0.00           C  
ATOM    941  H3'   A A  29      -0.970 -12.870  -3.966  1.00  0.00           H  
ATOM    942  O3'   A A  29       0.420 -12.097  -5.205  1.00  0.00           O  
ATOM    943  P     U A  30       0.467 -10.789  -4.270  1.00  0.00           P  
ATOM    944  OP1   U A  30       1.376 -11.085  -3.134  1.00  0.00           O  
ATOM    945  OP2   U A  30      -0.928 -10.354  -4.000  1.00  0.00           O  
ATOM    946  O5'   U A  30       1.163  -9.689  -5.188  1.00  0.00           O  
ATOM    947  C5'   U A  30       1.085  -9.765  -6.611  1.00  0.00           C  
ATOM    948  H5'   U A  30       0.040  -9.743  -6.923  1.00  0.00           H  
ATOM    949 H5''   U A  30       1.537 -10.694  -6.956  1.00  0.00           H  
ATOM    950  C4'   U A  30       1.817  -8.601  -7.241  1.00  0.00           C  
ATOM    951  H4'   U A  30       1.145  -8.146  -7.971  1.00  0.00           H  
ATOM    952  O4'   U A  30       2.249  -7.684  -6.198  1.00  0.00           O  
ATOM    953  C1'   U A  30       3.552  -7.209  -6.484  1.00  0.00           C  
ATOM    954  H1'   U A  30       3.512  -6.121  -6.426  1.00  0.00           H  
ATOM    955  N1    U A  30       4.460  -7.685  -5.430  1.00  0.00           N  
ATOM    956  C6    U A  30       4.183  -8.826  -4.709  1.00  0.00           C  
ATOM    957  H6    U A  30       3.272  -9.382  -4.933  1.00  0.00           H  
ATOM    958  C2    U A  30       5.603  -6.947  -5.183  1.00  0.00           C  
ATOM    959  O2    U A  30       5.885  -5.935  -5.798  1.00  0.00           O  
ATOM    960  N3    U A  30       6.407  -7.440  -4.188  1.00  0.00           N  
ATOM    961  H3    U A  30       7.246  -6.916  -3.989  1.00  0.00           H  
ATOM    962  C4    U A  30       6.193  -8.569  -3.430  1.00  0.00           C  
ATOM    963  O4    U A  30       7.011  -8.880  -2.566  1.00  0.00           O  
ATOM    964  C5    U A  30       4.992  -9.277  -3.746  1.00  0.00           C  
ATOM    965  H5    U A  30       4.735 -10.185  -3.199  1.00  0.00           H  
ATOM    966  C2'   U A  30       3.922  -7.695  -7.885  1.00  0.00           C  
ATOM    967  H2'   U A  30       4.988  -7.921  -7.965  1.00  0.00           H  
ATOM    968  O2'   U A  30       3.496  -6.729  -8.828  1.00  0.00           O  
ATOM    969 HO2'   U A  30       2.838  -7.155  -9.379  1.00  0.00           H  
ATOM    970  C3'   U A  30       3.092  -8.968  -7.989  1.00  0.00           C  
ATOM    971  H3'   U A  30       3.587  -9.830  -7.543  1.00  0.00           H  
ATOM    972  O3'   U A  30       2.815  -9.325  -9.341  1.00  0.00           O  
ATOM    973  P     G A  31       3.420 -10.686  -9.949  1.00  0.00           P  
ATOM    974  OP1   G A  31       4.819 -10.401 -10.358  1.00  0.00           O  
ATOM    975  OP2   G A  31       2.456 -11.211 -10.949  1.00  0.00           O  
ATOM    976  O5'   G A  31       3.455 -11.684  -8.707  1.00  0.00           O  
ATOM    977  C5'   G A  31       3.915 -13.027  -8.853  1.00  0.00           C  
ATOM    978  H5'   G A  31       4.946 -13.103  -8.504  1.00  0.00           H  
ATOM    979 H5''   G A  31       3.874 -13.321  -9.901  1.00  0.00           H  
ATOM    980  C4'   G A  31       3.047 -13.963  -8.047  1.00  0.00           C  
ATOM    981  H4'   G A  31       2.804 -13.460  -7.110  1.00  0.00           H  
ATOM    982  O4'   G A  31       1.877 -14.304  -8.844  1.00  0.00           O  
ATOM    983  C1'   G A  31       1.808 -15.704  -9.012  1.00  0.00           C  
ATOM    984  H1'   G A  31       1.091 -16.080  -8.281  1.00  0.00           H  
ATOM    985  N9    G A  31       1.289 -15.986 -10.347  1.00  0.00           N  
ATOM    986  C4    G A  31       0.460 -17.024 -10.695  1.00  0.00           C  
ATOM    987  N3    G A  31      -0.021 -17.968  -9.860  1.00  0.00           N  
ATOM    988  C2    G A  31      -0.795 -18.833 -10.488  1.00  0.00           C  
ATOM    989  N2    G A  31      -1.358 -19.833  -9.804  1.00  0.00           N  
ATOM    990  H21   G A  31      -1.181 -19.909  -8.813  1.00  0.00           H  
ATOM    991  H22   G A  31      -1.955 -20.502 -10.266  1.00  0.00           H  
ATOM    992  N1    G A  31      -1.075 -18.781 -11.830  1.00  0.00           N  
ATOM    993  H1    G A  31      -1.678 -19.493 -12.213  1.00  0.00           H  
ATOM    994  C6    G A  31      -0.591 -17.820 -12.710  1.00  0.00           C  
ATOM    995  O6    G A  31      -0.905 -17.867 -13.905  1.00  0.00           O  
ATOM    996  C5    G A  31       0.242 -16.880 -12.049  1.00  0.00           C  
ATOM    997  N7    G A  31       0.921 -15.774 -12.543  1.00  0.00           N  
ATOM    998  C8    G A  31       1.526 -15.277 -11.499  1.00  0.00           C  
ATOM    999  H8    G A  31       2.149 -14.395 -11.536  1.00  0.00           H  
ATOM   1000  C2'   G A  31       3.215 -16.239  -8.766  1.00  0.00           C  
ATOM   1001  H2'   G A  31       3.841 -16.155  -9.657  1.00  0.00           H  
ATOM   1002  O2'   G A  31       3.119 -17.568  -8.286  1.00  0.00           O  
ATOM   1003 HO2'   G A  31       2.773 -17.503  -7.394  1.00  0.00           H  
ATOM   1004  C3'   G A  31       3.700 -15.293  -7.674  1.00  0.00           C  
ATOM   1005  H3'   G A  31       4.785 -15.213  -7.642  1.00  0.00           H  
ATOM   1006  O3'   G A  31       3.299 -15.724  -6.376  1.00  0.00           O  
ATOM   1007  P     C A  32       4.347 -15.674  -5.158  1.00  0.00           P  
ATOM   1008  OP1   C A  32       3.686 -16.286  -3.977  1.00  0.00           O  
ATOM   1009  OP2   C A  32       4.889 -14.294  -5.061  1.00  0.00           O  
ATOM   1010  O5'   C A  32       5.525 -16.642  -5.622  1.00  0.00           O  
ATOM   1011  C5'   C A  32       6.659 -16.872  -4.787  1.00  0.00           C  
ATOM   1012  H5'   C A  32       6.392 -17.564  -3.987  1.00  0.00           H  
ATOM   1013 H5''   C A  32       6.990 -15.933  -4.346  1.00  0.00           H  
ATOM   1014  C4'   C A  32       7.795 -17.461  -5.593  1.00  0.00           C  
ATOM   1015  H4'   C A  32       8.728 -17.100  -5.162  1.00  0.00           H  
ATOM   1016  O4'   C A  32       7.676 -18.910  -5.588  1.00  0.00           O  
ATOM   1017  C1'   C A  32       8.067 -19.426  -6.849  1.00  0.00           C  
ATOM   1018  H1'   C A  32       8.840 -20.173  -6.662  1.00  0.00           H  
ATOM   1019  N1    C A  32       6.911 -20.109  -7.454  1.00  0.00           N  
ATOM   1020  C6    C A  32       5.645 -19.898  -6.982  1.00  0.00           C  
ATOM   1021  H6    C A  32       5.487 -19.213  -6.149  1.00  0.00           H  
ATOM   1022  C2    C A  32       7.128 -20.982  -8.523  1.00  0.00           C  
ATOM   1023  O2    C A  32       8.284 -21.154  -8.934  1.00  0.00           O  
ATOM   1024  N3    C A  32       6.075 -21.616  -9.083  1.00  0.00           N  
ATOM   1025  C4    C A  32       4.844 -21.406  -8.615  1.00  0.00           C  
ATOM   1026  N4    C A  32       3.838 -22.056  -9.199  1.00  0.00           N  
ATOM   1027  H41   C A  32       2.891 -21.925  -8.874  1.00  0.00           H  
ATOM   1028  H42   C A  32       4.028 -22.683  -9.969  1.00  0.00           H  
ATOM   1029  C5    C A  32       4.591 -20.520  -7.528  1.00  0.00           C  
ATOM   1030  H5    C A  32       3.580 -20.354  -7.156  1.00  0.00           H  
ATOM   1031  C2'   C A  32       8.591 -18.255  -7.681  1.00  0.00           C  
ATOM   1032  H2'   C A  32       8.344 -18.370  -8.738  1.00  0.00           H  
ATOM   1033  O2'   C A  32       9.981 -18.122  -7.454  1.00  0.00           O  
ATOM   1034 HO2'   C A  32      10.143 -17.197  -7.266  1.00  0.00           H  
ATOM   1035  C3'   C A  32       7.820 -17.093  -7.070  1.00  0.00           C  
ATOM   1036  H3'   C A  32       6.814 -16.995  -7.478  1.00  0.00           H  
ATOM   1037  O3'   C A  32       8.461 -15.840  -7.291  1.00  0.00           O  
ATOM   1038  P     C A  33       8.182 -15.028  -8.652  1.00  0.00           P  
ATOM   1039  OP1   C A  33       8.934 -13.750  -8.567  1.00  0.00           O  
ATOM   1040  OP2   C A  33       6.718 -15.002  -8.896  1.00  0.00           O  
ATOM   1041  O5'   C A  33       8.852 -15.928  -9.785  1.00  0.00           O  
ATOM   1042  C5'   C A  33      10.268 -15.957  -9.960  1.00  0.00           C  
ATOM   1043  H5'   C A  33      10.744 -16.325  -9.049  1.00  0.00           H  
ATOM   1044 H5''   C A  33      10.635 -14.953 -10.170  1.00  0.00           H  
ATOM   1045  C4'   C A  33      10.633 -16.864 -11.112  1.00  0.00           C  
ATOM   1046  H4'   C A  33      11.718 -16.845 -11.219  1.00  0.00           H  
ATOM   1047  O4'   C A  33      10.098 -18.190 -10.864  1.00  0.00           O  
ATOM   1048  C1'   C A  33       9.749 -18.799 -12.096  1.00  0.00           C  
ATOM   1049  H1'   C A  33      10.338 -19.714 -12.176  1.00  0.00           H  
ATOM   1050  N1    C A  33       8.328 -19.179 -12.047  1.00  0.00           N  
ATOM   1051  C6    C A  33       7.463 -18.561 -11.187  1.00  0.00           C  
ATOM   1052  H6    C A  33       7.828 -17.770 -10.532  1.00  0.00           H  
ATOM   1053  C2    C A  33       7.873 -20.185 -12.900  1.00  0.00           C  
ATOM   1054  O2    C A  33       8.676 -20.725 -13.673  1.00  0.00           O  
ATOM   1055  N3    C A  33       6.572 -20.546 -12.865  1.00  0.00           N  
ATOM   1056  C4    C A  33       5.736 -19.941 -12.020  1.00  0.00           C  
ATOM   1057  N4    C A  33       4.464 -20.334 -12.019  1.00  0.00           N  
ATOM   1058  H41   C A  33       3.798 -19.903 -11.395  1.00  0.00           H  
ATOM   1059  H42   C A  33       4.170 -21.068 -12.649  1.00  0.00           H  
ATOM   1060  C5    C A  33       6.170 -18.908 -11.138  1.00  0.00           C  
ATOM   1061  H5    C A  33       5.478 -18.420 -10.453  1.00  0.00           H  
ATOM   1062  C2'   C A  33      10.075 -17.809 -13.216  1.00  0.00           C  
ATOM   1063  H2'   C A  33       9.315 -17.823 -13.998  1.00  0.00           H  
ATOM   1064  O2'   C A  33      11.371 -18.094 -13.706  1.00  0.00           O  
ATOM   1065 HO2'   C A  33      11.853 -17.266 -13.717  1.00  0.00           H  
ATOM   1066  C3'   C A  33      10.047 -16.484 -12.464  1.00  0.00           C  
ATOM   1067  H3'   C A  33       9.041 -16.078 -12.366  1.00  0.00           H  
ATOM   1068  O3'   C A  33      10.819 -15.478 -13.115  1.00  0.00           O  
ATOM   1069  P     U A  34      10.189 -14.662 -14.350  1.00  0.00           P  
ATOM   1070  OP1   U A  34      11.177 -13.627 -14.747  1.00  0.00           O  
ATOM   1071  OP2   U A  34       8.808 -14.255 -13.986  1.00  0.00           O  
ATOM   1072  O5'   U A  34      10.096 -15.740 -15.521  1.00  0.00           O  
ATOM   1073  C5'   U A  34      11.269 -16.200 -16.192  1.00  0.00           C  
ATOM   1074  H5'   U A  34      11.773 -16.949 -15.580  1.00  0.00           H  
ATOM   1075 H5''   U A  34      11.948 -15.367 -16.364  1.00  0.00           H  
ATOM   1076  C4'   U A  34      10.902 -16.815 -17.524  1.00  0.00           C  
ATOM   1077  H4'   U A  34      11.779 -16.753 -18.169  1.00  0.00           H  
ATOM   1078  O4'   U A  34      10.437 -18.176 -17.305  1.00  0.00           O  
ATOM   1079  C1'   U A  34       9.346 -18.454 -18.167  1.00  0.00           C  
ATOM   1080  H1'   U A  34       9.575 -19.388 -18.682  1.00  0.00           H  
ATOM   1081  N1    U A  34       8.146 -18.667 -17.344  1.00  0.00           N  
ATOM   1082  C6    U A  34       7.962 -17.983 -16.164  1.00  0.00           C  
ATOM   1083  H6    U A  34       8.725 -17.274 -15.843  1.00  0.00           H  
ATOM   1084  C2    U A  34       7.206 -19.574 -17.796  1.00  0.00           C  
ATOM   1085  O2    U A  34       7.332 -20.200 -18.833  1.00  0.00           O  
ATOM   1086  N3    U A  34       6.109 -19.723 -16.987  1.00  0.00           N  
ATOM   1087  H3    U A  34       5.409 -20.379 -17.301  1.00  0.00           H  
ATOM   1088  C4    U A  34       5.862 -19.075 -15.799  1.00  0.00           C  
ATOM   1089  O4    U A  34       4.826 -19.319 -15.182  1.00  0.00           O  
ATOM   1090  C5    U A  34       6.880 -18.155 -15.400  1.00  0.00           C  
ATOM   1091  H5    U A  34       6.774 -17.594 -14.471  1.00  0.00           H  
ATOM   1092  C2'   U A  34       9.224 -17.277 -19.132  1.00  0.00           C  
ATOM   1093  H2'   U A  34       8.186 -17.093 -19.415  1.00  0.00           H  
ATOM   1094  O2'   U A  34      10.063 -17.514 -20.247  1.00  0.00           O  
ATOM   1095 HO2'   U A  34      10.517 -16.691 -20.433  1.00  0.00           H  
ATOM   1096  C3'   U A  34       9.758 -16.141 -18.270  1.00  0.00           C  
ATOM   1097  H3'   U A  34       9.007 -15.748 -17.584  1.00  0.00           H  
ATOM   1098  O3'   U A  34      10.206 -15.033 -19.045  1.00  0.00           O  
ATOM   1099  P     U A  35       9.172 -13.866 -19.442  1.00  0.00           P  
ATOM   1100  OP1   U A  35       9.920 -12.866 -20.245  1.00  0.00           O  
ATOM   1101  OP2   U A  35       8.458 -13.435 -18.213  1.00  0.00           O  
ATOM   1102  O5'   U A  35       8.123 -14.590 -20.399  1.00  0.00           O  
ATOM   1103  C5'   U A  35       8.503 -15.032 -21.701  1.00  0.00           C  
ATOM   1104  H5'   U A  35       9.331 -15.739 -21.624  1.00  0.00           H  
ATOM   1105 H5''   U A  35       8.821 -14.180 -22.302  1.00  0.00           H  
ATOM   1106  C4'   U A  35       7.338 -15.706 -22.388  1.00  0.00           C  
ATOM   1107  H4'   U A  35       7.626 -15.898 -23.421  1.00  0.00           H  
ATOM   1108  O4'   U A  35       6.969 -16.902 -21.658  1.00  0.00           O  
ATOM   1109  C1'   U A  35       5.593 -17.169 -21.864  1.00  0.00           C  
ATOM   1110  H1'   U A  35       5.531 -18.110 -22.413  1.00  0.00           H  
ATOM   1111  N1    U A  35       4.951 -17.368 -20.557  1.00  0.00           N  
ATOM   1112  C6    U A  35       5.468 -16.810 -19.409  1.00  0.00           C  
ATOM   1113  H6    U A  35       6.377 -16.214 -19.477  1.00  0.00           H  
ATOM   1114  C2    U A  35       3.801 -18.132 -20.520  1.00  0.00           C  
ATOM   1115  O2    U A  35       3.315 -18.647 -21.511  1.00  0.00           O  
ATOM   1116  N3    U A  35       3.237 -18.273 -19.280  1.00  0.00           N  
ATOM   1117  H3    U A  35       2.393 -18.824 -19.238  1.00  0.00           H  
ATOM   1118  C4    U A  35       3.694 -17.745 -18.097  1.00  0.00           C  
ATOM   1119  O4    U A  35       3.062 -17.954 -17.061  1.00  0.00           O  
ATOM   1120  C5    U A  35       4.891 -16.973 -18.214  1.00  0.00           C  
ATOM   1121  H5    U A  35       5.334 -16.516 -17.329  1.00  0.00           H  
ATOM   1122  C2'   U A  35       4.998 -16.002 -22.656  1.00  0.00           C  
ATOM   1123  H2'   U A  35       4.029 -15.696 -22.257  1.00  0.00           H  
ATOM   1124  O2'   U A  35       4.935 -16.368 -24.022  1.00  0.00           O  
ATOM   1125 HO2'   U A  35       5.442 -15.716 -24.506  1.00  0.00           H  
ATOM   1126  C3'   U A  35       6.042 -14.912 -22.429  1.00  0.00           C  
ATOM   1127  H3'   U A  35       5.878 -14.361 -21.504  1.00  0.00           H  
ATOM   1128  O3'   U A  35       6.050 -13.942 -23.474  1.00  0.00           O  
ATOM   1129  P     G A  36       5.227 -12.571 -23.297  1.00  0.00           P  
ATOM   1130  OP1   G A  36       5.138 -11.933 -24.635  1.00  0.00           O  
ATOM   1131  OP2   G A  36       5.816 -11.816 -22.162  1.00  0.00           O  
ATOM   1132  O5'   G A  36       3.766 -13.046 -22.874  1.00  0.00           O  
ATOM   1133  C5'   G A  36       2.926 -13.751 -23.788  1.00  0.00           C  
ATOM   1134  H5'   G A  36       3.427 -14.659 -24.125  1.00  0.00           H  
ATOM   1135 H5''   G A  36       2.713 -13.123 -24.653  1.00  0.00           H  
ATOM   1136  C4'   G A  36       1.622 -14.121 -23.119  1.00  0.00           C  
ATOM   1137  H4'   G A  36       1.059 -14.739 -23.820  1.00  0.00           H  
ATOM   1138  O4'   G A  36       1.918 -14.791 -21.860  1.00  0.00           O  
ATOM   1139  C1'   G A  36       1.374 -14.049 -20.786  1.00  0.00           C  
ATOM   1140  H1'   G A  36       0.450 -14.547 -20.488  1.00  0.00           H  
ATOM   1141  N9    G A  36       2.306 -14.108 -19.665  1.00  0.00           N  
ATOM   1142  C4    G A  36       2.049 -14.608 -18.411  1.00  0.00           C  
ATOM   1143  N3    G A  36       0.881 -15.139 -17.994  1.00  0.00           N  
ATOM   1144  C2    G A  36       0.940 -15.530 -16.733  1.00  0.00           C  
ATOM   1145  N2    G A  36      -0.134 -16.080 -16.159  1.00  0.00           N  
ATOM   1146  H21   G A  36      -0.982 -16.191 -16.696  1.00  0.00           H  
ATOM   1147  H22   G A  36      -0.103 -16.376 -15.194  1.00  0.00           H  
ATOM   1148  N1    G A  36       2.054 -15.412 -15.943  1.00  0.00           N  
ATOM   1149  H1    G A  36       1.992 -15.741 -14.992  1.00  0.00           H  
ATOM   1150  C6    G A  36       3.268 -14.872 -16.351  1.00  0.00           C  
ATOM   1151  O6    G A  36       4.215 -14.819 -15.557  1.00  0.00           O  
ATOM   1152  C5    G A  36       3.221 -14.444 -17.704  1.00  0.00           C  
ATOM   1153  N7    G A  36       4.197 -13.856 -18.498  1.00  0.00           N  
ATOM   1154  C8    G A  36       3.610 -13.677 -19.649  1.00  0.00           C  
ATOM   1155  H8    G A  36       4.099 -13.232 -20.503  1.00  0.00           H  
ATOM   1156  C2'   G A  36       1.124 -12.641 -21.316  1.00  0.00           C  
ATOM   1157  H2'   G A  36       2.030 -12.032 -21.286  1.00  0.00           H  
ATOM   1158  O2'   G A  36       0.052 -12.064 -20.591  1.00  0.00           O  
ATOM   1159 HO2'   G A  36      -0.210 -11.270 -21.060  1.00  0.00           H  
ATOM   1160  C3'   G A  36       0.726 -12.941 -22.756  1.00  0.00           C  
ATOM   1161  H3'   G A  36       0.888 -12.093 -23.421  1.00  0.00           H  
ATOM   1162  O3'   G A  36      -0.652 -13.283 -22.881  1.00  0.00           O  
ATOM   1163  P     U A  37      -1.708 -12.178 -23.381  1.00  0.00           P  
ATOM   1164  OP1   U A  37      -1.713 -12.205 -24.865  1.00  0.00           O  
ATOM   1165  OP2   U A  37      -1.418 -10.905 -22.671  1.00  0.00           O  
ATOM   1166  O5'   U A  37      -3.115 -12.723 -22.868  1.00  0.00           O  
ATOM   1167  C5'   U A  37      -3.437 -14.112 -22.935  1.00  0.00           C  
ATOM   1168  H5'   U A  37      -2.581 -14.705 -22.610  1.00  0.00           H  
ATOM   1169 H5''   U A  37      -3.688 -14.384 -23.959  1.00  0.00           H  
ATOM   1170  C4'   U A  37      -4.619 -14.415 -22.043  1.00  0.00           C  
ATOM   1171  H4'   U A  37      -5.206 -15.196 -22.530  1.00  0.00           H  
ATOM   1172  O4'   U A  37      -4.118 -14.798 -20.730  1.00  0.00           O  
ATOM   1173  C1'   U A  37      -4.630 -13.918 -19.751  1.00  0.00           C  
ATOM   1174  H1'   U A  37      -5.483 -14.416 -19.288  1.00  0.00           H  
ATOM   1175  N1    U A  37      -3.600 -13.718 -18.722  1.00  0.00           N  
ATOM   1176  C6    U A  37      -2.328 -13.310 -19.053  1.00  0.00           C  
ATOM   1177  H6    U A  37      -2.089 -13.132 -20.102  1.00  0.00           H  
ATOM   1178  C2    U A  37      -3.951 -13.956 -17.406  1.00  0.00           C  
ATOM   1179  O2    U A  37      -5.063 -14.320 -17.073  1.00  0.00           O  
ATOM   1180  N3    U A  37      -2.950 -13.754 -16.493  1.00  0.00           N  
ATOM   1181  H3    U A  37      -3.189 -13.918 -15.526  1.00  0.00           H  
ATOM   1182  C4    U A  37      -1.661 -13.348 -16.752  1.00  0.00           C  
ATOM   1183  O4    U A  37      -0.870 -13.215 -15.818  1.00  0.00           O  
ATOM   1184  C5    U A  37      -1.375 -13.123 -18.134  1.00  0.00           C  
ATOM   1185  H5    U A  37      -0.381 -12.799 -18.439  1.00  0.00           H  
ATOM   1186  C2'   U A  37      -5.039 -12.650 -20.495  1.00  0.00           C  
ATOM   1187  H2'   U A  37      -4.181 -12.002 -20.687  1.00  0.00           H  
ATOM   1188  O2'   U A  37      -6.067 -11.999 -19.772  1.00  0.00           O  
ATOM   1189 HO2'   U A  37      -6.832 -12.576 -19.794  1.00  0.00           H  
ATOM   1190  C3'   U A  37      -5.566 -13.242 -21.797  1.00  0.00           C  
ATOM   1191  H3'   U A  37      -5.545 -12.528 -22.619  1.00  0.00           H  
ATOM   1192  O3'   U A  37      -6.919 -13.681 -21.688  1.00  0.00           O  
ATOM   1193  P     A A  38      -7.847 -13.745 -23.001  1.00  0.00           P  
ATOM   1194  OP1   A A  38      -7.041 -14.347 -24.094  1.00  0.00           O  
ATOM   1195  OP2   A A  38      -8.460 -12.406 -23.194  1.00  0.00           O  
ATOM   1196  O5'   A A  38      -9.000 -14.776 -22.614  1.00  0.00           O  
ATOM   1197  C5'   A A  38      -8.727 -15.919 -21.803  1.00  0.00           C  
ATOM   1198  H5'   A A  38      -7.842 -15.735 -21.194  1.00  0.00           H  
ATOM   1199 H5''   A A  38      -8.546 -16.786 -22.437  1.00  0.00           H  
ATOM   1200  C4'   A A  38      -9.902 -16.209 -20.898  1.00  0.00           C  
ATOM   1201  H4'   A A  38     -10.476 -17.017 -21.353  1.00  0.00           H  
ATOM   1202  O4'   A A  38      -9.395 -16.532 -19.572  1.00  0.00           O  
ATOM   1203  C1'   A A  38     -10.092 -15.781 -18.597  1.00  0.00           C  
ATOM   1204  H1'   A A  38     -10.303 -16.452 -17.764  1.00  0.00           H  
ATOM   1205  N9    A A  38      -9.210 -14.718 -18.117  1.00  0.00           N  
ATOM   1206  C4    A A  38      -9.491 -13.797 -17.137  1.00  0.00           C  
ATOM   1207  N3    A A  38     -10.622 -13.688 -16.418  1.00  0.00           N  
ATOM   1208  C2    A A  38     -10.537 -12.673 -15.561  1.00  0.00           C  
ATOM   1209  H2    A A  38     -11.418 -12.512 -14.939  1.00  0.00           H  
ATOM   1210  N1    A A  38      -9.525 -11.820 -15.355  1.00  0.00           N  
ATOM   1211  C6    A A  38      -8.403 -11.959 -16.092  1.00  0.00           C  
ATOM   1212  N6    A A  38      -7.394 -11.113 -15.884  1.00  0.00           N  
ATOM   1213  H61   A A  38      -6.546 -11.203 -16.424  1.00  0.00           H  
ATOM   1214  H62   A A  38      -7.476 -10.393 -15.182  1.00  0.00           H  
ATOM   1215  C5    A A  38      -8.368 -12.997 -17.039  1.00  0.00           C  
ATOM   1216  N7    A A  38      -7.394 -13.406 -17.939  1.00  0.00           N  
ATOM   1217  C8    A A  38      -7.940 -14.429 -18.549  1.00  0.00           C  
ATOM   1218  H8    A A  38      -7.437 -14.992 -19.321  1.00  0.00           H  
ATOM   1219  C2'   A A  38     -11.363 -15.268 -19.266  1.00  0.00           C  
ATOM   1220  H2'   A A  38     -11.700 -14.328 -18.823  1.00  0.00           H  
ATOM   1221  O2'   A A  38     -12.348 -16.282 -19.217  1.00  0.00           O  
ATOM   1222 HO2'   A A  38     -12.579 -16.477 -20.126  1.00  0.00           H  
ATOM   1223  C3'   A A  38     -10.868 -15.047 -20.690  1.00  0.00           C  
ATOM   1224  H3'   A A  38     -10.371 -14.085 -20.817  1.00  0.00           H  
ATOM   1225  O3'   A A  38     -11.925 -15.076 -21.645  1.00  0.00           O  
ATOM   1226  P     A A  39     -12.462 -13.702 -22.286  1.00  0.00           P  
ATOM   1227  OP1   A A  39     -13.640 -14.042 -23.125  1.00  0.00           O  
ATOM   1228  OP2   A A  39     -11.316 -12.976 -22.891  1.00  0.00           O  
ATOM   1229  O5'   A A  39     -12.974 -12.866 -21.029  1.00  0.00           O  
ATOM   1230  C5'   A A  39     -14.056 -13.337 -20.228  1.00  0.00           C  
ATOM   1231  H5'   A A  39     -13.846 -14.351 -19.885  1.00  0.00           H  
ATOM   1232 H5''   A A  39     -14.974 -13.345 -20.814  1.00  0.00           H  
ATOM   1233  C4'   A A  39     -14.249 -12.437 -19.029  1.00  0.00           C  
ATOM   1234  H4'   A A  39     -15.197 -12.707 -18.562  1.00  0.00           H  
ATOM   1235  O4'   A A  39     -13.103 -12.578 -18.144  1.00  0.00           O  
ATOM   1236  C1'   A A  39     -12.721 -11.306 -17.651  1.00  0.00           C  
ATOM   1237  H1'   A A  39     -12.621 -11.399 -16.570  1.00  0.00           H  
ATOM   1238  N9    A A  39     -11.407 -10.978 -18.204  1.00  0.00           N  
ATOM   1239  C4    A A  39     -10.563  -9.986 -17.768  1.00  0.00           C  
ATOM   1240  N3    A A  39     -10.771  -9.125 -16.759  1.00  0.00           N  
ATOM   1241  C2    A A  39      -9.734  -8.301 -16.623  1.00  0.00           C  
ATOM   1242  H2    A A  39      -9.824  -7.566 -15.823  1.00  0.00           H  
ATOM   1243  N1    A A  39      -8.598  -8.247 -17.327  1.00  0.00           N  
ATOM   1244  C6    A A  39      -8.418  -9.128 -18.333  1.00  0.00           C  
ATOM   1245  N6    A A  39      -7.283  -9.074 -19.029  1.00  0.00           N  
ATOM   1246  H61   A A  39      -7.125  -9.725 -19.784  1.00  0.00           H  
ATOM   1247  H62   A A  39      -6.584  -8.382 -18.795  1.00  0.00           H  
ATOM   1248  C5    A A  39      -9.447 -10.055 -18.583  1.00  0.00           C  
ATOM   1249  N7    A A  39      -9.586 -11.071 -19.519  1.00  0.00           N  
ATOM   1250  C8    A A  39     -10.762 -11.585 -19.253  1.00  0.00           C  
ATOM   1251  H8    A A  39     -11.186 -12.408 -19.808  1.00  0.00           H  
ATOM   1252  C2'   A A  39     -13.821 -10.323 -18.044  1.00  0.00           C  
ATOM   1253  H2'   A A  39     -13.424  -9.322 -18.224  1.00  0.00           H  
ATOM   1254  O2'   A A  39     -14.828 -10.345 -17.049  1.00  0.00           O  
ATOM   1255 HO2'   A A  39     -15.633 -10.627 -17.484  1.00  0.00           H  
ATOM   1256  C3'   A A  39     -14.318 -10.948 -19.339  1.00  0.00           C  
ATOM   1257  H3'   A A  39     -13.699 -10.686 -20.197  1.00  0.00           H  
ATOM   1258  O3'   A A  39     -15.644 -10.545 -19.666  1.00  0.00           O  
ATOM   1259  P     C A  40     -15.898  -9.589 -20.934  1.00  0.00           P  
ATOM   1260  OP1   C A  40     -17.361  -9.573 -21.192  1.00  0.00           O  
ATOM   1261  OP2   C A  40     -14.966  -9.989 -22.019  1.00  0.00           O  
ATOM   1262  O5'   C A  40     -15.466  -8.145 -20.415  1.00  0.00           O  
ATOM   1263  C5'   C A  40     -16.130  -7.534 -19.309  1.00  0.00           C  
ATOM   1264  H5'   C A  40     -16.364  -8.289 -18.557  1.00  0.00           H  
ATOM   1265 H5''   C A  40     -17.056  -7.071 -19.647  1.00  0.00           H  
ATOM   1266  C4'   C A  40     -15.248  -6.474 -18.691  1.00  0.00           C  
ATOM   1267  H4'   C A  40     -15.817  -5.994 -17.895  1.00  0.00           H  
ATOM   1268  O4'   C A  40     -14.013  -7.088 -18.233  1.00  0.00           O  
ATOM   1269  C1'   C A  40     -12.934  -6.188 -18.425  1.00  0.00           C  
ATOM   1270  H1'   C A  40     -12.447  -6.063 -17.457  1.00  0.00           H  
ATOM   1271  N1    C A  40     -11.965  -6.806 -19.346  1.00  0.00           N  
ATOM   1272  C6    C A  40     -12.290  -7.920 -20.068  1.00  0.00           C  
ATOM   1273  H6    C A  40     -13.284  -8.355 -19.967  1.00  0.00           H  
ATOM   1274  C2    C A  40     -10.698  -6.231 -19.472  1.00  0.00           C  
ATOM   1275  O2    C A  40     -10.427  -5.221 -18.808  1.00  0.00           O  
ATOM   1276  N3    C A  40      -9.800  -6.785 -20.314  1.00  0.00           N  
ATOM   1277  C4    C A  40     -10.125  -7.874 -21.012  1.00  0.00           C  
ATOM   1278  N4    C A  40      -9.204  -8.385 -21.827  1.00  0.00           N  
ATOM   1279  H41   C A  40      -9.404  -9.209 -22.376  1.00  0.00           H  
ATOM   1280  H42   C A  40      -8.301  -7.937 -21.891  1.00  0.00           H  
ATOM   1281  C5    C A  40     -11.409  -8.484 -20.904  1.00  0.00           C  
ATOM   1282  H5    C A  40     -11.662  -9.376 -21.478  1.00  0.00           H  
ATOM   1283  C2'   C A  40     -13.518  -4.876 -18.949  1.00  0.00           C  
ATOM   1284  H2'   C A  40     -12.852  -4.398 -19.669  1.00  0.00           H  
ATOM   1285  O2'   C A  40     -13.823  -4.042 -17.847  1.00  0.00           O  
ATOM   1286 HO2'   C A  40     -14.733  -3.763 -17.954  1.00  0.00           H  
ATOM   1287  C3'   C A  40     -14.786  -5.371 -19.633  1.00  0.00           C  
ATOM   1288  H3'   C A  40     -14.600  -5.752 -20.636  1.00  0.00           H  
ATOM   1289  O3'   C A  40     -15.768  -4.348 -19.770  1.00  0.00           O  
ATOM   1290  P     C A  41     -15.776  -3.419 -21.083  1.00  0.00           P  
ATOM   1291  OP1   C A  41     -16.949  -2.514 -20.976  1.00  0.00           O  
ATOM   1292  OP2   C A  41     -15.628  -4.288 -22.278  1.00  0.00           O  
ATOM   1293  O5'   C A  41     -14.454  -2.540 -20.943  1.00  0.00           O  
ATOM   1294  C5'   C A  41     -14.338  -1.544 -19.928  1.00  0.00           C  
ATOM   1295  H5'   C A  41     -14.179  -2.022 -18.960  1.00  0.00           H  
ATOM   1296 H5''   C A  41     -15.251  -0.951 -19.885  1.00  0.00           H  
ATOM   1297  C4'   C A  41     -13.174  -0.628 -20.226  1.00  0.00           C  
ATOM   1298  H4'   C A  41     -13.343   0.307 -19.691  1.00  0.00           H  
ATOM   1299  O4'   C A  41     -11.939  -1.298 -19.849  1.00  0.00           O  
ATOM   1300  C1'   C A  41     -10.930  -1.014 -20.803  1.00  0.00           C  
ATOM   1301  H1'   C A  41     -10.060  -0.657 -20.251  1.00  0.00           H  
ATOM   1302  N1    C A  41     -10.561  -2.268 -21.479  1.00  0.00           N  
ATOM   1303  C6    C A  41     -11.455  -3.297 -21.588  1.00  0.00           C  
ATOM   1304  H6    C A  41     -12.457  -3.185 -21.174  1.00  0.00           H  
ATOM   1305  C2    C A  41      -9.277  -2.392 -22.013  1.00  0.00           C  
ATOM   1306  O2    C A  41      -8.487  -1.445 -21.902  1.00  0.00           O  
ATOM   1307  N3    C A  41      -8.928  -3.538 -22.637  1.00  0.00           N  
ATOM   1308  C4    C A  41      -9.805  -4.538 -22.734  1.00  0.00           C  
ATOM   1309  N4    C A  41      -9.413  -5.650 -23.353  1.00  0.00           N  
ATOM   1310  H41   C A  41     -10.041  -6.434 -23.451  1.00  0.00           H  
ATOM   1311  H42   C A  41      -8.476  -5.704 -23.728  1.00  0.00           H  
ATOM   1312  C5    C A  41     -11.123  -4.440 -22.200  1.00  0.00           C  
ATOM   1313  H5    C A  41     -11.832  -5.263 -22.287  1.00  0.00           H  
ATOM   1314  C2'   C A  41     -11.488   0.048 -21.750  1.00  0.00           C  
ATOM   1315  H2'   C A  41     -11.105  -0.074 -22.765  1.00  0.00           H  
ATOM   1316  O2'   C A  41     -11.217   1.329 -21.211  1.00  0.00           O  
ATOM   1317 HO2'   C A  41     -12.017   1.844 -21.315  1.00  0.00           H  
ATOM   1318  C3'   C A  41     -12.976  -0.269 -21.693  1.00  0.00           C  
ATOM   1319  H3'   C A  41     -13.255  -1.093 -22.349  1.00  0.00           H  
ATOM   1320  O3'   C A  41     -13.784   0.839 -22.082  1.00  0.00           O  
ATOM   1321  P     G A  42     -14.250   0.987 -23.614  1.00  0.00           P  
ATOM   1322  OP1   G A  42     -14.955   2.289 -23.736  1.00  0.00           O  
ATOM   1323  OP2   G A  42     -14.945  -0.263 -24.014  1.00  0.00           O  
ATOM   1324  O5'   G A  42     -12.883   1.083 -24.427  1.00  0.00           O  
ATOM   1325  C5'   G A  42     -12.040   2.228 -24.314  1.00  0.00           C  
ATOM   1326  H5'   G A  42     -11.708   2.341 -23.281  1.00  0.00           H  
ATOM   1327 H5''   G A  42     -12.590   3.122 -24.609  1.00  0.00           H  
ATOM   1328  C4'   G A  42     -10.832   2.080 -25.210  1.00  0.00           C  
ATOM   1329  H4'   G A  42     -10.354   3.057 -25.286  1.00  0.00           H  
ATOM   1330  O4'   G A  42      -9.960   1.050 -24.669  1.00  0.00           O  
ATOM   1331  C1'   G A  42      -9.374   0.315 -25.730  1.00  0.00           C  
ATOM   1332  H1'   G A  42      -8.295   0.337 -25.576  1.00  0.00           H  
ATOM   1333  N9    G A  42      -9.818  -1.072 -25.633  1.00  0.00           N  
ATOM   1334  C4    G A  42      -9.169  -2.175 -26.135  1.00  0.00           C  
ATOM   1335  N3    G A  42      -7.996  -2.171 -26.803  1.00  0.00           N  
ATOM   1336  C2    G A  42      -7.632  -3.388 -27.165  1.00  0.00           C  
ATOM   1337  N2    G A  42      -6.495  -3.567 -27.840  1.00  0.00           N  
ATOM   1338  H21   G A  42      -5.923  -2.768 -28.068  1.00  0.00           H  
ATOM   1339  H22   G A  42      -6.202  -4.493 -28.119  1.00  0.00           H  
ATOM   1340  N1    G A  42      -8.356  -4.520 -26.893  1.00  0.00           N  
ATOM   1341  H1    G A  42      -7.985  -5.401 -27.214  1.00  0.00           H  
ATOM   1342  C6    G A  42      -9.564  -4.550 -26.207  1.00  0.00           C  
ATOM   1343  O6    G A  42     -10.135  -5.630 -26.015  1.00  0.00           O  
ATOM   1344  C5    G A  42      -9.971  -3.250 -25.811  1.00  0.00           C  
ATOM   1345  N7    G A  42     -11.098  -2.832 -25.116  1.00  0.00           N  
ATOM   1346  C8    G A  42     -10.963  -1.537 -25.035  1.00  0.00           C  
ATOM   1347  H8    G A  42     -11.683  -0.894 -24.549  1.00  0.00           H  
ATOM   1348  C2'   G A  42      -9.785   0.995 -27.036  1.00  0.00           C  
ATOM   1349  H2'   G A  42      -9.924   0.272 -27.843  1.00  0.00           H  
ATOM   1350  O2'   G A  42      -8.831   1.994 -27.352  1.00  0.00           O  
ATOM   1351 HO2'   G A  42      -9.329   2.783 -27.570  1.00  0.00           H  
ATOM   1352  C3'   G A  42     -11.115   1.615 -26.632  1.00  0.00           C  
ATOM   1353  H3'   G A  42     -11.937   0.901 -26.664  1.00  0.00           H  
ATOM   1354  O3'   G A  42     -11.493   2.696 -27.479  1.00  0.00           O  
ATOM   1355  P     A A  43     -12.655   2.485 -28.572  1.00  0.00           P  
ATOM   1356  OP1   A A  43     -12.795   3.763 -29.315  1.00  0.00           O  
ATOM   1357  OP2   A A  43     -13.838   1.900 -27.890  1.00  0.00           O  
ATOM   1358  O5'   A A  43     -12.054   1.395 -29.568  1.00  0.00           O  
ATOM   1359  C5'   A A  43     -12.881   0.380 -30.137  1.00  0.00           C  
ATOM   1360  H5'   A A  43     -13.876   0.782 -30.333  1.00  0.00           H  
ATOM   1361 H5''   A A  43     -12.969  -0.456 -29.444  1.00  0.00           H  
ATOM   1362  C4'   A A  43     -12.283  -0.118 -31.433  1.00  0.00           C  
ATOM   1363  H4'   A A  43     -12.975  -0.847 -31.856  1.00  0.00           H  
ATOM   1364  O4'   A A  43     -12.037   1.023 -32.301  1.00  0.00           O  
ATOM   1365  C1'   A A  43     -10.768   0.895 -32.915  1.00  0.00           C  
ATOM   1366  H1'   A A  43     -10.909   1.083 -33.980  1.00  0.00           H  
ATOM   1367  N9    A A  43      -9.894   1.941 -32.383  1.00  0.00           N  
ATOM   1368  C4    A A  43      -8.634   2.256 -32.829  1.00  0.00           C  
ATOM   1369  N3    A A  43      -7.954   1.673 -33.832  1.00  0.00           N  
ATOM   1370  C2    A A  43      -6.760   2.243 -33.982  1.00  0.00           C  
ATOM   1371  H2    A A  43      -6.141   1.827 -34.777  1.00  0.00           H  
ATOM   1372  N1    A A  43      -6.211   3.253 -33.296  1.00  0.00           N  
ATOM   1373  C6    A A  43      -6.921   3.816 -32.296  1.00  0.00           C  
ATOM   1374  N6    A A  43      -6.372   4.822 -31.614  1.00  0.00           N  
ATOM   1375  H61   A A  43      -6.887   5.257 -30.863  1.00  0.00           H  
ATOM   1376  H62   A A  43      -5.446   5.144 -31.852  1.00  0.00           H  
ATOM   1377  C5    A A  43      -8.203   3.302 -32.034  1.00  0.00           C  
ATOM   1378  N7    A A  43      -9.173   3.641 -31.101  1.00  0.00           N  
ATOM   1379  C8    A A  43     -10.152   2.807 -31.349  1.00  0.00           C  
ATOM   1380  H8    A A  43     -11.077   2.801 -30.793  1.00  0.00           H  
ATOM   1381  C2'   A A  43     -10.272  -0.524 -32.644  1.00  0.00           C  
ATOM   1382  H2'   A A  43      -9.184  -0.561 -32.554  1.00  0.00           H  
ATOM   1383  O2'   A A  43     -10.767  -1.379 -33.657  1.00  0.00           O  
ATOM   1384 HO2'   A A  43     -11.002  -2.203 -33.229  1.00  0.00           H  
ATOM   1385  C3'   A A  43     -10.935  -0.818 -31.303  1.00  0.00           C  
ATOM   1386  H3'   A A  43     -10.362  -0.435 -30.459  1.00  0.00           H  
ATOM   1387  O3'   A A  43     -11.093  -2.216 -31.075  1.00  0.00           O  
ATOM   1388  P     A A  44     -10.144  -2.966 -30.014  1.00  0.00           P  
ATOM   1389  OP1   A A  44     -10.589  -4.381 -29.939  1.00  0.00           O  
ATOM   1390  OP2   A A  44     -10.091  -2.149 -28.777  1.00  0.00           O  
ATOM   1391  O5'   A A  44      -8.703  -2.938 -30.694  1.00  0.00           O  
ATOM   1392  C5'   A A  44      -8.407  -3.755 -31.826  1.00  0.00           C  
ATOM   1393  H5'   A A  44      -9.255  -3.754 -32.513  1.00  0.00           H  
ATOM   1394 H5''   A A  44      -8.215  -4.778 -31.504  1.00  0.00           H  
ATOM   1395  C4'   A A  44      -7.186  -3.230 -32.545  1.00  0.00           C  
ATOM   1396  H4'   A A  44      -7.042  -3.841 -33.437  1.00  0.00           H  
ATOM   1397  O4'   A A  44      -7.385  -1.819 -32.834  1.00  0.00           O  
ATOM   1398  C1'   A A  44      -6.202  -1.097 -32.547  1.00  0.00           C  
ATOM   1399  H1'   A A  44      -5.997  -0.465 -33.412  1.00  0.00           H  
ATOM   1400  N9    A A  44      -6.463  -0.226 -31.402  1.00  0.00           N  
ATOM   1401  C4    A A  44      -5.717   0.860 -31.014  1.00  0.00           C  
ATOM   1402  N3    A A  44      -4.603   1.334 -31.598  1.00  0.00           N  
ATOM   1403  C2    A A  44      -4.152   2.404 -30.948  1.00  0.00           C  
ATOM   1404  H2    A A  44      -3.247   2.852 -31.358  1.00  0.00           H  
ATOM   1405  N1    A A  44      -4.651   3.008 -29.861  1.00  0.00           N  
ATOM   1406  C6    A A  44      -5.771   2.506 -29.300  1.00  0.00           C  
ATOM   1407  N6    A A  44      -6.268   3.108 -28.220  1.00  0.00           N  
ATOM   1408  H61   A A  44      -7.107   2.745 -27.788  1.00  0.00           H  
ATOM   1409  H62   A A  44      -5.805   3.919 -27.836  1.00  0.00           H  
ATOM   1410  C5    A A  44      -6.348   1.371 -29.895  1.00  0.00           C  
ATOM   1411  N7    A A  44      -7.471   0.619 -29.579  1.00  0.00           N  
ATOM   1412  C8    A A  44      -7.494  -0.313 -30.499  1.00  0.00           C  
ATOM   1413  H8    A A  44      -8.252  -1.080 -30.543  1.00  0.00           H  
ATOM   1414  C2'   A A  44      -5.092  -2.119 -32.309  1.00  0.00           C  
ATOM   1415  H2'   A A  44      -4.365  -1.763 -31.577  1.00  0.00           H  
ATOM   1416  O2'   A A  44      -4.501  -2.445 -33.554  1.00  0.00           O  
ATOM   1417 HO2'   A A  44      -4.514  -3.400 -33.623  1.00  0.00           H  
ATOM   1418  C3'   A A  44      -5.885  -3.296 -31.754  1.00  0.00           C  
ATOM   1419  H3'   A A  44      -6.061  -3.215 -30.682  1.00  0.00           H  
ATOM   1420  O3'   A A  44      -5.220  -4.541 -31.955  1.00  0.00           O  
ATOM   1421  P     A A  45      -4.228  -5.111 -30.824  1.00  0.00           P  
ATOM   1422  OP1   A A  45      -3.558  -6.310 -31.388  1.00  0.00           O  
ATOM   1423  OP2   A A  45      -4.989  -5.226 -29.552  1.00  0.00           O  
ATOM   1424  O5'   A A  45      -3.137  -3.963 -30.651  1.00  0.00           O  
ATOM   1425  C5'   A A  45      -2.163  -3.713 -31.664  1.00  0.00           C  
ATOM   1426  H5'   A A  45      -2.657  -3.355 -32.568  1.00  0.00           H  
ATOM   1427 H5''   A A  45      -1.625  -4.632 -31.895  1.00  0.00           H  
ATOM   1428  C4'   A A  45      -1.175  -2.672 -31.191  1.00  0.00           C  
ATOM   1429  H4'   A A  45      -0.323  -2.694 -31.872  1.00  0.00           H  
ATOM   1430  O4'   A A  45      -1.848  -1.383 -31.141  1.00  0.00           O  
ATOM   1431  C1'   A A  45      -1.536  -0.725 -29.928  1.00  0.00           C  
ATOM   1432  H1'   A A  45      -1.279   0.304 -30.180  1.00  0.00           H  
ATOM   1433  N9    A A  45      -2.738  -0.704 -29.096  1.00  0.00           N  
ATOM   1434  C4    A A  45      -3.115   0.292 -28.228  1.00  0.00           C  
ATOM   1435  N3    A A  45      -2.464   1.438 -27.968  1.00  0.00           N  
ATOM   1436  C2    A A  45      -3.127   2.161 -27.068  1.00  0.00           C  
ATOM   1437  H2    A A  45      -2.664   3.110 -26.798  1.00  0.00           H  
ATOM   1438  N1    A A  45      -4.281   1.888 -26.445  1.00  0.00           N  
ATOM   1439  C6    A A  45      -4.909   0.727 -26.731  1.00  0.00           C  
ATOM   1440  N6    A A  45      -6.059   0.457 -26.114  1.00  0.00           N  
ATOM   1441  H61   A A  45      -6.545  -0.405 -26.315  1.00  0.00           H  
ATOM   1442  H62   A A  45      -6.442   1.115 -25.451  1.00  0.00           H  
ATOM   1443  C5    A A  45      -4.308  -0.128 -27.669  1.00  0.00           C  
ATOM   1444  N7    A A  45      -4.679  -1.366 -28.176  1.00  0.00           N  
ATOM   1445  C8    A A  45      -3.717  -1.662 -29.015  1.00  0.00           C  
ATOM   1446  H8    A A  45      -3.696  -2.576 -29.590  1.00  0.00           H  
ATOM   1447  C2'   A A  45      -0.363  -1.474 -29.298  1.00  0.00           C  
ATOM   1448  H2'   A A  45      -0.396  -1.430 -28.207  1.00  0.00           H  
ATOM   1449  O2'   A A  45       0.844  -0.961 -29.831  1.00  0.00           O  
ATOM   1450 HO2'   A A  45       1.347  -1.717 -30.137  1.00  0.00           H  
ATOM   1451  C3'   A A  45      -0.623  -2.893 -29.788  1.00  0.00           C  
ATOM   1452  H3'   A A  45      -1.329  -3.431 -29.157  1.00  0.00           H  
ATOM   1453  O3'   A A  45       0.565  -3.682 -29.818  1.00  0.00           O  
ATOM   1454  P     G A  46       0.749  -4.900 -28.783  1.00  0.00           P  
ATOM   1455  OP1   G A  46       1.743  -5.825 -29.384  1.00  0.00           O  
ATOM   1456  OP2   G A  46      -0.592  -5.415 -28.402  1.00  0.00           O  
ATOM   1457  O5'   G A  46       1.425  -4.223 -27.507  1.00  0.00           O  
ATOM   1458  C5'   G A  46       0.803  -4.273 -26.222  1.00  0.00           C  
ATOM   1459  H5'   G A  46       1.520  -4.627 -25.480  1.00  0.00           H  
ATOM   1460 H5''   G A  46      -0.046  -4.955 -26.246  1.00  0.00           H  
ATOM   1461  C4'   G A  46       0.317  -2.899 -25.827  1.00  0.00           C  
ATOM   1462  H4'   G A  46       1.144  -2.202 -25.970  1.00  0.00           H  
ATOM   1463  O4'   G A  46      -0.859  -2.579 -26.620  1.00  0.00           O  
ATOM   1464  C1'   G A  46      -1.853  -2.002 -25.793  1.00  0.00           C  
ATOM   1465  H1'   G A  46      -2.217  -1.111 -26.305  1.00  0.00           H  
ATOM   1466  N9    G A  46      -2.962  -2.944 -25.680  1.00  0.00           N  
ATOM   1467  C4    G A  46      -4.117  -2.762 -24.957  1.00  0.00           C  
ATOM   1468  N3    G A  46      -4.431  -1.672 -24.225  1.00  0.00           N  
ATOM   1469  C2    G A  46      -5.609  -1.795 -23.642  1.00  0.00           C  
ATOM   1470  N2    G A  46      -6.075  -0.806 -22.874  1.00  0.00           N  
ATOM   1471  H21   G A  46      -5.522   0.028 -22.745  1.00  0.00           H  
ATOM   1472  H22   G A  46      -6.976  -0.897 -22.423  1.00  0.00           H  
ATOM   1473  N1    G A  46      -6.418  -2.895 -23.766  1.00  0.00           N  
ATOM   1474  H1    G A  46      -7.300  -2.885 -23.280  1.00  0.00           H  
ATOM   1475  C6    G A  46      -6.116  -4.027 -24.513  1.00  0.00           C  
ATOM   1476  O6    G A  46      -6.919  -4.967 -24.556  1.00  0.00           O  
ATOM   1477  C5    G A  46      -4.852  -3.913 -25.146  1.00  0.00           C  
ATOM   1478  N7    G A  46      -4.176  -4.800 -25.974  1.00  0.00           N  
ATOM   1479  C8    G A  46      -3.064  -4.182 -26.264  1.00  0.00           C  
ATOM   1480  H8    G A  46      -2.299  -4.603 -26.900  1.00  0.00           H  
ATOM   1481  C2'   G A  46      -1.191  -1.669 -24.458  1.00  0.00           C  
ATOM   1482  H2'   G A  46      -1.895  -1.750 -23.627  1.00  0.00           H  
ATOM   1483  O2'   G A  46      -0.599  -0.386 -24.553  1.00  0.00           O  
ATOM   1484 HO2'   G A  46       0.333  -0.502 -24.367  1.00  0.00           H  
ATOM   1485  C3'   G A  46      -0.132  -2.761 -24.377  1.00  0.00           C  
ATOM   1486  H3'   G A  46      -0.527  -3.699 -23.988  1.00  0.00           H  
ATOM   1487  O3'   G A  46       0.950  -2.401 -23.522  1.00  0.00           O  
ATOM   1488  P     G A  47       1.014  -2.984 -22.023  1.00  0.00           P  
ATOM   1489  OP1   G A  47       2.176  -2.344 -21.354  1.00  0.00           O  
ATOM   1490  OP2   G A  47       0.936  -4.466 -22.097  1.00  0.00           O  
ATOM   1491  O5'   G A  47      -0.318  -2.442 -21.334  1.00  0.00           O  
ATOM   1492  C5'   G A  47      -0.499  -1.049 -21.076  1.00  0.00           C  
ATOM   1493  H5'   G A  47      -0.752  -0.533 -22.003  1.00  0.00           H  
ATOM   1494 H5''   G A  47       0.420  -0.625 -20.674  1.00  0.00           H  
ATOM   1495  C4'   G A  47      -1.612  -0.841 -20.074  1.00  0.00           C  
ATOM   1496  H4'   G A  47      -1.462   0.133 -19.609  1.00  0.00           H  
ATOM   1497  O4'   G A  47      -2.891  -0.971 -20.748  1.00  0.00           O  
ATOM   1498  C1'   G A  47      -3.846  -1.511 -19.851  1.00  0.00           C  
ATOM   1499  H1'   G A  47      -4.648  -0.778 -19.763  1.00  0.00           H  
ATOM   1500  N9    G A  47      -4.406  -2.720 -20.447  1.00  0.00           N  
ATOM   1501  C4    G A  47      -5.617  -3.293 -20.144  1.00  0.00           C  
ATOM   1502  N3    G A  47      -6.507  -2.831 -19.243  1.00  0.00           N  
ATOM   1503  C2    G A  47      -7.579  -3.598 -19.172  1.00  0.00           C  
ATOM   1504  N2    G A  47      -8.563  -3.281 -18.327  1.00  0.00           N  
ATOM   1505  H21   G A  47      -8.475  -2.455 -17.753  1.00  0.00           H  
ATOM   1506  H22   G A  47      -9.385  -3.863 -18.260  1.00  0.00           H  
ATOM   1507  N1    G A  47      -7.764  -4.731 -19.922  1.00  0.00           N  
ATOM   1508  H1    G A  47      -8.620  -5.246 -19.785  1.00  0.00           H  
ATOM   1509  C6    G A  47      -6.863  -5.226 -20.857  1.00  0.00           C  
ATOM   1510  O6    G A  47      -7.131  -6.259 -21.482  1.00  0.00           O  
ATOM   1511  C5    G A  47      -5.704  -4.411 -20.946  1.00  0.00           C  
ATOM   1512  N7    G A  47      -4.572  -4.537 -21.741  1.00  0.00           N  
ATOM   1513  C8    G A  47      -3.833  -3.513 -21.412  1.00  0.00           C  
ATOM   1514  H8    G A  47      -2.869  -3.309 -21.855  1.00  0.00           H  
ATOM   1515  C2'   G A  47      -3.147  -1.760 -18.513  1.00  0.00           C  
ATOM   1516  H2'   G A  47      -3.478  -2.695 -18.054  1.00  0.00           H  
ATOM   1517  O2'   G A  47      -3.352  -0.637 -17.676  1.00  0.00           O  
ATOM   1518 HO2'   G A  47      -2.484  -0.298 -17.455  1.00  0.00           H  
ATOM   1519  C3'   G A  47      -1.689  -1.860 -18.947  1.00  0.00           C  
ATOM   1520  H3'   G A  47      -1.419  -2.860 -19.288  1.00  0.00           H  
ATOM   1521  O3'   G A  47      -0.786  -1.543 -17.891  1.00  0.00           O  
ATOM   1522  P     G A  48      -0.459  -2.641 -16.762  1.00  0.00           P  
ATOM   1523  OP1   G A  48      -0.550  -1.955 -15.447  1.00  0.00           O  
ATOM   1524  OP2   G A  48       0.797  -3.337 -17.140  1.00  0.00           O  
ATOM   1525  O5'   G A  48      -1.660  -3.683 -16.871  1.00  0.00           O  
ATOM   1526  C5'   G A  48      -2.398  -4.083 -15.718  1.00  0.00           C  
ATOM   1527  H5'   G A  48      -2.679  -3.205 -15.135  1.00  0.00           H  
ATOM   1528 H5''   G A  48      -1.788  -4.739 -15.098  1.00  0.00           H  
ATOM   1529  C4'   G A  48      -3.647  -4.824 -16.134  1.00  0.00           C  
ATOM   1530  H4'   G A  48      -3.779  -4.673 -17.206  1.00  0.00           H  
ATOM   1531  O4'   G A  48      -3.509  -6.218 -15.758  1.00  0.00           O  
ATOM   1532  C1'   G A  48      -4.771  -6.738 -15.384  1.00  0.00           C  
ATOM   1533  H1'   G A  48      -4.978  -7.573 -16.054  1.00  0.00           H  
ATOM   1534  N9    G A  48      -4.663  -7.272 -14.029  1.00  0.00           N  
ATOM   1535  C4    G A  48      -5.571  -8.088 -13.400  1.00  0.00           C  
ATOM   1536  N3    G A  48      -6.729  -8.538 -13.927  1.00  0.00           N  
ATOM   1537  C2    G A  48      -7.390  -9.303 -13.079  1.00  0.00           C  
ATOM   1538  N2    G A  48      -8.561  -9.833 -13.439  1.00  0.00           N  
ATOM   1539  H21   G A  48      -8.943  -9.650 -14.356  1.00  0.00           H  
ATOM   1540  H22   G A  48      -9.066 -10.419 -12.788  1.00  0.00           H  
ATOM   1541  N1    G A  48      -6.953  -9.608 -11.816  1.00  0.00           N  
ATOM   1542  H1    G A  48      -7.537 -10.203 -11.252  1.00  0.00           H  
ATOM   1543  C6    G A  48      -5.766  -9.160 -11.251  1.00  0.00           C  
ATOM   1544  O6    G A  48      -5.468  -9.500 -10.098  1.00  0.00           O  
ATOM   1545  C5    G A  48      -5.042  -8.331 -12.150  1.00  0.00           C  
ATOM   1546  N7    G A  48      -3.825  -7.680 -11.995  1.00  0.00           N  
ATOM   1547  C8    G A  48      -3.643  -7.066 -13.132  1.00  0.00           C  
ATOM   1548  H8    G A  48      -2.778  -6.455 -13.346  1.00  0.00           H  
ATOM   1549  C2'   G A  48      -5.809  -5.622 -15.526  1.00  0.00           C  
ATOM   1550  H2'   G A  48      -6.528  -5.634 -14.704  1.00  0.00           H  
ATOM   1551  O2'   G A  48      -6.429  -5.738 -16.794  1.00  0.00           O  
ATOM   1552 HO2'   G A  48      -6.531  -4.845 -17.125  1.00  0.00           H  
ATOM   1553  C3'   G A  48      -4.935  -4.373 -15.460  1.00  0.00           C  
ATOM   1554  H3'   G A  48      -4.761  -4.036 -14.439  1.00  0.00           H  
ATOM   1555  O3'   G A  48      -5.521  -3.271 -16.151  1.00  0.00           O  
ATOM   1556  P     G A  49      -5.928  -1.940 -15.343  1.00  0.00           P  
ATOM   1557  OP1   G A  49      -6.150  -0.870 -16.348  1.00  0.00           O  
ATOM   1558  OP2   G A  49      -4.951  -1.723 -14.245  1.00  0.00           O  
ATOM   1559  O5'   G A  49      -7.343  -2.295 -14.699  1.00  0.00           O  
ATOM   1560  C5'   G A  49      -7.440  -2.858 -13.391  1.00  0.00           C  
ATOM   1561  H5'   G A  49      -7.496  -2.060 -12.650  1.00  0.00           H  
ATOM   1562 H5''   G A  49      -6.564  -3.472 -13.186  1.00  0.00           H  
ATOM   1563  C4'   G A  49      -8.677  -3.718 -13.290  1.00  0.00           C  
ATOM   1564  H4'   G A  49      -9.334  -3.452 -14.119  1.00  0.00           H  
ATOM   1565  O4'   G A  49      -8.281  -5.120 -13.289  1.00  0.00           O  
ATOM   1566  C1'   G A  49      -9.053  -5.833 -12.338  1.00  0.00           C  
ATOM   1567  H1'   G A  49      -9.425  -6.732 -12.831  1.00  0.00           H  
ATOM   1568  N9    G A  49      -8.180  -6.239 -11.241  1.00  0.00           N  
ATOM   1569  C4    G A  49      -8.534  -7.009 -10.160  1.00  0.00           C  
ATOM   1570  N3    G A  49      -9.753  -7.538  -9.931  1.00  0.00           N  
ATOM   1571  C2    G A  49      -9.788  -8.225  -8.804  1.00  0.00           C  
ATOM   1572  N2    G A  49     -10.923  -8.817  -8.425  1.00  0.00           N  
ATOM   1573  H21   G A  49     -11.743  -8.731  -9.008  1.00  0.00           H  
ATOM   1574  H22   G A  49     -10.964  -9.338  -7.560  1.00  0.00           H  
ATOM   1575  N1    G A  49      -8.714  -8.384  -7.967  1.00  0.00           N  
ATOM   1576  H1    G A  49      -8.850  -8.927  -7.129  1.00  0.00           H  
ATOM   1577  C6    G A  49      -7.448  -7.851  -8.183  1.00  0.00           C  
ATOM   1578  O6    G A  49      -6.547  -8.059  -7.362  1.00  0.00           O  
ATOM   1579  C5    G A  49      -7.394  -7.107  -9.391  1.00  0.00           C  
ATOM   1580  N7    G A  49      -6.341  -6.418  -9.980  1.00  0.00           N  
ATOM   1581  C8    G A  49      -6.854  -5.923 -11.073  1.00  0.00           C  
ATOM   1582  H8    G A  49      -6.291  -5.327 -11.776  1.00  0.00           H  
ATOM   1583  C2'   G A  49     -10.182  -4.903 -11.898  1.00  0.00           C  
ATOM   1584  H2'   G A  49     -10.487  -5.096 -10.867  1.00  0.00           H  
ATOM   1585  O2'   G A  49     -11.251  -5.012 -12.818  1.00  0.00           O  
ATOM   1586 HO2'   G A  49     -11.530  -4.119 -13.022  1.00  0.00           H  
ATOM   1587  C3'   G A  49      -9.490  -3.552 -12.012  1.00  0.00           C  
ATOM   1588  H3'   G A  49      -8.851  -3.336 -11.156  1.00  0.00           H  
ATOM   1589  O3'   G A  49     -10.413  -2.470 -12.103  1.00  0.00           O  
ATOM   1590  P     G A  50     -10.754  -1.598 -10.793  1.00  0.00           P  
ATOM   1591  OP1   G A  50     -11.594  -0.454 -11.230  1.00  0.00           O  
ATOM   1592  OP2   G A  50      -9.490  -1.340 -10.057  1.00  0.00           O  
ATOM   1593  O5'   G A  50     -11.657  -2.567  -9.907  1.00  0.00           O  
ATOM   1594  C5'   G A  50     -13.000  -2.865 -10.283  1.00  0.00           C  
ATOM   1595  H5'   G A  50     -13.020  -3.245 -11.306  1.00  0.00           H  
ATOM   1596 H5''   G A  50     -13.607  -1.961 -10.230  1.00  0.00           H  
ATOM   1597  C4'   G A  50     -13.588  -3.904  -9.355  1.00  0.00           C  
ATOM   1598  H4'   G A  50     -14.599  -4.122  -9.701  1.00  0.00           H  
ATOM   1599  O4'   G A  50     -12.722  -5.071  -9.324  1.00  0.00           O  
ATOM   1600  C1'   G A  50     -12.776  -5.665  -8.037  1.00  0.00           C  
ATOM   1601  H1'   G A  50     -13.105  -6.696  -8.175  1.00  0.00           H  
ATOM   1602  N9    G A  50     -11.427  -5.692  -7.479  1.00  0.00           N  
ATOM   1603  C4    G A  50     -11.048  -6.268  -6.291  1.00  0.00           C  
ATOM   1604  N3    G A  50     -11.860  -6.913  -5.428  1.00  0.00           N  
ATOM   1605  C2    G A  50     -11.205  -7.355  -4.371  1.00  0.00           C  
ATOM   1606  N2    G A  50     -11.860  -8.016  -3.414  1.00  0.00           N  
ATOM   1607  H21   G A  50     -12.854  -8.171  -3.510  1.00  0.00           H  
ATOM   1608  H22   G A  50     -11.368  -8.352  -2.599  1.00  0.00           H  
ATOM   1609  N1    G A  50      -9.860  -7.181  -4.173  1.00  0.00           N  
ATOM   1610  H1    G A  50      -9.460  -7.560  -3.330  1.00  0.00           H  
ATOM   1611  C6    G A  50      -9.002  -6.522  -5.045  1.00  0.00           C  
ATOM   1612  O6    G A  50      -7.801  -6.422  -4.768  1.00  0.00           O  
ATOM   1613  C5    G A  50      -9.692  -6.038  -6.188  1.00  0.00           C  
ATOM   1614  N7    G A  50      -9.227  -5.333  -7.291  1.00  0.00           N  
ATOM   1615  C8    G A  50     -10.289  -5.150  -8.026  1.00  0.00           C  
ATOM   1616  H8    G A  50     -10.276  -4.623  -8.968  1.00  0.00           H  
ATOM   1617  C2'   G A  50     -13.763  -4.854  -7.196  1.00  0.00           C  
ATOM   1618  H2'   G A  50     -13.435  -4.770  -6.158  1.00  0.00           H  
ATOM   1619  O2'   G A  50     -15.050  -5.431  -7.319  1.00  0.00           O  
ATOM   1620 HO2'   G A  50     -15.667  -4.707  -7.423  1.00  0.00           H  
ATOM   1621  C3'   G A  50     -13.699  -3.502  -7.893  1.00  0.00           C  
ATOM   1622  H3'   G A  50     -12.844  -2.906  -7.574  1.00  0.00           H  
ATOM   1623  O3'   G A  50     -14.854  -2.707  -7.642  1.00  0.00           O  
ATOM   1624  P     A A  51     -14.882  -1.718  -6.373  1.00  0.00           P  
ATOM   1625  OP1   A A  51     -16.200  -1.034  -6.376  1.00  0.00           O  
ATOM   1626  OP2   A A  51     -13.637  -0.909  -6.380  1.00  0.00           O  
ATOM   1627  O5'   A A  51     -14.831  -2.696  -5.115  1.00  0.00           O  
ATOM   1628  C5'   A A  51     -15.924  -3.562  -4.813  1.00  0.00           C  
ATOM   1629  H5'   A A  51     -15.992  -4.346  -5.569  1.00  0.00           H  
ATOM   1630 H5''   A A  51     -16.854  -2.995  -4.807  1.00  0.00           H  
ATOM   1631  C4'   A A  51     -15.730  -4.197  -3.455  1.00  0.00           C  
ATOM   1632  H4'   A A  51     -16.686  -4.624  -3.149  1.00  0.00           H  
ATOM   1633  O4'   A A  51     -14.659  -5.175  -3.531  1.00  0.00           O  
ATOM   1634  C1'   A A  51     -13.967  -5.217  -2.293  1.00  0.00           C  
ATOM   1635  H1'   A A  51     -14.028  -6.244  -1.930  1.00  0.00           H  
ATOM   1636  N9    A A  51     -12.560  -4.906  -2.540  1.00  0.00           N  
ATOM   1637  C4    A A  51     -11.514  -5.133  -1.679  1.00  0.00           C  
ATOM   1638  N3    A A  51     -11.574  -5.672  -0.449  1.00  0.00           N  
ATOM   1639  C2    A A  51     -10.362  -5.740   0.095  1.00  0.00           C  
ATOM   1640  H2    A A  51     -10.323  -6.160   1.100  1.00  0.00           H  
ATOM   1641  N1    A A  51      -9.184  -5.362  -0.415  1.00  0.00           N  
ATOM   1642  C6    A A  51      -9.157  -4.826  -1.653  1.00  0.00           C  
ATOM   1643  N6    A A  51      -7.983  -4.457  -2.155  1.00  0.00           N  
ATOM   1644  H61   A A  51      -7.948  -4.058  -3.079  1.00  0.00           H  
ATOM   1645  H62   A A  51      -7.135  -4.561  -1.615  1.00  0.00           H  
ATOM   1646  C5    A A  51     -10.380  -4.694  -2.336  1.00  0.00           C  
ATOM   1647  N7    A A  51     -10.704  -4.193  -3.591  1.00  0.00           N  
ATOM   1648  C8    A A  51     -12.006  -4.341  -3.662  1.00  0.00           C  
ATOM   1649  H8    A A  51     -12.589  -4.045  -4.522  1.00  0.00           H  
ATOM   1650  C2'   A A  51     -14.654  -4.231  -1.347  1.00  0.00           C  
ATOM   1651  H2'   A A  51     -13.935  -3.716  -0.709  1.00  0.00           H  
ATOM   1652  O2'   A A  51     -15.645  -4.923  -0.610  1.00  0.00           O  
ATOM   1653 HO2'   A A  51     -16.454  -4.418  -0.701  1.00  0.00           H  
ATOM   1654  C3'   A A  51     -15.286  -3.263  -2.339  1.00  0.00           C  
ATOM   1655  H3'   A A  51     -14.583  -2.512  -2.698  1.00  0.00           H  
ATOM   1656  O3'   A A  51     -16.381  -2.547  -1.776  1.00  0.00           O  
ATOM   1657  P     A A  52     -16.106  -1.234  -0.888  1.00  0.00           P  
ATOM   1658  OP1   A A  52     -17.428  -0.712  -0.458  1.00  0.00           O  
ATOM   1659  OP2   A A  52     -15.175  -0.348  -1.633  1.00  0.00           O  
ATOM   1660  O5'   A A  52     -15.351  -1.788   0.403  1.00  0.00           O  
ATOM   1661  C5'   A A  52     -16.023  -2.628   1.341  1.00  0.00           C  
ATOM   1662  H5'   A A  52     -16.294  -3.570   0.864  1.00  0.00           H  
ATOM   1663 H5''   A A  52     -16.928  -2.137   1.694  1.00  0.00           H  
ATOM   1664  C4'   A A  52     -15.128  -2.912   2.525  1.00  0.00           C  
ATOM   1665  H4'   A A  52     -15.740  -3.372   3.301  1.00  0.00           H  
ATOM   1666  O4'   A A  52     -14.017  -3.743   2.098  1.00  0.00           O  
ATOM   1667  C1'   A A  52     -12.859  -3.407   2.844  1.00  0.00           C  
ATOM   1668  H1'   A A  52     -12.518  -4.321   3.332  1.00  0.00           H  
ATOM   1669  N9    A A  52     -11.820  -2.978   1.909  1.00  0.00           N  
ATOM   1670  C4    A A  52     -10.466  -2.988   2.139  1.00  0.00           C  
ATOM   1671  N3    A A  52      -9.834  -3.381   3.258  1.00  0.00           N  
ATOM   1672  C2    A A  52      -8.517  -3.256   3.123  1.00  0.00           C  
ATOM   1673  H2    A A  52      -7.928  -3.549   3.992  1.00  0.00           H  
ATOM   1674  N1    A A  52      -7.812  -2.817   2.075  1.00  0.00           N  
ATOM   1675  C6    A A  52      -8.476  -2.429   0.966  1.00  0.00           C  
ATOM   1676  N6    A A  52      -7.768  -1.996  -0.074  1.00  0.00           N  
ATOM   1677  H61   A A  52      -8.252  -1.706  -0.907  1.00  0.00           H  
ATOM   1678  H62   A A  52      -6.758  -1.952  -0.028  1.00  0.00           H  
ATOM   1679  C5    A A  52      -9.882  -2.511   0.982  1.00  0.00           C  
ATOM   1680  N7    A A  52     -10.851  -2.198   0.037  1.00  0.00           N  
ATOM   1681  C8    A A  52     -11.980  -2.491   0.637  1.00  0.00           C  
ATOM   1682  H8    A A  52     -12.947  -2.358   0.175  1.00  0.00           H  
ATOM   1683  C2'   A A  52     -13.256  -2.330   3.853  1.00  0.00           C  
ATOM   1684  H2'   A A  52     -12.460  -1.596   3.994  1.00  0.00           H  
ATOM   1685  O2'   A A  52     -13.642  -2.958   5.061  1.00  0.00           O  
ATOM   1686 HO2'   A A  52     -14.550  -2.701   5.225  1.00  0.00           H  
ATOM   1687  C3'   A A  52     -14.454  -1.702   3.153  1.00  0.00           C  
ATOM   1688  H3'   A A  52     -14.164  -0.967   2.402  1.00  0.00           H  
ATOM   1689  O3'   A A  52     -15.323  -1.026   4.057  1.00  0.00           O  
ATOM   1690  P     U A  53     -15.114   0.542   4.342  1.00  0.00           P  
ATOM   1691  OP1   U A  53     -16.090   0.934   5.390  1.00  0.00           O  
ATOM   1692  OP2   U A  53     -15.109   1.257   3.040  1.00  0.00           O  
ATOM   1693  O5'   U A  53     -13.651   0.628   4.967  1.00  0.00           O  
ATOM   1694  C5'   U A  53     -13.364   0.072   6.251  1.00  0.00           C  
ATOM   1695  H5'   U A  53     -13.660  -0.978   6.274  1.00  0.00           H  
ATOM   1696 H5''   U A  53     -13.916   0.612   7.020  1.00  0.00           H  
ATOM   1697  C4'   U A  53     -11.886   0.177   6.545  1.00  0.00           C  
ATOM   1698  H4'   U A  53     -11.734  -0.104   7.588  1.00  0.00           H  
ATOM   1699  O4'   U A  53     -11.159  -0.660   5.605  1.00  0.00           O  
ATOM   1700  C1'   U A  53      -9.957  -0.016   5.221  1.00  0.00           C  
ATOM   1701  H1'   U A  53      -9.146  -0.720   5.408  1.00  0.00           H  
ATOM   1702  N1    U A  53     -10.009   0.242   3.774  1.00  0.00           N  
ATOM   1703  C6    U A  53     -11.206   0.447   3.126  1.00  0.00           C  
ATOM   1704  H6    U A  53     -12.129   0.414   3.704  1.00  0.00           H  
ATOM   1705  C2    U A  53      -8.811   0.278   3.085  1.00  0.00           C  
ATOM   1706  O2    U A  53      -7.733   0.095   3.622  1.00  0.00           O  
ATOM   1707  N3    U A  53      -8.923   0.534   1.742  1.00  0.00           N  
ATOM   1708  H3    U A  53      -8.064   0.579   1.216  1.00  0.00           H  
ATOM   1709  C4    U A  53     -10.082   0.745   1.032  1.00  0.00           C  
ATOM   1710  O4    U A  53     -10.019   0.951  -0.179  1.00  0.00           O  
ATOM   1711  C5    U A  53     -11.277   0.687   1.814  1.00  0.00           C  
ATOM   1712  H5    U A  53     -12.246   0.839   1.339  1.00  0.00           H  
ATOM   1713  C2'   U A  53      -9.822   1.253   6.062  1.00  0.00           C  
ATOM   1714  H2'   U A  53      -9.367   2.067   5.494  1.00  0.00           H  
ATOM   1715  O2'   U A  53      -9.106   0.941   7.242  1.00  0.00           O  
ATOM   1716 HO2'   U A  53      -9.738   0.953   7.961  1.00  0.00           H  
ATOM   1717  C3'   U A  53     -11.283   1.563   6.369  1.00  0.00           C  
ATOM   1718  H3'   U A  53     -11.772   2.115   5.567  1.00  0.00           H  
ATOM   1719  O3'   U A  53     -11.437   2.351   7.546  1.00  0.00           O  
ATOM   1720  P     A A  54     -11.500   3.954   7.433  1.00  0.00           P  
ATOM   1721  OP1   A A  54     -12.802   4.385   8.002  1.00  0.00           O  
ATOM   1722  OP2   A A  54     -11.136   4.353   6.049  1.00  0.00           O  
ATOM   1723  O5'   A A  54     -10.347   4.453   8.414  1.00  0.00           O  
ATOM   1724  C5'   A A  54      -9.009   3.976   8.279  1.00  0.00           C  
ATOM   1725  H5'   A A  54      -8.712   4.003   7.229  1.00  0.00           H  
ATOM   1726 H5''   A A  54      -8.944   2.951   8.640  1.00  0.00           H  
ATOM   1727  C4'   A A  54      -8.068   4.840   9.083  1.00  0.00           C  
ATOM   1728  H4'   A A  54      -8.244   4.629  10.138  1.00  0.00           H  
ATOM   1729  O4'   A A  54      -6.707   4.570   8.654  1.00  0.00           O  
ATOM   1730  C1'   A A  54      -5.968   5.776   8.617  1.00  0.00           C  
ATOM   1731  H1'   A A  54      -5.070   5.616   9.215  1.00  0.00           H  
ATOM   1732  N9    A A  54      -5.552   6.015   7.236  1.00  0.00           N  
ATOM   1733  C4    A A  54      -4.284   6.331   6.812  1.00  0.00           C  
ATOM   1734  N3    A A  54      -3.186   6.485   7.571  1.00  0.00           N  
ATOM   1735  C2    A A  54      -2.132   6.788   6.816  1.00  0.00           C  
ATOM   1736  H2    A A  54      -1.196   6.930   7.355  1.00  0.00           H  
ATOM   1737  N1    A A  54      -2.058   6.943   5.487  1.00  0.00           N  
ATOM   1738  C6    A A  54      -3.180   6.780   4.755  1.00  0.00           C  
ATOM   1739  N6    A A  54      -3.104   6.933   3.432  1.00  0.00           N  
ATOM   1740  H61   A A  54      -3.930   6.815   2.863  1.00  0.00           H  
ATOM   1741  H62   A A  54      -2.219   7.162   3.005  1.00  0.00           H  
ATOM   1742  C5    A A  54      -4.366   6.457   5.437  1.00  0.00           C  
ATOM   1743  N7    A A  54      -5.664   6.227   5.000  1.00  0.00           N  
ATOM   1744  C8    A A  54      -6.326   5.971   6.102  1.00  0.00           C  
ATOM   1745  H8    A A  54      -7.382   5.746   6.116  1.00  0.00           H  
ATOM   1746  C2'   A A  54      -6.852   6.880   9.198  1.00  0.00           C  
ATOM   1747  H2'   A A  54      -6.690   7.834   8.692  1.00  0.00           H  
ATOM   1748  O2'   A A  54      -6.623   6.956  10.594  1.00  0.00           O  
ATOM   1749 HO2'   A A  54      -7.474   7.092  11.012  1.00  0.00           H  
ATOM   1750  H3'   A A  54      -8.572   6.580   7.884  1.00  0.00           H  
ATOM   1751  C3'   A A  54      -8.245   6.340   8.895  1.00  0.00           C  
ATOM   1752  O3'   A A  54      -9.250   6.866   9.767  1.00  0.00           O  
ATOM   1753 HO3'   A A  54     -10.010   6.282   9.695  1.00  0.00           H  
ENDMDL
END
