# Supplementary material for: RPocket: an intuitive database of RNA pocket topology information with RNA-ligand data resources
Source: BMC Bioinformatics. 2021 Sep 8;22:428. doi: 10.1186/s12859-021-04349-4 (PMC8424408; doi:10.1186/s12859-021-04349-4)
Supplement: Supplementary file 7 — Additional file 7. Folder S3: Nine other experimental structures and their modeling structures and pockets. [file 12859_2021_4349_MOESM7_ESM.zip › 12859_2021_4349_MOESM7_ESM/3E5E_d1.pdb]

REMARK                                                              
ATOM      1 HO5' G5      1      69.368 -26.754  12.419  1.00  0.00           H  
ATOM      2  O5' G5      1      68.666 -27.323  12.798  1.00  0.00           O  
ATOM      3  C5' G5      1      67.497 -26.543  13.050  1.00  0.00           C  
ATOM      4  H5' G5      1      67.139 -26.106  12.116  1.00  0.00           H  
ATOM      5 H5'' G5      1      67.751 -25.727  13.730  1.00  0.00           H  
ATOM      6  C4' G5      1      66.350 -27.356  13.681  1.00  0.00           C  
ATOM      7  H4' G5      1      65.525 -26.672  13.888  1.00  0.00           H  
ATOM      8  O4' G5      1      65.858 -28.371  12.808  1.00  0.00           O  
ATOM      9  C1' G5      1      65.696 -29.585  13.538  1.00  0.00           C  
ATOM     10  H1' G5      1      64.715 -30.020  13.334  1.00  0.00           H  
ATOM     11  N9  G5      1      66.720 -30.573  13.109  1.00  0.00           N  
ATOM     12  C8  G5      1      67.730 -30.414  12.189  1.00  0.00           C  
ATOM     13  H8  G5      1      67.944 -29.461  11.722  1.00  0.00           H  
ATOM     14  N7  G5      1      68.383 -31.510  11.904  1.00  0.00           N  
ATOM     15  C5  G5      1      67.761 -32.478  12.701  1.00  0.00           C  
ATOM     16  C6  G5      1      68.001 -33.891  12.841  1.00  0.00           C  
ATOM     17  O6  G5      1      68.835 -34.594  12.274  1.00  0.00           O  
ATOM     18  N1  G5      1      67.163 -34.510  13.748  1.00  0.00           N  
ATOM     19  H1  G5      1      67.292 -35.499  13.896  1.00  0.00           H  
ATOM     20  C2  G5      1      66.179 -33.861  14.420  1.00  0.00           C  
ATOM     21  N2  G5      1      65.455 -34.564  15.252  1.00  0.00           N  
ATOM     22  H21 G5      1      65.603 -35.554  15.364  1.00  0.00           H  
ATOM     23  H22 G5      1      64.698 -34.091  15.722  1.00  0.00           H  
ATOM     24  N3  G5      1      65.914 -32.560  14.316  1.00  0.00           N  
ATOM     25  C4  G5      1      66.744 -31.912  13.442  1.00  0.00           C  
ATOM     26  C3' G5      1      66.743 -28.018  15.008  1.00  0.00           C  
ATOM     27  H3' G5      1      67.772 -28.378  14.939  1.00  0.00           H  
ATOM     28  C2' G5      1      65.796 -29.233  15.030  1.00  0.00           C  
ATOM     29  H2' G5      1      66.241 -30.050  15.599  1.00  0.00           H  
ATOM     30  O2' G5      1      64.477 -28.935  15.504  1.00  0.00           O  
ATOM     31 HO2' G5      1      64.009 -29.764  15.724  1.00  0.00           H  
ATOM     32  O3' G5      1      66.584 -27.124  16.110  1.00  0.00           O  
ATOM     33  P   U       2      67.577 -27.174  17.381  1.00  0.00           P  
ATOM     34  OP1 U       2      67.079 -26.193  18.386  1.00  0.00           O  
ATOM     35  OP2 U       2      68.969 -27.019  16.875  1.00  0.00           O  
ATOM     36  O5' U       2      67.434 -28.668  17.987  1.00  0.00           O  
ATOM     37  C5' U       2      66.270 -29.094  18.683  1.00  0.00           C  
ATOM     38  H5' U       2      65.382 -28.871  18.091  1.00  0.00           H  
ATOM     39 H5'' U       2      66.194 -28.554  19.629  1.00  0.00           H  
ATOM     40  C4' U       2      66.291 -30.605  18.980  1.00  0.00           C  
ATOM     41  H4' U       2      65.396 -30.859  19.550  1.00  0.00           H  
ATOM     42  O4' U       2      66.292 -31.387  17.786  1.00  0.00           O  
ATOM     43  C1' U       2      67.140 -32.519  17.967  1.00  0.00           C  
ATOM     44  H1' U       2      66.564 -33.427  17.773  1.00  0.00           H  
ATOM     45  N1  U       2      68.299 -32.507  17.024  1.00  0.00           N  
ATOM     46  C6  U       2      68.733 -31.354  16.403  1.00  0.00           C  
ATOM     47  H6  U       2      68.299 -30.407  16.682  1.00  0.00           H  
ATOM     48  C5  U       2      69.674 -31.393  15.423  1.00  0.00           C  
ATOM     49  H5  U       2      69.986 -30.481  14.933  1.00  0.00           H  
ATOM     50  C4  U       2      70.263 -32.640  14.992  1.00  0.00           C  
ATOM     51  O4  U       2      71.071 -32.783  14.079  1.00  0.00           O  
ATOM     52  N3  U       2      69.823 -33.736  15.691  1.00  0.00           N  
ATOM     53  H3  U       2      70.219 -34.624  15.424  1.00  0.00           H  
ATOM     54  C2  U       2      68.881 -33.737  16.695  1.00  0.00           C  
ATOM     55  O2  U       2      68.589 -34.799  17.242  1.00  0.00           O  
ATOM     56  C3' U       2      67.508 -31.040  19.806  1.00  0.00           C  
ATOM     57  H3' U       2      68.399 -30.548  19.413  1.00  0.00           H  
ATOM     58  C2' U       2      67.573 -32.534  19.440  1.00  0.00           C  
ATOM     59  H2' U       2      68.589 -32.910  19.545  1.00  0.00           H  
ATOM     60  O2' U       2      66.642 -33.355  20.155  1.00  0.00           O  
ATOM     61 HO2' U       2      67.094 -34.161  20.469  1.00  0.00           H  
ATOM     62  O3' U       2      67.346 -30.760  21.197  1.00  0.00           O  
ATOM     63  P   U       3      68.621 -30.543  22.167  1.00  0.00           P  
ATOM     64  OP1 U       3      68.107 -30.222  23.529  1.00  0.00           O  
ATOM     65  OP2 U       3      69.543 -29.572  21.517  1.00  0.00           O  
ATOM     66  O5' U       3      69.375 -31.973  22.219  1.00  0.00           O  
ATOM     67  C5' U       3      68.846 -33.074  22.946  1.00  0.00           C  
ATOM     68  H5' U       3      67.783 -33.184  22.724  1.00  0.00           H  
ATOM     69 H5'' U       3      68.954 -32.890  24.016  1.00  0.00           H  
ATOM     70  C4' U       3      69.553 -34.392  22.592  1.00  0.00           C  
ATOM     71  H4' U       3      69.094 -35.199  23.165  1.00  0.00           H  
ATOM     72  O4' U       3      69.425 -34.694  21.201  1.00  0.00           O  
ATOM     73  C1' U       3      70.617 -35.337  20.756  1.00  0.00           C  
ATOM     74  H1' U       3      70.356 -36.315  20.343  1.00  0.00           H  
ATOM     75  N1  U       3      71.319 -34.554  19.696  1.00  0.00           N  
ATOM     76  C6  U       3      71.240 -33.180  19.616  1.00  0.00           C  
ATOM     77  H6  U       3      70.702 -32.634  20.377  1.00  0.00           H  
ATOM     78  C5  U       3      71.812 -32.504  18.584  1.00  0.00           C  
ATOM     79  H5  U       3      71.727 -31.428  18.526  1.00  0.00           H  
ATOM     80  C4  U       3      72.546 -33.193  17.547  1.00  0.00           C  
ATOM     81  O4  U       3      73.078 -32.673  16.572  1.00  0.00           O  
ATOM     82  N3  U       3      72.620 -34.550  17.719  1.00  0.00           N  
ATOM     83  H3  U       3      73.171 -35.059  17.044  1.00  0.00           H  
ATOM     84  C2  U       3      72.063 -35.271  18.751  1.00  0.00           C  
ATOM     85  O2  U       3      72.244 -36.486  18.804  1.00  0.00           O  
ATOM     86  C3' U       3      71.055 -34.397  22.899  1.00  0.00           C  
ATOM     87  H3' U       3      71.493 -33.466  22.534  1.00  0.00           H  
ATOM     88  C2' U       3      71.505 -35.551  21.986  1.00  0.00           C  
ATOM     89  H2' U       3      72.559 -35.448  21.733  1.00  0.00           H  
ATOM     90  O2' U       3      71.217 -36.855  22.504  1.00  0.00           O  
ATOM     91 HO2' U       3      71.880 -37.492  22.175  1.00  0.00           H  
ATOM     92  O3' U       3      71.357 -34.577  24.283  1.00  0.00           O  
ATOM     93  P   C       4      72.802 -34.157  24.881  1.00  0.00           P  
ATOM     94  OP1 C       4      72.806 -34.499  26.332  1.00  0.00           O  
ATOM     95  OP2 C       4      73.066 -32.744  24.492  1.00  0.00           O  
ATOM     96  O5' C       4      73.893 -35.087  24.122  1.00  0.00           O  
ATOM     97  C5' C       4      74.012 -36.477  24.399  1.00  0.00           C  
ATOM     98  H5' C       4      73.027 -36.944  24.372  1.00  0.00           H  
ATOM     99 H5'' C       4      74.415 -36.611  25.405  1.00  0.00           H  
ATOM    100  C4' C       4      74.929 -37.210  23.402  1.00  0.00           C  
ATOM    101  H4' C       4      74.938 -38.271  23.659  1.00  0.00           H  
ATOM    102  O4' C       4      74.495 -37.079  22.046  1.00  0.00           O  
ATOM    103  C1' C       4      75.641 -37.025  21.196  1.00  0.00           C  
ATOM    104  H1' C       4      75.583 -37.836  20.465  1.00  0.00           H  
ATOM    105  N1  C       4      75.729 -35.730  20.453  1.00  0.00           N  
ATOM    106  C6  C       4      75.117 -34.581  20.896  1.00  0.00           C  
ATOM    107  H6  C       4      74.607 -34.580  21.849  1.00  0.00           H  
ATOM    108  C5  C       4      75.145 -33.455  20.140  1.00  0.00           C  
ATOM    109  H5  C       4      74.654 -32.560  20.492  1.00  0.00           H  
ATOM    110  C4  C       4      75.844 -33.513  18.905  1.00  0.00           C  
ATOM    111  N4  C       4      75.915 -32.468  18.130  1.00  0.00           N  
ATOM    112  H41 C       4      76.400 -32.569  17.245  1.00  0.00           H  
ATOM    113  H42 C       4      75.415 -31.628  18.368  1.00  0.00           H  
ATOM    114  N3  C       4      76.478 -34.586  18.483  1.00  0.00           N  
ATOM    115  C2  C       4      76.442 -35.704  19.248  1.00  0.00           C  
ATOM    116  O2  C       4      77.066 -36.683  18.843  1.00  0.00           O  
ATOM    117  C3' C       4      76.375 -36.713  23.434  1.00  0.00           C  
ATOM    118  H3' C       4      76.369 -35.622  23.394  1.00  0.00           H  
ATOM    119  C2' C       4      76.873 -37.257  22.083  1.00  0.00           C  
ATOM    120  H2' C       4      77.733 -36.687  21.731  1.00  0.00           H  
ATOM    121  O2' C       4      77.149 -38.662  22.082  1.00  0.00           O  
ATOM    122 HO2' C       4      77.775 -38.876  21.364  1.00  0.00           H  
ATOM    123  O3' C       4      77.096 -37.165  24.580  1.00  0.00           O  
ATOM    124  P   C       5      78.431 -36.399  25.074  1.00  0.00           P  
ATOM    125  OP1 C       5      78.908 -37.081  26.312  1.00  0.00           O  
ATOM    126  OP2 C       5      78.130 -34.942  25.146  1.00  0.00           O  
ATOM    127  O5' C       5      79.526 -36.621  23.897  1.00  0.00           O  
ATOM    128  C5' C       5      80.135 -37.888  23.679  1.00  0.00           C  
ATOM    129  H5' C       5      79.365 -38.648  23.538  1.00  0.00           H  
ATOM    130 H5'' C       5      80.719 -38.163  24.559  1.00  0.00           H  
ATOM    131  C4' C       5      81.069 -37.902  22.456  1.00  0.00           C  
ATOM    132  H4' C       5      81.515 -38.895  22.376  1.00  0.00           H  
ATOM    133  O4' C       5      80.386 -37.619  21.233  1.00  0.00           O  
ATOM    134  C1' C       5      81.265 -36.891  20.378  1.00  0.00           C  
ATOM    135  H1' C       5      81.404 -37.445  19.446  1.00  0.00           H  
ATOM    136  N1  C       5      80.713 -35.544  20.042  1.00  0.00           N  
ATOM    137  C6  C       5      79.782 -34.914  20.832  1.00  0.00           C  
ATOM    138  H6  C       5      79.502 -35.350  21.781  1.00  0.00           H  
ATOM    139  C5  C       5      79.203 -33.759  20.418  1.00  0.00           C  
ATOM    140  H5  C       5      78.463 -33.276  21.038  1.00  0.00           H  
ATOM    141  C4  C       5      79.615 -33.236  19.162  1.00  0.00           C  
ATOM    142  N4  C       5      79.095 -32.131  18.704  1.00  0.00           N  
ATOM    143  H41 C       5      79.461 -31.756  17.834  1.00  0.00           H  
ATOM    144  H42 C       5      78.354 -31.675  19.205  1.00  0.00           H  
ATOM    145  N3  C       5      80.548 -33.789  18.414  1.00  0.00           N  
ATOM    146  C2  C       5      81.122 -34.938  18.846  1.00  0.00           C  
ATOM    147  O2  C       5      82.016 -35.417  18.149  1.00  0.00           O  
ATOM    148  C3' C       5      82.210 -36.886  22.565  1.00  0.00           C  
ATOM    149  H3' C       5      81.795 -35.923  22.867  1.00  0.00           H  
ATOM    150  C2' C       5      82.624 -36.800  21.086  1.00  0.00           C  
ATOM    151  H2' C       5      83.112 -35.851  20.878  1.00  0.00           H  
ATOM    152  O2' C       5      83.422 -37.898  20.633  1.00  0.00           O  
ATOM    153 HO2' C       5      84.134 -37.565  20.055  1.00  0.00           H  
ATOM    154  O3' C       5      83.239 -37.294  23.467  1.00  0.00           O  
ATOM    155  P   C       6      84.220 -36.208  24.160  1.00  0.00           P  
ATOM    156  OP1 C       6      85.121 -36.949  25.089  1.00  0.00           O  
ATOM    157  OP2 C       6      83.382 -35.112  24.721  1.00  0.00           O  
ATOM    158  O5' C       6      85.112 -35.584  22.955  1.00  0.00           O  
ATOM    159  C5' C       6      86.151 -36.339  22.346  1.00  0.00           C  
ATOM    160  H5' C       6      85.779 -37.334  22.098  1.00  0.00           H  
ATOM    161 H5'' C       6      86.977 -36.453  23.050  1.00  0.00           H  
ATOM    162  C4' C       6      86.688 -35.694  21.057  1.00  0.00           C  
ATOM    163  H4' C       6      87.441 -36.359  20.630  1.00  0.00           H  
ATOM    164  O4' C       6      85.652 -35.513  20.091  1.00  0.00           O  
ATOM    165  C1' C       6      85.925 -34.333  19.345  1.00  0.00           C  
ATOM    166  H1' C       6      86.013 -34.591  18.286  1.00  0.00           H  
ATOM    167  N1  C       6      84.843 -33.315  19.478  1.00  0.00           N  
ATOM    168  C6  C       6      83.924 -33.329  20.499  1.00  0.00           C  
ATOM    169  H6  C       6      84.046 -34.022  21.319  1.00  0.00           H  
ATOM    170  C5  C       6      82.874 -32.472  20.479  1.00  0.00           C  
ATOM    171  H5  C       6      82.154 -32.480  21.281  1.00  0.00           H  
ATOM    172  C4  C       6      82.809 -31.547  19.395  1.00  0.00           C  
ATOM    173  N4  C       6      81.843 -30.672  19.319  1.00  0.00           N  
ATOM    174  H41 C       6      81.875 -29.994  18.566  1.00  0.00           H  
ATOM    175  H42 C       6      81.162 -30.615  20.053  1.00  0.00           H  
ATOM    176  N3  C       6      83.720 -31.464  18.446  1.00  0.00           N  
ATOM    177  C2  C       6      84.750 -32.336  18.480  1.00  0.00           C  
ATOM    178  O2  C       6      85.605 -32.227  17.603  1.00  0.00           O  
ATOM    179  C3' C       6      87.347 -34.324  21.263  1.00  0.00           C  
ATOM    180  H3' C       6      86.712 -33.712  21.908  1.00  0.00           H  
ATOM    181  C2' C       6      87.276 -33.788  19.822  1.00  0.00           C  
ATOM    182  H2' C       6      87.285 -32.702  19.812  1.00  0.00           H  
ATOM    183  O2' C       6      88.290 -34.309  18.958  1.00  0.00           O  
ATOM    184 HO2' C       6      88.420 -33.712  18.198  1.00  0.00           H  
ATOM    185  O3' C       6      88.679 -34.405  21.774  1.00  0.00           O  
ATOM    186  P   G       7      89.296 -33.219  22.691  1.00  0.00           P  
ATOM    187  OP1 G       7      90.738 -33.536  22.910  1.00  0.00           O  
ATOM    188  OP2 G       7      88.417 -33.086  23.888  1.00  0.00           O  
ATOM    189  O5' G       7      89.169 -31.839  21.829  1.00  0.00           O  
ATOM    190  C5' G       7      90.104 -31.463  20.823  1.00  0.00           C  
ATOM    191  H5' G       7      90.260 -32.296  20.134  1.00  0.00           H  
ATOM    192 H5'' G       7      91.062 -31.225  21.288  1.00  0.00           H  
ATOM    193  C4' G       7      89.650 -30.234  20.005  1.00  0.00           C  
ATOM    194  H4' G       7      90.465 -29.961  19.333  1.00  0.00           H  
ATOM    195  O4' G       7      88.502 -30.522  19.198  1.00  0.00           O  
ATOM    196  C1' G       7      87.629 -29.397  19.253  1.00  0.00           C  
ATOM    197  H1' G       7      87.290 -29.098  18.259  1.00  0.00           H  
ATOM    198  N9  G       7      86.458 -29.662  20.105  1.00  0.00           N  
ATOM    199  C8  G       7      86.295 -30.608  21.083  1.00  0.00           C  
ATOM    200  H8  G       7      87.040 -31.345  21.306  1.00  0.00           H  
ATOM    201  N7  G       7      85.159 -30.555  21.710  1.00  0.00           N  
ATOM    202  C5  G       7      84.523 -29.464  21.115  1.00  0.00           C  
ATOM    203  C6  G       7      83.224 -28.900  21.341  1.00  0.00           C  
ATOM    204  O6  G       7      82.325 -29.307  22.077  1.00  0.00           O  
ATOM    205  N1  G       7      82.992 -27.763  20.601  1.00  0.00           N  
ATOM    206  H1  G       7      82.152 -27.260  20.814  1.00  0.00           H  
ATOM    207  C2  G       7      83.883 -27.233  19.730  1.00  0.00           C  
ATOM    208  N2  G       7      83.563 -26.095  19.160  1.00  0.00           N  
ATOM    209  H21 G       7      82.699 -25.630  19.382  1.00  0.00           H  
ATOM    210  H22 G       7      84.234 -25.666  18.546  1.00  0.00           H  
ATOM    211  N3  G       7      85.069 -27.763  19.427  1.00  0.00           N  
ATOM    212  C4  G       7      85.331 -28.885  20.162  1.00  0.00           C  
ATOM    213  C3' G       7      89.319 -28.981  20.839  1.00  0.00           C  
ATOM    214  H3' G       7      88.761 -29.263  21.732  1.00  0.00           H  
ATOM    215  C2' G       7      88.383 -28.243  19.882  1.00  0.00           C  
ATOM    216  H2' G       7      87.717 -27.595  20.441  1.00  0.00           H  
ATOM    217  O2' G       7      89.031 -27.509  18.844  1.00  0.00           O  
ATOM    218 HO2' G       7      89.727 -26.969  19.243  1.00  0.00           H  
ATOM    219  O3' G       7      90.396 -28.123  21.159  1.00  0.00           O  
ATOM    220  P   A       8      90.991 -28.049  22.660  1.00  0.00           P  
ATOM    221  OP1 A       8      90.970 -29.395  23.301  1.00  0.00           O  
ATOM    222  OP2 A       8      90.312 -26.921  23.359  1.00  0.00           O  
ATOM    223  O5' A       8      92.527 -27.640  22.340  1.00  0.00           O  
ATOM    224  C5' A       8      93.365 -28.541  21.623  1.00  0.00           C  
ATOM    225  H5' A       8      92.813 -28.999  20.800  1.00  0.00           H  
ATOM    226 H5'' A       8      93.693 -29.340  22.290  1.00  0.00           H  
ATOM    227  C4' A       8      94.600 -27.853  21.030  1.00  0.00           C  
ATOM    228  H4' A       8      95.197 -28.599  20.507  1.00  0.00           H  
ATOM    229  O4' A       8      94.258 -26.818  20.107  1.00  0.00           O  
ATOM    230  C1' A       8      95.200 -25.764  20.249  1.00  0.00           C  
ATOM    231  H1' A       8      95.715 -25.595  19.301  1.00  0.00           H  
ATOM    232  N9  A       8      94.529 -24.496  20.630  1.00  0.00           N  
ATOM    233  C8  A       8      93.225 -24.275  21.016  1.00  0.00           C  
ATOM    234  H8  A       8      92.531 -25.087  21.204  1.00  0.00           H  
ATOM    235  N7  A       8      92.887 -23.010  21.094  1.00  0.00           N  
ATOM    236  C5  A       8      94.075 -22.350  20.739  1.00  0.00           C  
ATOM    237  C6  A       8      94.454 -21.000  20.520  1.00  0.00           C  
ATOM    238  N6  A       8      93.646 -19.961  20.593  1.00  0.00           N  
ATOM    239  H61 A       8      93.996 -19.066  20.302  1.00  0.00           H  
ATOM    240  H62 A       8      92.658 -20.105  20.758  1.00  0.00           H  
ATOM    241  N1  A       8      95.700 -20.663  20.179  1.00  0.00           N  
ATOM    242  C2  A       8      96.577 -21.644  20.039  1.00  0.00           C  
ATOM    243  H2  A       8      97.581 -21.345  19.765  1.00  0.00           H  
ATOM    244  N3  A       8      96.378 -22.951  20.169  1.00  0.00           N  
ATOM    245  C4  A       8      95.088 -23.245  20.509  1.00  0.00           C  
ATOM    246  C3' A       8      95.486 -27.251  22.117  1.00  0.00           C  
ATOM    247  H3' A       8      94.862 -26.735  22.851  1.00  0.00           H  
ATOM    248  C2' A       8      96.237 -26.192  21.294  1.00  0.00           C  
ATOM    249  H2' A       8      96.474 -25.351  21.934  1.00  0.00           H  
ATOM    250  O2' A       8      97.402 -26.683  20.622  1.00  0.00           O  
ATOM    251 HO2' A       8      97.945 -25.934  20.317  1.00  0.00           H  
ATOM    252  O3' A       8      96.310 -28.241  22.743  1.00  0.00           O  
ATOM    253  P   A       9      96.568 -28.217  24.340  1.00  0.00           P  
ATOM    254  OP1 A       9      97.558 -29.285  24.664  1.00  0.00           O  
ATOM    255  OP2 A       9      95.249 -28.248  25.032  1.00  0.00           O  
ATOM    256  O5' A       9      97.243 -26.773  24.629  1.00  0.00           O  
ATOM    257  C5' A       9      98.571 -26.474  24.223  1.00  0.00           C  
ATOM    258  H5' A       9      98.750 -26.873  23.224  1.00  0.00           H  
ATOM    259 H5'' A       9      99.274 -26.945  24.912  1.00  0.00           H  
ATOM    260  C4' A       9      98.844 -24.960  24.191  1.00  0.00           C  
ATOM    261  H4' A       9      99.905 -24.807  23.984  1.00  0.00           H  
ATOM    262  O4' A       9      98.098 -24.296  23.174  1.00  0.00           O  
ATOM    263  C1' A       9      97.621 -23.058  23.682  1.00  0.00           C  
ATOM    264  H1' A       9      97.845 -22.254  22.977  1.00  0.00           H  
ATOM    265  N9  A       9      96.151 -23.070  23.898  1.00  0.00           N  
ATOM    266  C8  A       9      95.294 -24.097  24.220  1.00  0.00           C  
ATOM    267  H8  A       9      95.618 -25.123  24.300  1.00  0.00           H  
ATOM    268  N7  A       9      94.055 -23.729  24.428  1.00  0.00           N  
ATOM    269  C5  A       9      94.095 -22.344  24.206  1.00  0.00           C  
ATOM    270  C6  A       9      93.155 -21.277  24.236  1.00  0.00           C  
ATOM    271  N6  A       9      91.865 -21.371  24.514  1.00  0.00           N  
ATOM    272  H61 A       9      91.307 -20.541  24.400  1.00  0.00           H  
ATOM    273  H62 A       9      91.433 -22.286  24.593  1.00  0.00           H  
ATOM    274  N1  A       9      93.526 -20.026  23.967  1.00  0.00           N  
ATOM    275  C2  A       9      94.798 -19.808  23.663  1.00  0.00           C  
ATOM    276  H2  A       9      95.066 -18.791  23.421  1.00  0.00           H  
ATOM    277  N3  A       9      95.790 -20.684  23.600  1.00  0.00           N  
ATOM    278  C4  A       9      95.367 -21.946  23.881  1.00  0.00           C  
ATOM    279  C3' A       9      98.519 -24.247  25.507  1.00  0.00           C  
ATOM    280  H3' A       9      97.545 -24.590  25.858  1.00  0.00           H  
ATOM    281  C2' A       9      98.361 -22.803  25.001  1.00  0.00           C  
ATOM    282  H2' A       9      97.745 -22.222  25.684  1.00  0.00           H  
ATOM    283  O2' A       9      99.596 -22.137  24.716  1.00  0.00           O  
ATOM    284 HO2' A       9      99.447 -21.176  24.623  1.00  0.00           H  
ATOM    285  O3' A       9      99.506 -24.463  26.513  1.00  0.00           O  
ATOM    286  P   A      10      99.160 -24.233  28.074  1.00  0.00           P  
ATOM    287  OP1 A      10     100.297 -24.777  28.871  1.00  0.00           O  
ATOM    288  OP2 A      10      97.794 -24.766  28.342  1.00  0.00           O  
ATOM    289  O5' A      10      99.106 -22.625  28.266  1.00  0.00           O  
ATOM    290  C5' A      10     100.293 -21.845  28.305  1.00  0.00           C  
ATOM    291  H5' A      10     100.873 -22.013  27.395  1.00  0.00           H  
ATOM    292 H5'' A      10     100.900 -22.152  29.158  1.00  0.00           H  
ATOM    293  C4' A      10     100.010 -20.340  28.434  1.00  0.00           C  
ATOM    294  H4' A      10     100.963 -19.825  28.567  1.00  0.00           H  
ATOM    295  O4' A      10      99.366 -19.806  27.274  1.00  0.00           O  
ATOM    296  C1' A      10      98.456 -18.791  27.692  1.00  0.00           C  
ATOM    297  H1' A      10      98.628 -17.861  27.144  1.00  0.00           H  
ATOM    298  N9  A      10      97.055 -19.223  27.472  1.00  0.00           N  
ATOM    299  C8  A      10      96.541 -20.495  27.394  1.00  0.00           C  
ATOM    300  H8  A      10      97.164 -21.374  27.467  1.00  0.00           H  
ATOM    301  N7  A      10      95.244 -20.552  27.234  1.00  0.00           N  
ATOM    302  C5  A      10      94.874 -19.200  27.242  1.00  0.00           C  
ATOM    303  C6  A      10      93.644 -18.499  27.169  1.00  0.00           C  
ATOM    304  N6  A      10      92.464 -19.075  27.033  1.00  0.00           N  
ATOM    305  H61 A      10      91.628 -18.504  27.025  1.00  0.00           H  
ATOM    306  H62 A      10      92.418 -20.078  26.964  1.00  0.00           H  
ATOM    307  N1  A      10      93.594 -17.167  27.258  1.00  0.00           N  
ATOM    308  C2  A      10      94.744 -16.518  27.392  1.00  0.00           C  
ATOM    309  H2  A      10      94.676 -15.440  27.458  1.00  0.00           H  
ATOM    310  N3  A      10      95.970 -17.027  27.477  1.00  0.00           N  
ATOM    311  C4  A      10      95.966 -18.388  27.395  1.00  0.00           C  
ATOM    312  C3' A      10      99.111 -19.977  29.623  1.00  0.00           C  
ATOM    313  H3' A      10      98.229 -20.620  29.599  1.00  0.00           H  
ATOM    314  C2' A      10      98.695 -18.564  29.188  1.00  0.00           C  
ATOM    315  H2' A      10      97.772 -18.278  29.688  1.00  0.00           H  
ATOM    316  O2' A      10      99.716 -17.572  29.350  1.00  0.00           O  
ATOM    317 HO2' A      10      99.320 -16.680  29.313  1.00  0.00           H  
ATOM    318  O3' A      10      99.721 -20.050  30.909  1.00  0.00           O  
ATOM    319  P   G      11      98.803 -20.201  32.238  1.00  0.00           P  
ATOM    320  OP1 G      11      99.717 -20.200  33.416  1.00  0.00           O  
ATOM    321  OP2 G      11      97.904 -21.372  32.048  1.00  0.00           O  
ATOM    322  O5' G      11      97.867 -18.874  32.306  1.00  0.00           O  
ATOM    323  C5' G      11      98.426 -17.599  32.596  1.00  0.00           C  
ATOM    324  H5' G      11      99.319 -17.450  31.988  1.00  0.00           H  
ATOM    325 H5'' G      11      98.728 -17.568  33.644  1.00  0.00           H  
ATOM    326  C4' G      11      97.465 -16.428  32.325  1.00  0.00           C  
ATOM    327  H4' G      11      98.018 -15.499  32.474  1.00  0.00           H  
ATOM    328  O4' G      11      96.953 -16.438  30.990  1.00  0.00           O  
ATOM    329  C1' G      11      95.604 -15.979  31.010  1.00  0.00           C  
ATOM    330  H1' G      11      95.452 -15.193  30.267  1.00  0.00           H  
ATOM    331  N9  G      11      94.636 -17.070  30.740  1.00  0.00           N  
ATOM    332  C8  G      11      94.818 -18.432  30.735  1.00  0.00           C  
ATOM    333  H8  G      11      95.784 -18.889  30.906  1.00  0.00           H  
ATOM    334  N7  G      11      93.728 -19.119  30.511  1.00  0.00           N  
ATOM    335  C5  G      11      92.742 -18.136  30.353  1.00  0.00           C  
ATOM    336  C6  G      11      91.327 -18.223  30.079  1.00  0.00           C  
ATOM    337  O6  G      11      90.617 -19.216  29.921  1.00  0.00           O  
ATOM    338  N1  G      11      90.705 -16.998  29.996  1.00  0.00           N  
ATOM    339  H1  G      11      89.726 -16.984  29.769  1.00  0.00           H  
ATOM    340  C2  G      11      91.348 -15.821  30.157  1.00  0.00           C  
ATOM    341  N2  G      11      90.631 -14.733  30.065  1.00  0.00           N  
ATOM    342  H21 G      11      89.624 -14.778  29.916  1.00  0.00           H  
ATOM    343  H22 G      11      91.107 -13.852  30.164  1.00  0.00           H  
ATOM    344  N3  G      11      92.649 -15.683  30.396  1.00  0.00           N  
ATOM    345  C4  G      11      93.297 -16.882  30.489  1.00  0.00           C  
ATOM    346  C3' G      11      96.236 -16.384  33.238  1.00  0.00           C  
ATOM    347  H3' G      11      95.778 -17.376  33.251  1.00  0.00           H  
ATOM    348  C2' G      11      95.354 -15.427  32.415  1.00  0.00           C  
ATOM    349  H2' G      11      94.306 -15.526  32.701  1.00  0.00           H  
ATOM    350  O2' G      11      95.775 -14.056  32.438  1.00  0.00           O  
ATOM    351 HO2' G      11      95.089 -13.491  32.034  1.00  0.00           H  
ATOM    352  O3' G      11      96.498 -15.947  34.568  1.00  0.00           O  
ATOM    353  P   G      12      95.451 -16.277  35.758  1.00  0.00           P  
ATOM    354  OP1 G      12      95.974 -15.643  37.002  1.00  0.00           O  
ATOM    355  OP2 G      12      95.216 -17.748  35.764  1.00  0.00           O  
ATOM    356  O5' G      12      94.051 -15.559  35.356  1.00  0.00           O  
ATOM    357  C5' G      12      93.927 -14.142  35.346  1.00  0.00           C  
ATOM    358  H5' G      12      94.704 -13.708  34.718  1.00  0.00           H  
ATOM    359 H5'' G      12      94.071 -13.760  36.358  1.00  0.00           H  
ATOM    360  C4' G      12      92.560 -13.654  34.836  1.00  0.00           C  
ATOM    361  H4' G      12      92.579 -12.564  34.788  1.00  0.00           H  
ATOM    362  O4' G      12      92.231 -14.157  33.540  1.00  0.00           O  
ATOM    363  C1' G      12      90.827 -14.405  33.495  1.00  0.00           C  
ATOM    364  H1' G      12      90.373 -13.896  32.644  1.00  0.00           H  
ATOM    365  N9  G      12      90.539 -15.852  33.366  1.00  0.00           N  
ATOM    366  C8  G      12      91.381 -16.930  33.497  1.00  0.00           C  
ATOM    367  H8  G      12      92.422 -16.822  33.772  1.00  0.00           H  
ATOM    368  N7  G      12      90.820 -18.082  33.234  1.00  0.00           N  
ATOM    369  C5  G      12      89.495 -17.745  32.926  1.00  0.00           C  
ATOM    370  C6  G      12      88.358 -18.548  32.542  1.00  0.00           C  
ATOM    371  O6  G      12      88.281 -19.763  32.362  1.00  0.00           O  
ATOM    372  N1  G      12      87.199 -17.822  32.371  1.00  0.00           N  
ATOM    373  H1  G      12      86.367 -18.318  32.100  1.00  0.00           H  
ATOM    374  C2  G      12      87.136 -16.478  32.503  1.00  0.00           C  
ATOM    375  N2  G      12      85.966 -15.922  32.329  1.00  0.00           N  
ATOM    376  H21 G      12      85.149 -16.490  32.111  1.00  0.00           H  
ATOM    377  H22 G      12      85.899 -14.924  32.438  1.00  0.00           H  
ATOM    378  N3  G      12      88.160 -15.689  32.817  1.00  0.00           N  
ATOM    379  C4  G      12      89.316 -16.383  33.025  1.00  0.00           C  
ATOM    380  C3' G      12      91.405 -14.059  35.754  1.00  0.00           C  
ATOM    381  H3' G      12      91.499 -15.122  35.987  1.00  0.00           H  
ATOM    382  C2' G      12      90.222 -13.862  34.791  1.00  0.00           C  
ATOM    383  H2' G      12      89.366 -14.457  35.111  1.00  0.00           H  
ATOM    384  O2' G      12      89.856 -12.494  34.573  1.00  0.00           O  
ATOM    385 HO2' G      12      88.972 -12.448  34.159  1.00  0.00           H  
ATOM    386  O3' G      12      91.327 -13.290  36.951  1.00  0.00           O  
ATOM    387  P   A      13      90.609 -13.899  38.263  1.00  0.00           P  
ATOM    388  OP1 A      13      90.549 -12.816  39.286  1.00  0.00           O  
ATOM    389  OP2 A      13      91.305 -15.166  38.620  1.00  0.00           O  
ATOM    390  O5' A      13      89.101 -14.277  37.799  1.00  0.00           O  
ATOM    391  C5' A      13      88.129 -13.268  37.554  1.00  0.00           C  
ATOM    392  H5' A      13      88.499 -12.568  36.804  1.00  0.00           H  
ATOM    393 H5'' A      13      87.951 -12.708  38.474  1.00  0.00           H  
ATOM    394  C4' A      13      86.786 -13.839  37.073  1.00  0.00           C  
ATOM    395  H4' A      13      86.088 -13.012  36.934  1.00  0.00           H  
ATOM    396  O4' A      13      86.887 -14.557  35.842  1.00  0.00           O  
ATOM    397  C1' A      13      85.954 -15.634  35.869  1.00  0.00           C  
ATOM    398  H1' A      13      85.278 -15.579  35.013  1.00  0.00           H  
ATOM    399  N9  A      13      86.653 -16.940  35.819  1.00  0.00           N  
ATOM    400  C8  A      13      87.967 -17.240  36.090  1.00  0.00           C  
ATOM    401  H8  A      13      88.675 -16.496  36.436  1.00  0.00           H  
ATOM    402  N7  A      13      88.288 -18.489  35.866  1.00  0.00           N  
ATOM    403  C5  A      13      87.081 -19.059  35.433  1.00  0.00           C  
ATOM    404  C6  A      13      86.673 -20.345  34.992  1.00  0.00           C  
ATOM    405  N6  A      13      87.476 -21.387  34.889  1.00  0.00           N  
ATOM    406  H61 A      13      87.134 -22.242  34.467  1.00  0.00           H  
ATOM    407  H62 A      13      88.456 -21.259  35.080  1.00  0.00           H  
ATOM    408  N1  A      13      85.404 -20.595  34.649  1.00  0.00           N  
ATOM    409  C2  A      13      84.551 -19.581  34.700  1.00  0.00           C  
ATOM    410  H2  A      13      83.533 -19.799  34.409  1.00  0.00           H  
ATOM    411  N3  A      13      84.787 -18.327  35.063  1.00  0.00           N  
ATOM    412  C4  A      13      86.082 -18.127  35.425  1.00  0.00           C  
ATOM    413  C3' A      13      86.167 -14.812  38.078  1.00  0.00           C  
ATOM    414  H3' A      13      86.924 -15.542  38.372  1.00  0.00           H  
ATOM    415  C2' A      13      85.145 -15.507  37.164  1.00  0.00           C  
ATOM    416  H2' A      13      84.892 -16.488  37.561  1.00  0.00           H  
ATOM    417  O2' A      13      83.972 -14.730  36.891  1.00  0.00           O  
ATOM    418 HO2' A      13      83.274 -15.299  36.512  1.00  0.00           H  
ATOM    419  O3' A      13      85.615 -14.181  39.232  1.00  0.00           O  
ATOM    420  P   U      14      85.541 -14.972  40.638  1.00  0.00           P  
ATOM    421  OP1 U      14      84.786 -14.123  41.603  1.00  0.00           O  
ATOM    422  OP2 U      14      86.918 -15.402  41.007  1.00  0.00           O  
ATOM    423  O5' U      14      84.678 -16.306  40.326  1.00  0.00           O  
ATOM    424  C5' U      14      83.285 -16.234  40.057  1.00  0.00           C  
ATOM    425  H5' U      14      83.097 -15.495  39.277  1.00  0.00           H  
ATOM    426 H5'' U      14      82.760 -15.914  40.958  1.00  0.00           H  
ATOM    427  C4' U      14      82.703 -17.580  39.601  1.00  0.00           C  
ATOM    428  H4' U      14      81.636 -17.451  39.410  1.00  0.00           H  
ATOM    429  O4' U      14      83.320 -18.076  38.415  1.00  0.00           O  
ATOM    430  C1' U      14      83.345 -19.499  38.472  1.00  0.00           C  
ATOM    431  H1' U      14      82.792 -19.897  37.617  1.00  0.00           H  
ATOM    432  N1  U      14      84.732 -20.046  38.424  1.00  0.00           N  
ATOM    433  C6  U      14      85.834 -19.325  38.839  1.00  0.00           C  
ATOM    434  H6  U      14      85.700 -18.335  39.255  1.00  0.00           H  
ATOM    435  C5  U      14      87.088 -19.841  38.711  1.00  0.00           C  
ATOM    436  H5  U      14      87.947 -19.262  39.018  1.00  0.00           H  
ATOM    437  C4  U      14      87.312 -21.152  38.139  1.00  0.00           C  
ATOM    438  O4  U      14      88.399 -21.677  37.917  1.00  0.00           O  
ATOM    439  N3  U      14      86.166 -21.816  37.796  1.00  0.00           N  
ATOM    440  H3  U      14      86.274 -22.734  37.396  1.00  0.00           H  
ATOM    441  C2  U      14      84.885 -21.340  37.916  1.00  0.00           C  
ATOM    442  O2  U      14      83.943 -22.053  37.571  1.00  0.00           O  
ATOM    443  C3' U      14      82.864 -18.686  40.644  1.00  0.00           C  
ATOM    444  H3' U      14      83.903 -18.697  40.982  1.00  0.00           H  
ATOM    445  C2' U      14      82.622 -19.921  39.758  1.00  0.00           C  
ATOM    446  H2' U      14      83.077 -20.809  40.202  1.00  0.00           H  
ATOM    447  O2' U      14      81.245 -20.146  39.432  1.00  0.00           O  
ATOM    448 HO2' U      14      81.085 -21.103  39.318  1.00  0.00           H  
ATOM    449  O3' U      14      81.991 -18.538  41.760  1.00  0.00           O  
ATOM    450  P   G      15      82.190 -19.451  43.070  1.00  0.00           P  
ATOM    451  OP1 G      15      81.207 -19.008  44.098  1.00  0.00           O  
ATOM    452  OP2 G      15      83.638 -19.459  43.421  1.00  0.00           O  
ATOM    453  O5' G      15      81.760 -20.921  42.565  1.00  0.00           O  
ATOM    454  C5' G      15      82.261 -22.080  43.195  1.00  0.00           C  
ATOM    455  H5' G      15      81.878 -22.137  44.216  1.00  0.00           H  
ATOM    456 H5'' G      15      83.349 -22.031  43.246  1.00  0.00           H  
ATOM    457  C4' G      15      81.867 -23.355  42.440  1.00  0.00           C  
ATOM    458  H4' G      15      80.787 -23.496  42.498  1.00  0.00           H  
ATOM    459  O4' G      15      82.264 -23.370  41.068  1.00  0.00           O  
ATOM    460  C1' G      15      82.998 -24.565  40.813  1.00  0.00           C  
ATOM    461  H1' G      15      82.688 -25.015  39.867  1.00  0.00           H  
ATOM    462  N9  G      15      84.442 -24.231  40.714  1.00  0.00           N  
ATOM    463  C8  G      15      85.078 -23.045  40.994  1.00  0.00           C  
ATOM    464  H8  G      15      84.560 -22.188  41.402  1.00  0.00           H  
ATOM    465  N7  G      15      86.352 -23.034  40.706  1.00  0.00           N  
ATOM    466  C5  G      15      86.588 -24.318  40.200  1.00  0.00           C  
ATOM    467  C6  G      15      87.785 -24.942  39.687  1.00  0.00           C  
ATOM    468  O6  G      15      88.910 -24.463  39.535  1.00  0.00           O  
ATOM    469  N1  G      15      87.600 -26.258  39.319  1.00  0.00           N  
ATOM    470  H1  G      15      88.405 -26.771  38.993  1.00  0.00           H  
ATOM    471  C2  G      15      86.408 -26.895  39.400  1.00  0.00           C  
ATOM    472  N2  G      15      86.393 -28.155  39.067  1.00  0.00           N  
ATOM    473  H21 G      15      87.280 -28.609  38.865  1.00  0.00           H  
ATOM    474  H22 G      15      85.531 -28.666  39.149  1.00  0.00           H  
ATOM    475  N3  G      15      85.269 -26.354  39.824  1.00  0.00           N  
ATOM    476  C4  G      15      85.424 -25.058  40.220  1.00  0.00           C  
ATOM    477  C3' G      15      82.555 -24.533  43.123  1.00  0.00           C  
ATOM    478  H3' G      15      83.562 -24.223  43.411  1.00  0.00           H  
ATOM    479  C2' G      15      82.701 -25.536  41.970  1.00  0.00           C  
ATOM    480  H2' G      15      83.541 -26.209  42.153  1.00  0.00           H  
ATOM    481  O2' G      15      81.506 -26.269  41.677  1.00  0.00           O  
ATOM    482 HO2' G      15      81.717 -27.046  41.122  1.00  0.00           H  
ATOM    483  O3' G      15      81.823 -24.971  44.262  1.00  0.00           O  
ATOM    484  P   G      16      82.596 -25.331  45.624  1.00  0.00           P  
ATOM    485  OP1 G      16      81.586 -25.734  46.642  1.00  0.00           O  
ATOM    486  OP2 G      16      83.527 -24.213  45.944  1.00  0.00           O  
ATOM    487  O5' G      16      83.467 -26.617  45.186  1.00  0.00           O  
ATOM    488  C5' G      16      82.826 -27.855  44.909  1.00  0.00           C  
ATOM    489  H5' G      16      82.053 -27.712  44.153  1.00  0.00           H  
ATOM    490 H5'' G      16      82.349 -28.225  45.818  1.00  0.00           H  
ATOM    491  C4' G      16      83.801 -28.927  44.408  1.00  0.00           C  
ATOM    492  H4' G      16      83.258 -29.869  44.317  1.00  0.00           H  
ATOM    493  O4' G      16      84.371 -28.610  43.140  1.00  0.00           O  
ATOM    494  C1' G      16      85.689 -29.150  43.104  1.00  0.00           C  
ATOM    495  H1' G      16      85.798 -29.841  42.266  1.00  0.00           H  
ATOM    496  N9  G      16      86.687 -28.068  42.941  1.00  0.00           N  
ATOM    497  C8  G      16      86.558 -26.718  43.159  1.00  0.00           C  
ATOM    498  H8  G      16      85.641 -26.275  43.528  1.00  0.00           H  
ATOM    499  N7  G      16      87.629 -26.024  42.869  1.00  0.00           N  
ATOM    500  C5  G      16      88.548 -26.992  42.439  1.00  0.00           C  
ATOM    501  C6  G      16      89.914 -26.889  41.981  1.00  0.00           C  
ATOM    502  O6  G      16      90.618 -25.888  41.834  1.00  0.00           O  
ATOM    503  N1  G      16      90.485 -28.111  41.692  1.00  0.00           N  
ATOM    504  H1  G      16      91.441 -28.111  41.375  1.00  0.00           H  
ATOM    505  C2  G      16      89.830 -29.290  41.796  1.00  0.00           C  
ATOM    506  N2  G      16      90.514 -30.372  41.544  1.00  0.00           N  
ATOM    507  H21 G      16      91.502 -30.295  41.311  1.00  0.00           H  
ATOM    508  H22 G      16      90.055 -31.262  41.640  1.00  0.00           H  
ATOM    509  N3  G      16      88.569 -29.436  42.194  1.00  0.00           N  
ATOM    510  C4  G      16      87.977 -28.245  42.501  1.00  0.00           C  
ATOM    511  C3' G      16      84.974 -29.151  45.362  1.00  0.00           C  
ATOM    512  H3' G      16      85.425 -28.185  45.597  1.00  0.00           H  
ATOM    513  C2' G      16      85.919 -29.913  44.417  1.00  0.00           C  
ATOM    514  H2' G      16      86.952 -29.822  44.751  1.00  0.00           H  
ATOM    515  O2' G      16      85.559 -31.281  44.197  1.00  0.00           O  
ATOM    516 HO2' G      16      86.364 -31.802  44.016  1.00  0.00           H  
ATOM    517  O3' G      16      84.599 -29.826  46.563  1.00  0.00           O  
ATOM    518  P   C      17      85.515 -29.714  47.889  1.00  0.00           P  
ATOM    519  OP1 C      17      84.850 -30.497  48.971  1.00  0.00           O  
ATOM    520  OP2 C      17      85.813 -28.276  48.141  1.00  0.00           O  
ATOM    521  O5' C      17      86.901 -30.444  47.487  1.00  0.00           O  
ATOM    522  C5' C      17      86.960 -31.846  47.266  1.00  0.00           C  
ATOM    523  H5' C      17      86.180 -32.146  46.567  1.00  0.00           H  
ATOM    524 H5'' C      17      86.778 -32.364  48.209  1.00  0.00           H  
ATOM    525  C4' C      17      88.320 -32.307  46.713  1.00  0.00           C  
ATOM    526  H4' C      17      88.293 -33.393  46.603  1.00  0.00           H  
ATOM    527  O4' C      17      88.659 -31.734  45.445  1.00  0.00           O  
ATOM    528  C1' C      17      90.073 -31.519  45.400  1.00  0.00           C  
ATOM    529  H1' C      17      90.496 -32.030  44.531  1.00  0.00           H  
ATOM    530  N1  C      17      90.416 -30.066  45.308  1.00  0.00           N  
ATOM    531  C6  C      17      89.546 -29.092  45.730  1.00  0.00           C  
ATOM    532  H6  C      17      88.592 -29.371  46.152  1.00  0.00           H  
ATOM    533  C5  C      17      89.874 -27.784  45.619  1.00  0.00           C  
ATOM    534  H5  C      17      89.181 -27.026  45.950  1.00  0.00           H  
ATOM    535  C4  C      17      91.148 -27.476  45.070  1.00  0.00           C  
ATOM    536  N4  C      17      91.499 -26.230  44.918  1.00  0.00           N  
ATOM    537  H41 C      17      92.390 -26.034  44.477  1.00  0.00           H  
ATOM    538  H42 C      17      90.882 -25.494  45.206  1.00  0.00           H  
ATOM    539  N3  C      17      92.007 -28.389  44.660  1.00  0.00           N  
ATOM    540  C2  C      17      91.668 -29.695  44.789  1.00  0.00           C  
ATOM    541  O2  C      17      92.508 -30.526  44.439  1.00  0.00           O  
ATOM    542  C3' C      17      89.475 -31.959  47.651  1.00  0.00           C  
ATOM    543  H3' C      17      89.402 -30.903  47.918  1.00  0.00           H  
ATOM    544  C2' C      17      90.654 -32.138  46.680  1.00  0.00           C  
ATOM    545  H2' C      17      91.522 -31.580  47.031  1.00  0.00           H  
ATOM    546  O2' C      17      90.984 -33.506  46.407  1.00  0.00           O  
ATOM    547 HO2' C      17      91.853 -33.560  45.965  1.00  0.00           H  
ATOM    548  O3' C      17      89.510 -32.762  48.828  1.00  0.00           O  
ATOM    549  P   G      18      90.195 -32.199  50.180  1.00  0.00           P  
ATOM    550  OP1 G      18      90.122 -33.280  51.206  1.00  0.00           O  
ATOM    551  OP2 G      18      89.584 -30.879  50.504  1.00  0.00           O  
ATOM    552  O5' G      18      91.745 -31.949  49.780  1.00  0.00           O  
ATOM    553  C5' G      18      92.611 -33.046  49.520  1.00  0.00           C  
ATOM    554  H5' G      18      92.148 -33.714  48.793  1.00  0.00           H  
ATOM    555 H5'' G      18      92.766 -33.610  50.441  1.00  0.00           H  
ATOM    556  C4' G      18      93.981 -32.617  48.975  1.00  0.00           C  
ATOM    557  H4' G      18      94.570 -33.515  48.781  1.00  0.00           H  
ATOM    558  O4' G      18      93.880 -31.874  47.760  1.00  0.00           O  
ATOM    559  C1' G      18      94.926 -30.909  47.732  1.00  0.00           C  
ATOM    560  H1' G      18      95.539 -31.045  46.838  1.00  0.00           H  
ATOM    561  N9  G      18      94.388 -29.526  47.703  1.00  0.00           N  
ATOM    562  C8  G      18      93.159 -29.047  48.086  1.00  0.00           C  
ATOM    563  H8  G      18      92.397 -29.682  48.521  1.00  0.00           H  
ATOM    564  N7  G      18      92.986 -27.770  47.856  1.00  0.00           N  
ATOM    565  C5  G      18      94.206 -27.362  47.297  1.00  0.00           C  
ATOM    566  C6  G      18      94.669 -26.087  46.797  1.00  0.00           C  
ATOM    567  O6  G      18      94.065 -25.022  46.671  1.00  0.00           O  
ATOM    568  N1  G      18      95.989 -26.099  46.395  1.00  0.00           N  
ATOM    569  H1  G      18      96.390 -25.233  46.074  1.00  0.00           H  
ATOM    570  C2  G      18      96.761 -27.209  46.399  1.00  0.00           C  
ATOM    571  N2  G      18      97.987 -27.079  45.974  1.00  0.00           N  
ATOM    572  H21 G      18      98.347 -26.169  45.693  1.00  0.00           H  
ATOM    573  H22 G      18      98.571 -27.898  45.965  1.00  0.00           H  
ATOM    574  N3  G      18      96.363 -28.418  46.781  1.00  0.00           N  
ATOM    575  C4  G      18      95.076 -28.430  47.236  1.00  0.00           C  
ATOM    576  C3' G      18      94.769 -31.743  49.953  1.00  0.00           C  
ATOM    577  H3' G      18      94.117 -30.951  50.329  1.00  0.00           H  
ATOM    578  C2' G      18      95.790 -31.129  48.978  1.00  0.00           C  
ATOM    579  H2' G      18      96.161 -30.183  49.365  1.00  0.00           H  
ATOM    580  O2' G      18      96.873 -32.006  48.638  1.00  0.00           O  
ATOM    581 HO2' G      18      97.573 -31.511  48.169  1.00  0.00           H  
ATOM    582  O3' G      18      95.362 -32.474  51.027  1.00  0.00           O  
ATOM    583  P   G      19      95.387 -31.857  52.520  1.00  0.00           P  
ATOM    584  OP1 G      19      96.356 -32.654  53.326  1.00  0.00           O  
ATOM    585  OP2 G      19      93.983 -31.760  53.005  1.00  0.00           O  
ATOM    586  O5' G      19      95.958 -30.349  52.345  1.00  0.00           O  
ATOM    587  C5' G      19      97.316 -30.100  52.013  1.00  0.00           C  
ATOM    588  H5' G      19      97.606 -30.715  51.160  1.00  0.00           H  
ATOM    589 H5'' G      19      97.952 -30.372  52.857  1.00  0.00           H  
ATOM    590  C4' G      19      97.579 -28.625  51.657  1.00  0.00           C  
ATOM    591  H4' G      19      98.641 -28.518  51.427  1.00  0.00           H  
ATOM    592  O4' G      19      96.822 -28.175  50.526  1.00  0.00           O  
ATOM    593  C1' G      19      96.451 -26.814  50.746  1.00  0.00           C  
ATOM    594  H1' G      19      96.730 -26.193  49.894  1.00  0.00           H  
ATOM    595  N9  G      19      94.983 -26.693  50.951  1.00  0.00           N  
ATOM    596  C8  G      19      94.138 -27.505  51.669  1.00  0.00           C  
ATOM    597  H8  G      19      94.467 -28.427  52.127  1.00  0.00           H  
ATOM    598  N7  G      19      92.913 -27.065  51.774  1.00  0.00           N  
ATOM    599  C5  G      19      92.938 -25.867  51.048  1.00  0.00           C  
ATOM    600  C6  G      19      91.906 -24.894  50.793  1.00  0.00           C  
ATOM    601  O6  G      19      90.729 -24.888  51.165  1.00  0.00           O  
ATOM    602  N1  G      19      92.332 -23.827  50.027  1.00  0.00           N  
ATOM    603  H1  G      19      91.658 -23.115  49.826  1.00  0.00           H  
ATOM    604  C2  G      19      93.604 -23.701  49.559  1.00  0.00           C  
ATOM    605  N2  G      19      93.867 -22.627  48.852  1.00  0.00           N  
ATOM    606  H21 G      19      93.168 -21.925  48.681  1.00  0.00           H  
ATOM    607  H22 G      19      94.803 -22.527  48.495  1.00  0.00           H  
ATOM    608  N3  G      19      94.589 -24.580  49.756  1.00  0.00           N  
ATOM    609  C4  G      19      94.196 -25.644  50.522  1.00  0.00           C  
ATOM    610  C3' G      19      97.241 -27.648  52.788  1.00  0.00           C  
ATOM    611  H3' G      19      96.228 -27.858  53.119  1.00  0.00           H  
ATOM    612  C2' G      19      97.226 -26.339  51.982  1.00  0.00           C  
ATOM    613  H2' G      19      96.694 -25.545  52.509  1.00  0.00           H  
ATOM    614  O2' G      19      98.514 -25.919  51.520  1.00  0.00           O  
ATOM    615 HO2' G      19      98.839 -25.165  52.047  1.00  0.00           H  
ATOM    616  O3' G      19      98.112 -27.693  53.915  1.00  0.00           O  
ATOM    617  P   A      20      97.553 -27.288  55.381  1.00  0.00           P  
ATOM    618  OP1 A      20      98.605 -27.645  56.375  1.00  0.00           O  
ATOM    619  OP2 A      20      96.190 -27.863  55.562  1.00  0.00           O  
ATOM    620  O5' A      20      97.437 -25.672  55.333  1.00  0.00           O  
ATOM    621  C5' A      20      96.653 -24.955  56.280  1.00  0.00           C  
ATOM    622  H5' A      20      96.718 -25.441  57.256  1.00  0.00           H  
ATOM    623 H5'' A      20      95.608 -24.968  55.965  1.00  0.00           H  
ATOM    624  C4' A      20      97.106 -23.492  56.450  1.00  0.00           C  
ATOM    625  H4' A      20      96.386 -22.990  57.098  1.00  0.00           H  
ATOM    626  O4' A      20      98.379 -23.419  57.092  1.00  0.00           O  
ATOM    627  C1' A      20      99.235 -22.548  56.363  1.00  0.00           C  
ATOM    628  H1' A      20      99.704 -21.838  57.048  1.00  0.00           H  
ATOM    629  N9  A      20     100.329 -23.313  55.708  1.00  0.00           N  
ATOM    630  C8  A      20     100.496 -24.677  55.625  1.00  0.00           C  
ATOM    631  H8  A      20      99.736 -25.372  55.946  1.00  0.00           H  
ATOM    632  N7  A      20     101.667 -25.062  55.182  1.00  0.00           N  
ATOM    633  C5  A      20     102.328 -23.847  54.957  1.00  0.00           C  
ATOM    634  C6  A      20     103.635 -23.486  54.542  1.00  0.00           C  
ATOM    635  N6  A      20     104.597 -24.340  54.240  1.00  0.00           N  
ATOM    636  H61 A      20     105.488 -23.973  53.946  1.00  0.00           H  
ATOM    637  H62 A      20     104.413 -25.331  54.284  1.00  0.00           H  
ATOM    638  N1  A      20     104.005 -22.208  54.458  1.00  0.00           N  
ATOM    639  C2  A      20     103.107 -21.282  54.770  1.00  0.00           C  
ATOM    640  H2  A      20     103.438 -20.255  54.688  1.00  0.00           H  
ATOM    641  N3  A      20     101.853 -21.460  55.182  1.00  0.00           N  
ATOM    642  C4  A      20     101.518 -22.781  55.256  1.00  0.00           C  
ATOM    643  C3' A      20      97.169 -22.708  55.130  1.00  0.00           C  
ATOM    644  H3' A      20      97.435 -23.387  54.317  1.00  0.00           H  
ATOM    645  C2' A      20      98.360 -21.764  55.378  1.00  0.00           C  
ATOM    646  H2' A      20      98.893 -21.595  54.445  1.00  0.00           H  
ATOM    647  O2' A      20      98.008 -20.526  56.008  1.00  0.00           O  
ATOM    648 HO2' A      20      98.606 -19.822  55.691  1.00  0.00           H  
ATOM    649  O3' A      20      95.938 -22.036  54.847  1.00  0.00           O  
ATOM    650  P   A      21      95.435 -21.815  53.324  1.00  0.00           P  
ATOM    651  OP1 A      21      94.173 -21.019  53.380  1.00  0.00           O  
ATOM    652  OP2 A      21      95.391 -23.151  52.674  1.00  0.00           O  
ATOM    653  O5' A      21      96.581 -20.923  52.588  1.00  0.00           O  
ATOM    654  C5' A      21      96.714 -19.530  52.850  1.00  0.00           C  
ATOM    655  H5' A      21      96.605 -19.355  53.921  1.00  0.00           H  
ATOM    656 H5'' A      21      95.916 -18.990  52.339  1.00  0.00           H  
ATOM    657  C4' A      21      98.069 -18.944  52.408  1.00  0.00           C  
ATOM    658  H4' A      21      98.094 -17.893  52.702  1.00  0.00           H  
ATOM    659  O4' A      21      99.161 -19.600  53.053  1.00  0.00           O  
ATOM    660  C1' A      21     100.229 -19.759  52.128  1.00  0.00           C  
ATOM    661  H1' A      21     101.147 -19.344  52.549  1.00  0.00           H  
ATOM    662  N9  A      21     100.479 -21.191  51.840  1.00  0.00           N  
ATOM    663  C8  A      21      99.620 -22.260  51.930  1.00  0.00           C  
ATOM    664  H8  A      21      98.570 -22.148  52.151  1.00  0.00           H  
ATOM    665  N7  A      21     100.192 -23.426  51.777  1.00  0.00           N  
ATOM    666  C5  A      21     101.527 -23.092  51.514  1.00  0.00           C  
ATOM    667  C6  A      21     102.711 -23.827  51.253  1.00  0.00           C  
ATOM    668  N6  A      21     102.792 -25.145  51.216  1.00  0.00           N  
ATOM    669  H61 A      21     103.683 -25.564  51.006  1.00  0.00           H  
ATOM    670  H62 A      21     101.962 -25.696  51.376  1.00  0.00           H  
ATOM    671  N1  A      21     103.874 -23.213  51.033  1.00  0.00           N  
ATOM    672  C2  A      21     103.888 -21.886  51.070  1.00  0.00           C  
ATOM    673  H2  A      21     104.847 -21.417  50.890  1.00  0.00           H  
ATOM    674  N3  A      21     102.870 -21.061  51.305  1.00  0.00           N  
ATOM    675  C4  A      21     101.704 -21.733  51.524  1.00  0.00           C  
ATOM    676  C3' A      21      98.324 -18.997  50.896  1.00  0.00           C  
ATOM    677  H3' A      21      97.975 -19.957  50.506  1.00  0.00           H  
ATOM    678  C2' A      21      99.863 -18.970  50.872  1.00  0.00           C  
ATOM    679  H2' A      21     100.235 -19.468  49.978  1.00  0.00           H  
ATOM    680  O2' A      21     100.437 -17.668  51.031  1.00  0.00           O  
ATOM    681 HO2' A      21     101.231 -17.604  50.468  1.00  0.00           H  
ATOM    682  O3' A      21      97.710 -17.909  50.200  1.00  0.00           O  
ATOM    683  P   A      22      97.464 -17.958  48.599  1.00  0.00           P  
ATOM    684  OP1 A      22      96.858 -16.652  48.206  1.00  0.00           O  
ATOM    685  OP2 A      22      96.698 -19.201  48.301  1.00  0.00           O  
ATOM    686  O5' A      22      98.923 -18.092  47.893  1.00  0.00           O  
ATOM    687  C5' A      22      99.827 -16.996  47.807  1.00  0.00           C  
ATOM    688  H5' A      22      99.861 -16.475  48.764  1.00  0.00           H  
ATOM    689 H5'' A      22      99.470 -16.289  47.056  1.00  0.00           H  
ATOM    690  C4' A      22     101.262 -17.426  47.440  1.00  0.00           C  
ATOM    691  H4' A      22     101.899 -16.540  47.466  1.00  0.00           H  
ATOM    692  O4' A      22     101.792 -18.375  48.371  1.00  0.00           O  
ATOM    693  C1' A      22     102.543 -19.363  47.672  1.00  0.00           C  
ATOM    694  H1' A      22     103.529 -19.475  48.130  1.00  0.00           H  
ATOM    695  N9  A      22     101.869 -20.689  47.718  1.00  0.00           N  
ATOM    696  C8  A      22     100.528 -20.991  47.773  1.00  0.00           C  
ATOM    697  H8  A      22      99.759 -20.236  47.753  1.00  0.00           H  
ATOM    698  N7  A      22     100.256 -22.266  47.879  1.00  0.00           N  
ATOM    699  C5  A      22     101.525 -22.858  47.842  1.00  0.00           C  
ATOM    700  C6  A      22     102.005 -24.192  47.875  1.00  0.00           C  
ATOM    701  N6  A      22     101.248 -25.269  47.985  1.00  0.00           N  
ATOM    702  H61 A      22     101.695 -26.171  47.998  1.00  0.00           H  
ATOM    703  H62 A      22     100.248 -25.164  48.047  1.00  0.00           H  
ATOM    704  N1  A      22     103.308 -24.461  47.787  1.00  0.00           N  
ATOM    705  C2  A      22     104.144 -23.435  47.686  1.00  0.00           C  
ATOM    706  H2  A      22     105.196 -23.686  47.627  1.00  0.00           H  
ATOM    707  N3  A      22     103.851 -22.136  47.648  1.00  0.00           N  
ATOM    708  C4  A      22     102.508 -21.910  47.729  1.00  0.00           C  
ATOM    709  C3' A      22     101.403 -18.048  46.044  1.00  0.00           C  
ATOM    710  H3' A      22     100.577 -18.743  45.875  1.00  0.00           H  
ATOM    711  C2' A      22     102.707 -18.850  46.237  1.00  0.00           C  
ATOM    712  H2' A      22     102.763 -19.679  45.535  1.00  0.00           H  
ATOM    713  O2' A      22     103.900 -18.057  46.162  1.00  0.00           O  
ATOM    714 HO2' A      22     104.686 -18.633  46.075  1.00  0.00           H  
ATOM    715  O3' A      22     101.498 -17.089  44.987  1.00  0.00           O  
ATOM    716  P   C      23     100.549 -17.183  43.679  1.00  0.00           P  
ATOM    717  OP1 C      23     101.188 -16.377  42.600  1.00  0.00           O  
ATOM    718  OP2 C      23      99.161 -16.835  44.087  1.00  0.00           O  
ATOM    719  O5' C      23     100.567 -18.744  43.235  1.00  0.00           O  
ATOM    720  C5' C      23     101.776 -19.380  42.842  1.00  0.00           C  
ATOM    721  H5' C      23     102.616 -18.941  43.382  1.00  0.00           H  
ATOM    722 H5'' C      23     101.947 -19.214  41.777  1.00  0.00           H  
ATOM    723  C4' C      23     101.773 -20.893  43.130  1.00  0.00           C  
ATOM    724  H4' C      23     102.799 -21.256  43.045  1.00  0.00           H  
ATOM    725  O4' C      23     101.281 -21.208  44.439  1.00  0.00           O  
ATOM    726  C1' C      23     100.633 -22.477  44.395  1.00  0.00           C  
ATOM    727  H1' C      23     101.126 -23.161  45.088  1.00  0.00           H  
ATOM    728  N1  C      23      99.185 -22.417  44.759  1.00  0.00           N  
ATOM    729  C6  C      23      98.445 -21.263  44.671  1.00  0.00           C  
ATOM    730  H6  C      23      98.911 -20.349  44.323  1.00  0.00           H  
ATOM    731  C5  C      23      97.138 -21.267  45.032  1.00  0.00           C  
ATOM    732  H5  C      23      96.564 -20.356  44.974  1.00  0.00           H  
ATOM    733  C4  C      23      96.586 -22.494  45.497  1.00  0.00           C  
ATOM    734  N4  C      23      95.331 -22.563  45.856  1.00  0.00           N  
ATOM    735  H41 C      23      94.955 -23.461  46.141  1.00  0.00           H  
ATOM    736  H42 C      23      94.755 -21.742  45.793  1.00  0.00           H  
ATOM    737  N3  C      23      97.270 -23.617  45.581  1.00  0.00           N  
ATOM    738  C2  C      23      98.575 -23.596  45.211  1.00  0.00           C  
ATOM    739  O2  C      23      99.191 -24.660  45.275  1.00  0.00           O  
ATOM    740  C3' C      23     100.917 -21.714  42.166  1.00  0.00           C  
ATOM    741  H3' C      23      99.928 -21.254  42.095  1.00  0.00           H  
ATOM    742  C2' C      23     100.820 -23.018  42.978  1.00  0.00           C  
ATOM    743  H2' C      23      99.963 -23.609  42.664  1.00  0.00           H  
ATOM    744  O2' C      23     102.015 -23.803  43.004  1.00  0.00           O  
ATOM    745 HO2' C      23     101.783 -24.742  42.879  1.00  0.00           H  
ATOM    746  O3' C      23     101.498 -21.847  40.871  1.00  0.00           O  
ATOM    747  P   G      24     100.642 -22.433  39.631  1.00  0.00           P  
ATOM    748  OP1 G      24     101.494 -22.333  38.411  1.00  0.00           O  
ATOM    749  OP2 G      24      99.316 -21.754  39.623  1.00  0.00           O  
ATOM    750  O5' G      24     100.394 -24.001  39.967  1.00  0.00           O  
ATOM    751  C5' G      24     101.464 -24.937  39.953  1.00  0.00           C  
ATOM    752  H5' G      24     102.294 -24.561  40.551  1.00  0.00           H  
ATOM    753 H5'' G      24     101.824 -25.059  38.930  1.00  0.00           H  
ATOM    754  C4' G      24     101.056 -26.319  40.494  1.00  0.00           C  
ATOM    755  H4' G      24     101.938 -26.962  40.500  1.00  0.00           H  
ATOM    756  O4' G      24     100.527 -26.271  41.822  1.00  0.00           O  
ATOM    757  C1' G      24      99.466 -27.221  41.931  1.00  0.00           C  
ATOM    758  H1' G      24      99.637 -27.892  42.775  1.00  0.00           H  
ATOM    759  N9  G      24      98.168 -26.533  42.145  1.00  0.00           N  
ATOM    760  C8  G      24      97.851 -25.217  41.914  1.00  0.00           C  
ATOM    761  H8  G      24      98.545 -24.525  41.463  1.00  0.00           H  
ATOM    762  N7  G      24      96.654 -24.870  42.302  1.00  0.00           N  
ATOM    763  C5  G      24      96.113 -26.064  42.788  1.00  0.00           C  
ATOM    764  C6  G      24      94.816 -26.358  43.337  1.00  0.00           C  
ATOM    765  O6  G      24      93.878 -25.596  43.560  1.00  0.00           O  
ATOM    766  N1  G      24      94.633 -27.688  43.641  1.00  0.00           N  
ATOM    767  H1  G      24      93.727 -27.968  43.979  1.00  0.00           H  
ATOM    768  C2  G      24      95.582 -28.634  43.464  1.00  0.00           C  
ATOM    769  N2  G      24      95.225 -29.864  43.731  1.00  0.00           N  
ATOM    770  H21 G      24      94.269 -30.075  44.009  1.00  0.00           H  
ATOM    771  H22 G      24      95.910 -30.592  43.616  1.00  0.00           H  
ATOM    772  N3  G      24      96.811 -28.409  42.993  1.00  0.00           N  
ATOM    773  C4  G      24      97.021 -27.095  42.665  1.00  0.00           C  
ATOM    774  C3' G      24      99.994 -26.998  39.626  1.00  0.00           C  
ATOM    775  H3' G      24      99.207 -26.275  39.403  1.00  0.00           H  
ATOM    776  C2' G      24      99.451 -28.029  40.630  1.00  0.00           C  
ATOM    777  H2' G      24      98.436 -28.315  40.363  1.00  0.00           H  
ATOM    778  O2' G      24     100.292 -29.177  40.808  1.00  0.00           O  
ATOM    779 HO2' G      24      99.779 -29.902  41.215  1.00  0.00           H  
ATOM    780  O3' G      24     100.529 -27.547  38.422  1.00  0.00           O  
ATOM    781  P   C      25      99.597 -27.742  37.116  1.00  0.00           P  
ATOM    782  OP1 C      25     100.418 -28.416  36.069  1.00  0.00           O  
ATOM    783  OP2 C      25      98.979 -26.427  36.788  1.00  0.00           O  
ATOM    784  O5' C      25      98.409 -28.743  37.576  1.00  0.00           O  
ATOM    785  C5' C      25      98.657 -30.117  37.841  1.00  0.00           C  
ATOM    786  H5' C      25      99.513 -30.217  38.509  1.00  0.00           H  
ATOM    787 H5'' C      25      98.896 -30.629  36.908  1.00  0.00           H  
ATOM    788  C4' C      25      97.451 -30.818  38.490  1.00  0.00           C  
ATOM    789  H4' C      25      97.711 -31.862  38.672  1.00  0.00           H  
ATOM    790  O4' C      25      97.079 -30.224  39.735  1.00  0.00           O  
ATOM    791  C1' C      25      95.662 -30.272  39.866  1.00  0.00           C  
ATOM    792  H1' C      25      95.404 -30.807  40.784  1.00  0.00           H  
ATOM    793  N1  C      25      95.038 -28.917  39.932  1.00  0.00           N  
ATOM    794  C6  C      25      95.663 -27.781  39.476  1.00  0.00           C  
ATOM    795  H6  C      25      96.645 -27.852  39.029  1.00  0.00           H  
ATOM    796  C5  C      25      95.057 -26.574  39.601  1.00  0.00           C  
ATOM    797  H5  C      25      95.558 -25.682  39.257  1.00  0.00           H  
ATOM    798  C4  C      25      93.767 -26.547  40.199  1.00  0.00           C  
ATOM    799  N4  C      25      93.134 -25.425  40.396  1.00  0.00           N  
ATOM    800  H41 C      25      92.243 -25.485  40.877  1.00  0.00           H  
ATOM    801  H42 C      25      93.564 -24.548  40.162  1.00  0.00           H  
ATOM    802  N3  C      25      93.144 -27.627  40.620  1.00  0.00           N  
ATOM    803  C2  C      25      93.762 -28.820  40.498  1.00  0.00           C  
ATOM    804  O2  C      25      93.158 -29.807  40.913  1.00  0.00           O  
ATOM    805  C3' C      25      96.202 -30.794  37.607  1.00  0.00           C  
ATOM    806  H3' C      25      96.063 -29.783  37.218  1.00  0.00           H  
ATOM    807  C2' C      25      95.124 -31.066  38.669  1.00  0.00           C  
ATOM    808  H2' C      25      94.163 -30.674  38.337  1.00  0.00           H  
ATOM    809  O2' C      25      95.020 -32.434  39.076  1.00  0.00           O  
ATOM    810 HO2' C      25      94.144 -32.593  39.474  1.00  0.00           H  
ATOM    811  O3' C      25      96.254 -31.738  36.537  1.00  0.00           O  
ATOM    812  P   C      26      95.372 -31.523  35.199  1.00  0.00           P  
ATOM    813  OP1 C      26      95.600 -32.699  34.312  1.00  0.00           O  
ATOM    814  OP2 C      26      95.669 -30.167  34.659  1.00  0.00           O  
ATOM    815  O5' C      26      93.828 -31.529  35.689  1.00  0.00           O  
ATOM    816  C5' C      26      93.200 -32.719  36.149  1.00  0.00           C  
ATOM    817  H5' C      26      93.835 -33.211  36.886  1.00  0.00           H  
ATOM    818 H5'' C      26      93.067 -33.405  35.311  1.00  0.00           H  
ATOM    819  C4' C      26      91.827 -32.452  36.788  1.00  0.00           C  
ATOM    820  H4' C      26      91.413 -33.399  37.137  1.00  0.00           H  
ATOM    821  O4' C      26      91.903 -31.556  37.898  1.00  0.00           O  
ATOM    822  C1' C      26      90.727 -30.754  37.918  1.00  0.00           C  
ATOM    823  H1' C      26      90.212 -30.907  38.870  1.00  0.00           H  
ATOM    824  N1  C      26      91.026 -29.298  37.781  1.00  0.00           N  
ATOM    825  C6  C      26      92.146 -28.814  37.150  1.00  0.00           C  
ATOM    826  H6  C      26      92.869 -29.504  36.735  1.00  0.00           H  
ATOM    827  C5  C      26      92.342 -27.474  37.048  1.00  0.00           C  
ATOM    828  H5  C      26      93.225 -27.096  36.554  1.00  0.00           H  
ATOM    829  C4  C      26      91.347 -26.621  37.606  1.00  0.00           C  
ATOM    830  N4  C      26      91.457 -25.321  37.546  1.00  0.00           N  
ATOM    831  H41 C      26      90.773 -24.792  38.065  1.00  0.00           H  
ATOM    832  H42 C      26      92.276 -24.903  37.138  1.00  0.00           H  
ATOM    833  N3  C      26      90.262 -27.065  38.201  1.00  0.00           N  
ATOM    834  C2  C      26      90.083 -28.400  38.289  1.00  0.00           C  
ATOM    835  O2  C      26      89.048 -28.791  38.825  1.00  0.00           O  
ATOM    836  C3' C      26      90.827 -31.836  35.807  1.00  0.00           C  
ATOM    837  H3' C      26      91.319 -31.019  35.276  1.00  0.00           H  
ATOM    838  C2' C      26      89.805 -31.239  36.789  1.00  0.00           C  
ATOM    839  H2' C      26      89.269 -30.410  36.323  1.00  0.00           H  
ATOM    840  O2' C      26      88.900 -32.195  37.348  1.00  0.00           O  
ATOM    841 HO2' C      26      88.063 -31.759  37.594  1.00  0.00           H  
ATOM    842  O3' C      26      90.305 -32.788  34.883  1.00  0.00           O  
ATOM    843  P   A      27      89.642 -32.310  33.488  1.00  0.00           P  
ATOM    844  OP1 A      27      89.330 -33.545  32.710  1.00  0.00           O  
ATOM    845  OP2 A      27      90.545 -31.299  32.867  1.00  0.00           O  
ATOM    846  O5' A      27      88.255 -31.562  33.891  1.00  0.00           O  
ATOM    847  C5' A      27      87.098 -32.303  34.255  1.00  0.00           C  
ATOM    848  H5' A      27      87.312 -32.913  35.134  1.00  0.00           H  
ATOM    849 H5'' A      27      86.828 -32.974  33.437  1.00  0.00           H  
ATOM    850  C4' A      27      85.877 -31.418  34.555  1.00  0.00           C  
ATOM    851  H4' A      27      85.039 -32.074  34.794  1.00  0.00           H  
ATOM    852  O4' A      27      86.083 -30.553  35.670  1.00  0.00           O  
ATOM    853  C1' A      27      85.397 -29.332  35.418  1.00  0.00           C  
ATOM    854  H1' A      27      84.704 -29.112  36.234  1.00  0.00           H  
ATOM    855  N9  A      27      86.382 -28.228  35.346  1.00  0.00           N  
ATOM    856  C8  A      27      87.719 -28.272  35.027  1.00  0.00           C  
ATOM    857  H8  A      27      88.198 -29.167  34.654  1.00  0.00           H  
ATOM    858  N7  A      27      88.366 -27.157  35.258  1.00  0.00           N  
ATOM    859  C5  A      27      87.360 -26.303  35.734  1.00  0.00           C  
ATOM    860  C6  A      27      87.314 -24.969  36.214  1.00  0.00           C  
ATOM    861  N6  A      27      88.359 -24.173  36.353  1.00  0.00           N  
ATOM    862  H61 A      27      88.236 -23.273  36.801  1.00  0.00           H  
ATOM    863  H62 A      27      89.271 -24.525  36.112  1.00  0.00           H  
ATOM    864  N1  A      27      86.167 -24.421  36.618  1.00  0.00           N  
ATOM    865  C2  A      27      85.065 -25.155  36.549  1.00  0.00           C  
ATOM    866  H2  A      27      84.151 -24.677  36.875  1.00  0.00           H  
ATOM    867  N3  A      27      84.950 -26.412  36.137  1.00  0.00           N  
ATOM    868  C4  A      27      86.146 -26.937  35.748  1.00  0.00           C  
ATOM    869  C3' A      27      85.443 -30.541  33.373  1.00  0.00           C  
ATOM    870  H3' A      27      86.310 -30.031  32.949  1.00  0.00           H  
ATOM    871  C2' A      27      84.596 -29.493  34.120  1.00  0.00           C  
ATOM    872  H2' A      27      84.560 -28.556  33.564  1.00  0.00           H  
ATOM    873  O2' A      27      83.282 -29.935  34.481  1.00  0.00           O  
ATOM    874 HO2' A      27      82.629 -29.238  34.277  1.00  0.00           H  
ATOM    875  O3' A      27      84.727 -31.290  32.390  1.00  0.00           O  
ATOM    876  P   G      28      85.270 -31.487  30.868  1.00  0.00           P  
ATOM    877  OP1 G      28      84.893 -32.861  30.424  1.00  0.00           O  
ATOM    878  OP2 G      28      86.697 -31.073  30.763  1.00  0.00           O  
ATOM    879  O5' G      28      84.404 -30.414  30.018  1.00  0.00           O  
ATOM    880  C5' G      28      82.999 -30.575  29.855  1.00  0.00           C  
ATOM    881  H5' G      28      82.612 -31.304  30.570  1.00  0.00           H  
ATOM    882 H5'' G      28      82.789 -30.947  28.851  1.00  0.00           H  
ATOM    883  C4' G      28      82.240 -29.257  30.072  1.00  0.00           C  
ATOM    884  H4' G      28      81.173 -29.457  30.026  1.00  0.00           H  
ATOM    885  O4' G      28      82.525 -28.683  31.347  1.00  0.00           O  
ATOM    886  C1' G      28      82.518 -27.263  31.224  1.00  0.00           C  
ATOM    887  H1' G      28      81.758 -26.845  31.888  1.00  0.00           H  
ATOM    888  N9  G      28      83.827 -26.691  31.619  1.00  0.00           N  
ATOM    889  C8  G      28      85.101 -27.149  31.376  1.00  0.00           C  
ATOM    890  H8  G      28      85.297 -28.075  30.848  1.00  0.00           H  
ATOM    891  N7  G      28      86.045 -26.381  31.858  1.00  0.00           N  
ATOM    892  C5  G      28      85.345 -25.317  32.446  1.00  0.00           C  
ATOM    893  C6  G      28      85.790 -24.119  33.117  1.00  0.00           C  
ATOM    894  O6  G      28      86.935 -23.733  33.346  1.00  0.00           O  
ATOM    895  N1  G      28      84.759 -23.301  33.539  1.00  0.00           N  
ATOM    896  H1  G      28      85.008 -22.425  33.972  1.00  0.00           H  
ATOM    897  C2  G      28      83.448 -23.590  33.340  1.00  0.00           C  
ATOM    898  N2  G      28      82.558 -22.748  33.797  1.00  0.00           N  
ATOM    899  H21 G      28      82.826 -21.944  34.336  1.00  0.00           H  
ATOM    900  H22 G      28      81.588 -22.971  33.635  1.00  0.00           H  
ATOM    901  N3  G      28      82.991 -24.675  32.723  1.00  0.00           N  
ATOM    902  C4  G      28      83.988 -25.506  32.297  1.00  0.00           C  
ATOM    903  C3' G      28      82.600 -28.175  29.048  1.00  0.00           C  
ATOM    904  H3' G      28      83.690 -28.130  29.019  1.00  0.00           H  
ATOM    905  C2' G      28      82.172 -26.886  29.774  1.00  0.00           C  
ATOM    906  H2' G      28      82.776 -26.044  29.425  1.00  0.00           H  
ATOM    907  O2' G      28      80.782 -26.564  29.729  1.00  0.00           O  
ATOM    908 HO2' G      28      80.645 -25.631  29.977  1.00  0.00           H  
ATOM    909  O3' G      28      82.210 -28.344  27.681  1.00  0.00           O  
ATOM    910  P   A      29      80.783 -28.958  27.160  1.00  0.00           P  
ATOM    911  OP1 A      29      79.718 -28.945  28.206  1.00  0.00           O  
ATOM    912  OP2 A      29      81.087 -30.260  26.497  1.00  0.00           O  
ATOM    913  O5' A      29      80.371 -27.912  25.986  1.00  0.00           O  
ATOM    914  C5' A      29      80.030 -26.565  26.289  1.00  0.00           C  
ATOM    915  H5' A      29      80.674 -26.192  27.087  1.00  0.00           H  
ATOM    916 H5'' A      29      79.001 -26.520  26.645  1.00  0.00           H  
ATOM    917  C4' A      29      80.176 -25.608  25.089  1.00  0.00           C  
ATOM    918  H4' A      29      79.671 -24.682  25.362  1.00  0.00           H  
ATOM    919  O4' A      29      81.550 -25.306  24.831  1.00  0.00           O  
ATOM    920  C1' A      29      81.920 -25.834  23.571  1.00  0.00           C  
ATOM    921  H1' A      29      82.072 -25.010  22.870  1.00  0.00           H  
ATOM    922  N9  A      29      83.184 -26.590  23.710  1.00  0.00           N  
ATOM    923  C8  A      29      83.437 -27.716  24.456  1.00  0.00           C  
ATOM    924  H8  A      29      82.666 -28.213  25.026  1.00  0.00           H  
ATOM    925  N7  A      29      84.677 -28.129  24.421  1.00  0.00           N  
ATOM    926  C5  A      29      85.285 -27.205  23.562  1.00  0.00           C  
ATOM    927  C6  A      29      86.600 -27.019  23.070  1.00  0.00           C  
ATOM    928  N6  A      29      87.620 -27.794  23.380  1.00  0.00           N  
ATOM    929  H61 A      29      88.543 -27.524  23.046  1.00  0.00           H  
ATOM    930  H62 A      29      87.490 -28.554  24.019  1.00  0.00           H  
ATOM    931  N1  A      29      86.902 -26.015  22.243  1.00  0.00           N  
ATOM    932  C2  A      29      85.916 -25.212  21.876  1.00  0.00           C  
ATOM    933  H2  A      29      86.183 -24.413  21.197  1.00  0.00           H  
ATOM    934  N3  A      29      84.638 -25.260  22.235  1.00  0.00           N  
ATOM    935  C4  A      29      84.384 -26.277  23.108  1.00  0.00           C  
ATOM    936  C3' A      29      79.520 -26.159  23.812  1.00  0.00           C  
ATOM    937  H3' A      29      78.864 -26.992  24.069  1.00  0.00           H  
ATOM    938  C2' A      29      80.757 -26.684  23.058  1.00  0.00           C  
ATOM    939  H2' A      29      80.907 -27.714  23.379  1.00  0.00           H  
ATOM    940  O2' A      29      80.680 -26.624  21.640  1.00  0.00           O  
ATOM    941 HO2' A      29      79.756 -26.800  21.378  1.00  0.00           H  
ATOM    942  O3' A      29      78.751 -25.131  23.186  1.00  0.00           O  
ATOM    943  P   U      30      77.739 -25.435  21.949  1.00  0.00           P  
ATOM    944  OP1 U      30      76.544 -24.561  22.101  1.00  0.00           O  
ATOM    945  OP2 U      30      77.533 -26.907  21.846  1.00  0.00           O  
ATOM    946  O5' U      30      78.566 -24.980  20.622  1.00  0.00           O  
ATOM    947  C5' U      30      79.322 -23.774  20.606  1.00  0.00           C  
ATOM    948  H5' U      30      80.358 -24.015  20.362  1.00  0.00           H  
ATOM    949 H5'' U      30      79.327 -23.315  21.595  1.00  0.00           H  
ATOM    950  C4' U      30      78.825 -22.737  19.592  1.00  0.00           C  
ATOM    951  H4' U      30      79.197 -22.996  18.598  1.00  0.00           H  
ATOM    952  O4' U      30      77.404 -22.604  19.538  1.00  0.00           O  
ATOM    953  C1' U      30      77.072 -21.219  19.463  1.00  0.00           C  
ATOM    954  H1' U      30      76.397 -21.056  18.619  1.00  0.00           H  
ATOM    955  N1  U      30      76.405 -20.736  20.711  1.00  0.00           N  
ATOM    956  C6  U      30      76.681 -21.284  21.947  1.00  0.00           C  
ATOM    957  H6  U      30      77.349 -22.133  22.017  1.00  0.00           H  
ATOM    958  C5  U      30      76.112 -20.785  23.076  1.00  0.00           C  
ATOM    959  H5  U      30      76.339 -21.231  24.034  1.00  0.00           H  
ATOM    960  C4  U      30      75.197 -19.667  23.033  1.00  0.00           C  
ATOM    961  O4  U      30      74.639 -19.161  24.005  1.00  0.00           O  
ATOM    962  N3  U      30      74.966 -19.171  21.770  1.00  0.00           N  
ATOM    963  H3  U      30      74.337 -18.392  21.696  1.00  0.00           H  
ATOM    964  C2  U      30      75.527 -19.649  20.602  1.00  0.00           C  
ATOM    965  O2  U      30      75.248 -19.106  19.531  1.00  0.00           O  
ATOM    966  C3' U      30      79.361 -21.357  19.978  1.00  0.00           C  
ATOM    967  H3' U      30      79.204 -21.229  21.050  1.00  0.00           H  
ATOM    968  C2' U      30      78.379 -20.448  19.225  1.00  0.00           C  
ATOM    969  H2' U      30      78.349 -19.457  19.682  1.00  0.00           H  
ATOM    970  O2' U      30      78.638 -20.364  17.818  1.00  0.00           O  
ATOM    971 HO2' U      30      78.134 -19.624  17.423  1.00  0.00           H  
ATOM    972  O3' U      30      80.729 -21.125  19.680  1.00  0.00           O  
ATOM    973  P   G      31      81.566 -20.052  20.555  1.00  0.00           P  
ATOM    974  OP1 G      31      80.636 -18.989  21.037  1.00  0.00           O  
ATOM    975  OP2 G      31      82.753 -19.648  19.748  1.00  0.00           O  
ATOM    976  O5' G      31      82.087 -20.946  21.813  1.00  0.00           O  
ATOM    977  C5' G      31      81.428 -20.948  23.079  1.00  0.00           C  
ATOM    978  H5' G      31      80.354 -21.057  22.928  1.00  0.00           H  
ATOM    979 H5'' G      31      81.597 -19.991  23.570  1.00  0.00           H  
ATOM    980  C4' G      31      81.874 -22.092  24.019  1.00  0.00           C  
ATOM    981  H4' G      31      81.088 -22.846  23.987  1.00  0.00           H  
ATOM    982  O4' G      31      83.105 -22.704  23.621  1.00  0.00           O  
ATOM    983  C1' G      31      83.929 -22.812  24.768  1.00  0.00           C  
ATOM    984  H1' G      31      83.688 -23.724  25.315  1.00  0.00           H  
ATOM    985  N9  G      31      85.362 -22.798  24.403  1.00  0.00           N  
ATOM    986  C8  G      31      86.025 -21.875  23.634  1.00  0.00           C  
ATOM    987  H8  G      31      85.511 -21.064  23.130  1.00  0.00           H  
ATOM    988  N7  G      31      87.317 -22.056  23.574  1.00  0.00           N  
ATOM    989  C5  G      31      87.530 -23.193  24.358  1.00  0.00           C  
ATOM    990  C6  G      31      88.747 -23.872  24.713  1.00  0.00           C  
ATOM    991  O6  G      31      89.905 -23.561  24.424  1.00  0.00           O  
ATOM    992  N1  G      31      88.540 -24.988  25.503  1.00  0.00           N  
ATOM    993  H1  G      31      89.341 -25.556  25.700  1.00  0.00           H  
ATOM    994  C2  G      31      87.309 -25.386  25.927  1.00  0.00           C  
ATOM    995  N2  G      31      87.239 -26.459  26.676  1.00  0.00           N  
ATOM    996  H21 G      31      88.061 -26.975  26.943  1.00  0.00           H  
ATOM    997  H22 G      31      86.322 -26.750  26.975  1.00  0.00           H  
ATOM    998  N3  G      31      86.164 -24.755  25.666  1.00  0.00           N  
ATOM    999  C4  G      31      86.335 -23.664  24.860  1.00  0.00           C  
ATOM   1000  C3' G      31      82.022 -21.622  25.485  1.00  0.00           C  
ATOM   1001  H3' G      31      81.650 -20.604  25.609  1.00  0.00           H  
ATOM   1002  C2' G      31      83.554 -21.612  25.630  1.00  0.00           C  
ATOM   1003  H2' G      31      83.922 -20.701  25.154  1.00  0.00           H  
ATOM   1004  O2' G      31      84.058 -21.695  26.966  1.00  0.00           O  
ATOM   1005 HO2' G      31      85.030 -21.751  26.957  1.00  0.00           H  
ATOM   1006  O3' G      31      81.354 -22.505  26.390  1.00  0.00           O  
ATOM   1007  P   C      32      79.825 -22.178  26.814  1.00  0.00           P  
ATOM   1008  OP1 C      32      79.074 -21.721  25.606  1.00  0.00           O  
ATOM   1009  OP2 C      32      79.280 -23.312  27.619  1.00  0.00           O  
ATOM   1010  O5' C      32      80.069 -20.927  27.820  1.00  0.00           O  
ATOM   1011  C5' C      32      79.130 -19.878  27.972  1.00  0.00           C  
ATOM   1012  H5' C      32      78.250 -20.236  28.509  1.00  0.00           H  
ATOM   1013 H5'' C      32      78.816 -19.524  26.989  1.00  0.00           H  
ATOM   1014  C4' C      32      79.749 -18.687  28.725  1.00  0.00           C  
ATOM   1015  H4' C      32      78.992 -17.907  28.826  1.00  0.00           H  
ATOM   1016  O4' C      32      80.226 -19.035  30.028  1.00  0.00           O  
ATOM   1017  C1' C      32      81.393 -18.262  30.310  1.00  0.00           C  
ATOM   1018  H1' C      32      81.218 -17.657  31.204  1.00  0.00           H  
ATOM   1019  N1  C      32      82.608 -19.103  30.546  1.00  0.00           N  
ATOM   1020  C6  C      32      82.699 -20.407  30.120  1.00  0.00           C  
ATOM   1021  H6  C      32      81.869 -20.860  29.591  1.00  0.00           H  
ATOM   1022  C5  C      32      83.824 -21.126  30.360  1.00  0.00           C  
ATOM   1023  H5  C      32      83.886 -22.146  30.014  1.00  0.00           H  
ATOM   1024  C4  C      32      84.888 -20.475  31.036  1.00  0.00           C  
ATOM   1025  N4  C      32      86.012 -21.095  31.264  1.00  0.00           N  
ATOM   1026  H41 C      32      86.748 -20.589  31.746  1.00  0.00           H  
ATOM   1027  H42 C      32      86.134 -22.044  30.961  1.00  0.00           H  
ATOM   1028  N3  C      32      84.829 -19.228  31.451  1.00  0.00           N  
ATOM   1029  C2  C      32      83.694 -18.525  31.220  1.00  0.00           C  
ATOM   1030  O2  C      32      83.665 -17.362  31.621  1.00  0.00           O  
ATOM   1031  C3' C      32      80.944 -18.088  27.975  1.00  0.00           C  
ATOM   1032  H3' C      32      81.611 -18.897  27.671  1.00  0.00           H  
ATOM   1033  C2' C      32      81.606 -17.311  29.125  1.00  0.00           C  
ATOM   1034  H2' C      32      82.666 -17.163  28.923  1.00  0.00           H  
ATOM   1035  O2' C      32      80.964 -16.078  29.462  1.00  0.00           O  
ATOM   1036 HO2' C      32      81.637 -15.377  29.544  1.00  0.00           H  
ATOM   1037  O3' C      32      80.562 -17.310  26.841  1.00  0.00           O  
ATOM   1038  P   C      33      81.644 -16.909  25.700  1.00  0.00           P  
ATOM   1039  OP1 C      33      80.902 -16.221  24.601  1.00  0.00           O  
ATOM   1040  OP2 C      33      82.457 -18.113  25.364  1.00  0.00           O  
ATOM   1041  O5' C      33      82.643 -15.840  26.399  1.00  0.00           O  
ATOM   1042  C5' C      33      82.223 -14.527  26.741  1.00  0.00           C  
ATOM   1043  H5' C      33      81.347 -14.569  27.387  1.00  0.00           H  
ATOM   1044 H5'' C      33      81.943 -13.992  25.832  1.00  0.00           H  
ATOM   1045  C4' C      33      83.338 -13.736  27.449  1.00  0.00           C  
ATOM   1046  H4' C      33      82.949 -12.754  27.724  1.00  0.00           H  
ATOM   1047  O4' C      33      83.824 -14.374  28.633  1.00  0.00           O  
ATOM   1048  C1' C      33      85.240 -14.198  28.710  1.00  0.00           C  
ATOM   1049  H1' C      33      85.487 -13.705  29.654  1.00  0.00           H  
ATOM   1050  N1  C      33      85.963 -15.509  28.677  1.00  0.00           N  
ATOM   1051  C6  C      33      85.360 -16.667  28.251  1.00  0.00           C  
ATOM   1052  H6  C      33      84.379 -16.623  27.805  1.00  0.00           H  
ATOM   1053  C5  C      33      85.976 -17.863  28.405  1.00  0.00           C  
ATOM   1054  H5  C      33      85.482 -18.767  28.083  1.00  0.00           H  
ATOM   1055  C4  C      33      87.270 -17.859  28.991  1.00  0.00           C  
ATOM   1056  N4  C      33      87.898 -18.984  29.194  1.00  0.00           N  
ATOM   1057  H41 C      33      88.847 -18.957  29.549  1.00  0.00           H  
ATOM   1058  H42 C      33      87.461 -19.850  28.940  1.00  0.00           H  
ATOM   1059  N3  C      33      87.896 -16.759  29.361  1.00  0.00           N  
ATOM   1060  C2  C      33      87.261 -15.572  29.203  1.00  0.00           C  
ATOM   1061  O2  C      33      87.876 -14.558  29.535  1.00  0.00           O  
ATOM   1062  C3' C      33      84.541 -13.524  26.530  1.00  0.00           C  
ATOM   1063  H3' C      33      84.765 -14.461  26.016  1.00  0.00           H  
ATOM   1064  C2' C      33      85.651 -13.260  27.563  1.00  0.00           C  
ATOM   1065  H2' C      33      86.624 -13.532  27.154  1.00  0.00           H  
ATOM   1066  O2' C      33      85.661 -11.924  28.076  1.00  0.00           O  
ATOM   1067 HO2' C      33      86.572 -11.668  28.313  1.00  0.00           H  
ATOM   1068  O3' C      33      84.301 -12.477  25.589  1.00  0.00           O  
ATOM   1069  P   U      34      85.076 -12.431  24.174  1.00  0.00           P  
ATOM   1070  OP1 U      34      84.529 -11.279  23.399  1.00  0.00           O  
ATOM   1071  OP2 U      34      85.017 -13.786  23.556  1.00  0.00           O  
ATOM   1072  O5' U      34      86.620 -12.126  24.558  1.00  0.00           O  
ATOM   1073  C5' U      34      87.043 -10.827  24.950  1.00  0.00           C  
ATOM   1074  H5' U      34      86.469 -10.496  25.817  1.00  0.00           H  
ATOM   1075 H5'' U      34      86.862 -10.126  24.133  1.00  0.00           H  
ATOM   1076  C4' U      34      88.539 -10.781  25.298  1.00  0.00           C  
ATOM   1077  H4' U      34      88.815  -9.748  25.515  1.00  0.00           H  
ATOM   1078  O4' U      34      88.849 -11.578  26.439  1.00  0.00           O  
ATOM   1079  C1' U      34      90.148 -12.136  26.263  1.00  0.00           C  
ATOM   1080  H1' U      34      90.791 -11.789  27.077  1.00  0.00           H  
ATOM   1081  N1  U      34      90.110 -13.626  26.302  1.00  0.00           N  
ATOM   1082  C6  U      34      88.983 -14.341  25.954  1.00  0.00           C  
ATOM   1083  H6  U      34      88.134 -13.820  25.533  1.00  0.00           H  
ATOM   1084  C5  U      34      88.920 -15.683  26.158  1.00  0.00           C  
ATOM   1085  H5  U      34      88.027 -16.235  25.902  1.00  0.00           H  
ATOM   1086  C4  U      34      90.038 -16.410  26.717  1.00  0.00           C  
ATOM   1087  O4  U      34      90.059 -17.603  26.988  1.00  0.00           O  
ATOM   1088  N3  U      34      91.158 -15.650  26.932  1.00  0.00           N  
ATOM   1089  H3  U      34      91.988 -16.136  27.238  1.00  0.00           H  
ATOM   1090  C2  U      34      91.253 -14.289  26.763  1.00  0.00           C  
ATOM   1091  O2  U      34      92.315 -13.723  27.020  1.00  0.00           O  
ATOM   1092  C3' U      34      89.431 -11.281  24.157  1.00  0.00           C  
ATOM   1093  H3' U      34      89.018 -12.211  23.763  1.00  0.00           H  
ATOM   1094  C2' U      34      90.716 -11.612  24.935  1.00  0.00           C  
ATOM   1095  H2' U      34      91.280 -12.386  24.415  1.00  0.00           H  
ATOM   1096  O2' U      34      91.534 -10.469  25.216  1.00  0.00           O  
ATOM   1097 HO2' U      34      92.442 -10.752  25.442  1.00  0.00           H  
ATOM   1098  O3' U      34      89.597 -10.323  23.112  1.00  0.00           O  
ATOM   1099  P   U      35      89.827 -10.803  21.585  1.00  0.00           P  
ATOM   1100  OP1 U      35      90.108  -9.585  20.771  1.00  0.00           O  
ATOM   1101  OP2 U      35      88.677 -11.662  21.189  1.00  0.00           O  
ATOM   1102  O5' U      35      91.155 -11.735  21.625  1.00  0.00           O  
ATOM   1103  C5' U      35      92.455 -11.164  21.702  1.00  0.00           C  
ATOM   1104  H5' U      35      92.494 -10.457  22.533  1.00  0.00           H  
ATOM   1105 H5'' U      35      92.670 -10.621  20.781  1.00  0.00           H  
ATOM   1106  C4' U      35      93.551 -12.220  21.914  1.00  0.00           C  
ATOM   1107  H4' U      35      94.519 -11.716  21.960  1.00  0.00           H  
ATOM   1108  O4' U      35      93.349 -12.920  23.137  1.00  0.00           O  
ATOM   1109  C1' U      35      93.848 -14.240  22.990  1.00  0.00           C  
ATOM   1110  H1' U      35      94.690 -14.362  23.676  1.00  0.00           H  
ATOM   1111  N1  U      35      92.815 -15.260  23.320  1.00  0.00           N  
ATOM   1112  C6  U      35      91.488 -15.113  22.972  1.00  0.00           C  
ATOM   1113  H6  U      35      91.157 -14.190  22.510  1.00  0.00           H  
ATOM   1114  C5  U      35      90.602 -16.122  23.194  1.00  0.00           C  
ATOM   1115  H5  U      35      89.565 -16.000  22.914  1.00  0.00           H  
ATOM   1116  C4  U      35      91.014 -17.383  23.774  1.00  0.00           C  
ATOM   1117  O4  U      35      90.305 -18.367  23.959  1.00  0.00           O  
ATOM   1118  N3  U      35      92.333 -17.427  24.135  1.00  0.00           N  
ATOM   1119  H3  U      35      92.676 -18.315  24.468  1.00  0.00           H  
ATOM   1120  C2  U      35      93.264 -16.439  23.921  1.00  0.00           C  
ATOM   1121  O2  U      35      94.437 -16.630  24.239  1.00  0.00           O  
ATOM   1122  C3' U      35      93.623 -13.280  20.807  1.00  0.00           C  
ATOM   1123  H3' U      35      92.613 -13.618  20.564  1.00  0.00           H  
ATOM   1124  C2' U      35      94.360 -14.411  21.550  1.00  0.00           C  
ATOM   1125  H2' U      35      94.072 -15.380  21.136  1.00  0.00           H  
ATOM   1126  O2' U      35      95.786 -14.261  21.564  1.00  0.00           O  
ATOM   1127 HO2' U      35      96.215 -15.082  21.878  1.00  0.00           H  
ATOM   1128  O3' U      35      94.311 -12.835  19.637  1.00  0.00           O  
ATOM   1129  P   G      36      93.717 -13.119  18.160  1.00  0.00           P  
ATOM   1130  OP1 G      36      94.777 -12.768  17.173  1.00  0.00           O  
ATOM   1131  OP2 G      36      92.402 -12.432  18.048  1.00  0.00           O  
ATOM   1132  O5' G      36      93.447 -14.717  18.082  1.00  0.00           O  
ATOM   1133  C5' G      36      94.516 -15.655  18.061  1.00  0.00           C  
ATOM   1134  H5' G      36      95.158 -15.496  18.929  1.00  0.00           H  
ATOM   1135 H5'' G      36      95.118 -15.500  17.164  1.00  0.00           H  
ATOM   1136  C4' G      36      94.030 -17.119  18.072  1.00  0.00           C  
ATOM   1137  H4' G      36      94.910 -17.762  18.130  1.00  0.00           H  
ATOM   1138  O4' G      36      93.190 -17.359  19.209  1.00  0.00           O  
ATOM   1139  C1' G      36      91.973 -17.909  18.718  1.00  0.00           C  
ATOM   1140  H1' G      36      92.095 -18.988  18.598  1.00  0.00           H  
ATOM   1141  N9  G      36      90.811 -17.670  19.601  1.00  0.00           N  
ATOM   1142  C8  G      36      89.958 -16.592  19.627  1.00  0.00           C  
ATOM   1143  H8  G      36      90.162 -15.675  19.086  1.00  0.00           H  
ATOM   1144  N7  G      36      88.873 -16.780  20.329  1.00  0.00           N  
ATOM   1145  C5  G      36      89.030 -18.079  20.833  1.00  0.00           C  
ATOM   1146  C6  G      36      88.174 -18.887  21.667  1.00  0.00           C  
ATOM   1147  O6  G      36      87.069 -18.620  22.146  1.00  0.00           O  
ATOM   1148  N1  G      36      88.694 -20.132  21.937  1.00  0.00           N  
ATOM   1149  H1  G      36      88.151 -20.743  22.517  1.00  0.00           H  
ATOM   1150  C2  G      36      89.893 -20.567  21.484  1.00  0.00           C  
ATOM   1151  N2  G      36      90.250 -21.773  21.847  1.00  0.00           N  
ATOM   1152  H21 G      36      89.702 -22.286  22.519  1.00  0.00           H  
ATOM   1153  H22 G      36      91.151 -22.124  21.544  1.00  0.00           H  
ATOM   1154  N3  G      36      90.714 -19.868  20.699  1.00  0.00           N  
ATOM   1155  C4  G      36      90.227 -18.621  20.409  1.00  0.00           C  
ATOM   1156  C3' G      36      93.224 -17.481  16.803  1.00  0.00           C  
ATOM   1157  H3' G      36      93.409 -16.775  15.990  1.00  0.00           H  
ATOM   1158  C2' G      36      91.786 -17.329  17.319  1.00  0.00           C  
ATOM   1159  H2' G      36      91.555 -16.264  17.382  1.00  0.00           H  
ATOM   1160  O2' G      36      90.784 -18.005  16.552  1.00  0.00           O  
ATOM   1161 HO2' G      36      89.900 -17.638  16.746  1.00  0.00           H  
ATOM   1162  O3' G      36      93.491 -18.821  16.393  1.00  0.00           O  
ATOM   1163  P   U      37      94.656 -19.148  15.329  1.00  0.00           P  
ATOM   1164  OP1 U      37      95.938 -18.549  15.801  1.00  0.00           O  
ATOM   1165  OP2 U      37      94.161 -18.792  13.969  1.00  0.00           O  
ATOM   1166  O5' U      37      94.752 -20.766  15.424  1.00  0.00           O  
ATOM   1167  C5' U      37      95.465 -21.405  16.477  1.00  0.00           C  
ATOM   1168  H5' U      37      95.570 -20.727  17.325  1.00  0.00           H  
ATOM   1169 H5'' U      37      96.466 -21.656  16.125  1.00  0.00           H  
ATOM   1170  C4' U      37      94.784 -22.689  16.986  1.00  0.00           C  
ATOM   1171  H4' U      37      95.502 -23.200  17.627  1.00  0.00           H  
ATOM   1172  O4' U      37      93.631 -22.389  17.774  1.00  0.00           O  
ATOM   1173  C1' U      37      92.621 -23.298  17.383  1.00  0.00           C  
ATOM   1174  H1' U      37      92.824 -24.271  17.839  1.00  0.00           H  
ATOM   1175  N1  U      37      91.272 -22.837  17.794  1.00  0.00           N  
ATOM   1176  C6  U      37      90.787 -21.609  17.400  1.00  0.00           C  
ATOM   1177  H6  U      37      91.402 -20.972  16.772  1.00  0.00           H  
ATOM   1178  C5  U      37      89.562 -21.186  17.811  1.00  0.00           C  
ATOM   1179  H5  U      37      89.198 -20.217  17.508  1.00  0.00           H  
ATOM   1180  C4  U      37      88.729 -21.997  18.674  1.00  0.00           C  
ATOM   1181  O4  U      37      87.629 -21.674  19.112  1.00  0.00           O  
ATOM   1182  N3  U      37      89.262 -23.223  18.994  1.00  0.00           N  
ATOM   1183  H3  U      37      88.715 -23.822  19.585  1.00  0.00           H  
ATOM   1184  C2  U      37      90.499 -23.688  18.597  1.00  0.00           C  
ATOM   1185  O2  U      37      90.853 -24.811  18.954  1.00  0.00           O  
ATOM   1186  C3' U      37      94.351 -23.643  15.851  1.00  0.00           C  
ATOM   1187  H3' U      37      94.757 -23.336  14.889  1.00  0.00           H  
ATOM   1188  C2' U      37      92.823 -23.435  15.873  1.00  0.00           C  
ATOM   1189  H2' U      37      92.596 -22.484  15.394  1.00  0.00           H  
ATOM   1190  O2' U      37      92.049 -24.460  15.249  1.00  0.00           O  
ATOM   1191 HO2' U      37      92.295 -25.321  15.648  1.00  0.00           H  
ATOM   1192  O3' U      37      94.710 -24.995  16.143  1.00  0.00           O  
ATOM   1193  P   A      38      96.233 -25.519  15.934  1.00  0.00           P  
ATOM   1194  OP1 A      38      97.077 -25.011  17.053  1.00  0.00           O  
ATOM   1195  OP2 A      38      96.655 -25.224  14.532  1.00  0.00           O  
ATOM   1196  O5' A      38      96.016 -27.125  16.082  1.00  0.00           O  
ATOM   1197  C5' A      38      96.749 -27.924  17.005  1.00  0.00           C  
ATOM   1198  H5' A      38      96.802 -27.423  17.973  1.00  0.00           H  
ATOM   1199 H5'' A      38      97.768 -28.056  16.633  1.00  0.00           H  
ATOM   1200  C4' A      38      96.120 -29.315  17.231  1.00  0.00           C  
ATOM   1201  H4' A      38      96.872 -29.944  17.712  1.00  0.00           H  
ATOM   1202  O4' A      38      95.001 -29.261  18.115  1.00  0.00           O  
ATOM   1203  C1' A      38      93.922 -30.001  17.562  1.00  0.00           C  
ATOM   1204  H1' A      38      93.474 -30.641  18.324  1.00  0.00           H  
ATOM   1205  N9  A      38      92.857 -29.095  17.065  1.00  0.00           N  
ATOM   1206  C8  A      38      92.858 -27.723  16.966  1.00  0.00           C  
ATOM   1207  H8  A      38      93.724 -27.129  17.225  1.00  0.00           H  
ATOM   1208  N7  A      38      91.730 -27.206  16.548  1.00  0.00           N  
ATOM   1209  C5  A      38      90.910 -28.333  16.387  1.00  0.00           C  
ATOM   1210  C6  A      38      89.561 -28.554  15.997  1.00  0.00           C  
ATOM   1211  N6  A      38      88.700 -27.606  15.660  1.00  0.00           N  
ATOM   1212  H61 A      38      87.756 -27.863  15.412  1.00  0.00           H  
ATOM   1213  H62 A      38      88.999 -26.650  15.720  1.00  0.00           H  
ATOM   1214  N1  A      38      89.053 -29.787  15.917  1.00  0.00           N  
ATOM   1215  C2  A      38      89.838 -30.795  16.264  1.00  0.00           C  
ATOM   1216  H2  A      38      89.393 -31.780  16.203  1.00  0.00           H  
ATOM   1217  N3  A      38      91.104 -30.756  16.668  1.00  0.00           N  
ATOM   1218  C4  A      38      91.589 -29.482  16.701  1.00  0.00           C  
ATOM   1219  C3' A      38      95.685 -30.027  15.940  1.00  0.00           C  
ATOM   1220  H3' A      38      95.281 -29.296  15.238  1.00  0.00           H  
ATOM   1221  C2' A      38      94.509 -30.880  16.450  1.00  0.00           C  
ATOM   1222  H2' A      38      93.784 -31.017  15.651  1.00  0.00           H  
ATOM   1223  O2' A      38      94.894 -32.137  17.024  1.00  0.00           O  
ATOM   1224 HO2' A      38      94.116 -32.722  17.095  1.00  0.00           H  
ATOM   1225  O3' A      38      96.738 -30.778  15.331  1.00  0.00           O  
ATOM   1226  P   A      39      96.821 -30.931  13.721  1.00  0.00           P  
ATOM   1227  OP1 A      39      97.864 -31.954  13.419  1.00  0.00           O  
ATOM   1228  OP2 A      39      96.988 -29.571  13.138  1.00  0.00           O  
ATOM   1229  O5' A      39      95.376 -31.499  13.244  1.00  0.00           O  
ATOM   1230  C5' A      39      94.995 -32.851  13.466  1.00  0.00           C  
ATOM   1231  H5' A      39      95.182 -33.119  14.506  1.00  0.00           H  
ATOM   1232 H5'' A      39      95.600 -33.504  12.835  1.00  0.00           H  
ATOM   1233  C4' A      39      93.509 -33.112  13.157  1.00  0.00           C  
ATOM   1234  H4' A      39      93.310 -34.174  13.313  1.00  0.00           H  
ATOM   1235  O4' A      39      92.636 -32.375  14.013  1.00  0.00           O  
ATOM   1236  C1' A      39      91.538 -31.892  13.248  1.00  0.00           C  
ATOM   1237  H1' A      39      90.596 -32.153  13.734  1.00  0.00           H  
ATOM   1238  N9  A      39      91.582 -30.415  13.121  1.00  0.00           N  
ATOM   1239  C8  A      39      92.624 -29.543  13.331  1.00  0.00           C  
ATOM   1240  H8  A      39      93.620 -29.876  13.584  1.00  0.00           H  
ATOM   1241  N7  A      39      92.304 -28.278  13.222  1.00  0.00           N  
ATOM   1242  C5  A      39      90.934 -28.324  12.926  1.00  0.00           C  
ATOM   1243  C6  A      39      89.912 -27.360  12.714  1.00  0.00           C  
ATOM   1244  N6  A      39      90.068 -26.048  12.789  1.00  0.00           N  
ATOM   1245  H61 A      39      89.277 -25.464  12.588  1.00  0.00           H  
ATOM   1246  H62 A      39      90.962 -25.668  13.055  1.00  0.00           H  
ATOM   1247  N1  A      39      88.659 -27.725  12.434  1.00  0.00           N  
ATOM   1248  C2  A      39      88.403 -29.024  12.373  1.00  0.00           C  
ATOM   1249  H2  A      39      87.386 -29.292  12.149  1.00  0.00           H  
ATOM   1250  N3  A      39      89.236 -30.042  12.547  1.00  0.00           N  
ATOM   1251  C4  A      39      90.499 -29.620  12.834  1.00  0.00           C  
ATOM   1252  C3' A      39      93.118 -32.778  11.712  1.00  0.00           C  
ATOM   1253  H3' A      39      93.563 -31.821  11.433  1.00  0.00           H  
ATOM   1254  C2' A      39      91.602 -32.580  11.882  1.00  0.00           C  
ATOM   1255  H2' A      39      91.216 -31.925  11.106  1.00  0.00           H  
ATOM   1256  O2' A      39      90.851 -33.797  11.959  1.00  0.00           O  
ATOM   1257 HO2' A      39      89.921 -33.623  11.720  1.00  0.00           H  
ATOM   1258  O3' A      39      93.497 -33.800  10.789  1.00  0.00           O  
ATOM   1259  P   C      40      93.778 -33.460   9.232  1.00  0.00           P  
ATOM   1260  OP1 C      40      94.760 -32.342   9.174  1.00  0.00           O  
ATOM   1261  OP2 C      40      94.129 -34.737   8.547  1.00  0.00           O  
ATOM   1262  O5' C      40      92.377 -32.913   8.626  1.00  0.00           O  
ATOM   1263  C5' C      40      91.256 -33.767   8.435  1.00  0.00           C  
ATOM   1264  H5' C      40      91.116 -34.389   9.320  1.00  0.00           H  
ATOM   1265 H5'' C      40      91.447 -34.428   7.587  1.00  0.00           H  
ATOM   1266  C4' C      40      89.947 -32.995   8.176  1.00  0.00           C  
ATOM   1267  H4' C      40      89.147 -33.722   8.031  1.00  0.00           H  
ATOM   1268  O4' C      40      89.581 -32.152   9.272  1.00  0.00           O  
ATOM   1269  C1' C      40      89.011 -30.946   8.765  1.00  0.00           C  
ATOM   1270  H1' C      40      88.030 -30.792   9.218  1.00  0.00           H  
ATOM   1271  N1  C      40      89.853 -29.747   9.058  1.00  0.00           N  
ATOM   1272  C6  C      40      91.194 -29.832   9.333  1.00  0.00           C  
ATOM   1273  H6  C      40      91.680 -30.795   9.328  1.00  0.00           H  
ATOM   1274  C5  C      40      91.911 -28.723   9.626  1.00  0.00           C  
ATOM   1275  H5  C      40      92.962 -28.804   9.855  1.00  0.00           H  
ATOM   1276  C4  C      40      91.219 -27.482   9.619  1.00  0.00           C  
ATOM   1277  N4  C      40      91.850 -26.379   9.914  1.00  0.00           N  
ATOM   1278  H41 C      40      91.314 -25.519   9.945  1.00  0.00           H  
ATOM   1279  H42 C      40      92.812 -26.413  10.203  1.00  0.00           H  
ATOM   1280  N3  C      40      89.943 -27.365   9.318  1.00  0.00           N  
ATOM   1281  C2  C      40      89.235 -28.487   9.040  1.00  0.00           C  
ATOM   1282  O2  C      40      88.043 -28.357   8.761  1.00  0.00           O  
ATOM   1283  C3' C      40      89.986 -32.102   6.930  1.00  0.00           C  
ATOM   1284  H3' C      40      90.923 -31.541   6.928  1.00  0.00           H  
ATOM   1285  C2' C      40      88.830 -31.137   7.253  1.00  0.00           C  
ATOM   1286  H2' C      40      88.953 -30.196   6.717  1.00  0.00           H  
ATOM   1287  O2' C      40      87.529 -31.689   7.032  1.00  0.00           O  
ATOM   1288 HO2' C      40      86.878 -30.974   6.920  1.00  0.00           H  
ATOM   1289  O3' C      40      89.839 -32.830   5.710  1.00  0.00           O  
ATOM   1290  P   C      41      90.320 -32.196   4.301  1.00  0.00           P  
ATOM   1291  OP1 C      41      90.043 -33.207   3.240  1.00  0.00           O  
ATOM   1292  OP2 C      41      91.725 -31.727   4.467  1.00  0.00           O  
ATOM   1293  O5' C      41      89.395 -30.887   4.033  1.00  0.00           O  
ATOM   1294  C5' C      41      88.032 -30.994   3.634  1.00  0.00           C  
ATOM   1295  H5' C      41      87.477 -31.578   4.369  1.00  0.00           H  
ATOM   1296 H5'' C      41      87.977 -31.520   2.680  1.00  0.00           H  
ATOM   1297  C4' C      41      87.339 -29.627   3.466  1.00  0.00           C  
ATOM   1298  H4' C      41      86.323 -29.801   3.106  1.00  0.00           H  
ATOM   1299  O4' C      41      87.257 -28.883   4.684  1.00  0.00           O  
ATOM   1300  C1' C      41      87.428 -27.495   4.389  1.00  0.00           C  
ATOM   1301  H1' C      41      86.572 -26.932   4.770  1.00  0.00           H  
ATOM   1302  N1  C      41      88.664 -26.938   5.016  1.00  0.00           N  
ATOM   1303  C6  C      41      89.713 -27.735   5.402  1.00  0.00           C  
ATOM   1304  H6  C      41      89.671 -28.798   5.219  1.00  0.00           H  
ATOM   1305  C5  C      41      90.795 -27.197   6.013  1.00  0.00           C  
ATOM   1306  H5  C      41      91.612 -27.830   6.318  1.00  0.00           H  
ATOM   1307  C4  C      41      90.794 -25.788   6.214  1.00  0.00           C  
ATOM   1308  N4  C      41      91.801 -25.209   6.809  1.00  0.00           N  
ATOM   1309  H41 C      41      91.780 -24.202   6.920  1.00  0.00           H  
ATOM   1310  H42 C      41      92.581 -25.757   7.119  1.00  0.00           H  
ATOM   1311  N3  C      41      89.815 -24.995   5.828  1.00  0.00           N  
ATOM   1312  C2  C      41      88.742 -25.553   5.217  1.00  0.00           C  
ATOM   1313  O2  C      41      87.851 -24.792   4.836  1.00  0.00           O  
ATOM   1314  C3' C      41      88.040 -28.719   2.449  1.00  0.00           C  
ATOM   1315  H3' C      41      89.112 -28.725   2.653  1.00  0.00           H  
ATOM   1316  C2' C      41      87.471 -27.350   2.861  1.00  0.00           C  
ATOM   1317  H2' C      41      88.146 -26.549   2.554  1.00  0.00           H  
ATOM   1318  O2' C      41      86.138 -27.109   2.395  1.00  0.00           O  
ATOM   1319 HO2' C      41      85.937 -26.154   2.433  1.00  0.00           H  
ATOM   1320  O3' C      41      87.791 -29.076   1.090  1.00  0.00           O  
ATOM   1321  P   G      42      88.863 -28.695  -0.057  1.00  0.00           P  
ATOM   1322  OP1 G      42      88.251 -29.040  -1.374  1.00  0.00           O  
ATOM   1323  OP2 G      42      90.161 -29.334   0.301  1.00  0.00           O  
ATOM   1324  O5' G      42      89.056 -27.083   0.042  1.00  0.00           O  
ATOM   1325  C5' G      42      88.098 -26.181  -0.499  1.00  0.00           C  
ATOM   1326  H5' G      42      87.124 -26.352  -0.037  1.00  0.00           H  
ATOM   1327 H5'' G      42      87.998 -26.364  -1.570  1.00  0.00           H  
ATOM   1328  C4' G      42      88.486 -24.703  -0.308  1.00  0.00           C  
ATOM   1329  H4' G      42      87.752 -24.086  -0.829  1.00  0.00           H  
ATOM   1330  O4' G      42      88.518 -24.296   1.062  1.00  0.00           O  
ATOM   1331  C1' G      42      89.553 -23.324   1.220  1.00  0.00           C  
ATOM   1332  H1' G      42      89.154 -22.397   1.635  1.00  0.00           H  
ATOM   1333  N9  G      42      90.605 -23.829   2.133  1.00  0.00           N  
ATOM   1334  C8  G      42      91.018 -25.124   2.327  1.00  0.00           C  
ATOM   1335  H8  G      42      90.508 -25.967   1.877  1.00  0.00           H  
ATOM   1336  N7  G      42      92.080 -25.246   3.078  1.00  0.00           N  
ATOM   1337  C5  G      42      92.407 -23.919   3.402  1.00  0.00           C  
ATOM   1338  C6  G      42      93.505 -23.365   4.159  1.00  0.00           C  
ATOM   1339  O6  G      42      94.421 -23.950   4.744  1.00  0.00           O  
ATOM   1340  N1  G      42      93.503 -21.984   4.208  1.00  0.00           N  
ATOM   1341  H1  G      42      94.260 -21.534   4.682  1.00  0.00           H  
ATOM   1342  C2  G      42      92.538 -21.220   3.634  1.00  0.00           C  
ATOM   1343  N2  G      42      92.658 -19.926   3.780  1.00  0.00           N  
ATOM   1344  H21 G      42      93.514 -19.505   4.140  1.00  0.00           H  
ATOM   1345  H22 G      42      91.915 -19.340   3.426  1.00  0.00           H  
ATOM   1346  N3  G      42      91.468 -21.684   2.982  1.00  0.00           N  
ATOM   1347  C4  G      42      91.480 -23.049   2.863  1.00  0.00           C  
ATOM   1348  C3' G      42      89.865 -24.373  -0.888  1.00  0.00           C  
ATOM   1349  H3' G      42      90.583 -25.113  -0.528  1.00  0.00           H  
ATOM   1350  C2' G      42      90.149 -23.043  -0.168  1.00  0.00           C  
ATOM   1351  H2' G      42      91.226 -22.865  -0.110  1.00  0.00           H  
ATOM   1352  O2' G      42      89.474 -21.910  -0.717  1.00  0.00           O  
ATOM   1353 HO2' G      42      90.101 -21.159  -0.692  1.00  0.00           H  
ATOM   1354  O3' G      42      89.891 -24.312  -2.313  1.00  0.00           O  
ATOM   1355  P   A      43      91.176 -24.854  -3.131  1.00  0.00           P  
ATOM   1356  OP1 A      43      90.940 -24.558  -4.573  1.00  0.00           O  
ATOM   1357  OP2 A      43      91.447 -26.264  -2.736  1.00  0.00           O  
ATOM   1358  O5' A      43      92.403 -23.924  -2.618  1.00  0.00           O  
ATOM   1359  C5' A      43      93.745 -24.191  -3.008  1.00  0.00           C  
ATOM   1360  H5' A      43      93.759 -24.776  -3.930  1.00  0.00           H  
ATOM   1361 H5'' A      43      94.239 -24.776  -2.230  1.00  0.00           H  
ATOM   1362  C4' A      43      94.546 -22.902  -3.258  1.00  0.00           C  
ATOM   1363  H4' A      43      95.565 -23.179  -3.535  1.00  0.00           H  
ATOM   1364  O4' A      43      93.982 -22.157  -4.338  1.00  0.00           O  
ATOM   1365  C1' A      43      94.000 -20.772  -4.013  1.00  0.00           C  
ATOM   1366  H1' A      43      94.476 -20.210  -4.821  1.00  0.00           H  
ATOM   1367  N9  A      43      92.624 -20.237  -3.845  1.00  0.00           N  
ATOM   1368  C8  A      43      91.426 -20.910  -3.753  1.00  0.00           C  
ATOM   1369  H8  A      43      91.365 -21.988  -3.722  1.00  0.00           H  
ATOM   1370  N7  A      43      90.367 -20.137  -3.747  1.00  0.00           N  
ATOM   1371  C5  A      43      90.917 -18.850  -3.822  1.00  0.00           C  
ATOM   1372  C6  A      43      90.387 -17.535  -3.873  1.00  0.00           C  
ATOM   1373  N6  A      43      89.102 -17.230  -3.850  1.00  0.00           N  
ATOM   1374  H61 A      43      88.838 -16.259  -3.897  1.00  0.00           H  
ATOM   1375  H62 A      43      88.417 -17.968  -3.783  1.00  0.00           H  
ATOM   1376  N1  A      43      91.183 -16.470  -3.973  1.00  0.00           N  
ATOM   1377  C2  A      43      92.492 -16.680  -4.023  1.00  0.00           C  
ATOM   1378  H2  A      43      93.112 -15.797  -4.108  1.00  0.00           H  
ATOM   1379  N3  A      43      93.137 -17.843  -3.987  1.00  0.00           N  
ATOM   1380  C4  A      43      92.285 -18.903  -3.880  1.00  0.00           C  
ATOM   1381  C3' A      43      94.633 -21.973  -2.038  1.00  0.00           C  
ATOM   1382  H3' A      43      93.670 -21.963  -1.522  1.00  0.00           H  
ATOM   1383  C2' A      43      94.838 -20.619  -2.739  1.00  0.00           C  
ATOM   1384  H2' A      43      94.448 -19.818  -2.117  1.00  0.00           H  
ATOM   1385  O2' A      43      96.194 -20.360  -3.129  1.00  0.00           O  
ATOM   1386 HO2' A      43      96.306 -19.411  -3.329  1.00  0.00           H  
ATOM   1387  O3' A      43      95.690 -22.320  -1.141  1.00  0.00           O  
ATOM   1388  P   A      44      95.587 -21.997   0.443  1.00  0.00           P  
ATOM   1389  OP1 A      44      96.916 -22.305   1.048  1.00  0.00           O  
ATOM   1390  OP2 A      44      94.393 -22.714   0.968  1.00  0.00           O  
ATOM   1391  O5' A      44      95.310 -20.399   0.584  1.00  0.00           O  
ATOM   1392  C5' A      44      96.322 -19.430   0.337  1.00  0.00           C  
ATOM   1393  H5' A      44      96.831 -19.664  -0.599  1.00  0.00           H  
ATOM   1394 H5'' A      44      97.060 -19.465   1.139  1.00  0.00           H  
ATOM   1395  C4' A      44      95.768 -17.994   0.240  1.00  0.00           C  
ATOM   1396  H4' A      44      96.606 -17.319   0.059  1.00  0.00           H  
ATOM   1397  O4' A      44      94.846 -17.839  -0.840  1.00  0.00           O  
ATOM   1398  C1' A      44      93.747 -17.043  -0.412  1.00  0.00           C  
ATOM   1399  H1' A      44      93.553 -16.251  -1.139  1.00  0.00           H  
ATOM   1400  N9  A      44      92.514 -17.862  -0.298  1.00  0.00           N  
ATOM   1401  C8  A      44      92.374 -19.230  -0.284  1.00  0.00           C  
ATOM   1402  H8  A      44      93.216 -19.903  -0.272  1.00  0.00           H  
ATOM   1403  N7  A      44      91.140 -19.653  -0.338  1.00  0.00           N  
ATOM   1404  C5  A      44      90.402 -18.463  -0.363  1.00  0.00           C  
ATOM   1405  C6  A      44      89.023 -18.142  -0.444  1.00  0.00           C  
ATOM   1406  N6  A      44      88.041 -19.022  -0.540  1.00  0.00           N  
ATOM   1407  H61 A      44      87.096 -18.681  -0.576  1.00  0.00           H  
ATOM   1408  H62 A      44      88.261 -20.009  -0.573  1.00  0.00           H  
ATOM   1409  N1  A      44      88.607 -16.875  -0.451  1.00  0.00           N  
ATOM   1410  C2  A      44      89.528 -15.922  -0.392  1.00  0.00           C  
ATOM   1411  H2  A      44      89.159 -14.904  -0.400  1.00  0.00           H  
ATOM   1412  N3  A      44      90.850 -16.060  -0.326  1.00  0.00           N  
ATOM   1413  C4  A      44      91.228 -17.371  -0.315  1.00  0.00           C  
ATOM   1414  C3' A      44      95.056 -17.512   1.511  1.00  0.00           C  
ATOM   1415  H3' A      44      94.428 -18.318   1.895  1.00  0.00           H  
ATOM   1416  C2' A      44      94.151 -16.412   0.925  1.00  0.00           C  
ATOM   1417  H2' A      44      93.281 -16.250   1.561  1.00  0.00           H  
ATOM   1418  O2' A      44      94.825 -15.180   0.640  1.00  0.00           O  
ATOM   1419 HO2' A      44      94.172 -14.462   0.529  1.00  0.00           H  
ATOM   1420  O3' A      44      95.971 -17.064   2.511  1.00  0.00           O  
ATOM   1421  P   A      45      95.565 -17.052   4.077  1.00  0.00           P  
ATOM   1422  OP1 A      45      96.755 -16.575   4.839  1.00  0.00           O  
ATOM   1423  OP2 A      45      94.996 -18.391   4.412  1.00  0.00           O  
ATOM   1424  O5' A      45      94.371 -15.962   4.235  1.00  0.00           O  
ATOM   1425  C5' A      45      94.580 -14.562   4.090  1.00  0.00           C  
ATOM   1426  H5' A      45      95.149 -14.367   3.180  1.00  0.00           H  
ATOM   1427 H5'' A      45      95.157 -14.187   4.936  1.00  0.00           H  
ATOM   1428  C4' A      45      93.255 -13.777   4.006  1.00  0.00           C  
ATOM   1429  H4' A      45      93.497 -12.716   3.912  1.00  0.00           H  
ATOM   1430  O4' A      45      92.481 -14.151   2.859  1.00  0.00           O  
ATOM   1431  C1' A      45      91.101 -14.201   3.215  1.00  0.00           C  
ATOM   1432  H1' A      45      90.500 -13.644   2.492  1.00  0.00           H  
ATOM   1433  N9  A      45      90.617 -15.611   3.226  1.00  0.00           N  
ATOM   1434  C8  A      45      91.339 -16.772   3.362  1.00  0.00           C  
ATOM   1435  H8  A      45      92.400 -16.777   3.532  1.00  0.00           H  
ATOM   1436  N7  A      45      90.651 -17.873   3.233  1.00  0.00           N  
ATOM   1437  C5  A      45      89.353 -17.401   3.025  1.00  0.00           C  
ATOM   1438  C6  A      45      88.095 -18.020   2.824  1.00  0.00           C  
ATOM   1439  N6  A      45      87.899 -19.326   2.789  1.00  0.00           N  
ATOM   1440  H61 A      45      86.966 -19.667   2.636  1.00  0.00           H  
ATOM   1441  H62 A      45      88.679 -19.938   2.970  1.00  0.00           H  
ATOM   1442  N1  A      45      86.987 -17.298   2.662  1.00  0.00           N  
ATOM   1443  C2  A      45      87.107 -15.976   2.681  1.00  0.00           C  
ATOM   1444  H2  A      45      86.191 -15.418   2.541  1.00  0.00           H  
ATOM   1445  N3  A      45      88.212 -15.249   2.850  1.00  0.00           N  
ATOM   1446  C4  A      45      89.317 -16.029   3.026  1.00  0.00           C  
ATOM   1447  C3' A      45      92.340 -13.929   5.233  1.00  0.00           C  
ATOM   1448  H3' A      45      92.300 -14.980   5.526  1.00  0.00           H  
ATOM   1449  C2' A      45      90.993 -13.531   4.590  1.00  0.00           C  
ATOM   1450  H2' A      45      90.156 -13.933   5.150  1.00  0.00           H  
ATOM   1451  O2' A      45      90.825 -12.117   4.413  1.00  0.00           O  
ATOM   1452 HO2' A      45      89.880 -11.904   4.270  1.00  0.00           H  
ATOM   1453  O3' A      45      92.690 -13.099   6.345  1.00  0.00           O  
ATOM   1454  P   G      46      92.787 -13.700   7.850  1.00  0.00           P  
ATOM   1455  OP1 G      46      92.726 -12.549   8.795  1.00  0.00           O  
ATOM   1456  OP2 G      46      93.975 -14.594   7.915  1.00  0.00           O  
ATOM   1457  O5' G      46      91.462 -14.612   8.073  1.00  0.00           O  
ATOM   1458  C5' G      46      90.159 -14.044   8.014  1.00  0.00           C  
ATOM   1459  H5' G      46      90.173 -13.164   7.370  1.00  0.00           H  
ATOM   1460 H5'' G      46      89.853 -13.719   9.010  1.00  0.00           H  
ATOM   1461  C4' G      46      89.111 -15.020   7.445  1.00  0.00           C  
ATOM   1462  H4' G      46      88.285 -14.431   7.041  1.00  0.00           H  
ATOM   1463  O4' G      46      89.646 -15.835   6.395  1.00  0.00           O  
ATOM   1464  C1' G      46      89.031 -17.112   6.447  1.00  0.00           C  
ATOM   1465  H1' G      46      88.577 -17.360   5.489  1.00  0.00           H  
ATOM   1466  N9  G      46      90.000 -18.181   6.776  1.00  0.00           N  
ATOM   1467  C8  G      46      91.214 -18.110   7.418  1.00  0.00           C  
ATOM   1468  H8  G      46      91.631 -17.175   7.771  1.00  0.00           H  
ATOM   1469  N7  G      46      91.814 -19.265   7.558  1.00  0.00           N  
ATOM   1470  C5  G      46      90.928 -20.172   6.959  1.00  0.00           C  
ATOM   1471  C6  G      46      90.990 -21.602   6.777  1.00  0.00           C  
ATOM   1472  O6  G      46      91.871 -22.396   7.105  1.00  0.00           O  
ATOM   1473  N1  G      46      89.886 -22.125   6.139  1.00  0.00           N  
ATOM   1474  H1  G      46      89.856 -23.119   5.987  1.00  0.00           H  
ATOM   1475  C2  G      46      88.844 -21.377   5.714  1.00  0.00           C  
ATOM   1476  N2  G      46      87.860 -22.007   5.133  1.00  0.00           N  
ATOM   1477  H21 G      46      87.880 -23.022   5.048  1.00  0.00           H  
ATOM   1478  H22 G      46      87.067 -21.472   4.826  1.00  0.00           H  
ATOM   1479  N3  G      46      88.736 -20.059   5.854  1.00  0.00           N  
ATOM   1480  C4  G      46      89.817 -19.510   6.484  1.00  0.00           C  
ATOM   1481  C3' G      46      88.513 -15.992   8.465  1.00  0.00           C  
ATOM   1482  H3' G      46      89.321 -16.440   9.047  1.00  0.00           H  
ATOM   1483  C2' G      46      87.929 -17.034   7.495  1.00  0.00           C  
ATOM   1484  H2' G      46      87.793 -17.992   7.990  1.00  0.00           H  
ATOM   1485  O2' G      46      86.743 -16.621   6.809  1.00  0.00           O  
ATOM   1486 HO2' G      46      86.185 -17.402   6.638  1.00  0.00           H  
ATOM   1487  O3' G      46      87.547 -15.388   9.324  1.00  0.00           O  
ATOM   1488  P   G      47      87.034 -16.142  10.661  1.00  0.00           P  
ATOM   1489  OP1 G      47      86.024 -15.257  11.310  1.00  0.00           O  
ATOM   1490  OP2 G      47      88.239 -16.527  11.448  1.00  0.00           O  
ATOM   1491  O5' G      47      86.302 -17.509  10.176  1.00  0.00           O  
ATOM   1492  C5' G      47      85.037 -17.483   9.521  1.00  0.00           C  
ATOM   1493  H5' G      47      85.048 -16.733   8.730  1.00  0.00           H  
ATOM   1494 H5'' G      47      84.265 -17.196  10.236  1.00  0.00           H  
ATOM   1495  C4' G      47      84.650 -18.839   8.901  1.00  0.00           C  
ATOM   1496  H4' G      47      83.713 -18.716   8.355  1.00  0.00           H  
ATOM   1497  O4' G      47      85.639 -19.331   7.992  1.00  0.00           O  
ATOM   1498  C1' G      47      85.734 -20.747   8.135  1.00  0.00           C  
ATOM   1499  H1' G      47      85.631 -21.237   7.165  1.00  0.00           H  
ATOM   1500  N9  G      47      87.034 -21.163   8.716  1.00  0.00           N  
ATOM   1501  C8  G      47      87.984 -20.422   9.377  1.00  0.00           C  
ATOM   1502  H8  G      47      87.879 -19.361   9.548  1.00  0.00           H  
ATOM   1503  N7  G      47      89.021 -21.110   9.778  1.00  0.00           N  
ATOM   1504  C5  G      47      88.721 -22.420   9.385  1.00  0.00           C  
ATOM   1505  C6  G      47      89.432 -23.663   9.565  1.00  0.00           C  
ATOM   1506  O6  G      47      90.522 -23.870  10.099  1.00  0.00           O  
ATOM   1507  N1  G      47      88.759 -24.755   9.070  1.00  0.00           N  
ATOM   1508  H1  G      47      89.172 -25.663   9.201  1.00  0.00           H  
ATOM   1509  C2  G      47      87.550 -24.685   8.466  1.00  0.00           C  
ATOM   1510  N2  G      47      87.014 -25.816   8.093  1.00  0.00           N  
ATOM   1511  H21 G      47      87.442 -26.684   8.400  1.00  0.00           H  
ATOM   1512  H22 G      47      86.054 -25.788   7.804  1.00  0.00           H  
ATOM   1513  N3  G      47      86.872 -23.558   8.238  1.00  0.00           N  
ATOM   1514  C4  G      47      87.505 -22.455   8.736  1.00  0.00           C  
ATOM   1515  C3' G      47      84.442 -19.940   9.944  1.00  0.00           C  
ATOM   1516  H3' G      47      85.270 -19.908  10.656  1.00  0.00           H  
ATOM   1517  C2' G      47      84.596 -21.190   9.060  1.00  0.00           C  
ATOM   1518  H2' G      47      84.893 -22.048   9.665  1.00  0.00           H  
ATOM   1519  O2' G      47      83.446 -21.497   8.263  1.00  0.00           O  
ATOM   1520 HO2' G      47      83.531 -22.394   7.885  1.00  0.00           H  
ATOM   1521  O3' G      47      83.187 -19.885  10.622  1.00  0.00           O  
ATOM   1522  P   G      48      83.109 -20.165  12.211  1.00  0.00           P  
ATOM   1523  OP1 G      48      81.702 -20.526  12.544  1.00  0.00           O  
ATOM   1524  OP2 G      48      83.725 -19.006  12.913  1.00  0.00           O  
ATOM   1525  O5' G      48      84.055 -21.460  12.462  1.00  0.00           O  
ATOM   1526  C5' G      48      83.644 -22.756  12.061  1.00  0.00           C  
ATOM   1527  H5' G      48      83.254 -22.716  11.043  1.00  0.00           H  
ATOM   1528 H5'' G      48      82.845 -23.112  12.712  1.00  0.00           H  
ATOM   1529  C4' G      48      84.810 -23.752  12.086  1.00  0.00           C  
ATOM   1530  H4' G      48      85.586 -23.418  11.397  1.00  0.00           H  
ATOM   1531  O4' G      48      85.388 -23.931  13.383  1.00  0.00           O  
ATOM   1532  C1' G      48      85.597 -25.326  13.602  1.00  0.00           C  
ATOM   1533  H1' G      48      86.595 -25.519  14.000  1.00  0.00           H  
ATOM   1534  N9  G      48      84.587 -25.831  14.569  1.00  0.00           N  
ATOM   1535  C8  G      48      83.408 -25.240  14.957  1.00  0.00           C  
ATOM   1536  H8  G      48      83.111 -24.256  14.617  1.00  0.00           H  
ATOM   1537  N7  G      48      82.675 -25.965  15.758  1.00  0.00           N  
ATOM   1538  C5  G      48      83.436 -27.126  15.938  1.00  0.00           C  
ATOM   1539  C6  G      48      83.179 -28.316  16.711  1.00  0.00           C  
ATOM   1540  O6  G      48      82.207 -28.606  17.409  1.00  0.00           O  
ATOM   1541  N1  G      48      84.191 -29.242  16.636  1.00  0.00           N  
ATOM   1542  H1  G      48      84.103 -30.073  17.196  1.00  0.00           H  
ATOM   1543  C2  G      48      85.337 -29.040  15.954  1.00  0.00           C  
ATOM   1544  N2  G      48      86.209 -29.999  16.058  1.00  0.00           N  
ATOM   1545  H21 G      48      85.982 -30.827  16.599  1.00  0.00           H  
ATOM   1546  H22 G      48      87.157 -29.851  15.731  1.00  0.00           H  
ATOM   1547  N3  G      48      85.640 -27.958  15.232  1.00  0.00           N  
ATOM   1548  C4  G      48      84.630 -27.033  15.247  1.00  0.00           C  
ATOM   1549  C3' G      48      84.333 -25.129  11.625  1.00  0.00           C  
ATOM   1550  H3' G      48      83.390 -25.352  12.129  1.00  0.00           H  
ATOM   1551  C2' G      48      85.441 -26.003  12.232  1.00  0.00           C  
ATOM   1552  H2' G      48      85.110 -27.038  12.332  1.00  0.00           H  
ATOM   1553  O2' G      48      86.683 -25.909  11.531  1.00  0.00           O  
ATOM   1554 HO2' G      48      87.287 -26.617  11.836  1.00  0.00           H  
ATOM   1555  O3' G      48      84.170 -25.230  10.214  1.00  0.00           O  
ATOM   1556  P   G      49      83.055 -26.217   9.589  1.00  0.00           P  
ATOM   1557  OP1 G      49      83.161 -26.145   8.103  1.00  0.00           O  
ATOM   1558  OP2 G      49      81.746 -25.881  10.220  1.00  0.00           O  
ATOM   1559  O5' G      49      83.464 -27.712  10.071  1.00  0.00           O  
ATOM   1560  C5' G      49      84.624 -28.354   9.556  1.00  0.00           C  
ATOM   1561  H5' G      49      85.490 -27.704   9.693  1.00  0.00           H  
ATOM   1562 H5'' G      49      84.501 -28.531   8.486  1.00  0.00           H  
ATOM   1563  C4' G      49      84.915 -29.697  10.243  1.00  0.00           C  
ATOM   1564  H4' G      49      85.828 -30.113   9.814  1.00  0.00           H  
ATOM   1565  O4' G      49      85.104 -29.529  11.650  1.00  0.00           O  
ATOM   1566  C1' G      49      84.632 -30.695  12.314  1.00  0.00           C  
ATOM   1567  H1' G      49      85.419 -31.140  12.928  1.00  0.00           H  
ATOM   1568  N9  G      49      83.479 -30.384  13.188  1.00  0.00           N  
ATOM   1569  C8  G      49      82.607 -29.324  13.143  1.00  0.00           C  
ATOM   1570  H8  G      49      82.720 -28.507  12.441  1.00  0.00           H  
ATOM   1571  N7  G      49      81.634 -29.396  14.014  1.00  0.00           N  
ATOM   1572  C5  G      49      81.878 -30.600  14.690  1.00  0.00           C  
ATOM   1573  C6  G      49      81.172 -31.269  15.757  1.00  0.00           C  
ATOM   1574  O6  G      49      80.148 -30.935  16.353  1.00  0.00           O  
ATOM   1575  N1  G      49      81.745 -32.464  16.132  1.00  0.00           N  
ATOM   1576  H1  G      49      81.332 -32.960  16.902  1.00  0.00           H  
ATOM   1577  C2  G      49      82.876 -32.958  15.580  1.00  0.00           C  
ATOM   1578  N2  G      49      83.296 -34.113  16.025  1.00  0.00           N  
ATOM   1579  H21 G      49      82.781 -34.603  16.754  1.00  0.00           H  
ATOM   1580  H22 G      49      84.144 -34.487  15.636  1.00  0.00           H  
ATOM   1581  N3  G      49      83.566 -32.381  14.599  1.00  0.00           N  
ATOM   1582  C4  G      49      83.015 -31.200  14.192  1.00  0.00           C  
ATOM   1583  C3' G      49      83.802 -30.744  10.090  1.00  0.00           C  
ATOM   1584  H3' G      49      82.849 -30.274  10.340  1.00  0.00           H  
ATOM   1585  C2' G      49      84.200 -31.691  11.234  1.00  0.00           C  
ATOM   1586  H2' G      49      83.334 -32.267  11.557  1.00  0.00           H  
ATOM   1587  O2' G      49      85.317 -32.538  10.945  1.00  0.00           O  
ATOM   1588 HO2' G      49      85.288 -33.322  11.525  1.00  0.00           H  
ATOM   1589  O3' G      49      83.710 -31.368   8.808  1.00  0.00           O  
ATOM   1590  P   G      50      82.347 -32.131   8.357  1.00  0.00           P  
ATOM   1591  OP1 G      50      82.580 -32.711   7.002  1.00  0.00           O  
ATOM   1592  OP2 G      50      81.214 -31.178   8.519  1.00  0.00           O  
ATOM   1593  O5' G      50      82.101 -33.356   9.401  1.00  0.00           O  
ATOM   1594  C5' G      50      82.946 -34.501   9.389  1.00  0.00           C  
ATOM   1595  H5' G      50      83.986 -34.177   9.326  1.00  0.00           H  
ATOM   1596 H5'' G      50      82.732 -35.098   8.501  1.00  0.00           H  
ATOM   1597  C4' G      50      82.807 -35.401  10.632  1.00  0.00           C  
ATOM   1598  H4' G      50      83.631 -36.117  10.621  1.00  0.00           H  
ATOM   1599  O4' G      50      82.878 -34.658  11.849  1.00  0.00           O  
ATOM   1600  C1' G      50      82.028 -35.270  12.813  1.00  0.00           C  
ATOM   1601  H1' G      50      82.591 -35.498  13.720  1.00  0.00           H  
ATOM   1602  N9  G      50      80.896 -34.393  13.192  1.00  0.00           N  
ATOM   1603  C8  G      50      80.466 -33.216  12.630  1.00  0.00           C  
ATOM   1604  H8  G      50      80.937 -32.783  11.756  1.00  0.00           H  
ATOM   1605  N7  G      50      79.453 -32.667  13.251  1.00  0.00           N  
ATOM   1606  C5  G      50      79.178 -33.557  14.300  1.00  0.00           C  
ATOM   1607  C6  G      50      78.191 -33.536  15.356  1.00  0.00           C  
ATOM   1608  O6  G      50      77.329 -32.694  15.610  1.00  0.00           O  
ATOM   1609  N1  G      50      78.246 -34.637  16.182  1.00  0.00           N  
ATOM   1610  H1  G      50      77.601 -34.677  16.954  1.00  0.00           H  
ATOM   1611  C2  G      50      79.158 -35.627  16.049  1.00  0.00           C  
ATOM   1612  N2  G      50      79.075 -36.629  16.885  1.00  0.00           N  
ATOM   1613  H21 G      50      78.329 -36.660  17.578  1.00  0.00           H  
ATOM   1614  H22 G      50      79.751 -37.367  16.799  1.00  0.00           H  
ATOM   1615  N3  G      50      80.105 -35.679  15.117  1.00  0.00           N  
ATOM   1616  C4  G      50      80.060 -34.616  14.262  1.00  0.00           C  
ATOM   1617  C3' G      50      81.507 -36.210  10.699  1.00  0.00           C  
ATOM   1618  H3' G      50      80.666 -35.545  10.488  1.00  0.00           H  
ATOM   1619  C2' G      50      81.513 -36.574  12.196  1.00  0.00           C  
ATOM   1620  H2' G      50      80.506 -36.809  12.539  1.00  0.00           H  
ATOM   1621  O2' G      50      82.436 -37.608  12.553  1.00  0.00           O  
ATOM   1622 HO2' G      50      82.199 -37.972  13.427  1.00  0.00           H  
ATOM   1623  O3' G      50      81.496 -37.336   9.821  1.00  0.00           O  
ATOM   1624  P   A      51      80.113 -38.079   9.429  1.00  0.00           P  
ATOM   1625  OP1 A      51      80.454 -39.203   8.510  1.00  0.00           O  
ATOM   1626  OP2 A      51      79.164 -37.041   8.941  1.00  0.00           O  
ATOM   1627  O5' A      51      79.496 -38.698  10.797  1.00  0.00           O  
ATOM   1628  C5' A      51      80.078 -39.826  11.442  1.00  0.00           C  
ATOM   1629  H5' A      51      81.130 -39.631  11.654  1.00  0.00           H  
ATOM   1630 H5'' A      51      80.027 -40.692  10.780  1.00  0.00           H  
ATOM   1631  C4' A      51      79.370 -40.185  12.761  1.00  0.00           C  
ATOM   1632  H4' A      51      79.885 -41.035  13.211  1.00  0.00           H  
ATOM   1633  O4' A      51      79.386 -39.108  13.699  1.00  0.00           O  
ATOM   1634  C1' A      51      78.131 -39.073  14.371  1.00  0.00           C  
ATOM   1635  H1' A      51      78.278 -39.076  15.453  1.00  0.00           H  
ATOM   1636  N9  A      51      77.388 -37.839  14.022  1.00  0.00           N  
ATOM   1637  C8  A      51      77.615 -36.928  13.017  1.00  0.00           C  
ATOM   1638  H8  A      51      78.369 -37.078  12.258  1.00  0.00           H  
ATOM   1639  N7  A      51      76.869 -35.854  13.079  1.00  0.00           N  
ATOM   1640  C5  A      51      76.068 -36.095  14.205  1.00  0.00           C  
ATOM   1641  C6  A      51      75.064 -35.373  14.901  1.00  0.00           C  
ATOM   1642  N6  A      51      74.643 -34.161  14.588  1.00  0.00           N  
ATOM   1643  H61 A      51      73.986 -33.701  15.208  1.00  0.00           H  
ATOM   1644  H62 A      51      75.063 -33.673  13.815  1.00  0.00           H  
ATOM   1645  N1  A      51      74.473 -35.883  15.982  1.00  0.00           N  
ATOM   1646  C2  A      51      74.863 -37.080  16.399  1.00  0.00           C  
ATOM   1647  H2  A      51      74.363 -37.462  17.280  1.00  0.00           H  
ATOM   1648  N3  A      51      75.792 -37.865  15.871  1.00  0.00           N  
ATOM   1649  C4  A      51      76.364 -37.309  14.767  1.00  0.00           C  
ATOM   1650  C3' A      51      77.903 -40.582  12.560  1.00  0.00           C  
ATOM   1651  H3' A      51      77.437 -39.871  11.875  1.00  0.00           H  
ATOM   1652  C2' A      51      77.354 -40.333  13.975  1.00  0.00           C  
ATOM   1653  H2' A      51      76.281 -40.142  13.942  1.00  0.00           H  
ATOM   1654  O2' A      51      77.670 -41.359  14.922  1.00  0.00           O  
ATOM   1655 HO2' A      51      76.975 -41.394  15.607  1.00  0.00           H  
ATOM   1656  O3' A      51      77.750 -41.918  12.076  1.00  0.00           O  
ATOM   1657  P   A      52      76.404 -42.382  11.307  1.00  0.00           P  
ATOM   1658  OP1 A      52      76.593 -43.800  10.888  1.00  0.00           O  
ATOM   1659  OP2 A      52      76.101 -41.375  10.253  1.00  0.00           O  
ATOM   1660  O5' A      52      75.207 -42.321  12.398  1.00  0.00           O  
ATOM   1661  C5' A      52      75.122 -43.260  13.463  1.00  0.00           C  
ATOM   1662  H5' A      52      76.092 -43.344  13.955  1.00  0.00           H  
ATOM   1663 H5'' A      52      74.858 -44.242  13.065  1.00  0.00           H  
ATOM   1664  C4' A      52      74.079 -42.857  14.519  1.00  0.00           C  
ATOM   1665  H4' A      52      74.105 -43.588  15.329  1.00  0.00           H  
ATOM   1666  O4' A      52      74.370 -41.572  15.069  1.00  0.00           O  
ATOM   1667  C1' A      52      73.149 -40.877  15.285  1.00  0.00           C  
ATOM   1668  H1' A      52      73.090 -40.542  16.323  1.00  0.00           H  
ATOM   1669  N9  A      52      73.058 -39.676  14.420  1.00  0.00           N  
ATOM   1670  C8  A      52      73.701 -39.379  13.240  1.00  0.00           C  
ATOM   1671  H8  A      52      74.364 -40.075  12.747  1.00  0.00           H  
ATOM   1672  N7  A      52      73.462 -38.176  12.781  1.00  0.00           N  
ATOM   1673  C5  A      52      72.572 -37.649  13.728  1.00  0.00           C  
ATOM   1674  C6  A      52      71.897 -36.413  13.902  1.00  0.00           C  
ATOM   1675  N6  A      52      71.978 -35.380  13.084  1.00  0.00           N  
ATOM   1676  H61 A      52      71.499 -34.524  13.337  1.00  0.00           H  
ATOM   1677  H62 A      52      72.546 -35.445  12.255  1.00  0.00           H  
ATOM   1678  N1  A      52      71.085 -36.210  14.941  1.00  0.00           N  
ATOM   1679  C2  A      52      70.929 -37.198  15.811  1.00  0.00           C  
ATOM   1680  H2  A      52      70.262 -37.002  16.640  1.00  0.00           H  
ATOM   1681  N3  A      52      71.485 -38.403  15.784  1.00  0.00           N  
ATOM   1682  C4  A      52      72.308 -38.564  14.712  1.00  0.00           C  
ATOM   1683  C3' A      52      72.641 -42.807  13.984  1.00  0.00           C  
ATOM   1684  H3' A      52      72.644 -42.323  13.005  1.00  0.00           H  
ATOM   1685  C2' A      52      72.001 -41.856  15.010  1.00  0.00           C  
ATOM   1686  H2' A      52      71.148 -41.343  14.570  1.00  0.00           H  
ATOM   1687  O2' A      52      71.648 -42.481  16.250  1.00  0.00           O  
ATOM   1688 HO2' A      52      70.987 -41.933  16.717  1.00  0.00           H  
ATOM   1689  O3' A      52      72.022 -44.094  13.911  1.00  0.00           O  
ATOM   1690  P   U      53      70.795 -44.382  12.896  1.00  0.00           P  
ATOM   1691  OP1 U      53      70.342 -45.784  13.121  1.00  0.00           O  
ATOM   1692  OP2 U      53      71.241 -44.002  11.527  1.00  0.00           O  
ATOM   1693  O5' U      53      69.591 -43.377  13.307  1.00  0.00           O  
ATOM   1694  C5' U      53      68.789 -43.584  14.463  1.00  0.00           C  
ATOM   1695  H5' U      53      69.431 -43.795  15.319  1.00  0.00           H  
ATOM   1696 H5'' U      53      68.139 -44.447  14.306  1.00  0.00           H  
ATOM   1697  C4' U      53      67.917 -42.361  14.805  1.00  0.00           C  
ATOM   1698  H4' U      53      67.335 -42.595  15.699  1.00  0.00           H  
ATOM   1699  O4' U      53      68.716 -41.208  15.080  1.00  0.00           O  
ATOM   1700  C1' U      53      68.037 -40.042  14.617  1.00  0.00           C  
ATOM   1701  H1' U      53      67.944 -39.334  15.444  1.00  0.00           H  
ATOM   1702  N1  U      53      68.762 -39.362  13.500  1.00  0.00           N  
ATOM   1703  C6  U      53      69.585 -40.049  12.634  1.00  0.00           C  
ATOM   1704  H6  U      53      69.730 -41.109  12.769  1.00  0.00           H  
ATOM   1705  C5  U      53      70.217 -39.415  11.611  1.00  0.00           C  
ATOM   1706  H5  U      53      70.859 -39.972  10.944  1.00  0.00           H  
ATOM   1707  C4  U      53      70.049 -37.999  11.383  1.00  0.00           C  
ATOM   1708  O4  U      53      70.578 -37.350  10.484  1.00  0.00           O  
ATOM   1709  N3  U      53      69.213 -37.381  12.280  1.00  0.00           N  
ATOM   1710  H3  U      53      69.105 -36.383  12.179  1.00  0.00           H  
ATOM   1711  C2  U      53      68.550 -37.988  13.326  1.00  0.00           C  
ATOM   1712  O2  U      53      67.809 -37.314  14.044  1.00  0.00           O  
ATOM   1713  C3' U      53      66.931 -41.936  13.708  1.00  0.00           C  
ATOM   1714  H3' U      53      67.468 -41.898  12.759  1.00  0.00           H  
ATOM   1715  C2' U      53      66.638 -40.495  14.171  1.00  0.00           C  
ATOM   1716  H2' U      53      66.266 -39.892  13.339  1.00  0.00           H  
ATOM   1717  O2' U      53      65.763 -40.419  15.304  1.00  0.00           O  
ATOM   1718 HO2' U      53      65.640 -39.493  15.585  1.00  0.00           H  
ATOM   1719  O3' U      53      65.789 -42.785  13.574  1.00  0.00           O  
ATOM   1720  P   A3     54      64.733 -42.571  12.365  1.00  0.00           P  
ATOM   1721  OP1 A3     54      63.843 -43.765  12.328  1.00  0.00           O  
ATOM   1722  OP2 A3     54      65.490 -42.211  11.134  1.00  0.00           O  
ATOM   1723  O5' A3     54      63.844 -41.300  12.822  1.00  0.00           O  
ATOM   1724  C5' A3     54      63.002 -40.597  11.916  1.00  0.00           C  
ATOM   1725  H5' A3     54      62.236 -41.272  11.525  1.00  0.00           H  
ATOM   1726 H5'' A3     54      63.595 -40.229  11.077  1.00  0.00           H  
ATOM   1727  C4' A3     54      62.312 -39.397  12.589  1.00  0.00           C  
ATOM   1728  H4' A3     54      61.793 -38.820  11.820  1.00  0.00           H  
ATOM   1729  O4' A3     54      61.347 -39.812  13.553  1.00  0.00           O  
ATOM   1730  C1' A3     54      61.381 -38.927  14.671  1.00  0.00           C  
ATOM   1731  H1' A3     54      60.389 -38.497  14.834  1.00  0.00           H  
ATOM   1732  N9  A3     54      61.770 -39.668  15.899  1.00  0.00           N  
ATOM   1733  C8  A3     54      62.564 -40.784  16.035  1.00  0.00           C  
ATOM   1734  H8  A3     54      63.034 -41.271  15.189  1.00  0.00           H  
ATOM   1735  N7  A3     54      62.688 -41.213  17.268  1.00  0.00           N  
ATOM   1736  C5  A3     54      61.928 -40.288  18.004  1.00  0.00           C  
ATOM   1737  C6  A3     54      61.613 -40.109  19.378  1.00  0.00           C  
ATOM   1738  N6  A3     54      62.023 -40.887  20.365  1.00  0.00           N  
ATOM   1739  H61 A3     54      61.734 -40.663  21.305  1.00  0.00           H  
ATOM   1740  H62 A3     54      62.610 -41.683  20.159  1.00  0.00           H  
ATOM   1741  N1  A3     54      60.846 -39.097  19.788  1.00  0.00           N  
ATOM   1742  C2  A3     54      60.382 -38.259  18.867  1.00  0.00           C  
ATOM   1743  H2  A3     54      59.763 -37.449  19.231  1.00  0.00           H  
ATOM   1744  N3  A3     54      60.582 -38.295  17.550  1.00  0.00           N  
ATOM   1745  C4  A3     54      61.373 -39.344  17.178  1.00  0.00           C  
ATOM   1746  C3' A3     54      63.287 -38.453  13.312  1.00  0.00           C  
ATOM   1747  H3' A3     54      64.051 -39.035  13.823  1.00  0.00           H  
ATOM   1748  C2' A3     54      62.378 -37.801  14.362  1.00  0.00           C  
ATOM   1749  H2' A3     54      62.958 -37.527  15.247  1.00  0.00           H  
ATOM   1750  O2' A3     54      61.678 -36.665  13.838  1.00  0.00           O  
ATOM   1751 HO2' A3     54      61.229 -36.183  14.563  1.00  0.00           H  
ATOM   1752  O3' A3     54      63.905 -37.476  12.475  1.00  0.00           O  
ATOM   1753 HO3' A3     54      63.349 -36.669  12.537  1.00  0.00           H  
TER   
END   
