# Supplementary material for: RPocket: an intuitive database of RNA pocket topology information with RNA-ligand data resources
Source: BMC Bioinformatics. 2021 Sep 8;22:428. doi: 10.1186/s12859-021-04349-4 (PMC8424408; doi:10.1186/s12859-021-04349-4)
Supplement: Supplementary file 7 — Additional file 7. Folder S3: Nine other experimental structures and their modeling structures and pockets. [file 12859_2021_4349_MOESM7_ESM.zip › 12859_2021_4349_MOESM7_ESM/3E5E_d2.pdb]

REMARK                                                              
ATOM      1 HO5' G5      1      90.989 -49.810 -35.408  1.00  0.00           H  
ATOM      2  O5' G5      1      90.630 -50.675 -35.698  1.00  0.00           O  
ATOM      3  C5' G5      1      89.388 -50.927 -35.041  1.00  0.00           C  
ATOM      4  H5' G5      1      88.676 -50.137 -35.289  1.00  0.00           H  
ATOM      5 H5'' G5      1      89.546 -50.914 -33.961  1.00  0.00           H  
ATOM      6  C4' G5      1      88.763 -52.284 -35.419  1.00  0.00           C  
ATOM      7  H4' G5      1      87.861 -52.418 -34.821  1.00  0.00           H  
ATOM      8  O4' G5      1      88.377 -52.344 -36.792  1.00  0.00           O  
ATOM      9  C1' G5      1      88.819 -53.578 -37.354  1.00  0.00           C  
ATOM     10  H1' G5      1      88.013 -54.044 -37.926  1.00  0.00           H  
ATOM     11  N9  G5      1      89.948 -53.332 -38.288  1.00  0.00           N  
ATOM     12  C8  G5      1      90.563 -52.141 -38.592  1.00  0.00           C  
ATOM     13  H8  G5      1      90.312 -51.214 -38.092  1.00  0.00           H  
ATOM     14  N7  G5      1      91.452 -52.215 -39.547  1.00  0.00           N  
ATOM     15  C5  G5      1      91.422 -53.566 -39.915  1.00  0.00           C  
ATOM     16  C6  G5      1      92.152 -54.291 -40.922  1.00  0.00           C  
ATOM     17  O6  G5      1      93.005 -53.879 -41.706  1.00  0.00           O  
ATOM     18  N1  G5      1      91.826 -55.633 -40.985  1.00  0.00           N  
ATOM     19  H1  G5      1      92.307 -56.190 -41.674  1.00  0.00           H  
ATOM     20  C2  G5      1      90.884 -56.212 -40.197  1.00  0.00           C  
ATOM     21  N2  G5      1      90.651 -57.487 -40.372  1.00  0.00           N  
ATOM     22  H21 G5      1      91.129 -58.015 -41.086  1.00  0.00           H  
ATOM     23  H22 G5      1      89.923 -57.907 -39.814  1.00  0.00           H  
ATOM     24  N3  G5      1      90.185 -55.581 -39.256  1.00  0.00           N  
ATOM     25  C4  G5      1      90.500 -54.254 -39.154  1.00  0.00           C  
ATOM     26  C3' G5      1      89.688 -53.474 -35.131  1.00  0.00           C  
ATOM     27  H3' G5      1      90.717 -53.194 -35.363  1.00  0.00           H  
ATOM     28  C2' G5      1      89.207 -54.493 -36.181  1.00  0.00           C  
ATOM     29  H2' G5      1      90.021 -55.165 -36.457  1.00  0.00           H  
ATOM     30  O2' G5      1      88.044 -55.231 -35.788  1.00  0.00           O  
ATOM     31 HO2' G5      1      87.932 -56.009 -36.368  1.00  0.00           H  
ATOM     32  O3' G5      1      89.569 -53.917 -33.778  1.00  0.00           O  
ATOM     33  P   U       2      90.840 -54.497 -32.972  1.00  0.00           P  
ATOM     34  OP1 U       2      90.360 -54.956 -31.637  1.00  0.00           O  
ATOM     35  OP2 U       2      91.916 -53.469 -33.018  1.00  0.00           O  
ATOM     36  O5' U       2      91.343 -55.780 -33.820  1.00  0.00           O  
ATOM     37  C5' U       2      90.609 -56.997 -33.860  1.00  0.00           C  
ATOM     38  H5' U       2      89.571 -56.795 -34.124  1.00  0.00           H  
ATOM     39 H5'' U       2      90.626 -57.463 -32.873  1.00  0.00           H  
ATOM     40  C4' U       2      91.190 -57.992 -34.882  1.00  0.00           C  
ATOM     41  H4' U       2      90.611 -58.916 -34.831  1.00  0.00           H  
ATOM     42  O4' U       2      91.116 -57.497 -36.219  1.00  0.00           O  
ATOM     43  C1' U       2      92.298 -57.874 -36.924  1.00  0.00           C  
ATOM     44  H1' U       2      92.013 -58.425 -37.823  1.00  0.00           H  
ATOM     45  N1  U       2      93.095 -56.683 -37.352  1.00  0.00           N  
ATOM     46  C6  U       2      92.940 -55.443 -36.768  1.00  0.00           C  
ATOM     47  H6  U       2      92.301 -55.340 -35.906  1.00  0.00           H  
ATOM     48  C5  U       2      93.553 -54.342 -37.279  1.00  0.00           C  
ATOM     49  H5  U       2      93.403 -53.376 -36.818  1.00  0.00           H  
ATOM     50  C4  U       2      94.392 -54.422 -38.452  1.00  0.00           C  
ATOM     51  O4  U       2      94.937 -53.478 -39.017  1.00  0.00           O  
ATOM     52  N3  U       2      94.538 -55.692 -38.949  1.00  0.00           N  
ATOM     53  H3  U       2      95.118 -55.788 -39.769  1.00  0.00           H  
ATOM     54  C2  U       2      93.944 -56.833 -38.455  1.00  0.00           C  
ATOM     55  O2  U       2      94.173 -57.913 -38.999  1.00  0.00           O  
ATOM     56  C3' U       2      92.656 -58.345 -34.611  1.00  0.00           C  
ATOM     57  H3' U       2      93.204 -57.432 -34.371  1.00  0.00           H  
ATOM     58  C2' U       2      93.088 -58.822 -36.009  1.00  0.00           C  
ATOM     59  H2' U       2      94.161 -58.692 -36.144  1.00  0.00           H  
ATOM     60  O2' U       2      92.688 -60.162 -36.318  1.00  0.00           O  
ATOM     61 HO2' U       2      93.411 -60.620 -36.790  1.00  0.00           H  
ATOM     62  O3' U       2      92.793 -59.308 -33.565  1.00  0.00           O  
ATOM     63  P   U       3      94.135 -59.397 -32.668  1.00  0.00           P  
ATOM     64  OP1 U       3      93.925 -60.454 -31.639  1.00  0.00           O  
ATOM     65  OP2 U       3      94.481 -58.024 -32.205  1.00  0.00           O  
ATOM     66  O5' U       3      95.301 -59.879 -33.679  1.00  0.00           O  
ATOM     67  C5' U       3      95.369 -61.212 -34.165  1.00  0.00           C  
ATOM     68  H5' U       3      94.380 -61.533 -34.499  1.00  0.00           H  
ATOM     69 H5'' U       3      95.691 -61.878 -33.363  1.00  0.00           H  
ATOM     70  C4' U       3      96.344 -61.345 -35.347  1.00  0.00           C  
ATOM     71  H4' U       3      96.344 -62.383 -35.683  1.00  0.00           H  
ATOM     72  O4' U       3      95.954 -60.514 -36.441  1.00  0.00           O  
ATOM     73  C1' U       3      97.124 -60.023 -37.090  1.00  0.00           C  
ATOM     74  H1' U       3      97.097 -60.322 -38.140  1.00  0.00           H  
ATOM     75  N1  U       3      97.222 -58.534 -37.030  1.00  0.00           N  
ATOM     76  C6  U       3      96.668 -57.795 -36.006  1.00  0.00           C  
ATOM     77  H6  U       3      96.195 -58.306 -35.180  1.00  0.00           H  
ATOM     78  C5  U       3      96.691 -56.436 -36.028  1.00  0.00           C  
ATOM     79  H5  U       3      96.237 -55.872 -35.226  1.00  0.00           H  
ATOM     80  C4  U       3      97.318 -55.712 -37.110  1.00  0.00           C  
ATOM     81  O4  U       3      97.373 -54.493 -37.225  1.00  0.00           O  
ATOM     82  N3  U       3      97.882 -56.512 -38.068  1.00  0.00           N  
ATOM     83  H3  U       3      98.373 -56.041 -38.813  1.00  0.00           H  
ATOM     84  C2  U       3      97.889 -57.889 -38.077  1.00  0.00           C  
ATOM     85  O2  U       3      98.473 -58.482 -38.983  1.00  0.00           O  
ATOM     86  C3' U       3      97.790 -60.964 -35.007  1.00  0.00           C  
ATOM     87  H3' U       3      97.786 -60.026 -34.449  1.00  0.00           H  
ATOM     88  C2' U       3      98.328 -60.699 -36.424  1.00  0.00           C  
ATOM     89  H2' U       3      99.185 -60.027 -36.387  1.00  0.00           H  
ATOM     90  O2' U       3      98.626 -61.884 -37.171  1.00  0.00           O  
ATOM     91 HO2' U       3      99.345 -61.699 -37.806  1.00  0.00           H  
ATOM     92  O3' U       3      98.490 -61.972 -34.277  1.00  0.00           O  
ATOM     93  P   C       4      99.821 -61.611 -33.429  1.00  0.00           P  
ATOM     94  OP1 C       4     100.321 -62.873 -32.813  1.00  0.00           O  
ATOM     95  OP2 C       4      99.497 -60.470 -32.528  1.00  0.00           O  
ATOM     96  O5' C       4     100.912 -61.088 -34.507  1.00  0.00           O  
ATOM     97  C5' C       4     101.541 -61.974 -35.425  1.00  0.00           C  
ATOM     98  H5' C       4     100.790 -62.594 -35.914  1.00  0.00           H  
ATOM     99 H5'' C       4     102.217 -62.637 -34.881  1.00  0.00           H  
ATOM    100  C4' C       4     102.347 -61.235 -36.509  1.00  0.00           C  
ATOM    101  H4' C       4     102.774 -61.977 -37.186  1.00  0.00           H  
ATOM    102  O4' C       4     101.550 -60.330 -37.278  1.00  0.00           O  
ATOM    103  C1' C       4     102.342 -59.194 -37.624  1.00  0.00           C  
ATOM    104  H1' C       4     102.357 -59.084 -38.712  1.00  0.00           H  
ATOM    105  N1  C       4     101.800 -57.931 -37.033  1.00  0.00           N  
ATOM    106  C6  C       4     100.988 -57.923 -35.925  1.00  0.00           C  
ATOM    107  H6  C       4     100.776 -58.849 -35.411  1.00  0.00           H  
ATOM    108  C5  C       4     100.446 -56.762 -35.479  1.00  0.00           C  
ATOM    109  H5  C       4      99.802 -56.768 -34.612  1.00  0.00           H  
ATOM    110  C4  C       4     100.774 -55.574 -36.186  1.00  0.00           C  
ATOM    111  N4  C       4     100.293 -54.423 -35.810  1.00  0.00           N  
ATOM    112  H41 C       4     100.531 -53.610 -36.368  1.00  0.00           H  
ATOM    113  H42 C       4      99.628 -54.375 -35.058  1.00  0.00           H  
ATOM    114  N3  C       4     101.587 -55.550 -37.219  1.00  0.00           N  
ATOM    115  C2  C       4     102.120 -56.716 -37.655  1.00  0.00           C  
ATOM    116  O2  C       4     102.898 -56.660 -38.605  1.00  0.00           O  
ATOM    117  C3' C       4     103.501 -60.405 -35.942  1.00  0.00           C  
ATOM    118  H3' C       4     103.122 -59.804 -35.113  1.00  0.00           H  
ATOM    119  C2' C       4     103.772 -59.478 -37.142  1.00  0.00           C  
ATOM    120  H2' C       4     104.275 -58.566 -36.819  1.00  0.00           H  
ATOM    121  O2' C       4     104.479 -60.103 -38.219  1.00  0.00           O  
ATOM    122 HO2' C       4     104.909 -59.423 -38.771  1.00  0.00           H  
ATOM    123  O3' C       4     104.604 -61.202 -35.514  1.00  0.00           O  
ATOM    124  P   C       5     105.686 -60.622 -34.462  1.00  0.00           P  
ATOM    125  OP1 C       5     106.667 -61.709 -34.178  1.00  0.00           O  
ATOM    126  OP2 C       5     104.947 -60.025 -33.314  1.00  0.00           O  
ATOM    127  O5' C       5     106.445 -59.420 -35.239  1.00  0.00           O  
ATOM    128  C5' C       5     107.346 -59.679 -36.308  1.00  0.00           C  
ATOM    129  H5' C       5     106.852 -60.278 -37.073  1.00  0.00           H  
ATOM    130 H5'' C       5     108.197 -60.250 -35.932  1.00  0.00           H  
ATOM    131  C4' C       5     107.880 -58.392 -36.961  1.00  0.00           C  
ATOM    132  H4' C       5     108.586 -58.671 -37.745  1.00  0.00           H  
ATOM    133  O4' C       5     106.851 -57.596 -37.550  1.00  0.00           O  
ATOM    134  C1' C       5     107.189 -56.219 -37.387  1.00  0.00           C  
ATOM    135  H1' C       5     107.244 -55.741 -38.369  1.00  0.00           H  
ATOM    136  N1  C       5     106.164 -55.496 -36.573  1.00  0.00           N  
ATOM    137  C6  C       5     105.316 -56.149 -35.711  1.00  0.00           C  
ATOM    138  H6  C       5     105.444 -57.207 -35.535  1.00  0.00           H  
ATOM    139  C5  C       5     104.314 -55.476 -35.094  1.00  0.00           C  
ATOM    140  H5  C       5     103.644 -55.999 -34.429  1.00  0.00           H  
ATOM    141  C4  C       5     104.200 -54.085 -35.364  1.00  0.00           C  
ATOM    142  N4  C       5     103.255 -53.380 -34.808  1.00  0.00           N  
ATOM    143  H41 C       5     103.234 -52.382 -34.989  1.00  0.00           H  
ATOM    144  H42 C       5     102.565 -53.827 -34.231  1.00  0.00           H  
ATOM    145  N3  C       5     105.032 -53.425 -36.142  1.00  0.00           N  
ATOM    146  C2  C       5     106.030 -54.112 -36.749  1.00  0.00           C  
ATOM    147  O2  C       5     106.809 -53.470 -37.453  1.00  0.00           O  
ATOM    148  C3' C       5     108.619 -57.489 -35.969  1.00  0.00           C  
ATOM    149  H3' C       5     108.007 -57.380 -35.071  1.00  0.00           H  
ATOM    150  C2' C       5     108.584 -56.163 -36.748  1.00  0.00           C  
ATOM    151  H2' C       5     108.672 -55.318 -36.070  1.00  0.00           H  
ATOM    152  O2' C       5     109.544 -56.077 -37.806  1.00  0.00           O  
ATOM    153 HO2' C       5     109.882 -55.164 -37.864  1.00  0.00           H  
ATOM    154  O3' C       5     109.918 -57.979 -35.633  1.00  0.00           O  
ATOM    155  P   C       6     110.636 -57.554 -34.246  1.00  0.00           P  
ATOM    156  OP1 C       6     111.939 -58.278 -34.173  1.00  0.00           O  
ATOM    157  OP2 C       6     109.664 -57.745 -33.134  1.00  0.00           O  
ATOM    158  O5' C       6     110.929 -55.966 -34.380  1.00  0.00           O  
ATOM    159  C5' C       6     111.944 -55.473 -35.245  1.00  0.00           C  
ATOM    160  H5' C       6     111.848 -55.942 -36.226  1.00  0.00           H  
ATOM    161 H5'' C       6     112.923 -55.733 -34.840  1.00  0.00           H  
ATOM    162  C4' C       6     111.874 -53.949 -35.430  1.00  0.00           C  
ATOM    163  H4' C       6     112.666 -53.646 -36.117  1.00  0.00           H  
ATOM    164  O4' C       6     110.619 -53.538 -35.975  1.00  0.00           O  
ATOM    165  C1' C       6     110.277 -52.267 -35.432  1.00  0.00           C  
ATOM    166  H1' C       6     110.167 -51.547 -36.247  1.00  0.00           H  
ATOM    167  N1  C       6     108.996 -52.299 -34.666  1.00  0.00           N  
ATOM    168  C6  C       6     108.482 -53.452 -34.125  1.00  0.00           C  
ATOM    169  H6  C       6     109.043 -54.373 -34.196  1.00  0.00           H  
ATOM    170  C5  C       6     107.278 -53.435 -33.501  1.00  0.00           C  
ATOM    171  H5  C       6     106.878 -54.343 -33.077  1.00  0.00           H  
ATOM    172  C4  C       6     106.618 -52.179 -33.390  1.00  0.00           C  
ATOM    173  N4  C       6     105.479 -52.073 -32.761  1.00  0.00           N  
ATOM    174  H41 C       6     105.070 -51.147 -32.688  1.00  0.00           H  
ATOM    175  H42 C       6     105.038 -52.887 -32.372  1.00  0.00           H  
ATOM    176  N3  C       6     107.114 -51.051 -33.856  1.00  0.00           N  
ATOM    177  C2  C       6     108.303 -51.092 -34.500  1.00  0.00           C  
ATOM    178  O2  C       6     108.753 -50.025 -34.916  1.00  0.00           O  
ATOM    179  C3' C       6     112.061 -53.166 -34.126  1.00  0.00           C  
ATOM    180  H3' C       6     111.441 -53.617 -33.348  1.00  0.00           H  
ATOM    181  C2' C       6     111.442 -51.821 -34.541  1.00  0.00           C  
ATOM    182  H2' C       6     111.083 -51.290 -33.662  1.00  0.00           H  
ATOM    183  O2' C       6     112.311 -50.997 -35.326  1.00  0.00           O  
ATOM    184 HO2' C       6     111.972 -50.083 -35.354  1.00  0.00           H  
ATOM    185  O3' C       6     113.417 -53.064 -33.694  1.00  0.00           O  
ATOM    186  P   G       7     113.768 -52.893 -32.122  1.00  0.00           P  
ATOM    187  OP1 G       7     115.218 -52.550 -32.029  1.00  0.00           O  
ATOM    188  OP2 G       7     113.295 -54.123 -31.426  1.00  0.00           O  
ATOM    189  O5' G       7     112.876 -51.640 -31.579  1.00  0.00           O  
ATOM    190  C5' G       7     113.258 -50.285 -31.801  1.00  0.00           C  
ATOM    191  H5' G       7     113.462 -50.133 -32.863  1.00  0.00           H  
ATOM    192 H5'' G       7     114.176 -50.072 -31.251  1.00  0.00           H  
ATOM    193  C4' G       7     112.183 -49.267 -31.364  1.00  0.00           C  
ATOM    194  H4' G       7     112.572 -48.265 -31.550  1.00  0.00           H  
ATOM    195  O4' G       7     110.971 -49.413 -32.109  1.00  0.00           O  
ATOM    196  C1' G       7     109.868 -49.190 -31.236  1.00  0.00           C  
ATOM    197  H1' G       7     109.189 -48.448 -31.657  1.00  0.00           H  
ATOM    198  N9  G       7     109.106 -50.430 -30.967  1.00  0.00           N  
ATOM    199  C8  G       7     109.492 -51.742 -31.102  1.00  0.00           C  
ATOM    200  H8  G       7     110.439 -52.029 -31.535  1.00  0.00           H  
ATOM    201  N7  G       7     108.621 -52.606 -30.653  1.00  0.00           N  
ATOM    202  C5  G       7     107.571 -51.806 -30.182  1.00  0.00           C  
ATOM    203  C6  G       7     106.315 -52.141 -29.559  1.00  0.00           C  
ATOM    204  O6  G       7     105.837 -53.251 -29.313  1.00  0.00           O  
ATOM    205  N1  G       7     105.570 -51.035 -29.192  1.00  0.00           N  
ATOM    206  H1  G       7     104.695 -51.207 -28.733  1.00  0.00           H  
ATOM    207  C2  G       7     105.974 -49.754 -29.400  1.00  0.00           C  
ATOM    208  N2  G       7     105.211 -48.795 -28.940  1.00  0.00           N  
ATOM    209  H21 G       7     104.340 -48.991 -28.473  1.00  0.00           H  
ATOM    210  H22 G       7     105.522 -47.848 -29.076  1.00  0.00           H  
ATOM    211  N3  G       7     107.112 -49.399 -29.989  1.00  0.00           N  
ATOM    212  C4  G       7     107.869 -50.473 -30.366  1.00  0.00           C  
ATOM    213  C3' G       7     111.805 -49.332 -29.874  1.00  0.00           C  
ATOM    214  H3' G       7     111.682 -50.373 -29.564  1.00  0.00           H  
ATOM    215  C2' G       7     110.418 -48.666 -29.911  1.00  0.00           C  
ATOM    216  H2' G       7     109.820 -49.003 -29.061  1.00  0.00           H  
ATOM    217  O2' G       7     110.423 -47.241 -29.996  1.00  0.00           O  
ATOM    218 HO2' G       7     109.753 -46.872 -29.394  1.00  0.00           H  
ATOM    219  O3' G       7     112.685 -48.641 -28.998  1.00  0.00           O  
ATOM    220  P   A       8     113.560 -49.411 -27.873  1.00  0.00           P  
ATOM    221  OP1 A       8     114.161 -50.653 -28.441  1.00  0.00           O  
ATOM    222  OP2 A       8     112.732 -49.524 -26.635  1.00  0.00           O  
ATOM    223  O5' A       8     114.747 -48.333 -27.610  1.00  0.00           O  
ATOM    224  C5' A       8     115.636 -47.977 -28.667  1.00  0.00           C  
ATOM    225  H5' A       8     115.076 -47.822 -29.590  1.00  0.00           H  
ATOM    226 H5'' A       8     116.340 -48.794 -28.839  1.00  0.00           H  
ATOM    227  C4' A       8     116.433 -46.694 -28.388  1.00  0.00           C  
ATOM    228  H4' A       8     117.075 -46.496 -29.246  1.00  0.00           H  
ATOM    229  O4' A       8     115.593 -45.556 -28.188  1.00  0.00           O  
ATOM    230  C1' A       8     116.166 -44.745 -27.171  1.00  0.00           C  
ATOM    231  H1' A       8     116.341 -43.736 -27.552  1.00  0.00           H  
ATOM    232  N9  A       8     115.255 -44.636 -26.004  1.00  0.00           N  
ATOM    233  C8  A       8     114.104 -45.339 -25.730  1.00  0.00           C  
ATOM    234  H8  A       8     113.783 -46.181 -26.332  1.00  0.00           H  
ATOM    235  N7  A       8     113.413 -44.878 -24.715  1.00  0.00           N  
ATOM    236  C5  A       8     114.183 -43.787 -24.286  1.00  0.00           C  
ATOM    237  C6  A       8     114.029 -42.768 -23.310  1.00  0.00           C  
ATOM    238  N6  A       8     112.978 -42.618 -22.531  1.00  0.00           N  
ATOM    239  H61 A       8     112.924 -41.798 -21.954  1.00  0.00           H  
ATOM    240  H62 A       8     112.176 -43.225 -22.646  1.00  0.00           H  
ATOM    241  N1  A       8     114.962 -41.832 -23.117  1.00  0.00           N  
ATOM    242  C2  A       8     116.040 -41.882 -23.884  1.00  0.00           C  
ATOM    243  H2  A       8     116.783 -41.115 -23.704  1.00  0.00           H  
ATOM    244  N3  A       8     116.317 -42.739 -24.862  1.00  0.00           N  
ATOM    245  C4  A       8     115.330 -43.669 -25.027  1.00  0.00           C  
ATOM    246  C3' A       8     117.347 -46.839 -27.172  1.00  0.00           C  
ATOM    247  H3' A       8     116.806 -47.349 -26.372  1.00  0.00           H  
ATOM    248  C2' A       8     117.513 -45.361 -26.780  1.00  0.00           C  
ATOM    249  H2' A       8     117.643 -45.292 -25.707  1.00  0.00           H  
ATOM    250  O2' A       8     118.561 -44.677 -27.477  1.00  0.00           O  
ATOM    251 HO2' A       8     118.759 -43.835 -27.029  1.00  0.00           H  
ATOM    252  O3' A       8     118.564 -47.522 -27.493  1.00  0.00           O  
ATOM    253  P   A       9     119.208 -48.599 -26.473  1.00  0.00           P  
ATOM    254  OP1 A       9     120.527 -49.027 -27.023  1.00  0.00           O  
ATOM    255  OP2 A       9     118.189 -49.649 -26.194  1.00  0.00           O  
ATOM    256  O5' A       9     119.458 -47.779 -25.098  1.00  0.00           O  
ATOM    257  C5' A       9     120.476 -46.797 -24.982  1.00  0.00           C  
ATOM    258  H5' A       9     120.509 -46.190 -25.889  1.00  0.00           H  
ATOM    259 H5'' A       9     121.442 -47.291 -24.865  1.00  0.00           H  
ATOM    260  C4' A       9     120.247 -45.858 -23.783  1.00  0.00           C  
ATOM    261  H4' A       9     121.114 -45.202 -23.691  1.00  0.00           H  
ATOM    262  O4' A       9     119.093 -45.038 -23.948  1.00  0.00           O  
ATOM    263  C1' A       9     118.403 -44.951 -22.708  1.00  0.00           C  
ATOM    264  H1' A       9     118.168 -43.908 -22.484  1.00  0.00           H  
ATOM    265  N9  A       9     117.125 -45.708 -22.726  1.00  0.00           N  
ATOM    266  C8  A       9     116.760 -46.842 -23.415  1.00  0.00           C  
ATOM    267  H8  A       9     117.399 -47.313 -24.144  1.00  0.00           H  
ATOM    268  N7  A       9     115.576 -47.310 -23.110  1.00  0.00           N  
ATOM    269  C5  A       9     115.115 -46.394 -22.153  1.00  0.00           C  
ATOM    270  C6  A       9     113.931 -46.242 -21.383  1.00  0.00           C  
ATOM    271  N6  A       9     112.886 -47.055 -21.398  1.00  0.00           N  
ATOM    272  H61 A       9     112.070 -46.787 -20.869  1.00  0.00           H  
ATOM    273  H62 A       9     112.881 -47.839 -22.032  1.00  0.00           H  
ATOM    274  N1  A       9     113.785 -45.223 -20.540  1.00  0.00           N  
ATOM    275  C2  A       9     114.783 -44.354 -20.440  1.00  0.00           C  
ATOM    276  H2  A       9     114.629 -43.522 -19.769  1.00  0.00           H  
ATOM    277  N3  A       9     115.950 -44.364 -21.071  1.00  0.00           N  
ATOM    278  C4  A       9     116.050 -45.418 -21.926  1.00  0.00           C  
ATOM    279  C3' A       9     120.075 -46.592 -22.450  1.00  0.00           C  
ATOM    280  H3' A       9     119.385 -47.425 -22.597  1.00  0.00           H  
ATOM    281  C2' A       9     119.347 -45.508 -21.635  1.00  0.00           C  
ATOM    282  H2' A       9     118.784 -45.955 -20.820  1.00  0.00           H  
ATOM    283  O2' A       9     120.191 -44.450 -21.167  1.00  0.00           O  
ATOM    284 HO2' A       9     119.722 -43.918 -20.494  1.00  0.00           H  
ATOM    285  O3' A       9     121.311 -47.067 -21.921  1.00  0.00           O  
ATOM    286  P   A      10     121.342 -48.267 -20.840  1.00  0.00           P  
ATOM    287  OP1 A      10     122.762 -48.694 -20.684  1.00  0.00           O  
ATOM    288  OP2 A      10     120.338 -49.293 -21.237  1.00  0.00           O  
ATOM    289  O5' A      10     120.840 -47.598 -19.455  1.00  0.00           O  
ATOM    290  C5' A      10     121.685 -46.744 -18.696  1.00  0.00           C  
ATOM    291  H5' A      10     122.021 -45.911 -19.317  1.00  0.00           H  
ATOM    292 H5'' A      10     122.564 -47.302 -18.369  1.00  0.00           H  
ATOM    293  C4' A      10     120.986 -46.177 -17.451  1.00  0.00           C  
ATOM    294  H4' A      10     121.726 -45.630 -16.863  1.00  0.00           H  
ATOM    295  O4' A      10     119.923 -45.280 -17.785  1.00  0.00           O  
ATOM    296  C1' A      10     118.882 -45.437 -16.823  1.00  0.00           C  
ATOM    297  H1' A      10     118.597 -44.473 -16.393  1.00  0.00           H  
ATOM    298  N9  A      10     117.686 -46.056 -17.445  1.00  0.00           N  
ATOM    299  C8  A      10     117.605 -46.859 -18.557  1.00  0.00           C  
ATOM    300  H8  A      10     118.472 -47.113 -19.148  1.00  0.00           H  
ATOM    301  N7  A      10     116.403 -47.293 -18.832  1.00  0.00           N  
ATOM    302  C5  A      10     115.636 -46.754 -17.790  1.00  0.00           C  
ATOM    303  C6  A      10     114.276 -46.840 -17.404  1.00  0.00           C  
ATOM    304  N6  A      10     113.354 -47.518 -18.064  1.00  0.00           N  
ATOM    305  H61 A      10     112.409 -47.557 -17.702  1.00  0.00           H  
ATOM    306  H62 A      10     113.617 -48.002 -18.906  1.00  0.00           H  
ATOM    307  N1  A      10     113.825 -46.242 -16.299  1.00  0.00           N  
ATOM    308  C2  A      10     114.695 -45.539 -15.585  1.00  0.00           C  
ATOM    309  H2  A      10     114.303 -45.061 -14.696  1.00  0.00           H  
ATOM    310  N3  A      10     115.995 -45.367 -15.810  1.00  0.00           N  
ATOM    311  C4  A      10     116.408 -46.006 -16.940  1.00  0.00           C  
ATOM    312  C3' A      10     120.367 -47.251 -16.547  1.00  0.00           C  
ATOM    313  H3' A      10     119.762 -47.916 -17.164  1.00  0.00           H  
ATOM    314  C2' A      10     119.424 -46.359 -15.726  1.00  0.00           C  
ATOM    315  H2' A      10     118.626 -46.960 -15.298  1.00  0.00           H  
ATOM    316  O2' A      10     120.082 -45.561 -14.732  1.00  0.00           O  
ATOM    317 HO2' A      10     119.426 -45.222 -14.093  1.00  0.00           H  
ATOM    318  O3' A      10     121.288 -48.020 -15.776  1.00  0.00           O  
ATOM    319  P   G      11     120.858 -49.477 -15.206  1.00  0.00           P  
ATOM    320  OP1 G      11     122.005 -50.007 -14.415  1.00  0.00           O  
ATOM    321  OP2 G      11     120.359 -50.292 -16.348  1.00  0.00           O  
ATOM    322  O5' G      11     119.607 -49.226 -14.203  1.00  0.00           O  
ATOM    323  C5' G      11     119.787 -48.560 -12.960  1.00  0.00           C  
ATOM    324  H5' G      11     120.388 -47.664 -13.115  1.00  0.00           H  
ATOM    325 H5'' G      11     120.331 -49.212 -12.275  1.00  0.00           H  
ATOM    326  C4' G      11     118.466 -48.137 -12.295  1.00  0.00           C  
ATOM    327  H4' G      11     118.708 -47.546 -11.410  1.00  0.00           H  
ATOM    328  O4' G      11     117.657 -47.336 -13.161  1.00  0.00           O  
ATOM    329  C1' G      11     116.287 -47.652 -12.936  1.00  0.00           C  
ATOM    330  H1' G      11     115.702 -46.744 -12.776  1.00  0.00           H  
ATOM    331  N9  G      11     115.684 -48.403 -14.064  1.00  0.00           N  
ATOM    332  C8  G      11     116.284 -49.055 -15.114  1.00  0.00           C  
ATOM    333  H8  G      11     117.354 -49.036 -15.275  1.00  0.00           H  
ATOM    334  N7  G      11     115.452 -49.701 -15.891  1.00  0.00           N  
ATOM    335  C5  G      11     114.200 -49.456 -15.313  1.00  0.00           C  
ATOM    336  C6  G      11     112.868 -49.877 -15.677  1.00  0.00           C  
ATOM    337  O6  G      11     112.496 -50.587 -16.611  1.00  0.00           O  
ATOM    338  N1  G      11     111.890 -49.403 -14.835  1.00  0.00           N  
ATOM    339  H1  G      11     110.934 -49.621 -15.054  1.00  0.00           H  
ATOM    340  C2  G      11     112.141 -48.610 -13.771  1.00  0.00           C  
ATOM    341  N2  G      11     111.114 -48.221 -13.065  1.00  0.00           N  
ATOM    342  H21 G      11     110.176 -48.559 -13.276  1.00  0.00           H  
ATOM    343  H22 G      11     111.287 -47.601 -12.292  1.00  0.00           H  
ATOM    344  N3  G      11     113.342 -48.185 -13.395  1.00  0.00           N  
ATOM    345  C4  G      11     114.339 -48.649 -14.204  1.00  0.00           C  
ATOM    346  C3' G      11     117.571 -49.297 -11.845  1.00  0.00           C  
ATOM    347  H3' G      11     117.478 -50.004 -12.672  1.00  0.00           H  
ATOM    348  C2' G      11     116.248 -48.529 -11.683  1.00  0.00           C  
ATOM    349  H2' G      11     115.406 -49.219 -11.712  1.00  0.00           H  
ATOM    350  O2' G      11     116.185 -47.669 -10.538  1.00  0.00           O  
ATOM    351 HO2' G      11     115.270 -47.355 -10.411  1.00  0.00           H  
ATOM    352  O3' G      11     118.009 -49.973 -10.669  1.00  0.00           O  
ATOM    353  P   G      12     117.458 -51.456 -10.315  1.00  0.00           P  
ATOM    354  OP1 G      12     118.086 -51.869  -9.028  1.00  0.00           O  
ATOM    355  OP2 G      12     117.675 -52.319 -11.509  1.00  0.00           O  
ATOM    356  O5' G      12     115.854 -51.326 -10.085  1.00  0.00           O  
ATOM    357  C5' G      12     115.335 -50.587  -8.984  1.00  0.00           C  
ATOM    358  H5' G      12     115.842 -49.625  -8.926  1.00  0.00           H  
ATOM    359 H5'' G      12     115.542 -51.123  -8.059  1.00  0.00           H  
ATOM    360  C4' G      12     113.821 -50.322  -9.074  1.00  0.00           C  
ATOM    361  H4' G      12     113.568 -49.574  -8.323  1.00  0.00           H  
ATOM    362  O4' G      12     113.429 -49.811 -10.353  1.00  0.00           O  
ATOM    363  C1' G      12     112.181 -50.388 -10.720  1.00  0.00           C  
ATOM    364  H1' G      12     111.462 -49.614 -10.993  1.00  0.00           H  
ATOM    365  N9  G      12     112.313 -51.309 -11.880  1.00  0.00           N  
ATOM    366  C8  G      12     113.446 -51.716 -12.543  1.00  0.00           C  
ATOM    367  H8  G      12     114.441 -51.462 -12.201  1.00  0.00           H  
ATOM    368  N7  G      12     113.218 -52.398 -13.637  1.00  0.00           N  
ATOM    369  C5  G      12     111.822 -52.472 -13.701  1.00  0.00           C  
ATOM    370  C6  G      12     110.930 -53.062 -14.675  1.00  0.00           C  
ATOM    371  O6  G      12     111.187 -53.625 -15.738  1.00  0.00           O  
ATOM    372  N1  G      12     109.599 -52.955 -14.337  1.00  0.00           N  
ATOM    373  H1  G      12     108.924 -53.348 -14.974  1.00  0.00           H  
ATOM    374  C2  G      12     109.158 -52.286 -13.249  1.00  0.00           C  
ATOM    375  N2  G      12     107.869 -52.302 -13.027  1.00  0.00           N  
ATOM    376  H21 G      12     107.233 -52.731 -13.699  1.00  0.00           H  
ATOM    377  H22 G      12     107.528 -51.845 -12.198  1.00  0.00           H  
ATOM    378  N3  G      12     109.933 -51.694 -12.344  1.00  0.00           N  
ATOM    379  C4  G      12     111.265 -51.824 -12.618  1.00  0.00           C  
ATOM    380  C3' G      12     112.953 -51.556  -8.793  1.00  0.00           C  
ATOM    381  H3' G      12     113.371 -52.416  -9.318  1.00  0.00           H  
ATOM    382  C2' G      12     111.659 -51.101  -9.483  1.00  0.00           C  
ATOM    383  H2' G      12     111.052 -51.942  -9.773  1.00  0.00           H  
ATOM    384  O2' G      12     110.881 -50.175  -8.713  1.00  0.00           O  
ATOM    385 HO2' G      12     110.541 -50.655  -7.934  1.00  0.00           H  
ATOM    386  O3' G      12     112.807 -51.826  -7.394  1.00  0.00           O  
ATOM    387  P   A      13     112.060 -53.160  -6.854  1.00  0.00           P  
ATOM    388  OP1 A      13     112.088 -53.102  -5.366  1.00  0.00           O  
ATOM    389  OP2 A      13     112.675 -54.338  -7.524  1.00  0.00           O  
ATOM    390  O5' A      13     110.508 -52.959  -7.319  1.00  0.00           O  
ATOM    391  C5' A      13     109.597 -54.037  -7.551  1.00  0.00           C  
ATOM    392  H5' A      13     108.592 -53.628  -7.647  1.00  0.00           H  
ATOM    393 H5'' A      13     109.603 -54.714  -6.695  1.00  0.00           H  
ATOM    394  C4' A      13     109.908 -54.852  -8.818  1.00  0.00           C  
ATOM    395  H4' A      13     110.685 -55.576  -8.574  1.00  0.00           H  
ATOM    396  O4' A      13     110.329 -54.061  -9.918  1.00  0.00           O  
ATOM    397  C1' A      13     110.286 -54.871 -11.082  1.00  0.00           C  
ATOM    398  H1' A      13     109.772 -54.335 -11.880  1.00  0.00           H  
ATOM    399  N9  A      13     111.672 -55.146 -11.532  1.00  0.00           N  
ATOM    400  C8  A      13     112.858 -54.933 -10.872  1.00  0.00           C  
ATOM    401  H8  A      13     112.904 -54.431  -9.917  1.00  0.00           H  
ATOM    402  N7  A      13     113.916 -55.400 -11.485  1.00  0.00           N  
ATOM    403  C5  A      13     113.371 -55.967 -12.647  1.00  0.00           C  
ATOM    404  C6  A      13     113.887 -56.697 -13.747  1.00  0.00           C  
ATOM    405  N6  A      13     115.159 -57.020 -13.921  1.00  0.00           N  
ATOM    406  H61 A      13     115.432 -57.540 -14.743  1.00  0.00           H  
ATOM    407  H62 A      13     115.841 -56.687 -13.256  1.00  0.00           H  
ATOM    408  N1  A      13     113.079 -57.158 -14.703  1.00  0.00           N  
ATOM    409  C2  A      13     111.793 -56.834 -14.639  1.00  0.00           C  
ATOM    410  H2  A      13     111.175 -57.188 -15.453  1.00  0.00           H  
ATOM    411  N3  A      13     111.162 -56.169 -13.684  1.00  0.00           N  
ATOM    412  C4  A      13     112.013 -55.778 -12.697  1.00  0.00           C  
ATOM    413  C3' A      13     108.725 -55.571  -9.475  1.00  0.00           C  
ATOM    414  H3' A      13     108.060 -54.781  -9.831  1.00  0.00           H  
ATOM    415  C2' A      13     109.447 -56.123 -10.720  1.00  0.00           C  
ATOM    416  H2' A      13     108.735 -56.343 -11.523  1.00  0.00           H  
ATOM    417  O2' A      13     110.299 -57.223 -10.459  1.00  0.00           O  
ATOM    418 HO2' A      13     110.262 -57.429  -9.500  1.00  0.00           H  
ATOM    419  O3' A      13     107.857 -56.394  -8.695  1.00  0.00           O  
ATOM    420  P   U      14     108.263 -57.785  -7.987  1.00  0.00           P  
ATOM    421  OP1 U      14     107.197 -58.106  -6.996  1.00  0.00           O  
ATOM    422  OP2 U      14     109.671 -57.683  -7.522  1.00  0.00           O  
ATOM    423  O5' U      14     108.217 -58.884  -9.168  1.00  0.00           O  
ATOM    424  C5' U      14     107.084 -59.044 -10.010  1.00  0.00           C  
ATOM    425  H5' U      14     106.829 -58.087 -10.467  1.00  0.00           H  
ATOM    426 H5'' U      14     106.230 -59.380  -9.419  1.00  0.00           H  
ATOM    427  C4' U      14     107.339 -60.062 -11.138  1.00  0.00           C  
ATOM    428  H4' U      14     106.432 -60.151 -11.739  1.00  0.00           H  
ATOM    429  O4' U      14     108.412 -59.676 -11.997  1.00  0.00           O  
ATOM    430  C1' U      14     109.124 -60.847 -12.396  1.00  0.00           C  
ATOM    431  H1' U      14     109.130 -60.897 -13.487  1.00  0.00           H  
ATOM    432  N1  U      14     110.543 -60.837 -11.935  1.00  0.00           N  
ATOM    433  C6  U      14     110.953 -60.169 -10.803  1.00  0.00           C  
ATOM    434  H6  U      14     110.209 -59.758 -10.138  1.00  0.00           H  
ATOM    435  C5  U      14     112.274 -59.967 -10.549  1.00  0.00           C  
ATOM    436  H5  U      14     112.576 -59.406  -9.677  1.00  0.00           H  
ATOM    437  C4  U      14     113.295 -60.455 -11.450  1.00  0.00           C  
ATOM    438  O4  U      14     114.503 -60.255 -11.363  1.00  0.00           O  
ATOM    439  N3  U      14     112.808 -61.194 -12.496  1.00  0.00           N  
ATOM    440  H3  U      14     113.489 -61.641 -13.086  1.00  0.00           H  
ATOM    441  C2  U      14     111.485 -61.469 -12.748  1.00  0.00           C  
ATOM    442  O2  U      14     111.185 -62.244 -13.656  1.00  0.00           O  
ATOM    443  C3' U      14     107.692 -61.456 -10.618  1.00  0.00           C  
ATOM    444  H3' U      14     108.448 -61.355  -9.837  1.00  0.00           H  
ATOM    445  C2' U      14     108.359 -62.062 -11.865  1.00  0.00           C  
ATOM    446  H2' U      14     109.039 -62.869 -11.588  1.00  0.00           H  
ATOM    447  O2' U      14     107.443 -62.476 -12.886  1.00  0.00           O  
ATOM    448 HO2' U      14     107.777 -63.285 -13.322  1.00  0.00           H  
ATOM    449  O3' U      14     106.563 -62.167 -10.117  1.00  0.00           O  
ATOM    450  P   G      15     106.771 -63.502  -9.241  1.00  0.00           P  
ATOM    451  OP1 G      15     105.430 -63.983  -8.809  1.00  0.00           O  
ATOM    452  OP2 G      15     107.800 -63.223  -8.200  1.00  0.00           O  
ATOM    453  O5' G      15     107.366 -64.562 -10.305  1.00  0.00           O  
ATOM    454  C5' G      15     108.242 -65.591  -9.889  1.00  0.00           C  
ATOM    455  H5' G      15     107.711 -66.274  -9.225  1.00  0.00           H  
ATOM    456 H5'' G      15     109.077 -65.162  -9.335  1.00  0.00           H  
ATOM    457  C4' G      15     108.807 -66.384 -11.073  1.00  0.00           C  
ATOM    458  H4' G      15     107.998 -66.910 -11.582  1.00  0.00           H  
ATOM    459  O4' G      15     109.516 -65.591 -12.026  1.00  0.00           O  
ATOM    460  C1' G      15     110.814 -66.147 -12.215  1.00  0.00           C  
ATOM    461  H1' G      15     111.077 -66.160 -13.276  1.00  0.00           H  
ATOM    462  N9  G      15     111.811 -65.302 -11.508  1.00  0.00           N  
ATOM    463  C8  G      15     111.600 -64.235 -10.667  1.00  0.00           C  
ATOM    464  H8  G      15     110.611 -63.928 -10.354  1.00  0.00           H  
ATOM    465  N7  G      15     112.687 -63.611 -10.301  1.00  0.00           N  
ATOM    466  C5  G      15     113.709 -64.325 -10.938  1.00  0.00           C  
ATOM    467  C6  G      15     115.141 -64.141 -10.956  1.00  0.00           C  
ATOM    468  O6  G      15     115.820 -63.260 -10.425  1.00  0.00           O  
ATOM    469  N1  G      15     115.806 -65.103 -11.689  1.00  0.00           N  
ATOM    470  H1  G      15     116.815 -65.070 -11.697  1.00  0.00           H  
ATOM    471  C2  G      15     115.177 -66.104 -12.350  1.00  0.00           C  
ATOM    472  N2  G      15     115.932 -66.980 -12.952  1.00  0.00           N  
ATOM    473  H21 G      15     116.938 -66.921 -12.817  1.00  0.00           H  
ATOM    474  H22 G      15     115.495 -67.755 -13.420  1.00  0.00           H  
ATOM    475  N3  G      15     113.861 -66.292 -12.401  1.00  0.00           N  
ATOM    476  C4  G      15     113.175 -65.371 -11.664  1.00  0.00           C  
ATOM    477  C3' G      15     109.788 -67.412 -10.515  1.00  0.00           C  
ATOM    478  H3' G      15     110.338 -66.951  -9.691  1.00  0.00           H  
ATOM    479  C2' G      15     110.774 -67.589 -11.678  1.00  0.00           C  
ATOM    480  H2' G      15     111.751 -67.905 -11.305  1.00  0.00           H  
ATOM    481  O2' G      15     110.310 -68.464 -12.712  1.00  0.00           O  
ATOM    482 HO2' G      15     111.057 -68.735 -13.281  1.00  0.00           H  
ATOM    483  O3' G      15     109.105 -68.580 -10.072  1.00  0.00           O  
ATOM    484  P   G      16     109.498 -69.260  -8.670  1.00  0.00           P  
ATOM    485  OP1 G      16     108.601 -70.430  -8.451  1.00  0.00           O  
ATOM    486  OP2 G      16     109.551 -68.195  -7.630  1.00  0.00           O  
ATOM    487  O5' G      16     110.999 -69.777  -8.956  1.00  0.00           O  
ATOM    488  C5' G      16     111.228 -70.853  -9.855  1.00  0.00           C  
ATOM    489  H5' G      16     110.759 -70.638 -10.817  1.00  0.00           H  
ATOM    490 H5'' G      16     110.778 -71.762  -9.453  1.00  0.00           H  
ATOM    491  C4' G      16     112.719 -71.116 -10.094  1.00  0.00           C  
ATOM    492  H4' G      16     112.816 -72.014 -10.707  1.00  0.00           H  
ATOM    493  O4' G      16     113.369 -70.040 -10.765  1.00  0.00           O  
ATOM    494  C1' G      16     114.715 -69.984 -10.301  1.00  0.00           C  
ATOM    495  H1' G      16     115.411 -70.087 -11.136  1.00  0.00           H  
ATOM    496  N9  G      16     114.980 -68.684  -9.641  1.00  0.00           N  
ATOM    497  C8  G      16     114.098 -67.753  -9.149  1.00  0.00           C  
ATOM    498  H8  G      16     113.026 -67.909  -9.159  1.00  0.00           H  
ATOM    499  N7  G      16     114.665 -66.667  -8.691  1.00  0.00           N  
ATOM    500  C5  G      16     116.035 -66.902  -8.876  1.00  0.00           C  
ATOM    501  C6  G      16     117.201 -66.100  -8.585  1.00  0.00           C  
ATOM    502  O6  G      16     117.272 -64.965  -8.108  1.00  0.00           O  
ATOM    503  N1  G      16     118.388 -66.735  -8.885  1.00  0.00           N  
ATOM    504  H1  G      16     119.242 -66.243  -8.681  1.00  0.00           H  
ATOM    505  C2  G      16     118.460 -67.973  -9.427  1.00  0.00           C  
ATOM    506  N2  G      16     119.651 -68.477  -9.605  1.00  0.00           N  
ATOM    507  H21 G      16     120.465 -67.948  -9.298  1.00  0.00           H  
ATOM    508  H22 G      16     119.727 -69.405  -9.984  1.00  0.00           H  
ATOM    509  N3  G      16     117.419 -68.740  -9.737  1.00  0.00           N  
ATOM    510  C4  G      16     116.227 -68.147  -9.437  1.00  0.00           C  
ATOM    511  C3' G      16     113.495 -71.347  -8.797  1.00  0.00           C  
ATOM    512  H3' G      16     113.271 -70.533  -8.104  1.00  0.00           H  
ATOM    513  C2' G      16     114.925 -71.151  -9.328  1.00  0.00           C  
ATOM    514  H2' G      16     115.602 -70.875  -8.519  1.00  0.00           H  
ATOM    515  O2' G      16     115.433 -72.259 -10.079  1.00  0.00           O  
ATOM    516 HO2' G      16     116.400 -72.314  -9.961  1.00  0.00           H  
ATOM    517  O3' G      16     113.208 -72.606  -8.191  1.00  0.00           O  
ATOM    518  P   C      17     113.498 -72.849  -6.619  1.00  0.00           P  
ATOM    519  OP1 C      17     113.062 -74.236  -6.285  1.00  0.00           O  
ATOM    520  OP2 C      17     112.906 -71.719  -5.849  1.00  0.00           O  
ATOM    521  O5' C      17     115.109 -72.754  -6.484  1.00  0.00           O  
ATOM    522  C5' C      17     115.958 -73.745  -7.045  1.00  0.00           C  
ATOM    523  H5' C      17     115.689 -73.918  -8.088  1.00  0.00           H  
ATOM    524 H5'' C      17     115.815 -74.684  -6.507  1.00  0.00           H  
ATOM    525  C4' C      17     117.449 -73.368  -6.979  1.00  0.00           C  
ATOM    526  H4' C      17     118.028 -74.192  -7.397  1.00  0.00           H  
ATOM    527  O4' C      17     117.780 -72.176  -7.699  1.00  0.00           O  
ATOM    528  C1' C      17     118.814 -71.483  -6.992  1.00  0.00           C  
ATOM    529  H1' C      17     119.669 -71.327  -7.655  1.00  0.00           H  
ATOM    530  N1  C      17     118.349 -70.149  -6.502  1.00  0.00           N  
ATOM    531  C6  C      17     117.020 -69.884  -6.278  1.00  0.00           C  
ATOM    532  H6  C      17     116.286 -70.660  -6.428  1.00  0.00           H  
ATOM    533  C5  C      17     116.625 -68.655  -5.873  1.00  0.00           C  
ATOM    534  H5  C      17     115.580 -68.456  -5.701  1.00  0.00           H  
ATOM    535  C4  C      17     117.639 -67.677  -5.677  1.00  0.00           C  
ATOM    536  N4  C      17     117.309 -66.475  -5.299  1.00  0.00           N  
ATOM    537  H41 C      17     118.045 -65.789  -5.181  1.00  0.00           H  
ATOM    538  H42 C      17     116.352 -66.255  -5.100  1.00  0.00           H  
ATOM    539  N3  C      17     118.925 -67.902  -5.881  1.00  0.00           N  
ATOM    540  C2  C      17     119.302 -69.144  -6.265  1.00  0.00           C  
ATOM    541  O2  C      17     120.512 -69.349  -6.379  1.00  0.00           O  
ATOM    542  C3' C      17     117.929 -73.139  -5.546  1.00  0.00           C  
ATOM    543  H3' C      17     117.236 -72.455  -5.050  1.00  0.00           H  
ATOM    544  C2' C      17     119.242 -72.386  -5.824  1.00  0.00           C  
ATOM    545  H2' C      17     119.538 -71.800  -4.954  1.00  0.00           H  
ATOM    546  O2' C      17     120.310 -73.230  -6.272  1.00  0.00           O  
ATOM    547 HO2' C      17     121.159 -72.749  -6.233  1.00  0.00           H  
ATOM    548  O3' C      17     118.057 -74.345  -4.797  1.00  0.00           O  
ATOM    549  P   G      18     117.862 -74.331  -3.193  1.00  0.00           P  
ATOM    550  OP1 G      18     118.114 -75.717  -2.702  1.00  0.00           O  
ATOM    551  OP2 G      18     116.545 -73.704  -2.886  1.00  0.00           O  
ATOM    552  O5' G      18     119.034 -73.344  -2.653  1.00  0.00           O  
ATOM    553  C5' G      18     120.385 -73.783  -2.608  1.00  0.00           C  
ATOM    554  H5' G      18     120.671 -74.180  -3.583  1.00  0.00           H  
ATOM    555 H5'' G      18     120.476 -74.588  -1.876  1.00  0.00           H  
ATOM    556  C4' G      18     121.377 -72.674  -2.229  1.00  0.00           C  
ATOM    557  H4' G      18     122.376 -73.112  -2.190  1.00  0.00           H  
ATOM    558  O4' G      18     121.390 -71.604  -3.176  1.00  0.00           O  
ATOM    559  C1' G      18     121.694 -70.395  -2.482  1.00  0.00           C  
ATOM    560  H1' G      18     122.567 -69.909  -2.924  1.00  0.00           H  
ATOM    561  N9  G      18     120.560 -69.443  -2.533  1.00  0.00           N  
ATOM    562  C8  G      18     119.228 -69.673  -2.772  1.00  0.00           C  
ATOM    563  H8  G      18     118.836 -70.661  -2.984  1.00  0.00           H  
ATOM    564  N7  G      18     118.486 -68.598  -2.727  1.00  0.00           N  
ATOM    565  C5  G      18     119.391 -67.573  -2.412  1.00  0.00           C  
ATOM    566  C6  G      18     119.221 -66.152  -2.200  1.00  0.00           C  
ATOM    567  O6  G      18     118.211 -65.454  -2.281  1.00  0.00           O  
ATOM    568  N1  G      18     120.389 -65.504  -1.846  1.00  0.00           N  
ATOM    569  H1  G      18     120.341 -64.513  -1.673  1.00  0.00           H  
ATOM    570  C2  G      18     121.580 -66.128  -1.717  1.00  0.00           C  
ATOM    571  N2  G      18     122.601 -65.400  -1.358  1.00  0.00           N  
ATOM    572  H21 G      18     122.488 -64.411  -1.145  1.00  0.00           H  
ATOM    573  H22 G      18     123.495 -65.854  -1.281  1.00  0.00           H  
ATOM    574  N3  G      18     121.794 -67.424  -1.924  1.00  0.00           N  
ATOM    575  C4  G      18     120.658 -68.097  -2.270  1.00  0.00           C  
ATOM    576  C3' G      18     121.100 -72.014  -0.875  1.00  0.00           C  
ATOM    577  H3' G      18     120.054 -71.700  -0.852  1.00  0.00           H  
ATOM    578  C2' G      18     121.984 -70.764  -1.022  1.00  0.00           C  
ATOM    579  H2' G      18     121.657 -69.981  -0.334  1.00  0.00           H  
ATOM    580  O2' G      18     123.388 -71.019  -0.883  1.00  0.00           O  
ATOM    581 HO2' G      18     123.884 -70.177  -0.835  1.00  0.00           H  
ATOM    582  O3' G      18     121.425 -72.787   0.279  1.00  0.00           O  
ATOM    583  P   G      19     120.327 -73.005   1.444  1.00  0.00           P  
ATOM    584  OP1 G      19     121.059 -73.381   2.686  1.00  0.00           O  
ATOM    585  OP2 G      19     119.273 -73.926   0.938  1.00  0.00           O  
ATOM    586  O5' G      19     119.686 -71.529   1.662  1.00  0.00           O  
ATOM    587  C5' G      19     118.518 -71.346   2.450  1.00  0.00           C  
ATOM    588  H5' G      19     118.669 -71.780   3.441  1.00  0.00           H  
ATOM    589 H5'' G      19     117.681 -71.863   1.978  1.00  0.00           H  
ATOM    590  C4' G      19     118.130 -69.869   2.623  1.00  0.00           C  
ATOM    591  H4' G      19     117.189 -69.849   3.172  1.00  0.00           H  
ATOM    592  O4' G      19     119.098 -69.174   3.407  1.00  0.00           O  
ATOM    593  C1' G      19     119.759 -68.201   2.613  1.00  0.00           C  
ATOM    594  H1' G      19     119.519 -67.215   3.015  1.00  0.00           H  
ATOM    595  N9  G      19     121.233 -68.378   2.632  1.00  0.00           N  
ATOM    596  C8  G      19     121.960 -69.535   2.778  1.00  0.00           C  
ATOM    597  H8  G      19     121.494 -70.498   2.934  1.00  0.00           H  
ATOM    598  N7  G      19     123.257 -69.370   2.734  1.00  0.00           N  
ATOM    599  C5  G      19     123.407 -67.992   2.540  1.00  0.00           C  
ATOM    600  C6  G      19     124.588 -67.171   2.422  1.00  0.00           C  
ATOM    601  O6  G      19     125.775 -67.499   2.466  1.00  0.00           O  
ATOM    602  N1  G      19     124.308 -65.830   2.245  1.00  0.00           N  
ATOM    603  H1  G      19     125.092 -65.207   2.194  1.00  0.00           H  
ATOM    604  C2  G      19     123.049 -65.323   2.219  1.00  0.00           C  
ATOM    605  N2  G      19     122.932 -64.025   2.144  1.00  0.00           N  
ATOM    606  H21 G      19     123.737 -63.430   2.051  1.00  0.00           H  
ATOM    607  H22 G      19     122.010 -63.630   2.283  1.00  0.00           H  
ATOM    608  N3  G      19     121.930 -66.039   2.330  1.00  0.00           N  
ATOM    609  C4  G      19     122.173 -67.377   2.483  1.00  0.00           C  
ATOM    610  C3' G      19     117.939 -69.145   1.275  1.00  0.00           C  
ATOM    611  H3' G      19     117.960 -69.866   0.453  1.00  0.00           H  
ATOM    612  C2' G      19     119.217 -68.283   1.185  1.00  0.00           C  
ATOM    613  H2' G      19     119.926 -68.825   0.559  1.00  0.00           H  
ATOM    614  O2' G      19     119.051 -66.959   0.678  1.00  0.00           O  
ATOM    615 HO2' G      19     119.908 -66.497   0.688  1.00  0.00           H  
ATOM    616  O3' G      19     116.698 -68.436   1.239  1.00  0.00           O  
ATOM    617  P   A      20     115.333 -69.222   0.833  1.00  0.00           P  
ATOM    618  OP1 A      20     115.107 -70.325   1.811  1.00  0.00           O  
ATOM    619  OP2 A      20     115.392 -69.562  -0.618  1.00  0.00           O  
ATOM    620  O5' A      20     114.158 -68.125   1.063  1.00  0.00           O  
ATOM    621  C5' A      20     112.864 -68.298   0.497  1.00  0.00           C  
ATOM    622  H5' A      20     112.489 -69.295   0.734  1.00  0.00           H  
ATOM    623 H5'' A      20     112.928 -68.209  -0.589  1.00  0.00           H  
ATOM    624  C4' A      20     111.848 -67.262   1.010  1.00  0.00           C  
ATOM    625  H4' A      20     110.907 -67.409   0.476  1.00  0.00           H  
ATOM    626  O4' A      20     111.586 -67.431   2.403  1.00  0.00           O  
ATOM    627  C1' A      20     111.572 -66.157   3.037  1.00  0.00           C  
ATOM    628  H1' A      20     110.668 -66.053   3.642  1.00  0.00           H  
ATOM    629  N9  A      20     112.739 -66.015   3.945  1.00  0.00           N  
ATOM    630  C8  A      20     113.790 -66.880   4.155  1.00  0.00           C  
ATOM    631  H8  A      20     113.921 -67.786   3.576  1.00  0.00           H  
ATOM    632  N7  A      20     114.591 -66.536   5.135  1.00  0.00           N  
ATOM    633  C5  A      20     114.029 -65.332   5.590  1.00  0.00           C  
ATOM    634  C6  A      20     114.350 -64.394   6.605  1.00  0.00           C  
ATOM    635  N6  A      20     115.385 -64.477   7.422  1.00  0.00           N  
ATOM    636  H61 A      20     115.520 -63.743   8.100  1.00  0.00           H  
ATOM    637  H62 A      20     116.022 -65.255   7.342  1.00  0.00           H  
ATOM    638  N1  A      20     113.597 -63.315   6.818  1.00  0.00           N  
ATOM    639  C2  A      20     112.526 -63.148   6.054  1.00  0.00           C  
ATOM    640  H2  A      20     111.930 -62.267   6.254  1.00  0.00           H  
ATOM    641  N3  A      20     112.094 -63.932   5.070  1.00  0.00           N  
ATOM    642  C4  A      20     112.903 -65.014   4.877  1.00  0.00           C  
ATOM    643  C3' A      20     112.292 -65.810   0.780  1.00  0.00           C  
ATOM    644  H3' A      20     113.367 -65.729   0.953  1.00  0.00           H  
ATOM    645  C2' A      20     111.556 -65.095   1.928  1.00  0.00           C  
ATOM    646  H2' A      20     112.108 -64.205   2.228  1.00  0.00           H  
ATOM    647  O2' A      20     110.188 -64.778   1.637  1.00  0.00           O  
ATOM    648 HO2' A      20     109.855 -64.120   2.278  1.00  0.00           H  
ATOM    649  O3' A      20     111.948 -65.322  -0.517  1.00  0.00           O  
ATOM    650  P   A      21     112.876 -64.226  -1.266  1.00  0.00           P  
ATOM    651  OP1 A      21     112.123 -63.741  -2.459  1.00  0.00           O  
ATOM    652  OP2 A      21     114.216 -64.836  -1.485  1.00  0.00           O  
ATOM    653  O5' A      21     113.058 -62.991  -0.224  1.00  0.00           O  
ATOM    654  C5' A      21     112.007 -62.067   0.024  1.00  0.00           C  
ATOM    655  H5' A      21     111.100 -62.607   0.298  1.00  0.00           H  
ATOM    656 H5'' A      21     111.801 -61.504  -0.888  1.00  0.00           H  
ATOM    657  C4' A      21     112.337 -61.067   1.146  1.00  0.00           C  
ATOM    658  H4' A      21     111.501 -60.370   1.231  1.00  0.00           H  
ATOM    659  O4' A      21     112.497 -61.700   2.414  1.00  0.00           O  
ATOM    660  C1' A      21     113.567 -61.071   3.111  1.00  0.00           C  
ATOM    661  H1' A      21     113.241 -60.777   4.112  1.00  0.00           H  
ATOM    662  N9  A      21     114.688 -62.032   3.266  1.00  0.00           N  
ATOM    663  C8  A      21     114.881 -63.243   2.641  1.00  0.00           C  
ATOM    664  H8  A      21     114.254 -63.586   1.830  1.00  0.00           H  
ATOM    665  N7  A      21     115.848 -63.968   3.140  1.00  0.00           N  
ATOM    666  C5  A      21     116.357 -63.152   4.158  1.00  0.00           C  
ATOM    667  C6  A      21     117.394 -63.278   5.117  1.00  0.00           C  
ATOM    668  N6  A      21     118.172 -64.338   5.258  1.00  0.00           N  
ATOM    669  H61 A      21     118.899 -64.309   5.955  1.00  0.00           H  
ATOM    670  H62 A      21     118.036 -65.133   4.654  1.00  0.00           H  
ATOM    671  N1  A      21     117.661 -62.301   5.982  1.00  0.00           N  
ATOM    672  C2  A      21     116.919 -61.203   5.921  1.00  0.00           C  
ATOM    673  H2  A      21     117.163 -60.427   6.636  1.00  0.00           H  
ATOM    674  N3  A      21     115.912 -60.938   5.092  1.00  0.00           N  
ATOM    675  C4  A      21     115.676 -61.964   4.224  1.00  0.00           C  
ATOM    676  C3' A      21     113.599 -60.236   0.878  1.00  0.00           C  
ATOM    677  H3' A      21     114.392 -60.893   0.513  1.00  0.00           H  
ATOM    678  C2' A      21     113.941 -59.809   2.319  1.00  0.00           C  
ATOM    679  H2' A      21     115.000 -59.589   2.417  1.00  0.00           H  
ATOM    680  O2' A      21     113.140 -58.728   2.812  1.00  0.00           O  
ATOM    681 HO2' A      21     113.649 -58.206   3.462  1.00  0.00           H  
ATOM    682  O3' A      21     113.342 -59.189  -0.064  1.00  0.00           O  
ATOM    683  P   A      22     114.529 -58.313  -0.734  1.00  0.00           P  
ATOM    684  OP1 A      22     113.947 -57.628  -1.923  1.00  0.00           O  
ATOM    685  OP2 A      22     115.717 -59.185  -0.935  1.00  0.00           O  
ATOM    686  O5' A      22     114.859 -57.162   0.366  1.00  0.00           O  
ATOM    687  C5' A      22     116.100 -56.463   0.409  1.00  0.00           C  
ATOM    688  H5' A      22     115.952 -55.521   0.939  1.00  0.00           H  
ATOM    689 H5'' A      22     116.435 -56.232  -0.604  1.00  0.00           H  
ATOM    690  C4' A      22     117.200 -57.256   1.132  1.00  0.00           C  
ATOM    691  H4' A      22     117.583 -58.020   0.455  1.00  0.00           H  
ATOM    692  O4' A      22     116.757 -57.854   2.346  1.00  0.00           O  
ATOM    693  C1' A      22     117.915 -58.362   2.994  1.00  0.00           C  
ATOM    694  H1' A      22     117.801 -58.299   4.079  1.00  0.00           H  
ATOM    695  N9  A      22     118.067 -59.795   2.610  1.00  0.00           N  
ATOM    696  C8  A      22     117.376 -60.486   1.644  1.00  0.00           C  
ATOM    697  H8  A      22     116.570 -60.038   1.083  1.00  0.00           H  
ATOM    698  N7  A      22     117.762 -61.717   1.461  1.00  0.00           N  
ATOM    699  C5  A      22     118.820 -61.839   2.365  1.00  0.00           C  
ATOM    700  C6  A      22     119.730 -62.873   2.681  1.00  0.00           C  
ATOM    701  N6  A      22     119.738 -64.064   2.117  1.00  0.00           N  
ATOM    702  H61 A      22     120.413 -64.750   2.424  1.00  0.00           H  
ATOM    703  H62 A      22     119.011 -64.288   1.454  1.00  0.00           H  
ATOM    704  N1  A      22     120.690 -62.704   3.589  1.00  0.00           N  
ATOM    705  C2  A      22     120.726 -61.542   4.233  1.00  0.00           C  
ATOM    706  H2  A      22     121.503 -61.439   4.979  1.00  0.00           H  
ATOM    707  N3  A      22     119.931 -60.488   4.071  1.00  0.00           N  
ATOM    708  C4  A      22     118.999 -60.691   3.092  1.00  0.00           C  
ATOM    709  C3' A      22     118.374 -56.409   1.622  1.00  0.00           C  
ATOM    710  H3' A      22     117.966 -55.613   2.248  1.00  0.00           H  
ATOM    711  C2' A      22     119.074 -57.441   2.533  1.00  0.00           C  
ATOM    712  H2' A      22     119.510 -56.931   3.395  1.00  0.00           H  
ATOM    713  O2' A      22     120.074 -58.157   1.828  1.00  0.00           O  
ATOM    714 HO2' A      22     120.760 -57.527   1.546  1.00  0.00           H  
ATOM    715  O3' A      22     119.179 -55.823   0.600  1.00  0.00           O  
ATOM    716  P   C      23     120.471 -54.925   0.979  1.00  0.00           P  
ATOM    717  OP1 C      23     120.709 -53.962  -0.131  1.00  0.00           O  
ATOM    718  OP2 C      23     120.304 -54.393   2.358  1.00  0.00           O  
ATOM    719  O5' C      23     121.673 -56.017   0.992  1.00  0.00           O  
ATOM    720  C5' C      23     122.263 -56.437  -0.229  1.00  0.00           C  
ATOM    721  H5' C      23     122.893 -55.633  -0.613  1.00  0.00           H  
ATOM    722 H5'' C      23     121.473 -56.616  -0.958  1.00  0.00           H  
ATOM    723  C4' C      23     123.124 -57.706  -0.124  1.00  0.00           C  
ATOM    724  H4' C      23     124.088 -57.465   0.327  1.00  0.00           H  
ATOM    725  O4' C      23     122.520 -58.770   0.608  1.00  0.00           O  
ATOM    726  C1' C      23     122.764 -60.009  -0.057  1.00  0.00           C  
ATOM    727  H1' C      23     123.234 -60.707   0.640  1.00  0.00           H  
ATOM    728  N1  C      23     121.508 -60.638  -0.575  1.00  0.00           N  
ATOM    729  C6  C      23     120.364 -59.917  -0.823  1.00  0.00           C  
ATOM    730  H6  C      23     120.353 -58.847  -0.654  1.00  0.00           H  
ATOM    731  C5  C      23     119.246 -60.546  -1.260  1.00  0.00           C  
ATOM    732  H5  C      23     118.345 -59.981  -1.437  1.00  0.00           H  
ATOM    733  C4  C      23     119.306 -61.959  -1.427  1.00  0.00           C  
ATOM    734  N4  C      23     118.256 -62.625  -1.827  1.00  0.00           N  
ATOM    735  H41 C      23     118.328 -63.628  -1.944  1.00  0.00           H  
ATOM    736  H42 C      23     117.381 -62.144  -1.926  1.00  0.00           H  
ATOM    737  N3  C      23     120.397 -62.671  -1.217  1.00  0.00           N  
ATOM    738  C2  C      23     121.513 -62.019  -0.813  1.00  0.00           C  
ATOM    739  O2  C      23     122.534 -62.691  -0.670  1.00  0.00           O  
ATOM    740  C3' C      23     123.361 -58.267  -1.525  1.00  0.00           C  
ATOM    741  H3' C      23     122.398 -58.289  -2.039  1.00  0.00           H  
ATOM    742  C2' C      23     123.750 -59.715  -1.192  1.00  0.00           C  
ATOM    743  H2' C      23     123.576 -60.366  -2.047  1.00  0.00           H  
ATOM    744  O2' C      23     125.075 -59.873  -0.678  1.00  0.00           O  
ATOM    745 HO2' C      23     125.436 -60.731  -0.973  1.00  0.00           H  
ATOM    746  O3' C      23     124.292 -57.518  -2.297  1.00  0.00           O  
ATOM    747  P   G      24     124.284 -57.630  -3.907  1.00  0.00           P  
ATOM    748  OP1 G      24     125.321 -56.699  -4.435  1.00  0.00           O  
ATOM    749  OP2 G      24     122.880 -57.462  -4.374  1.00  0.00           O  
ATOM    750  O5' G      24     124.736 -59.154  -4.208  1.00  0.00           O  
ATOM    751  C5' G      24     126.060 -59.587  -3.924  1.00  0.00           C  
ATOM    752  H5' G      24     126.327 -59.312  -2.904  1.00  0.00           H  
ATOM    753 H5'' G      24     126.754 -59.079  -4.597  1.00  0.00           H  
ATOM    754  C4' G      24     126.248 -61.103  -4.085  1.00  0.00           C  
ATOM    755  H4' G      24     127.281 -61.348  -3.835  1.00  0.00           H  
ATOM    756  O4' G      24     125.388 -61.875  -3.242  1.00  0.00           O  
ATOM    757  C1' G      24     125.005 -63.058  -3.944  1.00  0.00           C  
ATOM    758  H1' G      24     125.235 -63.948  -3.353  1.00  0.00           H  
ATOM    759  N9  G      24     123.548 -63.048  -4.220  1.00  0.00           N  
ATOM    760  C8  G      24     122.679 -61.984  -4.199  1.00  0.00           C  
ATOM    761  H8  G      24     123.007 -60.972  -4.008  1.00  0.00           H  
ATOM    762  N7  G      24     121.431 -62.299  -4.412  1.00  0.00           N  
ATOM    763  C5  G      24     121.478 -63.680  -4.629  1.00  0.00           C  
ATOM    764  C6  G      24     120.433 -64.625  -4.938  1.00  0.00           C  
ATOM    765  O6  G      24     119.225 -64.440  -5.034  1.00  0.00           O  
ATOM    766  N1  G      24     120.895 -65.905  -5.154  1.00  0.00           N  
ATOM    767  H1  G      24     120.217 -66.603  -5.418  1.00  0.00           H  
ATOM    768  C2  G      24     122.194 -66.257  -5.070  1.00  0.00           C  
ATOM    769  N2  G      24     122.481 -67.498  -5.371  1.00  0.00           N  
ATOM    770  H21 G      24     121.755 -68.133  -5.699  1.00  0.00           H  
ATOM    771  H22 G      24     123.441 -67.792  -5.304  1.00  0.00           H  
ATOM    772  N3  G      24     123.193 -65.429  -4.752  1.00  0.00           N  
ATOM    773  C4  G      24     122.771 -64.142  -4.545  1.00  0.00           C  
ATOM    774  C3' G      24     125.990 -61.578  -5.514  1.00  0.00           C  
ATOM    775  H3' G      24     125.040 -61.162  -5.858  1.00  0.00           H  
ATOM    776  C2' G      24     125.807 -63.083  -5.250  1.00  0.00           C  
ATOM    777  H2' G      24     125.229 -63.539  -6.050  1.00  0.00           H  
ATOM    778  O2' G      24     127.030 -63.791  -5.015  1.00  0.00           O  
ATOM    779 HO2' G      24     126.882 -64.752  -5.112  1.00  0.00           H  
ATOM    780  O3' G      24     127.043 -61.235  -6.414  1.00  0.00           O  
ATOM    781  P   C      25     126.753 -61.047  -7.993  1.00  0.00           P  
ATOM    782  OP1 C      25     128.053 -60.764  -8.665  1.00  0.00           O  
ATOM    783  OP2 C      25     125.649 -60.060  -8.151  1.00  0.00           O  
ATOM    784  O5' C      25     126.204 -62.484  -8.493  1.00  0.00           O  
ATOM    785  C5' C      25     127.054 -63.622  -8.554  1.00  0.00           C  
ATOM    786  H5' C      25     127.594 -63.730  -7.613  1.00  0.00           H  
ATOM    787 H5'' C      25     127.787 -63.484  -9.351  1.00  0.00           H  
ATOM    788  C4' C      25     126.276 -64.921  -8.819  1.00  0.00           C  
ATOM    789  H4' C      25     126.985 -65.749  -8.854  1.00  0.00           H  
ATOM    790  O4' C      25     125.313 -65.197  -7.801  1.00  0.00           O  
ATOM    791  C1' C      25     124.162 -65.783  -8.400  1.00  0.00           C  
ATOM    792  H1' C      25     123.959 -66.745  -7.923  1.00  0.00           H  
ATOM    793  N1  C      25     122.941 -64.934  -8.265  1.00  0.00           N  
ATOM    794  C6  C      25     122.985 -63.591  -7.979  1.00  0.00           C  
ATOM    795  H6  C      25     123.939 -63.100  -7.851  1.00  0.00           H  
ATOM    796  C5  C      25     121.834 -62.885  -7.841  1.00  0.00           C  
ATOM    797  H5  C      25     121.872 -61.834  -7.600  1.00  0.00           H  
ATOM    798  C4  C      25     120.609 -63.589  -8.017  1.00  0.00           C  
ATOM    799  N4  C      25     119.459 -62.998  -7.854  1.00  0.00           N  
ATOM    800  H41 C      25     118.636 -63.585  -7.935  1.00  0.00           H  
ATOM    801  H42 C      25     119.413 -62.041  -7.556  1.00  0.00           H  
ATOM    802  N3  C      25     120.550 -64.870  -8.308  1.00  0.00           N  
ATOM    803  C2  C      25     121.702 -65.560  -8.432  1.00  0.00           C  
ATOM    804  O2  C      25     121.610 -66.759  -8.685  1.00  0.00           O  
ATOM    805  C3' C      25     125.512 -64.901 -10.146  1.00  0.00           C  
ATOM    806  H3' C      25     124.972 -63.955 -10.227  1.00  0.00           H  
ATOM    807  C2' C      25     124.497 -66.025  -9.878  1.00  0.00           C  
ATOM    808  H2' C      25     123.618 -65.896 -10.509  1.00  0.00           H  
ATOM    809  O2' C      25     125.032 -67.348  -9.995  1.00  0.00           O  
ATOM    810 HO2' C      25     124.305 -67.990 -10.101  1.00  0.00           H  
ATOM    811  O3' C      25     126.353 -65.098 -11.282  1.00  0.00           O  
ATOM    812  P   C      26     125.930 -64.535 -12.738  1.00  0.00           P  
ATOM    813  OP1 C      26     127.004 -64.915 -13.699  1.00  0.00           O  
ATOM    814  OP2 C      26     125.591 -63.092 -12.599  1.00  0.00           O  
ATOM    815  O5' C      26     124.571 -65.320 -13.139  1.00  0.00           O  
ATOM    816  C5' C      26     124.578 -66.705 -13.460  1.00  0.00           C  
ATOM    817  H5' C      26     125.134 -67.254 -12.699  1.00  0.00           H  
ATOM    818 H5'' C      26     125.078 -66.855 -14.419  1.00  0.00           H  
ATOM    819  C4' C      26     123.160 -67.297 -13.542  1.00  0.00           C  
ATOM    820  H4' C      26     123.240 -68.363 -13.757  1.00  0.00           H  
ATOM    821  O4' C      26     122.455 -67.139 -12.311  1.00  0.00           O  
ATOM    822  C1' C      26     121.080 -66.915 -12.594  1.00  0.00           C  
ATOM    823  H1' C      26     120.487 -67.688 -12.099  1.00  0.00           H  
ATOM    824  N1  C      26     120.601 -65.585 -12.113  1.00  0.00           N  
ATOM    825  C6  C      26     121.427 -64.505 -11.919  1.00  0.00           C  
ATOM    826  H6  C      26     122.490 -64.604 -12.091  1.00  0.00           H  
ATOM    827  C5  C      26     120.909 -63.316 -11.516  1.00  0.00           C  
ATOM    828  H5  C      26     121.560 -62.470 -11.363  1.00  0.00           H  
ATOM    829  C4  C      26     119.499 -63.248 -11.322  1.00  0.00           C  
ATOM    830  N4  C      26     118.918 -62.139 -10.952  1.00  0.00           N  
ATOM    831  H41 C      26     117.934 -62.201 -10.738  1.00  0.00           H  
ATOM    832  H42 C      26     119.471 -61.323 -10.747  1.00  0.00           H  
ATOM    833  N3  C      26     118.691 -64.269 -11.508  1.00  0.00           N  
ATOM    834  C2  C      26     119.226 -65.442 -11.905  1.00  0.00           C  
ATOM    835  O2  C      26     118.452 -66.378 -12.090  1.00  0.00           O  
ATOM    836  C3' C      26     122.284 -66.665 -14.632  1.00  0.00           C  
ATOM    837  H3' C      26     122.391 -65.580 -14.577  1.00  0.00           H  
ATOM    838  C2' C      26     120.889 -67.052 -14.113  1.00  0.00           C  
ATOM    839  H2' C      26     120.138 -66.355 -14.487  1.00  0.00           H  
ATOM    840  O2' C      26     120.519 -68.407 -14.390  1.00  0.00           O  
ATOM    841 HO2' C      26     119.548 -68.503 -14.362  1.00  0.00           H  
ATOM    842  O3' C      26     122.588 -67.136 -15.947  1.00  0.00           O  
ATOM    843  P   A      27     122.195 -66.281 -17.266  1.00  0.00           P  
ATOM    844  OP1 A      27     122.845 -66.947 -18.431  1.00  0.00           O  
ATOM    845  OP2 A      27     122.528 -64.852 -17.008  1.00  0.00           O  
ATOM    846  O5' A      27     120.583 -66.376 -17.453  1.00  0.00           O  
ATOM    847  C5' A      27     119.959 -67.526 -18.015  1.00  0.00           C  
ATOM    848  H5' A      27     120.224 -68.406 -17.425  1.00  0.00           H  
ATOM    849 H5'' A      27     120.325 -67.676 -19.032  1.00  0.00           H  
ATOM    850  C4' A      27     118.422 -67.424 -18.071  1.00  0.00           C  
ATOM    851  H4' A      27     118.036 -68.342 -18.519  1.00  0.00           H  
ATOM    852  O4' A      27     117.866 -67.306 -16.763  1.00  0.00           O  
ATOM    853  C1' A      27     116.764 -66.409 -16.819  1.00  0.00           C  
ATOM    854  H1' A      27     115.876 -66.872 -16.382  1.00  0.00           H  
ATOM    855  N9  A      27     117.061 -65.182 -16.050  1.00  0.00           N  
ATOM    856  C8  A      27     118.268 -64.639 -15.680  1.00  0.00           C  
ATOM    857  H8  A      27     119.214 -65.054 -15.996  1.00  0.00           H  
ATOM    858  N7  A      27     118.174 -63.599 -14.891  1.00  0.00           N  
ATOM    859  C5  A      27     116.787 -63.428 -14.764  1.00  0.00           C  
ATOM    860  C6  A      27     115.940 -62.534 -14.065  1.00  0.00           C  
ATOM    861  N6  A      27     116.349 -61.575 -13.253  1.00  0.00           N  
ATOM    862  H61 A      27     115.665 -61.058 -12.716  1.00  0.00           H  
ATOM    863  H62 A      27     117.337 -61.470 -13.085  1.00  0.00           H  
ATOM    864  N1  A      27     114.614 -62.620 -14.168  1.00  0.00           N  
ATOM    865  C2  A      27     114.104 -63.576 -14.932  1.00  0.00           C  
ATOM    866  H2  A      27     113.024 -63.616 -14.998  1.00  0.00           H  
ATOM    867  N3  A      27     114.759 -64.499 -15.622  1.00  0.00           N  
ATOM    868  C4  A      27     116.109 -64.369 -15.493  1.00  0.00           C  
ATOM    869  C3' A      27     117.884 -66.248 -18.904  1.00  0.00           C  
ATOM    870  H3' A      27     118.473 -65.358 -18.675  1.00  0.00           H  
ATOM    871  C2' A      27     116.482 -66.088 -18.289  1.00  0.00           C  
ATOM    872  H2' A      27     116.121 -65.064 -18.411  1.00  0.00           H  
ATOM    873  O2' A      27     115.515 -67.038 -18.747  1.00  0.00           O  
ATOM    874 HO2' A      27     114.657 -66.588 -18.861  1.00  0.00           H  
ATOM    875  O3' A      27     117.881 -66.498 -20.311  1.00  0.00           O  
ATOM    876  P   G      28     117.714 -65.292 -21.381  1.00  0.00           P  
ATOM    877  OP1 G      28     117.821 -65.887 -22.744  1.00  0.00           O  
ATOM    878  OP2 G      28     118.680 -64.220 -21.012  1.00  0.00           O  
ATOM    879  O5' G      28     116.220 -64.681 -21.201  1.00  0.00           O  
ATOM    880  C5' G      28     115.057 -65.373 -21.640  1.00  0.00           C  
ATOM    881  H5' G      28     115.066 -66.392 -21.253  1.00  0.00           H  
ATOM    882 H5'' G      28     115.058 -65.430 -22.730  1.00  0.00           H  
ATOM    883  C4' G      28     113.752 -64.686 -21.188  1.00  0.00           C  
ATOM    884  H4' G      28     112.912 -65.324 -21.467  1.00  0.00           H  
ATOM    885  O4' G      28     113.708 -64.494 -19.772  1.00  0.00           O  
ATOM    886  C1' G      28     113.126 -63.224 -19.490  1.00  0.00           C  
ATOM    887  H1' G      28     112.294 -63.347 -18.792  1.00  0.00           H  
ATOM    888  N9  G      28     114.127 -62.337 -18.842  1.00  0.00           N  
ATOM    889  C8  G      28     115.473 -62.212 -19.091  1.00  0.00           C  
ATOM    890  H8  G      28     115.973 -62.774 -19.864  1.00  0.00           H  
ATOM    891  N7  G      28     116.098 -61.373 -18.307  1.00  0.00           N  
ATOM    892  C5  G      28     115.082 -60.877 -17.482  1.00  0.00           C  
ATOM    893  C6  G      28     115.103 -59.890 -16.429  1.00  0.00           C  
ATOM    894  O6  G      28     116.038 -59.222 -15.981  1.00  0.00           O  
ATOM    895  N1  G      28     113.867 -59.666 -15.873  1.00  0.00           N  
ATOM    896  H1  G      28     113.779 -58.881 -15.250  1.00  0.00           H  
ATOM    897  C2  G      28     112.740 -60.297 -16.265  1.00  0.00           C  
ATOM    898  N2  G      28     111.646 -59.919 -15.669  1.00  0.00           N  
ATOM    899  H21 G      28     111.668 -59.174 -15.002  1.00  0.00           H  
ATOM    900  H22 G      28     110.777 -60.271 -16.026  1.00  0.00           H  
ATOM    901  N3  G      28     112.659 -61.206 -17.234  1.00  0.00           N  
ATOM    902  C4  G      28     113.873 -61.459 -17.811  1.00  0.00           C  
ATOM    903  C3' G      28     113.529 -63.315 -21.843  1.00  0.00           C  
ATOM    904  H3' G      28     114.476 -62.774 -21.858  1.00  0.00           H  
ATOM    905  C2' G      28     112.592 -62.652 -20.812  1.00  0.00           C  
ATOM    906  H2' G      28     112.692 -61.565 -20.849  1.00  0.00           H  
ATOM    907  O2' G      28     111.222 -63.051 -20.932  1.00  0.00           O  
ATOM    908 HO2' G      28     110.648 -62.411 -20.472  1.00  0.00           H  
ATOM    909  O3' G      28     112.992 -63.435 -23.164  1.00  0.00           O  
ATOM    910  P   A      29     113.242 -62.305 -24.299  1.00  0.00           P  
ATOM    911  OP1 A      29     112.624 -62.803 -25.561  1.00  0.00           O  
ATOM    912  OP2 A      29     114.697 -61.985 -24.318  1.00  0.00           O  
ATOM    913  O5' A      29     112.450 -60.965 -23.837  1.00  0.00           O  
ATOM    914  C5' A      29     111.027 -60.934 -23.782  1.00  0.00           C  
ATOM    915  H5' A      29     110.668 -61.815 -23.248  1.00  0.00           H  
ATOM    916 H5'' A      29     110.618 -60.972 -24.789  1.00  0.00           H  
ATOM    917  C4' A      29     110.483 -59.692 -23.057  1.00  0.00           C  
ATOM    918  H4' A      29     109.430 -59.840 -22.852  1.00  0.00           H  
ATOM    919  O4' A      29     111.146 -59.583 -21.807  1.00  0.00           O  
ATOM    920  C1' A      29     111.282 -58.223 -21.478  1.00  0.00           C  
ATOM    921  H1' A      29     110.515 -57.978 -20.742  1.00  0.00           H  
ATOM    922  N9  A      29     112.602 -57.979 -20.870  1.00  0.00           N  
ATOM    923  C8  A      29     113.850 -58.353 -21.308  1.00  0.00           C  
ATOM    924  H8  A      29     114.000 -58.944 -22.205  1.00  0.00           H  
ATOM    925  N7  A      29     114.831 -57.937 -20.543  1.00  0.00           N  
ATOM    926  C5  A      29     114.163 -57.228 -19.528  1.00  0.00           C  
ATOM    927  C6  A      29     114.555 -56.496 -18.378  1.00  0.00           C  
ATOM    928  N6  A      29     115.794 -56.315 -17.964  1.00  0.00           N  
ATOM    929  H61 A      29     115.931 -55.770 -17.128  1.00  0.00           H  
ATOM    930  H62 A      29     116.560 -56.727 -18.473  1.00  0.00           H  
ATOM    931  N1  A      29     113.657 -55.905 -17.596  1.00  0.00           N  
ATOM    932  C2  A      29     112.378 -56.033 -17.911  1.00  0.00           C  
ATOM    933  H2  A      29     111.674 -55.565 -17.240  1.00  0.00           H  
ATOM    934  N3  A      29     111.848 -56.674 -18.948  1.00  0.00           N  
ATOM    935  C4  A      29     112.807 -57.255 -19.724  1.00  0.00           C  
ATOM    936  C3' A      29     110.628 -58.360 -23.823  1.00  0.00           C  
ATOM    937  H3' A      29     111.450 -58.447 -24.539  1.00  0.00           H  
ATOM    938  C2' A      29     111.043 -57.357 -22.716  1.00  0.00           C  
ATOM    939  H2' A      29     111.962 -56.853 -23.026  1.00  0.00           H  
ATOM    940  O2' A      29     110.045 -56.392 -22.350  1.00  0.00           O  
ATOM    941 HO2' A      29     110.458 -55.631 -21.895  1.00  0.00           H  
ATOM    942  O3' A      29     109.449 -57.890 -24.493  1.00  0.00           O  
ATOM    943  P   U      30     108.660 -58.737 -25.622  1.00  0.00           P  
ATOM    944  OP1 U      30     109.654 -59.352 -26.543  1.00  0.00           O  
ATOM    945  OP2 U      30     107.617 -57.847 -26.207  1.00  0.00           O  
ATOM    946  O5' U      30     107.906 -59.914 -24.792  1.00  0.00           O  
ATOM    947  C5' U      30     106.902 -59.588 -23.837  1.00  0.00           C  
ATOM    948  H5' U      30     106.011 -59.231 -24.355  1.00  0.00           H  
ATOM    949 H5'' U      30     107.261 -58.780 -23.197  1.00  0.00           H  
ATOM    950  C4' U      30     106.517 -60.774 -22.937  1.00  0.00           C  
ATOM    951  H4' U      30     106.117 -61.585 -23.548  1.00  0.00           H  
ATOM    952  O4' U      30     107.605 -61.259 -22.150  1.00  0.00           O  
ATOM    953  C1' U      30     107.122 -61.606 -20.850  1.00  0.00           C  
ATOM    954  H1' U      30     107.369 -62.651 -20.645  1.00  0.00           H  
ATOM    955  N1  U      30     107.727 -60.752 -19.783  1.00  0.00           N  
ATOM    956  C6  U      30     108.123 -59.450 -20.017  1.00  0.00           C  
ATOM    957  H6  U      30     108.039 -59.034 -21.013  1.00  0.00           H  
ATOM    958  C5  U      30     108.624 -58.685 -19.011  1.00  0.00           C  
ATOM    959  H5  U      30     108.930 -57.667 -19.196  1.00  0.00           H  
ATOM    960  C4  U      30     108.762 -59.200 -17.666  1.00  0.00           C  
ATOM    961  O4  U      30     109.249 -58.600 -16.717  1.00  0.00           O  
ATOM    962  N3  U      30     108.321 -60.492 -17.501  1.00  0.00           N  
ATOM    963  H3  U      30     108.336 -60.867 -16.570  1.00  0.00           H  
ATOM    964  C2  U      30     107.807 -61.297 -18.494  1.00  0.00           C  
ATOM    965  O2  U      30     107.437 -62.438 -18.212  1.00  0.00           O  
ATOM    966  C3' U      30     105.456 -60.350 -21.922  1.00  0.00           C  
ATOM    967  H3' U      30     105.780 -59.406 -21.481  1.00  0.00           H  
ATOM    968  C2' U      30     105.594 -61.445 -20.859  1.00  0.00           C  
ATOM    969  H2' U      30     105.215 -61.088 -19.897  1.00  0.00           H  
ATOM    970  O2' U      30     104.986 -62.689 -21.229  1.00  0.00           O  
ATOM    971 HO2' U      30     104.775 -63.212 -20.429  1.00  0.00           H  
ATOM    972  O3' U      30     104.152 -60.225 -22.469  1.00  0.00           O  
ATOM    973  P   G      31     103.175 -59.038 -21.982  1.00  0.00           P  
ATOM    974  OP1 G      31     102.006 -59.082 -22.907  1.00  0.00           O  
ATOM    975  OP2 G      31     103.992 -57.794 -21.899  1.00  0.00           O  
ATOM    976  O5' G      31     102.721 -59.451 -20.466  1.00  0.00           O  
ATOM    977  C5' G      31     101.354 -59.623 -20.091  1.00  0.00           C  
ATOM    978  H5' G      31     101.161 -60.677 -19.886  1.00  0.00           H  
ATOM    979 H5'' G      31     100.689 -59.316 -20.896  1.00  0.00           H  
ATOM    980  C4' G      31     100.957 -58.801 -18.855  1.00  0.00           C  
ATOM    981  H4' G      31      99.895 -58.971 -18.666  1.00  0.00           H  
ATOM    982  O4' G      31     101.675 -59.187 -17.681  1.00  0.00           O  
ATOM    983  C1' G      31     101.870 -58.033 -16.866  1.00  0.00           C  
ATOM    984  H1' G      31     101.476 -58.203 -15.861  1.00  0.00           H  
ATOM    985  N9  G      31     103.325 -57.742 -16.742  1.00  0.00           N  
ATOM    986  C8  G      31     104.342 -58.077 -17.603  1.00  0.00           C  
ATOM    987  H8  G      31     104.156 -58.510 -18.577  1.00  0.00           H  
ATOM    988  N7  G      31     105.544 -57.878 -17.127  1.00  0.00           N  
ATOM    989  C5  G      31     105.312 -57.332 -15.857  1.00  0.00           C  
ATOM    990  C6  G      31     106.216 -56.913 -14.811  1.00  0.00           C  
ATOM    991  O6  G      31     107.444 -56.940 -14.775  1.00  0.00           O  
ATOM    992  N1  G      31     105.576 -56.412 -13.694  1.00  0.00           N  
ATOM    993  H1  G      31     106.159 -56.111 -12.938  1.00  0.00           H  
ATOM    994  C2  G      31     104.229 -56.307 -13.585  1.00  0.00           C  
ATOM    995  N2  G      31     103.755 -55.777 -12.485  1.00  0.00           N  
ATOM    996  H21 G      31     104.362 -55.455 -11.748  1.00  0.00           H  
ATOM    997  H22 G      31     102.754 -55.681 -12.406  1.00  0.00           H  
ATOM    998  N3  G      31     103.355 -56.701 -14.512  1.00  0.00           N  
ATOM    999  C4  G      31     103.955 -57.211 -15.632  1.00  0.00           C  
ATOM   1000  C3' G      31     101.150 -57.286 -19.025  1.00  0.00           C  
ATOM   1001  H3' G      31     102.153 -57.090 -19.412  1.00  0.00           H  
ATOM   1002  C2' G      31     101.085 -56.898 -17.534  1.00  0.00           C  
ATOM   1003  H2' G      31     101.569 -55.952 -17.360  1.00  0.00           H  
ATOM   1004  O2' G      31      99.755 -56.867 -16.994  1.00  0.00           O  
ATOM   1005 HO2' G      31      99.748 -56.394 -16.138  1.00  0.00           H  
ATOM   1006  O3' G      31     100.155 -56.654 -19.840  1.00  0.00           O  
ATOM   1007  P   C      32     100.500 -55.369 -20.780  1.00  0.00           P  
ATOM   1008  OP1 C      32      99.233 -54.624 -20.999  1.00  0.00           O  
ATOM   1009  OP2 C      32     101.237 -55.839 -21.990  1.00  0.00           O  
ATOM   1010  O5' C      32     101.509 -54.426 -19.925  1.00  0.00           O  
ATOM   1011  C5' C      32     100.996 -53.645 -18.860  1.00  0.00           C  
ATOM   1012  H5' C      32     100.165 -54.177 -18.395  1.00  0.00           H  
ATOM   1013 H5'' C      32     100.595 -52.713 -19.262  1.00  0.00           H  
ATOM   1014  C4' C      32     102.004 -53.328 -17.743  1.00  0.00           C  
ATOM   1015  H4' C      32     101.424 -53.232 -16.824  1.00  0.00           H  
ATOM   1016  O4' C      32     103.044 -54.287 -17.551  1.00  0.00           O  
ATOM   1017  C1' C      32     103.992 -53.698 -16.673  1.00  0.00           C  
ATOM   1018  H1' C      32     103.813 -54.070 -15.660  1.00  0.00           H  
ATOM   1019  N1  C      32     105.409 -53.987 -17.032  1.00  0.00           N  
ATOM   1020  C6  C      32     105.777 -54.459 -18.270  1.00  0.00           C  
ATOM   1021  H6  C      32     105.018 -54.656 -19.021  1.00  0.00           H  
ATOM   1022  C5  C      32     107.087 -54.685 -18.545  1.00  0.00           C  
ATOM   1023  H5  C      32     107.375 -55.061 -19.515  1.00  0.00           H  
ATOM   1024  C4  C      32     108.030 -54.402 -17.518  1.00  0.00           C  
ATOM   1025  N4  C      32     109.308 -54.552 -17.723  1.00  0.00           N  
ATOM   1026  H41 C      32     109.932 -54.308 -16.962  1.00  0.00           H  
ATOM   1027  H42 C      32     109.638 -54.951 -18.583  1.00  0.00           H  
ATOM   1028  N3  C      32     107.702 -53.928 -16.335  1.00  0.00           N  
ATOM   1029  C2  C      32     106.391 -53.746 -16.062  1.00  0.00           C  
ATOM   1030  O2  C      32     106.105 -53.363 -14.926  1.00  0.00           O  
ATOM   1031  C3' C      32     102.799 -52.045 -17.927  1.00  0.00           C  
ATOM   1032  H3' C      32     103.407 -52.137 -18.832  1.00  0.00           H  
ATOM   1033  C2' C      32     103.701 -52.190 -16.678  1.00  0.00           C  
ATOM   1034  H2' C      32     104.613 -51.612 -16.789  1.00  0.00           H  
ATOM   1035  O2' C      32     103.055 -51.940 -15.432  1.00  0.00           O  
ATOM   1036 HO2' C      32     103.540 -51.239 -14.956  1.00  0.00           H  
ATOM   1037  O3' C      32     101.961 -50.897 -18.015  1.00  0.00           O  
ATOM   1038  P   C      33     102.558 -49.450 -18.395  1.00  0.00           P  
ATOM   1039  OP1 C      33     101.412 -48.535 -18.665  1.00  0.00           O  
ATOM   1040  OP2 C      33     103.595 -49.622 -19.451  1.00  0.00           O  
ATOM   1041  O5' C      33     103.292 -48.991 -17.034  1.00  0.00           O  
ATOM   1042  C5' C      33     102.564 -48.813 -15.827  1.00  0.00           C  
ATOM   1043  H5' C      33     101.942 -49.686 -15.627  1.00  0.00           H  
ATOM   1044 H5'' C      33     101.900 -47.954 -15.932  1.00  0.00           H  
ATOM   1045  C4' C      33     103.491 -48.578 -14.622  1.00  0.00           C  
ATOM   1046  H4' C      33     102.880 -48.477 -13.724  1.00  0.00           H  
ATOM   1047  O4' C      33     104.445 -49.620 -14.403  1.00  0.00           O  
ATOM   1048  C1' C      33     105.688 -49.037 -14.006  1.00  0.00           C  
ATOM   1049  H1' C      33     105.985 -49.453 -13.040  1.00  0.00           H  
ATOM   1050  N1  C      33     106.769 -49.353 -14.993  1.00  0.00           N  
ATOM   1051  C6  C      33     106.493 -49.786 -16.265  1.00  0.00           C  
ATOM   1052  H6  C      33     105.485 -49.719 -16.640  1.00  0.00           H  
ATOM   1053  C5  C      33     107.466 -50.324 -17.039  1.00  0.00           C  
ATOM   1054  H5  C      33     107.229 -50.689 -18.027  1.00  0.00           H  
ATOM   1055  C4  C      33     108.777 -50.375 -16.494  1.00  0.00           C  
ATOM   1056  N4  C      33     109.746 -50.922 -17.175  1.00  0.00           N  
ATOM   1057  H41 C      33     110.691 -50.871 -16.810  1.00  0.00           H  
ATOM   1058  H42 C      33     109.559 -51.319 -18.077  1.00  0.00           H  
ATOM   1059  N3  C      33     109.089 -49.881 -15.313  1.00  0.00           N  
ATOM   1060  C2  C      33     108.099 -49.351 -14.552  1.00  0.00           C  
ATOM   1061  O2  C      33     108.417 -48.865 -13.468  1.00  0.00           O  
ATOM   1062  C3' C      33     104.285 -47.289 -14.802  1.00  0.00           C  
ATOM   1063  H3' C      33     104.690 -47.262 -15.816  1.00  0.00           H  
ATOM   1064  C2' C      33     105.449 -47.528 -13.825  1.00  0.00           C  
ATOM   1065  H2' C      33     106.324 -46.950 -14.119  1.00  0.00           H  
ATOM   1066  O2' C      33     105.116 -47.297 -12.452  1.00  0.00           O  
ATOM   1067 HO2' C      33     105.914 -47.029 -11.957  1.00  0.00           H  
ATOM   1068  O3' C      33     103.456 -46.155 -14.555  1.00  0.00           O  
ATOM   1069  P   U      34     103.713 -44.761 -15.321  1.00  0.00           P  
ATOM   1070  OP1 U      34     102.639 -43.810 -14.912  1.00  0.00           O  
ATOM   1071  OP2 U      34     103.903 -45.034 -16.774  1.00  0.00           O  
ATOM   1072  O5' U      34     105.125 -44.272 -14.709  1.00  0.00           O  
ATOM   1073  C5' U      34     105.213 -43.786 -13.377  1.00  0.00           C  
ATOM   1074  H5' U      34     104.816 -44.529 -12.684  1.00  0.00           H  
ATOM   1075 H5'' U      34     104.617 -42.877 -13.284  1.00  0.00           H  
ATOM   1076  C4' U      34     106.658 -43.461 -12.977  1.00  0.00           C  
ATOM   1077  H4' U      34     106.650 -42.988 -11.993  1.00  0.00           H  
ATOM   1078  O4' U      34     107.476 -44.625 -12.910  1.00  0.00           O  
ATOM   1079  C1' U      34     108.797 -44.267 -13.304  1.00  0.00           C  
ATOM   1080  H1' U      34     109.475 -44.458 -12.468  1.00  0.00           H  
ATOM   1081  N1  U      34     109.254 -45.077 -14.469  1.00  0.00           N  
ATOM   1082  C6  U      34     108.371 -45.636 -15.370  1.00  0.00           C  
ATOM   1083  H6  U      34     107.320 -45.384 -15.309  1.00  0.00           H  
ATOM   1084  C5  U      34     108.803 -46.517 -16.311  1.00  0.00           C  
ATOM   1085  H5  U      34     108.104 -46.969 -17.000  1.00  0.00           H  
ATOM   1086  C4  U      34     110.201 -46.870 -16.421  1.00  0.00           C  
ATOM   1087  O4  U      34     110.679 -47.691 -17.193  1.00  0.00           O  
ATOM   1088  N3  U      34     111.029 -46.182 -15.574  1.00  0.00           N  
ATOM   1089  H3  U      34     112.021 -46.336 -15.679  1.00  0.00           H  
ATOM   1090  C2  U      34     110.629 -45.310 -14.590  1.00  0.00           C  
ATOM   1091  O2  U      34     111.477 -44.785 -13.870  1.00  0.00           O  
ATOM   1092  C3' U      34     107.337 -42.504 -13.960  1.00  0.00           C  
ATOM   1093  H3' U      34     107.163 -42.856 -14.979  1.00  0.00           H  
ATOM   1094  C2' U      34     108.812 -42.762 -13.612  1.00  0.00           C  
ATOM   1095  H2' U      34     109.444 -42.543 -14.473  1.00  0.00           H  
ATOM   1096  O2' U      34     109.261 -42.065 -12.443  1.00  0.00           O  
ATOM   1097 HO2' U      34     110.238 -42.032 -12.424  1.00  0.00           H  
ATOM   1098  O3' U      34     106.903 -41.153 -13.816  1.00  0.00           O  
ATOM   1099  P   U      35     106.832 -40.174 -15.100  1.00  0.00           P  
ATOM   1100  OP1 U      35     106.467 -38.813 -14.608  1.00  0.00           O  
ATOM   1101  OP2 U      35     105.961 -40.806 -16.130  1.00  0.00           O  
ATOM   1102  O5' U      35     108.347 -40.145 -15.676  1.00  0.00           O  
ATOM   1103  C5' U      35     109.364 -39.391 -15.030  1.00  0.00           C  
ATOM   1104  H5' U      35     109.384 -39.642 -13.968  1.00  0.00           H  
ATOM   1105 H5'' U      35     109.144 -38.327 -15.126  1.00  0.00           H  
ATOM   1106  C4' U      35     110.758 -39.659 -15.616  1.00  0.00           C  
ATOM   1107  H4' U      35     111.484 -39.039 -15.088  1.00  0.00           H  
ATOM   1108  O4' U      35     111.125 -41.024 -15.446  1.00  0.00           O  
ATOM   1109  C1' U      35     111.965 -41.404 -16.524  1.00  0.00           C  
ATOM   1110  H1' U      35     112.949 -41.651 -16.118  1.00  0.00           H  
ATOM   1111  N1  U      35     111.434 -42.596 -17.242  1.00  0.00           N  
ATOM   1112  C6  U      35     110.088 -42.781 -17.479  1.00  0.00           C  
ATOM   1113  H6  U      35     109.372 -42.081 -17.065  1.00  0.00           H  
ATOM   1114  C5  U      35     109.658 -43.826 -18.237  1.00  0.00           C  
ATOM   1115  H5  U      35     108.603 -43.961 -18.422  1.00  0.00           H  
ATOM   1116  C4  U      35     110.585 -44.763 -18.837  1.00  0.00           C  
ATOM   1117  O4  U      35     110.298 -45.697 -19.579  1.00  0.00           O  
ATOM   1118  N3  U      35     111.895 -44.539 -18.509  1.00  0.00           N  
ATOM   1119  H3  U      35     112.580 -45.115 -18.974  1.00  0.00           H  
ATOM   1120  C2  U      35     112.374 -43.489 -17.762  1.00  0.00           C  
ATOM   1121  O2  U      35     113.587 -43.361 -17.600  1.00  0.00           O  
ATOM   1122  C3' U      35     110.876 -39.354 -17.114  1.00  0.00           C  
ATOM   1123  H3' U      35     110.008 -39.763 -17.636  1.00  0.00           H  
ATOM   1124  C2' U      35     112.112 -40.202 -17.473  1.00  0.00           C  
ATOM   1125  H2' U      35     112.064 -40.511 -18.520  1.00  0.00           H  
ATOM   1126  O2' U      35     113.360 -39.556 -17.184  1.00  0.00           O  
ATOM   1127 HO2' U      35     114.103 -40.047 -17.588  1.00  0.00           H  
ATOM   1128  O3' U      35     111.040 -37.965 -17.402  1.00  0.00           O  
ATOM   1129  P   G      36     110.178 -37.245 -18.564  1.00  0.00           P  
ATOM   1130  OP1 G      36     110.751 -35.886 -18.776  1.00  0.00           O  
ATOM   1131  OP2 G      36     108.736 -37.349 -18.211  1.00  0.00           O  
ATOM   1132  O5' G      36     110.422 -38.122 -19.906  1.00  0.00           O  
ATOM   1133  C5' G      36     111.691 -38.166 -20.548  1.00  0.00           C  
ATOM   1134  H5' G      36     112.453 -38.470 -19.829  1.00  0.00           H  
ATOM   1135 H5'' G      36     111.949 -37.169 -20.908  1.00  0.00           H  
ATOM   1136  C4' G      36     111.725 -39.139 -21.742  1.00  0.00           C  
ATOM   1137  H4' G      36     112.747 -39.164 -22.124  1.00  0.00           H  
ATOM   1138  O4' G      36     111.340 -40.457 -21.327  1.00  0.00           O  
ATOM   1139  C1' G      36     110.292 -40.877 -22.194  1.00  0.00           C  
ATOM   1140  H1' G      36     110.730 -41.294 -23.103  1.00  0.00           H  
ATOM   1141  N9  G      36     109.395 -41.897 -21.603  1.00  0.00           N  
ATOM   1142  C8  G      36     108.271 -41.711 -20.834  1.00  0.00           C  
ATOM   1143  H8  G      36     108.013 -40.750 -20.402  1.00  0.00           H  
ATOM   1144  N7  G      36     107.527 -42.777 -20.700  1.00  0.00           N  
ATOM   1145  C5  G      36     108.226 -43.759 -21.416  1.00  0.00           C  
ATOM   1146  C6  G      36     107.924 -45.145 -21.680  1.00  0.00           C  
ATOM   1147  O6  G      36     106.947 -45.810 -21.325  1.00  0.00           O  
ATOM   1148  N1  G      36     108.876 -45.781 -22.456  1.00  0.00           N  
ATOM   1149  H1  G      36     108.713 -46.744 -22.675  1.00  0.00           H  
ATOM   1150  C2  G      36     109.999 -45.168 -22.914  1.00  0.00           C  
ATOM   1151  N2  G      36     110.816 -45.880 -23.649  1.00  0.00           N  
ATOM   1152  H21 G      36     110.638 -46.846 -23.857  1.00  0.00           H  
ATOM   1153  H22 G      36     111.662 -45.429 -23.988  1.00  0.00           H  
ATOM   1154  N3  G      36     110.315 -43.891 -22.706  1.00  0.00           N  
ATOM   1155  C4  G      36     109.386 -43.233 -21.946  1.00  0.00           C  
ATOM   1156  C3' G      36     110.773 -38.703 -22.880  1.00  0.00           C  
ATOM   1157  H3' G      36     110.489 -37.652 -22.789  1.00  0.00           H  
ATOM   1158  C2' G      36     109.559 -39.603 -22.604  1.00  0.00           C  
ATOM   1159  H2' G      36     109.015 -39.192 -21.751  1.00  0.00           H  
ATOM   1160  O2' G      36     108.671 -39.787 -23.711  1.00  0.00           O  
ATOM   1161 HO2' G      36     107.800 -40.100 -23.401  1.00  0.00           H  
ATOM   1162  O3' G      36     111.347 -38.971 -24.159  1.00  0.00           O  
ATOM   1163  P   U      37     112.210 -37.849 -24.931  1.00  0.00           P  
ATOM   1164  OP1 U      37     113.294 -37.358 -24.034  1.00  0.00           O  
ATOM   1165  OP2 U      37     111.266 -36.856 -25.517  1.00  0.00           O  
ATOM   1166  O5' U      37     112.867 -38.696 -26.150  1.00  0.00           O  
ATOM   1167  C5' U      37     114.011 -39.520 -25.948  1.00  0.00           C  
ATOM   1168  H5' U      37     114.110 -39.770 -24.890  1.00  0.00           H  
ATOM   1169 H5'' U      37     114.903 -38.969 -26.247  1.00  0.00           H  
ATOM   1170  C4' U      37     113.957 -40.837 -26.736  1.00  0.00           C  
ATOM   1171  H4' U      37     114.942 -41.291 -26.676  1.00  0.00           H  
ATOM   1172  O4' U      37     113.022 -41.747 -26.155  1.00  0.00           O  
ATOM   1173  C1' U      37     112.305 -42.330 -27.223  1.00  0.00           C  
ATOM   1174  H1' U      37     112.928 -43.091 -27.697  1.00  0.00           H  
ATOM   1175  N1  U      37     111.037 -42.949 -26.757  1.00  0.00           N  
ATOM   1176  C6  U      37     110.092 -42.218 -26.070  1.00  0.00           C  
ATOM   1177  H6  U      37     110.284 -41.171 -25.857  1.00  0.00           H  
ATOM   1178  C5  U      37     108.944 -42.805 -25.640  1.00  0.00           C  
ATOM   1179  H5  U      37     108.218 -42.227 -25.091  1.00  0.00           H  
ATOM   1180  C4  U      37     108.670 -44.205 -25.879  1.00  0.00           C  
ATOM   1181  O4  U      37     107.667 -44.811 -25.509  1.00  0.00           O  
ATOM   1182  N3  U      37     109.650 -44.866 -26.582  1.00  0.00           N  
ATOM   1183  H3  U      37     109.507 -45.843 -26.757  1.00  0.00           H  
ATOM   1184  C2  U      37     110.830 -44.307 -27.029  1.00  0.00           C  
ATOM   1185  O2  U      37     111.631 -45.015 -27.636  1.00  0.00           O  
ATOM   1186  C3' U      37     113.581 -40.652 -28.223  1.00  0.00           C  
ATOM   1187  H3' U      37     113.596 -39.600 -28.516  1.00  0.00           H  
ATOM   1188  C2' U      37     112.134 -41.182 -28.217  1.00  0.00           C  
ATOM   1189  H2' U      37     111.490 -40.424 -27.779  1.00  0.00           H  
ATOM   1190  O2' U      37     111.614 -41.561 -29.493  1.00  0.00           O  
ATOM   1191 HO2' U      37     112.252 -42.164 -29.924  1.00  0.00           H  
ATOM   1192  O3' U      37     114.422 -41.432 -29.073  1.00  0.00           O  
ATOM   1193  P   A      38     115.923 -40.947 -29.442  1.00  0.00           P  
ATOM   1194  OP1 A      38     116.817 -41.202 -28.275  1.00  0.00           O  
ATOM   1195  OP2 A      38     115.859 -39.566 -30.006  1.00  0.00           O  
ATOM   1196  O5' A      38     116.271 -41.986 -30.647  1.00  0.00           O  
ATOM   1197  C5' A      38     117.444 -42.793 -30.657  1.00  0.00           C  
ATOM   1198  H5' A      38     117.598 -43.240 -29.674  1.00  0.00           H  
ATOM   1199 H5'' A      38     118.306 -42.166 -30.887  1.00  0.00           H  
ATOM   1200  C4' A      38     117.375 -43.940 -31.687  1.00  0.00           C  
ATOM   1201  H4' A      38     118.389 -44.319 -31.826  1.00  0.00           H  
ATOM   1202  O4' A      38     116.584 -45.035 -31.226  1.00  0.00           O  
ATOM   1203  C1' A      38     115.689 -45.440 -32.252  1.00  0.00           C  
ATOM   1204  H1' A      38     115.696 -46.528 -32.350  1.00  0.00           H  
ATOM   1205  N9  A      38     114.298 -45.035 -31.933  1.00  0.00           N  
ATOM   1206  C8  A      38     113.835 -44.230 -30.920  1.00  0.00           C  
ATOM   1207  H8  A      38     114.503 -43.753 -30.215  1.00  0.00           H  
ATOM   1208  N7  A      38     112.533 -44.103 -30.876  1.00  0.00           N  
ATOM   1209  C5  A      38     112.102 -44.924 -31.930  1.00  0.00           C  
ATOM   1210  C6  A      38     110.842 -45.304 -32.465  1.00  0.00           C  
ATOM   1211  N6  A      38     109.666 -44.900 -32.012  1.00  0.00           N  
ATOM   1212  H61 A      38     108.827 -45.236 -32.461  1.00  0.00           H  
ATOM   1213  H62 A      38     109.643 -44.298 -31.208  1.00  0.00           H  
ATOM   1214  N1  A      38     110.753 -46.111 -33.525  1.00  0.00           N  
ATOM   1215  C2  A      38     111.880 -46.587 -34.030  1.00  0.00           C  
ATOM   1216  H2  A      38     111.773 -47.250 -34.879  1.00  0.00           H  
ATOM   1217  N3  A      38     113.126 -46.349 -33.634  1.00  0.00           N  
ATOM   1218  C4  A      38     113.170 -45.493 -32.573  1.00  0.00           C  
ATOM   1219  C3' A      38     116.853 -43.513 -33.069  1.00  0.00           C  
ATOM   1220  H3' A      38     116.063 -42.770 -32.948  1.00  0.00           H  
ATOM   1221  C2' A      38     116.194 -44.815 -33.559  1.00  0.00           C  
ATOM   1222  H2' A      38     115.358 -44.576 -34.213  1.00  0.00           H  
ATOM   1223  O2' A      38     117.096 -45.737 -34.184  1.00  0.00           O  
ATOM   1224 HO2' A      38     116.591 -46.408 -34.683  1.00  0.00           H  
ATOM   1225  O3' A      38     117.885 -43.012 -33.923  1.00  0.00           O  
ATOM   1226  P   A      39     117.579 -41.829 -34.985  1.00  0.00           P  
ATOM   1227  OP1 A      39     118.778 -41.687 -35.861  1.00  0.00           O  
ATOM   1228  OP2 A      39     117.125 -40.631 -34.225  1.00  0.00           O  
ATOM   1229  O5' A      39     116.329 -42.344 -35.886  1.00  0.00           O  
ATOM   1230  C5' A      39     116.487 -43.360 -36.867  1.00  0.00           C  
ATOM   1231  H5' A      39     117.028 -44.205 -36.439  1.00  0.00           H  
ATOM   1232 H5'' A      39     117.074 -42.970 -37.700  1.00  0.00           H  
ATOM   1233  C4' A      39     115.142 -43.874 -37.416  1.00  0.00           C  
ATOM   1234  H4' A      39     115.351 -44.614 -38.189  1.00  0.00           H  
ATOM   1235  O4' A      39     114.350 -44.506 -36.411  1.00  0.00           O  
ATOM   1236  C1' A      39     112.989 -44.137 -36.599  1.00  0.00           C  
ATOM   1237  H1' A      39     112.356 -45.026 -36.616  1.00  0.00           H  
ATOM   1238  N9  A      39     112.514 -43.270 -35.492  1.00  0.00           N  
ATOM   1239  C8  A      39     113.229 -42.535 -34.577  1.00  0.00           C  
ATOM   1240  H8  A      39     114.308 -42.476 -34.592  1.00  0.00           H  
ATOM   1241  N7  A      39     112.498 -41.928 -33.677  1.00  0.00           N  
ATOM   1242  C5  A      39     111.193 -42.308 -34.021  1.00  0.00           C  
ATOM   1243  C6  A      39     109.897 -42.071 -33.490  1.00  0.00           C  
ATOM   1244  N6  A      39     109.630 -41.366 -32.404  1.00  0.00           N  
ATOM   1245  H61 A      39     108.669 -41.242 -32.142  1.00  0.00           H  
ATOM   1246  H62 A      39     110.388 -40.983 -31.862  1.00  0.00           H  
ATOM   1247  N1  A      39     108.808 -42.587 -34.064  1.00  0.00           N  
ATOM   1248  C2  A      39     108.983 -43.336 -35.142  1.00  0.00           C  
ATOM   1249  H2  A      39     108.091 -43.751 -35.577  1.00  0.00           H  
ATOM   1250  N3  A      39     110.116 -43.648 -35.760  1.00  0.00           N  
ATOM   1251  C4  A      39     111.197 -43.104 -35.137  1.00  0.00           C  
ATOM   1252  C3' A      39     114.284 -42.774 -38.053  1.00  0.00           C  
ATOM   1253  H3' A      39     114.298 -41.890 -37.412  1.00  0.00           H  
ATOM   1254  C2' A      39     112.894 -43.427 -37.954  1.00  0.00           C  
ATOM   1255  H2' A      39     112.117 -42.667 -37.934  1.00  0.00           H  
ATOM   1256  O2' A      39     112.632 -44.414 -38.959  1.00  0.00           O  
ATOM   1257 HO2' A      39     111.668 -44.533 -39.058  1.00  0.00           H  
ATOM   1258  O3' A      39     114.714 -42.449 -39.377  1.00  0.00           O  
ATOM   1259  P   C      40     114.474 -40.976 -40.002  1.00  0.00           P  
ATOM   1260  OP1 C      40     114.987 -39.971 -39.030  1.00  0.00           O  
ATOM   1261  OP2 C      40     115.044 -40.973 -41.380  1.00  0.00           O  
ATOM   1262  O5' C      40     112.868 -40.785 -40.104  1.00  0.00           O  
ATOM   1263  C5' C      40     112.080 -41.528 -41.026  1.00  0.00           C  
ATOM   1264  H5' C      40     112.388 -42.575 -41.009  1.00  0.00           H  
ATOM   1265 H5'' C      40     112.245 -41.144 -42.034  1.00  0.00           H  
ATOM   1266  C4' C      40     110.571 -41.465 -40.712  1.00  0.00           C  
ATOM   1267  H4' C      40     110.043 -42.043 -41.472  1.00  0.00           H  
ATOM   1268  O4' C      40     110.256 -42.027 -39.436  1.00  0.00           O  
ATOM   1269  C1' C      40     109.213 -41.261 -38.837  1.00  0.00           C  
ATOM   1270  H1' C      40     108.390 -41.925 -38.562  1.00  0.00           H  
ATOM   1271  N1  C      40     109.665 -40.547 -37.604  1.00  0.00           N  
ATOM   1272  C6  C      40     110.983 -40.248 -37.363  1.00  0.00           C  
ATOM   1273  H6  C      40     111.735 -40.528 -38.081  1.00  0.00           H  
ATOM   1274  C5  C      40     111.348 -39.615 -36.223  1.00  0.00           C  
ATOM   1275  H5  C      40     112.388 -39.396 -36.039  1.00  0.00           H  
ATOM   1276  C4  C      40     110.315 -39.269 -35.312  1.00  0.00           C  
ATOM   1277  N4  C      40     110.603 -38.664 -34.192  1.00  0.00           N  
ATOM   1278  H41 C      40     109.842 -38.467 -33.550  1.00  0.00           H  
ATOM   1279  H42 C      40     111.561 -38.493 -33.946  1.00  0.00           H  
ATOM   1280  N3  C      40     109.041 -39.514 -35.533  1.00  0.00           N  
ATOM   1281  C2  C      40     108.692 -40.162 -36.672  1.00  0.00           C  
ATOM   1282  O2  C      40     107.495 -40.384 -36.861  1.00  0.00           O  
ATOM   1283  C3' C      40     109.989 -40.046 -40.728  1.00  0.00           C  
ATOM   1284  H3' C      40     110.657 -39.385 -40.172  1.00  0.00           H  
ATOM   1285  C2' C      40     108.711 -40.271 -39.898  1.00  0.00           C  
ATOM   1286  H2' C      40     108.380 -39.337 -39.444  1.00  0.00           H  
ATOM   1287  O2' C      40     107.648 -40.896 -40.623  1.00  0.00           O  
ATOM   1288 HO2' C      40     106.795 -40.718 -40.185  1.00  0.00           H  
ATOM   1289  O3' C      40     109.773 -39.543 -42.047  1.00  0.00           O  
ATOM   1290  P   C      41     109.660 -37.952 -42.326  1.00  0.00           P  
ATOM   1291  OP1 C      41     109.474 -37.774 -43.796  1.00  0.00           O  
ATOM   1292  OP2 C      41     110.834 -37.293 -41.686  1.00  0.00           O  
ATOM   1293  O5' C      41     108.322 -37.433 -41.558  1.00  0.00           O  
ATOM   1294  C5' C      41     107.020 -37.695 -42.070  1.00  0.00           C  
ATOM   1295  H5' C      41     106.898 -38.768 -42.224  1.00  0.00           H  
ATOM   1296 H5'' C      41     106.911 -37.204 -43.039  1.00  0.00           H  
ATOM   1297  C4' C      41     105.878 -37.204 -41.158  1.00  0.00           C  
ATOM   1298  H4' C      41     104.938 -37.412 -41.673  1.00  0.00           H  
ATOM   1299  O4' C      41     105.839 -37.875 -39.892  1.00  0.00           O  
ATOM   1300  C1' C      41     105.405 -36.949 -38.891  1.00  0.00           C  
ATOM   1301  H1' C      41     104.562 -37.366 -38.334  1.00  0.00           H  
ATOM   1302  N1  C      41     106.497 -36.626 -37.916  1.00  0.00           N  
ATOM   1303  C6  C      41     107.819 -36.831 -38.221  1.00  0.00           C  
ATOM   1304  H6  C      41     108.089 -37.204 -39.197  1.00  0.00           H  
ATOM   1305  C5  C      41     108.788 -36.570 -37.313  1.00  0.00           C  
ATOM   1306  H5  C      41     109.823 -36.736 -37.570  1.00  0.00           H  
ATOM   1307  C4  C      41     108.377 -36.073 -36.049  1.00  0.00           C  
ATOM   1308  N4  C      41     109.274 -35.768 -35.152  1.00  0.00           N  
ATOM   1309  H41 C      41     108.968 -35.371 -34.271  1.00  0.00           H  
ATOM   1310  H42 C      41     110.246 -35.934 -35.342  1.00  0.00           H  
ATOM   1311  N3  C      41     107.120 -35.833 -35.731  1.00  0.00           N  
ATOM   1312  C2  C      41     106.158 -36.100 -36.655  1.00  0.00           C  
ATOM   1313  O2  C      41     104.991 -35.846 -36.343  1.00  0.00           O  
ATOM   1314  C3' C      41     105.902 -35.698 -40.856  1.00  0.00           C  
ATOM   1315  H3' C      41     106.902 -35.415 -40.516  1.00  0.00           H  
ATOM   1316  C2' C      41     104.939 -35.699 -39.651  1.00  0.00           C  
ATOM   1317  H2' C      41     105.071 -34.812 -39.045  1.00  0.00           H  
ATOM   1318  O2' C      41     103.557 -35.845 -40.006  1.00  0.00           O  
ATOM   1319 HO2' C      41     102.983 -35.625 -39.245  1.00  0.00           H  
ATOM   1320  O3' C      41     105.479 -34.857 -41.934  1.00  0.00           O  
ATOM   1321  P   G      42     106.276 -33.487 -42.294  1.00  0.00           P  
ATOM   1322  OP1 G      42     105.400 -32.677 -43.187  1.00  0.00           O  
ATOM   1323  OP2 G      42     107.632 -33.851 -42.790  1.00  0.00           O  
ATOM   1324  O5' G      42     106.462 -32.681 -40.898  1.00  0.00           O  
ATOM   1325  C5' G      42     105.334 -32.230 -40.159  1.00  0.00           C  
ATOM   1326  H5' G      42     104.485 -32.885 -40.358  1.00  0.00           H  
ATOM   1327 H5'' G      42     105.056 -31.225 -40.480  1.00  0.00           H  
ATOM   1328  C4' G      42     105.571 -32.241 -38.638  1.00  0.00           C  
ATOM   1329  H4' G      42     104.620 -32.503 -38.170  1.00  0.00           H  
ATOM   1330  O4' G      42     106.541 -33.215 -38.222  1.00  0.00           O  
ATOM   1331  C1' G      42     107.286 -32.711 -37.119  1.00  0.00           C  
ATOM   1332  H1' G      42     107.235 -33.399 -36.277  1.00  0.00           H  
ATOM   1333  N9  G      42     108.716 -32.577 -37.503  1.00  0.00           N  
ATOM   1334  C8  G      42     109.318 -33.086 -38.631  1.00  0.00           C  
ATOM   1335  H8  G      42     108.755 -33.566 -39.423  1.00  0.00           H  
ATOM   1336  N7  G      42     110.617 -32.959 -38.661  1.00  0.00           N  
ATOM   1337  C5  G      42     110.910 -32.323 -37.450  1.00  0.00           C  
ATOM   1338  C6  G      42     112.173 -31.920 -36.884  1.00  0.00           C  
ATOM   1339  O6  G      42     113.311 -32.050 -37.339  1.00  0.00           O  
ATOM   1340  N1  G      42     112.051 -31.305 -35.654  1.00  0.00           N  
ATOM   1341  H1  G      42     112.899 -31.000 -35.214  1.00  0.00           H  
ATOM   1342  C2  G      42     110.872 -31.169 -35.000  1.00  0.00           C  
ATOM   1343  N2  G      42     110.926 -30.638 -33.806  1.00  0.00           N  
ATOM   1344  H21 G      42     111.795 -30.307 -33.413  1.00  0.00           H  
ATOM   1345  H22 G      42     110.084 -30.652 -33.259  1.00  0.00           H  
ATOM   1346  N3  G      42     109.680 -31.551 -35.465  1.00  0.00           N  
ATOM   1347  C4  G      42     109.757 -32.108 -36.718  1.00  0.00           C  
ATOM   1348  C3' G      42     105.990 -30.892 -38.041  1.00  0.00           C  
ATOM   1349  H3' G      42     106.780 -30.444 -38.646  1.00  0.00           H  
ATOM   1350  C2' G      42     106.567 -31.425 -36.717  1.00  0.00           C  
ATOM   1351  H2' G      42     107.230 -30.709 -36.232  1.00  0.00           H  
ATOM   1352  O2' G      42     105.540 -31.874 -35.843  1.00  0.00           O  
ATOM   1353 HO2' G      42     105.718 -31.519 -34.946  1.00  0.00           H  
ATOM   1354  O3' G      42     104.865 -30.020 -37.849  1.00  0.00           O  
ATOM   1355  P   A      43     104.839 -28.472 -38.329  1.00  0.00           P  
ATOM   1356  OP1 A      43     103.412 -28.048 -38.397  1.00  0.00           O  
ATOM   1357  OP2 A      43     105.663 -28.351 -39.563  1.00  0.00           O  
ATOM   1358  O5' A      43     105.570 -27.605 -37.162  1.00  0.00           O  
ATOM   1359  C5' A      43     104.960 -27.366 -35.896  1.00  0.00           C  
ATOM   1360  H5' A      43     104.499 -28.289 -35.541  1.00  0.00           H  
ATOM   1361 H5'' A      43     104.168 -26.623 -36.012  1.00  0.00           H  
ATOM   1362  C4' A      43     105.944 -26.877 -34.807  1.00  0.00           C  
ATOM   1363  H4' A      43     105.413 -26.897 -33.854  1.00  0.00           H  
ATOM   1364  O4' A      43     107.073 -27.757 -34.744  1.00  0.00           O  
ATOM   1365  C1' A      43     108.234 -27.057 -35.186  1.00  0.00           C  
ATOM   1366  H1' A      43     108.839 -26.792 -34.315  1.00  0.00           H  
ATOM   1367  N9  A      43     109.045 -27.846 -36.142  1.00  0.00           N  
ATOM   1368  C8  A      43     108.618 -28.612 -37.198  1.00  0.00           C  
ATOM   1369  H8  A      43     107.576 -28.832 -37.361  1.00  0.00           H  
ATOM   1370  N7  A      43     109.569 -29.042 -37.986  1.00  0.00           N  
ATOM   1371  C5  A      43     110.722 -28.499 -37.400  1.00  0.00           C  
ATOM   1372  C6  A      43     112.104 -28.505 -37.718  1.00  0.00           C  
ATOM   1373  N6  A      43     112.639 -29.110 -38.762  1.00  0.00           N  
ATOM   1374  H61 A      43     113.637 -29.061 -38.886  1.00  0.00           H  
ATOM   1375  H62 A      43     112.044 -29.622 -39.397  1.00  0.00           H  
ATOM   1376  N1  A      43     112.992 -27.863 -36.958  1.00  0.00           N  
ATOM   1377  C2  A      43     112.539 -27.203 -35.898  1.00  0.00           C  
ATOM   1378  H2  A      43     113.282 -26.685 -35.306  1.00  0.00           H  
ATOM   1379  N3  A      43     111.281 -27.098 -35.476  1.00  0.00           N  
ATOM   1380  C4  A      43     110.412 -27.779 -36.275  1.00  0.00           C  
ATOM   1381  C3' A      43     106.500 -25.456 -35.042  1.00  0.00           C  
ATOM   1382  H3' A      43     105.815 -24.856 -35.645  1.00  0.00           H  
ATOM   1383  C2' A      43     107.769 -25.762 -35.853  1.00  0.00           C  
ATOM   1384  H2' A      43     107.476 -25.968 -36.885  1.00  0.00           H  
ATOM   1385  O2' A      43     108.757 -24.725 -35.837  1.00  0.00           O  
ATOM   1386 HO2' A      43     109.634 -25.092 -36.073  1.00  0.00           H  
ATOM   1387  O3' A      43     106.839 -24.801 -33.814  1.00  0.00           O  
ATOM   1388  P   A      44     105.784 -23.885 -33.002  1.00  0.00           P  
ATOM   1389  OP1 A      44     104.880 -23.223 -33.985  1.00  0.00           O  
ATOM   1390  OP2 A      44     106.573 -23.017 -32.084  1.00  0.00           O  
ATOM   1391  O5' A      44     104.911 -24.917 -32.098  1.00  0.00           O  
ATOM   1392  C5' A      44     103.588 -24.586 -31.690  1.00  0.00           C  
ATOM   1393  H5' A      44     102.953 -24.522 -32.573  1.00  0.00           H  
ATOM   1394 H5'' A      44     103.594 -23.607 -31.208  1.00  0.00           H  
ATOM   1395  C4' A      44     102.952 -25.594 -30.719  1.00  0.00           C  
ATOM   1396  H4' A      44     101.927 -25.273 -30.517  1.00  0.00           H  
ATOM   1397  O4' A      44     102.895 -26.894 -31.313  1.00  0.00           O  
ATOM   1398  C1' A      44     103.288 -27.860 -30.342  1.00  0.00           C  
ATOM   1399  H1' A      44     102.621 -28.724 -30.385  1.00  0.00           H  
ATOM   1400  N9  A      44     104.666 -28.334 -30.638  1.00  0.00           N  
ATOM   1401  C8  A      44     105.900 -27.957 -30.142  1.00  0.00           C  
ATOM   1402  H8  A      44     106.033 -27.250 -29.334  1.00  0.00           H  
ATOM   1403  N7  A      44     106.920 -28.490 -30.763  1.00  0.00           N  
ATOM   1404  C5  A      44     106.300 -29.340 -31.687  1.00  0.00           C  
ATOM   1405  C6  A      44     106.752 -30.213 -32.701  1.00  0.00           C  
ATOM   1406  N6  A      44     108.004 -30.308 -33.099  1.00  0.00           N  
ATOM   1407  H61 A      44     108.182 -30.848 -33.935  1.00  0.00           H  
ATOM   1408  H62 A      44     108.622 -29.587 -32.764  1.00  0.00           H  
ATOM   1409  N1  A      44     105.903 -30.972 -33.384  1.00  0.00           N  
ATOM   1410  C2  A      44     104.606 -30.853 -33.116  1.00  0.00           C  
ATOM   1411  H2  A      44     103.939 -31.484 -33.690  1.00  0.00           H  
ATOM   1412  N3  A      44     104.023 -30.046 -32.243  1.00  0.00           N  
ATOM   1413  C4  A      44     104.938 -29.305 -31.561  1.00  0.00           C  
ATOM   1414  C3' A      44     103.662 -25.754 -29.361  1.00  0.00           C  
ATOM   1415  H3' A      44     104.726 -25.784 -29.558  1.00  0.00           H  
ATOM   1416  C2' A      44     103.176 -27.174 -28.989  1.00  0.00           C  
ATOM   1417  H2' A      44     103.835 -27.674 -28.285  1.00  0.00           H  
ATOM   1418  O2' A      44     101.813 -27.238 -28.552  1.00  0.00           O  
ATOM   1419 HO2' A      44     101.542 -28.165 -28.409  1.00  0.00           H  
ATOM   1420  O3' A      44     103.382 -24.769 -28.361  1.00  0.00           O  
ATOM   1421  P   A      45     104.519 -23.735 -27.811  1.00  0.00           P  
ATOM   1422  OP1 A      45     103.909 -22.378 -27.871  1.00  0.00           O  
ATOM   1423  OP2 A      45     105.801 -23.952 -28.535  1.00  0.00           O  
ATOM   1424  O5' A      45     104.821 -24.024 -26.231  1.00  0.00           O  
ATOM   1425  C5' A      45     105.468 -25.199 -25.734  1.00  0.00           C  
ATOM   1426  H5' A      45     105.781 -25.017 -24.705  1.00  0.00           H  
ATOM   1427 H5'' A      45     106.365 -25.417 -26.318  1.00  0.00           H  
ATOM   1428  C4' A      45     104.549 -26.430 -25.754  1.00  0.00           C  
ATOM   1429  H4' A      45     104.617 -26.815 -26.759  1.00  0.00           H  
ATOM   1430  O4' A      45     103.193 -26.082 -25.504  1.00  0.00           O  
ATOM   1431  C1' A      45     102.782 -26.683 -24.296  1.00  0.00           C  
ATOM   1432  H1' A      45     103.060 -26.030 -23.462  1.00  0.00           H  
ATOM   1433  N9  A      45     101.305 -26.841 -24.323  1.00  0.00           N  
ATOM   1434  C8  A      45     100.525 -27.440 -25.286  1.00  0.00           C  
ATOM   1435  H8  A      45     100.954 -27.875 -26.179  1.00  0.00           H  
ATOM   1436  N7  A      45      99.241 -27.447 -25.028  1.00  0.00           N  
ATOM   1437  C5  A      45      99.174 -26.783 -23.792  1.00  0.00           C  
ATOM   1438  C6  A      45      98.125 -26.422 -22.907  1.00  0.00           C  
ATOM   1439  N6  A      45      96.845 -26.692 -23.097  1.00  0.00           N  
ATOM   1440  H61 A      45      96.181 -26.393 -22.400  1.00  0.00           H  
ATOM   1441  H62 A      45      96.563 -27.196 -23.926  1.00  0.00           H  
ATOM   1442  N1  A      45      98.370 -25.761 -21.774  1.00  0.00           N  
ATOM   1443  C2  A      45      99.633 -25.455 -21.497  1.00  0.00           C  
ATOM   1444  H2  A      45      99.798 -24.917 -20.573  1.00  0.00           H  
ATOM   1445  N3  A      45     100.722 -25.730 -22.213  1.00  0.00           N  
ATOM   1446  C4  A      45     100.422 -26.403 -23.364  1.00  0.00           C  
ATOM   1447  C3' A      45     104.944 -27.586 -24.809  1.00  0.00           C  
ATOM   1448  H3' A      45     105.606 -27.207 -24.027  1.00  0.00           H  
ATOM   1449  C2' A      45     103.583 -27.992 -24.196  1.00  0.00           C  
ATOM   1450  H2' A      45     103.705 -28.274 -23.147  1.00  0.00           H  
ATOM   1451  O2' A      45     102.953 -29.041 -24.931  1.00  0.00           O  
ATOM   1452 HO2' A      45     103.481 -29.187 -25.735  1.00  0.00           H  
ATOM   1453  O3' A      45     105.575 -28.641 -25.535  1.00  0.00           O  
ATOM   1454  P   G      46     106.389 -29.837 -24.800  1.00  0.00           P  
ATOM   1455  OP1 G      46     105.892 -30.015 -23.407  1.00  0.00           O  
ATOM   1456  OP2 G      46     107.840 -29.574 -24.998  1.00  0.00           O  
ATOM   1457  O5' G      46     106.000 -31.152 -25.677  1.00  0.00           O  
ATOM   1458  C5' G      46     104.737 -31.799 -25.534  1.00  0.00           C  
ATOM   1459  H5' G      46     104.095 -31.229 -24.865  1.00  0.00           H  
ATOM   1460 H5'' G      46     104.892 -32.762 -25.044  1.00  0.00           H  
ATOM   1461  C4' G      46     103.959 -32.018 -26.851  1.00  0.00           C  
ATOM   1462  H4' G      46     102.940 -31.657 -26.701  1.00  0.00           H  
ATOM   1463  O4' G      46     104.495 -31.369 -28.010  1.00  0.00           O  
ATOM   1464  C1' G      46     104.243 -32.195 -29.152  1.00  0.00           C  
ATOM   1465  H1' G      46     103.697 -31.642 -29.919  1.00  0.00           H  
ATOM   1466  N9  G      46     105.511 -32.679 -29.752  1.00  0.00           N  
ATOM   1467  C8  G      46     106.792 -32.561 -29.271  1.00  0.00           C  
ATOM   1468  H8  G      46     107.013 -32.092 -28.318  1.00  0.00           H  
ATOM   1469  N7  G      46     107.711 -33.051 -30.062  1.00  0.00           N  
ATOM   1470  C5  G      46     106.982 -33.538 -31.157  1.00  0.00           C  
ATOM   1471  C6  G      46     107.404 -34.185 -32.376  1.00  0.00           C  
ATOM   1472  O6  G      46     108.540 -34.481 -32.747  1.00  0.00           O  
ATOM   1473  N1  G      46     106.366 -34.501 -33.225  1.00  0.00           N  
ATOM   1474  H1  G      46     106.586 -34.945 -34.101  1.00  0.00           H  
ATOM   1475  C2  G      46     105.069 -34.235 -32.948  1.00  0.00           C  
ATOM   1476  N2  G      46     104.202 -34.565 -33.870  1.00  0.00           N  
ATOM   1477  H21 G      46     104.519 -34.993 -34.737  1.00  0.00           H  
ATOM   1478  H22 G      46     103.240 -34.316 -33.728  1.00  0.00           H  
ATOM   1479  N3  G      46     104.622 -33.663 -31.827  1.00  0.00           N  
ATOM   1480  C4  G      46     105.633 -33.323 -30.967  1.00  0.00           C  
ATOM   1481  C3' G      46     103.856 -33.499 -27.216  1.00  0.00           C  
ATOM   1482  H3' G      46     104.860 -33.929 -27.192  1.00  0.00           H  
ATOM   1483  C2' G      46     103.393 -33.379 -28.678  1.00  0.00           C  
ATOM   1484  H2' G      46     103.633 -34.288 -29.229  1.00  0.00           H  
ATOM   1485  O2' G      46     102.015 -33.027 -28.836  1.00  0.00           O  
ATOM   1486 HO2' G      46     101.699 -33.335 -29.707  1.00  0.00           H  
ATOM   1487  O3' G      46     102.978 -34.227 -26.359  1.00  0.00           O  
ATOM   1488  P   G      47     103.112 -35.831 -26.203  1.00  0.00           P  
ATOM   1489  OP1 G      47     102.073 -36.275 -25.229  1.00  0.00           O  
ATOM   1490  OP2 G      47     104.537 -36.139 -25.901  1.00  0.00           O  
ATOM   1491  O5' G      47     102.766 -36.450 -27.662  1.00  0.00           O  
ATOM   1492  C5' G      47     101.440 -36.422 -28.178  1.00  0.00           C  
ATOM   1493  H5' G      47     101.032 -35.414 -28.088  1.00  0.00           H  
ATOM   1494 H5'' G      47     100.808 -37.093 -27.593  1.00  0.00           H  
ATOM   1495  C4' G      47     101.361 -36.844 -29.655  1.00  0.00           C  
ATOM   1496  H4' G      47     100.327 -36.747 -29.989  1.00  0.00           H  
ATOM   1497  O4' G      47     102.184 -36.028 -30.492  1.00  0.00           O  
ATOM   1498  C1' G      47     102.772 -36.853 -31.494  1.00  0.00           C  
ATOM   1499  H1' G      47     102.606 -36.429 -32.485  1.00  0.00           H  
ATOM   1500  N9  G      47     104.235 -37.004 -31.308  1.00  0.00           N  
ATOM   1501  C8  G      47     105.033 -36.663 -30.244  1.00  0.00           C  
ATOM   1502  H8  G      47     104.639 -36.213 -29.343  1.00  0.00           H  
ATOM   1503  N7  G      47     106.305 -36.917 -30.422  1.00  0.00           N  
ATOM   1504  C5  G      47     106.352 -37.493 -31.700  1.00  0.00           C  
ATOM   1505  C6  G      47     107.449 -38.004 -32.486  1.00  0.00           C  
ATOM   1506  O6  G      47     108.650 -38.047 -32.219  1.00  0.00           O  
ATOM   1507  N1  G      47     107.060 -38.517 -33.702  1.00  0.00           N  
ATOM   1508  H1  G      47     107.767 -38.912 -34.298  1.00  0.00           H  
ATOM   1509  C2  G      47     105.776 -38.539 -34.134  1.00  0.00           C  
ATOM   1510  N2  G      47     105.555 -39.079 -35.301  1.00  0.00           N  
ATOM   1511  H21 G      47     106.311 -39.579 -35.757  1.00  0.00           H  
ATOM   1512  H22 G      47     104.598 -39.260 -35.539  1.00  0.00           H  
ATOM   1513  N3  G      47     104.733 -38.053 -33.460  1.00  0.00           N  
ATOM   1514  C4  G      47     105.085 -37.549 -32.241  1.00  0.00           C  
ATOM   1515  C3' G      47     101.798 -38.292 -29.899  1.00  0.00           C  
ATOM   1516  H3' G      47     102.731 -38.471 -29.359  1.00  0.00           H  
ATOM   1517  C2' G      47     102.104 -38.228 -31.404  1.00  0.00           C  
ATOM   1518  H2' G      47     102.798 -39.022 -31.683  1.00  0.00           H  
ATOM   1519  O2' G      47     100.946 -38.239 -32.248  1.00  0.00           O  
ATOM   1520 HO2' G      47     101.211 -38.381 -33.177  1.00  0.00           H  
ATOM   1521  O3' G      47     100.825 -39.281 -29.568  1.00  0.00           O  
ATOM   1522  P   G      48     101.279 -40.657 -28.853  1.00  0.00           P  
ATOM   1523  OP1 G      48     100.207 -41.668 -29.079  1.00  0.00           O  
ATOM   1524  OP2 G      48     101.661 -40.339 -27.451  1.00  0.00           O  
ATOM   1525  O5' G      48     102.618 -41.131 -29.637  1.00  0.00           O  
ATOM   1526  C5' G      48     102.550 -41.685 -30.941  1.00  0.00           C  
ATOM   1527  H5' G      48     101.910 -41.063 -31.568  1.00  0.00           H  
ATOM   1528 H5'' G      48     102.112 -42.683 -30.899  1.00  0.00           H  
ATOM   1529  C4' G      48     103.936 -41.762 -31.597  1.00  0.00           C  
ATOM   1530  H4' G      48     104.353 -40.757 -31.675  1.00  0.00           H  
ATOM   1531  O4' G      48     104.862 -42.594 -30.891  1.00  0.00           O  
ATOM   1532  C1' G      48     105.560 -43.408 -31.834  1.00  0.00           C  
ATOM   1533  H1' G      48     106.635 -43.396 -31.645  1.00  0.00           H  
ATOM   1534  N9  G      48     105.074 -44.810 -31.734  1.00  0.00           N  
ATOM   1535  C8  G      48     103.933 -45.274 -31.122  1.00  0.00           C  
ATOM   1536  H8  G      48     103.261 -44.624 -30.577  1.00  0.00           H  
ATOM   1537  N7  G      48     103.729 -46.557 -31.257  1.00  0.00           N  
ATOM   1538  C5  G      48     104.829 -46.988 -32.007  1.00  0.00           C  
ATOM   1539  C6  G      48     105.188 -48.298 -32.496  1.00  0.00           C  
ATOM   1540  O6  G      48     104.599 -49.373 -32.369  1.00  0.00           O  
ATOM   1541  N1  G      48     106.368 -48.309 -33.203  1.00  0.00           N  
ATOM   1542  H1  G      48     106.700 -49.198 -33.538  1.00  0.00           H  
ATOM   1543  C2  G      48     107.143 -47.217 -33.383  1.00  0.00           C  
ATOM   1544  N2  G      48     108.260 -47.433 -34.013  1.00  0.00           N  
ATOM   1545  H21 G      48     108.465 -48.362 -34.365  1.00  0.00           H  
ATOM   1546  H22 G      48     108.985 -46.725 -33.991  1.00  0.00           H  
ATOM   1547  N3  G      48     106.876 -45.988 -32.933  1.00  0.00           N  
ATOM   1548  C4  G      48     105.681 -45.931 -32.267  1.00  0.00           C  
ATOM   1549  C3' G      48     103.820 -42.333 -33.010  1.00  0.00           C  
ATOM   1550  H3' G      48     103.163 -43.206 -32.974  1.00  0.00           H  
ATOM   1551  C2' G      48     105.267 -42.809 -33.217  1.00  0.00           C  
ATOM   1552  H2' G      48     105.322 -43.566 -34.001  1.00  0.00           H  
ATOM   1553  O2' G      48     106.188 -41.742 -33.448  1.00  0.00           O  
ATOM   1554 HO2' G      48     107.049 -42.108 -33.736  1.00  0.00           H  
ATOM   1555  O3' G      48     103.332 -41.390 -33.960  1.00  0.00           O  
ATOM   1556  P   G      49     102.482 -41.879 -35.244  1.00  0.00           P  
ATOM   1557  OP1 G      49     102.158 -40.675 -36.062  1.00  0.00           O  
ATOM   1558  OP2 G      49     101.354 -42.721 -34.750  1.00  0.00           O  
ATOM   1559  O5' G      49     103.473 -42.837 -36.098  1.00  0.00           O  
ATOM   1560  C5' G      49     104.596 -42.298 -36.785  1.00  0.00           C  
ATOM   1561  H5' G      49     105.200 -41.711 -36.091  1.00  0.00           H  
ATOM   1562 H5'' G      49     104.257 -41.635 -37.582  1.00  0.00           H  
ATOM   1563  C4' G      49     105.491 -43.382 -37.402  1.00  0.00           C  
ATOM   1564  H4' G      49     106.342 -42.898 -37.883  1.00  0.00           H  
ATOM   1565  O4' G      49     105.978 -44.281 -36.405  1.00  0.00           O  
ATOM   1566  C1' G      49     106.106 -45.574 -36.982  1.00  0.00           C  
ATOM   1567  H1' G      49     107.128 -45.945 -36.878  1.00  0.00           H  
ATOM   1568  N9  G      49     105.194 -46.540 -36.328  1.00  0.00           N  
ATOM   1569  C8  G      49     104.061 -46.312 -35.585  1.00  0.00           C  
ATOM   1570  H8  G      49     103.715 -45.314 -35.344  1.00  0.00           H  
ATOM   1571  N7  G      49     103.443 -47.400 -35.204  1.00  0.00           N  
ATOM   1572  C5  G      49     104.226 -48.432 -35.740  1.00  0.00           C  
ATOM   1573  C6  G      49     104.090 -49.870 -35.697  1.00  0.00           C  
ATOM   1574  O6  G      49     103.219 -50.560 -35.166  1.00  0.00           O  
ATOM   1575  N1  G      49     105.089 -50.537 -36.369  1.00  0.00           N  
ATOM   1576  H1  G      49     105.079 -51.542 -36.349  1.00  0.00           H  
ATOM   1577  C2  G      49     106.113 -49.917 -36.999  1.00  0.00           C  
ATOM   1578  N2  G      49     106.972 -50.680 -37.622  1.00  0.00           N  
ATOM   1579  H21 G      49     106.864 -51.692 -37.608  1.00  0.00           H  
ATOM   1580  H22 G      49     107.753 -50.239 -38.074  1.00  0.00           H  
ATOM   1581  N3  G      49     106.284 -48.600 -37.072  1.00  0.00           N  
ATOM   1582  C4  G      49     105.305 -47.906 -36.418  1.00  0.00           C  
ATOM   1583  C3' G      49     104.786 -44.255 -38.450  1.00  0.00           C  
ATOM   1584  H3' G      49     103.831 -44.586 -38.038  1.00  0.00           H  
ATOM   1585  C2' G      49     105.753 -45.450 -38.468  1.00  0.00           C  
ATOM   1586  H2' G      49     105.233 -46.340 -38.820  1.00  0.00           H  
ATOM   1587  O2' G      49     106.964 -45.225 -39.197  1.00  0.00           O  
ATOM   1588 HO2' G      49     107.351 -46.082 -39.454  1.00  0.00           H  
ATOM   1589  O3' G      49     104.577 -43.640 -39.723  1.00  0.00           O  
ATOM   1590  P   G      50     103.459 -44.223 -40.748  1.00  0.00           P  
ATOM   1591  OP1 G      50     103.526 -43.413 -41.999  1.00  0.00           O  
ATOM   1592  OP2 G      50     102.157 -44.274 -40.025  1.00  0.00           O  
ATOM   1593  O5' G      50     103.877 -45.756 -41.109  1.00  0.00           O  
ATOM   1594  C5' G      50     104.983 -46.023 -41.964  1.00  0.00           C  
ATOM   1595  H5' G      50     105.815 -45.376 -41.686  1.00  0.00           H  
ATOM   1596 H5'' G      50     104.707 -45.781 -42.991  1.00  0.00           H  
ATOM   1597  C4' G      50     105.483 -47.479 -41.923  1.00  0.00           C  
ATOM   1598  H4' G      50     106.464 -47.509 -42.401  1.00  0.00           H  
ATOM   1599  O4' G      50     105.623 -47.974 -40.589  1.00  0.00           O  
ATOM   1600  C1' G      50     105.320 -49.365 -40.579  1.00  0.00           C  
ATOM   1601  H1' G      50     106.149 -49.926 -40.148  1.00  0.00           H  
ATOM   1602  N9  G      50     104.111 -49.663 -39.774  1.00  0.00           N  
ATOM   1603  C8  G      50     103.189 -48.810 -39.218  1.00  0.00           C  
ATOM   1604  H8  G      50     103.238 -47.736 -39.349  1.00  0.00           H  
ATOM   1605  N7  G      50     102.264 -49.410 -38.511  1.00  0.00           N  
ATOM   1606  C5  G      50     102.590 -50.770 -38.617  1.00  0.00           C  
ATOM   1607  C6  G      50     101.975 -51.958 -38.070  1.00  0.00           C  
ATOM   1608  O6  G      50     100.989 -52.068 -37.341  1.00  0.00           O  
ATOM   1609  N1  G      50     102.607 -53.125 -38.442  1.00  0.00           N  
ATOM   1610  H1  G      50     102.241 -53.991 -38.084  1.00  0.00           H  
ATOM   1611  C2  G      50     103.719 -53.162 -39.211  1.00  0.00           C  
ATOM   1612  N2  G      50     104.195 -54.342 -39.512  1.00  0.00           N  
ATOM   1613  H21 G      50     103.713 -55.184 -39.203  1.00  0.00           H  
ATOM   1614  H22 G      50     105.022 -54.381 -40.081  1.00  0.00           H  
ATOM   1615  N3  G      50     104.339 -52.099 -39.716  1.00  0.00           N  
ATOM   1616  C4  G      50     103.720 -50.925 -39.391  1.00  0.00           C  
ATOM   1617  C3' G      50     104.596 -48.485 -42.661  1.00  0.00           C  
ATOM   1618  H3' G      50     103.557 -48.329 -42.361  1.00  0.00           H  
ATOM   1619  C2' G      50     105.124 -49.792 -42.036  1.00  0.00           C  
ATOM   1620  H2' G      50     104.385 -50.588 -42.124  1.00  0.00           H  
ATOM   1621  O2' G      50     106.401 -50.213 -42.528  1.00  0.00           O  
ATOM   1622 HO2' G      50     106.547 -51.151 -42.300  1.00  0.00           H  
ATOM   1623  O3' G      50     104.731 -48.411 -44.081  1.00  0.00           O  
ATOM   1624  P   A      51     103.627 -49.065 -45.065  1.00  0.00           P  
ATOM   1625  OP1 A      51     104.074 -48.822 -46.466  1.00  0.00           O  
ATOM   1626  OP2 A      51     102.291 -48.548 -44.656  1.00  0.00           O  
ATOM   1627  O5' A      51     103.638 -50.662 -44.785  1.00  0.00           O  
ATOM   1628  C5' A      51     104.718 -51.490 -45.203  1.00  0.00           C  
ATOM   1629  H5' A      51     105.657 -51.114 -44.796  1.00  0.00           H  
ATOM   1630 H5'' A      51     104.795 -51.469 -46.291  1.00  0.00           H  
ATOM   1631  C4' A      51     104.541 -52.953 -44.761  1.00  0.00           C  
ATOM   1632  H4' A      51     105.405 -53.527 -45.099  1.00  0.00           H  
ATOM   1633  O4' A      51     104.440 -53.093 -43.343  1.00  0.00           O  
ATOM   1634  C1' A      51     103.463 -54.089 -43.056  1.00  0.00           C  
ATOM   1635  H1' A      51     103.877 -54.848 -42.389  1.00  0.00           H  
ATOM   1636  N9  A      51     102.290 -53.487 -42.378  1.00  0.00           N  
ATOM   1637  C8  A      51     101.931 -52.166 -42.246  1.00  0.00           C  
ATOM   1638  H8  A      51     102.463 -51.368 -42.743  1.00  0.00           H  
ATOM   1639  N7  A      51     100.918 -51.956 -41.443  1.00  0.00           N  
ATOM   1640  C5  A      51     100.568 -53.253 -41.036  1.00  0.00           C  
ATOM   1641  C6  A      51      99.604 -53.807 -40.156  1.00  0.00           C  
ATOM   1642  N6  A      51      98.739 -53.113 -39.437  1.00  0.00           N  
ATOM   1643  H61 A      51      98.156 -53.608 -38.772  1.00  0.00           H  
ATOM   1644  H62 A      51      98.753 -52.107 -39.476  1.00  0.00           H  
ATOM   1645  N1  A      51      99.521 -55.124 -39.967  1.00  0.00           N  
ATOM   1646  C2  A      51     100.377 -55.902 -40.614  1.00  0.00           C  
ATOM   1647  H2  A      51     100.281 -56.965 -40.437  1.00  0.00           H  
ATOM   1648  N3  A      51     101.339 -55.537 -41.452  1.00  0.00           N  
ATOM   1649  C4  A      51     101.384 -54.186 -41.620  1.00  0.00           C  
ATOM   1650  C3' A      51     103.288 -53.595 -45.365  1.00  0.00           C  
ATOM   1651  H3' A      51     102.453 -52.899 -45.265  1.00  0.00           H  
ATOM   1652  C2' A      51     103.074 -54.756 -44.380  1.00  0.00           C  
ATOM   1653  H2' A      51     102.029 -55.063 -44.373  1.00  0.00           H  
ATOM   1654  O2' A      51     103.946 -55.874 -44.580  1.00  0.00           O  
ATOM   1655 HO2' A      51     103.494 -56.690 -44.294  1.00  0.00           H  
ATOM   1656  O3' A      51     103.467 -53.967 -46.733  1.00  0.00           O  
ATOM   1657  P   A      52     102.200 -54.144 -47.721  1.00  0.00           P  
ATOM   1658  OP1 A      52     102.724 -54.484 -49.075  1.00  0.00           O  
ATOM   1659  OP2 A      52     101.329 -52.943 -47.587  1.00  0.00           O  
ATOM   1660  O5' A      52     101.376 -55.413 -47.150  1.00  0.00           O  
ATOM   1661  C5' A      52     101.891 -56.734 -47.247  1.00  0.00           C  
ATOM   1662  H5' A      52     102.929 -56.752 -46.912  1.00  0.00           H  
ATOM   1663 H5'' A      52     101.864 -57.063 -48.287  1.00  0.00           H  
ATOM   1664  C4' A      52     101.091 -57.729 -46.392  1.00  0.00           C  
ATOM   1665  H4' A      52     101.544 -58.717 -46.489  1.00  0.00           H  
ATOM   1666  O4' A      52     101.097 -57.363 -45.011  1.00  0.00           O  
ATOM   1667  C1' A      52      99.824 -57.667 -44.455  1.00  0.00           C  
ATOM   1668  H1' A      52      99.942 -58.299 -43.572  1.00  0.00           H  
ATOM   1669  N9  A      52      99.104 -56.440 -44.038  1.00  0.00           N  
ATOM   1670  C8  A      52      99.255 -55.137 -44.452  1.00  0.00           C  
ATOM   1671  H8  A      52      99.956 -54.850 -45.223  1.00  0.00           H  
ATOM   1672  N7  A      52      98.498 -54.277 -43.818  1.00  0.00           N  
ATOM   1673  C5  A      52      97.773 -55.089 -42.931  1.00  0.00           C  
ATOM   1674  C6  A      52      96.790 -54.869 -41.933  1.00  0.00           C  
ATOM   1675  N6  A      52      96.291 -53.692 -41.603  1.00  0.00           N  
ATOM   1676  H61 A      52      95.641 -53.644 -40.828  1.00  0.00           H  
ATOM   1677  H62 A      52      96.604 -52.865 -42.086  1.00  0.00           H  
ATOM   1678  N1  A      52      96.268 -55.882 -41.240  1.00  0.00           N  
ATOM   1679  C2  A      52      96.703 -57.107 -41.507  1.00  0.00           C  
ATOM   1680  H2  A      52      96.258 -57.906 -40.929  1.00  0.00           H  
ATOM   1681  N3  A      52      97.618 -57.471 -42.397  1.00  0.00           N  
ATOM   1682  C4  A      52      98.123 -56.405 -43.079  1.00  0.00           C  
ATOM   1683  C3' A      52      99.622 -57.844 -46.812  1.00  0.00           C  
ATOM   1684  H3' A      52      99.217 -56.841 -46.960  1.00  0.00           H  
ATOM   1685  C2' A      52      99.030 -58.429 -45.518  1.00  0.00           C  
ATOM   1686  H2' A      52      97.968 -58.195 -45.454  1.00  0.00           H  
ATOM   1687  O2' A      52      99.279 -59.826 -45.321  1.00  0.00           O  
ATOM   1688 HO2' A      52      98.721 -60.162 -44.594  1.00  0.00           H  
ATOM   1689  O3' A      52      99.429 -58.635 -47.986  1.00  0.00           O  
ATOM   1690  P   U      53      98.111 -58.452 -48.908  1.00  0.00           P  
ATOM   1691  OP1 U      53      98.181 -59.461 -50.002  1.00  0.00           O  
ATOM   1692  OP2 U      53      98.003 -57.015 -49.286  1.00  0.00           O  
ATOM   1693  O5' U      53      96.846 -58.802 -47.960  1.00  0.00           O  
ATOM   1694  C5' U      53      96.662 -60.108 -47.433  1.00  0.00           C  
ATOM   1695  H5' U      53      97.595 -60.474 -47.010  1.00  0.00           H  
ATOM   1696 H5'' U      53      96.393 -60.775 -48.249  1.00  0.00           H  
ATOM   1697  C4' U      53      95.574 -60.163 -46.344  1.00  0.00           C  
ATOM   1698  H4' U      53      95.643 -61.099 -45.803  1.00  0.00           H  
ATOM   1699  O4' U      53      95.760 -59.140 -45.377  1.00  0.00           O  
ATOM   1700  C1' U      53      94.512 -58.592 -44.997  1.00  0.00           C  
ATOM   1701  H1' U      53      94.313 -58.909 -43.970  1.00  0.00           H  
ATOM   1702  N1  U      53      94.586 -57.103 -45.036  1.00  0.00           N  
ATOM   1703  C6  U      53      95.230 -56.441 -46.062  1.00  0.00           C  
ATOM   1704  H6  U      53      95.627 -57.011 -46.892  1.00  0.00           H  
ATOM   1705  C5  U      53      95.393 -55.093 -46.031  1.00  0.00           C  
ATOM   1706  H5  U      53      95.916 -54.592 -46.833  1.00  0.00           H  
ATOM   1707  C4  U      53      94.888 -54.295 -44.936  1.00  0.00           C  
ATOM   1708  O4  U      53      95.004 -53.079 -44.822  1.00  0.00           O  
ATOM   1709  N3  U      53      94.221 -55.019 -43.976  1.00  0.00           N  
ATOM   1710  H3  U      53      93.857 -54.499 -43.190  1.00  0.00           H  
ATOM   1711  C2  U      53      94.027 -56.383 -43.974  1.00  0.00           C  
ATOM   1712  O2  U      53      93.376 -56.901 -43.062  1.00  0.00           O  
ATOM   1713  C3' U      53      94.159 -60.073 -46.923  1.00  0.00           C  
ATOM   1714  H3' U      53      94.185 -59.545 -47.879  1.00  0.00           H  
ATOM   1715  C2' U      53      93.412 -59.175 -45.900  1.00  0.00           C  
ATOM   1716  H2' U      53      92.904 -58.374 -46.444  1.00  0.00           H  
ATOM   1717  O2' U      53      92.475 -59.871 -45.068  1.00  0.00           O  
ATOM   1718 HO2' U      53      91.879 -59.240 -44.618  1.00  0.00           H  
ATOM   1719  O3' U      53      93.560 -61.369 -47.071  1.00  0.00           O  
ATOM   1720  P   A3     54      93.880 -62.380 -48.302  1.00  0.00           P  
ATOM   1721  OP1 A3     54      93.884 -61.561 -49.546  1.00  0.00           O  
ATOM   1722  OP2 A3     54      92.889 -63.489 -48.235  1.00  0.00           O  
ATOM   1723  O5' A3     54      95.378 -63.040 -48.182  1.00  0.00           O  
ATOM   1724  C5' A3     54      95.953 -63.653 -47.018  1.00  0.00           C  
ATOM   1725  H5' A3     54      96.174 -62.898 -46.274  1.00  0.00           H  
ATOM   1726 H5'' A3     54      96.924 -64.056 -47.312  1.00  0.00           H  
ATOM   1727  C4' A3     54      95.170 -64.786 -46.329  1.00  0.00           C  
ATOM   1728  H4' A3     54      94.235 -64.978 -46.849  1.00  0.00           H  
ATOM   1729  O4' A3     54      95.928 -65.994 -46.282  1.00  0.00           O  
ATOM   1730  C1' A3     54      95.502 -66.757 -45.151  1.00  0.00           C  
ATOM   1731  H1' A3     54      94.993 -67.655 -45.512  1.00  0.00           H  
ATOM   1732  N9  A3     54      96.612 -67.186 -44.250  1.00  0.00           N  
ATOM   1733  C8  A3     54      96.601 -68.288 -43.425  1.00  0.00           C  
ATOM   1734  H8  A3     54      95.755 -68.963 -43.371  1.00  0.00           H  
ATOM   1735  N7  A3     54      97.690 -68.458 -42.720  1.00  0.00           N  
ATOM   1736  C5  A3     54      98.484 -67.364 -43.098  1.00  0.00           C  
ATOM   1737  C6  A3     54      99.781 -66.907 -42.743  1.00  0.00           C  
ATOM   1738  N6  A3     54     100.597 -67.510 -41.894  1.00  0.00           N  
ATOM   1739  H61 A3     54     101.502 -67.099 -41.722  1.00  0.00           H  
ATOM   1740  H62 A3     54     100.304 -68.366 -41.445  1.00  0.00           H  
ATOM   1741  N1  A3     54     100.293 -65.792 -43.264  1.00  0.00           N  
ATOM   1742  C2  A3     54      99.543 -65.116 -44.127  1.00  0.00           C  
ATOM   1743  H2  A3     54      99.983 -64.214 -44.531  1.00  0.00           H  
ATOM   1744  N3  A3     54      98.318 -65.412 -44.557  1.00  0.00           N  
ATOM   1745  C4  A3     54      97.832 -66.569 -44.012  1.00  0.00           C  
ATOM   1746  C3' A3     54      94.861 -64.492 -44.856  1.00  0.00           C  
ATOM   1747  H3' A3     54      95.782 -64.174 -44.361  1.00  0.00           H  
ATOM   1748  C2' A3     54      94.493 -65.899 -44.365  1.00  0.00           C  
ATOM   1749  H2' A3     54      94.650 -65.974 -43.285  1.00  0.00           H  
ATOM   1750  O2' A3     54      93.163 -66.296 -44.722  1.00  0.00           O  
ATOM   1751 HO2' A3     54      92.903 -67.103 -44.229  1.00  0.00           H  
ATOM   1752  O3' A3     54      93.844 -63.517 -44.629  1.00  0.00           O  
ATOM   1753 HO3' A3     54      93.599 -63.518 -43.683  1.00  0.00           H  
TER   
END   
