# Supplementary material for: RPocket: an intuitive database of RNA pocket topology information with RNA-ligand data resources
Source: BMC Bioinformatics. 2021 Sep 8;22:428. doi: 10.1186/s12859-021-04349-4 (PMC8424408; doi:10.1186/s12859-021-04349-4)
Supplement: Supplementary file 7 — Additional file 7. Folder S3: Nine other experimental structures and their modeling structures and pockets. [file 12859_2021_4349_MOESM7_ESM.zip › 12859_2021_4349_MOESM7_ESM/3E5E_d3.pdb]

REMARK                                                              
ATOM      1 HO5' G5      1      59.612 -74.176 -67.439  1.00  0.00           H  
ATOM      2  O5' G5      1      60.236 -74.226 -66.685  1.00  0.00           O  
ATOM      3  C5' G5      1      61.404 -74.951 -67.073  1.00  0.00           C  
ATOM      4  H5' G5      1      61.894 -74.440 -67.904  1.00  0.00           H  
ATOM      5 H5'' G5      1      61.110 -75.946 -67.414  1.00  0.00           H  
ATOM      6  C4' G5      1      62.422 -75.115 -65.929  1.00  0.00           C  
ATOM      7  H4' G5      1      63.261 -75.705 -66.302  1.00  0.00           H  
ATOM      8  O4' G5      1      62.940 -73.863 -65.478  1.00  0.00           O  
ATOM      9  C1' G5      1      62.965 -73.851 -64.052  1.00  0.00           C  
ATOM     10  H1' G5      1      63.936 -73.505 -63.690  1.00  0.00           H  
ATOM     11  N9  G5      1      61.930 -72.925 -63.529  1.00  0.00           N  
ATOM     12  C8  G5      1      60.992 -72.198 -64.224  1.00  0.00           C  
ATOM     13  H8  G5      1      60.915 -72.229 -65.304  1.00  0.00           H  
ATOM     14  N7  G5      1      60.205 -71.475 -63.472  1.00  0.00           N  
ATOM     15  C5  G5      1      60.665 -71.733 -62.174  1.00  0.00           C  
ATOM     16  C6  G5      1      60.194 -71.292 -60.888  1.00  0.00           C  
ATOM     17  O6  G5      1      59.213 -70.607 -60.614  1.00  0.00           O  
ATOM     18  N1  G5      1      60.947 -71.762 -59.827  1.00  0.00           N  
ATOM     19  H1  G5      1      60.640 -71.539 -58.900  1.00  0.00           H  
ATOM     20  C2  G5      1      62.022 -72.573 -59.971  1.00  0.00           C  
ATOM     21  N2  G5      1      62.633 -72.941 -58.875  1.00  0.00           N  
ATOM     22  H21 G5      1      62.386 -72.545 -57.978  1.00  0.00           H  
ATOM     23  H22 G5      1      63.440 -73.539 -58.973  1.00  0.00           H  
ATOM     24  N3  G5      1      62.466 -73.043 -61.133  1.00  0.00           N  
ATOM     25  C4  G5      1      61.745 -72.590 -62.206  1.00  0.00           C  
ATOM     26  C3' G5      1      61.844 -75.853 -64.715  1.00  0.00           C  
ATOM     27  H3' G5      1      60.814 -75.526 -64.556  1.00  0.00           H  
ATOM     28  C2' G5      1      62.721 -75.293 -63.580  1.00  0.00           C  
ATOM     29  H2' G5      1      62.171 -75.318 -62.638  1.00  0.00           H  
ATOM     30  O2' G5      1      63.992 -75.939 -63.446  1.00  0.00           O  
ATOM     31 HO2' G5      1      64.385 -75.718 -62.578  1.00  0.00           H  
ATOM     32  O3' G5      1      61.915 -77.271 -64.861  1.00  0.00           O  
ATOM     33  P   U       2      60.768 -78.231 -64.256  1.00  0.00           P  
ATOM     34  OP1 U       2      61.207 -79.641 -64.457  1.00  0.00           O  
ATOM     35  OP2 U       2      59.468 -77.808 -64.845  1.00  0.00           O  
ATOM     36  O5' U       2      60.719 -77.916 -62.668  1.00  0.00           O  
ATOM     37  C5' U       2      61.742 -78.346 -61.778  1.00  0.00           C  
ATOM     38  H5' U       2      62.714 -78.016 -62.146  1.00  0.00           H  
ATOM     39 H5'' U       2      61.748 -79.437 -61.733  1.00  0.00           H  
ATOM     40  C4' U       2      61.544 -77.799 -60.352  1.00  0.00           C  
ATOM     41  H4' U       2      62.350 -78.179 -59.721  1.00  0.00           H  
ATOM     42  O4' U       2      61.583 -76.372 -60.313  1.00  0.00           O  
ATOM     43  C1' U       2      60.620 -75.902 -59.371  1.00  0.00           C  
ATOM     44  H1' U       2      61.125 -75.276 -58.631  1.00  0.00           H  
ATOM     45  N1  U       2      59.551 -75.081 -60.018  1.00  0.00           N  
ATOM     46  C6  U       2      59.314 -75.123 -61.376  1.00  0.00           C  
ATOM     47  H6  U       2      59.858 -75.825 -61.989  1.00  0.00           H  
ATOM     48  C5  U       2      58.431 -74.273 -61.962  1.00  0.00           C  
ATOM     49  H5  U       2      58.275 -74.305 -63.030  1.00  0.00           H  
ATOM     50  C4  U       2      57.700 -73.293 -61.191  1.00  0.00           C  
ATOM     51  O4  U       2      56.928 -72.453 -61.638  1.00  0.00           O  
ATOM     52  N3  U       2      57.953 -73.338 -59.843  1.00  0.00           N  
ATOM     53  H3  U       2      57.505 -72.626 -59.284  1.00  0.00           H  
ATOM     54  C2  U       2      58.849 -74.173 -59.215  1.00  0.00           C  
ATOM     55  O2  U       2      59.015 -74.066 -58.001  1.00  0.00           O  
ATOM     56  C3' U       2      60.215 -78.228 -59.720  1.00  0.00           C  
ATOM     57  H3' U       2      59.419 -78.117 -60.458  1.00  0.00           H  
ATOM     58  C2' U       2      60.054 -77.132 -58.651  1.00  0.00           C  
ATOM     59  H2' U       2      59.003 -76.992 -58.406  1.00  0.00           H  
ATOM     60  O2' U       2      60.837 -77.343 -57.472  1.00  0.00           O  
ATOM     61 HO2' U       2      60.311 -77.111 -56.682  1.00  0.00           H  
ATOM     62  O3' U       2      60.252 -79.562 -59.211  1.00  0.00           O  
ATOM     63  P   U       3      58.901 -80.434 -59.040  1.00  0.00           P  
ATOM     64  OP1 U       3      59.287 -81.769 -58.501  1.00  0.00           O  
ATOM     65  OP2 U       3      58.152 -80.384 -60.325  1.00  0.00           O  
ATOM     66  O5' U       3      58.014 -79.660 -57.928  1.00  0.00           O  
ATOM     67  C5' U       3      58.344 -79.695 -56.546  1.00  0.00           C  
ATOM     68  H5' U       3      59.409 -79.495 -56.418  1.00  0.00           H  
ATOM     69 H5'' U       3      58.133 -80.688 -56.146  1.00  0.00           H  
ATOM     70  C4' U       3      57.554 -78.654 -55.735  1.00  0.00           C  
ATOM     71  H4' U       3      57.868 -78.714 -54.692  1.00  0.00           H  
ATOM     72  O4' U       3      57.802 -77.329 -56.208  1.00  0.00           O  
ATOM     73  C1' U       3      56.610 -76.559 -56.077  1.00  0.00           C  
ATOM     74  H1' U       3      56.817 -75.687 -55.453  1.00  0.00           H  
ATOM     75  N1  U       3      56.092 -76.080 -57.393  1.00  0.00           N  
ATOM     76  C6  U       3      56.327 -76.753 -58.574  1.00  0.00           C  
ATOM     77  H6  U       3      56.863 -77.690 -58.553  1.00  0.00           H  
ATOM     78  C5  U       3      55.903 -76.248 -59.762  1.00  0.00           C  
ATOM     79  H5  U       3      56.105 -76.780 -60.681  1.00  0.00           H  
ATOM     80  C4  U       3      55.173 -75.002 -59.835  1.00  0.00           C  
ATOM     81  O4  U       3      54.767 -74.465 -60.857  1.00  0.00           O  
ATOM     82  N3  U       3      54.949 -74.411 -58.620  1.00  0.00           N  
ATOM     83  H3  U       3      54.416 -73.554 -58.628  1.00  0.00           H  
ATOM     84  C2  U       3      55.339 -74.901 -57.395  1.00  0.00           C  
ATOM     85  O2  U       3      55.009 -74.303 -56.374  1.00  0.00           O  
ATOM     86  C3' U       3      56.033 -78.847 -55.778  1.00  0.00           C  
ATOM     87  H3' U       3      55.730 -79.026 -56.811  1.00  0.00           H  
ATOM     88  C2' U       3      55.579 -77.437 -55.361  1.00  0.00           C  
ATOM     89  H2' U       3      54.572 -77.238 -55.726  1.00  0.00           H  
ATOM     90  O2' U       3      55.687 -77.173 -53.958  1.00  0.00           O  
ATOM     91 HO2' U       3      55.012 -76.518 -53.696  1.00  0.00           H  
ATOM     92  O3' U       3      55.558 -79.895 -54.934  1.00  0.00           O  
ATOM     93  P   C       4      54.097 -80.552 -55.167  1.00  0.00           P  
ATOM     94  OP1 C       4      53.888 -81.576 -54.105  1.00  0.00           O  
ATOM     95  OP2 C       4      54.014 -80.988 -56.589  1.00  0.00           O  
ATOM     96  O5' C       4      53.020 -79.356 -54.959  1.00  0.00           O  
ATOM     97  C5' C       4      52.732 -78.826 -53.671  1.00  0.00           C  
ATOM     98  H5' C       4      53.662 -78.587 -53.155  1.00  0.00           H  
ATOM     99 H5'' C       4      52.209 -79.579 -53.079  1.00  0.00           H  
ATOM    100  C4' C       4      51.863 -77.555 -53.723  1.00  0.00           C  
ATOM    101  H4' C       4      51.727 -77.189 -52.704  1.00  0.00           H  
ATOM    102  O4' C       4      52.453 -76.511 -54.501  1.00  0.00           O  
ATOM    103  C1' C       4      51.417 -75.781 -55.159  1.00  0.00           C  
ATOM    104  H1' C       4      51.477 -74.729 -54.865  1.00  0.00           H  
ATOM    105  N1  C       4      51.532 -75.859 -56.648  1.00  0.00           N  
ATOM    106  C6  C       4      52.205 -76.873 -57.285  1.00  0.00           C  
ATOM    107  H6  C       4      52.616 -77.689 -56.707  1.00  0.00           H  
ATOM    108  C5  C       4      52.363 -76.849 -58.633  1.00  0.00           C  
ATOM    109  H5  C       4      52.901 -77.646 -59.124  1.00  0.00           H  
ATOM    110  C4  C       4      51.788 -75.759 -59.339  1.00  0.00           C  
ATOM    111  N4  C       4      51.898 -75.673 -60.635  1.00  0.00           N  
ATOM    112  H41 C       4      51.518 -74.847 -61.085  1.00  0.00           H  
ATOM    113  H42 C       4      52.466 -76.332 -61.138  1.00  0.00           H  
ATOM    114  N3  C       4      51.101 -74.801 -58.756  1.00  0.00           N  
ATOM    115  C2  C       4      50.948 -74.839 -57.411  1.00  0.00           C  
ATOM    116  O2  C       4      50.272 -73.950 -56.897  1.00  0.00           O  
ATOM    117  C3' C       4      50.474 -77.795 -54.320  1.00  0.00           C  
ATOM    118  H3' C       4      50.587 -78.360 -55.247  1.00  0.00           H  
ATOM    119  C2' C       4      50.079 -76.347 -54.663  1.00  0.00           C  
ATOM    120  H2' C       4      49.321 -76.331 -55.447  1.00  0.00           H  
ATOM    121  O2' C       4      49.671 -75.566 -53.534  1.00  0.00           O  
ATOM    122 HO2' C       4      49.100 -74.833 -53.830  1.00  0.00           H  
ATOM    123  O3' C       4      49.591 -78.472 -53.427  1.00  0.00           O  
ATOM    124  P   C       5      48.280 -79.239 -53.982  1.00  0.00           P  
ATOM    125  OP1 C       5      47.604 -79.874 -52.814  1.00  0.00           O  
ATOM    126  OP2 C       5      48.701 -80.115 -55.111  1.00  0.00           O  
ATOM    127  O5' C       5      47.312 -78.084 -54.585  1.00  0.00           O  
ATOM    128  C5' C       5      46.611 -77.184 -53.735  1.00  0.00           C  
ATOM    129  H5' C       5      47.314 -76.684 -53.068  1.00  0.00           H  
ATOM    130 H5'' C       5      45.907 -77.745 -53.119  1.00  0.00           H  
ATOM    131  C4' C       5      45.826 -76.113 -54.511  1.00  0.00           C  
ATOM    132  H4' C       5      45.297 -75.485 -53.792  1.00  0.00           H  
ATOM    133  O4' C       5      46.670 -75.273 -55.300  1.00  0.00           O  
ATOM    134  C1' C       5      45.968 -74.906 -56.486  1.00  0.00           C  
ATOM    135  H1' C       5      45.882 -73.818 -56.535  1.00  0.00           H  
ATOM    136  N1  C       5      46.681 -75.374 -57.713  1.00  0.00           N  
ATOM    137  C6  C       5      47.563 -76.428 -57.694  1.00  0.00           C  
ATOM    138  H6  C       5      47.680 -77.011 -56.791  1.00  0.00           H  
ATOM    139  C5  C       5      48.295 -76.725 -58.796  1.00  0.00           C  
ATOM    140  H5  C       5      48.997 -77.545 -58.772  1.00  0.00           H  
ATOM    141  C4  C       5      48.094 -75.918 -59.951  1.00  0.00           C  
ATOM    142  N4  C       5      48.769 -76.147 -61.042  1.00  0.00           N  
ATOM    143  H41 C       5      48.556 -75.589 -61.863  1.00  0.00           H  
ATOM    144  H42 C       5      49.496 -76.840 -61.052  1.00  0.00           H  
ATOM    145  N3  C       5      47.209 -74.946 -60.013  1.00  0.00           N  
ATOM    146  C2  C       5      46.478 -74.669 -58.907  1.00  0.00           C  
ATOM    147  O2  C       5      45.630 -73.781 -59.001  1.00  0.00           O  
ATOM    148  C3' C       5      44.785 -76.705 -55.467  1.00  0.00           C  
ATOM    149  H3' C       5      45.256 -77.498 -56.051  1.00  0.00           H  
ATOM    150  C2' C       5      44.553 -75.492 -56.384  1.00  0.00           C  
ATOM    151  H2' C       5      44.189 -75.809 -57.357  1.00  0.00           H  
ATOM    152  O2' C       5      43.709 -74.482 -55.824  1.00  0.00           O  
ATOM    153 HO2' C       5      43.065 -74.189 -56.497  1.00  0.00           H  
ATOM    154  O3' C       5      43.621 -77.197 -54.803  1.00  0.00           O  
ATOM    155  P   C       6      42.677 -78.319 -55.495  1.00  0.00           P  
ATOM    156  OP1 C       6      41.608 -78.666 -54.514  1.00  0.00           O  
ATOM    157  OP2 C       6      43.551 -79.416 -55.998  1.00  0.00           O  
ATOM    158  O5' C       6      41.992 -77.599 -56.781  1.00  0.00           O  
ATOM    159  C5' C       6      40.946 -76.651 -56.616  1.00  0.00           C  
ATOM    160  H5' C       6      41.227 -75.934 -55.843  1.00  0.00           H  
ATOM    161 H5'' C       6      40.041 -77.164 -56.285  1.00  0.00           H  
ATOM    162  C4' C       6      40.624 -75.867 -57.899  1.00  0.00           C  
ATOM    163  H4' C       6      39.872 -75.115 -57.657  1.00  0.00           H  
ATOM    164  O4' C       6      41.779 -75.195 -58.403  1.00  0.00           O  
ATOM    165  C1' C       6      41.700 -75.159 -59.823  1.00  0.00           C  
ATOM    166  H1' C       6      41.722 -74.119 -60.157  1.00  0.00           H  
ATOM    167  N1  C       6      42.843 -75.867 -60.470  1.00  0.00           N  
ATOM    168  C6  C       6      43.653 -76.750 -59.801  1.00  0.00           C  
ATOM    169  H6  C       6      43.383 -77.077 -58.806  1.00  0.00           H  
ATOM    170  C5  C       6      44.784 -77.211 -60.387  1.00  0.00           C  
ATOM    171  H5  C       6      45.423 -77.902 -59.863  1.00  0.00           H  
ATOM    172  C4  C       6      45.049 -76.778 -61.721  1.00  0.00           C  
ATOM    173  N4  C       6      46.117 -77.183 -62.356  1.00  0.00           N  
ATOM    174  H41 C       6      46.233 -76.912 -63.325  1.00  0.00           H  
ATOM    175  H42 C       6      46.726 -77.851 -61.922  1.00  0.00           H  
ATOM    176  N3  C       6      44.239 -76.004 -62.415  1.00  0.00           N  
ATOM    177  C2  C       6      43.125 -75.549 -61.804  1.00  0.00           C  
ATOM    178  O2  C       6      42.369 -74.843 -62.470  1.00  0.00           O  
ATOM    179  C3' C       6      40.067 -76.718 -59.049  1.00  0.00           C  
ATOM    180  H3' C       6      40.673 -77.620 -59.159  1.00  0.00           H  
ATOM    181  C2' C       6      40.349 -75.763 -60.223  1.00  0.00           C  
ATOM    182  H2' C       6      40.424 -76.307 -61.160  1.00  0.00           H  
ATOM    183  O2' C       6      39.407 -74.693 -60.336  1.00  0.00           O  
ATOM    184 HO2' C       6      39.375 -74.369 -61.256  1.00  0.00           H  
ATOM    185  O3' C       6      38.681 -77.033 -58.898  1.00  0.00           O  
ATOM    186  P   G       7      38.063 -78.415 -59.479  1.00  0.00           P  
ATOM    187  OP1 G       7      36.588 -78.366 -59.254  1.00  0.00           O  
ATOM    188  OP2 G       7      38.829 -79.534 -58.859  1.00  0.00           O  
ATOM    189  O5' G       7      38.367 -78.439 -61.083  1.00  0.00           O  
ATOM    190  C5' G       7      37.563 -77.762 -62.044  1.00  0.00           C  
ATOM    191  H5' G       7      37.401 -76.730 -61.726  1.00  0.00           H  
ATOM    192 H5'' G       7      36.587 -78.248 -62.111  1.00  0.00           H  
ATOM    193  C4' G       7      38.198 -77.747 -63.454  1.00  0.00           C  
ATOM    194  H4' G       7      37.475 -77.306 -64.141  1.00  0.00           H  
ATOM    195  O4' G       7      39.379 -76.938 -63.493  1.00  0.00           O  
ATOM    196  C1' G       7      40.353 -77.599 -64.295  1.00  0.00           C  
ATOM    197  H1' G       7      40.804 -76.922 -65.020  1.00  0.00           H  
ATOM    198  N9  G       7      41.410 -78.208 -63.470  1.00  0.00           N  
ATOM    199  C8  G       7      41.389 -78.521 -62.138  1.00  0.00           C  
ATOM    200  H8  G       7      40.554 -78.303 -61.504  1.00  0.00           H  
ATOM    201  N7  G       7      42.463 -79.091 -61.689  1.00  0.00           N  
ATOM    202  C5  G       7      43.261 -79.189 -62.828  1.00  0.00           C  
ATOM    203  C6  G       7      44.591 -79.696 -62.995  1.00  0.00           C  
ATOM    204  O6  G       7      45.374 -80.104 -62.137  1.00  0.00           O  
ATOM    205  N1  G       7      45.015 -79.689 -64.300  1.00  0.00           N  
ATOM    206  H1  G       7      45.882 -80.153 -64.490  1.00  0.00           H  
ATOM    207  C2  G       7      44.260 -79.255 -65.334  1.00  0.00           C  
ATOM    208  N2  G       7      44.763 -79.412 -66.536  1.00  0.00           N  
ATOM    209  H21 G       7      45.651 -79.865 -66.664  1.00  0.00           H  
ATOM    210  H22 G       7      44.206 -79.154 -67.332  1.00  0.00           H  
ATOM    211  N3  G       7      43.050 -78.703 -65.225  1.00  0.00           N  
ATOM    212  C4  G       7      42.604 -78.698 -63.934  1.00  0.00           C  
ATOM    213  C3' G       7      38.586 -79.128 -64.023  1.00  0.00           C  
ATOM    214  H3' G       7      39.042 -79.742 -63.246  1.00  0.00           H  
ATOM    215  C2' G       7      39.665 -78.730 -65.031  1.00  0.00           C  
ATOM    216  H2' G       7      40.344 -79.562 -65.192  1.00  0.00           H  
ATOM    217  O2' G       7      39.177 -78.238 -66.269  1.00  0.00           O  
ATOM    218 HO2' G       7      38.447 -78.814 -66.551  1.00  0.00           H  
ATOM    219  O3' G       7      37.591 -79.851 -64.722  1.00  0.00           O  
ATOM    220  P   A       8      36.846 -81.119 -64.053  1.00  0.00           P  
ATOM    221  OP1 A       8      36.696 -80.932 -62.582  1.00  0.00           O  
ATOM    222  OP2 A       8      37.524 -82.352 -64.544  1.00  0.00           O  
ATOM    223  O5' A       8      35.389 -80.982 -64.753  1.00  0.00           O  
ATOM    224  C5' A       8      34.597 -79.821 -64.519  1.00  0.00           C  
ATOM    225  H5' A       8      35.223 -78.927 -64.522  1.00  0.00           H  
ATOM    226 H5'' A       8      34.128 -79.894 -63.537  1.00  0.00           H  
ATOM    227  C4' A       8      33.508 -79.622 -65.578  1.00  0.00           C  
ATOM    228  H4' A       8      32.926 -78.740 -65.316  1.00  0.00           H  
ATOM    229  O4' A       8      34.044 -79.430 -66.888  1.00  0.00           O  
ATOM    230  C1' A       8      33.213 -80.109 -67.818  1.00  0.00           C  
ATOM    231  H1' A       8      32.835 -79.403 -68.560  1.00  0.00           H  
ATOM    232  N9  A       8      33.973 -81.157 -68.546  1.00  0.00           N  
ATOM    233  C8  A       8      35.239 -81.646 -68.311  1.00  0.00           C  
ATOM    234  H8  A       8      35.805 -81.383 -67.424  1.00  0.00           H  
ATOM    235  N7  A       8      35.715 -82.413 -69.264  1.00  0.00           N  
ATOM    236  C5  A       8      34.666 -82.429 -70.197  1.00  0.00           C  
ATOM    237  C6  A       8      34.482 -82.960 -71.501  1.00  0.00           C  
ATOM    238  N6  A       8      35.391 -83.610 -72.196  1.00  0.00           N  
ATOM    239  H61 A       8      35.187 -83.832 -73.153  1.00  0.00           H  
ATOM    240  H62 A       8      36.330 -83.706 -71.830  1.00  0.00           H  
ATOM    241  N1  A       8      33.336 -82.812 -72.168  1.00  0.00           N  
ATOM    242  C2  A       8      32.368 -82.134 -71.570  1.00  0.00           C  
ATOM    243  H2  A       8      31.448 -82.032 -72.131  1.00  0.00           H  
ATOM    244  N3  A       8      32.391 -81.543 -70.380  1.00  0.00           N  
ATOM    245  C4  A       8      33.586 -81.716 -69.742  1.00  0.00           C  
ATOM    246  C3' A       8      32.541 -80.803 -65.613  1.00  0.00           C  
ATOM    247  H3' A       8      33.101 -81.736 -65.529  1.00  0.00           H  
ATOM    248  C2' A       8      32.016 -80.688 -67.053  1.00  0.00           C  
ATOM    249  H2' A       8      31.793 -81.679 -67.428  1.00  0.00           H  
ATOM    250  O2' A       8      30.896 -79.808 -67.202  1.00  0.00           O  
ATOM    251 HO2' A       8      30.454 -79.980 -68.053  1.00  0.00           H  
ATOM    252  O3' A       8      31.550 -80.700 -64.583  1.00  0.00           O  
ATOM    253  P   A       9      31.085 -82.002 -63.747  1.00  0.00           P  
ATOM    254  OP1 A       9      29.974 -81.596 -62.838  1.00  0.00           O  
ATOM    255  OP2 A       9      32.291 -82.635 -63.143  1.00  0.00           O  
ATOM    256  O5' A       9      30.502 -83.018 -64.866  1.00  0.00           O  
ATOM    257  C5' A       9      29.265 -82.776 -65.519  1.00  0.00           C  
ATOM    258  H5' A       9      29.175 -81.715 -65.759  1.00  0.00           H  
ATOM    259 H5'' A       9      28.446 -83.047 -64.851  1.00  0.00           H  
ATOM    260  C4' A       9      29.128 -83.576 -66.827  1.00  0.00           C  
ATOM    261  H4' A       9      28.112 -83.446 -67.202  1.00  0.00           H  
ATOM    262  O4' A       9      30.030 -83.124 -67.834  1.00  0.00           O  
ATOM    263  C1' A       9      30.552 -84.250 -68.526  1.00  0.00           C  
ATOM    264  H1' A       9      30.475 -84.094 -69.605  1.00  0.00           H  
ATOM    265  N9  A       9      31.983 -84.491 -68.207  1.00  0.00           N  
ATOM    266  C8  A       9      32.705 -84.243 -67.063  1.00  0.00           C  
ATOM    267  H8  A       9      32.285 -83.737 -66.207  1.00  0.00           H  
ATOM    268  N7  A       9      33.942 -84.670 -67.094  1.00  0.00           N  
ATOM    269  C5  A       9      34.048 -85.238 -68.373  1.00  0.00           C  
ATOM    270  C6  A       9      35.069 -85.884 -69.123  1.00  0.00           C  
ATOM    271  N6  A       9      36.312 -86.117 -68.730  1.00  0.00           N  
ATOM    272  H61 A       9      36.949 -86.493 -69.413  1.00  0.00           H  
ATOM    273  H62 A       9      36.651 -85.722 -67.860  1.00  0.00           H  
ATOM    274  N1  A       9      34.839 -86.326 -70.359  1.00  0.00           N  
ATOM    275  C2  A       9      33.631 -86.137 -70.871  1.00  0.00           C  
ATOM    276  H2  A       9      33.479 -86.483 -71.883  1.00  0.00           H  
ATOM    277  N3  A       9      32.579 -85.562 -70.306  1.00  0.00           N  
ATOM    278  C4  A       9      32.859 -85.127 -69.048  1.00  0.00           C  
ATOM    279  C3' A       9      29.377 -85.079 -66.665  1.00  0.00           C  
ATOM    280  H3' A       9      30.282 -85.219 -66.071  1.00  0.00           H  
ATOM    281  C2' A       9      29.699 -85.458 -68.120  1.00  0.00           C  
ATOM    282  H2' A       9      30.281 -86.376 -68.158  1.00  0.00           H  
ATOM    283  O2' A       9      28.556 -85.529 -68.980  1.00  0.00           O  
ATOM    284 HO2' A       9      28.786 -85.995 -69.807  1.00  0.00           H  
ATOM    285  O3' A       9      28.287 -85.772 -66.063  1.00  0.00           O  
ATOM    286  P   A      10      28.514 -87.215 -65.372  1.00  0.00           P  
ATOM    287  OP1 A      10      27.256 -87.570 -64.654  1.00  0.00           O  
ATOM    288  OP2 A      10      29.782 -87.173 -64.590  1.00  0.00           O  
ATOM    289  O5' A      10      28.729 -88.252 -66.598  1.00  0.00           O  
ATOM    290  C5' A      10      27.635 -88.703 -67.385  1.00  0.00           C  
ATOM    291  H5' A      10      27.119 -87.846 -67.822  1.00  0.00           H  
ATOM    292 H5'' A      10      26.928 -89.238 -66.748  1.00  0.00           H  
ATOM    293  C4' A      10      28.065 -89.647 -68.518  1.00  0.00           C  
ATOM    294  H4' A      10      27.165 -90.023 -69.009  1.00  0.00           H  
ATOM    295  O4' A      10      28.870 -88.987 -69.499  1.00  0.00           O  
ATOM    296  C1' A      10      29.833 -89.917 -69.990  1.00  0.00           C  
ATOM    297  H1' A      10      29.806 -89.970 -71.081  1.00  0.00           H  
ATOM    298  N9  A      10      31.199 -89.528 -69.564  1.00  0.00           N  
ATOM    299  C8  A      10      31.592 -88.773 -68.485  1.00  0.00           C  
ATOM    300  H8  A      10      30.883 -88.328 -67.804  1.00  0.00           H  
ATOM    301  N7  A      10      32.887 -88.647 -68.350  1.00  0.00           N  
ATOM    302  C5  A      10      33.384 -89.411 -69.416  1.00  0.00           C  
ATOM    303  C6  A      10      34.677 -89.770 -69.874  1.00  0.00           C  
ATOM    304  N6  A      10      35.804 -89.372 -69.315  1.00  0.00           N  
ATOM    305  H61 A      10      36.689 -89.699 -69.685  1.00  0.00           H  
ATOM    306  H62 A      10      35.762 -88.759 -68.519  1.00  0.00           H  
ATOM    307  N1  A      10      34.846 -90.577 -70.924  1.00  0.00           N  
ATOM    308  C2  A      10      33.756 -91.015 -71.542  1.00  0.00           C  
ATOM    309  H2  A      10      33.922 -91.666 -72.391  1.00  0.00           H  
ATOM    310  N3  A      10      32.485 -90.773 -71.236  1.00  0.00           N  
ATOM    311  C4  A      10      32.366 -89.955 -70.153  1.00  0.00           C  
ATOM    312  C3' A      10      28.882 -90.857 -68.047  1.00  0.00           C  
ATOM    313  H3' A      10      29.689 -90.500 -67.405  1.00  0.00           H  
ATOM    314  C2' A      10      29.482 -91.283 -69.394  1.00  0.00           C  
ATOM    315  H2' A      10      30.379 -91.877 -69.231  1.00  0.00           H  
ATOM    316  O2' A      10      28.560 -91.946 -70.269  1.00  0.00           O  
ATOM    317 HO2' A      10      29.051 -92.434 -70.959  1.00  0.00           H  
ATOM    318  O3' A      10      28.149 -91.878 -67.373  1.00  0.00           O  
ATOM    319  P   G      11      28.918 -92.929 -66.405  1.00  0.00           P  
ATOM    320  OP1 G      11      27.902 -93.890 -65.889  1.00  0.00           O  
ATOM    321  OP2 G      11      29.714 -92.150 -65.417  1.00  0.00           O  
ATOM    322  O5' G      11      29.968 -93.738 -67.345  1.00  0.00           O  
ATOM    323  C5' G      11      29.513 -94.667 -68.320  1.00  0.00           C  
ATOM    324  H5' G      11      28.702 -94.220 -68.894  1.00  0.00           H  
ATOM    325 H5'' G      11      29.118 -95.553 -67.819  1.00  0.00           H  
ATOM    326  C4' G      11      30.609 -95.108 -69.306  1.00  0.00           C  
ATOM    327  H4' G      11      30.144 -95.728 -70.073  1.00  0.00           H  
ATOM    328  O4' G      11      31.248 -94.001 -69.947  1.00  0.00           O  
ATOM    329  C1' G      11      32.627 -94.308 -70.131  1.00  0.00           C  
ATOM    330  H1' G      11      32.928 -94.127 -71.165  1.00  0.00           H  
ATOM    331  N9  G      11      33.503 -93.504 -69.243  1.00  0.00           N  
ATOM    332  C8  G      11      33.184 -92.743 -68.144  1.00  0.00           C  
ATOM    333  H8  G      11      32.166 -92.616 -67.801  1.00  0.00           H  
ATOM    334  N7  G      11      34.213 -92.191 -67.555  1.00  0.00           N  
ATOM    335  C5  G      11      35.304 -92.619 -68.323  1.00  0.00           C  
ATOM    336  C6  G      11      36.721 -92.358 -68.217  1.00  0.00           C  
ATOM    337  O6  G      11      37.336 -91.681 -67.395  1.00  0.00           O  
ATOM    338  N1  G      11      37.470 -92.978 -69.191  1.00  0.00           N  
ATOM    339  H1  G      11      38.459 -92.800 -69.205  1.00  0.00           H  
ATOM    340  C2  G      11      36.940 -93.759 -70.156  1.00  0.00           C  
ATOM    341  N2  G      11      37.773 -94.296 -71.008  1.00  0.00           N  
ATOM    342  H21 G      11      38.779 -94.162 -70.915  1.00  0.00           H  
ATOM    343  H22 G      11      37.386 -94.865 -71.742  1.00  0.00           H  
ATOM    344  N3  G      11      35.645 -94.019 -70.310  1.00  0.00           N  
ATOM    345  C4  G      11      34.871 -93.422 -69.356  1.00  0.00           C  
ATOM    346  C3' G      11      31.740 -95.926 -68.675  1.00  0.00           C  
ATOM    347  H3' G      11      32.091 -95.403 -67.783  1.00  0.00           H  
ATOM    348  C2' G      11      32.793 -95.790 -69.791  1.00  0.00           C  
ATOM    349  H2' G      11      33.791 -96.000 -69.406  1.00  0.00           H  
ATOM    350  O2' G      11      32.516 -96.552 -70.973  1.00  0.00           O  
ATOM    351 HO2' G      11      33.297 -96.553 -71.558  1.00  0.00           H  
ATOM    352  O3' G      11      31.392 -97.269 -68.351  1.00  0.00           O  
ATOM    353  P   G      12      32.274 -98.106 -67.284  1.00  0.00           P  
ATOM    354  OP1 G      12      31.699 -99.479 -67.205  1.00  0.00           O  
ATOM    355  OP2 G      12      32.357 -97.305 -66.030  1.00  0.00           O  
ATOM    356  O5' G      12      33.772 -98.201 -67.903  1.00  0.00           O  
ATOM    357  C5' G      12      34.038 -98.975 -69.067  1.00  0.00           C  
ATOM    358  H5' G      12      33.373 -98.672 -69.873  1.00  0.00           H  
ATOM    359 H5'' G      12      33.840-100.027 -68.855  1.00  0.00           H  
ATOM    360  C4' G      12      35.489 -98.847 -69.558  1.00  0.00           C  
ATOM    361  H4' G      12      35.593 -99.411 -70.486  1.00  0.00           H  
ATOM    362  O4' G      12      35.881 -97.495 -69.805  1.00  0.00           O  
ATOM    363  C1' G      12      37.252 -97.350 -69.441  1.00  0.00           C  
ATOM    364  H1' G      12      37.831 -96.946 -70.273  1.00  0.00           H  
ATOM    365  N9  G      12      37.415 -96.435 -68.287  1.00  0.00           N  
ATOM    366  C8  G      12      36.473 -95.931 -67.425  1.00  0.00           C  
ATOM    367  H8  G      12      35.427 -96.207 -67.482  1.00  0.00           H  
ATOM    368  N7  G      12      36.947 -95.074 -66.557  1.00  0.00           N  
ATOM    369  C5  G      12      38.317 -95.025 -66.849  1.00  0.00           C  
ATOM    370  C6  G      12      39.405 -94.272 -66.270  1.00  0.00           C  
ATOM    371  O6  G      12      39.389 -93.439 -65.365  1.00  0.00           O  
ATOM    372  N1  G      12      40.633 -94.563 -66.821  1.00  0.00           N  
ATOM    373  H1  G      12      41.438 -94.079 -66.460  1.00  0.00           H  
ATOM    374  C2  G      12      40.805 -95.423 -67.850  1.00  0.00           C  
ATOM    375  N2  G      12      42.028 -95.613 -68.267  1.00  0.00           N  
ATOM    376  H21 G      12      42.808 -95.140 -67.811  1.00  0.00           H  
ATOM    377  H22 G      12      42.174 -96.258 -69.024  1.00  0.00           H  
ATOM    378  N3  G      12      39.833 -96.106 -68.449  1.00  0.00           N  
ATOM    379  C4  G      12      38.607 -95.873 -67.896  1.00  0.00           C  
ATOM    380  C3' G      12      36.502 -99.403 -68.556  1.00  0.00           C  
ATOM    381  H3' G      12      36.276 -98.995 -67.568  1.00  0.00           H  
ATOM    382  C2' G      12      37.784 -98.741 -69.085  1.00  0.00           C  
ATOM    383  H2' G      12      38.535 -98.687 -68.297  1.00  0.00           H  
ATOM    384  O2' G      12      38.314 -99.334 -70.276  1.00  0.00           O  
ATOM    385 HO2' G      12      39.240 -99.049 -70.405  1.00  0.00           H  
ATOM    386  O3' G      12      36.544-100.827 -68.509  1.00  0.00           O  
ATOM    387  P   A      13      37.063-101.582 -67.179  1.00  0.00           P  
ATOM    388  OP1 A      13      37.115-103.041 -67.479  1.00  0.00           O  
ATOM    389  OP2 A      13      36.224-101.128 -66.035  1.00  0.00           O  
ATOM    390  O5' A      13      38.570-101.037 -66.932  1.00  0.00           O  
ATOM    391  C5' A      13      39.644-101.430 -67.777  1.00  0.00           C  
ATOM    392  H5' A      13      39.389-101.229 -68.818  1.00  0.00           H  
ATOM    393 H5'' A      13      39.809-102.504 -67.675  1.00  0.00           H  
ATOM    394  C4' A      13      40.957-100.705 -67.447  1.00  0.00           C  
ATOM    395  H4' A      13      41.731-101.059 -68.130  1.00  0.00           H  
ATOM    396  O4' A      13      40.856 -99.286 -67.575  1.00  0.00           O  
ATOM    397  C1' A      13      41.662 -98.682 -66.567  1.00  0.00           C  
ATOM    398  H1' A      13      42.374 -97.984 -67.012  1.00  0.00           H  
ATOM    399  N9  A      13      40.835 -97.933 -65.594  1.00  0.00           N  
ATOM    400  C8  A      13      39.485 -98.004 -65.342  1.00  0.00           C  
ATOM    401  H8  A      13      38.834 -98.706 -65.848  1.00  0.00           H  
ATOM    402  N7  A      13      39.058 -97.132 -64.463  1.00  0.00           N  
ATOM    403  C5  A      13      40.226 -96.448 -64.095  1.00  0.00           C  
ATOM    404  C6  A      13      40.533 -95.362 -63.234  1.00  0.00           C  
ATOM    405  N6  A      13      39.637 -94.696 -62.526  1.00  0.00           N  
ATOM    406  H61 A      13      39.903 -93.849 -62.039  1.00  0.00           H  
ATOM    407  H62 A      13      38.667 -94.946 -62.626  1.00  0.00           H  
ATOM    408  N1  A      13      41.790 -94.932 -63.078  1.00  0.00           N  
ATOM    409  C2  A      13      42.732 -95.528 -63.797  1.00  0.00           C  
ATOM    410  H2  A      13      43.739 -95.156 -63.668  1.00  0.00           H  
ATOM    411  N3  A      13      42.597 -96.525 -64.659  1.00  0.00           N  
ATOM    412  C4  A      13      41.309 -96.948 -64.762  1.00  0.00           C  
ATOM    413  C3' A      13      41.436-100.967 -66.018  1.00  0.00           C  
ATOM    414  H3' A      13      40.599-100.808 -65.333  1.00  0.00           H  
ATOM    415  C2' A      13      42.427 -99.803 -65.861  1.00  0.00           C  
ATOM    416  H2' A      13      42.572 -99.569 -64.808  1.00  0.00           H  
ATOM    417  O2' A      13      43.678 -99.990 -66.535  1.00  0.00           O  
ATOM    418 HO2' A      13      44.332 -99.339 -66.213  1.00  0.00           H  
ATOM    419  O3' A      13      41.996-102.263 -65.823  1.00  0.00           O  
ATOM    420  P   U      14      41.943-102.959 -64.367  1.00  0.00           P  
ATOM    421  OP1 U      14      42.758-104.206 -64.426  1.00  0.00           O  
ATOM    422  OP2 U      14      40.517-103.069 -63.954  1.00  0.00           O  
ATOM    423  O5' U      14      42.664-101.904 -63.371  1.00  0.00           O  
ATOM    424  C5' U      14      44.064-101.667 -63.443  1.00  0.00           C  
ATOM    425  H5' U      14      44.346-101.419 -64.465  1.00  0.00           H  
ATOM    426 H5'' U      14      44.598-102.575 -63.159  1.00  0.00           H  
ATOM    427  C4' U      14      44.517-100.525 -62.520  1.00  0.00           C  
ATOM    428  H4' U      14      45.596-100.400 -62.625  1.00  0.00           H  
ATOM    429  O4' U      14      43.882 -99.281 -62.808  1.00  0.00           O  
ATOM    430  C1' U      14      43.736 -98.553 -61.592  1.00  0.00           C  
ATOM    431  H1' U      14      44.293 -97.617 -61.674  1.00  0.00           H  
ATOM    432  N1  U      14      42.309 -98.225 -61.302  1.00  0.00           N  
ATOM    433  C6  U      14      41.259 -98.987 -61.772  1.00  0.00           C  
ATOM    434  H6  U      14      41.465 -99.883 -62.346  1.00  0.00           H  
ATOM    435  C5  U      14      39.972 -98.610 -61.544  1.00  0.00           C  
ATOM    436  H5  U      14      39.155 -99.199 -61.936  1.00  0.00           H  
ATOM    437  C4  U      14      39.655 -97.409 -60.799  1.00  0.00           C  
ATOM    438  O4  U      14      38.536 -96.947 -60.598  1.00  0.00           O  
ATOM    439  N3  U      14      40.751 -96.737 -60.329  1.00  0.00           N  
ATOM    440  H3  U      14      40.576 -95.901 -59.796  1.00  0.00           H  
ATOM    441  C2  U      14      42.063 -97.077 -60.542  1.00  0.00           C  
ATOM    442  O2  U      14      42.950 -96.361 -60.079  1.00  0.00           O  
ATOM    443  C3' U      14      44.215-100.809 -61.051  1.00  0.00           C  
ATOM    444  H3' U      14      43.171-101.114 -60.962  1.00  0.00           H  
ATOM    445  C2' U      14      44.363 -99.391 -60.470  1.00  0.00           C  
ATOM    446  H2' U      14      43.804 -99.296 -59.537  1.00  0.00           H  
ATOM    447  O2' U      14      45.720 -98.962 -60.312  1.00  0.00           O  
ATOM    448 HO2' U      14      45.795 -98.381 -59.531  1.00  0.00           H  
ATOM    449  O3' U      14      45.065-101.812 -60.500  1.00  0.00           O  
ATOM    450  P   G      15      44.730-102.458 -59.067  1.00  0.00           P  
ATOM    451  OP1 G      15      45.717-103.540 -58.801  1.00  0.00           O  
ATOM    452  OP2 G      15      43.277-102.784 -59.023  1.00  0.00           O  
ATOM    453  O5' G      15      45.035-101.239 -58.057  1.00  0.00           O  
ATOM    454  C5' G      15      44.353-101.133 -56.827  1.00  0.00           C  
ATOM    455  H5' G      15      44.655-101.950 -56.171  1.00  0.00           H  
ATOM    456 H5'' G      15      43.278-101.211 -56.991  1.00  0.00           H  
ATOM    457  C4' G      15      44.638 -99.798 -56.133  1.00  0.00           C  
ATOM    458  H4' G      15      45.694 -99.734 -55.868  1.00  0.00           H  
ATOM    459  O4' G      15      44.276 -98.647 -56.897  1.00  0.00           O  
ATOM    460  C1' G      15      43.452 -97.803 -56.096  1.00  0.00           C  
ATOM    461  H1' G      15      43.763 -96.759 -56.187  1.00  0.00           H  
ATOM    462  N9  G      15      42.049 -97.909 -56.573  1.00  0.00           N  
ATOM    463  C8  G      15      41.506 -98.788 -57.479  1.00  0.00           C  
ATOM    464  H8  G      15      42.075 -99.597 -57.919  1.00  0.00           H  
ATOM    465  N7  G      15      40.260 -98.549 -57.785  1.00  0.00           N  
ATOM    466  C5  G      15      39.938 -97.426 -57.012  1.00  0.00           C  
ATOM    467  C6  G      15      38.725 -96.650 -56.903  1.00  0.00           C  
ATOM    468  O6  G      15      37.664 -96.772 -57.516  1.00  0.00           O  
ATOM    469  N1  G      15      38.809 -95.633 -55.975  1.00  0.00           N  
ATOM    470  H1  G      15      37.985 -95.072 -55.820  1.00  0.00           H  
ATOM    471  C2  G      15      39.929 -95.362 -55.265  1.00  0.00           C  
ATOM    472  N2  G      15      39.847 -94.400 -54.388  1.00  0.00           N  
ATOM    473  H21 G      15      38.938 -93.976 -54.222  1.00  0.00           H  
ATOM    474  H22 G      15      40.652 -94.190 -53.825  1.00  0.00           H  
ATOM    475  N3  G      15      41.084 -96.014 -55.362  1.00  0.00           N  
ATOM    476  C4  G      15      41.026 -97.048 -56.252  1.00  0.00           C  
ATOM    477  C3' G      15      43.807 -99.769 -54.857  1.00  0.00           C  
ATOM    478  H3' G      15      42.825-100.195 -55.076  1.00  0.00           H  
ATOM    479  C2' G      15      43.610 -98.262 -54.637  1.00  0.00           C  
ATOM    480  H2' G      15      42.701 -98.077 -54.061  1.00  0.00           H  
ATOM    481  O2' G      15      44.738 -97.602 -54.053  1.00  0.00           O  
ATOM    482 HO2' G      15      44.469 -96.731 -53.700  1.00  0.00           H  
ATOM    483  O3' G      15      44.449-100.500 -53.819  1.00  0.00           O  
ATOM    484  P   G      16      43.585-101.476 -52.879  1.00  0.00           P  
ATOM    485  OP1 G      16      44.500-102.106 -51.886  1.00  0.00           O  
ATOM    486  OP2 G      16      42.753-102.354 -53.748  1.00  0.00           O  
ATOM    487  O5' G      16      42.622-100.421 -52.138  1.00  0.00           O  
ATOM    488  C5' G      16      43.163 -99.480 -51.220  1.00  0.00           C  
ATOM    489  H5' G      16      43.970 -98.917 -51.691  1.00  0.00           H  
ATOM    490 H5'' G      16      43.575-100.010 -50.360  1.00  0.00           H  
ATOM    491  C4' G      16      42.110 -98.488 -50.718  1.00  0.00           C  
ATOM    492  H4' G      16      42.557 -97.875 -49.934  1.00  0.00           H  
ATOM    493  O4' G      16      41.611 -97.627 -51.741  1.00  0.00           O  
ATOM    494  C1' G      16      40.258 -97.311 -51.424  1.00  0.00           C  
ATOM    495  H1' G      16      40.135 -96.234 -51.296  1.00  0.00           H  
ATOM    496  N9  G      16      39.348 -97.753 -52.506  1.00  0.00           N  
ATOM    497  C8  G      16      39.557 -98.680 -53.497  1.00  0.00           C  
ATOM    498  H8  G      16      40.473 -99.254 -53.570  1.00  0.00           H  
ATOM    499  N7  G      16      38.567 -98.788 -54.346  1.00  0.00           N  
ATOM    500  C5  G      16      37.617 -97.874 -53.870  1.00  0.00           C  
ATOM    501  C6  G      16      36.308 -97.502 -54.357  1.00  0.00           C  
ATOM    502  O6  G      16      35.702 -97.895 -55.355  1.00  0.00           O  
ATOM    503  N1  G      16      35.668 -96.583 -53.554  1.00  0.00           N  
ATOM    504  H1  G      16      34.743 -96.295 -53.827  1.00  0.00           H  
ATOM    505  C2  G      16      36.212 -96.058 -52.433  1.00  0.00           C  
ATOM    506  N2  G      16      35.451 -95.262 -51.729  1.00  0.00           N  
ATOM    507  H21 G      16      34.489 -95.105 -52.021  1.00  0.00           H  
ATOM    508  H22 G      16      35.818 -94.883 -50.873  1.00  0.00           H  
ATOM    509  N3  G      16      37.422 -96.344 -51.959  1.00  0.00           N  
ATOM    510  C4  G      16      38.082 -97.261 -52.726  1.00  0.00           C  
ATOM    511  C3' G      16      40.893 -99.196 -50.132  1.00  0.00           C  
ATOM    512  H3' G      16      40.523 -99.921 -50.859  1.00  0.00           H  
ATOM    513  C2' G      16      39.916 -98.010 -50.103  1.00  0.00           C  
ATOM    514  H2' G      16      38.887 -98.365 -50.106  1.00  0.00           H  
ATOM    515  O2' G      16      40.148 -97.068 -49.051  1.00  0.00           O  
ATOM    516 HO2' G      16      39.288 -96.772 -48.698  1.00  0.00           H  
ATOM    517  O3' G      16      41.169 -99.846 -48.892  1.00  0.00           O  
ATOM    518  P   C      17      40.214-101.035 -48.362  1.00  0.00           P  
ATOM    519  OP1 C      17      40.758-101.521 -47.061  1.00  0.00           O  
ATOM    520  OP2 C      17      40.017-102.023 -49.460  1.00  0.00           O  
ATOM    521  O5' C      17      38.806-100.290 -48.103  1.00  0.00           O  
ATOM    522  C5' C      17      38.678 -99.313 -47.080  1.00  0.00           C  
ATOM    523  H5' C      17      39.509 -98.611 -47.123  1.00  0.00           H  
ATOM    524 H5'' C      17      38.721 -99.809 -46.109  1.00  0.00           H  
ATOM    525  C4' C      17      37.360 -98.529 -47.173  1.00  0.00           C  
ATOM    526  H4' C      17      37.329 -97.809 -46.354  1.00  0.00           H  
ATOM    527  O4' C      17      37.154 -97.830 -48.408  1.00  0.00           O  
ATOM    528  C1' C      17      35.757 -97.849 -48.726  1.00  0.00           C  
ATOM    529  H1' C      17      35.389 -96.825 -48.830  1.00  0.00           H  
ATOM    530  N1  C      17      35.466 -98.585 -49.995  1.00  0.00           N  
ATOM    531  C6  C      17      36.331 -99.529 -50.490  1.00  0.00           C  
ATOM    532  H6  C      17      37.217 -99.792 -49.930  1.00  0.00           H  
ATOM    533  C5  C      17      36.085-100.125 -51.680  1.00  0.00           C  
ATOM    534  H5  C      17      36.777-100.857 -52.067  1.00  0.00           H  
ATOM    535  C4  C      17      34.900 -99.747 -52.368  1.00  0.00           C  
ATOM    536  N4  C      17      34.649-100.257 -53.540  1.00  0.00           N  
ATOM    537  H41 C      17      33.833 -99.931 -54.045  1.00  0.00           H  
ATOM    538  H42 C      17      35.280-100.925 -53.943  1.00  0.00           H  
ATOM    539  N3  C      17      34.034 -98.863 -51.908  1.00  0.00           N  
ATOM    540  C2  C      17      34.284 -98.292 -50.704  1.00  0.00           C  
ATOM    541  O2  C      17      33.428 -97.518 -50.273  1.00  0.00           O  
ATOM    542  C3' C      17      36.163 -99.457 -47.032  1.00  0.00           C  
ATOM    543  H3' C      17      36.268-100.274 -47.748  1.00  0.00           H  
ATOM    544  C2' C      17      35.059 -98.511 -47.535  1.00  0.00           C  
ATOM    545  H2' C      17      34.194 -99.085 -47.860  1.00  0.00           H  
ATOM    546  O2' C      17      34.699 -97.472 -46.615  1.00  0.00           O  
ATOM    547 HO2' C      17      33.835 -97.092 -46.861  1.00  0.00           H  
ATOM    548  O3' C      17      36.023 -99.980 -45.714  1.00  0.00           O  
ATOM    549  P   G      18      35.263-101.383 -45.484  1.00  0.00           P  
ATOM    550  OP1 G      18      35.178-101.633 -44.016  1.00  0.00           O  
ATOM    551  OP2 G      18      35.891-102.423 -46.347  1.00  0.00           O  
ATOM    552  O5' G      18      33.787-101.076 -46.060  1.00  0.00           O  
ATOM    553  C5' G      18      32.956-100.110 -45.431  1.00  0.00           C  
ATOM    554  H5' G      18      33.492 -99.174 -45.297  1.00  0.00           H  
ATOM    555 H5'' G      18      32.689-100.470 -44.435  1.00  0.00           H  
ATOM    556  C4' G      18      31.663 -99.836 -46.217  1.00  0.00           C  
ATOM    557  H4' G      18      31.062 -99.112 -45.665  1.00  0.00           H  
ATOM    558  O4' G      18      31.840 -99.360 -47.549  1.00  0.00           O  
ATOM    559  C1' G      18      30.816 -99.918 -48.370  1.00  0.00           C  
ATOM    560  H1' G      18      30.207 -99.121 -48.798  1.00  0.00           H  
ATOM    561  N9  G      18      31.411-100.684 -49.492  1.00  0.00           N  
ATOM    562  C8  G      18      32.649-101.273 -49.577  1.00  0.00           C  
ATOM    563  H8  G      18      33.336-101.310 -48.739  1.00  0.00           H  
ATOM    564  N7  G      18      32.937-101.742 -50.763  1.00  0.00           N  
ATOM    565  C5  G      18      31.784-101.481 -51.516  1.00  0.00           C  
ATOM    566  C6  G      18      31.457-101.733 -52.902  1.00  0.00           C  
ATOM    567  O6  G      18      32.144-102.210 -53.805  1.00  0.00           O  
ATOM    568  N1  G      18      30.172-101.379 -53.238  1.00  0.00           N  
ATOM    569  H1  G      18      29.866-101.550 -54.180  1.00  0.00           H  
ATOM    570  C2  G      18      29.302-100.817 -52.374  1.00  0.00           C  
ATOM    571  N2  G      18      28.128-100.511 -52.856  1.00  0.00           N  
ATOM    572  H21 G      18      27.893-100.758 -53.816  1.00  0.00           H  
ATOM    573  H22 G      18      27.466-100.064 -52.246  1.00  0.00           H  
ATOM    574  N3  G      18      29.568-100.504 -51.106  1.00  0.00           N  
ATOM    575  C4  G      18      30.829-100.873 -50.727  1.00  0.00           C  
ATOM    576  C3' G      18      30.869-101.125 -46.327  1.00  0.00           C  
ATOM    577  H3' G      18      31.537-101.918 -46.666  1.00  0.00           H  
ATOM    578  C2' G      18      29.917-100.794 -47.490  1.00  0.00           C  
ATOM    579  H2' G      18      29.636-101.702 -48.020  1.00  0.00           H  
ATOM    580  O2' G      18      28.770-100.020 -47.141  1.00  0.00           O  
ATOM    581 HO2' G      18      28.050-100.631 -46.894  1.00  0.00           H  
ATOM    582  O3' G      18      30.329-101.450 -45.050  1.00  0.00           O  
ATOM    583  P   G      19      29.677-102.883 -44.785  1.00  0.00           P  
ATOM    584  OP1 G      19      29.696-103.136 -43.315  1.00  0.00           O  
ATOM    585  OP2 G      19      30.314-103.864 -45.709  1.00  0.00           O  
ATOM    586  O5' G      19      28.161-102.515 -45.218  1.00  0.00           O  
ATOM    587  C5' G      19      27.230-103.492 -45.613  1.00  0.00           C  
ATOM    588  H5' G      19      26.236-103.047 -45.597  1.00  0.00           H  
ATOM    589 H5'' G      19      27.241-104.312 -44.897  1.00  0.00           H  
ATOM    590  C4' G      19      27.503-104.029 -47.021  1.00  0.00           C  
ATOM    591  H4' G      19      28.431-104.593 -47.039  1.00  0.00           H  
ATOM    592  O4' G      19      27.520-103.016 -48.024  1.00  0.00           O  
ATOM    593  C1' G      19      27.346-103.667 -49.277  1.00  0.00           C  
ATOM    594  H1' G      19      26.736-103.041 -49.930  1.00  0.00           H  
ATOM    595  N9  G      19      28.662-103.859 -49.956  1.00  0.00           N  
ATOM    596  C8  G      19      29.895-104.074 -49.388  1.00  0.00           C  
ATOM    597  H8  G      19      30.061-103.981 -48.322  1.00  0.00           H  
ATOM    598  N7  G      19      30.837-104.403 -50.232  1.00  0.00           N  
ATOM    599  C5  G      19      30.171-104.439 -51.465  1.00  0.00           C  
ATOM    600  C6  G      19      30.628-104.818 -52.786  1.00  0.00           C  
ATOM    601  O6  G      19      31.737-105.220 -53.149  1.00  0.00           O  
ATOM    602  N1  G      19      29.659-104.693 -53.754  1.00  0.00           N  
ATOM    603  H1  G      19      29.863-104.950 -54.703  1.00  0.00           H  
ATOM    604  C2  G      19      28.411-104.250 -53.502  1.00  0.00           C  
ATOM    605  N2  G      19      27.645-104.265 -54.553  1.00  0.00           N  
ATOM    606  H21 G      19      28.080-104.614 -55.407  1.00  0.00           H  
ATOM    607  H22 G      19      26.688-103.949 -54.507  1.00  0.00           H  
ATOM    608  N3  G      19      27.935-103.874 -52.313  1.00  0.00           N  
ATOM    609  C4  G      19      28.861-104.023 -51.315  1.00  0.00           C  
ATOM    610  C3' G      19      26.372-104.946 -47.449  1.00  0.00           C  
ATOM    611  H3' G      19      25.464-104.352 -47.319  1.00  0.00           H  
ATOM    612  C2' G      19      26.573-104.984 -48.982  1.00  0.00           C  
ATOM    613  H2' G      19      25.587-104.910 -49.446  1.00  0.00           H  
ATOM    614  O2' G      19      27.239-106.120 -49.504  1.00  0.00           O  
ATOM    615 HO2' G      19      27.707-106.592 -48.798  1.00  0.00           H  
ATOM    616  O3' G      19      26.118-106.128 -46.668  1.00  0.00           O  
ATOM    617  P   A      20      27.206-107.258 -46.200  1.00  0.00           P  
ATOM    618  OP1 A      20      26.458-108.198 -45.314  1.00  0.00           O  
ATOM    619  OP2 A      20      28.436-106.625 -45.657  1.00  0.00           O  
ATOM    620  O5' A      20      27.569-108.030 -47.578  1.00  0.00           O  
ATOM    621  C5' A      20      28.089-109.355 -47.616  1.00  0.00           C  
ATOM    622  H5' A      20      27.880-109.882 -46.682  1.00  0.00           H  
ATOM    623 H5'' A      20      29.173-109.315 -47.737  1.00  0.00           H  
ATOM    624  C4' A      20      27.484-110.178 -48.771  1.00  0.00           C  
ATOM    625  H4' A      20      28.024-111.125 -48.821  1.00  0.00           H  
ATOM    626  O4' A      20      26.109-110.490 -48.526  1.00  0.00           O  
ATOM    627  C1' A      20      25.341-110.226 -49.696  1.00  0.00           C  
ATOM    628  H1' A      20      24.679-111.069 -49.907  1.00  0.00           H  
ATOM    629  N9  A      20      24.482-109.025 -49.499  1.00  0.00           N  
ATOM    630  C8  A      20      24.428-108.190 -48.410  1.00  0.00           C  
ATOM    631  H8  A      20      25.117-108.286 -47.588  1.00  0.00           H  
ATOM    632  N7  A      20      23.451-107.320 -48.420  1.00  0.00           N  
ATOM    633  C5  A      20      22.790-107.620 -49.616  1.00  0.00           C  
ATOM    634  C6  A      20      21.615-107.138 -50.244  1.00  0.00           C  
ATOM    635  N6  A      20      20.853-106.162 -49.777  1.00  0.00           N  
ATOM    636  H61 A      20      20.028-105.904 -50.295  1.00  0.00           H  
ATOM    637  H62 A      20      21.112-105.698 -48.918  1.00  0.00           H  
ATOM    638  N1  A      20      21.161-107.689 -51.368  1.00  0.00           N  
ATOM    639  C2  A      20      21.860-108.686 -51.895  1.00  0.00           C  
ATOM    640  H2  A      20      21.465-109.106 -52.811  1.00  0.00           H  
ATOM    641  N3  A      20      22.984-109.236 -51.438  1.00  0.00           N  
ATOM    642  C4  A      20      23.404-108.655 -50.277  1.00  0.00           C  
ATOM    643  C3' A      20      27.592-109.522 -50.160  1.00  0.00           C  
ATOM    644  H3' A      20      27.449-108.449 -50.084  1.00  0.00           H  
ATOM    645  C2' A      20      26.337-110.088 -50.852  1.00  0.00           C  
ATOM    646  H2' A      20      25.963-109.374 -51.585  1.00  0.00           H  
ATOM    647  O2' A      20      26.512-111.391 -51.423  1.00  0.00           O  
ATOM    648 HO2' A      20      26.161-111.400 -52.334  1.00  0.00           H  
ATOM    649  O3' A      20      28.826-109.820 -50.823  1.00  0.00           O  
ATOM    650  P   A      21      29.963-108.678 -51.076  1.00  0.00           P  
ATOM    651  OP1 A      21      31.254-109.392 -51.318  1.00  0.00           O  
ATOM    652  OP2 A      21      29.935-107.689 -49.966  1.00  0.00           O  
ATOM    653  O5' A      21      29.523-107.927 -52.464  1.00  0.00           O  
ATOM    654  C5' A      21      29.693-108.583 -53.719  1.00  0.00           C  
ATOM    655  H5' A      21      30.186-109.545 -53.579  1.00  0.00           H  
ATOM    656 H5'' A      21      30.357-107.979 -54.340  1.00  0.00           H  
ATOM    657  C4' A      21      28.395-108.850 -54.505  1.00  0.00           C  
ATOM    658  H4' A      21      28.556-109.740 -55.116  1.00  0.00           H  
ATOM    659  O4' A      21      27.243-109.065 -53.691  1.00  0.00           O  
ATOM    660  C1' A      21      26.100-108.515 -54.341  1.00  0.00           C  
ATOM    661  H1' A      21      25.314-109.267 -54.436  1.00  0.00           H  
ATOM    662  N9  A      21      25.548-107.366 -53.585  1.00  0.00           N  
ATOM    663  C8  A      21      26.120-106.639 -52.569  1.00  0.00           C  
ATOM    664  H8  A      21      27.125-106.824 -52.206  1.00  0.00           H  
ATOM    665  N7  A      21      25.341-105.713 -52.072  1.00  0.00           N  
ATOM    666  C5  A      21      24.176-105.826 -52.832  1.00  0.00           C  
ATOM    667  C6  A      21      22.936-105.146 -52.853  1.00  0.00           C  
ATOM    668  N6  A      21      22.616-104.147 -52.046  1.00  0.00           N  
ATOM    669  H61 A      21      21.708-103.725 -52.139  1.00  0.00           H  
ATOM    670  H62 A      21      23.291-103.826 -51.370  1.00  0.00           H  
ATOM    671  N1  A      21      21.977-105.480 -53.717  1.00  0.00           N  
ATOM    672  C2  A      21      22.225-106.485 -54.546  1.00  0.00           C  
ATOM    673  H2  A      21      21.426-106.739 -55.230  1.00  0.00           H  
ATOM    674  N3  A      21      23.333-107.218 -54.648  1.00  0.00           N  
ATOM    675  C4  A      21      24.288-106.831 -53.754  1.00  0.00           C  
ATOM    676  C3' A      21      28.025-107.717 -55.456  1.00  0.00           C  
ATOM    677  H3' A      21      28.073-106.771 -54.913  1.00  0.00           H  
ATOM    678  C2' A      21      26.557-108.083 -55.734  1.00  0.00           C  
ATOM    679  H2' A      21      26.005-107.212 -56.080  1.00  0.00           H  
ATOM    680  O2' A      21      26.381-109.204 -56.609  1.00  0.00           O  
ATOM    681 HO2' A      21      25.471-109.208 -56.961  1.00  0.00           H  
ATOM    682  O3' A      21      28.861-107.688 -56.607  1.00  0.00           O  
ATOM    683  P   A      22      28.985-106.348 -57.489  1.00  0.00           P  
ATOM    684  OP1 A      22      29.955-106.622 -58.590  1.00  0.00           O  
ATOM    685  OP2 A      22      29.270-105.243 -56.534  1.00  0.00           O  
ATOM    686  O5' A      22      27.504-106.114 -58.121  1.00  0.00           O  
ATOM    687  C5' A      22      26.972-107.011 -59.094  1.00  0.00           C  
ATOM    688  H5' A      22      27.108-108.038 -58.756  1.00  0.00           H  
ATOM    689 H5'' A      22      27.526-106.902 -60.027  1.00  0.00           H  
ATOM    690  C4' A      22      25.473-106.797 -59.385  1.00  0.00           C  
ATOM    691  H4' A      22      25.130-107.585 -60.057  1.00  0.00           H  
ATOM    692  O4' A      22      24.690-106.854 -58.189  1.00  0.00           O  
ATOM    693  C1' A      22      23.701-105.829 -58.207  1.00  0.00           C  
ATOM    694  H1' A      22      22.714-106.271 -58.052  1.00  0.00           H  
ATOM    695  N9  A      22      23.918-104.836 -57.123  1.00  0.00           N  
ATOM    696  C8  A      22      25.041-104.601 -56.368  1.00  0.00           C  
ATOM    697  H8  A      22      25.967-105.134 -56.524  1.00  0.00           H  
ATOM    698  N7  A      22      24.892-103.695 -55.433  1.00  0.00           N  
ATOM    699  C5  A      22      23.565-103.276 -55.612  1.00  0.00           C  
ATOM    700  C6  A      22      22.719-102.321 -54.989  1.00  0.00           C  
ATOM    701  N6  A      22      23.074-101.514 -54.003  1.00  0.00           N  
ATOM    702  H61 A      22      22.392-100.868 -53.642  1.00  0.00           H  
ATOM    703  H62 A      22      24.017-101.554 -53.647  1.00  0.00           H  
ATOM    704  N1  A      22      21.450-102.160 -55.370  1.00  0.00           N  
ATOM    705  C2  A      22      21.006-102.922 -56.361  1.00  0.00           C  
ATOM    706  H2  A      22      19.972-102.773 -56.645  1.00  0.00           H  
ATOM    707  N3  A      22      21.673-103.844 -57.055  1.00  0.00           N  
ATOM    708  C4  A      22      22.964-103.973 -56.629  1.00  0.00           C  
ATOM    709  C3' A      22      25.187-105.452 -60.057  1.00  0.00           C  
ATOM    710  H3' A      22      25.854-104.715 -59.616  1.00  0.00           H  
ATOM    711  C2' A      22      23.741-105.173 -59.592  1.00  0.00           C  
ATOM    712  H2' A      22      23.570-104.098 -59.522  1.00  0.00           H  
ATOM    713  O2' A      22      22.732-105.788 -60.405  1.00  0.00           O  
ATOM    714 HO2' A      22      21.858-105.391 -60.214  1.00  0.00           H  
ATOM    715  O3' A      22      25.298-105.453 -61.484  1.00  0.00           O  
ATOM    716  P   C      23      26.363-104.506 -62.260  1.00  0.00           P  
ATOM    717  OP1 C      23      25.835-104.287 -63.637  1.00  0.00           O  
ATOM    718  OP2 C      23      27.710-105.124 -62.124  1.00  0.00           O  
ATOM    719  O5' C      23      26.378-103.073 -61.484  1.00  0.00           O  
ATOM    720  C5' C      23      25.190-102.302 -61.349  1.00  0.00           C  
ATOM    721  H5' C      23      24.316-102.940 -61.492  1.00  0.00           H  
ATOM    722 H5'' C      23      25.165-101.537 -62.127  1.00  0.00           H  
ATOM    723  C4' C      23      25.061-101.634 -59.966  1.00  0.00           C  
ATOM    724  H4' C      23      24.009-101.386 -59.816  1.00  0.00           H  
ATOM    725  O4' C      23      25.488-102.482 -58.891  1.00  0.00           O  
ATOM    726  C1' C      23      26.046-101.681 -57.852  1.00  0.00           C  
ATOM    727  H1' C      23      25.505-101.852 -56.923  1.00  0.00           H  
ATOM    728  N1  C      23      27.493-101.930 -57.580  1.00  0.00           N  
ATOM    729  C6  C      23      28.353-102.420 -58.531  1.00  0.00           C  
ATOM    730  H6  C      23      27.976-102.686 -59.510  1.00  0.00           H  
ATOM    731  C5  C      23      29.666-102.588 -58.235  1.00  0.00           C  
ATOM    732  H5  C      23      30.334-102.994 -58.978  1.00  0.00           H  
ATOM    733  C4  C      23      30.088-102.276 -56.909  1.00  0.00           C  
ATOM    734  N4  C      23      31.336-102.444 -56.552  1.00  0.00           N  
ATOM    735  H41 C      23      31.595-102.242 -55.594  1.00  0.00           H  
ATOM    736  H42 C      23      31.985-102.849 -57.201  1.00  0.00           H  
ATOM    737  N3  C      23      29.291-101.776 -55.986  1.00  0.00           N  
ATOM    738  C2  C      23      27.990-101.584 -56.312  1.00  0.00           C  
ATOM    739  O2  C      23      27.270-101.078 -55.449  1.00  0.00           O  
ATOM    740  C3' C      23      25.856-100.338 -59.795  1.00  0.00           C  
ATOM    741  H3' C      23      26.885-100.509 -60.121  1.00  0.00           H  
ATOM    742  C2' C      23      25.805-100.236 -58.261  1.00  0.00           C  
ATOM    743  H2' C      23      26.591 -99.584 -57.886  1.00  0.00           H  
ATOM    744  O2' C      23      24.526 -99.894 -57.718  1.00  0.00           O  
ATOM    745 HO2' C      23      24.657 -99.289 -56.966  1.00  0.00           H  
ATOM    746  O3' C      23      25.298 -99.220 -60.481  1.00  0.00           O  
ATOM    747  P   G      24      26.114 -97.827 -60.590  1.00  0.00           P  
ATOM    748  OP1 G      24      25.281 -96.879 -61.384  1.00  0.00           O  
ATOM    749  OP2 G      24      27.486 -98.140 -61.080  1.00  0.00           O  
ATOM    750  O5' G      24      26.247 -97.262 -59.073  1.00  0.00           O  
ATOM    751  C5' G      24      25.108 -96.793 -58.360  1.00  0.00           C  
ATOM    752  H5' G      24      24.287 -97.501 -58.466  1.00  0.00           H  
ATOM    753 H5'' G      24      24.777 -95.849 -58.796  1.00  0.00           H  
ATOM    754  C4' G      24      25.376 -96.570 -56.859  1.00  0.00           C  
ATOM    755  H4' G      24      24.437 -96.284 -56.382  1.00  0.00           H  
ATOM    756  O4' G      24      25.894 -97.719 -56.178  1.00  0.00           O  
ATOM    757  C1' G      24      26.834 -97.293 -55.186  1.00  0.00           C  
ATOM    758  H1' G      24      26.568 -97.697 -54.207  1.00  0.00           H  
ATOM    759  N9  G      24      28.207 -97.753 -55.521  1.00  0.00           N  
ATOM    760  C8  G      24      28.682 -98.178 -56.736  1.00  0.00           C  
ATOM    761  H8  G      24      28.084 -98.147 -57.635  1.00  0.00           H  
ATOM    762  N7  G      24      29.899 -98.646 -56.710  1.00  0.00           N  
ATOM    763  C5  G      24      30.283 -98.479 -55.375  1.00  0.00           C  
ATOM    764  C6  G      24      31.515 -98.798 -54.700  1.00  0.00           C  
ATOM    765  O6  G      24      32.508 -99.379 -55.129  1.00  0.00           O  
ATOM    766  N1  G      24      31.557 -98.376 -53.391  1.00  0.00           N  
ATOM    767  H1  G      24      32.414 -98.516 -52.883  1.00  0.00           H  
ATOM    768  C2  G      24      30.530 -97.751 -52.777  1.00  0.00           C  
ATOM    769  N2  G      24      30.764 -97.338 -51.557  1.00  0.00           N  
ATOM    770  H21 G      24      31.688 -97.442 -51.141  1.00  0.00           H  
ATOM    771  H22 G      24      30.017 -96.883 -51.058  1.00  0.00           H  
ATOM    772  N3  G      24      29.343 -97.490 -53.337  1.00  0.00           N  
ATOM    773  C4  G      24      29.275 -97.877 -54.651  1.00  0.00           C  
ATOM    774  C3' G      24      26.382 -95.449 -56.608  1.00  0.00           C  
ATOM    775  H3' G      24      27.253 -95.612 -57.247  1.00  0.00           H  
ATOM    776  C2' G      24      26.766 -95.766 -55.152  1.00  0.00           C  
ATOM    777  H2' G      24      27.740 -95.343 -54.921  1.00  0.00           H  
ATOM    778  O2' G      24      25.778 -95.382 -54.185  1.00  0.00           O  
ATOM    779 HO2' G      24      26.172 -95.371 -53.292  1.00  0.00           H  
ATOM    780  O3' G      24      25.840 -94.147 -56.821  1.00  0.00           O  
ATOM    781  P   C      25      26.806 -92.915 -57.219  1.00  0.00           P  
ATOM    782  OP1 C      25      25.975 -91.677 -57.248  1.00  0.00           O  
ATOM    783  OP2 C      25      27.552 -93.292 -58.451  1.00  0.00           O  
ATOM    784  O5' C      25      27.875 -92.805 -56.007  1.00  0.00           O  
ATOM    785  C5' C      25      27.487 -92.358 -54.715  1.00  0.00           C  
ATOM    786  H5' C      25      26.605 -92.907 -54.383  1.00  0.00           H  
ATOM    787 H5'' C      25      27.224 -91.300 -54.762  1.00  0.00           H  
ATOM    788  C4' C      25      28.596 -92.541 -53.665  1.00  0.00           C  
ATOM    789  H4' C      25      28.231 -92.172 -52.706  1.00  0.00           H  
ATOM    790  O4' C      25      28.987 -93.906 -53.502  1.00  0.00           O  
ATOM    791  C1' C      25      30.386 -93.960 -53.237  1.00  0.00           C  
ATOM    792  H1' C      25      30.555 -94.479 -52.290  1.00  0.00           H  
ATOM    793  N1  C      25      31.159 -94.672 -54.297  1.00  0.00           N  
ATOM    794  C6  C      25      30.682 -94.860 -55.572  1.00  0.00           C  
ATOM    795  H6  C      25      29.715 -94.461 -55.848  1.00  0.00           H  
ATOM    796  C5  C      25      31.413 -95.560 -56.475  1.00  0.00           C  
ATOM    797  H5  C      25      31.027 -95.724 -57.469  1.00  0.00           H  
ATOM    798  C4  C      25      32.671 -96.069 -56.047  1.00  0.00           C  
ATOM    799  N4  C      25      33.400 -96.817 -56.828  1.00  0.00           N  
ATOM    800  H41 C      25      34.243 -97.210 -56.422  1.00  0.00           H  
ATOM    801  H42 C      25      33.063 -97.086 -57.734  1.00  0.00           H  
ATOM    802  N3  C      25      33.157 -95.872 -54.840  1.00  0.00           N  
ATOM    803  C2  C      25      32.419 -95.175 -53.952  1.00  0.00           C  
ATOM    804  O2  C      25      32.900 -95.020 -52.830  1.00  0.00           O  
ATOM    805  C3' C      25      29.874 -91.774 -54.009  1.00  0.00           C  
ATOM    806  H3' C      25      30.135 -91.976 -55.050  1.00  0.00           H  
ATOM    807  C2' C      25      30.869 -92.514 -53.100  1.00  0.00           C  
ATOM    808  H2' C      25      31.880 -92.400 -53.485  1.00  0.00           H  
ATOM    809  O2' C      25      30.787 -92.163 -51.714  1.00  0.00           O  
ATOM    810 HO2' C      25      31.615 -92.413 -51.262  1.00  0.00           H  
ATOM    811  O3' C      25      29.779 -90.369 -53.784  1.00  0.00           O  
ATOM    812  P   C      26      30.760 -89.348 -54.564  1.00  0.00           P  
ATOM    813  OP1 C      26      30.487 -87.975 -54.052  1.00  0.00           O  
ATOM    814  OP2 C      26      30.621 -89.594 -56.027  1.00  0.00           O  
ATOM    815  O5' C      26      32.263 -89.776 -54.136  1.00  0.00           O  
ATOM    816  C5' C      26      32.751 -89.557 -52.818  1.00  0.00           C  
ATOM    817  H5' C      26      32.035 -89.938 -52.089  1.00  0.00           H  
ATOM    818 H5'' C      26      32.860 -88.485 -52.647  1.00  0.00           H  
ATOM    819  C4' C      26      34.110 -90.234 -52.568  1.00  0.00           C  
ATOM    820  H4' C      26      34.415 -90.037 -51.539  1.00  0.00           H  
ATOM    821  O4' C      26      34.069 -91.648 -52.766  1.00  0.00           O  
ATOM    822  C1' C      26      35.320 -92.069 -53.301  1.00  0.00           C  
ATOM    823  H1' C      26      35.769 -92.798 -52.621  1.00  0.00           H  
ATOM    824  N1  C      26      35.192 -92.707 -54.644  1.00  0.00           N  
ATOM    825  C6  C      26      34.167 -92.431 -55.517  1.00  0.00           C  
ATOM    826  H6  C      26      33.387 -91.738 -55.228  1.00  0.00           H  
ATOM    827  C5  C      26      34.137 -93.028 -56.737  1.00  0.00           C  
ATOM    828  H5  C      26      33.329 -92.814 -57.420  1.00  0.00           H  
ATOM    829  C4  C      26      35.199 -93.924 -57.055  1.00  0.00           C  
ATOM    830  N4  C      26      35.242 -94.547 -58.202  1.00  0.00           N  
ATOM    831  H41 C      26      35.938 -95.272 -58.285  1.00  0.00           H  
ATOM    832  H42 C      26      34.488 -94.439 -58.861  1.00  0.00           H  
ATOM    833  N3  C      26      36.194 -94.189 -56.239  1.00  0.00           N  
ATOM    834  C2  C      26      36.211 -93.579 -55.036  1.00  0.00           C  
ATOM    835  O2  C      26      37.171 -93.814 -54.305  1.00  0.00           O  
ATOM    836  C3' C      26      35.209 -89.710 -53.493  1.00  0.00           C  
ATOM    837  H3' C      26      34.827 -89.701 -54.515  1.00  0.00           H  
ATOM    838  C2' C      26      36.241 -90.843 -53.367  1.00  0.00           C  
ATOM    839  H2' C      26      36.888 -90.870 -54.246  1.00  0.00           H  
ATOM    840  O2' C      26      37.005 -90.813 -52.157  1.00  0.00           O  
ATOM    841 HO2' C      26      37.863 -91.259 -52.294  1.00  0.00           H  
ATOM    842  O3' C      26      35.676 -88.415 -53.126  1.00  0.00           O  
ATOM    843  P   A      27      36.470 -87.495 -54.192  1.00  0.00           P  
ATOM    844  OP1 A      27      36.709 -86.174 -53.543  1.00  0.00           O  
ATOM    845  OP2 A      27      35.716 -87.519 -55.478  1.00  0.00           O  
ATOM    846  O5' A      27      37.895 -88.236 -54.439  1.00  0.00           O  
ATOM    847  C5' A      27      38.936 -88.180 -53.471  1.00  0.00           C  
ATOM    848  H5' A      27      38.610 -88.656 -52.546  1.00  0.00           H  
ATOM    849 H5'' A      27      39.166 -87.136 -53.251  1.00  0.00           H  
ATOM    850  C4' A      27      40.235 -88.852 -53.948  1.00  0.00           C  
ATOM    851  H4' A      27      40.997 -88.706 -53.180  1.00  0.00           H  
ATOM    852  O4' A      27      40.093 -90.254 -54.166  1.00  0.00           O  
ATOM    853  C1' A      27      40.907 -90.617 -55.276  1.00  0.00           C  
ATOM    854  H1' A      27      41.611 -91.401 -54.984  1.00  0.00           H  
ATOM    855  N9  A      27      40.041 -91.159 -56.350  1.00  0.00           N  
ATOM    856  C8  A      27      38.734 -90.855 -56.651  1.00  0.00           C  
ATOM    857  H8  A      27      38.201 -90.044 -56.174  1.00  0.00           H  
ATOM    858  N7  A      27      38.181 -91.659 -57.525  1.00  0.00           N  
ATOM    859  C5  A      27      39.222 -92.545 -57.842  1.00  0.00           C  
ATOM    860  C6  A      27      39.354 -93.695 -58.663  1.00  0.00           C  
ATOM    861  N6  A      27      38.379 -94.248 -59.363  1.00  0.00           N  
ATOM    862  H61 A      27      38.541 -95.140 -59.812  1.00  0.00           H  
ATOM    863  H62 A      27      37.459 -93.839 -59.314  1.00  0.00           H  
ATOM    864  N1  A      27      40.513 -94.350 -58.754  1.00  0.00           N  
ATOM    865  C2  A      27      41.543 -93.893 -58.054  1.00  0.00           C  
ATOM    866  H2  A      27      42.470 -94.441 -58.156  1.00  0.00           H  
ATOM    867  N3  A      27      41.571 -92.849 -57.235  1.00  0.00           N  
ATOM    868  C4  A      27      40.366 -92.216 -57.164  1.00  0.00           C  
ATOM    869  C3' A      27      40.769 -88.247 -55.252  1.00  0.00           C  
ATOM    870  H3' A      27      39.948 -88.175 -55.967  1.00  0.00           H  
ATOM    871  C2' A      27      41.704 -89.380 -55.713  1.00  0.00           C  
ATOM    872  H2' A      27      41.836 -89.361 -56.794  1.00  0.00           H  
ATOM    873  O2' A      27      42.964 -89.429 -55.034  1.00  0.00           O  
ATOM    874 HO2' A      27      43.688 -89.389 -55.688  1.00  0.00           H  
ATOM    875  O3' A      27      41.375 -86.971 -55.032  1.00  0.00           O  
ATOM    876  P   G      28      41.190 -85.741 -56.078  1.00  0.00           P  
ATOM    877  OP1 G      28      41.553 -84.485 -55.358  1.00  0.00           O  
ATOM    878  OP2 G      28      39.845 -85.825 -56.712  1.00  0.00           O  
ATOM    879  O5' G      28      42.291 -86.012 -57.236  1.00  0.00           O  
ATOM    880  C5' G      28      43.674 -85.776 -57.000  1.00  0.00           C  
ATOM    881  H5' G      28      43.914 -85.992 -55.957  1.00  0.00           H  
ATOM    882 H5'' G      28      43.906 -84.726 -57.191  1.00  0.00           H  
ATOM    883  C4' G      28      44.571 -86.661 -57.877  1.00  0.00           C  
ATOM    884  H4' G      28      45.604 -86.527 -57.569  1.00  0.00           H  
ATOM    885  O4' G      28      44.231 -88.037 -57.710  1.00  0.00           O  
ATOM    886  C1' G      28      44.330 -88.697 -58.967  1.00  0.00           C  
ATOM    887  H1' G      28      45.020 -89.538 -58.874  1.00  0.00           H  
ATOM    888  N9  G      28      43.020 -89.241 -59.399  1.00  0.00           N  
ATOM    889  C8  G      28      41.762 -88.688 -59.347  1.00  0.00           C  
ATOM    890  H8  G      28      41.565 -87.720 -58.904  1.00  0.00           H  
ATOM    891  N7  G      28      40.824 -89.443 -59.864  1.00  0.00           N  
ATOM    892  C5  G      28      41.518 -90.573 -60.317  1.00  0.00           C  
ATOM    893  C6  G      28      41.085 -91.761 -61.013  1.00  0.00           C  
ATOM    894  O6  G      28      39.960 -92.085 -61.387  1.00  0.00           O  
ATOM    895  N1  G      28      42.112 -92.638 -61.299  1.00  0.00           N  
ATOM    896  H1  G      28      41.891 -93.455 -61.845  1.00  0.00           H  
ATOM    897  C2  G      28      43.406 -92.413 -60.969  1.00  0.00           C  
ATOM    898  N2  G      28      44.275 -93.341 -61.264  1.00  0.00           N  
ATOM    899  H21 G      28      43.975 -94.232 -61.618  1.00  0.00           H  
ATOM    900  H22 G      28      45.237 -93.168 -61.015  1.00  0.00           H  
ATOM    901  N3  G      28      43.855 -91.333 -60.340  1.00  0.00           N  
ATOM    902  C4  G      28      42.861 -90.446 -60.036  1.00  0.00           C  
ATOM    903  C3' G      28      44.451 -86.376 -59.381  1.00  0.00           C  
ATOM    904  H3' G      28      43.383 -86.301 -59.594  1.00  0.00           H  
ATOM    905  C2' G      28      44.884 -87.716 -60.008  1.00  0.00           C  
ATOM    906  H2' G      28      44.397 -87.847 -60.978  1.00  0.00           H  
ATOM    907  O2' G      28      46.289 -87.944 -60.116  1.00  0.00           O  
ATOM    908 HO2' G      28      46.463 -88.693 -60.717  1.00  0.00           H  
ATOM    909  O3' G      28      45.014 -85.177 -59.928  1.00  0.00           O  
ATOM    910  P   A      29      46.442 -84.495 -59.494  1.00  0.00           P  
ATOM    911  OP1 A      29      47.365 -85.453 -58.819  1.00  0.00           O  
ATOM    912  OP2 A      29      46.112 -83.231 -58.776  1.00  0.00           O  
ATOM    913  O5' A      29      47.088 -84.074 -60.933  1.00  0.00           O  
ATOM    914  C5' A      29      47.560 -85.063 -61.844  1.00  0.00           C  
ATOM    915  H5' A      29      46.916 -85.942 -61.791  1.00  0.00           H  
ATOM    916 H5'' A      29      48.565 -85.371 -61.552  1.00  0.00           H  
ATOM    917  C4' A      29      47.597 -84.603 -63.316  1.00  0.00           C  
ATOM    918  H4' A      29      48.144 -85.366 -63.867  1.00  0.00           H  
ATOM    919  O4' A      29      46.283 -84.515 -63.865  1.00  0.00           O  
ATOM    920  C1' A      29      45.991 -83.168 -64.184  1.00  0.00           C  
ATOM    921  H1' A      29      45.983 -83.063 -65.267  1.00  0.00           H  
ATOM    922  N9  A      29      44.645 -82.847 -63.661  1.00  0.00           N  
ATOM    923  C8  A      29      44.200 -82.877 -62.361  1.00  0.00           C  
ATOM    924  H8  A      29      44.860 -83.086 -61.531  1.00  0.00           H  
ATOM    925  N7  A      29      42.924 -82.625 -62.215  1.00  0.00           N  
ATOM    926  C5  A      29      42.503 -82.402 -63.531  1.00  0.00           C  
ATOM    927  C6  A      29      41.260 -82.094 -64.139  1.00  0.00           C  
ATOM    928  N6  A      29      40.129 -81.950 -63.476  1.00  0.00           N  
ATOM    929  H61 A      29      39.275 -81.796 -64.008  1.00  0.00           H  
ATOM    930  H62 A      29      40.115 -82.077 -62.483  1.00  0.00           H  
ATOM    931  N1  A      29      41.143 -81.939 -65.459  1.00  0.00           N  
ATOM    932  C2  A      29      42.249 -82.053 -66.180  1.00  0.00           C  
ATOM    933  H2  A      29      42.135 -81.910 -67.248  1.00  0.00           H  
ATOM    934  N3  A      29      43.481 -82.325 -65.764  1.00  0.00           N  
ATOM    935  C4  A      29      43.542 -82.516 -64.416  1.00  0.00           C  
ATOM    936  C3' A      29      48.322 -83.263 -63.517  1.00  0.00           C  
ATOM    937  H3' A      29      48.902 -83.028 -62.622  1.00  0.00           H  
ATOM    938  C2' A      29      47.124 -82.301 -63.637  1.00  0.00           C  
ATOM    939  H2' A      29      46.870 -81.983 -62.628  1.00  0.00           H  
ATOM    940  O2' A      29      47.355 -81.168 -64.468  1.00  0.00           O  
ATOM    941 HO2' A      29      48.295 -80.925 -64.405  1.00  0.00           H  
ATOM    942  O3' A      29      49.192 -83.349 -64.650  1.00  0.00           O  
ATOM    943  P   U      30      50.335 -82.229 -64.954  1.00  0.00           P  
ATOM    944  OP1 U      30      51.550 -82.928 -65.458  1.00  0.00           O  
ATOM    945  OP2 U      30      50.470 -81.338 -63.767  1.00  0.00           O  
ATOM    946  O5' U      30      49.727 -81.318 -66.155  1.00  0.00           O  
ATOM    947  C5' U      30      49.122 -81.922 -67.292  1.00  0.00           C  
ATOM    948  H5' U      30      48.046 -81.744 -67.256  1.00  0.00           H  
ATOM    949 H5'' U      30      49.270 -83.003 -67.261  1.00  0.00           H  
ATOM    950  C4' U      30      49.654 -81.398 -68.634  1.00  0.00           C  
ATOM    951  H4' U      30      49.195 -80.434 -68.862  1.00  0.00           H  
ATOM    952  O4' U      30      51.075 -81.262 -68.683  1.00  0.00           O  
ATOM    953  C1' U      30      51.550 -81.751 -69.939  1.00  0.00           C  
ATOM    954  H1' U      30      52.149 -80.974 -70.421  1.00  0.00           H  
ATOM    955  N1  U      30      52.399 -82.970 -69.775  1.00  0.00           N  
ATOM    956  C6  U      30      52.239 -83.835 -68.712  1.00  0.00           C  
ATOM    957  H6  U      30      51.499 -83.616 -67.952  1.00  0.00           H  
ATOM    958  C5  U      30      53.014 -84.945 -68.594  1.00  0.00           C  
ATOM    959  H5  U      30      52.884 -85.606 -67.749  1.00  0.00           H  
ATOM    960  C4  U      30      54.032 -85.267 -69.569  1.00  0.00           C  
ATOM    961  O4  U      30      54.776 -86.244 -69.530  1.00  0.00           O  
ATOM    962  N3  U      30      54.131 -84.366 -70.605  1.00  0.00           N  
ATOM    963  H3  U      30      54.826 -84.555 -71.306  1.00  0.00           H  
ATOM    964  C2  U      30      53.362 -83.230 -70.760  1.00  0.00           C  
ATOM    965  O2  U      30      53.545 -82.507 -71.741  1.00  0.00           O  
ATOM    966  C3' U      30      49.289 -82.395 -69.734  1.00  0.00           C  
ATOM    967  H3' U      30      49.508 -83.395 -69.351  1.00  0.00           H  
ATOM    968  C2' U      30      50.324 -82.055 -70.814  1.00  0.00           C  
ATOM    969  H2' U      30      50.492 -82.921 -71.459  1.00  0.00           H  
ATOM    970  O2' U      30      49.995 -80.892 -71.583  1.00  0.00           O  
ATOM    971 HO2' U      30      50.509 -80.879 -72.416  1.00  0.00           H  
ATOM    972  O3' U      30      47.943 -82.331 -70.183  1.00  0.00           O  
ATOM    973  P   G      31      47.158 -83.691 -70.564  1.00  0.00           P  
ATOM    974  OP1 G      31      48.149 -84.690 -71.063  1.00  0.00           O  
ATOM    975  OP2 G      31      46.011 -83.319 -71.442  1.00  0.00           O  
ATOM    976  O5' G      31      46.572 -84.145 -69.115  1.00  0.00           O  
ATOM    977  C5' G      31      47.003 -85.329 -68.447  1.00  0.00           C  
ATOM    978  H5' G      31      48.088 -85.313 -68.341  1.00  0.00           H  
ATOM    979 H5'' G      31      46.736 -86.196 -69.051  1.00  0.00           H  
ATOM    980  C4' G      31      46.400 -85.495 -67.035  1.00  0.00           C  
ATOM    981  H4' G      31      47.109 -85.061 -66.330  1.00  0.00           H  
ATOM    982  O4' G      31      45.137 -84.836 -66.887  1.00  0.00           O  
ATOM    983  C1' G      31      44.231 -85.756 -66.302  1.00  0.00           C  
ATOM    984  H1' G      31      44.335 -85.749 -65.217  1.00  0.00           H  
ATOM    985  N9  G      31      42.834 -85.457 -66.683  1.00  0.00           N  
ATOM    986  C8  G      31      42.330 -85.304 -67.949  1.00  0.00           C  
ATOM    987  H8  G      31      42.962 -85.304 -68.829  1.00  0.00           H  
ATOM    988  N7  G      31      41.032 -85.173 -67.994  1.00  0.00           N  
ATOM    989  C5  G      31      40.642 -85.228 -66.657  1.00  0.00           C  
ATOM    990  C6  G      31      39.333 -85.178 -66.063  1.00  0.00           C  
ATOM    991  O6  G      31      38.239 -85.114 -66.632  1.00  0.00           O  
ATOM    992  N1  G      31      39.358 -85.243 -64.682  1.00  0.00           N  
ATOM    993  H1  G      31      38.485 -85.119 -64.208  1.00  0.00           H  
ATOM    994  C2  G      31      40.506 -85.373 -63.962  1.00  0.00           C  
ATOM    995  N2  G      31      40.404 -85.425 -62.656  1.00  0.00           N  
ATOM    996  H21 G      31      39.512 -85.381 -62.191  1.00  0.00           H  
ATOM    997  H22 G      31      41.261 -85.503 -62.133  1.00  0.00           H  
ATOM    998  N3  G      31      41.732 -85.481 -64.476  1.00  0.00           N  
ATOM    999  C4  G      31      41.742 -85.387 -65.840  1.00  0.00           C  
ATOM   1000  C3' G      31      46.208 -86.986 -66.675  1.00  0.00           C  
ATOM   1001  H3' G      31      46.690 -87.630 -67.412  1.00  0.00           H  
ATOM   1002  C2' G      31      44.682 -87.112 -66.829  1.00  0.00           C  
ATOM   1003  H2' G      31      44.466 -87.171 -67.897  1.00  0.00           H  
ATOM   1004  O2' G      31      44.068 -88.212 -66.154  1.00  0.00           O  
ATOM   1005 HO2' G      31      43.104 -88.193 -66.290  1.00  0.00           H  
ATOM   1006  O3' G      31      46.693 -87.284 -65.362  1.00  0.00           O  
ATOM   1007  P   C      32      48.193 -87.873 -65.200  1.00  0.00           P  
ATOM   1008  OP1 C      32      49.103 -87.155 -66.143  1.00  0.00           O  
ATOM   1009  OP2 C      32      48.553 -87.931 -63.751  1.00  0.00           O  
ATOM   1010  O5' C      32      47.951 -89.392 -65.712  1.00  0.00           O  
ATOM   1011  C5' C      32      48.938 -90.129 -66.410  1.00  0.00           C  
ATOM   1012  H5' C      32      49.736 -90.429 -65.728  1.00  0.00           H  
ATOM   1013 H5'' C      32      49.369 -89.510 -67.198  1.00  0.00           H  
ATOM   1014  C4' C      32      48.320 -91.372 -67.071  1.00  0.00           C  
ATOM   1015  H4' C      32      49.112 -91.934 -67.569  1.00  0.00           H  
ATOM   1016  O4' C      32      47.659 -92.231 -66.138  1.00  0.00           O  
ATOM   1017  C1' C      32      46.528 -92.819 -66.781  1.00  0.00           C  
ATOM   1018  H1' C      32      46.641 -93.906 -66.782  1.00  0.00           H  
ATOM   1019  N1  C      32      45.230 -92.486 -66.116  1.00  0.00           N  
ATOM   1020  C6  C      32      45.078 -91.404 -65.283  1.00  0.00           C  
ATOM   1021  H6  C      32      45.922 -90.755 -65.083  1.00  0.00           H  
ATOM   1022  C5  C      32      43.873 -91.145 -64.713  1.00  0.00           C  
ATOM   1023  H5  C      32      43.766 -90.288 -64.068  1.00  0.00           H  
ATOM   1024  C4  C      32      42.795 -92.010 -65.034  1.00  0.00           C  
ATOM   1025  N4  C      32      41.600 -91.794 -64.559  1.00  0.00           N  
ATOM   1026  H41 C      32      40.862 -92.441 -64.818  1.00  0.00           H  
ATOM   1027  H42 C      32      41.430 -91.002 -63.967  1.00  0.00           H  
ATOM   1028  N3  C      32      42.913 -93.048 -65.834  1.00  0.00           N  
ATOM   1029  C2  C      32      44.125 -93.307 -66.381  1.00  0.00           C  
ATOM   1030  O2  C      32      44.208 -94.288 -67.119  1.00  0.00           O  
ATOM   1031  C3' C      32      47.273 -90.998 -68.126  1.00  0.00           C  
ATOM   1032  H3' C      32      46.592 -90.257 -67.702  1.00  0.00           H  
ATOM   1033  C2' C      32      46.531 -92.341 -68.238  1.00  0.00           C  
ATOM   1034  H2' C      32      45.517 -92.185 -68.604  1.00  0.00           H  
ATOM   1035  O2' C      32      47.210 -93.344 -68.998  1.00  0.00           O  
ATOM   1036 HO2' C      32      46.599 -93.704 -69.667  1.00  0.00           H  
ATOM   1037  O3' C      32      47.848 -90.505 -69.336  1.00  0.00           O  
ATOM   1038  P   C      33      46.944 -89.719 -70.432  1.00  0.00           P  
ATOM   1039  OP1 C      33      47.864 -89.226 -71.501  1.00  0.00           O  
ATOM   1040  OP2 C      33      46.082 -88.730 -69.725  1.00  0.00           O  
ATOM   1041  O5' C      33      45.962 -90.840 -71.070  1.00  0.00           O  
ATOM   1042  C5' C      33      46.451 -91.872 -71.913  1.00  0.00           C  
ATOM   1043  H5' C      33      47.250 -92.418 -71.413  1.00  0.00           H  
ATOM   1044 H5'' C      33      46.866 -91.430 -72.820  1.00  0.00           H  
ATOM   1045  C4' C      33      45.338 -92.858 -72.313  1.00  0.00           C  
ATOM   1046  H4' C      33      45.776 -93.652 -72.920  1.00  0.00           H  
ATOM   1047  O4' C      33      44.680 -93.454 -71.193  1.00  0.00           O  
ATOM   1048  C1' C      33      43.287 -93.581 -71.487  1.00  0.00           C  
ATOM   1049  H1' C      33      43.000 -94.633 -71.407  1.00  0.00           H  
ATOM   1050  N1  C      33      42.442 -92.802 -70.528  1.00  0.00           N  
ATOM   1051  C6  C      33      42.959 -91.806 -69.737  1.00  0.00           C  
ATOM   1052  H6  C      33      43.975 -91.477 -69.889  1.00  0.00           H  
ATOM   1053  C5  C      33      42.209 -91.249 -68.756  1.00  0.00           C  
ATOM   1054  H5  C      33      42.633 -90.481 -68.127  1.00  0.00           H  
ATOM   1055  C4  C      33      40.875 -91.716 -68.608  1.00  0.00           C  
ATOM   1056  N4  C      33      40.117 -91.241 -67.658  1.00  0.00           N  
ATOM   1057  H41 C      33      39.149 -91.537 -67.611  1.00  0.00           H  
ATOM   1058  H42 C      33      40.482 -90.551 -67.029  1.00  0.00           H  
ATOM   1059  N3  C      33      40.335 -92.631 -69.389  1.00  0.00           N  
ATOM   1060  C2  C      33      41.101 -93.178 -70.364  1.00  0.00           C  
ATOM   1061  O2  C      33      40.566 -94.009 -71.096  1.00  0.00           O  
ATOM   1062  C3' C      33      44.257 -92.170 -73.148  1.00  0.00           C  
ATOM   1063  H3' C      33      44.001 -91.217 -72.680  1.00  0.00           H  
ATOM   1064  C2' C      33      43.082 -93.142 -72.946  1.00  0.00           C  
ATOM   1065  H2' C      33      42.131 -92.625 -73.078  1.00  0.00           H  
ATOM   1066  O2' C      33      43.149 -94.314 -73.765  1.00  0.00           O  
ATOM   1067 HO2' C      33      42.247 -94.624 -73.974  1.00  0.00           H  
ATOM   1068  O3' C      33      44.680 -91.974 -74.497  1.00  0.00           O  
ATOM   1069  P   U      34      44.040 -90.805 -75.409  1.00  0.00           P  
ATOM   1070  OP1 U      34      44.760 -90.812 -76.716  1.00  0.00           O  
ATOM   1071  OP2 U      34      44.027 -89.542 -74.619  1.00  0.00           O  
ATOM   1072  O5' U      34      42.503 -91.260 -75.648  1.00  0.00           O  
ATOM   1073  C5' U      34      42.171 -92.297 -76.562  1.00  0.00           C  
ATOM   1074  H5' U      34      42.690 -93.216 -76.283  1.00  0.00           H  
ATOM   1075 H5'' U      34      42.496 -92.013 -77.564  1.00  0.00           H  
ATOM   1076  C4' U      34      40.660 -92.576 -76.609  1.00  0.00           C  
ATOM   1077  H4' U      34      40.467 -93.322 -77.382  1.00  0.00           H  
ATOM   1078  O4' U      34      40.167 -93.077 -75.369  1.00  0.00           O  
ATOM   1079  C1' U      34      38.842 -92.589 -75.176  1.00  0.00           C  
ATOM   1080  H1' U      34      38.162 -93.442 -75.105  1.00  0.00           H  
ATOM   1081  N1  U      34      38.734 -91.800 -73.915  1.00  0.00           N  
ATOM   1082  C6  U      34      39.815 -91.146 -73.363  1.00  0.00           C  
ATOM   1083  H6  U      34      40.745 -91.103 -73.913  1.00  0.00           H  
ATOM   1084  C5  U      34      39.731 -90.582 -72.130  1.00  0.00           C  
ATOM   1085  H5  U      34      40.588 -90.089 -71.694  1.00  0.00           H  
ATOM   1086  C4  U      34      38.502 -90.622 -71.370  1.00  0.00           C  
ATOM   1087  O4  U      34      38.341 -90.197 -70.234  1.00  0.00           O  
ATOM   1088  N3  U      34      37.443 -91.186 -72.032  1.00  0.00           N  
ATOM   1089  H3  U      34      36.546 -91.151 -71.571  1.00  0.00           H  
ATOM   1090  C2  U      34      37.494 -91.790 -73.266  1.00  0.00           C  
ATOM   1091  O2  U      34      36.471 -92.285 -73.736  1.00  0.00           O  
ATOM   1092  C3' U      34      39.833 -91.329 -76.940  1.00  0.00           C  
ATOM   1093  H3' U      34      40.191 -90.494 -76.334  1.00  0.00           H  
ATOM   1094  C2' U      34      38.455 -91.758 -76.409  1.00  0.00           C  
ATOM   1095  H2' U      34      37.870 -90.881 -76.127  1.00  0.00           H  
ATOM   1096  O2' U      34      37.725 -92.602 -77.308  1.00  0.00           O  
ATOM   1097 HO2' U      34      36.774 -92.595 -77.080  1.00  0.00           H  
ATOM   1098  O3' U      34      39.859 -90.991 -78.326  1.00  0.00           O  
ATOM   1099  P   U      35      39.751 -89.449 -78.798  1.00  0.00           P  
ATOM   1100  OP1 U      35      39.669 -89.444 -80.288  1.00  0.00           O  
ATOM   1101  OP2 U      35      40.855 -88.686 -78.154  1.00  0.00           O  
ATOM   1102  O5' U      35      38.346 -88.914 -78.183  1.00  0.00           O  
ATOM   1103  C5' U      35      37.106 -89.211 -78.812  1.00  0.00           C  
ATOM   1104  H5' U      35      37.031 -90.287 -78.980  1.00  0.00           H  
ATOM   1105 H5'' U      35      37.060 -88.709 -79.780  1.00  0.00           H  
ATOM   1106  C4' U      35      35.898 -88.767 -77.974  1.00  0.00           C  
ATOM   1107  H4' U      35      34.985 -89.016 -78.518  1.00  0.00           H  
ATOM   1108  O4' U      35      35.877 -89.446 -76.723  1.00  0.00           O  
ATOM   1109  C1' U      35      35.259 -88.602 -75.764  1.00  0.00           C  
ATOM   1110  H1' U      35      34.329 -89.076 -75.440  1.00  0.00           H  
ATOM   1111  N1  U      35      36.127 -88.391 -74.573  1.00  0.00           N  
ATOM   1112  C6  U      35      37.494 -88.240 -74.669  1.00  0.00           C  
ATOM   1113  H6  U      35      37.980 -88.378 -75.629  1.00  0.00           H  
ATOM   1114  C5  U      35      38.230 -87.908 -73.574  1.00  0.00           C  
ATOM   1115  H5  U      35      39.300 -87.791 -73.658  1.00  0.00           H  
ATOM   1116  C4  U      35      37.611 -87.676 -72.285  1.00  0.00           C  
ATOM   1117  O4  U      35      38.173 -87.312 -71.258  1.00  0.00           O  
ATOM   1118  N3  U      35      36.263 -87.902 -72.265  1.00  0.00           N  
ATOM   1119  H3  U      35      35.789 -87.685 -71.402  1.00  0.00           H  
ATOM   1120  C2  U      35      35.481 -88.233 -73.344  1.00  0.00           C  
ATOM   1121  O2  U      35      34.266 -88.353 -73.198  1.00  0.00           O  
ATOM   1122  C3' U      35      35.864 -87.266 -77.658  1.00  0.00           C  
ATOM   1123  H3' U      35      36.856 -86.942 -77.334  1.00  0.00           H  
ATOM   1124  C2' U      35      34.920 -87.263 -76.440  1.00  0.00           C  
ATOM   1125  H2' U      35      35.152 -86.415 -75.790  1.00  0.00           H  
ATOM   1126  O2' U      35      33.528 -87.278 -76.785  1.00  0.00           O  
ATOM   1127 HO2' U      35      32.978 -87.081 -76.000  1.00  0.00           H  
ATOM   1128  O3' U      35      35.387 -86.460 -78.736  1.00  0.00           O  
ATOM   1129  P   G      36      36.183 -85.132 -79.206  1.00  0.00           P  
ATOM   1130  OP1 G      36      35.314 -84.405 -80.175  1.00  0.00           O  
ATOM   1131  OP2 G      36      37.543 -85.536 -79.654  1.00  0.00           O  
ATOM   1132  O5' G      36      36.351 -84.216 -77.878  1.00  0.00           O  
ATOM   1133  C5' G      36      35.232 -83.598 -77.253  1.00  0.00           C  
ATOM   1134  H5' G      36      34.481 -84.354 -77.019  1.00  0.00           H  
ATOM   1135 H5'' G      36      34.784 -82.879 -77.941  1.00  0.00           H  
ATOM   1136  C4' G      36      35.603 -82.859 -75.954  1.00  0.00           C  
ATOM   1137  H4' G      36      34.680 -82.497 -75.500  1.00  0.00           H  
ATOM   1138  O4' G      36      36.258 -83.749 -75.042  1.00  0.00           O  
ATOM   1139  C1' G      36      37.479 -83.127 -74.665  1.00  0.00           C  
ATOM   1140  H1' G      36      37.288 -82.442 -73.836  1.00  0.00           H  
ATOM   1141  N9  G      36      38.519 -84.089 -74.245  1.00  0.00           N  
ATOM   1142  C8  G      36      39.437 -84.761 -75.018  1.00  0.00           C  
ATOM   1143  H8  G      36      39.388 -84.777 -76.100  1.00  0.00           H  
ATOM   1144  N7  G      36      40.383 -85.352 -74.336  1.00  0.00           N  
ATOM   1145  C5  G      36      40.052 -85.070 -73.003  1.00  0.00           C  
ATOM   1146  C6  G      36      40.700 -85.424 -71.765  1.00  0.00           C  
ATOM   1147  O6  G      36      41.729 -86.077 -71.577  1.00  0.00           O  
ATOM   1148  N1  G      36      40.050 -84.936 -70.655  1.00  0.00           N  
ATOM   1149  H1  G      36      40.452 -85.139 -69.760  1.00  0.00           H  
ATOM   1150  C2  G      36      38.904 -84.218 -70.696  1.00  0.00           C  
ATOM   1151  N2  G      36      38.391 -83.869 -69.543  1.00  0.00           N  
ATOM   1152  H21 G      36      38.802 -84.204 -68.686  1.00  0.00           H  
ATOM   1153  H22 G      36      37.514 -83.362 -69.532  1.00  0.00           H  
ATOM   1154  N3  G      36      38.275 -83.851 -71.813  1.00  0.00           N  
ATOM   1155  C4  G      36      38.899 -84.314 -72.941  1.00  0.00           C  
ATOM   1156  C3' G      36      36.545 -81.659 -76.209  1.00  0.00           C  
ATOM   1157  H3' G      36      36.533 -81.351 -77.258  1.00  0.00           H  
ATOM   1158  C2' G      36      37.907 -82.274 -75.855  1.00  0.00           C  
ATOM   1159  H2' G      36      38.220 -82.913 -76.683  1.00  0.00           H  
ATOM   1160  O2' G      36      38.941 -81.336 -75.537  1.00  0.00           O  
ATOM   1161 HO2' G      36      39.815 -81.770 -75.562  1.00  0.00           H  
ATOM   1162  O3' G      36      36.224 -80.566 -75.351  1.00  0.00           O  
ATOM   1163  P   U      37      35.121 -79.470 -75.780  1.00  0.00           P  
ATOM   1164  OP1 U      37      33.883 -80.159 -76.245  1.00  0.00           O  
ATOM   1165  OP2 U      37      35.772 -78.484 -76.688  1.00  0.00           O  
ATOM   1166  O5' U      37      34.824 -78.735 -74.366  1.00  0.00           O  
ATOM   1167  C5' U      37      33.965 -79.316 -73.390  1.00  0.00           C  
ATOM   1168  H5' U      37      33.930 -80.399 -73.519  1.00  0.00           H  
ATOM   1169 H5'' U      37      32.955 -78.928 -73.532  1.00  0.00           H  
ATOM   1170  C4' U      37      34.404 -79.028 -71.943  1.00  0.00           C  
ATOM   1171  H4' U      37      33.552 -79.240 -71.300  1.00  0.00           H  
ATOM   1172  O4' U      37      35.475 -79.883 -71.545  1.00  0.00           O  
ATOM   1173  C1' U      37      36.437 -79.062 -70.907  1.00  0.00           C  
ATOM   1174  H1' U      37      36.099 -78.823 -69.897  1.00  0.00           H  
ATOM   1175  N1  U      37      37.758 -79.739 -70.836  1.00  0.00           N  
ATOM   1176  C6  U      37      38.445 -80.097 -71.975  1.00  0.00           C  
ATOM   1177  H6  U      37      38.017 -79.876 -72.947  1.00  0.00           H  
ATOM   1178  C5  U      37      39.634 -80.750 -71.887  1.00  0.00           C  
ATOM   1179  H5  U      37      40.156 -81.041 -72.786  1.00  0.00           H  
ATOM   1180  C4  U      37      40.220 -81.095 -70.608  1.00  0.00           C  
ATOM   1181  O4  U      37      41.276 -81.699 -70.447  1.00  0.00           O  
ATOM   1182  N3  U      37      39.491 -80.684 -69.518  1.00  0.00           N  
ATOM   1183  H3  U      37      39.858 -80.902 -68.610  1.00  0.00           H  
ATOM   1184  C2  U      37      38.277 -80.031 -69.566  1.00  0.00           C  
ATOM   1185  O2  U      37      37.722 -79.733 -68.509  1.00  0.00           O  
ATOM   1186  C3' U      37      34.854 -77.565 -71.723  1.00  0.00           C  
ATOM   1187  H3' U      37      34.562 -76.923 -72.559  1.00  0.00           H  
ATOM   1188  C2' U      37      36.387 -77.769 -71.722  1.00  0.00           C  
ATOM   1189  H2' U      37      36.703 -77.980 -72.745  1.00  0.00           H  
ATOM   1190  O2' U      37      37.170 -76.687 -71.211  1.00  0.00           O  
ATOM   1191 HO2' U      37      38.108 -76.947 -71.175  1.00  0.00           H  
ATOM   1192  O3' U      37      34.351 -77.048 -70.489  1.00  0.00           O  
ATOM   1193  P   A      38      32.824 -76.513 -70.358  1.00  0.00           P  
ATOM   1194  OP1 A      38      31.901 -77.685 -70.317  1.00  0.00           O  
ATOM   1195  OP2 A      38      32.595 -75.464 -71.397  1.00  0.00           O  
ATOM   1196  O5' A      38      32.873 -75.789 -68.895  1.00  0.00           O  
ATOM   1197  C5' A      38      31.960 -76.098 -67.847  1.00  0.00           C  
ATOM   1198  H5' A      38      31.849 -77.181 -67.758  1.00  0.00           H  
ATOM   1199 H5'' A      38      30.983 -75.677 -68.090  1.00  0.00           H  
ATOM   1200  C4' A      38      32.404 -75.555 -66.471  1.00  0.00           C  
ATOM   1201  H4' A      38      31.537 -75.590 -65.809  1.00  0.00           H  
ATOM   1202  O4' A      38      33.413 -76.368 -65.871  1.00  0.00           O  
ATOM   1203  C1' A      38      34.461 -75.544 -65.379  1.00  0.00           C  
ATOM   1204  H1' A      38      34.738 -75.851 -64.369  1.00  0.00           H  
ATOM   1205  N9  A      38      35.672 -75.665 -66.226  1.00  0.00           N  
ATOM   1206  C8  A      38      35.846 -76.356 -67.403  1.00  0.00           C  
ATOM   1207  H8  A      38      35.036 -76.883 -67.891  1.00  0.00           H  
ATOM   1208  N7  A      38      37.071 -76.341 -67.863  1.00  0.00           N  
ATOM   1209  C5  A      38      37.760 -75.587 -66.905  1.00  0.00           C  
ATOM   1210  C6  A      38      39.111 -75.185 -66.725  1.00  0.00           C  
ATOM   1211  N6  A      38      40.102 -75.506 -67.544  1.00  0.00           N  
ATOM   1212  H61 A      38      41.046 -75.207 -67.355  1.00  0.00           H  
ATOM   1213  H62 A      38      39.892 -76.127 -68.304  1.00  0.00           H  
ATOM   1214  N1  A      38      39.478 -74.430 -65.686  1.00  0.00           N  
ATOM   1215  C2  A      38      38.544 -74.121 -64.798  1.00  0.00           C  
ATOM   1216  H2  A      38      38.873 -73.523 -63.958  1.00  0.00           H  
ATOM   1217  N3  A      38      37.254 -74.442 -64.808  1.00  0.00           N  
ATOM   1218  C4  A      38      36.918 -75.176 -65.907  1.00  0.00           C  
ATOM   1219  C3' A      38      32.903 -74.101 -66.492  1.00  0.00           C  
ATOM   1220  H3' A      38      33.454 -73.915 -67.416  1.00  0.00           H  
ATOM   1221  C2' A      38      33.919 -74.111 -65.335  1.00  0.00           C  
ATOM   1222  H2' A      38      34.714 -73.397 -65.542  1.00  0.00           H  
ATOM   1223  O2' A      38      33.345 -73.888 -64.041  1.00  0.00           O  
ATOM   1224 HO2' A      38      34.045 -73.654 -63.401  1.00  0.00           H  
ATOM   1225  O3' A      38      31.854 -73.142 -66.332  1.00  0.00           O  
ATOM   1226  P   A      39      31.937 -71.696 -67.054  1.00  0.00           P  
ATOM   1227  OP1 A      39      30.864 -70.840 -66.471  1.00  0.00           O  
ATOM   1228  OP2 A      39      31.925 -71.921 -68.526  1.00  0.00           O  
ATOM   1229  O5' A      39      33.384 -71.064 -66.664  1.00  0.00           O  
ATOM   1230  C5' A      39      33.645 -70.522 -65.376  1.00  0.00           C  
ATOM   1231  H5' A      39      33.334 -71.231 -64.608  1.00  0.00           H  
ATOM   1232 H5'' A      39      33.064 -69.607 -65.245  1.00  0.00           H  
ATOM   1233  C4' A      39      35.134 -70.189 -65.156  1.00  0.00           C  
ATOM   1234  H4' A      39      35.237 -69.719 -64.177  1.00  0.00           H  
ATOM   1235  O4' A      39      35.962 -71.352 -65.168  1.00  0.00           O  
ATOM   1236  C1' A      39      37.166 -71.056 -65.868  1.00  0.00           C  
ATOM   1237  H1' A      39      38.033 -71.357 -65.277  1.00  0.00           H  
ATOM   1238  N9  A      39      37.224 -71.786 -67.157  1.00  0.00           N  
ATOM   1239  C8  A      39      36.217 -72.405 -67.857  1.00  0.00           C  
ATOM   1240  H8  A      39      35.185 -72.374 -67.540  1.00  0.00           H  
ATOM   1241  N7  A      39      36.613 -73.053 -68.921  1.00  0.00           N  
ATOM   1242  C5  A      39      38.001 -72.858 -68.911  1.00  0.00           C  
ATOM   1243  C6  A      39      39.088 -73.294 -69.713  1.00  0.00           C  
ATOM   1244  N6  A      39      38.991 -74.106 -70.752  1.00  0.00           N  
ATOM   1245  H61 A      39      39.818 -74.297 -71.287  1.00  0.00           H  
ATOM   1246  H62 A      39      38.094 -74.510 -70.980  1.00  0.00           H  
ATOM   1247  N1  A      39      40.341 -72.909 -69.458  1.00  0.00           N  
ATOM   1248  C2  A      39      40.531 -72.115 -68.415  1.00  0.00           C  
ATOM   1249  H2  A      39      41.549 -71.811 -68.238  1.00  0.00           H  
ATOM   1250  N3  A      39      39.633 -71.636 -67.563  1.00  0.00           N  
ATOM   1251  C4  A      39      38.373 -72.056 -67.863  1.00  0.00           C  
ATOM   1252  C3' A      39      35.707 -69.217 -66.195  1.00  0.00           C  
ATOM   1253  H3' A      39      35.369 -69.516 -67.189  1.00  0.00           H  
ATOM   1254  C2' A      39      37.205 -69.541 -66.072  1.00  0.00           C  
ATOM   1255  H2' A      39      37.725 -69.291 -66.994  1.00  0.00           H  
ATOM   1256  O2' A      39      37.847 -68.958 -64.932  1.00  0.00           O  
ATOM   1257 HO2' A      39      38.808 -68.903 -65.090  1.00  0.00           H  
ATOM   1258  O3' A      39      35.360 -67.856 -65.934  1.00  0.00           O  
ATOM   1259  P   C      40      35.333 -66.761 -67.125  1.00  0.00           P  
ATOM   1260  OP1 C      40      34.468 -67.290 -68.217  1.00  0.00           O  
ATOM   1261  OP2 C      40      34.973 -65.446 -66.521  1.00  0.00           O  
ATOM   1262  O5' C      40      36.846 -66.674 -67.700  1.00  0.00           O  
ATOM   1263  C5' C      40      37.906 -66.103 -66.941  1.00  0.00           C  
ATOM   1264  H5' C      40      37.881 -66.497 -65.924  1.00  0.00           H  
ATOM   1265 H5'' C      40      37.768 -65.022 -66.884  1.00  0.00           H  
ATOM   1266  C4' C      40      39.299 -66.392 -67.536  1.00  0.00           C  
ATOM   1267  H4' C      40      40.047 -65.916 -66.900  1.00  0.00           H  
ATOM   1268  O4' C      40      39.595 -67.790 -67.596  1.00  0.00           O  
ATOM   1269  C1' C      40      40.338 -68.057 -68.785  1.00  0.00           C  
ATOM   1270  H1' C      40      41.268 -68.565 -68.522  1.00  0.00           H  
ATOM   1271  N1  C      40      39.591 -68.921 -69.748  1.00  0.00           N  
ATOM   1272  C6  C      40      38.223 -69.039 -69.728  1.00  0.00           C  
ATOM   1273  H6  C      40      37.649 -68.477 -69.010  1.00  0.00           H  
ATOM   1274  C5  C      40      37.592 -69.868 -70.594  1.00  0.00           C  
ATOM   1275  H5  C      40      36.519 -69.965 -70.560  1.00  0.00           H  
ATOM   1276  C4  C      40      38.403 -70.585 -71.515  1.00  0.00           C  
ATOM   1277  N4  C      40      37.859 -71.420 -72.357  1.00  0.00           N  
ATOM   1278  H41 C      40      38.481 -71.958 -72.951  1.00  0.00           H  
ATOM   1279  H42 C      40      36.871 -71.599 -72.323  1.00  0.00           H  
ATOM   1280  N3  C      40      39.711 -70.460 -71.583  1.00  0.00           N  
ATOM   1281  C2  C      40      40.329 -69.636 -70.703  1.00  0.00           C  
ATOM   1282  O2  C      40      41.554 -69.536 -70.778  1.00  0.00           O  
ATOM   1283  C3' C      40      39.489 -65.846 -68.956  1.00  0.00           C  
ATOM   1284  H3' C      40      38.614 -66.112 -69.554  1.00  0.00           H  
ATOM   1285  C2' C      40      40.683 -66.702 -69.416  1.00  0.00           C  
ATOM   1286  H2' C      40      40.713 -66.767 -70.504  1.00  0.00           H  
ATOM   1287  O2' C      40      41.944 -66.282 -68.888  1.00  0.00           O  
ATOM   1288 HO2' C      40      42.665 -66.583 -69.470  1.00  0.00           H  
ATOM   1289  O3' C      40      39.707 -64.435 -68.997  1.00  0.00           O  
ATOM   1290  P   C      41      39.465 -63.601 -70.361  1.00  0.00           P  
ATOM   1291  OP1 C      41      39.782 -62.172 -70.075  1.00  0.00           O  
ATOM   1292  OP2 C      41      38.099 -63.926 -70.860  1.00  0.00           O  
ATOM   1293  O5' C      41      40.532 -64.169 -71.448  1.00  0.00           O  
ATOM   1294  C5' C      41      41.919 -63.857 -71.371  1.00  0.00           C  
ATOM   1295  H5' C      41      42.314 -64.155 -70.399  1.00  0.00           H  
ATOM   1296 H5'' C      41      42.049 -62.778 -71.465  1.00  0.00           H  
ATOM   1297  C4' C      41      42.758 -64.535 -72.473  1.00  0.00           C  
ATOM   1298  H4' C      41      43.788 -64.190 -72.377  1.00  0.00           H  
ATOM   1299  O4' C      41      42.758 -65.964 -72.396  1.00  0.00           O  
ATOM   1300  C1' C      41      42.800 -66.495 -73.724  1.00  0.00           C  
ATOM   1301  H1' C      41      43.664 -67.155 -73.832  1.00  0.00           H  
ATOM   1302  N1  C      41      41.572 -67.277 -74.052  1.00  0.00           N  
ATOM   1303  C6  C      41      40.387 -67.079 -73.389  1.00  0.00           C  
ATOM   1304  H6  C      41      40.321 -66.314 -72.629  1.00  0.00           H  
ATOM   1305  C5  C      41      39.305 -67.839 -73.680  1.00  0.00           C  
ATOM   1306  H5  C      41      38.379 -67.681 -73.151  1.00  0.00           H  
ATOM   1307  C4  C      41      39.456 -68.824 -74.695  1.00  0.00           C  
ATOM   1308  N4  C      41      38.453 -69.597 -75.008  1.00  0.00           N  
ATOM   1309  H41 C      41      38.585 -70.281 -75.744  1.00  0.00           H  
ATOM   1310  H42 C      41      37.577 -69.499 -74.530  1.00  0.00           H  
ATOM   1311  N3  C      41      40.570 -69.014 -75.374  1.00  0.00           N  
ATOM   1312  C2  C      41      41.638 -68.234 -75.079  1.00  0.00           C  
ATOM   1313  O2  C      41      42.652 -68.390 -75.763  1.00  0.00           O  
ATOM   1314  C3' C      41      42.282 -64.182 -73.886  1.00  0.00           C  
ATOM   1315  H3' C      41      41.201 -64.326 -73.938  1.00  0.00           H  
ATOM   1316  C2' C      41      42.964 -65.308 -74.683  1.00  0.00           C  
ATOM   1317  H2' C      41      42.436 -65.481 -75.621  1.00  0.00           H  
ATOM   1318  O2' C      41      44.364 -65.106 -74.902  1.00  0.00           O  
ATOM   1319 HO2' C      41      44.658 -65.630 -75.671  1.00  0.00           H  
ATOM   1320  O3' C      41      42.624 -62.859 -74.296  1.00  0.00           O  
ATOM   1321  P   G      42      41.779 -62.123 -75.463  1.00  0.00           P  
ATOM   1322  OP1 G      42      42.430 -60.806 -75.723  1.00  0.00           O  
ATOM   1323  OP2 G      42      40.342 -62.129 -75.067  1.00  0.00           O  
ATOM   1324  O5' G      42      41.937 -63.066 -76.776  1.00  0.00           O  
ATOM   1325  C5' G      42      43.159 -63.121 -77.501  1.00  0.00           C  
ATOM   1326  H5' G      42      43.983 -63.339 -76.821  1.00  0.00           H  
ATOM   1327 H5'' G      42      43.352 -62.146 -77.953  1.00  0.00           H  
ATOM   1328  C4' G      42      43.156 -64.176 -78.622  1.00  0.00           C  
ATOM   1329  H4' G      42      44.129 -64.151 -79.115  1.00  0.00           H  
ATOM   1330  O4' G      42      42.944 -65.504 -78.142  1.00  0.00           O  
ATOM   1331  C1' G      42      42.163 -66.215 -79.099  1.00  0.00           C  
ATOM   1332  H1' G      42      42.679 -67.125 -79.407  1.00  0.00           H  
ATOM   1333  N9  G      42      40.858 -66.611 -78.519  1.00  0.00           N  
ATOM   1334  C8  G      42      40.173 -66.055 -77.466  1.00  0.00           C  
ATOM   1335  H8  G      42      40.573 -65.238 -76.882  1.00  0.00           H  
ATOM   1336  N7  G      42      39.005 -66.595 -77.235  1.00  0.00           N  
ATOM   1337  C5  G      42      38.894 -67.574 -78.236  1.00  0.00           C  
ATOM   1338  C6  G      42      37.818 -68.478 -78.572  1.00  0.00           C  
ATOM   1339  O6  G      42      36.723 -68.631 -78.025  1.00  0.00           O  
ATOM   1340  N1  G      42      38.088 -69.261 -79.672  1.00  0.00           N  
ATOM   1341  H1  G      42      37.374 -69.875 -80.030  1.00  0.00           H  
ATOM   1342  C2  G      42      39.251 -69.212 -80.356  1.00  0.00           C  
ATOM   1343  N2  G      42      39.303 -70.047 -81.355  1.00  0.00           N  
ATOM   1344  H21 G      42      38.448 -70.570 -81.542  1.00  0.00           H  
ATOM   1345  H22 G      42      40.140 -70.142 -81.911  1.00  0.00           H  
ATOM   1346  N3  G      42      40.297 -68.434 -80.069  1.00  0.00           N  
ATOM   1347  C4  G      42      40.042 -67.609 -79.005  1.00  0.00           C  
ATOM   1348  C3' G      42      42.093 -63.902 -79.690  1.00  0.00           C  
ATOM   1349  H3' G      42      41.146 -63.657 -79.203  1.00  0.00           H  
ATOM   1350  C2' G      42      41.962 -65.301 -80.321  1.00  0.00           C  
ATOM   1351  H2' G      42      40.964 -65.427 -80.749  1.00  0.00           H  
ATOM   1352  O2' G      42      42.977 -65.611 -81.283  1.00  0.00           O  
ATOM   1353 HO2' G      42      42.691 -66.367 -81.830  1.00  0.00           H  
ATOM   1354  O3' G      42      42.501 -62.864 -80.587  1.00  0.00           O  
ATOM   1355  P   A      43      41.500 -61.659 -80.997  1.00  0.00           P  
ATOM   1356  OP1 A      43      42.285 -60.690 -81.815  1.00  0.00           O  
ATOM   1357  OP2 A      43      40.808 -61.155 -79.778  1.00  0.00           O  
ATOM   1358  O5' A      43      40.416 -62.364 -81.968  1.00  0.00           O  
ATOM   1359  C5' A      43      39.214 -61.707 -82.345  1.00  0.00           C  
ATOM   1360  H5' A      43      39.434 -60.686 -82.665  1.00  0.00           H  
ATOM   1361 H5'' A      43      38.540 -61.658 -81.487  1.00  0.00           H  
ATOM   1362  C4' A      43      38.499 -62.432 -83.498  1.00  0.00           C  
ATOM   1363  H4' A      43      37.535 -61.950 -83.667  1.00  0.00           H  
ATOM   1364  O4' A      43      39.252 -62.347 -84.707  1.00  0.00           O  
ATOM   1365  C1' A      43      39.171 -63.590 -85.394  1.00  0.00           C  
ATOM   1366  H1' A      43      38.793 -63.424 -86.406  1.00  0.00           H  
ATOM   1367  N9  A      43      40.522 -64.195 -85.511  1.00  0.00           N  
ATOM   1368  C8  A      43      41.599 -64.103 -84.659  1.00  0.00           C  
ATOM   1369  H8  A      43      41.532 -63.651 -83.680  1.00  0.00           H  
ATOM   1370  N7  A      43      42.724 -64.557 -85.156  1.00  0.00           N  
ATOM   1371  C5  A      43      42.343 -65.021 -86.424  1.00  0.00           C  
ATOM   1372  C6  A      43      43.023 -65.601 -87.528  1.00  0.00           C  
ATOM   1373  N6  A      43      44.325 -65.818 -87.592  1.00  0.00           N  
ATOM   1374  H61 A      43      44.700 -66.233 -88.430  1.00  0.00           H  
ATOM   1375  H62 A      43      44.910 -65.564 -86.810  1.00  0.00           H  
ATOM   1376  N1  A      43      42.369 -65.957 -88.634  1.00  0.00           N  
ATOM   1377  C2  A      43      41.060 -65.743 -88.676  1.00  0.00           C  
ATOM   1378  H2  A      43      40.559 -66.045 -89.586  1.00  0.00           H  
ATOM   1379  N3  A      43      40.290 -65.189 -87.742  1.00  0.00           N  
ATOM   1380  C4  A      43      40.999 -64.845 -86.628  1.00  0.00           C  
ATOM   1381  C3' A      43      38.237 -63.918 -83.216  1.00  0.00           C  
ATOM   1382  H3' A      43      39.109 -64.348 -82.722  1.00  0.00           H  
ATOM   1383  C2' A      43      38.172 -64.477 -84.648  1.00  0.00           C  
ATOM   1384  H2' A      43      38.492 -65.516 -84.664  1.00  0.00           H  
ATOM   1385  O2' A      43      36.905 -64.311 -85.292  1.00  0.00           O  
ATOM   1386 HO2' A      43      36.569 -65.189 -85.556  1.00  0.00           H  
ATOM   1387  O3' A      43      37.060 -64.133 -82.435  1.00  0.00           O  
ATOM   1388  P   A      44      36.903 -65.456 -81.514  1.00  0.00           P  
ATOM   1389  OP1 A      44      35.575 -65.376 -80.838  1.00  0.00           O  
ATOM   1390  OP2 A      44      38.120 -65.576 -80.668  1.00  0.00           O  
ATOM   1391  O5' A      44      36.887 -66.710 -82.547  1.00  0.00           O  
ATOM   1392  C5' A      44      35.735 -67.014 -83.321  1.00  0.00           C  
ATOM   1393  H5' A      44      35.329 -66.096 -83.748  1.00  0.00           H  
ATOM   1394 H5'' A      44      34.971 -67.456 -82.679  1.00  0.00           H  
ATOM   1395  C4' A      44      36.041 -67.986 -84.471  1.00  0.00           C  
ATOM   1396  H4' A      44      35.118 -68.161 -85.028  1.00  0.00           H  
ATOM   1397  O4' A      44      37.007 -67.438 -85.369  1.00  0.00           O  
ATOM   1398  C1' A      44      37.840 -68.488 -85.845  1.00  0.00           C  
ATOM   1399  H1' A      44      37.845 -68.498 -86.938  1.00  0.00           H  
ATOM   1400  N9  A      44      39.236 -68.312 -85.377  1.00  0.00           N  
ATOM   1401  C8  A      44      39.708 -67.793 -84.193  1.00  0.00           C  
ATOM   1402  H8  A      44      39.054 -67.448 -83.405  1.00  0.00           H  
ATOM   1403  N7  A      44      41.012 -67.720 -84.117  1.00  0.00           N  
ATOM   1404  C5  A      44      41.431 -68.288 -85.329  1.00  0.00           C  
ATOM   1405  C6  A      44      42.686 -68.575 -85.924  1.00  0.00           C  
ATOM   1406  N6  A      44      43.862 -68.304 -85.389  1.00  0.00           N  
ATOM   1407  H61 A      44      44.689 -68.570 -85.897  1.00  0.00           H  
ATOM   1408  H62 A      44      43.906 -67.849 -84.490  1.00  0.00           H  
ATOM   1409  N1  A      44      42.772 -69.169 -87.114  1.00  0.00           N  
ATOM   1410  C2  A      44      41.641 -69.473 -87.736  1.00  0.00           C  
ATOM   1411  H2  A      44      41.743 -69.950 -88.702  1.00  0.00           H  
ATOM   1412  N3  A      44      40.395 -69.264 -87.316  1.00  0.00           N  
ATOM   1413  C4  A      44      40.358 -68.664 -86.092  1.00  0.00           C  
ATOM   1414  C3' A      44      36.578 -69.350 -84.020  1.00  0.00           C  
ATOM   1415  H3' A      44      37.348 -69.201 -83.260  1.00  0.00           H  
ATOM   1416  C2' A      44      37.243 -69.798 -85.332  1.00  0.00           C  
ATOM   1417  H2' A      44      38.024 -70.523 -85.128  1.00  0.00           H  
ATOM   1418  O2' A      44      36.327 -70.278 -86.324  1.00  0.00           O  
ATOM   1419 HO2' A      44      36.777 -70.929 -86.896  1.00  0.00           H  
ATOM   1420  O3' A      44      35.571 -70.239 -83.542  1.00  0.00           O  
ATOM   1421  P   A      45      35.950 -71.516 -82.620  1.00  0.00           P  
ATOM   1422  OP1 A      45      34.688 -72.266 -82.359  1.00  0.00           O  
ATOM   1423  OP2 A      45      36.728 -71.012 -81.457  1.00  0.00           O  
ATOM   1424  O5' A      45      36.945 -72.447 -83.510  1.00  0.00           O  
ATOM   1425  C5' A      45      36.451 -73.252 -84.575  1.00  0.00           C  
ATOM   1426  H5' A      45      35.761 -72.664 -85.182  1.00  0.00           H  
ATOM   1427 H5'' A      45      35.895 -74.097 -84.163  1.00  0.00           H  
ATOM   1428  C4' A      45      37.555 -73.795 -85.504  1.00  0.00           C  
ATOM   1429  H4' A      45      37.075 -74.332 -86.324  1.00  0.00           H  
ATOM   1430  O4' A      45      38.331 -72.735 -86.067  1.00  0.00           O  
ATOM   1431  C1' A      45      39.697 -73.124 -86.128  1.00  0.00           C  
ATOM   1432  H1' A      45      40.087 -72.973 -87.138  1.00  0.00           H  
ATOM   1433  N9  A      45      40.537 -72.339 -85.189  1.00  0.00           N  
ATOM   1434  C8  A      45      40.179 -71.670 -84.043  1.00  0.00           C  
ATOM   1435  H8  A      45      39.157 -71.606 -83.702  1.00  0.00           H  
ATOM   1436  N7  A      45      41.173 -71.111 -83.404  1.00  0.00           N  
ATOM   1437  C5  A      45      42.286 -71.483 -84.172  1.00  0.00           C  
ATOM   1438  C6  A      45      43.688 -71.309 -84.053  1.00  0.00           C  
ATOM   1439  N6  A      45      44.290 -70.679 -83.059  1.00  0.00           N  
ATOM   1440  H61 A      45      45.296 -70.633 -83.061  1.00  0.00           H  
ATOM   1441  H62 A      45      43.735 -70.279 -82.318  1.00  0.00           H  
ATOM   1442  N1  A      45      44.530 -71.807 -84.961  1.00  0.00           N  
ATOM   1443  C2  A      45      44.008 -72.483 -85.978  1.00  0.00           C  
ATOM   1444  H2  A      45      44.715 -72.876 -86.698  1.00  0.00           H  
ATOM   1445  N3  A      45      42.726 -72.749 -86.217  1.00  0.00           N  
ATOM   1446  C4  A      45      41.906 -72.218 -85.264  1.00  0.00           C  
ATOM   1447  C3' A      45      38.537 -74.768 -84.835  1.00  0.00           C  
ATOM   1448  H3' A      45      38.789 -74.392 -83.840  1.00  0.00           H  
ATOM   1449  C2' A      45      39.753 -74.611 -85.772  1.00  0.00           C  
ATOM   1450  H2' A      45      40.677 -74.841 -85.242  1.00  0.00           H  
ATOM   1451  O2' A      45      39.664 -75.374 -86.983  1.00  0.00           O  
ATOM   1452 HO2' A      45      40.533 -75.401 -87.432  1.00  0.00           H  
ATOM   1453  O3' A      45      38.077 -76.121 -84.787  1.00  0.00           O  
ATOM   1454  P   G      46      38.172 -77.010 -83.436  1.00  0.00           P  
ATOM   1455  OP1 G      46      38.271 -78.440 -83.848  1.00  0.00           O  
ATOM   1456  OP2 G      46      37.038 -76.613 -82.558  1.00  0.00           O  
ATOM   1457  O5' G      46      39.549 -76.596 -82.681  1.00  0.00           O  
ATOM   1458  C5' G      46      40.825 -76.836 -83.260  1.00  0.00           C  
ATOM   1459  H5' G      46      40.761 -76.767 -84.346  1.00  0.00           H  
ATOM   1460 H5'' G      46      41.155 -77.847 -83.016  1.00  0.00           H  
ATOM   1461  C4' G      46      41.878 -75.822 -82.769  1.00  0.00           C  
ATOM   1462  H4' G      46      42.755 -75.892 -83.415  1.00  0.00           H  
ATOM   1463  O4' G      46      41.399 -74.472 -82.794  1.00  0.00           O  
ATOM   1464  C1' G      46      41.909 -73.780 -81.654  1.00  0.00           C  
ATOM   1465  H1' G      46      42.407 -72.859 -81.950  1.00  0.00           H  
ATOM   1466  N9  G      46      40.850 -73.418 -80.682  1.00  0.00           N  
ATOM   1467  C8  G      46      39.591 -73.945 -80.522  1.00  0.00           C  
ATOM   1468  H8  G      46      39.193 -74.710 -81.175  1.00  0.00           H  
ATOM   1469  N7  G      46      38.924 -73.451 -79.513  1.00  0.00           N  
ATOM   1470  C5  G      46      39.803 -72.509 -78.968  1.00  0.00           C  
ATOM   1471  C6  G      46      39.670 -71.625 -77.837  1.00  0.00           C  
ATOM   1472  O6  G      46      38.723 -71.487 -77.064  1.00  0.00           O  
ATOM   1473  N1  G      46      40.775 -70.837 -77.617  1.00  0.00           N  
ATOM   1474  H1  G      46      40.753 -70.198 -76.840  1.00  0.00           H  
ATOM   1475  C2  G      46      41.885 -70.878 -78.386  1.00  0.00           C  
ATOM   1476  N2  G      46      42.863 -70.089 -78.024  1.00  0.00           N  
ATOM   1477  H21 G      46      42.767 -69.503 -77.196  1.00  0.00           H  
ATOM   1478  H22 G      46      43.702 -70.083 -78.577  1.00  0.00           H  
ATOM   1479  N3  G      46      42.067 -71.680 -79.437  1.00  0.00           N  
ATOM   1480  C4  G      46      40.981 -72.476 -79.684  1.00  0.00           C  
ATOM   1481  C3' G      46      42.343 -76.079 -81.333  1.00  0.00           C  
ATOM   1482  H3' G      46      41.467 -76.260 -80.705  1.00  0.00           H  
ATOM   1483  C2' G      46      42.934 -74.700 -80.997  1.00  0.00           C  
ATOM   1484  H2' G      46      42.963 -74.547 -79.919  1.00  0.00           H  
ATOM   1485  O2' G      46      44.200 -74.423 -81.603  1.00  0.00           O  
ATOM   1486 HO2' G      46      44.702 -73.806 -81.038  1.00  0.00           H  
ATOM   1487  O3' G      46      43.268 -77.159 -81.225  1.00  0.00           O  
ATOM   1488  P   G      47      43.549 -77.866 -79.799  1.00  0.00           P  
ATOM   1489  OP1 G      47      44.582 -78.919 -80.020  1.00  0.00           O  
ATOM   1490  OP2 G      47      42.235 -78.280 -79.231  1.00  0.00           O  
ATOM   1491  O5' G      47      44.167 -76.716 -78.832  1.00  0.00           O  
ATOM   1492  C5' G      47      45.485 -76.218 -79.027  1.00  0.00           C  
ATOM   1493  H5' G      47      45.628 -75.954 -80.075  1.00  0.00           H  
ATOM   1494 H5'' G      47      46.208 -76.999 -78.782  1.00  0.00           H  
ATOM   1495  C4' G      47      45.795 -74.980 -78.167  1.00  0.00           C  
ATOM   1496  H4' G      47      46.797 -74.625 -78.417  1.00  0.00           H  
ATOM   1497  O4' G      47      44.869 -73.912 -78.387  1.00  0.00           O  
ATOM   1498  C1' G      47      44.625 -73.255 -77.145  1.00  0.00           C  
ATOM   1499  H1' G      47      44.782 -72.179 -77.240  1.00  0.00           H  
ATOM   1500  N9  G      47      43.242 -73.473 -76.655  1.00  0.00           N  
ATOM   1501  C8  G      47      42.293 -74.378 -77.062  1.00  0.00           C  
ATOM   1502  H8  G      47      42.461 -75.070 -77.876  1.00  0.00           H  
ATOM   1503  N7  G      47      41.177 -74.327 -76.382  1.00  0.00           N  
ATOM   1504  C5  G      47      41.409 -73.321 -75.433  1.00  0.00           C  
ATOM   1505  C6  G      47      40.588 -72.790 -74.371  1.00  0.00           C  
ATOM   1506  O6  G      47      39.442 -73.095 -74.039  1.00  0.00           O  
ATOM   1507  N1  G      47      41.210 -71.808 -73.636  1.00  0.00           N  
ATOM   1508  H1  G      47      40.709 -71.409 -72.861  1.00  0.00           H  
ATOM   1509  C2  G      47      42.476 -71.385 -73.864  1.00  0.00           C  
ATOM   1510  N2  G      47      42.947 -70.485 -73.044  1.00  0.00           N  
ATOM   1511  H21 G      47      42.410 -70.261 -72.213  1.00  0.00           H  
ATOM   1512  H22 G      47      43.938 -70.327 -73.073  1.00  0.00           H  
ATOM   1513  N3  G      47      43.262 -71.819 -74.852  1.00  0.00           N  
ATOM   1514  C4  G      47      42.673 -72.797 -75.600  1.00  0.00           C  
ATOM   1515  C3' G      47      45.762 -75.266 -76.663  1.00  0.00           C  
ATOM   1516  H3' G      47      44.853 -75.828 -76.436  1.00  0.00           H  
ATOM   1517  C2' G      47      45.608 -73.834 -76.124  1.00  0.00           C  
ATOM   1518  H2' G      47      45.171 -73.853 -75.125  1.00  0.00           H  
ATOM   1519  O2' G      47      46.813 -73.060 -76.144  1.00  0.00           O  
ATOM   1520 HO2' G      47      46.700 -72.252 -75.606  1.00  0.00           H  
ATOM   1521  O3' G      47      46.911 -75.933 -76.145  1.00  0.00           O  
ATOM   1522  P   G      48      46.741 -77.084 -75.024  1.00  0.00           P  
ATOM   1523  OP1 G      48      48.039 -77.213 -74.304  1.00  0.00           O  
ATOM   1524  OP2 G      48      46.184 -78.291 -75.693  1.00  0.00           O  
ATOM   1525  O5' G      48      45.619 -76.527 -73.988  1.00  0.00           O  
ATOM   1526  C5' G      48      45.925 -75.508 -73.050  1.00  0.00           C  
ATOM   1527  H5' G      48      46.442 -74.692 -73.555  1.00  0.00           H  
ATOM   1528 H5'' G      48      46.591 -75.899 -72.282  1.00  0.00           H  
ATOM   1529  C4' G      48      44.659 -74.941 -72.390  1.00  0.00           C  
ATOM   1530  H4' G      48      44.006 -74.523 -73.158  1.00  0.00           H  
ATOM   1531  O4' G      48      43.925 -75.905 -71.628  1.00  0.00           O  
ATOM   1532  C1' G      48      43.554 -75.317 -70.380  1.00  0.00           C  
ATOM   1533  H1' G      48      42.507 -75.517 -70.143  1.00  0.00           H  
ATOM   1534  N9  G      48      44.409 -75.869 -69.296  1.00  0.00           N  
ATOM   1535  C8  G      48      45.598 -76.549 -69.416  1.00  0.00           C  
ATOM   1536  H8  G      48      46.018 -76.824 -70.375  1.00  0.00           H  
ATOM   1537  N7  G      48      46.182 -76.824 -68.282  1.00  0.00           N  
ATOM   1538  C5  G      48      45.300 -76.308 -67.327  1.00  0.00           C  
ATOM   1539  C6  G      48      45.366 -76.304 -65.887  1.00  0.00           C  
ATOM   1540  O6  G      48      46.234 -76.752 -65.138  1.00  0.00           O  
ATOM   1541  N1  G      48      44.281 -75.713 -65.292  1.00  0.00           N  
ATOM   1542  H1  G      48      44.232 -75.731 -64.289  1.00  0.00           H  
ATOM   1543  C2  G      48      43.228 -75.225 -65.980  1.00  0.00           C  
ATOM   1544  N2  G      48      42.265 -74.765 -65.236  1.00  0.00           N  
ATOM   1545  H21 G      48      42.363 -74.772 -64.226  1.00  0.00           H  
ATOM   1546  H22 G      48      41.370 -74.516 -65.641  1.00  0.00           H  
ATOM   1547  N3  G      48      43.103 -75.206 -67.311  1.00  0.00           N  
ATOM   1548  C4  G      48      44.190 -75.757 -67.938  1.00  0.00           C  
ATOM   1549  C3' G      48      45.033 -73.817 -71.425  1.00  0.00           C  
ATOM   1550  H3' G      48      45.887 -74.148 -70.830  1.00  0.00           H  
ATOM   1551  C2' G      48      43.781 -73.807 -70.532  1.00  0.00           C  
ATOM   1552  H2' G      48      43.992 -73.335 -69.572  1.00  0.00           H  
ATOM   1553  O2' G      48      42.632 -73.236 -71.160  1.00  0.00           O  
ATOM   1554 HO2' G      48      41.918 -73.112 -70.503  1.00  0.00           H  
ATOM   1555  O3' G      48      45.340 -72.590 -72.075  1.00  0.00           O  
ATOM   1556  P   G      49      46.416 -71.571 -71.431  1.00  0.00           P  
ATOM   1557  OP1 G      49      46.456 -70.351 -72.289  1.00  0.00           O  
ATOM   1558  OP2 G      49      47.683 -72.326 -71.212  1.00  0.00           O  
ATOM   1559  O5' G      49      45.826 -71.167 -69.974  1.00  0.00           O  
ATOM   1560  C5' G      49      44.671 -70.346 -69.863  1.00  0.00           C  
ATOM   1561  H5' G      49      43.860 -70.783 -70.447  1.00  0.00           H  
ATOM   1562 H5'' G      49      44.885 -69.357 -70.270  1.00  0.00           H  
ATOM   1563  C4' G      49      44.187 -70.180 -68.415  1.00  0.00           C  
ATOM   1564  H4' G      49      43.296 -69.549 -68.423  1.00  0.00           H  
ATOM   1565  O4' G      49      43.854 -71.438 -67.821  1.00  0.00           O  
ATOM   1566  C1' G      49      44.143 -71.368 -66.430  1.00  0.00           C  
ATOM   1567  H1' G      49      43.259 -71.606 -65.833  1.00  0.00           H  
ATOM   1568  N9  G      49      45.228 -72.302 -66.057  1.00  0.00           N  
ATOM   1569  C8  G      49      46.215 -72.853 -66.836  1.00  0.00           C  
ATOM   1570  H8  G      49      46.262 -72.703 -67.908  1.00  0.00           H  
ATOM   1571  N7  G      49      47.087 -73.564 -66.170  1.00  0.00           N  
ATOM   1572  C5  G      49      46.645 -73.476 -64.842  1.00  0.00           C  
ATOM   1573  C6  G      49      47.163 -74.030 -63.614  1.00  0.00           C  
ATOM   1574  O6  G      49      48.152 -74.739 -63.427  1.00  0.00           O  
ATOM   1575  N1  G      49      46.429 -73.687 -62.502  1.00  0.00           N  
ATOM   1576  H1  G      49      46.703 -74.082 -61.619  1.00  0.00           H  
ATOM   1577  C2  G      49      45.311 -72.928 -62.548  1.00  0.00           C  
ATOM   1578  N2  G      49      44.723 -72.671 -61.409  1.00  0.00           N  
ATOM   1579  H21 G      49      45.109 -73.029 -60.536  1.00  0.00           H  
ATOM   1580  H22 G      49      43.882 -72.121 -61.427  1.00  0.00           H  
ATOM   1581  N3  G      49      44.785 -72.402 -63.652  1.00  0.00           N  
ATOM   1582  C4  G      49      45.501 -72.710 -64.774  1.00  0.00           C  
ATOM   1583  C3' G      49      45.212 -69.528 -67.477  1.00  0.00           C  
ATOM   1584  H3' G      49      46.167 -70.045 -67.596  1.00  0.00           H  
ATOM   1585  C2' G      49      44.594 -69.937 -66.130  1.00  0.00           C  
ATOM   1586  H2' G      49      45.356 -69.921 -65.353  1.00  0.00           H  
ATOM   1587  O2' G      49      43.436 -69.186 -65.751  1.00  0.00           O  
ATOM   1588 HO2' G      49      43.317 -69.238 -64.785  1.00  0.00           H  
ATOM   1589  O3' G      49      45.402 -68.121 -67.639  1.00  0.00           O  
ATOM   1590  P   G      50      46.724 -67.394 -67.034  1.00  0.00           P  
ATOM   1591  OP1 G      50      46.610 -65.934 -67.319  1.00  0.00           O  
ATOM   1592  OP2 G      50      47.920 -68.112 -67.558  1.00  0.00           O  
ATOM   1593  O5' G      50      46.707 -67.606 -65.419  1.00  0.00           O  
ATOM   1594  C5' G      50      45.736 -66.951 -64.609  1.00  0.00           C  
ATOM   1595  H5' G      50      44.752 -67.062 -65.067  1.00  0.00           H  
ATOM   1596 H5'' G      50      45.956 -65.883 -64.565  1.00  0.00           H  
ATOM   1597  C4' G      50      45.656 -67.498 -63.171  1.00  0.00           C  
ATOM   1598  H4' G      50      44.773 -67.069 -62.696  1.00  0.00           H  
ATOM   1599  O4' G      50      45.531 -68.922 -63.143  1.00  0.00           O  
ATOM   1600  C1' G      50      46.213 -69.421 -61.998  1.00  0.00           C  
ATOM   1601  H1' G      50      45.545 -70.038 -61.395  1.00  0.00           H  
ATOM   1602  N9  G      50      47.386 -70.250 -62.361  1.00  0.00           N  
ATOM   1603  C8  G      50      48.002 -70.425 -63.576  1.00  0.00           C  
ATOM   1604  H8  G      50      47.678 -69.909 -64.471  1.00  0.00           H  
ATOM   1605  N7  G      50      48.998 -71.274 -63.553  1.00  0.00           N  
ATOM   1606  C5  G      50      49.057 -71.687 -62.214  1.00  0.00           C  
ATOM   1607  C6  G      50      49.917 -72.623 -61.524  1.00  0.00           C  
ATOM   1608  O6  G      50      50.833 -73.321 -61.962  1.00  0.00           O  
ATOM   1609  N1  G      50      49.649 -72.727 -60.177  1.00  0.00           N  
ATOM   1610  H1  G      50      50.189 -73.385 -59.641  1.00  0.00           H  
ATOM   1611  C2  G      50      48.654 -72.052 -59.558  1.00  0.00           C  
ATOM   1612  N2  G      50      48.530 -72.224 -58.268  1.00  0.00           N  
ATOM   1613  H21 G      50      49.183 -72.820 -57.762  1.00  0.00           H  
ATOM   1614  H22 G      50      47.783 -71.739 -57.803  1.00  0.00           H  
ATOM   1615  N3  G      50      47.816 -71.205 -60.151  1.00  0.00           N  
ATOM   1616  C4  G      50      48.073 -71.056 -61.484  1.00  0.00           C  
ATOM   1617  C3' G      50      46.860 -67.159 -62.285  1.00  0.00           C  
ATOM   1618  H3' G      50      47.776 -67.382 -62.837  1.00  0.00           H  
ATOM   1619  C2' G      50      46.658 -68.209 -61.177  1.00  0.00           C  
ATOM   1620  H2' G      50      47.596 -68.400 -60.654  1.00  0.00           H  
ATOM   1621  O2' G      50      45.603 -67.910 -60.257  1.00  0.00           O  
ATOM   1622 HO2' G      50      45.711 -68.444 -59.448  1.00  0.00           H  
ATOM   1623  O3' G      50      46.866 -65.810 -61.820  1.00  0.00           O  
ATOM   1624  P   A      51      48.209 -65.148 -61.203  1.00  0.00           P  
ATOM   1625  OP1 A      51      47.873 -63.752 -60.801  1.00  0.00           O  
ATOM   1626  OP2 A      51      49.306 -65.346 -62.191  1.00  0.00           O  
ATOM   1627  O5' A      51      48.596 -65.991 -59.869  1.00  0.00           O  
ATOM   1628  C5' A      51      47.829 -65.898 -58.673  1.00  0.00           C  
ATOM   1629  H5' A      51      46.782 -66.113 -58.885  1.00  0.00           H  
ATOM   1630 H5'' A      51      47.886 -64.880 -58.283  1.00  0.00           H  
ATOM   1631  C4' A      51      48.314 -66.863 -57.576  1.00  0.00           C  
ATOM   1632  H4' A      51      47.655 -66.764 -56.711  1.00  0.00           H  
ATOM   1633  O4' A      51      48.296 -68.229 -57.995  1.00  0.00           O  
ATOM   1634  C1' A      51      49.446 -68.881 -57.463  1.00  0.00           C  
ATOM   1635  H1' A      51      49.159 -69.786 -56.925  1.00  0.00           H  
ATOM   1636  N9  A      51      50.377 -69.277 -58.548  1.00  0.00           N  
ATOM   1637  C8  A      51      50.401 -68.900 -59.870  1.00  0.00           C  
ATOM   1638  H8  A      51      49.735 -68.149 -60.271  1.00  0.00           H  
ATOM   1639  N7  A      51      51.267 -69.552 -60.605  1.00  0.00           N  
ATOM   1640  C5  A      51      51.878 -70.411 -59.680  1.00  0.00           C  
ATOM   1641  C6  A      51      52.868 -71.426 -59.748  1.00  0.00           C  
ATOM   1642  N6  A      51      53.483 -71.816 -60.851  1.00  0.00           N  
ATOM   1643  H61 A      51      54.104 -72.614 -60.806  1.00  0.00           H  
ATOM   1644  H62 A      51      53.227 -71.409 -61.734  1.00  0.00           H  
ATOM   1645  N1  A      51      53.234 -72.106 -58.660  1.00  0.00           N  
ATOM   1646  C2  A      51      52.637 -71.812 -57.514  1.00  0.00           C  
ATOM   1647  H2  A      51      52.965 -72.377 -56.649  1.00  0.00           H  
ATOM   1648  N3  A      51      51.695 -70.905 -57.291  1.00  0.00           N  
ATOM   1649  C4  A      51      51.353 -70.234 -58.426  1.00  0.00           C  
ATOM   1650  C3' A      51      49.742 -66.562 -57.107  1.00  0.00           C  
ATOM   1651  H3' A      51      50.371 -66.401 -57.985  1.00  0.00           H  
ATOM   1652  C2' A      51      50.112 -67.915 -56.478  1.00  0.00           C  
ATOM   1653  H2' A      51      51.192 -68.053 -56.465  1.00  0.00           H  
ATOM   1654  O2' A      51      49.546 -68.147 -55.184  1.00  0.00           O  
ATOM   1655 HO2' A      51      50.199 -68.607 -54.625  1.00  0.00           H  
ATOM   1656  O3' A      51      49.817 -65.440 -56.226  1.00  0.00           O  
ATOM   1657  P   A      52      51.208 -64.642 -56.013  1.00  0.00           P  
ATOM   1658  OP1 A      52      50.935 -63.500 -55.093  1.00  0.00           O  
ATOM   1659  OP2 A      52      51.780 -64.342 -57.355  1.00  0.00           O  
ATOM   1660  O5' A      52      52.208 -65.682 -55.272  1.00  0.00           O  
ATOM   1661  C5' A      52      52.031 -66.042 -53.908  1.00  0.00           C  
ATOM   1662  H5' A      52      50.990 -66.319 -53.734  1.00  0.00           H  
ATOM   1663 H5'' A      52      52.264 -65.187 -53.272  1.00  0.00           H  
ATOM   1664  C4' A      52      52.922 -67.225 -53.492  1.00  0.00           C  
ATOM   1665  H4' A      52      52.714 -67.466 -52.448  1.00  0.00           H  
ATOM   1666  O4' A      52      52.659 -68.388 -54.281  1.00  0.00           O  
ATOM   1667  C1' A      52      53.888 -69.060 -54.535  1.00  0.00           C  
ATOM   1668  H1' A      52      53.815 -70.108 -54.237  1.00  0.00           H  
ATOM   1669  N9  A      52      54.228 -69.020 -55.979  1.00  0.00           N  
ATOM   1670  C8  A      52      53.842 -68.133 -56.955  1.00  0.00           C  
ATOM   1671  H8  A      52      53.178 -67.305 -56.757  1.00  0.00           H  
ATOM   1672  N7  A      52      54.345 -68.373 -58.140  1.00  0.00           N  
ATOM   1673  C5  A      52      55.127 -69.516 -57.921  1.00  0.00           C  
ATOM   1674  C6  A      52      55.994 -70.314 -58.712  1.00  0.00           C  
ATOM   1675  N6  A      52      56.275 -70.092 -59.980  1.00  0.00           N  
ATOM   1676  H61 A      52      56.948 -70.698 -60.430  1.00  0.00           H  
ATOM   1677  H62 A      52      55.873 -69.298 -60.448  1.00  0.00           H  
ATOM   1678  N1  A      52      56.656 -71.352 -58.189  1.00  0.00           N  
ATOM   1679  C2  A      52      56.478 -71.608 -56.901  1.00  0.00           C  
ATOM   1680  H2  A      52      57.036 -72.445 -56.502  1.00  0.00           H  
ATOM   1681  N3  A      52      55.718 -70.950 -56.032  1.00  0.00           N  
ATOM   1682  C4  A      52      55.062 -69.908 -56.610  1.00  0.00           C  
ATOM   1683  C3' A      52      54.423 -66.936 -53.611  1.00  0.00           C  
ATOM   1684  H3' A      52      54.614 -66.424 -54.557  1.00  0.00           H  
ATOM   1685  C2' A      52      54.973 -68.370 -53.698  1.00  0.00           C  
ATOM   1686  H2' A      52      55.932 -68.368 -54.213  1.00  0.00           H  
ATOM   1687  O2' A      52      55.066 -69.032 -52.429  1.00  0.00           O  
ATOM   1688 HO2' A      52      55.640 -69.820 -52.498  1.00  0.00           H  
ATOM   1689  O3' A      52      54.955 -66.190 -52.518  1.00  0.00           O  
ATOM   1690  P   U      53      56.310 -65.330 -52.700  1.00  0.00           P  
ATOM   1691  OP1 U      53      56.681 -64.828 -51.345  1.00  0.00           O  
ATOM   1692  OP2 U      53      56.069 -64.322 -53.769  1.00  0.00           O  
ATOM   1693  O5' U      53      57.454 -66.381 -53.219  1.00  0.00           O  
ATOM   1694  C5' U      53      58.542 -66.766 -52.385  1.00  0.00           C  
ATOM   1695  H5' U      53      58.188 -67.443 -51.605  1.00  0.00           H  
ATOM   1696 H5'' U      53      58.936 -65.871 -51.898  1.00  0.00           H  
ATOM   1697  C4' U      53      59.731 -67.413 -53.121  1.00  0.00           C  
ATOM   1698  H4' U      53      60.593 -67.283 -52.463  1.00  0.00           H  
ATOM   1699  O4' U      53      59.609 -68.811 -53.407  1.00  0.00           O  
ATOM   1700  C1' U      53      60.472 -69.114 -54.515  1.00  0.00           C  
ATOM   1701  H1' U      53      61.209 -69.868 -54.233  1.00  0.00           H  
ATOM   1702  N1  U      53      59.706 -69.588 -55.705  1.00  0.00           N  
ATOM   1703  C6  U      53      58.434 -69.104 -55.880  1.00  0.00           C  
ATOM   1704  H6  U      53      57.775 -69.037 -55.027  1.00  0.00           H  
ATOM   1705  C5  U      53      58.076 -68.552 -57.062  1.00  0.00           C  
ATOM   1706  H5  U      53      57.124 -68.062 -57.153  1.00  0.00           H  
ATOM   1707  C4  U      53      58.977 -68.549 -58.192  1.00  0.00           C  
ATOM   1708  O4  U      53      58.798 -67.973 -59.252  1.00  0.00           O  
ATOM   1709  N3  U      53      60.123 -69.277 -58.003  1.00  0.00           N  
ATOM   1710  H3  U      53      60.770 -69.293 -58.772  1.00  0.00           H  
ATOM   1711  C2  U      53      60.471 -69.907 -56.831  1.00  0.00           C  
ATOM   1712  O2  U      53      61.438 -70.665 -56.811  1.00  0.00           O  
ATOM   1713  C3' U      53      60.076 -66.777 -54.473  1.00  0.00           C  
ATOM   1714  H3' U      53      59.210 -66.890 -55.123  1.00  0.00           H  
ATOM   1715  C2' U      53      61.169 -67.781 -54.893  1.00  0.00           C  
ATOM   1716  H2' U      53      61.350 -67.692 -55.965  1.00  0.00           H  
ATOM   1717  O2' U      53      62.399 -67.659 -54.165  1.00  0.00           O  
ATOM   1718 HO2' U      53      63.071 -68.266 -54.538  1.00  0.00           H  
ATOM   1719  O3' U      53      60.399 -65.390 -54.480  1.00  0.00           O  
ATOM   1720  P   A3     54      60.463 -64.557 -55.880  1.00  0.00           P  
ATOM   1721  OP1 A3     54      61.621 -65.086 -56.656  1.00  0.00           O  
ATOM   1722  OP2 A3     54      60.478 -63.110 -55.512  1.00  0.00           O  
ATOM   1723  O5' A3     54      59.091 -64.823 -56.754  1.00  0.00           O  
ATOM   1724  C5' A3     54      59.070 -64.513 -58.154  1.00  0.00           C  
ATOM   1725  H5' A3     54      59.704 -65.226 -58.684  1.00  0.00           H  
ATOM   1726 H5'' A3     54      59.518 -63.522 -58.282  1.00  0.00           H  
ATOM   1727  C4' A3     54      57.693 -64.455 -58.859  1.00  0.00           C  
ATOM   1728  H4' A3     54      57.229 -63.497 -58.630  1.00  0.00           H  
ATOM   1729  O4' A3     54      57.899 -64.523 -60.274  1.00  0.00           O  
ATOM   1730  C1' A3     54      56.831 -65.232 -60.917  1.00  0.00           C  
ATOM   1731  H1' A3     54      56.384 -64.609 -61.696  1.00  0.00           H  
ATOM   1732  N9  A3     54      57.337 -66.478 -61.577  1.00  0.00           N  
ATOM   1733  C8  A3     54      58.626 -66.731 -61.993  1.00  0.00           C  
ATOM   1734  H8  A3     54      59.451 -66.075 -61.741  1.00  0.00           H  
ATOM   1735  N7  A3     54      58.773 -67.809 -62.725  1.00  0.00           N  
ATOM   1736  C5  A3     54      57.469 -68.323 -62.793  1.00  0.00           C  
ATOM   1737  C6  A3     54      56.860 -69.437 -63.434  1.00  0.00           C  
ATOM   1738  N6  A3     54      57.484 -70.355 -64.147  1.00  0.00           N  
ATOM   1739  H61 A3     54      56.933 -71.113 -64.507  1.00  0.00           H  
ATOM   1740  H62 A3     54      58.495 -70.415 -64.102  1.00  0.00           H  
ATOM   1741  N1  A3     54      55.541 -69.631 -63.388  1.00  0.00           N  
ATOM   1742  C2  A3     54      54.815 -68.772 -62.691  1.00  0.00           C  
ATOM   1743  H2  A3     54      53.750 -68.963 -62.662  1.00  0.00           H  
ATOM   1744  N3  A3     54      55.242 -67.715 -62.010  1.00  0.00           N  
ATOM   1745  C4  A3     54      56.591 -67.522 -62.105  1.00  0.00           C  
ATOM   1746  C3' A3     54      56.656 -65.543 -58.572  1.00  0.00           C  
ATOM   1747  H3' A3     54      57.148 -66.504 -58.558  1.00  0.00           H  
ATOM   1748  C2' A3     54      55.779 -65.465 -59.825  1.00  0.00           C  
ATOM   1749  H2' A3     54      55.244 -66.403 -59.956  1.00  0.00           H  
ATOM   1750  O2' A3     54      54.877 -64.352 -59.838  1.00  0.00           O  
ATOM   1751 HO2' A3     54      54.238 -64.450 -59.107  1.00  0.00           H  
ATOM   1752  O3' A3     54      55.893 -65.368 -57.383  1.00  0.00           O  
ATOM   1753 HO3' A3     54      55.093 -65.916 -57.445  1.00  0.00           H  
TER   
END   
