# Supplementary material for: RPocket: an intuitive database of RNA pocket topology information with RNA-ligand data resources
Source: BMC Bioinformatics. 2021 Sep 8;22:428. doi: 10.1186/s12859-021-04349-4 (PMC8424408; doi:10.1186/s12859-021-04349-4)
Supplement: Supplementary file 7 — Additional file 7. Folder S3: Nine other experimental structures and their modeling structures and pockets. [file 12859_2021_4349_MOESM7_ESM.zip › 12859_2021_4349_MOESM7_ESM/3E5E_s1.pdb]

ATOM      1  P     G A   1     -17.008   6.328  30.580  1.00  0.00
ATOM      2  OP1   G A   1     -16.739   7.706  31.062  1.00  0.00
ATOM      3  OP2   G A   1     -18.117   6.095  29.618  1.00  0.00
ATOM      4  O5'   G A   1     -15.663   5.727  29.962  1.00  0.00
ATOM      5  C5'   G A   1     -14.419   6.012  30.576  1.00  0.00
ATOM      6  C4'   G A   1     -13.280   5.308  29.874  1.00  0.00
ATOM      7  O4'   G A   1     -13.537   3.882  29.791  1.00  0.00
ATOM      8  C3'   G A   1     -12.952   5.629  28.426  1.00  0.00
ATOM      9  O3'   G A   1     -12.291   6.884  28.264  1.00  0.00
ATOM     10  C2'   G A   1     -11.993   4.487  28.104  1.00  0.00
ATOM     11  O2'   G A   1     -10.681   4.698  28.587  1.00  0.00
ATOM     12  C1'   G A   1     -12.633   3.319  28.852  1.00  0.00
ATOM     13  N9    G A   1     -13.343   2.475  27.904  1.00  0.00
ATOM     14  C8    G A   1     -14.680   2.472  27.589  1.00  0.00
ATOM     15  N7    G A   1     -14.975   1.671  26.602  1.00  0.00
ATOM     16  C5    G A   1     -13.764   1.108  26.243  1.00  0.00
ATOM     17  C6    G A   1     -13.448   0.164  25.233  1.00  0.00
ATOM     18  O6    G A   1     -14.213  -0.381  24.428  1.00  0.00
ATOM     19  N1    G A   1     -12.089  -0.137  25.208  1.00  0.00
ATOM     20  C2    G A   1     -11.150   0.406  26.052  1.00  0.00
ATOM     21  N2    G A   1      -9.888  -0.007  25.876  1.00  0.00
ATOM     22  N3    G A   1     -11.428   1.285  26.994  1.00  0.00
ATOM     23  C4    G A   1     -12.742   1.593  27.037  1.00  0.00
ATOM     24  P     U A   2     -12.277   7.538  26.891  1.00  0.00
ATOM     25  OP1   U A   2     -11.728   8.910  27.052  1.00  0.00
ATOM     26  OP2   U A   2     -13.510   7.321  26.086  1.00  0.00
ATOM     27  O5'   U A   2     -11.123   6.586  26.349  1.00  0.00
ATOM     28  C5'   U A   2      -9.877   6.512  27.025  1.00  0.00
ATOM     29  C4'   U A   2      -8.954   5.543  26.331  1.00  0.00
ATOM     30  O4'   U A   2      -9.535   4.217  26.342  1.00  0.00
ATOM     31  C3'   U A   2      -8.667   5.811  24.867  1.00  0.00
ATOM     32  O3'   U A   2      -7.650   6.812  24.754  1.00  0.00
ATOM     33  C2'   U A   2      -8.230   4.426  24.366  1.00  0.00
ATOM     34  O2'   U A   2      -6.891   4.085  24.668  1.00  0.00
ATOM     35  C1'   U A   2      -9.128   3.504  25.187  1.00  0.00
ATOM     36  N1    U A   2     -10.335   2.990  24.412  1.00  0.00
ATOM     37  C2    U A   2     -10.136   1.915  23.567  1.00  0.00
ATOM     38  O2    U A   2      -9.071   1.329  23.478  1.00  0.00
ATOM     39  N3    U A   2     -11.232   1.548  22.824  1.00  0.00
ATOM     40  C4    U A   2     -12.480   2.136  22.842  1.00  0.00
ATOM     41  O4    U A   2     -13.367   1.693  22.116  1.00  0.00
ATOM     42  C5    U A   2     -12.607   3.246  23.744  1.00  0.00
ATOM     43  C6    U A   2     -11.557   3.623  24.478  1.00  0.00
ATOM     44  P     U A   3      -7.225   7.374  22.928  1.00  0.00
ATOM     45  OP1   U A   3      -5.899   7.978  23.175  1.00  0.00
ATOM     46  OP2   U A   3      -8.360   8.235  22.526  1.00  0.00
ATOM     47  O5'   U A   3      -7.076   6.288  21.753  1.00  0.00
ATOM     48  C5'   U A   3      -5.761   5.938  21.330  1.00  0.00
ATOM     49  C4'   U A   3      -5.646   4.559  20.718  1.00  0.00
ATOM     50  O4'   U A   3      -6.780   3.714  21.063  1.00  0.00
ATOM     51  C3'   U A   3      -5.653   4.484  19.203  1.00  0.00
ATOM     52  O3'   U A   3      -4.470   4.949  18.592  1.00  0.00
ATOM     53  C2'   U A   3      -5.934   3.007  18.958  1.00  0.00
ATOM     54  O2'   U A   3      -4.790   2.209  19.215  1.00  0.00
ATOM     55  C1'   U A   3      -6.971   2.739  20.049  1.00  0.00
ATOM     56  N1    U A   3      -8.462   2.836  19.549  1.00  0.00
ATOM     57  C2    U A   3      -8.962   1.798  18.785  1.00  0.00
ATOM     58  O2    U A   3      -8.251   0.989  18.217  1.00  0.00
ATOM     59  N3    U A   3     -10.333   1.741  18.709  1.00  0.00
ATOM     60  C4    U A   3     -11.234   2.598  19.306  1.00  0.00
ATOM     61  O4    U A   3     -12.438   2.417  19.146  1.00  0.00
ATOM     62  C5    U A   3     -10.637   3.649  20.081  1.00  0.00
ATOM     63  C6    U A   3      -9.307   3.728  20.172  1.00  0.00
ATOM     64  P     C A   4      -4.683   5.561  17.254  1.00  0.00
ATOM     65  OP1   C A   4      -3.809   6.755  17.151  1.00  0.00
ATOM     66  OP2   C A   4      -6.064   5.696  17.771  1.00  0.00
ATOM     67  O5'   C A   4      -4.808   4.855  15.823  1.00  0.00
ATOM     68  C5'   C A   4      -3.730   4.117  15.246  1.00  0.00
ATOM     69  C4'   C A   4      -4.250   2.839  14.632  1.00  0.00
ATOM     70  O4'   C A   4      -5.392   2.396  15.414  1.00  0.00
ATOM     71  C3'   C A   4      -4.827   2.926  13.238  1.00  0.00
ATOM     72  O3'   C A   4      -3.784   2.876  12.275  1.00  0.00
ATOM     73  C2'   C A   4      -5.693   1.668  13.187  1.00  0.00
ATOM     74  O2'   C A   4      -4.963   0.477  13.006  1.00  0.00
ATOM     75  C1'   C A   4      -6.270   1.644  14.593  1.00  0.00
ATOM     76  N1    C A   4      -7.550   2.247  14.677  1.00  0.00
ATOM     77  C2    C A   4      -8.711   1.680  14.140  1.00  0.00
ATOM     78  O2    C A   4      -8.617   0.619  13.500  1.00  0.00
ATOM     79  N3    C A   4      -9.899   2.303  14.331  1.00  0.00
ATOM     80  C4    C A   4      -9.952   3.441  15.024  1.00  0.00
ATOM     81  N4    C A   4     -11.144   4.018  15.186  1.00  0.00
ATOM     82  C5    C A   4      -8.787   4.032  15.576  1.00  0.00
ATOM     83  C6    C A   4      -7.616   3.414  15.385  1.00  0.00
ATOM     84  P     C A   5      -3.998   3.537  10.862  1.00  0.00
ATOM     85  OP1   C A   5      -2.795   3.157  10.088  1.00  0.00
ATOM     86  OP2   C A   5      -4.265   4.981  11.076  1.00  0.00
ATOM     87  O5'   C A   5      -5.256   2.829  10.165  1.00  0.00
ATOM     88  C5'   C A   5      -4.901   1.615   9.496  1.00  0.00
ATOM     89  C4'   C A   5      -6.075   0.803   9.065  1.00  0.00
ATOM     90  O4'   C A   5      -6.969   0.688  10.175  1.00  0.00
ATOM     91  C3'   C A   5      -6.918   1.444   7.991  1.00  0.00
ATOM     92  O3'   C A   5      -6.369   1.447   6.648  1.00  0.00
ATOM     93  C2'   C A   5      -8.268   0.804   8.193  1.00  0.00
ATOM     94  O2'   C A   5      -8.354  -0.557   7.749  1.00  0.00
ATOM     95  C1'   C A   5      -8.316   0.690   9.676  1.00  0.00
ATOM     96  N1    C A   5      -9.146   1.736  10.176  1.00  0.00
ATOM     97  C2    C A   5     -10.538   1.712  10.031  1.00  0.00
ATOM     98  O2    C A   5     -11.058   0.777   9.398  1.00  0.00
ATOM     99  N3    C A   5     -11.276   2.706  10.582  1.00  0.00
ATOM    100  C4    C A   5     -10.675   3.689  11.253  1.00  0.00
ATOM    101  N4    C A   5     -11.442   4.647  11.778  1.00  0.00
ATOM    102  C5    C A   5      -9.266   3.731  11.411  1.00  0.00
ATOM    103  C6    C A   5      -8.541   2.748  10.865  1.00  0.00
ATOM    104  P     C A   6      -6.350   2.829   5.713  1.00  0.00
ATOM    105  OP1   C A   6      -5.110   2.446   4.994  1.00  0.00
ATOM    106  OP2   C A   6      -6.513   4.203   6.234  1.00  0.00
ATOM    107  O5'   C A   6      -7.600   2.468   4.778  1.00  0.00
ATOM    108  C5'   C A   6      -7.745   1.145   4.278  1.00  0.00
ATOM    109  C4'   C A   6      -9.202   0.720   4.228  1.00  0.00
ATOM    110  O4'   C A   6      -9.834   0.892   5.519  1.00  0.00
ATOM    111  C3'   C A   6     -10.095   1.535   3.310  1.00  0.00
ATOM    112  O3'   C A   6      -9.901   1.139   1.967  1.00  0.00
ATOM    113  C2'   C A   6     -11.460   1.101   3.811  1.00  0.00
ATOM    114  O2'   C A   6     -11.790  -0.203   3.383  1.00  0.00
ATOM    115  C1'   C A   6     -11.216   1.131   5.315  1.00  0.00
ATOM    116  N1    C A   6     -11.634   2.523   5.843  1.00  0.00
ATOM    117  C2    C A   6     -12.981   2.861   6.019  1.00  0.00
ATOM    118  O2    C A   6     -13.849   2.172   5.454  1.00  0.00
ATOM    119  N3    C A   6     -13.299   3.924   6.795  1.00  0.00
ATOM    120  C4    C A   6     -12.335   4.635   7.380  1.00  0.00
ATOM    121  N4    C A   6     -12.696   5.674   8.136  1.00  0.00
ATOM    122  C5    C A   6     -10.964   4.309   7.215  1.00  0.00
ATOM    123  C6    C A   6     -10.654   3.259   6.447  1.00  0.00
ATOM    124  P     G A   7      -9.383   1.691   0.632  1.00  0.00
ATOM    125  OP1   G A   7     -10.282   2.853   0.827  1.00  0.00
ATOM    126  OP2   G A   7      -9.939   0.383   0.211  1.00  0.00
ATOM    127  O5'   G A   7      -8.288   2.024  -0.500  1.00  0.00
ATOM    128  C5'   G A   7      -7.934   1.137  -1.570  1.00  0.00
ATOM    129  C4'   G A   7      -6.439   0.892  -1.622  1.00  0.00
ATOM    130  O4'   G A   7      -6.117  -0.402  -2.205  1.00  0.00
ATOM    131  C3'   G A   7      -5.579   1.915  -2.366  1.00  0.00
ATOM    132  O3'   G A   7      -4.362   2.055  -1.642  1.00  0.00
ATOM    133  C2'   G A   7      -5.256   1.194  -3.669  1.00  0.00
ATOM    134  O2'   G A   7      -4.097   1.648  -4.336  1.00  0.00
ATOM    135  C1'   G A   7      -5.068  -0.220  -3.138  1.00  0.00
ATOM    136  N9    G A   7      -5.070  -1.279  -4.161  1.00  0.00
ATOM    137  C8    G A   7      -6.000  -1.556  -5.134  1.00  0.00
ATOM    138  N7    G A   7      -5.676  -2.576  -5.881  1.00  0.00
ATOM    139  C5    G A   7      -4.462  -3.001  -5.374  1.00  0.00
ATOM    140  C6    G A   7      -3.617  -4.068  -5.775  1.00  0.00
ATOM    141  O6    G A   7      -3.788  -4.877  -6.695  1.00  0.00
ATOM    142  N1    G A   7      -2.472  -4.149  -4.987  1.00  0.00
ATOM    143  C2    G A   7      -2.178  -3.307  -3.941  1.00  0.00
ATOM    144  N2    G A   7      -1.027  -3.543  -3.298  1.00  0.00
ATOM    145  N3    G A   7      -2.953  -2.311  -3.558  1.00  0.00
ATOM    146  C4    G A   7      -4.070  -2.212  -4.310  1.00  0.00
ATOM    147  P     A A   8      -3.795   3.784  -1.234  1.00  0.00
ATOM    148  OP1   A A   8      -3.180   5.137  -1.141  1.00  0.00
ATOM    149  OP2   A A   8      -3.241   2.808  -2.204  1.00  0.00
ATOM    150  O5'   A A   8      -3.770   3.138   0.220  1.00  0.00
ATOM    151  C5'   A A   8      -4.092   3.920   1.387  1.00  0.00
ATOM    152  C4'   A A   8      -3.320   3.404   2.581  1.00  0.00
ATOM    153  O4'   A A   8      -3.844   2.106   2.973  1.00  0.00
ATOM    154  C3'   A A   8      -1.842   3.177   2.304  1.00  0.00
ATOM    155  O3'   A A   8      -1.093   4.370   2.505  1.00  0.00
ATOM    156  C2'   A A   8      -1.486   2.055   3.270  1.00  0.00
ATOM    157  O2'   A A   8      -1.252   2.514   4.584  1.00  0.00
ATOM    158  C1'   A A   8      -2.774   1.225   3.268  1.00  0.00
ATOM    159  N9    A A   8      -2.647   0.163   2.204  1.00  0.00
ATOM    160  C8    A A   8      -3.217   0.399   0.981  1.00  0.00
ATOM    161  N7    A A   8      -3.229  -0.650   0.192  1.00  0.00
ATOM    162  C5    A A   8      -2.625  -1.641   0.948  1.00  0.00
ATOM    163  C6    A A   8      -2.334  -2.991   0.681  1.00  0.00
ATOM    164  N6    A A   8      -2.629  -3.595  -0.473  1.00  0.00
ATOM    165  N1    A A   8      -1.724  -3.704   1.651  1.00  0.00
ATOM    166  C2    A A   8      -1.430  -3.098   2.806  1.00  0.00
ATOM    167  N3    A A   8      -1.654  -1.838   3.175  1.00  0.00
ATOM    168  C4    A A   8      -2.260  -1.156   2.190  1.00  0.00
ATOM    169  P     A A   9      -0.178   4.659   1.427  1.00  0.00
ATOM    170  OP1   A A   9       0.303   6.036   1.725  1.00  0.00
ATOM    171  OP2   A A   9      -0.034   4.100   0.055  1.00  0.00
ATOM    172  O5'   A A   9       0.465   3.569   2.394  1.00  0.00
ATOM    173  C5'   A A   9       1.545   2.796   1.918  1.00  0.00
ATOM    174  C4'   A A   9       2.184   1.995   3.020  1.00  0.00
ATOM    175  O4'   A A   9       1.359   0.842   3.342  1.00  0.00
ATOM    176  C3'   A A   9       3.457   1.425   2.427  1.00  0.00
ATOM    177  O3'   A A   9       4.500   2.315   2.748  1.00  0.00
ATOM    178  C2'   A A   9       3.578   0.044   3.038  1.00  0.00
ATOM    179  O2'   A A   9       4.139   0.093   4.324  1.00  0.00
ATOM    180  C1'   A A   9       2.102  -0.349   3.152  1.00  0.00
ATOM    181  N9    A A   9       1.457  -0.887   1.940  1.00  0.00
ATOM    182  C8    A A   9       1.055  -0.205   0.821  1.00  0.00
ATOM    183  N7    A A   9       0.578  -0.977  -0.127  1.00  0.00
ATOM    184  C5    A A   9       0.675  -2.253   0.405  1.00  0.00
ATOM    185  C6    A A   9       0.333  -3.518  -0.104  1.00  0.00
ATOM    186  N6    A A   9      -0.198  -3.710  -1.313  1.00  0.00
ATOM    187  N1    A A   9       0.559  -4.592   0.683  1.00  0.00
ATOM    188  C2    A A   9       1.090  -4.399   1.896  1.00  0.00
ATOM    189  N3    A A   9       1.451  -3.261   2.484  1.00  0.00
ATOM    190  C4    A A   9       1.215  -2.213   1.677  1.00  0.00
ATOM    191  P     A A  10       5.741   2.815   1.441  1.00  0.00
ATOM    192  OP1   A A  10       6.873   3.768   1.457  1.00  0.00
ATOM    193  OP2   A A  10       4.707   2.899   0.388  1.00  0.00
ATOM    194  O5'   A A  10       6.319   1.326   1.364  1.00  0.00
ATOM    195  C5'   A A  10       7.268   0.944   2.348  1.00  0.00
ATOM    196  C4'   A A  10       7.320  -0.551   2.520  1.00  0.00
ATOM    197  O4'   A A  10       5.982  -1.068   2.711  1.00  0.00
ATOM    198  C3'   A A  10       7.838  -1.348   1.339  1.00  0.00
ATOM    199  O3'   A A  10       9.248  -1.348   1.243  1.00  0.00
ATOM    200  C2'   A A  10       7.258  -2.726   1.597  1.00  0.00
ATOM    201  O2'   A A  10       7.983  -3.380   2.627  1.00  0.00
ATOM    202  C1'   A A  10       5.884  -2.359   2.150  1.00  0.00
ATOM    203  N9    A A  10       4.831  -2.299   1.162  1.00  0.00
ATOM    204  C8    A A  10       4.251  -1.185   0.615  1.00  0.00
ATOM    205  N7    A A  10       3.358  -1.452  -0.308  1.00  0.00
ATOM    206  C5    A A  10       3.352  -2.837  -0.373  1.00  0.00
ATOM    207  C6    A A  10       2.620  -3.744  -1.159  1.00  0.00
ATOM    208  N6    A A  10       1.714  -3.372  -2.066  1.00  0.00
ATOM    209  N1    A A  10       2.854  -5.061  -0.977  1.00  0.00
ATOM    210  C2    A A  10       3.761  -5.432  -0.067  1.00  0.00
ATOM    211  N3    A A  10       4.510  -4.675   0.731  1.00  0.00
ATOM    212  C4    A A  10       4.255  -3.372   0.526  1.00  0.00
ATOM    213  P     G A  11       9.758  -1.886   0.047  1.00  0.00
ATOM    214  OP1   G A  11      11.211  -2.060   0.326  1.00  0.00
ATOM    215  OP2   G A  11       9.312  -1.172  -1.180  1.00  0.00
ATOM    216  O5'   G A  11       9.079  -3.321   0.061  1.00  0.00
ATOM    217  C5'   G A  11       9.534  -4.345   0.959  1.00  0.00
ATOM    218  C4'   G A  11       9.167  -5.694   0.412  1.00  0.00
ATOM    219  O4'   G A  11       7.741  -5.925   0.561  1.00  0.00
ATOM    220  C3'   G A  11       9.398  -5.827  -1.080  1.00  0.00
ATOM    221  O3'   G A  11      10.739  -6.122  -1.389  1.00  0.00
ATOM    222  C2'   G A  11       8.444  -6.946  -1.454  1.00  0.00
ATOM    223  O2'   G A  11       8.968  -8.190  -1.038  1.00  0.00
ATOM    224  C1'   G A  11       7.248  -6.613  -0.574  1.00  0.00
ATOM    225  N9    G A  11       6.227  -5.696  -1.231  1.00  0.00
ATOM    226  C8    G A  11       6.164  -4.323  -1.249  1.00  0.00
ATOM    227  N7    G A  11       5.226  -3.861  -2.030  1.00  0.00
ATOM    228  C5    G A  11       4.631  -4.991  -2.558  1.00  0.00
ATOM    229  C6    G A  11       3.554  -5.126  -3.472  1.00  0.00
ATOM    230  O6    G A  11       2.891  -4.232  -4.012  1.00  0.00
ATOM    231  N1    G A  11       3.268  -6.461  -3.746  1.00  0.00
ATOM    232  C2    G A  11       3.936  -7.533  -3.205  1.00  0.00
ATOM    233  N2    G A  11       3.515  -8.746  -3.588  1.00  0.00
ATOM    234  N3    G A  11       4.939  -7.424  -2.356  1.00  0.00
ATOM    235  C4    G A  11       5.235  -6.136  -2.076  1.00  0.00
ATOM    236  P     G A  12      11.398  -5.724  -3.008  1.00  0.00
ATOM    237  OP1   G A  12      12.815  -6.153  -2.961  1.00  0.00
ATOM    238  OP2   G A  12      11.056  -4.395  -3.561  1.00  0.00
ATOM    239  O5'   G A  12      10.563  -6.825  -3.822  1.00  0.00
ATOM    240  C5'   G A  12      10.857  -8.219  -3.689  1.00  0.00
ATOM    241  C4'   G A  12       9.992  -9.077  -4.602  1.00  0.00
ATOM    242  O4'   G A  12       8.595  -8.920  -4.236  1.00  0.00
ATOM    243  C3'   G A  12      10.068  -8.740  -6.089  1.00  0.00
ATOM    244  O3'   G A  12      11.074  -9.514  -6.739  1.00  0.00
ATOM    245  C2'   G A  12       8.676  -9.108  -6.603  1.00  0.00
ATOM    246  O2'   G A  12       8.573 -10.466  -6.990  1.00  0.00
ATOM    247  C1'   G A  12       7.789  -8.814  -5.395  1.00  0.00
ATOM    248  N9    G A  12       7.175  -7.405  -5.412  1.00  0.00
ATOM    249  C8    G A  12       7.555  -6.278  -4.725  1.00  0.00
ATOM    250  N7    G A  12       6.827  -5.232  -5.006  1.00  0.00
ATOM    251  C5    G A  12       5.909  -5.693  -5.931  1.00  0.00
ATOM    252  C6    G A  12       4.859  -5.017  -6.606  1.00  0.00
ATOM    253  O6    G A  12       4.525  -3.830  -6.508  1.00  0.00
ATOM    254  N1    G A  12       4.165  -5.862  -7.467  1.00  0.00
ATOM    255  C2    G A  12       4.447  -7.194  -7.655  1.00  0.00
ATOM    256  N2    G A  12       3.665  -7.846  -8.527  1.00  0.00
ATOM    257  N3    G A  12       5.418  -7.835  -7.037  1.00  0.00
ATOM    258  C4    G A  12       6.107  -7.034  -6.196  1.00  0.00
ATOM    259  P     A A  13      11.605  -9.061  -8.307  1.00  0.00
ATOM    260  OP1   A A  13      12.527 -10.089  -8.840  1.00  0.00
ATOM    261  OP2   A A  13      12.109  -7.724  -7.924  1.00  0.00
ATOM    262  O5'   A A  13      10.454  -8.771  -9.384  1.00  0.00
ATOM    263  C5'   A A  13       9.786  -9.867  -9.995  1.00  0.00
ATOM    264  C4'   A A  13       8.571  -9.451 -10.795  1.00  0.00
ATOM    265  O4'   A A  13       7.654  -8.690  -9.969  1.00  0.00
ATOM    266  C3'   A A  13       8.818  -8.561 -12.005  1.00  0.00
ATOM    267  O3'   A A  13       9.217  -9.296 -13.151  1.00  0.00
ATOM    268  C2'   A A  13       7.475  -7.866 -12.192  1.00  0.00
ATOM    269  O2'   A A  13       6.570  -8.707 -12.893  1.00  0.00
ATOM    270  C1'   A A  13       6.976  -7.733 -10.755  1.00  0.00
ATOM    271  N9    A A  13       7.082  -6.562 -10.180  1.00  0.00
ATOM    272  C8    A A  13       7.853  -6.087  -9.151  1.00  0.00
ATOM    273  N7    A A  13       7.969  -4.781  -9.136  1.00  0.00
ATOM    274  C5    A A  13       7.224  -4.369 -10.230  1.00  0.00
ATOM    275  C6    A A  13       6.948  -3.096 -10.761  1.00  0.00
ATOM    276  N6    A A  13       7.411  -1.960 -10.236  1.00  0.00
ATOM    277  N1    A A  13       6.171  -3.033 -11.863  1.00  0.00
ATOM    278  C2    A A  13       5.707  -4.173 -12.388  1.00  0.00
ATOM    279  N3    A A  13       5.896  -5.425 -11.979  1.00  0.00
ATOM    280  C4    A A  13       6.673  -5.454 -10.883  1.00  0.00
ATOM    281  P     U A  14      10.707  -9.282 -13.632  1.00  0.00
ATOM    282  OP1   U A  14      11.513 -10.383 -14.203  1.00  0.00
ATOM    283  OP2   U A  14      11.140  -8.647 -12.365  1.00  0.00
ATOM    284  O5'   U A  14      10.563  -8.077 -14.686  1.00  0.00
ATOM    285  C5'   U A  14       9.684  -8.211 -15.797  1.00  0.00
ATOM    286  C4'   U A  14       9.275  -6.886 -16.406  1.00  0.00
ATOM    287  O4'   U A  14       8.359  -6.162 -15.541  1.00  0.00
ATOM    288  C3'   U A  14      10.386  -5.881 -16.655  1.00  0.00
ATOM    289  O3'   U A  14      11.170  -6.181 -17.793  1.00  0.00
ATOM    290  C2'   U A  14       9.619  -4.568 -16.751  1.00  0.00
ATOM    291  O2'   U A  14       8.924  -4.463 -17.984  1.00  0.00
ATOM    292  C1'   U A  14       8.594  -4.771 -15.643  1.00  0.00
ATOM    293  N1    U A  14       9.204  -4.239 -14.319  1.00  0.00
ATOM    294  C2    U A  14       9.237  -2.873 -14.111  1.00  0.00
ATOM    295  O2    U A  14       8.977  -2.062 -14.982  1.00  0.00
ATOM    296  N3    U A  14       9.589  -2.486 -12.840  1.00  0.00
ATOM    297  C4    U A  14       9.905  -3.310 -11.780  1.00  0.00
ATOM    298  O4    U A  14      10.201  -2.815 -10.696  1.00  0.00
ATOM    299  C5    U A  14       9.849  -4.715 -12.075  1.00  0.00
ATOM    300  C6    U A  14       9.509  -5.118 -13.303  1.00  0.00
ATOM    301  P     G A  15      12.483  -6.163 -17.562  1.00  0.00
ATOM    302  OP1   G A  15      12.773  -6.686 -18.932  1.00  0.00
ATOM    303  OP2   G A  15      13.056  -6.685 -16.272  1.00  0.00
ATOM    304  O5'   G A  15      12.668  -4.564 -17.523  1.00  0.00
ATOM    305  C5'   G A  15      12.392  -3.874 -18.744  1.00  0.00
ATOM    306  C4'   G A  15      12.389  -2.374 -18.602  1.00  0.00
ATOM    307  O4'   G A  15      11.626  -2.033 -17.437  1.00  0.00
ATOM    308  C3'   G A  15      13.689  -1.706 -18.261  1.00  0.00
ATOM    309  O3'   G A  15      14.402  -1.485 -19.409  1.00  0.00
ATOM    310  C2'   G A  15      13.254  -0.367 -17.733  1.00  0.00
ATOM    311  O2'   G A  15      12.860   0.461 -18.821  1.00  0.00
ATOM    312  C1'   G A  15      12.165  -0.878 -16.811  1.00  0.00
ATOM    313  N9    G A  15      12.623  -1.168 -15.512  1.00  0.00
ATOM    314  C8    G A  15      12.730  -2.434 -14.990  1.00  0.00
ATOM    315  N7    G A  15      13.106  -2.446 -13.740  1.00  0.00
ATOM    316  C5    G A  15      13.255  -1.110 -13.414  1.00  0.00
ATOM    317  C6    G A  15      13.647  -0.495 -12.198  1.00  0.00
ATOM    318  O6    G A  15      13.950  -1.038 -11.128  1.00  0.00
ATOM    319  N1    G A  15      13.670   0.893 -12.300  1.00  0.00
ATOM    320  C2    G A  15      13.354   1.601 -13.434  1.00  0.00
ATOM    321  N2    G A  15      13.433   2.935 -13.339  1.00  0.00
ATOM    322  N3    G A  15      12.989   1.044 -14.572  1.00  0.00
ATOM    323  C4    G A  15      12.961  -0.304 -14.497  1.00  0.00
ATOM    324  P     G A  16      15.930  -1.772 -19.322  1.00  0.00
ATOM    325  OP1   G A  16      16.246  -1.641 -20.769  1.00  0.00
ATOM    326  OP2   G A  16      16.491  -2.906 -18.544  1.00  0.00
ATOM    327  O5'   G A  16      16.312  -0.420 -18.592  1.00  0.00
ATOM    328  C5'   G A  16      16.057   0.821 -19.239  1.00  0.00
ATOM    329  C4'   G A  16      16.580   1.949 -18.410  1.00  0.00
ATOM    330  O4'   G A  16      15.786   2.070 -17.209  1.00  0.00
ATOM    331  C3'   G A  16      18.008   1.800 -17.921  1.00  0.00
ATOM    332  O3'   G A  16      18.936   2.195 -18.924  1.00  0.00
ATOM    333  C2'   G A  16      18.016   2.715 -16.707  1.00  0.00
ATOM    334  O2'   G A  16      18.168   4.077 -17.037  1.00  0.00
ATOM    335  C1'   G A  16      16.610   2.496 -16.145  1.00  0.00
ATOM    336  N9    G A  16      16.608   1.459 -15.157  1.00  0.00
ATOM    337  C8    G A  16      16.506   0.112 -15.406  1.00  0.00
ATOM    338  N7    G A  16      16.768  -0.627 -14.362  1.00  0.00
ATOM    339  C5    G A  16      17.057   0.283 -13.362  1.00  0.00
ATOM    340  C6    G A  16      17.417   0.080 -12.005  1.00  0.00
ATOM    341  O6    G A  16      17.554  -0.991 -11.401  1.00  0.00
ATOM    342  N1    G A  16      17.626   1.283 -11.336  1.00  0.00
ATOM    343  C2    G A  16      17.503   2.528 -11.905  1.00  0.00
ATOM    344  N2    G A  16      17.744   3.572 -11.100  1.00  0.00
ATOM    345  N3    G A  16      17.170   2.733 -13.164  1.00  0.00
ATOM    346  C4    G A  16      16.963   1.579 -13.833  1.00  0.00
ATOM    347  P     C A  17      20.604   1.816 -18.789  1.00  0.00
ATOM    348  OP1   C A  17      21.577   2.041 -19.881  1.00  0.00
ATOM    349  OP2   C A  17      20.240   0.437 -18.386  1.00  0.00
ATOM    350  O5'   C A  17      21.133   2.475 -17.432  1.00  0.00
ATOM    351  C5'   C A  17      21.644   3.798 -17.368  1.00  0.00
ATOM    352  C4'   C A  17      22.256   4.071 -16.014  1.00  0.00
ATOM    353  O4'   C A  17      21.260   3.895 -14.970  1.00  0.00
ATOM    354  C3'   C A  17      23.402   3.152 -15.606  1.00  0.00
ATOM    355  O3'   C A  17      24.636   3.542 -16.189  1.00  0.00
ATOM    356  C2'   C A  17      23.365   3.231 -14.080  1.00  0.00
ATOM    357  O2'   C A  17      23.984   4.417 -13.595  1.00  0.00
ATOM    358  C1'   C A  17      21.861   3.338 -13.820  1.00  0.00
ATOM    359  N1    C A  17      21.290   2.051 -13.501  1.00  0.00
ATOM    360  C2    C A  17      21.375   1.589 -12.182  1.00  0.00
ATOM    361  O2    C A  17      21.921   2.310 -11.330  1.00  0.00
ATOM    362  N3    C A  17      20.861   0.374 -11.875  1.00  0.00
ATOM    363  C4    C A  17      20.284  -0.366 -12.822  1.00  0.00
ATOM    364  N4    C A  17      19.791  -1.556 -12.472  1.00  0.00
ATOM    365  C5    C A  17      20.188   0.084 -14.164  1.00  0.00
ATOM    366  C6    C A  17      20.697   1.284 -14.464  1.00  0.00
ATOM    367  P     G A  18      26.073   2.734 -16.019  1.00  0.00
ATOM    368  OP1   G A  18      27.107   2.867 -17.077  1.00  0.00
ATOM    369  OP2   G A  18      24.993   1.719 -16.175  1.00  0.00
ATOM    370  O5'   G A  18      26.824   2.457 -14.636  1.00  0.00
ATOM    371  C5'   G A  18      27.852   3.348 -14.139  1.00  0.00
ATOM    372  C4'   G A  18      28.093   3.107 -12.661  1.00  0.00
ATOM    373  O4'   G A  18      26.809   3.092 -11.980  1.00  0.00
ATOM    374  C3'   G A  18      28.736   1.775 -12.293  1.00  0.00
ATOM    375  O3'   G A  18      30.156   1.843 -12.329  1.00  0.00
ATOM    376  C2'   G A  18      28.228   1.527 -10.876  1.00  0.00
ATOM    377  O2'   G A  18      28.987   2.197  -9.888  1.00  0.00
ATOM    378  C1'   G A  18      26.822   2.126 -10.941  1.00  0.00
ATOM    379  N9    G A  18      25.792   1.111 -11.153  1.00  0.00
ATOM    380  C8    G A  18      25.094   0.674 -12.253  1.00  0.00
ATOM    381  N7    G A  18      24.412  -0.416 -12.031  1.00  0.00
ATOM    382  C5    G A  18      24.670  -0.719 -10.707  1.00  0.00
ATOM    383  C6    G A  18      24.211  -1.790  -9.898  1.00  0.00
ATOM    384  O6    G A  18      23.454  -2.717 -10.211  1.00  0.00
ATOM    385  N1    G A  18      24.720  -1.720  -8.604  1.00  0.00
ATOM    386  C2    G A  18      25.567  -0.739  -8.146  1.00  0.00
ATOM    387  N2    G A  18      25.950  -0.840  -6.866  1.00  0.00
ATOM    388  N3    G A  18      26.002   0.262  -8.885  1.00  0.00
ATOM    389  C4    G A  18      25.521   0.214 -10.146  1.00  0.00
ATOM    390  P     G A  19      30.992   0.550 -12.574  1.00  0.00
ATOM    391  OP1   G A  19      31.865   1.736 -12.418  1.00  0.00
ATOM    392  OP2   G A  19      31.521  -0.676 -13.212  1.00  0.00
ATOM    393  O5'   G A  19      30.440   0.181 -11.124  1.00  0.00
ATOM    394  C5'   G A  19      31.239   0.479  -9.984  1.00  0.00
ATOM    395  C4'   G A  19      31.379  -0.750  -9.107  1.00  0.00
ATOM    396  O4'   G A  19      30.124  -0.962  -8.413  1.00  0.00
ATOM    397  C3'   G A  19      31.654  -2.052  -9.847  1.00  0.00
ATOM    398  O3'   G A  19      33.060  -2.247 -10.024  1.00  0.00
ATOM    399  C2'   G A  19      31.051  -3.059  -8.874  1.00  0.00
ATOM    400  O2'   G A  19      31.897  -3.282  -7.767  1.00  0.00
ATOM    401  C1'   G A  19      29.787  -2.332  -8.428  1.00  0.00
ATOM    402  N9    G A  19      28.603  -2.614  -9.261  1.00  0.00
ATOM    403  C8    G A  19      28.326  -2.133 -10.517  1.00  0.00
ATOM    404  N7    G A  19      27.361  -2.778 -11.114  1.00  0.00
ATOM    405  C5    G A  19      26.975  -3.741 -10.200  1.00  0.00
ATOM    406  C6    G A  19      25.974  -4.743 -10.281  1.00  0.00
ATOM    407  O6    G A  19      25.201  -4.979 -11.219  1.00  0.00
ATOM    408  N1    G A  19      25.914  -5.514  -9.124  1.00  0.00
ATOM    409  C2    G A  19      26.719  -5.342  -8.024  1.00  0.00
ATOM    410  N2    G A  19      26.512  -6.184  -7.002  1.00  0.00
ATOM    411  N3    G A  19      27.654  -4.417  -7.934  1.00  0.00
ATOM    412  C4    G A  19      27.731  -3.656  -9.047  1.00  0.00
ATOM    413  P     A A  20      33.680  -3.308 -10.988  1.00  0.00
ATOM    414  OP1   A A  20      34.522  -3.163 -12.190  1.00  0.00
ATOM    415  OP2   A A  20      32.221  -3.080 -11.083  1.00  0.00
ATOM    416  O5'   A A  20      33.896  -4.771 -10.411  1.00  0.00
ATOM    417  C5'   A A  20      33.708  -5.931 -11.242  1.00  0.00
ATOM    418  C4'   A A  20      32.993  -7.005 -10.467  1.00  0.00
ATOM    419  O4'   A A  20      33.747  -7.301  -9.253  1.00  0.00
ATOM    420  C3'   A A  20      31.591  -6.636 -10.003  1.00  0.00
ATOM    421  O3'   A A  20      30.829  -7.830  -9.934  1.00  0.00
ATOM    422  C2'   A A  20      31.839  -6.109  -8.593  1.00  0.00
ATOM    423  O2'   A A  20      30.700  -6.201  -7.757  1.00  0.00
ATOM    424  C1'   A A  20      32.940  -7.055  -8.116  1.00  0.00
ATOM    425  N9    A A  20      33.541  -6.380  -7.200  1.00  0.00
ATOM    426  C8    A A  20      33.327  -5.035  -7.352  1.00  0.00
ATOM    427  N7    A A  20      33.187  -4.391  -6.217  1.00  0.00
ATOM    428  C5    A A  20      33.318  -5.380  -5.256  1.00  0.00
ATOM    429  C6    A A  20      33.269  -5.346  -3.851  1.00  0.00
ATOM    430  N6    A A  20      33.068  -4.231  -3.145  1.00  0.00
ATOM    431  N1    A A  20      33.436  -6.511  -3.190  1.00  0.00
ATOM    432  C2    A A  20      33.638  -7.628  -3.898  1.00  0.00
ATOM    433  N3    A A  20      33.705  -7.786  -5.218  1.00  0.00
ATOM    434  C4    A A  20      33.534  -6.611  -5.846  1.00  0.00
ATOM    435  P     A A  21      29.141  -8.133 -11.035  1.00  0.00
ATOM    436  OP1   A A  21      28.225  -8.685 -12.059  1.00  0.00
ATOM    437  OP2   A A  21      29.070  -6.683 -10.737  1.00  0.00
ATOM    438  O5'   A A  21      28.933  -8.945  -9.663  1.00  0.00
ATOM    439  C5'   A A  21      28.811 -10.373  -9.669  1.00  0.00
ATOM    440  C4'   A A  21      28.897 -10.968  -8.273  1.00  0.00
ATOM    441  O4'   A A  21      30.117 -10.579  -7.589  1.00  0.00
ATOM    442  C3'   A A  21      27.805 -10.517  -7.323  1.00  0.00
ATOM    443  O3'   A A  21      26.622 -11.244  -7.558  1.00  0.00
ATOM    444  C2'   A A  21      28.420 -10.847  -5.970  1.00  0.00
ATOM    445  O2'   A A  21      28.361 -12.223  -5.644  1.00  0.00
ATOM    446  C1'   A A  21      29.858 -10.392  -6.203  1.00  0.00
ATOM    447  N9    A A  21      29.999  -8.990  -5.811  1.00  0.00
ATOM    448  C8    A A  21      29.886  -7.872  -6.595  1.00  0.00
ATOM    449  N7    A A  21      30.126  -6.751  -5.956  1.00  0.00
ATOM    450  C5    A A  21      30.415  -7.162  -4.664  1.00  0.00
ATOM    451  C6    A A  21      30.755  -6.452  -3.500  1.00  0.00
ATOM    452  N6    A A  21      30.866  -5.122  -3.451  1.00  0.00
ATOM    453  N1    A A  21      30.980  -7.163  -2.375  1.00  0.00
ATOM    454  C2    A A  21      30.870  -8.496  -2.425  1.00  0.00
ATOM    455  N3    A A  21      30.558  -9.275  -3.458  1.00  0.00
ATOM    456  C4    A A  21      30.340  -8.538  -4.560  1.00  0.00
ATOM    457  P     A A  22      25.264 -10.501  -7.558  1.00  0.00
ATOM    458  OP1   A A  22      24.219 -11.321  -8.220  1.00  0.00
ATOM    459  OP2   A A  22      25.517  -9.122  -8.040  1.00  0.00
ATOM    460  O5'   A A  22      24.977 -10.375  -5.998  1.00  0.00
ATOM    461  C5'   A A  22      25.206 -11.462  -5.108  1.00  0.00
ATOM    462  C4'   A A  22      25.479 -10.925  -3.729  1.00  0.00
ATOM    463  O4'   A A  22      26.767 -10.264  -3.725  1.00  0.00
ATOM    464  C3'   A A  22      24.510  -9.854  -3.253  1.00  0.00
ATOM    465  O3'   A A  22      23.293 -10.397  -2.735  1.00  0.00
ATOM    466  C2'   A A  22      25.339  -9.094  -2.219  1.00  0.00
ATOM    467  O2'   A A  22      25.365  -9.701  -0.943  1.00  0.00
ATOM    468  C1'   A A  22      26.734  -9.170  -2.830  1.00  0.00
ATOM    469  N9    A A  22      27.096  -8.001  -3.594  1.00  0.00
ATOM    470  C8    A A  22      27.143  -7.871  -4.957  1.00  0.00
ATOM    471  N7    A A  22      27.462  -6.665  -5.363  1.00  0.00
ATOM    472  C5    A A  22      27.635  -5.954  -4.186  1.00  0.00
ATOM    473  C6    A A  22      27.982  -4.616  -3.931  1.00  0.00
ATOM    474  N6    A A  22      28.228  -3.720  -4.891  1.00  0.00
ATOM    475  N1    A A  22      28.070  -4.226  -2.642  1.00  0.00
ATOM    476  C2    A A  22      27.825  -5.124  -1.681  1.00  0.00
ATOM    477  N3    A A  22      27.491  -6.407  -1.795  1.00  0.00
ATOM    478  C4    A A  22      27.412  -6.764  -3.088  1.00  0.00
ATOM    479  P     C A  23      22.011  -9.532  -2.889  1.00  0.00
ATOM    480  OP1   C A  23      21.076  -9.795  -1.758  1.00  0.00
ATOM    481  OP2   C A  23      21.540  -9.684  -4.301  1.00  0.00
ATOM    482  O5'   C A  23      22.611  -8.069  -2.676  1.00  0.00
ATOM    483  C5'   C A  23      23.177  -7.683  -1.418  1.00  0.00
ATOM    484  C4'   C A  23      23.590  -6.234  -1.448  1.00  0.00
ATOM    485  O4'   C A  23      24.510  -6.035  -2.548  1.00  0.00
ATOM    486  C3'   C A  23      22.463  -5.256  -1.713  1.00  0.00
ATOM    487  O3'   C A  23      21.843  -4.823  -0.517  1.00  0.00
ATOM    488  C2'   C A  23      23.161  -4.086  -2.382  1.00  0.00
ATOM    489  O2'   C A  23      23.724  -3.202  -1.434  1.00  0.00
ATOM    490  C1'   C A  23      24.262  -4.787  -3.165  1.00  0.00
ATOM    491  N1    C A  23      24.017  -5.100  -4.567  1.00  0.00
ATOM    492  C2    C A  23      24.241  -4.049  -5.464  1.00  0.00
ATOM    493  O2    C A  23      24.859  -3.046  -5.067  1.00  0.00
ATOM    494  N3    C A  23      23.778  -4.154  -6.732  1.00  0.00
ATOM    495  C4    C A  23      23.118  -5.249  -7.113  1.00  0.00
ATOM    496  N4    C A  23      22.681  -5.308  -8.373  1.00  0.00
ATOM    497  C5    C A  23      22.881  -6.325  -6.220  1.00  0.00
ATOM    498  C6    C A  23      23.340  -6.217  -4.968  1.00  0.00
ATOM    499  P     G A  24      20.384  -4.046  -0.575  1.00  0.00
ATOM    500  OP1   G A  24      19.819  -3.712   0.767  1.00  0.00
ATOM    501  OP2   G A  24      19.546  -4.773  -1.564  1.00  0.00
ATOM    502  O5'   G A  24      20.884  -2.703  -1.276  1.00  0.00
ATOM    503  C5'   G A  24      21.935  -1.934  -0.683  1.00  0.00
ATOM    504  C4'   G A  24      22.363  -0.814  -1.598  1.00  0.00
ATOM    505  O4'   G A  24      22.934  -1.353  -2.820  1.00  0.00
ATOM    506  C3'   G A  24      21.290   0.127  -2.109  1.00  0.00
ATOM    507  O3'   G A  24      20.888   1.082  -1.136  1.00  0.00
ATOM    508  C2'   G A  24      22.016   0.781  -3.280  1.00  0.00
ATOM    509  O2'   G A  24      22.971   1.738  -2.859  1.00  0.00
ATOM    510  C1'   G A  24      22.760  -0.420  -3.873  1.00  0.00
ATOM    511  N9    G A  24      22.013  -1.089  -4.976  1.00  0.00
ATOM    512  C8    G A  24      21.466  -2.344  -4.864  1.00  0.00
ATOM    513  N7    G A  24      20.982  -2.798  -5.988  1.00  0.00
ATOM    514  C5    G A  24      21.224  -1.786  -6.899  1.00  0.00
ATOM    515  C6    G A  24      20.923  -1.697  -8.282  1.00  0.00
ATOM    516  O6    G A  24      20.362  -2.535  -8.999  1.00  0.00
ATOM    517  N1    G A  24      21.343  -0.488  -8.830  1.00  0.00
ATOM    518  C2    G A  24      21.975   0.512  -8.131  1.00  0.00
ATOM    519  N2    G A  24      22.305   1.606  -8.832  1.00  0.00
ATOM    520  N3    G A  24      22.260   0.445  -6.845  1.00  0.00
ATOM    521  C4    G A  24      21.861  -0.720  -6.292  1.00  0.00
ATOM    522  P     C A  25      19.326   1.608  -1.068  1.00  0.00
ATOM    523  OP1   C A  25      19.424   2.318   0.223  1.00  0.00
ATOM    524  OP2   C A  25      18.446   0.441  -1.256  1.00  0.00
ATOM    525  O5'   C A  25      18.908   2.714  -2.116  1.00  0.00
ATOM    526  C5'   C A  25      19.560   3.948  -2.069  1.00  0.00
ATOM    527  C4'   C A  25      19.460   4.506  -3.457  1.00  0.00
ATOM    528  O4'   C A  25      20.059   3.603  -4.421  1.00  0.00
ATOM    529  C3'   C A  25      18.032   4.648  -3.970  1.00  0.00
ATOM    530  O3'   C A  25      17.370   5.678  -3.234  1.00  0.00
ATOM    531  C2'   C A  25      18.382   4.960  -5.415  1.00  0.00
ATOM    532  O2'   C A  25      18.932   6.265  -5.554  1.00  0.00
ATOM    533  C1'   C A  25      19.430   3.859  -5.660  1.00  0.00
ATOM    534  N1    C A  25      19.014   2.657  -6.249  1.00  0.00
ATOM    535  C2    C A  25      18.723   2.539  -7.613  1.00  0.00
ATOM    536  O2    C A  25      18.830   3.544  -8.336  1.00  0.00
ATOM    537  N3    C A  25      18.334   1.337  -8.102  1.00  0.00
ATOM    538  C4    C A  25      18.233   0.286  -7.288  1.00  0.00
ATOM    539  N4    C A  25      17.846  -0.877  -7.816  1.00  0.00
ATOM    540  C5    C A  25      18.523   0.385  -5.903  1.00  0.00
ATOM    541  C6    C A  25      18.907   1.573  -5.424  1.00  0.00
ATOM    542  P     C A  26      15.719   6.023  -3.393  1.00  0.00
ATOM    543  OP1   C A  26      15.482   7.230  -2.571  1.00  0.00
ATOM    544  OP2   C A  26      15.016   4.745  -3.165  1.00  0.00
ATOM    545  O5'   C A  26      15.428   6.427  -4.912  1.00  0.00
ATOM    546  C5'   C A  26      15.776   7.683  -5.460  1.00  0.00
ATOM    547  C4'   C A  26      15.753   7.667  -6.991  1.00  0.00
ATOM    548  O4'   C A  26      16.453   6.495  -7.492  1.00  0.00
ATOM    549  C3'   C A  26      14.402   7.579  -7.698  1.00  0.00
ATOM    550  O3'   C A  26      13.729   8.839  -7.792  1.00  0.00
ATOM    551  C2'   C A  26      14.851   7.099  -9.071  1.00  0.00
ATOM    552  O2'   C A  26      15.419   8.133  -9.836  1.00  0.00
ATOM    553  C1'   C A  26      15.889   6.052  -8.712  1.00  0.00
ATOM    554  N1    C A  26      15.252   4.735  -8.579  1.00  0.00
ATOM    555  C2    C A  26      14.940   4.010  -9.735  1.00  0.00
ATOM    556  O2    C A  26      15.068   4.564 -10.840  1.00  0.00
ATOM    557  N3    C A  26      14.508   2.732  -9.616  1.00  0.00
ATOM    558  C4    C A  26      14.384   2.179  -8.409  1.00  0.00
ATOM    559  N4    C A  26      13.955   0.917  -8.341  1.00  0.00
ATOM    560  C5    C A  26      14.695   2.896  -7.225  1.00  0.00
ATOM    561  C6    C A  26      15.121   4.158  -7.347  1.00  0.00
ATOM    562  P     A A  27      12.093   9.001  -7.721  1.00  0.00
ATOM    563  OP1   A A  27      11.789  10.458  -7.661  1.00  0.00
ATOM    564  OP2   A A  27      11.551   8.099  -6.676  1.00  0.00
ATOM    565  O5'   A A  27      11.618   8.436  -9.131  1.00  0.00
ATOM    566  C5'   A A  27      11.819   9.213 -10.291  1.00  0.00
ATOM    567  C4'   A A  27      11.633   8.343 -11.512  1.00  0.00
ATOM    568  O4'   A A  27      12.330   7.097 -11.304  1.00  0.00
ATOM    569  C3'   A A  27      10.208   7.887 -11.772  1.00  0.00
ATOM    570  O3'   A A  27       9.437   8.952 -12.354  1.00  0.00
ATOM    571  C2'   A A  27      10.473   6.713 -12.717  1.00  0.00
ATOM    572  O2'   A A  27      10.858   7.118 -14.016  1.00  0.00
ATOM    573  C1'   A A  27      11.684   6.075 -12.040  1.00  0.00
ATOM    574  N9    A A  27      11.349   4.949 -11.173  1.00  0.00
ATOM    575  C8    A A  27      11.326   4.947  -9.802  1.00  0.00
ATOM    576  N7    A A  27      11.124   3.761  -9.279  1.00  0.00
ATOM    577  C5    A A  27      11.005   2.928 -10.380  1.00  0.00
ATOM    578  C6    A A  27      10.781   1.545 -10.500  1.00  0.00
ATOM    579  N6    A A  27      10.633   0.726  -9.456  1.00  0.00
ATOM    580  N1    A A  27      10.715   1.027 -11.745  1.00  0.00
ATOM    581  C2    A A  27      10.865   1.848 -12.791  1.00  0.00
ATOM    582  N3    A A  27      11.080   3.162 -12.805  1.00  0.00
ATOM    583  C4    A A  27      11.140   3.646 -11.553  1.00  0.00
ATOM    584  P     G A  28       7.938   9.076 -11.885  1.00  0.00
ATOM    585  OP1   G A  28       6.990  10.204 -12.096  1.00  0.00
ATOM    586  OP2   G A  28       7.605   8.019 -10.889  1.00  0.00
ATOM    587  O5'   G A  28       8.224   8.358 -13.283  1.00  0.00
ATOM    588  C5'   G A  28       8.245   9.105 -14.500  1.00  0.00
ATOM    589  C4'   G A  28       7.878   8.220 -15.663  1.00  0.00
ATOM    590  O4'   G A  28       8.954   7.306 -15.976  1.00  0.00
ATOM    591  C3'   G A  28       6.685   7.329 -15.410  1.00  0.00
ATOM    592  O3'   G A  28       5.487   8.052 -15.621  1.00  0.00
ATOM    593  C2'   G A  28       6.889   6.197 -16.404  1.00  0.00
ATOM    594  O2'   G A  28       6.418   6.536 -17.686  1.00  0.00
ATOM    595  C1'   G A  28       8.411   6.087 -16.442  1.00  0.00
ATOM    596  N9    G A  28       8.912   4.974 -15.505  1.00  0.00
ATOM    597  C8    G A  28       9.486   5.066 -14.260  1.00  0.00
ATOM    598  N7    G A  28       9.743   3.904 -13.724  1.00  0.00
ATOM    599  C5    G A  28       9.316   2.989 -14.669  1.00  0.00
ATOM    600  C6    G A  28       9.332   1.570 -14.653  1.00  0.00
ATOM    601  O6    G A  28       9.748   0.818 -13.762  1.00  0.00
ATOM    602  N1    G A  28       8.798   1.030 -15.820  1.00  0.00
ATOM    603  C2    G A  28       8.309   1.767 -16.872  1.00  0.00
ATOM    604  N2    G A  28       7.835   1.068 -17.913  1.00  0.00
ATOM    605  N3    G A  28       8.286   3.085 -16.901  1.00  0.00
ATOM    606  C4    G A  28       8.798   3.630 -15.777  1.00  0.00
ATOM    607  P     A A  29       4.263   7.725 -14.738  1.00  0.00
ATOM    608  OP1   A A  29       3.170   8.674 -15.107  1.00  0.00
ATOM    609  OP2   A A  29       4.078   6.762 -13.620  1.00  0.00
ATOM    610  O5'   A A  29       4.656   6.871 -16.012  1.00  0.00
ATOM    611  C5'   A A  29       3.735   6.653 -17.042  1.00  0.00
ATOM    612  C4'   A A  29       3.962   5.301 -17.631  1.00  0.00
ATOM    613  O4'   A A  29       5.301   4.870 -17.303  1.00  0.00
ATOM    614  C3'   A A  29       3.163   4.184 -17.031  1.00  0.00
ATOM    615  O3'   A A  29       1.859   4.244 -17.477  1.00  0.00
ATOM    616  C2'   A A  29       3.938   2.965 -17.468  1.00  0.00
ATOM    617  O2'   A A  29       3.801   2.707 -18.847  1.00  0.00
ATOM    618  C1'   A A  29       5.347   3.456 -17.217  1.00  0.00
ATOM    619  N9    A A  29       5.568   2.986 -15.916  1.00  0.00
ATOM    620  C8    A A  29       5.532   3.810 -14.822  1.00  0.00
ATOM    621  N7    A A  29       6.023   3.267 -13.733  1.00  0.00
ATOM    622  C5    A A  29       6.407   1.999 -14.140  1.00  0.00
ATOM    623  C6    A A  29       6.999   0.924 -13.454  1.00  0.00
ATOM    624  N6    A A  29       7.321   0.961 -12.159  1.00  0.00
ATOM    625  N1    A A  29       7.252  -0.203 -14.153  1.00  0.00
ATOM    626  C2    A A  29       6.930  -0.239 -15.451  1.00  0.00
ATOM    627  N3    A A  29       6.371   0.705 -16.206  1.00  0.00
ATOM    628  C4    A A  29       6.132   1.811 -15.481  1.00  0.00
ATOM    629  P     U A  30       0.812   4.263 -16.436  1.00  0.00
ATOM    630  OP1   U A  30      -0.503   4.940 -16.474  1.00  0.00
ATOM    631  OP2   U A  30       1.194   3.528 -15.210  1.00  0.00
ATOM    632  O5'   U A  30       0.952   3.269 -17.685  1.00  0.00
ATOM    633  C5'   U A  30       0.312   2.014 -17.618  1.00  0.00
ATOM    634  C4'   U A  30       1.282   0.846 -17.656  1.00  0.00
ATOM    635  O4'   U A  30       2.627   1.185 -17.234  1.00  0.00
ATOM    636  C3'   U A  30       0.974  -0.289 -16.694  1.00  0.00
ATOM    637  O3'   U A  30      -0.241  -0.936 -17.016  1.00  0.00
ATOM    638  C2'   U A  30       2.239  -1.124 -16.883  1.00  0.00
ATOM    639  O2'   U A  30       2.407  -1.717 -18.156  1.00  0.00
ATOM    640  C1'   U A  30       3.233   0.016 -16.690  1.00  0.00
ATOM    641  N1    U A  30       3.536   0.189 -15.114  1.00  0.00
ATOM    642  C2    U A  30       4.260  -0.833 -14.531  1.00  0.00
ATOM    643  O2    U A  30       4.541  -1.865 -15.115  1.00  0.00
ATOM    644  N3    U A  30       4.647  -0.604 -13.233  1.00  0.00
ATOM    645  C4    U A  30       4.387   0.519 -12.476  1.00  0.00
ATOM    646  O4    U A  30       4.802   0.580 -11.321  1.00  0.00
ATOM    647  C5    U A  30       3.629   1.535 -13.151  1.00  0.00
ATOM    648  C6    U A  30       3.241   1.338 -14.414  1.00  0.00
ATOM    649  P     G A  31      -1.276  -0.143 -16.280  1.00  0.00
ATOM    650  OP1   G A  31      -2.578  -0.302 -16.962  1.00  0.00
ATOM    651  OP2   G A  31      -1.131   0.847 -15.190  1.00  0.00
ATOM    652  O5'   G A  31      -0.800  -1.566 -15.726  1.00  0.00
ATOM    653  C5'   G A  31      -0.571  -2.663 -16.599  1.00  0.00
ATOM    654  C4'   G A  31       0.133  -3.743 -15.808  1.00  0.00
ATOM    655  O4'   G A  31       1.401  -3.255 -15.313  1.00  0.00
ATOM    656  C3'   G A  31      -0.572  -4.135 -14.525  1.00  0.00
ATOM    657  O3'   G A  31      -1.676  -4.968 -14.822  1.00  0.00
ATOM    658  C2'   G A  31       0.550  -4.901 -13.843  1.00  0.00
ATOM    659  O2'   G A  31       0.680  -6.188 -14.406  1.00  0.00
ATOM    660  C1'   G A  31       1.779  -4.070 -14.219  1.00  0.00
ATOM    661  N9    G A  31       2.192  -3.275 -13.127  1.00  0.00
ATOM    662  C8    G A  31       1.991  -1.919 -13.035  1.00  0.00
ATOM    663  N7    G A  31       2.435  -1.407 -11.920  1.00  0.00
ATOM    664  C5    G A  31       2.963  -2.484 -11.234  1.00  0.00
ATOM    665  C6    G A  31       3.587  -2.553  -9.962  1.00  0.00
ATOM    666  O6    G A  31       3.803  -1.632  -9.164  1.00  0.00
ATOM    667  N1    G A  31       3.977  -3.850  -9.642  1.00  0.00
ATOM    668  C2    G A  31       3.790  -4.947 -10.449  1.00  0.00
ATOM    669  N2    G A  31       4.234  -6.117  -9.970  1.00  0.00
ATOM    670  N3    G A  31       3.211  -4.899 -11.633  1.00  0.00
ATOM    671  C4    G A  31       2.823  -3.649 -11.964  1.00  0.00
ATOM    672  P     C A  32      -3.093  -4.420 -14.219  1.00  0.00
ATOM    673  OP1   C A  32      -4.541  -4.189 -14.427  1.00  0.00
ATOM    674  OP2   C A  32      -2.465  -4.072 -12.923  1.00  0.00
ATOM    675  O5'   C A  32      -2.765  -5.975 -14.411  1.00  0.00
ATOM    676  C5'   C A  32      -3.130  -6.898 -13.398  1.00  0.00
ATOM    677  C4'   C A  32      -1.993  -7.832 -13.073  1.00  0.00
ATOM    678  O4'   C A  32      -0.745  -7.095 -13.066  1.00  0.00
ATOM    679  C3'   C A  32      -2.051  -8.476 -11.698  1.00  0.00
ATOM    680  O3'   C A  32      -2.899  -9.607 -11.641  1.00  0.00
ATOM    681  C2'   C A  32      -0.593  -8.799 -11.412  1.00  0.00
ATOM    682  O2'   C A  32      -0.196  -9.986 -12.085  1.00  0.00
ATOM    683  C1'   C A  32       0.110  -7.604 -12.064  1.00  0.00
ATOM    684  N1    C A  32       0.430  -6.533 -11.120  1.00  0.00
ATOM    685  C2    C A  32       1.594  -6.635 -10.348  1.00  0.00
ATOM    686  O2    C A  32       2.300  -7.651 -10.463  1.00  0.00
ATOM    687  N3    C A  32       1.914  -5.627  -9.502  1.00  0.00
ATOM    688  C4    C A  32       1.125  -4.556  -9.411  1.00  0.00
ATOM    689  N4    C A  32       1.481  -3.588  -8.563  1.00  0.00
ATOM    690  C5    C A  32      -0.058  -4.434 -10.184  1.00  0.00
ATOM    691  C6    C A  32      -0.371  -5.431 -11.019  1.00  0.00
ATOM    692  P     C A  33      -3.344 -10.256  -9.863  1.00  0.00
ATOM    693  OP1   C A  33      -4.189 -11.460 -10.051  1.00  0.00
ATOM    694  OP2   C A  33      -3.928  -9.031  -9.254  1.00  0.00
ATOM    695  O5'   C A  33      -2.050 -10.641  -9.007  1.00  0.00
ATOM    696  C5'   C A  33      -1.351 -11.887  -9.227  1.00  0.00
ATOM    697  C4'   C A  33      -0.129 -12.001  -8.324  1.00  0.00
ATOM    698  O4'   C A  33       0.772 -10.886  -8.564  1.00  0.00
ATOM    699  C3'   C A  33      -0.321 -12.010  -6.811  1.00  0.00
ATOM    700  O3'   C A  33      -0.630 -13.308  -6.312  1.00  0.00
ATOM    701  C2'   C A  33       1.052 -11.589  -6.302  1.00  0.00
ATOM    702  O2'   C A  33       1.947 -12.679  -6.240  1.00  0.00
ATOM    703  C1'   C A  33       1.519 -10.620  -7.389  1.00  0.00
ATOM    704  N1    C A  33       1.246  -9.193  -7.004  1.00  0.00
ATOM    705  C2    C A  33       2.141  -8.618  -6.093  1.00  0.00
ATOM    706  O2    C A  33       3.143  -9.268  -5.749  1.00  0.00
ATOM    707  N3    C A  33       1.890  -7.376  -5.615  1.00  0.00
ATOM    708  C4    C A  33       0.801  -6.716  -6.012  1.00  0.00
ATOM    709  N4    C A  33       0.594  -5.495  -5.514  1.00  0.00
ATOM    710  C5    C A  33      -0.118  -7.281  -6.934  1.00  0.00
ATOM    711  C6    C A  33       0.134  -8.507  -7.403  1.00  0.00
ATOM    712  P     U A  34      -1.219 -13.521  -4.791  1.00  0.00
ATOM    713  OP1   U A  34      -1.372 -14.829  -5.458  1.00  0.00
ATOM    714  OP2   U A  34      -2.413 -12.656  -4.620  1.00  0.00
ATOM    715  O5'   U A  34      -0.591 -13.801  -3.360  1.00  0.00
ATOM    716  C5'   U A  34       0.779 -14.199  -3.270  1.00  0.00
ATOM    717  C4'   U A  34       1.566 -13.298  -2.336  1.00  0.00
ATOM    718  O4'   U A  34       1.923 -12.025  -2.935  1.00  0.00
ATOM    719  C3'   U A  34       0.911 -12.875  -1.041  1.00  0.00
ATOM    720  O3'   U A  34       0.871 -13.944  -0.123  1.00  0.00
ATOM    721  C2'   U A  34       1.865 -11.786  -0.572  1.00  0.00
ATOM    722  O2'   U A  34       3.055 -12.304  -0.015  1.00  0.00
ATOM    723  C1'   U A  34       2.196 -11.094  -1.893  1.00  0.00
ATOM    724  N1    U A  34       1.385  -9.942  -2.115  1.00  0.00
ATOM    725  C2    U A  34       1.736  -8.748  -1.514  1.00  0.00
ATOM    726  O2    U A  34       2.684  -8.639  -0.757  1.00  0.00
ATOM    727  N3    U A  34       0.931  -7.680  -1.831  1.00  0.00
ATOM    728  C4    U A  34      -0.163  -7.687  -2.670  1.00  0.00
ATOM    729  O4    U A  34      -0.787  -6.645  -2.858  1.00  0.00
ATOM    730  C5    U A  34      -0.463  -8.963  -3.254  1.00  0.00
ATOM    731  C6    U A  34       0.302 -10.018  -2.963  1.00  0.00
ATOM    732  P     U A  35      -0.226 -14.022   0.804  1.00  0.00
ATOM    733  OP1   U A  35      -0.276 -15.375   1.433  1.00  0.00
ATOM    734  OP2   U A  35      -1.386 -13.535   0.021  1.00  0.00
ATOM    735  O5'   U A  35       0.116 -12.964   1.930  1.00  0.00
ATOM    736  C5'   U A  35       1.418 -12.946   2.479  1.00  0.00
ATOM    737  C4'   U A  35       1.661 -11.672   3.209  1.00  0.00
ATOM    738  O4'   U A  35       1.955 -10.598   2.282  1.00  0.00
ATOM    739  C3'   U A  35       0.523 -11.126   4.039  1.00  0.00
ATOM    740  O3'   U A  35       0.342 -11.809   5.275  1.00  0.00
ATOM    741  C2'   U A  35       0.975  -9.691   4.240  1.00  0.00
ATOM    742  O2'   U A  35       1.928  -9.596   5.270  1.00  0.00
ATOM    743  C1'   U A  35       1.630  -9.371   2.894  1.00  0.00
ATOM    744  N1    U A  35       0.684  -8.713   2.161  1.00  0.00
ATOM    745  C2    U A  35       0.497  -7.347   2.246  1.00  0.00
ATOM    746  O2    U A  35       1.125  -6.637   3.011  1.00  0.00
ATOM    747  N3    U A  35      -0.457  -6.837   1.398  1.00  0.00
ATOM    748  C4    U A  35      -1.225  -7.542   0.495  1.00  0.00
ATOM    749  O4    U A  35      -2.043  -6.943  -0.200  1.00  0.00
ATOM    750  C5    U A  35      -0.973  -8.955   0.467  1.00  0.00
ATOM    751  C6    U A  35      -0.051  -9.477   1.280  1.00  0.00
ATOM    752  P     G A  36      -1.154 -12.257   5.651  1.00  0.00
ATOM    753  OP1   G A  36      -1.345 -13.418   6.559  1.00  0.00
ATOM    754  OP2   G A  36      -2.075 -12.089   4.495  1.00  0.00
ATOM    755  O5'   G A  36      -1.093 -10.910   6.511  1.00  0.00
ATOM    756  C5'   G A  36      -2.156 -10.549   7.369  1.00  0.00
ATOM    757  C4'   G A  36      -2.355  -9.049   7.405  1.00  0.00
ATOM    758  O4'   G A  36      -1.712  -8.366   6.295  1.00  0.00
ATOM    759  C3'   G A  36      -3.817  -8.661   7.291  1.00  0.00
ATOM    760  O3'   G A  36      -4.491  -8.798   8.529  1.00  0.00
ATOM    761  C2'   G A  36      -3.757  -7.231   6.773  1.00  0.00
ATOM    762  O2'   G A  36      -3.544  -6.291   7.806  1.00  0.00
ATOM    763  C1'   G A  36      -2.541  -7.298   5.849  1.00  0.00
ATOM    764  N9    G A  36      -2.910  -7.599   4.455  1.00  0.00
ATOM    765  C8    G A  36      -2.568  -8.715   3.730  1.00  0.00
ATOM    766  N7    G A  36      -2.953  -8.657   2.484  1.00  0.00
ATOM    767  C5    G A  36      -3.586  -7.433   2.377  1.00  0.00
ATOM    768  C6    G A  36      -4.212  -6.812   1.266  1.00  0.00
ATOM    769  O6    G A  36      -4.331  -7.245   0.113  1.00  0.00
ATOM    770  N1    G A  36      -4.733  -5.563   1.593  1.00  0.00
ATOM    771  C2    G A  36      -4.659  -4.984   2.837  1.00  0.00
ATOM    772  N2    G A  36      -5.219  -3.773   2.959  1.00  0.00
ATOM    773  N3    G A  36      -4.082  -5.549   3.879  1.00  0.00
ATOM    774  C4    G A  36      -3.569  -6.763   3.585  1.00  0.00
ATOM    775  P     U A  37      -5.882  -8.934   8.442  1.00  0.00
ATOM    776  OP1   U A  37      -6.124  -9.534   9.775  1.00  0.00
ATOM    777  OP2   U A  37      -5.822  -9.748   7.210  1.00  0.00
ATOM    778  O5'   U A  37      -7.051  -7.895   8.126  1.00  0.00
ATOM    779  C5'   U A  37      -6.848  -6.534   8.453  1.00  0.00
ATOM    780  C4'   U A  37      -7.202  -5.623   7.306  1.00  0.00
ATOM    781  O4'   U A  37      -6.528  -6.031   6.081  1.00  0.00
ATOM    782  C3'   U A  37      -8.645  -5.622   6.841  1.00  0.00
ATOM    783  O3'   U A  37      -9.600  -5.123   7.765  1.00  0.00
ATOM    784  C2'   U A  37      -8.486  -4.831   5.546  1.00  0.00
ATOM    785  O2'   U A  37      -8.129  -3.481   5.800  1.00  0.00
ATOM    786  C1'   U A  37      -7.264  -5.545   4.967  1.00  0.00
ATOM    787  N1    U A  37      -7.877  -6.856   3.997  1.00  0.00
ATOM    788  C2    U A  37      -8.227  -6.234   2.813  1.00  0.00
ATOM    789  O2    U A  37      -8.807  -5.164   2.772  1.00  0.00
ATOM    790  N3    U A  37      -7.873  -6.913   1.673  1.00  0.00
ATOM    791  C4    U A  37      -7.218  -8.125   1.598  1.00  0.00
ATOM    792  O4    U A  37      -6.967  -8.611   0.498  1.00  0.00
ATOM    793  C5    U A  37      -6.890  -8.708   2.869  1.00  0.00
ATOM    794  C6    U A  37      -7.222  -8.068   3.994  1.00  0.00
ATOM    795  P     A A  38     -10.263  -6.105   8.478  1.00  0.00
ATOM    796  OP1   A A  38     -10.111  -4.809   9.199  1.00  0.00
ATOM    797  OP2   A A  38      -9.961  -7.383   9.178  1.00  0.00
ATOM    798  O5'   A A  38     -11.766  -6.274   8.013  1.00  0.00
ATOM    799  C5'   A A  38     -12.123  -7.390   7.275  1.00  0.00
ATOM    800  C4'   A A  38     -12.958  -6.956   6.124  1.00  0.00
ATOM    801  O4'   A A  38     -14.308  -6.698   6.580  1.00  0.00
ATOM    802  C3'   A A  38     -12.483  -5.715   5.376  1.00  0.00
ATOM    803  O3'   A A  38     -12.306  -5.992   3.982  1.00  0.00
ATOM    804  C2'   A A  38     -13.610  -4.707   5.591  1.00  0.00
ATOM    805  O2'   A A  38     -13.854  -4.096   4.355  1.00  0.00
ATOM    806  C1'   A A  38     -14.818  -5.594   5.887  1.00  0.00
ATOM    807  N9    A A  38     -15.531  -5.100   6.905  1.00  0.00
ATOM    808  C8    A A  38     -14.924  -4.444   7.944  1.00  0.00
ATOM    809  N7    A A  38     -15.447  -3.269   8.205  1.00  0.00
ATOM    810  C5    A A  38     -16.465  -3.145   7.273  1.00  0.00
ATOM    811  C6    A A  38     -17.399  -2.124   7.023  1.00  0.00
ATOM    812  N6    A A  38     -17.458  -0.988   7.722  1.00  0.00
ATOM    813  N1    A A  38     -18.280  -2.314   6.018  1.00  0.00
ATOM    814  C2    A A  38     -18.221  -3.453   5.318  1.00  0.00
ATOM    815  N3    A A  38     -17.391  -4.484   5.459  1.00  0.00
ATOM    816  C4    A A  38     -16.528  -4.264   6.465  1.00  0.00
ATOM    817  P     A A  39     -11.329  -5.124   2.855  1.00  0.00
ATOM    818  OP1   A A  39     -10.725  -6.268   2.128  1.00  0.00
ATOM    819  OP2   A A  39     -10.454  -4.067   3.427  1.00  0.00
ATOM    820  O5'   A A  39     -12.402  -4.405   1.915  1.00  0.00
ATOM    821  C5'   A A  39     -13.310  -5.173   1.123  1.00  0.00
ATOM    822  C4'   A A  39     -14.743  -4.783   1.423  1.00  0.00
ATOM    823  O4'   A A  39     -14.862  -4.432   2.828  1.00  0.00
ATOM    824  C3'   A A  39     -15.311  -3.559   0.730  1.00  0.00
ATOM    825  O3'   A A  39     -15.772  -3.903  -0.562  1.00  0.00
ATOM    826  C2'   A A  39     -16.501  -3.253   1.620  1.00  0.00
ATOM    827  O2'   A A  39     -17.535  -4.197   1.427  1.00  0.00
ATOM    828  C1'   A A  39     -15.888  -3.474   2.998  1.00  0.00
ATOM    829  N9    A A  39     -15.395  -2.177   3.557  1.00  0.00
ATOM    830  C8    A A  39     -14.094  -1.953   3.925  1.00  0.00
ATOM    831  N7    A A  39     -13.922  -0.851   4.616  1.00  0.00
ATOM    832  C5    A A  39     -15.196  -0.314   4.707  1.00  0.00
ATOM    833  C6    A A  39     -15.690   0.852   5.317  1.00  0.00
ATOM    834  N6    A A  39     -14.923   1.722   5.978  1.00  0.00
ATOM    835  N1    A A  39     -17.015   1.096   5.222  1.00  0.00
ATOM    836  C2    A A  39     -17.783   0.223   4.560  1.00  0.00
ATOM    837  N3    A A  39     -17.435  -0.906   3.947  1.00  0.00
ATOM    838  C4    A A  39     -16.114  -1.119   4.059  1.00  0.00
ATOM    839  P     C A  40     -15.943  -2.814  -1.669  1.00  0.00
ATOM    840  OP1   C A  40     -16.191  -3.709  -2.823  1.00  0.00
ATOM    841  OP2   C A  40     -14.689  -2.033  -1.563  1.00  0.00
ATOM    842  O5'   C A  40     -17.064  -1.679  -1.635  1.00  0.00
ATOM    843  C5'   C A  40     -18.340  -2.093  -2.092  1.00  0.00
ATOM    844  C4'   C A  40     -19.473  -1.362  -1.425  1.00  0.00
ATOM    845  O4'   C A  40     -19.137  -1.143  -0.028  1.00  0.00
ATOM    846  C3'   C A  40     -19.756   0.016  -2.002  1.00  0.00
ATOM    847  O3'   C A  40     -20.833   0.040  -2.932  1.00  0.00
ATOM    848  C2'   C A  40     -20.085   0.888  -0.795  1.00  0.00
ATOM    849  O2'   C A  40     -21.473   1.052  -0.603  1.00  0.00
ATOM    850  C1'   C A  40     -19.492   0.156   0.396  1.00  0.00
ATOM    851  N1    C A  40     -18.330   0.977   0.727  1.00  0.00
ATOM    852  C2    C A  40     -18.516   2.205   1.373  1.00  0.00
ATOM    853  O2    C A  40     -19.675   2.599   1.586  1.00  0.00
ATOM    854  N3    C A  40     -17.431   2.925   1.745  1.00  0.00
ATOM    855  C4    C A  40     -16.205   2.463   1.495  1.00  0.00
ATOM    856  N4    C A  40     -15.166   3.208   1.879  1.00  0.00
ATOM    857  C5    C A  40     -15.996   1.221   0.842  1.00  0.00
ATOM    858  C6    C A  40     -17.070   0.513   0.476  1.00  0.00
ATOM    859  P     C A  41     -20.376   0.911  -4.228  1.00  0.00
ATOM    860  OP1   C A  41     -21.018   0.225  -5.389  1.00  0.00
ATOM    861  OP2   C A  41     -18.920   1.216  -4.261  1.00  0.00
ATOM    862  O5'   C A  41     -21.145   2.267  -3.948  1.00  0.00
ATOM    863  C5'   C A  41     -22.341   2.279  -3.181  1.00  0.00
ATOM    864  C4'   C A  41     -22.526   3.640  -2.610  1.00  0.00
ATOM    865  O4'   C A  41     -21.829   3.727  -1.349  1.00  0.00
ATOM    866  C3'   C A  41     -21.897   4.707  -3.486  1.00  0.00
ATOM    867  O3'   C A  41     -22.739   5.085  -4.571  1.00  0.00
ATOM    868  C2'   C A  41     -21.569   5.820  -2.495  1.00  0.00
ATOM    869  O2'   C A  41     -22.585   6.801  -2.332  1.00  0.00
ATOM    870  C1'   C A  41     -21.280   5.025  -1.209  1.00  0.00
ATOM    871  N1    C A  41     -19.901   4.892  -0.882  1.00  0.00
ATOM    872  C2    C A  41     -19.272   5.997  -0.296  1.00  0.00
ATOM    873  O2    C A  41     -19.972   6.952   0.082  1.00  0.00
ATOM    874  N3    C A  41     -17.925   5.992  -0.159  1.00  0.00
ATOM    875  C4    C A  41     -17.215   4.945  -0.579  1.00  0.00
ATOM    876  N4    C A  41     -15.889   4.986  -0.423  1.00  0.00
ATOM    877  C5    C A  41     -17.833   3.816  -1.176  1.00  0.00
ATOM    878  C6    C A  41     -19.164   3.824  -1.309  1.00  0.00
ATOM    879  P     G A  42     -22.187   6.084  -5.685  1.00  0.00
ATOM    880  OP1   G A  42     -23.391   6.252  -6.538  1.00  0.00
ATOM    881  OP2   G A  42     -21.083   5.193  -6.141  1.00  0.00
ATOM    882  O5'   G A  42     -21.572   7.520  -5.378  1.00  0.00
ATOM    883  C5'   G A  42     -22.385   8.554  -4.799  1.00  0.00
ATOM    884  C4'   G A  42     -21.549   9.768  -4.481  1.00  0.00
ATOM    885  O4'   G A  42     -20.751   9.568  -3.283  1.00  0.00
ATOM    886  C3'   G A  42     -20.510  10.137  -5.518  1.00  0.00
ATOM    887  O3'   G A  42     -21.094  10.763  -6.647  1.00  0.00
ATOM    888  C2'   G A  42     -19.597  11.069  -4.727  1.00  0.00
ATOM    889  O2'   G A  42     -20.110  12.379  -4.596  1.00  0.00
ATOM    890  C1'   G A  42     -19.593  10.391  -3.356  1.00  0.00
ATOM    891  N9    G A  42     -18.435   9.556  -3.156  1.00  0.00
ATOM    892  C8    G A  42     -18.323   8.211  -3.410  1.00  0.00
ATOM    893  N7    G A  42     -17.147   7.727  -3.117  1.00  0.00
ATOM    894  C5    G A  42     -16.438   8.813  -2.640  1.00  0.00
ATOM    895  C6    G A  42     -15.103   8.910  -2.168  1.00  0.00
ATOM    896  O6    G A  42     -14.256   8.013  -2.078  1.00  0.00
ATOM    897  N1    G A  42     -14.782  10.207  -1.777  1.00  0.00
ATOM    898  C2    G A  42     -15.641  11.278  -1.833  1.00  0.00
ATOM    899  N2    G A  42     -15.150  12.451  -1.410  1.00  0.00
ATOM    900  N3    G A  42     -16.883  11.204  -2.269  1.00  0.00
ATOM    901  C4    G A  42     -17.217   9.954  -2.655  1.00  0.00
ATOM    902  P     A A  43     -20.113  10.826  -8.201  1.00  0.00
ATOM    903  OP1   A A  43     -20.622  10.686  -9.582  1.00  0.00
ATOM    904  OP2   A A  43     -19.324   9.731  -7.596  1.00  0.00
ATOM    905  O5'   A A  43     -19.128  12.089  -8.120  1.00  0.00
ATOM    906  C5'   A A  43     -18.209  12.297  -9.191  1.00  0.00
ATOM    907  C4'   A A  43     -17.015  13.156  -8.832  1.00  0.00
ATOM    908  O4'   A A  43     -17.416  14.554  -8.887  1.00  0.00
ATOM    909  C3'   A A  43     -16.408  12.917  -7.448  1.00  0.00
ATOM    910  O3'   A A  43     -15.103  12.343  -7.473  1.00  0.00
ATOM    911  C2'   A A  43     -16.322  14.291  -6.788  1.00  0.00
ATOM    912  O2'   A A  43     -14.996  14.705  -6.537  1.00  0.00
ATOM    913  C1'   A A  43     -16.994  15.270  -7.742  1.00  0.00
ATOM    914  N9    A A  43     -17.989  16.026  -7.273  1.00  0.00
ATOM    915  C8    A A  43     -19.312  15.681  -7.182  1.00  0.00
ATOM    916  N7    A A  43     -19.994  16.420  -6.339  1.00  0.00
ATOM    917  C5    A A  43     -19.055  17.310  -5.843  1.00  0.00
ATOM    918  C6    A A  43     -19.145  18.357  -4.909  1.00  0.00
ATOM    919  N6    A A  43     -20.276  18.696  -4.285  1.00  0.00
ATOM    920  N1    A A  43     -18.020  19.051  -4.636  1.00  0.00
ATOM    921  C2    A A  43     -16.888  18.712  -5.263  1.00  0.00
ATOM    922  N3    A A  43     -16.679  17.751  -6.159  1.00  0.00
ATOM    923  C4    A A  43     -17.815  17.079  -6.408  1.00  0.00
ATOM    924  P     A A  44     -14.549  11.544  -5.929  1.00  0.00
ATOM    925  OP1   A A  44     -13.481  10.518  -5.891  1.00  0.00
ATOM    926  OP2   A A  44     -15.881  11.287  -5.332  1.00  0.00
ATOM    927  O5'   A A  44     -14.041  12.863  -5.180  1.00  0.00
ATOM    928  C5'   A A  44     -12.818  13.447  -5.594  1.00  0.00
ATOM    929  C4'   A A  44     -12.507  14.704  -4.823  1.00  0.00
ATOM    930  O4'   A A  44     -13.465  15.738  -5.162  1.00  0.00
ATOM    931  C3'   A A  44     -12.584  14.598  -3.308  1.00  0.00
ATOM    932  O3'   A A  44     -11.415  14.026  -2.746  1.00  0.00
ATOM    933  C2'   A A  44     -12.825  16.045  -2.895  1.00  0.00
ATOM    934  O2'   A A  44     -11.623  16.803  -2.938  1.00  0.00
ATOM    935  C1'   A A  44     -13.730  16.534  -4.026  1.00  0.00
ATOM    936  N9    A A  44     -15.193  16.433  -3.682  1.00  0.00
ATOM    937  C8    A A  44     -16.098  15.428  -3.900  1.00  0.00
ATOM    938  N7    A A  44     -17.254  15.619  -3.309  1.00  0.00
ATOM    939  C5    A A  44     -17.097  16.832  -2.658  1.00  0.00
ATOM    940  C6    A A  44     -17.963  17.593  -1.853  1.00  0.00
ATOM    941  N6    A A  44     -19.211  17.223  -1.556  1.00  0.00
ATOM    942  N1    A A  44     -17.496  18.758  -1.357  1.00  0.00
ATOM    943  C2    A A  44     -16.245  19.128  -1.656  1.00  0.00
ATOM    944  N3    A A  44     -15.338  18.500  -2.402  1.00  0.00
ATOM    945  C4    A A  44     -15.833  17.345  -2.878  1.00  0.00
ATOM    946  P     A A  45     -11.351  13.621  -1.115  1.00  0.00
ATOM    947  OP1   A A  45      -9.963  13.154  -0.903  1.00  0.00
ATOM    948  OP2   A A  45     -12.427  12.612  -1.255  1.00  0.00
ATOM    949  O5'   A A  45     -11.790  14.611   0.066  1.00  0.00
ATOM    950  C5'   A A  45     -11.220  15.908   0.194  1.00  0.00
ATOM    951  C4'   A A  45     -12.109  16.744   1.088  1.00  0.00
ATOM    952  O4'   A A  45     -13.221  17.256   0.313  1.00  0.00
ATOM    953  C3'   A A  45     -12.805  15.956   2.185  1.00  0.00
ATOM    954  O3'   A A  45     -11.930  15.681   3.279  1.00  0.00
ATOM    955  C2'   A A  45     -13.946  16.915   2.526  1.00  0.00
ATOM    956  O2'   A A  45     -13.531  18.078   3.212  1.00  0.00
ATOM    957  C1'   A A  45     -14.388  17.290   1.119  1.00  0.00
ATOM    958  N9    A A  45     -15.462  16.352   0.467  1.00  0.00
ATOM    959  C8    A A  45     -15.392  15.257  -0.354  1.00  0.00
ATOM    960  N7    A A  45     -16.557  14.704  -0.597  1.00  0.00
ATOM    961  C5    A A  45     -17.452  15.488   0.113  1.00  0.00
ATOM    962  C6    A A  45     -18.848  15.427   0.268  1.00  0.00
ATOM    963  N6    A A  45     -19.616  14.501  -0.311  1.00  0.00
ATOM    964  N1    A A  45     -19.434  16.361   1.046  1.00  0.00
ATOM    965  C2    A A  45     -18.664  17.289   1.625  1.00  0.00
ATOM    966  N3    A A  45     -17.344  17.450   1.555  1.00  0.00
ATOM    967  C4    A A  45     -16.792  16.506   0.775  1.00  0.00
ATOM    968  P     G A  46     -11.902  14.457   4.347  1.00  0.00
ATOM    969  OP1   G A  46     -11.537  14.776   5.745  1.00  0.00
ATOM    970  OP2   G A  46     -11.386  13.237   3.688  1.00  0.00
ATOM    971  O5'   G A  46     -13.494  14.291   4.295  1.00  0.00
ATOM    972  C5'   G A  46     -14.366  15.373   4.605  1.00  0.00
ATOM    973  C4'   G A  46     -15.788  15.116   4.159  1.00  0.00
ATOM    974  O4'   G A  46     -15.743  14.556   2.816  1.00  0.00
ATOM    975  C3'   G A  46     -16.578  14.133   5.027  1.00  0.00
ATOM    976  O3'   G A  46     -17.725  14.697   5.662  1.00  0.00
ATOM    977  C2'   G A  46     -17.041  13.019   4.090  1.00  0.00
ATOM    978  O2'   G A  46     -18.442  12.852   4.057  1.00  0.00
ATOM    979  C1'   G A  46     -16.554  13.400   2.700  1.00  0.00
ATOM    980  N9    G A  46     -16.020  12.351   2.338  1.00  0.00
ATOM    981  C8    G A  46     -14.678  12.112   2.509  1.00  0.00
ATOM    982  N7    G A  46     -14.314  10.918   2.127  1.00  0.00
ATOM    983  C5    G A  46     -15.482  10.332   1.675  1.00  0.00
ATOM    984  C6    G A  46     -15.719   9.040   1.139  1.00  0.00
ATOM    985  O6    G A  46     -14.905   8.127   0.954  1.00  0.00
ATOM    986  N1    G A  46     -17.058   8.852   0.806  1.00  0.00
ATOM    987  C2    G A  46     -18.046   9.794   0.968  1.00  0.00
ATOM    988  N2    G A  46     -19.278   9.429   0.587  1.00  0.00
ATOM    989  N3    G A  46     -17.841  10.998   1.464  1.00  0.00
ATOM    990  C4    G A  46     -16.548  11.202   1.796  1.00  0.00
ATOM    991  P     G A  47     -18.524  13.677   6.896  1.00  0.00
ATOM    992  OP1   G A  47     -19.322  14.354   7.944  1.00  0.00
ATOM    993  OP2   G A  47     -17.170  13.175   7.221  1.00  0.00
ATOM    994  O5'   G A  47     -19.371  12.451   6.300  1.00  0.00
ATOM    995  C5'   G A  47     -20.745  12.645   6.026  1.00  0.00
ATOM    996  C4'   G A  47     -21.352  11.473   5.275  1.00  0.00
ATOM    997  O4'   G A  47     -20.550  11.124   4.117  1.00  0.00
ATOM    998  C3'   G A  47     -21.452  10.158   6.027  1.00  0.00
ATOM    999  O3'   G A  47     -22.562  10.191   6.896  1.00  0.00
ATOM   1000  C2'   G A  47     -21.715   9.222   4.854  1.00  0.00
ATOM   1001  O2'   G A  47     -23.029   9.372   4.345  1.00  0.00
ATOM   1002  C1'   G A  47     -20.683   9.739   3.855  1.00  0.00
ATOM   1003  N9    G A  47     -19.314   9.115   4.025  1.00  0.00
ATOM   1004  C8    G A  47     -18.150   9.644   4.529  1.00  0.00
ATOM   1005  N7    G A  47     -17.150   8.806   4.504  1.00  0.00
ATOM   1006  C5    G A  47     -17.680   7.656   3.951  1.00  0.00
ATOM   1007  C6    G A  47     -17.076   6.402   3.673  1.00  0.00
ATOM   1008  O6    G A  47     -15.905   6.055   3.871  1.00  0.00
ATOM   1009  N1    G A  47     -17.978   5.504   3.109  1.00  0.00
ATOM   1010  C2    G A  47     -19.298   5.779   2.845  1.00  0.00
ATOM   1011  N2    G A  47     -20.011   4.786   2.297  1.00  0.00
ATOM   1012  N3    G A  47     -19.873   6.938   3.098  1.00  0.00
ATOM   1013  C4    G A  47     -19.017   7.826   3.647  1.00  0.00
ATOM   1014  P     G A  48     -22.546   9.398   8.192  1.00  0.00
ATOM   1015  OP1   G A  48     -23.471  10.250   8.974  1.00  0.00
ATOM   1016  OP2   G A  48     -21.147   9.211   8.648  1.00  0.00
ATOM   1017  O5'   G A  48     -23.229   7.959   8.020  1.00  0.00
ATOM   1018  C5'   G A  48     -23.811   7.581   6.777  1.00  0.00
ATOM   1019  C4'   G A  48     -23.191   6.302   6.240  1.00  0.00
ATOM   1020  O4'   G A  48     -22.057   6.604   5.383  1.00  0.00
ATOM   1021  C3'   G A  48     -22.559   5.366   7.257  1.00  0.00
ATOM   1022  O3'   G A  48     -23.522   4.689   8.058  1.00  0.00
ATOM   1023  C2'   G A  48     -21.846   4.443   6.279  1.00  0.00
ATOM   1024  O2'   G A  48     -22.738   3.644   5.530  1.00  0.00
ATOM   1025  C1'   G A  48     -21.183   5.487   5.383  1.00  0.00
ATOM   1026  N9    G A  48     -19.951   5.834   6.070  1.00  0.00
ATOM   1027  C8    G A  48     -19.762   7.104   6.559  1.00  0.00
ATOM   1028  N7    G A  48     -18.533   7.335   6.933  1.00  0.00
ATOM   1029  C5    G A  48     -17.869   6.150   6.676  1.00  0.00
ATOM   1030  C6    G A  48     -16.511   5.791   6.877  1.00  0.00
ATOM   1031  O6    G A  48     -15.596   6.484   7.339  1.00  0.00
ATOM   1032  N1    G A  48     -16.254   4.482   6.480  1.00  0.00
ATOM   1033  C2    G A  48     -17.191   3.624   5.954  1.00  0.00
ATOM   1034  N2    G A  48     -16.754   2.399   5.629  1.00  0.00
ATOM   1035  N3    G A  48     -18.456   3.942   5.763  1.00  0.00
ATOM   1036  C4    G A  48     -18.728   5.209   6.142  1.00  0.00
ATOM   1037  P     G A  49     -23.277   4.687   9.512  1.00  0.00
ATOM   1038  OP1   G A  49     -24.669   4.405   9.930  1.00  0.00
ATOM   1039  OP2   G A  49     -22.432   5.615  10.299  1.00  0.00
ATOM   1040  O5'   G A  49     -22.441   3.325   9.477  1.00  0.00
ATOM   1041  C5'   G A  49     -22.631   2.456   8.368  1.00  0.00
ATOM   1042  C4'   G A  49     -21.505   1.464   8.235  1.00  0.00
ATOM   1043  O4'   G A  49     -20.392   2.064   7.531  1.00  0.00
ATOM   1044  C3'   G A  49     -20.924   0.971   9.547  1.00  0.00
ATOM   1045  O3'   G A  49     -21.697  -0.093  10.073  1.00  0.00
ATOM   1046  C2'   G A  49     -19.485   0.612   9.186  1.00  0.00
ATOM   1047  O2'   G A  49     -19.395  -0.691   8.633  1.00  0.00
ATOM   1048  C1'   G A  49     -19.172   1.620   8.080  1.00  0.00
ATOM   1049  N9    G A  49     -18.352   2.647   8.546  1.00  0.00
ATOM   1050  C8    G A  49     -18.719   3.842   9.116  1.00  0.00
ATOM   1051  N7    G A  49     -17.713   4.501   9.624  1.00  0.00
ATOM   1052  C5    G A  49     -16.616   3.698   9.374  1.00  0.00
ATOM   1053  C6    G A  49     -15.246   3.883   9.691  1.00  0.00
ATOM   1054  O6    G A  49     -14.717   4.835  10.278  1.00  0.00
ATOM   1055  N1    G A  49     -14.462   2.818   9.254  1.00  0.00
ATOM   1056  C2    G A  49     -14.940   1.712   8.593  1.00  0.00
ATOM   1057  N2    G A  49     -14.030   0.790   8.250  1.00  0.00
ATOM   1058  N3    G A  49     -16.210   1.526   8.293  1.00  0.00
ATOM   1059  C4    G A  49     -16.990   2.547   8.708  1.00  0.00
ATOM   1060  P     G A  50     -21.424  -0.996  11.818  1.00  0.00
ATOM   1061  OP1   G A  50     -22.120  -2.277  12.125  1.00  0.00
ATOM   1062  OP2   G A  50     -21.541   0.154  12.765  1.00  0.00
ATOM   1063  O5'   G A  50     -19.882  -1.330  11.580  1.00  0.00
ATOM   1064  C5'   G A  50     -19.491  -2.270  10.579  1.00  0.00
ATOM   1065  C4'   G A  50     -18.009  -2.580  10.679  1.00  0.00
ATOM   1066  O4'   G A  50     -17.215  -1.415  10.308  1.00  0.00
ATOM   1067  C3'   G A  50     -17.490  -2.910  12.067  1.00  0.00
ATOM   1068  O3'   G A  50     -17.803  -4.238  12.462  1.00  0.00
ATOM   1069  C2'   G A  50     -15.990  -2.683  11.901  1.00  0.00
ATOM   1070  O2'   G A  50     -15.331  -3.734  11.223  1.00  0.00
ATOM   1071  C1'   G A  50     -15.974  -1.438  11.010  1.00  0.00
ATOM   1072  N9    G A  50     -15.891  -0.148  11.754  1.00  0.00
ATOM   1073  C8    G A  50     -16.831   0.757  12.182  1.00  0.00
ATOM   1074  N7    G A  50     -16.350   1.653  13.001  1.00  0.00
ATOM   1075  C5    G A  50     -15.012   1.324  13.121  1.00  0.00
ATOM   1076  C6    G A  50     -13.976   1.931  13.876  1.00  0.00
ATOM   1077  O6    G A  50     -14.046   2.921  14.615  1.00  0.00
ATOM   1078  N1    G A  50     -12.760   1.274  13.713  1.00  0.00
ATOM   1079  C2    G A  50     -12.565   0.168  12.921  1.00  0.00
ATOM   1080  N2    G A  50     -11.320  -0.325  12.890  1.00  0.00
ATOM   1081  N3    G A  50     -13.518  -0.408  12.214  1.00  0.00
ATOM   1082  C4    G A  50     -14.708   0.213  12.357  1.00  0.00
ATOM   1083  P     A A  51     -17.830  -4.543  13.879  1.00  0.00
ATOM   1084  OP1   A A  51     -18.646  -5.486  13.077  1.00  0.00
ATOM   1085  OP2   A A  51     -18.207  -4.205  15.275  1.00  0.00
ATOM   1086  O5'   A A  51     -16.320  -5.077  13.912  1.00  0.00
ATOM   1087  C5'   A A  51     -15.648  -5.407  12.697  1.00  0.00
ATOM   1088  C4'   A A  51     -14.160  -5.137  12.810  1.00  0.00
ATOM   1089  O4'   A A  51     -13.915  -3.720  12.680  1.00  0.00
ATOM   1090  C3'   A A  51     -13.548  -5.485  14.155  1.00  0.00
ATOM   1091  O3'   A A  51     -13.261  -6.873  14.224  1.00  0.00
ATOM   1092  C2'   A A  51     -12.273  -4.655  14.109  1.00  0.00
ATOM   1093  O2'   A A  51     -11.263  -5.257  13.329  1.00  0.00
ATOM   1094  C1'   A A  51     -12.770  -3.378  13.439  1.00  0.00
ATOM   1095  N9    A A  51     -13.148  -2.362  14.462  1.00  0.00
ATOM   1096  C8    A A  51     -14.448  -2.032  14.741  1.00  0.00
ATOM   1097  N7    A A  51     -14.571  -1.025  15.574  1.00  0.00
ATOM   1098  C5    A A  51     -13.262  -0.671  15.861  1.00  0.00
ATOM   1099  C6    A A  51     -12.711   0.328  16.683  1.00  0.00
ATOM   1100  N6    A A  51     -13.444   1.188  17.394  1.00  0.00
ATOM   1101  N1    A A  51     -11.365   0.413  16.749  1.00  0.00
ATOM   1102  C2    A A  51     -10.632  -0.448  16.035  1.00  0.00
ATOM   1103  N3    A A  51     -11.033  -1.427  15.228  1.00  0.00
ATOM   1104  C4    A A  51     -12.375  -1.486  15.185  1.00  0.00
ATOM   1105  P     A A  52     -13.871  -7.816  15.381  1.00  0.00
ATOM   1106  OP1   A A  52     -13.553  -9.225  15.014  1.00  0.00
ATOM   1107  OP2   A A  52     -15.250  -7.483  15.832  1.00  0.00
ATOM   1108  O5'   A A  52     -12.824  -7.340  16.500  1.00  0.00
ATOM   1109  C5'   A A  52     -11.538  -7.967  16.603  1.00  0.00
ATOM   1110  C4'   A A  52     -10.494  -7.023  17.188  1.00  0.00
ATOM   1111  O4'   A A  52     -10.708  -5.662  16.737  1.00  0.00
ATOM   1112  C3'   A A  52     -10.363  -6.924  18.704  1.00  0.00
ATOM   1113  O3'   A A  52      -9.564  -8.007  19.205  1.00  0.00
ATOM   1114  C2'   A A  52      -9.662  -5.574  18.890  1.00  0.00
ATOM   1115  O2'   A A  52      -8.247  -5.603  18.839  1.00  0.00
ATOM   1116  C1'   A A  52     -10.190  -4.766  17.703  1.00  0.00
ATOM   1117  N9    A A  52     -11.396  -3.971  18.235  1.00  0.00
ATOM   1118  C8    A A  52     -12.696  -4.060  17.812  1.00  0.00
ATOM   1119  N7    A A  52     -13.485  -3.149  18.331  1.00  0.00
ATOM   1120  C5    A A  52     -12.646  -2.412  19.151  1.00  0.00
ATOM   1121  C6    A A  52     -12.873  -1.301  19.983  1.00  0.00
ATOM   1122  N6    A A  52     -14.065  -0.717  20.128  1.00  0.00
ATOM   1123  N1    A A  52     -11.820  -0.806  20.668  1.00  0.00
ATOM   1124  C2    A A  52     -10.626  -1.392  20.521  1.00  0.00
ATOM   1125  N3    A A  52     -10.289  -2.438  19.771  1.00  0.00
ATOM   1126  C4    A A  52     -11.357  -2.907  19.104  1.00  0.00
ATOM   1127  P     U A  53      -9.746  -8.625  20.803  1.00  0.00
ATOM   1128  OP1   U A  53      -9.150  -9.900  21.279  1.00  0.00
ATOM   1129  OP2   U A  53     -11.219  -8.481  20.755  1.00  0.00
ATOM   1130  O5'   U A  53      -9.179  -7.440  21.705  1.00  0.00
ATOM   1131  C5'   U A  53      -7.792  -7.083  21.675  1.00  0.00
ATOM   1132  C4'   U A  53      -7.568  -5.794  22.430  1.00  0.00
ATOM   1133  O4'   U A  53      -8.283  -4.713  21.778  1.00  0.00
ATOM   1134  C3'   U A  53      -8.061  -5.763  23.868  1.00  0.00
ATOM   1135  O3'   U A  53      -7.094  -6.389  24.711  1.00  0.00
ATOM   1136  C2'   U A  53      -8.241  -4.267  24.117  1.00  0.00
ATOM   1137  O2'   U A  53      -7.028  -3.598  24.381  1.00  0.00
ATOM   1138  C1'   U A  53      -8.750  -3.791  22.753  1.00  0.00
ATOM   1139  N1    U A  53     -10.138  -3.677  22.657  1.00  0.00
ATOM   1140  C2    U A  53     -10.753  -2.540  23.144  1.00  0.00
ATOM   1141  O2    U A  53     -10.137  -1.603  23.621  1.00  0.00
ATOM   1142  N3    U A  53     -12.124  -2.537  23.054  1.00  0.00
ATOM   1143  C4    U A  53     -12.923  -3.536  22.537  1.00  0.00
ATOM   1144  O4    U A  53     -14.143  -3.389  22.523  1.00  0.00
ATOM   1145  C5    U A  53     -12.210  -4.684  22.053  1.00  0.00
ATOM   1146  C6    U A  53     -10.877  -4.713  22.128  1.00  0.00
ATOM   1147  P     A A  54      -7.575  -6.423  27.036  1.00  0.00
ATOM   1148  OP1   A A  54      -7.069  -7.392  28.044  1.00  0.00
ATOM   1149  OP2   A A  54      -8.748  -5.565  27.362  1.00  0.00
ATOM   1150  O5'   A A  54      -6.386  -5.463  26.579  1.00  0.00
ATOM   1151  C5'   A A  54      -5.658  -4.723  27.546  1.00  0.00
ATOM   1152  C4'   A A  54      -4.346  -4.238  26.977  1.00  0.00
ATOM   1153  O4'   A A  54      -4.573  -3.051  26.164  1.00  0.00
ATOM   1154  C3'   A A  54      -3.392  -3.772  28.064  1.00  0.00
ATOM   1155  O3'   A A  54      -2.660  -4.862  28.604  1.00  0.00
ATOM   1156  C2'   A A  54      -2.543  -2.728  27.353  1.00  0.00
ATOM   1157  O2'   A A  54      -1.499  -3.281  26.571  1.00  0.00
ATOM   1158  C1'   A A  54      -3.584  -2.070  26.446  1.00  0.00
ATOM   1159  N9    A A  54      -5.620  -1.091  26.781  1.00  0.00
ATOM   1160  C8    A A  54      -6.947  -1.430  26.768  1.00  0.00
ATOM   1161  N7    A A  54      -7.748  -0.447  27.106  1.00  0.00
ATOM   1162  C5    A A  54      -6.887   0.610  27.358  1.00  0.00
ATOM   1163  C6    A A  54      -7.112   1.939  27.758  1.00  0.00
ATOM   1164  N6    A A  54      -8.326   2.448  27.983  1.00  0.00
ATOM   1165  N1    A A  54      -6.034   2.735  27.922  1.00  0.00
ATOM   1166  C2    A A  54      -4.819   2.225  27.696  1.00  0.00
ATOM   1167  N3    A A  54      -4.481   0.994  27.316  1.00  0.00
ATOM   1168  C4    A A  54      -5.573   0.228  27.163  1.00  0.00
TER   
END   
