# Supplementary material for: RPocket: an intuitive database of RNA pocket topology information with RNA-ligand data resources
Source: BMC Bioinformatics. 2021 Sep 8;22:428. doi: 10.1186/s12859-021-04349-4 (PMC8424408; doi:10.1186/s12859-021-04349-4)
Supplement: Supplementary file 7 — Additional file 7. Folder S3: Nine other experimental structures and their modeling structures and pockets. [file 12859_2021_4349_MOESM7_ESM.zip › 12859_2021_4349_MOESM7_ESM/3E5E_s2.pdb]

ATOM      1  P     G A   1       8.565  31.557  -6.585  1.00  0.00
ATOM      2  OP1   G A   1       7.339  32.395  -6.517  1.00  0.00
ATOM      3  OP2   G A   1       8.948  30.747  -5.402  1.00  0.00
ATOM      4  O5'   G A   1       8.466  30.616  -7.888  1.00  0.00
ATOM      5  C5'   G A   1       8.260  31.204  -9.187  1.00  0.00
ATOM      6  C4'   G A   1       8.670  30.293 -10.337  1.00  0.00
ATOM      7  O4'   G A   1      10.097  30.067 -10.344  1.00  0.00
ATOM      8  C3'   G A   1       8.108  28.885 -10.310  1.00  0.00
ATOM      9  O3'   G A   1       6.789  28.927 -10.809  1.00  0.00
ATOM     10  C2'   G A   1       9.096  28.139 -11.199  1.00  0.00
ATOM     11  O2'   G A   1       8.977  28.432 -12.574  1.00  0.00
ATOM     12  C1'   G A   1      10.381  28.709 -10.643  1.00  0.00
ATOM     13  N9    G A   1      10.970  28.065  -9.458  1.00  0.00
ATOM     14  C8    G A   1      11.077  28.567  -8.184  1.00  0.00
ATOM     15  N7    G A   1      11.686  27.757  -7.361  1.00  0.00
ATOM     16  C5    G A   1      12.003  26.656  -8.134  1.00  0.00
ATOM     17  C6    G A   1      12.668  25.450  -7.795  1.00  0.00
ATOM     18  O6    G A   1      13.126  25.110  -6.697  1.00  0.00
ATOM     19  N1    G A   1      12.781  24.593  -8.886  1.00  0.00
ATOM     20  C2    G A   1      12.311  24.865 -10.149  1.00  0.00
ATOM     21  N2    G A   1      12.515  23.915 -11.072  1.00  0.00
ATOM     22  N3    G A   1      11.690  25.980 -10.479  1.00  0.00
ATOM     23  C4    G A   1      11.569  26.827  -9.435  1.00  0.00
ATOM     24  P     U A   2       5.595  28.081 -10.092  1.00  0.00
ATOM     25  OP1   U A   2       4.267  28.402 -10.688  1.00  0.00
ATOM     26  OP2   U A   2       5.735  27.987  -8.611  1.00  0.00
ATOM     27  O5'   U A   2       6.141  26.724 -10.725  1.00  0.00
ATOM     28  C5'   U A   2       6.080  26.502 -12.139  1.00  0.00
ATOM     29  C4'   U A   2       6.644  25.148 -12.495  1.00  0.00
ATOM     30  O4'   U A   2       8.063  25.101 -12.200  1.00  0.00
ATOM     31  C3'   U A   2       6.055  23.941 -11.778  1.00  0.00
ATOM     32  O3'   U A   2       4.861  23.500 -12.401  1.00  0.00
ATOM     33  C2'   U A   2       7.159  22.900 -11.911  1.00  0.00
ATOM     34  O2'   U A   2       7.088  22.215 -13.142  1.00  0.00
ATOM     35  C1'   U A   2       8.427  23.768 -11.866  1.00  0.00
ATOM     36  N1    U A   2       9.086  23.770 -10.570  1.00  0.00
ATOM     37  C2    U A   2       9.850  22.661 -10.259  1.00  0.00
ATOM     38  O2    U A   2      10.073  21.764 -11.052  1.00  0.00
ATOM     39  N3    U A   2      10.346  22.639  -8.977  1.00  0.00
ATOM     40  C4    U A   2      10.159  23.593  -7.999  1.00  0.00
ATOM     41  O4    U A   2      10.670  23.433  -6.893  1.00  0.00
ATOM     42  C5    U A   2       9.354  24.713  -8.399  1.00  0.00
ATOM     43  C6    U A   2       8.859  24.760  -9.639  1.00  0.00
ATOM     44  P     U A   3       3.818  22.547 -11.574  1.00  0.00
ATOM     45  OP1   U A   3       2.692  22.296 -12.516  1.00  0.00
ATOM     46  OP2   U A   3       3.543  22.701 -10.118  1.00  0.00
ATOM     47  O5'   U A   3       4.887  21.375 -11.743  1.00  0.00
ATOM     48  C5'   U A   3       4.893  20.534 -12.913  1.00  0.00
ATOM     49  C4'   U A   3       5.532  19.199 -12.599  1.00  0.00
ATOM     50  O4'   U A   3       6.915  19.400 -12.213  1.00  0.00
ATOM     51  C3'   U A   3       4.916  18.403 -11.456  1.00  0.00
ATOM     52  O3'   U A   3       3.830  17.609 -11.931  1.00  0.00
ATOM     53  C2'   U A   3       6.078  17.527 -10.999  1.00  0.00
ATOM     54  O2'   U A   3       6.203  16.363 -11.795  1.00  0.00
ATOM     55  C1'   U A   3       7.284  18.436 -11.248  1.00  0.00
ATOM     56  N1    U A   3       7.749  19.165 -10.040  1.00  0.00
ATOM     57  C2    U A   3       8.507  18.419  -9.157  1.00  0.00
ATOM     58  O2    U A   3       8.879  17.284  -9.397  1.00  0.00
ATOM     59  N3    U A   3       8.814  19.051  -7.977  1.00  0.00
ATOM     60  C4    U A   3       8.448  20.326  -7.598  1.00  0.00
ATOM     61  O4    U A   3       8.802  20.757  -6.504  1.00  0.00
ATOM     62  C5    U A   3       7.662  21.036  -8.567  1.00  0.00
ATOM     63  C6    U A   3       7.348  20.445  -9.724  1.00  0.00
ATOM     64  P     C A   4       2.800  16.924 -10.859  1.00  0.00
ATOM     65  OP1   C A   4       1.994  16.034 -11.723  1.00  0.00
ATOM     66  OP2   C A   4       2.140  17.876  -9.939  1.00  0.00
ATOM     67  O5'   C A   4       3.691  16.002  -9.902  1.00  0.00
ATOM     68  C5'   C A   4       3.903  14.640 -10.249  1.00  0.00
ATOM     69  C4'   C A   4       4.915  13.948  -9.362  1.00  0.00
ATOM     70  O4'   C A   4       6.064  14.804  -9.116  1.00  0.00
ATOM     71  C3'   C A   4       4.460  13.582  -7.957  1.00  0.00
ATOM     72  O3'   C A   4       3.613  12.451  -7.898  1.00  0.00
ATOM     73  C2'   C A   4       5.787  13.382  -7.238  1.00  0.00
ATOM     74  O2'   C A   4       6.367  12.137  -7.598  1.00  0.00
ATOM     75  C1'   C A   4       6.617  14.513  -7.845  1.00  0.00
ATOM     76  N1    C A   4       6.447  15.739  -6.873  1.00  0.00
ATOM     77  C2    C A   4       7.174  15.738  -5.677  1.00  0.00
ATOM     78  O2    C A   4       7.761  14.698  -5.335  1.00  0.00
ATOM     79  N3    C A   4       7.214  16.867  -4.929  1.00  0.00
ATOM     80  C4    C A   4       6.567  17.960  -5.335  1.00  0.00
ATOM     81  N4    C A   4       6.635  19.048  -4.565  1.00  0.00
ATOM     82  C5    C A   4       5.825  17.981  -6.544  1.00  0.00
ATOM     83  C6    C A   4       5.788  16.865  -7.279  1.00  0.00
ATOM     84  P     C A   5       2.526  12.695  -7.279  1.00  0.00
ATOM     85  OP1   C A   5       1.581  11.678  -7.804  1.00  0.00
ATOM     86  OP2   C A   5       2.042  14.076  -7.010  1.00  0.00
ATOM     87  O5'   C A   5       3.133  12.138  -5.915  1.00  0.00
ATOM     88  C5'   C A   5       3.879  10.897  -5.867  1.00  0.00
ATOM     89  C4'   C A   5       4.567  10.745  -4.524  1.00  0.00
ATOM     90  O4'   C A   5       5.572  11.790  -4.371  1.00  0.00
ATOM     91  C3'   C A   5       3.659  10.899  -3.312  1.00  0.00
ATOM     92  O3'   C A   5       3.004   9.681  -2.976  1.00  0.00
ATOM     93  C2'   C A   5       4.619  11.384  -2.225  1.00  0.00
ATOM     94  O2'   C A   5       5.351  10.337  -1.617  1.00  0.00
ATOM     95  C1'   C A   5       5.593  12.255  -3.026  1.00  0.00
ATOM     96  N1    C A   5       5.263  13.682  -3.013  1.00  0.00
ATOM     97  C2    C A   5       5.577  14.432  -1.874  1.00  0.00
ATOM     98  O2    C A   5       6.086  13.853  -0.899  1.00  0.00
ATOM     99  N3    C A   5       5.315  15.761  -1.866  1.00  0.00
ATOM    100  C4    C A   5       4.766  16.339  -2.935  1.00  0.00
ATOM    101  N4    C A   5       4.527  17.651  -2.882  1.00  0.00
ATOM    102  C5    C A   5       4.441  15.597  -4.099  1.00  0.00
ATOM    103  C6    C A   5       4.701  14.285  -4.103  1.00  0.00
ATOM    104  P     C A   6       1.668   9.763  -2.216  1.00  0.00
ATOM    105  OP1   C A   6       1.222   8.376  -1.908  1.00  0.00
ATOM    106  OP2   C A   6       0.678  10.866  -2.211  1.00  0.00
ATOM    107  O5'   C A   6       2.874  10.159  -1.249  1.00  0.00
ATOM    108  C5'   C A   6       3.224   9.339  -0.129  1.00  0.00
ATOM    109  C4'   C A   6       3.583  10.212   1.051  1.00  0.00
ATOM    110  O4'   C A   6       3.687  11.561   0.562  1.00  0.00
ATOM    111  C3'   C A   6       2.562  10.288   2.190  1.00  0.00
ATOM    112  O3'   C A   6       2.938   9.431   3.272  1.00  0.00
ATOM    113  C2'   C A   6       2.742  11.702   2.759  1.00  0.00
ATOM    114  O2'   C A   6       3.535  11.753   3.937  1.00  0.00
ATOM    115  C1'   C A   6       3.491  12.428   1.640  1.00  0.00
ATOM    116  N1    C A   6       2.807  13.678   1.004  1.00  0.00
ATOM    117  C2    C A   6       3.151  14.827   1.725  1.00  0.00
ATOM    118  O2    C A   6       3.693  14.695   2.836  1.00  0.00
ATOM    119  N3    C A   6       2.884  16.044   1.195  1.00  0.00
ATOM    120  C4    C A   6       2.300  16.137  -0.001  1.00  0.00
ATOM    121  N4    C A   6       2.056  17.358  -0.483  1.00  0.00
ATOM    122  C5    C A   6       1.944  14.985  -0.748  1.00  0.00
ATOM    123  C6    C A   6       2.209  13.785  -0.220  1.00  0.00
ATOM    124  P     G A   7       2.554   7.362   3.597  1.00  0.00
ATOM    125  OP1   G A   7       3.007   7.853   4.917  1.00  0.00
ATOM    126  OP2   G A   7       3.098   6.084   3.092  1.00  0.00
ATOM    127  O5'   G A   7       0.967   7.224   3.625  1.00  0.00
ATOM    128  C5'   G A   7       0.185   8.113   4.419  1.00  0.00
ATOM    129  C4'   G A   7      -1.173   7.498   4.682  1.00  0.00
ATOM    130  O4'   G A   7      -2.121   8.029   3.723  1.00  0.00
ATOM    131  C3'   G A   7      -1.189   5.994   4.474  1.00  0.00
ATOM    132  O3'   G A   7      -0.942   5.338   5.706  1.00  0.00
ATOM    133  C2'   G A   7      -2.584   5.728   3.922  1.00  0.00
ATOM    134  O2'   G A   7      -3.563   5.618   4.932  1.00  0.00
ATOM    135  C1'   G A   7      -2.816   6.977   3.081  1.00  0.00
ATOM    136  N9    G A   7      -2.157   6.755   1.575  1.00  0.00
ATOM    137  C8    G A   7      -0.926   7.018   1.026  1.00  0.00
ATOM    138  N7    G A   7      -0.752   6.459  -0.140  1.00  0.00
ATOM    139  C5    G A   7      -1.937   5.788  -0.379  1.00  0.00
ATOM    140  C6    G A   7      -2.343   4.996  -1.484  1.00  0.00
ATOM    141  O6    G A   7      -1.703   4.726  -2.509  1.00  0.00
ATOM    142  N1    G A   7      -3.632   4.497  -1.321  1.00  0.00
ATOM    143  C2    G A   7      -4.431   4.731  -0.229  1.00  0.00
ATOM    144  N2    G A   7      -5.646   4.165  -0.252  1.00  0.00
ATOM    145  N3    G A   7      -4.068   5.464   0.806  1.00  0.00
ATOM    146  C4    G A   7      -2.819   5.959   0.670  1.00  0.00
ATOM    147  P     A A   8      -0.129   3.786   5.703  1.00  0.00
ATOM    148  OP1   A A   8       0.328   3.498   7.082  1.00  0.00
ATOM    149  OP2   A A   8       0.679   3.349   4.541  1.00  0.00
ATOM    150  O5'   A A   8      -1.574   3.169   5.458  1.00  0.00
ATOM    151  C5'   A A   8      -2.720   3.638   6.163  1.00  0.00
ATOM    152  C4'   A A   8      -3.931   3.149   5.407  1.00  0.00
ATOM    153  O4'   A A   8      -3.802   3.621   4.051  1.00  0.00
ATOM    154  C3'   A A   8      -4.012   1.645   5.169  1.00  0.00
ATOM    155  O3'   A A   8      -4.429   0.944   6.324  1.00  0.00
ATOM    156  C2'   A A   8      -5.010   1.574   4.009  1.00  0.00
ATOM    157  O2'   A A   8      -6.368   1.822   4.333  1.00  0.00
ATOM    158  C1'   A A   8      -4.507   2.740   3.180  1.00  0.00
ATOM    159  N9    A A   8      -3.659   2.384   2.056  1.00  0.00
ATOM    160  C8    A A   8      -2.330   2.683   1.903  1.00  0.00
ATOM    161  N7    A A   8      -1.820   2.263   0.769  1.00  0.00
ATOM    162  C5    A A   8      -2.886   1.645   0.135  1.00  0.00
ATOM    163  C6    A A   8      -3.000   0.994  -1.106  1.00  0.00
ATOM    164  N6    A A   8      -1.987   0.856  -1.964  1.00  0.00
ATOM    165  N1    A A   8      -4.206   0.486  -1.438  1.00  0.00
ATOM    166  C2    A A   8      -5.221   0.626  -0.578  1.00  0.00
ATOM    167  N3    A A   8      -5.237   1.216   0.615  1.00  0.00
ATOM    168  C4    A A   8      -4.025   1.710   0.916  1.00  0.00
ATOM    169  P     A A   9      -3.930  -0.707   6.658  1.00  0.00
ATOM    170  OP1   A A   9      -4.097  -1.012   8.082  1.00  0.00
ATOM    171  OP2   A A   9      -2.968  -1.503   5.804  1.00  0.00
ATOM    172  O5'   A A   9      -5.366  -0.838   5.964  1.00  0.00
ATOM    173  C5'   A A   9      -6.240  -1.921   6.288  1.00  0.00
ATOM    174  C4'   A A   9      -7.279  -2.057   5.210  1.00  0.00
ATOM    175  O4'   A A   9      -6.718  -1.289   4.134  1.00  0.00
ATOM    176  C3'   A A   9      -7.465  -3.358   4.476  1.00  0.00
ATOM    177  O3'   A A   9      -8.329  -4.294   5.169  1.00  0.00
ATOM    178  C2'   A A   9      -8.099  -2.837   3.195  1.00  0.00
ATOM    179  O2'   A A   9      -9.392  -2.299   3.484  1.00  0.00
ATOM    180  C1'   A A   9      -7.160  -1.725   2.864  1.00  0.00
ATOM    181  N9    A A   9      -5.883  -1.921   2.249  1.00  0.00
ATOM    182  C8    A A   9      -4.664  -1.913   2.874  1.00  0.00
ATOM    183  N7    A A   9      -3.646  -2.013   2.051  1.00  0.00
ATOM    184  C5    A A   9      -4.238  -2.092   0.801  1.00  0.00
ATOM    185  C6    A A   9      -3.702  -2.212  -0.494  1.00  0.00
ATOM    186  N6    A A   9      -2.393  -2.275  -0.749  1.00  0.00
ATOM    187  N1    A A   9      -4.568  -2.266  -1.528  1.00  0.00
ATOM    188  C2    A A   9      -5.879  -2.202  -1.271  1.00  0.00
ATOM    189  N3    A A   9      -6.503  -2.088  -0.101  1.00  0.00
ATOM    190  C4    A A   9      -5.615  -2.038   0.906  1.00  0.00
ATOM    191  P     A A  10      -7.809  -5.615   5.119  1.00  0.00
ATOM    192  OP1   A A  10      -8.511  -6.307   6.223  1.00  0.00
ATOM    193  OP2   A A  10      -6.390  -5.212   5.259  1.00  0.00
ATOM    194  O5'   A A  10      -7.972  -6.520   3.819  1.00  0.00
ATOM    195  C5'   A A  10      -9.293  -6.803   3.408  1.00  0.00
ATOM    196  C4'   A A  10      -9.346  -6.984   1.904  1.00  0.00
ATOM    197  O4'   A A  10      -8.854  -5.775   1.292  1.00  0.00
ATOM    198  C3'   A A  10      -8.421  -8.037   1.334  1.00  0.00
ATOM    199  O3'   A A  10      -9.027  -9.305   1.469  1.00  0.00
ATOM    200  C2'   A A  10      -8.534  -7.621  -0.109  1.00  0.00
ATOM    201  O2'   A A  10      -9.804  -8.065  -0.489  1.00  0.00
ATOM    202  C1'   A A  10      -8.546  -6.098  -0.042  1.00  0.00
ATOM    203  N9    A A  10      -7.408  -5.545  -0.175  1.00  0.00
ATOM    204  C8    A A  10      -6.523  -5.330   0.849  1.00  0.00
ATOM    205  N7    A A  10      -5.293  -5.111   0.448  1.00  0.00
ATOM    206  C5    A A  10      -5.375  -5.189  -0.933  1.00  0.00
ATOM    207  C6    A A  10      -4.412  -5.048  -1.948  1.00  0.00
ATOM    208  N6    A A  10      -3.124  -4.789  -1.713  1.00  0.00
ATOM    209  N1    A A  10      -4.824  -5.186  -3.226  1.00  0.00
ATOM    210  C2    A A  10      -6.116  -5.445  -3.460  1.00  0.00
ATOM    211  N3    A A  10      -7.113  -5.598  -2.592  1.00  0.00
ATOM    212  C4    A A  10      -6.671  -5.456  -1.332  1.00  0.00
ATOM    213  P     G A  11      -8.124 -10.664   1.509  1.00  0.00
ATOM    214  OP1   G A  11      -8.999 -11.696   2.053  1.00  0.00
ATOM    215  OP2   G A  11      -6.907 -10.175   2.215  1.00  0.00
ATOM    216  O5'   G A  11      -7.665 -10.952   0.011  1.00  0.00
ATOM    217  C5'   G A  11      -8.442 -11.854  -0.700  1.00  0.00
ATOM    218  C4'   G A  11      -8.274 -11.513  -2.155  1.00  0.00
ATOM    219  O4'   G A  11      -8.003 -10.129  -2.158  1.00  0.00
ATOM    220  C3'   G A  11      -7.057 -12.034  -2.857  1.00  0.00
ATOM    221  O3'   G A  11      -7.200 -13.381  -3.337  1.00  0.00
ATOM    222  C2'   G A  11      -7.068 -11.038  -3.975  1.00  0.00
ATOM    223  O2'   G A  11      -8.311 -11.054  -4.594  1.00  0.00
ATOM    224  C1'   G A  11      -7.158  -9.789  -3.233  1.00  0.00
ATOM    225  N9    G A  11      -5.881  -9.247  -2.730  1.00  0.00
ATOM    226  C8    G A  11      -5.753  -8.905  -1.405  1.00  0.00
ATOM    227  N7    G A  11      -4.644  -8.269  -1.142  1.00  0.00
ATOM    228  C5    G A  11      -4.001  -8.182  -2.363  1.00  0.00
ATOM    229  C6    G A  11      -2.754  -7.601  -2.710  1.00  0.00
ATOM    230  O6    G A  11      -1.944  -7.026  -1.971  1.00  0.00
ATOM    231  N1    G A  11      -2.477  -7.736  -4.068  1.00  0.00
ATOM    232  C2    G A  11      -3.300  -8.353  -4.979  1.00  0.00
ATOM    233  N2    G A  11      -2.862  -8.383  -6.245  1.00  0.00
ATOM    234  N3    G A  11      -4.460  -8.898  -4.671  1.00  0.00
ATOM    235  C4    G A  11      -4.750  -8.780  -3.358  1.00  0.00
ATOM    236  P     G A  12      -6.182 -14.259  -2.776  1.00  0.00
ATOM    237  OP1   G A  12      -6.643 -15.650  -2.983  1.00  0.00
ATOM    238  OP2   G A  12      -5.418 -13.901  -1.541  1.00  0.00
ATOM    239  O5'   G A  12      -5.279 -13.832  -4.025  1.00  0.00
ATOM    240  C5'   G A  12      -5.666 -14.135  -5.373  1.00  0.00
ATOM    241  C4'   G A  12      -4.755 -13.423  -6.358  1.00  0.00
ATOM    242  O4'   G A  12      -4.655 -12.017  -5.979  1.00  0.00
ATOM    243  C3'   G A  12      -3.308 -13.893  -6.425  1.00  0.00
ATOM    244  O3'   G A  12      -3.143 -15.021  -7.287  1.00  0.00
ATOM    245  C2'   G A  12      -2.602 -12.663  -6.969  1.00  0.00
ATOM    246  O2'   G A  12      -2.788 -12.506  -8.365  1.00  0.00
ATOM    247  C1'   G A  12      -3.344 -11.547  -6.228  1.00  0.00
ATOM    248  N9    G A  12      -2.663 -11.262  -4.980  1.00  0.00
ATOM    249  C8    G A  12      -3.288 -11.274  -3.756  1.00  0.00
ATOM    250  N7    G A  12      -2.517 -10.883  -2.779  1.00  0.00
ATOM    251  C5    G A  12      -1.311 -10.591  -3.390  1.00  0.00
ATOM    252  C6    G A  12      -0.089 -10.123  -2.843  1.00  0.00
ATOM    253  O6    G A  12       0.172  -9.864  -1.662  1.00  0.00
ATOM    254  N1    G A  12       0.890  -9.960  -3.820  1.00  0.00
ATOM    255  C2    G A  12       0.713 -10.217  -5.158  1.00  0.00
ATOM    256  N2    G A  12       1.773  -9.999  -5.947  1.00  0.00
ATOM    257  N3    G A  12      -0.417 -10.653  -5.681  1.00  0.00
ATOM    258  C4    G A  12      -1.381 -10.819  -4.751  1.00  0.00
ATOM    259  P     A A  13      -2.116 -16.134  -6.936  1.00  0.00
ATOM    260  OP1   A A  13      -2.197 -17.118  -8.041  1.00  0.00
ATOM    261  OP2   A A  13      -2.282 -16.548  -5.524  1.00  0.00
ATOM    262  O5'   A A  13      -0.660 -15.473  -6.947  1.00  0.00
ATOM    263  C5'   A A  13       0.071 -15.250  -8.144  1.00  0.00
ATOM    264  C4'   A A  13       1.474 -14.801  -7.834  1.00  0.00
ATOM    265  O4'   A A  13       1.441 -13.659  -6.937  1.00  0.00
ATOM    266  C3'   A A  13       2.325 -15.812  -7.087  1.00  0.00
ATOM    267  O3'   A A  13       2.854 -16.815  -7.934  1.00  0.00
ATOM    268  C2'   A A  13       3.376 -14.927  -6.439  1.00  0.00
ATOM    269  O2'   A A  13       4.320 -14.496  -7.405  1.00  0.00
ATOM    270  C1'   A A  13       2.523 -13.726  -6.031  1.00  0.00
ATOM    271  N9    A A  13       2.024 -13.868  -4.598  1.00  0.00
ATOM    272  C8    A A  13       0.765 -13.915  -4.059  1.00  0.00
ATOM    273  N7    A A  13       0.740 -13.752  -2.758  1.00  0.00
ATOM    274  C5    A A  13       2.073 -13.587  -2.419  1.00  0.00
ATOM    275  C6    A A  13       2.716 -13.370  -1.187  1.00  0.00
ATOM    276  N6    A A  13       2.071 -13.280  -0.022  1.00  0.00
ATOM    277  N1    A A  13       4.061 -13.249  -1.195  1.00  0.00
ATOM    278  C2    A A  13       4.707 -13.340  -2.363  1.00  0.00
ATOM    279  N3    A A  13       4.214 -13.540  -3.583  1.00  0.00
ATOM    280  C4    A A  13       2.876 -13.657  -3.541  1.00  0.00
ATOM    281  P     U A  14       2.623 -17.980  -7.551  1.00  0.00
ATOM    282  OP1   U A  14       3.256 -18.863  -8.555  1.00  0.00
ATOM    283  OP2   U A  14       1.560 -18.526  -6.662  1.00  0.00
ATOM    284  O5'   U A  14       3.787 -17.447  -6.616  1.00  0.00
ATOM    285  C5'   U A  14       5.032 -17.008  -7.163  1.00  0.00
ATOM    286  C4'   U A  14       6.047 -16.894  -6.060  1.00  0.00
ATOM    287  O4'   U A  14       5.594 -15.897  -5.099  1.00  0.00
ATOM    288  C3'   U A  14       6.193 -18.156  -5.226  1.00  0.00
ATOM    289  O3'   U A  14       7.045 -19.098  -5.870  1.00  0.00
ATOM    290  C2'   U A  14       6.749 -17.604  -3.916  1.00  0.00
ATOM    291  O2'   U A  14       8.120 -17.271  -3.986  1.00  0.00
ATOM    292  C1'   U A  14       5.957 -16.298  -3.787  1.00  0.00
ATOM    293  N1    U A  14       4.693 -16.415  -2.957  1.00  0.00
ATOM    294  C2    U A  14       4.901 -16.519  -1.595  1.00  0.00
ATOM    295  O2    U A  14       6.009 -16.508  -1.089  1.00  0.00
ATOM    296  N3    U A  14       3.759 -16.639  -0.840  1.00  0.00
ATOM    297  C4    U A  14       2.459 -16.664  -1.301  1.00  0.00
ATOM    298  O4    U A  14       1.535 -16.776  -0.499  1.00  0.00
ATOM    299  C5    U A  14       2.326 -16.552  -2.726  1.00  0.00
ATOM    300  C6    U A  14       3.420 -16.434  -3.484  1.00  0.00
ATOM    301  P     G A  15       6.483 -20.899  -6.079  1.00  0.00
ATOM    302  OP1   G A  15       7.492 -21.254  -7.104  1.00  0.00
ATOM    303  OP2   G A  15       5.037 -21.078  -6.354  1.00  0.00
ATOM    304  O5'   G A  15       6.743 -21.750  -4.748  1.00  0.00
ATOM    305  C5'   G A  15       8.071 -21.852  -4.259  1.00  0.00
ATOM    306  C4'   G A  15       8.139 -21.940  -2.754  1.00  0.00
ATOM    307  O4'   G A  15       7.395 -20.856  -2.131  1.00  0.00
ATOM    308  C3'   G A  15       7.533 -23.175  -2.109  1.00  0.00
ATOM    309  O3'   G A  15       8.304 -24.351  -2.271  1.00  0.00
ATOM    310  C2'   G A  15       7.409 -22.718  -0.662  1.00  0.00
ATOM    311  O2'   G A  15       8.679 -22.702  -0.027  1.00  0.00
ATOM    312  C1'   G A  15       6.940 -21.275  -0.857  1.00  0.00
ATOM    313  N9    G A  15       5.542 -21.091  -0.661  1.00  0.00
ATOM    314  C8    G A  15       4.625 -20.926  -1.671  1.00  0.00
ATOM    315  N7    G A  15       3.414 -20.705  -1.237  1.00  0.00
ATOM    316  C5    G A  15       3.535 -20.723   0.140  1.00  0.00
ATOM    317  C6    G A  15       2.559 -20.545   1.155  1.00  0.00
ATOM    318  O6    G A  15       1.349 -20.327   1.024  1.00  0.00
ATOM    319  N1    G A  15       3.111 -20.642   2.430  1.00  0.00
ATOM    320  C2    G A  15       4.438 -20.881   2.694  1.00  0.00
ATOM    321  N2    G A  15       4.781 -20.939   3.988  1.00  0.00
ATOM    322  N3    G A  15       5.355 -21.049   1.762  1.00  0.00
ATOM    323  C4    G A  15       4.843 -20.960   0.517  1.00  0.00
ATOM    324  P     G A  16       7.603 -25.856  -1.856  1.00  0.00
ATOM    325  OP1   G A  16       8.554 -26.965  -2.115  1.00  0.00
ATOM    326  OP2   G A  16       6.510 -25.587  -2.823  1.00  0.00
ATOM    327  O5'   G A  16       6.940 -26.075  -0.417  1.00  0.00
ATOM    328  C5'   G A  16       7.735 -26.511   0.702  1.00  0.00
ATOM    329  C4'   G A  16       6.995 -26.321   2.016  1.00  0.00
ATOM    330  O4'   G A  16       6.327 -25.032   2.038  1.00  0.00
ATOM    331  C3'   G A  16       5.835 -27.243   2.354  1.00  0.00
ATOM    332  O3'   G A  16       6.281 -28.525   2.792  1.00  0.00
ATOM    333  C2'   G A  16       5.214 -26.495   3.529  1.00  0.00
ATOM    334  O2'   G A  16       5.968 -26.656   4.712  1.00  0.00
ATOM    335  C1'   G A  16       5.378 -25.040   3.089  1.00  0.00
ATOM    336  N9    G A  16       4.133 -24.513   2.588  1.00  0.00
ATOM    337  C8    G A  16       3.773 -24.285   1.282  1.00  0.00
ATOM    338  N7    G A  16       2.552 -23.842   1.155  1.00  0.00
ATOM    339  C5    G A  16       2.076 -23.769   2.451  1.00  0.00
ATOM    340  C6    G A  16       0.813 -23.360   2.949  1.00  0.00
ATOM    341  O6    G A  16      -0.170 -22.963   2.310  1.00  0.00
ATOM    342  N1    G A  16       0.749 -23.442   4.337  1.00  0.00
ATOM    343  C2    G A  16       1.775 -23.866   5.146  1.00  0.00
ATOM    344  N2    G A  16       1.526 -23.876   6.462  1.00  0.00
ATOM    345  N3    G A  16       2.954 -24.251   4.698  1.00  0.00
ATOM    346  C4    G A  16       3.039 -24.180   3.352  1.00  0.00
ATOM    347  P     C A  17       5.361 -29.607   2.752  1.00  0.00
ATOM    348  OP1   C A  17       6.253 -30.767   2.994  1.00  0.00
ATOM    349  OP2   C A  17       4.300 -29.705   1.725  1.00  0.00
ATOM    350  O5'   C A  17       4.653 -29.213   4.119  1.00  0.00
ATOM    351  C5'   C A  17       5.418 -28.810   5.260  1.00  0.00
ATOM    352  C4'   C A  17       4.491 -28.393   6.371  1.00  0.00
ATOM    353  O4'   C A  17       3.889 -27.120   6.043  1.00  0.00
ATOM    354  C3'   C A  17       3.328 -29.340   6.615  1.00  0.00
ATOM    355  O3'   C A  17       3.722 -30.338   7.535  1.00  0.00
ATOM    356  C2'   C A  17       2.262 -28.421   7.197  1.00  0.00
ATOM    357  O2'   C A  17       2.449 -28.222   8.580  1.00  0.00
ATOM    358  C1'   C A  17       2.536 -27.107   6.459  1.00  0.00
ATOM    359  N1    C A  17       1.708 -26.894   5.273  1.00  0.00
ATOM    360  C2    C A  17       0.480 -26.240   5.427  1.00  0.00
ATOM    361  O2    C A  17       0.169 -25.809   6.550  1.00  0.00
ATOM    362  N3    C A  17      -0.330 -26.097   4.351  1.00  0.00
ATOM    363  C4    C A  17       0.045 -26.577   3.165  1.00  0.00
ATOM    364  N4    C A  17      -0.786 -26.413   2.133  1.00  0.00
ATOM    365  C5    C A  17       1.285 -27.243   2.988  1.00  0.00
ATOM    366  C6    C A  17       2.082 -27.382   4.053  1.00  0.00
ATOM    367  P     G A  18       2.906 -31.744   7.618  1.00  0.00
ATOM    368  OP1   G A  18       3.247 -32.934   8.429  1.00  0.00
ATOM    369  OP2   G A  18       3.191 -31.712   6.166  1.00  0.00
ATOM    370  O5'   G A  18       1.331 -31.473   7.719  1.00  0.00
ATOM    371  C5'   G A  18       0.698 -31.310   8.982  1.00  0.00
ATOM    372  C4'   G A  18      -0.730 -30.834   8.853  1.00  0.00
ATOM    373  O4'   G A  18      -0.799 -29.630   8.045  1.00  0.00
ATOM    374  C3'   G A  18      -1.711 -31.800   8.197  1.00  0.00
ATOM    375  O3'   G A  18      -2.226 -32.739   9.130  1.00  0.00
ATOM    376  C2'   G A  18      -2.793 -30.889   7.621  1.00  0.00
ATOM    377  O2'   G A  18      -3.856 -30.719   8.549  1.00  0.00
ATOM    378  C1'   G A  18      -2.074 -29.545   7.442  1.00  0.00
ATOM    379  N9    G A  18      -2.185 -28.906   6.493  1.00  0.00
ATOM    380  C8    G A  18      -1.201 -29.076   5.550  1.00  0.00
ATOM    381  N7    G A  18      -1.590 -28.776   4.340  1.00  0.00
ATOM    382  C5    G A  18      -2.907 -28.384   4.491  1.00  0.00
ATOM    383  C6    G A  18      -3.856 -27.948   3.531  1.00  0.00
ATOM    384  O6    G A  18      -3.706 -27.817   2.309  1.00  0.00
ATOM    385  N1    G A  18      -5.085 -27.647   4.112  1.00  0.00
ATOM    386  C2    G A  18      -5.365 -27.755   5.453  1.00  0.00
ATOM    387  N2    G A  18      -6.607 -27.418   5.826  1.00  0.00
ATOM    388  N3    G A  18      -4.494 -28.159   6.357  1.00  0.00
ATOM    389  C4    G A  18      -3.294 -28.457   5.815  1.00  0.00
ATOM    390  P     G A  19      -2.848 -34.139   8.705  1.00  0.00
ATOM    391  OP1   G A  19      -2.789 -35.269   9.663  1.00  0.00
ATOM    392  OP2   G A  19      -2.189 -34.262   7.377  1.00  0.00
ATOM    393  O5'   G A  19      -4.384 -33.815   8.473  1.00  0.00
ATOM    394  C5'   G A  19      -5.050 -34.309   7.335  1.00  0.00
ATOM    395  C4'   G A  19      -6.384 -33.642   7.199  1.00  0.00
ATOM    396  O4'   G A  19      -6.201 -32.218   6.961  1.00  0.00
ATOM    397  C3'   G A  19      -7.190 -34.145   6.018  1.00  0.00
ATOM    398  O3'   G A  19      -7.921 -35.300   6.399  1.00  0.00
ATOM    399  C2'   G A  19      -8.047 -32.936   5.683  1.00  0.00
ATOM    400  O2'   G A  19      -9.170 -32.804   6.526  1.00  0.00
ATOM    401  C1'   G A  19      -7.041 -31.804   5.901  1.00  0.00
ATOM    402  N9    G A  19      -6.213 -31.578   4.689  1.00  0.00
ATOM    403  C8    G A  19      -4.912 -31.989   4.524  1.00  0.00
ATOM    404  N7    G A  19      -4.423 -31.690   3.351  1.00  0.00
ATOM    405  C5    G A  19      -5.457 -31.042   2.703  1.00  0.00
ATOM    406  C6    G A  19      -5.525 -30.485   1.400  1.00  0.00
ATOM    407  O6    G A  19      -4.644 -30.457   0.532  1.00  0.00
ATOM    408  N1    G A  19      -6.770 -29.919   1.140  1.00  0.00
ATOM    409  C2    G A  19      -7.820 -29.892   2.026  1.00  0.00
ATOM    410  N2    G A  19      -8.943 -29.301   1.595  1.00  0.00
ATOM    411  N3    G A  19      -7.772 -30.406   3.239  1.00  0.00
ATOM    412  C4    G A  19      -6.573 -30.962   3.513  1.00  0.00
ATOM    413  P     A A  20      -7.500 -37.131   5.701  1.00  0.00
ATOM    414  OP1   A A  20      -8.525 -38.062   6.206  1.00  0.00
ATOM    415  OP2   A A  20      -6.079 -37.561   5.637  1.00  0.00
ATOM    416  O5'   A A  20      -7.937 -36.639   4.247  1.00  0.00
ATOM    417  C5'   A A  20      -7.732 -37.469   3.084  1.00  0.00
ATOM    418  C4'   A A  20      -8.904 -37.346   2.133  1.00  0.00
ATOM    419  O4'   A A  20     -10.128 -37.726   2.822  1.00  0.00
ATOM    420  C3'   A A  20      -9.212 -35.955   1.601  1.00  0.00
ATOM    421  O3'   A A  20      -8.392 -35.627   0.496  1.00  0.00
ATOM    422  C2'   A A  20     -10.665 -36.102   1.179  1.00  0.00
ATOM    423  O2'   A A  20     -10.796 -36.811  -0.038  1.00  0.00
ATOM    424  C1'   A A  20     -11.211 -36.958   2.323  1.00  0.00
ATOM    425  N9    A A  20     -11.748 -36.065   3.462  1.00  0.00
ATOM    426  C8    A A  20     -11.097 -35.760   4.629  1.00  0.00
ATOM    427  N7    A A  20     -11.841 -35.114   5.496  1.00  0.00
ATOM    428  C5    A A  20     -13.062 -34.985   4.855  1.00  0.00
ATOM    429  C6    A A  20     -14.277 -34.393   5.244  1.00  0.00
ATOM    430  N6    A A  20     -14.465 -33.798   6.423  1.00  0.00
ATOM    431  N1    A A  20     -15.303 -34.436   4.367  1.00  0.00
ATOM    432  C2    A A  20     -15.114 -35.034   3.185  1.00  0.00
ATOM    433  N3    A A  20     -14.021 -35.625   2.707  1.00  0.00
ATOM    434  C4    A A  20     -13.020 -35.564   3.601  1.00  0.00
ATOM    435  P     A A  21      -7.716 -34.212   0.432  1.00  0.00
ATOM    436  OP1   A A  21      -6.813 -34.045  -0.726  1.00  0.00
ATOM    437  OP2   A A  21      -7.291 -33.802   1.792  1.00  0.00
ATOM    438  O5'   A A  21      -9.040 -33.344   0.166  1.00  0.00
ATOM    439  C5'   A A  21      -9.497 -33.061  -1.154  1.00  0.00
ATOM    440  C4'   A A  21     -10.927 -32.565  -1.199  1.00  0.00
ATOM    441  O4'   A A  21     -11.728 -33.194  -0.160  1.00  0.00
ATOM    442  C3'   A A  21     -11.145 -31.074  -0.975  1.00  0.00
ATOM    443  O3'   A A  21     -10.899 -30.291  -2.133  1.00  0.00
ATOM    444  C2'   A A  21     -12.599 -31.011  -0.516  1.00  0.00
ATOM    445  O2'   A A  21     -13.478 -31.013  -1.632  1.00  0.00
ATOM    446  C1'   A A  21     -12.762 -32.324   0.259  1.00  0.00
ATOM    447  N9    A A  21     -12.639 -32.085   1.696  1.00  0.00
ATOM    448  C8    A A  21     -11.672 -32.586   2.527  1.00  0.00
ATOM    449  N7    A A  21     -11.891 -32.350   3.798  1.00  0.00
ATOM    450  C5    A A  21     -13.084 -31.643   3.803  1.00  0.00
ATOM    451  C6    A A  21     -13.857 -31.099   4.844  1.00  0.00
ATOM    452  N6    A A  21     -13.526 -31.188   6.134  1.00  0.00
ATOM    453  N1    A A  21     -14.994 -30.454   4.508  1.00  0.00
ATOM    454  C2    A A  21     -15.324 -30.366   3.215  1.00  0.00
ATOM    455  N3    A A  21     -14.681 -30.837   2.149  1.00  0.00
ATOM    456  C4    A A  21     -13.556 -31.472   2.516  1.00  0.00
ATOM    457  P     A A  22     -10.232 -28.869  -1.983  1.00  0.00
ATOM    458  OP1   A A  22     -10.088 -29.441  -3.342  1.00  0.00
ATOM    459  OP2   A A  22      -9.781 -27.478  -1.739  1.00  0.00
ATOM    460  O5'   A A  22     -11.748 -28.970  -1.500  1.00  0.00
ATOM    461  C5'   A A  22     -12.816 -28.505  -2.329  1.00  0.00
ATOM    462  C4'   A A  22     -13.717 -27.565  -1.556  1.00  0.00
ATOM    463  O4'   A A  22     -14.266 -28.256  -0.404  1.00  0.00
ATOM    464  C3'   A A  22     -13.043 -26.334  -0.974  1.00  0.00
ATOM    465  O3'   A A  22     -12.989 -25.298  -1.947  1.00  0.00
ATOM    466  C2'   A A  22     -13.965 -25.974   0.184  1.00  0.00
ATOM    467  O2'   A A  22     -15.125 -25.276  -0.226  1.00  0.00
ATOM    468  C1'   A A  22     -14.362 -27.360   0.692  1.00  0.00
ATOM    469  N9    A A  22     -13.276 -27.829   1.738  1.00  0.00
ATOM    470  C8    A A  22     -12.098 -28.502   1.546  1.00  0.00
ATOM    471  N7    A A  22     -11.352 -28.580   2.623  1.00  0.00
ATOM    472  C5    A A  22     -12.090 -27.911   3.587  1.00  0.00
ATOM    473  C6    A A  22     -11.849 -27.642   4.945  1.00  0.00
ATOM    474  N6    A A  22     -10.749 -28.034   5.592  1.00  0.00
ATOM    475  N1    A A  22     -12.788 -26.949   5.624  1.00  0.00
ATOM    476  C2    A A  22     -13.891 -26.559   4.975  1.00  0.00
ATOM    477  N3    A A  22     -14.231 -26.752   3.702  1.00  0.00
ATOM    478  C4    A A  22     -13.277 -27.442   3.056  1.00  0.00
ATOM    479  P     C A  23     -11.790 -23.846  -1.791  1.00  0.00
ATOM    480  OP1   C A  23     -12.412 -22.503  -1.845  1.00  0.00
ATOM    481  OP2   C A  23     -10.378 -24.061  -2.180  1.00  0.00
ATOM    482  O5'   C A  23     -11.885 -24.368  -0.278  1.00  0.00
ATOM    483  C5'   C A  23     -12.871 -23.874   0.622  1.00  0.00
ATOM    484  C4'   C A  23     -12.569 -24.211   2.069  1.00  0.00
ATOM    485  O4'   C A  23     -12.118 -25.586   2.185  1.00  0.00
ATOM    486  C3'   C A  23     -11.500 -23.379   2.772  1.00  0.00
ATOM    487  O3'   C A  23     -12.053 -22.195   3.325  1.00  0.00
ATOM    488  C2'   C A  23     -10.946 -24.332   3.826  1.00  0.00
ATOM    489  O2'   C A  23     -11.736 -24.304   5.005  1.00  0.00
ATOM    490  C1'   C A  23     -11.105 -25.699   3.161  1.00  0.00
ATOM    491  N1    C A  23      -9.810 -26.046   2.429  1.00  0.00
ATOM    492  C2    C A  23      -8.729 -26.466   3.212  1.00  0.00
ATOM    493  O2    C A  23      -8.898 -26.616   4.434  1.00  0.00
ATOM    494  N3    C A  23      -7.533 -26.693   2.618  1.00  0.00
ATOM    495  C4    C A  23      -7.398 -26.517   1.303  1.00  0.00
ATOM    496  N4    C A  23      -6.200 -26.753   0.761  1.00  0.00
ATOM    497  C5    C A  23      -8.481 -26.092   0.492  1.00  0.00
ATOM    498  C6    C A  23      -9.660 -25.869   1.083  1.00  0.00
ATOM    499  P     G A  24     -11.447 -21.106   3.853  1.00  0.00
ATOM    500  OP1   G A  24     -12.298 -19.911   4.070  1.00  0.00
ATOM    501  OP2   G A  24     -10.677 -21.230   2.593  1.00  0.00
ATOM    502  O5'   G A  24     -10.406 -21.213   5.054  1.00  0.00
ATOM    503  C5'   G A  24     -10.828 -21.569   6.381  1.00  0.00
ATOM    504  C4'   G A  24      -9.630 -21.956   7.214  1.00  0.00
ATOM    505  O4'   G A  24      -9.047 -23.176   6.689  1.00  0.00
ATOM    506  C3'   G A  24      -8.486 -20.949   7.212  1.00  0.00
ATOM    507  O3'   G A  24      -8.722 -19.926   8.186  1.00  0.00
ATOM    508  C2'   G A  24      -7.276 -21.813   7.552  1.00  0.00
ATOM    509  O2'   G A  24      -7.094 -21.992   8.942  1.00  0.00
ATOM    510  C1'   G A  24      -7.645 -23.152   6.895  1.00  0.00
ATOM    511  N9    G A  24      -7.003 -23.410   5.632  1.00  0.00
ATOM    512  C8    G A  24      -7.521 -23.080   4.403  1.00  0.00
ATOM    513  N7    G A  24      -6.685 -23.283   3.421  1.00  0.00
ATOM    514  C5    G A  24      -5.549 -23.776   4.034  1.00  0.00
ATOM    515  C6    G A  24      -4.304 -24.178   3.485  1.00  0.00
ATOM    516  O6    G A  24      -3.953 -24.175   2.298  1.00  0.00
ATOM    517  N1    G A  24      -3.419 -24.618   4.466  1.00  0.00
ATOM    518  C2    G A  24      -3.700 -24.665   5.810  1.00  0.00
ATOM    519  N2    G A  24      -2.720 -25.121   6.603  1.00  0.00
ATOM    520  N3    G A  24      -4.851 -24.295   6.336  1.00  0.00
ATOM    521  C4    G A  24      -5.725 -23.863   5.402  1.00  0.00
ATOM    522  P     C A  25      -7.824 -18.538   8.165  1.00  0.00
ATOM    523  OP1   C A  25      -8.365 -18.017   9.456  1.00  0.00
ATOM    524  OP2   C A  25      -7.757 -17.649   6.972  1.00  0.00
ATOM    525  O5'   C A  25      -6.386 -19.197   8.430  1.00  0.00
ATOM    526  C5'   C A  25      -6.080 -19.769   9.716  1.00  0.00
ATOM    527  C4'   C A  25      -4.762 -20.539   9.711  1.00  0.00
ATOM    528  O4'   C A  25      -4.708 -21.526   8.640  1.00  0.00
ATOM    529  C3'   C A  25      -3.425 -19.829   9.552  1.00  0.00
ATOM    530  O3'   C A  25      -2.982 -19.101  10.689  1.00  0.00
ATOM    531  C2'   C A  25      -2.494 -21.013   9.303  1.00  0.00
ATOM    532  O2'   C A  25      -2.182 -21.740  10.474  1.00  0.00
ATOM    533  C1'   C A  25      -3.355 -21.909   8.426  1.00  0.00
ATOM    534  N1    C A  25      -2.994 -21.729   6.972  1.00  0.00
ATOM    535  C2    C A  25      -1.784 -22.226   6.476  1.00  0.00
ATOM    536  O2    C A  25      -0.954 -22.689   7.277  1.00  0.00
ATOM    537  N3    C A  25      -1.552 -22.186   5.142  1.00  0.00
ATOM    538  C4    C A  25      -2.472 -21.679   4.320  1.00  0.00
ATOM    539  N4    C A  25      -2.199 -21.661   3.013  1.00  0.00
ATOM    540  C5    C A  25      -3.705 -21.171   4.803  1.00  0.00
ATOM    541  C6    C A  25      -3.929 -21.211   6.121  1.00  0.00
ATOM    542  P     C A  26      -2.049 -17.978  10.465  1.00  0.00
ATOM    543  OP1   C A  26      -2.067 -17.254  11.767  1.00  0.00
ATOM    544  OP2   C A  26      -2.206 -17.207   9.205  1.00  0.00
ATOM    545  O5'   C A  26      -0.691 -18.806  10.383  1.00  0.00
ATOM    546  C5'   C A  26      -0.379 -19.801  11.376  1.00  0.00
ATOM    547  C4'   C A  26       0.830 -20.605  10.960  1.00  0.00
ATOM    548  O4'   C A  26       0.513 -21.389   9.785  1.00  0.00
ATOM    549  C3'   C A  26       2.067 -19.806  10.582  1.00  0.00
ATOM    550  O3'   C A  26       2.834 -19.491  11.734  1.00  0.00
ATOM    551  C2'   C A  26       2.810 -20.766   9.661  1.00  0.00
ATOM    552  O2'   C A  26       3.564 -21.726  10.377  1.00  0.00
ATOM    553  C1'   C A  26       1.654 -21.473   8.949  1.00  0.00
ATOM    554  N1    C A  26       1.339 -20.873   7.616  1.00  0.00
ATOM    555  C2    C A  26       2.081 -21.272   6.499  1.00  0.00
ATOM    556  O2    C A  26       3.002 -22.092   6.654  1.00  0.00
ATOM    557  N3    C A  26       1.776 -20.753   5.285  1.00  0.00
ATOM    558  C4    C A  26       0.780 -19.874   5.167  1.00  0.00
ATOM    559  N4    C A  26       0.516 -19.390   3.951  1.00  0.00
ATOM    560  C5    C A  26       0.016 -19.457   6.287  1.00  0.00
ATOM    561  C6    C A  26       0.320 -19.972   7.483  1.00  0.00
ATOM    562  P     A A  27       3.703 -17.871  11.948  1.00  0.00
ATOM    563  OP1   A A  27       4.339 -18.583  13.087  1.00  0.00
ATOM    564  OP2   A A  27       3.280 -16.448  12.011  1.00  0.00
ATOM    565  O5'   A A  27       4.738 -17.921  10.730  1.00  0.00
ATOM    566  C5'   A A  27       5.267 -19.184  10.354  1.00  0.00
ATOM    567  C4'   A A  27       5.967 -19.124   9.023  1.00  0.00
ATOM    568  O4'   A A  27       5.068 -19.490   7.949  1.00  0.00
ATOM    569  C3'   A A  27       6.482 -17.751   8.622  1.00  0.00
ATOM    570  O3'   A A  27       7.688 -17.438   9.299  1.00  0.00
ATOM    571  C2'   A A  27       6.607 -17.874   7.105  1.00  0.00
ATOM    572  O2'   A A  27       7.834 -18.477   6.734  1.00  0.00
ATOM    573  C1'   A A  27       5.486 -18.857   6.761  1.00  0.00
ATOM    574  N9    A A  27       4.592 -18.808   6.025  1.00  0.00
ATOM    575  C8    A A  27       3.464 -18.161   6.456  1.00  0.00
ATOM    576  N7    A A  27       2.864 -17.463   5.521  1.00  0.00
ATOM    577  C5    A A  27       3.652 -17.666   4.399  1.00  0.00
ATOM    578  C6    A A  27       3.554 -17.198   3.077  1.00  0.00
ATOM    579  N6    A A  27       2.577 -16.396   2.647  1.00  0.00
ATOM    580  N1    A A  27       4.506 -17.587   2.202  1.00  0.00
ATOM    581  C2    A A  27       5.485 -18.391   2.634  1.00  0.00
ATOM    582  N3    A A  27       5.683 -18.897   3.849  1.00  0.00
ATOM    583  C4    A A  27       4.721 -18.491   4.695  1.00  0.00
ATOM    584  P     G A  28       8.522 -16.713   9.834  1.00  0.00
ATOM    585  OP1   G A  28       8.625 -15.870   8.599  1.00  0.00
ATOM    586  OP2   G A  28       9.756 -17.210  10.500  1.00  0.00
ATOM    587  O5'   G A  28       7.683 -15.946  10.948  1.00  0.00
ATOM    588  C5'   G A  28       8.105 -14.661  11.377  1.00  0.00
ATOM    589  C4'   G A  28       7.311 -14.209  12.567  1.00  0.00
ATOM    590  O4'   G A  28       7.325 -15.265  13.559  1.00  0.00
ATOM    591  C3'   G A  28       8.001 -13.056  13.275  1.00  0.00
ATOM    592  O3'   G A  28       7.728 -11.755  12.717  1.00  0.00
ATOM    593  C2'   G A  28       7.456 -13.175  14.697  1.00  0.00
ATOM    594  O2'   G A  28       6.204 -12.543  14.921  1.00  0.00
ATOM    595  C1'   G A  28       7.304 -14.687  14.847  1.00  0.00
ATOM    596  N9    G A  28       8.059 -15.686  15.546  1.00  0.00
ATOM    597  C8    G A  28       8.777 -16.684  14.933  1.00  0.00
ATOM    598  N7    G A  28       9.492 -17.390  15.766  1.00  0.00
ATOM    599  C5    G A  28       9.231 -16.829  17.003  1.00  0.00
ATOM    600  C6    G A  28       9.719 -17.167  18.291  1.00  0.00
ATOM    601  O6    G A  28      10.510 -18.068  18.598  1.00  0.00
ATOM    602  N1    G A  28       9.198 -16.337  19.280  1.00  0.00
ATOM    603  C2    G A  28       8.315 -15.308  19.055  1.00  0.00
ATOM    604  N2    G A  28       7.923 -14.619  20.135  1.00  0.00
ATOM    605  N3    G A  28       7.853 -14.982  17.864  1.00  0.00
ATOM    606  C4    G A  28       8.347 -15.774  16.888  1.00  0.00
ATOM    607  P     A A  29       6.399 -11.212  10.866  1.00  0.00
ATOM    608  OP1   A A  29       6.813 -10.118  11.785  1.00  0.00
ATOM    609  OP2   A A  29       4.997 -11.273  10.378  1.00  0.00
ATOM    610  O5'   A A  29       7.344 -11.187   9.580  1.00  0.00
ATOM    611  C5'   A A  29       7.002 -11.924   8.408  1.00  0.00
ATOM    612  C4'   A A  29       8.246 -12.273   7.625  1.00  0.00
ATOM    613  O4'   A A  29       8.103 -13.623   7.107  1.00  0.00
ATOM    614  C3'   A A  29       8.493 -11.406   6.406  1.00  0.00
ATOM    615  O3'   A A  29       9.432 -10.342   6.376  1.00  0.00
ATOM    616  C2'   A A  29       7.994 -12.165   5.185  1.00  0.00
ATOM    617  O2'   A A  29       8.945 -12.151   4.140  1.00  0.00
ATOM    618  C1'   A A  29       7.869 -13.601   5.704  1.00  0.00
ATOM    619  N9    A A  29       6.592 -14.010   5.472  1.00  0.00
ATOM    620  C8    A A  29       5.420 -13.819   6.156  1.00  0.00
ATOM    621  N7    A A  29       4.346 -14.022   5.430  1.00  0.00
ATOM    622  C5    A A  29       4.847 -14.367   4.185  1.00  0.00
ATOM    623  C6    A A  29       4.220 -14.705   2.973  1.00  0.00
ATOM    624  N6    A A  29       2.895 -14.751   2.814  1.00  0.00
ATOM    625  N1    A A  29       5.010 -14.997   1.918  1.00  0.00
ATOM    626  C2    A A  29       6.338 -14.951   2.078  1.00  0.00
ATOM    627  N3    A A  29       7.043 -14.649   3.166  1.00  0.00
ATOM    628  C4    A A  29       6.229 -14.363   4.195  1.00  0.00
ATOM    629  P     U A  30       8.843  -8.864   6.274  1.00  0.00
ATOM    630  OP1   U A  30       9.768  -7.749   6.588  1.00  0.00
ATOM    631  OP2   U A  30       7.376  -8.692   6.464  1.00  0.00
ATOM    632  O5'   U A  30       9.104  -9.299   4.763  1.00  0.00
ATOM    633  C5'   U A  30      10.397  -9.683   4.331  1.00  0.00
ATOM    634  C4'   U A  30      10.360 -10.035   2.875  1.00  0.00
ATOM    635  O4'   U A  30       9.677 -11.302   2.687  1.00  0.00
ATOM    636  C3'   U A  30       9.621  -9.047   1.988  1.00  0.00
ATOM    637  O3'   U A  30      10.499  -7.959   1.676  1.00  0.00
ATOM    638  C2'   U A  30       9.255  -9.926   0.791  1.00  0.00
ATOM    639  O2'   U A  30      10.370 -10.101  -0.061  1.00  0.00
ATOM    640  C1'   U A  30       8.984 -11.286   1.454  1.00  0.00
ATOM    641  N1    U A  30       7.615 -11.668   1.830  1.00  0.00
ATOM    642  C2    U A  30       6.925 -12.102   0.714  1.00  0.00
ATOM    643  O2    U A  30       7.479 -12.496  -0.297  1.00  0.00
ATOM    644  N3    U A  30       5.556 -12.057   0.823  1.00  0.00
ATOM    645  C4    U A  30       4.825 -11.631   1.912  1.00  0.00
ATOM    646  O4    U A  30       3.597 -11.650   1.861  1.00  0.00
ATOM    647  C5    U A  30       5.613 -11.195   3.030  1.00  0.00
ATOM    648  C6    U A  30       6.946 -11.229   2.951  1.00  0.00
ATOM    649  P     G A  31       9.863  -6.327   1.409  1.00  0.00
ATOM    650  OP1   G A  31      10.798  -5.172   1.441  1.00  0.00
ATOM    651  OP2   G A  31       8.421  -6.126   1.756  1.00  0.00
ATOM    652  O5'   G A  31       9.886  -6.923  -0.060  1.00  0.00
ATOM    653  C5'   G A  31      11.121  -7.120  -0.738  1.00  0.00
ATOM    654  C4'   G A  31      10.855  -7.705  -2.087  1.00  0.00
ATOM    655  O4'   G A  31      10.290  -9.031  -1.929  1.00  0.00
ATOM    656  C3'   G A  31       9.821  -6.943  -2.892  1.00  0.00
ATOM    657  O3'   G A  31      10.406  -5.835  -3.574  1.00  0.00
ATOM    658  C2'   G A  31       9.277  -8.014  -3.826  1.00  0.00
ATOM    659  O2'   G A  31      10.104  -8.217  -4.949  1.00  0.00
ATOM    660  C1'   G A  31       9.347  -9.267  -2.953  1.00  0.00
ATOM    661  N9    G A  31       8.079  -9.585  -2.341  1.00  0.00
ATOM    662  C8    G A  31       7.592  -9.231  -1.106  1.00  0.00
ATOM    663  N7    G A  31       6.320  -9.484  -0.961  1.00  0.00
ATOM    664  C5    G A  31       5.942 -10.040  -2.169  1.00  0.00
ATOM    665  C6    G A  31       4.681 -10.515  -2.612  1.00  0.00
ATOM    666  O6    G A  31       3.610 -10.536  -1.993  1.00  0.00
ATOM    667  N1    G A  31       4.736 -11.002  -3.915  1.00  0.00
ATOM    668  C2    G A  31       5.867 -11.028  -4.695  1.00  0.00
ATOM    669  N2    G A  31       5.724 -11.536  -5.927  1.00  0.00
ATOM    670  N3    G A  31       7.046 -10.590  -4.298  1.00  0.00
ATOM    671  C4    G A  31       7.016 -10.112  -3.036  1.00  0.00
ATOM    672  P     C A  32       9.351  -4.474  -4.391  1.00  0.00
ATOM    673  OP1   C A  32       9.934  -3.443  -5.285  1.00  0.00
ATOM    674  OP2   C A  32       8.461  -4.108  -3.265  1.00  0.00
ATOM    675  O5'   C A  32       8.464  -5.458  -5.281  1.00  0.00
ATOM    676  C5'   C A  32       8.825  -5.665  -6.632  1.00  0.00
ATOM    677  C4'   C A  32       7.873  -6.620  -7.289  1.00  0.00
ATOM    678  O4'   C A  32       7.529  -7.664  -6.343  1.00  0.00
ATOM    679  C3'   C A  32       6.514  -6.058  -7.661  1.00  0.00
ATOM    680  O3'   C A  32       6.516  -5.246  -8.818  1.00  0.00
ATOM    681  C2'   C A  32       5.690  -7.326  -7.801  1.00  0.00
ATOM    682  O2'   C A  32       6.056  -8.030  -8.982  1.00  0.00
ATOM    683  C1'   C A  32       6.217  -8.121  -6.611  1.00  0.00
ATOM    684  N1    C A  32       5.379  -8.007  -5.446  1.00  0.00
ATOM    685  C2    C A  32       4.141  -8.656  -5.378  1.00  0.00
ATOM    686  O2    C A  32       3.696  -9.204  -6.402  1.00  0.00
ATOM    687  N3    C A  32       3.465  -8.668  -4.205  1.00  0.00
ATOM    688  C4    C A  32       3.980  -8.066  -3.132  1.00  0.00
ATOM    689  N4    C A  32       3.279  -8.104  -1.997  1.00  0.00
ATOM    690  C5    C A  32       5.233  -7.403  -3.180  1.00  0.00
ATOM    691  C6    C A  32       5.897  -7.393  -4.341  1.00  0.00
ATOM    692  P     C A  33       5.502  -4.174  -8.858  1.00  0.00
ATOM    693  OP1   C A  33       5.838  -3.250  -9.969  1.00  0.00
ATOM    694  OP2   C A  33       5.334  -3.651  -7.479  1.00  0.00
ATOM    695  O5'   C A  33       4.163  -4.981  -9.220  1.00  0.00
ATOM    696  C5'   C A  33       4.036  -5.720 -10.440  1.00  0.00
ATOM    697  C4'   C A  33       2.650  -6.326 -10.507  1.00  0.00
ATOM    698  O4'   C A  33       2.529  -7.292  -9.438  1.00  0.00
ATOM    699  C3'   C A  33       1.519  -5.347 -10.229  1.00  0.00
ATOM    700  O3'   C A  33       1.153  -4.625 -11.397  1.00  0.00
ATOM    701  C2'   C A  33       0.410  -6.287  -9.786  1.00  0.00
ATOM    702  O2'   C A  33      -0.197  -6.967 -10.863  1.00  0.00
ATOM    703  C1'   C A  33       1.213  -7.250  -8.920  1.00  0.00
ATOM    704  N1    C A  33       1.188  -6.783  -7.504  1.00  0.00
ATOM    705  C2    C A  33       0.060  -7.088  -6.733  1.00  0.00
ATOM    706  O2    C A  33      -0.880  -7.703  -7.264  1.00  0.00
ATOM    707  N3    C A  33       0.026  -6.704  -5.434  1.00  0.00
ATOM    708  C4    C A  33       1.058  -6.045  -4.906  1.00  0.00
ATOM    709  N4    C A  33       0.980  -5.687  -3.622  1.00  0.00
ATOM    710  C5    C A  33       2.210  -5.727  -5.671  1.00  0.00
ATOM    711  C6    C A  33       2.239  -6.108  -6.953  1.00  0.00
ATOM    712  P     U A  34       0.197  -3.339 -11.222  1.00  0.00
ATOM    713  OP1   U A  34      -0.628  -2.425 -12.053  1.00  0.00
ATOM    714  OP2   U A  34       1.203  -2.776 -10.290  1.00  0.00
ATOM    715  O5'   U A  34      -0.791  -4.273 -10.395  1.00  0.00
ATOM    716  C5'   U A  34      -1.607  -5.245 -11.065  1.00  0.00
ATOM    717  C4'   U A  34      -2.885  -5.473 -10.299  1.00  0.00
ATOM    718  O4'   U A  34      -2.594  -6.087  -9.013  1.00  0.00
ATOM    719  C3'   U A  34      -3.668  -4.231  -9.921  1.00  0.00
ATOM    720  O3'   U A  34      -4.435  -3.735 -11.011  1.00  0.00
ATOM    721  C2'   U A  34      -4.551  -4.756  -8.802  1.00  0.00
ATOM    722  O2'   U A  34      -5.641  -5.504  -9.292  1.00  0.00
ATOM    723  C1'   U A  34      -3.589  -5.702  -8.078  1.00  0.00
ATOM    724  N1    U A  34      -2.898  -5.061  -7.032  1.00  0.00
ATOM    725  C2    U A  34      -3.532  -4.939  -5.810  1.00  0.00
ATOM    726  O2    U A  34      -4.580  -5.503  -5.547  1.00  0.00
ATOM    727  N3    U A  34      -2.895  -4.128  -4.903  1.00  0.00
ATOM    728  C4    U A  34      -1.713  -3.442  -5.090  1.00  0.00
ATOM    729  O4    U A  34      -1.263  -2.752  -4.178  1.00  0.00
ATOM    730  C5    U A  34      -1.116  -3.619  -6.384  1.00  0.00
ATOM    731  C6    U A  34      -1.715  -4.402  -7.285  1.00  0.00
ATOM    732  P     U A  35      -4.627  -2.057 -11.208  1.00  0.00
ATOM    733  OP1   U A  35      -5.289  -1.731 -12.534  1.00  0.00
ATOM    734  OP2   U A  35      -3.561  -1.242 -10.688  1.00  0.00
ATOM    735  O5'   U A  35      -5.794  -2.024 -10.114  1.00  0.00
ATOM    736  C5'   U A  35      -6.978  -2.829 -10.267  1.00  0.00
ATOM    737  C4'   U A  35      -7.811  -2.771  -8.991  1.00  0.00
ATOM    738  O4'   U A  35      -7.052  -3.354  -7.899  1.00  0.00
ATOM    739  C3'   U A  35      -8.081  -1.381  -8.477  1.00  0.00
ATOM    740  O3'   U A  35      -9.142  -0.769  -9.237  1.00  0.00
ATOM    741  C2'   U A  35      -8.423  -1.665  -6.997  1.00  0.00
ATOM    742  O2'   U A  35      -9.681  -2.293  -6.821  1.00  0.00
ATOM    743  C1'   U A  35      -7.368  -2.724  -6.676  1.00  0.00
ATOM    744  N1    U A  35      -6.135  -2.256  -6.094  1.00  0.00
ATOM    745  C2    U A  35      -6.161  -1.999  -4.736  1.00  0.00
ATOM    746  O2    U A  35      -7.135  -2.216  -4.038  1.00  0.00
ATOM    747  N3    U A  35      -4.999  -1.475  -4.222  1.00  0.00
ATOM    748  C4    U A  35      -3.841  -1.188  -4.914  1.00  0.00
ATOM    749  O4    U A  35      -2.877  -0.720  -4.313  1.00  0.00
ATOM    750  C5    U A  35      -3.893  -1.482  -6.319  1.00  0.00
ATOM    751  C6    U A  35      -5.010  -1.992  -6.845  1.00  0.00
ATOM    752  P     G A  36      -9.467   0.619  -8.886  1.00  0.00
ATOM    753  OP1   G A  36     -10.635   0.928  -9.753  1.00  0.00
ATOM    754  OP2   G A  36      -8.114   1.133  -9.256  1.00  0.00
ATOM    755  O5'   G A  36      -9.789   1.097  -7.387  1.00  0.00
ATOM    756  C5'   G A  36     -11.018   0.727  -6.745  1.00  0.00
ATOM    757  C4'   G A  36     -10.917   0.871  -5.234  1.00  0.00
ATOM    758  O4'   G A  36      -9.788   0.100  -4.748  1.00  0.00
ATOM    759  C3'   G A  36     -10.703   2.278  -4.695  1.00  0.00
ATOM    760  O3'   G A  36     -11.956   2.899  -4.468  1.00  0.00
ATOM    761  C2'   G A  36      -9.989   2.038  -3.370  1.00  0.00
ATOM    762  O2'   G A  36     -10.853   1.778  -2.288  1.00  0.00
ATOM    763  C1'   G A  36      -9.169   0.781  -3.671  1.00  0.00
ATOM    764  N9    G A  36      -7.759   1.169  -3.990  1.00  0.00
ATOM    765  C8    G A  36      -7.122   0.887  -5.174  1.00  0.00
ATOM    766  N7    G A  36      -5.912   1.372  -5.236  1.00  0.00
ATOM    767  C5    G A  36      -5.736   2.011  -4.023  1.00  0.00
ATOM    768  C6    G A  36      -4.624   2.726  -3.509  1.00  0.00
ATOM    769  O6    G A  36      -3.532   2.938  -4.052  1.00  0.00
ATOM    770  N1    G A  36      -4.867   3.218  -2.230  1.00  0.00
ATOM    771  C2    G A  36      -6.039   3.044  -1.532  1.00  0.00
ATOM    772  N2    G A  36      -6.086   3.592  -0.310  1.00  0.00
ATOM    773  N3    G A  36      -7.081   2.384  -1.997  1.00  0.00
ATOM    774  C4    G A  36      -6.867   1.897  -3.238  1.00  0.00
ATOM    775  P     U A  37     -12.089   4.400  -4.692  1.00  0.00
ATOM    776  OP1   U A  37     -13.449   4.983  -4.738  1.00  0.00
ATOM    777  OP2   U A  37     -11.324   4.207  -5.946  1.00  0.00
ATOM    778  O5'   U A  37     -11.129   5.315  -3.791  1.00  0.00
ATOM    779  C5'   U A  37     -11.373   5.484  -2.401  1.00  0.00
ATOM    780  C4'   U A  37     -10.354   6.384  -1.747  1.00  0.00
ATOM    781  O4'   U A  37      -9.073   5.710  -1.631  1.00  0.00
ATOM    782  C3'   U A  37     -10.013   7.662  -2.495  1.00  0.00
ATOM    783  O3'   U A  37     -10.997   8.672  -2.372  1.00  0.00
ATOM    784  C2'   U A  37      -8.669   8.031  -1.879  1.00  0.00
ATOM    785  O2'   U A  37      -8.845   8.541  -0.566  1.00  0.00
ATOM    786  C1'   U A  37      -8.027   6.651  -1.765  1.00  0.00
ATOM    787  N1    U A  37      -7.223   6.322  -2.965  1.00  0.00
ATOM    788  C2    U A  37      -5.928   6.794  -3.066  1.00  0.00
ATOM    789  O2    U A  37      -5.401   7.476  -2.205  1.00  0.00
ATOM    790  N3    U A  37      -5.268   6.440  -4.218  1.00  0.00
ATOM    791  C4    U A  37      -5.762   5.678  -5.256  1.00  0.00
ATOM    792  O4    U A  37      -5.047   5.442  -6.227  1.00  0.00
ATOM    793  C5    U A  37      -7.113   5.226  -5.077  1.00  0.00
ATOM    794  C6    U A  37      -7.778   5.556  -3.967  1.00  0.00
ATOM    795  P     A A  38     -11.217   9.705  -3.506  1.00  0.00
ATOM    796  OP1   A A  38     -12.404   9.474  -2.655  1.00  0.00
ATOM    797  OP2   A A  38     -11.401  10.327  -4.836  1.00  0.00
ATOM    798  O5'   A A  38     -10.212  10.701  -2.752  1.00  0.00
ATOM    799  C5'   A A  38     -10.355  12.075  -3.099  1.00  0.00
ATOM    800  C4'   A A  38      -9.698  13.072  -2.168  1.00  0.00
ATOM    801  O4'   A A  38     -10.692  13.561  -1.227  1.00  0.00
ATOM    802  C3'   A A  38      -8.508  12.582  -1.349  1.00  0.00
ATOM    803  O3'   A A  38      -7.258  13.124  -1.757  1.00  0.00
ATOM    804  C2'   A A  38      -8.774  13.060   0.075  1.00  0.00
ATOM    805  O2'   A A  38      -7.894  14.078   0.495  1.00  0.00
ATOM    806  C1'   A A  38     -10.206  13.575   0.096  1.00  0.00
ATOM    807  N9    A A  38     -11.214  12.450   0.735  1.00  0.00
ATOM    808  C8    A A  38     -12.008  11.409   0.327  1.00  0.00
ATOM    809  N7    A A  38     -12.399  10.628   1.305  1.00  0.00
ATOM    810  C5    A A  38     -11.823  11.192   2.432  1.00  0.00
ATOM    811  C6    A A  38     -11.857  10.835   3.791  1.00  0.00
ATOM    812  N6    A A  38     -12.524   9.779   4.262  1.00  0.00
ATOM    813  N1    A A  38     -11.173  11.611   4.660  1.00  0.00
ATOM    814  C2    A A  38     -10.506  12.670   4.187  1.00  0.00
ATOM    815  N3    A A  38     -10.400  13.106   2.934  1.00  0.00
ATOM    816  C4    A A  38     -11.089  12.314   2.096  1.00  0.00
ATOM    817  P     A A  39      -6.092  12.101  -1.465  1.00  0.00
ATOM    818  OP1   A A  39      -4.837  12.619  -2.064  1.00  0.00
ATOM    819  OP2   A A  39      -6.537  10.717  -1.773  1.00  0.00
ATOM    820  O5'   A A  39      -5.972  12.259   0.115  1.00  0.00
ATOM    821  C5'   A A  39      -5.803  13.561   0.702  1.00  0.00
ATOM    822  C4'   A A  39      -5.873  13.484   2.209  1.00  0.00
ATOM    823  O4'   A A  39      -7.169  12.987   2.638  1.00  0.00
ATOM    824  C3'   A A  39      -4.871  12.555   2.870  1.00  0.00
ATOM    825  O3'   A A  39      -3.604  13.177   3.024  1.00  0.00
ATOM    826  C2'   A A  39      -5.534  12.254   4.207  1.00  0.00
ATOM    827  O2'   A A  39      -5.326  13.287   5.149  1.00  0.00
ATOM    828  C1'   A A  39      -7.013  12.213   3.817  1.00  0.00
ATOM    829  N9    A A  39      -7.432  10.832   3.559  1.00  0.00
ATOM    830  C8    A A  39      -7.574  10.217   2.343  1.00  0.00
ATOM    831  N7    A A  39      -8.028   8.988   2.421  1.00  0.00
ATOM    832  C5    A A  39      -8.194   8.782   3.782  1.00  0.00
ATOM    833  C6    A A  39      -8.647   7.677   4.523  1.00  0.00
ATOM    834  N6    A A  39      -9.033   6.525   3.971  1.00  0.00
ATOM    835  N1    A A  39      -8.691   7.799   5.867  1.00  0.00
ATOM    836  C2    A A  39      -8.305   8.955   6.420  1.00  0.00
ATOM    837  N3    A A  39      -7.862  10.063   5.829  1.00  0.00
ATOM    838  C4    A A  39      -7.829   9.909   4.495  1.00  0.00
ATOM    839  P     C A  40      -2.320  12.258   3.069  1.00  0.00
ATOM    840  OP1   C A  40      -0.998  12.493   2.444  1.00  0.00
ATOM    841  OP2   C A  40      -2.846  10.870   3.174  1.00  0.00
ATOM    842  O5'   C A  40      -2.303  12.904   4.528  1.00  0.00
ATOM    843  C5'   C A  40      -1.627  12.254   5.621  1.00  0.00
ATOM    844  C4'   C A  40      -0.860  13.268   6.439  1.00  0.00
ATOM    845  O4'   C A  40       0.213  13.829   5.635  1.00  0.00
ATOM    846  C3'   C A  40      -1.652  14.483   6.886  1.00  0.00
ATOM    847  O3'   C A  40      -2.415  14.229   8.057  1.00  0.00
ATOM    848  C2'   C A  40      -0.555  15.513   7.127  1.00  0.00
ATOM    849  O2'   C A  40       0.099  15.327   8.364  1.00  0.00
ATOM    850  C1'   C A  40       0.410  15.193   5.981  1.00  0.00
ATOM    851  N1    C A  40       0.177  16.019   4.778  1.00  0.00
ATOM    852  C2    C A  40       0.227  17.413   4.897  1.00  0.00
ATOM    853  O2    C A  40       0.474  17.910   6.009  1.00  0.00
ATOM    854  N3    C A  40       0.005  18.177   3.801  1.00  0.00
ATOM    855  C4    C A  40      -0.258  17.600   2.628  1.00  0.00
ATOM    856  N4    C A  40      -0.470  18.393   1.575  1.00  0.00
ATOM    857  C5    C A  40      -0.313  16.189   2.486  1.00  0.00
ATOM    858  C6    C A  40      -0.093  15.439   3.571  1.00  0.00
ATOM    859  P     C A  41      -3.922  15.001   8.300  1.00  0.00
ATOM    860  OP1   C A  41      -4.739  14.341   9.341  1.00  0.00
ATOM    861  OP2   C A  41      -4.347  14.968   6.883  1.00  0.00
ATOM    862  O5'   C A  41      -3.800  16.562   8.633  1.00  0.00
ATOM    863  C5'   C A  41      -3.449  17.006   9.935  1.00  0.00
ATOM    864  C4'   C A  41      -3.359  18.511  10.008  1.00  0.00
ATOM    865  O4'   C A  41      -2.305  18.984   9.127  1.00  0.00
ATOM    866  C3'   C A  41      -4.586  19.278   9.535  1.00  0.00
ATOM    867  O3'   C A  41      -5.636  19.315  10.485  1.00  0.00
ATOM    868  C2'   C A  41      -3.998  20.643   9.209  1.00  0.00
ATOM    869  O2'   C A  41      -3.727  21.371  10.398  1.00  0.00
ATOM    870  C1'   C A  41      -2.672  20.229   8.568  1.00  0.00
ATOM    871  N1    C A  41      -2.849  20.058   7.097  1.00  0.00
ATOM    872  C2    C A  41      -2.798  21.163   6.240  1.00  0.00
ATOM    873  O2    C A  41      -2.659  22.296   6.734  1.00  0.00
ATOM    874  N3    C A  41      -2.902  20.968   4.904  1.00  0.00
ATOM    875  C4    C A  41      -3.051  19.734   4.420  1.00  0.00
ATOM    876  N4    C A  41      -3.150  19.591   3.096  1.00  0.00
ATOM    877  C5    C A  41      -3.105  18.601   5.271  1.00  0.00
ATOM    878  C6    C A  41      -3.002  18.798   6.590  1.00  0.00
ATOM    879  P     G A  42      -7.079  18.587  10.081  1.00  0.00
ATOM    880  OP1   G A  42      -8.141  18.309  11.076  1.00  0.00
ATOM    881  OP2   G A  42      -6.511  17.506   9.243  1.00  0.00
ATOM    882  O5'   G A  42      -7.645  19.653   9.026  1.00  0.00
ATOM    883  C5'   G A  42      -8.542  20.679   9.432  1.00  0.00
ATOM    884  C4'   G A  42      -8.787  21.675   8.324  1.00  0.00
ATOM    885  O4'   G A  42      -7.530  21.991   7.670  1.00  0.00
ATOM    886  C3'   G A  42      -9.673  21.215   7.173  1.00  0.00
ATOM    887  O3'   G A  42     -11.062  21.256   7.456  1.00  0.00
ATOM    888  C2'   G A  42      -9.256  22.157   6.051  1.00  0.00
ATOM    889  O2'   G A  42      -9.816  23.449   6.240  1.00  0.00
ATOM    890  C1'   G A  42      -7.753  22.248   6.300  1.00  0.00
ATOM    891  N9    G A  42      -7.034  21.292   5.490  1.00  0.00
ATOM    892  C8    G A  42      -6.596  20.039   5.843  1.00  0.00
ATOM    893  N7    G A  42      -6.171  19.337   4.828  1.00  0.00
ATOM    894  C5    G A  42      -6.335  20.174   3.740  1.00  0.00
ATOM    895  C6    G A  42      -6.051  19.967   2.366  1.00  0.00
ATOM    896  O6    G A  42      -5.578  18.959   1.824  1.00  0.00
ATOM    897  N1    G A  42      -6.371  21.081   1.594  1.00  0.00
ATOM    898  C2    G A  42      -6.900  22.250   2.087  1.00  0.00
ATOM    899  N2    G A  42      -7.141  23.214   1.188  1.00  0.00
ATOM    900  N3    G A  42      -7.169  22.457   3.361  1.00  0.00
ATOM    901  C4    G A  42      -6.867  21.388   4.128  1.00  0.00
ATOM    902  P     A A  43     -12.014  20.200   6.880  1.00  0.00
ATOM    903  OP1   A A  43     -13.302  20.669   7.461  1.00  0.00
ATOM    904  OP2   A A  43     -11.546  18.807   7.146  1.00  0.00
ATOM    905  O5'   A A  43     -12.071  20.420   5.304  1.00  0.00
ATOM    906  C5'   A A  43     -12.763  19.484   4.454  1.00  0.00
ATOM    907  C4'   A A  43     -13.625  20.218   3.452  1.00  0.00
ATOM    908  O4'   A A  43     -14.579  21.047   4.170  1.00  0.00
ATOM    909  C3'   A A  43     -12.905  21.180   2.516  1.00  0.00
ATOM    910  O3'   A A  43     -12.381  20.519   1.361  1.00  0.00
ATOM    911  C2'   A A  43     -14.008  22.170   2.146  1.00  0.00
ATOM    912  O2'   A A  43     -14.837  21.697   1.100  1.00  0.00
ATOM    913  C1'   A A  43     -14.819  22.240   3.443  1.00  0.00
ATOM    914  N9    A A  43     -14.461  23.368   4.279  1.00  0.00
ATOM    915  C8    A A  43     -14.071  23.269   5.589  1.00  0.00
ATOM    916  N7    A A  43     -13.965  24.426   6.198  1.00  0.00
ATOM    917  C5    A A  43     -14.307  25.348   5.221  1.00  0.00
ATOM    918  C6    A A  43     -14.391  26.751   5.233  1.00  0.00
ATOM    919  N6    A A  43     -14.125  27.499   6.306  1.00  0.00
ATOM    920  N1    A A  43     -14.762  27.366   4.089  1.00  0.00
ATOM    921  C2    A A  43     -15.029  26.615   3.014  1.00  0.00
ATOM    922  N3    A A  43     -14.987  25.292   2.881  1.00  0.00
ATOM    923  C4    A A  43     -14.614  24.711   4.034  1.00  0.00
ATOM    924  P     A A  44     -10.731  20.842   0.762  1.00  0.00
ATOM    925  OP1   A A  44     -10.157  19.888  -0.219  1.00  0.00
ATOM    926  OP2   A A  44     -10.057  21.052   2.070  1.00  0.00
ATOM    927  O5'   A A  44     -10.903  22.253   0.048  1.00  0.00
ATOM    928  C5'   A A  44     -11.586  22.355  -1.219  1.00  0.00
ATOM    929  C4'   A A  44     -11.617  23.791  -1.677  1.00  0.00
ATOM    930  O4'   A A  44     -12.429  24.564  -0.761  1.00  0.00
ATOM    931  C3'   A A  44     -10.258  24.471  -1.675  1.00  0.00
ATOM    932  O3'   A A  44      -9.579  24.238  -2.909  1.00  0.00
ATOM    933  C2'   A A  44     -10.616  25.939  -1.465  1.00  0.00
ATOM    934  O2'   A A  44     -10.985  26.596  -2.662  1.00  0.00
ATOM    935  C1'   A A  44     -11.829  25.828  -0.538  1.00  0.00
ATOM    936  N9    A A  44     -11.578  25.894   0.906  1.00  0.00
ATOM    937  C8    A A  44     -11.427  24.857   1.789  1.00  0.00
ATOM    938  N7    A A  44     -11.080  25.236   2.996  1.00  0.00
ATOM    939  C5    A A  44     -10.996  26.616   2.899  1.00  0.00
ATOM    940  C6    A A  44     -10.672  27.612   3.837  1.00  0.00
ATOM    941  N6    A A  44     -10.360  27.355   5.110  1.00  0.00
ATOM    942  N1    A A  44     -10.680  28.895   3.417  1.00  0.00
ATOM    943  C2    A A  44     -10.994  29.150   2.142  1.00  0.00
ATOM    944  N3    A A  44     -11.317  28.302   1.169  1.00  0.00
ATOM    945  C4    A A  44     -11.299  27.036   1.618  1.00  0.00
ATOM    946  P     A A  45      -7.790  24.341  -3.023  1.00  0.00
ATOM    947  OP1   A A  45      -7.474  24.341  -4.492  1.00  0.00
ATOM    948  OP2   A A  45      -7.065  23.419  -2.093  1.00  0.00
ATOM    949  O5'   A A  45      -7.646  25.828  -2.459  1.00  0.00
ATOM    950  C5'   A A  45      -7.951  26.946  -3.288  1.00  0.00
ATOM    951  C4'   A A  45      -8.050  28.192  -2.452  1.00  0.00
ATOM    952  O4'   A A  45      -8.946  27.907  -1.348  1.00  0.00
ATOM    953  C3'   A A  45      -6.769  28.634  -1.761  1.00  0.00
ATOM    954  O3'   A A  45      -5.931  29.405  -2.606  1.00  0.00
ATOM    955  C2'   A A  45      -7.309  29.437  -0.588  1.00  0.00
ATOM    956  O2'   A A  45      -7.848  30.684  -0.984  1.00  0.00
ATOM    957  C1'   A A  45      -8.492  28.575  -0.179  1.00  0.00
ATOM    958  N9    A A  45      -8.071  27.598   0.837  1.00  0.00
ATOM    959  C8    A A  45      -7.812  26.268   0.633  1.00  0.00
ATOM    960  N7    A A  45      -7.610  25.593   1.739  1.00  0.00
ATOM    961  C5    A A  45      -7.744  26.545   2.738  1.00  0.00
ATOM    962  C6    A A  45      -7.646  26.467   4.138  1.00  0.00
ATOM    963  N6    A A  45      -7.380  25.337   4.799  1.00  0.00
ATOM    964  N1    A A  45      -7.834  27.602   4.844  1.00  0.00
ATOM    965  C2    A A  45      -8.102  28.733   4.181  1.00  0.00
ATOM    966  N3    A A  45      -8.220  28.931   2.870  1.00  0.00
ATOM    967  C4    A A  45      -8.027  27.785   2.197  1.00  0.00
ATOM    968  P     G A  46      -4.629  29.247  -2.569  1.00  0.00
ATOM    969  OP1   G A  46      -4.143  30.430  -3.318  1.00  0.00
ATOM    970  OP2   G A  46      -4.617  27.909  -3.219  1.00  0.00
ATOM    971  O5'   G A  46      -3.810  29.140  -1.209  1.00  0.00
ATOM    972  C5'   G A  46      -3.737  30.247  -0.333  1.00  0.00
ATOM    973  C4'   G A  46      -3.545  29.778   1.080  1.00  0.00
ATOM    974  O4'   G A  46      -4.524  28.756   1.378  1.00  0.00
ATOM    975  C3'   G A  46      -2.245  29.062   1.385  1.00  0.00
ATOM    976  O3'   G A  46      -1.171  29.984   1.529  1.00  0.00
ATOM    977  C2'   G A  46      -2.588  28.375   2.698  1.00  0.00
ATOM    978  O2'   G A  46      -2.526  29.240   3.814  1.00  0.00
ATOM    979  C1'   G A  46      -4.031  27.940   2.432  1.00  0.00
ATOM    980  N9    G A  46      -4.062  26.571   2.071  1.00  0.00
ATOM    981  C8    G A  46      -4.457  26.126   0.833  1.00  0.00
ATOM    982  N7    G A  46      -4.462  24.825   0.731  1.00  0.00
ATOM    983  C5    G A  46      -4.048  24.382   1.973  1.00  0.00
ATOM    984  C6    G A  46      -3.856  23.066   2.467  1.00  0.00
ATOM    985  O6    G A  46      -4.024  21.993   1.874  1.00  0.00
ATOM    986  N1    G A  46      -3.424  23.064   3.790  1.00  0.00
ATOM    987  C2    G A  46      -3.204  24.192   4.545  1.00  0.00
ATOM    988  N2    G A  46      -2.790  23.989   5.803  1.00  0.00
ATOM    989  N3    G A  46      -3.377  25.420   4.100  1.00  0.00
ATOM    990  C4    G A  46      -3.796  25.446   2.817  1.00  0.00
ATOM    991  P     G A  47       0.303  29.545   1.121  1.00  0.00
ATOM    992  OP1   G A  47       1.040  30.830   1.084  1.00  0.00
ATOM    993  OP2   G A  47       0.365  28.624  -0.040  1.00  0.00
ATOM    994  O5'   G A  47       0.770  28.753   2.419  1.00  0.00
ATOM    995  C5'   G A  47       0.929  29.435   3.670  1.00  0.00
ATOM    996  C4'   G A  47       0.980  28.441   4.803  1.00  0.00
ATOM    997  O4'   G A  47      -0.222  27.618   4.785  1.00  0.00
ATOM    998  C3'   G A  47       2.090  27.404   4.754  1.00  0.00
ATOM    999  O3'   G A  47       3.345  27.937   5.153  1.00  0.00
ATOM   1000  C2'   G A  47       1.548  26.372   5.728  1.00  0.00
ATOM   1001  O2'   G A  47       1.619  26.818   7.068  1.00  0.00
ATOM   1002  C1'   G A  47       0.078  26.338   5.316  1.00  0.00
ATOM   1003  N9    G A  47      -0.126  25.365   4.297  1.00  0.00
ATOM   1004  C8    G A  47      -0.383  25.649   2.978  1.00  0.00
ATOM   1005  N7    G A  47      -0.500  24.582   2.234  1.00  0.00
ATOM   1006  C5    G A  47      -0.310  23.530   3.111  1.00  0.00
ATOM   1007  C6    G A  47      -0.319  22.129   2.888  1.00  0.00
ATOM   1008  O6    G A  47      -0.505  21.524   1.825  1.00  0.00
ATOM   1009  N1    G A  47      -0.081  21.414   4.058  1.00  0.00
ATOM   1010  C2    G A  47       0.138  21.979   5.292  1.00  0.00
ATOM   1011  N2    G A  47       0.348  21.126   6.304  1.00  0.00
ATOM   1012  N3    G A  47       0.150  23.279   5.515  1.00  0.00
ATOM   1013  C4    G A  47      -0.078  23.993   4.392  1.00  0.00
ATOM   1014  P     G A  48       4.626  27.396   4.502  1.00  0.00
ATOM   1015  OP1   G A  48       5.531  28.550   4.760  1.00  0.00
ATOM   1016  OP2   G A  48       4.238  26.918   3.152  1.00  0.00
ATOM   1017  O5'   G A  48       5.244  26.160   5.298  1.00  0.00
ATOM   1018  C5'   G A  48       4.946  26.103   6.661  1.00  0.00
ATOM   1019  C4'   G A  48       5.040  24.648   7.042  1.00  0.00
ATOM   1020  O4'   G A  48       4.056  24.106   6.192  1.00  0.00
ATOM   1021  C3'   G A  48       6.160  23.763   6.570  1.00  0.00
ATOM   1022  O3'   G A  48       7.273  23.879   7.363  1.00  0.00
ATOM   1023  C2'   G A  48       5.542  22.349   6.579  1.00  0.00
ATOM   1024  O2'   G A  48       5.358  21.653   7.784  1.00  0.00
ATOM   1025  C1'   G A  48       4.177  22.712   6.145  1.00  0.00
ATOM   1026  N9    G A  48       3.803  22.187   5.093  1.00  0.00
ATOM   1027  C8    G A  48       3.486  23.039   4.064  1.00  0.00
ATOM   1028  N7    G A  48       3.206  22.420   2.950  1.00  0.00
ATOM   1029  C5    G A  48       3.344  21.080   3.258  1.00  0.00
ATOM   1030  C6    G A  48       3.172  19.924   2.453  1.00  0.00
ATOM   1031  O6    G A  48       2.850  19.864   1.259  1.00  0.00
ATOM   1032  N1    G A  48       3.414  18.753   3.164  1.00  0.00
ATOM   1033  C2    G A  48       3.777  18.700   4.489  1.00  0.00
ATOM   1034  N2    G A  48       3.965  17.477   5.002  1.00  0.00
ATOM   1035  N3    G A  48       3.941  19.764   5.250  1.00  0.00
ATOM   1036  C4    G A  48       3.712  20.914   4.579  1.00  0.00
ATOM   1037  P     G A  49       8.561  23.943   6.467  1.00  0.00
ATOM   1038  OP1   G A  49       9.657  24.490   7.314  1.00  0.00
ATOM   1039  OP2   G A  49       8.655  24.040   4.988  1.00  0.00
ATOM   1040  O5'   G A  49       8.372  22.415   6.867  1.00  0.00
ATOM   1041  C5'   G A  49       9.178  21.408   6.268  1.00  0.00
ATOM   1042  C4'   G A  49       8.624  20.043   6.573  1.00  0.00
ATOM   1043  O4'   G A  49       7.220  19.957   6.225  1.00  0.00
ATOM   1044  C3'   G A  49       9.303  18.960   5.764  1.00  0.00
ATOM   1045  O3'   G A  49      10.469  18.525   6.422  1.00  0.00
ATOM   1046  C2'   G A  49       8.219  17.913   5.613  1.00  0.00
ATOM   1047  O2'   G A  49       8.061  17.136   6.778  1.00  0.00
ATOM   1048  C1'   G A  49       7.000  18.812   5.419  1.00  0.00
ATOM   1049  N9    G A  49       6.859  19.274   4.045  1.00  0.00
ATOM   1050  C8    G A  49       6.905  20.575   3.606  1.00  0.00
ATOM   1051  N7    G A  49       6.746  20.689   2.316  1.00  0.00
ATOM   1052  C5    G A  49       6.583  19.389   1.874  1.00  0.00
ATOM   1053  C6    G A  49       6.373  18.878   0.568  1.00  0.00
ATOM   1054  O6    G A  49       6.286  19.505  -0.496  1.00  0.00
ATOM   1055  N1    G A  49       6.261  17.490   0.564  1.00  0.00
ATOM   1056  C2    G A  49       6.341  16.694   1.681  1.00  0.00
ATOM   1057  N2    G A  49       6.207  15.376   1.478  1.00  0.00
ATOM   1058  N3    G A  49       6.537  17.154   2.901  1.00  0.00
ATOM   1059  C4    G A  49       6.649  18.499   2.929  1.00  0.00
ATOM   1060  P     G A  50      12.002  18.139   5.482  1.00  0.00
ATOM   1061  OP1   G A  50      13.008  17.840   6.528  1.00  0.00
ATOM   1062  OP2   G A  50      11.946  19.496   4.891  1.00  0.00
ATOM   1063  O5'   G A  50      12.153  17.059   4.303  1.00  0.00
ATOM   1064  C5'   G A  50      12.785  15.807   4.545  1.00  0.00
ATOM   1065  C4'   G A  50      12.124  14.690   3.758  1.00  0.00
ATOM   1066  O4'   G A  50      10.749  15.040   3.449  1.00  0.00
ATOM   1067  C3'   G A  50      12.728  14.412   2.389  1.00  0.00
ATOM   1068  O3'   G A  50      13.923  13.640   2.478  1.00  0.00
ATOM   1069  C2'   G A  50      11.572  13.663   1.736  1.00  0.00
ATOM   1070  O2'   G A  50      11.362  12.374   2.277  1.00  0.00
ATOM   1071  C1'   G A  50      10.438  14.597   2.137  1.00  0.00
ATOM   1072  N9    G A  50      10.267  15.657   1.128  1.00  0.00
ATOM   1073  C8    G A  50      10.304  16.966   1.546  1.00  0.00
ATOM   1074  N7    G A  50       9.838  17.803   0.659  1.00  0.00
ATOM   1075  C5    G A  50       9.470  17.004  -0.407  1.00  0.00
ATOM   1076  C6    G A  50       8.904  17.343  -1.663  1.00  0.00
ATOM   1077  O6    G A  50       8.604  18.465  -2.090  1.00  0.00
ATOM   1078  N1    G A  50       8.687  16.220  -2.457  1.00  0.00
ATOM   1079  C2    G A  50       8.980  14.929  -2.087  1.00  0.00
ATOM   1080  N2    G A  50       8.699  13.978  -2.987  1.00  0.00
ATOM   1081  N3    G A  50       9.507  14.599  -0.924  1.00  0.00
ATOM   1082  C4    G A  50       9.727  15.673  -0.137  1.00  0.00
ATOM   1083  P     A A  51      15.128  14.133   1.761  1.00  0.00
ATOM   1084  OP1   A A  51      16.089  13.085   2.175  1.00  0.00
ATOM   1085  OP2   A A  51      15.471  15.578   1.776  1.00  0.00
ATOM   1086  O5'   A A  51      14.711  13.830   0.251  1.00  0.00
ATOM   1087  C5'   A A  51      14.071  12.635  -0.108  1.00  0.00
ATOM   1088  C4'   A A  51      13.606  12.730  -1.546  1.00  0.00
ATOM   1089  O4'   A A  51      12.340  13.414  -1.645  1.00  0.00
ATOM   1090  C3'   A A  51      14.498  13.504  -2.489  1.00  0.00
ATOM   1091  O3'   A A  51      15.665  12.780  -2.676  1.00  0.00
ATOM   1092  C2'   A A  51      13.528  13.552  -3.674  1.00  0.00
ATOM   1093  O2'   A A  51      13.365  12.389  -4.471  1.00  0.00
ATOM   1094  C1'   A A  51      12.223  13.882  -2.958  1.00  0.00
ATOM   1095  N9    A A  51      12.016  15.394  -2.910  1.00  0.00
ATOM   1096  C8    A A  51      12.368  16.289  -1.934  1.00  0.00
ATOM   1097  N7    A A  51      12.040  17.529  -2.210  1.00  0.00
ATOM   1098  C5    A A  51      11.433  17.443  -3.453  1.00  0.00
ATOM   1099  C6    A A  51      10.862  18.412  -4.296  1.00  0.00
ATOM   1100  N6    A A  51      10.810  19.712  -3.999  1.00  0.00
ATOM   1101  N1    A A  51      10.341  17.993  -5.469  1.00  0.00
ATOM   1102  C2    A A  51      10.392  16.689  -5.766  1.00  0.00
ATOM   1103  N3    A A  51      10.901  15.685  -5.055  1.00  0.00
ATOM   1104  C4    A A  51      11.411  16.134  -3.897  1.00  0.00
ATOM   1105  P     A A  52      16.837  13.232  -3.965  1.00  0.00
ATOM   1106  OP1   A A  52      18.169  12.662  -3.660  1.00  0.00
ATOM   1107  OP2   A A  52      16.660  14.702  -3.992  1.00  0.00
ATOM   1108  O5'   A A  52      16.288  12.732  -5.391  1.00  0.00
ATOM   1109  C5'   A A  52      16.738  13.270  -6.634  1.00  0.00
ATOM   1110  C4'   A A  52      15.613  13.412  -7.635  1.00  0.00
ATOM   1111  O4'   A A  52      14.430  13.911  -6.952  1.00  0.00
ATOM   1112  C3'   A A  52      15.840  14.404  -8.774  1.00  0.00
ATOM   1113  O3'   A A  52      16.570  13.886  -9.876  1.00  0.00
ATOM   1114  C2'   A A  52      14.428  14.848  -9.143  1.00  0.00
ATOM   1115  O2'   A A  52      13.812  13.919 -10.026  1.00  0.00
ATOM   1116  C1'   A A  52      13.724  14.809  -7.782  1.00  0.00
ATOM   1117  N9    A A  52      13.785  16.243  -7.168  1.00  0.00
ATOM   1118  C8    A A  52      14.301  16.585  -5.946  1.00  0.00
ATOM   1119  N7    A A  52      14.027  17.815  -5.581  1.00  0.00
ATOM   1120  C5    A A  52      13.280  18.315  -6.636  1.00  0.00
ATOM   1121  C6    A A  52      12.683  19.568  -6.862  1.00  0.00
ATOM   1122  N6    A A  52      12.750  20.585  -6.000  1.00  0.00
ATOM   1123  N1    A A  52      12.008  19.741  -8.019  1.00  0.00
ATOM   1124  C2    A A  52      11.941  18.720  -8.881  1.00  0.00
ATOM   1125  N3    A A  52      12.459  17.498  -8.780  1.00  0.00
ATOM   1126  C4    A A  52      13.123  17.359  -7.621  1.00  0.00
ATOM   1127  P     U A  53      17.204  14.722 -10.623  1.00  0.00
ATOM   1128  OP1   U A  53      17.628  14.134 -11.915  1.00  0.00
ATOM   1129  OP2   U A  53      18.185  15.373  -9.722  1.00  0.00
ATOM   1130  O5'   U A  53      16.117  15.857 -10.908  1.00  0.00
ATOM   1131  C5'   U A  53      15.012  15.537 -11.738  1.00  0.00
ATOM   1132  C4'   U A  53      14.113  16.730 -11.916  1.00  0.00
ATOM   1133  O4'   U A  53      13.883  17.321 -10.615  1.00  0.00
ATOM   1134  C3'   U A  53      14.678  17.851 -12.777  1.00  0.00
ATOM   1135  O3'   U A  53      14.360  17.679 -14.152  1.00  0.00
ATOM   1136  C2'   U A  53      14.074  19.116 -12.183  1.00  0.00
ATOM   1137  O2'   U A  53      12.858  19.433 -12.838  1.00  0.00
ATOM   1138  C1'   U A  53      13.773  18.719 -10.735  1.00  0.00
ATOM   1139  N1    U A  53      14.559  19.358  -9.666  1.00  0.00
ATOM   1140  C2    U A  53      14.339  20.662  -9.264  1.00  0.00
ATOM   1141  O2    U A  53      13.488  21.376  -9.764  1.00  0.00
ATOM   1142  N3    U A  53      15.156  21.104  -8.252  1.00  0.00
ATOM   1143  C4    U A  53      16.149  20.389  -7.615  1.00  0.00
ATOM   1144  O4    U A  53      16.801  20.923  -6.721  1.00  0.00
ATOM   1145  C5    U A  53      16.317  19.044  -8.089  1.00  0.00
ATOM   1146  C6    U A  53      15.535  18.589  -9.072  1.00  0.00
ATOM   1147  P     A A  54      15.242  17.815 -14.545  1.00  0.00
ATOM   1148  OP1   A A  54      16.152  17.949 -13.376  1.00  0.00
ATOM   1149  OP2   A A  54      14.305  16.661 -14.621  1.00  0.00
ATOM   1150  O5'   A A  54      14.382  19.148 -14.704  1.00  0.00
ATOM   1151  C5'   A A  54      13.604  19.626 -13.618  1.00  0.00
ATOM   1152  C4'   A A  54      13.230  21.075 -13.820  1.00  0.00
ATOM   1153  O4'   A A  54      12.102  21.167 -14.737  1.00  0.00
ATOM   1154  C3'   A A  54      12.726  21.716 -12.538  1.00  0.00
ATOM   1155  O3'   A A  54      13.804  22.190 -11.744  1.00  0.00
ATOM   1156  C2'   A A  54      11.785  22.801 -13.042  1.00  0.00
ATOM   1157  O2'   A A  54      12.449  23.981 -13.458  1.00  0.00
ATOM   1158  C1'   A A  54      11.152  22.104 -14.247  1.00  0.00
ATOM   1159  N9    A A  54      15.986  22.376 -12.003  1.00  0.00
ATOM   1160  C8    A A  54      16.771  21.261 -11.864  1.00  0.00
ATOM   1161  N7    A A  54      17.792  21.431 -11.057  1.00  0.00
ATOM   1162  C5    A A  54      17.670  22.746 -10.639  1.00  0.00
ATOM   1163  C6    A A  54      18.443  23.539  -9.772  1.00  0.00
ATOM   1164  N6    A A  54      19.537  23.099  -9.146  1.00  0.00
ATOM   1165  N1    A A  54      18.048  24.814  -9.569  1.00  0.00
ATOM   1166  C2    A A  54      16.951  25.253 -10.197  1.00  0.00
ATOM   1167  N3    A A  54      16.143  24.605 -11.032  1.00  0.00
ATOM   1168  C4    A A  54      16.563  23.342 -11.214  1.00  0.00
TER   
END   
