# Supplementary material for: RPocket: an intuitive database of RNA pocket topology information with RNA-ligand data resources
Source: BMC Bioinformatics. 2021 Sep 8;22:428. doi: 10.1186/s12859-021-04349-4 (PMC8424408; doi:10.1186/s12859-021-04349-4)
Supplement: Supplementary file 7 — Additional file 7. Folder S3: Nine other experimental structures and their modeling structures and pockets. [file 12859_2021_4349_MOESM7_ESM.zip › 12859_2021_4349_MOESM7_ESM/3E5E_s3.pdb]

ATOM      1  P     G A   1       5.685 -19.848  12.579  1.00  0.00
ATOM      2  OP1   G A   1       4.859 -19.150  13.586  1.00  0.00
ATOM      3  OP2   G A   1       5.594 -19.487  11.148  1.00  0.00
ATOM      4  O5'   G A   1       7.228 -19.664  12.938  1.00  0.00
ATOM      5  C5'   G A   1       7.695 -20.024  14.223  1.00  0.00
ATOM      6  C4'   G A   1       9.188 -19.836  14.327  1.00  0.00
ATOM      7  O4'   G A   1       9.839 -20.894  13.587  1.00  0.00
ATOM      8  C3'   G A   1       9.762 -18.544  13.758  1.00  0.00
ATOM      9  O3'   G A   1       9.751 -17.472  14.686  1.00  0.00
ATOM     10  C2'   G A   1      11.177 -18.938  13.371  1.00  0.00
ATOM     11  O2'   G A   1      12.050 -18.849  14.484  1.00  0.00
ATOM     12  C1'   G A   1      11.015 -20.407  12.988  1.00  0.00
ATOM     13  N9    G A   1      10.957 -20.504  11.566  1.00  0.00
ATOM     14  C8    G A   1       9.867 -20.511  10.729  1.00  0.00
ATOM     15  N7    G A   1      10.187 -20.413   9.467  1.00  0.00
ATOM     16  C5    G A   1      11.567 -20.338   9.467  1.00  0.00
ATOM     17  C6    G A   1      12.485 -20.217   8.393  1.00  0.00
ATOM     18  O6    G A   1      12.242 -20.152   7.181  1.00  0.00
ATOM     19  N1    G A   1      13.804 -20.173   8.837  1.00  0.00
ATOM     20  C2    G A   1      14.190 -20.237  10.155  1.00  0.00
ATOM     21  N2    G A   1      15.509 -20.180  10.387  1.00  0.00
ATOM     22  N3    G A   1      13.349 -20.348  11.164  1.00  0.00
ATOM     23  C4    G A   1      12.063 -20.393  10.756  1.00  0.00
ATOM     24  P     U A   2       9.419 -15.866  14.250  1.00  0.00
ATOM     25  OP1   U A   2       9.061 -14.902  15.316  1.00  0.00
ATOM     26  OP2   U A   2       8.808 -15.717  12.911  1.00  0.00
ATOM     27  O5'   U A   2      10.989 -15.808  14.197  1.00  0.00
ATOM     28  C5'   U A   2      11.492 -15.632  12.961  1.00  0.00
ATOM     29  C4'   U A   2      12.942 -15.305  13.049  1.00  0.00
ATOM     30  O4'   U A   2      13.583 -16.404  12.390  1.00  0.00
ATOM     31  C3'   U A   2      13.100 -14.121  12.130  1.00  0.00
ATOM     32  O3'   U A   2      13.310 -12.931  12.870  1.00  0.00
ATOM     33  C2'   U A   2      14.133 -14.546  11.080  1.00  0.00
ATOM     34  O2'   U A   2      15.465 -14.325  11.457  1.00  0.00
ATOM     35  C1'   U A   2      13.908 -16.054  11.038  1.00  0.00
ATOM     36  N1    U A   2      13.273 -16.469  10.080  1.00  0.00
ATOM     37  C2    U A   2      13.854 -16.501   8.827  1.00  0.00
ATOM     38  O2    U A   2      15.031 -16.249   8.634  1.00  0.00
ATOM     39  N3    U A   2      13.005 -16.839   7.801  1.00  0.00
ATOM     40  C4    U A   2      11.663 -17.141   7.901  1.00  0.00
ATOM     41  O4    U A   2      11.030 -17.427   6.887  1.00  0.00
ATOM     42  C5    U A   2      11.133 -17.085   9.234  1.00  0.00
ATOM     43  C6    U A   2      11.937 -16.759  10.250  1.00  0.00
ATOM     44  P     U A   3      12.501 -11.605  12.482  1.00  0.00
ATOM     45  OP1   U A   3      12.604 -10.614  13.579  1.00  0.00
ATOM     46  OP2   U A   3      11.170 -11.987  11.955  1.00  0.00
ATOM     47  O5'   U A   3      13.315 -11.116  11.184  1.00  0.00
ATOM     48  C5'   U A   3      14.568 -10.445  11.278  1.00  0.00
ATOM     49  C4'   U A   3      15.344 -10.477   9.980  1.00  0.00
ATOM     50  O4'   U A   3      15.368 -11.831   9.456  1.00  0.00
ATOM     51  C3'   U A   3      14.785  -9.654   8.829  1.00  0.00
ATOM     52  O3'   U A   3      15.098  -8.273   8.905  1.00  0.00
ATOM     53  C2'   U A   3      15.371 -10.346   7.604  1.00  0.00
ATOM     54  O2'   U A   3      16.726  -9.967   7.412  1.00  0.00
ATOM     55  C1'   U A   3      15.324 -11.808   8.046  1.00  0.00
ATOM     56  N1    U A   3      14.181 -12.460   7.572  1.00  0.00
ATOM     57  C2    U A   3      14.085 -12.958   6.287  1.00  0.00
ATOM     58  O2    U A   3      14.965 -12.822   5.455  1.00  0.00
ATOM     59  N3    U A   3      12.915 -13.622   6.006  1.00  0.00
ATOM     60  C4    U A   3      11.856 -13.834   6.864  1.00  0.00
ATOM     61  O4    U A   3      10.870 -14.451   6.467  1.00  0.00
ATOM     62  C5    U A   3      12.031 -13.287   8.180  1.00  0.00
ATOM     63  C6    U A   3      13.159 -12.636   8.479  1.00  0.00
ATOM     64  P     C A   4      14.312  -7.310   8.025  1.00  0.00
ATOM     65  OP1   C A   4      14.915  -5.995   8.377  1.00  0.00
ATOM     66  OP2   C A   4      12.878  -7.620   8.377  1.00  0.00
ATOM     67  O5'   C A   4      14.500  -7.579   6.458  1.00  0.00
ATOM     68  C5'   C A   4      15.787  -7.381   5.866  1.00  0.00
ATOM     69  C4'   C A   4      15.843  -8.132   4.554  1.00  0.00
ATOM     70  O4'   C A   4      15.322  -9.457   4.781  1.00  0.00
ATOM     71  C3'   C A   4      14.838  -7.663   3.527  1.00  0.00
ATOM     72  O3'   C A   4      15.204  -6.396   2.973  1.00  0.00
ATOM     73  C2'   C A   4      14.824  -8.852   2.560  1.00  0.00
ATOM     74  O2'   C A   4      15.959  -8.984   1.712  1.00  0.00
ATOM     75  C1'   C A   4      14.803  -9.982   3.578  1.00  0.00
ATOM     76  N1    C A   4      13.507 -10.490   3.894  1.00  0.00
ATOM     77  C2    C A   4      12.774 -11.212   2.945  1.00  0.00
ATOM     78  O2    C A   4      13.218 -11.299   1.787  1.00  0.00
ATOM     79  N3    C A   4      11.607 -11.791   3.314  1.00  0.00
ATOM     80  C4    C A   4      11.169 -11.669   4.568  1.00  0.00
ATOM     81  N4    C A   4      10.013 -12.257   4.885  1.00  0.00
ATOM     82  C5    C A   4      11.897 -10.942   5.544  1.00  0.00
ATOM     83  C6    C A   4      13.049 -10.372   5.176  1.00  0.00
ATOM     84  P     C A   5      14.049  -5.372   2.842  1.00  0.00
ATOM     85  OP1   C A   5      14.813  -4.133   2.547  1.00  0.00
ATOM     86  OP2   C A   5      12.748  -5.297   3.520  1.00  0.00
ATOM     87  O5'   C A   5      13.732  -6.099   1.445  1.00  0.00
ATOM     88  C5'   C A   5      14.756  -6.405   0.486  1.00  0.00
ATOM     89  C4'   C A   5      14.141  -7.101  -0.720  1.00  0.00
ATOM     90  O4'   C A   5      13.752  -8.463  -0.386  1.00  0.00
ATOM     91  C3'   C A   5      12.835  -6.513  -1.219  1.00  0.00
ATOM     92  O3'   C A   5      13.068  -5.382  -2.027  1.00  0.00
ATOM     93  C2'   C A   5      12.282  -7.656  -2.050  1.00  0.00
ATOM     94  O2'   C A   5      12.970  -7.781  -3.256  1.00  0.00
ATOM     95  C1'   C A   5      12.625  -8.852  -1.173  1.00  0.00
ATOM     96  N1    C A   5      11.503  -9.162  -0.288  1.00  0.00
ATOM     97  C2    C A   5      10.401  -9.831  -0.831  1.00  0.00
ATOM     98  O2    C A   5      10.421 -10.136  -2.036  1.00  0.00
ATOM     99  N3    C A   5       9.348 -10.126  -0.031  1.00  0.00
ATOM    100  C4    C A   5       9.371  -9.778   1.256  1.00  0.00
ATOM    101  N4    C A   5       8.311 -10.090   2.006  1.00  0.00
ATOM    102  C5    C A   5      10.478  -9.099   1.826  1.00  0.00
ATOM    103  C6    C A   5      11.516  -8.811   1.032  1.00  0.00
ATOM    104  P     C A   6      11.846  -4.394  -2.415  1.00  0.00
ATOM    105  OP1   C A   6      13.198  -4.582  -2.999  1.00  0.00
ATOM    106  OP2   C A   6      11.385  -3.027  -2.081  1.00  0.00
ATOM    107  O5'   C A   6      10.781  -4.977  -3.457  1.00  0.00
ATOM    108  C5'   C A   6      11.184  -5.375  -4.778  1.00  0.00
ATOM    109  C4'   C A   6      10.074  -6.145  -5.483  1.00  0.00
ATOM    110  O4'   C A   6       9.773  -7.374  -4.761  1.00  0.00
ATOM    111  C3'   C A   6       8.720  -5.455  -5.622  1.00  0.00
ATOM    112  O3'   C A   6       8.687  -4.602  -6.763  1.00  0.00
ATOM    113  C2'   C A   6       7.777  -6.637  -5.830  1.00  0.00
ATOM    114  O2'   C A   6       7.763  -7.104  -7.167  1.00  0.00
ATOM    115  C1'   C A   6       8.389  -7.685  -4.898  1.00  0.00
ATOM    116  N1    C A   6       7.659  -7.595  -3.679  1.00  0.00
ATOM    117  C2    C A   6       6.458  -8.299  -3.528  1.00  0.00
ATOM    118  O2    C A   6       5.998  -8.913  -4.506  1.00  0.00
ATOM    119  N3    C A   6       5.835  -8.290  -2.326  1.00  0.00
ATOM    120  C4    C A   6       6.365  -7.616  -1.305  1.00  0.00
ATOM    121  N4    C A   6       5.715  -7.636  -0.139  1.00  0.00
ATOM    122  C5    C A   6       7.581  -6.897  -1.437  1.00  0.00
ATOM    123  C6    C A   6       8.193  -6.908  -2.626  1.00  0.00
ATOM    124  P     G A   7       7.892  -3.367  -6.622  1.00  0.00
ATOM    125  OP1   G A   7       9.097  -3.557  -7.470  1.00  0.00
ATOM    126  OP2   G A   7       7.718  -2.102  -5.850  1.00  0.00
ATOM    127  O5'   G A   7       6.629  -3.596  -7.558  1.00  0.00
ATOM    128  C5'   G A   7       6.137  -4.904  -7.800  1.00  0.00
ATOM    129  C4'   G A   7       4.684  -4.974  -7.412  1.00  0.00
ATOM    130  O4'   G A   7       4.522  -4.821  -5.976  1.00  0.00
ATOM    131  C3'   G A   7       3.820  -3.820  -7.884  1.00  0.00
ATOM    132  O3'   G A   7       3.604  -3.785  -9.285  1.00  0.00
ATOM    133  C2'   G A   7       2.560  -4.019  -7.046  1.00  0.00
ATOM    134  O2'   G A   7       1.697  -5.012  -7.565  1.00  0.00
ATOM    135  C1'   G A   7       3.158  -4.507  -5.721  1.00  0.00
ATOM    136  N9    G A   7       3.147  -3.586  -4.616  1.00  0.00
ATOM    137  C8    G A   7       4.112  -2.801  -4.033  1.00  0.00
ATOM    138  N7    G A   7       3.661  -2.080  -3.043  1.00  0.00
ATOM    139  C5    G A   7       2.320  -2.405  -2.964  1.00  0.00
ATOM    140  C6    G A   7       1.307  -1.941  -2.086  1.00  0.00
ATOM    141  O6    G A   7       1.408  -1.118  -1.168  1.00  0.00
ATOM    142  N1    G A   7       0.075  -2.532  -2.353  1.00  0.00
ATOM    143  C2    G A   7      -0.153  -3.456  -3.345  1.00  0.00
ATOM    144  N2    G A   7      -1.408  -3.914  -3.448  1.00  0.00
ATOM    145  N3    G A   7       0.778  -3.896  -4.169  1.00  0.00
ATOM    146  C4    G A   7       1.982  -3.335  -3.929  1.00  0.00
ATOM    147  P     A A   8       3.393  -2.483  -9.849  1.00  0.00
ATOM    148  OP1   A A   8       4.241  -1.749 -10.822  1.00  0.00
ATOM    149  OP2   A A   8       3.413  -2.103  -8.407  1.00  0.00
ATOM    150  O5'   A A   8       1.889  -2.429 -10.349  1.00  0.00
ATOM    151  C5'   A A   8       0.927  -3.216  -9.689  1.00  0.00
ATOM    152  C4'   A A   8       0.034  -3.914 -10.675  1.00  0.00
ATOM    153  O4'   A A   8      -0.281  -5.227 -10.166  1.00  0.00
ATOM    154  C3'   A A   8      -1.289  -3.243 -10.987  1.00  0.00
ATOM    155  O3'   A A   8      -1.120  -2.311 -12.055  1.00  0.00
ATOM    156  C2'   A A   8      -2.146  -4.438 -11.384  1.00  0.00
ATOM    157  O2'   A A   8      -1.902  -4.866 -12.707  1.00  0.00
ATOM    158  C1'   A A   8      -1.639  -5.510 -10.408  1.00  0.00
ATOM    159  N9    A A   8      -2.108  -5.601  -8.836  1.00  0.00
ATOM    160  C8    A A   8      -1.278  -5.700  -7.750  1.00  0.00
ATOM    161  N7    A A   8      -1.913  -5.829  -6.609  1.00  0.00
ATOM    162  C5    A A   8      -3.251  -5.812  -6.970  1.00  0.00
ATOM    163  C6    A A   8      -4.435  -5.910  -6.218  1.00  0.00
ATOM    164  N6    A A   8      -4.458  -6.050  -4.891  1.00  0.00
ATOM    165  N1    A A   8      -5.607  -5.858  -6.886  1.00  0.00
ATOM    166  C2    A A   8      -5.583  -5.718  -8.216  1.00  0.00
ATOM    167  N3    A A   8      -4.536  -5.617  -9.032  1.00  0.00
ATOM    168  C4    A A   8      -3.387  -5.671  -8.338  1.00  0.00
ATOM    169  P     A A   9      -1.427  -0.935 -11.680  1.00  0.00
ATOM    170  OP1   A A   9      -1.509  -1.065 -13.153  1.00  0.00
ATOM    171  OP2   A A   9      -0.313  -0.191 -11.048  1.00  0.00
ATOM    172  O5'   A A   9      -2.756  -0.219 -11.139  1.00  0.00
ATOM    173  C5'   A A   9      -3.916  -0.177 -11.960  1.00  0.00
ATOM    174  C4'   A A   9      -5.200  -0.429 -11.201  1.00  0.00
ATOM    175  O4'   A A   9      -5.065  -1.581 -10.325  1.00  0.00
ATOM    176  C3'   A A   9      -5.682   0.665 -10.258  1.00  0.00
ATOM    177  O3'   A A   9      -6.275   1.778 -10.907  1.00  0.00
ATOM    178  C2'   A A   9      -6.657  -0.102  -9.375  1.00  0.00
ATOM    179  O2'   A A   9      -7.871  -0.371 -10.061  1.00  0.00
ATOM    180  C1'   A A   9      -5.902  -1.417  -9.197  1.00  0.00
ATOM    181  N9    A A   9      -5.048  -1.575  -8.087  1.00  0.00
ATOM    182  C8    A A   9      -3.686  -1.708  -8.169  1.00  0.00
ATOM    183  N7    A A   9      -3.100  -1.876  -7.006  1.00  0.00
ATOM    184  C5    A A   9      -4.149  -1.851  -6.100  1.00  0.00
ATOM    185  C6    A A   9      -4.192  -1.976  -4.701  1.00  0.00
ATOM    186  N6    A A   9      -3.110  -2.160  -3.941  1.00  0.00
ATOM    187  N1    A A   9      -5.401  -1.905  -4.103  1.00  0.00
ATOM    188  C2    A A   9      -6.485  -1.722  -4.865  1.00  0.00
ATOM    189  N3    A A   9      -6.571  -1.591  -6.187  1.00  0.00
ATOM    190  C4    A A   9      -5.354  -1.665  -6.751  1.00  0.00
ATOM    191  P     A A  10      -6.463   3.178 -10.103  1.00  0.00
ATOM    192  OP1   A A  10      -7.379   4.160 -10.733  1.00  0.00
ATOM    193  OP2   A A  10      -5.081   3.639  -9.784  1.00  0.00
ATOM    194  O5'   A A  10      -7.210   2.619  -8.801  1.00  0.00
ATOM    195  C5'   A A  10      -8.618   2.750  -8.739  1.00  0.00
ATOM    196  C4'   A A  10      -9.134   2.604  -7.328  1.00  0.00
ATOM    197  O4'   A A  10      -8.800   1.268  -6.831  1.00  0.00
ATOM    198  C3'   A A  10      -8.555   3.597  -6.315  1.00  0.00
ATOM    199  O3'   A A  10      -9.144   4.928  -6.339  1.00  0.00
ATOM    200  C2'   A A  10      -8.747   2.808  -5.014  1.00  0.00
ATOM    201  O2'   A A  10     -10.039   2.946  -4.413  1.00  0.00
ATOM    202  C1'   A A  10      -8.375   1.375  -5.477  1.00  0.00
ATOM    203  N9    A A  10      -6.841   1.224  -5.324  1.00  0.00
ATOM    204  C8    A A  10      -5.916   1.119  -6.330  1.00  0.00
ATOM    205  N7    A A  10      -4.708   0.824  -5.910  1.00  0.00
ATOM    206  C5    A A  10      -4.850   0.729  -4.535  1.00  0.00
ATOM    207  C6    A A  10      -3.934   0.440  -3.508  1.00  0.00
ATOM    208  N6    A A  10      -2.642   0.182  -3.720  1.00  0.00
ATOM    209  N1    A A  10      -4.399   0.425  -2.240  1.00  0.00
ATOM    210  C2    A A  10      -5.695   0.682  -2.028  1.00  0.00
ATOM    211  N3    A A  10      -6.651   0.966  -2.910  1.00  0.00
ATOM    212  C4    A A  10      -6.157   0.974  -4.159  1.00  0.00
ATOM    213  P     G A  11      -8.121   6.034  -6.903  1.00  0.00
ATOM    214  OP1   G A  11      -8.715   7.003  -7.889  1.00  0.00
ATOM    215  OP2   G A  11      -6.935   5.235  -7.388  1.00  0.00
ATOM    216  O5'   G A  11      -7.653   6.694  -5.496  1.00  0.00
ATOM    217  C5'   G A  11      -8.857   7.068  -4.740  1.00  0.00
ATOM    218  C4'   G A  11      -8.495   6.861  -3.283  1.00  0.00
ATOM    219  O4'   G A  11      -8.152   5.514  -3.025  1.00  0.00
ATOM    220  C3'   G A  11      -7.274   7.650  -2.833  1.00  0.00
ATOM    221  O3'   G A  11      -7.558   9.029  -2.671  1.00  0.00
ATOM    222  C2'   G A  11      -6.911   6.914  -1.557  1.00  0.00
ATOM    223  O2'   G A  11      -7.872   7.326  -0.584  1.00  0.00
ATOM    224  C1'   G A  11      -7.216   5.473  -1.958  1.00  0.00
ATOM    225  N9    G A  11      -5.864   4.882  -2.374  1.00  0.00
ATOM    226  C8    G A  11      -5.511   4.544  -3.658  1.00  0.00
ATOM    227  N7    G A  11      -4.395   3.870  -3.725  1.00  0.00
ATOM    228  C5    G A  11      -3.986   3.752  -2.410  1.00  0.00
ATOM    229  C6    G A  11      -2.842   3.124  -1.851  1.00  0.00
ATOM    230  O6    G A  11      -1.934   2.525  -2.440  1.00  0.00
ATOM    231  N1    G A  11      -2.810   3.240  -0.464  1.00  0.00
ATOM    232  C2    G A  11      -3.762   3.882   0.291  1.00  0.00
ATOM    233  N2    G A  11      -3.559   3.888   1.616  1.00  0.00
ATOM    234  N3    G A  11      -4.829   4.470  -0.213  1.00  0.00
ATOM    235  C4    G A  11      -4.880   4.371  -1.558  1.00  0.00
ATOM    236  P     G A  12      -6.269  10.374  -2.749  1.00  0.00
ATOM    237  OP1   G A  12      -6.903  11.711  -2.651  1.00  0.00
ATOM    238  OP2   G A  12      -5.467  10.009  -3.943  1.00  0.00
ATOM    239  O5'   G A  12      -5.421  10.168  -1.407  1.00  0.00
ATOM    240  C5'   G A  12      -6.000  10.610  -0.186  1.00  0.00
ATOM    241  C4'   G A  12      -5.404   9.868   0.992  1.00  0.00
ATOM    242  O4'   G A  12      -5.283   8.467   0.653  1.00  0.00
ATOM    243  C3'   G A  12      -3.985  10.280   1.349  1.00  0.00
ATOM    244  O3'   G A  12      -3.987  11.426   2.165  1.00  0.00
ATOM    245  C2'   G A  12      -3.501   9.062   2.115  1.00  0.00
ATOM    246  O2'   G A  12      -3.997   9.040   3.434  1.00  0.00
ATOM    247  C1'   G A  12      -4.118   7.949   1.273  1.00  0.00
ATOM    248  N9    G A  12      -3.203   7.492   0.338  1.00  0.00
ATOM    249  C8    G A  12      -3.515   7.425  -0.999  1.00  0.00
ATOM    250  N7    G A  12      -2.613   6.804  -1.708  1.00  0.00
ATOM    251  C5    G A  12      -1.647   6.437  -0.789  1.00  0.00
ATOM    252  C6    G A  12      -0.425   5.738  -0.964  1.00  0.00
ATOM    253  O6    G A  12       0.058   5.289  -2.011  1.00  0.00
ATOM    254  N1    G A  12       0.259   5.576   0.238  1.00  0.00
ATOM    255  C2    G A  12      -0.181   6.032   1.458  1.00  0.00
ATOM    256  N2    G A  12       0.616   5.780   2.505  1.00  0.00
ATOM    257  N3    G A  12      -1.313   6.684   1.636  1.00  0.00
ATOM    258  C4    G A  12      -1.994   6.853   0.482  1.00  0.00
ATOM    259  P     A A  13      -2.769  12.386   2.061  1.00  0.00
ATOM    260  OP1   A A  13      -3.554  13.175   3.037  1.00  0.00
ATOM    261  OP2   A A  13      -2.534  12.881   0.685  1.00  0.00
ATOM    262  O5'   A A  13      -1.302  12.103   2.646  1.00  0.00
ATOM    263  C5'   A A  13      -1.150  11.256   3.778  1.00  0.00
ATOM    264  C4'   A A  13       0.262  10.742   3.962  1.00  0.00
ATOM    265  O4'   A A  13       0.648   9.861   2.871  1.00  0.00
ATOM    266  C3'   A A  13       1.373  11.782   4.018  1.00  0.00
ATOM    267  O3'   A A  13       1.496  12.397   5.291  1.00  0.00
ATOM    268  C2'   A A  13       2.614  10.985   3.626  1.00  0.00
ATOM    269  O2'   A A  13       3.199  10.376   4.764  1.00  0.00
ATOM    270  C1'   A A  13       2.051   9.897   2.706  1.00  0.00
ATOM    271  N9    A A  13       2.425  10.051   1.300  1.00  0.00
ATOM    272  C8    A A  13       1.497  10.281   0.317  1.00  0.00
ATOM    273  N7    A A  13       1.986  10.213  -0.898  1.00  0.00
ATOM    274  C5    A A  13       3.326   9.920  -0.701  1.00  0.00
ATOM    275  C6    A A  13       4.392   9.719  -1.596  1.00  0.00
ATOM    276  N6    A A  13       4.266   9.785  -2.923  1.00  0.00
ATOM    277  N1    A A  13       5.606   9.444  -1.072  1.00  0.00
ATOM    278  C2    A A  13       5.731   9.377   0.258  1.00  0.00
ATOM    279  N3    A A  13       4.805   9.546   1.200  1.00  0.00
ATOM    280  C4    A A  13       3.611   9.819   0.647  1.00  0.00
ATOM    281  P     U A  14       1.855  13.371   5.218  1.00  0.00
ATOM    282  OP1   U A  14       1.131  13.665   6.481  1.00  0.00
ATOM    283  OP2   U A  14       1.502  14.123   3.970  1.00  0.00
ATOM    284  O5'   U A  14       3.426  13.575   5.474  1.00  0.00
ATOM    285  C5'   U A  14       4.406  12.646   5.002  1.00  0.00
ATOM    286  C4'   U A  14       5.598  13.368   4.403  1.00  0.00
ATOM    287  O4'   U A  14       5.681  13.095   2.985  1.00  0.00
ATOM    288  C3'   U A  14       5.608  14.880   4.518  1.00  0.00
ATOM    289  O3'   U A  14       6.168  15.278   5.758  1.00  0.00
ATOM    290  C2'   U A  14       6.465  15.314   3.337  1.00  0.00
ATOM    291  O2'   U A  14       7.839  15.251   3.614  1.00  0.00
ATOM    292  C1'   U A  14       6.139  14.244   2.301  1.00  0.00
ATOM    293  N1    U A  14       5.117  14.672   1.335  1.00  0.00
ATOM    294  C2    U A  14       5.461  15.511   0.292  1.00  0.00
ATOM    295  O2    U A  14       6.607  15.864   0.074  1.00  0.00
ATOM    296  N3    U A  14       4.411  15.925  -0.491  1.00  0.00
ATOM    297  C4    U A  14       3.081  15.593  -0.340  1.00  0.00
ATOM    298  O4    U A  14       2.251  16.044  -1.125  1.00  0.00
ATOM    299  C5    U A  14       2.804  14.719   0.766  1.00  0.00
ATOM    300  C6    U A  14       3.806  14.301   1.543  1.00  0.00
ATOM    301  P     G A  15       6.013  16.890   6.286  1.00  0.00
ATOM    302  OP1   G A  15       6.375  17.188   7.690  1.00  0.00
ATOM    303  OP2   G A  15       4.578  16.809   5.902  1.00  0.00
ATOM    304  O5'   G A  15       6.725  17.947   5.341  1.00  0.00
ATOM    305  C5'   G A  15       8.112  17.819   5.105  1.00  0.00
ATOM    306  C4'   G A  15       8.619  18.908   4.207  1.00  0.00
ATOM    307  O4'   G A  15       8.359  18.500   2.835  1.00  0.00
ATOM    308  C3'   G A  15       7.892  20.228   4.404  1.00  0.00
ATOM    309  O3'   G A  15       8.321  21.197   5.333  1.00  0.00
ATOM    310  C2'   G A  15       7.396  20.699   3.049  1.00  0.00
ATOM    311  O2'   G A  15       8.169  21.776   2.559  1.00  0.00
ATOM    312  C1'   G A  15       7.678  19.520   2.132  1.00  0.00
ATOM    313  N9    G A  15       6.438  19.161   1.723  1.00  0.00
ATOM    314  C8    G A  15       5.531  18.421   2.441  1.00  0.00
ATOM    315  N7    G A  15       4.314  18.508   1.979  1.00  0.00
ATOM    316  C5    G A  15       4.420  19.353   0.890  1.00  0.00
ATOM    317  C6    G A  15       3.432  19.825  -0.013  1.00  0.00
ATOM    318  O6    G A  15       2.220  19.573  -0.022  1.00  0.00
ATOM    319  N1    G A  15       3.970  20.671  -0.978  1.00  0.00
ATOM    320  C2    G A  15       5.297  21.020  -1.063  1.00  0.00
ATOM    321  N2    G A  15       5.627  21.847  -2.064  1.00  0.00
ATOM    322  N3    G A  15       6.226  20.591  -0.232  1.00  0.00
ATOM    323  C4    G A  15       5.726  19.768   0.714  1.00  0.00
ATOM    324  P     G A  16       7.246  22.275   5.847  1.00  0.00
ATOM    325  OP1   G A  16       7.381  23.022   7.117  1.00  0.00
ATOM    326  OP2   G A  16       6.126  21.323   5.720  1.00  0.00
ATOM    327  O5'   G A  16       7.035  23.260   4.598  1.00  0.00
ATOM    328  C5'   G A  16       8.094  24.020   4.033  1.00  0.00
ATOM    329  C4'   G A  16       7.659  24.717   2.766  1.00  0.00
ATOM    330  O4'   G A  16       7.129  23.739   1.839  1.00  0.00
ATOM    331  C3'   G A  16       6.547  25.744   2.919  1.00  0.00
ATOM    332  O3'   G A  16       7.042  27.029   3.256  1.00  0.00
ATOM    333  C2'   G A  16       5.815  25.716   1.583  1.00  0.00
ATOM    334  O2'   G A  16       6.400  26.640   0.682  1.00  0.00
ATOM    335  C1'   G A  16       6.091  24.304   1.073  1.00  0.00
ATOM    336  N9    G A  16       4.976  23.462   1.056  1.00  0.00
ATOM    337  C8    G A  16       4.621  22.497   1.966  1.00  0.00
ATOM    338  N7    G A  16       3.417  22.028   1.778  1.00  0.00
ATOM    339  C5    G A  16       2.947  22.722   0.678  1.00  0.00
ATOM    340  C6    G A  16       1.701  22.649   0.003  1.00  0.00
ATOM    341  O6    G A  16       0.732  21.923   0.261  1.00  0.00
ATOM    342  N1    G A  16       1.638  23.533  -1.070  1.00  0.00
ATOM    343  C2    G A  16       2.650  24.383  -1.447  1.00  0.00
ATOM    344  N2    G A  16       2.403  25.161  -2.510  1.00  0.00
ATOM    345  N3    G A  16       3.812  24.462  -0.830  1.00  0.00
ATOM    346  C4    G A  16       3.896  23.613   0.216  1.00  0.00
ATOM    347  P     C A  17       6.197  27.905   4.193  1.00  0.00
ATOM    348  OP1   C A  17       7.066  28.868   4.906  1.00  0.00
ATOM    349  OP2   C A  17       5.514  26.829   4.946  1.00  0.00
ATOM    350  O5'   C A  17       5.004  28.705   3.486  1.00  0.00
ATOM    351  C5'   C A  17       5.309  29.856   2.714  1.00  0.00
ATOM    352  C4'   C A  17       4.298  30.084   1.619  1.00  0.00
ATOM    353  O4'   C A  17       4.142  28.878   0.827  1.00  0.00
ATOM    354  C3'   C A  17       2.883  30.407   2.068  1.00  0.00
ATOM    355  O3'   C A  17       2.720  31.758   2.459  1.00  0.00
ATOM    356  C2'   C A  17       2.070  30.028   0.840  1.00  0.00
ATOM    357  O2'   C A  17       2.200  31.020  -0.166  1.00  0.00
ATOM    358  C1'   C A  17       2.808  28.776   0.374  1.00  0.00
ATOM    359  N1    C A  17       2.256  27.493   0.917  1.00  0.00
ATOM    360  C2    C A  17       1.104  26.985   0.305  1.00  0.00
ATOM    361  O2    C A  17       0.643  27.577  -0.685  1.00  0.00
ATOM    362  N3    C A  17       0.527  25.868   0.810  1.00  0.00
ATOM    363  C4    C A  17       1.057  25.267   1.876  1.00  0.00
ATOM    364  N4    C A  17       0.453  24.170   2.339  1.00  0.00
ATOM    365  C5    C A  17       2.224  25.766   2.510  1.00  0.00
ATOM    366  C6    C A  17       2.790  26.869   2.008  1.00  0.00
ATOM    367  P     G A  18       1.302  32.241   3.120  1.00  0.00
ATOM    368  OP1   G A  18       1.469  33.669   3.474  1.00  0.00
ATOM    369  OP2   G A  18       1.304  31.209   4.184  1.00  0.00
ATOM    370  O5'   G A  18      -0.096  32.022   2.365  1.00  0.00
ATOM    371  C5'   G A  18      -0.563  32.934   1.378  1.00  0.00
ATOM    372  C4'   G A  18      -1.868  32.488   0.757  1.00  0.00
ATOM    373  O4'   G A  18      -1.737  31.133   0.258  1.00  0.00
ATOM    374  C3'   G A  18      -3.081  32.439   1.676  1.00  0.00
ATOM    375  O3'   G A  18      -3.714  33.698   1.826  1.00  0.00
ATOM    376  C2'   G A  18      -3.978  31.402   1.013  1.00  0.00
ATOM    377  O2'   G A  18      -4.741  31.984  -0.033  1.00  0.00
ATOM    378  C1'   G A  18      -2.960  30.442   0.400  1.00  0.00
ATOM    379  N9    G A  18      -2.702  29.285   1.253  1.00  0.00
ATOM    380  C8    G A  18      -1.670  29.091   2.138  1.00  0.00
ATOM    381  N7    G A  18      -1.788  27.995   2.836  1.00  0.00
ATOM    382  C5    G A  18      -2.966  27.427   2.386  1.00  0.00
ATOM    383  C6    G A  18      -3.619  26.228   2.771  1.00  0.00
ATOM    384  O6    G A  18      -3.265  25.402   3.621  1.00  0.00
ATOM    385  N1    G A  18      -4.799  26.027   2.060  1.00  0.00
ATOM    386  C2    G A  18      -5.288  26.875   1.096  1.00  0.00
ATOM    387  N2    G A  18      -6.441  26.511   0.518  1.00  0.00
ATOM    388  N3    G A  18      -4.693  27.993   0.728  1.00  0.00
ATOM    389  C4    G A  18      -3.546  28.210   1.406  1.00  0.00
ATOM    390  P     G A  19      -5.000  34.129   3.398  1.00  0.00
ATOM    391  OP1   G A  19      -5.412  35.550   3.415  1.00  0.00
ATOM    392  OP2   G A  19      -3.849  33.641   4.192  1.00  0.00
ATOM    393  O5'   G A  19      -6.233  33.228   3.886  1.00  0.00
ATOM    394  C5'   G A  19      -7.518  33.456   3.325  1.00  0.00
ATOM    395  C4'   G A  19      -8.472  32.304   3.547  1.00  0.00
ATOM    396  O4'   G A  19      -7.854  31.046   3.183  1.00  0.00
ATOM    397  C3'   G A  19      -8.939  32.077   4.976  1.00  0.00
ATOM    398  O3'   G A  19      -9.981  32.959   5.339  1.00  0.00
ATOM    399  C2'   G A  19      -9.363  30.613   4.984  1.00  0.00
ATOM    400  O2'   G A  19     -10.704  30.463   4.543  1.00  0.00
ATOM    401  C1'   G A  19      -8.434  30.002   3.935  1.00  0.00
ATOM    402  N9    G A  19      -7.381  29.181   4.529  1.00  0.00
ATOM    403  C8    G A  19      -6.092  29.521   4.863  1.00  0.00
ATOM    404  N7    G A  19      -5.413  28.531   5.374  1.00  0.00
ATOM    405  C5    G A  19      -6.301  27.472   5.378  1.00  0.00
ATOM    406  C6    G A  19      -6.139  26.132   5.817  1.00  0.00
ATOM    407  O6    G A  19      -5.134  25.604   6.307  1.00  0.00
ATOM    408  N1    G A  19      -7.299  25.383   5.642  1.00  0.00
ATOM    409  C2    G A  19      -8.471  25.865   5.109  1.00  0.00
ATOM    410  N2    G A  19      -9.483  24.990   5.019  1.00  0.00
ATOM    411  N3    G A  19      -8.637  27.106   4.698  1.00  0.00
ATOM    412  C4    G A  19      -7.524  27.853   4.859  1.00  0.00
ATOM    413  P     A A  20      -9.726  33.794   6.470  1.00  0.00
ATOM    414  OP1   A A  20     -10.664  34.936   6.520  1.00  0.00
ATOM    415  OP2   A A  20      -8.276  34.003   6.692  1.00  0.00
ATOM    416  O5'   A A  20     -10.147  32.733   7.590  1.00  0.00
ATOM    417  C5'   A A  20     -10.212  33.083   8.963  1.00  0.00
ATOM    418  C4'   A A  20     -11.214  32.220   9.687  1.00  0.00
ATOM    419  O4'   A A  20     -12.558  32.678   9.397  1.00  0.00
ATOM    420  C3'   A A  20     -11.210  30.750   9.297  1.00  0.00
ATOM    421  O3'   A A  20     -10.254  30.006  10.032  1.00  0.00
ATOM    422  C2'   A A  20     -12.646  30.290   9.532  1.00  0.00
ATOM    423  O2'   A A  20     -12.812  29.781  10.846  1.00  0.00
ATOM    424  C1'   A A  20     -13.451  31.585   9.380  1.00  0.00
ATOM    425  N9    A A  20     -14.190  31.694   8.064  1.00  0.00
ATOM    426  C8    A A  20     -13.879  32.418   6.943  1.00  0.00
ATOM    427  N7    A A  20     -14.797  32.366   6.007  1.00  0.00
ATOM    428  C5    A A  20     -15.778  31.551   6.550  1.00  0.00
ATOM    429  C6    A A  20     -17.016  31.103   6.057  1.00  0.00
ATOM    430  N6    A A  20     -17.494  31.430   4.854  1.00  0.00
ATOM    431  N1    A A  20     -17.753  30.299   6.852  1.00  0.00
ATOM    432  C2    A A  20     -17.274  29.973   8.057  1.00  0.00
ATOM    433  N3    A A  20     -16.128  30.331   8.631  1.00  0.00
ATOM    434  C4    A A  20     -15.418  31.129   7.816  1.00  0.00
ATOM    435  P     A A  21      -9.496  28.874   9.380  1.00  0.00
ATOM    436  OP1   A A  21      -8.174  29.060  10.031  1.00  0.00
ATOM    437  OP2   A A  21      -9.655  29.222   7.944  1.00  0.00
ATOM    438  O5'   A A  21      -9.859  27.337   9.513  1.00  0.00
ATOM    439  C5'   A A  21     -10.638  26.867  10.585  1.00  0.00
ATOM    440  C4'   A A  21     -11.774  26.031  10.064  1.00  0.00
ATOM    441  O4'   A A  21     -12.753  26.865   9.414  1.00  0.00
ATOM    442  C3'   A A  21     -11.412  25.015   9.006  1.00  0.00
ATOM    443  O3'   A A  21     -10.862  23.860   9.636  1.00  0.00
ATOM    444  C2'   A A  21     -12.751  24.756   8.317  1.00  0.00
ATOM    445  O2'   A A  21     -13.457  23.777   9.029  1.00  0.00
ATOM    446  C1'   A A  21     -13.487  26.088   8.499  1.00  0.00
ATOM    447  N9    A A  21     -13.770  26.902   7.303  1.00  0.00
ATOM    448  C8    A A  21     -13.061  27.984   6.849  1.00  0.00
ATOM    449  N7    A A  21     -13.545  28.509   5.748  1.00  0.00
ATOM    450  C5    A A  21     -14.644  27.717   5.458  1.00  0.00
ATOM    451  C6    A A  21     -15.586  27.752   4.415  1.00  0.00
ATOM    452  N6    A A  21     -15.567  28.654   3.432  1.00  0.00
ATOM    453  N1    A A  21     -16.560  26.816   4.419  1.00  0.00
ATOM    454  C2    A A  21     -16.579  25.913   5.405  1.00  0.00
ATOM    455  N3    A A  21     -15.751  25.779   6.439  1.00  0.00
ATOM    456  C4    A A  21     -14.795  26.723   6.406  1.00  0.00
ATOM    457  P     A A  22      -9.715  23.057   8.792  1.00  0.00
ATOM    458  OP1   A A  22      -8.853  21.951   9.261  1.00  0.00
ATOM    459  OP2   A A  22      -9.105  24.268   8.201  1.00  0.00
ATOM    460  O5'   A A  22     -10.685  22.521   7.637  1.00  0.00
ATOM    461  C5'   A A  22     -11.517  21.400   7.889  1.00  0.00
ATOM    462  C4'   A A  22     -12.595  21.237   6.845  1.00  0.00
ATOM    463  O4'   A A  22     -13.314  22.480   6.642  1.00  0.00
ATOM    464  C3'   A A  22     -12.110  20.855   5.459  1.00  0.00
ATOM    465  O3'   A A  22     -11.857  19.467   5.380  1.00  0.00
ATOM    466  C2'   A A  22     -13.250  21.326   4.561  1.00  0.00
ATOM    467  O2'   A A  22     -14.302  20.370   4.543  1.00  0.00
ATOM    468  C1'   A A  22     -13.748  22.572   5.300  1.00  0.00
ATOM    469  N9    A A  22     -13.673  23.574   4.558  1.00  0.00
ATOM    470  C8    A A  22     -12.671  24.505   4.644  1.00  0.00
ATOM    471  N7    A A  22     -12.639  25.343   3.635  1.00  0.00
ATOM    472  C5    A A  22     -13.692  24.935   2.832  1.00  0.00
ATOM    473  C6    A A  22     -14.190  25.417   1.608  1.00  0.00
ATOM    474  N6    A A  22     -13.669  26.460   0.957  1.00  0.00
ATOM    475  N1    A A  22     -15.253  24.782   1.071  1.00  0.00
ATOM    476  C2    A A  22     -15.775  23.738   1.725  1.00  0.00
ATOM    477  N3    A A  22     -15.396  23.193   2.879  1.00  0.00
ATOM    478  C4    A A  22     -14.337  23.846   3.386  1.00  0.00
ATOM    479  P     C A  23     -11.196  18.903   3.948  1.00  0.00
ATOM    480  OP1   C A  23     -11.764  17.711   4.614  1.00  0.00
ATOM    481  OP2   C A  23      -9.724  19.035   3.837  1.00  0.00
ATOM    482  O5'   C A  23     -11.838  19.014   2.485  1.00  0.00
ATOM    483  C5'   C A  23     -11.060  19.407   1.364  1.00  0.00
ATOM    484  C4'   C A  23     -11.400  20.826   0.953  1.00  0.00
ATOM    485  O4'   C A  23     -11.207  21.731   2.071  1.00  0.00
ATOM    486  C3'   C A  23     -10.516  21.376  -0.154  1.00  0.00
ATOM    487  O3'   C A  23     -11.063  21.070  -1.428  1.00  0.00
ATOM    488  C2'   C A  23     -10.542  22.874   0.131  1.00  0.00
ATOM    489  O2'   C A  23     -11.704  23.526  -0.343  1.00  0.00
ATOM    490  C1'   C A  23     -10.494  22.886   1.656  1.00  0.00
ATOM    491  N1    C A  23      -8.999  22.843   2.131  1.00  0.00
ATOM    492  C2    C A  23      -8.171  23.968   2.044  1.00  0.00
ATOM    493  O2    C A  23      -8.485  24.883   1.264  1.00  0.00
ATOM    494  N3    C A  23      -7.055  24.026   2.810  1.00  0.00
ATOM    495  C4    C A  23      -6.757  23.020   3.632  1.00  0.00
ATOM    496  N4    C A  23      -5.647  23.122   4.367  1.00  0.00
ATOM    497  C5    C A  23      -7.583  21.871   3.735  1.00  0.00
ATOM    498  C6    C A  23      -8.684  21.818   2.977  1.00  0.00
ATOM    499  P     G A  24     -10.184  20.871  -2.503  1.00  0.00
ATOM    500  OP1   G A  24     -10.824  20.472  -3.763  1.00  0.00
ATOM    501  OP2   G A  24      -9.403  19.826  -1.786  1.00  0.00
ATOM    502  O5'   G A  24      -9.279  22.157  -2.823  1.00  0.00
ATOM    503  C5'   G A  24      -9.714  23.167  -3.756  1.00  0.00
ATOM    504  C4'   G A  24      -8.703  24.301  -3.844  1.00  0.00
ATOM    505  O4'   G A  24      -8.456  24.853  -2.533  1.00  0.00
ATOM    506  C3'   G A  24      -7.309  23.897  -4.279  1.00  0.00
ATOM    507  O3'   G A  24      -7.257  23.864  -5.645  1.00  0.00
ATOM    508  C2'   G A  24      -6.456  25.061  -3.799  1.00  0.00
ATOM    509  O2'   G A  24      -6.581  26.263  -4.558  1.00  0.00
ATOM    510  C1'   G A  24      -7.091  25.249  -2.437  1.00  0.00
ATOM    511  N9    G A  24      -6.439  24.537  -1.420  1.00  0.00
ATOM    512  C8    G A  24      -6.849  23.366  -0.830  1.00  0.00
ATOM    513  N7    G A  24      -5.980  22.883   0.016  1.00  0.00
ATOM    514  C5    G A  24      -4.935  23.787  -0.013  1.00  0.00
ATOM    515  C6    G A  24      -3.704  23.798   0.693  1.00  0.00
ATOM    516  O6    G A  24      -3.285  22.974   1.515  1.00  0.00
ATOM    517  N1    G A  24      -2.925  24.904   0.364  1.00  0.00
ATOM    518  C2    G A  24      -3.288  25.880  -0.534  1.00  0.00
ATOM    519  N2    G A  24      -2.405  26.871  -0.718  1.00  0.00
ATOM    520  N3    G A  24      -4.427  25.883  -1.197  1.00  0.00
ATOM    521  C4    G A  24      -5.199  24.817  -0.895  1.00  0.00
ATOM    522  P     C A  25      -6.453  22.873  -6.226  1.00  0.00
ATOM    523  OP1   C A  25      -7.139  22.848  -7.512  1.00  0.00
ATOM    524  OP2   C A  25      -6.289  21.666  -5.369  1.00  0.00
ATOM    525  O5'   C A  25      -5.014  23.553  -6.290  1.00  0.00
ATOM    526  C5'   C A  25      -4.779  24.374  -7.383  1.00  0.00
ATOM    527  C4'   C A  25      -3.726  25.361  -6.960  1.00  0.00
ATOM    528  O4'   C A  25      -3.911  25.492  -5.568  1.00  0.00
ATOM    529  C3'   C A  25      -2.295  24.917  -7.007  1.00  0.00
ATOM    530  O3'   C A  25      -1.693  25.049  -8.305  1.00  0.00
ATOM    531  C2'   C A  25      -1.771  25.935  -6.041  1.00  0.00
ATOM    532  O2'   C A  25      -2.140  27.205  -6.467  1.00  0.00
ATOM    533  C1'   C A  25      -2.687  25.754  -4.924  1.00  0.00
ATOM    534  N1    C A  25      -2.166  24.818  -4.011  1.00  0.00
ATOM    535  C2    C A  25      -1.041  24.931  -3.187  1.00  0.00
ATOM    536  O2    C A  25      -0.199  25.810  -3.441  1.00  0.00
ATOM    537  N3    C A  25      -0.902  24.082  -2.140  1.00  0.00
ATOM    538  C4    C A  25      -1.830  23.153  -1.907  1.00  0.00
ATOM    539  N4    C A  25      -1.651  22.339  -0.864  1.00  0.00
ATOM    540  C5    C A  25      -2.977  23.022  -2.731  1.00  0.00
ATOM    541  C6    C A  25      -3.111  23.862  -3.763  1.00  0.00
ATOM    542  P     C A  26      -1.294  23.606  -9.027  1.00  0.00
ATOM    543  OP1   C A  26      -0.680  23.325 -10.341  1.00  0.00
ATOM    544  OP2   C A  26      -1.944  22.491  -8.311  1.00  0.00
ATOM    545  O5'   C A  26      -0.188  24.264  -8.094  1.00  0.00
ATOM    546  C5'   C A  26       0.693  25.225  -8.631  1.00  0.00
ATOM    547  C4'   C A  26       1.992  25.258  -7.841  1.00  0.00
ATOM    548  O4'   C A  26       1.728  25.169  -6.421  1.00  0.00
ATOM    549  C3'   C A  26       2.929  24.087  -8.068  1.00  0.00
ATOM    550  O3'   C A  26       3.684  24.238  -9.245  1.00  0.00
ATOM    551  C2'   C A  26       3.841  24.259  -6.879  1.00  0.00
ATOM    552  O2'   C A  26       4.707  25.358  -7.092  1.00  0.00
ATOM    553  C1'   C A  26       2.828  24.548  -5.792  1.00  0.00
ATOM    554  N1    C A  26       2.261  23.396  -4.988  1.00  0.00
ATOM    555  C2    C A  26       3.054  23.015  -3.899  1.00  0.00
ATOM    556  O2    C A  26       4.070  23.680  -3.638  1.00  0.00
ATOM    557  N3    C A  26       2.692  21.935  -3.166  1.00  0.00
ATOM    558  C4    C A  26       1.592  21.251  -3.484  1.00  0.00
ATOM    559  N4    C A  26       1.275  20.194  -2.733  1.00  0.00
ATOM    560  C5    C A  26       0.776  21.621  -4.583  1.00  0.00
ATOM    561  C6    C A  26       1.137  22.688  -5.305  1.00  0.00
ATOM    562  P     A A  27       4.108  22.987  -9.911  1.00  0.00
ATOM    563  OP1   A A  27       4.657  23.276 -11.257  1.00  0.00
ATOM    564  OP2   A A  27       3.514  21.670  -9.603  1.00  0.00
ATOM    565  O5'   A A  27       5.272  23.125  -8.831  1.00  0.00
ATOM    566  C5'   A A  27       6.462  22.419  -9.110  1.00  0.00
ATOM    567  C4'   A A  27       7.394  22.378  -7.932  1.00  0.00
ATOM    568  O4'   A A  27       6.694  22.654  -6.693  1.00  0.00
ATOM    569  C3'   A A  27       8.001  21.011  -7.708  1.00  0.00
ATOM    570  O3'   A A  27       9.053  20.748  -8.613  1.00  0.00
ATOM    571  C2'   A A  27       8.379  21.043  -6.239  1.00  0.00
ATOM    572  O2'   A A  27       9.529  21.842  -6.040  1.00  0.00
ATOM    573  C1'   A A  27       7.173  21.792  -5.681  1.00  0.00
ATOM    574  N9    A A  27       6.107  20.704  -5.371  1.00  0.00
ATOM    575  C8    A A  27       4.910  20.505  -6.007  1.00  0.00
ATOM    576  N7    A A  27       4.137  19.624  -5.416  1.00  0.00
ATOM    577  C5    A A  27       4.878  19.217  -4.318  1.00  0.00
ATOM    578  C6    A A  27       4.616  18.296  -3.289  1.00  0.00
ATOM    579  N6    A A  27       3.485  17.591  -3.198  1.00  0.00
ATOM    580  N1    A A  27       5.567  18.122  -2.346  1.00  0.00
ATOM    581  C2    A A  27       6.699  18.829  -2.438  1.00  0.00
ATOM    582  N3    A A  27       7.059  19.723  -3.355  1.00  0.00
ATOM    583  C4    A A  27       6.094  19.872  -4.278  1.00  0.00
ATOM    584  P     G A  28       8.765  19.598  -9.755  1.00  0.00
ATOM    585  OP1   G A  28       9.478  19.650 -11.056  1.00  0.00
ATOM    586  OP2   G A  28       7.474  18.877  -9.657  1.00  0.00
ATOM    587  O5'   G A  28       9.754  18.959  -8.680  1.00  0.00
ATOM    588  C5'   G A  28       9.436  19.018  -7.285  1.00  0.00
ATOM    589  C4'   G A  28      10.276  18.050  -6.493  1.00  0.00
ATOM    590  O4'   G A  28       9.845  18.154  -5.111  1.00  0.00
ATOM    591  C3'   G A  28      10.114  16.582  -6.877  1.00  0.00
ATOM    592  O3'   G A  28      11.209  16.146  -7.682  1.00  0.00
ATOM    593  C2'   G A  28      10.056  15.866  -5.532  1.00  0.00
ATOM    594  O2'   G A  28      11.333  15.611  -4.986  1.00  0.00
ATOM    595  C1'   G A  28       9.344  16.912  -4.674  1.00  0.00
ATOM    596  N9    G A  28       7.779  17.025  -4.732  1.00  0.00
ATOM    597  C8    G A  28       6.895  17.352  -5.731  1.00  0.00
ATOM    598  N7    G A  28       5.780  16.676  -5.674  1.00  0.00
ATOM    599  C5    G A  28       5.933  15.854  -4.573  1.00  0.00
ATOM    600  C6    G A  28       5.056  14.892  -4.010  1.00  0.00
ATOM    601  O6    G A  28       3.925  14.568  -4.395  1.00  0.00
ATOM    602  N1    G A  28       5.607  14.278  -2.889  1.00  0.00
ATOM    603  C2    G A  28       6.850  14.556  -2.374  1.00  0.00
ATOM    604  N2    G A  28       7.208  13.861  -1.285  1.00  0.00
ATOM    605  N3    G A  28       7.676  15.447  -2.886  1.00  0.00
ATOM    606  C4    G A  28       7.163  16.055  -3.976  1.00  0.00
ATOM    607  P     A A  29      11.157  14.710  -8.433  1.00  0.00
ATOM    608  OP1   A A  29      12.542  15.064  -8.844  1.00  0.00
ATOM    609  OP2   A A  29      10.360  13.769  -9.264  1.00  0.00
ATOM    610  O5'   A A  29      11.181  14.168  -6.935  1.00  0.00
ATOM    611  C5'   A A  29      12.416  14.007  -6.215  1.00  0.00
ATOM    612  C4'   A A  29      12.456  12.640  -5.580  1.00  0.00
ATOM    613  O4'   A A  29      11.362  12.517  -4.630  1.00  0.00
ATOM    614  C3'   A A  29      12.267  11.494  -6.563  1.00  0.00
ATOM    615  O3'   A A  29      12.908  10.354  -6.025  1.00  0.00
ATOM    616  C2'   A A  29      10.761  11.274  -6.528  1.00  0.00
ATOM    617  O2'   A A  29      10.397   9.966  -6.919  1.00  0.00
ATOM    618  C1'   A A  29      10.480  11.489  -5.044  1.00  0.00
ATOM    619  N9    A A  29       9.261  12.325  -4.553  1.00  0.00
ATOM    620  C8    A A  29       8.786  13.022  -5.634  1.00  0.00
ATOM    621  N7    A A  29       7.481  12.984  -5.756  1.00  0.00
ATOM    622  C5    A A  29       7.069  12.210  -4.683  1.00  0.00
ATOM    623  C6    A A  29       5.798  11.795  -4.248  1.00  0.00
ATOM    624  N6    A A  29       4.662  12.118  -4.870  1.00  0.00
ATOM    625  N1    A A  29       5.735  11.027  -3.139  1.00  0.00
ATOM    626  C2    A A  29       6.875  10.704  -2.516  1.00  0.00
ATOM    627  N3    A A  29       8.126  11.034  -2.827  1.00  0.00
ATOM    628  C4    A A  29       8.154  11.796  -3.934  1.00  0.00
ATOM    629  P     U A  30      13.829   9.526  -6.831  1.00  0.00
ATOM    630  OP1   U A  30      15.170   8.947  -7.083  1.00  0.00
ATOM    631  OP2   U A  30      12.786   9.479  -7.882  1.00  0.00
ATOM    632  O5'   U A  30      13.318   8.791  -5.503  1.00  0.00
ATOM    633  C5'   U A  30      14.130   8.874  -4.345  1.00  0.00
ATOM    634  C4'   U A  30      13.370   8.509  -3.099  1.00  0.00
ATOM    635  O4'   U A  30      12.310   9.465  -2.862  1.00  0.00
ATOM    636  C3'   U A  30      12.681   7.156  -3.109  1.00  0.00
ATOM    637  O3'   U A  30      13.576   6.110  -2.777  1.00  0.00
ATOM    638  C2'   U A  30      11.567   7.337  -2.088  1.00  0.00
ATOM    639  O2'   U A  30      12.042   7.113  -0.769  1.00  0.00
ATOM    640  C1'   U A  30      11.223   8.820  -2.233  1.00  0.00
ATOM    641  N1    U A  30      10.027   9.047  -3.008  1.00  0.00
ATOM    642  C2    U A  30       8.831   8.877  -2.337  1.00  0.00
ATOM    643  O2    U A  30       8.751   8.833  -1.122  1.00  0.00
ATOM    644  N3    U A  30       7.724   8.758  -3.143  1.00  0.00
ATOM    645  C4    U A  30       7.695   8.791  -4.521  1.00  0.00
ATOM    646  O4    U A  30       6.621   8.671  -5.107  1.00  0.00
ATOM    647  C5    U A  30       8.976   8.970  -5.144  1.00  0.00
ATOM    648  C6    U A  30      10.068   9.088  -4.384  1.00  0.00
ATOM    649  P     G A  31      13.281   4.576  -3.125  1.00  0.00
ATOM    650  OP1   G A  31      14.404   3.656  -2.817  1.00  0.00
ATOM    651  OP2   G A  31      12.707   4.593  -4.493  1.00  0.00
ATOM    652  O5'   G A  31      12.095   4.303  -2.097  1.00  0.00
ATOM    653  C5'   G A  31      12.368   4.046  -0.722  1.00  0.00
ATOM    654  C4'   G A  31      11.106   4.160   0.109  1.00  0.00
ATOM    655  O4'   G A  31      10.385   5.391  -0.175  1.00  0.00
ATOM    656  C3'   G A  31      10.033   3.103  -0.089  1.00  0.00
ATOM    657  O3'   G A  31      10.387   1.862   0.508  1.00  0.00
ATOM    658  C2'   G A  31       8.853   3.759   0.617  1.00  0.00
ATOM    659  O2'   G A  31       8.911   3.670   2.026  1.00  0.00
ATOM    660  C1'   G A  31       9.014   5.212   0.162  1.00  0.00
ATOM    661  N9    G A  31       8.174   5.465  -1.023  1.00  0.00
ATOM    662  C8    G A  31       8.531   5.377  -2.347  1.00  0.00
ATOM    663  N7    G A  31       7.535   5.588  -3.163  1.00  0.00
ATOM    664  C5    G A  31       6.456   5.833  -2.333  1.00  0.00
ATOM    665  C6    G A  31       5.103   6.125  -2.640  1.00  0.00
ATOM    666  O6    G A  31       4.575   6.230  -3.755  1.00  0.00
ATOM    667  N1    G A  31       4.335   6.303  -1.493  1.00  0.00
ATOM    668  C2    G A  31       4.813   6.210  -0.207  1.00  0.00
ATOM    669  N2    G A  31       3.921   6.415   0.771  1.00  0.00
ATOM    670  N3    G A  31       6.067   5.939   0.094  1.00  0.00
ATOM    671  C4    G A  31       6.831   5.761  -1.005  1.00  0.00
ATOM    672  P     C A  32       9.583   0.532   0.124  1.00  0.00
ATOM    673  OP1   C A  32      10.274  -0.746   0.426  1.00  0.00
ATOM    674  OP2   C A  32       9.026   0.757  -1.234  1.00  0.00
ATOM    675  O5'   C A  32       8.420   0.748   1.193  1.00  0.00
ATOM    676  C5'   C A  32       8.739   1.088   2.542  1.00  0.00
ATOM    677  C4'   C A  32       7.560   1.751   3.219  1.00  0.00
ATOM    678  O4'   C A  32       7.226   2.993   2.545  1.00  0.00
ATOM    679  C3'   C A  32       6.261   0.969   3.194  1.00  0.00
ATOM    680  O3'   C A  32       6.242  -0.009   4.225  1.00  0.00
ATOM    681  C2'   C A  32       5.226   2.064   3.432  1.00  0.00
ATOM    682  O2'   C A  32       5.096   2.410   4.799  1.00  0.00
ATOM    683  C1'   C A  32       5.833   3.236   2.656  1.00  0.00
ATOM    684  N1    C A  32       5.205   3.330   1.404  1.00  0.00
ATOM    685  C2    C A  32       3.974   3.985   1.280  1.00  0.00
ATOM    686  O2    C A  32       3.448   4.466   2.297  1.00  0.00
ATOM    687  N3    C A  32       3.395   4.073   0.059  1.00  0.00
ATOM    688  C4    C A  32       3.997   3.541  -1.006  1.00  0.00
ATOM    689  N4    C A  32       3.388   3.653  -2.189  1.00  0.00
ATOM    690  C5    C A  32       5.244   2.874  -0.901  1.00  0.00
ATOM    691  C6    C A  32       5.813   2.788   0.306  1.00  0.00
ATOM    692  P     C A  33       5.061  -1.239   4.229  1.00  0.00
ATOM    693  OP1   C A  33       5.471  -2.204   5.273  1.00  0.00
ATOM    694  OP2   C A  33       5.056  -1.649   2.805  1.00  0.00
ATOM    695  O5'   C A  33       3.602  -0.683   4.589  1.00  0.00
ATOM    696  C5'   C A  33       3.316  -0.300   5.925  1.00  0.00
ATOM    697  C4'   C A  33       1.994   0.432   6.022  1.00  0.00
ATOM    698  O4'   C A  33       1.961   1.579   5.140  1.00  0.00
ATOM    699  C3'   C A  33       0.800  -0.378   5.581  1.00  0.00
ATOM    700  O3'   C A  33       0.436  -1.229   6.625  1.00  0.00
ATOM    701  C2'   C A  33      -0.228   0.723   5.358  1.00  0.00
ATOM    702  O2'   C A  33      -0.739   1.245   6.566  1.00  0.00
ATOM    703  C1'   C A  33       0.633   1.781   4.691  1.00  0.00
ATOM    704  N1    C A  33       0.627   1.774   3.184  1.00  0.00
ATOM    705  C2    C A  33      -0.441   2.416   2.547  1.00  0.00
ATOM    706  O2    C A  33      -1.312   2.963   3.246  1.00  0.00
ATOM    707  N3    C A  33      -0.496   2.422   1.194  1.00  0.00
ATOM    708  C4    C A  33       0.461   1.821   0.485  1.00  0.00
ATOM    709  N4    C A  33       0.365   1.853  -0.846  1.00  0.00
ATOM    710  C5    C A  33       1.552   1.165   1.111  1.00  0.00
ATOM    711  C6    C A  33       1.602   1.162   2.448  1.00  0.00
ATOM    712  P     U A  34      -0.266  -2.579   6.301  1.00  0.00
ATOM    713  OP1   U A  34      -0.606  -3.448   7.459  1.00  0.00
ATOM    714  OP2   U A  34       0.342  -3.188   5.090  1.00  0.00
ATOM    715  O5'   U A  34      -1.587  -1.799   5.875  1.00  0.00
ATOM    716  C5'   U A  34      -2.281  -0.983   6.827  1.00  0.00
ATOM    717  C4'   U A  34      -3.514  -0.366   6.212  1.00  0.00
ATOM    718  O4'   U A  34      -3.139   0.550   5.149  1.00  0.00
ATOM    719  C3'   U A  34      -4.501  -1.315   5.552  1.00  0.00
ATOM    720  O3'   U A  34      -5.358  -1.964   6.472  1.00  0.00
ATOM    721  C2'   U A  34      -5.252  -0.397   4.593  1.00  0.00
ATOM    722  O2'   U A  34      -6.270   0.358   5.227  1.00  0.00
ATOM    723  C1'   U A  34      -4.131   0.533   4.127  1.00  0.00
ATOM    724  N1    U A  34      -3.495   0.011   2.821  1.00  0.00
ATOM    725  C2    U A  34      -4.172   0.232   1.637  1.00  0.00
ATOM    726  O2    U A  34      -5.298   0.694   1.591  1.00  0.00
ATOM    727  N3    U A  34      -3.480  -0.109   0.500  1.00  0.00
ATOM    728  C4    U A  34      -2.208  -0.638   0.430  1.00  0.00
ATOM    729  O4    U A  34      -1.718  -0.893  -0.668  1.00  0.00
ATOM    730  C5    U A  34      -1.572  -0.839   1.701  1.00  0.00
ATOM    731  C6    U A  34      -2.222  -0.516   2.823  1.00  0.00
ATOM    732  P     U A  35      -5.720  -3.439   6.200  1.00  0.00
ATOM    733  OP1   U A  35      -6.048  -4.203   7.422  1.00  0.00
ATOM    734  OP2   U A  35      -4.956  -4.102   5.108  1.00  0.00
ATOM    735  O5'   U A  35      -7.076  -2.879   5.592  1.00  0.00
ATOM    736  C5'   U A  35      -7.612  -3.419   4.399  1.00  0.00
ATOM    737  C4'   U A  35      -8.574  -2.450   3.748  1.00  0.00
ATOM    738  O4'   U A  35      -7.848  -1.317   3.179  1.00  0.00
ATOM    739  C3'   U A  35      -9.244  -3.127   2.576  1.00  0.00
ATOM    740  O3'   U A  35     -10.397  -3.842   2.997  1.00  0.00
ATOM    741  C2'   U A  35      -9.386  -2.016   1.539  1.00  0.00
ATOM    742  O2'   U A  35     -10.540  -1.208   1.664  1.00  0.00
ATOM    743  C1'   U A  35      -8.089  -1.231   1.784  1.00  0.00
ATOM    744  N1    U A  35      -6.964  -1.762   1.113  1.00  0.00
ATOM    745  C2    U A  35      -6.786  -1.387  -0.205  1.00  0.00
ATOM    746  O2    U A  35      -7.533  -0.618  -0.783  1.00  0.00
ATOM    747  N3    U A  35      -5.696  -1.947  -0.827  1.00  0.00
ATOM    748  C4    U A  35      -4.786  -2.825  -0.275  1.00  0.00
ATOM    749  O4    U A  35      -3.856  -3.242  -0.960  1.00  0.00
ATOM    750  C5    U A  35      -5.040  -3.167   1.096  1.00  0.00
ATOM    751  C6    U A  35      -6.092  -2.637   1.725  1.00  0.00
ATOM    752  P     G A  36     -10.731  -5.552   2.451  1.00  0.00
ATOM    753  OP1   G A  36     -11.811  -5.828   3.430  1.00  0.00
ATOM    754  OP2   G A  36      -9.644  -6.544   2.250  1.00  0.00
ATOM    755  O5'   G A  36     -11.389  -5.218   1.045  1.00  0.00
ATOM    756  C5'   G A  36     -12.240  -4.094   0.932  1.00  0.00
ATOM    757  C4'   G A  36     -12.043  -3.393  -0.386  1.00  0.00
ATOM    758  O4'   G A  36     -10.684  -2.895  -0.532  1.00  0.00
ATOM    759  C3'   G A  36     -12.213  -4.195  -1.653  1.00  0.00
ATOM    760  O3'   G A  36     -13.550  -4.527  -1.914  1.00  0.00
ATOM    761  C2'   G A  36     -11.604  -3.263  -2.679  1.00  0.00
ATOM    762  O2'   G A  36     -12.442  -2.169  -2.975  1.00  0.00
ATOM    763  C1'   G A  36     -10.385  -2.758  -1.918  1.00  0.00
ATOM    764  N9    G A  36      -9.232  -3.660  -2.286  1.00  0.00
ATOM    765  C8    G A  36      -8.525  -4.416  -1.383  1.00  0.00
ATOM    766  N7    G A  36      -7.474  -4.990  -1.902  1.00  0.00
ATOM    767  C5    G A  36      -7.484  -4.590  -3.225  1.00  0.00
ATOM    768  C6    G A  36      -6.594  -4.894  -4.288  1.00  0.00
ATOM    769  O6    G A  36      -5.582  -5.605  -4.261  1.00  0.00
ATOM    770  N1    G A  36      -6.975  -4.278  -5.477  1.00  0.00
ATOM    771  C2    G A  36      -8.076  -3.470  -5.625  1.00  0.00
ATOM    772  N2    G A  36      -8.279  -2.965  -6.849  1.00  0.00
ATOM    773  N3    G A  36      -8.912  -3.179  -4.647  1.00  0.00
ATOM    774  C4    G A  36      -8.563  -3.767  -3.483  1.00  0.00
ATOM    775  P     U A  37     -13.911  -6.046  -2.049  1.00  0.00
ATOM    776  OP1   U A  37     -15.357  -6.307  -1.867  1.00  0.00
ATOM    777  OP2   U A  37     -12.924  -6.974  -1.451  1.00  0.00
ATOM    778  O5'   U A  37     -13.532  -6.046  -3.606  1.00  0.00
ATOM    779  C5'   U A  37     -14.354  -5.384  -4.556  1.00  0.00
ATOM    780  C4'   U A  37     -13.646  -5.091  -5.859  1.00  0.00
ATOM    781  O4'   U A  37     -12.350  -4.478  -5.630  1.00  0.00
ATOM    782  C3'   U A  37     -13.297  -6.274  -6.744  1.00  0.00
ATOM    783  O3'   U A  37     -14.406  -6.831  -7.417  1.00  0.00
ATOM    784  C2'   U A  37     -12.285  -5.648  -7.686  1.00  0.00
ATOM    785  O2'   U A  37     -12.924  -4.793  -8.621  1.00  0.00
ATOM    786  C1'   U A  37     -11.488  -4.797  -6.702  1.00  0.00
ATOM    787  N1    U A  37     -10.322  -5.649  -6.202  1.00  0.00
ATOM    788  C2    U A  37      -9.169  -5.715  -6.961  1.00  0.00
ATOM    789  O2    U A  37      -9.072  -5.212  -8.066  1.00  0.00
ATOM    790  N3    U A  37      -8.128  -6.395  -6.378  1.00  0.00
ATOM    791  C4    U A  37      -8.124  -7.003  -5.139  1.00  0.00
ATOM    792  O4    U A  37      -7.109  -7.576  -4.750  1.00  0.00
ATOM    793  C5    U A  37      -9.357  -6.892  -4.413  1.00  0.00
ATOM    794  C6    U A  37     -10.386  -6.236  -4.957  1.00  0.00
ATOM    795  P     A A  38     -14.429  -8.268  -7.509  1.00  0.00
ATOM    796  OP1   A A  38     -15.715  -8.714  -8.099  1.00  0.00
ATOM    797  OP2   A A  38     -14.051  -8.737  -6.155  1.00  0.00
ATOM    798  O5'   A A  38     -13.196  -8.682  -8.450  1.00  0.00
ATOM    799  C5'   A A  38     -13.107  -8.190  -9.781  1.00  0.00
ATOM    800  C4'   A A  38     -11.840  -8.619 -10.483  1.00  0.00
ATOM    801  O4'   A A  38     -10.708  -7.856  -9.993  1.00  0.00
ATOM    802  C3'   A A  38     -11.439 -10.079 -10.326  1.00  0.00
ATOM    803  O3'   A A  38     -12.075 -10.923 -11.275  1.00  0.00
ATOM    804  C2'   A A  38      -9.926 -10.050 -10.504  1.00  0.00
ATOM    805  O2'   A A  38      -9.591 -10.147 -11.875  1.00  0.00
ATOM    806  C1'   A A  38      -9.545  -8.654 -10.002  1.00  0.00
ATOM    807  N9    A A  38      -8.999  -8.381  -9.154  1.00  0.00
ATOM    808  C8    A A  38      -9.625  -8.423  -7.936  1.00  0.00
ATOM    809  N7    A A  38      -8.863  -8.868  -6.965  1.00  0.00
ATOM    810  C5    A A  38      -7.655  -9.139  -7.589  1.00  0.00
ATOM    811  C6    A A  38      -6.432  -9.637  -7.107  1.00  0.00
ATOM    812  N6    A A  38      -6.219  -9.963  -5.830  1.00  0.00
ATOM    813  N1    A A  38      -5.425  -9.790  -7.992  1.00  0.00
ATOM    814  C2    A A  38      -5.639  -9.462  -9.272  1.00  0.00
ATOM    815  N3    A A  38      -6.742  -8.984  -9.844  1.00  0.00
ATOM    816  C4    A A  38      -7.724  -8.845  -8.937  1.00  0.00
ATOM    817  P     A A  39     -13.139 -12.360 -10.855  1.00  0.00
ATOM    818  OP1   A A  39     -13.774 -11.830 -12.102  1.00  0.00
ATOM    819  OP2   A A  39     -13.929 -12.789  -9.684  1.00  0.00
ATOM    820  O5'   A A  39     -12.157 -13.528 -11.276  1.00  0.00
ATOM    821  C5'   A A  39     -11.542 -13.251 -12.513  1.00  0.00
ATOM    822  C4'   A A  39     -10.107 -13.667 -12.485  1.00  0.00
ATOM    823  O4'   A A  39      -9.334 -12.784 -11.666  1.00  0.00
ATOM    824  C3'   A A  39      -9.898 -15.010 -11.826  1.00  0.00
ATOM    825  O3'   A A  39     -10.371 -16.046 -12.666  1.00  0.00
ATOM    826  C2'   A A  39      -8.394 -14.923 -11.736  1.00  0.00
ATOM    827  O2'   A A  39      -7.860 -15.039 -13.047  1.00  0.00
ATOM    828  C1'   A A  39      -8.256 -13.521 -11.141  1.00  0.00
ATOM    829  N9    A A  39      -8.274 -13.284  -9.737  1.00  0.00
ATOM    830  C8    A A  39      -9.345 -12.780  -9.047  1.00  0.00
ATOM    831  N7    A A  39      -9.146 -12.689  -7.753  1.00  0.00
ATOM    832  C5    A A  39      -7.856 -13.168  -7.582  1.00  0.00
ATOM    833  C6    A A  39      -7.052 -13.332  -6.440  1.00  0.00
ATOM    834  N6    A A  39      -7.448 -13.016  -5.205  1.00  0.00
ATOM    835  N1    A A  39      -5.812 -13.837  -6.615  1.00  0.00
ATOM    836  C2    A A  39      -5.416 -14.152  -7.853  1.00  0.00
ATOM    837  N3    A A  39      -6.079 -14.043  -9.002  1.00  0.00
ATOM    838  C4    A A  39      -7.307 -13.539  -8.794  1.00  0.00
ATOM    839  P     C A  40     -10.614 -17.491 -12.073  1.00  0.00
ATOM    840  OP1   C A  40     -10.965 -18.403 -13.184  1.00  0.00
ATOM    841  OP2   C A  40     -11.635 -17.079 -11.081  1.00  0.00
ATOM    842  O5'   C A  40      -9.467 -18.182 -11.196  1.00  0.00
ATOM    843  C5'   C A  40      -8.448 -18.951 -11.817  1.00  0.00
ATOM    844  C4'   C A  40      -7.240 -19.060 -10.924  1.00  0.00
ATOM    845  O4'   C A  40      -7.096 -17.817 -10.194  1.00  0.00
ATOM    846  C3'   C A  40      -7.299 -20.125  -9.840  1.00  0.00
ATOM    847  O3'   C A  40      -6.916 -21.410 -10.299  1.00  0.00
ATOM    848  C2'   C A  40      -6.374 -19.570  -8.765  1.00  0.00
ATOM    849  O2'   C A  40      -5.012 -19.828  -9.073  1.00  0.00
ATOM    850  C1'   C A  40      -6.635 -18.071  -8.886  1.00  0.00
ATOM    851  N1    C A  40      -7.600 -17.737  -7.866  1.00  0.00
ATOM    852  C2    C A  40      -7.258 -17.695  -6.509  1.00  0.00
ATOM    853  O2    C A  40      -6.100 -17.998  -6.175  1.00  0.00
ATOM    854  N3    C A  40      -8.196 -17.327  -5.604  1.00  0.00
ATOM    855  C4    C A  40      -9.427 -17.012  -6.009  1.00  0.00
ATOM    856  N4    C A  40     -10.318 -16.655  -5.081  1.00  0.00
ATOM    857  C5    C A  40      -9.793 -17.048  -7.379  1.00  0.00
ATOM    858  C6    C A  40      -8.864 -17.412  -8.270  1.00  0.00
ATOM    859  P     C A  41      -7.390 -22.835  -9.482  1.00  0.00
ATOM    860  OP1   C A  41      -6.903 -23.830 -10.473  1.00  0.00
ATOM    861  OP2   C A  41      -8.843 -22.532  -9.415  1.00  0.00
ATOM    862  O5'   C A  41      -6.871 -23.250  -8.029  1.00  0.00
ATOM    863  C5'   C A  41      -5.529 -23.695  -7.832  1.00  0.00
ATOM    864  C4'   C A  41      -5.193 -23.734  -6.360  1.00  0.00
ATOM    865  O4'   C A  41      -5.385 -22.410  -5.798  1.00  0.00
ATOM    866  C3'   C A  41      -6.078 -24.607  -5.487  1.00  0.00
ATOM    867  O3'   C A  41      -5.694 -25.972  -5.519  1.00  0.00
ATOM    868  C2'   C A  41      -5.855 -24.010  -4.103  1.00  0.00
ATOM    869  O2'   C A  41      -4.655 -24.447  -3.494  1.00  0.00
ATOM    870  C1'   C A  41      -5.784 -22.520  -4.435  1.00  0.00
ATOM    871  N1    C A  41      -7.098 -21.809  -4.266  1.00  0.00
ATOM    872  C2    C A  41      -7.523 -21.474  -2.975  1.00  0.00
ATOM    873  O2    C A  41      -6.861 -21.878  -2.004  1.00  0.00
ATOM    874  N3    C A  41      -8.641 -20.724  -2.823  1.00  0.00
ATOM    875  C4    C A  41      -9.320 -20.314  -3.894  1.00  0.00
ATOM    876  N4    C A  41     -10.416 -19.577  -3.695  1.00  0.00
ATOM    877  C5    C A  41      -8.906 -20.642  -5.210  1.00  0.00
ATOM    878  C6    C A  41      -7.802 -21.383  -5.357  1.00  0.00
ATOM    879  P     G A  42      -6.775 -27.103  -5.562  1.00  0.00
ATOM    880  OP1   G A  42      -6.132 -28.445  -5.634  1.00  0.00
ATOM    881  OP2   G A  42      -7.805 -26.699  -6.578  1.00  0.00
ATOM    882  O5'   G A  42      -7.421 -26.994  -4.112  1.00  0.00
ATOM    883  C5'   G A  42      -6.605 -27.072  -2.960  1.00  0.00
ATOM    884  C4'   G A  42      -7.365 -26.582  -1.756  1.00  0.00
ATOM    885  O4'   G A  42      -7.627 -25.157  -1.842  1.00  0.00
ATOM    886  C3'   G A  42      -8.747 -27.175  -1.584  1.00  0.00
ATOM    887  O3'   G A  42      -8.677 -28.452  -0.991  1.00  0.00
ATOM    888  C2'   G A  42      -9.464 -26.162  -0.689  1.00  0.00
ATOM    889  O2'   G A  42      -9.247 -26.333   0.687  1.00  0.00
ATOM    890  C1'   G A  42      -8.772 -24.859  -1.060  1.00  0.00
ATOM    891  N9    G A  42      -9.601 -24.004  -1.796  1.00  0.00
ATOM    892  C8    G A  42      -9.547 -23.790  -3.152  1.00  0.00
ATOM    893  N7    G A  42     -10.389 -22.883  -3.565  1.00  0.00
ATOM    894  C5    G A  42     -11.038 -22.469  -2.416  1.00  0.00
ATOM    895  C6    G A  42     -12.061 -21.504  -2.230  1.00  0.00
ATOM    896  O6    G A  42     -12.612 -20.798  -3.084  1.00  0.00
ATOM    897  N1    G A  42     -12.438 -21.395  -0.895  1.00  0.00
ATOM    898  C2    G A  42     -11.896 -22.126   0.135  1.00  0.00
ATOM    899  N2    G A  42     -12.388 -21.881   1.357  1.00  0.00
ATOM    900  N3    G A  42     -10.946 -23.027  -0.022  1.00  0.00
ATOM    901  C4    G A  42     -10.565 -23.150  -1.311  1.00  0.00
ATOM    902  P     A A  43      -9.896 -29.240  -1.296  1.00  0.00
ATOM    903  OP1   A A  43      -9.056 -29.301  -0.067  1.00  0.00
ATOM    904  OP2   A A  43     -10.636 -30.449  -1.741  1.00  0.00
ATOM    905  O5'   A A  43     -10.945 -28.063  -1.099  1.00  0.00
ATOM    906  C5'   A A  43     -12.014 -27.896  -2.031  1.00  0.00
ATOM    907  C4'   A A  43     -13.344 -27.922  -1.323  1.00  0.00
ATOM    908  O4'   A A  43     -13.391 -29.052  -0.411  1.00  0.00
ATOM    909  C3'   A A  43     -13.685 -26.727  -0.450  1.00  0.00
ATOM    910  O3'   A A  43     -14.244 -25.674  -1.207  1.00  0.00
ATOM    911  C2'   A A  43     -14.737 -27.302   0.483  1.00  0.00
ATOM    912  O2'   A A  43     -16.010 -27.356  -0.136  1.00  0.00
ATOM    913  C1'   A A  43     -14.212 -28.722   0.696  1.00  0.00
ATOM    914  N9    A A  43     -13.307 -28.798   1.968  1.00  0.00
ATOM    915  C8    A A  43     -12.054 -29.353   1.983  1.00  0.00
ATOM    916  N7    A A  43     -11.566 -29.525   3.188  1.00  0.00
ATOM    917  C5    A A  43     -12.565 -29.050   4.022  1.00  0.00
ATOM    918  C6    A A  43     -12.664 -28.954   5.422  1.00  0.00
ATOM    919  N6    A A  43     -11.703 -29.351   6.259  1.00  0.00
ATOM    920  N1    A A  43     -13.797 -28.430   5.935  1.00  0.00
ATOM    921  C2    A A  43     -14.760 -28.033   5.095  1.00  0.00
ATOM    922  N3    A A  43     -14.783 -28.073   3.765  1.00  0.00
ATOM    923  C4    A A  43     -13.643 -28.597   3.285  1.00  0.00
ATOM    924  P     A A  44     -14.439 -23.963  -0.716  1.00  0.00
ATOM    925  OP1   A A  44     -15.365 -23.042  -1.411  1.00  0.00
ATOM    926  OP2   A A  44     -12.979 -23.786  -0.862  1.00  0.00
ATOM    927  O5'   A A  44     -14.828 -23.972   0.833  1.00  0.00
ATOM    928  C5'   A A  44     -16.148 -23.620   1.230  1.00  0.00
ATOM    929  C4'   A A  44     -16.435 -24.047   2.648  1.00  0.00
ATOM    930  O4'   A A  44     -15.811 -25.330   2.904  1.00  0.00
ATOM    931  C3'   A A  44     -15.915 -23.157   3.764  1.00  0.00
ATOM    932  O3'   A A  44     -16.717 -21.996   3.947  1.00  0.00
ATOM    933  C2'   A A  44     -15.889 -24.123   4.947  1.00  0.00
ATOM    934  O2'   A A  44     -17.138 -24.375   5.568  1.00  0.00
ATOM    935  C1'   A A  44     -15.403 -25.403   4.268  1.00  0.00
ATOM    936  N9    A A  44     -13.874 -25.445   4.319  1.00  0.00
ATOM    937  C8    A A  44     -13.025 -25.411   3.243  1.00  0.00
ATOM    938  N7    A A  44     -11.776 -25.676   3.547  1.00  0.00
ATOM    939  C5    A A  44     -11.807 -25.897   4.914  1.00  0.00
ATOM    940  C6    A A  44     -10.802 -26.224   5.842  1.00  0.00
ATOM    941  N6    A A  44      -9.519 -26.391   5.514  1.00  0.00
ATOM    942  N1    A A  44     -11.167 -26.375   7.133  1.00  0.00
ATOM    943  C2    A A  44     -12.454 -26.208   7.461  1.00  0.00
ATOM    944  N3    A A  44     -13.487 -25.901   6.680  1.00  0.00
ATOM    945  C4    A A  44     -13.091 -25.758   5.404  1.00  0.00
ATOM    946  P     A A  45     -15.975 -20.605   4.177  1.00  0.00
ATOM    947  OP1   A A  45     -17.068 -19.633   4.392  1.00  0.00
ATOM    948  OP2   A A  45     -14.996 -20.407   3.082  1.00  0.00
ATOM    949  O5'   A A  45     -15.083 -20.694   5.503  1.00  0.00
ATOM    950  C5'   A A  45     -15.662 -20.662   6.799  1.00  0.00
ATOM    951  C4'   A A  45     -14.601 -20.485   7.858  1.00  0.00
ATOM    952  O4'   A A  45     -13.860 -21.723   8.025  1.00  0.00
ATOM    953  C3'   A A  45     -13.526 -19.453   7.548  1.00  0.00
ATOM    954  O3'   A A  45     -13.918 -18.120   7.827  1.00  0.00
ATOM    955  C2'   A A  45     -12.346 -19.929   8.388  1.00  0.00
ATOM    956  O2'   A A  45     -12.511 -19.544   9.744  1.00  0.00
ATOM    957  C1'   A A  45     -12.498 -21.447   8.290  1.00  0.00
ATOM    958  N9    A A  45     -11.715 -22.086   7.117  1.00  0.00
ATOM    959  C8    A A  45     -12.080 -22.255   5.807  1.00  0.00
ATOM    960  N7    A A  45     -11.159 -22.833   5.072  1.00  0.00
ATOM    961  C5    A A  45     -10.119 -23.058   5.960  1.00  0.00
ATOM    962  C6    A A  45      -8.850 -23.642   5.802  1.00  0.00
ATOM    963  N6    A A  45      -8.399 -24.127   4.642  1.00  0.00
ATOM    964  N1    A A  45      -8.053 -23.712   6.889  1.00  0.00
ATOM    965  C2    A A  45      -8.506 -23.228   8.050  1.00  0.00
ATOM    966  N3    A A  45      -9.677 -22.657   8.323  1.00  0.00
ATOM    967  C4    A A  45     -10.446 -22.602   7.223  1.00  0.00
ATOM    968  P     G A  46     -13.183 -16.826   7.094  1.00  0.00
ATOM    969  OP1   G A  46     -12.775 -15.724   7.996  1.00  0.00
ATOM    970  OP2   G A  46     -14.162 -16.566   6.005  1.00  0.00
ATOM    971  O5'   G A  46     -11.870 -17.476   6.442  1.00  0.00
ATOM    972  C5'   G A  46     -10.757 -17.778   7.266  1.00  0.00
ATOM    973  C4'   G A  46      -9.633 -18.361   6.431  1.00  0.00
ATOM    974  O4'   G A  46     -10.153 -19.455   5.638  1.00  0.00
ATOM    975  C3'   G A  46      -9.042 -17.425   5.390  1.00  0.00
ATOM    976  O3'   G A  46      -8.059 -16.584   5.983  1.00  0.00
ATOM    977  C2'   G A  46      -8.423 -18.412   4.407  1.00  0.00
ATOM    978  O2'   G A  46      -7.180 -18.904   4.866  1.00  0.00
ATOM    979  C1'   G A  46      -9.445 -19.542   4.418  1.00  0.00
ATOM    980  N9    G A  46     -10.301 -19.531   3.318  1.00  0.00
ATOM    981  C8    G A  46     -11.568 -19.019   3.176  1.00  0.00
ATOM    982  N7    G A  46     -11.957 -18.945   1.932  1.00  0.00
ATOM    983  C5    G A  46     -10.887 -19.438   1.208  1.00  0.00
ATOM    984  C6    G A  46     -10.716 -19.604  -0.190  1.00  0.00
ATOM    985  O6    G A  46     -11.515 -19.336  -1.096  1.00  0.00
ATOM    986  N1    G A  46      -9.470 -20.140  -0.503  1.00  0.00
ATOM    987  C2    G A  46      -8.507 -20.475   0.418  1.00  0.00
ATOM    988  N2    G A  46      -7.368 -20.980  -0.075  1.00  0.00
ATOM    989  N3    G A  46      -8.650 -20.326   1.720  1.00  0.00
ATOM    990  C4    G A  46      -9.853 -19.806   2.047  1.00  0.00
ATOM    991  P     G A  47      -7.794 -15.230   5.408  1.00  0.00
ATOM    992  OP1   G A  47      -7.235 -14.277   6.406  1.00  0.00
ATOM    993  OP2   G A  47      -9.039 -14.884   4.668  1.00  0.00
ATOM    994  O5'   G A  47      -6.675 -15.630   4.336  1.00  0.00
ATOM    995  C5'   G A  47      -5.387 -16.118   4.751  1.00  0.00
ATOM    996  C4'   G A  47      -4.588 -16.615   3.567  1.00  0.00
ATOM    997  O4'   G A  47      -5.346 -17.652   2.898  1.00  0.00
ATOM    998  C3'   G A  47      -4.320 -15.578   2.495  1.00  0.00
ATOM    999  O3'   G A  47      -3.162 -14.796   2.785  1.00  0.00
ATOM   1000  C2'   G A  47      -4.170 -16.422   1.240  1.00  0.00
ATOM   1001  O2'   G A  47      -2.853 -16.927   1.102  1.00  0.00
ATOM   1002  C1'   G A  47      -5.177 -17.548   1.494  1.00  0.00
ATOM   1003  N9    G A  47      -6.415 -17.295   0.857  1.00  0.00
ATOM   1004  C8    G A  47      -7.548 -16.751   1.412  1.00  0.00
ATOM   1005  N7    G A  47      -8.507 -16.563   0.546  1.00  0.00
ATOM   1006  C5    G A  47      -7.979 -17.009  -0.652  1.00  0.00
ATOM   1007  C6    G A  47      -8.548 -17.056  -1.950  1.00  0.00
ATOM   1008  O6    G A  47      -9.677 -16.697  -2.305  1.00  0.00
ATOM   1009  N1    G A  47      -7.664 -17.584  -2.887  1.00  0.00
ATOM   1010  C2    G A  47      -6.389 -18.014  -2.607  1.00  0.00
ATOM   1011  N2    G A  47      -5.686 -18.494  -3.642  1.00  0.00
ATOM   1012  N3    G A  47      -5.847 -17.976  -1.406  1.00  0.00
ATOM   1013  C4    G A  47      -6.687 -17.466  -0.480  1.00  0.00
ATOM   1014  P     G A  48      -2.714 -13.576   1.802  1.00  0.00
ATOM   1015  OP1   G A  48      -1.738 -14.043   2.813  1.00  0.00
ATOM   1016  OP2   G A  48      -2.912 -12.122   1.569  1.00  0.00
ATOM   1017  O5'   G A  48      -2.370 -14.281   0.407  1.00  0.00
ATOM   1018  C5'   G A  48      -3.379 -14.400  -0.595  1.00  0.00
ATOM   1019  C4'   G A  48      -2.749 -14.147  -1.944  1.00  0.00
ATOM   1020  O4'   G A  48      -2.530 -12.723  -2.110  1.00  0.00
ATOM   1021  C3'   G A  48      -1.376 -14.782  -2.064  1.00  0.00
ATOM   1022  O3'   G A  48      -1.499 -16.097  -2.589  1.00  0.00
ATOM   1023  C2'   G A  48      -0.621 -13.835  -2.994  1.00  0.00
ATOM   1024  O2'   G A  48      -0.756 -14.197  -4.354  1.00  0.00
ATOM   1025  C1'   G A  48      -1.268 -12.482  -2.704  1.00  0.00
ATOM   1026  N9    G A  48      -0.537 -11.704  -1.828  1.00  0.00
ATOM   1027  C8    G A  48      -0.714 -11.555  -0.474  1.00  0.00
ATOM   1028  N7    G A  48       0.261 -10.908   0.105  1.00  0.00
ATOM   1029  C5    G A  48       1.133 -10.609  -0.925  1.00  0.00
ATOM   1030  C6    G A  48       2.373  -9.920  -0.914  1.00  0.00
ATOM   1031  O6    G A  48       2.962  -9.419   0.052  1.00  0.00
ATOM   1032  N1    G A  48       2.935  -9.838  -2.185  1.00  0.00
ATOM   1033  C2    G A  48       2.372 -10.357  -3.326  1.00  0.00
ATOM   1034  N2    G A  48       3.062 -10.178  -4.460  1.00  0.00
ATOM   1035  N3    G A  48       1.221 -11.001  -3.352  1.00  0.00
ATOM   1036  C4    G A  48       0.658 -11.093  -2.129  1.00  0.00
ATOM   1037  P     G A  49      -0.228 -17.258  -2.418  1.00  0.00
ATOM   1038  OP1   G A  49      -0.411 -18.461  -3.314  1.00  0.00
ATOM   1039  OP2   G A  49       0.251 -17.622  -1.056  1.00  0.00
ATOM   1040  O5'   G A  49       0.641 -16.146  -3.170  1.00  0.00
ATOM   1041  C5'   G A  49       0.915 -16.458  -4.569  1.00  0.00
ATOM   1042  C4'   G A  49       2.143 -15.680  -4.962  1.00  0.00
ATOM   1043  O4'   G A  49       1.973 -14.323  -4.582  1.00  0.00
ATOM   1044  C3'   G A  49       3.452 -16.093  -4.341  1.00  0.00
ATOM   1045  O3'   G A  49       4.104 -17.240  -4.900  1.00  0.00
ATOM   1046  C2'   G A  49       4.290 -14.825  -4.511  1.00  0.00
ATOM   1047  O2'   G A  49       4.818 -14.830  -5.813  1.00  0.00
ATOM   1048  C1'   G A  49       3.252 -13.734  -4.289  1.00  0.00
ATOM   1049  N9    G A  49       3.533 -13.399  -2.970  1.00  0.00
ATOM   1050  C8    G A  49       2.675 -13.711  -1.943  1.00  0.00
ATOM   1051  N7    G A  49       3.078 -13.270  -0.783  1.00  0.00
ATOM   1052  C5    G A  49       4.271 -12.627  -1.056  1.00  0.00
ATOM   1053  C6    G A  49       5.174 -11.952  -0.195  1.00  0.00
ATOM   1054  O6    G A  49       5.086 -11.785   1.028  1.00  0.00
ATOM   1055  N1    G A  49       6.269 -11.441  -0.886  1.00  0.00
ATOM   1056  C2    G A  49       6.470 -11.565  -2.240  1.00  0.00
ATOM   1057  N2    G A  49       7.586 -11.005  -2.726  1.00  0.00
ATOM   1058  N3    G A  49       5.641 -12.190  -3.052  1.00  0.00
ATOM   1059  C4    G A  49       4.570 -12.695  -2.403  1.00  0.00
ATOM   1060  P     G A  50       4.492 -18.277  -3.962  1.00  0.00
ATOM   1061  OP1   G A  50       4.659 -19.502  -4.791  1.00  0.00
ATOM   1062  OP2   G A  50       4.065 -18.417  -2.542  1.00  0.00
ATOM   1063  O5'   G A  50       5.867 -17.464  -3.958  1.00  0.00
ATOM   1064  C5'   G A  50       6.615 -17.330  -5.153  1.00  0.00
ATOM   1065  C4'   G A  50       7.911 -16.629  -4.880  1.00  0.00
ATOM   1066  O4'   G A  50       7.681 -15.366  -4.230  1.00  0.00
ATOM   1067  C3'   G A  50       8.800 -17.363  -3.918  1.00  0.00
ATOM   1068  O3'   G A  50       9.499 -18.342  -4.641  1.00  0.00
ATOM   1069  C2'   G A  50       9.707 -16.268  -3.380  1.00  0.00
ATOM   1070  O2'   G A  50      10.862 -16.000  -4.126  1.00  0.00
ATOM   1071  C1'   G A  50       8.777 -15.065  -3.414  1.00  0.00
ATOM   1072  N9    G A  50       8.248 -14.809  -2.031  1.00  0.00
ATOM   1073  C8    G A  50       7.033 -15.158  -1.495  1.00  0.00
ATOM   1074  N7    G A  50       6.913 -14.835  -0.236  1.00  0.00
ATOM   1075  C5    G A  50       8.118 -14.236   0.080  1.00  0.00
ATOM   1076  C6    G A  50       8.582 -13.682   1.301  1.00  0.00
ATOM   1077  O6    G A  50       7.988 -13.611   2.384  1.00  0.00
ATOM   1078  N1    G A  50       9.873 -13.175   1.186  1.00  0.00
ATOM   1079  C2    G A  50      10.626 -13.199   0.036  1.00  0.00
ATOM   1080  N2    G A  50      11.850 -12.661   0.120  1.00  0.00
ATOM   1081  N3    G A  50      10.209 -13.711  -1.105  1.00  0.00
ATOM   1082  C4    G A  50       8.958 -14.210  -1.017  1.00  0.00
ATOM   1083  P     A A  51      10.076 -19.217  -3.938  1.00  0.00
ATOM   1084  OP1   A A  51      10.781 -20.203  -4.787  1.00  0.00
ATOM   1085  OP2   A A  51       9.389 -19.681  -2.712  1.00  0.00
ATOM   1086  O5'   A A  51      11.094 -18.053  -3.518  1.00  0.00
ATOM   1087  C5'   A A  51      12.037 -17.547  -4.459  1.00  0.00
ATOM   1088  C4'   A A  51      13.016 -16.583  -3.811  1.00  0.00
ATOM   1089  O4'   A A  51      12.295 -15.615  -3.007  1.00  0.00
ATOM   1090  C3'   A A  51      14.001 -17.203  -2.831  1.00  0.00
ATOM   1091  O3'   A A  51      15.101 -17.795  -3.507  1.00  0.00
ATOM   1092  C2'   A A  51      14.415 -15.975  -2.032  1.00  0.00
ATOM   1093  O2'   A A  51      15.320 -15.148  -2.739  1.00  0.00
ATOM   1094  C1'   A A  51      13.068 -15.270  -1.873  1.00  0.00
ATOM   1095  N9    A A  51      12.420 -15.666  -0.615  1.00  0.00
ATOM   1096  C8    A A  51      11.390 -16.552  -0.435  1.00  0.00
ATOM   1097  N7    A A  51      11.028 -16.696   0.818  1.00  0.00
ATOM   1098  C5    A A  51      11.879 -15.847   1.508  1.00  0.00
ATOM   1099  C6    A A  51      12.006 -15.541   2.874  1.00  0.00
ATOM   1100  N6    A A  51      11.242 -16.081   3.827  1.00  0.00
ATOM   1101  N1    A A  51      12.957 -14.652   3.231  1.00  0.00
ATOM   1102  C2    A A  51      13.722 -14.111   2.275  1.00  0.00
ATOM   1103  N3    A A  51      13.696 -14.318   0.961  1.00  0.00
ATOM   1104  C4    A A  51      12.742 -15.207   0.639  1.00  0.00
ATOM   1105  P     A A  52      15.585 -19.025  -2.918  1.00  0.00
ATOM   1106  OP1   A A  52      16.342 -19.689  -3.996  1.00  0.00
ATOM   1107  OP2   A A  52      14.398 -19.707  -2.334  1.00  0.00
ATOM   1108  O5'   A A  52      16.581 -18.716  -1.714  1.00  0.00
ATOM   1109  C5'   A A  52      17.715 -17.850  -1.874  1.00  0.00
ATOM   1110  C4'   A A  52      18.153 -17.320  -0.525  1.00  0.00
ATOM   1111  O4'   A A  52      17.071 -16.552   0.058  1.00  0.00
ATOM   1112  C3'   A A  52      18.481 -18.369   0.523  1.00  0.00
ATOM   1113  O3'   A A  52      19.838 -18.771   0.369  1.00  0.00
ATOM   1114  C2'   A A  52      18.248 -17.618   1.829  1.00  0.00
ATOM   1115  O2'   A A  52      19.321 -16.765   2.167  1.00  0.00
ATOM   1116  C1'   A A  52      17.065 -16.723   1.461  1.00  0.00
ATOM   1117  N9    A A  52      15.801 -17.123   1.838  1.00  0.00
ATOM   1118  C8    A A  52      14.883 -17.809   1.086  1.00  0.00
ATOM   1119  N7    A A  52      13.819 -18.179   1.759  1.00  0.00
ATOM   1120  C5    A A  52      14.055 -17.704   3.040  1.00  0.00
ATOM   1121  C6    A A  52      13.304 -17.770   4.226  1.00  0.00
ATOM   1122  N6    A A  52      12.112 -18.365   4.315  1.00  0.00
ATOM   1123  N1    A A  52      13.826 -17.195   5.331  1.00  0.00
ATOM   1124  C2    A A  52      15.020 -16.598   5.241  1.00  0.00
ATOM   1125  N3    A A  52      15.819 -16.471   4.184  1.00  0.00
ATOM   1126  C4    A A  52      15.272 -17.053   3.104  1.00  0.00
ATOM   1127  P     U A  53      20.386 -19.922   1.267  1.00  0.00
ATOM   1128  OP1   U A  53      21.776 -20.365   1.020  1.00  0.00
ATOM   1129  OP2   U A  53      19.260 -20.710   0.726  1.00  0.00
ATOM   1130  O5'   U A  53      20.200 -19.761   2.842  1.00  0.00
ATOM   1131  C5'   U A  53      20.953 -18.788   3.542  1.00  0.00
ATOM   1132  C4'   U A  53      20.491 -18.717   4.979  1.00  0.00
ATOM   1133  O4'   U A  53      19.252 -17.974   5.078  1.00  0.00
ATOM   1134  C3'   U A  53      20.168 -20.067   5.591  1.00  0.00
ATOM   1135  O3'   U A  53      21.352 -20.717   6.019  1.00  0.00
ATOM   1136  C2'   U A  53      19.321 -19.617   6.768  1.00  0.00
ATOM   1137  O2'   U A  53      20.119 -19.010   7.761  1.00  0.00
ATOM   1138  C1'   U A  53      18.451 -18.577   6.080  1.00  0.00
ATOM   1139  N1    U A  53      17.183 -19.271   5.420  1.00  0.00
ATOM   1140  C2    U A  53      16.116 -19.543   6.254  1.00  0.00
ATOM   1141  O2    U A  53      16.129 -19.307   7.449  1.00  0.00
ATOM   1142  N3    U A  53      15.024 -20.105   5.637  1.00  0.00
ATOM   1143  C4    U A  53      14.897 -20.415   4.299  1.00  0.00
ATOM   1144  O4    U A  53      13.852 -20.917   3.891  1.00  0.00
ATOM   1145  C5    U A  53      16.048 -20.104   3.499  1.00  0.00
ATOM   1146  C6    U A  53      17.122 -19.557   4.074  1.00  0.00
ATOM   1147  P     A A  54      21.063 -21.465   5.925  1.00  0.00
ATOM   1148  OP1   A A  54      21.883 -22.391   5.098  1.00  0.00
ATOM   1149  OP2   A A  54      19.813 -20.877   5.368  1.00  0.00
ATOM   1150  O5'   A A  54      20.633 -22.193   7.261  1.00  0.00
ATOM   1151  C5'   A A  54      21.600 -22.638   8.178  1.00  0.00
ATOM   1152  C4'   A A  54      20.895 -23.276   9.322  1.00  0.00
ATOM   1153  O4'   A A  54      20.264 -22.248  10.117  1.00  0.00
ATOM   1154  C3'   A A  54      19.756 -24.170   8.875  1.00  0.00
ATOM   1155  O3'   A A  54      20.246 -25.461   8.524  1.00  0.00
ATOM   1156  C2'   A A  54      18.817 -24.151  10.076  1.00  0.00
ATOM   1157  O2'   A A  54      19.167 -25.121  11.048  1.00  0.00
ATOM   1158  C1'   A A  54      19.052 -22.743  10.638  1.00  0.00
ATOM   1159  N9    A A  54      17.445 -23.191   9.244  1.00  0.00
ATOM   1160  C8    A A  54      17.297 -22.471   8.088  1.00  0.00
ATOM   1161  N7    A A  54      16.065 -22.445   7.636  1.00  0.00
ATOM   1162  C5    A A  54      15.357 -23.200   8.558  1.00  0.00
ATOM   1163  C6    A A  54      14.000 -23.553   8.648  1.00  0.00
ATOM   1164  N6    A A  54      13.077 -23.175   7.760  1.00  0.00
ATOM   1165  N1    A A  54      13.619 -24.318   9.693  1.00  0.00
ATOM   1166  C2    A A  54      14.545 -24.696  10.582  1.00  0.00
ATOM   1167  N3    A A  54      15.848 -24.427  10.605  1.00  0.00
ATOM   1168  C4    A A  54      16.194 -23.667   9.553  1.00  0.00
TER   
END   
