# Supplementary material for: RPocket: an intuitive database of RNA pocket topology information with RNA-ligand data resources
Source: BMC Bioinformatics. 2021 Sep 8;22:428. doi: 10.1186/s12859-021-04349-4 (PMC8424408; doi:10.1186/s12859-021-04349-4)
Supplement: Supplementary file 7 — Additional file 7. Folder S3: Nine other experimental structures and their modeling structures and pockets. [file 12859_2021_4349_MOESM7_ESM.zip › 12859_2021_4349_MOESM7_ESM/3E5E_v.pdb]

MODEL   1
ATOM      1  P     G X   1     218.495 205.439 188.858 1.000 0.000
ATOM      2  OP1   G X   1     217.600 206.139 187.901 1.000 0.000
ATOM      3  OP2   G X   1     217.933 204.429 189.805 1.000 0.000
ATOM      4  O5'   G X   1     219.653 204.753 188.009 1.000 0.000
ATOM      5  C5'   G X   1     220.179 205.415 186.832 1.000 0.000
ATOM      6  C4'   G X   1     221.152 204.462 186.196 1.000 0.000
ATOM      7  O4'   G X   1     222.217 204.211 187.139 1.000 0.000
ATOM      8  C3'   G X   1     220.606 203.074 185.899 1.000 0.000
ATOM      9  O3'   G X   1     219.905 203.033 184.663 1.000 0.000
ATOM     10  C2'   G X   1     221.875 202.235 185.864 1.000 0.000
ATOM     11  O2'   G X   1     222.592 202.397 184.648 1.000 0.000
ATOM     12  C1'   G X   1     222.650 202.900 186.993 1.000 0.000
ATOM     13  N9    G X   1     222.459 202.163 188.240 1.000 0.000
ATOM     14  C8    G X   1     221.567 202.450 189.249 1.000 0.000
ATOM     15  N7    G X   1     221.616 201.593 190.233 1.000 0.000
ATOM     16  C5    G X   1     222.603 200.689 189.849 1.000 0.000
ATOM     17  C6    G X   1     223.103 199.515 190.497 1.000 0.000
ATOM     18  O6    G X   1     222.753 199.009 191.567 1.000 0.000
ATOM     19  N1    G X   1     224.107 198.904 189.747 1.000 0.000
ATOM     20  C2    G X   1     224.557 199.340 188.532 1.000 0.000
ATOM     21  N2    G X   1     225.516 198.601 187.953 1.000 0.000
ATOM     22  N3    G X   1     224.102 200.417 187.920 1.000 0.000
ATOM     23  C4    G X   1     223.135 201.037 188.627 1.000 0.000
ATOM     24  P     U X   2     218.581 201.908 184.543 1.000 0.000
ATOM     25  OP1   U X   2     217.976 202.271 183.235 1.000 0.000
ATOM     26  OP2   U X   2     217.703 201.634 185.721 1.000 0.000
ATOM     27  O5'   U X   2     219.515 200.643 184.298 1.000 0.000
ATOM     28  C5'   U X   2     220.263 200.523 183.062 1.000 0.000
ATOM     29  C4'   U X   2     220.933 199.178 183.089 1.000 0.000
ATOM     30  O4'   U X   2     221.834 199.146 184.218 1.000 0.000
ATOM     31  C3'   U X   2     220.011 197.995 183.339 1.000 0.000
ATOM     32  O3'   U X   2     219.381 197.551 182.145 1.000 0.000
ATOM     33  C2'   U X   2     220.972 196.956 183.899 1.000 0.000
ATOM     34  O2'   U X   2     221.754 196.346 182.881 1.000 0.000
ATOM     35  C1'   U X   2     221.845 197.850 184.804 1.000 0.000
ATOM     36  N1    U X   2     221.382 197.880 186.197 1.000 0.000
ATOM     37  C2    U X   2     221.773 196.847 187.018 1.000 0.000
ATOM     38  O2    U X   2     222.488 195.948 186.639 1.000 0.000
ATOM     39  N3    U X   2     221.290 196.906 188.297 1.000 0.000
ATOM     40  C4    U X   2     220.465 197.883 188.831 1.000 0.000
ATOM     41  O4    U X   2     220.181 197.855 190.037 1.000 0.000
ATOM     42  C5    U X   2     220.103 198.920 187.911 1.000 0.000
ATOM     43  C6    U X   2     220.570 198.887 186.663 1.000 0.000
ATOM     44  P     U X   3     217.788 196.863 182.298 1.000 0.000
ATOM     45  OP1   U X   3     217.374 196.705 180.880 1.000 0.000
ATOM     46  OP2   U X   3     216.820 197.400 183.303 1.000 0.000
ATOM     47  O5'   U X   3     218.311 195.446 182.800 1.000 0.000
ATOM     48  C5'   U X   3     219.039 194.580 181.895 1.000 0.000
ATOM     49  C4'   U X   3     219.275 193.289 182.626 1.000 0.000
ATOM     50  O4'   U X   3     220.078 193.571 183.792 1.000 0.000
ATOM     51  C3'   U X   3     218.033 192.629 183.203 1.000 0.000
ATOM     52  O3'   U X   3     217.349 191.845 182.233 1.000 0.000
ATOM     53  C2'   U X   3     218.615 191.776 184.320 1.000 0.000
ATOM     54  O2'   U X   3     219.221 190.589 183.827 1.000 0.000
ATOM     55  C1'   U X   3     219.677 192.745 184.880 1.000 0.000
ATOM     56  N1    U X   3     219.186 193.539 186.013 1.000 0.000
ATOM     57  C2    U X   3     219.217 192.954 187.259 1.000 0.000
ATOM     58  O2    U X   3     219.645 191.838 187.444 1.000 0.000
ATOM     59  N3    U X   3     218.721 193.724 188.276 1.000 0.000
ATOM     60  C4    U X   3     218.205 195.005 188.173 1.000 0.000
ATOM     61  O4    U X   3     217.876 195.619 189.199 1.000 0.000
ATOM     62  C5    U X   3     218.208 195.541 186.844 1.000 0.000
ATOM     63  C6    U X   3     218.694 194.811 185.840 1.000 0.000
ATOM     64  P     C X   4     215.619 191.727 182.390 1.000 0.000
ATOM     65  OP1   C X   4     215.236 191.028 181.136 1.000 0.000
ATOM     66  OP2   C X   4     214.815 192.891 182.871 1.000 0.000
ATOM     67  O5'   C X   4     215.673 190.633 183.545 1.000 0.000
ATOM     68  C5'   C X   4     216.146 189.295 183.254 1.000 0.000
ATOM     69  C4'   C X   4     215.956 188.485 184.506 1.000 0.000
ATOM     70  O4'   C X   4     216.756 189.076 185.551 1.000 0.000
ATOM     71  C3'   C X   4     214.548 188.502 185.084 1.000 0.000
ATOM     72  O3'   C X   4     213.703 187.549 184.452 1.000 0.000
ATOM     73  C2'   C X   4     214.803 188.161 186.546 1.000 0.000
ATOM     74  O2'   C X   4     215.046 186.774 186.737 1.000 0.000
ATOM     75  C1'   C X   4     216.083 188.985 186.789 1.000 0.000
ATOM     76  N1    C X   4     215.805 190.308 187.364 1.000 0.000
ATOM     77  C2    C X   4     215.602 190.405 188.739 1.000 0.000
ATOM     78  O2    C X   4     215.707 189.385 189.428 1.000 0.000
ATOM     79  N3    C X   4     215.299 191.595 189.281 1.000 0.000
ATOM     80  C4    C X   4     215.199 192.672 188.503 1.000 0.000
ATOM     81  N4    C X   4     214.887 193.819 189.086 1.000 0.000
ATOM     82  C5    C X   4     215.424 192.610 187.096 1.000 0.000
ATOM     83  C6    C X   4     215.723 191.419 186.573 1.000 0.000
ATOM     84  P     C X   5     212.012 187.945 184.338 1.000 0.000
ATOM     85  OP1   C X   5     211.490 186.856 183.473 1.000 0.000
ATOM     86  OP2   C X   5     211.573 189.355 184.111 1.000 0.000
ATOM     87  O5'   C X   5     211.689 187.547 185.845 1.000 0.000
ATOM     88  C5'   C X   5     211.752 186.160 186.259 1.000 0.000
ATOM     89  C4'   C X   5     211.276 186.109 187.683 1.000 0.000
ATOM     90  O4'   C X   5     212.173 186.905 188.487 1.000 0.000
ATOM     91  C3'   C X   5     209.917 186.740 187.938 1.000 0.000
ATOM     92  O3'   C X   5     208.852 185.842 187.651 1.000 0.000
ATOM     93  C2'   C X   5     209.995 187.075 189.422 1.000 0.000
ATOM     94  O2'   C X   5     209.806 185.930 190.241 1.000 0.000
ATOM     95  C1'   C X   5     211.453 187.575 189.499 1.000 0.000
ATOM     96  N1    C X   5     211.559 189.035 189.378 1.000 0.000
ATOM     97  C2    C X   5     211.337 189.814 190.513 1.000 0.000
ATOM     98  O2    C X   5     211.104 189.247 191.585 1.000 0.000
ATOM     99  N3    C X   5     211.381 191.152 190.415 1.000 0.000
ATOM    100  C4    C X   5     211.641 191.724 189.241 1.000 0.000
ATOM    101  N4    C X   5     211.661 193.047 189.197 1.000 0.000
ATOM    102  C5    C X   5     211.894 190.955 188.067 1.000 0.000
ATOM    103  C6    C X   5     211.846 189.626 188.180 1.000 0.000
ATOM    104  P     C X   6     206.747 186.490 187.080 1.000 0.000
ATOM    105  OP1   C X   6     205.745 185.421 186.839 1.000 0.000
ATOM    106  OP2   C X   6     206.850 187.644 186.137 1.000 0.000
ATOM    107  O5'   C X   6     206.496 187.052 188.548 1.000 0.000
ATOM    108  C5'   C X   6     206.051 186.103 189.652 1.000 0.000
ATOM    109  C4'   C X   6     205.816 187.011 190.823 1.000 0.000
ATOM    110  O4'   C X   6     207.048 187.726 191.111 1.000 0.000
ATOM    111  C3'   C X   6     204.852 188.157 190.610 1.000 0.000
ATOM    112  O3'   C X   6     203.493 187.760 190.650 1.000 0.000
ATOM    113  C2'   C X   6     205.221 189.051 191.780 1.000 0.000
ATOM    114  O2'   C X   6     204.727 188.705 192.977 1.000 0.000
ATOM    115  C1'   C X   6     206.742 188.973 191.708 1.000 0.000
ATOM    116  N1    C X   6     207.345 190.061 190.927 1.000 0.000
ATOM    117  C2    C X   6     207.431 191.326 191.507 1.000 0.000
ATOM    118  O2    C X   6     207.038 191.474 192.669 1.000 0.000
ATOM    119  N3    C X   6     207.935 192.346 190.795 1.000 0.000
ATOM    120  C4    C X   6     208.352 192.143 189.547 1.000 0.000
ATOM    121  N4    C X   6     208.830 193.185 188.885 1.000 0.000
ATOM    122  C5    C X   6     208.298 190.857 188.934 1.000 0.000
ATOM    123  C6    C X   6     207.794 189.852 189.653 1.000 0.000
ATOM    124  P     G X   7     202.027 188.615 189.608 1.000 0.000
ATOM    125  OP1   G X   7     200.702 188.149 190.090 1.000 0.000
ATOM    126  OP2   G X   7     202.319 188.648 188.143 1.000 0.000
ATOM    127  O5'   G X   7     202.264 190.070 190.208 1.000 0.000
ATOM    128  C5'   G X   7     201.807 190.386 191.508 1.000 0.000
ATOM    129  C4'   G X   7     202.038 191.854 191.766 1.000 0.000
ATOM    130  O4'   G X   7     203.474 192.090 191.707 1.000 0.000
ATOM    131  C3'   G X   7     201.487 192.771 190.681 1.000 0.000
ATOM    132  O3'   G X   7     200.137 193.110 190.939 1.000 0.000
ATOM    133  C2'   G X   7     202.379 193.994 190.807 1.000 0.000
ATOM    134  O2'   G X   7     202.031 194.805 191.943 1.000 0.000
ATOM    135  C1'   G X   7     203.727 193.337 191.076 1.000 0.000
ATOM    136  N9    G X   7     204.477 193.110 189.842 1.000 0.000
ATOM    137  C8    G X   7     204.611 191.926 189.155 1.000 0.000
ATOM    138  N7    G X   7     205.329 192.042 188.070 1.000 0.000
ATOM    139  C5    G X   7     205.692 193.386 188.045 1.000 0.000
ATOM    140  C6    G X   7     206.462 194.132 187.097 1.000 0.000
ATOM    141  O6    G X   7     206.983 193.749 186.045 1.000 0.000
ATOM    142  N1    G X   7     206.581 195.469 187.473 1.000 0.000
ATOM    143  C2    G X   7     206.022 196.026 188.589 1.000 0.000
ATOM    144  N2    G X   7     206.230 197.340 188.766 1.000 0.000
ATOM    145  N3    G X   7     205.305 195.352 189.468 1.000 0.000
ATOM    146  C4    G X   7     205.180 194.050 189.138 1.000 0.000
ATOM    147  P     A X   8     198.628 192.604 189.542 1.000 0.000
ATOM    148  OP1   A X   8     198.756 191.125 189.494 1.000 0.000
ATOM    149  OP2   A X   8     198.222 193.359 188.318 1.000 0.000
ATOM    150  O5'   A X   8     197.611 192.953 190.716 1.000 0.000
ATOM    151  C5'   A X   8     197.562 192.134 191.925 1.000 0.000
ATOM    152  C4'   A X   8     196.438 192.662 192.759 1.000 0.000
ATOM    153  O4'   A X   8     196.708 194.045 193.094 1.000 0.000
ATOM    154  C3'   A X   8     195.101 192.709 192.057 1.000 0.000
ATOM    155  O3'   A X   8     194.509 191.420 192.115 1.000 0.000
ATOM    156  C2'   A X   8     194.366 193.756 192.879 1.000 0.000
ATOM    157  O2'   A X   8     193.899 193.238 194.125 1.000 0.000
ATOM    158  C1'   A X   8     195.470 194.767 193.164 1.000 0.000
ATOM    159  N9    A X   8     195.600 195.909 192.278 1.000 0.000
ATOM    160  C8    A X   8     196.548 196.202 191.333 1.000 0.000
ATOM    161  N7    A X   8     196.339 197.345 190.723 1.000 0.000
ATOM    162  C5    A X   8     195.173 197.827 191.309 1.000 0.000
ATOM    163  C6    A X   8     194.409 198.991 191.113 1.000 0.000
ATOM    164  N6    A X   8     194.729 199.938 190.241 1.000 0.000
ATOM    165  N1    A X   8     193.294 199.155 191.863 1.000 0.000
ATOM    166  C2    A X   8     192.986 198.209 192.756 1.000 0.000
ATOM    167  N3    A X   8     193.624 197.083 193.035 1.000 0.000
ATOM    168  C4    A X   8     194.717 196.948 192.263 1.000 0.000
ATOM    169  P     A X   9     193.763 190.801 190.672 1.000 0.000
ATOM    170  OP1   A X   9     193.078 189.503 190.902 1.000 0.000
ATOM    171  OP2   A X   9     194.565 191.012 189.428 1.000 0.000
ATOM    172  O5'   A X   9     192.658 191.943 190.766 1.000 0.000
ATOM    173  C5'   A X   9     191.563 191.807 191.690 1.000 0.000
ATOM    174  C4'   A X   9     190.647 192.982 191.465 1.000 0.000
ATOM    175  O4'   A X   9     191.358 194.221 191.731 1.000 0.000
ATOM    176  C3'   A X   9     190.156 193.136 190.039 1.000 0.000
ATOM    177  O3'   A X   9     189.056 192.285 189.772 1.000 0.000
ATOM    178  C2'   A X   9     189.811 194.621 189.977 1.000 0.000
ATOM    179  O2'   A X   9     188.564 194.892 190.600 1.000 0.000
ATOM    180  C1'   A X   9     190.955 195.244 190.793 1.000 0.000
ATOM    181  N9    A X   9     192.105 195.536 189.958 1.000 0.000
ATOM    182  C8    A X   9     193.117 194.724 189.516 1.000 0.000
ATOM    183  N7    A X   9     193.999 195.350 188.774 1.000 0.000
ATOM    184  C5    A X   9     193.527 196.657 188.726 1.000 0.000
ATOM    185  C6    A X   9     193.996 197.826 188.101 1.000 0.000
ATOM    186  N6    A X   9     195.109 197.875 187.381 1.000 0.000
ATOM    187  N1    A X   9     193.276 198.962 188.252 1.000 0.000
ATOM    188  C2    A X   9     192.166 198.915 188.995 1.000 0.000
ATOM    189  N3    A X   9     191.630 197.887 189.635 1.000 0.000
ATOM    190  C4    A X   9     192.365 196.774 189.451 1.000 0.000
ATOM    191  P     A X  10     188.535 192.371 187.779 1.000 0.000
ATOM    192  OP1   A X  10     187.341 191.489 187.718 1.000 0.000
ATOM    193  OP2   A X  10     189.644 192.195 186.793 1.000 0.000
ATOM    194  O5'   A X  10     188.018 193.874 187.702 1.000 0.000
ATOM    195  C5'   A X  10     186.773 194.247 188.343 1.000 0.000
ATOM    196  C4'   A X  10     186.511 195.681 187.982 1.000 0.000
ATOM    197  O4'   A X  10     187.594 196.483 188.502 1.000 0.000
ATOM    198  C3'   A X  10     186.524 195.992 186.493 1.000 0.000
ATOM    199  O3'   A X  10     185.274 195.708 185.880 1.000 0.000
ATOM    200  C2'   A X  10     186.842 197.480 186.481 1.000 0.000
ATOM    201  O2'   A X  10     185.708 198.272 186.807 1.000 0.000
ATOM    202  C1'   A X  10     187.844 197.564 187.624 1.000 0.000
ATOM    203  N9    A X  10     189.201 197.442 187.123 1.000 0.000
ATOM    204  C8    A X  10     190.024 196.350 187.031 1.000 0.000
ATOM    205  N7    A X  10     191.201 196.628 186.524 1.000 0.000
ATOM    206  C5    A X  10     191.140 197.993 186.266 1.000 0.000
ATOM    207  C6    A X  10     192.056 198.911 185.724 1.000 0.000
ATOM    208  N6    A X  10     193.282 198.581 185.339 1.000 0.000
ATOM    209  N1    A X  10     191.668 200.202 185.598 1.000 0.000
ATOM    210  C2    A X  10     190.439 200.536 186.007 1.000 0.000
ATOM    211  N3    A X  10     189.497 199.771 186.536 1.000 0.000
ATOM    212  C4    A X  10     189.914 198.496 186.632 1.000 0.000
ATOM    213  P     G X  11     185.306 195.197 184.214 1.000 0.000
ATOM    214  OP1   G X  11     183.893 194.807 183.976 1.000 0.000
ATOM    215  OP2   G X  11     186.415 194.335 183.704 1.000 0.000
ATOM    216  O5'   G X  11     185.496 196.668 183.637 1.000 0.000
ATOM    217  C5'   G X  11     184.420 197.633 183.742 1.000 0.000
ATOM    218  C4'   G X  11     184.863 198.861 182.999 1.000 0.000
ATOM    219  O4'   G X  11     186.050 199.372 183.643 1.000 0.000
ATOM    220  C3'   G X  11     185.310 198.630 181.564 1.000 0.000
ATOM    221  O3'   G X  11     184.209 198.598 180.664 1.000 0.000
ATOM    222  C2'   G X  11     186.217 199.826 181.317 1.000 0.000
ATOM    223  O2'   G X  11     185.479 201.016 181.073 1.000 0.000
ATOM    224  C1'   G X  11     186.885 199.923 182.680 1.000 0.000
ATOM    225  N9    G X  11     188.168 199.225 182.666 1.000 0.000
ATOM    226  C8    G X  11     188.426 197.945 183.100 1.000 0.000
ATOM    227  N7    G X  11     189.672 197.591 182.939 1.000 0.000
ATOM    228  C5    G X  11     190.273 198.710 182.367 1.000 0.000
ATOM    229  C6    G X  11     191.619 198.935 181.939 1.000 0.000
ATOM    230  O6    G X  11     192.582 198.163 181.963 1.000 0.000
ATOM    231  N1    G X  11     191.783 200.218 181.418 1.000 0.000
ATOM    232  C2    G X  11     190.792 201.151 181.300 1.000 0.000
ATOM    233  N2    G X  11     191.142 202.325 180.749 1.000 0.000
ATOM    234  N3    G X  11     189.545 200.956 181.685 1.000 0.000
ATOM    235  C4    G X  11     189.356 199.725 182.204 1.000 0.000
ATOM    236  P     G X  12     184.365 197.579 179.261 1.000 0.000
ATOM    237  OP1   G X  12     183.000 197.635 178.678 1.000 0.000
ATOM    238  OP2   G X  12     185.089 196.274 179.342 1.000 0.000
ATOM    239  O5'   G X  12     185.267 198.613 178.456 1.000 0.000
ATOM    240  C5'   G X  12     184.698 199.861 177.989 1.000 0.000
ATOM    241  C4'   G X  12     185.757 200.542 177.169 1.000 0.000
ATOM    242  O4'   G X  12     186.890 200.804 178.024 1.000 0.000
ATOM    243  C3'   G X  12     186.349 199.705 176.044 1.000 0.000
ATOM    244  O3'   G X  12     185.546 199.749 174.871 1.000 0.000
ATOM    245  C2'   G X  12     187.704 200.366 175.835 1.000 0.000
ATOM    246  O2'   G X  12     187.600 201.580 175.104 1.000 0.000
ATOM    247  C1'   G X  12     188.056 200.683 177.280 1.000 0.000
ATOM    248  N9    G X  12     188.902 199.629 177.837 1.000 0.000
ATOM    249  C8    G X  12     188.504 198.562 178.610 1.000 0.000
ATOM    250  N7    G X  12     189.491 197.774 178.942 1.000 0.000
ATOM    251  C5    G X  12     190.608 198.362 178.353 1.000 0.000
ATOM    252  C6    G X  12     191.981 197.960 178.339 1.000 0.000
ATOM    253  O6    G X  12     192.505 196.963 178.844 1.000 0.000
ATOM    254  N1    G X  12     192.770 198.857 177.620 1.000 0.000
ATOM    255  C2    G X  12     192.309 199.974 176.981 1.000 0.000
ATOM    256  N2    G X  12     193.223 200.701 176.320 1.000 0.000
ATOM    257  N3    G X  12     191.045 200.354 176.981 1.000 0.000
ATOM    258  C4    G X  12     190.256 199.510 177.678 1.000 0.000
ATOM    259  P     A X  13     186.432 198.418 173.871 1.000 0.000
ATOM    260  OP1   A X  13     185.621 198.809 172.690 1.000 0.000
ATOM    261  OP2   A X  13     186.201 197.097 174.532 1.000 0.000
ATOM    262  O5'   A X  13     187.963 198.515 173.448 1.000 0.000
ATOM    263  C5'   A X  13     188.406 199.556 172.521 1.000 0.000
ATOM    264  C4'   A X  13     189.862 199.313 172.247 1.000 0.000
ATOM    265  O4'   A X  13     190.593 199.375 173.502 1.000 0.000
ATOM    266  C3'   A X  13     190.186 197.921 171.735 1.000 0.000
ATOM    267  O3'   A X  13     189.928 197.767 170.351 1.000 0.000
ATOM    268  C2'   A X  13     191.657 197.812 172.089 1.000 0.000
ATOM    269  O2'   A X  13     192.493 198.466 171.221 1.000 0.000
ATOM    270  C1'   A X  13     191.655 198.400 173.503 1.000 0.000
ATOM    271  N9    A X  13     191.330 197.383 174.485 1.000 0.000
ATOM    272  C8    A X  13     190.141 197.077 175.095 1.000 0.000
ATOM    273  N7    A X  13     190.234 196.084 175.946 1.000 0.000
ATOM    274  C5    A X  13     191.574 195.715 175.885 1.000 0.000
ATOM    275  C6    A X  13     192.329 194.725 176.537 1.000 0.000
ATOM    276  N6    A X  13     191.823 193.893 177.437 1.000 0.000
ATOM    277  N1    A X  13     193.645 194.625 176.235 1.000 0.000
ATOM    278  C2    A X  13     194.157 195.479 175.343 1.000 0.000
ATOM    279  N3    A X  13     193.555 196.450 174.673 1.000 0.000
ATOM    280  C4    A X  13     192.249 196.510 174.989 1.000 0.000
ATOM    281  P     U X  14     189.235 196.129 169.762 1.000 0.000
ATOM    282  OP1   U X  14     189.155 196.348 168.295 1.000 0.000
ATOM    283  OP2   U X  14     188.168 195.349 170.461 1.000 0.000
ATOM    284  O5'   U X  14     190.642 195.450 170.064 1.000 0.000
ATOM    285  C5'   U X  14     191.825 195.809 169.251 1.000 0.000
ATOM    286  C4'   U X  14     192.941 194.925 169.738 1.000 0.000
ATOM    287  O4'   U X  14     193.165 195.152 171.157 1.000 0.000
ATOM    288  C3'   U X  14     192.653 193.439 169.670 1.000 0.000
ATOM    289  O3'   U X  14     192.785 192.926 168.352 1.000 0.000
ATOM    290  C2'   U X  14     193.674 192.899 170.656 1.000 0.000
ATOM    291  O2'   U X  14     194.938 192.801 170.158 1.000 0.000
ATOM    292  C1'   U X  14     193.525 193.919 171.786 1.000 0.000
ATOM    293  N1    U X  14     192.455 193.545 172.718 1.000 0.000
ATOM    294  C2    U X  14     192.750 192.603 173.677 1.000 0.000
ATOM    295  O2    U X  14     193.845 192.101 173.784 1.000 0.000
ATOM    296  N3    U X  14     191.710 192.267 174.502 1.000 0.000
ATOM    297  C4    U X  14     190.421 192.774 174.464 1.000 0.000
ATOM    298  O4    U X  14     189.605 192.444 175.336 1.000 0.000
ATOM    299  C5    U X  14     190.197 193.748 173.436 1.000 0.000
ATOM    300  C6    U X  14     191.198 194.095 172.628 1.000 0.000
ATOM    301  P     G X  15     191.209 191.966 167.770 1.000 0.000
ATOM    302  OP1   G X  15     191.334 191.914 166.291 1.000 0.000
ATOM    303  OP2   G X  15     189.857 191.940 168.407 1.000 0.000
ATOM    304  O5'   G X  15     192.074 190.767 168.361 1.000 0.000
ATOM    305  C5'   G X  15     193.318 190.387 167.723 1.000 0.000
ATOM    306  C4'   G X  15     193.815 189.162 168.436 1.000 0.000
ATOM    307  O4'   G X  15     194.054 189.510 169.818 1.000 0.000
ATOM    308  C3'   G X  15     192.824 188.013 168.527 1.000 0.000
ATOM    309  O3'   G X  15     192.827 187.214 167.352 1.000 0.000
ATOM    310  C2'   G X  15     193.334 187.247 169.740 1.000 0.000
ATOM    311  O2'   G X  15     194.476 186.459 169.434 1.000 0.000
ATOM    312  C1'   G X  15     193.754 188.417 170.618 1.000 0.000
ATOM    313  N9    G X  15     192.686 188.756 171.556 1.000 0.000
ATOM    314  C8    G X  15     191.739 189.745 171.419 1.000 0.000
ATOM    315  N7    G X  15     190.900 189.791 172.417 1.000 0.000
ATOM    316  C5    G X  15     191.323 188.771 173.266 1.000 0.000
ATOM    317  C6    G X  15     190.796 188.311 174.514 1.000 0.000
ATOM    318  O6    G X  15     189.809 188.711 175.137 1.000 0.000
ATOM    319  N1    G X  15     191.544 187.251 175.025 1.000 0.000
ATOM    320  C2    G X  15     192.632 186.690 174.417 1.000 0.000
ATOM    321  N2    G X  15     193.205 185.658 175.057 1.000 0.000
ATOM    322  N3    G X  15     193.125 187.100 173.264 1.000 0.000
ATOM    323  C4    G X  15     192.428 188.133 172.748 1.000 0.000
ATOM    324  P     G X  16     191.323 186.456 166.904 1.000 0.000
ATOM    325  OP1   G X  16     191.640 185.891 165.568 1.000 0.000
ATOM    326  OP2   G X  16     190.022 187.155 167.130 1.000 0.000
ATOM    327  O5'   G X  16     191.459 185.275 167.962 1.000 0.000
ATOM    328  C5'   G X  16     192.485 184.266 167.795 1.000 0.000
ATOM    329  C4'   G X  16     192.265 183.241 168.872 1.000 0.000
ATOM    330  O4'   G X  16     192.417 183.893 170.151 1.000 0.000
ATOM    331  C3'   G X  16     190.864 182.654 168.938 1.000 0.000
ATOM    332  O3'   G X  16     190.693 181.583 168.016 1.000 0.000
ATOM    333  C2'   G X  16     190.784 182.182 170.383 1.000 0.000
ATOM    334  O2'   G X  16     191.486 180.964 170.588 1.000 0.000
ATOM    335  C1'   G X  16     191.540 183.315 171.060 1.000 0.000
ATOM    336  N9    G X  16     190.605 184.318 171.566 1.000 0.000
ATOM    337  C8    G X  16     190.234 185.494 170.955 1.000 0.000
ATOM    338  N7    G X  16     189.360 186.175 171.646 1.000 0.000
ATOM    339  C5    G X  16     189.146 185.400 172.783 1.000 0.000
ATOM    340  C6    G X  16     188.283 185.602 173.907 1.000 0.000
ATOM    341  O6    G X  16     187.496 186.527 174.126 1.000 0.000
ATOM    342  N1    G X  16     188.389 184.560 174.827 1.000 0.000
ATOM    343  C2    G X  16     189.192 183.463 174.685 1.000 0.000
ATOM    344  N2    G X  16     189.137 182.554 175.671 1.000 0.000
ATOM    345  N3    G X  16     189.988 183.261 173.652 1.000 0.000
ATOM    346  C4    G X  16     189.915 184.258 172.747 1.000 0.000
ATOM    347  P     C X  17     189.100 181.362 167.350 1.000 0.000
ATOM    348  OP1   C X  17     189.334 180.324 166.314 1.000 0.000
ATOM    349  OP2   C X  17     188.230 182.538 167.046 1.000 0.000
ATOM    350  O5'   C X  17     188.528 180.624 168.639 1.000 0.000
ATOM    351  C5'   C X  17     189.007 179.303 168.991 1.000 0.000
ATOM    352  C4'   C X  17     188.190 178.843 170.165 1.000 0.000
ATOM    353  O4'   C X  17     188.415 179.758 171.258 1.000 0.000
ATOM    354  C3'   C X  17     186.682 178.891 169.968 1.000 0.000
ATOM    355  O3'   C X  17     186.197 177.734 169.297 1.000 0.000
ATOM    356  C2'   C X  17     186.177 178.975 171.402 1.000 0.000
ATOM    357  O2'   C X  17     186.220 177.715 172.059 1.000 0.000
ATOM    358  C1'   C X  17     187.224 179.942 171.992 1.000 0.000
ATOM    359  N1    C X  17     186.776 181.341 171.975 1.000 0.000
ATOM    360  C2    C X  17     185.938 181.782 172.997 1.000 0.000
ATOM    361  O2    C X  17     185.639 180.996 173.902 1.000 0.000
ATOM    362  N3    C X  17     185.477 183.043 172.976 1.000 0.000
ATOM    363  C4    C X  17     185.826 183.861 171.985 1.000 0.000
ATOM    364  N4    C X  17     185.336 185.090 172.006 1.000 0.000
ATOM    365  C5    C X  17     186.700 183.446 170.937 1.000 0.000
ATOM    366  C6    C X  17     187.149 182.190 170.971 1.000 0.000
ATOM    367  P     G X  18     184.797 177.938 168.283 1.000 0.000
ATOM    368  OP1   G X  18     184.700 176.617 167.610 1.000 0.000
ATOM    369  OP2   G X  18     184.602 179.193 167.496 1.000 0.000
ATOM    370  O5'   G X  18     183.764 177.929 169.493 1.000 0.000
ATOM    371  C5'   G X  18     183.542 176.713 170.249 1.000 0.000
ATOM    372  C4'   G X  18     182.433 177.002 171.222 1.000 0.000
ATOM    373  O4'   G X  18     182.872 178.059 172.103 1.000 0.000
ATOM    374  C3'   G X  18     181.158 177.558 170.609 1.000 0.000
ATOM    375  O3'   G X  18     180.317 176.527 170.106 1.000 0.000
ATOM    376  C2'   G X  18     180.527 178.281 171.791 1.000 0.000
ATOM    377  O2'   G X  18     179.901 177.384 172.697 1.000 0.000
ATOM    378  C1'   G X  18     181.782 178.850 172.437 1.000 0.000
ATOM    379  N9    G X  18     182.002 180.225 171.994 1.000 0.000
ATOM    380  C8    G X  18     182.836 180.653 170.987 1.000 0.000
ATOM    381  N7    G X  18     182.803 181.946 170.809 1.000 0.000
ATOM    382  C5    G X  18     181.892 182.397 171.762 1.000 0.000
ATOM    383  C6    G X  18     181.414 183.714 172.052 1.000 0.000
ATOM    384  O6    G X  18     181.693 184.782 171.499 1.000 0.000
ATOM    385  N1    G X  18     180.497 183.706 173.101 1.000 0.000
ATOM    386  C2    G X  18     180.074 182.591 173.769 1.000 0.000
ATOM    387  N2    G X  18     179.165 182.785 174.737 1.000 0.000
ATOM    388  N3    G X  18     180.502 181.369 173.508 1.000 0.000
ATOM    389  C4    G X  18     181.400 181.345 172.502 1.000 0.000
ATOM    390  P     G X  19     179.484 177.011 168.182 1.000 0.000
ATOM    391  OP1   G X  19     178.761 175.742 167.909 1.000 0.000
ATOM    392  OP2   G X  19     180.254 177.681 167.090 1.000 0.000
ATOM    393  O5'   G X  19     178.423 178.044 168.766 1.000 0.000
ATOM    394  C5'   G X  19     177.394 177.480 169.710 1.000 0.000
ATOM    395  C4'   G X  19     176.502 178.767 169.942 1.000 0.000
ATOM    396  O4'   G X  19     177.294 179.784 170.433 1.000 0.000
ATOM    397  C3'   G X  19     175.969 179.477 168.703 1.000 0.000
ATOM    398  O3'   G X  19     174.764 178.905 168.073 1.000 0.000
ATOM    399  C2'   G X  19     175.614 180.885 169.225 1.000 0.000
ATOM    400  O2'   G X  19     174.433 180.900 169.951 1.000 0.000
ATOM    401  C1'   G X  19     176.785 181.120 170.198 1.000 0.000
ATOM    402  N9    G X  19     177.908 181.873 169.644 1.000 0.000
ATOM    403  C8    G X  19     179.115 181.373 169.212 1.000 0.000
ATOM    404  N7    G X  19     179.914 182.295 168.746 1.000 0.000
ATOM    405  C5    G X  19     179.188 183.475 168.883 1.000 0.000
ATOM    406  C6    G X  19     179.515 184.823 168.532 1.000 0.000
ATOM    407  O6    G X  19     180.538 185.261 167.998 1.000 0.000
ATOM    408  N1    G X  19     178.480 185.701 168.851 1.000 0.000
ATOM    409  C2    G X  19     177.285 185.340 169.408 1.000 0.000
ATOM    410  N2    G X  19     176.404 186.330 169.619 1.000 0.000
ATOM    411  N3    G X  19     176.967 184.100 169.731 1.000 0.000
ATOM    412  C4    G X  19     177.954 183.227 169.443 1.000 0.000
ATOM    413  P     A X  20     174.420 180.376 165.546 1.000 0.000
ATOM    414  OP1   A X  20     174.582 181.237 164.346 1.000 0.000
ATOM    415  OP2   A X  20     175.453 180.398 166.626 1.000 0.000
ATOM    416  O5'   A X  20     173.005 180.719 166.187 1.000 0.000
ATOM    417  C5'   A X  20     172.139 180.708 165.661 1.000 0.000
ATOM    418  C4'   A X  20     170.863 181.488 166.143 1.000 0.000
ATOM    419  O4'   A X  20     170.099 180.562 166.872 1.000 0.000
ATOM    420  C3'   A X  20     171.127 182.625 167.127 1.000 0.000
ATOM    421  O3'   A X  20     170.218 183.750 166.800 1.000 0.000
ATOM    422  C2'   A X  20     170.871 182.016 168.463 1.000 0.000
ATOM    423  O2'   A X  20     168.736 182.754 167.954 1.000 0.000
ATOM    424  C1'   A X  20     169.779 180.956 168.174 1.000 0.000
ATOM    425  N9    A X  20     169.588 179.943 169.196 1.000 0.000
ATOM    426  C8    A X  20     168.573 179.766 170.099 1.000 0.000
ATOM    427  N7    A X  20     168.749 178.728 170.882 1.000 0.000
ATOM    428  C5    A X  20     169.960 178.191 170.457 1.000 0.000
ATOM    429  C6    A X  20     170.715 177.079 170.869 1.000 0.000
ATOM    430  N6    A X  20     170.355 176.277 171.863 1.000 0.000
ATOM    431  N1    A X  20     171.876 176.822 170.223 1.000 0.000
ATOM    432  C2    A X  20     172.248 177.645 169.236 1.000 0.000
ATOM    433  N3    A X  20     171.631 178.718 168.765 1.000 0.000
ATOM    434  C4    A X  20     170.477 178.933 169.422 1.000 0.000
ATOM    435  P     A X  21     170.016 185.414 166.722 1.000 0.000
ATOM    436  OP1   A X  21     170.204 184.540 167.909 1.000 0.000
ATOM    437  OP2   A X  21     168.815 186.298 166.628 1.000 0.000
ATOM    438  O5'   A X  21     171.323 186.313 166.585 1.000 0.000
ATOM    439  C5'   A X  21     172.705 185.686 167.001 1.000 0.000
ATOM    440  C4'   A X  21     173.487 186.959 166.757 1.000 0.000
ATOM    441  O4'   A X  21     173.469 187.479 165.443 1.000 0.000
ATOM    442  C3'   A X  21     173.223 188.154 167.601 1.000 0.000
ATOM    443  O3'   A X  21     173.788 187.922 168.958 1.000 0.000
ATOM    444  C2'   A X  21     173.878 189.295 166.793 1.000 0.000
ATOM    445  O2'   A X  21     175.435 189.185 167.158 1.000 0.000
ATOM    446  C1'   A X  21     174.101 188.638 165.431 1.000 0.000
ATOM    447  N9    A X  21     173.872 189.494 164.282 1.000 0.000
ATOM    448  C8    A X  21     174.742 189.974 163.338 1.000 0.000
ATOM    449  N7    A X  21     174.165 190.736 162.440 1.000 0.000
ATOM    450  C5    A X  21     172.829 190.751 162.823 1.000 0.000
ATOM    451  C6    A X  21     171.683 191.370 162.292 1.000 0.000
ATOM    452  N6    A X  21     171.703 192.147 161.217 1.000 0.000
ATOM    453  N1    A X  21     170.501 191.169 162.919 1.000 0.000
ATOM    454  C2    A X  21     170.487 190.402 164.014 1.000 0.000
ATOM    455  N3    A X  21     171.491 189.777 164.610 1.000 0.000
ATOM    456  C4    A X  21     172.645 189.989 163.952 1.000 0.000
ATOM    457  P     A X  22     173.584 188.764 170.769 1.000 0.000
ATOM    458  OP1   A X  22     174.055 187.972 171.934 1.000 0.000
ATOM    459  OP2   A X  22     172.214 189.360 170.775 1.000 0.000
ATOM    460  O5'   A X  22     174.645 189.926 170.526 1.000 0.000
ATOM    461  C5'   A X  22     175.791 189.667 170.656 1.000 0.000
ATOM    462  C4'   A X  22     176.702 190.947 170.601 1.000 0.000
ATOM    463  O4'   A X  22     176.968 191.486 169.310 1.000 0.000
ATOM    464  C3'   A X  22     176.266 192.132 171.438 1.000 0.000
ATOM    465  O3'   A X  22     176.992 192.196 172.611 1.000 0.000
ATOM    466  C2'   A X  22     176.414 193.374 170.551 1.000 0.000
ATOM    467  O2'   A X  22     178.054 193.641 170.762 1.000 0.000
ATOM    468  C1'   A X  22     176.304 192.756 169.136 1.000 0.000
ATOM    469  N9    A X  22     174.956 192.809 168.602 1.000 0.000
ATOM    470  C8    A X  22     173.747 192.923 169.238 1.000 0.000
ATOM    471  N7    A X  22     172.726 192.931 168.415 1.000 0.000
ATOM    472  C5    A X  22     173.309 192.817 167.158 1.000 0.000
ATOM    473  C6    A X  22     172.783 192.768 165.855 1.000 0.000
ATOM    474  N6    A X  22     171.485 192.814 165.588 1.000 0.000
ATOM    475  N1    A X  22     173.649 192.659 164.821 1.000 0.000
ATOM    476  C2    A X  22     174.957 192.591 165.094 1.000 0.000
ATOM    477  N3    A X  22     175.568 192.619 166.268 1.000 0.000
ATOM    478  C4    A X  22     174.677 192.742 167.269 1.000 0.000
ATOM    479  P     C X  23     177.889 193.013 174.701 1.000 0.000
ATOM    480  OP1   C X  23     177.624 194.006 175.773 1.000 0.000
ATOM    481  OP2   C X  23     179.262 192.883 174.126 1.000 0.000
ATOM    482  O5'   C X  23     177.428 191.591 175.247 1.000 0.000
ATOM    483  C5'   C X  23     176.289 191.471 176.099 1.000 0.000
ATOM    484  C4'   C X  23     176.163 190.049 176.555 1.000 0.000
ATOM    485  O4'   C X  23     175.972 189.220 175.378 1.000 0.000
ATOM    486  C3'   C X  23     177.423 189.487 177.193 1.000 0.000
ATOM    487  O3'   C X  23     177.507 189.832 178.571 1.000 0.000
ATOM    488  C2'   C X  23     177.254 187.994 176.951 1.000 0.000
ATOM    489  O2'   C X  23     176.336 187.411 177.858 1.000 0.000
ATOM    490  C1'   C X  23     176.732 187.996 175.485 1.000 0.000
ATOM    491  N1    C X  23     177.773 187.978 174.448 1.000 0.000
ATOM    492  C2    C X  23     178.364 186.759 174.122 1.000 0.000
ATOM    493  O2    C X  23     177.961 185.735 174.683 1.000 0.000
ATOM    494  N3    C X  23     179.351 186.725 173.212 1.000 0.000
ATOM    495  C4    C X  23     179.753 187.851 172.626 1.000 0.000
ATOM    496  N4    C X  23     180.736 187.764 171.745 1.000 0.000
ATOM    497  C5    C X  23     179.152 189.111 172.922 1.000 0.000
ATOM    498  C6    C X  23     178.174 189.128 173.829 1.000 0.000
ATOM    499  P     G X  24     179.099 189.953 179.256 1.000 0.000
ATOM    500  OP1   G X  24     178.793 190.449 180.622 1.000 0.000
ATOM    501  OP2   G X  24     180.210 190.569 178.469 1.000 0.000
ATOM    502  O5'   G X  24     179.362 188.387 179.369 1.000 0.000
ATOM    503  C5'   G X  24     178.598 187.590 180.308 1.000 0.000
ATOM    504  C4'   G X  24     179.168 186.200 180.260 1.000 0.000
ATOM    505  O4'   G X  24     178.996 185.687 178.921 1.000 0.000
ATOM    506  C3'   G X  24     180.668 186.102 180.487 1.000 0.000
ATOM    507  O3'   G X  24     180.998 186.087 181.871 1.000 0.000
ATOM    508  C2'   G X  24     181.008 184.784 179.805 1.000 0.000
ATOM    509  O2'   G X  24     180.645 183.662 180.597 1.000 0.000
ATOM    510  C1'   G X  24     180.075 184.873 178.606 1.000 0.000
ATOM    511  N9    G X  24     180.788 185.404 177.447 1.000 0.000
ATOM    512  C8    G X  24     180.800 186.706 177.000 1.000 0.000
ATOM    513  N7    G X  24     181.550 186.878 175.946 1.000 0.000
ATOM    514  C5    G X  24     182.061 185.610 175.680 1.000 0.000
ATOM    515  C6    G X  24     182.961 185.155 174.665 1.000 0.000
ATOM    516  O6    G X  24     183.521 185.802 173.775 1.000 0.000
ATOM    517  N1    G X  24     183.204 183.786 174.772 1.000 0.000
ATOM    518  C2    G X  24     182.679 182.967 175.732 1.000 0.000
ATOM    519  N2    G X  24     183.053 181.678 175.683 1.000 0.000
ATOM    520  N3    G X  24     181.853 183.373 176.677 1.000 0.000
ATOM    521  C4    G X  24     181.590 184.694 176.594 1.000 0.000
ATOM    522  P     C X  25     182.417 186.814 182.166 1.000 0.000
ATOM    523  OP1   C X  25     182.282 186.848 183.645 1.000 0.000
ATOM    524  OP2   C X  25     182.966 187.998 181.439 1.000 0.000
ATOM    525  O5'   C X  25     183.296 185.538 181.801 1.000 0.000
ATOM    526  C5'   C X  25     183.180 184.288 182.633 1.000 0.000
ATOM    527  C4'   C X  25     184.209 183.359 182.054 1.000 0.000
ATOM    528  O4'   C X  25     183.943 183.151 180.647 1.000 0.000
ATOM    529  C3'   C X  25     185.621 183.885 182.031 1.000 0.000
ATOM    530  O3'   C X  25     186.232 183.831 183.306 1.000 0.000
ATOM    531  C2'   C X  25     186.264 182.964 181.005 1.000 0.000
ATOM    532  O2'   C X  25     186.597 181.734 181.473 1.000 0.000
ATOM    533  C1'   C X  25     185.158 182.922 179.962 1.000 0.000
ATOM    534  N1    C X  25     185.360 183.981 178.964 1.000 0.000
ATOM    535  C2    C X  25     186.170 183.710 177.863 1.000 0.000
ATOM    536  O2    C X  25     186.651 182.579 177.744 1.000 0.000
ATOM    537  N3    C X  25     186.408 184.678 176.963 1.000 0.000
ATOM    538  C4    C X  25     185.867 185.883 177.126 1.000 0.000
ATOM    539  N4    C X  25     186.142 186.805 176.216 1.000 0.000
ATOM    540  C5    C X  25     185.015 186.185 178.230 1.000 0.000
ATOM    541  C6    C X  25     184.790 185.213 179.116 1.000 0.000
ATOM    542  P     C X  26     187.593 184.905 183.664 1.000 0.000
ATOM    543  OP1   C X  26     187.936 184.531 185.060 1.000 0.000
ATOM    544  OP2   C X  26     187.398 186.342 183.303 1.000 0.000
ATOM    545  O5'   C X  26     188.716 184.290 182.719 1.000 0.000
ATOM    546  C5'   C X  26     189.301 183.001 183.032 1.000 0.000
ATOM    547  C4'   C X  26     190.401 182.769 182.034 1.000 0.000
ATOM    548  O4'   C X  26     189.813 182.738 180.716 1.000 0.000
ATOM    549  C3'   C X  26     191.436 183.879 181.936 1.000 0.000
ATOM    550  O3'   C X  26     192.443 183.755 182.932 1.000 0.000
ATOM    551  C2'   C X  26     191.991 183.672 180.533 1.000 0.000
ATOM    552  O2'   C X  26     192.904 182.585 180.474 1.000 0.000
ATOM    553  C1'   C X  26     190.685 183.339 179.782 1.000 0.000
ATOM    554  N1    C X  26     190.083 184.516 179.143 1.000 0.000
ATOM    555  C2    C X  26     190.574 184.924 177.904 1.000 0.000
ATOM    556  O2    C X  26     191.465 184.256 177.370 1.000 0.000
ATOM    557  N3    C X  26     190.072 186.025 177.323 1.000 0.000
ATOM    558  C4    C X  26     189.108 186.715 177.930 1.000 0.000
ATOM    559  N4    C X  26     188.656 187.799 177.320 1.000 0.000
ATOM    560  C5    C X  26     188.568 186.311 179.187 1.000 0.000
ATOM    561  C6    C X  26     189.079 185.215 179.753 1.000 0.000
ATOM    562  P     A X  27     193.655 184.831 183.699 1.000 0.000
ATOM    563  OP1   A X  27     194.580 184.035 184.546 1.000 0.000
ATOM    564  OP2   A X  27     193.044 186.085 184.235 1.000 0.000
ATOM    565  O5'   A X  27     194.426 185.176 182.350 1.000 0.000
ATOM    566  C5'   A X  27     195.388 184.181 181.784 1.000 0.000
ATOM    567  C4'   A X  27     195.970 184.903 180.596 1.000 0.000
ATOM    568  O4'   A X  27     194.921 185.267 179.667 1.000 0.000
ATOM    569  C3'   A X  27     196.635 186.231 180.903 1.000 0.000
ATOM    570  O3'   A X  27     197.956 186.023 181.397 1.000 0.000
ATOM    571  C2'   A X  27     196.642 186.909 179.537 1.000 0.000
ATOM    572  O2'   A X  27     197.672 186.373 178.675 1.000 0.000
ATOM    573  C1'   A X  27     195.342 186.416 178.894 1.000 0.000
ATOM    574  N9    A X  27     194.244 187.366 178.891 1.000 0.000
ATOM    575  C8    A X  27     193.126 187.440 179.680 1.000 0.000
ATOM    576  N7    A X  27     192.342 188.447 179.376 1.000 0.000
ATOM    577  C5    A X  27     192.996 189.073 178.321 1.000 0.000
ATOM    578  C6    A X  27     192.700 190.205 177.541 1.000 0.000
ATOM    579  N6    A X  27     191.604 190.936 177.700 1.000 0.000
ATOM    580  N1    A X  27     193.574 190.559 176.572 1.000 0.000
ATOM    581  C2    A X  27     194.668 189.808 176.400 1.000 0.000
ATOM    582  N3    A X  27     195.051 188.725 177.058 1.000 0.000
ATOM    583  C4    A X  27     194.164 188.412 178.021 1.000 0.000
ATOM    584  P     G X  28     198.666 187.468 183.724 1.000 0.000
ATOM    585  OP1   G X  28     199.847 187.176 184.577 1.000 0.000
ATOM    586  OP2   G X  28     197.484 188.176 184.303 1.000 0.000
ATOM    587  O5'   G X  28     199.184 188.288 182.462 1.000 0.000
ATOM    588  C5'   G X  28     200.509 187.976 181.854 1.000 0.000
ATOM    589  C4'   G X  28     200.734 188.992 180.778 1.000 0.000
ATOM    590  O4'   G X  28     199.620 188.869 179.846 1.000 0.000
ATOM    591  C3'   G X  28     200.650 190.457 181.181 1.000 0.000
ATOM    592  O3'   G X  28     201.742 190.975 181.961 1.000 0.000
ATOM    593  C2'   G X  28     200.349 191.124 179.848 1.000 0.000
ATOM    594  O2'   G X  28     201.444 191.325 179.124 1.000 0.000
ATOM    595  C1'   G X  28     199.317 190.134 179.318 1.000 0.000
ATOM    596  N9    G X  28     197.951 190.535 179.651 1.000 0.000
ATOM    597  C8    G X  28     197.234 190.195 180.776 1.000 0.000
ATOM    598  N7    G X  28     196.041 190.726 180.801 1.000 0.000
ATOM    599  C5    G X  28     195.969 191.457 179.618 1.000 0.000
ATOM    600  C6    G X  28     194.923 192.275 179.084 1.000 0.000
ATOM    601  O6    G X  28     193.820 192.543 179.570 1.000 0.000
ATOM    602  N1    G X  28     195.281 192.826 177.854 1.000 0.000
ATOM    603  C2    G X  28     196.482 192.641 177.229 1.000 0.000
ATOM    604  N2    G X  28     196.648 193.276 176.058 1.000 0.000
ATOM    605  N3    G X  28     197.458 191.894 177.712 1.000 0.000
ATOM    606  C4    G X  28     197.137 191.338 178.899 1.000 0.000
ATOM    607  P     A X  29     204.202 191.176 180.277 1.000 0.000
ATOM    608  OP1   A X  29     204.909 191.665 179.066 1.000 0.000
ATOM    609  OP2   A X  29     204.761 190.030 181.056 1.000 0.000
ATOM    610  O5'   A X  29     204.023 192.418 181.255 1.000 0.000
ATOM    611  C5'   A X  29     203.706 193.373 180.932 1.000 0.000
ATOM    612  C4'   A X  29     203.852 194.619 181.781 1.000 0.000
ATOM    613  O4'   A X  29     202.736 194.740 182.670 1.000 0.000
ATOM    614  C3'   A X  29     205.128 194.604 182.615 1.000 0.000
ATOM    615  O3'   A X  29     205.689 195.907 182.438 1.000 0.000
ATOM    616  C2'   A X  29     204.658 194.469 184.065 1.000 0.000
ATOM    617  O2'   A X  29     204.372 196.619 184.032 1.000 0.000
ATOM    618  C1'   A X  29     203.190 194.926 183.997 1.000 0.000
ATOM    619  N9    A X  29     202.254 194.205 184.840 1.000 0.000
ATOM    620  C8    A X  29     201.866 192.891 184.823 1.000 0.000
ATOM    621  N7    A X  29     200.983 192.598 185.748 1.000 0.000
ATOM    622  C5    A X  29     200.786 193.802 186.415 1.000 0.000
ATOM    623  C6    A X  29     199.977 194.177 187.502 1.000 0.000
ATOM    624  N6    A X  29     199.161 193.341 188.130 1.000 0.000
ATOM    625  N1    A X  29     200.028 195.463 187.921 1.000 0.000
ATOM    626  C2    A X  29     200.835 196.309 187.272 1.000 0.000
ATOM    627  N3    A X  29     201.633 196.079 186.240 1.000 0.000
ATOM    628  C4    A X  29     201.565 194.790 185.861 1.000 0.000
ATOM    629  P     U X  30     205.760 196.596 181.783 1.000 0.000
ATOM    630  OP1   U X  30     204.744 196.249 182.809 1.000 0.000
ATOM    631  OP2   U X  30     205.353 196.767 180.356 1.000 0.000
ATOM    632  O5'   U X  30     206.488 197.926 182.268 1.000 0.000
ATOM    633  C5'   U X  30     206.690 198.162 183.801 1.000 0.000
ATOM    634  C4'   U X  30     207.357 199.515 183.807 1.000 0.000
ATOM    635  O4'   U X  30     208.532 199.555 182.940 1.000 0.000
ATOM    636  C3'   U X  30     206.530 200.634 183.204 1.000 0.000
ATOM    637  O3'   U X  30     205.386 201.050 183.930 1.000 0.000
ATOM    638  C2'   U X  30     207.582 201.716 183.069 1.000 0.000
ATOM    639  O2'   U X  30     207.877 202.409 184.126 1.000 0.000
ATOM    640  C1'   U X  30     208.730 200.892 182.479 1.000 0.000
ATOM    641  N1    U X  30     208.659 200.952 181.014 1.000 0.000
ATOM    642  C2    U X  30     209.266 202.020 180.392 1.000 0.000
ATOM    643  O2    U X  30     209.858 202.880 181.003 1.000 0.000
ATOM    644  N3    U X  30     209.145 202.045 179.029 1.000 0.000
ATOM    645  C4    U X  30     208.489 201.119 178.235 1.000 0.000
ATOM    646  O4    U X  30     208.541 201.222 177.001 1.000 0.000
ATOM    647  C5    U X  30     207.884 200.040 178.959 1.000 0.000
ATOM    648  C6    U X  30     207.996 199.992 180.285 1.000 0.000
ATOM    649  P     G X  31     203.376 201.623 181.164 1.000 0.000
ATOM    650  OP1   G X  31     204.541 201.292 180.303 1.000 0.000
ATOM    651  OP2   G X  31     202.348 202.596 180.687 1.000 0.000
ATOM    652  O5'   G X  31     202.652 200.253 181.528 1.000 0.000
ATOM    653  C5'   G X  31     203.394 199.234 181.787 1.000 0.000
ATOM    654  C4'   G X  31     202.472 198.042 181.892 1.000 0.000
ATOM    655  O4'   G X  31     201.685 198.090 183.088 1.000 0.000
ATOM    656  C3'   G X  31     201.484 197.862 180.741 1.000 0.000
ATOM    657  O3'   G X  31     201.842 196.652 180.093 1.000 0.000
ATOM    658  C2'   G X  31     200.140 197.544 181.409 1.000 0.000
ATOM    659  O2'   G X  31     200.587 195.652 181.735 1.000 0.000
ATOM    660  C1'   G X  31     200.572 197.309 182.848 1.000 0.000
ATOM    661  N9    G X  31     199.559 197.443 183.893 1.000 0.000
ATOM    662  C8    G X  31     199.208 198.587 184.572 1.000 0.000
ATOM    663  N7    G X  31     198.250 198.395 185.437 1.000 0.000
ATOM    664  C5    G X  31     197.954 197.039 185.322 1.000 0.000
ATOM    665  C6    G X  31     196.981 196.231 185.992 1.000 0.000
ATOM    666  O6    G X  31     196.145 196.562 186.837 1.000 0.000
ATOM    667  N1    G X  31     197.034 194.905 185.563 1.000 0.000
ATOM    668  C2    G X  31     197.883 194.420 184.609 1.000 0.000
ATOM    669  N2    G X  31     197.765 193.115 184.315 1.000 0.000
ATOM    670  N3    G X  31     198.781 195.154 183.979 1.000 0.000
ATOM    671  C4    G X  31     198.762 196.442 184.379 1.000 0.000
ATOM    672  P     C X  32     201.998 195.667 178.265 1.000 0.000
ATOM    673  OP1   C X  32     203.397 196.122 178.469 1.000 0.000
ATOM    674  OP2   C X  32     201.161 195.277 179.440 1.000 0.000
ATOM    675  O5'   C X  32     201.240 196.809 177.456 1.000 0.000
ATOM    676  C5'   C X  32     201.943 197.563 176.438 1.000 0.000
ATOM    677  C4'   C X  32     200.999 198.632 175.962 1.000 0.000
ATOM    678  O4'   C X  32     199.841 197.988 175.388 1.000 0.000
ATOM    679  C3'   C X  32     200.411 199.515 177.050 1.000 0.000
ATOM    680  O3'   C X  32     201.287 200.579 177.403 1.000 0.000
ATOM    681  C2'   C X  32     199.134 200.021 176.394 1.000 0.000
ATOM    682  O2'   C X  32     199.387 201.057 175.457 1.000 0.000
ATOM    683  C1'   C X  32     198.677 198.730 175.683 1.000 0.000
ATOM    684  N1    C X  32     197.714 197.955 176.476 1.000 0.000
ATOM    685  C2    C X  32     196.372 198.329 176.442 1.000 0.000
ATOM    686  O2    C X  32     196.035 199.269 175.713 1.000 0.000
ATOM    687  N3    C X  32     195.481 197.666 177.196 1.000 0.000
ATOM    688  C4    C X  32     195.884 196.656 177.965 1.000 0.000
ATOM    689  N4    C X  32     194.968 196.042 178.698 1.000 0.000
ATOM    690  C5    C X  32     197.246 196.234 178.005 1.000 0.000
ATOM    691  C6    C X  32     198.119 196.905 177.250 1.000 0.000
ATOM    692  P     C X  33     201.167 200.971 178.972 1.000 0.000
ATOM    693  OP1   C X  33     202.358 201.858 179.014 1.000 0.000
ATOM    694  OP2   C X  33     200.902 200.023 180.097 1.000 0.000
ATOM    695  O5'   C X  33     199.890 201.901 178.778 1.000 0.000
ATOM    696  C5'   C X  33     199.997 203.152 177.946 1.000 0.000
ATOM    697  C4'   C X  33     198.647 203.800 178.073 1.000 0.000
ATOM    698  O4'   C X  33     197.622 202.884 177.621 1.000 0.000
ATOM    699  C3'   C X  33     198.199 204.102 179.480 1.000 0.000
ATOM    700  O3'   C X  33     198.842 205.245 180.011 1.000 0.000
ATOM    701  C2'   C X  33     196.702 204.278 179.283 1.000 0.000
ATOM    702  O2'   C X  33     196.331 205.481 178.774 1.000 0.000
ATOM    703  C1'   C X  33     196.425 203.121 178.334 1.000 0.000
ATOM    704  N1    C X  33     196.065 201.916 179.093 1.000 0.000
ATOM    705  C2    C X  33     194.728 201.724 179.438 1.000 0.000
ATOM    706  O2    C X  33     193.891 202.549 179.057 1.000 0.000
ATOM    707  N3    C X  33     194.383 200.654 180.173 1.000 0.000
ATOM    708  C4    C X  33     195.315 199.786 180.560 1.000 0.000
ATOM    709  N4    C X  33     194.923 198.755 181.292 1.000 0.000
ATOM    710  C5    C X  33     196.687 199.943 180.204 1.000 0.000
ATOM    711  C6    C X  33     197.015 201.011 179.475 1.000 0.000
ATOM    712  P     U X  34     198.955 205.441 181.768 1.000 0.000
ATOM    713  OP1   U X  34     199.669 206.737 181.898 1.000 0.000
ATOM    714  OP2   U X  34     199.435 204.244 182.524 1.000 0.000
ATOM    715  O5'   U X  34     197.430 205.700 182.139 1.000 0.000
ATOM    716  C5'   U X  34     196.796 206.950 181.769 1.000 0.000
ATOM    717  C4'   U X  34     195.417 206.932 182.367 1.000 0.000
ATOM    718  O4'   U X  34     194.693 205.822 181.794 1.000 0.000
ATOM    719  C3'   U X  34     195.359 206.661 183.862 1.000 0.000
ATOM    720  O3'   U X  34     195.572 207.842 184.625 1.000 0.000
ATOM    721  C2'   U X  34     193.947 206.117 184.032 1.000 0.000
ATOM    722  O2'   U X  34     192.971 207.148 184.010 1.000 0.000
ATOM    723  C1'   U X  34     193.842 205.232 182.771 1.000 0.000
ATOM    724  N1    U X  34     194.198 203.831 183.025 1.000 0.000
ATOM    725  C2    U X  34     193.223 203.014 183.553 1.000 0.000
ATOM    726  O2    U X  34     192.103 203.404 183.788 1.000 0.000
ATOM    727  N3    U X  34     193.614 201.726 183.799 1.000 0.000
ATOM    728  C4    U X  34     194.866 201.179 183.572 1.000 0.000
ATOM    729  O4    U X  34     195.050 199.967 183.758 1.000 0.000
ATOM    730  C5    U X  34     195.823 202.095 183.024 1.000 0.000
ATOM    731  C6    U X  34     195.461 203.351 182.769 1.000 0.000
ATOM    732  P     U X  35     195.959 208.380 186.643 1.000 0.000
ATOM    733  OP1   U X  35     195.914 209.713 187.297 1.000 0.000
ATOM    734  OP2   U X  35     197.218 207.577 186.670 1.000 0.000
ATOM    735  O5'   U X  35     194.784 207.506 187.267 1.000 0.000
ATOM    736  C5'   U X  35     193.488 208.169 187.652 1.000 0.000
ATOM    737  C4'   U X  35     192.704 207.060 188.289 1.000 0.000
ATOM    738  O4'   U X  35     192.542 205.981 187.339 1.000 0.000
ATOM    739  C3'   U X  35     193.375 206.368 189.453 1.000 0.000
ATOM    740  O3'   U X  35     193.208 207.114 190.642 1.000 0.000
ATOM    741  C2'   U X  35     192.598 205.061 189.525 1.000 0.000
ATOM    742  O2'   U X  35     191.306 205.200 190.107 1.000 0.000
ATOM    743  C1'   U X  35     192.338 204.785 188.043 1.000 0.000
ATOM    744  N1    U X  35     193.251 203.756 187.531 1.000 0.000
ATOM    745  C2    U X  35     192.922 202.441 187.768 1.000 0.000
ATOM    746  O2    U X  35     191.915 202.117 188.355 1.000 0.000
ATOM    747  N3    U X  35     193.820 201.522 187.297 1.000 0.000
ATOM    748  C4    U X  35     194.999 201.784 186.619 1.000 0.000
ATOM    749  O4    U X  35     195.670 200.844 186.169 1.000 0.000
ATOM    750  C5    U X  35     195.269 203.177 186.414 1.000 0.000
ATOM    751  C6    U X  35     194.403 204.087 186.857 1.000 0.000
ATOM    752  P     G X  36     193.706 207.003 192.893 1.000 0.000
ATOM    753  OP1   G X  36     192.898 206.699 194.102 1.000 0.000
ATOM    754  OP2   G X  36     194.643 208.167 192.894 1.000 0.000
ATOM    755  O5'   G X  36     194.527 205.689 192.528 1.000 0.000
ATOM    756  C5'   G X  36     194.118 204.735 192.495 1.000 0.000
ATOM    757  C4'   G X  36     194.908 203.456 192.512 1.000 0.000
ATOM    758  O4'   G X  36     195.306 203.143 191.164 1.000 0.000
ATOM    759  C3'   G X  36     196.193 203.626 193.331 1.000 0.000
ATOM    760  O3'   G X  36     196.397 202.358 193.970 1.000 0.000
ATOM    761  C2'   G X  36     197.305 203.676 192.289 1.000 0.000
ATOM    762  O2'   G X  36     197.214 201.419 192.371 1.000 0.000
ATOM    763  C1'   G X  36     196.666 202.852 191.191 1.000 0.000
ATOM    764  N9    G X  36     197.249 202.983 189.857 1.000 0.000
ATOM    765  C8    G X  36     197.485 204.147 189.161 1.000 0.000
ATOM    766  N7    G X  36     198.037 203.943 187.996 1.000 0.000
ATOM    767  C5    G X  36     198.170 202.559 187.919 1.000 0.000
ATOM    768  C6    G X  36     198.723 201.725 186.896 1.000 0.000
ATOM    769  O6    G X  36     199.240 202.050 185.823 1.000 0.000
ATOM    770  N1    G X  36     198.650 200.376 187.240 1.000 0.000
ATOM    771  C2    G X  36     198.140 199.889 188.410 1.000 0.000
ATOM    772  N2    G X  36     198.179 198.556 188.567 1.000 0.000
ATOM    773  N3    G X  36     197.632 200.646 189.365 1.000 0.000
ATOM    774  C4    G X  36     197.679 201.958 189.057 1.000 0.000
ATOM    775  P     U X  37     195.405 201.631 196.503 1.000 0.000
ATOM    776  OP1   U X  37     194.371 201.057 197.401 1.000 0.000
ATOM    777  OP2   U X  37     196.414 202.591 197.043 1.000 0.000
ATOM    778  O5'   U X  37     196.172 200.412 195.824 1.000 0.000
ATOM    779  C5'   U X  37     195.628 199.563 195.417 1.000 0.000
ATOM    780  C4'   U X  37     196.388 198.296 195.046 1.000 0.000
ATOM    781  O4'   U X  37     197.023 198.461 193.764 1.000 0.000
ATOM    782  C3'   U X  37     197.482 197.977 196.058 1.000 0.000
ATOM    783  O3'   U X  37     197.503 196.571 196.406 1.000 0.000
ATOM    784  C2'   U X  37     198.786 198.154 195.278 1.000 0.000
ATOM    785  O2'   U X  37     198.500 196.111 194.574 1.000 0.000
ATOM    786  C1'   U X  37     198.314 197.938 193.847 1.000 0.000
ATOM    787  N1    U X  37     199.111 198.468 192.735 1.000 0.000
ATOM    788  C2    U X  37     199.751 197.560 191.922 1.000 0.000
ATOM    789  O2    U X  37     199.661 196.365 192.083 1.000 0.000
ATOM    790  N3    U X  37     200.505 198.107 190.919 1.000 0.000
ATOM    791  C4    U X  37     200.680 199.454 190.650 1.000 0.000
ATOM    792  O4    U X  37     201.319 199.802 189.647 1.000 0.000
ATOM    793  C5    U X  37     199.982 200.332 191.542 1.000 0.000
ATOM    794  C6    U X  37     199.236 199.821 192.520 1.000 0.000
ATOM    795  P     A X  38     196.309 195.809 197.598 1.000 0.000
ATOM    796  OP1   A X  38     195.292 195.571 198.654 1.000 0.000
ATOM    797  OP2   A X  38     197.390 196.819 197.816 1.000 0.000
ATOM    798  O5'   A X  38     196.982 194.407 197.263 1.000 0.000
ATOM    799  C5'   A X  38     196.178 193.224 197.290 1.000 0.000
ATOM    800  C4'   A X  38     197.134 192.070 197.060 1.000 0.000
ATOM    801  O4'   A X  38     197.723 192.156 195.733 1.000 0.000
ATOM    802  C3'   A X  38     198.325 192.000 198.005 1.000 0.000
ATOM    803  O3'   A X  38     197.991 191.322 199.205 1.000 0.000
ATOM    804  C2'   A X  38     199.318 191.188 197.190 1.000 0.000
ATOM    805  O2'   A X  38     199.034 189.795 197.190 1.000 0.000
ATOM    806  C1'   A X  38     199.128 191.754 195.789 1.000 0.000
ATOM    807  N9    A X  38     199.884 192.964 195.526 1.000 0.000
ATOM    808  C8    A X  38     199.470 194.263 195.387 1.000 0.000
ATOM    809  N7    A X  38     200.453 195.098 195.145 1.000 0.000
ATOM    810  C5    A X  38     201.583 194.288 195.128 1.000 0.000
ATOM    811  C6    A X  38     202.950 194.550 194.927 1.000 0.000
ATOM    812  N6    A X  38     203.434 195.758 194.676 1.000 0.000
ATOM    813  N1    A X  38     203.813 193.509 194.984 1.000 0.000
ATOM    814  C2    A X  38     203.320 192.288 195.217 1.000 0.000
ATOM    815  N3    A X  38     202.063 191.917 195.413 1.000 0.000
ATOM    816  C4    A X  38     201.238 192.978 195.362 1.000 0.000
ATOM    817  P     A X  39     198.562 191.977 201.092 1.000 0.000
ATOM    818  OP1   A X  39     198.301 190.990 202.171 1.000 0.000
ATOM    819  OP2   A X  39     198.342 193.433 201.342 1.000 0.000
ATOM    820  O5'   A X  39     200.063 191.764 200.607 1.000 0.000
ATOM    821  C5'   A X  39     200.632 190.441 200.572 1.000 0.000
ATOM    822  C4'   A X  39     202.080 190.574 200.193 1.000 0.000
ATOM    823  O4'   A X  39     202.154 191.190 198.876 1.000 0.000
ATOM    824  C3'   A X  39     202.866 191.530 201.072 1.000 0.000
ATOM    825  O3'   A X  39     203.346 190.902 202.244 1.000 0.000
ATOM    826  C2'   A X  39     204.009 191.926 200.152 1.000 0.000
ATOM    827  O2'   A X  39     205.009 190.922 200.048 1.000 0.000
ATOM    828  C1'   A X  39     203.288 192.064 198.802 1.000 0.000
ATOM    829  N9    A X  39     202.823 193.420 198.577 1.000 0.000
ATOM    830  C8    A X  39     201.580 193.975 198.737 1.000 0.000
ATOM    831  N7    A X  39     201.537 195.249 198.424 1.000 0.000
ATOM    832  C5    A X  39     202.840 195.543 198.039 1.000 0.000
ATOM    833  C6    A X  39     203.469 196.720 197.595 1.000 0.000
ATOM    834  N6    A X  39     202.834 197.874 197.440 1.000 0.000
ATOM    835  N1    A X  39     204.788 196.666 197.301 1.000 0.000
ATOM    836  C2    A X  39     205.421 195.496 197.439 1.000 0.000
ATOM    837  N3    A X  39     204.941 194.327 197.837 1.000 0.000
ATOM    838  C4    A X  39     203.632 194.423 198.132 1.000 0.000
ATOM    839  P     C X  40     202.935 191.962 203.779 1.000 0.000
ATOM    840  OP1   C X  40     203.254 191.008 204.872 1.000 0.000
ATOM    841  OP2   C X  40     201.879 193.000 203.978 1.000 0.000
ATOM    842  O5'   C X  40     204.292 192.687 203.371 1.000 0.000
ATOM    843  C5'   C X  40     205.541 191.952 203.389 1.000 0.000
ATOM    844  C4'   C X  40     206.631 192.940 203.083 1.000 0.000
ATOM    845  O4'   C X  40     206.393 193.478 201.764 1.000 0.000
ATOM    846  C3'   C X  40     206.660 194.175 203.970 1.000 0.000
ATOM    847  O3'   C X  40     207.350 193.936 205.190 1.000 0.000
ATOM    848  C2'   C X  40     207.387 195.181 203.090 1.000 0.000
ATOM    849  O2'   C X  40     208.790 194.958 203.067 1.000 0.000
ATOM    850  C1'   C X  40     206.752 194.843 201.725 1.000 0.000
ATOM    851  N1    C X  40     205.607 195.706 201.404 1.000 0.000
ATOM    852  C2    C X  40     205.856 196.966 200.862 1.000 0.000
ATOM    853  O2    C X  40     207.024 197.293 200.632 1.000 0.000
ATOM    854  N3    C X  40     204.827 197.789 200.605 1.000 0.000
ATOM    855  C4    C X  40     203.581 197.397 200.864 1.000 0.000
ATOM    856  N4    C X  40     202.604 198.251 200.603 1.000 0.000
ATOM    857  C5    C X  40     203.293 196.105 201.397 1.000 0.000
ATOM    858  C6    C X  40     204.326 195.298 201.648 1.000 0.000
ATOM    859  P     C X  41     206.811 194.821 206.589 1.000 0.000
ATOM    860  OP1   C X  41     207.595 194.191 207.682 1.000 0.000
ATOM    861  OP2   C X  41     205.362 195.125 206.789 1.000 0.000
ATOM    862  O5'   C X  41     207.562 196.164 206.182 1.000 0.000
ATOM    863  C5'   C X  41     209.010 196.220 206.200 1.000 0.000
ATOM    864  C4'   C X  41     209.394 197.640 205.893 1.000 0.000
ATOM    865  O4'   C X  41     208.903 197.965 204.574 1.000 0.000
ATOM    866  C3'   C X  41     208.752 198.695 206.780 1.000 0.000
ATOM    867  O3'   C X  41     209.461 198.867 208.000 1.000 0.000
ATOM    868  C2'   C X  41     208.820 199.935 205.900 1.000 0.000
ATOM    869  O2'   C X  41     210.122 200.505 205.877 1.000 0.000
ATOM    870  C1'   C X  41     208.468 199.307 204.535 1.000 0.000
ATOM    871  N1    C X  41     207.039 199.414 204.214 1.000 0.000
ATOM    872  C2    C X  41     206.568 200.609 203.672 1.000 0.000
ATOM    873  O2    C X  41     207.375 201.516 203.442 1.000 0.000
ATOM    874  N3    C X  41     205.257 200.747 203.415 1.000 0.000
ATOM    875  C4    C X  41     204.421 199.744 203.674 1.000 0.000
ATOM    876  N4    C X  41     203.137 199.936 203.413 1.000 0.000
ATOM    877  C5    C X  41     204.875 198.501 204.207 1.000 0.000
ATOM    878  C6    C X  41     206.180 198.380 204.458 1.000 0.000
ATOM    879  P     G X  42     208.972 200.218 209.412 1.000 0.000
ATOM    880  OP1   G X  42     210.124 200.628 210.254 1.000 0.000
ATOM    881  OP2   G X  42     207.773 199.586 210.042 1.000 0.000
ATOM    882  O5'   G X  42     208.501 201.500 208.595 1.000 0.000
ATOM    883  C5'   G X  42     209.545 202.396 208.057 1.000 0.000
ATOM    884  C4'   G X  42     208.687 203.531 207.628 1.000 0.000
ATOM    885  O4'   G X  42     207.977 203.161 206.435 1.000 0.000
ATOM    886  C3'   G X  42     207.642 204.252 208.433 1.000 0.000
ATOM    887  O3'   G X  42     208.261 205.237 209.261 1.000 0.000
ATOM    888  C2'   G X  42     206.663 204.847 207.356 1.000 0.000
ATOM    889  O2'   G X  42     207.225 206.064 206.856 1.000 0.000
ATOM    890  C1'   G X  42     206.700 203.723 206.253 1.000 0.000
ATOM    891  N9    G X  42     205.574 202.813 206.449 1.000 0.000
ATOM    892  C8    G X  42     205.595 201.579 207.058 1.000 0.000
ATOM    893  N7    G X  42     204.421 201.010 207.101 1.000 0.000
ATOM    894  C5    G X  42     203.575 201.924 206.478 1.000 0.000
ATOM    895  C6    G X  42     202.166 201.884 206.234 1.000 0.000
ATOM    896  O6    G X  42     201.348 201.012 206.543 1.000 0.000
ATOM    897  N1    G X  42     201.728 203.029 205.571 1.000 0.000
ATOM    898  C2    G X  42     202.522 204.081 205.209 1.000 0.000
ATOM    899  N2    G X  42     201.908 205.107 204.597 1.000 0.000
ATOM    900  N3    G X  42     203.822 204.135 205.432 1.000 0.000
ATOM    901  C4    G X  42     204.278 203.035 206.065 1.000 0.000
ATOM    902  P     A X  43     206.394 206.413 208.238 1.000 0.000
ATOM    903  OP1   A X  43     206.605 204.944 208.177 1.000 0.000
ATOM    904  OP2   A X  43     205.956 207.156 207.018 1.000 0.000
ATOM    905  O5'   A X  43     205.352 206.694 209.408 1.000 0.000
ATOM    906  C5'   A X  43     205.375 205.738 210.556 1.000 0.000
ATOM    907  C4'   A X  43     204.242 206.369 211.429 1.000 0.000
ATOM    908  O4'   A X  43     204.357 207.792 211.753 1.000 0.000
ATOM    909  C3'   A X  43     202.906 206.287 210.737 1.000 0.000
ATOM    910  O3'   A X  43     202.284 204.989 210.822 1.000 0.000
ATOM    911  C2'   A X  43     202.051 207.317 211.416 1.000 0.000
ATOM    912  O2'   A X  43     201.607 206.738 212.792 1.000 0.000
ATOM    913  C1'   A X  43     202.998 208.338 212.018 1.000 0.000
ATOM    914  N9    A X  43     202.915 209.659 211.423 1.000 0.000
ATOM    915  C8    A X  43     203.896 210.483 210.938 1.000 0.000
ATOM    916  N7    A X  43     203.437 211.621 210.475 1.000 0.000
ATOM    917  C5    A X  43     202.063 211.530 210.668 1.000 0.000
ATOM    918  C6    A X  43     200.994 212.400 210.390 1.000 0.000
ATOM    919  N6    A X  43     201.149 213.599 209.846 1.000 0.000
ATOM    920  N1    A X  43     199.742 211.992 210.704 1.000 0.000
ATOM    921  C2    A X  43     199.591 210.791 211.272 1.000 0.000
ATOM    922  N3    A X  43     200.512 209.893 211.588 1.000 0.000
ATOM    923  C4    A X  43     201.739 210.327 211.249 1.000 0.000
ATOM    924  P     A X  44     201.700 204.021 208.881 1.000 0.000
ATOM    925  OP1   A X  44     201.004 202.715 208.761 1.000 0.000
ATOM    926  OP2   A X  44     202.894 204.311 208.031 1.000 0.000
ATOM    927  O5'   A X  44     200.615 205.161 208.642 1.000 0.000
ATOM    928  C5'   A X  44     199.283 204.934 209.148 1.000 0.000
ATOM    929  C4'   A X  44     198.477 206.194 208.680 1.000 0.000
ATOM    930  O4'   A X  44     199.045 207.386 209.211 1.000 0.000
ATOM    931  C3'   A X  44     198.565 206.366 207.123 1.000 0.000
ATOM    932  O3'   A X  44     197.573 205.648 206.365 1.000 0.000
ATOM    933  C2'   A X  44     198.178 207.912 207.023 1.000 0.000
ATOM    934  O2'   A X  44     196.805 208.139 207.195 1.000 0.000
ATOM    935  C1'   A X  44     198.918 208.454 208.268 1.000 0.000
ATOM    936  N9    A X  44     200.219 208.955 207.865 1.000 0.000
ATOM    937  C8    A X  44     201.445 208.344 207.849 1.000 0.000
ATOM    938  N7    A X  44     202.409 209.124 207.421 1.000 0.000
ATOM    939  C5    A X  44     201.765 210.323 207.135 1.000 0.000
ATOM    940  C6    A X  44     202.214 211.561 206.642 1.000 0.000
ATOM    941  N6    A X  44     203.482 211.816 206.349 1.000 0.000
ATOM    942  N1    A X  44     201.303 212.546 206.467 1.000 0.000
ATOM    943  C2    A X  44     200.028 212.294 206.783 1.000 0.000
ATOM    944  N3    A X  44     199.489 211.181 207.259 1.000 0.000
ATOM    945  C4    A X  44     200.421 210.223 207.406 1.000 0.000
ATOM    946  P     A X  45     198.101 205.166 204.295 1.000 0.000
ATOM    947  OP1   A X  45     197.013 204.477 203.553 1.000 0.000
ATOM    948  OP2   A X  45     199.501 204.652 204.215 1.000 0.000
ATOM    949  O5'   A X  45     198.091 206.692 203.842 1.000 0.000
ATOM    950  C5'   A X  45     196.805 207.335 203.575 1.000 0.000
ATOM    951  C4'   A X  45     197.254 208.724 203.077 1.000 0.000
ATOM    952  O4'   A X  45     197.853 209.454 204.078 1.000 0.000
ATOM    953  C3'   A X  45     198.131 208.819 201.833 1.000 0.000
ATOM    954  O3'   A X  45     197.416 208.473 200.566 1.000 0.000
ATOM    955  C2'   A X  45     198.797 210.228 201.992 1.000 0.000
ATOM    956  O2'   A X  45     197.842 211.154 201.496 1.000 0.000
ATOM    957  C1'   A X  45     198.883 210.251 203.552 1.000 0.000
ATOM    958  N9    A X  45     200.174 209.712 203.937 1.000 0.000
ATOM    959  C8    A X  45     200.508 208.505 204.493 1.000 0.000
ATOM    960  N7    A X  45     201.795 208.371 204.712 1.000 0.000
ATOM    961  C5    A X  45     202.336 209.572 204.264 1.000 0.000
ATOM    962  C6    A X  45     203.648 210.074 204.209 1.000 0.000
ATOM    963  N6    A X  45     204.706 209.403 204.645 1.000 0.000
ATOM    964  N1    A X  45     203.837 211.311 203.694 1.000 0.000
ATOM    965  C2    A X  45     202.765 211.993 203.276 1.000 0.000
ATOM    966  N3    A X  45     201.490 211.634 203.282 1.000 0.000
ATOM    967  C4    A X  45     201.344 210.396 203.788 1.000 0.000
ATOM    968  P     G X  46     198.127 208.348 199.029 1.000 0.000
ATOM    969  OP1   G X  46     197.881 209.323 197.936 1.000 0.000
ATOM    970  OP2   G X  46     197.800 206.904 198.830 1.000 0.000
ATOM    971  O5'   G X  46     199.661 208.472 199.437 1.000 0.000
ATOM    972  C5'   G X  46     200.314 209.765 199.420 1.000 0.000
ATOM    973  C4'   G X  46     201.765 209.523 199.727 1.000 0.000
ATOM    974  O4'   G X  46     201.855 208.942 201.046 1.000 0.000
ATOM    975  C3'   G X  46     202.457 208.500 198.840 1.000 0.000
ATOM    976  O3'   G X  46     202.909 209.074 197.620 1.000 0.000
ATOM    977  C2'   G X  46     203.613 208.046 199.721 1.000 0.000
ATOM    978  O2'   G X  46     204.672 208.992 199.744 1.000 0.000
ATOM    979  C1'   G X  46     202.914 208.045 201.073 1.000 0.000
ATOM    980  N9    G X  46     202.431 206.703 201.392 1.000 0.000
ATOM    981  C8    G X  46     201.160 206.209 201.208 1.000 0.000
ATOM    982  N7    G X  46     201.039 204.961 201.572 1.000 0.000
ATOM    983  C5    G X  46     202.309 204.614 202.027 1.000 0.000
ATOM    984  C6    G X  46     202.817 203.377 202.537 1.000 0.000
ATOM    985  O6    G X  46     202.235 202.298 202.680 1.000 0.000
ATOM    986  N1    G X  46     204.164 203.480 202.880 1.000 0.000
ATOM    987  C2    G X  46     204.930 204.602 202.735 1.000 0.000
ATOM    988  N2    G X  46     206.217 204.496 203.101 1.000 0.000
ATOM    989  N3    G X  46     204.477 205.748 202.261 1.000 0.000
ATOM    990  C4    G X  46     203.171 205.684 201.929 1.000 0.000
ATOM    991  P     G X  47     202.935 208.038 196.221 1.000 0.000
ATOM    992  OP1   G X  47     203.254 208.992 195.128 1.000 0.000
ATOM    993  OP2   G X  47     201.879 207.000 196.022 1.000 0.000
ATOM    994  O5'   G X  47     204.292 207.313 196.629 1.000 0.000
ATOM    995  C5'   G X  47     205.541 208.048 196.611 1.000 0.000
ATOM    996  C4'   G X  47     206.631 207.060 196.917 1.000 0.000
ATOM    997  O4'   G X  47     206.393 206.522 198.236 1.000 0.000
ATOM    998  C3'   G X  47     206.660 205.825 196.030 1.000 0.000
ATOM    999  O3'   G X  47     207.350 206.064 194.810 1.000 0.000
ATOM   1000  C2'   G X  47     207.387 204.819 196.910 1.000 0.000
ATOM   1001  O2'   G X  47     208.790 205.042 196.933 1.000 0.000
ATOM   1002  C1'   G X  47     206.800 205.194 198.263 1.000 0.000
ATOM   1003  N9    G X  47     205.669 204.326 198.582 1.000 0.000
ATOM   1004  C8    G X  47     204.332 204.598 198.398 1.000 0.000
ATOM   1005  N7    G X  47     203.556 203.613 198.762 1.000 0.000
ATOM   1006  C5    G X  47     204.436 202.635 199.217 1.000 0.000
ATOM   1007  C6    G X  47     204.195 201.320 199.727 1.000 0.000
ATOM   1008  O6    G X  47     203.122 200.726 199.870 1.000 0.000
ATOM   1009  N1    G X  47     205.384 200.678 200.070 1.000 0.000
ATOM   1010  C2    G X  47     206.635 201.208 199.925 1.000 0.000
ATOM   1011  N2    G X  47     207.660 200.423 200.290 1.000 0.000
ATOM   1012  N3    G X  47     206.873 202.417 199.451 1.000 0.000
ATOM   1013  C4    G X  47     205.740 203.069 199.118 1.000 0.000
ATOM   1014  P     G X  48     209.212 202.710 192.369 1.000 0.000
ATOM   1015  OP1   G X  48     209.776 203.784 193.227 1.000 0.000
ATOM   1016  OP2   G X  48     210.120 201.869 191.532 1.000 0.000
ATOM   1017  O5'   G X  48     208.354 201.755 193.309 1.000 0.000
ATOM   1018  C5'   G X  48     207.644 202.294 194.402 1.000 0.000
ATOM   1019  C4'   G X  48     207.020 201.153 195.175 1.000 0.000
ATOM   1020  O4'   G X  48     206.067 200.438 194.337 1.000 0.000
ATOM   1021  C3'   G X  48     208.014 200.087 195.607 1.000 0.000
ATOM   1022  O3'   G X  48     208.632 200.469 196.833 1.000 0.000
ATOM   1023  C2'   G X  48     207.123 198.862 195.744 1.000 0.000
ATOM   1024  O2'   G X  48     206.365 198.892 196.959 1.000 0.000
ATOM   1025  C1'   G X  48     206.196 199.022 194.531 1.000 0.000
ATOM   1026  N9    G X  48     206.811 198.472 193.325 1.000 0.000
ATOM   1027  C8    G X  48     207.399 199.171 192.296 1.000 0.000
ATOM   1028  N7    G X  48     207.881 198.397 191.361 1.000 0.000
ATOM   1029  C5    G X  48     207.587 197.109 191.801 1.000 0.000
ATOM   1030  C6    G X  48     207.875 195.832 191.222 1.000 0.000
ATOM   1031  O6    G X  48     208.482 195.570 190.179 1.000 0.000
ATOM   1032  N1    G X  48     207.390 194.791 192.012 1.000 0.000
ATOM   1033  C2    G X  48     206.739 194.945 193.203 1.000 0.000
ATOM   1034  N2    G X  48     206.368 193.816 193.829 1.000 0.000
ATOM   1035  N3    G X  48     206.471 196.115 193.752 1.000 0.000
ATOM   1036  C4    G X  48     206.920 197.145 193.005 1.000 0.000
ATOM   1037  P     G X  49     210.364 200.272 197.047 1.000 0.000
ATOM   1038  OP1   G X  49     210.733 200.916 198.333 1.000 0.000
ATOM   1039  OP2   G X  49     211.276 200.381 195.868 1.000 0.000
ATOM   1040  O5'   G X  49     210.100 198.732 197.347 1.000 0.000
ATOM   1041  C5'   G X  49     209.503 198.319 198.577 1.000 0.000
ATOM   1042  C4'   G X  49     209.488 196.822 198.639 1.000 0.000
ATOM   1043  O4'   G X  49     208.686 196.338 197.529 1.000 0.000
ATOM   1044  C3'   G X  49     210.847 196.177 198.411 1.000 0.000
ATOM   1045  O3'   G X  49     211.611 196.134 199.610 1.000 0.000
ATOM   1046  C2'   G X  49     210.453 194.801 197.893 1.000 0.000
ATOM   1047  O2'   G X  49     210.037 193.942 198.938 1.000 0.000
ATOM   1048  C1'   G X  49     209.276 195.165 196.983 1.000 0.000
ATOM   1049  N9    G X  49     209.689 195.475 195.616 1.000 0.000
ATOM   1050  C8    G X  49     209.880 196.722 195.065 1.000 0.000
ATOM   1051  N7    G X  49     210.272 196.676 193.820 1.000 0.000
ATOM   1052  C5    G X  49     210.338 195.315 193.533 1.000 0.000
ATOM   1053  C6    G X  49     210.722 194.626 192.339 1.000 0.000
ATOM   1054  O6    G X  49     211.110 195.091 191.264 1.000 0.000
ATOM   1055  N1    G X  49     210.639 193.243 192.497 1.000 0.000
ATOM   1056  C2    G X  49     210.262 192.604 193.644 1.000 0.000
ATOM   1057  N2    G X  49     210.267 191.262 193.606 1.000 0.000
ATOM   1058  N3    G X  49     209.911 193.225 194.754 1.000 0.000
ATOM   1059  C4    G X  49     209.972 194.567 194.630 1.000 0.000
ATOM   1060  P     G X  50     213.340 196.151 199.443 1.000 0.000
ATOM   1061  OP1   G X  50     213.771 196.236 200.862 1.000 0.000
ATOM   1062  OP2   G X  50     213.986 197.020 198.413 1.000 0.000
ATOM   1063  O5'   G X  50     213.488 194.632 198.993 1.000 0.000
ATOM   1064  C5'   G X  50     213.202 193.566 199.932 1.000 0.000
ATOM   1065  C4'   G X  50     213.556 192.277 199.246 1.000 0.000
ATOM   1066  O4'   G X  50     212.719 192.142 198.077 1.000 0.000
ATOM   1067  C3'   G X  50     214.967 192.204 198.683 1.000 0.000
ATOM   1068  O3'   G X  50     215.916 191.827 199.673 1.000 0.000
ATOM   1069  C2'   G X  50     214.822 191.144 197.600 1.000 0.000
ATOM   1070  O2'   G X  50     214.788 189.830 198.136 1.000 0.000
ATOM   1071  C1'   G X  50     213.440 191.507 197.076 1.000 0.000
ATOM   1072  N9    G X  50     213.553 192.375 195.906 1.000 0.000
ATOM   1073  C8    G X  50     213.462 193.747 195.874 1.000 0.000
ATOM   1074  N7    G X  50     213.626 194.244 194.678 1.000 0.000
ATOM   1075  C5    G X  50     213.835 193.128 193.872 1.000 0.000
ATOM   1076  C6    G X  50     214.094 193.020 192.469 1.000 0.000
ATOM   1077  O6    G X  50     214.213 193.916 191.628 1.000 0.000
ATOM   1078  N1    G X  50     214.240 191.690 192.076 1.000 0.000
ATOM   1079  C2    G X  50     214.171 190.611 192.911 1.000 0.000
ATOM   1080  N2    G X  50     214.361 189.408 192.347 1.000 0.000
ATOM   1081  N3    G X  50     213.938 190.695 194.208 1.000 0.000
ATOM   1082  C4    G X  50     213.782 191.971 194.618 1.000 0.000
ATOM   1083  P     A X  51     217.361 192.523 199.426 1.000 0.000
ATOM   1084  OP1   A X  51     217.955 192.142 200.733 1.000 0.000
ATOM   1085  OP2   A X  51     217.594 193.890 198.869 1.000 0.000
ATOM   1086  O5'   A X  51     217.842 191.447 198.356 1.000 0.000
ATOM   1087  C5'   A X  51     218.031 190.012 198.773 1.000 0.000
ATOM   1088  C4'   A X  51     218.572 189.336 197.545 1.000 0.000
ATOM   1089  O4'   A X  51     217.647 189.508 196.445 1.000 0.000
ATOM   1090  C3'   A X  51     219.840 189.926 196.982 1.000 0.000
ATOM   1091  O3'   A X  51     220.980 189.558 197.735 1.000 0.000
ATOM   1092  C2'   A X  51     219.830 189.359 195.571 1.000 0.000
ATOM   1093  O2'   A X  51     220.239 188.068 195.472 1.000 0.000
ATOM   1094  C1'   A X  51     218.370 189.483 195.222 1.000 0.000
ATOM   1095  N9    A X  51     218.164 190.787 194.619 1.000 0.000
ATOM   1096  C8    A X  51     217.836 191.991 195.186 1.000 0.000
ATOM   1097  N7    A X  51     217.727 192.963 194.313 1.000 0.000
ATOM   1098  C5    A X  51     218.006 192.352 193.095 1.000 0.000
ATOM   1099  C6    A X  51     218.063 192.826 191.773 1.000 0.000
ATOM   1100  N6    A X  51     217.814 194.084 191.434 1.000 0.000
ATOM   1101  N1    A X  51     218.380 191.947 190.794 1.000 0.000
ATOM   1102  C2    A X  51     218.611 190.674 191.135 1.000 0.000
ATOM   1103  N3    A X  51     218.580 190.111 192.333 1.000 0.000
ATOM   1104  C4    A X  51     218.275 191.017 193.280 1.000 0.000
ATOM   1105  P     A X  52     222.434 190.566 197.660 1.000 0.000
ATOM   1106  OP1   A X  52     223.370 189.843 198.558 1.000 0.000
ATOM   1107  OP2   A X  52     222.215 192.034 197.836 1.000 0.000
ATOM   1108  O5'   A X  52     222.908 190.297 196.165 1.000 0.000
ATOM   1109  C5'   A X  52     223.457 189.007 195.799 1.000 0.000
ATOM   1110  C4'   A X  52     223.918 189.119 194.373 1.000 0.000
ATOM   1111  O4'   A X  52     222.770 189.419 193.551 1.000 0.000
ATOM   1112  C3'   A X  52     224.871 190.269 194.086 1.000 0.000
ATOM   1113  O3'   A X  52     226.218 189.933 194.395 1.000 0.000
ATOM   1114  C2'   A X  52     224.665 190.486 192.593 1.000 0.000
ATOM   1115  O2'   A X  52     225.339 189.509 191.812 1.000 0.000
ATOM   1116  C1'   A X  52     223.165 190.256 192.479 1.000 0.000
ATOM   1117  N9    A X  52     222.445 191.511 192.591 1.000 0.000
ATOM   1118  C8    A X  52     221.853 192.108 193.673 1.000 0.000
ATOM   1119  N7    A X  52     221.282 193.254 193.386 1.000 0.000
ATOM   1120  C5    A X  52     221.522 193.416 192.027 1.000 0.000
ATOM   1121  C6    A X  52     221.187 194.423 191.105 1.000 0.000
ATOM   1122  N6    A X  52     220.490 195.505 191.424 1.000 0.000
ATOM   1123  N1    A X  52     221.591 194.274 189.822 1.000 0.000
ATOM   1124  C2    A X  52     222.276 193.172 189.498 1.000 0.000
ATOM   1125  N3    A X  52     222.643 192.158 190.267 1.000 0.000
ATOM   1126  C4    A X  52     222.236 192.349 191.535 1.000 0.000
ATOM   1127  P     U X  53     227.252 191.227 194.931 1.000 0.000
ATOM   1128  OP1   U X  53     228.479 190.499 195.344 1.000 0.000
ATOM   1129  OP2   U X  53     226.714 192.328 195.785 1.000 0.000
ATOM   1130  O5'   U X  53     227.508 191.796 193.467 1.000 0.000
ATOM   1131  C5'   U X  53     228.283 191.026 192.515 1.000 0.000
ATOM   1132  C4'   U X  53     228.446 191.884 191.292 1.000 0.000
ATOM   1133  O4'   U X  53     227.133 192.155 190.755 1.000 0.000
ATOM   1134  C3'   U X  53     229.022 193.270 191.540 1.000 0.000
ATOM   1135  O3'   U X  53     230.442 193.251 191.599 1.000 0.000
ATOM   1136  C2'   U X  53     228.511 194.046 190.335 1.000 0.000
ATOM   1137  O2'   U X  53     229.256 193.762 189.159 1.000 0.000
ATOM   1138  C1'   U X  53     227.079 193.478 190.230 1.000 0.000
ATOM   1139  N1    U X  53     226.085 194.300 190.930 1.000 0.000
ATOM   1140  C2    U X  53     225.586 195.397 190.265 1.000 0.000
ATOM   1141  O2    U X  53     225.919 195.683 189.138 1.000 0.000
ATOM   1142  N3    U X  53     224.685 196.146 190.973 1.000 0.000
ATOM   1143  C4    U X  53     224.240 195.911 192.263 1.000 0.000
ATOM   1144  O4    U X  53     223.349 196.626 192.744 1.000 0.000
ATOM   1145  C5    U X  53     224.809 194.753 192.885 1.000 0.000
ATOM   1146  C6    U X  53     225.681 194.004 192.211 1.000 0.000
ATOM   1147  P     A X  54     231.574 194.314 193.270 1.000 0.000
ATOM   1148  OP1   A X  54     232.629 193.715 194.127 1.000 0.000
ATOM   1149  OP2   A X  54     230.388 194.972 193.896 1.000 0.000
ATOM   1150  O5'   A X  54     232.286 195.359 192.303 1.000 0.000
ATOM   1151  C5'   A X  54     233.492 195.082 191.813 1.000 0.000
ATOM   1152  C4'   A X  54     234.034 196.293 191.064 1.000 0.000
ATOM   1153  O4'   A X  54     233.278 196.507 189.843 1.000 0.000
ATOM   1154  C3'   A X  54     233.986 197.611 191.831 1.000 0.000
ATOM   1155  O3'   A X  54     235.217 197.830 192.508 1.000 0.000
ATOM   1156  C2'   A X  54     233.746 198.650 190.735 1.000 0.000
ATOM   1157  O2'   A X  54     235.112 198.878 190.043 1.000 0.000
ATOM   1158  C1'   A X  54     232.917 197.926 189.704 1.000 0.000
ATOM   1159  N9    A X  54     231.470 197.968 189.812 1.000 0.000
ATOM   1160  C8    A X  54     230.544 196.958 189.797 1.000 0.000
ATOM   1161  N7    A X  54     229.309 197.385 189.914 1.000 0.000
ATOM   1162  C5    A X  54     229.440 198.765 190.015 1.000 0.000
ATOM   1163  C6    A X  54     228.512 199.811 190.165 1.000 0.000
ATOM   1164  N6    A X  54     227.201 199.622 190.224 1.000 0.000
ATOM   1165  N1    A X  54     228.985 201.077 190.241 1.000 0.000
ATOM   1166  C2    A X  54     230.306 201.266 190.160 1.000 0.000
ATOM   1167  N3    A X  54     231.272 200.372 190.013 1.000 0.000
ATOM   1168  C4    A X  54     230.765 199.126 189.954 1.000 0.000
TER
ENDMDL
END
