# Supplementary material for: RPocket: an intuitive database of RNA pocket topology information with RNA-ligand data resources
Source: BMC Bioinformatics. 2021 Sep 8;22:428. doi: 10.1186/s12859-021-04349-4 (PMC8424408; doi:10.1186/s12859-021-04349-4)
Supplement: Supplementary file 7 — Additional file 7. Folder S3: Nine other experimental structures and their modeling structures and pockets. [file 12859_2021_4349_MOESM7_ESM.zip › 12859_2021_4349_MOESM7_ESM/3FO4_c.pdb]

MODEL        1
ATOM      1 HO5'   G A   1      -0.381   1.059  -0.174  1.00  0.00           H  
ATOM      2  O5'   G A   1       0.016   0.682  -0.964  1.00  0.00           O  
ATOM      3  C5'   G A   1       1.211   0.013  -0.552  1.00  0.00           C  
ATOM      4  H5'   G A   1       2.076   0.488  -1.018  1.00  0.00           H  
ATOM      5 H5''   G A   1       1.174  -1.030  -0.861  1.00  0.00           H  
ATOM      6  C4'   G A   1       1.364   0.070   0.949  1.00  0.00           C  
ATOM      7  H4'   G A   1       2.270  -0.477   1.211  1.00  0.00           H  
ATOM      8  O4'   G A   1       1.387   1.464   1.361  1.00  0.00           O  
ATOM      9  C1'   G A   1       0.624   1.628   2.543  1.00  0.00           C  
ATOM     10  H1'   G A   1       1.253   2.160   3.257  1.00  0.00           H  
ATOM     11  N9    G A   1      -0.524   2.475   2.236  1.00  0.00           N  
ATOM     12  C4    G A   1      -1.570   2.764   3.077  1.00  0.00           C  
ATOM     13  N3    G A   1      -1.715   2.318   4.341  1.00  0.00           N  
ATOM     14  C2    G A   1      -2.825   2.766   4.897  1.00  0.00           C  
ATOM     15  N2    G A   1      -3.120   2.425   6.152  1.00  0.00           N  
ATOM     16  H21   G A   1      -2.484   1.826   6.657  1.00  0.00           H  
ATOM     17  H22   G A   1      -3.965   2.754   6.592  1.00  0.00           H  
ATOM     18  N1    G A   1      -3.726   3.583   4.265  1.00  0.00           N  
ATOM     19  H1    G A   1      -4.546   3.865   4.777  1.00  0.00           H  
ATOM     20  C6    G A   1      -3.598   4.056   2.964  1.00  0.00           C  
ATOM     21  O6    G A   1      -4.472   4.791   2.491  1.00  0.00           O  
ATOM     22  C5    G A   1      -2.407   3.586   2.352  1.00  0.00           C  
ATOM     23  N7    G A   1      -1.895   3.813   1.081  1.00  0.00           N  
ATOM     24  C8    G A   1      -0.779   3.137   1.060  1.00  0.00           C  
ATOM     25  H8    G A   1      -0.121   3.102   0.204  1.00  0.00           H  
ATOM     26  C2'   G A   1       0.243   0.235   3.043  1.00  0.00           C  
ATOM     27  H2'   G A   1      -0.743   0.229   3.511  1.00  0.00           H  
ATOM     28  O2'   G A   1       1.265  -0.213   3.911  1.00  0.00           O  
ATOM     29 HO2'   G A   1       0.872  -0.307   4.780  1.00  0.00           H  
ATOM     30  C3'   G A   1       0.226  -0.558   1.741  1.00  0.00           C  
ATOM     31  H3'   G A   1      -0.725  -0.478   1.213  1.00  0.00           H  
ATOM     32  O3'   G A   1       0.448  -1.951   1.947  1.00  0.00           O  
ATOM     33  P     G A   2      -0.791  -2.919   2.288  1.00  0.00           P  
ATOM     34  OP1   G A   2      -0.286  -4.315   2.250  1.00  0.00           O  
ATOM     35  OP2   G A   2      -1.936  -2.530   1.426  1.00  0.00           O  
ATOM     36  O5'   G A   2      -1.161  -2.561   3.797  1.00  0.00           O  
ATOM     37  C5'   G A   2      -0.601  -3.294   4.887  1.00  0.00           C  
ATOM     38  H5'   G A   2       0.451  -3.502   4.690  1.00  0.00           H  
ATOM     39 H5''   G A   2      -1.132  -4.238   5.006  1.00  0.00           H  
ATOM     40  C4'   G A   2      -0.720  -2.501   6.169  1.00  0.00           C  
ATOM     41  H4'   G A   2       0.218  -2.621   6.714  1.00  0.00           H  
ATOM     42  O4'   G A   2      -1.030  -1.118   5.842  1.00  0.00           O  
ATOM     43  C1'   G A   2      -2.138  -0.679   6.602  1.00  0.00           C  
ATOM     44  H1'   G A   2      -1.892   0.316   6.973  1.00  0.00           H  
ATOM     45  N9    G A   2      -3.285  -0.554   5.707  1.00  0.00           N  
ATOM     46  C4    G A   2      -4.516  -0.025   6.017  1.00  0.00           C  
ATOM     47  N3    G A   2      -4.887   0.473   7.215  1.00  0.00           N  
ATOM     48  C2    G A   2      -6.133   0.911   7.202  1.00  0.00           C  
ATOM     49  N2    G A   2      -6.663   1.437   8.309  1.00  0.00           N  
ATOM     50  H21   G A   2      -6.102   1.494   9.148  1.00  0.00           H  
ATOM     51  H22   G A   2      -7.614   1.773   8.311  1.00  0.00           H  
ATOM     52  N1    G A   2      -6.952   0.867   6.103  1.00  0.00           N  
ATOM     53  H1    G A   2      -7.889   1.227   6.197  1.00  0.00           H  
ATOM     54  C6    G A   2      -6.594   0.360   4.860  1.00  0.00           C  
ATOM     55  O6    G A   2      -7.413   0.370   3.935  1.00  0.00           O  
ATOM     56  C5    G A   2      -5.256  -0.116   4.856  1.00  0.00           C  
ATOM     57  N7    G A   2      -4.508  -0.692   3.838  1.00  0.00           N  
ATOM     58  C8    G A   2      -3.350  -0.935   4.389  1.00  0.00           C  
ATOM     59  H8    G A   2      -2.525  -1.390   3.861  1.00  0.00           H  
ATOM     60  C2'   G A   2      -2.336  -1.678   7.740  1.00  0.00           C  
ATOM     61  H2'   G A   2      -3.389  -1.772   8.012  1.00  0.00           H  
ATOM     62  O2'   G A   2      -1.523  -1.283   8.830  1.00  0.00           O  
ATOM     63 HO2'   G A   2      -1.570  -1.981   9.485  1.00  0.00           H  
ATOM     64  C3'   G A   2      -1.829  -2.971   7.104  1.00  0.00           C  
ATOM     65  H3'   G A   2      -2.610  -3.505   6.565  1.00  0.00           H  
ATOM     66  O3'   G A   2      -1.315  -3.891   8.065  1.00  0.00           O  
ATOM     67  P     A A   3      -2.323  -4.678   9.039  1.00  0.00           P  
ATOM     68  OP1   A A   3      -1.732  -6.014   9.306  1.00  0.00           O  
ATOM     69  OP2   A A   3      -2.652  -3.781  10.176  1.00  0.00           O  
ATOM     70  O5'   A A   3      -3.632  -4.889   8.155  1.00  0.00           O  
ATOM     71  C5'   A A   3      -4.847  -5.364   8.735  1.00  0.00           C  
ATOM     72  H5'   A A   3      -4.648  -6.261   9.323  1.00  0.00           H  
ATOM     73 H5''   A A   3      -5.560  -5.608   7.949  1.00  0.00           H  
ATOM     74  C4'   A A   3      -5.447  -4.305   9.630  1.00  0.00           C  
ATOM     75  H4'   A A   3      -4.955  -4.381  10.601  1.00  0.00           H  
ATOM     76  O4'   A A   3      -5.266  -3.014   8.987  1.00  0.00           O  
ATOM     77  C1'   A A   3      -6.516  -2.384   8.817  1.00  0.00           C  
ATOM     78  H1'   A A   3      -6.364  -1.322   9.015  1.00  0.00           H  
ATOM     79  N9    A A   3      -6.916  -2.528   7.417  1.00  0.00           N  
ATOM     80  C4    A A   3      -8.130  -2.183   6.872  1.00  0.00           C  
ATOM     81  N3    A A   3      -9.191  -1.660   7.511  1.00  0.00           N  
ATOM     82  C2    A A   3     -10.194  -1.447   6.660  1.00  0.00           C  
ATOM     83  H2    A A   3     -11.097  -1.023   7.098  1.00  0.00           H  
ATOM     84  N1    A A   3     -10.250  -1.680   5.342  1.00  0.00           N  
ATOM     85  C6    A A   3      -9.167  -2.207   4.732  1.00  0.00           C  
ATOM     86  N6    A A   3      -9.224  -2.438   3.420  1.00  0.00           N  
ATOM     87  H61   A A   3      -8.423  -2.831   2.946  1.00  0.00           H  
ATOM     88  H62   A A   3     -10.061  -2.219   2.898  1.00  0.00           H  
ATOM     89  C5    A A   3      -8.038  -2.480   5.525  1.00  0.00           C  
ATOM     90  N7    A A   3      -6.791  -3.010   5.224  1.00  0.00           N  
ATOM     91  C8    A A   3      -6.166  -3.019   6.376  1.00  0.00           C  
ATOM     92  H8    A A   3      -5.154  -3.378   6.496  1.00  0.00           H  
ATOM     93  C2'   A A   3      -7.472  -3.020   9.822  1.00  0.00           C  
ATOM     94  H2'   A A   3      -8.502  -3.005   9.463  1.00  0.00           H  
ATOM     95  O2'   A A   3      -7.316  -2.361  11.064  1.00  0.00           O  
ATOM     96 HO2'   A A   3      -6.917  -2.993  11.664  1.00  0.00           H  
ATOM     97  C3'   A A   3      -6.945  -4.452   9.887  1.00  0.00           C  
ATOM     98  H3'   A A   3      -7.418  -5.105   9.155  1.00  0.00           H  
ATOM     99  O3'   A A   3      -7.194  -5.043  11.160  1.00  0.00           O  
ATOM    100  P     C A   4      -7.394  -6.635  11.284  1.00  0.00           P  
ATOM    101  OP1   C A   4      -6.463  -7.107  12.341  1.00  0.00           O  
ATOM    102  OP2   C A   4      -7.328  -7.239   9.927  1.00  0.00           O  
ATOM    103  O5'   C A   4      -8.880  -6.792  11.841  1.00  0.00           O  
ATOM    104  C5'   C A   4      -9.952  -7.195  10.989  1.00  0.00           C  
ATOM    105  H5'   C A   4     -10.306  -8.183  11.287  1.00  0.00           H  
ATOM    106 H5''   C A   4      -9.611  -7.238   9.956  1.00  0.00           H  
ATOM    107  C4'   C A   4     -11.093  -6.210  11.087  1.00  0.00           C  
ATOM    108  H4'   C A   4     -11.304  -6.053  12.146  1.00  0.00           H  
ATOM    109  O4'   C A   4     -10.717  -4.996  10.380  1.00  0.00           O  
ATOM    110  C1'   C A   4     -11.773  -4.583   9.533  1.00  0.00           C  
ATOM    111  H1'   C A   4     -11.901  -3.511   9.686  1.00  0.00           H  
ATOM    112  N1    C A   4     -11.353  -4.794   8.135  1.00  0.00           N  
ATOM    113  C6    C A   4     -10.072  -5.173   7.841  1.00  0.00           C  
ATOM    114  H6    C A   4      -9.360  -5.334   8.650  1.00  0.00           H  
ATOM    115  C2    C A   4     -12.282  -4.592   7.108  1.00  0.00           C  
ATOM    116  O2    C A   4     -13.440  -4.256   7.398  1.00  0.00           O  
ATOM    117  N3    C A   4     -11.896  -4.768   5.824  1.00  0.00           N  
ATOM    118  C4    C A   4     -10.643  -5.134   5.549  1.00  0.00           C  
ATOM    119  N4    C A   4     -10.308  -5.295   4.268  1.00  0.00           N  
ATOM    120  H41   C A   4      -9.370  -5.572   4.017  1.00  0.00           H  
ATOM    121  H42   C A   4     -10.997  -5.134   3.546  1.00  0.00           H  
ATOM    122  C5    C A   4      -9.677  -5.352   6.574  1.00  0.00           C  
ATOM    123  H5    C A   4      -8.657  -5.654   6.337  1.00  0.00           H  
ATOM    124  C2'   C A   4     -13.015  -5.371   9.944  1.00  0.00           C  
ATOM    125  H2'   C A   4     -13.672  -5.558   9.093  1.00  0.00           H  
ATOM    126  O2'   C A   4     -13.666  -4.683  10.995  1.00  0.00           O  
ATOM    127 HO2'   C A   4     -13.945  -5.351  11.623  1.00  0.00           H  
ATOM    128  C3'   C A   4     -12.395  -6.671  10.441  1.00  0.00           C  
ATOM    129  H3'   C A   4     -12.217  -7.384   9.638  1.00  0.00           H  
ATOM    130  O3'   C A   4     -13.233  -7.336  11.384  1.00  0.00           O  
ATOM    131  P     A A   5     -13.492  -8.918  11.256  1.00  0.00           P  
ATOM    132  OP1   A A   5     -13.422  -9.485  12.627  1.00  0.00           O  
ATOM    133  OP2   A A   5     -12.614  -9.469  10.190  1.00  0.00           O  
ATOM    134  O5'   A A   5     -15.001  -9.017  10.752  1.00  0.00           O  
ATOM    135  C5'   A A   5     -16.038  -8.265  11.382  1.00  0.00           C  
ATOM    136  H5'   A A   5     -15.644  -7.305  11.721  1.00  0.00           H  
ATOM    137 H5''   A A   5     -16.421  -8.814  12.242  1.00  0.00           H  
ATOM    138  C4'   A A   5     -17.170  -8.022  10.411  1.00  0.00           C  
ATOM    139  H4'   A A   5     -18.065  -7.809  10.996  1.00  0.00           H  
ATOM    140  O4'   A A   5     -16.788  -6.939   9.519  1.00  0.00           O  
ATOM    141  C1'   A A   5     -17.122  -7.272   8.186  1.00  0.00           C  
ATOM    142  H1'   A A   5     -17.646  -6.413   7.766  1.00  0.00           H  
ATOM    143  N9    A A   5     -15.880  -7.453   7.436  1.00  0.00           N  
ATOM    144  C4    A A   5     -15.756  -7.533   6.071  1.00  0.00           C  
ATOM    145  N3    A A   5     -16.740  -7.473   5.158  1.00  0.00           N  
ATOM    146  C2    A A   5     -16.246  -7.584   3.928  1.00  0.00           C  
ATOM    147  H2    A A   5     -16.982  -7.551   3.124  1.00  0.00           H  
ATOM    148  N1    A A   5     -14.973  -7.733   3.536  1.00  0.00           N  
ATOM    149  C6    A A   5     -14.009  -7.789   4.480  1.00  0.00           C  
ATOM    150  N6    A A   5     -12.742  -7.933   4.090  1.00  0.00           N  
ATOM    151  H61   A A   5     -12.008  -7.974   4.781  1.00  0.00           H  
ATOM    152  H62   A A   5     -12.515  -7.995   3.107  1.00  0.00           H  
ATOM    153  C5    A A   5     -14.404  -7.687   5.824  1.00  0.00           C  
ATOM    154  N7    A A   5     -13.688  -7.710   7.012  1.00  0.00           N  
ATOM    155  C8    A A   5     -14.608  -7.570   7.936  1.00  0.00           C  
ATOM    156  H8    A A   5     -14.386  -7.551   8.992  1.00  0.00           H  
ATOM    157  C2'   A A   5     -18.007  -8.517   8.230  1.00  0.00           C  
ATOM    158  H2'   A A   5     -17.844  -9.155   7.361  1.00  0.00           H  
ATOM    159  O2'   A A   5     -19.355  -8.109   8.365  1.00  0.00           O  
ATOM    160 HO2'   A A   5     -19.795  -8.794   8.871  1.00  0.00           H  
ATOM    161  C3'   A A   5     -17.510  -9.197   9.501  1.00  0.00           C  
ATOM    162  H3'   A A   5     -16.646  -9.837   9.326  1.00  0.00           H  
ATOM    163  O3'   A A   5     -18.508 -10.030  10.087  1.00  0.00           O  
ATOM    164  P     U A   6     -18.115 -11.491  10.631  1.00  0.00           P  
ATOM    165  OP1   U A   6     -19.373 -12.154  11.061  1.00  0.00           O  
ATOM    166  OP2   U A   6     -16.996 -11.345  11.595  1.00  0.00           O  
ATOM    167  O5'   U A   6     -17.562 -12.251   9.343  1.00  0.00           O  
ATOM    168  C5'   U A   6     -18.299 -13.316   8.741  1.00  0.00           C  
ATOM    169  H5'   U A   6     -18.711 -13.963   9.515  1.00  0.00           H  
ATOM    170 H5''   U A   6     -17.640 -13.905   8.105  1.00  0.00           H  
ATOM    171  C4'   U A   6     -19.431 -12.763   7.901  1.00  0.00           C  
ATOM    172  H4'   U A   6     -20.353 -12.896   8.469  1.00  0.00           H  
ATOM    173  O4'   U A   6     -19.137 -11.372   7.582  1.00  0.00           O  
ATOM    174  C1'   U A   6     -19.070 -11.211   6.182  1.00  0.00           C  
ATOM    175  H1'   U A   6     -19.473 -10.223   5.954  1.00  0.00           H  
ATOM    176  N1    U A   6     -17.654 -11.232   5.780  1.00  0.00           N  
ATOM    177  C6    U A   6     -16.650 -11.351   6.715  1.00  0.00           C  
ATOM    178  H6    U A   6     -16.920 -11.437   7.768  1.00  0.00           H  
ATOM    179  C2    U A   6     -17.363 -11.125   4.433  1.00  0.00           C  
ATOM    180  O2    U A   6     -18.221 -11.022   3.575  1.00  0.00           O  
ATOM    181  N3    U A   6     -16.028 -11.144   4.126  1.00  0.00           N  
ATOM    182  H3    U A   6     -15.792 -11.064   3.148  1.00  0.00           H  
ATOM    183  C4    U A   6     -14.977 -11.256   5.006  1.00  0.00           C  
ATOM    184  O4    U A   6     -13.826 -11.245   4.575  1.00  0.00           O  
ATOM    185  C5    U A   6     -15.359 -11.365   6.378  1.00  0.00           C  
ATOM    186  H5    U A   6     -14.596 -11.461   7.151  1.00  0.00           H  
ATOM    187  C2'   U A   6     -19.920 -12.328   5.587  1.00  0.00           C  
ATOM    188  H2'   U A   6     -19.592 -12.590   4.580  1.00  0.00           H  
ATOM    189  O2'   U A   6     -21.280 -11.936   5.634  1.00  0.00           O  
ATOM    190 HO2'   U A   6     -21.776 -12.699   5.934  1.00  0.00           H  
ATOM    191  C3'   U A   6     -19.639 -13.470   6.561  1.00  0.00           C  
ATOM    192  H3'   U A   6     -18.767 -14.056   6.275  1.00  0.00           H  
ATOM    193  O3'   U A   6     -20.725 -14.390   6.630  1.00  0.00           O  
ATOM    194  P     A A   7     -20.727 -15.700   5.695  1.00  0.00           P  
ATOM    195  OP1   A A   7     -20.030 -16.778   6.440  1.00  0.00           O  
ATOM    196  OP2   A A   7     -22.116 -15.918   5.216  1.00  0.00           O  
ATOM    197  O5'   A A   7     -19.818 -15.294   4.450  1.00  0.00           O  
ATOM    198  C5'   A A   7     -19.908 -16.002   3.216  1.00  0.00           C  
ATOM    199  H5'   A A   7     -20.496 -16.910   3.356  1.00  0.00           H  
ATOM    200 H5''   A A   7     -18.911 -16.277   2.873  1.00  0.00           H  
ATOM    201  C4'   A A   7     -20.571 -15.140   2.167  1.00  0.00           C  
ATOM    202  H4'   A A   7     -21.651 -15.264   2.275  1.00  0.00           H  
ATOM    203  O4'   A A   7     -20.122 -13.771   2.343  1.00  0.00           O  
ATOM    204  C1'   A A   7     -19.231 -13.448   1.307  1.00  0.00           C  
ATOM    205  H1'   A A   7     -19.272 -12.367   1.170  1.00  0.00           H  
ATOM    206  N9    A A   7     -17.879 -13.809   1.736  1.00  0.00           N  
ATOM    207  C4    A A   7     -16.814 -14.131   0.931  1.00  0.00           C  
ATOM    208  N3    A A   7     -16.791 -14.182  -0.412  1.00  0.00           N  
ATOM    209  C2    A A   7     -15.586 -14.541  -0.847  1.00  0.00           C  
ATOM    210  H2    A A   7     -15.483 -14.608  -1.930  1.00  0.00           H  
ATOM    211  N1    A A   7     -14.482 -14.829  -0.145  1.00  0.00           N  
ATOM    212  C6    A A   7     -14.537 -14.759   1.202  1.00  0.00           C  
ATOM    213  N6    A A   7     -13.434 -15.034   1.899  1.00  0.00           N  
ATOM    214  H61   A A   7     -13.455 -14.985   2.908  1.00  0.00           H  
ATOM    215  H62   A A   7     -12.583 -15.295   1.420  1.00  0.00           H  
ATOM    216  C5    A A   7     -15.761 -14.395   1.788  1.00  0.00           C  
ATOM    217  N7    A A   7     -16.153 -14.240   3.109  1.00  0.00           N  
ATOM    218  C8    A A   7     -17.414 -13.896   3.025  1.00  0.00           C  
ATOM    219  H8    A A   7     -18.034 -13.706   3.889  1.00  0.00           H  
ATOM    220  C2'   A A   7     -19.748 -14.207   0.089  1.00  0.00           C  
ATOM    221  H2'   A A   7     -18.954 -14.398  -0.635  1.00  0.00           H  
ATOM    222  O2'   A A   7     -20.829 -13.480  -0.464  1.00  0.00           O  
ATOM    223 HO2'   A A   7     -21.610 -13.742   0.024  1.00  0.00           H  
ATOM    224  C3'   A A   7     -20.231 -15.517   0.722  1.00  0.00           C  
ATOM    225  H3'   A A   7     -19.478 -16.302   0.680  1.00  0.00           H  
ATOM    226  O3'   A A   7     -21.378 -16.045   0.062  1.00  0.00           O  
ATOM    227  P     U A   8     -21.243 -16.648  -1.422  1.00  0.00           P  
ATOM    228  OP1   U A   8     -19.878 -16.340  -1.924  1.00  0.00           O  
ATOM    229  OP2   U A   8     -22.428 -16.196  -2.192  1.00  0.00           O  
ATOM    230  O5'   U A   8     -21.364 -18.223  -1.214  1.00  0.00           O  
ATOM    231  C5'   U A   8     -20.415 -19.114  -1.796  1.00  0.00           C  
ATOM    232  H5'   U A   8     -20.038 -18.693  -2.728  1.00  0.00           H  
ATOM    233 H5''   U A   8     -20.886 -20.073  -2.005  1.00  0.00           H  
ATOM    234  C4'   U A   8     -19.261 -19.334  -0.849  1.00  0.00           C  
ATOM    235  H4'   U A   8     -18.692 -18.406  -0.797  1.00  0.00           H  
ATOM    236  O4'   U A   8     -19.780 -19.773   0.430  1.00  0.00           O  
ATOM    237  C1'   U A   8     -18.863 -20.661   1.038  1.00  0.00           C  
ATOM    238  H1'   U A   8     -18.526 -20.173   1.953  1.00  0.00           H  
ATOM    239  N1    U A   8     -19.603 -21.872   1.434  1.00  0.00           N  
ATOM    240  C6    U A   8     -20.268 -21.910   2.638  1.00  0.00           C  
ATOM    241  H6    U A   8     -20.232 -21.034   3.286  1.00  0.00           H  
ATOM    242  C2    U A   8     -19.619 -22.964   0.577  1.00  0.00           C  
ATOM    243  O2    U A   8     -19.051 -22.982  -0.498  1.00  0.00           O  
ATOM    244  N3    U A   8     -20.334 -24.042   1.030  1.00  0.00           N  
ATOM    245  H3    U A   8     -20.337 -24.854   0.431  1.00  0.00           H  
ATOM    246  C4    U A   8     -21.022 -24.142   2.217  1.00  0.00           C  
ATOM    247  O4    U A   8     -21.621 -25.183   2.483  1.00  0.00           O  
ATOM    248  C5    U A   8     -20.957 -22.980   3.042  1.00  0.00           C  
ATOM    249  H5    U A   8     -21.469 -22.968   4.004  1.00  0.00           H  
ATOM    250  C2'   U A   8     -17.698 -20.889   0.070  1.00  0.00           C  
ATOM    251  H2'   U A   8     -17.416 -21.942   0.020  1.00  0.00           H  
ATOM    252  O2'   U A   8     -16.626 -20.057   0.466  1.00  0.00           O  
ATOM    253 HO2'   U A   8     -16.294 -19.644  -0.332  1.00  0.00           H  
ATOM    254  C3'   U A   8     -18.290 -20.429  -1.261  1.00  0.00           C  
ATOM    255  H3'   U A   8     -18.795 -21.233  -1.793  1.00  0.00           H  
ATOM    256  O3'   U A   8     -17.296 -19.929  -2.151  1.00  0.00           O  
ATOM    257  P     A A   9     -17.238 -20.467  -3.664  1.00  0.00           P  
ATOM    258  OP1   A A   9     -16.012 -19.900  -4.284  1.00  0.00           O  
ATOM    259  OP2   A A   9     -18.559 -20.225  -4.299  1.00  0.00           O  
ATOM    260  O5'   A A   9     -17.041 -22.040  -3.503  1.00  0.00           O  
ATOM    261  C5'   A A   9     -15.956 -22.720  -4.132  1.00  0.00           C  
ATOM    262  H5'   A A   9     -15.084 -22.065  -4.176  1.00  0.00           H  
ATOM    263 H5''   A A   9     -16.236 -23.005  -5.145  1.00  0.00           H  
ATOM    264  C4'   A A   9     -15.601 -23.966  -3.353  1.00  0.00           C  
ATOM    265  H4'   A A   9     -15.124 -23.651  -2.424  1.00  0.00           H  
ATOM    266  O4'   A A   9     -16.805 -24.753  -3.150  1.00  0.00           O  
ATOM    267  C1'   A A   9     -16.505 -26.130  -3.269  1.00  0.00           C  
ATOM    268  H1'   A A   9     -16.834 -26.604  -2.343  1.00  0.00           H  
ATOM    269  N9    A A   9     -17.309 -26.683  -4.360  1.00  0.00           N  
ATOM    270  C4    A A   9     -17.949 -25.980  -5.354  1.00  0.00           C  
ATOM    271  N3    A A   9     -17.958 -24.648  -5.539  1.00  0.00           N  
ATOM    272  C2    A A   9     -18.689 -24.326  -6.604  1.00  0.00           C  
ATOM    273  H2    A A   9     -18.751 -23.260  -6.824  1.00  0.00           H  
ATOM    274  N1    A A   9     -19.361 -25.125  -7.443  1.00  0.00           N  
ATOM    275  C6    A A   9     -19.333 -26.457  -7.227  1.00  0.00           C  
ATOM    276  N6    A A   9     -20.009 -27.251  -8.057  1.00  0.00           N  
ATOM    277  H61   A A   9     -20.004 -28.250  -7.912  1.00  0.00           H  
ATOM    278  H62   A A   9     -20.533 -26.851  -8.822  1.00  0.00           H  
ATOM    279  C5    A A   9     -18.591 -26.927  -6.131  1.00  0.00           C  
ATOM    280  N7    A A   9     -18.357 -28.205  -5.641  1.00  0.00           N  
ATOM    281  C8    A A   9     -17.591 -28.006  -4.596  1.00  0.00           C  
ATOM    282  H8    A A   9     -17.214 -28.809  -3.980  1.00  0.00           H  
ATOM    283  C2'   A A   9     -14.996 -26.272  -3.472  1.00  0.00           C  
ATOM    284  H2'   A A   9     -14.759 -27.068  -4.180  1.00  0.00           H  
ATOM    285  O2'   A A   9     -14.389 -26.465  -2.208  1.00  0.00           O  
ATOM    286 HO2'   A A   9     -13.743 -25.767  -2.105  1.00  0.00           H  
ATOM    287  C3'   A A   9     -14.629 -24.908  -4.050  1.00  0.00           C  
ATOM    288  H3'   A A   9     -14.736 -24.867  -5.133  1.00  0.00           H  
ATOM    289  O3'   A A   9     -13.279 -24.546  -3.769  1.00  0.00           O  
ATOM    290  P     A A  10     -12.142 -24.755  -4.888  1.00  0.00           P  
ATOM    291  OP1   A A  10     -10.889 -24.164  -4.353  1.00  0.00           O  
ATOM    292  OP2   A A  10     -12.672 -24.288  -6.196  1.00  0.00           O  
ATOM    293  O5'   A A  10     -11.950 -26.336  -4.949  1.00  0.00           O  
ATOM    294  C5'   A A  10     -12.175 -27.063  -6.156  1.00  0.00           C  
ATOM    295  H5'   A A  10     -11.240 -27.153  -6.710  1.00  0.00           H  
ATOM    296 H5''   A A  10     -12.903 -26.541  -6.774  1.00  0.00           H  
ATOM    297  C4'   A A  10     -12.700 -28.442  -5.841  1.00  0.00           C  
ATOM    298  H4'   A A  10     -12.055 -28.874  -5.075  1.00  0.00           H  
ATOM    299  O4'   A A  10     -14.093 -28.323  -5.430  1.00  0.00           O  
ATOM    300  C1'   A A  10     -14.888 -29.223  -6.177  1.00  0.00           C  
ATOM    301  H1'   A A  10     -15.624 -29.649  -5.495  1.00  0.00           H  
ATOM    302  N9    A A  10     -15.598 -28.466  -7.207  1.00  0.00           N  
ATOM    303  C4    A A  10     -16.417 -28.983  -8.181  1.00  0.00           C  
ATOM    304  N3    A A  10     -16.734 -30.274  -8.379  1.00  0.00           N  
ATOM    305  C2    A A  10     -17.554 -30.402  -9.419  1.00  0.00           C  
ATOM    306  H2    A A  10     -17.863 -31.423  -9.647  1.00  0.00           H  
ATOM    307  N1    A A  10     -18.054 -29.456 -10.226  1.00  0.00           N  
ATOM    308  C6    A A  10     -17.715 -28.169  -9.999  1.00  0.00           C  
ATOM    309  N6    A A  10     -18.211 -27.228 -10.801  1.00  0.00           N  
ATOM    310  H61   A A  10     -17.968 -26.261 -10.646  1.00  0.00           H  
ATOM    311  H62   A A  10     -18.824 -27.484 -11.563  1.00  0.00           H  
ATOM    312  C5    A A  10     -16.852 -27.900  -8.922  1.00  0.00           C  
ATOM    313  N7    A A  10     -16.319 -26.719  -8.425  1.00  0.00           N  
ATOM    314  C8    A A  10     -15.586 -27.107  -7.410  1.00  0.00           C  
ATOM    315  H8    A A  10     -15.026 -26.423  -6.790  1.00  0.00           H  
ATOM    316  C2'   A A  10     -13.933 -30.275  -6.731  1.00  0.00           C  
ATOM    317  H2'   A A  10     -14.314 -30.723  -7.652  1.00  0.00           H  
ATOM    318  O2'   A A  10     -13.678 -31.231  -5.719  1.00  0.00           O  
ATOM    319 HO2'   A A  10     -13.410 -30.748  -4.935  1.00  0.00           H  
ATOM    320  C3'   A A  10     -12.707 -29.417  -7.015  1.00  0.00           C  
ATOM    321  H3'   A A  10     -12.776 -28.894  -7.969  1.00  0.00           H  
ATOM    322  O3'   A A  10     -11.506 -30.181  -7.068  1.00  0.00           O  
ATOM    323  P     U A  11     -10.450 -29.932  -8.256  1.00  0.00           P  
ATOM    324  OP1   U A  11      -9.141 -30.467  -7.802  1.00  0.00           O  
ATOM    325  OP2   U A  11     -10.551 -28.518  -8.698  1.00  0.00           O  
ATOM    326  O5'   U A  11     -10.980 -30.856  -9.442  1.00  0.00           O  
ATOM    327  C5'   U A  11     -10.736 -32.261  -9.443  1.00  0.00           C  
ATOM    328  H5'   U A  11     -11.192 -32.714  -8.562  1.00  0.00           H  
ATOM    329 H5''   U A  11      -9.663 -32.449  -9.423  1.00  0.00           H  
ATOM    330  C4'   U A  11     -11.320 -32.891 -10.685  1.00  0.00           C  
ATOM    331  H4'   U A  11     -11.044 -33.946 -10.682  1.00  0.00           H  
ATOM    332  O4'   U A  11     -12.756 -32.666 -10.700  1.00  0.00           O  
ATOM    333  C1'   U A  11     -13.190 -32.436 -12.030  1.00  0.00           C  
ATOM    334  H1'   U A  11     -13.989 -33.151 -12.231  1.00  0.00           H  
ATOM    335  N1    U A  11     -13.761 -31.083 -12.108  1.00  0.00           N  
ATOM    336  C6    U A  11     -13.683 -30.208 -11.047  1.00  0.00           C  
ATOM    337  H6    U A  11     -13.184 -30.531 -10.134  1.00  0.00           H  
ATOM    338  C2    U A  11     -14.380 -30.717 -13.288  1.00  0.00           C  
ATOM    339  O2    U A  11     -14.467 -31.458 -14.248  1.00  0.00           O  
ATOM    340  N3    U A  11     -14.894 -29.447 -13.303  1.00  0.00           N  
ATOM    341  H3    U A  11     -15.347 -29.162 -14.159  1.00  0.00           H  
ATOM    342  C4    U A  11     -14.856 -28.524 -12.286  1.00  0.00           C  
ATOM    343  O4    U A  11     -15.377 -27.421 -12.454  1.00  0.00           O  
ATOM    344  C5    U A  11     -14.198 -28.975 -11.099  1.00  0.00           C  
ATOM    345  H5    U A  11     -14.114 -28.313 -10.237  1.00  0.00           H  
ATOM    346  C2'   U A  11     -11.986 -32.647 -12.948  1.00  0.00           C  
ATOM    347  H2'   U A  11     -12.002 -31.963 -13.799  1.00  0.00           H  
ATOM    348  O2'   U A  11     -11.950 -34.007 -13.337  1.00  0.00           O  
ATOM    349 HO2'   U A  11     -11.050 -34.310 -13.208  1.00  0.00           H  
ATOM    350  C3'   U A  11     -10.837 -32.311 -12.007  1.00  0.00           C  
ATOM    351  H3'   U A  11     -10.654 -31.240 -11.934  1.00  0.00           H  
ATOM    352  O3'   U A  11      -9.605 -32.897 -12.422  1.00  0.00           O  
ATOM    353  P     C A  12      -8.673 -32.130 -13.486  1.00  0.00           P  
ATOM    354  OP1   C A  12      -7.384 -32.864 -13.555  1.00  0.00           O  
ATOM    355  OP2   C A  12      -8.675 -30.682 -13.157  1.00  0.00           O  
ATOM    356  O5'   C A  12      -9.431 -32.323 -14.874  1.00  0.00           O  
ATOM    357  C5'   C A  12      -9.597 -33.620 -15.446  1.00  0.00           C  
ATOM    358  H5'   C A  12     -10.256 -34.218 -14.816  1.00  0.00           H  
ATOM    359 H5''   C A  12      -8.631 -34.118 -15.521  1.00  0.00           H  
ATOM    360  C4'   C A  12     -10.197 -33.508 -16.828  1.00  0.00           C  
ATOM    361  H4'   C A  12     -10.109 -34.484 -17.307  1.00  0.00           H  
ATOM    362  O4'   C A  12     -11.569 -33.038 -16.715  1.00  0.00           O  
ATOM    363  C1'   C A  12     -11.857 -32.144 -17.777  1.00  0.00           C  
ATOM    364  H1'   C A  12     -12.766 -32.504 -18.261  1.00  0.00           H  
ATOM    365  N1    C A  12     -12.138 -30.817 -17.206  1.00  0.00           N  
ATOM    366  C6    C A  12     -11.539 -30.411 -16.046  1.00  0.00           C  
ATOM    367  H6    C A  12     -10.849 -31.083 -15.533  1.00  0.00           H  
ATOM    368  C2    C A  12     -13.028 -29.970 -17.873  1.00  0.00           C  
ATOM    369  O2    C A  12     -13.561 -30.363 -18.920  1.00  0.00           O  
ATOM    370  N3    C A  12     -13.284 -28.746 -17.361  1.00  0.00           N  
ATOM    371  C4    C A  12     -12.691 -28.358 -16.231  1.00  0.00           C  
ATOM    372  N4    C A  12     -12.972 -27.141 -15.769  1.00  0.00           N  
ATOM    373  H41   C A  12     -12.546 -26.807 -14.918  1.00  0.00           H  
ATOM    374  H42   C A  12     -13.609 -26.554 -16.289  1.00  0.00           H  
ATOM    375  C5    C A  12     -11.783 -29.202 -15.528  1.00  0.00           C  
ATOM    376  H5    C A  12     -11.306 -28.874 -14.604  1.00  0.00           H  
ATOM    377  C2'   C A  12     -10.656 -32.159 -18.722  1.00  0.00           C  
ATOM    378  H2'   C A  12     -10.490 -31.181 -19.179  1.00  0.00           H  
ATOM    379  O2'   C A  12     -10.840 -33.188 -19.676  1.00  0.00           O  
ATOM    380 HO2'   C A  12     -10.019 -33.679 -19.713  1.00  0.00           H  
ATOM    381  C3'   C A  12      -9.531 -32.500 -17.754  1.00  0.00           C  
ATOM    382  H3'   C A  12      -9.171 -31.630 -17.207  1.00  0.00           H  
ATOM    383  O3'   C A  12      -8.395 -33.056 -18.410  1.00  0.00           O  
ATOM    384  P     G A  13      -7.176 -32.099 -18.845  1.00  0.00           P  
ATOM    385  OP1   G A  13      -6.106 -32.970 -19.392  1.00  0.00           O  
ATOM    386  OP2   G A  13      -6.871 -31.182 -17.717  1.00  0.00           O  
ATOM    387  O5'   G A  13      -7.773 -31.233 -20.041  1.00  0.00           O  
ATOM    388  C5'   G A  13      -8.332 -31.860 -21.195  1.00  0.00           C  
ATOM    389  H5'   G A  13      -9.152 -32.514 -20.897  1.00  0.00           H  
ATOM    390 H5''   G A  13      -7.570 -32.454 -21.698  1.00  0.00           H  
ATOM    391  C4'   G A  13      -8.852 -30.816 -22.155  1.00  0.00           C  
ATOM    392  H4'   G A  13      -9.030 -31.303 -23.113  1.00  0.00           H  
ATOM    393  O4'   G A  13     -10.032 -30.195 -21.591  1.00  0.00           O  
ATOM    394  C1'   G A  13     -10.152 -28.877 -22.095  1.00  0.00           C  
ATOM    395  H1'   G A  13     -11.042 -28.861 -22.725  1.00  0.00           H  
ATOM    396  N9    G A  13     -10.385 -27.974 -20.972  1.00  0.00           N  
ATOM    397  C4    G A  13     -11.018 -26.756 -21.024  1.00  0.00           C  
ATOM    398  N3    G A  13     -11.541 -26.180 -22.127  1.00  0.00           N  
ATOM    399  C2    G A  13     -12.083 -25.006 -21.860  1.00  0.00           C  
ATOM    400  N2    G A  13     -12.648 -24.298 -22.842  1.00  0.00           N  
ATOM    401  H21   G A  13     -12.656 -24.668 -23.781  1.00  0.00           H  
ATOM    402  H22   G A  13     -13.064 -23.398 -22.644  1.00  0.00           H  
ATOM    403  N1    G A  13     -12.112 -24.438 -20.613  1.00  0.00           N  
ATOM    404  H1    G A  13     -12.551 -23.535 -20.524  1.00  0.00           H  
ATOM    405  C6    G A  13     -11.581 -25.010 -19.463  1.00  0.00           C  
ATOM    406  O6    G A  13     -11.662 -24.409 -18.385  1.00  0.00           O  
ATOM    407  C5    G A  13     -10.994 -26.275 -19.732  1.00  0.00           C  
ATOM    408  N7    G A  13     -10.360 -27.173 -18.883  1.00  0.00           N  
ATOM    409  C8    G A  13     -10.018 -28.163 -19.662  1.00  0.00           C  
ATOM    410  H8    G A  13      -9.499 -29.043 -19.311  1.00  0.00           H  
ATOM    411  C2'   G A  13      -8.884 -28.551 -22.890  1.00  0.00           C  
ATOM    412  H2'   G A  13      -8.496 -27.562 -22.636  1.00  0.00           H  
ATOM    413  O2'   G A  13      -9.172 -28.684 -24.269  1.00  0.00           O  
ATOM    414 HO2'   G A  13      -8.714 -27.973 -24.718  1.00  0.00           H  
ATOM    415  C3'   G A  13      -7.923 -29.641 -22.419  1.00  0.00           C  
ATOM    416  H3'   G A  13      -7.372 -29.356 -21.523  1.00  0.00           H  
ATOM    417  O3'   G A  13      -6.942 -29.968 -23.400  1.00  0.00           O  
ATOM    418  P     C A  14      -5.620 -29.062 -23.542  1.00  0.00           P  
ATOM    419  OP1   C A  14      -4.819 -29.624 -24.659  1.00  0.00           O  
ATOM    420  OP2   C A  14      -5.002 -28.916 -22.198  1.00  0.00           O  
ATOM    421  O5'   C A  14      -6.173 -27.640 -24.003  1.00  0.00           O  
ATOM    422  C5'   C A  14      -6.153 -26.519 -23.121  1.00  0.00           C  
ATOM    423  H5'   C A  14      -5.144 -26.106 -23.072  1.00  0.00           H  
ATOM    424 H5''   C A  14      -6.458 -26.829 -22.122  1.00  0.00           H  
ATOM    425  C4'   C A  14      -7.103 -25.454 -23.615  1.00  0.00           C  
ATOM    426  H4'   C A  14      -7.263 -25.623 -24.680  1.00  0.00           H  
ATOM    427  O4'   C A  14      -8.323 -25.511 -22.827  1.00  0.00           O  
ATOM    428  C1'   C A  14      -8.786 -24.198 -22.564  1.00  0.00           C  
ATOM    429  H1'   C A  14      -9.830 -24.161 -22.875  1.00  0.00           H  
ATOM    430  N1    C A  14      -8.737 -23.969 -21.109  1.00  0.00           N  
ATOM    431  C6    C A  14      -8.180 -24.895 -20.271  1.00  0.00           C  
ATOM    432  H6    C A  14      -7.766 -25.816 -20.684  1.00  0.00           H  
ATOM    433  C2    C A  14      -9.272 -22.785 -20.593  1.00  0.00           C  
ATOM    434  O2    C A  14      -9.774 -21.962 -21.373  1.00  0.00           O  
ATOM    435  N3    C A  14      -9.231 -22.565 -19.260  1.00  0.00           N  
ATOM    436  C4    C A  14      -8.685 -23.475 -18.452  1.00  0.00           C  
ATOM    437  N4    C A  14      -8.666 -23.215 -17.145  1.00  0.00           N  
ATOM    438  H41   C A  14      -8.261 -23.878 -16.501  1.00  0.00           H  
ATOM    439  H42   C A  14      -9.059 -22.352 -16.799  1.00  0.00           H  
ATOM    440  C5    C A  14      -8.133 -24.692 -18.948  1.00  0.00           C  
ATOM    441  H5    C A  14      -7.691 -25.428 -18.278  1.00  0.00           H  
ATOM    442  C2'   C A  14      -7.914 -23.235 -23.370  1.00  0.00           C  
ATOM    443  H2'   C A  14      -7.760 -22.292 -22.842  1.00  0.00           H  
ATOM    444  O2'   C A  14      -8.498 -23.060 -24.647  1.00  0.00           O  
ATOM    445 HO2'   C A  14      -7.784 -23.085 -25.284  1.00  0.00           H  
ATOM    446  C3'   C A  14      -6.612 -24.021 -23.462  1.00  0.00           C  
ATOM    447  H3'   C A  14      -5.988 -23.902 -22.577  1.00  0.00           H  
ATOM    448  O3'   C A  14      -5.811 -23.623 -24.571  1.00  0.00           O  
ATOM    449  P     G A  15      -4.696 -22.478 -24.384  1.00  0.00           P  
ATOM    450  OP1   G A  15      -3.769 -22.572 -25.541  1.00  0.00           O  
ATOM    451  OP2   G A  15      -4.156 -22.562 -23.003  1.00  0.00           O  
ATOM    452  O5'   G A  15      -5.516 -21.118 -24.516  1.00  0.00           O  
ATOM    453  C5'   G A  15      -6.222 -20.798 -25.714  1.00  0.00           C  
ATOM    454  H5'   G A  15      -7.125 -21.406 -25.782  1.00  0.00           H  
ATOM    455 H5''   G A  15      -5.593 -21.000 -26.579  1.00  0.00           H  
ATOM    456  C4'   G A  15      -6.607 -19.337 -25.717  1.00  0.00           C  
ATOM    457  H4'   G A  15      -6.759 -19.038 -26.755  1.00  0.00           H  
ATOM    458  O4'   G A  15      -7.788 -19.164 -24.884  1.00  0.00           O  
ATOM    459  C1'   G A  15      -7.627 -18.026 -24.056  1.00  0.00           C  
ATOM    460  H1'   G A  15      -8.553 -17.453 -24.113  1.00  0.00           H  
ATOM    461  N9    G A  15      -7.453 -18.478 -22.679  1.00  0.00           N  
ATOM    462  C4    G A  15      -7.767 -17.775 -21.542  1.00  0.00           C  
ATOM    463  N3    G A  15      -8.303 -16.538 -21.497  1.00  0.00           N  
ATOM    464  C2    G A  15      -8.489 -16.126 -20.256  1.00  0.00           C  
ATOM    465  N2    G A  15      -9.013 -14.920 -20.028  1.00  0.00           N  
ATOM    466  H21   G A  15      -9.264 -14.330 -20.808  1.00  0.00           H  
ATOM    467  H22   G A  15      -9.158 -14.603 -19.079  1.00  0.00           H  
ATOM    468  N1    G A  15      -8.176 -16.867 -19.147  1.00  0.00           N  
ATOM    469  H1    G A  15      -8.359 -16.455 -18.246  1.00  0.00           H  
ATOM    470  C6    G A  15      -7.625 -18.142 -19.166  1.00  0.00           C  
ATOM    471  O6    G A  15      -7.383 -18.723 -18.100  1.00  0.00           O  
ATOM    472  C5    G A  15      -7.418 -18.600 -20.493  1.00  0.00           C  
ATOM    473  N7    G A  15      -6.897 -19.799 -20.962  1.00  0.00           N  
ATOM    474  C8    G A  15      -6.939 -19.681 -22.260  1.00  0.00           C  
ATOM    475  H8    G A  15      -6.602 -20.451 -22.938  1.00  0.00           H  
ATOM    476  C2'   G A  15      -6.432 -17.248 -24.601  1.00  0.00           C  
ATOM    477  H2'   G A  15      -5.910 -16.703 -23.811  1.00  0.00           H  
ATOM    478  O2'   G A  15      -6.873 -16.406 -25.650  1.00  0.00           O  
ATOM    479 HO2'   G A  15      -6.280 -16.550 -26.388  1.00  0.00           H  
ATOM    480  C3'   G A  15      -5.570 -18.386 -25.132  1.00  0.00           C  
ATOM    481  H3'   G A  15      -4.983 -18.865 -24.350  1.00  0.00           H  
ATOM    482  O3'   G A  15      -4.638 -17.950 -26.118  1.00  0.00           O  
ATOM    483  P     U A  16      -3.135 -17.573 -25.684  1.00  0.00           P  
ATOM    484  OP1   U A  16      -2.383 -17.264 -26.927  1.00  0.00           O  
ATOM    485  OP2   U A  16      -2.631 -18.625 -24.765  1.00  0.00           O  
ATOM    486  O5'   U A  16      -3.300 -16.223 -24.853  1.00  0.00           O  
ATOM    487  C5'   U A  16      -3.650 -15.001 -25.500  1.00  0.00           C  
ATOM    488  H5'   U A  16      -4.566 -15.139 -26.076  1.00  0.00           H  
ATOM    489 H5''   U A  16      -2.850 -14.699 -26.175  1.00  0.00           H  
ATOM    490  C4'   U A  16      -3.866 -13.909 -24.477  1.00  0.00           C  
ATOM    491  H4'   U A  16      -4.117 -12.996 -25.017  1.00  0.00           H  
ATOM    492  O4'   U A  16      -4.894 -14.330 -23.539  1.00  0.00           O  
ATOM    493  C1'   U A  16      -4.580 -13.849 -22.242  1.00  0.00           C  
ATOM    494  H1'   U A  16      -5.445 -13.283 -21.894  1.00  0.00           H  
ATOM    495  N1    U A  16      -4.400 -15.002 -21.347  1.00  0.00           N  
ATOM    496  C6    U A  16      -4.122 -16.256 -21.842  1.00  0.00           C  
ATOM    497  H6    U A  16      -4.038 -16.389 -22.921  1.00  0.00           H  
ATOM    498  C2    U A  16      -4.516 -14.783 -19.987  1.00  0.00           C  
ATOM    499  O2    U A  16      -4.765 -13.691 -19.510  1.00  0.00           O  
ATOM    500  N3    U A  16      -4.329 -15.891 -19.204  1.00  0.00           N  
ATOM    501  H3    U A  16      -4.397 -15.747 -18.208  1.00  0.00           H  
ATOM    502  C4    U A  16      -4.049 -17.169 -19.628  1.00  0.00           C  
ATOM    503  O4    U A  16      -3.913 -18.065 -18.796  1.00  0.00           O  
ATOM    504  C5    U A  16      -3.949 -17.316 -21.047  1.00  0.00           C  
ATOM    505  H5    U A  16      -3.731 -18.292 -21.480  1.00  0.00           H  
ATOM    506  C2'   U A  16      -3.332 -12.975 -22.367  1.00  0.00           C  
ATOM    507  H2'   U A  16      -2.685 -13.067 -21.492  1.00  0.00           H  
ATOM    508  O2'   U A  16      -3.735 -11.641 -22.614  1.00  0.00           O  
ATOM    509 HO2'   U A  16      -3.201 -11.324 -23.343  1.00  0.00           H  
ATOM    510  C3'   U A  16      -2.669 -13.586 -23.595  1.00  0.00           C  
ATOM    511  H3'   U A  16      -2.091 -14.479 -23.358  1.00  0.00           H  
ATOM    512  O3'   U A  16      -1.768 -12.685 -24.232  1.00  0.00           O  
ATOM    513  P     G A  17      -0.232 -12.621 -23.755  1.00  0.00           P  
ATOM    514  OP1   G A  17       0.434 -11.565 -24.560  1.00  0.00           O  
ATOM    515  OP2   G A  17       0.317 -14.000 -23.757  1.00  0.00           O  
ATOM    516  O5'   G A  17      -0.317 -12.115 -22.246  1.00  0.00           O  
ATOM    517  C5'   G A  17      -0.764 -10.796 -21.938  1.00  0.00           C  
ATOM    518  H5'   G A  17      -1.768 -10.645 -22.337  1.00  0.00           H  
ATOM    519 H5''   G A  17      -0.092 -10.065 -22.384  1.00  0.00           H  
ATOM    520  C4'   G A  17      -0.790 -10.588 -20.441  1.00  0.00           C  
ATOM    521  H4'   G A  17      -1.045  -9.544 -20.256  1.00  0.00           H  
ATOM    522  O4'   G A  17      -1.719 -11.526 -19.840  1.00  0.00           O  
ATOM    523  C1'   G A  17      -1.274 -11.863 -18.537  1.00  0.00           C  
ATOM    524  H1'   G A  17      -2.055 -11.548 -17.844  1.00  0.00           H  
ATOM    525  N9    G A  17      -1.155 -13.315 -18.450  1.00  0.00           N  
ATOM    526  C4    G A  17      -1.180 -14.068 -17.301  1.00  0.00           C  
ATOM    527  N3    G A  17      -1.323 -13.595 -16.046  1.00  0.00           N  
ATOM    528  C2    G A  17      -1.305 -14.564 -15.149  1.00  0.00           C  
ATOM    529  N2    G A  17      -1.439 -14.271 -13.853  1.00  0.00           N  
ATOM    530  H21   G A  17      -1.554 -13.309 -13.571  1.00  0.00           H  
ATOM    531  H22   G A  17      -1.423 -15.006 -13.160  1.00  0.00           H  
ATOM    532  N1    G A  17      -1.157 -15.892 -15.455  1.00  0.00           N  
ATOM    533  H1    G A  17      -1.155 -16.550 -14.692  1.00  0.00           H  
ATOM    534  C6    G A  17      -1.008 -16.404 -16.739  1.00  0.00           C  
ATOM    535  O6    G A  17      -0.881 -17.623 -16.903  1.00  0.00           O  
ATOM    536  C5    G A  17      -1.027 -15.375 -17.717  1.00  0.00           C  
ATOM    537  N7    G A  17      -0.912 -15.442 -19.099  1.00  0.00           N  
ATOM    538  C8    G A  17      -0.993 -14.199 -19.489  1.00  0.00           C  
ATOM    539  H8    G A  17      -0.936 -13.896 -20.524  1.00  0.00           H  
ATOM    540  C2'   G A  17       0.045 -11.127 -18.287  1.00  0.00           C  
ATOM    541  H2'   G A  17       0.762 -11.754 -17.754  1.00  0.00           H  
ATOM    542  O2'   G A  17      -0.233  -9.916 -17.610  1.00  0.00           O  
ATOM    543 HO2'   G A  17       0.266  -9.232 -18.057  1.00  0.00           H  
ATOM    544  C3'   G A  17       0.518 -10.860 -19.712  1.00  0.00           C  
ATOM    545  H3'   G A  17       1.050 -11.707 -20.143  1.00  0.00           H  
ATOM    546  O3'   G A  17       1.406  -9.747 -19.792  1.00  0.00           O  
ATOM    547  P     G A  18       2.993  -9.981 -19.671  1.00  0.00           P  
ATOM    548  OP1   G A  18       3.644  -8.652 -19.802  1.00  0.00           O  
ATOM    549  OP2   G A  18       3.379 -11.079 -20.592  1.00  0.00           O  
ATOM    550  O5'   G A  18       3.198 -10.489 -18.174  1.00  0.00           O  
ATOM    551  C5'   G A  18       3.007  -9.610 -17.066  1.00  0.00           C  
ATOM    552  H5'   G A  18       1.961  -9.307 -17.012  1.00  0.00           H  
ATOM    553 H5''   G A  18       3.627  -8.722 -17.188  1.00  0.00           H  
ATOM    554  C4'   G A  18       3.391 -10.301 -15.779  1.00  0.00           C  
ATOM    555  H4'   G A  18       3.444  -9.541 -14.999  1.00  0.00           H  
ATOM    556  O4'   G A  18       2.421 -11.350 -15.503  1.00  0.00           O  
ATOM    557  C1'   G A  18       3.086 -12.502 -15.018  1.00  0.00           C  
ATOM    558  H1'   G A  18       2.574 -12.805 -14.104  1.00  0.00           H  
ATOM    559  N9    G A  18       2.928 -13.570 -16.001  1.00  0.00           N  
ATOM    560  C4    G A  18       2.685 -14.897 -15.737  1.00  0.00           C  
ATOM    561  N3    G A  18       2.547 -15.452 -14.515  1.00  0.00           N  
ATOM    562  C2    G A  18       2.322 -16.751 -14.586  1.00  0.00           C  
ATOM    563  N2    G A  18       2.163 -17.458 -13.464  1.00  0.00           N  
ATOM    564  H21   G A  18       2.216 -16.986 -12.573  1.00  0.00           H  
ATOM    565  H22   G A  18       2.000 -18.453 -13.506  1.00  0.00           H  
ATOM    566  N1    G A  18       2.238 -17.454 -15.760  1.00  0.00           N  
ATOM    567  H1    G A  18       2.062 -18.445 -15.707  1.00  0.00           H  
ATOM    568  C6    G A  18       2.377 -16.906 -17.030  1.00  0.00           C  
ATOM    569  O6    G A  18       2.283 -17.632 -18.026  1.00  0.00           O  
ATOM    570  C5    G A  18       2.620 -15.509 -16.972  1.00  0.00           C  
ATOM    571  N7    G A  18       2.816 -14.586 -17.991  1.00  0.00           N  
ATOM    572  C8    G A  18       2.994 -13.454 -17.367  1.00  0.00           C  
ATOM    573  H8    G A  18       3.175 -12.518 -17.876  1.00  0.00           H  
ATOM    574  C2'   G A  18       4.541 -12.113 -14.760  1.00  0.00           C  
ATOM    575  H2'   G A  18       5.221 -12.946 -14.949  1.00  0.00           H  
ATOM    576  O2'   G A  18       4.648 -11.605 -13.443  1.00  0.00           O  
ATOM    577 HO2'   G A  18       5.338 -10.942 -13.459  1.00  0.00           H  
ATOM    578  C3'   G A  18       4.738 -11.012 -15.794  1.00  0.00           C  
ATOM    579  H3'   G A  18       4.975 -11.402 -16.783  1.00  0.00           H  
ATOM    580  O3'   G A  18       5.800 -10.125 -15.451  1.00  0.00           O  
ATOM    581  P     A A  19       7.273 -10.367 -16.052  1.00  0.00           P  
ATOM    582  OP1   A A  19       7.122 -10.900 -17.430  1.00  0.00           O  
ATOM    583  OP2   A A  19       8.070  -9.134 -15.827  1.00  0.00           O  
ATOM    584  O5'   A A  19       7.878 -11.523 -15.137  1.00  0.00           O  
ATOM    585  C5'   A A  19       8.151 -11.298 -13.755  1.00  0.00           C  
ATOM    586  H5'   A A  19       7.302 -10.797 -13.289  1.00  0.00           H  
ATOM    587 H5''   A A  19       9.035 -10.670 -13.651  1.00  0.00           H  
ATOM    588  C4'   A A  19       8.399 -12.613 -13.053  1.00  0.00           C  
ATOM    589  H4'   A A  19       8.663 -12.390 -12.019  1.00  0.00           H  
ATOM    590  O4'   A A  19       7.211 -13.440 -13.183  1.00  0.00           O  
ATOM    591  C1'   A A  19       7.583 -14.777 -13.458  1.00  0.00           C  
ATOM    592  H1'   A A  19       7.055 -15.407 -12.741  1.00  0.00           H  
ATOM    593  N9    A A  19       7.101 -15.119 -14.796  1.00  0.00           N  
ATOM    594  C4    A A  19       6.504 -16.299 -15.167  1.00  0.00           C  
ATOM    595  N3    A A  19       6.248 -17.364 -14.388  1.00  0.00           N  
ATOM    596  C2    A A  19       5.659 -18.328 -15.090  1.00  0.00           C  
ATOM    597  H2    A A  19       5.418 -19.232 -14.531  1.00  0.00           H  
ATOM    598  N1    A A  19       5.320 -18.347 -16.385  1.00  0.00           N  
ATOM    599  C6    A A  19       5.591 -17.262 -17.140  1.00  0.00           C  
ATOM    600  N6    A A  19       5.253 -17.284 -18.430  1.00  0.00           N  
ATOM    601  H61   A A  19       5.445 -16.483 -19.014  1.00  0.00           H  
ATOM    602  H62   A A  19       4.797 -18.101 -18.812  1.00  0.00           H  
ATOM    603  C5    A A  19       6.217 -16.169 -16.514  1.00  0.00           C  
ATOM    604  N7    A A  19       6.627 -14.930 -16.986  1.00  0.00           N  
ATOM    605  C8    A A  19       7.144 -14.347 -15.931  1.00  0.00           C  
ATOM    606  H8    A A  19       7.564 -13.352 -15.952  1.00  0.00           H  
ATOM    607  C2'   A A  19       9.099 -14.879 -13.299  1.00  0.00           C  
ATOM    608  H2'   A A  19       9.533 -15.586 -14.009  1.00  0.00           H  
ATOM    609  O2'   A A  19       9.393 -15.206 -11.953  1.00  0.00           O  
ATOM    610 HO2'   A A  19       9.655 -14.391 -11.524  1.00  0.00           H  
ATOM    611  C3'   A A  19       9.533 -13.454 -13.626  1.00  0.00           C  
ATOM    612  H3'   A A  19       9.658 -13.288 -14.696  1.00  0.00           H  
ATOM    613  O3'   A A  19      10.781 -13.119 -13.023  1.00  0.00           O  
ATOM    614  P     U A  20      12.123 -13.113 -13.909  1.00  0.00           P  
ATOM    615  OP1   U A  20      11.921 -12.150 -15.021  1.00  0.00           O  
ATOM    616  OP2   U A  20      13.278 -12.943 -12.991  1.00  0.00           O  
ATOM    617  O5'   U A  20      12.185 -14.582 -14.525  1.00  0.00           O  
ATOM    618  C5'   U A  20      13.085 -14.897 -15.586  1.00  0.00           C  
ATOM    619  H5'   U A  20      14.046 -14.409 -15.411  1.00  0.00           H  
ATOM    620 H5''   U A  20      12.677 -14.545 -16.533  1.00  0.00           H  
ATOM    621  C4'   U A  20      13.295 -16.391 -15.667  1.00  0.00           C  
ATOM    622  H4'   U A  20      13.802 -16.602 -16.609  1.00  0.00           H  
ATOM    623  O4'   U A  20      14.041 -16.825 -14.495  1.00  0.00           O  
ATOM    624  C1'   U A  20      13.480 -18.022 -13.985  1.00  0.00           C  
ATOM    625  H1'   U A  20      14.305 -18.715 -13.815  1.00  0.00           H  
ATOM    626  N1    U A  20      12.855 -17.727 -12.688  1.00  0.00           N  
ATOM    627  C6    U A  20      12.662 -16.431 -12.266  1.00  0.00           C  
ATOM    628  H6    U A  20      12.986 -15.615 -12.912  1.00  0.00           H  
ATOM    629  C2    U A  20      12.464 -18.797 -11.902  1.00  0.00           C  
ATOM    630  O2    U A  20      12.618 -19.957 -12.238  1.00  0.00           O  
ATOM    631  N3    U A  20      11.885 -18.457 -10.707  1.00  0.00           N  
ATOM    632  H3    U A  20      11.589 -19.220 -10.120  1.00  0.00           H  
ATOM    633  C4    U A  20      11.662 -17.187 -10.226  1.00  0.00           C  
ATOM    634  O4    U A  20      11.133 -17.044  -9.124  1.00  0.00           O  
ATOM    635  C5    U A  20      12.094 -16.138 -11.094  1.00  0.00           C  
ATOM    636  H5    U A  20      11.959 -15.097 -10.799  1.00  0.00           H  
ATOM    637  C2'   U A  20      12.502 -18.540 -15.037  1.00  0.00           C  
ATOM    638  H2'   U A  20      11.669 -19.081 -14.583  1.00  0.00           H  
ATOM    639  O2'   U A  20      13.216 -19.320 -15.977  1.00  0.00           O  
ATOM    640 HO2'   U A  20      12.696 -19.329 -16.781  1.00  0.00           H  
ATOM    641  C3'   U A  20      12.024 -17.231 -15.653  1.00  0.00           C  
ATOM    642  H3'   U A  20      11.236 -16.757 -15.068  1.00  0.00           H  
ATOM    643  O3'   U A  20      11.495 -17.406 -16.965  1.00  0.00           O  
ATOM    644  P     A A  21       9.903 -17.492 -17.181  1.00  0.00           P  
ATOM    645  OP1   A A  21       9.651 -17.422 -18.643  1.00  0.00           O  
ATOM    646  OP2   A A  21       9.249 -16.513 -16.277  1.00  0.00           O  
ATOM    647  O5'   A A  21       9.525 -18.959 -16.685  1.00  0.00           O  
ATOM    648  C5'   A A  21       9.983 -20.114 -17.388  1.00  0.00           C  
ATOM    649  H5'   A A  21      11.041 -20.003 -17.631  1.00  0.00           H  
ATOM    650 H5''   A A  21       9.418 -20.232 -18.312  1.00  0.00           H  
ATOM    651  C4'   A A  21       9.796 -21.351 -16.539  1.00  0.00           C  
ATOM    652  H4'   A A  21      10.127 -22.207 -17.127  1.00  0.00           H  
ATOM    653  O4'   A A  21      10.533 -21.179 -15.298  1.00  0.00           O  
ATOM    654  C1'   A A  21       9.763 -21.659 -14.211  1.00  0.00           C  
ATOM    655  H1'   A A  21      10.404 -22.334 -13.642  1.00  0.00           H  
ATOM    656  N9    A A  21       9.424 -20.526 -13.352  1.00  0.00           N  
ATOM    657  C4    A A  21       9.241 -20.562 -11.991  1.00  0.00           C  
ATOM    658  N3    A A  21       9.333 -21.632 -11.184  1.00  0.00           N  
ATOM    659  C2    A A  21       9.091 -21.289  -9.921  1.00  0.00           C  
ATOM    660  H2    A A  21       9.145 -22.103  -9.197  1.00  0.00           H  
ATOM    661  N1    A A  21       8.791 -20.088  -9.412  1.00  0.00           N  
ATOM    662  C6    A A  21       8.706 -19.033 -10.251  1.00  0.00           C  
ATOM    663  N6    A A  21       8.408 -17.838  -9.743  1.00  0.00           N  
ATOM    664  H61   A A  21       8.341 -17.036 -10.354  1.00  0.00           H  
ATOM    665  H62   A A  21       8.257 -17.737  -8.751  1.00  0.00           H  
ATOM    666  C5    A A  21       8.940 -19.265 -11.617  1.00  0.00           C  
ATOM    667  N7    A A  21       8.934 -18.424 -12.722  1.00  0.00           N  
ATOM    668  C8    A A  21       9.225 -19.219 -13.723  1.00  0.00           C  
ATOM    669  H8    A A  21       9.300 -18.878 -14.745  1.00  0.00           H  
ATOM    670  C2'   A A  21       8.546 -22.378 -14.792  1.00  0.00           C  
ATOM    671  H2'   A A  21       7.667 -22.258 -14.156  1.00  0.00           H  
ATOM    672  O2'   A A  21       8.884 -23.736 -15.007  1.00  0.00           O  
ATOM    673 HO2'   A A  21       8.781 -23.903 -15.944  1.00  0.00           H  
ATOM    674  C3'   A A  21       8.362 -21.637 -16.111  1.00  0.00           C  
ATOM    675  H3'   A A  21       7.785 -20.720 -16.000  1.00  0.00           H  
ATOM    676  O3'   A A  21       7.677 -22.421 -17.085  1.00  0.00           O  
ATOM    677  P     U A  22       6.084 -22.617 -16.980  1.00  0.00           P  
ATOM    678  OP1   U A  22       5.609 -23.070 -18.313  1.00  0.00           O  
ATOM    679  OP2   U A  22       5.496 -21.398 -16.368  1.00  0.00           O  
ATOM    680  O5'   U A  22       5.911 -23.822 -15.952  1.00  0.00           O  
ATOM    681  C5'   U A  22       6.301 -25.151 -16.301  1.00  0.00           C  
ATOM    682  H5'   U A  22       7.352 -25.303 -16.052  1.00  0.00           H  
ATOM    683 H5''   U A  22       6.163 -25.309 -17.370  1.00  0.00           H  
ATOM    684  C4'   U A  22       5.462 -26.154 -15.545  1.00  0.00           C  
ATOM    685  H4'   U A  22       5.405 -27.060 -16.150  1.00  0.00           H  
ATOM    686  O4'   U A  22       6.056 -26.365 -14.234  1.00  0.00           O  
ATOM    687  C1'   U A  22       5.044 -26.376 -13.244  1.00  0.00           C  
ATOM    688  H1'   U A  22       5.223 -27.248 -12.614  1.00  0.00           H  
ATOM    689  N1    U A  22       5.196 -25.173 -12.412  1.00  0.00           N  
ATOM    690  C6    U A  22       5.570 -23.966 -12.961  1.00  0.00           C  
ATOM    691  H6    U A  22       5.759 -23.912 -14.034  1.00  0.00           H  
ATOM    692  C2    U A  22       4.949 -25.291 -11.057  1.00  0.00           C  
ATOM    693  O2    U A  22       4.620 -26.340 -10.532  1.00  0.00           O  
ATOM    694  N3    U A  22       5.103 -24.135 -10.336  1.00  0.00           N  
ATOM    695  H3    U A  22       4.924 -24.200  -9.346  1.00  0.00           H  
ATOM    696  C4    U A  22       5.471 -22.900 -10.818  1.00  0.00           C  
ATOM    697  O4    U A  22       5.562 -21.951 -10.040  1.00  0.00           O  
ATOM    698  C5    U A  22       5.711 -22.859 -12.226  1.00  0.00           C  
ATOM    699  H5    U A  22       6.008 -21.924 -12.701  1.00  0.00           H  
ATOM    700  C2'   U A  22       3.704 -26.458 -13.972  1.00  0.00           C  
ATOM    701  H2'   U A  22       2.914 -25.942 -13.421  1.00  0.00           H  
ATOM    702  O2'   U A  22       3.401 -27.818 -14.219  1.00  0.00           O  
ATOM    703 HO2'   U A  22       2.812 -27.833 -14.973  1.00  0.00           H  
ATOM    704  C3'   U A  22       4.028 -25.721 -15.264  1.00  0.00           C  
ATOM    705  H3'   U A  22       3.951 -24.639 -15.160  1.00  0.00           H  
ATOM    706  O3'   U A  22       3.155 -26.079 -16.332  1.00  0.00           O  
ATOM    707  P     G A  23       2.109 -25.001 -16.905  1.00  0.00           P  
ATOM    708  OP1   G A  23       1.478 -25.594 -18.111  1.00  0.00           O  
ATOM    709  OP2   G A  23       2.793 -23.686 -17.006  1.00  0.00           O  
ATOM    710  O5'   G A  23       0.999 -24.897 -15.765  1.00  0.00           O  
ATOM    711  C5'   G A  23       0.285 -26.053 -15.328  1.00  0.00           C  
ATOM    712  H5'   G A  23       0.908 -26.940 -15.451  1.00  0.00           H  
ATOM    713 H5''   G A  23      -0.621 -26.173 -15.921  1.00  0.00           H  
ATOM    714  C4'   G A  23      -0.098 -25.913 -13.872  1.00  0.00           C  
ATOM    715  H4'   G A  23      -0.628 -26.821 -13.582  1.00  0.00           H  
ATOM    716  O4'   G A  23       1.101 -25.664 -13.087  1.00  0.00           O  
ATOM    717  C1'   G A  23       0.817 -24.719 -12.070  1.00  0.00           C  
ATOM    718  H1'   G A  23       1.161 -25.148 -11.128  1.00  0.00           H  
ATOM    719  N9    G A  23       1.596 -23.512 -12.332  1.00  0.00           N  
ATOM    720  C4    G A  23       1.825 -22.482 -11.454  1.00  0.00           C  
ATOM    721  N3    G A  23       1.372 -22.406 -10.186  1.00  0.00           N  
ATOM    722  C2    G A  23       1.753 -21.289  -9.593  1.00  0.00           C  
ATOM    723  N2    G A  23       1.389 -21.053  -8.330  1.00  0.00           N  
ATOM    724  H21   G A  23       0.824 -21.736  -7.845  1.00  0.00           H  
ATOM    725  H22   G A  23       1.661 -20.198  -7.870  1.00  0.00           H  
ATOM    726  N1    G A  23       2.518 -20.323 -10.193  1.00  0.00           N  
ATOM    727  H1    G A  23       2.754 -19.507  -9.649  1.00  0.00           H  
ATOM    728  C6    G A  23       2.996 -20.378 -11.497  1.00  0.00           C  
ATOM    729  O6    G A  23       3.677 -19.448 -11.942  1.00  0.00           O  
ATOM    730  C5    G A  23       2.594 -21.573 -12.149  1.00  0.00           C  
ATOM    731  N7    G A  23       2.848 -22.025 -13.437  1.00  0.00           N  
ATOM    732  C8    G A  23       2.237 -23.176 -13.498  1.00  0.00           C  
ATOM    733  H8    G A  23       2.234 -23.801 -14.379  1.00  0.00           H  
ATOM    734  C2'   G A  23      -0.692 -24.481 -12.080  1.00  0.00           C  
ATOM    735  H2'   G A  23      -0.941 -23.453 -11.807  1.00  0.00           H  
ATOM    736  O2'   G A  23      -1.310 -25.437 -11.238  1.00  0.00           O  
ATOM    737 HO2'   G A  23      -2.249 -25.405 -11.422  1.00  0.00           H  
ATOM    738  C3'   G A  23      -1.015 -24.743 -13.544  1.00  0.00           C  
ATOM    739  H3'   G A  23      -0.809 -23.882 -14.179  1.00  0.00           H  
ATOM    740  O3'   G A  23      -2.386 -25.070 -13.751  1.00  0.00           O  
ATOM    741  P     G A  24      -3.355 -24.017 -14.483  1.00  0.00           P  
ATOM    742  OP1   G A  24      -4.752 -24.397 -14.152  1.00  0.00           O  
ATOM    743  OP2   G A  24      -2.940 -23.915 -15.904  1.00  0.00           O  
ATOM    744  O5'   G A  24      -3.023 -22.630 -13.770  1.00  0.00           O  
ATOM    745  C5'   G A  24      -4.002 -21.594 -13.677  1.00  0.00           C  
ATOM    746  H5'   G A  24      -4.903 -21.888 -14.219  1.00  0.00           H  
ATOM    747 H5''   G A  24      -3.610 -20.677 -14.114  1.00  0.00           H  
ATOM    748  C4'   G A  24      -4.354 -21.337 -12.230  1.00  0.00           C  
ATOM    749  H4'   G A  24      -3.505 -20.835 -11.766  1.00  0.00           H  
ATOM    750  O4'   G A  24      -5.586 -20.561 -12.190  1.00  0.00           O  
ATOM    751  C1'   G A  24      -6.488 -21.141 -11.267  1.00  0.00           C  
ATOM    752  H1'   G A  24      -6.932 -20.321 -10.700  1.00  0.00           H  
ATOM    753  N9    G A  24      -7.552 -21.798 -12.022  1.00  0.00           N  
ATOM    754  C4    G A  24      -8.634 -21.178 -12.599  1.00  0.00           C  
ATOM    755  N3    G A  24      -8.903 -19.857 -12.561  1.00  0.00           N  
ATOM    756  C2    G A  24     -10.015 -19.562 -13.209  1.00  0.00           C  
ATOM    757  N2    G A  24     -10.432 -18.294 -13.264  1.00  0.00           N  
ATOM    758  H21   G A  24      -9.891 -17.574 -12.810  1.00  0.00           H  
ATOM    759  H22   G A  24     -11.279 -18.058 -13.759  1.00  0.00           H  
ATOM    760  N1    G A  24     -10.801 -20.486 -13.846  1.00  0.00           N  
ATOM    761  H1    G A  24     -11.628 -20.151 -14.315  1.00  0.00           H  
ATOM    762  C6    G A  24     -10.547 -21.852 -13.899  1.00  0.00           C  
ATOM    763  O6    G A  24     -11.326 -22.599 -14.503  1.00  0.00           O  
ATOM    764  C5    G A  24      -9.354 -22.187 -13.205  1.00  0.00           C  
ATOM    765  N7    G A  24      -8.739 -23.417 -13.011  1.00  0.00           N  
ATOM    766  C8    G A  24      -7.678 -23.137 -12.304  1.00  0.00           C  
ATOM    767  H8    G A  24      -6.971 -23.884 -11.973  1.00  0.00           H  
ATOM    768  C2'   G A  24      -5.652 -22.060 -10.381  1.00  0.00           C  
ATOM    769  H2'   G A  24      -6.248 -22.879  -9.970  1.00  0.00           H  
ATOM    770  O2'   G A  24      -5.089 -21.231  -9.383  1.00  0.00           O  
ATOM    771 HO2'   G A  24      -4.799 -20.425  -9.814  1.00  0.00           H  
ATOM    772  C3'   G A  24      -4.642 -22.583 -11.401  1.00  0.00           C  
ATOM    773  H3'   G A  24      -5.076 -23.365 -12.024  1.00  0.00           H  
ATOM    774  O3'   G A  24      -3.416 -23.144 -10.895  1.00  0.00           O  
ATOM    775  P     C A  25      -2.941 -22.879  -9.377  1.00  0.00           P  
ATOM    776  OP1   C A  25      -1.624 -23.546  -9.226  1.00  0.00           O  
ATOM    777  OP2   C A  25      -4.045 -23.231  -8.446  1.00  0.00           O  
ATOM    778  O5'   C A  25      -2.673 -21.309  -9.316  1.00  0.00           O  
ATOM    779  C5'   C A  25      -2.062 -20.712  -8.173  1.00  0.00           C  
ATOM    780  H5'   C A  25      -1.117 -21.213  -7.957  1.00  0.00           H  
ATOM    781 H5''   C A  25      -2.719 -20.808  -7.310  1.00  0.00           H  
ATOM    782  C4'   C A  25      -1.799 -19.245  -8.427  1.00  0.00           C  
ATOM    783  H4'   C A  25      -1.698 -18.755  -7.457  1.00  0.00           H  
ATOM    784  O4'   C A  25      -0.620 -19.120  -9.267  1.00  0.00           O  
ATOM    785  C1'   C A  25      -0.815 -18.087 -10.217  1.00  0.00           C  
ATOM    786  H1'   C A  25       0.038 -17.413 -10.132  1.00  0.00           H  
ATOM    787  N1    C A  25      -0.790 -18.681 -11.565  1.00  0.00           N  
ATOM    788  C6    C A  25      -0.721 -20.036 -11.736  1.00  0.00           C  
ATOM    789  H6    C A  25      -0.690 -20.688 -10.862  1.00  0.00           H  
ATOM    790  C2    C A  25      -0.836 -17.833 -12.675  1.00  0.00           C  
ATOM    791  O2    C A  25      -0.899 -16.608 -12.495  1.00  0.00           O  
ATOM    792  N3    C A  25      -0.809 -18.366 -13.916  1.00  0.00           N  
ATOM    793  C4    C A  25      -0.739 -19.688 -14.072  1.00  0.00           C  
ATOM    794  N4    C A  25      -0.712 -20.166 -15.315  1.00  0.00           N  
ATOM    795  H41   C A  25      -0.658 -21.162 -15.475  1.00  0.00           H  
ATOM    796  H42   C A  25      -0.746 -19.528 -16.098  1.00  0.00           H  
ATOM    797  C5    C A  25      -0.692 -20.578 -12.960  1.00  0.00           C  
ATOM    798  H5    C A  25      -0.636 -21.657 -13.100  1.00  0.00           H  
ATOM    799  C2'   C A  25      -2.132 -17.388  -9.877  1.00  0.00           C  
ATOM    800  H2'   C A  25      -2.658 -17.064 -10.777  1.00  0.00           H  
ATOM    801  O2'   C A  25      -1.858 -16.321  -8.989  1.00  0.00           O  
ATOM    802 HO2'   C A  25      -2.701 -16.002  -8.665  1.00  0.00           H  
ATOM    803  C3'   C A  25      -2.897 -18.508  -9.181  1.00  0.00           C  
ATOM    804  H3'   C A  25      -3.412 -19.163  -9.883  1.00  0.00           H  
ATOM    805  O3'   C A  25      -3.896 -18.016  -8.292  1.00  0.00           O  
ATOM    806  P     A A  26      -5.313 -17.525  -8.873  1.00  0.00           P  
ATOM    807  OP1   A A  26      -6.233 -17.358  -7.720  1.00  0.00           O  
ATOM    808  OP2   A A  26      -5.697 -18.421  -9.993  1.00  0.00           O  
ATOM    809  O5'   A A  26      -4.999 -16.086  -9.482  1.00  0.00           O  
ATOM    810  C5'   A A  26      -5.138 -14.902  -8.696  1.00  0.00           C  
ATOM    811  H5'   A A  26      -4.195 -14.679  -8.197  1.00  0.00           H  
ATOM    812 H5''   A A  26      -5.912 -15.046  -7.942  1.00  0.00           H  
ATOM    813  C4'   A A  26      -5.523 -13.736  -9.576  1.00  0.00           C  
ATOM    814  H4'   A A  26      -5.727 -12.885  -8.925  1.00  0.00           H  
ATOM    815  O4'   A A  26      -4.453 -13.495 -10.534  1.00  0.00           O  
ATOM    816  C1'   A A  26      -5.001 -13.308 -11.827  1.00  0.00           C  
ATOM    817  H1'   A A  26      -4.496 -12.449 -12.270  1.00  0.00           H  
ATOM    818  N9    A A  26      -4.691 -14.489 -12.633  1.00  0.00           N  
ATOM    819  C4    A A  26      -4.672 -14.568 -14.005  1.00  0.00           C  
ATOM    820  N3    A A  26      -4.930 -13.584 -14.883  1.00  0.00           N  
ATOM    821  C2    A A  26      -4.818 -14.029 -16.133  1.00  0.00           C  
ATOM    822  H2    A A  26      -5.012 -13.291 -16.911  1.00  0.00           H  
ATOM    823  N1    A A  26      -4.501 -15.255 -16.571  1.00  0.00           N  
ATOM    824  C6    A A  26      -4.248 -16.220 -15.662  1.00  0.00           C  
ATOM    825  N6    A A  26      -3.932 -17.440 -16.098  1.00  0.00           N  
ATOM    826  H61   A A  26      -3.739 -18.175 -15.433  1.00  0.00           H  
ATOM    827  H62   A A  26      -3.885 -17.632 -17.089  1.00  0.00           H  
ATOM    828  C5    A A  26      -4.334 -15.876 -14.302  1.00  0.00           C  
ATOM    829  N7    A A  26      -4.141 -16.609 -13.139  1.00  0.00           N  
ATOM    830  C8    A A  26      -4.364 -15.743 -12.181  1.00  0.00           C  
ATOM    831  H8    A A  26      -4.299 -15.993 -11.133  1.00  0.00           H  
ATOM    832  C2'   A A  26      -6.496 -13.069 -11.637  1.00  0.00           C  
ATOM    833  H2'   A A  26      -7.073 -13.407 -12.500  1.00  0.00           H  
ATOM    834  O2'   A A  26      -6.706 -11.701 -11.336  1.00  0.00           O  
ATOM    835 HO2'   A A  26      -7.244 -11.671 -10.544  1.00  0.00           H  
ATOM    836  C3'   A A  26      -6.770 -13.950 -10.426  1.00  0.00           C  
ATOM    837  H3'   A A  26      -6.897 -14.999 -10.694  1.00  0.00           H  
ATOM    838  O3'   A A  26      -7.952 -13.574  -9.724  1.00  0.00           O  
ATOM    839  P     C A  27      -9.293 -14.446  -9.894  1.00  0.00           P  
ATOM    840  OP1   C A  27     -10.264 -13.999  -8.865  1.00  0.00           O  
ATOM    841  OP2   C A  27      -8.920 -15.882  -9.976  1.00  0.00           O  
ATOM    842  O5'   C A  27      -9.857 -14.005 -11.317  1.00  0.00           O  
ATOM    843  C5'   C A  27     -10.026 -12.627 -11.642  1.00  0.00           C  
ATOM    844  H5'   C A  27      -9.110 -12.079 -11.415  1.00  0.00           H  
ATOM    845 H5''   C A  27     -10.844 -12.206 -11.058  1.00  0.00           H  
ATOM    846  C4'   C A  27     -10.343 -12.474 -13.110  1.00  0.00           C  
ATOM    847  H4'   C A  27     -10.773 -11.483 -13.257  1.00  0.00           H  
ATOM    848  O4'   C A  27      -9.132 -12.705 -13.882  1.00  0.00           O  
ATOM    849  C1'   C A  27      -9.454 -13.402 -15.074  1.00  0.00           C  
ATOM    850  H1'   C A  27      -9.032 -12.833 -15.903  1.00  0.00           H  
ATOM    851  N1    C A  27      -8.797 -14.719 -15.041  1.00  0.00           N  
ATOM    852  C6    C A  27      -8.448 -15.303 -13.855  1.00  0.00           C  
ATOM    853  H6    C A  27      -8.648 -14.782 -12.919  1.00  0.00           H  
ATOM    854  C2    C A  27      -8.541 -15.370 -16.248  1.00  0.00           C  
ATOM    855  O2    C A  27      -8.858 -14.815 -17.310  1.00  0.00           O  
ATOM    856  N3    C A  27      -7.954 -16.587 -16.233  1.00  0.00           N  
ATOM    857  C4    C A  27      -7.624 -17.153 -15.072  1.00  0.00           C  
ATOM    858  N4    C A  27      -7.054 -18.357 -15.109  1.00  0.00           N  
ATOM    859  H41   C A  27      -6.789 -18.823 -14.252  1.00  0.00           H  
ATOM    860  H42   C A  27      -6.894 -18.806 -15.999  1.00  0.00           H  
ATOM    861  C5    C A  27      -7.864 -16.509 -13.824  1.00  0.00           C  
ATOM    862  H5    C A  27      -7.585 -16.978 -12.881  1.00  0.00           H  
ATOM    863  C2'   C A  27     -10.977 -13.492 -15.151  1.00  0.00           C  
ATOM    864  H2'   C A  27     -11.303 -14.423 -15.619  1.00  0.00           H  
ATOM    865  O2'   C A  27     -11.465 -12.343 -15.817  1.00  0.00           O  
ATOM    866 HO2'   C A  27     -12.186 -12.637 -16.375  1.00  0.00           H  
ATOM    867  C3'   C A  27     -11.340 -13.477 -13.672  1.00  0.00           C  
ATOM    868  H3'   C A  27     -11.229 -14.456 -13.206  1.00  0.00           H  
ATOM    869  O3'   C A  27     -12.687 -13.078 -13.440  1.00  0.00           O  
ATOM    870  P     G A  28     -13.847 -14.190 -13.363  1.00  0.00           P  
ATOM    871  OP1   G A  28     -15.088 -13.508 -12.914  1.00  0.00           O  
ATOM    872  OP2   G A  28     -13.333 -15.355 -12.598  1.00  0.00           O  
ATOM    873  O5'   G A  28     -14.049 -14.643 -14.878  1.00  0.00           O  
ATOM    874  C5'   G A  28     -14.724 -13.802 -15.811  1.00  0.00           C  
ATOM    875  H5'   G A  28     -14.500 -12.757 -15.594  1.00  0.00           H  
ATOM    876 H5''   G A  28     -15.799 -13.956 -15.736  1.00  0.00           H  
ATOM    877  C4'   G A  28     -14.281 -14.122 -17.221  1.00  0.00           C  
ATOM    878  H4'   G A  28     -14.526 -13.263 -17.847  1.00  0.00           H  
ATOM    879  O4'   G A  28     -12.866 -14.453 -17.219  1.00  0.00           O  
ATOM    880  C1'   G A  28     -12.610 -15.454 -18.190  1.00  0.00           C  
ATOM    881  H1'   G A  28     -11.848 -15.058 -18.862  1.00  0.00           H  
ATOM    882  N9    G A  28     -12.051 -16.621 -17.513  1.00  0.00           N  
ATOM    883  C4    G A  28     -11.468 -17.712 -18.112  1.00  0.00           C  
ATOM    884  N3    G A  28     -11.310 -17.898 -19.439  1.00  0.00           N  
ATOM    885  C2    G A  28     -10.715 -19.046 -19.709  1.00  0.00           C  
ATOM    886  N2    G A  28     -10.480 -19.388 -20.978  1.00  0.00           N  
ATOM    887  H21   G A  28     -10.758 -18.766 -21.722  1.00  0.00           H  
ATOM    888  H22   G A  28     -10.026 -20.266 -21.194  1.00  0.00           H  
ATOM    889  N1    G A  28     -10.307 -19.942 -18.755  1.00  0.00           N  
ATOM    890  H1    G A  28      -9.861 -20.791 -19.071  1.00  0.00           H  
ATOM    891  C6    G A  28     -10.458 -19.773 -17.384  1.00  0.00           C  
ATOM    892  O6    G A  28     -10.054 -20.647 -16.609  1.00  0.00           O  
ATOM    893  C5    G A  28     -11.096 -18.543 -17.077  1.00  0.00           C  
ATOM    894  N7    G A  28     -11.440 -17.988 -15.851  1.00  0.00           N  
ATOM    895  C8    G A  28     -12.003 -16.852 -16.160  1.00  0.00           C  
ATOM    896  H8    G A  28     -12.394 -16.164 -15.425  1.00  0.00           H  
ATOM    897  C2'   G A  28     -13.924 -15.740 -18.916  1.00  0.00           C  
ATOM    898  H2'   G A  28     -14.026 -16.798 -19.165  1.00  0.00           H  
ATOM    899  O2'   G A  28     -14.005 -14.900 -20.052  1.00  0.00           O  
ATOM    900 HO2'   G A  28     -14.885 -14.522 -20.053  1.00  0.00           H  
ATOM    901  C3'   G A  28     -14.942 -15.335 -17.857  1.00  0.00           C  
ATOM    902  H3'   G A  28     -15.124 -16.123 -17.127  1.00  0.00           H  
ATOM    903  O3'   G A  28     -16.213 -15.008 -18.415  1.00  0.00           O  
ATOM    904  P     C A  29     -17.368 -16.126 -18.483  1.00  0.00           P  
ATOM    905  OP1   C A  29     -18.606 -15.453 -18.952  1.00  0.00           O  
ATOM    906  OP2   C A  29     -17.380 -16.871 -17.198  1.00  0.00           O  
ATOM    907  O5'   C A  29     -16.877 -17.117 -19.630  1.00  0.00           O  
ATOM    908  C5'   C A  29     -16.611 -16.640 -20.947  1.00  0.00           C  
ATOM    909  H5'   C A  29     -15.725 -16.003 -20.936  1.00  0.00           H  
ATOM    910 H5''   C A  29     -17.459 -16.060 -21.309  1.00  0.00           H  
ATOM    911  C4'   C A  29     -16.376 -17.800 -21.887  1.00  0.00           C  
ATOM    912  H4'   C A  29     -16.682 -17.486 -22.885  1.00  0.00           H  
ATOM    913  O4'   C A  29     -14.981 -18.204 -21.808  1.00  0.00           O  
ATOM    914  C1'   C A  29     -14.886 -19.614 -21.940  1.00  0.00           C  
ATOM    915  H1'   C A  29     -14.185 -19.813 -22.751  1.00  0.00           H  
ATOM    916  N1    C A  29     -14.318 -20.164 -20.698  1.00  0.00           N  
ATOM    917  C6    C A  29     -14.462 -19.506 -19.509  1.00  0.00           C  
ATOM    918  H6    C A  29     -15.003 -18.560 -19.479  1.00  0.00           H  
ATOM    919  C2    C A  29     -13.629 -21.378 -20.753  1.00  0.00           C  
ATOM    920  O2    C A  29     -13.510 -21.954 -21.844  1.00  0.00           O  
ATOM    921  N3    C A  29     -13.110 -21.896 -19.618  1.00  0.00           N  
ATOM    922  C4    C A  29     -13.257 -21.247 -18.462  1.00  0.00           C  
ATOM    923  N4    C A  29     -12.727 -21.797 -17.370  1.00  0.00           N  
ATOM    924  H41   C A  29     -12.813 -21.341 -16.474  1.00  0.00           H  
ATOM    925  H42   C A  29     -12.234 -22.676 -17.442  1.00  0.00           H  
ATOM    926  C5    C A  29     -13.952 -20.006 -18.376  1.00  0.00           C  
ATOM    927  H5    C A  29     -14.064 -19.484 -17.425  1.00  0.00           H  
ATOM    928  C2'   C A  29     -16.289 -20.135 -22.249  1.00  0.00           C  
ATOM    929  H2'   C A  29     -16.462 -21.117 -21.804  1.00  0.00           H  
ATOM    930  O2'   C A  29     -16.478 -20.127 -23.652  1.00  0.00           O  
ATOM    931 HO2'   C A  29     -17.422 -20.111 -23.804  1.00  0.00           H  
ATOM    932  C3'   C A  29     -17.144 -19.075 -21.569  1.00  0.00           C  
ATOM    933  H3'   C A  29     -17.229 -19.234 -20.494  1.00  0.00           H  
ATOM    934  O3'   C A  29     -18.476 -19.036 -22.072  1.00  0.00           O  
ATOM    935  P     A A  30     -19.630 -19.884 -21.341  1.00  0.00           P  
ATOM    936  OP1   A A  30     -20.923 -19.499 -21.961  1.00  0.00           O  
ATOM    937  OP2   A A  30     -19.454 -19.755 -19.871  1.00  0.00           O  
ATOM    938  O5'   A A  30     -19.314 -21.392 -21.748  1.00  0.00           O  
ATOM    939  C5'   A A  30     -19.477 -21.837 -23.093  1.00  0.00           C  
ATOM    940  H5'   A A  30     -19.095 -21.081 -23.780  1.00  0.00           H  
ATOM    941 H5''   A A  30     -20.534 -22.002 -23.301  1.00  0.00           H  
ATOM    942  C4'   A A  30     -18.727 -23.131 -23.312  1.00  0.00           C  
ATOM    943  H4'   A A  30     -18.809 -23.386 -24.369  1.00  0.00           H  
ATOM    944  O4'   A A  30     -17.356 -22.977 -22.856  1.00  0.00           O  
ATOM    945  C1'   A A  30     -16.898 -24.199 -22.301  1.00  0.00           C  
ATOM    946  H1'   A A  30     -15.990 -24.473 -22.837  1.00  0.00           H  
ATOM    947  N9    A A  30     -16.546 -23.967 -20.900  1.00  0.00           N  
ATOM    948  C4    A A  30     -15.736 -24.760 -20.124  1.00  0.00           C  
ATOM    949  N3    A A  30     -15.112 -25.893 -20.489  1.00  0.00           N  
ATOM    950  C2    A A  30     -14.414 -26.394 -19.472  1.00  0.00           C  
ATOM    951  H2    A A  30     -13.875 -27.318 -19.685  1.00  0.00           H  
ATOM    952  N1    A A  30     -14.278 -25.924 -18.225  1.00  0.00           N  
ATOM    953  C6    A A  30     -14.918 -24.783 -17.892  1.00  0.00           C  
ATOM    954  N6    A A  30     -14.782 -24.315 -16.651  1.00  0.00           N  
ATOM    955  H61   A A  30     -15.252 -23.464 -16.382  1.00  0.00           H  
ATOM    956  H62   A A  30     -14.204 -24.809 -15.987  1.00  0.00           H  
ATOM    957  C5    A A  30     -15.693 -24.154 -18.882  1.00  0.00           C  
ATOM    958  N7    A A  30     -16.462 -22.998 -18.873  1.00  0.00           N  
ATOM    959  C8    A A  30     -16.945 -22.933 -20.089  1.00  0.00           C  
ATOM    960  H8    A A  30     -17.600 -22.141 -20.422  1.00  0.00           H  
ATOM    961  C2'   A A  30     -18.011 -25.231 -22.487  1.00  0.00           C  
ATOM    962  H2'   A A  30     -18.066 -25.922 -21.645  1.00  0.00           H  
ATOM    963  O2'   A A  30     -17.816 -25.888 -23.726  1.00  0.00           O  
ATOM    964 HO2'   A A  30     -18.649 -25.844 -24.196  1.00  0.00           H  
ATOM    965  C3'   A A  30     -19.239 -24.330 -22.528  1.00  0.00           C  
ATOM    966  H3'   A A  30     -19.582 -24.044 -21.535  1.00  0.00           H  
ATOM    967  O3'   A A  30     -20.351 -24.948 -23.172  1.00  0.00           O  
ATOM    968  P     A A  31     -21.413 -25.787 -22.302  1.00  0.00           P  
ATOM    969  OP1   A A  31     -22.515 -26.181 -23.215  1.00  0.00           O  
ATOM    970  OP2   A A  31     -21.722 -25.023 -21.067  1.00  0.00           O  
ATOM    971  O5'   A A  31     -20.618 -27.105 -21.890  1.00  0.00           O  
ATOM    972  C5'   A A  31     -20.013 -27.935 -22.879  1.00  0.00           C  
ATOM    973  H5'   A A  31     -19.298 -27.353 -23.462  1.00  0.00           H  
ATOM    974 H5''   A A  31     -20.778 -28.328 -23.548  1.00  0.00           H  
ATOM    975  C4'   A A  31     -19.294 -29.092 -22.224  1.00  0.00           C  
ATOM    976  H4'   A A  31     -19.118 -29.849 -22.988  1.00  0.00           H  
ATOM    977  O4'   A A  31     -18.079 -28.611 -21.592  1.00  0.00           O  
ATOM    978  C1'   A A  31     -17.790 -29.410 -20.456  1.00  0.00           C  
ATOM    979  H1'   A A  31     -16.812 -29.862 -20.625  1.00  0.00           H  
ATOM    980  N9    A A  31     -17.689 -28.537 -19.287  1.00  0.00           N  
ATOM    981  C4    A A  31     -17.089 -28.856 -18.093  1.00  0.00           C  
ATOM    982  N3    A A  31     -16.486 -30.013 -17.769  1.00  0.00           N  
ATOM    983  C2    A A  31     -16.018 -29.966 -16.526  1.00  0.00           C  
ATOM    984  H2    A A  31     -15.512 -30.869 -16.183  1.00  0.00           H  
ATOM    985  N1    A A  31     -16.080 -28.968 -15.634  1.00  0.00           N  
ATOM    986  C6    A A  31     -16.694 -27.820 -15.990  1.00  0.00           C  
ATOM    987  N6    A A  31     -16.757 -26.829 -15.098  1.00  0.00           N  
ATOM    988  H61   A A  31     -17.213 -25.962 -15.344  1.00  0.00           H  
ATOM    989  H62   A A  31     -16.358 -26.949 -14.178  1.00  0.00           H  
ATOM    990  C5    A A  31     -17.233 -27.742 -17.287  1.00  0.00           C  
ATOM    991  N7    A A  31     -17.911 -26.735 -17.961  1.00  0.00           N  
ATOM    992  C8    A A  31     -18.160 -27.256 -19.138  1.00  0.00           C  
ATOM    993  H8    A A  31     -18.689 -26.727 -19.917  1.00  0.00           H  
ATOM    994  C2'   A A  31     -18.896 -30.460 -20.337  1.00  0.00           C  
ATOM    995  H2'   A A  31     -19.171 -30.641 -19.296  1.00  0.00           H  
ATOM    996  O2'   A A  31     -18.479 -31.635 -21.006  1.00  0.00           O  
ATOM    997 HO2'   A A  31     -19.264 -32.026 -21.389  1.00  0.00           H  
ATOM    998  C3'   A A  31     -20.034 -29.777 -21.085  1.00  0.00           C  
ATOM    999  H3'   A A  31     -20.570 -29.058 -20.466  1.00  0.00           H  
ATOM   1000  O3'   A A  31     -21.010 -30.699 -21.561  1.00  0.00           O  
ATOM   1001  P     G A  32     -22.271 -31.076 -20.636  1.00  0.00           P  
ATOM   1002  OP1   G A  32     -23.198 -31.888 -21.466  1.00  0.00           O  
ATOM   1003  OP2   G A  32     -22.767 -29.837 -19.985  1.00  0.00           O  
ATOM   1004  O5'   G A  32     -21.655 -32.021 -19.510  1.00  0.00           O  
ATOM   1005  C5'   G A  32     -21.264 -33.359 -19.811  1.00  0.00           C  
ATOM   1006  H5'   G A  32     -20.671 -33.371 -20.727  1.00  0.00           H  
ATOM   1007 H5''   G A  32     -22.148 -33.979 -19.954  1.00  0.00           H  
ATOM   1008  C4'   G A  32     -20.441 -33.933 -18.682  1.00  0.00           C  
ATOM   1009  H4'   G A  32     -20.059 -34.901 -19.009  1.00  0.00           H  
ATOM   1010  O4'   G A  32     -19.399 -32.995 -18.314  1.00  0.00           O  
ATOM   1011  C1'   G A  32     -19.087 -33.155 -16.940  1.00  0.00           C  
ATOM   1012  H1'   G A  32     -18.045 -33.473 -16.887  1.00  0.00           H  
ATOM   1013  N9    G A  32     -19.193 -31.855 -16.285  1.00  0.00           N  
ATOM   1014  C4    G A  32     -18.639 -31.505 -15.078  1.00  0.00           C  
ATOM   1015  N3    G A  32     -17.896 -32.307 -14.286  1.00  0.00           N  
ATOM   1016  C2    G A  32     -17.505 -31.688 -13.187  1.00  0.00           C  
ATOM   1017  N2    G A  32     -16.761 -32.341 -12.289  1.00  0.00           N  
ATOM   1018  H21   G A  32     -16.511 -33.303 -12.470  1.00  0.00           H  
ATOM   1019  H22   G A  32     -16.458 -31.885 -11.440  1.00  0.00           H  
ATOM   1020  N1    G A  32     -17.813 -30.386 -12.888  1.00  0.00           N  
ATOM   1021  H1    G A  32     -17.466 -30.007 -12.022  1.00  0.00           H  
ATOM   1022  C6    G A  32     -18.575 -29.541 -13.687  1.00  0.00           C  
ATOM   1023  O6    G A  32     -18.792 -28.381 -13.320  1.00  0.00           O  
ATOM   1024  C5    G A  32     -19.006 -30.192 -14.873  1.00  0.00           C  
ATOM   1025  N7    G A  32     -19.776 -29.724 -15.930  1.00  0.00           N  
ATOM   1026  C8    G A  32     -19.860 -30.744 -16.740  1.00  0.00           C  
ATOM   1027  H8    G A  32     -20.405 -30.718 -17.673  1.00  0.00           H  
ATOM   1028  C2'   G A  32     -20.039 -34.205 -16.363  1.00  0.00           C  
ATOM   1029  H2'   G A  32     -20.394 -33.925 -15.370  1.00  0.00           H  
ATOM   1030  O2'   G A  32     -19.386 -35.461 -16.377  1.00  0.00           O  
ATOM   1031 HO2'   G A  32     -19.954 -36.061 -16.863  1.00  0.00           H  
ATOM   1032  C3'   G A  32     -21.180 -34.168 -17.374  1.00  0.00           C  
ATOM   1033  H3'   G A  32     -21.897 -33.374 -17.168  1.00  0.00           H  
ATOM   1034  O3'   G A  32     -21.926 -35.382 -17.396  1.00  0.00           O  
ATOM   1035  P     U A  33     -23.126 -35.602 -16.347  1.00  0.00           P  
ATOM   1036  OP1   U A  33     -23.657 -36.971 -16.564  1.00  0.00           O  
ATOM   1037  OP2   U A  33     -24.044 -34.437 -16.431  1.00  0.00           O  
ATOM   1038  O5'   U A  33     -22.408 -35.566 -14.925  1.00  0.00           O  
ATOM   1039  C5'   U A  33     -21.534 -36.618 -14.517  1.00  0.00           C  
ATOM   1040  H5'   U A  33     -20.653 -36.635 -15.160  1.00  0.00           H  
ATOM   1041 H5''   U A  33     -22.047 -37.576 -14.593  1.00  0.00           H  
ATOM   1042  C4'   U A  33     -21.098 -36.409 -13.085  1.00  0.00           C  
ATOM   1043  H4'   U A  33     -20.643 -37.336 -12.738  1.00  0.00           H  
ATOM   1044  O4'   U A  33     -20.207 -35.263 -13.020  1.00  0.00           O  
ATOM   1045  C1'   U A  33     -20.406 -34.574 -11.797  1.00  0.00           C  
ATOM   1046  H1'   U A  33     -19.440 -34.539 -11.291  1.00  0.00           H  
ATOM   1047  N1    U A  33     -20.809 -33.194 -12.102  1.00  0.00           N  
ATOM   1048  C6    U A  33     -21.720 -32.921 -13.097  1.00  0.00           C  
ATOM   1049  H6    U A  33     -22.139 -33.749 -13.669  1.00  0.00           H  
ATOM   1050  C2    U A  33     -20.246 -32.177 -11.353  1.00  0.00           C  
ATOM   1051  O2    U A  33     -19.430 -32.377 -10.471  1.00  0.00           O  
ATOM   1052  N3    U A  33     -20.671 -30.915 -11.677  1.00  0.00           N  
ATOM   1053  H3    U A  33     -20.285 -30.157 -11.135  1.00  0.00           H  
ATOM   1054  C4    U A  33     -21.577 -30.571 -12.653  1.00  0.00           C  
ATOM   1055  O4    U A  33     -21.875 -29.388 -12.810  1.00  0.00           O  
ATOM   1056  C5    U A  33     -22.108 -31.676 -13.388  1.00  0.00           C  
ATOM   1057  H5    U A  33     -22.831 -31.503 -14.184  1.00  0.00           H  
ATOM   1058  C2'   U A  33     -21.447 -35.353 -10.992  1.00  0.00           C  
ATOM   1059  H2'   U A  33     -22.110 -34.687 -10.436  1.00  0.00           H  
ATOM   1060  O2'   U A  33     -20.776 -36.279 -10.158  1.00  0.00           O  
ATOM   1061 HO2'   U A  33     -21.297 -37.083 -10.171  1.00  0.00           H  
ATOM   1062  C3'   U A  33     -22.209 -36.065 -12.103  1.00  0.00           C  
ATOM   1063  H3'   U A  33     -22.968 -35.433 -12.561  1.00  0.00           H  
ATOM   1064  O3'   U A  33     -22.886 -37.232 -11.643  1.00  0.00           O  
ATOM   1065  P     U A  34     -24.492 -37.297 -11.694  1.00  0.00           P  
ATOM   1066  OP1   U A  34     -24.887 -38.700 -11.411  1.00  0.00           O  
ATOM   1067  OP2   U A  34     -24.955 -36.643 -12.945  1.00  0.00           O  
ATOM   1068  O5'   U A  34     -24.956 -36.397 -10.463  1.00  0.00           O  
ATOM   1069  C5'   U A  34     -24.505 -36.673  -9.137  1.00  0.00           C  
ATOM   1070  H5'   U A  34     -23.584 -37.256  -9.174  1.00  0.00           H  
ATOM   1071 H5''   U A  34     -25.263 -37.242  -8.601  1.00  0.00           H  
ATOM   1072  C4'   U A  34     -24.245 -35.382  -8.395  1.00  0.00           C  
ATOM   1073  H4'   U A  34     -23.752 -35.634  -7.456  1.00  0.00           H  
ATOM   1074  O4'   U A  34     -23.463 -34.498  -9.244  1.00  0.00           O  
ATOM   1075  C1'   U A  34     -23.914 -33.164  -9.091  1.00  0.00           C  
ATOM   1076  H1'   U A  34     -23.038 -32.553  -8.871  1.00  0.00           H  
ATOM   1077  N1    U A  34     -24.476 -32.713 -10.372  1.00  0.00           N  
ATOM   1078  C6    U A  34     -25.323 -33.517 -11.101  1.00  0.00           C  
ATOM   1079  H6    U A  34     -25.568 -34.508 -10.718  1.00  0.00           H  
ATOM   1080  C2    U A  34     -24.128 -31.453 -10.820  1.00  0.00           C  
ATOM   1081  O2    U A  34     -23.379 -30.714 -10.207  1.00  0.00           O  
ATOM   1082  N3    U A  34     -24.692 -31.088 -12.016  1.00  0.00           N  
ATOM   1083  H3    U A  34     -24.452 -30.172 -12.366  1.00  0.00           H  
ATOM   1084  C4    U A  34     -25.547 -31.836 -12.791  1.00  0.00           C  
ATOM   1085  O4    U A  34     -25.976 -31.365 -13.844  1.00  0.00           O  
ATOM   1086  C5    U A  34     -25.855 -33.127 -12.262  1.00  0.00           C  
ATOM   1087  H5    U A  34     -26.526 -33.793 -12.805  1.00  0.00           H  
ATOM   1088  C2'   U A  34     -24.925 -33.154  -7.945  1.00  0.00           C  
ATOM   1089  H2'   U A  34     -25.713 -32.416  -8.108  1.00  0.00           H  
ATOM   1090  O2'   U A  34     -24.229 -32.954  -6.729  1.00  0.00           O  
ATOM   1091 HO2'   U A  34     -24.193 -33.801  -6.282  1.00  0.00           H  
ATOM   1092  C3'   U A  34     -25.482 -34.569  -8.039  1.00  0.00           C  
ATOM   1093  H3'   U A  34     -26.257 -34.663  -8.799  1.00  0.00           H  
ATOM   1094  O3'   U A  34     -26.071 -35.006  -6.817  1.00  0.00           O  
ATOM   1095  P     U A  35     -27.650 -34.811  -6.577  1.00  0.00           P  
ATOM   1096  OP1   U A  35     -27.931 -35.122  -5.154  1.00  0.00           O  
ATOM   1097  OP2   U A  35     -28.378 -35.544  -7.645  1.00  0.00           O  
ATOM   1098  O5'   U A  35     -27.885 -33.250  -6.804  1.00  0.00           O  
ATOM   1099  C5'   U A  35     -29.202 -32.708  -6.893  1.00  0.00           C  
ATOM   1100  H5'   U A  35     -29.914 -33.501  -7.123  1.00  0.00           H  
ATOM   1101 H5''   U A  35     -29.239 -31.959  -7.683  1.00  0.00           H  
ATOM   1102  C4'   U A  35     -29.588 -32.059  -5.584  1.00  0.00           C  
ATOM   1103  H4'   U A  35     -29.785 -32.859  -4.871  1.00  0.00           H  
ATOM   1104  O4'   U A  35     -28.510 -31.171  -5.173  1.00  0.00           O  
ATOM   1105  C1'   U A  35     -29.029 -29.885  -4.918  1.00  0.00           C  
ATOM   1106  H1'   U A  35     -29.229 -29.826  -3.847  1.00  0.00           H  
ATOM   1107  N1    U A  35     -27.997 -28.893  -5.251  1.00  0.00           N  
ATOM   1108  C6    U A  35     -27.136 -29.088  -6.307  1.00  0.00           C  
ATOM   1109  H6    U A  35     -27.228 -29.999  -6.899  1.00  0.00           H  
ATOM   1110  C2    U A  35     -27.920 -27.755  -4.469  1.00  0.00           C  
ATOM   1111  O2    U A  35     -28.662 -27.547  -3.526  1.00  0.00           O  
ATOM   1112  N3    U A  35     -26.939 -26.869  -4.832  1.00  0.00           N  
ATOM   1113  H3    U A  35     -26.865 -26.031  -4.275  1.00  0.00           H  
ATOM   1114  C4    U A  35     -26.047 -26.999  -5.872  1.00  0.00           C  
ATOM   1115  O4    U A  35     -25.222 -26.108  -6.075  1.00  0.00           O  
ATOM   1116  C5    U A  35     -26.191 -28.202  -6.631  1.00  0.00           C  
ATOM   1117  H5    U A  35     -25.529 -28.395  -7.475  1.00  0.00           H  
ATOM   1118  C2'   U A  35     -30.302 -29.776  -5.750  1.00  0.00           C  
ATOM   1119  H2'   U A  35     -30.082 -29.531  -6.792  1.00  0.00           H  
ATOM   1120  O2'   U A  35     -31.169 -28.841  -5.138  1.00  0.00           O  
ATOM   1121 HO2'   U A  35     -31.710 -29.330  -4.517  1.00  0.00           H  
ATOM   1122  C3'   U A  35     -30.849 -31.196  -5.634  1.00  0.00           C  
ATOM   1123  H3'   U A  35     -31.489 -31.466  -6.473  1.00  0.00           H  
ATOM   1124  O3'   U A  35     -31.643 -31.368  -4.460  1.00  0.00           O  
ATOM   1125  P     C A  36     -32.844 -32.442  -4.450  1.00  0.00           P  
ATOM   1126  OP1   C A  36     -32.858 -33.126  -5.769  1.00  0.00           O  
ATOM   1127  OP2   C A  36     -34.069 -31.756  -3.969  1.00  0.00           O  
ATOM   1128  O5'   C A  36     -32.404 -33.502  -3.344  1.00  0.00           O  
ATOM   1129  C5'   C A  36     -31.208 -34.264  -3.492  1.00  0.00           C  
ATOM   1130  H5'   C A  36     -30.387 -33.765  -2.975  1.00  0.00           H  
ATOM   1131 H5''   C A  36     -30.957 -34.357  -4.547  1.00  0.00           H  
ATOM   1132  C4'   C A  36     -31.392 -35.646  -2.912  1.00  0.00           C  
ATOM   1133  H4'   C A  36     -31.468 -35.544  -1.829  1.00  0.00           H  
ATOM   1134  O4'   C A  36     -32.559 -36.259  -3.524  1.00  0.00           O  
ATOM   1135  C1'   C A  36     -32.153 -37.272  -4.426  1.00  0.00           C  
ATOM   1136  H1'   C A  36     -32.491 -38.222  -4.011  1.00  0.00           H  
ATOM   1137  N1    C A  36     -32.857 -37.058  -5.701  1.00  0.00           N  
ATOM   1138  C6    C A  36     -32.566 -35.979  -6.488  1.00  0.00           C  
ATOM   1139  H6    C A  36     -31.799 -35.273  -6.171  1.00  0.00           H  
ATOM   1140  C2    C A  36     -33.835 -37.976  -6.098  1.00  0.00           C  
ATOM   1141  O2    C A  36     -34.078 -38.949  -5.370  1.00  0.00           O  
ATOM   1142  N3    C A  36     -34.492 -37.781  -7.263  1.00  0.00           N  
ATOM   1143  C4    C A  36     -34.202 -36.723  -8.022  1.00  0.00           C  
ATOM   1144  N4    C A  36     -34.877 -36.570  -9.161  1.00  0.00           N  
ATOM   1145  H41   C A  36     -34.691 -35.784  -9.765  1.00  0.00           H  
ATOM   1146  H42   C A  36     -35.579 -37.251  -9.413  1.00  0.00           H  
ATOM   1147  C5    C A  36     -33.207 -35.774  -7.646  1.00  0.00           C  
ATOM   1148  H5    C A  36     -32.977 -34.915  -8.276  1.00  0.00           H  
ATOM   1149  C2'   C A  36     -30.630 -37.207  -4.541  1.00  0.00           C  
ATOM   1150  H2'   C A  36     -30.315 -36.546  -5.351  1.00  0.00           H  
ATOM   1151  O2'   C A  36     -30.134 -38.524  -4.689  1.00  0.00           O  
ATOM   1152 HO2'   C A  36     -29.403 -38.625  -4.079  1.00  0.00           H  
ATOM   1153  C3'   C A  36     -30.250 -36.614  -3.188  1.00  0.00           C  
ATOM   1154  H3'   C A  36     -29.288 -36.102  -3.211  1.00  0.00           H  
ATOM   1155  O3'   C A  36     -30.145 -37.603  -2.167  1.00  0.00           O  
ATOM   1156  P     U A  37     -28.698 -38.014  -1.601  1.00  0.00           P  
ATOM   1157  OP1   U A  37     -27.968 -38.684  -2.708  1.00  0.00           O  
ATOM   1158  OP2   U A  37     -28.882 -38.723  -0.309  1.00  0.00           O  
ATOM   1159  O5'   U A  37     -27.986 -36.618  -1.309  1.00  0.00           O  
ATOM   1160  C5'   U A  37     -26.608 -36.554  -0.942  1.00  0.00           C  
ATOM   1161  H5'   U A  37     -26.144 -37.532  -1.076  1.00  0.00           H  
ATOM   1162 H5''   U A  37     -26.519 -36.261   0.103  1.00  0.00           H  
ATOM   1163  C4'   U A  37     -25.884 -35.539  -1.799  1.00  0.00           C  
ATOM   1164  H4'   U A  37     -25.503 -36.060  -2.678  1.00  0.00           H  
ATOM   1165  O4'   U A  37     -26.798 -34.453  -2.117  1.00  0.00           O  
ATOM   1166  C1'   U A  37     -26.399 -33.274  -1.442  1.00  0.00           C  
ATOM   1167  H1'   U A  37     -26.020 -32.587  -2.200  1.00  0.00           H  
ATOM   1168  N1    U A  37     -27.591 -32.665  -0.834  1.00  0.00           N  
ATOM   1169  C6    U A  37     -28.693 -33.424  -0.508  1.00  0.00           C  
ATOM   1170  H6    U A  37     -28.672 -34.495  -0.711  1.00  0.00           H  
ATOM   1171  C2    U A  37     -27.571 -31.302  -0.598  1.00  0.00           C  
ATOM   1172  O2    U A  37     -26.616 -30.595  -0.870  1.00  0.00           O  
ATOM   1173  N3    U A  37     -28.711 -30.795  -0.029  1.00  0.00           N  
ATOM   1174  H3    U A  37     -28.720 -29.802   0.147  1.00  0.00           H  
ATOM   1175  C4    U A  37     -29.843 -31.494   0.322  1.00  0.00           C  
ATOM   1176  O4    U A  37     -30.788 -30.894   0.835  1.00  0.00           O  
ATOM   1177  C5    U A  37     -29.787 -32.895   0.047  1.00  0.00           C  
ATOM   1178  H5    U A  37     -30.637 -33.532   0.291  1.00  0.00           H  
ATOM   1179  C2'   U A  37     -25.322 -33.670  -0.434  1.00  0.00           C  
ATOM   1180  H2'   U A  37     -25.756 -33.968   0.523  1.00  0.00           H  
ATOM   1181  O2'   U A  37     -24.399 -32.605  -0.309  1.00  0.00           O  
ATOM   1182 HO2'   U A  37     -23.868 -32.607  -1.108  1.00  0.00           H  
ATOM   1183  C3'   U A  37     -24.688 -34.866  -1.133  1.00  0.00           C  
ATOM   1184  H3'   U A  37     -24.184 -35.537  -0.439  1.00  0.00           H  
ATOM   1185  O3'   U A  37     -23.706 -34.472  -2.087  1.00  0.00           O  
ATOM   1186  P     A A  38     -22.500 -35.470  -2.454  1.00  0.00           P  
ATOM   1187  OP1   A A  38     -22.994 -36.399  -3.502  1.00  0.00           O  
ATOM   1188  OP2   A A  38     -21.943 -36.019  -1.191  1.00  0.00           O  
ATOM   1189  O5'   A A  38     -21.400 -34.524  -3.113  1.00  0.00           O  
ATOM   1190  C5'   A A  38     -21.768 -33.490  -4.027  1.00  0.00           C  
ATOM   1191  H5'   A A  38     -22.484 -32.817  -3.553  1.00  0.00           H  
ATOM   1192 H5''   A A  38     -22.226 -33.927  -4.913  1.00  0.00           H  
ATOM   1193  C4'   A A  38     -20.546 -32.703  -4.443  1.00  0.00           C  
ATOM   1194  H4'   A A  38     -20.205 -33.105  -5.398  1.00  0.00           H  
ATOM   1195  O4'   A A  38     -20.900 -31.293  -4.499  1.00  0.00           O  
ATOM   1196  C1'   A A  38     -19.902 -30.522  -3.857  1.00  0.00           C  
ATOM   1197  H1'   A A  38     -19.687 -29.672  -4.505  1.00  0.00           H  
ATOM   1198  N9    A A  38     -20.454 -30.012  -2.603  1.00  0.00           N  
ATOM   1199  C4    A A  38     -20.251 -28.765  -2.061  1.00  0.00           C  
ATOM   1200  N3    A A  38     -19.509 -27.765  -2.566  1.00  0.00           N  
ATOM   1201  C2    A A  38     -19.546 -26.701  -1.765  1.00  0.00           C  
ATOM   1202  H2    A A  38     -18.966 -25.842  -2.101  1.00  0.00           H  
ATOM   1203  N1    A A  38     -20.194 -26.537  -0.604  1.00  0.00           N  
ATOM   1204  C6    A A  38     -20.931 -27.563  -0.127  1.00  0.00           C  
ATOM   1205  N6    A A  38     -21.579 -27.402   1.026  1.00  0.00           N  
ATOM   1206  H61   A A  38     -22.134 -28.160   1.393  1.00  0.00           H  
ATOM   1207  H62   A A  38     -21.517 -26.526   1.528  1.00  0.00           H  
ATOM   1208  C5    A A  38     -20.972 -28.746  -0.882  1.00  0.00           C  
ATOM   1209  N7    A A  38     -21.616 -29.959  -0.680  1.00  0.00           N  
ATOM   1210  C8    A A  38     -21.277 -30.672  -1.726  1.00  0.00           C  
ATOM   1211  H8    A A  38     -21.613 -31.687  -1.882  1.00  0.00           H  
ATOM   1212  C2'   A A  38     -18.687 -31.428  -3.672  1.00  0.00           C  
ATOM   1213  H2'   A A  38     -18.113 -31.156  -2.784  1.00  0.00           H  
ATOM   1214  O2'   A A  38     -17.915 -31.396  -4.857  1.00  0.00           O  
ATOM   1215 HO2'   A A  38     -17.989 -32.266  -5.252  1.00  0.00           H  
ATOM   1216  C3'   A A  38     -19.361 -32.782  -3.486  1.00  0.00           C  
ATOM   1217  H3'   A A  38     -19.684 -32.951  -2.459  1.00  0.00           H  
ATOM   1218  O3'   A A  38     -18.499 -33.868  -3.816  1.00  0.00           O  
ATOM   1219  P     C A  39     -17.890 -34.790  -2.647  1.00  0.00           P  
ATOM   1220  OP1   C A  39     -17.267 -35.969  -3.299  1.00  0.00           O  
ATOM   1221  OP2   C A  39     -18.929 -34.992  -1.607  1.00  0.00           O  
ATOM   1222  O5'   C A  39     -16.727 -33.900  -2.021  1.00  0.00           O  
ATOM   1223  C5'   C A  39     -15.848 -33.145  -2.856  1.00  0.00           C  
ATOM   1224  H5'   C A  39     -16.371 -32.841  -3.764  1.00  0.00           H  
ATOM   1225 H5''   C A  39     -14.988 -33.753  -3.130  1.00  0.00           H  
ATOM   1226  C4'   C A  39     -15.365 -31.913  -2.126  1.00  0.00           C  
ATOM   1227  H4'   C A  39     -14.769 -31.334  -2.830  1.00  0.00           H  
ATOM   1228  O4'   C A  39     -16.526 -31.205  -1.629  1.00  0.00           O  
ATOM   1229  C1'   C A  39     -16.216 -30.636  -0.386  1.00  0.00           C  
ATOM   1230  H1'   C A  39     -15.795 -29.651  -0.580  1.00  0.00           H  
ATOM   1231  N1    C A  39     -17.468 -30.458   0.366  1.00  0.00           N  
ATOM   1232  C6    C A  39     -18.363 -31.484   0.488  1.00  0.00           C  
ATOM   1233  H6    C A  39     -18.147 -32.447   0.024  1.00  0.00           H  
ATOM   1234  C2    C A  39     -17.729 -29.220   0.957  1.00  0.00           C  
ATOM   1235  O2    C A  39     -16.899 -28.309   0.834  1.00  0.00           O  
ATOM   1236  N3    C A  39     -18.877 -29.046   1.647  1.00  0.00           N  
ATOM   1237  C4    C A  39     -19.746 -30.052   1.758  1.00  0.00           C  
ATOM   1238  N4    C A  39     -20.866 -29.831   2.444  1.00  0.00           N  
ATOM   1239  H41   C A  39     -21.552 -30.564   2.551  1.00  0.00           H  
ATOM   1240  H42   C A  39     -21.018 -28.924   2.859  1.00  0.00           H  
ATOM   1241  C5    C A  39     -19.505 -31.327   1.169  1.00  0.00           C  
ATOM   1242  H5    C A  39     -20.221 -32.142   1.269  1.00  0.00           H  
ATOM   1243  C2'   C A  39     -15.219 -31.578   0.285  1.00  0.00           C  
ATOM   1244  H2'   C A  39     -15.729 -32.358   0.852  1.00  0.00           H  
ATOM   1245  O2'   C A  39     -14.351 -30.806   1.094  1.00  0.00           O  
ATOM   1246 HO2'   C A  39     -14.330 -29.923   0.723  1.00  0.00           H  
ATOM   1247  C3'   C A  39     -14.473 -32.190  -0.911  1.00  0.00           C  
ATOM   1248  H3'   C A  39     -14.331 -33.263  -0.781  1.00  0.00           H  
ATOM   1249  O3'   C A  39     -13.146 -31.662  -1.061  1.00  0.00           O  
ATOM   1250  P     C A  40     -12.908 -30.173  -1.634  1.00  0.00           P  
ATOM   1251  OP1   C A  40     -12.972 -30.242  -3.116  1.00  0.00           O  
ATOM   1252  OP2   C A  40     -13.771 -29.210  -0.905  1.00  0.00           O  
ATOM   1253  O5'   C A  40     -11.396 -29.857  -1.242  1.00  0.00           O  
ATOM   1254  C5'   C A  40     -10.977 -29.848   0.122  1.00  0.00           C  
ATOM   1255  H5'   C A  40     -10.847 -30.872   0.473  1.00  0.00           H  
ATOM   1256 H5''   C A  40     -11.731 -29.356   0.736  1.00  0.00           H  
ATOM   1257  C4'   C A  40      -9.668 -29.105   0.260  1.00  0.00           C  
ATOM   1258  H4'   C A  40      -8.993 -29.480  -0.510  1.00  0.00           H  
ATOM   1259  O4'   C A  40      -9.930 -27.678   0.161  1.00  0.00           O  
ATOM   1260  C1'   C A  40      -9.205 -26.984   1.160  1.00  0.00           C  
ATOM   1261  H1'   C A  40      -8.707 -26.147   0.669  1.00  0.00           H  
ATOM   1262  N1    C A  40     -10.165 -26.433   2.132  1.00  0.00           N  
ATOM   1263  C6    C A  40     -11.509 -26.631   1.975  1.00  0.00           C  
ATOM   1264  H6    C A  40     -11.873 -27.203   1.122  1.00  0.00           H  
ATOM   1265  C2    C A  40      -9.683 -25.700   3.222  1.00  0.00           C  
ATOM   1266  O2    C A  40      -8.461 -25.534   3.344  1.00  0.00           O  
ATOM   1267  N3    C A  40     -10.561 -25.191   4.115  1.00  0.00           N  
ATOM   1268  C4    C A  40     -11.870 -25.390   3.951  1.00  0.00           C  
ATOM   1269  N4    C A  40     -12.696 -24.869   4.856  1.00  0.00           N  
ATOM   1270  H41   C A  40     -13.693 -24.996   4.769  1.00  0.00           H  
ATOM   1271  H42   C A  40     -12.316 -24.347   5.632  1.00  0.00           H  
ATOM   1272  C5    C A  40     -12.389 -26.133   2.852  1.00  0.00           C  
ATOM   1273  H5    C A  40     -13.460 -26.289   2.730  1.00  0.00           H  
ATOM   1274  C2'   C A  40      -8.207 -27.971   1.762  1.00  0.00           C  
ATOM   1275  H2'   C A  40      -8.022 -27.763   2.818  1.00  0.00           H  
ATOM   1276  O2'   C A  40      -7.026 -27.952   0.983  1.00  0.00           O  
ATOM   1277 HO2'   C A  40      -6.725 -28.859   0.917  1.00  0.00           H  
ATOM   1278  C3'   C A  40      -8.958 -29.287   1.597  1.00  0.00           C  
ATOM   1279  H3'   C A  40      -9.664 -29.472   2.406  1.00  0.00           H  
ATOM   1280  O3'   C A  40      -8.082 -30.412   1.572  1.00  0.00           O  
ATOM   1281  P     G A  41      -7.539 -31.035   2.952  1.00  0.00           P  
ATOM   1282  OP1   G A  41      -6.796 -32.275   2.612  1.00  0.00           O  
ATOM   1283  OP2   G A  41      -8.668 -31.098   3.914  1.00  0.00           O  
ATOM   1284  O5'   G A  41      -6.494 -29.953   3.478  1.00  0.00           O  
ATOM   1285  C5'   G A  41      -5.125 -29.990   3.075  1.00  0.00           C  
ATOM   1286  H5'   G A  41      -5.003 -29.447   2.136  1.00  0.00           H  
ATOM   1287 H5''   G A  41      -4.810 -31.022   2.930  1.00  0.00           H  
ATOM   1288  C4'   G A  41      -4.252 -29.355   4.133  1.00  0.00           C  
ATOM   1289  H4'   G A  41      -3.214 -29.476   3.821  1.00  0.00           H  
ATOM   1290  O4'   G A  41      -4.651 -27.965   4.299  1.00  0.00           O  
ATOM   1291  C1'   G A  41      -4.699 -27.643   5.678  1.00  0.00           C  
ATOM   1292  H1'   G A  41      -4.183 -26.690   5.804  1.00  0.00           H  
ATOM   1293  N9    G A  41      -6.096 -27.461   6.061  1.00  0.00           N  
ATOM   1294  C4    G A  41      -6.565 -26.784   7.161  1.00  0.00           C  
ATOM   1295  N3    G A  41      -5.810 -26.167   8.094  1.00  0.00           N  
ATOM   1296  C2    G A  41      -6.552 -25.597   9.028  1.00  0.00           C  
ATOM   1297  N2    G A  41      -5.966 -24.939  10.031  1.00  0.00           N  
ATOM   1298  H21   G A  41      -4.960 -24.881  10.071  1.00  0.00           H  
ATOM   1299  H22   G A  41      -6.531 -24.500  10.746  1.00  0.00           H  
ATOM   1300  N1    G A  41      -7.921 -25.630   9.047  1.00  0.00           N  
ATOM   1301  H1    G A  41      -8.391 -25.160   9.805  1.00  0.00           H  
ATOM   1302  C6    G A  41      -8.719 -26.262   8.102  1.00  0.00           C  
ATOM   1303  O6    G A  41      -9.950 -26.232   8.218  1.00  0.00           O  
ATOM   1304  C5    G A  41      -7.939 -26.878   7.089  1.00  0.00           C  
ATOM   1305  N7    G A  41      -8.326 -27.602   5.970  1.00  0.00           N  
ATOM   1306  C8    G A  41      -7.202 -27.929   5.395  1.00  0.00           C  
ATOM   1307  H8    G A  41      -7.146 -28.512   4.489  1.00  0.00           H  
ATOM   1308  C2'   G A  41      -4.004 -28.781   6.420  1.00  0.00           C  
ATOM   1309  H2'   G A  41      -4.412 -28.915   7.423  1.00  0.00           H  
ATOM   1310  O2'   G A  41      -2.608 -28.543   6.423  1.00  0.00           O  
ATOM   1311 HO2'   G A  41      -2.267 -28.906   7.241  1.00  0.00           H  
ATOM   1312  C3'   G A  41      -4.367 -29.959   5.528  1.00  0.00           C  
ATOM   1313  H3'   G A  41      -5.372 -30.335   5.720  1.00  0.00           H  
ATOM   1314  O3'   G A  41      -3.489 -31.069   5.698  1.00  0.00           O  
ATOM   1315  P     G A  42      -3.970 -32.348   6.548  1.00  0.00           P  
ATOM   1316  OP1   G A  42      -2.993 -33.437   6.293  1.00  0.00           O  
ATOM   1317  OP2   G A  42      -5.413 -32.581   6.278  1.00  0.00           O  
ATOM   1318  O5'   G A  42      -3.816 -31.886   8.066  1.00  0.00           O  
ATOM   1319  C5'   G A  42      -2.629 -32.173   8.806  1.00  0.00           C  
ATOM   1320  H5'   G A  42      -1.767 -32.165   8.137  1.00  0.00           H  
ATOM   1321 H5''   G A  42      -2.710 -33.157   9.266  1.00  0.00           H  
ATOM   1322  C4'   G A  42      -2.425 -31.140   9.891  1.00  0.00           C  
ATOM   1323  H4'   G A  42      -1.354 -31.075  10.086  1.00  0.00           H  
ATOM   1324  O4'   G A  42      -3.014 -29.879   9.463  1.00  0.00           O  
ATOM   1325  C1'   G A  42      -3.716 -29.288  10.543  1.00  0.00           C  
ATOM   1326  H1'   G A  42      -3.411 -28.242  10.590  1.00  0.00           H  
ATOM   1327  N9    G A  42      -5.144 -29.334  10.248  1.00  0.00           N  
ATOM   1328  C4    G A  42      -6.153 -28.789  11.004  1.00  0.00           C  
ATOM   1329  N3    G A  42      -5.999 -28.112  12.161  1.00  0.00           N  
ATOM   1330  C2    G A  42      -7.158 -27.714  12.656  1.00  0.00           C  
ATOM   1331  N2    G A  42      -7.190 -27.032  13.804  1.00  0.00           N  
ATOM   1332  H21   G A  42      -6.324 -26.829  14.282  1.00  0.00           H  
ATOM   1333  H22   G A  42      -8.071 -26.729  14.194  1.00  0.00           H  
ATOM   1334  N1    G A  42      -8.369 -27.956  12.063  1.00  0.00           N  
ATOM   1335  H1    G A  42      -9.196 -27.608  12.522  1.00  0.00           H  
ATOM   1336  C6    G A  42      -8.552 -28.649  10.873  1.00  0.00           C  
ATOM   1337  O6    G A  42      -9.692 -28.810  10.425  1.00  0.00           O  
ATOM   1338  C5    G A  42      -7.318 -29.087  10.329  1.00  0.00           C  
ATOM   1339  N7    G A  42      -7.048 -29.805   9.172  1.00  0.00           N  
ATOM   1340  C8    G A  42      -5.750 -29.928   9.168  1.00  0.00           C  
ATOM   1341  H8    G A  42      -5.206 -30.451   8.395  1.00  0.00           H  
ATOM   1342  C2'   G A  42      -3.328 -30.059  11.802  1.00  0.00           C  
ATOM   1343  H2'   G A  42      -4.140 -30.074  12.532  1.00  0.00           H  
ATOM   1344  O2'   G A  42      -2.130 -29.515  12.323  1.00  0.00           O  
ATOM   1345 HO2'   G A  42      -1.606 -30.255  12.630  1.00  0.00           H  
ATOM   1346  C3'   G A  42      -3.096 -31.449  11.225  1.00  0.00           C  
ATOM   1347  H3'   G A  42      -4.022 -32.007  11.089  1.00  0.00           H  
ATOM   1348  O3'   G A  42      -2.267 -32.251  12.062  1.00  0.00           O  
ATOM   1349  P     G A  43      -2.928 -33.130  13.236  1.00  0.00           P  
ATOM   1350  OP1   G A  43      -1.822 -33.830  13.938  1.00  0.00           O  
ATOM   1351  OP2   G A  43      -4.047 -33.920  12.661  1.00  0.00           O  
ATOM   1352  O5'   G A  43      -3.543 -32.049  14.233  1.00  0.00           O  
ATOM   1353  C5'   G A  43      -2.699 -31.234  15.045  1.00  0.00           C  
ATOM   1354  H5'   G A  43      -2.228 -30.465  14.431  1.00  0.00           H  
ATOM   1355 H5''   G A  43      -1.922 -31.847  15.501  1.00  0.00           H  
ATOM   1356  C4'   G A  43      -3.505 -30.572  16.139  1.00  0.00           C  
ATOM   1357  H4'   G A  43      -2.802 -30.149  16.857  1.00  0.00           H  
ATOM   1358  O4'   G A  43      -4.392 -29.586  15.545  1.00  0.00           O  
ATOM   1359  C1'   G A  43      -5.635 -29.588  16.227  1.00  0.00           C  
ATOM   1360  H1'   G A  43      -5.837 -28.559  16.526  1.00  0.00           H  
ATOM   1361  N9    G A  43      -6.675 -30.000  15.290  1.00  0.00           N  
ATOM   1362  C4    G A  43      -8.031 -29.858  15.459  1.00  0.00           C  
ATOM   1363  N3    G A  43      -8.644 -29.313  16.530  1.00  0.00           N  
ATOM   1364  C2    G A  43      -9.958 -29.317  16.400  1.00  0.00           C  
ATOM   1365  N2    G A  43     -10.723 -28.811  17.371  1.00  0.00           N  
ATOM   1366  H21   G A  43     -10.284 -28.430  18.197  1.00  0.00           H  
ATOM   1367  H22   G A  43     -11.728 -28.805  17.281  1.00  0.00           H  
ATOM   1368  N1    G A  43     -10.620 -29.817  15.308  1.00  0.00           N  
ATOM   1369  H1    G A  43     -11.630 -29.775  15.307  1.00  0.00           H  
ATOM   1370  C6    G A  43     -10.011 -30.383  14.195  1.00  0.00           C  
ATOM   1371  O6    G A  43     -10.705 -30.804  13.263  1.00  0.00           O  
ATOM   1372  C5    G A  43      -8.599 -30.385  14.318  1.00  0.00           C  
ATOM   1373  N7    G A  43      -7.620 -30.851  13.450  1.00  0.00           N  
ATOM   1374  C8    G A  43      -6.499 -30.603  14.068  1.00  0.00           C  
ATOM   1375  H8    G A  43      -5.529 -30.851  13.663  1.00  0.00           H  
ATOM   1376  C2'   G A  43      -5.492 -30.520  17.430  1.00  0.00           C  
ATOM   1377  H2'   G A  43      -6.425 -31.044  17.648  1.00  0.00           H  
ATOM   1378  O2'   G A  43      -5.013 -29.771  18.532  1.00  0.00           O  
ATOM   1379 HO2'   G A  43      -4.260 -30.247  18.882  1.00  0.00           H  
ATOM   1380  C3'   G A  43      -4.434 -31.490  16.922  1.00  0.00           C  
ATOM   1381  H3'   G A  43      -4.852 -32.273  16.290  1.00  0.00           H  
ATOM   1382  O3'   G A  43      -3.752 -32.156  17.981  1.00  0.00           O  
ATOM   1383  P     C A  44      -4.260 -33.600  18.474  1.00  0.00           P  
ATOM   1384  OP1   C A  44      -3.493 -33.944  19.699  1.00  0.00           O  
ATOM   1385  OP2   C A  44      -4.242 -34.526  17.313  1.00  0.00           O  
ATOM   1386  O5'   C A  44      -5.779 -33.355  18.890  1.00  0.00           O  
ATOM   1387  C5'   C A  44      -6.110 -32.584  20.044  1.00  0.00           C  
ATOM   1388  H5'   C A  44      -5.593 -31.624  20.005  1.00  0.00           H  
ATOM   1389 H5''   C A  44      -5.802 -33.115  20.944  1.00  0.00           H  
ATOM   1390  C4'   C A  44      -7.601 -32.343  20.102  1.00  0.00           C  
ATOM   1391  H4'   C A  44      -7.812 -31.791  21.019  1.00  0.00           H  
ATOM   1392  O4'   C A  44      -8.022 -31.651  18.897  1.00  0.00           O  
ATOM   1393  C1'   C A  44      -9.322 -32.083  18.530  1.00  0.00           C  
ATOM   1394  H1'   C A  44      -9.952 -31.193  18.484  1.00  0.00           H  
ATOM   1395  N1    C A  44      -9.260 -32.665  17.179  1.00  0.00           N  
ATOM   1396  C6    C A  44      -8.062 -33.009  16.615  1.00  0.00           C  
ATOM   1397  H6    C A  44      -7.140 -32.855  17.175  1.00  0.00           H  
ATOM   1398  C2    C A  44     -10.451 -32.864  16.477  1.00  0.00           C  
ATOM   1399  O2    C A  44     -11.524 -32.543  17.008  1.00  0.00           O  
ATOM   1400  N3    C A  44     -10.407 -33.399  15.238  1.00  0.00           N  
ATOM   1401  C4    C A  44      -9.235 -33.729  14.695  1.00  0.00           C  
ATOM   1402  N4    C A  44      -9.243 -34.253  13.470  1.00  0.00           N  
ATOM   1403  H41   C A  44      -8.376 -34.516  13.024  1.00  0.00           H  
ATOM   1404  H42   C A  44     -10.121 -34.381  12.988  1.00  0.00           H  
ATOM   1405  C5    C A  44      -8.003 -33.537  15.386  1.00  0.00           C  
ATOM   1406  H5    C A  44      -7.050 -33.808  14.931  1.00  0.00           H  
ATOM   1407  C2'   C A  44      -9.799 -33.068  19.598  1.00  0.00           C  
ATOM   1408  H2'   C A  44     -10.389 -33.877  19.166  1.00  0.00           H  
ATOM   1409  O2'   C A  44     -10.502 -32.346  20.593  1.00  0.00           O  
ATOM   1410 HO2'   C A  44     -10.086 -32.553  21.430  1.00  0.00           H  
ATOM   1411  C3'   C A  44      -8.470 -33.592  20.129  1.00  0.00           C  
ATOM   1412  H3'   C A  44      -8.055 -34.384  19.507  1.00  0.00           H  
ATOM   1413  O3'   C A  44      -8.581 -34.134  21.443  1.00  0.00           O  
ATOM   1414  P     A A  45      -8.954 -35.687  21.637  1.00  0.00           P  
ATOM   1415  OP1   A A  45      -8.830 -35.994  23.085  1.00  0.00           O  
ATOM   1416  OP2   A A  45      -8.185 -36.487  20.650  1.00  0.00           O  
ATOM   1417  O5'   A A  45     -10.496 -35.766  21.245  1.00  0.00           O  
ATOM   1418  C5'   A A  45     -11.465 -34.957  21.909  1.00  0.00           C  
ATOM   1419  H5'   A A  45     -11.283 -33.906  21.685  1.00  0.00           H  
ATOM   1420 H5''   A A  45     -11.397 -35.108  22.985  1.00  0.00           H  
ATOM   1421  C4'   A A  45     -12.857 -35.328  21.451  1.00  0.00           C  
ATOM   1422  H4'   A A  45     -13.558 -34.983  22.211  1.00  0.00           H  
ATOM   1423  O4'   A A  45     -13.093 -34.753  20.138  1.00  0.00           O  
ATOM   1424  C1'   A A  45     -13.888 -35.636  19.367  1.00  0.00           C  
ATOM   1425  H1'   A A  45     -14.767 -35.075  19.048  1.00  0.00           H  
ATOM   1426  N9    A A  45     -13.132 -36.007  18.171  1.00  0.00           N  
ATOM   1427  C4    A A  45     -13.658 -36.446  16.980  1.00  0.00           C  
ATOM   1428  N3    A A  45     -14.955 -36.625  16.678  1.00  0.00           N  
ATOM   1429  C2    A A  45     -15.091 -37.062  15.428  1.00  0.00           C  
ATOM   1430  H2    A A  45     -16.117 -37.235  15.102  1.00  0.00           H  
ATOM   1431  N1    A A  45     -14.147 -37.320  14.513  1.00  0.00           N  
ATOM   1432  C6    A A  45     -12.853 -37.130  14.849  1.00  0.00           C  
ATOM   1433  N6    A A  45     -11.915 -37.389  13.938  1.00  0.00           N  
ATOM   1434  H61   A A  45     -10.941 -37.254  14.168  1.00  0.00           H  
ATOM   1435  H62   A A  45     -12.179 -37.721  13.020  1.00  0.00           H  
ATOM   1436  C5    A A  45     -12.575 -36.668  16.149  1.00  0.00           C  
ATOM   1437  N7    A A  45     -11.386 -36.375  16.803  1.00  0.00           N  
ATOM   1438  C8    A A  45     -11.770 -35.990  17.996  1.00  0.00           C  
ATOM   1439  H8    A A  45     -11.080 -35.691  18.770  1.00  0.00           H  
ATOM   1440  C2'   A A  45     -14.257 -36.825  20.256  1.00  0.00           C  
ATOM   1441  H2'   A A  45     -14.272 -37.761  19.693  1.00  0.00           H  
ATOM   1442  O2'   A A  45     -15.491 -36.549  20.892  1.00  0.00           O  
ATOM   1443 HO2'   A A  45     -15.353 -36.681  21.831  1.00  0.00           H  
ATOM   1444  C3'   A A  45     -13.109 -36.816  21.258  1.00  0.00           C  
ATOM   1445  H3'   A A  45     -12.224 -37.330  20.887  1.00  0.00           H  
ATOM   1446  O3'   A A  45     -13.452 -37.449  22.489  1.00  0.00           O  
ATOM   1447  P     C A  46     -12.839 -38.893  22.844  1.00  0.00           P  
ATOM   1448  OP1   C A  46     -13.152 -39.169  24.269  1.00  0.00           O  
ATOM   1449  OP2   C A  46     -11.429 -38.943  22.379  1.00  0.00           O  
ATOM   1450  O5'   C A  46     -13.689 -39.902  21.950  1.00  0.00           O  
ATOM   1451  C5'   C A  46     -15.112 -39.820  21.897  1.00  0.00           C  
ATOM   1452  H5'   C A  46     -15.420 -38.774  21.861  1.00  0.00           H  
ATOM   1453 H5''   C A  46     -15.542 -40.286  22.783  1.00  0.00           H  
ATOM   1454  C4'   C A  46     -15.630 -40.533  20.669  1.00  0.00           C  
ATOM   1455  H4'   C A  46     -16.686 -40.750  20.834  1.00  0.00           H  
ATOM   1456  O4'   C A  46     -15.383 -39.694  19.508  1.00  0.00           O  
ATOM   1457  C1'   C A  46     -14.908 -40.485  18.435  1.00  0.00           C  
ATOM   1458  H1'   C A  46     -15.515 -40.235  17.564  1.00  0.00           H  
ATOM   1459  N1    C A  46     -13.520 -40.086  18.148  1.00  0.00           N  
ATOM   1460  C6    C A  46     -12.640 -39.836  19.164  1.00  0.00           C  
ATOM   1461  H6    C A  46     -12.968 -39.940  20.198  1.00  0.00           H  
ATOM   1462  C2    C A  46     -13.113 -39.961  16.816  1.00  0.00           C  
ATOM   1463  O2    C A  46     -13.931 -40.194  15.914  1.00  0.00           O  
ATOM   1464  N3    C A  46     -11.842 -39.590  16.546  1.00  0.00           N  
ATOM   1465  C4    C A  46     -10.993 -39.346  17.545  1.00  0.00           C  
ATOM   1466  N4    C A  46      -9.751 -38.979  17.230  1.00  0.00           N  
ATOM   1467  H41   C A  46      -9.078 -38.785  17.956  1.00  0.00           H  
ATOM   1468  H42   C A  46      -9.489 -38.900  16.258  1.00  0.00           H  
ATOM   1469  C5    C A  46     -11.379 -39.466  18.911  1.00  0.00           C  
ATOM   1470  H5    C A  46     -10.676 -39.264  19.718  1.00  0.00           H  
ATOM   1471  C2'   C A  46     -15.064 -41.951  18.838  1.00  0.00           C  
ATOM   1472  H2'   C A  46     -14.263 -42.570  18.428  1.00  0.00           H  
ATOM   1473  O2'   C A  46     -16.351 -42.393  18.448  1.00  0.00           O  
ATOM   1474 HO2'   C A  46     -16.769 -42.746  19.234  1.00  0.00           H  
ATOM   1475  C3'   C A  46     -14.951 -41.860  20.356  1.00  0.00           C  
ATOM   1476  H3'   C A  46     -13.919 -41.876  20.701  1.00  0.00           H  
ATOM   1477  O3'   C A  46     -15.610 -42.939  21.016  1.00  0.00           O  
ATOM   1478  P     C A  47     -14.768 -43.947  21.947  1.00  0.00           P  
ATOM   1479  OP1   C A  47     -15.702 -44.480  22.970  1.00  0.00           O  
ATOM   1480  OP2   C A  47     -13.514 -43.277  22.378  1.00  0.00           O  
ATOM   1481  O5'   C A  47     -14.378 -45.141  20.967  1.00  0.00           O  
ATOM   1482  C5'   C A  47     -15.246 -45.533  19.903  1.00  0.00           C  
ATOM   1483  H5'   C A  47     -15.945 -44.725  19.681  1.00  0.00           H  
ATOM   1484 H5''   C A  47     -15.809 -46.418  20.193  1.00  0.00           H  
ATOM   1485  C4'   C A  47     -14.442 -45.846  18.662  1.00  0.00           C  
ATOM   1486  H4'   C A  47     -15.080 -46.423  17.992  1.00  0.00           H  
ATOM   1487  O4'   C A  47     -13.971 -44.597  18.085  1.00  0.00           O  
ATOM   1488  C1'   C A  47     -12.626 -44.738  17.665  1.00  0.00           C  
ATOM   1489  H1'   C A  47     -12.573 -44.366  16.641  1.00  0.00           H  
ATOM   1490  N1    C A  47     -11.786 -43.870  18.508  1.00  0.00           N  
ATOM   1491  C6    C A  47     -11.825 -43.965  19.872  1.00  0.00           C  
ATOM   1492  H6    C A  47     -12.491 -44.686  20.343  1.00  0.00           H  
ATOM   1493  C2    C A  47     -10.942 -42.942  17.891  1.00  0.00           C  
ATOM   1494  O2    C A  47     -10.926 -42.873  16.654  1.00  0.00           O  
ATOM   1495  N3    C A  47     -10.166 -42.142  18.657  1.00  0.00           N  
ATOM   1496  C4    C A  47     -10.211 -42.245  19.986  1.00  0.00           C  
ATOM   1497  N4    C A  47      -9.429 -41.436  20.702  1.00  0.00           N  
ATOM   1498  H41   C A  47      -9.436 -41.483  21.710  1.00  0.00           H  
ATOM   1499  H42   C A  47      -8.829 -40.777  20.229  1.00  0.00           H  
ATOM   1500  C5    C A  47     -11.060 -43.181  20.642  1.00  0.00           C  
ATOM   1501  H5    C A  47     -11.085 -43.259  21.729  1.00  0.00           H  
ATOM   1502  C2'   C A  47     -12.277 -46.224  17.752  1.00  0.00           C  
ATOM   1503  H2'   C A  47     -11.227 -46.377  18.010  1.00  0.00           H  
ATOM   1504  O2'   C A  47     -12.641 -46.851  16.536  1.00  0.00           O  
ATOM   1505 HO2'   C A  47     -13.131 -47.639  16.774  1.00  0.00           H  
ATOM   1506  C3'   C A  47     -13.183 -46.672  18.892  1.00  0.00           C  
ATOM   1507  H3'   C A  47     -12.748 -46.479  19.871  1.00  0.00           H  
ATOM   1508  O3'   C A  47     -13.461 -48.069  18.855  1.00  0.00           O  
ATOM   1509  P     G A  48     -13.725 -48.865  20.227  1.00  0.00           P  
ATOM   1510  OP1   G A  48     -15.171 -48.745  20.539  1.00  0.00           O  
ATOM   1511  OP2   G A  48     -12.718 -48.424  21.226  1.00  0.00           O  
ATOM   1512  O5'   G A  48     -13.427 -50.386  19.855  1.00  0.00           O  
ATOM   1513  C5'   G A  48     -13.281 -51.376  20.872  1.00  0.00           C  
ATOM   1514  H5'   G A  48     -14.228 -51.898  21.016  1.00  0.00           H  
ATOM   1515 H5''   G A  48     -12.991 -50.904  21.810  1.00  0.00           H  
ATOM   1516  C4'   G A  48     -12.218 -52.376  20.479  1.00  0.00           C  
ATOM   1517  H4'   G A  48     -11.502 -52.434  21.298  1.00  0.00           H  
ATOM   1518  O4'   G A  48     -12.869 -53.644  20.185  1.00  0.00           O  
ATOM   1519  C1'   G A  48     -12.376 -54.164  18.965  1.00  0.00           C  
ATOM   1520  H1'   G A  48     -12.191 -55.228  19.122  1.00  0.00           H  
ATOM   1521  N9    G A  48     -13.416 -54.026  17.951  1.00  0.00           N  
ATOM   1522  C4    G A  48     -13.330 -54.413  16.635  1.00  0.00           C  
ATOM   1523  N3    G A  48     -12.263 -54.994  16.048  1.00  0.00           N  
ATOM   1524  C2    G A  48     -12.481 -55.246  14.770  1.00  0.00           C  
ATOM   1525  N2    G A  48     -11.525 -55.818  14.036  1.00  0.00           N  
ATOM   1526  H21   G A  48     -10.643 -56.052  14.470  1.00  0.00           H  
ATOM   1527  H22   G A  48     -11.675 -56.006  13.056  1.00  0.00           H  
ATOM   1528  N1    G A  48     -13.651 -54.954  14.118  1.00  0.00           N  
ATOM   1529  H1    G A  48     -13.714 -55.190  13.140  1.00  0.00           H  
ATOM   1530  C6    G A  48     -14.763 -54.357  14.701  1.00  0.00           C  
ATOM   1531  O6    G A  48     -15.769 -54.137  14.018  1.00  0.00           O  
ATOM   1532  C5    G A  48     -14.545 -54.078  16.075  1.00  0.00           C  
ATOM   1533  N7    G A  48     -15.380 -53.495  17.020  1.00  0.00           N  
ATOM   1534  C8    G A  48     -14.669 -53.486  18.114  1.00  0.00           C  
ATOM   1535  H8    G A  48     -15.029 -53.093  19.053  1.00  0.00           H  
ATOM   1536  C2'   G A  48     -11.096 -53.398  18.641  1.00  0.00           C  
ATOM   1537  H2'   G A  48     -10.929 -53.330  17.564  1.00  0.00           H  
ATOM   1538  O2'   G A  48     -10.016 -54.001  19.328  1.00  0.00           O  
ATOM   1539 HO2'   G A  48      -9.587 -53.305  19.827  1.00  0.00           H  
ATOM   1540  C3'   G A  48     -11.424 -52.028  19.223  1.00  0.00           C  
ATOM   1541  H3'   G A  48     -12.004 -51.410  18.539  1.00  0.00           H  
ATOM   1542  O3'   G A  48     -10.253 -51.280  19.537  1.00  0.00           O  
ATOM   1543  P     U A  49      -9.672 -50.222  18.473  1.00  0.00           P  
ATOM   1544  OP1   U A  49      -8.332 -49.801  18.956  1.00  0.00           O  
ATOM   1545  OP2   U A  49     -10.714 -49.197  18.215  1.00  0.00           O  
ATOM   1546  O5'   U A  49      -9.478 -51.078  17.143  1.00  0.00           O  
ATOM   1547  C5'   U A  49      -8.430 -52.041  17.032  1.00  0.00           C  
ATOM   1548  H5'   U A  49      -8.642 -52.892  17.680  1.00  0.00           H  
ATOM   1549 H5''   U A  49      -7.484 -51.593  17.333  1.00  0.00           H  
ATOM   1550  C4'   U A  49      -8.312 -52.520  15.604  1.00  0.00           C  
ATOM   1551  H4'   U A  49      -7.385 -53.088  15.521  1.00  0.00           H  
ATOM   1552  O4'   U A  49      -9.499 -53.292  15.266  1.00  0.00           O  
ATOM   1553  C1'   U A  49      -9.921 -52.973  13.952  1.00  0.00           C  
ATOM   1554  H1'   U A  49     -10.053 -53.917  13.422  1.00  0.00           H  
ATOM   1555  N1    U A  49     -11.230 -52.310  14.035  1.00  0.00           N  
ATOM   1556  C6    U A  49     -11.527 -51.445  15.065  1.00  0.00           C  
ATOM   1557  H6    U A  49     -10.771 -51.256  15.827  1.00  0.00           H  
ATOM   1558  C2    U A  49     -12.156 -52.583  13.045  1.00  0.00           C  
ATOM   1559  O2    U A  49     -11.934 -53.344  12.121  1.00  0.00           O  
ATOM   1560  N3    U A  49     -13.356 -51.934  13.180  1.00  0.00           N  
ATOM   1561  H3    U A  49     -14.049 -52.113  12.469  1.00  0.00           H  
ATOM   1562  C4    U A  49     -13.719 -51.061  14.180  1.00  0.00           C  
ATOM   1563  O4    U A  49     -14.841 -50.558  14.164  1.00  0.00           O  
ATOM   1564  C5    U A  49     -12.709 -50.831  15.164  1.00  0.00           C  
ATOM   1565  H5    U A  49     -12.903 -50.154  15.995  1.00  0.00           H  
ATOM   1566  C2'   U A  49      -8.829 -52.110  13.321  1.00  0.00           C  
ATOM   1567  H2'   U A  49      -9.245 -51.377  12.627  1.00  0.00           H  
ATOM   1568  O2'   U A  49      -7.874 -52.960  12.715  1.00  0.00           O  
ATOM   1569 HO2'   U A  49      -7.027 -52.518  12.790  1.00  0.00           H  
ATOM   1570  C3'   U A  49      -8.252 -51.421  14.551  1.00  0.00           C  
ATOM   1571  H3'   U A  49      -8.829 -50.546  14.850  1.00  0.00           H  
ATOM   1572  O3'   U A  49      -6.918 -50.966  14.345  1.00  0.00           O  
ATOM   1573  P     A A  50      -6.640 -49.408  14.059  1.00  0.00           P  
ATOM   1574  OP1   A A  50      -5.167 -49.226  14.005  1.00  0.00           O  
ATOM   1575  OP2   A A  50      -7.444 -48.603  15.014  1.00  0.00           O  
ATOM   1576  O5'   A A  50      -7.224 -49.175  12.594  1.00  0.00           O  
ATOM   1577  C5'   A A  50      -6.608 -49.773  11.454  1.00  0.00           C  
ATOM   1578  H5'   A A  50      -6.233 -50.763  11.714  1.00  0.00           H  
ATOM   1579 H5''   A A  50      -5.776 -49.156  11.118  1.00  0.00           H  
ATOM   1580  C4'   A A  50      -7.608 -49.901  10.327  1.00  0.00           C  
ATOM   1581  H4'   A A  50      -7.126 -50.454   9.520  1.00  0.00           H  
ATOM   1582  O4'   A A  50      -8.810 -50.541  10.832  1.00  0.00           O  
ATOM   1583  C1'   A A  50      -9.952 -49.964  10.224  1.00  0.00           C  
ATOM   1584  H1'   A A  50     -10.517 -50.780   9.772  1.00  0.00           H  
ATOM   1585  N9    A A  50     -10.779 -49.371  11.274  1.00  0.00           N  
ATOM   1586  C4    A A  50     -12.128 -49.124  11.205  1.00  0.00           C  
ATOM   1587  N3    A A  50     -12.951 -49.372  10.172  1.00  0.00           N  
ATOM   1588  C2    A A  50     -14.196 -49.000  10.463  1.00  0.00           C  
ATOM   1589  H2    A A  50     -14.929 -49.166   9.674  1.00  0.00           H  
ATOM   1590  N1    A A  50     -14.675 -48.451  11.587  1.00  0.00           N  
ATOM   1591  C6    A A  50     -13.821 -48.214  12.606  1.00  0.00           C  
ATOM   1592  N6    A A  50     -14.299 -47.665  13.722  1.00  0.00           N  
ATOM   1593  H61   A A  50     -13.679 -47.477  14.497  1.00  0.00           H  
ATOM   1594  H62   A A  50     -15.281 -47.441  13.790  1.00  0.00           H  
ATOM   1595  C5    A A  50     -12.472 -48.564  12.422  1.00  0.00           C  
ATOM   1596  N7    A A  50     -11.359 -48.460  13.246  1.00  0.00           N  
ATOM   1597  C8    A A  50     -10.384 -48.950  12.520  1.00  0.00           C  
ATOM   1598  H8    A A  50      -9.364 -49.016  12.869  1.00  0.00           H  
ATOM   1599  C2'   A A  50      -9.466 -48.957   9.181  1.00  0.00           C  
ATOM   1600  H2'   A A  50     -10.114 -48.078   9.137  1.00  0.00           H  
ATOM   1601  O2'   A A  50      -9.356 -49.616   7.933  1.00  0.00           O  
ATOM   1602 HO2'   A A  50      -8.581 -49.259   7.499  1.00  0.00           H  
ATOM   1603  C3'   A A  50      -8.094 -48.587   9.732  1.00  0.00           C  
ATOM   1604  H3'   A A  50      -8.141 -47.798  10.482  1.00  0.00           H  
ATOM   1605  O3'   A A  50      -7.208 -48.119   8.718  1.00  0.00           O  
ATOM   1606  P     A A  51      -7.260 -46.579   8.256  1.00  0.00           P  
ATOM   1607  OP1   A A  51      -7.678 -46.565   6.831  1.00  0.00           O  
ATOM   1608  OP2   A A  51      -5.981 -45.936   8.650  1.00  0.00           O  
ATOM   1609  O5'   A A  51      -8.429 -45.943   9.135  1.00  0.00           O  
ATOM   1610  C5'   A A  51      -9.228 -44.870   8.635  1.00  0.00           C  
ATOM   1611  H5'   A A  51      -8.601 -44.169   8.083  1.00  0.00           H  
ATOM   1612 H5''   A A  51      -9.700 -44.345   9.465  1.00  0.00           H  
ATOM   1613  C4'   A A  51     -10.304 -45.405   7.718  1.00  0.00           C  
ATOM   1614  H4'   A A  51      -9.832 -45.653   6.767  1.00  0.00           H  
ATOM   1615  O4'   A A  51     -10.939 -46.544   8.367  1.00  0.00           O  
ATOM   1616  C1'   A A  51     -12.340 -46.364   8.382  1.00  0.00           C  
ATOM   1617  H1'   A A  51     -12.792 -47.335   8.177  1.00  0.00           H  
ATOM   1618  N9    A A  51     -12.736 -45.946   9.727  1.00  0.00           N  
ATOM   1619  C4    A A  51     -14.018 -45.729  10.169  1.00  0.00           C  
ATOM   1620  N3    A A  51     -15.156 -45.860   9.466  1.00  0.00           N  
ATOM   1621  C2    A A  51     -16.211 -45.564  10.222  1.00  0.00           C  
ATOM   1622  H2    A A  51     -17.178 -45.645   9.726  1.00  0.00           H  
ATOM   1623  N1    A A  51     -16.254 -45.181  11.505  1.00  0.00           N  
ATOM   1624  C6    A A  51     -15.092 -45.060  12.181  1.00  0.00           C  
ATOM   1625  N6    A A  51     -15.136 -44.678  13.458  1.00  0.00           N  
ATOM   1626  H61   A A  51     -14.279 -44.581  13.985  1.00  0.00           H  
ATOM   1627  H62   A A  51     -16.024 -44.485  13.897  1.00  0.00           H  
ATOM   1628  C5    A A  51     -13.901 -45.345  11.492  1.00  0.00           C  
ATOM   1629  N7    A A  51     -12.568 -45.323  11.880  1.00  0.00           N  
ATOM   1630  C8    A A  51     -11.920 -45.687  10.801  1.00  0.00           C  
ATOM   1631  H8    A A  51     -10.845 -45.777  10.760  1.00  0.00           H  
ATOM   1632  C2'   A A  51     -12.651 -45.339   7.297  1.00  0.00           C  
ATOM   1633  H2'   A A  51     -13.569 -44.787   7.512  1.00  0.00           H  
ATOM   1634  O2'   A A  51     -12.688 -45.998   6.045  1.00  0.00           O  
ATOM   1635 HO2'   A A  51     -11.920 -45.702   5.555  1.00  0.00           H  
ATOM   1636  C3'   A A  51     -11.434 -44.428   7.406  1.00  0.00           C  
ATOM   1637  H3'   A A  51     -11.543 -43.676   8.188  1.00  0.00           H  
ATOM   1638  O3'   A A  51     -11.183 -43.711   6.200  1.00  0.00           O  
ATOM   1639  P     A A  52     -11.668 -42.184   6.062  1.00  0.00           P  
ATOM   1640  OP1   A A  52     -11.511 -41.797   4.636  1.00  0.00           O  
ATOM   1641  OP2   A A  52     -10.998 -41.383   7.117  1.00  0.00           O  
ATOM   1642  O5'   A A  52     -13.226 -42.240   6.394  1.00  0.00           O  
ATOM   1643  C5'   A A  52     -14.158 -42.778   5.458  1.00  0.00           C  
ATOM   1644  H5'   A A  52     -13.918 -43.823   5.257  1.00  0.00           H  
ATOM   1645 H5''   A A  52     -14.109 -42.218   4.525  1.00  0.00           H  
ATOM   1646  C4'   A A  52     -15.562 -42.689   6.009  1.00  0.00           C  
ATOM   1647  H4'   A A  52     -16.249 -42.976   5.212  1.00  0.00           H  
ATOM   1648  O4'   A A  52     -15.660 -43.531   7.192  1.00  0.00           O  
ATOM   1649  C1'   A A  52     -16.436 -42.877   8.181  1.00  0.00           C  
ATOM   1650  H1'   A A  52     -17.190 -43.588   8.519  1.00  0.00           H  
ATOM   1651  N9    A A  52     -15.567 -42.560   9.315  1.00  0.00           N  
ATOM   1652  C4    A A  52     -15.973 -42.158  10.564  1.00  0.00           C  
ATOM   1653  N3    A A  52     -17.234 -41.977  10.992  1.00  0.00           N  
ATOM   1654  C2    A A  52     -17.246 -41.580  12.262  1.00  0.00           C  
ATOM   1655  H2    A A  52     -18.234 -41.409  12.689  1.00  0.00           H  
ATOM   1656  N1    A A  52     -16.217 -41.361  13.091  1.00  0.00           N  
ATOM   1657  C6    A A  52     -14.963 -41.552  12.629  1.00  0.00           C  
ATOM   1658  N6    A A  52     -13.940 -41.334  13.456  1.00  0.00           N  
ATOM   1659  H61   A A  52     -12.993 -41.470  13.135  1.00  0.00           H  
ATOM   1660  H62   A A  52     -14.114 -41.030  14.405  1.00  0.00           H  
ATOM   1661  C5    A A  52     -14.815 -41.973  11.296  1.00  0.00           C  
ATOM   1662  N7    A A  52     -13.696 -42.255  10.523  1.00  0.00           N  
ATOM   1663  C8    A A  52     -14.195 -42.597   9.361  1.00  0.00           C  
ATOM   1664  H8    A A  52     -13.584 -42.881   8.517  1.00  0.00           H  
ATOM   1665  C2'   A A  52     -17.056 -41.645   7.525  1.00  0.00           C  
ATOM   1666  H2'   A A  52     -17.176 -40.826   8.237  1.00  0.00           H  
ATOM   1667  O2'   A A  52     -18.274 -42.022   6.910  1.00  0.00           O  
ATOM   1668 HO2'   A A  52     -18.223 -41.733   5.999  1.00  0.00           H  
ATOM   1669  C3'   A A  52     -15.994 -41.309   6.487  1.00  0.00           C  
ATOM   1670  H3'   A A  52     -15.158 -40.751   6.909  1.00  0.00           H  
ATOM   1671  O3'   A A  52     -16.506 -40.514   5.422  1.00  0.00           O  
ATOM   1672  P     U A  53     -16.402 -38.910   5.501  1.00  0.00           P  
ATOM   1673  OP1   U A  53     -17.154 -38.360   4.344  1.00  0.00           O  
ATOM   1674  OP2   U A  53     -14.976 -38.541   5.692  1.00  0.00           O  
ATOM   1675  O5'   U A  53     -17.194 -38.536   6.832  1.00  0.00           O  
ATOM   1676  C5'   U A  53     -18.608 -38.705   6.916  1.00  0.00           C  
ATOM   1677  H5'   U A  53     -18.875 -39.723   6.632  1.00  0.00           H  
ATOM   1678 H5''   U A  53     -19.104 -38.007   6.242  1.00  0.00           H  
ATOM   1679  C4'   U A  53     -19.084 -38.443   8.327  1.00  0.00           C  
ATOM   1680  H4'   U A  53     -20.169 -38.550   8.336  1.00  0.00           H  
ATOM   1681  O4'   U A  53     -18.403 -39.348   9.239  1.00  0.00           O  
ATOM   1682  C1'   U A  53     -18.149 -38.684  10.467  1.00  0.00           C  
ATOM   1683  H1'   U A  53     -18.578 -39.300  11.258  1.00  0.00           H  
ATOM   1684  N1    U A  53     -16.694 -38.623  10.674  1.00  0.00           N  
ATOM   1685  C6    U A  53     -15.812 -38.878   9.647  1.00  0.00           C  
ATOM   1686  H6    U A  53     -16.209 -39.130   8.664  1.00  0.00           H  
ATOM   1687  C2    U A  53     -16.239 -38.295  11.938  1.00  0.00           C  
ATOM   1688  O2    U A  53     -16.986 -38.067  12.872  1.00  0.00           O  
ATOM   1689  N3    U A  53     -14.876 -38.245  12.068  1.00  0.00           N  
ATOM   1690  H3    U A  53     -14.525 -37.999  12.982  1.00  0.00           H  
ATOM   1691  C4    U A  53     -13.940 -38.488  11.090  1.00  0.00           C  
ATOM   1692  O4    U A  53     -12.743 -38.407  11.366  1.00  0.00           O  
ATOM   1693  C5    U A  53     -14.488 -38.823   9.813  1.00  0.00           C  
ATOM   1694  H5    U A  53     -13.824 -39.034   8.974  1.00  0.00           H  
ATOM   1695  C2'   U A  53     -18.809 -37.308  10.385  1.00  0.00           C  
ATOM   1696  H2'   U A  53     -18.231 -36.550  10.916  1.00  0.00           H  
ATOM   1697  O2'   U A  53     -20.139 -37.415  10.855  1.00  0.00           O  
ATOM   1698 HO2'   U A  53     -20.636 -36.711  10.440  1.00  0.00           H  
ATOM   1699  C3'   U A  53     -18.772 -37.061   8.883  1.00  0.00           C  
ATOM   1700  H3'   U A  53     -17.801 -36.701   8.542  1.00  0.00           H  
ATOM   1701  O3'   U A  53     -19.726 -36.089   8.464  1.00  0.00           O  
ATOM   1702  P     G A  54     -19.307 -34.538   8.390  1.00  0.00           P  
ATOM   1703  OP1   G A  54     -20.430 -33.808   7.749  1.00  0.00           O  
ATOM   1704  OP2   G A  54     -17.944 -34.444   7.807  1.00  0.00           O  
ATOM   1705  O5'   G A  54     -19.229 -34.086   9.916  1.00  0.00           O  
ATOM   1706  C5'   G A  54     -20.408 -33.981  10.712  1.00  0.00           C  
ATOM   1707  H5'   G A  54     -21.019 -34.876  10.585  1.00  0.00           H  
ATOM   1708 H5''   G A  54     -20.986 -33.111  10.401  1.00  0.00           H  
ATOM   1709  C4'   G A  54     -20.045 -33.831  12.172  1.00  0.00           C  
ATOM   1710  H4'   G A  54     -20.959 -33.946  12.754  1.00  0.00           H  
ATOM   1711  O4'   G A  54     -19.013 -34.791  12.516  1.00  0.00           O  
ATOM   1712  C1'   G A  54     -18.204 -34.263  13.553  1.00  0.00           C  
ATOM   1713  H1'   G A  54     -18.319 -34.926  14.411  1.00  0.00           H  
ATOM   1714  N9    G A  54     -16.809 -34.322  13.125  1.00  0.00           N  
ATOM   1715  C4    G A  54     -15.708 -33.990  13.878  1.00  0.00           C  
ATOM   1716  N3    G A  54     -15.724 -33.539  15.150  1.00  0.00           N  
ATOM   1717  C2    G A  54     -14.506 -33.311  15.607  1.00  0.00           C  
ATOM   1718  N2    G A  54     -14.339 -32.859  16.853  1.00  0.00           N  
ATOM   1719  H21   G A  54     -15.148 -32.696  17.433  1.00  0.00           H  
ATOM   1720  H22   G A  54     -13.411 -32.685  17.211  1.00  0.00           H  
ATOM   1721  N1    G A  54     -13.362 -33.508  14.878  1.00  0.00           N  
ATOM   1722  H1    G A  54     -12.482 -33.302  15.325  1.00  0.00           H  
ATOM   1723  C6    G A  54     -13.319 -33.970  13.568  1.00  0.00           C  
ATOM   1724  O6    G A  54     -12.228 -34.112  13.003  1.00  0.00           O  
ATOM   1725  C5    G A  54     -14.621 -34.221  13.061  1.00  0.00           C  
ATOM   1726  N7    G A  54     -15.030 -34.684  11.817  1.00  0.00           N  
ATOM   1727  C8    G A  54     -16.331 -34.725  11.901  1.00  0.00           C  
ATOM   1728  H8    G A  54     -16.969 -35.039  11.089  1.00  0.00           H  
ATOM   1729  C2'   G A  54     -18.696 -32.845  13.856  1.00  0.00           C  
ATOM   1730  H2'   G A  54     -17.865 -32.158  14.025  1.00  0.00           H  
ATOM   1731  O2'   G A  54     -19.590 -32.902  14.952  1.00  0.00           O  
ATOM   1732 HO2'   G A  54     -20.382 -32.436  14.685  1.00  0.00           H  
ATOM   1733  C3'   G A  54     -19.433 -32.496  12.567  1.00  0.00           C  
ATOM   1734  H3'   G A  54     -18.768 -32.112  11.794  1.00  0.00           H  
ATOM   1735  O3'   G A  54     -20.434 -31.499  12.764  1.00  0.00           O  
ATOM   1736  P     U A  55     -20.135 -29.973  12.353  1.00  0.00           P  
ATOM   1737  OP1   U A  55     -21.370 -29.192  12.617  1.00  0.00           O  
ATOM   1738  OP2   U A  55     -19.534 -29.958  10.995  1.00  0.00           O  
ATOM   1739  O5'   U A  55     -19.022 -29.503  13.393  1.00  0.00           O  
ATOM   1740  C5'   U A  55     -19.287 -29.481  14.794  1.00  0.00           C  
ATOM   1741  H5'   U A  55     -19.707 -30.439  15.105  1.00  0.00           H  
ATOM   1742 H5''   U A  55     -20.001 -28.691  15.023  1.00  0.00           H  
ATOM   1743  C4'   U A  55     -18.012 -29.226  15.562  1.00  0.00           C  
ATOM   1744  H4'   U A  55     -18.285 -29.015  16.597  1.00  0.00           H  
ATOM   1745  O4'   U A  55     -17.136 -30.377  15.413  1.00  0.00           O  
ATOM   1746  C1'   U A  55     -15.798 -29.944  15.249  1.00  0.00           C  
ATOM   1747  H1'   U A  55     -15.196 -30.487  15.979  1.00  0.00           H  
ATOM   1748  N1    U A  55     -15.344 -30.336  13.906  1.00  0.00           N  
ATOM   1749  C6    U A  55     -16.241 -30.584  12.892  1.00  0.00           C  
ATOM   1750  H6    U A  55     -17.306 -30.474  13.094  1.00  0.00           H  
ATOM   1751  C2    U A  55     -13.982 -30.450  13.696  1.00  0.00           C  
ATOM   1752  O2    U A  55     -13.158 -30.233  14.567  1.00  0.00           O  
ATOM   1753  N3    U A  55     -13.621 -30.825  12.428  1.00  0.00           N  
ATOM   1754  H3    U A  55     -12.635 -30.922  12.242  1.00  0.00           H  
ATOM   1755  C4    U A  55     -14.462 -31.090  11.371  1.00  0.00           C  
ATOM   1756  O4    U A  55     -13.983 -31.398  10.281  1.00  0.00           O  
ATOM   1757  C5    U A  55     -15.852 -30.949  11.668  1.00  0.00           C  
ATOM   1758  H5    U A  55     -16.596 -31.140  10.894  1.00  0.00           H  
ATOM   1759  C2'   U A  55     -15.771 -28.436  15.493  1.00  0.00           C  
ATOM   1760  H2'   U A  55     -15.031 -27.940  14.864  1.00  0.00           H  
ATOM   1761  O2'   U A  55     -15.561 -28.208  16.873  1.00  0.00           O  
ATOM   1762 HO2'   U A  55     -16.301 -27.685  17.184  1.00  0.00           H  
ATOM   1763  C3'   U A  55     -17.183 -28.045  15.075  1.00  0.00           C  
ATOM   1764  H3'   U A  55     -17.278 -27.905  13.998  1.00  0.00           H  
ATOM   1765  O3'   U A  55     -17.608 -26.823  15.672  1.00  0.00           O  
ATOM   1766  P     C A  56     -17.213 -25.420  14.991  1.00  0.00           P  
ATOM   1767  OP1   C A  56     -18.030 -24.365  15.642  1.00  0.00           O  
ATOM   1768  OP2   C A  56     -17.265 -25.581  13.515  1.00  0.00           O  
ATOM   1769  O5'   C A  56     -15.691 -25.202  15.410  1.00  0.00           O  
ATOM   1770  C5'   C A  56     -15.308 -25.127  16.782  1.00  0.00           C  
ATOM   1771  H5'   C A  56     -15.465 -26.095  17.261  1.00  0.00           H  
ATOM   1772 H5''   C A  56     -15.910 -24.378  17.295  1.00  0.00           H  
ATOM   1773  C4'   C A  56     -13.850 -24.747  16.898  1.00  0.00           C  
ATOM   1774  H4'   C A  56     -13.701 -24.301  17.881  1.00  0.00           H  
ATOM   1775  O4'   C A  56     -13.038 -25.933  16.667  1.00  0.00           O  
ATOM   1776  C1'   C A  56     -11.921 -25.598  15.862  1.00  0.00           C  
ATOM   1777  H1'   C A  56     -11.038 -26.007  16.355  1.00  0.00           H  
ATOM   1778  N1    C A  56     -12.070 -26.270  14.561  1.00  0.00           N  
ATOM   1779  C6    C A  56     -13.302 -26.418  13.987  1.00  0.00           C  
ATOM   1780  H6    C A  56     -14.184 -26.032  14.498  1.00  0.00           H  
ATOM   1781  C2    C A  56     -10.930 -26.758  13.916  1.00  0.00           C  
ATOM   1782  O2    C A  56      -9.825 -26.611  14.457  1.00  0.00           O  
ATOM   1783  N3    C A  56     -11.060 -27.377  12.722  1.00  0.00           N  
ATOM   1784  C4    C A  56     -12.267 -27.517  12.171  1.00  0.00           C  
ATOM   1785  N4    C A  56     -12.347 -28.135  10.993  1.00  0.00           N  
ATOM   1786  H41   C A  56     -13.241 -28.262  10.542  1.00  0.00           H  
ATOM   1787  H42   C A  56     -11.507 -28.478  10.549  1.00  0.00           H  
ATOM   1788  C5    C A  56     -13.446 -27.030  12.805  1.00  0.00           C  
ATOM   1789  H5    C A  56     -14.427 -27.151  12.346  1.00  0.00           H  
ATOM   1790  C2'   C A  56     -11.874 -24.074  15.767  1.00  0.00           C  
ATOM   1791  H2'   C A  56     -11.471 -23.743  14.808  1.00  0.00           H  
ATOM   1792  O2'   C A  56     -11.146 -23.571  16.871  1.00  0.00           O  
ATOM   1793 HO2'   C A  56     -10.417 -23.059  16.517  1.00  0.00           H  
ATOM   1794  C3'   C A  56     -13.355 -23.734  15.874  1.00  0.00           C  
ATOM   1795  H3'   C A  56     -13.877 -23.837  14.923  1.00  0.00           H  
ATOM   1796  O3'   C A  56     -13.580 -22.395  16.305  1.00  0.00           O  
ATOM   1797  P     C A  57     -13.595 -21.201  15.228  1.00  0.00           P  
ATOM   1798  OP1   C A  57     -14.001 -19.962  15.938  1.00  0.00           O  
ATOM   1799  OP2   C A  57     -14.364 -21.650  14.038  1.00  0.00           O  
ATOM   1800  O5'   C A  57     -12.068 -21.049  14.796  1.00  0.00           O  
ATOM   1801  C5'   C A  57     -11.087 -20.583  15.721  1.00  0.00           C  
ATOM   1802  H5'   C A  57     -11.232 -21.068  16.687  1.00  0.00           H  
ATOM   1803 H5''   C A  57     -11.182 -19.505  15.847  1.00  0.00           H  
ATOM   1804  C4'   C A  57      -9.698 -20.896  15.211  1.00  0.00           C  
ATOM   1805  H4'   C A  57      -8.988 -20.601  15.985  1.00  0.00           H  
ATOM   1806  O4'   C A  57      -9.625 -22.306  14.862  1.00  0.00           O  
ATOM   1807  C1'   C A  57      -8.827 -22.470  13.702  1.00  0.00           C  
ATOM   1808  H1'   C A  57      -8.061 -23.209  13.942  1.00  0.00           H  
ATOM   1809  N1    C A  57      -9.670 -23.020  12.628  1.00  0.00           N  
ATOM   1810  C6    C A  57     -11.008 -22.744  12.574  1.00  0.00           C  
ATOM   1811  H6    C A  57     -11.458 -22.110  13.339  1.00  0.00           H  
ATOM   1812  C2    C A  57      -9.079 -23.831  11.657  1.00  0.00           C  
ATOM   1813  O2    C A  57      -7.866 -24.073  11.732  1.00  0.00           O  
ATOM   1814  N3    C A  57      -9.842 -24.333  10.661  1.00  0.00           N  
ATOM   1815  C4    C A  57     -11.145 -24.056  10.616  1.00  0.00           C  
ATOM   1816  N4    C A  57     -11.856 -24.569   9.613  1.00  0.00           N  
ATOM   1817  H41   C A  57     -12.845 -24.382   9.542  1.00  0.00           H  
ATOM   1818  H42   C A  57     -11.398 -25.144   8.920  1.00  0.00           H  
ATOM   1819  C5    C A  57     -11.777 -23.238  11.596  1.00  0.00           C  
ATOM   1820  H5    C A  57     -12.845 -23.022  11.552  1.00  0.00           H  
ATOM   1821  C2'   C A  57      -8.226 -21.106  13.366  1.00  0.00           C  
ATOM   1822  H2'   C A  57      -8.123 -20.963  12.288  1.00  0.00           H  
ATOM   1823  O2'   C A  57      -6.998 -20.971  14.057  1.00  0.00           O  
ATOM   1824 HO2'   C A  57      -7.017 -20.118  14.493  1.00  0.00           H  
ATOM   1825  C3'   C A  57      -9.286 -20.174  13.936  1.00  0.00           C  
ATOM   1826  H3'   C A  57     -10.131 -20.037  13.261  1.00  0.00           H  
ATOM   1827  O3'   C A  57      -8.777 -18.870  14.203  1.00  0.00           O  
ATOM   1828  P     G A  58      -8.763 -17.763  13.036  1.00  0.00           P  
ATOM   1829  OP1   G A  58      -8.075 -16.562  13.574  1.00  0.00           O  
ATOM   1830  OP2   G A  58     -10.141 -17.639  12.496  1.00  0.00           O  
ATOM   1831  O5'   G A  58      -7.838 -18.404  11.907  1.00  0.00           O  
ATOM   1832  C5'   G A  58      -6.447 -18.621  12.136  1.00  0.00           C  
ATOM   1833  H5'   G A  58      -6.313 -19.266  13.006  1.00  0.00           H  
ATOM   1834 H5''   G A  58      -5.951 -17.670  12.322  1.00  0.00           H  
ATOM   1835  C4'   G A  58      -5.814 -19.276  10.931  1.00  0.00           C  
ATOM   1836  H4'   G A  58      -4.735 -19.291  11.090  1.00  0.00           H  
ATOM   1837  O4'   G A  58      -6.389 -20.590  10.735  1.00  0.00           O  
ATOM   1838  C1'   G A  58      -6.330 -20.927   9.360  1.00  0.00           C  
ATOM   1839  H1'   G A  58      -5.650 -21.774   9.271  1.00  0.00           H  
ATOM   1840  N9    G A  58      -7.655 -21.370   8.937  1.00  0.00           N  
ATOM   1841  C4    G A  58      -7.937 -22.245   7.915  1.00  0.00           C  
ATOM   1842  N3    G A  58      -7.033 -22.855   7.119  1.00  0.00           N  
ATOM   1843  C2    G A  58      -7.612 -23.637   6.225  1.00  0.00           C  
ATOM   1844  N2    G A  58      -6.863 -24.320   5.356  1.00  0.00           N  
ATOM   1845  H21   G A  58      -5.857 -24.234   5.389  1.00  0.00           H  
ATOM   1846  H22   G A  58      -7.297 -24.922   4.669  1.00  0.00           H  
ATOM   1847  N1    G A  58      -8.968 -23.809   6.116  1.00  0.00           N  
ATOM   1848  H1    G A  58      -9.304 -24.430   5.395  1.00  0.00           H  
ATOM   1849  C6    G A  58      -9.917 -23.193   6.924  1.00  0.00           C  
ATOM   1850  O6    G A  58     -11.119 -23.418   6.742  1.00  0.00           O  
ATOM   1851  C5    G A  58      -9.312 -22.348   7.891  1.00  0.00           C  
ATOM   1852  N7    G A  58      -9.883 -21.557   8.880  1.00  0.00           N  
ATOM   1853  C8    G A  58      -8.864 -20.998   9.472  1.00  0.00           C  
ATOM   1854  H8    G A  58      -8.961 -20.311  10.300  1.00  0.00           H  
ATOM   1855  C2'   G A  58      -5.822 -19.702   8.592  1.00  0.00           C  
ATOM   1856  H2'   G A  58      -6.402 -19.529   7.683  1.00  0.00           H  
ATOM   1857  O2'   G A  58      -4.441 -19.873   8.334  1.00  0.00           O  
ATOM   1858 HO2'   G A  58      -4.072 -18.996   8.223  1.00  0.00           H  
ATOM   1859  C3'   G A  58      -6.056 -18.580   9.601  1.00  0.00           C  
ATOM   1860  H3'   G A  58      -7.061 -18.165   9.541  1.00  0.00           H  
ATOM   1861  O3'   G A  58      -5.158 -17.487   9.419  1.00  0.00           O  
ATOM   1862  P     A A  59      -5.734 -16.003   9.180  1.00  0.00           P  
ATOM   1863  OP1   A A  59      -4.855 -15.071   9.931  1.00  0.00           O  
ATOM   1864  OP2   A A  59      -7.198 -15.993   9.435  1.00  0.00           O  
ATOM   1865  O5'   A A  59      -5.499 -15.751   7.624  1.00  0.00           O  
ATOM   1866  C5'   A A  59      -4.185 -15.759   7.071  1.00  0.00           C  
ATOM   1867  H5'   A A  59      -3.571 -16.494   7.593  1.00  0.00           H  
ATOM   1868 H5''   A A  59      -3.732 -14.776   7.185  1.00  0.00           H  
ATOM   1869  C4'   A A  59      -4.236 -16.109   5.601  1.00  0.00           C  
ATOM   1870  H4'   A A  59      -3.213 -16.301   5.275  1.00  0.00           H  
ATOM   1871  O4'   A A  59      -5.126 -17.249   5.422  1.00  0.00           O  
ATOM   1872  C1'   A A  59      -6.229 -16.875   4.620  1.00  0.00           C  
ATOM   1873  H1'   A A  59      -6.056 -17.289   3.625  1.00  0.00           H  
ATOM   1874  N9    A A  59      -7.431 -17.501   5.171  1.00  0.00           N  
ATOM   1875  C4    A A  59      -8.390 -18.189   4.468  1.00  0.00           C  
ATOM   1876  N3    A A  59      -8.420 -18.424   3.145  1.00  0.00           N  
ATOM   1877  C2    A A  59      -9.504 -19.126   2.818  1.00  0.00           C  
ATOM   1878  H2    A A  59      -9.606 -19.361   1.758  1.00  0.00           H  
ATOM   1879  N1    A A  59     -10.486 -19.584   3.605  1.00  0.00           N  
ATOM   1880  C6    A A  59     -10.425 -19.329   4.930  1.00  0.00           C  
ATOM   1881  N6    A A  59     -11.403 -19.785   5.712  1.00  0.00           N  
ATOM   1882  H61   A A  59     -11.373 -19.605   6.705  1.00  0.00           H  
ATOM   1883  H62   A A  59     -12.165 -20.307   5.308  1.00  0.00           H  
ATOM   1884  C5    A A  59      -9.324 -18.593   5.404  1.00  0.00           C  
ATOM   1885  N7    A A  59      -8.962 -18.167   6.674  1.00  0.00           N  
ATOM   1886  C8    A A  59      -7.836 -17.526   6.481  1.00  0.00           C  
ATOM   1887  H8    A A  59      -7.278 -17.062   7.279  1.00  0.00           H  
ATOM   1888  C2'   A A  59      -6.271 -15.350   4.609  1.00  0.00           C  
ATOM   1889  H2'   A A  59      -6.803 -14.955   5.477  1.00  0.00           H  
ATOM   1890  O2'   A A  59      -6.829 -14.923   3.381  1.00  0.00           O  
ATOM   1891 HO2'   A A  59      -6.630 -13.991   3.291  1.00  0.00           H  
ATOM   1892  C3'   A A  59      -4.786 -15.015   4.691  1.00  0.00           C  
ATOM   1893  H3'   A A  59      -4.604 -14.023   5.101  1.00  0.00           H  
ATOM   1894  O3'   A A  59      -4.148 -15.039   3.417  1.00  0.00           O  
ATOM   1895  P     U A  60      -3.942 -13.669   2.600  1.00  0.00           P  
ATOM   1896  OP1   U A  60      -2.534 -13.242   2.801  1.00  0.00           O  
ATOM   1897  OP2   U A  60      -5.047 -12.740   2.954  1.00  0.00           O  
ATOM   1898  O5'   U A  60      -4.123 -14.098   1.077  1.00  0.00           O  
ATOM   1899  C5'   U A  60      -3.022 -14.594   0.315  1.00  0.00           C  
ATOM   1900  H5'   U A  60      -2.472 -15.331   0.901  1.00  0.00           H  
ATOM   1901 H5''   U A  60      -2.352 -13.775   0.058  1.00  0.00           H  
ATOM   1902  C4'   U A  60      -3.517 -15.241  -0.959  1.00  0.00           C  
ATOM   1903  H4'   U A  60      -2.981 -14.778  -1.788  1.00  0.00           H  
ATOM   1904  O4'   U A  60      -3.301 -16.676  -0.859  1.00  0.00           O  
ATOM   1905  C1'   U A  60      -4.540 -17.353  -0.913  1.00  0.00           C  
ATOM   1906  H1'   U A  60      -4.629 -17.778  -1.913  1.00  0.00           H  
ATOM   1907  N1    U A  60      -4.504 -18.460   0.054  1.00  0.00           N  
ATOM   1908  C6    U A  60      -4.347 -18.225   1.403  1.00  0.00           C  
ATOM   1909  H6    U A  60      -4.250 -17.196   1.750  1.00  0.00           H  
ATOM   1910  C2    U A  60      -4.631 -19.749  -0.436  1.00  0.00           C  
ATOM   1911  O2    U A  60      -4.772 -19.998  -1.620  1.00  0.00           O  
ATOM   1912  N3    U A  60      -4.586 -20.737   0.515  1.00  0.00           N  
ATOM   1913  H3    U A  60      -4.674 -21.686   0.184  1.00  0.00           H  
ATOM   1914  C4    U A  60      -4.432 -20.574   1.873  1.00  0.00           C  
ATOM   1915  O4    U A  60      -4.408 -21.567   2.600  1.00  0.00           O  
ATOM   1916  C5    U A  60      -4.309 -19.215   2.301  1.00  0.00           C  
ATOM   1917  H5    U A  60      -4.184 -18.986   3.359  1.00  0.00           H  
ATOM   1918  C2'   U A  60      -5.624 -16.316  -0.630  1.00  0.00           C  
ATOM   1919  H2'   U A  60      -5.779 -16.177   0.442  1.00  0.00           H  
ATOM   1920  O2'   U A  60      -6.804 -16.707  -1.307  1.00  0.00           O  
ATOM   1921 HO2'   U A  60      -6.639 -16.607  -2.246  1.00  0.00           H  
ATOM   1922  C3'   U A  60      -5.005 -15.067  -1.249  1.00  0.00           C  
ATOM   1923  H3'   U A  60      -5.393 -14.148  -0.811  1.00  0.00           H  
ATOM   1924  O3'   U A  60      -5.246 -14.968  -2.652  1.00  0.00           O  
ATOM   1925  P     U A  61      -6.552 -14.195  -3.191  1.00  0.00           P  
ATOM   1926  OP1   U A  61      -6.185 -13.560  -4.483  1.00  0.00           O  
ATOM   1927  OP2   U A  61      -7.106 -13.360  -2.094  1.00  0.00           O  
ATOM   1928  O5'   U A  61      -7.586 -15.370  -3.492  1.00  0.00           O  
ATOM   1929  C5'   U A  61      -7.383 -16.270  -4.581  1.00  0.00           C  
ATOM   1930  H5'   U A  61      -7.052 -17.237  -4.202  1.00  0.00           H  
ATOM   1931 H5''   U A  61      -6.624 -15.874  -5.255  1.00  0.00           H  
ATOM   1932  C4'   U A  61      -8.671 -16.453  -5.348  1.00  0.00           C  
ATOM   1933  H4'   U A  61      -8.411 -16.601  -6.397  1.00  0.00           H  
ATOM   1934  O4'   U A  61      -9.400 -17.570  -4.765  1.00  0.00           O  
ATOM   1935  C1'   U A  61     -10.727 -17.174  -4.478  1.00  0.00           C  
ATOM   1936  H1'   U A  61     -11.377 -18.012  -4.737  1.00  0.00           H  
ATOM   1937  N1    U A  61     -10.836 -16.934  -3.030  1.00  0.00           N  
ATOM   1938  C6    U A  61      -9.833 -17.317  -2.167  1.00  0.00           C  
ATOM   1939  H6    U A  61      -8.947 -17.804  -2.575  1.00  0.00           H  
ATOM   1940  C2    U A  61     -11.978 -16.310  -2.562  1.00  0.00           C  
ATOM   1941  O2    U A  61     -12.887 -15.956  -3.290  1.00  0.00           O  
ATOM   1942  N3    U A  61     -12.017 -16.115  -1.205  1.00  0.00           N  
ATOM   1943  H3    U A  61     -12.836 -15.648  -0.847  1.00  0.00           H  
ATOM   1944  C4    U A  61     -11.056 -16.474  -0.288  1.00  0.00           C  
ATOM   1945  O4    U A  61     -11.243 -16.239   0.906  1.00  0.00           O  
ATOM   1946  C5    U A  61      -9.907 -17.113  -0.849  1.00  0.00           C  
ATOM   1947  H5    U A  61      -9.091 -17.434  -0.201  1.00  0.00           H  
ATOM   1948  C2'   U A  61     -10.996 -15.943  -5.337  1.00  0.00           C  
ATOM   1949  H2'   U A  61     -11.760 -15.300  -4.895  1.00  0.00           H  
ATOM   1950  O2'   U A  61     -11.322 -16.364  -6.649  1.00  0.00           O  
ATOM   1951 HO2'   U A  61     -10.759 -15.870  -7.245  1.00  0.00           H  
ATOM   1952  C3'   U A  61      -9.631 -15.268  -5.293  1.00  0.00           C  
ATOM   1953  H3'   U A  61      -9.488 -14.678  -4.389  1.00  0.00           H  
ATOM   1954  O3'   U A  61      -9.423 -14.376  -6.385  1.00  0.00           O  
ATOM   1955  P     A A  62      -9.375 -12.787  -6.126  1.00  0.00           P  
ATOM   1956  OP1   A A  62      -8.626 -12.181  -7.257  1.00  0.00           O  
ATOM   1957  OP2   A A  62      -8.922 -12.537  -4.733  1.00  0.00           O  
ATOM   1958  O5'   A A  62     -10.897 -12.329  -6.244  1.00  0.00           O  
ATOM   1959  C5'   A A  62     -11.342 -11.099  -5.675  1.00  0.00           C  
ATOM   1960  H5'   A A  62     -11.016 -10.265  -6.298  1.00  0.00           H  
ATOM   1961 H5''   A A  62     -10.921 -10.980  -4.678  1.00  0.00           H  
ATOM   1962  C4'   A A  62     -12.850 -11.085  -5.576  1.00  0.00           C  
ATOM   1963  H4'   A A  62     -13.247 -11.282  -6.573  1.00  0.00           H  
ATOM   1964  O4'   A A  62     -13.261 -12.063  -4.580  1.00  0.00           O  
ATOM   1965  C1'   A A  62     -14.234 -11.497  -3.723  1.00  0.00           C  
ATOM   1966  H1'   A A  62     -15.038 -12.229  -3.626  1.00  0.00           H  
ATOM   1967  N9    A A  62     -13.629 -11.311  -2.404  1.00  0.00           N  
ATOM   1968  C4    A A  62     -14.289 -11.221  -1.203  1.00  0.00           C  
ATOM   1969  N3    A A  62     -15.616 -11.274  -0.993  1.00  0.00           N  
ATOM   1970  C2    A A  62     -15.892 -11.161   0.305  1.00  0.00           C  
ATOM   1971  H2    A A  62     -16.950 -11.197   0.562  1.00  0.00           H  
ATOM   1972  N1    A A  62     -15.054 -11.009   1.339  1.00  0.00           N  
ATOM   1973  C6    A A  62     -13.727 -10.954   1.092  1.00  0.00           C  
ATOM   1974  N6    A A  62     -12.893 -10.796   2.118  1.00  0.00           N  
ATOM   1975  H61   A A  62     -11.898 -10.751   1.952  1.00  0.00           H  
ATOM   1976  H62   A A  62     -13.253 -10.733   3.060  1.00  0.00           H  
ATOM   1977  C5    A A  62     -13.305 -11.066  -0.243  1.00  0.00           C  
ATOM   1978  N7    A A  62     -12.047 -11.052  -0.828  1.00  0.00           N  
ATOM   1979  C8    A A  62     -12.293 -11.198  -2.107  1.00  0.00           C  
ATOM   1980  H8    A A  62     -11.517 -11.228  -2.856  1.00  0.00           H  
ATOM   1981  C2'   A A  62     -14.712 -10.202  -4.376  1.00  0.00           C  
ATOM   1982  H2'   A A  62     -15.001  -9.458  -3.631  1.00  0.00           H  
ATOM   1983  O2'   A A  62     -15.759 -10.507  -5.279  1.00  0.00           O  
ATOM   1984 HO2'   A A  62     -16.047  -9.678  -5.663  1.00  0.00           H  
ATOM   1985  C3'   A A  62     -13.452  -9.763  -5.113  1.00  0.00           C  
ATOM   1986  H3'   A A  62     -12.765  -9.212  -4.472  1.00  0.00           H  
ATOM   1987  O3'   A A  62     -13.740  -8.905  -6.214  1.00  0.00           O  
ATOM   1988  P     U A  63     -13.463  -7.326  -6.091  1.00  0.00           P  
ATOM   1989  OP1   U A  63     -13.828  -6.709  -7.392  1.00  0.00           O  
ATOM   1990  OP2   U A  63     -12.095  -7.133  -5.545  1.00  0.00           O  
ATOM   1991  O5'   U A  63     -14.508  -6.834  -4.992  1.00  0.00           O  
ATOM   1992  C5'   U A  63     -15.837  -6.461  -5.354  1.00  0.00           C  
ATOM   1993  H5'   U A  63     -16.215  -7.141  -6.118  1.00  0.00           H  
ATOM   1994 H5''   U A  63     -15.840  -5.447  -5.751  1.00  0.00           H  
ATOM   1995  C4'   U A  63     -16.745  -6.517  -4.146  1.00  0.00           C  
ATOM   1996  H4'   U A  63     -17.769  -6.615  -4.506  1.00  0.00           H  
ATOM   1997  O4'   U A  63     -16.326  -7.601  -3.280  1.00  0.00           O  
ATOM   1998  C1'   U A  63     -16.620  -7.272  -1.935  1.00  0.00           C  
ATOM   1999  H1'   U A  63     -17.345  -8.006  -1.582  1.00  0.00           H  
ATOM   2000  N1    U A  63     -15.394  -7.433  -1.138  1.00  0.00           N  
ATOM   2001  C6    U A  63     -14.155  -7.513  -1.734  1.00  0.00           C  
ATOM   2002  H6    U A  63     -14.088  -7.456  -2.821  1.00  0.00           H  
ATOM   2003  C2    U A  63     -15.528  -7.502   0.236  1.00  0.00           C  
ATOM   2004  O2    U A  63     -16.605  -7.439   0.801  1.00  0.00           O  
ATOM   2005  N3    U A  63     -14.354  -7.648   0.927  1.00  0.00           N  
ATOM   2006  H3    U A  63     -14.435  -7.694   1.931  1.00  0.00           H  
ATOM   2007  C4    U A  63     -13.087  -7.734   0.400  1.00  0.00           C  
ATOM   2008  O4    U A  63     -12.126  -7.870   1.158  1.00  0.00           O  
ATOM   2009  C5    U A  63     -13.029  -7.657  -1.026  1.00  0.00           C  
ATOM   2010  H5    U A  63     -12.068  -7.717  -1.537  1.00  0.00           H  
ATOM   2011  C2'   U A  63     -17.188  -5.850  -1.905  1.00  0.00           C  
ATOM   2012  H2'   U A  63     -16.775  -5.269  -1.077  1.00  0.00           H  
ATOM   2013  O2'   U A  63     -18.600  -5.934  -1.860  1.00  0.00           O  
ATOM   2014 HO2'   U A  63     -18.927  -5.047  -1.705  1.00  0.00           H  
ATOM   2015  C3'   U A  63     -16.709  -5.293  -3.243  1.00  0.00           C  
ATOM   2016  H3'   U A  63     -15.710  -4.865  -3.185  1.00  0.00           H  
ATOM   2017  O3'   U A  63     -17.558  -4.259  -3.738  1.00  0.00           O  
ATOM   2018  P     G A  64     -17.115  -2.718  -3.598  1.00  0.00           P  
ATOM   2019  OP1   G A  64     -17.806  -1.966  -4.676  1.00  0.00           O  
ATOM   2020  OP2   G A  64     -15.635  -2.647  -3.489  1.00  0.00           O  
ATOM   2021  O5'   G A  64     -17.739  -2.259  -2.206  1.00  0.00           O  
ATOM   2022  C5'   G A  64     -19.145  -2.331  -1.969  1.00  0.00           C  
ATOM   2023  H5'   G A  64     -19.536  -3.273  -2.355  1.00  0.00           H  
ATOM   2024 H5''   G A  64     -19.647  -1.506  -2.473  1.00  0.00           H  
ATOM   2025  C4'   G A  64     -19.428  -2.245  -0.487  1.00  0.00           C  
ATOM   2026  H4'   G A  64     -20.509  -2.305  -0.352  1.00  0.00           H  
ATOM   2027  O4'   G A  64     -18.699  -3.300   0.187  1.00  0.00           O  
ATOM   2028  C1'   G A  64     -18.266  -2.848   1.456  1.00  0.00           C  
ATOM   2029  H1'   G A  64     -18.732  -3.500   2.195  1.00  0.00           H  
ATOM   2030  N9    G A  64     -16.822  -3.049   1.538  1.00  0.00           N  
ATOM   2031  C4    G A  64     -16.103  -3.363   2.667  1.00  0.00           C  
ATOM   2032  N3    G A  64     -16.607  -3.529   3.908  1.00  0.00           N  
ATOM   2033  C2    G A  64     -15.666  -3.833   4.784  1.00  0.00           C  
ATOM   2034  N2    G A  64     -15.991  -4.038   6.063  1.00  0.00           N  
ATOM   2035  H21   G A  64     -16.956  -3.959   6.349  1.00  0.00           H  
ATOM   2036  H22   G A  64     -15.276  -4.268   6.738  1.00  0.00           H  
ATOM   2037  N1    G A  64     -14.338  -3.960   4.472  1.00  0.00           N  
ATOM   2038  H1    G A  64     -13.703  -4.193   5.220  1.00  0.00           H  
ATOM   2039  C6    G A  64     -13.796  -3.794   3.204  1.00  0.00           C  
ATOM   2040  O6    G A  64     -12.579  -3.932   3.033  1.00  0.00           O  
ATOM   2041  C5    G A  64     -14.794  -3.470   2.249  1.00  0.00           C  
ATOM   2042  N7    G A  64     -14.690  -3.221   0.886  1.00  0.00           N  
ATOM   2043  C8    G A  64     -15.915  -2.974   0.511  1.00  0.00           C  
ATOM   2044  H8    G A  64     -16.187  -2.735  -0.507  1.00  0.00           H  
ATOM   2045  C2'   G A  64     -18.705  -1.392   1.629  1.00  0.00           C  
ATOM   2046  H2'   G A  64     -17.912  -0.784   2.072  1.00  0.00           H  
ATOM   2047  O2'   G A  64     -19.896  -1.371   2.392  1.00  0.00           O  
ATOM   2048 HO2'   G A  64     -20.441  -0.670   2.035  1.00  0.00           H  
ATOM   2049  C3'   G A  64     -18.970  -0.960   0.187  1.00  0.00           C  
ATOM   2050  H3'   G A  64     -18.087  -0.544  -0.296  1.00  0.00           H  
ATOM   2051  O3'   G A  64     -19.978   0.045   0.101  1.00  0.00           O  
ATOM   2052  P     U A  65     -19.593   1.589   0.338  1.00  0.00           P  
ATOM   2053  OP1   U A  65     -20.863   2.356   0.395  1.00  0.00           O  
ATOM   2054  OP2   U A  65     -18.551   1.969  -0.651  1.00  0.00           O  
ATOM   2055  O5'   U A  65     -18.943   1.604   1.793  1.00  0.00           O  
ATOM   2056  C5'   U A  65     -17.831   2.445   2.092  1.00  0.00           C  
ATOM   2057  H5'   U A  65     -18.148   3.488   2.090  1.00  0.00           H  
ATOM   2058 H5''   U A  65     -17.052   2.310   1.343  1.00  0.00           H  
ATOM   2059  C4'   U A  65     -17.270   2.098   3.451  1.00  0.00           C  
ATOM   2060  H4'   U A  65     -18.063   2.242   4.185  1.00  0.00           H  
ATOM   2061  O4'   U A  65     -16.753   0.745   3.413  1.00  0.00           O  
ATOM   2062  C1'   U A  65     -15.658   0.632   4.302  1.00  0.00           C  
ATOM   2063  H1'   U A  65     -15.948  -0.088   5.068  1.00  0.00           H  
ATOM   2064  N1    U A  65     -14.517   0.067   3.566  1.00  0.00           N  
ATOM   2065  C6    U A  65     -14.532  -0.047   2.193  1.00  0.00           C  
ATOM   2066  H6    U A  65     -15.413   0.292   1.646  1.00  0.00           H  
ATOM   2067  C2    U A  65     -13.424  -0.349   4.303  1.00  0.00           C  
ATOM   2068  O2    U A  65     -13.370  -0.263   5.516  1.00  0.00           O  
ATOM   2069  N3    U A  65     -12.392  -0.869   3.566  1.00  0.00           N  
ATOM   2070  H3    U A  65     -11.589  -1.187   4.085  1.00  0.00           H  
ATOM   2071  C4    U A  65     -12.339  -1.012   2.199  1.00  0.00           C  
ATOM   2072  O4    U A  65     -11.331  -1.493   1.681  1.00  0.00           O  
ATOM   2073  C5    U A  65     -13.506  -0.559   1.508  1.00  0.00           C  
ATOM   2074  H5    U A  65     -13.558  -0.633   0.422  1.00  0.00           H  
ATOM   2075  C2'   U A  65     -15.380   2.015   4.898  1.00  0.00           C  
ATOM   2076  H2'   U A  65     -14.311   2.232   4.933  1.00  0.00           H  
ATOM   2077  O2'   U A  65     -15.991   2.081   6.172  1.00  0.00           O  
ATOM   2078 HO2'   U A  65     -16.658   2.765   6.119  1.00  0.00           H  
ATOM   2079  C3'   U A  65     -16.084   2.936   3.905  1.00  0.00           C  
ATOM   2080  H3'   U A  65     -15.445   3.217   3.068  1.00  0.00           H  
ATOM   2081  O3'   U A  65     -16.504   4.157   4.513  1.00  0.00           O  
ATOM   2082  P     C A  66     -16.600   5.501   3.632  1.00  0.00           P  
ATOM   2083  OP1   C A  66     -18.003   5.630   3.163  1.00  0.00           O  
ATOM   2084  OP2   C A  66     -15.493   5.491   2.642  1.00  0.00           O  
ATOM   2085  O5'   C A  66     -16.313   6.672   4.675  1.00  0.00           O  
ATOM   2086  C5'   C A  66     -17.247   6.987   5.708  1.00  0.00           C  
ATOM   2087  H5'   C A  66     -17.409   6.111   6.337  1.00  0.00           H  
ATOM   2088 H5''   C A  66     -18.197   7.286   5.267  1.00  0.00           H  
ATOM   2089  C4'   C A  66     -16.722   8.122   6.560  1.00  0.00           C  
ATOM   2090  H4'   C A  66     -17.339   8.170   7.459  1.00  0.00           H  
ATOM   2091  O4'   C A  66     -15.312   7.888   6.836  1.00  0.00           O  
ATOM   2092  C1'   C A  66     -14.526   8.877   6.196  1.00  0.00           C  
ATOM   2093  H1'   C A  66     -14.158   9.545   6.975  1.00  0.00           H  
ATOM   2094  N1    C A  66     -13.367   8.216   5.576  1.00  0.00           N  
ATOM   2095  C6    C A  66     -13.489   6.980   5.004  1.00  0.00           C  
ATOM   2096  H6    C A  66     -14.455   6.476   5.015  1.00  0.00           H  
ATOM   2097  C2    C A  66     -12.134   8.873   5.576  1.00  0.00           C  
ATOM   2098  O2    C A  66     -12.050   9.992   6.104  1.00  0.00           O  
ATOM   2099  N3    C A  66     -11.065   8.274   5.003  1.00  0.00           N  
ATOM   2100  C4    C A  66     -11.197   7.070   4.446  1.00  0.00           C  
ATOM   2101  N4    C A  66     -10.117   6.519   3.892  1.00  0.00           N  
ATOM   2102  H41   C A  66     -10.174   5.609   3.460  1.00  0.00           H  
ATOM   2103  H42   C A  66      -9.242   7.022   3.903  1.00  0.00           H  
ATOM   2104  C5    C A  66     -12.441   6.376   4.433  1.00  0.00           C  
ATOM   2105  H5    C A  66     -12.536   5.391   3.974  1.00  0.00           H  
ATOM   2106  C2'   C A  66     -15.435   9.597   5.203  1.00  0.00           C  
ATOM   2107  H2'   C A  66     -15.471   9.081   4.241  1.00  0.00           H  
ATOM   2108  O2'   C A  66     -15.008  10.941   5.088  1.00  0.00           O  
ATOM   2109 HO2'   C A  66     -15.219  11.367   5.919  1.00  0.00           H  
ATOM   2110  C3'   C A  66     -16.779   9.502   5.914  1.00  0.00           C  
ATOM   2111  H3'   C A  66     -17.622   9.593   5.231  1.00  0.00           H  
ATOM   2112  O3'   C A  66     -16.946  10.529   6.889  1.00  0.00           O  
ATOM   2113  P     C A  67     -18.416  11.098   7.210  1.00  0.00           P  
ATOM   2114  OP1   C A  67     -19.383   9.985   7.028  1.00  0.00           O  
ATOM   2115  OP2   C A  67     -18.598  12.359   6.447  1.00  0.00           O  
ATOM   2116  O5'   C A  67     -18.359  11.463   8.761  1.00  0.00           O  
ATOM   2117  C5'   C A  67     -18.054  10.470   9.741  1.00  0.00           C  
ATOM   2118  H5'   C A  67     -17.132   9.955   9.468  1.00  0.00           H  
ATOM   2119 H5''   C A  67     -18.864   9.743   9.794  1.00  0.00           H  
ATOM   2120  C4'   C A  67     -17.882  11.112  11.099  1.00  0.00           C  
ATOM   2121  H4'   C A  67     -17.703  10.312  11.819  1.00  0.00           H  
ATOM   2122  O4'   C A  67     -16.795  12.077  11.023  1.00  0.00           O  
ATOM   2123  C1'   C A  67     -17.297  13.384  11.223  1.00  0.00           C  
ATOM   2124  H1'   C A  67     -16.980  13.700  12.218  1.00  0.00           H  
ATOM   2125  N1    C A  67     -16.667  14.278  10.237  1.00  0.00           N  
ATOM   2126  C6    C A  67     -16.561  13.906   8.926  1.00  0.00           C  
ATOM   2127  H6    C A  67     -16.945  12.937   8.609  1.00  0.00           H  
ATOM   2128  C2    C A  67     -16.178  15.517  10.661  1.00  0.00           C  
ATOM   2129  O2    C A  67     -16.283  15.828  11.856  1.00  0.00           O  
ATOM   2130  N3    C A  67     -15.601  16.343   9.759  1.00  0.00           N  
ATOM   2131  C4    C A  67     -15.504  15.971   8.482  1.00  0.00           C  
ATOM   2132  N4    C A  67     -14.929  16.819   7.628  1.00  0.00           N  
ATOM   2133  H41   C A  67     -14.837  16.574   6.653  1.00  0.00           H  
ATOM   2134  H42   C A  67     -14.587  17.707   7.966  1.00  0.00           H  
ATOM   2135  C5    C A  67     -15.992  14.714   8.022  1.00  0.00           C  
ATOM   2136  H5    C A  67     -15.905  14.420   6.976  1.00  0.00           H  
ATOM   2137  C2'   C A  67     -18.818  13.308  11.100  1.00  0.00           C  
ATOM   2138  H2'   C A  67     -19.144  13.413  10.063  1.00  0.00           H  
ATOM   2139  O2'   C A  67     -19.394  14.277  11.956  1.00  0.00           O  
ATOM   2140 HO2'   C A  67     -19.400  13.898  12.836  1.00  0.00           H  
ATOM   2141  C3'   C A  67     -19.087  11.896  11.609  1.00  0.00           C  
ATOM   2142  H3'   C A  67     -20.022  11.488  11.229  1.00  0.00           H  
ATOM   2143  O3'   C A  67     -19.180  11.843  13.031  1.00  0.00           O  
ATOM   2144  P     A A  68     -19.977  10.637  13.736  1.00  0.00           P  
ATOM   2145  OP1   A A  68     -21.325  10.571  13.113  1.00  0.00           O  
ATOM   2146  OP2   A A  68     -19.857  10.800  15.207  1.00  0.00           O  
ATOM   2147  O5'   A A  68     -19.164   9.334  13.313  1.00  0.00           O  
ATOM   2148  C5'   A A  68     -19.814   8.070  13.181  1.00  0.00           C  
ATOM   2149  H5'   A A  68     -20.678   8.167  12.521  1.00  0.00           H  
ATOM   2150 H5''   A A  68     -20.152   7.724  14.157  1.00  0.00           H  
ATOM   2151  C4'   A A  68     -18.861   7.049  12.602  1.00  0.00           C  
ATOM   2152  H4'   A A  68     -19.461   6.231  12.200  1.00  0.00           H  
ATOM   2153  O4'   A A  68     -18.032   7.706  11.606  1.00  0.00           O  
ATOM   2154  C1'   A A  68     -16.680   7.333  11.781  1.00  0.00           C  
ATOM   2155  H1'   A A  68     -16.306   7.039  10.799  1.00  0.00           H  
ATOM   2156  N9    A A  68     -15.932   8.515  12.208  1.00  0.00           N  
ATOM   2157  C4    A A  68     -14.978   9.175  11.472  1.00  0.00           C  
ATOM   2158  N3    A A  68     -14.546   8.868  10.237  1.00  0.00           N  
ATOM   2159  C2    A A  68     -13.613   9.730   9.839  1.00  0.00           C  
ATOM   2160  H2    A A  68     -13.206   9.550   8.844  1.00  0.00           H  
ATOM   2161  N1    A A  68     -13.103  10.785  10.487  1.00  0.00           N  
ATOM   2162  C6    A A  68     -13.560  11.066  11.726  1.00  0.00           C  
ATOM   2163  N6    A A  68     -13.052  12.117  12.369  1.00  0.00           N  
ATOM   2164  H61   A A  68     -13.379  12.346  13.296  1.00  0.00           H  
ATOM   2165  H62   A A  68     -12.344  12.681  11.922  1.00  0.00           H  
ATOM   2166  C5    A A  68     -14.551  10.225  12.264  1.00  0.00           C  
ATOM   2167  N7    A A  68     -15.221  10.228  13.479  1.00  0.00           N  
ATOM   2168  C8    A A  68     -16.027   9.198  13.396  1.00  0.00           C  
ATOM   2169  H8    A A  68     -16.704   8.913  14.188  1.00  0.00           H  
ATOM   2170  C2'   A A  68     -16.640   6.173  12.775  1.00  0.00           C  
ATOM   2171  H2'   A A  68     -15.747   6.212  13.402  1.00  0.00           H  
ATOM   2172  O2'   A A  68     -16.746   4.960  12.053  1.00  0.00           O  
ATOM   2173 HO2'   A A  68     -17.670   4.710  12.064  1.00  0.00           H  
ATOM   2174  C3'   A A  68     -17.894   6.431  13.605  1.00  0.00           C  
ATOM   2175  H3'   A A  68     -17.710   7.094  14.450  1.00  0.00           H  
ATOM   2176  O3'   A A  68     -18.434   5.230  14.155  1.00  0.00           O  
ATOM   2177  P     G A  69     -17.959   4.727  15.608  1.00  0.00           P  
ATOM   2178  OP1   G A  69     -18.894   3.653  16.032  1.00  0.00           O  
ATOM   2179  OP2   G A  69     -17.763   5.913  16.479  1.00  0.00           O  
ATOM   2180  O5'   G A  69     -16.537   4.058  15.343  1.00  0.00           O  
ATOM   2181  C5'   G A  69     -16.365   3.069  14.328  1.00  0.00           C  
ATOM   2182  H5'   G A  69     -16.069   3.549  13.394  1.00  0.00           H  
ATOM   2183 H5''   G A  69     -17.301   2.534  14.170  1.00  0.00           H  
ATOM   2184  C4'   G A  69     -15.298   2.079  14.737  1.00  0.00           C  
ATOM   2185  H4'   G A  69     -15.642   1.086  14.446  1.00  0.00           H  
ATOM   2186  O4'   G A  69     -14.046   2.468  14.105  1.00  0.00           O  
ATOM   2187  C1'   G A  69     -13.007   2.473  15.064  1.00  0.00           C  
ATOM   2188  H1'   G A  69     -12.141   1.998  14.600  1.00  0.00           H  
ATOM   2189  N9    G A  69     -12.661   3.861  15.356  1.00  0.00           N  
ATOM   2190  C4    G A  69     -11.394   4.384  15.468  1.00  0.00           C  
ATOM   2191  N3    G A  69     -10.239   3.701  15.326  1.00  0.00           N  
ATOM   2192  C2    G A  69      -9.184   4.478  15.493  1.00  0.00           C  
ATOM   2193  N2    G A  69      -7.956   3.960  15.388  1.00  0.00           N  
ATOM   2194  H21   G A  69      -7.851   2.977  15.182  1.00  0.00           H  
ATOM   2195  H22   G A  69      -7.143   4.545  15.508  1.00  0.00           H  
ATOM   2196  N1    G A  69      -9.253   5.818  15.775  1.00  0.00           N  
ATOM   2197  H1    G A  69      -8.388   6.324  15.885  1.00  0.00           H  
ATOM   2198  C6    G A  69     -10.429   6.543  15.925  1.00  0.00           C  
ATOM   2199  O6    G A  69     -10.377   7.751  16.180  1.00  0.00           O  
ATOM   2200  C5    G A  69     -11.574   5.722  15.749  1.00  0.00           C  
ATOM   2201  N7    G A  69     -12.926   6.035  15.813  1.00  0.00           N  
ATOM   2202  C8    G A  69     -13.529   4.903  15.573  1.00  0.00           C  
ATOM   2203  H8    G A  69     -14.603   4.797  15.549  1.00  0.00           H  
ATOM   2204  C2'   G A  69     -13.513   1.691  16.273  1.00  0.00           C  
ATOM   2205  H2'   G A  69     -13.064   2.050  17.201  1.00  0.00           H  
ATOM   2206  O2'   G A  69     -13.283   0.311  16.051  1.00  0.00           O  
ATOM   2207 HO2'   G A  69     -14.127  -0.133  16.143  1.00  0.00           H  
ATOM   2208  H3'   G A  69     -15.231   2.964  16.724  1.00  0.00           H  
ATOM   2209  C3'   G A  69     -15.001   2.019  16.233  1.00  0.00           C  
ATOM   2210  O3'   G A  69     -15.797   1.030  16.897  1.00  0.00           O  
ATOM   2211 HO3'   G A  69     -16.683   1.390  16.980  1.00  0.00           H  
ENDMDL
END
