# Supplementary material for: RPocket: an intuitive database of RNA pocket topology information with RNA-ligand data resources
Source: BMC Bioinformatics. 2021 Sep 8;22:428. doi: 10.1186/s12859-021-04349-4 (PMC8424408; doi:10.1186/s12859-021-04349-4)
Supplement: Supplementary file 7 — Additional file 7. Folder S3: Nine other experimental structures and their modeling structures and pockets. [file 12859_2021_4349_MOESM7_ESM.zip › 12859_2021_4349_MOESM7_ESM/3FO4_d1.pdb]

REMARK                                                              
ATOM      1 HO5' G5      1      55.441 -18.127-104.580  1.00  0.00           H  
ATOM      2  O5' G5      1      54.608 -18.635-104.677  1.00  0.00           O  
ATOM      3  C5' G5      1      53.712 -18.299-103.619  1.00  0.00           C  
ATOM      4  H5' G5      1      53.554 -17.219-103.612  1.00  0.00           H  
ATOM      5 H5'' G5      1      54.135 -18.596-102.658  1.00  0.00           H  
ATOM      6  C4' G5      1      52.350 -18.984-103.804  1.00  0.00           C  
ATOM      7  H4' G5      1      51.912 -18.635-104.741  1.00  0.00           H  
ATOM      8  O4' G5      1      52.443 -20.409-103.827  1.00  0.00           O  
ATOM      9  C1' G5      1      51.184 -20.945-103.414  1.00  0.00           C  
ATOM     10  H1' G5      1      50.724 -21.509-104.230  1.00  0.00           H  
ATOM     11  N9  G5      1      51.332 -21.856-102.249  1.00  0.00           N  
ATOM     12  C8  G5      1      52.423 -22.079-101.441  1.00  0.00           C  
ATOM     13  H8  G5      1      53.380 -21.598-101.611  1.00  0.00           H  
ATOM     14  N7  G5      1      52.201 -22.913-100.455  1.00  0.00           N  
ATOM     15  C5  G5      1      50.855 -23.277-100.622  1.00  0.00           C  
ATOM     16  C6  G5      1      49.990 -24.148 -99.862  1.00  0.00           C  
ATOM     17  O6  G5      1      50.241 -24.808 -98.849  1.00  0.00           O  
ATOM     18  N1  G5      1      48.702 -24.226-100.365  1.00  0.00           N  
ATOM     19  H1  G5      1      48.052 -24.810 -99.873  1.00  0.00           H  
ATOM     20  C2  G5      1      48.286 -23.553-101.470  1.00  0.00           C  
ATOM     21  N2  G5      1      47.036 -23.688-101.839  1.00  0.00           N  
ATOM     22  H21 G5      1      46.393 -24.267-101.322  1.00  0.00           H  
ATOM     23  H22 G5      1      46.735 -23.174-102.654  1.00  0.00           H  
ATOM     24  N3  G5      1      49.048 -22.745-102.202  1.00  0.00           N  
ATOM     25  C4  G5      1      50.327 -22.643-101.727  1.00  0.00           C  
ATOM     26  C3' G5      1      51.357 -18.707-102.672  1.00  0.00           C  
ATOM     27  H3' G5      1      51.822 -19.017-101.733  1.00  0.00           H  
ATOM     28  C2' G5      1      50.286 -19.751-103.035  1.00  0.00           C  
ATOM     29  H2' G5      1      49.662 -19.972-102.164  1.00  0.00           H  
ATOM     30  O2' G5      1      49.479 -19.398-104.166  1.00  0.00           O  
ATOM     31 HO2' G5      1      48.764 -20.057-104.283  1.00  0.00           H  
ATOM     32  O3' G5      1      50.872 -17.368-102.560  1.00  0.00           O  
ATOM     33  P   G       2      51.211 -16.499-101.239  1.00  0.00           P  
ATOM     34  OP1 G       2      50.854 -17.325-100.054  1.00  0.00           O  
ATOM     35  OP2 G       2      52.610 -16.009-101.363  1.00  0.00           O  
ATOM     36  O5' G       2      50.184 -15.240-101.257  1.00  0.00           O  
ATOM     37  C5' G       2      50.612 -13.881-101.342  1.00  0.00           C  
ATOM     38  H5' G       2      51.407 -13.697-100.617  1.00  0.00           H  
ATOM     39 H5'' G       2      49.770 -13.243-101.071  1.00  0.00           H  
ATOM     40  C4' G       2      51.103 -13.453-102.737  1.00  0.00           C  
ATOM     41  H4' G       2      52.084 -13.889-102.930  1.00  0.00           H  
ATOM     42  O4' G       2      50.202 -13.839-103.773  1.00  0.00           O  
ATOM     43  C1' G       2      50.245 -12.866-104.815  1.00  0.00           C  
ATOM     44  H1' G       2      50.586 -13.329-105.744  1.00  0.00           H  
ATOM     45  N9  G       2      48.886 -12.309-105.056  1.00  0.00           N  
ATOM     46  C8  G       2      47.682 -12.703-104.517  1.00  0.00           C  
ATOM     47  H8  G       2      47.608 -13.489-103.774  1.00  0.00           H  
ATOM     48  N7  G       2      46.643 -12.055-104.982  1.00  0.00           N  
ATOM     49  C5  G       2      47.197 -11.163-105.912  1.00  0.00           C  
ATOM     50  C6  G       2      46.594 -10.170-106.771  1.00  0.00           C  
ATOM     51  O6  G       2      45.405  -9.865-106.895  1.00  0.00           O  
ATOM     52  N1  G       2      47.509  -9.481-107.548  1.00  0.00           N  
ATOM     53  H1  G       2      47.150  -8.768-108.154  1.00  0.00           H  
ATOM     54  C2  G       2      48.845  -9.725-107.527  1.00  0.00           C  
ATOM     55  N2  G       2      49.621  -8.988-108.281  1.00  0.00           N  
ATOM     56  H21 G       2      49.250  -8.252-108.861  1.00  0.00           H  
ATOM     57  H22 G       2      50.614  -9.166-108.235  1.00  0.00           H  
ATOM     58  N3  G       2      49.439 -10.643-106.770  1.00  0.00           N  
ATOM     59  C4  G       2      48.566 -11.327-105.971  1.00  0.00           C  
ATOM     60  C3' G       2      51.216 -11.928-102.853  1.00  0.00           C  
ATOM     61  H3' G       2      50.276 -11.509-102.485  1.00  0.00           H  
ATOM     62  C2' G       2      51.254 -11.782-104.381  1.00  0.00           C  
ATOM     63  H2' G       2      50.930 -10.779-104.663  1.00  0.00           H  
ATOM     64  O2' G       2      52.530 -12.091-104.956  1.00  0.00           O  
ATOM     65 HO2' G       2      52.531 -11.857-105.906  1.00  0.00           H  
ATOM     66  O3' G       2      52.318 -11.333-102.161  1.00  0.00           O  
ATOM     67  P   A       3      52.257  -9.792-101.641  1.00  0.00           P  
ATOM     68  OP1 A       3      52.413  -9.825-100.162  1.00  0.00           O  
ATOM     69  OP2 A       3      51.037  -9.147-102.200  1.00  0.00           O  
ATOM     70  O5' A       3      53.529  -8.991-102.264  1.00  0.00           O  
ATOM     71  C5' A       3      54.871  -9.399-102.011  1.00  0.00           C  
ATOM     72  H5' A       3      55.077 -10.317-102.565  1.00  0.00           H  
ATOM     73 H5'' A       3      54.990  -9.621-100.949  1.00  0.00           H  
ATOM     74  C4' A       3      55.930  -8.343-102.393  1.00  0.00           C  
ATOM     75  H4' A       3      56.899  -8.843-102.464  1.00  0.00           H  
ATOM     76  O4' A       3      55.656  -7.695-103.640  1.00  0.00           O  
ATOM     77  C1' A       3      56.185  -6.368-103.595  1.00  0.00           C  
ATOM     78  H1' A       3      56.938  -6.235-104.376  1.00  0.00           H  
ATOM     79  N9  A       3      55.126  -5.348-103.795  1.00  0.00           N  
ATOM     80  C8  A       3      53.806  -5.376-103.409  1.00  0.00           C  
ATOM     81  H8  A       3      53.378  -6.205-102.858  1.00  0.00           H  
ATOM     82  N7  A       3      53.113  -4.330-103.789  1.00  0.00           N  
ATOM     83  C5  A       3      54.065  -3.541-104.458  1.00  0.00           C  
ATOM     84  C6  A       3      54.040  -2.301-105.148  1.00  0.00           C  
ATOM     85  N6  A       3      52.959  -1.574-105.353  1.00  0.00           N  
ATOM     86  H61 A       3      53.042  -0.721-105.895  1.00  0.00           H  
ATOM     87  H62 A       3      52.072  -1.891-104.997  1.00  0.00           H  
ATOM     88  N1  A       3      55.146  -1.779-105.684  1.00  0.00           N  
ATOM     89  C2  A       3      56.272  -2.474-105.570  1.00  0.00           C  
ATOM     90  H2  A       3      57.150  -2.031-106.019  1.00  0.00           H  
ATOM     91  N3  A       3      56.450  -3.654-104.981  1.00  0.00           N  
ATOM     92  C4  A       3      55.297  -4.142-104.439  1.00  0.00           C  
ATOM     93  C3' A       3      56.078  -7.206-101.374  1.00  0.00           C  
ATOM     94  H3' A       3      55.086  -6.809-101.149  1.00  0.00           H  
ATOM     95  C2' A       3      56.855  -6.188-102.232  1.00  0.00           C  
ATOM     96  H2' A       3      56.710  -5.174-101.853  1.00  0.00           H  
ATOM     97  O2' A       3      58.244  -6.494-102.399  1.00  0.00           O  
ATOM     98 HO2' A       3      58.771  -5.685-102.253  1.00  0.00           H  
ATOM     99  O3' A       3      56.742  -7.582-100.166  1.00  0.00           O  
ATOM    100  P   C       4      56.824  -6.551 -98.924  1.00  0.00           P  
ATOM    101  OP1 C       4      57.575  -7.219 -97.825  1.00  0.00           O  
ATOM    102  OP2 C       4      55.447  -6.056 -98.648  1.00  0.00           O  
ATOM    103  O5' C       4      57.728  -5.325 -99.473  1.00  0.00           O  
ATOM    104  C5' C       4      57.632  -4.022 -98.923  1.00  0.00           C  
ATOM    105  H5' C       4      58.079  -4.011 -97.928  1.00  0.00           H  
ATOM    106 H5'' C       4      56.584  -3.737 -98.826  1.00  0.00           H  
ATOM    107  C4' C       4      58.336  -2.978 -99.807  1.00  0.00           C  
ATOM    108  H4' C       4      59.407  -3.184 -99.831  1.00  0.00           H  
ATOM    109  O4' C       4      57.840  -2.933-101.149  1.00  0.00           O  
ATOM    110  C1' C       4      57.637  -1.573-101.538  1.00  0.00           C  
ATOM    111  H1' C       4      58.120  -1.392-102.503  1.00  0.00           H  
ATOM    112  N1  C       4      56.178  -1.258-101.679  1.00  0.00           N  
ATOM    113  C6  C       4      55.200  -2.082-101.170  1.00  0.00           C  
ATOM    114  H6  C       4      55.473  -2.978-100.625  1.00  0.00           H  
ATOM    115  C5  C       4      53.891  -1.788-101.361  1.00  0.00           C  
ATOM    116  H5  C       4      53.131  -2.445-100.966  1.00  0.00           H  
ATOM    117  C4  C       4      53.582  -0.618-102.103  1.00  0.00           C  
ATOM    118  N4  C       4      52.339  -0.303-102.348  1.00  0.00           N  
ATOM    119  H41 C       4      52.164   0.490-102.956  1.00  0.00           H  
ATOM    120  H42 C       4      51.602  -0.909-102.033  1.00  0.00           H  
ATOM    121  N3  C       4      54.497   0.179-102.616  1.00  0.00           N  
ATOM    122  C2  C       4      55.803  -0.114-102.402  1.00  0.00           C  
ATOM    123  O2  C       4      56.632   0.670-102.863  1.00  0.00           O  
ATOM    124  C3' C       4      58.123  -1.583 -99.222  1.00  0.00           C  
ATOM    125  H3' C       4      57.080  -1.503 -98.906  1.00  0.00           H  
ATOM    126  C2' C       4      58.319  -0.704-100.468  1.00  0.00           C  
ATOM    127  H2' C       4      57.813   0.256-100.343  1.00  0.00           H  
ATOM    128  O2' C       4      59.690  -0.520-100.838  1.00  0.00           O  
ATOM    129 HO2' C       4      59.770   0.221-101.471  1.00  0.00           H  
ATOM    130  O3' C       4      58.993  -1.311 -98.128  1.00  0.00           O  
ATOM    131  P   A       5      58.539  -0.299 -96.961  1.00  0.00           P  
ATOM    132  OP1 A       5      59.666  -0.185 -95.991  1.00  0.00           O  
ATOM    133  OP2 A       5      57.214  -0.753 -96.456  1.00  0.00           O  
ATOM    134  O5' A       5      58.332   1.119 -97.713  1.00  0.00           O  
ATOM    135  C5' A       5      59.442   1.879 -98.176  1.00  0.00           C  
ATOM    136  H5' A       5      60.039   1.287 -98.870  1.00  0.00           H  
ATOM    137 H5'' A       5      60.075   2.147 -97.329  1.00  0.00           H  
ATOM    138  C4' A       5      59.010   3.176 -98.877  1.00  0.00           C  
ATOM    139  H4' A       5      59.903   3.732 -99.169  1.00  0.00           H  
ATOM    140  O4' A       5      58.223   2.944-100.044  1.00  0.00           O  
ATOM    141  C1' A       5      57.224   3.957-100.121  1.00  0.00           C  
ATOM    142  H1' A       5      57.283   4.475-101.081  1.00  0.00           H  
ATOM    143  N9  A       5      55.876   3.350-100.013  1.00  0.00           N  
ATOM    144  C8  A       5      55.505   2.119 -99.527  1.00  0.00           C  
ATOM    145  H8  A       5      56.205   1.447 -99.046  1.00  0.00           H  
ATOM    146  N7  A       5      54.247   1.817 -99.729  1.00  0.00           N  
ATOM    147  C5  A       5      53.749   2.955-100.380  1.00  0.00           C  
ATOM    148  C6  A       5      52.499   3.339-100.932  1.00  0.00           C  
ATOM    149  N6  A       5      51.417   2.583-100.977  1.00  0.00           N  
ATOM    150  H61 A       5      50.594   2.931-101.456  1.00  0.00           H  
ATOM    151  H62 A       5      51.456   1.652-100.598  1.00  0.00           H  
ATOM    152  N1  A       5      52.330   4.541-101.484  1.00  0.00           N  
ATOM    153  C2  A       5      53.365   5.369-101.510  1.00  0.00           C  
ATOM    154  H2  A       5      53.192   6.337-101.962  1.00  0.00           H  
ATOM    155  N3  A       5      54.594   5.147-101.062  1.00  0.00           N  
ATOM    156  C4  A       5      54.724   3.908-100.509  1.00  0.00           C  
ATOM    157  C3' A       5      58.179   4.072 -97.956  1.00  0.00           C  
ATOM    158  H3' A       5      57.417   3.464 -97.466  1.00  0.00           H  
ATOM    159  C2' A       5      57.485   4.966 -98.996  1.00  0.00           C  
ATOM    160  H2' A       5      56.549   5.358 -98.597  1.00  0.00           H  
ATOM    161  O2' A       5      58.310   6.012 -99.523  1.00  0.00           O  
ATOM    162 HO2' A       5      57.749   6.760 -99.804  1.00  0.00           H  
ATOM    163  O3' A       5      58.977   4.747 -96.985  1.00  0.00           O  
ATOM    164  P   U       6      58.336   5.220 -95.580  1.00  0.00           P  
ATOM    165  OP1 U       6      59.403   5.917 -94.805  1.00  0.00           O  
ATOM    166  OP2 U       6      57.658   4.050 -94.954  1.00  0.00           O  
ATOM    167  O5' U       6      57.196   6.290 -95.999  1.00  0.00           O  
ATOM    168  C5' U       6      57.540   7.576 -96.499  1.00  0.00           C  
ATOM    169  H5' U       6      58.269   7.479 -97.304  1.00  0.00           H  
ATOM    170 H5'' U       6      57.995   8.164 -95.700  1.00  0.00           H  
ATOM    171  C4' U       6      56.319   8.341 -97.034  1.00  0.00           C  
ATOM    172  H4' U       6      56.645   9.318 -97.395  1.00  0.00           H  
ATOM    173  O4' U       6      55.667   7.657 -98.102  1.00  0.00           O  
ATOM    174  C1' U       6      54.267   7.906 -98.013  1.00  0.00           C  
ATOM    175  H1' U       6      53.950   8.424 -98.920  1.00  0.00           H  
ATOM    176  N1  U       6      53.478   6.644 -97.899  1.00  0.00           N  
ATOM    177  C6  U       6      53.971   5.509 -97.288  1.00  0.00           C  
ATOM    178  H6  U       6      54.960   5.531 -96.850  1.00  0.00           H  
ATOM    179  C5  U       6      53.234   4.366 -97.249  1.00  0.00           C  
ATOM    180  H5  U       6      53.634   3.478 -96.782  1.00  0.00           H  
ATOM    181  C4  U       6      51.903   4.302 -97.817  1.00  0.00           C  
ATOM    182  O4  U       6      51.167   3.319 -97.852  1.00  0.00           O  
ATOM    183  N3  U       6      51.477   5.476 -98.376  1.00  0.00           N  
ATOM    184  H3  U       6      50.545   5.483 -98.759  1.00  0.00           H  
ATOM    185  C2  U       6      52.197   6.643 -98.461  1.00  0.00           C  
ATOM    186  O2  U       6      51.700   7.615 -99.027  1.00  0.00           O  
ATOM    187  C3' U       6      55.263   8.564 -95.953  1.00  0.00           C  
ATOM    188  H3' U       6      55.103   7.627 -95.414  1.00  0.00           H  
ATOM    189  C2' U       6      54.021   8.839 -96.818  1.00  0.00           C  
ATOM    190  H2' U       6      53.116   8.558 -96.278  1.00  0.00           H  
ATOM    191  O2' U       6      53.941  10.183 -97.310  1.00  0.00           O  
ATOM    192 HO2' U       6      53.007  10.426 -97.457  1.00  0.00           H  
ATOM    193  O3' U       6      55.620   9.610 -95.052  1.00  0.00           O  
ATOM    194  P   A       7      55.165   9.536 -93.503  1.00  0.00           P  
ATOM    195  OP1 A       7      55.562  10.830 -92.868  1.00  0.00           O  
ATOM    196  OP2 A       7      55.712   8.273 -92.924  1.00  0.00           O  
ATOM    197  O5' A       7      53.542   9.418 -93.562  1.00  0.00           O  
ATOM    198  C5' A       7      52.736  10.568 -93.804  1.00  0.00           C  
ATOM    199  H5' A       7      53.071  11.065 -94.715  1.00  0.00           H  
ATOM    200 H5'' A       7      52.850  11.273 -92.980  1.00  0.00           H  
ATOM    201  C4' A       7      51.241  10.252 -93.951  1.00  0.00           C  
ATOM    202  H4' A       7      50.708  11.190 -94.103  1.00  0.00           H  
ATOM    203  O4' A       7      50.981   9.397 -95.062  1.00  0.00           O  
ATOM    204  C1' A       7      49.730   8.772 -94.824  1.00  0.00           C  
ATOM    205  H1' A       7      48.979   9.190 -95.496  1.00  0.00           H  
ATOM    206  N9  A       7      49.805   7.315 -95.059  1.00  0.00           N  
ATOM    207  C8  A       7      50.826   6.441 -94.772  1.00  0.00           C  
ATOM    208  H8  A       7      51.770   6.769 -94.350  1.00  0.00           H  
ATOM    209  N7  A       7      50.561   5.193 -95.062  1.00  0.00           N  
ATOM    210  C5  A       7      49.245   5.251 -95.554  1.00  0.00           C  
ATOM    211  C6  A       7      48.302   4.304 -96.035  1.00  0.00           C  
ATOM    212  N6  A       7      48.518   3.006 -96.155  1.00  0.00           N  
ATOM    213  H61 A       7      47.813   2.440 -96.608  1.00  0.00           H  
ATOM    214  H62 A       7      49.435   2.644 -95.949  1.00  0.00           H  
ATOM    215  N1  A       7      47.078   4.675 -96.420  1.00  0.00           N  
ATOM    216  C2  A       7      46.776   5.963 -96.348  1.00  0.00           C  
ATOM    217  H2  A       7      45.779   6.231 -96.670  1.00  0.00           H  
ATOM    218  N3  A       7      47.542   6.967 -95.936  1.00  0.00           N  
ATOM    219  C4  A       7      48.779   6.540 -95.548  1.00  0.00           C  
ATOM    220  C3' A       7      50.621   9.567 -92.726  1.00  0.00           C  
ATOM    221  H3' A       7      51.217   8.689 -92.462  1.00  0.00           H  
ATOM    222  C2' A       7      49.309   9.065 -93.380  1.00  0.00           C  
ATOM    223  H2' A       7      48.974   8.149 -92.905  1.00  0.00           H  
ATOM    224  O2' A       7      48.244  10.013 -93.430  1.00  0.00           O  
ATOM    225 HO2' A       7      47.391   9.555 -93.520  1.00  0.00           H  
ATOM    226  O3' A       7      50.460  10.426 -91.586  1.00  0.00           O  
ATOM    227  P   U       8      51.226  10.139 -90.170  1.00  0.00           P  
ATOM    228  OP1 U       8      50.853  11.213 -89.200  1.00  0.00           O  
ATOM    229  OP2 U       8      52.676   9.878 -90.407  1.00  0.00           O  
ATOM    230  O5' U       8      50.502   8.764 -89.703  1.00  0.00           O  
ATOM    231  C5' U       8      51.091   7.823 -88.820  1.00  0.00           C  
ATOM    232  H5' U       8      51.063   8.199 -87.795  1.00  0.00           H  
ATOM    233 H5'' U       8      52.132   7.652 -89.098  1.00  0.00           H  
ATOM    234  C4' U       8      50.360   6.466 -88.893  1.00  0.00           C  
ATOM    235  H4' U       8      50.882   5.783 -88.229  1.00  0.00           H  
ATOM    236  O4' U       8      49.004   6.594 -88.461  1.00  0.00           O  
ATOM    237  C1' U       8      48.141   6.298 -89.551  1.00  0.00           C  
ATOM    238  H1' U       8      47.791   5.271 -89.443  1.00  0.00           H  
ATOM    239  N1  U       8      46.985   7.237 -89.624  1.00  0.00           N  
ATOM    240  C6  U       8      47.151   8.603 -89.529  1.00  0.00           C  
ATOM    241  H6  U       8      48.128   9.006 -89.303  1.00  0.00           H  
ATOM    242  C5  U       8      46.107   9.450 -89.716  1.00  0.00           C  
ATOM    243  H5  U       8      46.259  10.514 -89.647  1.00  0.00           H  
ATOM    244  C4  U       8      44.784   8.956 -90.021  1.00  0.00           C  
ATOM    245  O4  U       8      43.785   9.637 -90.224  1.00  0.00           O  
ATOM    246  N3  U       8      44.694   7.593 -90.091  1.00  0.00           N  
ATOM    247  H3  U       8      43.788   7.213 -90.316  1.00  0.00           H  
ATOM    248  C2  U       8      45.726   6.701 -89.910  1.00  0.00           C  
ATOM    249  O2  U       8      45.507   5.494 -90.029  1.00  0.00           O  
ATOM    250  C3' U       8      50.363   5.905 -90.335  1.00  0.00           C  
ATOM    251  H3' U       8      51.133   6.396 -90.935  1.00  0.00           H  
ATOM    252  C2' U       8      48.981   6.372 -90.823  1.00  0.00           C  
ATOM    253  H2' U       8      49.074   7.419 -91.087  1.00  0.00           H  
ATOM    254  O2' U       8      48.442   5.651 -91.937  1.00  0.00           O  
ATOM    255 HO2' U       8      47.513   5.896 -92.099  1.00  0.00           H  
ATOM    256  O3' U       8      50.530   4.485 -90.405  1.00  0.00           O  
ATOM    257  P   A       9      51.947   3.777 -90.031  1.00  0.00           P  
ATOM    258  OP1 A       9      53.055   4.726 -90.339  1.00  0.00           O  
ATOM    259  OP2 A       9      51.977   2.429 -90.668  1.00  0.00           O  
ATOM    260  O5' A       9      51.918   3.569 -88.422  1.00  0.00           O  
ATOM    261  C5' A       9      50.864   2.832 -87.814  1.00  0.00           C  
ATOM    262  H5' A       9      51.017   1.767 -87.990  1.00  0.00           H  
ATOM    263 H5'' A       9      49.914   3.125 -88.261  1.00  0.00           H  
ATOM    264  C4' A       9      50.757   3.083 -86.306  1.00  0.00           C  
ATOM    265  H4' A       9      51.570   2.569 -85.790  1.00  0.00           H  
ATOM    266  O4' A       9      50.829   4.478 -86.027  1.00  0.00           O  
ATOM    267  C1' A       9      50.124   4.749 -84.830  1.00  0.00           C  
ATOM    268  H1' A       9      50.851   4.977 -84.046  1.00  0.00           H  
ATOM    269  N9  A       9      49.258   5.945 -85.017  1.00  0.00           N  
ATOM    270  C8  A       9      49.543   7.217 -84.577  1.00  0.00           C  
ATOM    271  H8  A       9      50.458   7.455 -84.046  1.00  0.00           H  
ATOM    272  N7  A       9      48.638   8.114 -84.863  1.00  0.00           N  
ATOM    273  C5  A       9      47.664   7.367 -85.539  1.00  0.00           C  
ATOM    274  C6  A       9      46.406   7.676 -86.116  1.00  0.00           C  
ATOM    275  N6  A       9      45.897   8.889 -86.186  1.00  0.00           N  
ATOM    276  H61 A       9      44.989   9.009 -86.615  1.00  0.00           H  
ATOM    277  H62 A       9      46.474   9.685 -85.960  1.00  0.00           H  
ATOM    278  N1  A       9      45.619   6.732 -86.640  1.00  0.00           N  
ATOM    279  C2  A       9      46.103   5.497 -86.672  1.00  0.00           C  
ATOM    280  H2  A       9      45.462   4.748 -87.122  1.00  0.00           H  
ATOM    281  N3  A       9      47.272   5.059 -86.218  1.00  0.00           N  
ATOM    282  C4  A       9      48.020   6.044 -85.637  1.00  0.00           C  
ATOM    283  C3' A       9      49.419   2.611 -85.715  1.00  0.00           C  
ATOM    284  H3' A       9      48.618   2.941 -86.374  1.00  0.00           H  
ATOM    285  C2' A       9      49.387   3.462 -84.428  1.00  0.00           C  
ATOM    286  H2' A       9      48.358   3.674 -84.164  1.00  0.00           H  
ATOM    287  O2' A       9      50.093   2.873 -83.327  1.00  0.00           O  
ATOM    288 HO2' A       9      49.915   3.363 -82.500  1.00  0.00           H  
ATOM    289  O3' A       9      49.282   1.212 -85.455  1.00  0.00           O  
ATOM    290  P   A      10      48.431   0.230 -86.438  1.00  0.00           P  
ATOM    291  OP1 A      10      48.807  -1.160 -86.050  1.00  0.00           O  
ATOM    292  OP2 A      10      48.654   0.632 -87.855  1.00  0.00           O  
ATOM    293  O5' A      10      46.835   0.395 -86.102  1.00  0.00           O  
ATOM    294  C5' A      10      46.140   1.622 -86.314  1.00  0.00           C  
ATOM    295  H5' A      10      46.645   2.195 -87.093  1.00  0.00           H  
ATOM    296 H5'' A      10      46.183   2.220 -85.409  1.00  0.00           H  
ATOM    297  C4' A      10      44.665   1.472 -86.746  1.00  0.00           C  
ATOM    298  H4' A      10      44.191   2.448 -86.637  1.00  0.00           H  
ATOM    299  O4' A      10      44.610   1.141 -88.135  1.00  0.00           O  
ATOM    300  C1' A      10      43.631   0.132 -88.335  1.00  0.00           C  
ATOM    301  H1' A      10      43.000   0.376 -89.192  1.00  0.00           H  
ATOM    302  N9  A      10      44.245  -1.187 -88.593  1.00  0.00           N  
ATOM    303  C8  A      10      45.568  -1.557 -88.553  1.00  0.00           C  
ATOM    304  H8  A      10      46.350  -0.879 -88.237  1.00  0.00           H  
ATOM    305  N7  A      10      45.799  -2.778 -88.964  1.00  0.00           N  
ATOM    306  C5  A      10      44.518  -3.246 -89.282  1.00  0.00           C  
ATOM    307  C6  A      10      43.999  -4.447 -89.820  1.00  0.00           C  
ATOM    308  N6  A      10      44.736  -5.479 -90.187  1.00  0.00           N  
ATOM    309  H61 A      10      44.272  -6.241 -90.654  1.00  0.00           H  
ATOM    310  H62 A      10      45.737  -5.419 -90.109  1.00  0.00           H  
ATOM    311  N1  A      10      42.694  -4.611 -90.038  1.00  0.00           N  
ATOM    312  C2  A      10      41.892  -3.599 -89.740  1.00  0.00           C  
ATOM    313  H2  A      10      40.838  -3.756 -89.933  1.00  0.00           H  
ATOM    314  N3  A      10      42.222  -2.408 -89.251  1.00  0.00           N  
ATOM    315  C4  A      10      43.565  -2.294 -89.041  1.00  0.00           C  
ATOM    316  C3' A      10      43.786   0.463 -85.971  1.00  0.00           C  
ATOM    317  H3' A      10      44.368  -0.426 -85.724  1.00  0.00           H  
ATOM    318  C2' A      10      42.783   0.072 -87.073  1.00  0.00           C  
ATOM    319  H2' A      10      42.427  -0.940 -86.910  1.00  0.00           H  
ATOM    320  O2' A      10      41.680   0.962 -87.244  1.00  0.00           O  
ATOM    321 HO2' A      10      41.109   0.649 -87.969  1.00  0.00           H  
ATOM    322  O3' A      10      43.083   0.960 -84.828  1.00  0.00           O  
ATOM    323  P   U      11      43.446   0.525 -83.300  1.00  0.00           P  
ATOM    324  OP1 U      11      44.302  -0.697 -83.312  1.00  0.00           O  
ATOM    325  OP2 U      11      42.172   0.469 -82.524  1.00  0.00           O  
ATOM    326  O5' U      11      44.287   1.789 -82.723  1.00  0.00           O  
ATOM    327  C5' U      11      45.701   1.780 -82.623  1.00  0.00           C  
ATOM    328  H5' U      11      46.137   1.328 -83.512  1.00  0.00           H  
ATOM    329 H5'' U      11      45.998   1.180 -81.762  1.00  0.00           H  
ATOM    330  C4' U      11      46.266   3.201 -82.458  1.00  0.00           C  
ATOM    331  H4' U      11      47.342   3.120 -82.299  1.00  0.00           H  
ATOM    332  O4' U      11      46.046   4.009 -83.613  1.00  0.00           O  
ATOM    333  C1' U      11      45.570   5.293 -83.227  1.00  0.00           C  
ATOM    334  H1' U      11      46.183   6.061 -83.695  1.00  0.00           H  
ATOM    335  N1  U      11      44.165   5.541 -83.672  1.00  0.00           N  
ATOM    336  C6  U      11      43.432   4.584 -84.343  1.00  0.00           C  
ATOM    337  H6  U      11      43.822   3.581 -84.449  1.00  0.00           H  
ATOM    338  C5  U      11      42.233   4.886 -84.899  1.00  0.00           C  
ATOM    339  H5  U      11      41.693   4.130 -85.439  1.00  0.00           H  
ATOM    340  C4  U      11      41.652   6.203 -84.796  1.00  0.00           C  
ATOM    341  O4  U      11      40.566   6.557 -85.252  1.00  0.00           O  
ATOM    342  N3  U      11      42.436   7.103 -84.122  1.00  0.00           N  
ATOM    343  H3  U      11      42.091   8.048 -84.090  1.00  0.00           H  
ATOM    344  C2  U      11      43.684   6.855 -83.596  1.00  0.00           C  
ATOM    345  O2  U      11      44.321   7.789 -83.108  1.00  0.00           O  
ATOM    346  C3' U      11      45.682   3.937 -81.251  1.00  0.00           C  
ATOM    347  H3' U      11      44.623   3.689 -81.147  1.00  0.00           H  
ATOM    348  C2' U      11      45.781   5.401 -81.715  1.00  0.00           C  
ATOM    349  H2' U      11      44.986   5.984 -81.263  1.00  0.00           H  
ATOM    350  O2' U      11      47.063   6.008 -81.506  1.00  0.00           O  
ATOM    351 HO2' U      11      46.954   6.958 -81.311  1.00  0.00           H  
ATOM    352  O3' U      11      46.392   3.637 -80.049  1.00  0.00           O  
ATOM    353  P   C      12      45.609   3.565 -78.635  1.00  0.00           P  
ATOM    354  OP1 C      12      46.627   3.452 -77.548  1.00  0.00           O  
ATOM    355  OP2 C      12      44.557   2.513 -78.736  1.00  0.00           O  
ATOM    356  O5' C      12      44.868   4.999 -78.515  1.00  0.00           O  
ATOM    357  C5' C      12      45.595   6.190 -78.250  1.00  0.00           C  
ATOM    358  H5' C      12      46.458   6.260 -78.912  1.00  0.00           H  
ATOM    359 H5'' C      12      45.959   6.165 -77.221  1.00  0.00           H  
ATOM    360  C4' C      12      44.733   7.452 -78.424  1.00  0.00           C  
ATOM    361  H4' C      12      45.323   8.315 -78.109  1.00  0.00           H  
ATOM    362  O4' C      12      44.296   7.684 -79.764  1.00  0.00           O  
ATOM    363  C1' C      12      42.961   8.187 -79.729  1.00  0.00           C  
ATOM    364  H1' C      12      42.918   9.140 -80.263  1.00  0.00           H  
ATOM    365  N1  C      12      41.983   7.255 -80.374  1.00  0.00           N  
ATOM    366  C6  C      12      42.254   5.922 -80.560  1.00  0.00           C  
ATOM    367  H6  C      12      43.167   5.503 -80.167  1.00  0.00           H  
ATOM    368  C5  C      12      41.392   5.136 -81.246  1.00  0.00           C  
ATOM    369  H5  C      12      41.620   4.092 -81.398  1.00  0.00           H  
ATOM    370  C4  C      12      40.204   5.740 -81.738  1.00  0.00           C  
ATOM    371  N4  C      12      39.344   5.036 -82.424  1.00  0.00           N  
ATOM    372  H41 C      12      38.522   5.497 -82.765  1.00  0.00           H  
ATOM    373  H42 C      12      39.552   4.077 -82.651  1.00  0.00           H  
ATOM    374  N3  C      12      39.896   7.007 -81.538  1.00  0.00           N  
ATOM    375  C2  C      12      40.771   7.786 -80.846  1.00  0.00           C  
ATOM    376  O2  C      12      40.472   8.963 -80.643  1.00  0.00           O  
ATOM    377  C3' C      12      43.482   7.399 -77.547  1.00  0.00           C  
ATOM    378  H3' C      12      42.999   6.427 -77.668  1.00  0.00           H  
ATOM    379  C2' C      12      42.624   8.457 -78.256  1.00  0.00           C  
ATOM    380  H2' C      12      41.563   8.304 -78.057  1.00  0.00           H  
ATOM    381  O2' C      12      43.019   9.798 -77.986  1.00  0.00           O  
ATOM    382 HO2' C      12      42.481  10.115 -77.240  1.00  0.00           H  
ATOM    383  O3' C      12      43.812   7.625 -76.179  1.00  0.00           O  
ATOM    384  P   G      13      42.799   7.214 -74.989  1.00  0.00           P  
ATOM    385  OP1 G      13      43.571   7.217 -73.712  1.00  0.00           O  
ATOM    386  OP2 G      13      42.058   5.980 -75.377  1.00  0.00           O  
ATOM    387  O5' G      13      41.750   8.438 -74.963  1.00  0.00           O  
ATOM    388  C5' G      13      42.164   9.739 -74.574  1.00  0.00           C  
ATOM    389  H5' G      13      43.131   9.974 -75.022  1.00  0.00           H  
ATOM    390 H5'' G      13      42.269   9.784 -73.489  1.00  0.00           H  
ATOM    391  C4' G      13      41.156  10.798 -75.030  1.00  0.00           C  
ATOM    392  H4' G      13      41.557  11.791 -74.820  1.00  0.00           H  
ATOM    393  O4' G      13      40.892  10.689 -76.428  1.00  0.00           O  
ATOM    394  C1' G      13      39.518  10.974 -76.653  1.00  0.00           C  
ATOM    395  H1' G      13      39.427  11.784 -77.379  1.00  0.00           H  
ATOM    396  N9  G      13      38.776   9.809 -77.196  1.00  0.00           N  
ATOM    397  C8  G      13      38.931   8.459 -76.984  1.00  0.00           C  
ATOM    398  H8  G      13      39.704   8.056 -76.344  1.00  0.00           H  
ATOM    399  N7  G      13      38.073   7.710 -77.633  1.00  0.00           N  
ATOM    400  C5  G      13      37.262   8.638 -78.306  1.00  0.00           C  
ATOM    401  C6  G      13      36.117   8.481 -79.177  1.00  0.00           C  
ATOM    402  O6  G      13      35.598   7.451 -79.608  1.00  0.00           O  
ATOM    403  N1  G      13      35.546   9.682 -79.556  1.00  0.00           N  
ATOM    404  H1  G      13      34.714   9.660 -80.123  1.00  0.00           H  
ATOM    405  C2  G      13      36.066  10.886 -79.220  1.00  0.00           C  
ATOM    406  N2  G      13      35.419  11.949 -79.594  1.00  0.00           N  
ATOM    407  H21 G      13      34.477  11.848 -79.954  1.00  0.00           H  
ATOM    408  H22 G      13      35.796  12.839 -79.322  1.00  0.00           H  
ATOM    409  N3  G      13      37.138  11.085 -78.464  1.00  0.00           N  
ATOM    410  C4  G      13      37.688   9.918 -78.026  1.00  0.00           C  
ATOM    411  C3' G      13      39.810  10.668 -74.322  1.00  0.00           C  
ATOM    412  H3' G      13      39.510   9.617 -74.317  1.00  0.00           H  
ATOM    413  C2' G      13      38.920  11.428 -75.320  1.00  0.00           C  
ATOM    414  H2' G      13      37.888  11.096 -75.228  1.00  0.00           H  
ATOM    415  O2' G      13      39.026  12.856 -75.248  1.00  0.00           O  
ATOM    416 HO2' G      13      38.343  13.269 -75.810  1.00  0.00           H  
ATOM    417  O3' G      13      39.833  11.186 -72.993  1.00  0.00           O  
ATOM    418  P   C      14      38.835  10.594 -71.872  1.00  0.00           P  
ATOM    419  OP1 C      14      38.969  11.440 -70.650  1.00  0.00           O  
ATOM    420  OP2 C      14      39.083   9.131 -71.747  1.00  0.00           O  
ATOM    421  O5' C      14      37.357  10.804 -72.496  1.00  0.00           O  
ATOM    422  C5' C      14      36.819  12.110 -72.637  1.00  0.00           C  
ATOM    423  H5' C      14      37.535  12.756 -73.142  1.00  0.00           H  
ATOM    424 H5'' C      14      36.633  12.531 -71.647  1.00  0.00           H  
ATOM    425  C4' C      14      35.506  12.140 -73.427  1.00  0.00           C  
ATOM    426  H4' C      14      35.160  13.174 -73.476  1.00  0.00           H  
ATOM    427  O4' C      14      35.616  11.627 -74.753  1.00  0.00           O  
ATOM    428  C1' C      14      34.324  11.180 -75.147  1.00  0.00           C  
ATOM    429  H1' C      14      33.939  11.839 -75.930  1.00  0.00           H  
ATOM    430  N1  C      14      34.311   9.780 -75.652  1.00  0.00           N  
ATOM    431  C6  C      14      35.134   8.803 -75.149  1.00  0.00           C  
ATOM    432  H6  C      14      35.888   9.062 -74.412  1.00  0.00           H  
ATOM    433  C5  C      14      34.990   7.520 -75.568  1.00  0.00           C  
ATOM    434  H5  C      14      35.629   6.748 -75.169  1.00  0.00           H  
ATOM    435  C4  C      14      33.967   7.251 -76.523  1.00  0.00           C  
ATOM    436  N4  C      14      33.740   6.035 -76.940  1.00  0.00           N  
ATOM    437  H41 C      14      32.942   5.920 -77.544  1.00  0.00           H  
ATOM    438  H42 C      14      34.286   5.267 -76.596  1.00  0.00           H  
ATOM    439  N3  C      14      33.170   8.176 -77.018  1.00  0.00           N  
ATOM    440  C2  C      14      33.313   9.442 -76.576  1.00  0.00           C  
ATOM    441  O2  C      14      32.524  10.279 -77.012  1.00  0.00           O  
ATOM    442  C3' C      14      34.411  11.305 -72.772  1.00  0.00           C  
ATOM    443  H3' C      14      34.786  10.289 -72.630  1.00  0.00           H  
ATOM    444  C2' C      14      33.403  11.303 -73.932  1.00  0.00           C  
ATOM    445  H2' C      14      32.736  10.447 -73.857  1.00  0.00           H  
ATOM    446  O2' C      14      32.681  12.518 -74.102  1.00  0.00           O  
ATOM    447 HO2' C      14      31.782  12.380 -73.757  1.00  0.00           H  
ATOM    448  O3' C      14      33.961  11.835 -71.530  1.00  0.00           O  
ATOM    449  P   G      15      32.976  10.979 -70.583  1.00  0.00           P  
ATOM    450  OP1 G      15      32.872  11.682 -69.272  1.00  0.00           O  
ATOM    451  OP2 G      15      33.414   9.554 -70.595  1.00  0.00           O  
ATOM    452  O5' G      15      31.558  11.075 -71.353  1.00  0.00           O  
ATOM    453  C5' G      15      30.861  12.309 -71.450  1.00  0.00           C  
ATOM    454  H5' G      15      31.529  13.094 -71.807  1.00  0.00           H  
ATOM    455 H5'' G      15      30.505  12.601 -70.460  1.00  0.00           H  
ATOM    456  C4' G      15      29.657  12.208 -72.399  1.00  0.00           C  
ATOM    457  H4' G      15      29.181  13.187 -72.478  1.00  0.00           H  
ATOM    458  O4' G      15      30.007  11.760 -73.711  1.00  0.00           O  
ATOM    459  C1' G      15      28.970  10.916 -74.215  1.00  0.00           C  
ATOM    460  H1' G      15      28.574  11.326 -75.146  1.00  0.00           H  
ATOM    461  N9  G      15      29.506   9.559 -74.506  1.00  0.00           N  
ATOM    462  C8  G      15      30.602   8.945 -73.959  1.00  0.00           C  
ATOM    463  H8  G      15      31.117   9.343 -73.095  1.00  0.00           H  
ATOM    464  N7  G      15      31.002   7.881 -74.600  1.00  0.00           N  
ATOM    465  C5  G      15      30.049   7.725 -75.614  1.00  0.00           C  
ATOM    466  C6  G      15      29.909   6.728 -76.653  1.00  0.00           C  
ATOM    467  O6  G      15      30.651   5.790 -76.947  1.00  0.00           O  
ATOM    468  N1  G      15      28.754   6.865 -77.393  1.00  0.00           N  
ATOM    469  H1  G      15      28.583   6.189 -78.121  1.00  0.00           H  
ATOM    470  C2  G      15      27.844   7.843 -77.177  1.00  0.00           C  
ATOM    471  N2  G      15      26.771   7.808 -77.921  1.00  0.00           N  
ATOM    472  H21 G      15      26.656   7.052 -78.592  1.00  0.00           H  
ATOM    473  H22 G      15      26.065   8.511 -77.783  1.00  0.00           H  
ATOM    474  N3  G      15      27.949   8.812 -76.263  1.00  0.00           N  
ATOM    475  C4  G      15      29.082   8.704 -75.505  1.00  0.00           C  
ATOM    476  C3' G      15      28.626  11.218 -71.868  1.00  0.00           C  
ATOM    477  H3' G      15      29.139  10.312 -71.540  1.00  0.00           H  
ATOM    478  C2' G      15      27.860  10.901 -73.162  1.00  0.00           C  
ATOM    479  H2' G      15      27.423   9.912 -73.092  1.00  0.00           H  
ATOM    480  O2' G      15      26.890  11.894 -73.519  1.00  0.00           O  
ATOM    481 HO2' G      15      26.255  11.527 -74.163  1.00  0.00           H  
ATOM    482  O3' G      15      27.844  11.768 -70.809  1.00  0.00           O  
ATOM    483  P   U      16      27.281  10.816 -69.638  1.00  0.00           P  
ATOM    484  OP1 U      16      26.333  11.616 -68.810  1.00  0.00           O  
ATOM    485  OP2 U      16      28.437  10.167 -68.960  1.00  0.00           O  
ATOM    486  O5' U      16      26.460   9.675 -70.437  1.00  0.00           O  
ATOM    487  C5' U      16      25.189   9.955 -71.004  1.00  0.00           C  
ATOM    488  H5' U      16      25.239  10.877 -71.585  1.00  0.00           H  
ATOM    489 H5'' U      16      24.462  10.096 -70.203  1.00  0.00           H  
ATOM    490  C4' U      16      24.690   8.833 -71.923  1.00  0.00           C  
ATOM    491  H4' U      16      23.661   9.059 -72.208  1.00  0.00           H  
ATOM    492  O4' U      16      25.469   8.700 -73.112  1.00  0.00           O  
ATOM    493  C1' U      16      25.464   7.333 -73.506  1.00  0.00           C  
ATOM    494  H1' U      16      25.044   7.253 -74.510  1.00  0.00           H  
ATOM    495  N1  U      16      26.826   6.719 -73.506  1.00  0.00           N  
ATOM    496  C6  U      16      27.773   7.007 -72.546  1.00  0.00           C  
ATOM    497  H6  U      16      27.569   7.771 -71.806  1.00  0.00           H  
ATOM    498  C5  U      16      28.957   6.340 -72.521  1.00  0.00           C  
ATOM    499  H5  U      16      29.692   6.573 -71.764  1.00  0.00           H  
ATOM    500  C4  U      16      29.281   5.320 -73.500  1.00  0.00           C  
ATOM    501  O4  U      16      30.329   4.684 -73.559  1.00  0.00           O  
ATOM    502  N3  U      16      28.298   5.102 -74.435  1.00  0.00           N  
ATOM    503  H3  U      16      28.480   4.415 -75.150  1.00  0.00           H  
ATOM    504  C2  U      16      27.079   5.740 -74.473  1.00  0.00           C  
ATOM    505  O2  U      16      26.266   5.432 -75.341  1.00  0.00           O  
ATOM    506  C3' U      16      24.708   7.453 -71.268  1.00  0.00           C  
ATOM    507  H3' U      16      25.703   7.276 -70.863  1.00  0.00           H  
ATOM    508  C2' U      16      24.538   6.600 -72.533  1.00  0.00           C  
ATOM    509  H2' U      16      24.884   5.585 -72.367  1.00  0.00           H  
ATOM    510  O2' U      16      23.224   6.619 -73.094  1.00  0.00           O  
ATOM    511 HO2' U      16      22.846   5.723 -73.025  1.00  0.00           H  
ATOM    512  O3' U      16      23.744   7.272 -70.237  1.00  0.00           O  
ATOM    513  P   G      17      23.923   6.082 -69.155  1.00  0.00           P  
ATOM    514  OP1 G      17      22.872   6.244 -68.112  1.00  0.00           O  
ATOM    515  OP2 G      17      25.348   6.029 -68.725  1.00  0.00           O  
ATOM    516  O5' G      17      23.616   4.746 -70.008  1.00  0.00           O  
ATOM    517  C5' G      17      22.306   4.470 -70.478  1.00  0.00           C  
ATOM    518  H5' G      17      21.862   5.381 -70.883  1.00  0.00           H  
ATOM    519 H5'' G      17      21.687   4.131 -69.646  1.00  0.00           H  
ATOM    520  C4' G      17      22.297   3.403 -71.580  1.00  0.00           C  
ATOM    521  H4' G      17      21.269   3.273 -71.925  1.00  0.00           H  
ATOM    522  O4' G      17      23.109   3.776 -72.695  1.00  0.00           O  
ATOM    523  C1' G      17      23.741   2.610 -73.212  1.00  0.00           C  
ATOM    524  H1' G      17      23.574   2.530 -74.289  1.00  0.00           H  
ATOM    525  N9  G      17      25.206   2.620 -72.972  1.00  0.00           N  
ATOM    526  C8  G      17      25.946   3.270 -72.014  1.00  0.00           C  
ATOM    527  H8  G      17      25.501   3.918 -71.273  1.00  0.00           H  
ATOM    528  N7  G      17      27.232   3.051 -72.083  1.00  0.00           N  
ATOM    529  C5  G      17      27.354   2.129 -73.130  1.00  0.00           C  
ATOM    530  C6  G      17      28.495   1.423 -73.665  1.00  0.00           C  
ATOM    531  O6  G      17      29.681   1.491 -73.342  1.00  0.00           O  
ATOM    532  N1  G      17      28.165   0.529 -74.659  1.00  0.00           N  
ATOM    533  H1  G      17      28.905  -0.029 -75.058  1.00  0.00           H  
ATOM    534  C2  G      17      26.901   0.329 -75.095  1.00  0.00           C  
ATOM    535  N2  G      17      26.729  -0.625 -75.967  1.00  0.00           N  
ATOM    536  H21 G      17      27.534  -1.195 -76.207  1.00  0.00           H  
ATOM    537  H22 G      17      25.798  -0.823 -76.289  1.00  0.00           H  
ATOM    538  N3  G      17      25.821   0.969 -74.658  1.00  0.00           N  
ATOM    539  C4  G      17      26.113   1.858 -73.666  1.00  0.00           C  
ATOM    540  C3' G      17      22.814   2.038 -71.125  1.00  0.00           C  
ATOM    541  H3' G      17      23.757   2.180 -70.593  1.00  0.00           H  
ATOM    542  C2' G      17      23.103   1.414 -72.502  1.00  0.00           C  
ATOM    543  H2' G      17      23.809   0.589 -72.414  1.00  0.00           H  
ATOM    544  O2' G      17      21.933   1.030 -73.236  1.00  0.00           O  
ATOM    545 HO2' G      17      22.183   0.480 -74.003  1.00  0.00           H  
ATOM    546  O3' G      17      21.895   1.315 -70.313  1.00  0.00           O  
ATOM    547  P   G      18      22.427   0.161 -69.318  1.00  0.00           P  
ATOM    548  OP1 G      18      21.236  -0.492 -68.703  1.00  0.00           O  
ATOM    549  OP2 G      18      23.445   0.765 -68.412  1.00  0.00           O  
ATOM    550  O5' G      18      23.185  -0.906 -70.276  1.00  0.00           O  
ATOM    551  C5' G      18      22.460  -1.706 -71.203  1.00  0.00           C  
ATOM    552  H5' G      18      21.854  -1.075 -71.850  1.00  0.00           H  
ATOM    553 H5'' G      18      21.778  -2.356 -70.653  1.00  0.00           H  
ATOM    554  C4' G      18      23.362  -2.592 -72.081  1.00  0.00           C  
ATOM    555  H4' G      18      22.724  -3.174 -72.747  1.00  0.00           H  
ATOM    556  O4' G      18      24.308  -1.880 -72.885  1.00  0.00           O  
ATOM    557  C1' G      18      25.530  -2.622 -72.912  1.00  0.00           C  
ATOM    558  H1' G      18      25.865  -2.781 -73.938  1.00  0.00           H  
ATOM    559  N9  G      18      26.593  -1.879 -72.189  1.00  0.00           N  
ATOM    560  C8  G      18      26.465  -0.788 -71.365  1.00  0.00           C  
ATOM    561  H8  G      18      25.506  -0.338 -71.144  1.00  0.00           H  
ATOM    562  N7  G      18      27.591  -0.340 -70.880  1.00  0.00           N  
ATOM    563  C5  G      18      28.552  -1.201 -71.427  1.00  0.00           C  
ATOM    564  C6  G      18      29.987  -1.246 -71.277  1.00  0.00           C  
ATOM    565  O6  G      18      30.723  -0.529 -70.596  1.00  0.00           O  
ATOM    566  N1  G      18      30.588  -2.253 -72.006  1.00  0.00           N  
ATOM    567  H1  G      18      31.584  -2.327 -71.941  1.00  0.00           H  
ATOM    568  C2  G      18      29.891  -3.154 -72.747  1.00  0.00           C  
ATOM    569  N2  G      18      30.579  -4.112 -73.321  1.00  0.00           N  
ATOM    570  H21 G      18      31.578  -4.176 -73.228  1.00  0.00           H  
ATOM    571  H22 G      18      30.059  -4.804 -73.833  1.00  0.00           H  
ATOM    572  N3  G      18      28.567  -3.158 -72.911  1.00  0.00           N  
ATOM    573  C4  G      18      27.947  -2.147 -72.229  1.00  0.00           C  
ATOM    574  C3' G      18      24.165  -3.575 -71.232  1.00  0.00           C  
ATOM    575  H3' G      18      24.642  -3.027 -70.417  1.00  0.00           H  
ATOM    576  C2' G      18      25.251  -3.980 -72.245  1.00  0.00           C  
ATOM    577  H2' G      18      26.134  -4.361 -71.730  1.00  0.00           H  
ATOM    578  O2' G      18      24.804  -4.891 -73.256  1.00  0.00           O  
ATOM    579 HO2' G      18      25.562  -5.397 -73.602  1.00  0.00           H  
ATOM    580  O3' G      18      23.338  -4.616 -70.717  1.00  0.00           O  
ATOM    581  P   A      19      23.749  -5.413 -69.375  1.00  0.00           P  
ATOM    582  OP1 A      19      22.628  -6.339 -69.040  1.00  0.00           O  
ATOM    583  OP2 A      19      24.181  -4.428 -68.343  1.00  0.00           O  
ATOM    584  O5' A      19      25.040  -6.281 -69.814  1.00  0.00           O  
ATOM    585  C5' A      19      24.903  -7.348 -70.743  1.00  0.00           C  
ATOM    586  H5' A      19      24.445  -6.982 -71.662  1.00  0.00           H  
ATOM    587 H5'' A      19      24.247  -8.111 -70.323  1.00  0.00           H  
ATOM    588  C4' A      19      26.242  -8.007 -71.095  1.00  0.00           C  
ATOM    589  H4' A      19      26.048  -8.826 -71.789  1.00  0.00           H  
ATOM    590  O4' A      19      27.161  -7.106 -71.714  1.00  0.00           O  
ATOM    591  C1' A      19      28.478  -7.447 -71.288  1.00  0.00           C  
ATOM    592  H1' A      19      29.115  -7.652 -72.152  1.00  0.00           H  
ATOM    593  N9  A      19      29.081  -6.319 -70.535  1.00  0.00           N  
ATOM    594  C8  A      19      28.474  -5.183 -70.053  1.00  0.00           C  
ATOM    595  H8  A      19      27.403  -5.036 -70.099  1.00  0.00           H  
ATOM    596  N7  A      19      29.299  -4.291 -69.566  1.00  0.00           N  
ATOM    597  C5  A      19      30.550  -4.910 -69.711  1.00  0.00           C  
ATOM    598  C6  A      19      31.890  -4.551 -69.408  1.00  0.00           C  
ATOM    599  N6  A      19      32.251  -3.401 -68.872  1.00  0.00           N  
ATOM    600  H61 A      19      33.233  -3.230 -68.693  1.00  0.00           H  
ATOM    601  H62 A      19      31.548  -2.719 -68.643  1.00  0.00           H  
ATOM    602  N1  A      19      32.909  -5.377 -69.655  1.00  0.00           N  
ATOM    603  C2  A      19      32.622  -6.553 -70.197  1.00  0.00           C  
ATOM    604  H2  A      19      33.462  -7.211 -70.376  1.00  0.00           H  
ATOM    605  N3  A      19      31.431  -7.026 -70.546  1.00  0.00           N  
ATOM    606  C4  A      19      30.423  -6.150 -70.277  1.00  0.00           C  
ATOM    607  C3' A      19      26.944  -8.590 -69.866  1.00  0.00           C  
ATOM    608  H3' A      19      26.953  -7.842 -69.071  1.00  0.00           H  
ATOM    609  C2' A      19      28.366  -8.720 -70.438  1.00  0.00           C  
ATOM    610  H2' A      19      29.105  -8.718 -69.639  1.00  0.00           H  
ATOM    611  O2' A      19      28.551  -9.840 -71.302  1.00  0.00           O  
ATOM    612 HO2' A      19      29.468  -9.787 -71.639  1.00  0.00           H  
ATOM    613  O3' A      19      26.347  -9.806 -69.407  1.00  0.00           O  
ATOM    614  P   U      20      26.412 -10.227 -67.845  1.00  0.00           P  
ATOM    615  OP1 U      20      25.799 -11.582 -67.714  1.00  0.00           O  
ATOM    616  OP2 U      20      25.832  -9.118 -67.037  1.00  0.00           O  
ATOM    617  O5' U      20      27.985 -10.331 -67.467  1.00  0.00           O  
ATOM    618  C5' U      20      28.819 -11.314 -68.067  1.00  0.00           C  
ATOM    619  H5' U      20      28.701 -11.289 -69.150  1.00  0.00           H  
ATOM    620 H5'' U      20      28.515 -12.303 -67.724  1.00  0.00           H  
ATOM    621  C4' U      20      30.309 -11.116 -67.741  1.00  0.00           C  
ATOM    622  H4' U      20      30.862 -11.904 -68.255  1.00  0.00           H  
ATOM    623  O4' U      20      30.774  -9.842 -68.200  1.00  0.00           O  
ATOM    624  C1' U      20      31.338  -9.131 -67.109  1.00  0.00           C  
ATOM    625  H1' U      20      32.421  -9.260 -67.124  1.00  0.00           H  
ATOM    626  N1  U      20      30.982  -7.689 -67.083  1.00  0.00           N  
ATOM    627  C6  U      20      29.662  -7.299 -67.136  1.00  0.00           C  
ATOM    628  H6  U      20      28.915  -8.017 -67.446  1.00  0.00           H  
ATOM    629  C5  U      20      29.288  -6.051 -66.758  1.00  0.00           C  
ATOM    630  H5  U      20      28.247  -5.765 -66.785  1.00  0.00           H  
ATOM    631  C4  U      20      30.255  -5.081 -66.297  1.00  0.00           C  
ATOM    632  O4  U      20      29.998  -3.944 -65.911  1.00  0.00           O  
ATOM    633  N3  U      20      31.552  -5.527 -66.313  1.00  0.00           N  
ATOM    634  H3  U      20      32.249  -4.878 -65.983  1.00  0.00           H  
ATOM    635  C2  U      20      31.973  -6.782 -66.688  1.00  0.00           C  
ATOM    636  O2  U      20      33.176  -7.046 -66.656  1.00  0.00           O  
ATOM    637  C3' U      20      30.577 -11.228 -66.227  1.00  0.00           C  
ATOM    638  H3' U      20      29.691 -11.594 -65.702  1.00  0.00           H  
ATOM    639  C2' U      20      30.812  -9.768 -65.830  1.00  0.00           C  
ATOM    640  H2' U      20      29.840  -9.342 -65.577  1.00  0.00           H  
ATOM    641  O2' U      20      31.717  -9.539 -64.759  1.00  0.00           O  
ATOM    642 HO2' U      20      31.331  -9.925 -63.951  1.00  0.00           H  
ATOM    643  O3' U      20      31.687 -12.074 -65.965  1.00  0.00           O  
ATOM    644  P   A      21      31.432 -13.639 -65.670  1.00  0.00           P  
ATOM    645  OP1 A      21      30.346 -14.143 -66.559  1.00  0.00           O  
ATOM    646  OP2 A      21      31.279 -13.791 -64.194  1.00  0.00           O  
ATOM    647  O5' A      21      32.828 -14.325 -66.115  1.00  0.00           O  
ATOM    648  C5' A      21      33.135 -14.563 -67.483  1.00  0.00           C  
ATOM    649  H5' A      21      33.074 -13.631 -68.048  1.00  0.00           H  
ATOM    650 H5'' A      21      32.407 -15.261 -67.900  1.00  0.00           H  
ATOM    651  C4' A      21      34.536 -15.168 -67.681  1.00  0.00           C  
ATOM    652  H4' A      21      34.605 -15.492 -68.720  1.00  0.00           H  
ATOM    653  O4' A      21      35.557 -14.201 -67.436  1.00  0.00           O  
ATOM    654  C1' A      21      36.245 -14.522 -66.234  1.00  0.00           C  
ATOM    655  H1' A      21      37.265 -14.820 -66.487  1.00  0.00           H  
ATOM    656  N9  A      21      36.291 -13.350 -65.321  1.00  0.00           N  
ATOM    657  C8  A      21      35.403 -12.304 -65.202  1.00  0.00           C  
ATOM    658  H8  A      21      34.497 -12.243 -65.794  1.00  0.00           H  
ATOM    659  N7  A      21      35.761 -11.381 -64.342  1.00  0.00           N  
ATOM    660  C5  A      21      36.964 -11.888 -63.824  1.00  0.00           C  
ATOM    661  C6  A      21      37.907 -11.450 -62.856  1.00  0.00           C  
ATOM    662  N6  A      21      37.821 -10.327 -62.163  1.00  0.00           N  
ATOM    663  H61 A      21      38.497 -10.176 -61.435  1.00  0.00           H  
ATOM    664  H62 A      21      37.010  -9.738 -62.258  1.00  0.00           H  
ATOM    665  N1  A      21      38.997 -12.169 -62.574  1.00  0.00           N  
ATOM    666  C2  A      21      39.169 -13.310 -63.225  1.00  0.00           C  
ATOM    667  H2  A      21      40.062 -13.868 -62.974  1.00  0.00           H  
ATOM    668  N3  A      21      38.382 -13.858 -64.147  1.00  0.00           N  
ATOM    669  C4  A      21      37.285 -13.088 -64.406  1.00  0.00           C  
ATOM    670  C3' A      21      34.783 -16.376 -66.760  1.00  0.00           C  
ATOM    671  H3' A      21      33.835 -16.771 -66.389  1.00  0.00           H  
ATOM    672  C2' A      21      35.548 -15.725 -65.587  1.00  0.00           C  
ATOM    673  H2' A      21      34.809 -15.357 -64.872  1.00  0.00           H  
ATOM    674  O2' A      21      36.463 -16.594 -64.910  1.00  0.00           O  
ATOM    675 HO2' A      21      37.097 -16.066 -64.387  1.00  0.00           H  
ATOM    676  O3' A      21      35.508 -17.383 -67.469  1.00  0.00           O  
ATOM    677  P   U      22      34.750 -18.717 -67.984  1.00  0.00           P  
ATOM    678  OP1 U      22      33.968 -19.275 -66.846  1.00  0.00           O  
ATOM    679  OP2 U      22      35.773 -19.594 -68.620  1.00  0.00           O  
ATOM    680  O5' U      22      33.678 -18.233 -69.118  1.00  0.00           O  
ATOM    681  C5' U      22      34.026 -18.101 -70.495  1.00  0.00           C  
ATOM    682  H5' U      22      34.729 -18.887 -70.774  1.00  0.00           H  
ATOM    683 H5'' U      22      34.522 -17.142 -70.656  1.00  0.00           H  
ATOM    684  C4' U      22      32.828 -18.222 -71.464  1.00  0.00           C  
ATOM    685  H4' U      22      33.238 -18.305 -72.470  1.00  0.00           H  
ATOM    686  O4' U      22      32.069 -19.402 -71.185  1.00  0.00           O  
ATOM    687  C1' U      22      30.736 -19.015 -70.864  1.00  0.00           C  
ATOM    688  H1' U      22      30.145 -19.025 -71.782  1.00  0.00           H  
ATOM    689  N1  U      22      30.126 -19.926 -69.858  1.00  0.00           N  
ATOM    690  C6  U      22      30.708 -20.109 -68.622  1.00  0.00           C  
ATOM    691  H6  U      22      31.637 -19.599 -68.395  1.00  0.00           H  
ATOM    692  C5  U      22      30.142 -20.933 -67.701  1.00  0.00           C  
ATOM    693  H5  U      22      30.615 -21.072 -66.740  1.00  0.00           H  
ATOM    694  C4  U      22      28.912 -21.645 -67.975  1.00  0.00           C  
ATOM    695  O4  U      22      28.342 -22.409 -67.199  1.00  0.00           O  
ATOM    696  N3  U      22      28.385 -21.409 -69.224  1.00  0.00           N  
ATOM    697  H3  U      22      27.531 -21.884 -69.452  1.00  0.00           H  
ATOM    698  C2  U      22      28.931 -20.582 -70.187  1.00  0.00           C  
ATOM    699  O2  U      22      28.355 -20.461 -71.271  1.00  0.00           O  
ATOM    700  C3' U      22      31.843 -17.035 -71.416  1.00  0.00           C  
ATOM    701  H3' U      22      32.322 -16.125 -71.044  1.00  0.00           H  
ATOM    702  C2' U      22      30.813 -17.558 -70.402  1.00  0.00           C  
ATOM    703  H2' U      22      31.250 -17.502 -69.403  1.00  0.00           H  
ATOM    704  O2' U      22      29.552 -16.880 -70.420  1.00  0.00           O  
ATOM    705 HO2' U      22      29.007 -17.155 -69.657  1.00  0.00           H  
ATOM    706  O3' U      22      31.249 -16.825 -72.702  1.00  0.00           O  
ATOM    707  P   G      23      31.965 -15.908 -73.824  1.00  0.00           P  
ATOM    708  OP1 G      23      31.126 -15.965 -75.056  1.00  0.00           O  
ATOM    709  OP2 G      23      33.397 -16.308 -73.926  1.00  0.00           O  
ATOM    710  O5' G      23      31.905 -14.410 -73.206  1.00  0.00           O  
ATOM    711  C5' G      23      30.665 -13.729 -73.043  1.00  0.00           C  
ATOM    712  H5' G      23      30.015 -14.303 -72.380  1.00  0.00           H  
ATOM    713 H5'' G      23      30.172 -13.649 -74.013  1.00  0.00           H  
ATOM    714  C4' G      23      30.817 -12.307 -72.474  1.00  0.00           C  
ATOM    715  H4' G      23      29.828 -11.850 -72.459  1.00  0.00           H  
ATOM    716  O4' G      23      31.329 -12.277 -71.140  1.00  0.00           O  
ATOM    717  C1' G      23      32.189 -11.147 -71.011  1.00  0.00           C  
ATOM    718  H1' G      23      31.872 -10.516 -70.182  1.00  0.00           H  
ATOM    719  N9  G      23      33.564 -11.619 -70.730  1.00  0.00           N  
ATOM    720  C8  G      23      34.213 -12.697 -71.281  1.00  0.00           C  
ATOM    721  H8  G      23      33.767 -13.309 -72.052  1.00  0.00           H  
ATOM    722  N7  G      23      35.393 -12.933 -70.779  1.00  0.00           N  
ATOM    723  C5  G      23      35.547 -11.923 -69.825  1.00  0.00           C  
ATOM    724  C6  G      23      36.640 -11.630 -68.935  1.00  0.00           C  
ATOM    725  O6  G      23      37.717 -12.207 -68.807  1.00  0.00           O  
ATOM    726  N1  G      23      36.432 -10.524 -68.149  1.00  0.00           N  
ATOM    727  H1  G      23      37.149 -10.265 -67.493  1.00  0.00           H  
ATOM    728  C2  G      23      35.320  -9.763 -68.206  1.00  0.00           C  
ATOM    729  N2  G      23      35.336  -8.723 -67.415  1.00  0.00           N  
ATOM    730  H21 G      23      36.152  -8.528 -66.846  1.00  0.00           H  
ATOM    731  H22 G      23      34.510  -8.145 -67.341  1.00  0.00           H  
ATOM    732  N3  G      23      34.271  -9.990 -69.004  1.00  0.00           N  
ATOM    733  C4  G      23      34.441 -11.096 -69.799  1.00  0.00           C  
ATOM    734  C3' G      23      31.717 -11.418 -73.340  1.00  0.00           C  
ATOM    735  H3' G      23      32.616 -11.974 -73.613  1.00  0.00           H  
ATOM    736  C2' G      23      32.099 -10.340 -72.311  1.00  0.00           C  
ATOM    737  H2' G      23      33.056  -9.885 -72.565  1.00  0.00           H  
ATOM    738  O2' G      23      31.080  -9.359 -72.134  1.00  0.00           O  
ATOM    739 HO2' G      23      31.446  -8.576 -71.674  1.00  0.00           H  
ATOM    740  O3' G      23      31.049 -10.938 -74.509  1.00  0.00           O  
ATOM    741  P   G      24      31.886 -10.494 -75.824  1.00  0.00           P  
ATOM    742  OP1 G      24      30.903 -10.021 -76.845  1.00  0.00           O  
ATOM    743  OP2 G      24      32.788 -11.622 -76.199  1.00  0.00           O  
ATOM    744  O5' G      24      32.824  -9.241 -75.378  1.00  0.00           O  
ATOM    745  C5' G      24      32.274  -7.946 -75.167  1.00  0.00           C  
ATOM    746  H5' G      24      31.377  -8.029 -74.551  1.00  0.00           H  
ATOM    747 H5'' G      24      31.983  -7.519 -76.127  1.00  0.00           H  
ATOM    748  C4' G      24      33.247  -6.975 -74.472  1.00  0.00           C  
ATOM    749  H4' G      24      32.745  -6.015 -74.357  1.00  0.00           H  
ATOM    750  O4' G      24      33.602  -7.444 -73.172  1.00  0.00           O  
ATOM    751  C1' G      24      34.985  -7.216 -72.955  1.00  0.00           C  
ATOM    752  H1' G      24      35.120  -6.654 -72.030  1.00  0.00           H  
ATOM    753  N9  G      24      35.721  -8.490 -72.814  1.00  0.00           N  
ATOM    754  C8  G      24      35.743  -9.579 -73.652  1.00  0.00           C  
ATOM    755  H8  G      24      35.093  -9.670 -74.512  1.00  0.00           H  
ATOM    756  N7  G      24      36.629 -10.483 -73.332  1.00  0.00           N  
ATOM    757  C5  G      24      37.253  -9.942 -72.203  1.00  0.00           C  
ATOM    758  C6  G      24      38.364 -10.413 -71.421  1.00  0.00           C  
ATOM    759  O6  G      24      39.028 -11.440 -71.552  1.00  0.00           O  
ATOM    760  N1  G      24      38.729  -9.554 -70.413  1.00  0.00           N  
ATOM    761  H1  G      24      39.537  -9.794 -69.867  1.00  0.00           H  
ATOM    762  C2  G      24      38.128  -8.368 -70.176  1.00  0.00           C  
ATOM    763  N2  G      24      38.675  -7.634 -69.243  1.00  0.00           N  
ATOM    764  H21 G      24      39.549  -7.928 -68.818  1.00  0.00           H  
ATOM    765  H22 G      24      38.299  -6.716 -69.038  1.00  0.00           H  
ATOM    766  N3  G      24      37.072  -7.898 -70.845  1.00  0.00           N  
ATOM    767  C4  G      24      36.689  -8.730 -71.866  1.00  0.00           C  
ATOM    768  C3' G      24      34.544  -6.724 -75.256  1.00  0.00           C  
ATOM    769  H3' G      24      34.849  -7.659 -75.727  1.00  0.00           H  
ATOM    770  C2' G      24      35.534  -6.391 -74.123  1.00  0.00           C  
ATOM    771  H2' G      24      36.542  -6.709 -74.402  1.00  0.00           H  
ATOM    772  O2' G      24      35.515  -5.019 -73.715  1.00  0.00           O  
ATOM    773 HO2' G      24      36.226  -4.843 -73.073  1.00  0.00           H  
ATOM    774  O3' G      24      34.424  -5.666 -76.207  1.00  0.00           O  
ATOM    775  P   C      25      35.121  -5.730 -77.672  1.00  0.00           P  
ATOM    776  OP1 C      25      35.631  -7.107 -77.947  1.00  0.00           O  
ATOM    777  OP2 C      25      36.081  -4.591 -77.774  1.00  0.00           O  
ATOM    778  O5' C      25      33.880  -5.421 -78.690  1.00  0.00           O  
ATOM    779  C5' C      25      32.746  -6.286 -78.746  1.00  0.00           C  
ATOM    780  H5' C      25      32.903  -7.156 -78.108  1.00  0.00           H  
ATOM    781 H5'' C      25      32.634  -6.651 -79.768  1.00  0.00           H  
ATOM    782  C4' C      25      31.419  -5.618 -78.331  1.00  0.00           C  
ATOM    783  H4' C      25      30.652  -6.392 -78.268  1.00  0.00           H  
ATOM    784  O4' C      25      31.491  -4.950 -77.070  1.00  0.00           O  
ATOM    785  C1' C      25      30.571  -3.864 -77.090  1.00  0.00           C  
ATOM    786  H1' C      25      29.788  -4.059 -76.354  1.00  0.00           H  
ATOM    787  N1  C      25      31.197  -2.553 -76.759  1.00  0.00           N  
ATOM    788  C6  C      25      32.501  -2.243 -77.060  1.00  0.00           C  
ATOM    789  H6  C      25      33.120  -2.971 -77.574  1.00  0.00           H  
ATOM    790  C5  C      25      33.008  -1.037 -76.691  1.00  0.00           C  
ATOM    791  H5  C      25      34.035  -0.796 -76.915  1.00  0.00           H  
ATOM    792  C4  C      25      32.143  -0.145 -75.994  1.00  0.00           C  
ATOM    793  N4  C      25      32.576   1.007 -75.557  1.00  0.00           N  
ATOM    794  H41 C      25      31.936   1.544 -74.993  1.00  0.00           H  
ATOM    795  H42 C      25      33.549   1.247 -75.648  1.00  0.00           H  
ATOM    796  N3  C      25      30.884  -0.413 -75.722  1.00  0.00           N  
ATOM    797  C2  C      25      30.387  -1.601 -76.132  1.00  0.00           C  
ATOM    798  O2  C      25      29.193  -1.811 -75.933  1.00  0.00           O  
ATOM    799  C3' C      25      30.928  -4.568 -79.333  1.00  0.00           C  
ATOM    800  H3' C      25      31.758  -3.896 -79.562  1.00  0.00           H  
ATOM    801  C2' C      25      29.905  -3.816 -78.465  1.00  0.00           C  
ATOM    802  H2' C      25      29.790  -2.790 -78.816  1.00  0.00           H  
ATOM    803  O2' C      25      28.640  -4.467 -78.324  1.00  0.00           O  
ATOM    804 HO2' C      25      27.926  -3.840 -78.539  1.00  0.00           H  
ATOM    805  O3' C      25      30.391  -5.121 -80.535  1.00  0.00           O  
ATOM    806  P   A      26      30.117  -4.171 -81.819  1.00  0.00           P  
ATOM    807  OP1 A      26      29.661  -5.048 -82.940  1.00  0.00           O  
ATOM    808  OP2 A      26      31.320  -3.316 -82.033  1.00  0.00           O  
ATOM    809  O5' A      26      28.896  -3.182 -81.400  1.00  0.00           O  
ATOM    810  C5' A      26      27.538  -3.605 -81.434  1.00  0.00           C  
ATOM    811  H5' A      26      27.383  -4.431 -80.739  1.00  0.00           H  
ATOM    812 H5'' A      26      27.291  -3.955 -82.437  1.00  0.00           H  
ATOM    813  C4' A      26      26.574  -2.459 -81.084  1.00  0.00           C  
ATOM    814  H4' A      26      25.548  -2.815 -81.197  1.00  0.00           H  
ATOM    815  O4' A      26      26.743  -1.985 -79.747  1.00  0.00           O  
ATOM    816  C1' A      26      26.514  -0.579 -79.740  1.00  0.00           C  
ATOM    817  H1' A      26      25.703  -0.329 -79.052  1.00  0.00           H  
ATOM    818  N9  A      26      27.734   0.126 -79.283  1.00  0.00           N  
ATOM    819  C8  A      26      29.055  -0.206 -79.467  1.00  0.00           C  
ATOM    820  H8  A      26      29.364  -1.027 -80.100  1.00  0.00           H  
ATOM    821  N7  A      26      29.895   0.527 -78.780  1.00  0.00           N  
ATOM    822  C5  A      26      29.054   1.440 -78.124  1.00  0.00           C  
ATOM    823  C6  A      26      29.242   2.528 -77.229  1.00  0.00           C  
ATOM    824  N6  A      26      30.410   2.925 -76.760  1.00  0.00           N  
ATOM    825  H61 A      26      30.461   3.852 -76.360  1.00  0.00           H  
ATOM    826  H62 A      26      31.235   2.414 -77.022  1.00  0.00           H  
ATOM    827  N1  A      26      28.214   3.265 -76.798  1.00  0.00           N  
ATOM    828  C2  A      26      27.008   2.955 -77.255  1.00  0.00           C  
ATOM    829  H2  A      26      26.188   3.568 -76.909  1.00  0.00           H  
ATOM    830  N3  A      26      26.670   1.975 -78.086  1.00  0.00           N  
ATOM    831  C4  A      26      27.747   1.240 -78.479  1.00  0.00           C  
ATOM    832  C3' A      26      26.760  -1.250 -82.006  1.00  0.00           C  
ATOM    833  H3' A      26      27.824  -1.021 -82.080  1.00  0.00           H  
ATOM    834  C2' A      26      26.101  -0.158 -81.152  1.00  0.00           C  
ATOM    835  H2' A      26      26.519   0.814 -81.400  1.00  0.00           H  
ATOM    836  O2' A      26      24.671  -0.149 -81.203  1.00  0.00           O  
ATOM    837 HO2' A      26      24.364   0.766 -81.351  1.00  0.00           H  
ATOM    838  O3' A      26      26.205  -1.425 -83.310  1.00  0.00           O  
ATOM    839  P   C      27      26.785  -0.586 -84.567  1.00  0.00           P  
ATOM    840  OP1 C      27      25.975  -0.947 -85.767  1.00  0.00           O  
ATOM    841  OP2 C      27      28.259  -0.781 -84.629  1.00  0.00           O  
ATOM    842  O5' C      27      26.507   0.967 -84.195  1.00  0.00           O  
ATOM    843  C5' C      27      25.203   1.515 -84.310  1.00  0.00           C  
ATOM    844  H5' C      27      24.476   0.819 -83.889  1.00  0.00           H  
ATOM    845 H5'' C      27      24.962   1.657 -85.365  1.00  0.00           H  
ATOM    846  C4' C      27      25.047   2.858 -83.585  1.00  0.00           C  
ATOM    847  H4' C      27      24.025   3.207 -83.742  1.00  0.00           H  
ATOM    848  O4' C      27      25.282   2.746 -82.178  1.00  0.00           O  
ATOM    849  C1' C      27      25.783   3.992 -81.698  1.00  0.00           C  
ATOM    850  H1' C      27      25.108   4.388 -80.934  1.00  0.00           H  
ATOM    851  N1  C      27      27.160   3.899 -81.128  1.00  0.00           N  
ATOM    852  C6  C      27      28.104   3.040 -81.634  1.00  0.00           C  
ATOM    853  H6  C      27      27.828   2.331 -82.406  1.00  0.00           H  
ATOM    854  C5  C      27      29.380   3.088 -81.180  1.00  0.00           C  
ATOM    855  H5  C      27      30.121   2.415 -81.583  1.00  0.00           H  
ATOM    856  C4  C      27      29.684   4.057 -80.182  1.00  0.00           C  
ATOM    857  N4  C      27      30.897   4.166 -79.715  1.00  0.00           N  
ATOM    858  H41 C      27      31.063   4.910 -79.056  1.00  0.00           H  
ATOM    859  H42 C      27      31.637   3.610 -80.102  1.00  0.00           H  
ATOM    860  N3  C      27      28.793   4.884 -79.668  1.00  0.00           N  
ATOM    861  C2  C      27      27.527   4.826 -80.139  1.00  0.00           C  
ATOM    862  O2  C      27      26.720   5.630 -79.671  1.00  0.00           O  
ATOM    863  C3' C      27      25.996   3.961 -84.061  1.00  0.00           C  
ATOM    864  H3' C      27      27.017   3.579 -84.023  1.00  0.00           H  
ATOM    865  C2' C      27      25.781   4.940 -82.897  1.00  0.00           C  
ATOM    866  H2' C      27      26.603   5.650 -82.838  1.00  0.00           H  
ATOM    867  O2' C      27      24.510   5.597 -82.902  1.00  0.00           O  
ATOM    868 HO2' C      27      24.643   6.533 -82.667  1.00  0.00           H  
ATOM    869  O3' C      27      25.744   4.491 -85.361  1.00  0.00           O  
ATOM    870  P   G      28      26.845   5.439 -86.084  1.00  0.00           P  
ATOM    871  OP1 G      28      26.362   5.723 -87.466  1.00  0.00           O  
ATOM    872  OP2 G      28      28.184   4.808 -85.923  1.00  0.00           O  
ATOM    873  O5' G      28      26.853   6.826 -85.244  1.00  0.00           O  
ATOM    874  C5' G      28      25.711   7.668 -85.203  1.00  0.00           C  
ATOM    875  H5' G      28      24.814   7.057 -85.097  1.00  0.00           H  
ATOM    876 H5'' G      28      25.632   8.213 -86.145  1.00  0.00           H  
ATOM    877  C4' G      28      25.739   8.680 -84.042  1.00  0.00           C  
ATOM    878  H4' G      28      24.772   9.184 -84.010  1.00  0.00           H  
ATOM    879  O4' G      28      25.964   8.068 -82.768  1.00  0.00           O  
ATOM    880  C1' G      28      26.821   8.897 -81.988  1.00  0.00           C  
ATOM    881  H1' G      28      26.395   9.059 -80.996  1.00  0.00           H  
ATOM    882  N9  G      28      28.159   8.275 -81.814  1.00  0.00           N  
ATOM    883  C8  G      28      28.754   7.270 -82.536  1.00  0.00           C  
ATOM    884  H8  G      28      28.302   6.840 -83.415  1.00  0.00           H  
ATOM    885  N7  G      28      29.895   6.856 -82.057  1.00  0.00           N  
ATOM    886  C5  G      28      30.092   7.669 -80.936  1.00  0.00           C  
ATOM    887  C6  G      28      31.152   7.704 -79.957  1.00  0.00           C  
ATOM    888  O6  G      28      32.128   6.964 -79.841  1.00  0.00           O  
ATOM    889  N1  G      28      31.018   8.726 -79.045  1.00  0.00           N  
ATOM    890  H1  G      28      31.731   8.822 -78.338  1.00  0.00           H  
ATOM    891  C2  G      28      29.976   9.587 -79.038  1.00  0.00           C  
ATOM    892  N2  G      28      30.019  10.531 -78.140  1.00  0.00           N  
ATOM    893  H21 G      28      30.855  10.602 -77.564  1.00  0.00           H  
ATOM    894  H22 G      28      29.260  11.186 -78.086  1.00  0.00           H  
ATOM    895  N3  G      28      28.940   9.557 -79.874  1.00  0.00           N  
ATOM    896  C4  G      28      29.056   8.572 -80.813  1.00  0.00           C  
ATOM    897  C3' G      28      26.810   9.759 -84.193  1.00  0.00           C  
ATOM    898  H3' G      28      27.750   9.288 -84.489  1.00  0.00           H  
ATOM    899  C2' G      28      26.915  10.230 -82.730  1.00  0.00           C  
ATOM    900  H2' G      28      27.875  10.708 -82.547  1.00  0.00           H  
ATOM    901  O2' G      28      25.824  11.055 -82.298  1.00  0.00           O  
ATOM    902 HO2' G      28      26.019  11.442 -81.424  1.00  0.00           H  
ATOM    903  O3' G      28      26.437  10.777 -85.120  1.00  0.00           O  
ATOM    904  P   C      29      27.563  11.650 -85.875  1.00  0.00           P  
ATOM    905  OP1 C      29      26.870  12.743 -86.616  1.00  0.00           O  
ATOM    906  OP2 C      29      28.424  10.710 -86.647  1.00  0.00           O  
ATOM    907  O5' C      29      28.463  12.293 -84.691  1.00  0.00           O  
ATOM    908  C5' C      29      27.972  13.334 -83.854  1.00  0.00           C  
ATOM    909  H5' C      29      27.020  13.042 -83.412  1.00  0.00           H  
ATOM    910 H5'' C      29      27.801  14.228 -84.454  1.00  0.00           H  
ATOM    911  C4' C      29      28.949  13.693 -82.719  1.00  0.00           C  
ATOM    912  H4' C      29      28.541  14.545 -82.173  1.00  0.00           H  
ATOM    913  O4' C      29      29.166  12.634 -81.787  1.00  0.00           O  
ATOM    914  C1' C      29      30.526  12.674 -81.360  1.00  0.00           C  
ATOM    915  H1' C      29      30.559  12.738 -80.269  1.00  0.00           H  
ATOM    916  N1  C      29      31.273  11.449 -81.782  1.00  0.00           N  
ATOM    917  C6  C      29      30.917  10.697 -82.872  1.00  0.00           C  
ATOM    918  H6  C      29      30.026  10.950 -83.429  1.00  0.00           H  
ATOM    919  C5  C      29      31.675   9.640 -83.249  1.00  0.00           C  
ATOM    920  H5  C      29      31.386   9.053 -84.106  1.00  0.00           H  
ATOM    921  C4  C      29      32.837   9.353 -82.479  1.00  0.00           C  
ATOM    922  N4  C      29      33.605   8.346 -82.805  1.00  0.00           N  
ATOM    923  H41 C      29      34.371   8.114 -82.198  1.00  0.00           H  
ATOM    924  H42 C      29      33.351   7.765 -83.587  1.00  0.00           H  
ATOM    925  N3  C      29      33.188  10.041 -81.409  1.00  0.00           N  
ATOM    926  C2  C      29      32.404  11.087 -81.044  1.00  0.00           C  
ATOM    927  O2  C      29      32.728  11.717 -80.041  1.00  0.00           O  
ATOM    928  C3' C      29      30.328  14.093 -83.246  1.00  0.00           C  
ATOM    929  H3' C      29      30.670  13.331 -83.948  1.00  0.00           H  
ATOM    930  C2' C      29      31.155  13.950 -81.955  1.00  0.00           C  
ATOM    931  H2' C      29      32.212  13.808 -82.189  1.00  0.00           H  
ATOM    932  O2' C      29      30.972  15.022 -81.023  1.00  0.00           O  
ATOM    933 HO2' C      29      31.720  15.056 -80.395  1.00  0.00           H  
ATOM    934  O3' C      29      30.307  15.379 -83.863  1.00  0.00           O  
ATOM    935  P   A      30      31.191  15.698 -85.181  1.00  0.00           P  
ATOM    936  OP1 A      30      30.715  16.994 -85.745  1.00  0.00           O  
ATOM    937  OP2 A      30      31.208  14.505 -86.073  1.00  0.00           O  
ATOM    938  O5' A      30      32.686  15.901 -84.606  1.00  0.00           O  
ATOM    939  C5' A      30      33.018  17.071 -83.874  1.00  0.00           C  
ATOM    940  H5' A      30      32.226  17.293 -83.157  1.00  0.00           H  
ATOM    941 H5'' A      30      33.107  17.916 -84.559  1.00  0.00           H  
ATOM    942  C4' A      30      34.330  16.920 -83.098  1.00  0.00           C  
ATOM    943  H4' A      30      34.499  17.836 -82.530  1.00  0.00           H  
ATOM    944  O4' A      30      34.279  15.818 -82.188  1.00  0.00           O  
ATOM    945  C1' A      30      35.582  15.251 -82.107  1.00  0.00           C  
ATOM    946  H1' A      30      35.916  15.206 -81.068  1.00  0.00           H  
ATOM    947  N9  A      30      35.610  13.881 -82.668  1.00  0.00           N  
ATOM    948  C8  A      30      34.726  13.258 -83.518  1.00  0.00           C  
ATOM    949  H8  A      30      33.847  13.753 -83.911  1.00  0.00           H  
ATOM    950  N7  A      30      35.033  12.016 -83.798  1.00  0.00           N  
ATOM    951  C5  A      30      36.229  11.819 -83.089  1.00  0.00           C  
ATOM    952  C6  A      30      37.134  10.741 -82.914  1.00  0.00           C  
ATOM    953  N6  A      30      37.012   9.540 -83.452  1.00  0.00           N  
ATOM    954  H61 A      30      37.741   8.873 -83.259  1.00  0.00           H  
ATOM    955  H62 A      30      36.227   9.338 -84.051  1.00  0.00           H  
ATOM    956  N1  A      30      38.219  10.862 -82.153  1.00  0.00           N  
ATOM    957  C2  A      30      38.440  12.028 -81.567  1.00  0.00           C  
ATOM    958  H2  A      30      39.336  12.096 -80.962  1.00  0.00           H  
ATOM    959  N3  A      30      37.701  13.132 -81.639  1.00  0.00           N  
ATOM    960  C4  A      30      36.595  12.956 -82.418  1.00  0.00           C  
ATOM    961  C3' A      30      35.558  16.683 -83.983  1.00  0.00           C  
ATOM    962  H3' A      30      35.335  15.875 -84.683  1.00  0.00           H  
ATOM    963  C2' A      30      36.520  16.161 -82.903  1.00  0.00           C  
ATOM    964  H2' A      30      37.330  15.592 -83.358  1.00  0.00           H  
ATOM    965  O2' A      30      37.011  17.165 -82.006  1.00  0.00           O  
ATOM    966 HO2' A      30      37.785  16.820 -81.520  1.00  0.00           H  
ATOM    967  O3' A      30      36.013  17.833 -84.695  1.00  0.00           O  
ATOM    968  P   A      31      37.028  17.679 -85.949  1.00  0.00           P  
ATOM    969  OP1 A      31      37.310  19.047 -86.469  1.00  0.00           O  
ATOM    970  OP2 A      31      36.453  16.676 -86.888  1.00  0.00           O  
ATOM    971  O5' A      31      38.402  17.060 -85.349  1.00  0.00           O  
ATOM    972  C5' A      31      39.206  17.808 -84.444  1.00  0.00           C  
ATOM    973  H5' A      31      38.579  18.239 -83.665  1.00  0.00           H  
ATOM    974 H5'' A      31      39.679  18.634 -84.977  1.00  0.00           H  
ATOM    975  C4' A      31      40.302  16.963 -83.770  1.00  0.00           C  
ATOM    976  H4' A      31      40.778  17.564 -82.994  1.00  0.00           H  
ATOM    977  O4' A      31      39.791  15.774 -83.169  1.00  0.00           O  
ATOM    978  C1' A      31      40.746  14.732 -83.330  1.00  0.00           C  
ATOM    979  H1' A      31      41.022  14.329 -82.353  1.00  0.00           H  
ATOM    980  N9  A      31      40.211  13.612 -84.136  1.00  0.00           N  
ATOM    981  C8  A      31      39.110  13.551 -84.959  1.00  0.00           C  
ATOM    982  H8  A      31      38.500  14.419 -85.179  1.00  0.00           H  
ATOM    983  N7  A      31      38.851  12.352 -85.423  1.00  0.00           N  
ATOM    984  C5  A      31      39.884  11.572 -84.877  1.00  0.00           C  
ATOM    985  C6  A      31      40.246  10.199 -84.905  1.00  0.00           C  
ATOM    986  N6  A      31      39.586   9.244 -85.539  1.00  0.00           N  
ATOM    987  H61 A      31      39.941   8.296 -85.465  1.00  0.00           H  
ATOM    988  H62 A      31      38.743   9.468 -86.039  1.00  0.00           H  
ATOM    989  N1  A      31      41.331   9.751 -84.271  1.00  0.00           N  
ATOM    990  C2  A      31      42.050  10.626 -83.586  1.00  0.00           C  
ATOM    991  H2  A      31      42.922  10.231 -83.081  1.00  0.00           H  
ATOM    992  N3  A      31      41.835  11.928 -83.441  1.00  0.00           N  
ATOM    993  C4  A      31      40.726  12.340 -84.118  1.00  0.00           C  
ATOM    994  C3' A      31      41.388  16.522 -84.751  1.00  0.00           C  
ATOM    995  H3' A      31      40.912  16.156 -85.664  1.00  0.00           H  
ATOM    996  C2' A      31      41.992  15.331 -83.988  1.00  0.00           C  
ATOM    997  H2' A      31      42.445  14.626 -84.686  1.00  0.00           H  
ATOM    998  O2' A      31      42.904  15.693 -82.944  1.00  0.00           O  
ATOM    999 HO2' A      31      43.435  14.916 -82.687  1.00  0.00           H  
ATOM   1000  O3' A      31      42.312  17.567 -85.044  1.00  0.00           O  
ATOM   1001  P   G      32      43.129  17.571 -86.436  1.00  0.00           P  
ATOM   1002  OP1 G      32      44.134  18.671 -86.353  1.00  0.00           O  
ATOM   1003  OP2 G      32      42.132  17.611 -87.544  1.00  0.00           O  
ATOM   1004  O5' G      32      43.890  16.135 -86.500  1.00  0.00           O  
ATOM   1005  C5' G      32      45.035  15.863 -85.700  1.00  0.00           C  
ATOM   1006  H5' G      32      44.814  16.064 -84.652  1.00  0.00           H  
ATOM   1007 H5'' G      32      45.848  16.527 -85.997  1.00  0.00           H  
ATOM   1008  C4' G      32      45.533  14.411 -85.826  1.00  0.00           C  
ATOM   1009  H4' G      32      46.416  14.305 -85.193  1.00  0.00           H  
ATOM   1010  O4' G      32      44.575  13.449 -85.386  1.00  0.00           O  
ATOM   1011  C1' G      32      44.633  12.312 -86.240  1.00  0.00           C  
ATOM   1012  H1' G      32      44.829  11.412 -85.658  1.00  0.00           H  
ATOM   1013  N9  G      32      43.344  12.136 -86.943  1.00  0.00           N  
ATOM   1014  C8  G      32      42.472  13.096 -87.389  1.00  0.00           C  
ATOM   1015  H8  G      32      42.654  14.153 -87.252  1.00  0.00           H  
ATOM   1016  N7  G      32      41.406  12.625 -87.977  1.00  0.00           N  
ATOM   1017  C5  G      32      41.594  11.239 -87.937  1.00  0.00           C  
ATOM   1018  C6  G      32      40.781  10.153 -88.422  1.00  0.00           C  
ATOM   1019  O6  G      32      39.697  10.197 -89.005  1.00  0.00           O  
ATOM   1020  N1  G      32      41.307   8.910 -88.167  1.00  0.00           N  
ATOM   1021  H1  G      32      40.788   8.107 -88.477  1.00  0.00           H  
ATOM   1022  C2  G      32      42.491   8.715 -87.546  1.00  0.00           C  
ATOM   1023  N2  G      32      42.879   7.471 -87.442  1.00  0.00           N  
ATOM   1024  H21 G      32      42.249   6.728 -87.730  1.00  0.00           H  
ATOM   1025  H22 G      32      43.796   7.269 -87.064  1.00  0.00           H  
ATOM   1026  N3  G      32      43.283   9.681 -87.071  1.00  0.00           N  
ATOM   1027  C4  G      32      42.778  10.930 -87.297  1.00  0.00           C  
ATOM   1028  C3' G      32      45.953  14.043 -87.253  1.00  0.00           C  
ATOM   1029  H3' G      32      45.252  14.460 -87.980  1.00  0.00           H  
ATOM   1030  C2' G      32      45.783  12.515 -87.228  1.00  0.00           C  
ATOM   1031  H2' G      32      45.524  12.145 -88.221  1.00  0.00           H  
ATOM   1032  O2' G      32      46.912  11.825 -86.700  1.00  0.00           O  
ATOM   1033 HO2' G      32      47.709  12.288 -87.017  1.00  0.00           H  
ATOM   1034  O3' G      32      47.298  14.439 -87.515  1.00  0.00           O  
ATOM   1035  P   U      33      47.655  15.575 -88.618  1.00  0.00           P  
ATOM   1036  OP1 U      33      49.060  16.020 -88.383  1.00  0.00           O  
ATOM   1037  OP2 U      33      46.587  16.612 -88.649  1.00  0.00           O  
ATOM   1038  O5' U      33      47.587  14.764 -90.013  1.00  0.00           O  
ATOM   1039  C5' U      33      48.581  13.803 -90.344  1.00  0.00           C  
ATOM   1040  H5' U      33      48.677  13.071 -89.542  1.00  0.00           H  
ATOM   1041 H5'' U      33      49.542  14.302 -90.469  1.00  0.00           H  
ATOM   1042  C4' U      33      48.264  13.060 -91.645  1.00  0.00           C  
ATOM   1043  H4' U      33      49.099  12.403 -91.866  1.00  0.00           H  
ATOM   1044  O4' U      33      47.072  12.283 -91.506  1.00  0.00           O  
ATOM   1045  C1' U      33      46.266  12.576 -92.632  1.00  0.00           C  
ATOM   1046  H1' U      33      46.614  11.979 -93.474  1.00  0.00           H  
ATOM   1047  N1  U      33      44.835  12.287 -92.359  1.00  0.00           N  
ATOM   1048  C6  U      33      44.117  13.009 -91.430  1.00  0.00           C  
ATOM   1049  H6  U      33      44.617  13.789 -90.869  1.00  0.00           H  
ATOM   1050  C5  U      33      42.803  12.740 -91.211  1.00  0.00           C  
ATOM   1051  H5  U      33      42.248  13.310 -90.484  1.00  0.00           H  
ATOM   1052  C4  U      33      42.116  11.684 -91.931  1.00  0.00           C  
ATOM   1053  O4  U      33      40.938  11.363 -91.784  1.00  0.00           O  
ATOM   1054  N3  U      33      42.895  11.016 -92.842  1.00  0.00           N  
ATOM   1055  H3  U      33      42.463  10.263 -93.353  1.00  0.00           H  
ATOM   1056  C2  U      33      44.223  11.266 -93.097  1.00  0.00           C  
ATOM   1057  O2  U      33      44.799  10.609 -93.970  1.00  0.00           O  
ATOM   1058  C3' U      33      48.095  14.042 -92.822  1.00  0.00           C  
ATOM   1059  H3' U      33      48.416  15.047 -92.537  1.00  0.00           H  
ATOM   1060  C2' U      33      46.562  14.033 -92.976  1.00  0.00           C  
ATOM   1061  H2' U      33      46.143  14.680 -92.208  1.00  0.00           H  
ATOM   1062  O2' U      33      46.054  14.428 -94.240  1.00  0.00           O  
ATOM   1063 HO2' U      33      46.148  15.400 -94.331  1.00  0.00           H  
ATOM   1064  O3' U      33      48.823  13.593 -93.969  1.00  0.00           O  
ATOM   1065  P   U      34      50.291  14.222 -94.281  1.00  0.00           P  
ATOM   1066  OP1 U      34      50.887  13.516 -95.454  1.00  0.00           O  
ATOM   1067  OP2 U      34      51.083  14.301 -93.018  1.00  0.00           O  
ATOM   1068  O5' U      34      49.954  15.744 -94.742  1.00  0.00           O  
ATOM   1069  C5' U      34      49.026  15.957 -95.793  1.00  0.00           C  
ATOM   1070  H5' U      34      48.050  15.592 -95.480  1.00  0.00           H  
ATOM   1071 H5'' U      34      49.328  15.383 -96.669  1.00  0.00           H  
ATOM   1072  C4' U      34      48.876  17.426 -96.198  1.00  0.00           C  
ATOM   1073  H4' U      34      48.594  18.021 -95.328  1.00  0.00           H  
ATOM   1074  O4' U      34      50.097  17.913 -96.736  1.00  0.00           O  
ATOM   1075  C1' U      34      49.820  18.699 -97.879  1.00  0.00           C  
ATOM   1076  H1' U      34      49.684  19.736 -97.563  1.00  0.00           H  
ATOM   1077  N1  U      34      50.944  18.581 -98.850  1.00  0.00           N  
ATOM   1078  C6  U      34      51.357  17.344 -99.306  1.00  0.00           C  
ATOM   1079  H6  U      34      50.882  16.449 -98.916  1.00  0.00           H  
ATOM   1080  C5  U      34      52.357  17.237-100.221  1.00  0.00           C  
ATOM   1081  H5  U      34      52.672  16.263-100.568  1.00  0.00           H  
ATOM   1082  C4  U      34      53.029  18.405-100.748  1.00  0.00           C  
ATOM   1083  O4  U      34      53.939  18.392-101.574  1.00  0.00           O  
ATOM   1084  N3  U      34      52.570  19.601-100.244  1.00  0.00           N  
ATOM   1085  H3  U      34      53.014  20.435-100.582  1.00  0.00           H  
ATOM   1086  C2  U      34      51.556  19.752 -99.318  1.00  0.00           C  
ATOM   1087  O2  U      34      51.235  20.886 -98.952  1.00  0.00           O  
ATOM   1088  C3' U      34      47.781  17.539 -97.276  1.00  0.00           C  
ATOM   1089  H3' U      34      47.484  16.540 -97.600  1.00  0.00           H  
ATOM   1090  C2' U      34      48.496  18.202 -98.472  1.00  0.00           C  
ATOM   1091  H2' U      34      48.691  17.415 -99.205  1.00  0.00           H  
ATOM   1092  O2' U      34      47.779  19.270 -99.102  1.00  0.00           O  
ATOM   1093 HO2' U      34      48.228  19.545 -99.927  1.00  0.00           H  
ATOM   1094  O3' U      34      46.630  18.245 -96.819  1.00  0.00           O  
ATOM   1095  P   U      35      45.530  17.510 -95.885  1.00  0.00           P  
ATOM   1096  OP1 U      35      44.330  18.391 -95.823  1.00  0.00           O  
ATOM   1097  OP2 U      35      46.175  17.102 -94.606  1.00  0.00           O  
ATOM   1098  O5' U      35      45.145  16.149 -96.683  1.00  0.00           O  
ATOM   1099  C5' U      35      44.447  16.167 -97.919  1.00  0.00           C  
ATOM   1100  H5' U      35      45.143  16.385 -98.728  1.00  0.00           H  
ATOM   1101 H5'' U      35      43.689  16.947 -97.900  1.00  0.00           H  
ATOM   1102  C4' U      35      43.736  14.837 -98.220  1.00  0.00           C  
ATOM   1103  H4' U      35      43.022  15.026 -99.024  1.00  0.00           H  
ATOM   1104  O4' U      35      44.658  13.849 -98.672  1.00  0.00           O  
ATOM   1105  C1' U      35      44.426  12.657 -97.941  1.00  0.00           C  
ATOM   1106  H1' U      35      43.652  12.075 -98.442  1.00  0.00           H  
ATOM   1107  N1  U      35      45.686  11.872 -97.858  1.00  0.00           N  
ATOM   1108  C6  U      35      46.753  12.309 -97.101  1.00  0.00           C  
ATOM   1109  H6  U      35      46.662  13.220 -96.521  1.00  0.00           H  
ATOM   1110  C5  U      35      47.926  11.628 -97.101  1.00  0.00           C  
ATOM   1111  H5  U      35      48.757  11.988 -96.514  1.00  0.00           H  
ATOM   1112  C4  U      35      48.107  10.426 -97.883  1.00  0.00           C  
ATOM   1113  O4  U      35      49.142   9.776 -97.953  1.00  0.00           O  
ATOM   1114  N3  U      35      46.997  10.036 -98.598  1.00  0.00           N  
ATOM   1115  H3  U      35      47.075   9.199 -99.154  1.00  0.00           H  
ATOM   1116  C2  U      35      45.796  10.712 -98.637  1.00  0.00           C  
ATOM   1117  O2  U      35      44.894  10.278 -99.353  1.00  0.00           O  
ATOM   1118  C3' U      35      42.964  14.283 -97.004  1.00  0.00           C  
ATOM   1119  H3' U      35      42.924  15.022 -96.199  1.00  0.00           H  
ATOM   1120  C2' U      35      43.855  13.096 -96.593  1.00  0.00           C  
ATOM   1121  H2' U      35      44.649  13.498 -95.974  1.00  0.00           H  
ATOM   1122  O2' U      35      43.204  12.035 -95.903  1.00  0.00           O  
ATOM   1123 HO2' U      35      43.862  11.507 -95.421  1.00  0.00           H  
ATOM   1124  O3' U      35      41.652  13.919 -97.418  1.00  0.00           O  
ATOM   1125  P   C      36      40.373  14.249 -96.481  1.00  0.00           P  
ATOM   1126  OP1 C      36      39.967  15.665 -96.720  1.00  0.00           O  
ATOM   1127  OP2 C      36      40.626  13.813 -95.077  1.00  0.00           O  
ATOM   1128  O5' C      36      39.267  13.258 -97.132  1.00  0.00           O  
ATOM   1129  C5' C      36      38.580  13.611 -98.327  1.00  0.00           C  
ATOM   1130  H5' C      36      39.200  14.277 -98.930  1.00  0.00           H  
ATOM   1131 H5'' C      36      37.665  14.144 -98.066  1.00  0.00           H  
ATOM   1132  C4' C      36      38.222  12.399 -99.201  1.00  0.00           C  
ATOM   1133  H4' C      36      37.567  12.740-100.004  1.00  0.00           H  
ATOM   1134  O4' C      36      39.380  11.818 -99.800  1.00  0.00           O  
ATOM   1135  C1' C      36      39.196  10.409 -99.900  1.00  0.00           C  
ATOM   1136  H1' C      36      39.254  10.111-100.949  1.00  0.00           H  
ATOM   1137  N1  C      36      40.237   9.633 -99.158  1.00  0.00           N  
ATOM   1138  C6  C      36      41.203  10.241 -98.395  1.00  0.00           C  
ATOM   1139  H6  C      36      41.189  11.316 -98.253  1.00  0.00           H  
ATOM   1140  C5  C      36      42.185   9.497 -97.836  1.00  0.00           C  
ATOM   1141  H5  C      36      42.953   9.971 -97.257  1.00  0.00           H  
ATOM   1142  C4  C      36      42.158   8.095 -98.040  1.00  0.00           C  
ATOM   1143  N4  C      36      43.091   7.359 -97.494  1.00  0.00           N  
ATOM   1144  H41 C      36      43.061   6.356 -97.634  1.00  0.00           H  
ATOM   1145  H42 C      36      43.814   7.802 -96.961  1.00  0.00           H  
ATOM   1146  N3  C      36      41.226   7.478 -98.737  1.00  0.00           N  
ATOM   1147  C2  C      36      40.286   8.242 -99.353  1.00  0.00           C  
ATOM   1148  O2  C      36      39.490   7.681-100.107  1.00  0.00           O  
ATOM   1149  C3' C      36      37.490  11.285 -98.447  1.00  0.00           C  
ATOM   1150  H3' C      36      37.993  11.101 -97.495  1.00  0.00           H  
ATOM   1151  C2' C      36      37.779  10.105 -99.387  1.00  0.00           C  
ATOM   1152  H2' C      36      37.765   9.183 -98.814  1.00  0.00           H  
ATOM   1153  O2' C      36      36.902  10.024-100.517  1.00  0.00           O  
ATOM   1154 HO2' C      36      36.973   9.140-100.927  1.00  0.00           H  
ATOM   1155  O3' C      36      36.098  11.538 -98.252  1.00  0.00           O  
ATOM   1156  P   U      37      35.345  11.031 -96.913  1.00  0.00           P  
ATOM   1157  OP1 U      37      33.878  11.174 -97.141  1.00  0.00           O  
ATOM   1158  OP2 U      37      35.945  11.749 -95.754  1.00  0.00           O  
ATOM   1159  O5' U      37      35.703   9.452 -96.757  1.00  0.00           O  
ATOM   1160  C5' U      37      35.094   8.461 -97.577  1.00  0.00           C  
ATOM   1161  H5' U      37      35.133   8.777 -98.621  1.00  0.00           H  
ATOM   1162 H5'' U      37      34.045   8.357 -97.295  1.00  0.00           H  
ATOM   1163  C4' U      37      35.771   7.080 -97.463  1.00  0.00           C  
ATOM   1164  H4' U      37      35.227   6.382 -98.102  1.00  0.00           H  
ATOM   1165  O4' U      37      37.130   7.101 -97.899  1.00  0.00           O  
ATOM   1166  C1' U      37      37.906   6.237 -97.072  1.00  0.00           C  
ATOM   1167  H1' U      37      38.430   5.512 -97.699  1.00  0.00           H  
ATOM   1168  N1  U      37      38.935   6.955 -96.267  1.00  0.00           N  
ATOM   1169  C6  U      37      38.882   8.315 -96.049  1.00  0.00           C  
ATOM   1170  H6  U      37      38.050   8.884 -96.435  1.00  0.00           H  
ATOM   1171  C5  U      37      39.873   8.951 -95.373  1.00  0.00           C  
ATOM   1172  H5  U      37      39.829  10.019 -95.225  1.00  0.00           H  
ATOM   1173  C4  U      37      41.016   8.231 -94.858  1.00  0.00           C  
ATOM   1174  O4  U      37      41.966   8.728 -94.264  1.00  0.00           O  
ATOM   1175  N3  U      37      40.992   6.875 -95.081  1.00  0.00           N  
ATOM   1176  H3  U      37      41.780   6.346 -94.762  1.00  0.00           H  
ATOM   1177  C2  U      37      40.001   6.198 -95.761  1.00  0.00           C  
ATOM   1178  O2  U      37      40.091   4.975 -95.877  1.00  0.00           O  
ATOM   1179  C3' U      37      35.769   6.498 -96.046  1.00  0.00           C  
ATOM   1180  H3' U      37      36.060   7.277 -95.338  1.00  0.00           H  
ATOM   1181  C2' U      37      36.922   5.487 -96.171  1.00  0.00           C  
ATOM   1182  H2' U      37      37.361   5.299 -95.194  1.00  0.00           H  
ATOM   1183  O2' U      37      36.574   4.267 -96.836  1.00  0.00           O  
ATOM   1184 HO2' U      37      37.187   3.561 -96.560  1.00  0.00           H  
ATOM   1185  O3' U      37      34.508   5.933 -95.684  1.00  0.00           O  
ATOM   1186  P   A      38      34.103   5.713 -94.132  1.00  0.00           P  
ATOM   1187  OP1 A      38      32.753   5.078 -94.107  1.00  0.00           O  
ATOM   1188  OP2 A      38      34.278   7.014 -93.427  1.00  0.00           O  
ATOM   1189  O5' A      38      35.184   4.672 -93.512  1.00  0.00           O  
ATOM   1190  C5' A      38      35.219   3.302 -93.896  1.00  0.00           C  
ATOM   1191  H5' A      38      35.154   3.220 -94.981  1.00  0.00           H  
ATOM   1192 H5'' A      38      34.357   2.785 -93.471  1.00  0.00           H  
ATOM   1193  C4' A      38      36.502   2.590 -93.426  1.00  0.00           C  
ATOM   1194  H4' A      38      36.491   1.568 -93.809  1.00  0.00           H  
ATOM   1195  O4' A      38      37.688   3.222 -93.906  1.00  0.00           O  
ATOM   1196  C1' A      38      38.641   3.299 -92.853  1.00  0.00           C  
ATOM   1197  H1' A      38      39.577   2.841 -93.180  1.00  0.00           H  
ATOM   1198  N9  A      38      38.943   4.710 -92.507  1.00  0.00           N  
ATOM   1199  C8  A      38      38.182   5.846 -92.656  1.00  0.00           C  
ATOM   1200  H8  A      38      37.169   5.826 -93.029  1.00  0.00           H  
ATOM   1201  N7  A      38      38.796   6.958 -92.344  1.00  0.00           N  
ATOM   1202  C5  A      38      40.055   6.513 -91.921  1.00  0.00           C  
ATOM   1203  C6  A      38      41.234   7.130 -91.423  1.00  0.00           C  
ATOM   1204  N6  A      38      41.414   8.420 -91.223  1.00  0.00           N  
ATOM   1205  H61 A      38      42.307   8.730 -90.867  1.00  0.00           H  
ATOM   1206  H62 A      38      40.691   9.082 -91.441  1.00  0.00           H  
ATOM   1207  N1  A      38      42.315   6.412 -91.120  1.00  0.00           N  
ATOM   1208  C2  A      38      42.250   5.098 -91.268  1.00  0.00           C  
ATOM   1209  H2  A      38      43.142   4.544 -91.007  1.00  0.00           H  
ATOM   1210  N3  A      38      41.228   4.377 -91.714  1.00  0.00           N  
ATOM   1211  C4  A      38      40.149   5.149 -92.021  1.00  0.00           C  
ATOM   1212  C3' A      38      36.589   2.512 -91.898  1.00  0.00           C  
ATOM   1213  H3' A      38      36.189   3.433 -91.469  1.00  0.00           H  
ATOM   1214  C2' A      38      38.112   2.495 -91.658  1.00  0.00           C  
ATOM   1215  H2' A      38      38.349   2.994 -90.716  1.00  0.00           H  
ATOM   1216  O2' A      38      38.713   1.198 -91.716  1.00  0.00           O  
ATOM   1217 HO2' A      38      39.306   1.087 -90.952  1.00  0.00           H  
ATOM   1218  O3' A      38      35.884   1.370 -91.409  1.00  0.00           O  
ATOM   1219  P   C      39      34.988   1.458 -90.066  1.00  0.00           P  
ATOM   1220  OP1 C      39      34.396   0.108 -89.826  1.00  0.00           O  
ATOM   1221  OP2 C      39      34.057   2.616 -90.200  1.00  0.00           O  
ATOM   1222  O5' C      39      36.054   1.800 -88.889  1.00  0.00           O  
ATOM   1223  C5' C      39      36.882   0.786 -88.341  1.00  0.00           C  
ATOM   1224  H5' C      39      37.302   0.183 -89.147  1.00  0.00           H  
ATOM   1225 H5'' C      39      36.263   0.141 -87.735  1.00  0.00           H  
ATOM   1226  C4' C      39      38.044   1.290 -87.470  1.00  0.00           C  
ATOM   1227  H4' C      39      38.578   0.416 -87.096  1.00  0.00           H  
ATOM   1228  O4' C      39      38.952   2.047 -88.282  1.00  0.00           O  
ATOM   1229  C1' C      39      39.431   3.169 -87.551  1.00  0.00           C  
ATOM   1230  H1' C      39      40.524   3.159 -87.549  1.00  0.00           H  
ATOM   1231  N1  C      39      38.971   4.457 -88.150  1.00  0.00           N  
ATOM   1232  C6  C      39      37.652   4.673 -88.459  1.00  0.00           C  
ATOM   1233  H6  C      39      36.940   3.873 -88.349  1.00  0.00           H  
ATOM   1234  C5  C      39      37.233   5.885 -88.891  1.00  0.00           C  
ATOM   1235  H5  C      39      36.191   6.041 -89.125  1.00  0.00           H  
ATOM   1236  C4  C      39      38.207   6.912 -88.986  1.00  0.00           C  
ATOM   1237  N4  C      39      37.843   8.122 -89.307  1.00  0.00           N  
ATOM   1238  H41 C      39      38.554   8.845 -89.322  1.00  0.00           H  
ATOM   1239  H42 C      39      36.886   8.313 -89.547  1.00  0.00           H  
ATOM   1240  N3  C      39      39.482   6.733 -88.707  1.00  0.00           N  
ATOM   1241  C2  C      39      39.897   5.502 -88.312  1.00  0.00           C  
ATOM   1242  O2  C      39      41.105   5.354 -88.113  1.00  0.00           O  
ATOM   1243  C3' C      39      37.658   2.143 -86.243  1.00  0.00           C  
ATOM   1244  H3' C      39      36.829   2.807 -86.490  1.00  0.00           H  
ATOM   1245  C2' C      39      38.941   2.993 -86.111  1.00  0.00           C  
ATOM   1246  H2' C      39      38.704   3.958 -85.661  1.00  0.00           H  
ATOM   1247  O2' C      39      39.979   2.358 -85.366  1.00  0.00           O  
ATOM   1248 HO2' C      39      40.433   1.700 -85.921  1.00  0.00           H  
ATOM   1249  O3' C      39      37.413   1.476 -84.997  1.00  0.00           O  
ATOM   1250  P   C      40      35.963   0.918 -84.519  1.00  0.00           P  
ATOM   1251  OP1 C      40      34.883   1.572 -85.315  1.00  0.00           O  
ATOM   1252  OP2 C      40      35.918   1.074 -83.035  1.00  0.00           O  
ATOM   1253  O5' C      40      36.019  -0.687 -84.820  1.00  0.00           O  
ATOM   1254  C5' C      40      35.200  -1.320 -85.799  1.00  0.00           C  
ATOM   1255  H5' C      40      34.857  -0.603 -86.541  1.00  0.00           H  
ATOM   1256 H5'' C      40      34.308  -1.721 -85.316  1.00  0.00           H  
ATOM   1257  C4' C      40      35.926  -2.462 -86.536  1.00  0.00           C  
ATOM   1258  H4' C      40      35.295  -2.791 -87.363  1.00  0.00           H  
ATOM   1259  O4' C      40      37.196  -2.059 -87.059  1.00  0.00           O  
ATOM   1260  C1' C      40      38.055  -3.193 -87.095  1.00  0.00           C  
ATOM   1261  H1' C      40      38.306  -3.412 -88.135  1.00  0.00           H  
ATOM   1262  N1  C      40      39.336  -3.005 -86.353  1.00  0.00           N  
ATOM   1263  C6  C      40      39.556  -1.975 -85.470  1.00  0.00           C  
ATOM   1264  H6  C      40      38.758  -1.278 -85.238  1.00  0.00           H  
ATOM   1265  C5  C      40      40.784  -1.818 -84.916  1.00  0.00           C  
ATOM   1266  H5  C      40      40.971  -0.991 -84.255  1.00  0.00           H  
ATOM   1267  C4  C      40      41.799  -2.749 -85.280  1.00  0.00           C  
ATOM   1268  N4  C      40      43.031  -2.609 -84.887  1.00  0.00           N  
ATOM   1269  H41 C      40      43.709  -3.262 -85.245  1.00  0.00           H  
ATOM   1270  H42 C      40      43.313  -1.765 -84.389  1.00  0.00           H  
ATOM   1271  N3  C      40      41.596  -3.765 -86.090  1.00  0.00           N  
ATOM   1272  C2  C      40      40.368  -3.910 -86.634  1.00  0.00           C  
ATOM   1273  O2  C      40      40.199  -4.862 -87.396  1.00  0.00           O  
ATOM   1274  C3' C      40      36.218  -3.683 -85.659  1.00  0.00           C  
ATOM   1275  H3' C      40      36.695  -3.339 -84.737  1.00  0.00           H  
ATOM   1276  C2' C      40      37.270  -4.384 -86.533  1.00  0.00           C  
ATOM   1277  H2' C      40      37.900  -5.028 -85.919  1.00  0.00           H  
ATOM   1278  O2' C      40      36.729  -5.092 -87.653  1.00  0.00           O  
ATOM   1279 HO2' C      40      37.381  -5.737 -87.982  1.00  0.00           H  
ATOM   1280  O3' C      40      35.076  -4.485 -85.359  1.00  0.00           O  
ATOM   1281  P   G      41      35.167  -5.664 -84.244  1.00  0.00           P  
ATOM   1282  OP1 G      41      33.782  -6.179 -84.026  1.00  0.00           O  
ATOM   1283  OP2 G      41      35.913  -5.124 -83.069  1.00  0.00           O  
ATOM   1284  O5' G      41      36.069  -6.871 -84.871  1.00  0.00           O  
ATOM   1285  C5' G      41      35.567  -7.743 -85.879  1.00  0.00           C  
ATOM   1286  H5' G      41      35.344  -7.174 -86.782  1.00  0.00           H  
ATOM   1287 H5'' G      41      34.638  -8.196 -85.532  1.00  0.00           H  
ATOM   1288  C4' G      41      36.539  -8.885 -86.234  1.00  0.00           C  
ATOM   1289  H4' G      41      36.054  -9.525 -86.973  1.00  0.00           H  
ATOM   1290  O4' G      41      37.769  -8.424 -86.797  1.00  0.00           O  
ATOM   1291  C1' G      41      38.830  -9.231 -86.292  1.00  0.00           C  
ATOM   1292  H1' G      41      39.440  -9.620 -87.110  1.00  0.00           H  
ATOM   1293  N9  G      41      39.706  -8.419 -85.412  1.00  0.00           N  
ATOM   1294  C8  G      41      39.427  -7.232 -84.779  1.00  0.00           C  
ATOM   1295  H8  G      41      38.439  -6.800 -84.774  1.00  0.00           H  
ATOM   1296  N7  G      41      40.458  -6.654 -84.225  1.00  0.00           N  
ATOM   1297  C5  G      41      41.506  -7.539 -84.494  1.00  0.00           C  
ATOM   1298  C6  G      41      42.914  -7.459 -84.201  1.00  0.00           C  
ATOM   1299  O6  G      41      43.545  -6.562 -83.645  1.00  0.00           O  
ATOM   1300  N1  G      41      43.630  -8.547 -84.645  1.00  0.00           N  
ATOM   1301  H1  G      41      44.625  -8.539 -84.497  1.00  0.00           H  
ATOM   1302  C2  G      41      43.080  -9.586 -85.311  1.00  0.00           C  
ATOM   1303  N2  G      41      43.895 -10.543 -85.664  1.00  0.00           N  
ATOM   1304  H21 G      41      44.881 -10.499 -85.414  1.00  0.00           H  
ATOM   1305  H22 G      41      43.515 -11.336 -86.153  1.00  0.00           H  
ATOM   1306  N3  G      41      41.788  -9.705 -85.618  1.00  0.00           N  
ATOM   1307  C4  G      41      41.045  -8.641 -85.185  1.00  0.00           C  
ATOM   1308  C3' G      41      36.897  -9.763 -85.028  1.00  0.00           C  
ATOM   1309  H3' G      41      37.143  -9.118 -84.183  1.00  0.00           H  
ATOM   1310  C2' G      41      38.197 -10.405 -85.541  1.00  0.00           C  
ATOM   1311  H2' G      41      38.826 -10.718 -84.712  1.00  0.00           H  
ATOM   1312  O2' G      41      38.004 -11.471 -86.476  1.00  0.00           O  
ATOM   1313 HO2' G      41      38.569 -12.227 -86.226  1.00  0.00           H  
ATOM   1314  O3' G      41      35.859 -10.682 -84.678  1.00  0.00           O  
ATOM   1315  P   G      42      35.690 -11.219 -83.157  1.00  0.00           P  
ATOM   1316  OP1 G      42      34.449 -12.044 -83.106  1.00  0.00           O  
ATOM   1317  OP2 G      42      35.802 -10.058 -82.231  1.00  0.00           O  
ATOM   1318  O5' G      42      36.964 -12.184 -82.881  1.00  0.00           O  
ATOM   1319  C5' G      42      37.053 -13.481 -83.449  1.00  0.00           C  
ATOM   1320  H5' G      42      36.713 -13.450 -84.485  1.00  0.00           H  
ATOM   1321 H5'' G      42      36.404 -14.165 -82.897  1.00  0.00           H  
ATOM   1322  C4' G      42      38.490 -14.031 -83.432  1.00  0.00           C  
ATOM   1323  H4' G      42      38.485 -15.008 -83.917  1.00  0.00           H  
ATOM   1324  O4' G      42      39.385 -13.176 -84.151  1.00  0.00           O  
ATOM   1325  C1' G      42      40.638 -13.150 -83.473  1.00  0.00           C  
ATOM   1326  H1' G      42      41.456 -13.343 -84.170  1.00  0.00           H  
ATOM   1327  N9  G      42      40.881 -11.836 -82.826  1.00  0.00           N  
ATOM   1328  C8  G      42      39.983 -10.873 -82.431  1.00  0.00           C  
ATOM   1329  H8  G      42      38.919 -10.982 -82.562  1.00  0.00           H  
ATOM   1330  N7  G      42      40.522  -9.805 -81.910  1.00  0.00           N  
ATOM   1331  C5  G      42      41.888 -10.098 -81.920  1.00  0.00           C  
ATOM   1332  C6  G      42      43.022  -9.337 -81.465  1.00  0.00           C  
ATOM   1333  O6  G      42      43.051  -8.212 -80.971  1.00  0.00           O  
ATOM   1334  N1  G      42      44.223  -9.986 -81.642  1.00  0.00           N  
ATOM   1335  H1  G      42      45.056  -9.505 -81.346  1.00  0.00           H  
ATOM   1336  C2  G      42      44.335 -11.224 -82.173  1.00  0.00           C  
ATOM   1337  N2  G      42      45.536 -11.734 -82.215  1.00  0.00           N  
ATOM   1338  H21 G      42      46.329 -11.213 -81.850  1.00  0.00           H  
ATOM   1339  H22 G      42      45.652 -12.641 -82.634  1.00  0.00           H  
ATOM   1340  N3  G      42      43.322 -11.963 -82.623  1.00  0.00           N  
ATOM   1341  C4  G      42      42.114 -11.342 -82.469  1.00  0.00           C  
ATOM   1342  C3' G      42      39.099 -14.211 -82.035  1.00  0.00           C  
ATOM   1343  H3' G      42      38.909 -13.308 -81.452  1.00  0.00           H  
ATOM   1344  C2' G      42      40.588 -14.258 -82.419  1.00  0.00           C  
ATOM   1345  H2' G      42      41.218 -14.016 -81.566  1.00  0.00           H  
ATOM   1346  O2' G      42      41.004 -15.479 -83.040  1.00  0.00           O  
ATOM   1347 HO2' G      42      41.967 -15.594 -82.928  1.00  0.00           H  
ATOM   1348  O3' G      42      38.630 -15.357 -81.326  1.00  0.00           O  
ATOM   1349  P   G      43      38.875 -15.502 -79.730  1.00  0.00           P  
ATOM   1350  OP1 G      43      38.203 -16.757 -79.286  1.00  0.00           O  
ATOM   1351  OP2 G      43      38.469 -14.222 -79.085  1.00  0.00           O  
ATOM   1352  O5' G      43      40.476 -15.666 -79.517  1.00  0.00           O  
ATOM   1353  C5' G      43      41.162 -16.844 -79.923  1.00  0.00           C  
ATOM   1354  H5' G      43      40.915 -17.073 -80.960  1.00  0.00           H  
ATOM   1355 H5'' G      43      40.835 -17.684 -79.308  1.00  0.00           H  
ATOM   1356  C4' G      43      42.692 -16.718 -79.803  1.00  0.00           C  
ATOM   1357  H4' G      43      43.143 -17.630 -80.196  1.00  0.00           H  
ATOM   1358  O4' G      43      43.207 -15.611 -80.547  1.00  0.00           O  
ATOM   1359  C1' G      43      44.258 -15.000 -79.802  1.00  0.00           C  
ATOM   1360  H1' G      43      45.157 -14.911 -80.416  1.00  0.00           H  
ATOM   1361  N9  G      43      43.867 -13.636 -79.367  1.00  0.00           N  
ATOM   1362  C8  G      43      42.623 -13.054 -79.351  1.00  0.00           C  
ATOM   1363  H8  G      43      41.727 -13.593 -79.617  1.00  0.00           H  
ATOM   1364  N7  G      43      42.616 -11.794 -79.011  1.00  0.00           N  
ATOM   1365  C5  G      43      43.960 -11.526 -78.734  1.00  0.00           C  
ATOM   1366  C6  G      43      44.618 -10.327 -78.285  1.00  0.00           C  
ATOM   1367  O6  G      43      44.146  -9.214 -78.067  1.00  0.00           O  
ATOM   1368  N1  G      43      45.967 -10.489 -78.061  1.00  0.00           N  
ATOM   1369  H1  G      43      46.468  -9.703 -77.687  1.00  0.00           H  
ATOM   1370  C2  G      43      46.631 -11.645 -78.285  1.00  0.00           C  
ATOM   1371  N2  G      43      47.898 -11.669 -77.953  1.00  0.00           N  
ATOM   1372  H21 G      43      48.350 -10.869 -77.539  1.00  0.00           H  
ATOM   1373  H22 G      43      48.402 -12.529 -78.113  1.00  0.00           H  
ATOM   1374  N3  G      43      46.076 -12.770 -78.731  1.00  0.00           N  
ATOM   1375  C4  G      43      44.729 -12.653 -78.933  1.00  0.00           C  
ATOM   1376  C3' G      43      43.172 -16.550 -78.357  1.00  0.00           C  
ATOM   1377  H3' G      43      42.527 -15.830 -77.848  1.00  0.00           H  
ATOM   1378  C2' G      43      44.549 -15.906 -78.601  1.00  0.00           C  
ATOM   1379  H2' G      43      44.851 -15.319 -77.737  1.00  0.00           H  
ATOM   1380  O2' G      43      45.572 -16.836 -78.977  1.00  0.00           O  
ATOM   1381 HO2' G      43      46.453 -16.433 -78.850  1.00  0.00           H  
ATOM   1382  O3' G      43      43.223 -17.787 -77.642  1.00  0.00           O  
ATOM   1383  P   C      44      43.003 -17.837 -76.041  1.00  0.00           P  
ATOM   1384  OP1 C      44      43.244 -19.239 -75.594  1.00  0.00           O  
ATOM   1385  OP2 C      44      41.679 -17.224 -75.744  1.00  0.00           O  
ATOM   1386  O5' C      44      44.141 -16.880 -75.395  1.00  0.00           O  
ATOM   1387  C5' C      44      45.512 -17.253 -75.354  1.00  0.00           C  
ATOM   1388  H5' C      44      45.826 -17.606 -76.337  1.00  0.00           H  
ATOM   1389 H5'' C      44      45.642 -18.070 -74.643  1.00  0.00           H  
ATOM   1390  C4' C      44      46.433 -16.089 -74.939  1.00  0.00           C  
ATOM   1391  H4' C      44      47.456 -16.466 -74.889  1.00  0.00           H  
ATOM   1392  O4' C      44      46.408 -15.009 -75.878  1.00  0.00           O  
ATOM   1393  C1' C      44      46.482 -13.772 -75.171  1.00  0.00           C  
ATOM   1394  H1' C      44      47.296 -13.164 -75.575  1.00  0.00           H  
ATOM   1395  N1  C      44      45.216 -12.984 -75.265  1.00  0.00           N  
ATOM   1396  C6  C      44      44.016 -13.554 -75.615  1.00  0.00           C  
ATOM   1397  H6  C      44      43.967 -14.606 -75.837  1.00  0.00           H  
ATOM   1398  C5  C      44      42.893 -12.801 -75.694  1.00  0.00           C  
ATOM   1399  H5  C      44      41.957 -13.258 -75.975  1.00  0.00           H  
ATOM   1400  C4  C      44      43.015 -11.418 -75.398  1.00  0.00           C  
ATOM   1401  N4  C      44      41.981 -10.628 -75.487  1.00  0.00           N  
ATOM   1402  H41 C      44      42.155  -9.637 -75.355  1.00  0.00           H  
ATOM   1403  H42 C      44      41.104 -10.981 -75.825  1.00  0.00           H  
ATOM   1404  N3  C      44      44.157 -10.848 -75.070  1.00  0.00           N  
ATOM   1405  C2  C      44      45.268 -11.611 -74.992  1.00  0.00           C  
ATOM   1406  O2  C      44      46.317 -11.040 -74.691  1.00  0.00           O  
ATOM   1407  C3' C      44      46.100 -15.485 -73.569  1.00  0.00           C  
ATOM   1408  H3' C      44      45.022 -15.319 -73.511  1.00  0.00           H  
ATOM   1409  C2' C      44      46.803 -14.123 -73.714  1.00  0.00           C  
ATOM   1410  H2' C      44      46.372 -13.395 -73.030  1.00  0.00           H  
ATOM   1411  O2' C      44      48.227 -14.171 -73.588  1.00  0.00           O  
ATOM   1412 HO2' C      44      48.557 -13.315 -73.256  1.00  0.00           H  
ATOM   1413  O3' C      44      46.538 -16.283 -72.470  1.00  0.00           O  
ATOM   1414  P   A      45      45.906 -16.093 -70.990  1.00  0.00           P  
ATOM   1415  OP1 A      45      46.529 -17.115 -70.100  1.00  0.00           O  
ATOM   1416  OP2 A      45      44.422 -16.083 -71.115  1.00  0.00           O  
ATOM   1417  O5' A      45      46.360 -14.623 -70.484  1.00  0.00           O  
ATOM   1418  C5' A      45      47.721 -14.322 -70.203  1.00  0.00           C  
ATOM   1419  H5' A      45      48.353 -14.692 -71.010  1.00  0.00           H  
ATOM   1420 H5'' A      45      48.023 -14.821 -69.281  1.00  0.00           H  
ATOM   1421  C4' A      45      47.962 -12.810 -70.054  1.00  0.00           C  
ATOM   1422  H4' A      45      49.034 -12.635 -69.956  1.00  0.00           H  
ATOM   1423  O4' A      45      47.493 -12.090 -71.197  1.00  0.00           O  
ATOM   1424  C1' A      45      46.833 -10.908 -70.764  1.00  0.00           C  
ATOM   1425  H1' A      45      47.245 -10.041 -71.283  1.00  0.00           H  
ATOM   1426  N9  A      45      45.381 -10.944 -71.055  1.00  0.00           N  
ATOM   1427  C8  A      45      44.587 -11.983 -71.480  1.00  0.00           C  
ATOM   1428  H8  A      45      44.938 -13.002 -71.539  1.00  0.00           H  
ATOM   1429  N7  A      45      43.383 -11.629 -71.849  1.00  0.00           N  
ATOM   1430  C5  A      45      43.375 -10.250 -71.601  1.00  0.00           C  
ATOM   1431  C6  A      45      42.441  -9.200 -71.779  1.00  0.00           C  
ATOM   1432  N6  A      45      41.259  -9.340 -72.342  1.00  0.00           N  
ATOM   1433  H61 A      45      40.704  -8.507 -72.497  1.00  0.00           H  
ATOM   1434  H62 A      45      40.975 -10.248 -72.673  1.00  0.00           H  
ATOM   1435  N1  A      45      42.715  -7.950 -71.395  1.00  0.00           N  
ATOM   1436  C2  A      45      43.908  -7.715 -70.871  1.00  0.00           C  
ATOM   1437  H2  A      45      44.106  -6.694 -70.573  1.00  0.00           H  
ATOM   1438  N3  A      45      44.899  -8.576 -70.691  1.00  0.00           N  
ATOM   1439  C4  A      45      44.567  -9.839 -71.074  1.00  0.00           C  
ATOM   1440  C3' A      45      47.278 -12.213 -68.819  1.00  0.00           C  
ATOM   1441  H3' A      45      46.292 -12.668 -68.701  1.00  0.00           H  
ATOM   1442  C2' A      45      47.106 -10.753 -69.270  1.00  0.00           C  
ATOM   1443  H2' A      45      46.250 -10.310 -68.766  1.00  0.00           H  
ATOM   1444  O2' A      45      48.278  -9.941 -69.132  1.00  0.00           O  
ATOM   1445 HO2' A      45      48.021  -9.000 -69.097  1.00  0.00           H  
ATOM   1446  O3' A      45      48.052 -12.360 -67.627  1.00  0.00           O  
ATOM   1447  P   C      46      47.348 -12.375 -66.172  1.00  0.00           P  
ATOM   1448  OP1 C      46      48.428 -12.307 -65.146  1.00  0.00           O  
ATOM   1449  OP2 C      46      46.421 -13.541 -66.136  1.00  0.00           O  
ATOM   1450  O5' C      46      46.445 -11.030 -66.075  1.00  0.00           O  
ATOM   1451  C5' C      46      47.018  -9.735 -65.931  1.00  0.00           C  
ATOM   1452  H5' C      46      47.821  -9.600 -66.653  1.00  0.00           H  
ATOM   1453 H5'' C      46      47.453  -9.647 -64.934  1.00  0.00           H  
ATOM   1454  C4' C      46      45.991  -8.596 -66.116  1.00  0.00           C  
ATOM   1455  H4' C      46      46.509  -7.644 -65.992  1.00  0.00           H  
ATOM   1456  O4' C      46      45.358  -8.584 -67.397  1.00  0.00           O  
ATOM   1457  C1' C      46      43.980  -8.234 -67.253  1.00  0.00           C  
ATOM   1458  H1' C      46      43.766  -7.364 -67.877  1.00  0.00           H  
ATOM   1459  N1  C      46      43.082  -9.347 -67.690  1.00  0.00           N  
ATOM   1460  C6  C      46      43.509 -10.652 -67.713  1.00  0.00           C  
ATOM   1461  H6  C      46      44.468 -10.907 -67.295  1.00  0.00           H  
ATOM   1462  C5  C      46      42.752 -11.615 -68.288  1.00  0.00           C  
ATOM   1463  H5  C      46      43.110 -12.632 -68.321  1.00  0.00           H  
ATOM   1464  C4  C      46      41.512 -11.217 -68.854  1.00  0.00           C  
ATOM   1465  N4  C      46      40.770 -12.098 -69.464  1.00  0.00           N  
ATOM   1466  H41 C      46      39.928 -11.789 -69.936  1.00  0.00           H  
ATOM   1467  H42 C      46      41.108 -13.035 -69.580  1.00  0.00           H  
ATOM   1468  N3  C      46      41.053  -9.984 -68.802  1.00  0.00           N  
ATOM   1469  C2  C      46      41.814  -9.033 -68.206  1.00  0.00           C  
ATOM   1470  O2  C      46      41.339  -7.899 -68.147  1.00  0.00           O  
ATOM   1471  C3' C      46      44.872  -8.649 -65.077  1.00  0.00           C  
ATOM   1472  H3' C      46      44.527  -9.680 -64.979  1.00  0.00           H  
ATOM   1473  C2' C      46      43.777  -7.830 -65.789  1.00  0.00           C  
ATOM   1474  H2' C      46      42.786  -8.113 -65.429  1.00  0.00           H  
ATOM   1475  O2' C      46      43.969  -6.413 -65.736  1.00  0.00           O  
ATOM   1476 HO2' C      46      43.102  -5.970 -65.696  1.00  0.00           H  
ATOM   1477  O3' C      46      45.318  -8.148 -63.818  1.00  0.00           O  
ATOM   1478  P   C      47      44.559  -8.540 -62.450  1.00  0.00           P  
ATOM   1479  OP1 C      47      45.284  -7.875 -61.327  1.00  0.00           O  
ATOM   1480  OP2 C      47      44.404 -10.023 -62.408  1.00  0.00           O  
ATOM   1481  O5' C      47      43.086  -7.882 -62.600  1.00  0.00           O  
ATOM   1482  C5' C      47      42.900  -6.473 -62.559  1.00  0.00           C  
ATOM   1483  H5' C      47      43.587  -5.986 -63.251  1.00  0.00           H  
ATOM   1484 H5'' C      47      43.134  -6.112 -61.556  1.00  0.00           H  
ATOM   1485  C4' C      47      41.463  -6.043 -62.906  1.00  0.00           C  
ATOM   1486  H4' C      47      41.406  -4.957 -62.819  1.00  0.00           H  
ATOM   1487  O4' C      47      41.062  -6.388 -64.233  1.00  0.00           O  
ATOM   1488  C1' C      47      39.678  -6.736 -64.227  1.00  0.00           C  
ATOM   1489  H1' C      47      39.136  -6.064 -64.898  1.00  0.00           H  
ATOM   1490  N1  C      47      39.508  -8.135 -64.724  1.00  0.00           N  
ATOM   1491  C6  C      47      40.422  -9.111 -64.415  1.00  0.00           C  
ATOM   1492  H6  C      47      41.207  -8.901 -63.705  1.00  0.00           H  
ATOM   1493  C5  C      47      40.363 -10.320 -65.017  1.00  0.00           C  
ATOM   1494  H5  C      47      41.097 -11.074 -64.780  1.00  0.00           H  
ATOM   1495  C4  C      47      39.310 -10.534 -65.944  1.00  0.00           C  
ATOM   1496  N4  C      47      39.221 -11.683 -66.551  1.00  0.00           N  
ATOM   1497  H41 C      47      38.541 -11.792 -67.294  1.00  0.00           H  
ATOM   1498  H42 C      47      39.886 -12.406 -66.352  1.00  0.00           H  
ATOM   1499  N3  C      47      38.387  -9.637 -66.226  1.00  0.00           N  
ATOM   1500  C2  C      47      38.451  -8.433 -65.602  1.00  0.00           C  
ATOM   1501  O2  C      47      37.540  -7.633 -65.834  1.00  0.00           O  
ATOM   1502  C3' C      47      40.437  -6.637 -61.936  1.00  0.00           C  
ATOM   1503  H3' C      47      40.659  -7.691 -61.758  1.00  0.00           H  
ATOM   1504  C2' C      47      39.159  -6.536 -62.792  1.00  0.00           C  
ATOM   1505  H2' C      47      38.451  -7.319 -62.516  1.00  0.00           H  
ATOM   1506  O2' C      47      38.562  -5.243 -62.701  1.00  0.00           O  
ATOM   1507 HO2' C      47      37.882  -5.126 -63.391  1.00  0.00           H  
ATOM   1508  O3' C      47      40.405  -5.893 -60.714  1.00  0.00           O  
ATOM   1509  P   G      48      40.405  -6.623 -59.276  1.00  0.00           P  
ATOM   1510  OP1 G      48      40.401  -5.548 -58.242  1.00  0.00           O  
ATOM   1511  OP2 G      48      41.497  -7.635 -59.231  1.00  0.00           O  
ATOM   1512  O5' G      48      38.987  -7.400 -59.206  1.00  0.00           O  
ATOM   1513  C5' G      48      38.466  -7.823 -57.957  1.00  0.00           C  
ATOM   1514  H5' G      48      38.233  -6.946 -57.349  1.00  0.00           H  
ATOM   1515 H5'' G      48      39.221  -8.412 -57.433  1.00  0.00           H  
ATOM   1516  C4' G      48      37.189  -8.663 -58.118  1.00  0.00           C  
ATOM   1517  H4' G      48      36.438  -8.060 -58.631  1.00  0.00           H  
ATOM   1518  O4' G      48      37.460  -9.857 -58.858  1.00  0.00           O  
ATOM   1519  C1' G      48      37.356 -10.976 -57.986  1.00  0.00           C  
ATOM   1520  H1' G      48      36.380 -11.439 -58.137  1.00  0.00           H  
ATOM   1521  N9  G      48      38.409 -11.985 -58.271  1.00  0.00           N  
ATOM   1522  C8  G      48      39.668 -12.108 -57.728  1.00  0.00           C  
ATOM   1523  H8  G      48      40.077 -11.392 -57.025  1.00  0.00           H  
ATOM   1524  N7  G      48      40.332 -13.161 -58.129  1.00  0.00           N  
ATOM   1525  C5  G      48      39.446 -13.790 -59.015  1.00  0.00           C  
ATOM   1526  C6  G      48      39.569 -15.005 -59.782  1.00  0.00           C  
ATOM   1527  O6  G      48      40.515 -15.795 -59.845  1.00  0.00           O  
ATOM   1528  N1  G      48      38.449 -15.298 -60.538  1.00  0.00           N  
ATOM   1529  H1  G      48      38.478 -16.135 -61.088  1.00  0.00           H  
ATOM   1530  C2  G      48      37.337 -14.517 -60.563  1.00  0.00           C  
ATOM   1531  N2  G      48      36.356 -14.900 -61.339  1.00  0.00           N  
ATOM   1532  H21 G      48      36.407 -15.745 -61.880  1.00  0.00           H  
ATOM   1533  H22 G      48      35.551 -14.283 -61.410  1.00  0.00           H  
ATOM   1534  N3  G      48      37.171 -13.399 -59.859  1.00  0.00           N  
ATOM   1535  C4  G      48      38.267 -13.076 -59.104  1.00  0.00           C  
ATOM   1536  C3' G      48      36.662  -9.086 -56.736  1.00  0.00           C  
ATOM   1537  H3' G      48      36.993  -8.389 -55.964  1.00  0.00           H  
ATOM   1538  C2' G      48      37.382 -10.433 -56.555  1.00  0.00           C  
ATOM   1539  H2' G      48      38.408 -10.221 -56.251  1.00  0.00           H  
ATOM   1540  O2' G      48      36.771 -11.315 -55.609  1.00  0.00           O  
ATOM   1541 HO2' G      48      37.283 -12.145 -55.532  1.00  0.00           H  
ATOM   1542  O3' G      48      35.243  -9.202 -56.783  1.00  0.00           O  
ATOM   1543  P   U      49      34.290  -8.350 -55.795  1.00  0.00           P  
ATOM   1544  OP1 U      49      34.995  -7.122 -55.329  1.00  0.00           O  
ATOM   1545  OP2 U      49      33.718  -9.277 -54.779  1.00  0.00           O  
ATOM   1546  O5' U      49      33.099  -7.919 -56.802  1.00  0.00           O  
ATOM   1547  C5' U      49      33.148  -6.724 -57.575  1.00  0.00           C  
ATOM   1548  H5' U      49      34.153  -6.582 -57.977  1.00  0.00           H  
ATOM   1549 H5'' U      49      32.919  -5.874 -56.931  1.00  0.00           H  
ATOM   1550  C4' U      49      32.150  -6.733 -58.751  1.00  0.00           C  
ATOM   1551  H4' U      49      32.013  -5.703 -59.068  1.00  0.00           H  
ATOM   1552  O4' U      49      32.675  -7.480 -59.851  1.00  0.00           O  
ATOM   1553  C1' U      49      31.760  -8.521 -60.172  1.00  0.00           C  
ATOM   1554  H1' U      49      31.079  -8.162 -60.946  1.00  0.00           H  
ATOM   1555  N1  U      49      32.458  -9.755 -60.631  1.00  0.00           N  
ATOM   1556  C6  U      49      33.592 -10.207 -59.992  1.00  0.00           C  
ATOM   1557  H6  U      49      34.007  -9.627 -59.174  1.00  0.00           H  
ATOM   1558  C5  U      49      34.185 -11.367 -60.379  1.00  0.00           C  
ATOM   1559  H5  U      49      35.070 -11.713 -59.872  1.00  0.00           H  
ATOM   1560  C4  U      49      33.660 -12.170 -61.461  1.00  0.00           C  
ATOM   1561  O4  U      49      34.125 -13.241 -61.838  1.00  0.00           O  
ATOM   1562  N3  U      49      32.532 -11.657 -62.056  1.00  0.00           N  
ATOM   1563  H3  U      49      32.133 -12.197 -62.808  1.00  0.00           H  
ATOM   1564  C2  U      49      31.887 -10.497 -61.676  1.00  0.00           C  
ATOM   1565  O2  U      49      30.848 -10.173 -62.254  1.00  0.00           O  
ATOM   1566  C3' U      49      30.778  -7.329 -58.371  1.00  0.00           C  
ATOM   1567  H3' U      49      30.652  -7.360 -57.287  1.00  0.00           H  
ATOM   1568  C2' U      49      30.941  -8.765 -58.902  1.00  0.00           C  
ATOM   1569  H2' U      49      31.552  -9.322 -58.189  1.00  0.00           H  
ATOM   1570  O2' U      49      29.712  -9.464 -59.122  1.00  0.00           O  
ATOM   1571 HO2' U      49      29.882 -10.419 -59.242  1.00  0.00           H  
ATOM   1572  O3' U      49      29.695  -6.625 -58.986  1.00  0.00           O  
ATOM   1573  P   A      50      28.975  -5.393 -58.225  1.00  0.00           P  
ATOM   1574  OP1 A      50      28.790  -5.751 -56.792  1.00  0.00           O  
ATOM   1575  OP2 A      50      27.771  -5.008 -59.014  1.00  0.00           O  
ATOM   1576  O5' A      50      30.048  -4.184 -58.303  1.00  0.00           O  
ATOM   1577  C5' A      50      30.158  -3.392 -59.475  1.00  0.00           C  
ATOM   1578  H5' A      50      29.296  -2.724 -59.540  1.00  0.00           H  
ATOM   1579 H5'' A      50      30.155  -4.039 -60.353  1.00  0.00           H  
ATOM   1580  C4' A      50      31.438  -2.546 -59.501  1.00  0.00           C  
ATOM   1581  H4' A      50      31.457  -1.892 -58.627  1.00  0.00           H  
ATOM   1582  O4' A      50      32.620  -3.346 -59.507  1.00  0.00           O  
ATOM   1583  C1' A      50      33.352  -3.104 -60.701  1.00  0.00           C  
ATOM   1584  H1' A      50      34.413  -3.029 -60.455  1.00  0.00           H  
ATOM   1585  N9  A      50      33.203  -4.263 -61.625  1.00  0.00           N  
ATOM   1586  C8  A      50      32.192  -4.592 -62.501  1.00  0.00           C  
ATOM   1587  H8  A      50      31.325  -3.963 -62.662  1.00  0.00           H  
ATOM   1588  N7  A      50      32.351  -5.744 -63.105  1.00  0.00           N  
ATOM   1589  C5  A      50      33.584  -6.199 -62.611  1.00  0.00           C  
ATOM   1590  C6  A      50      34.395  -7.354 -62.805  1.00  0.00           C  
ATOM   1591  N6  A      50      34.105  -8.381 -63.585  1.00  0.00           N  
ATOM   1592  H61 A      50      34.755  -9.144 -63.637  1.00  0.00           H  
ATOM   1593  H62 A      50      33.228  -8.412 -64.089  1.00  0.00           H  
ATOM   1594  N1  A      50      35.565  -7.502 -62.177  1.00  0.00           N  
ATOM   1595  C2  A      50      35.941  -6.528 -61.357  1.00  0.00           C  
ATOM   1596  H2  A      50      36.891  -6.671 -60.859  1.00  0.00           H  
ATOM   1597  N3  A      50      35.301  -5.398 -61.065  1.00  0.00           N  
ATOM   1598  C4  A      50      34.114  -5.293 -61.728  1.00  0.00           C  
ATOM   1599  C3' A      50      31.430  -1.680 -60.768  1.00  0.00           C  
ATOM   1600  H3' A      50      30.819  -2.181 -61.520  1.00  0.00           H  
ATOM   1601  C2' A      50      32.897  -1.741 -61.236  1.00  0.00           C  
ATOM   1602  H2' A      50      32.955  -1.703 -62.325  1.00  0.00           H  
ATOM   1603  O2' A      50      33.754  -0.767 -60.639  1.00  0.00           O  
ATOM   1604 HO2' A      50      34.108  -0.190 -61.340  1.00  0.00           H  
ATOM   1605  O3' A      50      30.897  -0.384 -60.500  1.00  0.00           O  
ATOM   1606  P   A      51      30.137   0.465 -61.643  1.00  0.00           P  
ATOM   1607  OP1 A      51      29.581   1.694 -61.011  1.00  0.00           O  
ATOM   1608  OP2 A      51      29.203  -0.449 -62.356  1.00  0.00           O  
ATOM   1609  O5' A      51      31.303   0.893 -62.672  1.00  0.00           O  
ATOM   1610  C5' A      51      32.291   1.846 -62.304  1.00  0.00           C  
ATOM   1611  H5' A      51      32.654   1.628 -61.299  1.00  0.00           H  
ATOM   1612 H5'' A      51      31.847   2.843 -62.287  1.00  0.00           H  
ATOM   1613  C4' A      51      33.499   1.856 -63.260  1.00  0.00           C  
ATOM   1614  H4' A      51      34.225   2.568 -62.864  1.00  0.00           H  
ATOM   1615  O4' A      51      34.098   0.556 -63.324  1.00  0.00           O  
ATOM   1616  C1' A      51      34.091   0.140 -64.682  1.00  0.00           C  
ATOM   1617  H1' A      51      35.003   0.493 -65.162  1.00  0.00           H  
ATOM   1618  N9  A      51      34.017  -1.332 -64.830  1.00  0.00           N  
ATOM   1619  C8  A      51      32.964  -2.107 -65.257  1.00  0.00           C  
ATOM   1620  H8  A      51      31.976  -1.704 -65.447  1.00  0.00           H  
ATOM   1621  N7  A      51      33.255  -3.370 -65.415  1.00  0.00           N  
ATOM   1622  C5  A      51      34.613  -3.434 -65.089  1.00  0.00           C  
ATOM   1623  C6  A      51      35.597  -4.456 -65.089  1.00  0.00           C  
ATOM   1624  N6  A      51      35.407  -5.711 -65.447  1.00  0.00           N  
ATOM   1625  H61 A      51      36.212  -6.321 -65.482  1.00  0.00           H  
ATOM   1626  H62 A      51      34.502  -6.020 -65.773  1.00  0.00           H  
ATOM   1627  N1  A      51      36.856  -4.202 -64.736  1.00  0.00           N  
ATOM   1628  C2  A      51      37.161  -2.954 -64.400  1.00  0.00           C  
ATOM   1629  H2  A      51      38.193  -2.775 -64.126  1.00  0.00           H  
ATOM   1630  N3  A      51      36.363  -1.891 -64.367  1.00  0.00           N  
ATOM   1631  C4  A      51      35.084  -2.199 -64.724  1.00  0.00           C  
ATOM   1632  C3' A      51      33.121   2.270 -64.697  1.00  0.00           C  
ATOM   1633  H3' A      51      32.195   2.850 -64.699  1.00  0.00           H  
ATOM   1634  C2' A      51      32.927   0.881 -65.334  1.00  0.00           C  
ATOM   1635  H2' A      51      31.988   0.464 -64.971  1.00  0.00           H  
ATOM   1636  O2' A      51      32.960   0.791 -66.757  1.00  0.00           O  
ATOM   1637 HO2' A      51      32.063   0.914 -67.121  1.00  0.00           H  
ATOM   1638  O3' A      51      34.219   3.018 -65.215  1.00  0.00           O  
ATOM   1639  P   A      52      34.008   4.263 -66.219  1.00  0.00           P  
ATOM   1640  OP1 A      52      34.174   5.507 -65.414  1.00  0.00           O  
ATOM   1641  OP2 A      52      32.753   4.098 -67.006  1.00  0.00           O  
ATOM   1642  O5' A      52      35.280   4.167 -67.225  1.00  0.00           O  
ATOM   1643  C5' A      52      35.446   3.087 -68.141  1.00  0.00           C  
ATOM   1644  H5' A      52      35.550   3.509 -69.140  1.00  0.00           H  
ATOM   1645 H5'' A      52      34.576   2.429 -68.141  1.00  0.00           H  
ATOM   1646  C4' A      52      36.707   2.262 -67.825  1.00  0.00           C  
ATOM   1647  H4' A      52      37.482   2.941 -67.464  1.00  0.00           H  
ATOM   1648  O4' A      52      36.496   1.223 -66.858  1.00  0.00           O  
ATOM   1649  C1' A      52      37.379   0.133 -67.152  1.00  0.00           C  
ATOM   1650  H1' A      52      38.001  -0.113 -66.287  1.00  0.00           H  
ATOM   1651  N9  A      52      36.654  -1.095 -67.585  1.00  0.00           N  
ATOM   1652  C8  A      52      35.351  -1.225 -68.003  1.00  0.00           C  
ATOM   1653  H8  A      52      34.663  -0.390 -68.016  1.00  0.00           H  
ATOM   1654  N7  A      52      35.022  -2.432 -68.390  1.00  0.00           N  
ATOM   1655  C5  A      52      36.212  -3.156 -68.231  1.00  0.00           C  
ATOM   1656  C6  A      52      36.615  -4.497 -68.479  1.00  0.00           C  
ATOM   1657  N6  A      52      35.835  -5.454 -68.950  1.00  0.00           N  
ATOM   1658  H61 A      52      36.232  -6.362 -69.114  1.00  0.00           H  
ATOM   1659  H62 A      52      34.856  -5.258 -69.132  1.00  0.00           H  
ATOM   1660  N1  A      52      37.874  -4.894 -68.277  1.00  0.00           N  
ATOM   1661  C2  A      52      38.724  -3.997 -67.794  1.00  0.00           C  
ATOM   1662  H2  A      52      39.734  -4.348 -67.625  1.00  0.00           H  
ATOM   1663  N3  A      52      38.503  -2.715 -67.510  1.00  0.00           N  
ATOM   1664  C4  A      52      37.211  -2.348 -67.751  1.00  0.00           C  
ATOM   1665  C3' A      52      37.265   1.519 -69.043  1.00  0.00           C  
ATOM   1666  H3' A      52      36.468   0.901 -69.465  1.00  0.00           H  
ATOM   1667  C2' A      52      38.259   0.603 -68.313  1.00  0.00           C  
ATOM   1668  H2' A      52      38.521  -0.239 -68.941  1.00  0.00           H  
ATOM   1669  O2' A      52      39.431   1.263 -67.817  1.00  0.00           O  
ATOM   1670 HO2' A      52      40.114   0.607 -67.581  1.00  0.00           H  
ATOM   1671  O3' A      52      37.854   2.323 -70.063  1.00  0.00           O  
ATOM   1672  P   U      53      37.318   2.216 -71.589  1.00  0.00           P  
ATOM   1673  OP1 U      53      38.029   3.246 -72.397  1.00  0.00           O  
ATOM   1674  OP2 U      53      35.829   2.260 -71.558  1.00  0.00           O  
ATOM   1675  O5' U      53      37.741   0.741 -72.139  1.00  0.00           O  
ATOM   1676  C5' U      53      39.071   0.437 -72.545  1.00  0.00           C  
ATOM   1677  H5' U      53      39.514   1.290 -73.060  1.00  0.00           H  
ATOM   1678 H5'' U      53      39.038  -0.392 -73.253  1.00  0.00           H  
ATOM   1679  C4' U      53      39.977   0.029 -71.375  1.00  0.00           C  
ATOM   1680  H4' U      53      39.979   0.824 -70.629  1.00  0.00           H  
ATOM   1681  O4' U      53      39.519  -1.169 -70.759  1.00  0.00           O  
ATOM   1682  C1' U      53      40.609  -2.034 -70.470  1.00  0.00           C  
ATOM   1683  H1' U      53      40.618  -2.263 -69.401  1.00  0.00           H  
ATOM   1684  N1  U      53      40.435  -3.326 -71.215  1.00  0.00           N  
ATOM   1685  C6  U      53      39.433  -3.490 -72.155  1.00  0.00           C  
ATOM   1686  H6  U      53      38.823  -2.645 -72.455  1.00  0.00           H  
ATOM   1687  C5  U      53      39.173  -4.707 -72.699  1.00  0.00           C  
ATOM   1688  H5  U      53      38.392  -4.812 -73.436  1.00  0.00           H  
ATOM   1689  C4  U      53      39.912  -5.884 -72.316  1.00  0.00           C  
ATOM   1690  O4  U      53      39.714  -7.017 -72.743  1.00  0.00           O  
ATOM   1691  N3  U      53      40.895  -5.653 -71.386  1.00  0.00           N  
ATOM   1692  H3  U      53      41.487  -6.438 -71.163  1.00  0.00           H  
ATOM   1693  C2  U      53      41.209  -4.431 -70.824  1.00  0.00           C  
ATOM   1694  O2  U      53      42.145  -4.357 -70.029  1.00  0.00           O  
ATOM   1695  C3' U      53      41.428  -0.189 -71.825  1.00  0.00           C  
ATOM   1696  H3' U      53      41.433  -0.643 -72.818  1.00  0.00           H  
ATOM   1697  C2' U      53      41.889  -1.241 -70.792  1.00  0.00           C  
ATOM   1698  H2' U      53      42.646  -1.893 -71.224  1.00  0.00           H  
ATOM   1699  O2' U      53      42.387  -0.658 -69.602  1.00  0.00           O  
ATOM   1700 HO2' U      53      43.141  -0.110 -69.924  1.00  0.00           H  
ATOM   1701  O3' U      53      42.083   1.087 -71.868  1.00  0.00           O  
ATOM   1702  P   G      54      43.686   1.333 -71.897  1.00  0.00           P  
ATOM   1703  OP1 G      54      44.278   0.656 -70.713  1.00  0.00           O  
ATOM   1704  OP2 G      54      43.877   2.805 -72.009  1.00  0.00           O  
ATOM   1705  O5' G      54      44.280   0.698 -73.275  1.00  0.00           O  
ATOM   1706  C5' G      54      44.450  -0.694 -73.489  1.00  0.00           C  
ATOM   1707  H5' G      54      44.659  -0.846 -74.549  1.00  0.00           H  
ATOM   1708 H5'' G      54      43.510  -1.189 -73.273  1.00  0.00           H  
ATOM   1709  C4' G      54      45.580  -1.340 -72.657  1.00  0.00           C  
ATOM   1710  H4' G      54      46.057  -0.573 -72.047  1.00  0.00           H  
ATOM   1711  O4' G      54      45.065  -2.345 -71.783  1.00  0.00           O  
ATOM   1712  C1' G      54      45.652  -3.600 -72.097  1.00  0.00           C  
ATOM   1713  H1' G      54      45.837  -4.170 -71.184  1.00  0.00           H  
ATOM   1714  N9  G      54      44.726  -4.390 -72.949  1.00  0.00           N  
ATOM   1715  C8  G      54      43.445  -4.076 -73.338  1.00  0.00           C  
ATOM   1716  H8  G      54      42.976  -3.133 -73.107  1.00  0.00           H  
ATOM   1717  N7  G      54      42.824  -5.016 -73.990  1.00  0.00           N  
ATOM   1718  C5  G      54      43.753  -6.059 -74.014  1.00  0.00           C  
ATOM   1719  C6  G      54      43.660  -7.392 -74.544  1.00  0.00           C  
ATOM   1720  O6  G      54      42.721  -7.925 -75.134  1.00  0.00           O  
ATOM   1721  N1  G      54      44.797  -8.144 -74.338  1.00  0.00           N  
ATOM   1722  H1  G      54      44.776  -9.105 -74.641  1.00  0.00           H  
ATOM   1723  C2  G      54      45.888  -7.689 -73.684  1.00  0.00           C  
ATOM   1724  N2  G      54      46.893  -8.517 -73.575  1.00  0.00           N  
ATOM   1725  H21 G      54      46.819  -9.456 -73.961  1.00  0.00           H  
ATOM   1726  H22 G      54      47.701  -8.206 -73.062  1.00  0.00           H  
ATOM   1727  N3  G      54      46.026  -6.461 -73.188  1.00  0.00           N  
ATOM   1728  C4  G      54      44.918  -5.685 -73.378  1.00  0.00           C  
ATOM   1729  C3' G      54      46.673  -1.976 -73.532  1.00  0.00           C  
ATOM   1730  H3' G      54      46.241  -2.243 -74.500  1.00  0.00           H  
ATOM   1731  C2' G      54      46.989  -3.283 -72.779  1.00  0.00           C  
ATOM   1732  H2' G      54      47.261  -4.065 -73.486  1.00  0.00           H  
ATOM   1733  O2' G      54      47.989  -3.148 -71.762  1.00  0.00           O  
ATOM   1734 HO2' G      54      48.354  -4.025 -71.535  1.00  0.00           H  
ATOM   1735  O3' G      54      47.799  -1.113 -73.699  1.00  0.00           O  
ATOM   1736  P   U      55      48.572  -1.014 -75.114  1.00  0.00           P  
ATOM   1737  OP1 U      55      49.748  -0.114 -74.936  1.00  0.00           O  
ATOM   1738  OP2 U      55      47.562  -0.670 -76.153  1.00  0.00           O  
ATOM   1739  O5' U      55      49.097  -2.511 -75.435  1.00  0.00           O  
ATOM   1740  C5' U      55      50.152  -3.128 -74.710  1.00  0.00           C  
ATOM   1741  H5' U      55      49.993  -3.001 -73.638  1.00  0.00           H  
ATOM   1742 H5'' U      55      51.099  -2.653 -74.974  1.00  0.00           H  
ATOM   1743  C4' U      55      50.249  -4.636 -75.018  1.00  0.00           C  
ATOM   1744  H4' U      55      51.109  -5.043 -74.484  1.00  0.00           H  
ATOM   1745  O4' U      55      49.088  -5.360 -74.606  1.00  0.00           O  
ATOM   1746  C1' U      55      48.764  -6.336 -75.598  1.00  0.00           C  
ATOM   1747  H1' U      55      48.685  -7.315 -75.124  1.00  0.00           H  
ATOM   1748  N1  U      55      47.458  -6.054 -76.267  1.00  0.00           N  
ATOM   1749  C6  U      55      46.856  -4.816 -76.213  1.00  0.00           C  
ATOM   1750  H6  U      55      47.378  -3.996 -75.753  1.00  0.00           H  
ATOM   1751  C5  U      55      45.607  -4.617 -76.705  1.00  0.00           C  
ATOM   1752  H5  U      55      45.150  -3.639 -76.647  1.00  0.00           H  
ATOM   1753  C4  U      55      44.855  -5.692 -77.308  1.00  0.00           C  
ATOM   1754  O4  U      55      43.721  -5.599 -77.762  1.00  0.00           O  
ATOM   1755  N3  U      55      45.521  -6.891 -77.344  1.00  0.00           N  
ATOM   1756  H3  U      55      45.013  -7.670 -77.737  1.00  0.00           H  
ATOM   1757  C2  U      55      46.793  -7.126 -76.873  1.00  0.00           C  
ATOM   1758  O2  U      55      47.281  -8.250 -76.991  1.00  0.00           O  
ATOM   1759  C3' U      55      50.446  -4.929 -76.509  1.00  0.00           C  
ATOM   1760  H3' U      55      49.767  -4.299 -77.087  1.00  0.00           H  
ATOM   1761  C2' U      55      49.936  -6.379 -76.585  1.00  0.00           C  
ATOM   1762  H2' U      55      49.597  -6.621 -77.592  1.00  0.00           H  
ATOM   1763  O2' U      55      50.855  -7.361 -76.094  1.00  0.00           O  
ATOM   1764 HO2' U      55      50.903  -8.105 -76.724  1.00  0.00           H  
ATOM   1765  O3' U      55      51.794  -4.715 -76.923  1.00  0.00           O  
ATOM   1766  P   C      56      52.161  -4.469 -78.477  1.00  0.00           P  
ATOM   1767  OP1 C      56      53.619  -4.168 -78.559  1.00  0.00           O  
ATOM   1768  OP2 C      56      51.203  -3.475 -79.038  1.00  0.00           O  
ATOM   1769  O5' C      56      51.876  -5.888 -79.195  1.00  0.00           O  
ATOM   1770  C5' C      56      52.700  -7.020 -78.956  1.00  0.00           C  
ATOM   1771  H5' C      56      52.818  -7.172 -77.883  1.00  0.00           H  
ATOM   1772 H5'' C      56      53.689  -6.844 -79.382  1.00  0.00           H  
ATOM   1773  C4' C      56      52.118  -8.301 -79.574  1.00  0.00           C  
ATOM   1774  H4' C      56      52.789  -9.132 -79.349  1.00  0.00           H  
ATOM   1775  O4' C      56      50.823  -8.617 -79.058  1.00  0.00           O  
ATOM   1776  C1' C      56      50.042  -9.192 -80.103  1.00  0.00           C  
ATOM   1777  H1' C      56      49.731 -10.199 -79.808  1.00  0.00           H  
ATOM   1778  N1  C      56      48.818  -8.377 -80.365  1.00  0.00           N  
ATOM   1779  C6  C      56      48.787  -7.017 -80.166  1.00  0.00           C  
ATOM   1780  H6  C      56      49.702  -6.491 -79.935  1.00  0.00           H  
ATOM   1781  C5  C      56      47.614  -6.340 -80.225  1.00  0.00           C  
ATOM   1782  H5  C      56      47.597  -5.275 -80.046  1.00  0.00           H  
ATOM   1783  C4  C      56      46.444  -7.090 -80.524  1.00  0.00           C  
ATOM   1784  N4  C      56      45.276  -6.513 -80.552  1.00  0.00           N  
ATOM   1785  H41 C      56      44.468  -7.095 -80.750  1.00  0.00           H  
ATOM   1786  H42 C      56      45.187  -5.526 -80.393  1.00  0.00           H  
ATOM   1787  N3  C      56      46.459  -8.383 -80.769  1.00  0.00           N  
ATOM   1788  C2  C      56      47.640  -9.039 -80.732  1.00  0.00           C  
ATOM   1789  O2  C      56      47.623 -10.233 -81.031  1.00  0.00           O  
ATOM   1790  C3' C      56      51.981  -8.209 -81.097  1.00  0.00           C  
ATOM   1791  H3' C      56      51.524  -7.252 -81.353  1.00  0.00           H  
ATOM   1792  C2' C      56      50.947  -9.324 -81.333  1.00  0.00           C  
ATOM   1793  H2' C      56      50.387  -9.141 -82.246  1.00  0.00           H  
ATOM   1794  O2' C      56      51.483 -10.649 -81.309  1.00  0.00           O  
ATOM   1795 HO2' C      56      51.302 -11.081 -82.164  1.00  0.00           H  
ATOM   1796  O3' C      56      53.235  -8.368 -81.767  1.00  0.00           O  
ATOM   1797  P   C      57      53.526  -7.666 -83.197  1.00  0.00           P  
ATOM   1798  OP1 C      57      54.958  -7.903 -83.537  1.00  0.00           O  
ATOM   1799  OP2 C      57      53.040  -6.259 -83.145  1.00  0.00           O  
ATOM   1800  O5' C      57      52.603  -8.463 -84.259  1.00  0.00           O  
ATOM   1801  C5' C      57      52.916  -9.786 -84.672  1.00  0.00           C  
ATOM   1802  H5' C      57      53.292 -10.355 -83.820  1.00  0.00           H  
ATOM   1803 H5'' C      57      53.698  -9.753 -85.433  1.00  0.00           H  
ATOM   1804  C4' C      57      51.692 -10.527 -85.235  1.00  0.00           C  
ATOM   1805  H4' C      57      51.993 -11.546 -85.484  1.00  0.00           H  
ATOM   1806  O4' C      57      50.634 -10.585 -84.274  1.00  0.00           O  
ATOM   1807  C1' C      57      49.381 -10.509 -84.947  1.00  0.00           C  
ATOM   1808  H1' C      57      48.780 -11.384 -84.685  1.00  0.00           H  
ATOM   1809  N1  C      57      48.614  -9.276 -84.591  1.00  0.00           N  
ATOM   1810  C6  C      57      49.233  -8.088 -84.289  1.00  0.00           C  
ATOM   1811  H6  C      57      50.309  -8.025 -84.309  1.00  0.00           H  
ATOM   1812  C5  C      57      48.503  -7.000 -83.949  1.00  0.00           C  
ATOM   1813  H5  C      57      49.000  -6.074 -83.703  1.00  0.00           H  
ATOM   1814  C4  C      57      47.090  -7.136 -83.956  1.00  0.00           C  
ATOM   1815  N4  C      57      46.334  -6.123 -83.642  1.00  0.00           N  
ATOM   1816  H41 C      57      45.330  -6.263 -83.639  1.00  0.00           H  
ATOM   1817  H42 C      57      46.747  -5.231 -83.441  1.00  0.00           H  
ATOM   1818  N3  C      57      46.468  -8.258 -84.262  1.00  0.00           N  
ATOM   1819  C2  C      57      47.213  -9.334 -84.602  1.00  0.00           C  
ATOM   1820  O2  C      57      46.606 -10.351 -84.935  1.00  0.00           O  
ATOM   1821  C3' C      57      51.084  -9.902 -86.495  1.00  0.00           C  
ATOM   1822  H3' C      57      50.985  -8.826 -86.342  1.00  0.00           H  
ATOM   1823  C2' C      57      49.689 -10.552 -86.445  1.00  0.00           C  
ATOM   1824  H2' C      57      48.971  -9.961 -87.013  1.00  0.00           H  
ATOM   1825  O2' C      57      49.669 -11.929 -86.839  1.00  0.00           O  
ATOM   1826 HO2' C      57      48.756 -12.202 -87.049  1.00  0.00           H  
ATOM   1827  O3' C      57      51.813 -10.158 -87.695  1.00  0.00           O  
ATOM   1828  P   G      58      51.572  -9.248 -89.011  1.00  0.00           P  
ATOM   1829  OP1 G      58      52.390  -9.824 -90.116  1.00  0.00           O  
ATOM   1830  OP2 G      58      51.803  -7.827 -88.633  1.00  0.00           O  
ATOM   1831  O5' G      58      50.001  -9.406 -89.385  1.00  0.00           O  
ATOM   1832  C5' G      58      49.486 -10.613 -89.935  1.00  0.00           C  
ATOM   1833  H5' G      58      49.785 -11.461 -89.320  1.00  0.00           H  
ATOM   1834 H5'' G      58      49.905 -10.764 -90.931  1.00  0.00           H  
ATOM   1835  C4' G      58      47.953 -10.604 -90.049  1.00  0.00           C  
ATOM   1836  H4' G      58      47.627 -11.558 -90.465  1.00  0.00           H  
ATOM   1837  O4' G      58      47.294 -10.413 -88.797  1.00  0.00           O  
ATOM   1838  C1' G      58      46.129  -9.624 -89.013  1.00  0.00           C  
ATOM   1839  H1' G      58      45.244 -10.157 -88.657  1.00  0.00           H  
ATOM   1840  N9  G      58      46.220  -8.349 -88.262  1.00  0.00           N  
ATOM   1841  C8  G      58      47.323  -7.630 -87.871  1.00  0.00           C  
ATOM   1842  H8  G      58      48.334  -7.960 -88.074  1.00  0.00           H  
ATOM   1843  N7  G      58      47.043  -6.522 -87.235  1.00  0.00           N  
ATOM   1844  C5  G      58      45.642  -6.491 -87.213  1.00  0.00           C  
ATOM   1845  C6  G      58      44.701  -5.520 -86.700  1.00  0.00           C  
ATOM   1846  O6  G      58      44.904  -4.463 -86.100  1.00  0.00           O  
ATOM   1847  N1  G      58      43.389  -5.843 -86.961  1.00  0.00           N  
ATOM   1848  H1  G      58      42.680  -5.182 -86.688  1.00  0.00           H  
ATOM   1849  C2  G      58      43.012  -6.953 -87.631  1.00  0.00           C  
ATOM   1850  N2  G      58      41.738  -7.092 -87.865  1.00  0.00           N  
ATOM   1851  H21 G      58      41.115  -6.320 -87.644  1.00  0.00           H  
ATOM   1852  H22 G      58      41.439  -7.871 -88.422  1.00  0.00           H  
ATOM   1853  N3  G      58      43.828  -7.901 -88.081  1.00  0.00           N  
ATOM   1854  C4  G      58      45.140  -7.607 -87.850  1.00  0.00           C  
ATOM   1855  C3' G      58      47.458  -9.495 -90.977  1.00  0.00           C  
ATOM   1856  H3' G      58      47.975  -8.567 -90.725  1.00  0.00           H  
ATOM   1857  C2' G      58      45.992  -9.378 -90.524  1.00  0.00           C  
ATOM   1858  H2' G      58      45.607  -8.377 -90.736  1.00  0.00           H  
ATOM   1859  O2' G      58      45.132 -10.390 -91.060  1.00  0.00           O  
ATOM   1860 HO2' G      58      44.214 -10.057 -91.104  1.00  0.00           H  
ATOM   1861  O3' G      58      47.670  -9.824 -92.348  1.00  0.00           O  
ATOM   1862  P   A      59      47.637  -8.685 -93.484  1.00  0.00           P  
ATOM   1863  OP1 A      59      47.961  -9.341 -94.782  1.00  0.00           O  
ATOM   1864  OP2 A      59      48.465  -7.529 -93.041  1.00  0.00           O  
ATOM   1865  O5' A      59      46.095  -8.222 -93.519  1.00  0.00           O  
ATOM   1866  C5' A      59      45.618  -7.378 -94.547  1.00  0.00           C  
ATOM   1867  H5' A      59      45.720  -7.876 -95.512  1.00  0.00           H  
ATOM   1868 H5'' A      59      46.206  -6.459 -94.571  1.00  0.00           H  
ATOM   1869  C4' A      59      44.144  -7.028 -94.323  1.00  0.00           C  
ATOM   1870  H4' A      59      43.544  -7.938 -94.366  1.00  0.00           H  
ATOM   1871  O4' A      59      43.914  -6.380 -93.071  1.00  0.00           O  
ATOM   1872  C1' A      59      43.099  -5.234 -93.287  1.00  0.00           C  
ATOM   1873  H1' A      59      42.269  -5.218 -92.576  1.00  0.00           H  
ATOM   1874  N9  A      59      43.893  -3.997 -93.089  1.00  0.00           N  
ATOM   1875  C8  A      59      45.256  -3.859 -92.969  1.00  0.00           C  
ATOM   1876  H8  A      59      45.943  -4.680 -93.137  1.00  0.00           H  
ATOM   1877  N7  A      59      45.648  -2.672 -92.586  1.00  0.00           N  
ATOM   1878  C5  A      59      44.443  -1.969 -92.455  1.00  0.00           C  
ATOM   1879  C6  A      59      44.087  -0.658 -92.049  1.00  0.00           C  
ATOM   1880  N6  A      59      44.937   0.276 -91.664  1.00  0.00           N  
ATOM   1881  H61 A      59      44.570   1.167 -91.377  1.00  0.00           H  
ATOM   1882  H62 A      59      45.925   0.074 -91.647  1.00  0.00           H  
ATOM   1883  N1  A      59      42.818  -0.256 -92.033  1.00  0.00           N  
ATOM   1884  C2  A      59      41.890  -1.129 -92.401  1.00  0.00           C  
ATOM   1885  H2  A      59      40.868  -0.772 -92.384  1.00  0.00           H  
ATOM   1886  N3  A      59      42.061  -2.387 -92.800  1.00  0.00           N  
ATOM   1887  C4  A      59      43.374  -2.755 -92.796  1.00  0.00           C  
ATOM   1888  C3' A      59      43.673  -6.084 -95.427  1.00  0.00           C  
ATOM   1889  H3' A      59      44.473  -5.372 -95.640  1.00  0.00           H  
ATOM   1890  C2' A      59      42.542  -5.338 -94.706  1.00  0.00           C  
ATOM   1891  H2' A      59      42.428  -4.348 -95.132  1.00  0.00           H  
ATOM   1892  O2' A      59      41.299  -6.045 -94.657  1.00  0.00           O  
ATOM   1893 HO2' A      59      40.565  -5.413 -94.538  1.00  0.00           H  
ATOM   1894  O3' A      59      43.292  -6.778 -96.614  1.00  0.00           O  
ATOM   1895  P   U      60      43.462  -6.087 -98.061  1.00  0.00           P  
ATOM   1896  OP1 U      60      42.911  -7.017 -99.087  1.00  0.00           O  
ATOM   1897  OP2 U      60      44.880  -5.651 -98.187  1.00  0.00           O  
ATOM   1898  O5' U      60      42.541  -4.760 -97.999  1.00  0.00           O  
ATOM   1899  C5' U      60      41.123  -4.833 -97.946  1.00  0.00           C  
ATOM   1900  H5' U      60      40.815  -5.588 -97.223  1.00  0.00           H  
ATOM   1901 H5'' U      60      40.739  -5.127 -98.925  1.00  0.00           H  
ATOM   1902  C4' U      60      40.488  -3.488 -97.547  1.00  0.00           C  
ATOM   1903  H4' U      60      39.403  -3.606 -97.537  1.00  0.00           H  
ATOM   1904  O4' U      60      40.901  -3.038 -96.256  1.00  0.00           O  
ATOM   1905  C1' U      60      41.075  -1.624 -96.272  1.00  0.00           C  
ATOM   1906  H1' U      60      40.463  -1.184 -95.482  1.00  0.00           H  
ATOM   1907  N1  U      60      42.490  -1.196 -96.041  1.00  0.00           N  
ATOM   1908  C6  U      60      43.562  -2.031 -96.272  1.00  0.00           C  
ATOM   1909  H6  U      60      43.389  -3.006 -96.700  1.00  0.00           H  
ATOM   1910  C5  U      60      44.827  -1.655 -95.952  1.00  0.00           C  
ATOM   1911  H5  U      60      45.653  -2.329 -96.128  1.00  0.00           H  
ATOM   1912  C4  U      60      45.109  -0.363 -95.365  1.00  0.00           C  
ATOM   1913  O4  U      60      46.212   0.042 -95.016  1.00  0.00           O  
ATOM   1914  N3  U      60      44.002   0.437 -95.204  1.00  0.00           N  
ATOM   1915  H3  U      60      44.150   1.335 -94.778  1.00  0.00           H  
ATOM   1916  C2  U      60      42.704   0.090 -95.524  1.00  0.00           C  
ATOM   1917  O2  U      60      41.804   0.909 -95.347  1.00  0.00           O  
ATOM   1918  C3' U      60      40.826  -2.362 -98.522  1.00  0.00           C  
ATOM   1919  H3' U      60      41.895  -2.394 -98.743  1.00  0.00           H  
ATOM   1920  C2' U      60      40.546  -1.144 -97.625  1.00  0.00           C  
ATOM   1921  H2' U      60      41.111  -0.284 -97.976  1.00  0.00           H  
ATOM   1922  O2' U      60      39.156  -0.838 -97.462  1.00  0.00           O  
ATOM   1923 HO2' U      60      39.053   0.091 -97.184  1.00  0.00           H  
ATOM   1924  O3' U      60      40.065  -2.432 -99.726  1.00  0.00           O  
ATOM   1925  P   U      61      40.597  -1.729-101.079  1.00  0.00           P  
ATOM   1926  OP1 U      61      39.559  -1.921-102.132  1.00  0.00           O  
ATOM   1927  OP2 U      61      41.976  -2.226-101.349  1.00  0.00           O  
ATOM   1928  O5' U      61      40.700  -0.155-100.718  1.00  0.00           O  
ATOM   1929  C5' U      61      39.535   0.628-100.494  1.00  0.00           C  
ATOM   1930  H5' U      61      38.858   0.105 -99.818  1.00  0.00           H  
ATOM   1931 H5'' U      61      39.010   0.770-101.440  1.00  0.00           H  
ATOM   1932  C4' U      61      39.850   2.011 -99.897  1.00  0.00           C  
ATOM   1933  H4' U      61      38.908   2.549 -99.774  1.00  0.00           H  
ATOM   1934  O4' U      61      40.502   1.960 -98.626  1.00  0.00           O  
ATOM   1935  C1' U      61      41.429   3.045 -98.549  1.00  0.00           C  
ATOM   1936  H1' U      61      41.208   3.646 -97.664  1.00  0.00           H  
ATOM   1937  N1  U      61      42.844   2.576 -98.445  1.00  0.00           N  
ATOM   1938  C6  U      61      43.253   1.342 -98.908  1.00  0.00           C  
ATOM   1939  H6  U      61      42.540   0.696 -99.398  1.00  0.00           H  
ATOM   1940  C5  U      61      44.540   0.928 -98.757  1.00  0.00           C  
ATOM   1941  H5  U      61      44.844  -0.042 -99.126  1.00  0.00           H  
ATOM   1942  C4  U      61      45.534   1.766 -98.126  1.00  0.00           C  
ATOM   1943  O4  U      61      46.719   1.487 -97.971  1.00  0.00           O  
ATOM   1944  N3  U      61      45.053   2.968 -97.673  1.00  0.00           N  
ATOM   1945  H3  U      61      45.722   3.586 -97.238  1.00  0.00           H  
ATOM   1946  C2  U      61      43.763   3.430 -97.824  1.00  0.00           C  
ATOM   1947  O2  U      61      43.476   4.553 -97.413  1.00  0.00           O  
ATOM   1948  C3' U      61      40.750   2.850-100.804  1.00  0.00           C  
ATOM   1949  H3' U      61      41.618   2.252-101.088  1.00  0.00           H  
ATOM   1950  C2' U      61      41.201   3.919 -99.791  1.00  0.00           C  
ATOM   1951  H2' U      61      42.118   4.414-100.112  1.00  0.00           H  
ATOM   1952  O2' U      61      40.181   4.860 -99.463  1.00  0.00           O  
ATOM   1953 HO2' U      61      40.556   5.760 -99.447  1.00  0.00           H  
ATOM   1954  O3' U      61      40.068   3.322-101.965  1.00  0.00           O  
ATOM   1955  P   A      62      40.879   3.634-103.328  1.00  0.00           P  
ATOM   1956  OP1 A      62      39.884   4.045-104.363  1.00  0.00           O  
ATOM   1957  OP2 A      62      41.762   2.472-103.630  1.00  0.00           O  
ATOM   1958  O5' A      62      41.829   4.899-102.975  1.00  0.00           O  
ATOM   1959  C5' A      62      41.282   6.199-102.797  1.00  0.00           C  
ATOM   1960  H5' A      62      40.535   6.177-102.003  1.00  0.00           H  
ATOM   1961 H5'' A      62      40.787   6.511-103.717  1.00  0.00           H  
ATOM   1962  C4' A      62      42.344   7.255-102.448  1.00  0.00           C  
ATOM   1963  H4' A      62      41.859   8.232-102.421  1.00  0.00           H  
ATOM   1964  O4' A      62      42.955   7.031-101.181  1.00  0.00           O  
ATOM   1965  C1' A      62      44.323   7.409-101.256  1.00  0.00           C  
ATOM   1966  H1' A      62      44.549   8.150-100.486  1.00  0.00           H  
ATOM   1967  N9  A      62      45.157   6.206-101.002  1.00  0.00           N  
ATOM   1968  C8  A      62      44.830   4.881-101.175  1.00  0.00           C  
ATOM   1969  H8  A      62      43.897   4.566-101.621  1.00  0.00           H  
ATOM   1970  N7  A      62      45.722   4.036-100.724  1.00  0.00           N  
ATOM   1971  C5  A      62      46.735   4.876-100.243  1.00  0.00           C  
ATOM   1972  C6  A      62      48.002   4.673 -99.635  1.00  0.00           C  
ATOM   1973  N6  A      62      48.544   3.507 -99.330  1.00  0.00           N  
ATOM   1974  H61 A      62      49.429   3.499 -98.840  1.00  0.00           H  
ATOM   1975  H62 A      62      47.996   2.668 -99.438  1.00  0.00           H  
ATOM   1976  N1  A      62      48.779   5.702 -99.311  1.00  0.00           N  
ATOM   1977  C2  A      62      48.326   6.923 -99.546  1.00  0.00           C  
ATOM   1978  H2  A      62      48.992   7.728 -99.274  1.00  0.00           H  
ATOM   1979  N3  A      62      47.161   7.281-100.081  1.00  0.00           N  
ATOM   1980  C4  A      62      46.405   6.197-100.421  1.00  0.00           C  
ATOM   1981  C3' A      62      43.474   7.323-103.482  1.00  0.00           C  
ATOM   1982  H3' A      62      43.819   6.311-103.699  1.00  0.00           H  
ATOM   1983  C2' A      62      44.553   8.034-102.643  1.00  0.00           C  
ATOM   1984  H2' A      62      45.548   7.801-103.017  1.00  0.00           H  
ATOM   1985  O2' A      62      44.352   9.449-102.550  1.00  0.00           O  
ATOM   1986 HO2' A      62      45.117   9.868-102.114  1.00  0.00           H  
ATOM   1987  O3' A      62      43.074   7.984-104.685  1.00  0.00           O  
ATOM   1988  P   U      63      43.791   7.647-106.094  1.00  0.00           P  
ATOM   1989  OP1 U      63      43.158   8.497-107.145  1.00  0.00           O  
ATOM   1990  OP2 U      63      43.784   6.170-106.289  1.00  0.00           O  
ATOM   1991  O5' U      63      45.330   8.107-105.907  1.00  0.00           O  
ATOM   1992  C5' U      63      45.696   9.480-105.891  1.00  0.00           C  
ATOM   1993  H5' U      63      45.052  10.026-105.200  1.00  0.00           H  
ATOM   1994 H5'' U      63      45.565   9.902-106.888  1.00  0.00           H  
ATOM   1995  C4' U      63      47.156   9.686-105.457  1.00  0.00           C  
ATOM   1996  H4' U      63      47.392  10.749-105.529  1.00  0.00           H  
ATOM   1997  O4' U      63      47.383   9.259-104.113  1.00  0.00           O  
ATOM   1998  C1' U      63      48.708   8.744-104.020  1.00  0.00           C  
ATOM   1999  H1' U      63      49.260   9.310-103.265  1.00  0.00           H  
ATOM   2000  N1  U      63      48.732   7.302-103.640  1.00  0.00           N  
ATOM   2001  C6  U      63      47.716   6.430-103.975  1.00  0.00           C  
ATOM   2002  H6  U      63      46.864   6.797-104.529  1.00  0.00           H  
ATOM   2003  C5  U      63      47.776   5.119-103.617  1.00  0.00           C  
ATOM   2004  H5  U      63      46.972   4.448-103.882  1.00  0.00           H  
ATOM   2005  C4  U      63      48.906   4.587-102.887  1.00  0.00           C  
ATOM   2006  O4  U      63      49.050   3.426-102.516  1.00  0.00           O  
ATOM   2007  N3  U      63      49.873   5.512-102.598  1.00  0.00           N  
ATOM   2008  H3  U      63      50.694   5.173-102.123  1.00  0.00           H  
ATOM   2009  C2  U      63      49.862   6.838-102.959  1.00  0.00           C  
ATOM   2010  O2  U      63      50.833   7.544-102.688  1.00  0.00           O  
ATOM   2011  C3' U      63      48.165   8.921-106.319  1.00  0.00           C  
ATOM   2012  H3' U      63      47.833   7.886-106.411  1.00  0.00           H  
ATOM   2013  C2' U      63      49.381   8.962-105.379  1.00  0.00           C  
ATOM   2014  H2' U      63      50.071   8.152-105.610  1.00  0.00           H  
ATOM   2015  O2' U      63      50.054  10.224-105.334  1.00  0.00           O  
ATOM   2016 HO2' U      63      51.019  10.075-105.339  1.00  0.00           H  
ATOM   2017  O3' U      63      48.372   9.478-107.615  1.00  0.00           O  
ATOM   2018  P   G      64      49.046   8.594-108.791  1.00  0.00           P  
ATOM   2019  OP1 G      64      49.092   9.435-110.021  1.00  0.00           O  
ATOM   2020  OP2 G      64      48.336   7.286-108.859  1.00  0.00           O  
ATOM   2021  O5' G      64      50.561   8.308-108.294  1.00  0.00           O  
ATOM   2022  C5' G      64      51.522   9.354-108.235  1.00  0.00           C  
ATOM   2023  H5' G      64      51.099  10.215-107.716  1.00  0.00           H  
ATOM   2024 H5'' G      64      51.770   9.671-109.249  1.00  0.00           H  
ATOM   2025  C4' G      64      52.818   8.937-107.519  1.00  0.00           C  
ATOM   2026  H4' G      64      53.470   9.808-107.443  1.00  0.00           H  
ATOM   2027  O4' G      64      52.593   8.423-106.206  1.00  0.00           O  
ATOM   2028  C1' G      64      53.514   7.359-105.963  1.00  0.00           C  
ATOM   2029  H1' G      64      54.093   7.563-105.060  1.00  0.00           H  
ATOM   2030  N9  G      64      52.795   6.076-105.760  1.00  0.00           N  
ATOM   2031  C8  G      64      51.500   5.741-106.078  1.00  0.00           C  
ATOM   2032  H8  G      64      50.843   6.409-106.618  1.00  0.00           H  
ATOM   2033  N7  G      64      51.129   4.561-105.653  1.00  0.00           N  
ATOM   2034  C5  G      64      52.282   4.051-105.042  1.00  0.00           C  
ATOM   2035  C6  G      64      52.548   2.789-104.392  1.00  0.00           C  
ATOM   2036  O6  G      64      51.791   1.844-104.169  1.00  0.00           O  
ATOM   2037  N1  G      64      53.857   2.650-103.980  1.00  0.00           N  
ATOM   2038  H1  G      64      54.115   1.785-103.533  1.00  0.00           H  
ATOM   2039  C2  G      64      54.802   3.604-104.140  1.00  0.00           C  
ATOM   2040  N2  G      64      56.015   3.298-103.765  1.00  0.00           N  
ATOM   2041  H21 G      64      56.227   2.370-103.402  1.00  0.00           H  
ATOM   2042  H22 G      64      56.734   3.989-103.896  1.00  0.00           H  
ATOM   2043  N3  G      64      54.598   4.795-104.700  1.00  0.00           N  
ATOM   2044  C4  G      64      53.313   4.962-105.137  1.00  0.00           C  
ATOM   2045  C3' G      64      53.577   7.851-108.282  1.00  0.00           C  
ATOM   2046  H3' G      64      52.866   7.082-108.592  1.00  0.00           H  
ATOM   2047  C2' G      64      54.467   7.283-107.164  1.00  0.00           C  
ATOM   2048  H2' G      64      54.745   6.253-107.383  1.00  0.00           H  
ATOM   2049  O2' G      64      55.622   8.079-106.876  1.00  0.00           O  
ATOM   2050 HO2' G      64      56.313   7.524-106.465  1.00  0.00           H  
ATOM   2051  O3' G      64      54.281   8.374-109.406  1.00  0.00           O  
ATOM   2052  P   U      65      54.612   7.433-110.673  1.00  0.00           P  
ATOM   2053  OP1 U      65      55.319   8.282-111.677  1.00  0.00           O  
ATOM   2054  OP2 U      65      53.347   6.757-111.082  1.00  0.00           O  
ATOM   2055  O5' U      65      55.631   6.302-110.098  1.00  0.00           O  
ATOM   2056  C5' U      65      57.033   6.531-110.029  1.00  0.00           C  
ATOM   2057  H5' U      65      57.240   7.357-109.347  1.00  0.00           H  
ATOM   2058 H5'' U      65      57.400   6.807-111.019  1.00  0.00           H  
ATOM   2059  C4' U      65      57.826   5.296-109.570  1.00  0.00           C  
ATOM   2060  H4' U      65      58.888   5.502-109.717  1.00  0.00           H  
ATOM   2061  O4' U      65      57.614   4.978-108.193  1.00  0.00           O  
ATOM   2062  C1' U      65      57.736   3.561-108.030  1.00  0.00           C  
ATOM   2063  H1' U      65      58.508   3.342-107.288  1.00  0.00           H  
ATOM   2064  N1  U      65      56.450   2.936-107.593  1.00  0.00           N  
ATOM   2065  C6  U      65      55.231   3.464-107.965  1.00  0.00           C  
ATOM   2066  H6  U      65      55.200   4.425-108.461  1.00  0.00           H  
ATOM   2067  C5  U      65      54.078   2.780-107.754  1.00  0.00           C  
ATOM   2068  H5  U      65      53.134   3.197-108.074  1.00  0.00           H  
ATOM   2069  C4  U      65      54.079   1.476-107.134  1.00  0.00           C  
ATOM   2070  O4  U      65      53.089   0.778-106.950  1.00  0.00           O  
ATOM   2071  N3  U      65      55.318   1.034-106.732  1.00  0.00           N  
ATOM   2072  H3  U      65      55.358   0.118-106.309  1.00  0.00           H  
ATOM   2073  C2  U      65      56.511   1.698-106.935  1.00  0.00           C  
ATOM   2074  O2  U      65      57.564   1.178-106.565  1.00  0.00           O  
ATOM   2075  C3' U      65      57.483   4.010-110.333  1.00  0.00           C  
ATOM   2076  H3' U      65      56.404   3.867-110.271  1.00  0.00           H  
ATOM   2077  C2' U      65      58.152   2.986-109.399  1.00  0.00           C  
ATOM   2078  H2' U      65      57.734   1.990-109.562  1.00  0.00           H  
ATOM   2079  O2' U      65      59.583   2.967-109.497  1.00  0.00           O  
ATOM   2080 HO2' U      65      59.955   2.239-108.957  1.00  0.00           H  
ATOM   2081  O3' U      65      57.874   3.938-111.703  1.00  0.00           O  
ATOM   2082  P   C      66      56.840   3.291-112.772  1.00  0.00           P  
ATOM   2083  OP1 C      66      55.829   4.328-113.114  1.00  0.00           O  
ATOM   2084  OP2 C      66      56.368   1.994-112.211  1.00  0.00           O  
ATOM   2085  O5' C      66      57.738   2.948-114.086  1.00  0.00           O  
ATOM   2086  C5' C      66      57.893   3.876-115.154  1.00  0.00           C  
ATOM   2087  H5' C      66      58.941   3.873-115.459  1.00  0.00           H  
ATOM   2088 H5'' C      66      57.663   4.889-114.820  1.00  0.00           H  
ATOM   2089  C4' C      66      57.050   3.542-116.404  1.00  0.00           C  
ATOM   2090  H4' C      66      57.501   2.690-116.915  1.00  0.00           H  
ATOM   2091  O4' C      66      55.670   3.265-116.178  1.00  0.00           O  
ATOM   2092  C1' C      66      54.954   3.561-117.379  1.00  0.00           C  
ATOM   2093  H1' C      66      54.706   2.620-117.878  1.00  0.00           H  
ATOM   2094  N1  C      66      53.672   4.293-117.126  1.00  0.00           N  
ATOM   2095  C6  C      66      53.409   4.905-115.922  1.00  0.00           C  
ATOM   2096  H6  C      66      54.180   4.947-115.159  1.00  0.00           H  
ATOM   2097  C5  C      66      52.179   5.422-115.672  1.00  0.00           C  
ATOM   2098  H5  C      66      51.972   5.877-114.715  1.00  0.00           H  
ATOM   2099  C4  C      66      51.200   5.311-116.696  1.00  0.00           C  
ATOM   2100  N4  C      66      49.977   5.724-116.497  1.00  0.00           N  
ATOM   2101  H41 C      66      49.310   5.595-117.241  1.00  0.00           H  
ATOM   2102  H42 C      66      49.717   6.113-115.606  1.00  0.00           H  
ATOM   2103  N3  C      66      51.435   4.759-117.869  1.00  0.00           N  
ATOM   2104  C2  C      66      52.671   4.252-118.112  1.00  0.00           C  
ATOM   2105  O2  C      66      52.864   3.741-119.217  1.00  0.00           O  
ATOM   2106  C3' C      66      57.049   4.732-117.361  1.00  0.00           C  
ATOM   2107  H3' C      66      56.739   5.613-116.796  1.00  0.00           H  
ATOM   2108  C2' C      66      55.902   4.338-118.309  1.00  0.00           C  
ATOM   2109  H2' C      66      55.415   5.226-118.711  1.00  0.00           H  
ATOM   2110  O2' C      66      56.293   3.448-119.355  1.00  0.00           O  
ATOM   2111 HO2' C      66      56.558   3.978-120.128  1.00  0.00           H  
ATOM   2112  O3' C      66      58.327   4.934-117.961  1.00  0.00           O  
ATOM   2113  P   C      67      58.828   6.409-118.391  1.00  0.00           P  
ATOM   2114  OP1 C      67      60.269   6.306-118.757  1.00  0.00           O  
ATOM   2115  OP2 C      67      58.442   7.362-117.312  1.00  0.00           O  
ATOM   2116  O5' C      67      57.972   6.753-119.722  1.00  0.00           O  
ATOM   2117  C5' C      67      58.236   6.102-120.960  1.00  0.00           C  
ATOM   2118  H5' C      67      58.382   5.035-120.789  1.00  0.00           H  
ATOM   2119 H5'' C      67      59.155   6.504-121.391  1.00  0.00           H  
ATOM   2120  C4' C      67      57.091   6.280-121.973  1.00  0.00           C  
ATOM   2121  H4' C      67      57.292   5.649-122.841  1.00  0.00           H  
ATOM   2122  O4' C      67      55.844   5.881-121.406  1.00  0.00           O  
ATOM   2123  C1' C      67      54.808   6.735-121.876  1.00  0.00           C  
ATOM   2124  H1' C      67      54.144   6.148-122.517  1.00  0.00           H  
ATOM   2125  N1  C      67      53.996   7.305-120.760  1.00  0.00           N  
ATOM   2126  C6  C      67      54.548   7.592-119.537  1.00  0.00           C  
ATOM   2127  H6  C      67      55.610   7.450-119.386  1.00  0.00           H  
ATOM   2128  C5  C      67      53.768   8.045-118.524  1.00  0.00           C  
ATOM   2129  H5  C      67      54.210   8.261-117.565  1.00  0.00           H  
ATOM   2130  C4  C      67      52.391   8.254-118.801  1.00  0.00           C  
ATOM   2131  N4  C      67      51.592   8.721-117.880  1.00  0.00           N  
ATOM   2132  H41 C      67      50.625   8.860-118.119  1.00  0.00           H  
ATOM   2133  H42 C      67      51.951   8.927-116.963  1.00  0.00           H  
ATOM   2134  N3  C      67      51.844   8.028-119.978  1.00  0.00           N  
ATOM   2135  C2  C      67      52.629   7.540-120.973  1.00  0.00           C  
ATOM   2136  O2  C      67      52.097   7.323-122.064  1.00  0.00           O  
ATOM   2137  C3' C      67      56.954   7.726-122.465  1.00  0.00           C  
ATOM   2138  H3' C      67      57.233   8.411-121.662  1.00  0.00           H  
ATOM   2139  C2' C      67      55.444   7.821-122.746  1.00  0.00           C  
ATOM   2140  H2' C      67      55.080   8.809-122.470  1.00  0.00           H  
ATOM   2141  O2' C      67      55.109   7.517-124.098  1.00  0.00           O  
ATOM   2142 HO2' C      67      55.801   7.892-124.674  1.00  0.00           H  
ATOM   2143  O3' C      67      57.727   7.956-123.645  1.00  0.00           O  
ATOM   2144  P   A      68      58.154   9.439-124.130  1.00  0.00           P  
ATOM   2145  OP1 A      68      58.495   9.323-125.574  1.00  0.00           O  
ATOM   2146  OP2 A      68      59.202   9.945-123.203  1.00  0.00           O  
ATOM   2147  O5' A      68      56.837  10.387-124.025  1.00  0.00           O  
ATOM   2148  C5' A      68      56.550  11.082-122.817  1.00  0.00           C  
ATOM   2149  H5' A      68      56.572  10.370-122.000  1.00  0.00           H  
ATOM   2150 H5'' A      68      57.346  11.798-122.643  1.00  0.00           H  
ATOM   2151  C4' A      68      55.221  11.856-122.753  1.00  0.00           C  
ATOM   2152  H4' A      68      55.443  12.925-122.742  1.00  0.00           H  
ATOM   2153  O4' A      68      54.362  11.575-123.848  1.00  0.00           O  
ATOM   2154  C1' A      68      53.037  11.905-123.468  1.00  0.00           C  
ATOM   2155  H1' A      68      52.798  12.903-123.847  1.00  0.00           H  
ATOM   2156  N9  A      68      52.084  10.942-124.065  1.00  0.00           N  
ATOM   2157  C8  A      68      52.274   9.614-124.367  1.00  0.00           C  
ATOM   2158  H8  A      68      53.168   9.079-124.075  1.00  0.00           H  
ATOM   2159  N7  A      68      51.310   9.077-125.073  1.00  0.00           N  
ATOM   2160  C5  A      68      50.392  10.133-125.207  1.00  0.00           C  
ATOM   2161  C6  A      68      49.144  10.305-125.862  1.00  0.00           C  
ATOM   2162  N6  A      68      48.544   9.398-126.613  1.00  0.00           N  
ATOM   2163  H61 A      68      47.680   9.647-127.068  1.00  0.00           H  
ATOM   2164  H62 A      68      48.993   8.505-126.764  1.00  0.00           H  
ATOM   2165  N1  A      68      48.474  11.458-125.787  1.00  0.00           N  
ATOM   2166  C2  A      68      49.023  12.449-125.095  1.00  0.00           C  
ATOM   2167  H2  A      68      48.454  13.369-125.048  1.00  0.00           H  
ATOM   2168  N3  A      68      50.195  12.457-124.462  1.00  0.00           N  
ATOM   2169  C4  A      68      50.837  11.256-124.557  1.00  0.00           C  
ATOM   2170  C3' A      68      54.393  11.527-121.497  1.00  0.00           C  
ATOM   2171  H3' A      68      54.389  10.447-121.349  1.00  0.00           H  
ATOM   2172  C2' A      68      52.972  11.944-121.935  1.00  0.00           C  
ATOM   2173  H2' A      68      52.247  11.224-121.550  1.00  0.00           H  
ATOM   2174  O2' A      68      52.625  13.281-121.558  1.00  0.00           O  
ATOM   2175 HO2' A      68      51.652  13.378-121.517  1.00  0.00           H  
ATOM   2176  O3' A      68      54.765  12.182-120.283  1.00  0.00           O  
ATOM   2177  P   G3     69      56.061  11.755-119.414  1.00  0.00           P  
ATOM   2178  OP1 G3     69      56.240  10.285-119.530  1.00  0.00           O  
ATOM   2179  OP2 G3     69      55.897  12.347-118.055  1.00  0.00           O  
ATOM   2180  O5' G3     69      57.320  12.482-120.136  1.00  0.00           O  
ATOM   2181  C5' G3     69      57.366  13.896-120.260  1.00  0.00           C  
ATOM   2182  H5' G3     69      57.206  14.357-119.285  1.00  0.00           H  
ATOM   2183 H5'' G3     69      56.557  14.220-120.919  1.00  0.00           H  
ATOM   2184  C4' G3     69      58.690  14.430-120.831  1.00  0.00           C  
ATOM   2185  H4' G3     69      58.597  15.515-120.909  1.00  0.00           H  
ATOM   2186  O4' G3     69      59.822  14.134-120.016  1.00  0.00           O  
ATOM   2187  C1' G3     69      60.984  14.178-120.847  1.00  0.00           C  
ATOM   2188  H1' G3     69      61.630  15.005-120.543  1.00  0.00           H  
ATOM   2189  N9  G3     69      61.768  12.920-120.752  1.00  0.00           N  
ATOM   2190  C8  G3     69      61.342  11.644-120.466  1.00  0.00           C  
ATOM   2191  H8  G3     69      60.310  11.418-120.223  1.00  0.00           H  
ATOM   2192  N7  G3     69      62.290  10.740-120.507  1.00  0.00           N  
ATOM   2193  C5  G3     69      63.433  11.469-120.869  1.00  0.00           C  
ATOM   2194  C6  G3     69      64.798  11.062-121.107  1.00  0.00           C  
ATOM   2195  O6  G3     69      65.302   9.938-121.039  1.00  0.00           O  
ATOM   2196  N1  G3     69      65.631  12.108-121.467  1.00  0.00           N  
ATOM   2197  H1  G3     69      66.591  11.884-121.650  1.00  0.00           H  
ATOM   2198  C2  G3     69      65.214  13.395-121.585  1.00  0.00           C  
ATOM   2199  N2  G3     69      66.100  14.291-121.942  1.00  0.00           N  
ATOM   2200  H21 G3     69      67.059  14.038-122.126  1.00  0.00           H  
ATOM   2201  H22 G3     69      65.788  15.247-122.033  1.00  0.00           H  
ATOM   2202  N3  G3     69      63.967  13.816-121.375  1.00  0.00           N  
ATOM   2203  C4  G3     69      63.117  12.805-121.017  1.00  0.00           C  
ATOM   2204  C3' G3     69      59.066  13.900-122.215  1.00  0.00           C  
ATOM   2205  H3' G3     69      59.080  12.809-122.196  1.00  0.00           H  
ATOM   2206  C2' G3     69      60.516  14.401-122.297  1.00  0.00           C  
ATOM   2207  H2' G3     69      61.091  13.793-123.002  1.00  0.00           H  
ATOM   2208  O2' G3     69      60.610  15.793-122.621  1.00  0.00           O  
ATOM   2209 HO2' G3     69      61.543  16.039-122.784  1.00  0.00           H  
ATOM   2210  O3' G3     69      58.223  14.376-123.268  1.00  0.00           O  
ATOM   2211 HO3' G3     69      58.730  14.371-124.105  1.00  0.00           H  
TER   
END   
