# Supplementary material for: RPocket: an intuitive database of RNA pocket topology information with RNA-ligand data resources
Source: BMC Bioinformatics. 2021 Sep 8;22:428. doi: 10.1186/s12859-021-04349-4 (PMC8424408; doi:10.1186/s12859-021-04349-4)
Supplement: Supplementary file 7 — Additional file 7. Folder S3: Nine other experimental structures and their modeling structures and pockets. [file 12859_2021_4349_MOESM7_ESM.zip › 12859_2021_4349_MOESM7_ESM/3FO4_d2.pdb]

REMARK                                                              
ATOM      1 HO5' G5      1      26.902  43.965  79.976  1.00  0.00           H  
ATOM      2  O5' G5      1      26.447  44.044  79.112  1.00  0.00           O  
ATOM      3  C5' G5      1      27.247  43.471  78.076  1.00  0.00           C  
ATOM      4  H5' G5      1      27.453  42.424  78.305  1.00  0.00           H  
ATOM      5 H5'' G5      1      28.196  44.005  78.011  1.00  0.00           H  
ATOM      6  C4' G5      1      26.531  43.554  76.719  1.00  0.00           C  
ATOM      7  H4' G5      1      25.584  43.015  76.785  1.00  0.00           H  
ATOM      8  O4' G5      1      26.293  44.907  76.341  1.00  0.00           O  
ATOM      9  C1' G5      1      25.899  44.875  74.980  1.00  0.00           C  
ATOM     10  H1' G5      1      24.845  44.593  74.961  1.00  0.00           H  
ATOM     11  N9  G5      1      25.973  46.225  74.332  1.00  0.00           N  
ATOM     12  C8  G5      1      25.261  47.329  74.741  1.00  0.00           C  
ATOM     13  H8  G5      1      24.731  47.346  75.685  1.00  0.00           H  
ATOM     14  N7  G5      1      25.234  48.326  73.896  1.00  0.00           N  
ATOM     15  C5  G5      1      26.013  47.861  72.828  1.00  0.00           C  
ATOM     16  C6  G5      1      26.322  48.454  71.547  1.00  0.00           C  
ATOM     17  O6  G5      1      25.935  49.519  71.065  1.00  0.00           O  
ATOM     18  N1  G5      1      27.152  47.678  70.756  1.00  0.00           N  
ATOM     19  H1  G5      1      27.426  48.053  69.868  1.00  0.00           H  
ATOM     20  C2  G5      1      27.622  46.467  71.143  1.00  0.00           C  
ATOM     21  N2  G5      1      28.491  45.857  70.376  1.00  0.00           N  
ATOM     22  H21 G5      1      28.822  46.267  69.521  1.00  0.00           H  
ATOM     23  H22 G5      1      29.033  45.130  70.852  1.00  0.00           H  
ATOM     24  N3  G5      1      27.303  45.861  72.278  1.00  0.00           N  
ATOM     25  C4  G5      1      26.497  46.596  73.100  1.00  0.00           C  
ATOM     26  C3' G5      1      27.342  42.985  75.544  1.00  0.00           C  
ATOM     27  H3' G5      1      28.335  43.405  75.624  1.00  0.00           H  
ATOM     28  C2' G5      1      26.653  43.684  74.355  1.00  0.00           C  
ATOM     29  H2' G5      1      27.451  44.000  73.689  1.00  0.00           H  
ATOM     30  O2' G5      1      25.690  42.867  73.682  1.00  0.00           O  
ATOM     31 HO2' G5      1      26.165  42.106  73.305  1.00  0.00           H  
ATOM     32  O3' G5      1      27.415  41.553  75.468  1.00  0.00           O  
ATOM     33  P   G       2      28.362  40.743  74.384  1.00  0.00           P  
ATOM     34  OP1 G       2      28.516  41.566  73.149  1.00  0.00           O  
ATOM     35  OP2 G       2      27.769  39.388  74.194  1.00  0.00           O  
ATOM     36  O5' G       2      29.838  40.502  75.077  1.00  0.00           O  
ATOM     37  C5' G       2      30.998  41.255  74.716  1.00  0.00           C  
ATOM     38  H5' G       2      31.212  41.125  73.655  1.00  0.00           H  
ATOM     39 H5'' G       2      31.861  40.917  75.292  1.00  0.00           H  
ATOM     40  C4' G       2      30.777  42.736  74.988  1.00  0.00           C  
ATOM     41  H4' G       2      29.904  43.014  74.409  1.00  0.00           H  
ATOM     42  O4' G       2      30.553  43.012  76.378  1.00  0.00           O  
ATOM     43  C1' G       2      30.734  44.416  76.555  1.00  0.00           C  
ATOM     44  H1' G       2      29.812  44.910  76.863  1.00  0.00           H  
ATOM     45  N9  G       2      31.792  44.702  77.556  1.00  0.00           N  
ATOM     46  C8  G       2      32.600  43.847  78.266  1.00  0.00           C  
ATOM     47  H8  G       2      32.432  42.775  78.294  1.00  0.00           H  
ATOM     48  N7  G       2      33.609  44.433  78.863  1.00  0.00           N  
ATOM     49  C5  G       2      33.450  45.782  78.529  1.00  0.00           C  
ATOM     50  C6  G       2      34.284  46.937  78.745  1.00  0.00           C  
ATOM     51  O6  G       2      35.377  47.029  79.302  1.00  0.00           O  
ATOM     52  N1  G       2      33.787  48.085  78.168  1.00  0.00           N  
ATOM     53  H1  G       2      34.469  48.755  77.873  1.00  0.00           H  
ATOM     54  C2  G       2      32.673  48.104  77.415  1.00  0.00           C  
ATOM     55  N2  G       2      32.473  49.184  76.748  1.00  0.00           N  
ATOM     56  H21 G       2      33.243  49.850  76.699  1.00  0.00           H  
ATOM     57  H22 G       2      31.721  49.208  76.096  1.00  0.00           H  
ATOM     58  N3  G       2      31.828  47.108  77.245  1.00  0.00           N  
ATOM     59  C4  G       2      32.296  45.953  77.797  1.00  0.00           C  
ATOM     60  C3' G       2      31.880  43.724  74.612  1.00  0.00           C  
ATOM     61  H3' G       2      32.738  43.509  75.255  1.00  0.00           H  
ATOM     62  C2' G       2      31.154  44.957  75.172  1.00  0.00           C  
ATOM     63  H2' G       2      31.853  45.790  75.221  1.00  0.00           H  
ATOM     64  O2' G       2      29.967  45.339  74.486  1.00  0.00           O  
ATOM     65 HO2' G       2      30.121  45.096  73.539  1.00  0.00           H  
ATOM     66  O3' G       2      32.401  43.777  73.280  1.00  0.00           O  
ATOM     67  P   A       3      31.850  44.763  72.119  1.00  0.00           P  
ATOM     68  OP1 A       3      32.659  44.491  70.896  1.00  0.00           O  
ATOM     69  OP2 A       3      30.376  44.596  72.052  1.00  0.00           O  
ATOM     70  O5' A       3      32.167  46.279  72.658  1.00  0.00           O  
ATOM     71  C5' A       3      32.939  47.210  71.905  1.00  0.00           C  
ATOM     72  H5' A       3      32.636  47.157  70.858  1.00  0.00           H  
ATOM     73 H5'' A       3      33.994  46.943  71.965  1.00  0.00           H  
ATOM     74  C4' A       3      32.774  48.680  72.347  1.00  0.00           C  
ATOM     75  H4' A       3      33.285  49.294  71.607  1.00  0.00           H  
ATOM     76  O4' A       3      31.400  49.078  72.369  1.00  0.00           O  
ATOM     77  C1' A       3      31.238  50.116  73.333  1.00  0.00           C  
ATOM     78  H1' A       3      30.884  51.026  72.857  1.00  0.00           H  
ATOM     79  N9  A       3      30.261  49.731  74.379  1.00  0.00           N  
ATOM     80  C8  A       3      29.623  48.525  74.522  1.00  0.00           C  
ATOM     81  H8  A       3      29.933  47.651  73.970  1.00  0.00           H  
ATOM     82  N7  A       3      28.584  48.547  75.315  1.00  0.00           N  
ATOM     83  C5  A       3      28.534  49.883  75.731  1.00  0.00           C  
ATOM     84  C6  A       3      27.621  50.661  76.488  1.00  0.00           C  
ATOM     85  N6  A       3      26.483  50.205  76.977  1.00  0.00           N  
ATOM     86  H61 A       3      25.833  50.861  77.388  1.00  0.00           H  
ATOM     87  H62 A       3      26.230  49.251  76.800  1.00  0.00           H  
ATOM     88  N1  A       3      27.841  51.957  76.729  1.00  0.00           N  
ATOM     89  C2  A       3      28.951  52.485  76.233  1.00  0.00           C  
ATOM     90  H2  A       3      29.112  53.534  76.452  1.00  0.00           H  
ATOM     91  N3  A       3      29.876  51.901  75.474  1.00  0.00           N  
ATOM     92  C4  A       3      29.598  50.589  75.233  1.00  0.00           C  
ATOM     93  C3' A       3      33.346  49.071  73.720  1.00  0.00           C  
ATOM     94  H3' A       3      33.012  48.343  74.461  1.00  0.00           H  
ATOM     95  C2' A       3      32.613  50.412  73.892  1.00  0.00           C  
ATOM     96  H2' A       3      32.545  50.736  74.927  1.00  0.00           H  
ATOM     97  O2' A       3      33.195  51.436  73.088  1.00  0.00           O  
ATOM     98 HO2' A       3      34.162  51.385  73.167  1.00  0.00           H  
ATOM     99  O3' A       3      34.760  49.265  73.769  1.00  0.00           O  
ATOM    100  P   C       4      35.533  49.525  75.171  1.00  0.00           P  
ATOM    101  OP1 C       4      36.887  50.050  74.850  1.00  0.00           O  
ATOM    102  OP2 C       4      35.442  48.282  75.972  1.00  0.00           O  
ATOM    103  O5' C       4      34.729  50.695  75.976  1.00  0.00           O  
ATOM    104  C5' C       4      35.076  51.039  77.306  1.00  0.00           C  
ATOM    105  H5' C       4      36.048  51.536  77.304  1.00  0.00           H  
ATOM    106 H5'' C       4      35.192  50.136  77.893  1.00  0.00           H  
ATOM    107  C4' C       4      34.066  51.958  78.025  1.00  0.00           C  
ATOM    108  H4' C       4      34.359  53.000  77.865  1.00  0.00           H  
ATOM    109  O4' C       4      32.683  51.794  77.701  1.00  0.00           O  
ATOM    110  C1' C       4      31.900  52.276  78.807  1.00  0.00           C  
ATOM    111  H1' C       4      31.464  53.240  78.539  1.00  0.00           H  
ATOM    112  N1  C       4      30.806  51.340  79.215  1.00  0.00           N  
ATOM    113  C6  C       4      30.995  49.996  79.326  1.00  0.00           C  
ATOM    114  H6  C       4      32.005  49.609  79.270  1.00  0.00           H  
ATOM    115  C5  C       4      29.964  49.148  79.480  1.00  0.00           C  
ATOM    116  H5  C       4      30.126  48.087  79.521  1.00  0.00           H  
ATOM    117  C4  C       4      28.667  49.736  79.640  1.00  0.00           C  
ATOM    118  N4  C       4      27.617  48.979  79.751  1.00  0.00           N  
ATOM    119  H41 C       4      26.707  49.420  79.869  1.00  0.00           H  
ATOM    120  H42 C       4      27.697  47.984  79.642  1.00  0.00           H  
ATOM    121  N3  C       4      28.487  51.030  79.736  1.00  0.00           N  
ATOM    122  C2  C       4      29.541  51.866  79.554  1.00  0.00           C  
ATOM    123  O2  C       4      29.364  53.057  79.728  1.00  0.00           O  
ATOM    124  C3' C       4      34.082  51.665  79.520  1.00  0.00           C  
ATOM    125  H3' C       4      33.849  50.604  79.633  1.00  0.00           H  
ATOM    126  C2' C       4      32.869  52.492  79.969  1.00  0.00           C  
ATOM    127  H2' C       4      32.467  52.092  80.898  1.00  0.00           H  
ATOM    128  O2' C       4      33.132  53.894  80.056  1.00  0.00           O  
ATOM    129 HO2' C       4      32.464  54.328  80.621  1.00  0.00           H  
ATOM    130  O3' C       4      35.296  51.937  80.204  1.00  0.00           O  
ATOM    131  P   A       5      35.597  51.171  81.593  1.00  0.00           P  
ATOM    132  OP1 A       5      36.848  51.739  82.168  1.00  0.00           O  
ATOM    133  OP2 A       5      35.543  49.712  81.309  1.00  0.00           O  
ATOM    134  O5' A       5      34.345  51.533  82.557  1.00  0.00           O  
ATOM    135  C5' A       5      34.194  52.841  83.095  1.00  0.00           C  
ATOM    136  H5' A       5      34.265  53.580  82.299  1.00  0.00           H  
ATOM    137 H5'' A       5      35.011  53.034  83.792  1.00  0.00           H  
ATOM    138  C4' A       5      32.864  53.049  83.840  1.00  0.00           C  
ATOM    139  H4' A       5      32.833  54.078  84.203  1.00  0.00           H  
ATOM    140  O4' A       5      31.699  52.805  83.051  1.00  0.00           O  
ATOM    141  C1' A       5      30.639  52.439  83.932  1.00  0.00           C  
ATOM    142  H1' A       5      29.861  53.207  83.924  1.00  0.00           H  
ATOM    143  N9  A       5      30.022  51.154  83.530  1.00  0.00           N  
ATOM    144  C8  A       5      30.575  50.085  82.866  1.00  0.00           C  
ATOM    145  H8  A       5      31.616  50.058  82.568  1.00  0.00           H  
ATOM    146  N7  A       5      29.726  49.121  82.609  1.00  0.00           N  
ATOM    147  C5  A       5      28.526  49.588  83.164  1.00  0.00           C  
ATOM    148  C6  A       5      27.193  49.107  83.247  1.00  0.00           C  
ATOM    149  N6  A       5      26.748  47.981  82.719  1.00  0.00           N  
ATOM    150  H61 A       5      25.761  47.758  82.777  1.00  0.00           H  
ATOM    151  H62 A       5      27.399  47.379  82.244  1.00  0.00           H  
ATOM    152  N1  A       5      26.255  49.784  83.910  1.00  0.00           N  
ATOM    153  C2  A       5      26.602  50.927  84.486  1.00  0.00           C  
ATOM    154  H2  A       5      25.819  51.449  85.019  1.00  0.00           H  
ATOM    155  N3  A       5      27.790  51.520  84.463  1.00  0.00           N  
ATOM    156  C4  A       5      28.716  50.798  83.773  1.00  0.00           C  
ATOM    157  C3' A       5      32.715  52.119  85.038  1.00  0.00           C  
ATOM    158  H3' A       5      32.855  51.091  84.695  1.00  0.00           H  
ATOM    159  C2' A       5      31.223  52.340  85.345  1.00  0.00           C  
ATOM    160  H2' A       5      30.815  51.485  85.884  1.00  0.00           H  
ATOM    161  O2' A       5      30.934  53.573  86.014  1.00  0.00           O  
ATOM    162 HO2' A       5      30.083  53.497  86.486  1.00  0.00           H  
ATOM    163  O3' A       5      33.621  52.416  86.096  1.00  0.00           O  
ATOM    164  P   U       6      34.009  51.284  87.178  1.00  0.00           P  
ATOM    165  OP1 U       6      34.938  51.901  88.168  1.00  0.00           O  
ATOM    166  OP2 U       6      34.463  50.068  86.445  1.00  0.00           O  
ATOM    167  O5' U       6      32.607  50.935  87.906  1.00  0.00           O  
ATOM    168  C5' U       6      31.982  51.872  88.774  1.00  0.00           C  
ATOM    169  H5' U       6      31.906  52.842  88.282  1.00  0.00           H  
ATOM    170 H5'' U       6      32.595  51.999  89.668  1.00  0.00           H  
ATOM    171  C4' U       6      30.576  51.427  89.203  1.00  0.00           C  
ATOM    172  H4' U       6      30.151  52.186  89.863  1.00  0.00           H  
ATOM    173  O4' U       6      29.695  51.239  88.099  1.00  0.00           O  
ATOM    174  C1' U       6      28.779  50.199  88.422  1.00  0.00           C  
ATOM    175  H1' U       6      27.777  50.630  88.474  1.00  0.00           H  
ATOM    176  N1  U       6      28.772  49.124  87.389  1.00  0.00           N  
ATOM    177  C6  U       6      29.905  48.759  86.691  1.00  0.00           C  
ATOM    178  H6  U       6      30.843  49.260  86.901  1.00  0.00           H  
ATOM    179  C5  U       6      29.848  47.788  85.738  1.00  0.00           C  
ATOM    180  H5  U       6      30.737  47.514  85.187  1.00  0.00           H  
ATOM    181  C4  U       6      28.614  47.091  85.433  1.00  0.00           C  
ATOM    182  O4  U       6      28.455  46.211  84.590  1.00  0.00           O  
ATOM    183  N3  U       6      27.543  47.502  86.179  1.00  0.00           N  
ATOM    184  H3  U       6      26.678  47.003  86.042  1.00  0.00           H  
ATOM    185  C2  U       6      27.554  48.478  87.146  1.00  0.00           C  
ATOM    186  O2  U       6      26.512  48.739  87.747  1.00  0.00           O  
ATOM    187  C3' U       6      30.605  50.101  89.960  1.00  0.00           C  
ATOM    188  H3' U       6      31.234  49.395  89.411  1.00  0.00           H  
ATOM    189  C2' U       6      29.138  49.657  89.816  1.00  0.00           C  
ATOM    190  H2' U       6      29.070  48.569  89.848  1.00  0.00           H  
ATOM    191  O2' U       6      28.257  50.265  90.767  1.00  0.00           O  
ATOM    192 HO2' U       6      27.470  49.703  90.900  1.00  0.00           H  
ATOM    193  O3' U       6      31.069  50.254  91.301  1.00  0.00           O  
ATOM    194  P   A       7      31.896  49.064  92.017  1.00  0.00           P  
ATOM    195  OP1 A       7      32.118  49.463  93.439  1.00  0.00           O  
ATOM    196  OP2 A       7      33.092  48.762  91.179  1.00  0.00           O  
ATOM    197  O5' A       7      30.900  47.782  91.962  1.00  0.00           O  
ATOM    198  C5' A       7      29.813  47.645  92.874  1.00  0.00           C  
ATOM    199  H5' A       7      29.185  48.536  92.840  1.00  0.00           H  
ATOM    200 H5'' A       7      30.201  47.542  93.888  1.00  0.00           H  
ATOM    201  C4' A       7      28.938  46.418  92.573  1.00  0.00           C  
ATOM    202  H4' A       7      28.176  46.325  93.346  1.00  0.00           H  
ATOM    203  O4' A       7      28.301  46.518  91.303  1.00  0.00           O  
ATOM    204  C1' A       7      27.967  45.202  90.904  1.00  0.00           C  
ATOM    205  H1' A       7      26.922  45.002  91.152  1.00  0.00           H  
ATOM    206  N9  A       7      28.180  45.001  89.457  1.00  0.00           N  
ATOM    207  C8  A       7      29.278  45.347  88.707  1.00  0.00           C  
ATOM    208  H8  A       7      30.083  45.956  89.102  1.00  0.00           H  
ATOM    209  N7  A       7      29.270  44.865  87.492  1.00  0.00           N  
ATOM    210  C5  A       7      28.071  44.134  87.446  1.00  0.00           C  
ATOM    211  C6  A       7      27.416  43.335  86.472  1.00  0.00           C  
ATOM    212  N6  A       7      27.866  43.124  85.249  1.00  0.00           N  
ATOM    213  H61 A       7      27.273  42.629  84.596  1.00  0.00           H  
ATOM    214  H62 A       7      28.705  43.596  84.953  1.00  0.00           H  
ATOM    215  N1  A       7      26.256  42.723  86.735  1.00  0.00           N  
ATOM    216  C2  A       7      25.740  42.890  87.947  1.00  0.00           C  
ATOM    217  H2  A       7      24.803  42.383  88.133  1.00  0.00           H  
ATOM    218  N3  A       7      26.225  43.605  88.958  1.00  0.00           N  
ATOM    219  C4  A       7      27.404  44.212  88.639  1.00  0.00           C  
ATOM    220  C3' A       7      29.752  45.121  92.548  1.00  0.00           C  
ATOM    221  H3' A       7      30.661  45.303  91.970  1.00  0.00           H  
ATOM    222  C2' A       7      28.861  44.221  91.670  1.00  0.00           C  
ATOM    223  H2' A       7      29.517  43.721  90.964  1.00  0.00           H  
ATOM    224  O2' A       7      28.023  43.283  92.347  1.00  0.00           O  
ATOM    225 HO2' A       7      27.528  42.753  91.696  1.00  0.00           H  
ATOM    226  O3' A       7      30.104  44.614  93.841  1.00  0.00           O  
ATOM    227  P   U       8      31.577  43.971  94.095  1.00  0.00           P  
ATOM    228  OP1 U       8      31.605  43.383  95.467  1.00  0.00           O  
ATOM    229  OP2 U       8      32.610  44.994  93.751  1.00  0.00           O  
ATOM    230  O5' U       8      31.655  42.750  93.018  1.00  0.00           O  
ATOM    231  C5' U       8      32.886  42.317  92.454  1.00  0.00           C  
ATOM    232  H5' U       8      33.493  41.820  93.213  1.00  0.00           H  
ATOM    233 H5'' U       8      33.442  43.180  92.084  1.00  0.00           H  
ATOM    234  C4' U       8      32.683  41.366  91.262  1.00  0.00           C  
ATOM    235  H4' U       8      33.666  41.147  90.861  1.00  0.00           H  
ATOM    236  O4' U       8      32.077  40.141  91.669  1.00  0.00           O  
ATOM    237  C1' U       8      30.873  39.969  90.938  1.00  0.00           C  
ATOM    238  H1' U       8      31.069  39.351  90.060  1.00  0.00           H  
ATOM    239  N1  U       8      29.803  39.378  91.782  1.00  0.00           N  
ATOM    240  C6  U       8      29.519  39.880  93.035  1.00  0.00           C  
ATOM    241  H6  U       8      30.148  40.659  93.450  1.00  0.00           H  
ATOM    242  C5  U       8      28.463  39.411  93.746  1.00  0.00           C  
ATOM    243  H5  U       8      28.255  39.808  94.723  1.00  0.00           H  
ATOM    244  C4  U       8      27.596  38.385  93.215  1.00  0.00           C  
ATOM    245  O4  U       8      26.612  37.908  93.770  1.00  0.00           O  
ATOM    246  N3  U       8      27.940  37.943  91.968  1.00  0.00           N  
ATOM    247  H3  U       8      27.352  37.230  91.566  1.00  0.00           H  
ATOM    248  C2  U       8      29.008  38.375  91.220  1.00  0.00           C  
ATOM    249  O2  U       8      29.202  37.891  90.105  1.00  0.00           O  
ATOM    250  C3' U       8      31.809  42.015  90.165  1.00  0.00           C  
ATOM    251  H3' U       8      31.717  43.092  90.330  1.00  0.00           H  
ATOM    252  C2' U       8      30.456  41.352  90.464  1.00  0.00           C  
ATOM    253  H2' U       8      30.027  41.855  91.325  1.00  0.00           H  
ATOM    254  O2' U       8      29.513  41.367  89.386  1.00  0.00           O  
ATOM    255 HO2' U       8      28.674  40.945  89.648  1.00  0.00           H  
ATOM    256  O3' U       8      32.284  41.761  88.839  1.00  0.00           O  
ATOM    257  P   A       9      33.634  42.478  88.280  1.00  0.00           P  
ATOM    258  OP1 A       9      33.742  43.833  88.893  1.00  0.00           O  
ATOM    259  OP2 A       9      33.633  42.379  86.791  1.00  0.00           O  
ATOM    260  O5' A       9      34.875  41.591  88.839  1.00  0.00           O  
ATOM    261  C5' A       9      34.962  40.206  88.528  1.00  0.00           C  
ATOM    262  H5' A       9      35.265  40.090  87.488  1.00  0.00           H  
ATOM    263 H5'' A       9      33.982  39.746  88.658  1.00  0.00           H  
ATOM    264  C4' A       9      35.949  39.446  89.425  1.00  0.00           C  
ATOM    265  H4' A       9      36.972  39.704  89.148  1.00  0.00           H  
ATOM    266  O4' A       9      35.735  39.759  90.796  1.00  0.00           O  
ATOM    267  C1' A       9      36.121  38.652  91.593  1.00  0.00           C  
ATOM    268  H1' A       9      37.052  38.905  92.105  1.00  0.00           H  
ATOM    269  N9  A       9      35.079  38.403  92.626  1.00  0.00           N  
ATOM    270  C8  A       9      35.154  38.777  93.947  1.00  0.00           C  
ATOM    271  H8  A       9      36.022  39.279  94.359  1.00  0.00           H  
ATOM    272  N7  A       9      34.090  38.508  94.657  1.00  0.00           N  
ATOM    273  C5  A       9      33.250  37.877  93.728  1.00  0.00           C  
ATOM    274  C6  A       9      31.953  37.307  93.794  1.00  0.00           C  
ATOM    275  N6  A       9      31.178  37.349  94.859  1.00  0.00           N  
ATOM    276  H61 A       9      30.269  36.908  94.817  1.00  0.00           H  
ATOM    277  H62 A       9      31.435  37.928  95.643  1.00  0.00           H  
ATOM    278  N1  A       9      31.406  36.672  92.752  1.00  0.00           N  
ATOM    279  C2  A       9      32.100  36.672  91.621  1.00  0.00           C  
ATOM    280  H2  A       9      31.631  36.174  90.780  1.00  0.00           H  
ATOM    281  N3  A       9      33.295  37.202  91.385  1.00  0.00           N  
ATOM    282  C4  A       9      33.842  37.789  92.492  1.00  0.00           C  
ATOM    283  C3' A       9      35.775  37.925  89.320  1.00  0.00           C  
ATOM    284  H3' A       9      34.710  37.706  89.351  1.00  0.00           H  
ATOM    285  C2' A       9      36.405  37.471  90.652  1.00  0.00           C  
ATOM    286  H2' A       9      35.910  36.566  90.997  1.00  0.00           H  
ATOM    287  O2' A       9      37.827  37.293  90.583  1.00  0.00           O  
ATOM    288 HO2' A       9      38.161  36.850  91.387  1.00  0.00           H  
ATOM    289  O3' A       9      36.367  37.299  88.180  1.00  0.00           O  
ATOM    290  P   A      10      35.472  36.801  86.916  1.00  0.00           P  
ATOM    291  OP1 A      10      36.441  36.455  85.836  1.00  0.00           O  
ATOM    292  OP2 A      10      34.432  37.822  86.608  1.00  0.00           O  
ATOM    293  O5' A      10      34.720  35.411  87.341  1.00  0.00           O  
ATOM    294  C5' A      10      33.727  35.374  88.365  1.00  0.00           C  
ATOM    295  H5' A      10      33.298  36.368  88.498  1.00  0.00           H  
ATOM    296 H5'' A      10      34.196  35.101  89.306  1.00  0.00           H  
ATOM    297  C4' A      10      32.552  34.414  88.095  1.00  0.00           C  
ATOM    298  H4' A      10      31.994  34.308  89.026  1.00  0.00           H  
ATOM    299  O4' A      10      31.657  34.982  87.140  1.00  0.00           O  
ATOM    300  C1' A      10      31.283  33.983  86.204  1.00  0.00           C  
ATOM    301  H1' A      10      30.203  33.999  86.047  1.00  0.00           H  
ATOM    302  N9  A      10      31.925  34.206  84.892  1.00  0.00           N  
ATOM    303  C8  A      10      32.893  35.115  84.539  1.00  0.00           C  
ATOM    304  H8  A      10      33.367  35.764  85.260  1.00  0.00           H  
ATOM    305  N7  A      10      33.161  35.151  83.259  1.00  0.00           N  
ATOM    306  C5  A      10      32.297  34.181  82.736  1.00  0.00           C  
ATOM    307  C6  A      10      31.997  33.712  81.435  1.00  0.00           C  
ATOM    308  N6  A      10      32.556  34.174  80.330  1.00  0.00           N  
ATOM    309  H61 A      10      32.194  33.845  79.450  1.00  0.00           H  
ATOM    310  H62 A      10      33.227  34.920  80.392  1.00  0.00           H  
ATOM    311  N1  A      10      31.072  32.776  81.225  1.00  0.00           N  
ATOM    312  C2  A      10      30.440  32.294  82.286  1.00  0.00           C  
ATOM    313  H2  A      10      29.691  31.537  82.088  1.00  0.00           H  
ATOM    314  N3  A      10      30.601  32.627  83.564  1.00  0.00           N  
ATOM    315  C4  A      10      31.554  33.590  83.722  1.00  0.00           C  
ATOM    316  C3' A      10      32.927  32.992  87.631  1.00  0.00           C  
ATOM    317  H3' A      10      33.784  33.037  86.958  1.00  0.00           H  
ATOM    318  C2' A      10      31.694  32.631  86.779  1.00  0.00           C  
ATOM    319  H2' A      10      31.989  31.963  85.977  1.00  0.00           H  
ATOM    320  O2' A      10      30.572  32.097  87.487  1.00  0.00           O  
ATOM    321 HO2' A      10      29.873  31.854  86.853  1.00  0.00           H  
ATOM    322  O3' A      10      33.141  32.057  88.692  1.00  0.00           O  
ATOM    323  P   U      11      34.554  31.259  88.898  1.00  0.00           P  
ATOM    324  OP1 U      11      35.481  31.538  87.759  1.00  0.00           O  
ATOM    325  OP2 U      11      34.221  29.834  89.191  1.00  0.00           O  
ATOM    326  O5' U      11      35.178  31.881  90.277  1.00  0.00           O  
ATOM    327  C5' U      11      36.028  33.020  90.285  1.00  0.00           C  
ATOM    328  H5' U      11      35.771  33.676  89.454  1.00  0.00           H  
ATOM    329 H5'' U      11      37.060  32.696  90.142  1.00  0.00           H  
ATOM    330  C4' U      11      35.936  33.831  91.596  1.00  0.00           C  
ATOM    331  H4' U      11      36.693  34.615  91.551  1.00  0.00           H  
ATOM    332  O4' U      11      34.663  34.459  91.751  1.00  0.00           O  
ATOM    333  C1' U      11      34.253  34.374  93.114  1.00  0.00           C  
ATOM    334  H1' U      11      34.015  35.370  93.483  1.00  0.00           H  
ATOM    335  N1  U      11      33.024  33.547  93.295  1.00  0.00           N  
ATOM    336  C6  U      11      32.517  32.758  92.286  1.00  0.00           C  
ATOM    337  H6  U      11      33.080  32.620  91.373  1.00  0.00           H  
ATOM    338  C5  U      11      31.299  32.176  92.403  1.00  0.00           C  
ATOM    339  H5  U      11      30.914  31.581  91.595  1.00  0.00           H  
ATOM    340  C4  U      11      30.480  32.347  93.577  1.00  0.00           C  
ATOM    341  O4  U      11      29.357  31.875  93.745  1.00  0.00           O  
ATOM    342  N3  U      11      31.062  33.111  94.555  1.00  0.00           N  
ATOM    343  H3  U      11      30.518  33.244  95.392  1.00  0.00           H  
ATOM    344  C2  U      11      32.291  33.729  94.475  1.00  0.00           C  
ATOM    345  O2  U      11      32.685  34.406  95.425  1.00  0.00           O  
ATOM    346  C3' U      11      36.208  33.026  92.874  1.00  0.00           C  
ATOM    347  H3' U      11      35.720  32.051  92.797  1.00  0.00           H  
ATOM    348  C2' U      11      35.455  33.874  93.916  1.00  0.00           C  
ATOM    349  H2' U      11      35.133  33.263  94.756  1.00  0.00           H  
ATOM    350  O2' U      11      36.161  35.040  94.356  1.00  0.00           O  
ATOM    351 HO2' U      11      36.151  35.085  95.331  1.00  0.00           H  
ATOM    352  O3' U      11      37.602  32.877  93.145  1.00  0.00           O  
ATOM    353  P   C      12      38.142  31.618  94.007  1.00  0.00           P  
ATOM    354  OP1 C      12      39.605  31.815  94.228  1.00  0.00           O  
ATOM    355  OP2 C      12      37.694  30.369  93.329  1.00  0.00           O  
ATOM    356  O5' C      12      37.378  31.698  95.440  1.00  0.00           O  
ATOM    357  C5' C      12      37.782  32.606  96.457  1.00  0.00           C  
ATOM    358  H5' C      12      37.822  33.619  96.055  1.00  0.00           H  
ATOM    359 H5'' C      12      38.783  32.339  96.801  1.00  0.00           H  
ATOM    360  C4' C      12      36.834  32.590  97.670  1.00  0.00           C  
ATOM    361  H4' C      12      37.236  33.262  98.431  1.00  0.00           H  
ATOM    362  O4' C      12      35.511  33.022  97.343  1.00  0.00           O  
ATOM    363  C1' C      12      34.580  32.280  98.132  1.00  0.00           C  
ATOM    364  H1' C      12      33.966  32.971  98.713  1.00  0.00           H  
ATOM    365  N1  C      12      33.672  31.439  97.296  1.00  0.00           N  
ATOM    366  C6  C      12      34.008  31.043  96.025  1.00  0.00           C  
ATOM    367  H6  C      12      34.974  31.307  95.622  1.00  0.00           H  
ATOM    368  C5  C      12      33.137  30.326  95.278  1.00  0.00           C  
ATOM    369  H5  C      12      33.406  30.022  94.279  1.00  0.00           H  
ATOM    370  C4  C      12      31.893  29.985  95.878  1.00  0.00           C  
ATOM    371  N4  C      12      31.017  29.275  95.218  1.00  0.00           N  
ATOM    372  H41 C      12      30.189  29.002  95.712  1.00  0.00           H  
ATOM    373  H42 C      12      31.218  28.966  94.284  1.00  0.00           H  
ATOM    374  N3  C      12      31.556  30.333  97.102  1.00  0.00           N  
ATOM    375  C2  C      12      32.437  31.052  97.840  1.00  0.00           C  
ATOM    376  O2  C      12      32.126  31.349  98.997  1.00  0.00           O  
ATOM    377  C3' C      12      36.690  31.202  98.304  1.00  0.00           C  
ATOM    378  H3' C      12      36.491  30.474  97.515  1.00  0.00           H  
ATOM    379  C2' C      12      35.394  31.414  99.104  1.00  0.00           C  
ATOM    380  H2' C      12      34.904  30.457  99.290  1.00  0.00           H  
ATOM    381  O2' C      12      35.563  32.162 100.314  1.00  0.00           O  
ATOM    382 HO2' C      12      34.836  31.954 100.931  1.00  0.00           H  
ATOM    383  O3' C      12      37.822  30.797  99.073  1.00  0.00           O  
ATOM    384  P   G      13      38.089  29.228  99.380  1.00  0.00           P  
ATOM    385  OP1 G      13      39.318  29.138 100.221  1.00  0.00           O  
ATOM    386  OP2 G      13      38.065  28.488  98.088  1.00  0.00           O  
ATOM    387  O5' G      13      36.819  28.729 100.258  1.00  0.00           O  
ATOM    388  C5' G      13      36.651  29.162 101.602  1.00  0.00           C  
ATOM    389  H5' G      13      36.745  30.247 101.653  1.00  0.00           H  
ATOM    390 H5'' G      13      37.439  28.731 102.222  1.00  0.00           H  
ATOM    391  C4' G      13      35.291  28.766 102.197  1.00  0.00           C  
ATOM    392  H4' G      13      35.220  29.182 103.203  1.00  0.00           H  
ATOM    393  O4' G      13      34.191  29.247 101.424  1.00  0.00           O  
ATOM    394  C1' G      13      33.100  28.349 101.602  1.00  0.00           C  
ATOM    395  H1' G      13      32.269  28.867 102.085  1.00  0.00           H  
ATOM    396  N9  G      13      32.597  27.805 100.317  1.00  0.00           N  
ATOM    397  C8  G      13      33.205  27.715  99.089  1.00  0.00           C  
ATOM    398  H8  G      13      34.229  28.030  98.926  1.00  0.00           H  
ATOM    399  N7  G      13      32.433  27.236  98.144  1.00  0.00           N  
ATOM    400  C5  G      13      31.220  26.972  98.801  1.00  0.00           C  
ATOM    401  C6  G      13      29.947  26.459  98.337  1.00  0.00           C  
ATOM    402  O6  G      13      29.580  26.189  97.193  1.00  0.00           O  
ATOM    403  N1  G      13      29.031  26.251  99.353  1.00  0.00           N  
ATOM    404  H1  G      13      28.129  25.874  99.113  1.00  0.00           H  
ATOM    405  C2  G      13      29.280  26.565 100.647  1.00  0.00           C  
ATOM    406  N2  G      13      28.367  26.267 101.527  1.00  0.00           N  
ATOM    407  H21 G      13      27.544  25.743 101.243  1.00  0.00           H  
ATOM    408  H22 G      13      28.555  26.483 102.489  1.00  0.00           H  
ATOM    409  N3  G      13      30.403  27.099 101.112  1.00  0.00           N  
ATOM    410  C4  G      13      31.342  27.275 100.140  1.00  0.00           C  
ATOM    411  C3' G      13      35.094  27.253 102.299  1.00  0.00           C  
ATOM    412  H3' G      13      35.323  26.804 101.330  1.00  0.00           H  
ATOM    413  C2' G      13      33.572  27.215 102.519  1.00  0.00           C  
ATOM    414  H2' G      13      33.171  26.255 102.195  1.00  0.00           H  
ATOM    415  O2' G      13      33.160  27.535 103.854  1.00  0.00           O  
ATOM    416 HO2' G      13      32.235  27.253 103.987  1.00  0.00           H  
ATOM    417  O3' G      13      35.866  26.639 103.330  1.00  0.00           O  
ATOM    418  P   C      14      36.233  25.066 103.248  1.00  0.00           P  
ATOM    419  OP1 C      14      36.902  24.691 104.527  1.00  0.00           O  
ATOM    420  OP2 C      14      36.972  24.829 101.976  1.00  0.00           O  
ATOM    421  O5' C      14      34.813  24.287 103.150  1.00  0.00           O  
ATOM    422  C5' C      14      33.954  24.200 104.279  1.00  0.00           C  
ATOM    423  H5' C      14      33.803  25.191 104.706  1.00  0.00           H  
ATOM    424 H5'' C      14      34.428  23.581 105.043  1.00  0.00           H  
ATOM    425  C4' C      14      32.577  23.597 103.956  1.00  0.00           C  
ATOM    426  H4' C      14      31.990  23.571 104.875  1.00  0.00           H  
ATOM    427  O4' C      14      31.850  24.327 102.968  1.00  0.00           O  
ATOM    428  C1' C      14      30.929  23.431 102.353  1.00  0.00           C  
ATOM    429  H1' C      14      29.912  23.695 102.653  1.00  0.00           H  
ATOM    430  N1  C      14      31.000  23.433 100.867  1.00  0.00           N  
ATOM    431  C6  C      14      32.173  23.662 100.191  1.00  0.00           C  
ATOM    432  H6  C      14      33.063  23.949 100.742  1.00  0.00           H  
ATOM    433  C5  C      14      32.214  23.507  98.844  1.00  0.00           C  
ATOM    434  H5  C      14      33.138  23.674  98.312  1.00  0.00           H  
ATOM    435  C4  C      14      31.016  23.096  98.190  1.00  0.00           C  
ATOM    436  N4  C      14      31.007  22.860  96.906  1.00  0.00           N  
ATOM    437  H41 C      14      30.160  22.467  96.532  1.00  0.00           H  
ATOM    438  H42 C      14      31.848  22.960  96.369  1.00  0.00           H  
ATOM    439  N3  C      14      29.878  22.884  98.818  1.00  0.00           N  
ATOM    440  C2  C      14      29.856  23.033 100.160  1.00  0.00           C  
ATOM    441  O2  C      14      28.792  22.791 100.729  1.00  0.00           O  
ATOM    442  C3' C      14      32.664  22.172 103.415  1.00  0.00           C  
ATOM    443  H3' C      14      33.358  22.162 102.572  1.00  0.00           H  
ATOM    444  C2' C      14      31.230  22.024 102.879  1.00  0.00           C  
ATOM    445  H2' C      14      31.201  21.293 102.074  1.00  0.00           H  
ATOM    446  O2' C      14      30.247  21.744 103.871  1.00  0.00           O  
ATOM    447 HO2' C      14      30.139  20.779 103.929  1.00  0.00           H  
ATOM    448  O3' C      14      33.068  21.222 104.398  1.00  0.00           O  
ATOM    449  P   G      15      33.460  19.712 103.981  1.00  0.00           P  
ATOM    450  OP1 G      15      34.106  19.066 105.160  1.00  0.00           O  
ATOM    451  OP2 G      15      34.209  19.751 102.694  1.00  0.00           O  
ATOM    452  O5' G      15      32.031  19.003 103.706  1.00  0.00           O  
ATOM    453  C5' G      15      31.141  18.691 104.770  1.00  0.00           C  
ATOM    454  H5' G      15      30.963  19.577 105.381  1.00  0.00           H  
ATOM    455 H5'' G      15      31.592  17.928 105.407  1.00  0.00           H  
ATOM    456  C4' G      15      29.795  18.164 104.246  1.00  0.00           C  
ATOM    457  H4' G      15      29.126  17.996 105.091  1.00  0.00           H  
ATOM    458  O4' G      15      29.169  19.076 103.340  1.00  0.00           O  
ATOM    459  C1' G      15      28.526  18.344 102.298  1.00  0.00           C  
ATOM    460  H1' G      15      27.461  18.584 102.276  1.00  0.00           H  
ATOM    461  N9  G      15      29.100  18.707 100.978  1.00  0.00           N  
ATOM    462  C8  G      15      30.342  19.223 100.708  1.00  0.00           C  
ATOM    463  H8  G      15      31.121  19.275 101.455  1.00  0.00           H  
ATOM    464  N7  G      15      30.480  19.691  99.499  1.00  0.00           N  
ATOM    465  C5  G      15      29.255  19.400  98.890  1.00  0.00           C  
ATOM    466  C6  G      15      28.778  19.644  97.550  1.00  0.00           C  
ATOM    467  O6  G      15      29.339  20.222  96.623  1.00  0.00           O  
ATOM    468  N1  G      15      27.524  19.128  97.301  1.00  0.00           N  
ATOM    469  H1  G      15      27.133  19.245  96.384  1.00  0.00           H  
ATOM    470  C2  G      15      26.808  18.452  98.230  1.00  0.00           C  
ATOM    471  N2  G      15      25.644  18.003  97.843  1.00  0.00           N  
ATOM    472  H21 G      15      25.317  18.198  96.899  1.00  0.00           H  
ATOM    473  H22 G      15      25.077  17.504  98.508  1.00  0.00           H  
ATOM    474  N3  G      15      27.192  18.222  99.490  1.00  0.00           N  
ATOM    475  C4  G      15      28.433  18.727  99.768  1.00  0.00           C  
ATOM    476  C3' G      15      29.957  16.840 103.499  1.00  0.00           C  
ATOM    477  H3' G      15      30.835  16.901 102.852  1.00  0.00           H  
ATOM    478  C2' G      15      28.696  16.858 102.619  1.00  0.00           C  
ATOM    479  H2' G      15      28.881  16.295 101.710  1.00  0.00           H  
ATOM    480  O2' G      15      27.509  16.418 103.289  1.00  0.00           O  
ATOM    481 HO2' G      15      26.839  16.146 102.633  1.00  0.00           H  
ATOM    482  O3' G      15      30.054  15.720 104.379  1.00  0.00           O  
ATOM    483  P   U      16      30.861  14.393 103.938  1.00  0.00           P  
ATOM    484  OP1 U      16      30.600  13.338 104.959  1.00  0.00           O  
ATOM    485  OP2 U      16      32.274  14.782 103.673  1.00  0.00           O  
ATOM    486  O5' U      16      30.197  13.943 102.529  1.00  0.00           O  
ATOM    487  C5' U      16      28.931  13.298 102.470  1.00  0.00           C  
ATOM    488  H5' U      16      28.213  13.837 103.090  1.00  0.00           H  
ATOM    489 H5'' U      16      29.025  12.285 102.867  1.00  0.00           H  
ATOM    490  C4' U      16      28.373  13.214 101.038  1.00  0.00           C  
ATOM    491  H4' U      16      27.457  12.622 101.062  1.00  0.00           H  
ATOM    492  O4' U      16      28.059  14.496 100.490  1.00  0.00           O  
ATOM    493  C1' U      16      28.326  14.486  99.091  1.00  0.00           C  
ATOM    494  H1' U      16      27.413  14.739  98.550  1.00  0.00           H  
ATOM    495  N1  U      16      29.393  15.452  98.698  1.00  0.00           N  
ATOM    496  C6  U      16      30.502  15.677  99.483  1.00  0.00           C  
ATOM    497  H6  U      16      30.573  15.197 100.449  1.00  0.00           H  
ATOM    498  C5  U      16      31.509  16.477  99.050  1.00  0.00           C  
ATOM    499  H5  U      16      32.378  16.635  99.670  1.00  0.00           H  
ATOM    500  C4  U      16      31.464  17.121  97.753  1.00  0.00           C  
ATOM    501  O4  U      16      32.342  17.833  97.273  1.00  0.00           O  
ATOM    502  N3  U      16      30.318  16.882  97.040  1.00  0.00           N  
ATOM    503  H3  U      16      30.339  17.161  96.074  1.00  0.00           H  
ATOM    504  C2  U      16      29.291  16.054  97.436  1.00  0.00           C  
ATOM    505  O2  U      16      28.345  15.870  96.671  1.00  0.00           O  
ATOM    506  C3' U      16      29.331  12.550 100.046  1.00  0.00           C  
ATOM    507  H3' U      16      30.319  12.994 100.161  1.00  0.00           H  
ATOM    508  C2' U      16      28.719  13.052  98.729  1.00  0.00           C  
ATOM    509  H2' U      16      29.458  13.042  97.932  1.00  0.00           H  
ATOM    510  O2' U      16      27.525  12.376  98.340  1.00  0.00           O  
ATOM    511 HO2' U      16      27.761  11.696  97.684  1.00  0.00           H  
ATOM    512  O3' U      16      29.416  11.135 100.196  1.00  0.00           O  
ATOM    513  P   G      17      30.630  10.302  99.525  1.00  0.00           P  
ATOM    514  OP1 G      17      30.565   8.909 100.055  1.00  0.00           O  
ATOM    515  OP2 G      17      31.892  11.070  99.716  1.00  0.00           O  
ATOM    516  O5' G      17      30.274  10.274  97.942  1.00  0.00           O  
ATOM    517  C5' G      17      29.197   9.478  97.458  1.00  0.00           C  
ATOM    518  H5' G      17      28.335   9.604  98.115  1.00  0.00           H  
ATOM    519 H5'' G      17      29.484   8.425  97.482  1.00  0.00           H  
ATOM    520  C4' G      17      28.765   9.847  96.028  1.00  0.00           C  
ATOM    521  H4' G      17      27.841   9.312  95.801  1.00  0.00           H  
ATOM    522  O4' G      17      28.511  11.243  95.913  1.00  0.00           O  
ATOM    523  C1' G      17      28.879  11.683  94.616  1.00  0.00           C  
ATOM    524  H1' G      17      27.999  12.054  94.090  1.00  0.00           H  
ATOM    525  N9  G      17      29.848  12.799  94.700  1.00  0.00           N  
ATOM    526  C8  G      17      30.741  13.102  95.696  1.00  0.00           C  
ATOM    527  H8  G      17      30.981  12.407  96.490  1.00  0.00           H  
ATOM    528  N7  G      17      31.211  14.320  95.636  1.00  0.00           N  
ATOM    529  C5  G      17      30.637  14.844  94.468  1.00  0.00           C  
ATOM    530  C6  G      17      30.719  16.145  93.845  1.00  0.00           C  
ATOM    531  O6  G      17      31.214  17.186  94.290  1.00  0.00           O  
ATOM    532  N1  G      17      30.186  16.185  92.574  1.00  0.00           N  
ATOM    533  H1  G      17      30.320  17.013  92.020  1.00  0.00           H  
ATOM    534  C2  G      17      29.555  15.129  92.014  1.00  0.00           C  
ATOM    535  N2  G      17      29.232  15.264  90.762  1.00  0.00           N  
ATOM    536  H21 G      17      29.527  16.115  90.298  1.00  0.00           H  
ATOM    537  H22 G      17      28.862  14.479  90.262  1.00  0.00           H  
ATOM    538  N3  G      17      29.307  13.962  92.606  1.00  0.00           N  
ATOM    539  C4  G      17      29.894  13.867  93.835  1.00  0.00           C  
ATOM    540  C3' G      17      29.790   9.476  94.950  1.00  0.00           C  
ATOM    541  H3' G      17      30.800   9.685  95.314  1.00  0.00           H  
ATOM    542  C2' G      17      29.420  10.484  93.844  1.00  0.00           C  
ATOM    543  H2' G      17      30.301  10.765  93.266  1.00  0.00           H  
ATOM    544  O2' G      17      28.374  10.026  92.990  1.00  0.00           O  
ATOM    545 HO2' G      17      28.702   9.222  92.541  1.00  0.00           H  
ATOM    546  O3' G      17      29.646   8.104  94.561  1.00  0.00           O  
ATOM    547  P   G      18      30.721   7.382  93.598  1.00  0.00           P  
ATOM    548  OP1 G      18      30.203   6.018  93.299  1.00  0.00           O  
ATOM    549  OP2 G      18      32.055   7.509  94.244  1.00  0.00           O  
ATOM    550  O5' G      18      30.619   8.266  92.229  1.00  0.00           O  
ATOM    551  C5' G      18      31.662   8.374  91.264  1.00  0.00           C  
ATOM    552  H5' G      18      31.283   8.916  90.397  1.00  0.00           H  
ATOM    553 H5'' G      18      31.958   7.376  90.939  1.00  0.00           H  
ATOM    554  C4' G      18      32.904   9.110  91.791  1.00  0.00           C  
ATOM    555  H4' G      18      33.385   8.453  92.513  1.00  0.00           H  
ATOM    556  O4' G      18      32.647  10.365  92.402  1.00  0.00           O  
ATOM    557  C1' G      18      33.925  10.985  92.523  1.00  0.00           C  
ATOM    558  H1' G      18      33.886  11.940  92.023  1.00  0.00           H  
ATOM    559  N9  G      18      34.254  11.300  93.927  1.00  0.00           N  
ATOM    560  C8  G      18      33.711  10.759  95.066  1.00  0.00           C  
ATOM    561  H8  G      18      33.206   9.801  95.064  1.00  0.00           H  
ATOM    562  N7  G      18      33.771  11.546  96.110  1.00  0.00           N  
ATOM    563  C5  G      18      34.464  12.671  95.634  1.00  0.00           C  
ATOM    564  C6  G      18      34.780  13.938  96.254  1.00  0.00           C  
ATOM    565  O6  G      18      34.486  14.334  97.385  1.00  0.00           O  
ATOM    566  N1  G      18      35.476  14.803  95.426  1.00  0.00           N  
ATOM    567  H1  G      18      35.819  15.649  95.832  1.00  0.00           H  
ATOM    568  C2  G      18      35.888  14.462  94.174  1.00  0.00           C  
ATOM    569  N2  G      18      36.519  15.355  93.451  1.00  0.00           N  
ATOM    570  H21 G      18      36.685  16.312  93.749  1.00  0.00           H  
ATOM    571  H22 G      18      36.770  15.101  92.518  1.00  0.00           H  
ATOM    572  N3  G      18      35.585  13.324  93.548  1.00  0.00           N  
ATOM    573  C4  G      18      34.858  12.469  94.329  1.00  0.00           C  
ATOM    574  C3' G      18      33.965   9.480  90.751  1.00  0.00           C  
ATOM    575  H3' G      18      33.540  10.215  90.060  1.00  0.00           H  
ATOM    576  C2' G      18      34.951  10.195  91.705  1.00  0.00           C  
ATOM    577  H2' G      18      35.581  10.901  91.162  1.00  0.00           H  
ATOM    578  O2' G      18      35.738   9.320  92.519  1.00  0.00           O  
ATOM    579 HO2' G      18      36.497   9.010  91.999  1.00  0.00           H  
ATOM    580  O3' G      18      34.441   8.379  89.999  1.00  0.00           O  
ATOM    581  P   A      19      35.521   8.573  88.807  1.00  0.00           P  
ATOM    582  OP1 A      19      36.384   9.757  89.079  1.00  0.00           O  
ATOM    583  OP2 A      19      34.776   8.517  87.517  1.00  0.00           O  
ATOM    584  O5' A      19      36.427   7.234  88.940  1.00  0.00           O  
ATOM    585  C5' A      19      36.838   6.756  90.221  1.00  0.00           C  
ATOM    586  H5' A      19      35.988   6.758  90.903  1.00  0.00           H  
ATOM    587 H5'' A      19      37.596   7.422  90.636  1.00  0.00           H  
ATOM    588  C4' A      19      37.374   5.313  90.209  1.00  0.00           C  
ATOM    589  H4' A      19      37.133   4.854  91.170  1.00  0.00           H  
ATOM    590  O4' A      19      36.786   4.529  89.179  1.00  0.00           O  
ATOM    591  C1' A      19      37.656   3.455  88.876  1.00  0.00           C  
ATOM    592  H1' A      19      37.370   2.623  89.524  1.00  0.00           H  
ATOM    593  N9  A      19      37.593   2.969  87.463  1.00  0.00           N  
ATOM    594  C8  A      19      38.276   1.886  86.953  1.00  0.00           C  
ATOM    595  H8  A      19      38.993   1.326  87.542  1.00  0.00           H  
ATOM    596  N7  A      19      37.978   1.575  85.718  1.00  0.00           N  
ATOM    597  C5  A      19      37.019   2.541  85.373  1.00  0.00           C  
ATOM    598  C6  A      19      36.243   2.801  84.210  1.00  0.00           C  
ATOM    599  N6  A      19      36.266   2.084  83.099  1.00  0.00           N  
ATOM    600  H61 A      19      35.655   2.352  82.343  1.00  0.00           H  
ATOM    601  H62 A      19      36.867   1.275  83.041  1.00  0.00           H  
ATOM    602  N1  A      19      35.386   3.821  84.154  1.00  0.00           N  
ATOM    603  C2  A      19      35.275   4.585  85.233  1.00  0.00           C  
ATOM    604  H2  A      19      34.574   5.408  85.163  1.00  0.00           H  
ATOM    605  N3  A      19      35.912   4.458  86.393  1.00  0.00           N  
ATOM    606  C4  A      19      36.787   3.406  86.416  1.00  0.00           C  
ATOM    607  C3' A      19      38.892   5.236  90.025  1.00  0.00           C  
ATOM    608  H3' A      19      39.210   6.045  89.363  1.00  0.00           H  
ATOM    609  C2' A      19      39.078   3.886  89.287  1.00  0.00           C  
ATOM    610  H2' A      19      39.698   4.062  88.405  1.00  0.00           H  
ATOM    611  O2' A      19      39.625   2.839  90.099  1.00  0.00           O  
ATOM    612 HO2' A      19      40.229   2.277  89.575  1.00  0.00           H  
ATOM    613  O3' A      19      39.526   5.298  91.307  1.00  0.00           O  
ATOM    614  P   U      20      40.705   6.355  91.661  1.00  0.00           P  
ATOM    615  OP1 U      20      40.565   7.551  90.784  1.00  0.00           O  
ATOM    616  OP2 U      20      42.014   5.633  91.683  1.00  0.00           O  
ATOM    617  O5' U      20      40.347   6.835  93.185  1.00  0.00           O  
ATOM    618  C5' U      20      39.965   5.906  94.200  1.00  0.00           C  
ATOM    619  H5' U      20      40.431   4.938  93.999  1.00  0.00           H  
ATOM    620 H5'' U      20      38.883   5.768  94.146  1.00  0.00           H  
ATOM    621  C4' U      20      40.335   6.309  95.647  1.00  0.00           C  
ATOM    622  H4' U      20      39.779   5.646  96.309  1.00  0.00           H  
ATOM    623  O4' U      20      41.720   6.083  95.922  1.00  0.00           O  
ATOM    624  C1' U      20      42.258   7.198  96.633  1.00  0.00           C  
ATOM    625  H1' U      20      42.826   6.846  97.498  1.00  0.00           H  
ATOM    626  N1  U      20      43.174   8.015  95.781  1.00  0.00           N  
ATOM    627  C6  U      20      43.196   7.868  94.415  1.00  0.00           C  
ATOM    628  H6  U      20      42.541   7.154  93.943  1.00  0.00           H  
ATOM    629  C5  U      20      44.037   8.594  93.646  1.00  0.00           C  
ATOM    630  H5  U      20      44.019   8.463  92.581  1.00  0.00           H  
ATOM    631  C4  U      20      44.977   9.527  94.213  1.00  0.00           C  
ATOM    632  O4  U      20      45.775  10.197  93.566  1.00  0.00           O  
ATOM    633  N3  U      20      44.919   9.622  95.587  1.00  0.00           N  
ATOM    634  H3  U      20      45.572  10.244  96.030  1.00  0.00           H  
ATOM    635  C2  U      20      44.060   8.908  96.405  1.00  0.00           C  
ATOM    636  O2  U      20      44.109   9.077  97.623  1.00  0.00           O  
ATOM    637  C3' U      20      39.979   7.747  96.067  1.00  0.00           C  
ATOM    638  H3' U      20      40.138   8.421  95.223  1.00  0.00           H  
ATOM    639  C2' U      20      41.058   8.009  97.133  1.00  0.00           C  
ATOM    640  H2' U      20      41.302   9.070  97.168  1.00  0.00           H  
ATOM    641  O2' U      20      40.705   7.526  98.433  1.00  0.00           O  
ATOM    642 HO2' U      20      39.887   7.982  98.702  1.00  0.00           H  
ATOM    643  O3' U      20      38.647   7.870  96.574  1.00  0.00           O  
ATOM    644  P   A      21      37.994   9.318  96.938  1.00  0.00           P  
ATOM    645  OP1 A      21      36.551   9.072  97.224  1.00  0.00           O  
ATOM    646  OP2 A      21      38.360  10.277  95.859  1.00  0.00           O  
ATOM    647  O5' A      21      38.690   9.758  98.353  1.00  0.00           O  
ATOM    648  C5' A      21      38.684  11.105  98.842  1.00  0.00           C  
ATOM    649  H5' A      21      38.940  11.097  99.902  1.00  0.00           H  
ATOM    650 H5'' A      21      37.686  11.535  98.735  1.00  0.00           H  
ATOM    651  C4' A      21      39.691  12.007  98.110  1.00  0.00           C  
ATOM    652  H4' A      21      39.285  12.226  97.125  1.00  0.00           H  
ATOM    653  O4' A      21      40.959  11.366  97.974  1.00  0.00           O  
ATOM    654  C1' A      21      41.909  12.356  97.599  1.00  0.00           C  
ATOM    655  H1' A      21      42.781  12.289  98.257  1.00  0.00           H  
ATOM    656  N9  A      21      42.350  12.121  96.201  1.00  0.00           N  
ATOM    657  C8  A      21      41.665  11.501  95.181  1.00  0.00           C  
ATOM    658  H8  A      21      40.727  10.985  95.345  1.00  0.00           H  
ATOM    659  N7  A      21      42.234  11.601  94.007  1.00  0.00           N  
ATOM    660  C5  A      21      43.378  12.362  94.282  1.00  0.00           C  
ATOM    661  C6  A      21      44.441  12.883  93.505  1.00  0.00           C  
ATOM    662  N6  A      21      44.546  12.753  92.198  1.00  0.00           N  
ATOM    663  H61 A      21      45.385  13.096  91.755  1.00  0.00           H  
ATOM    664  H62 A      21      43.833  12.241  91.706  1.00  0.00           H  
ATOM    665  N1  A      21      45.428  13.589  94.056  1.00  0.00           N  
ATOM    666  C2  A      21      45.392  13.776  95.368  1.00  0.00           C  
ATOM    667  H2  A      21      46.207  14.351  95.788  1.00  0.00           H  
ATOM    668  N3  A      21      44.471  13.353  96.230  1.00  0.00           N  
ATOM    669  C4  A      21      43.472  12.655  95.616  1.00  0.00           C  
ATOM    670  C3' A      21      40.100  13.332  98.784  1.00  0.00           C  
ATOM    671  H3' A      21      40.590  13.046  99.720  1.00  0.00           H  
ATOM    672  C2' A      21      41.218  13.729  97.804  1.00  0.00           C  
ATOM    673  H2' A      21      41.900  14.453  98.258  1.00  0.00           H  
ATOM    674  O2' A      21      40.699  14.210  96.575  1.00  0.00           O  
ATOM    675 HO2' A      21      39.741  14.398  96.724  1.00  0.00           H  
ATOM    676  O3' A      21      39.139  14.327  99.180  1.00  0.00           O  
ATOM    677  P   U      22      38.290  15.288  98.179  1.00  0.00           P  
ATOM    678  OP1 U      22      37.065  15.719  98.908  1.00  0.00           O  
ATOM    679  OP2 U      22      38.158  14.564  96.890  1.00  0.00           O  
ATOM    680  O5' U      22      39.163  16.622  97.850  1.00  0.00           O  
ATOM    681  C5' U      22      39.438  17.657  98.795  1.00  0.00           C  
ATOM    682  H5' U      22      39.603  17.214  99.783  1.00  0.00           H  
ATOM    683 H5'' U      22      38.604  18.354  98.864  1.00  0.00           H  
ATOM    684  C4' U      22      40.716  18.425  98.400  1.00  0.00           C  
ATOM    685  H4' U      22      41.071  18.978  99.266  1.00  0.00           H  
ATOM    686  O4' U      22      41.672  17.384  98.123  1.00  0.00           O  
ATOM    687  C1' U      22      42.325  17.619  96.895  1.00  0.00           C  
ATOM    688  H1' U      22      43.396  17.524  97.065  1.00  0.00           H  
ATOM    689  N1  U      22      41.973  16.805  95.671  1.00  0.00           N  
ATOM    690  C6  U      22      40.699  16.747  95.131  1.00  0.00           C  
ATOM    691  H6  U      22      39.874  17.201  95.657  1.00  0.00           H  
ATOM    692  C5  U      22      40.449  16.106  93.957  1.00  0.00           C  
ATOM    693  H5  U      22      39.442  16.051  93.574  1.00  0.00           H  
ATOM    694  C4  U      22      41.504  15.464  93.205  1.00  0.00           C  
ATOM    695  O4  U      22      41.367  14.789  92.186  1.00  0.00           O  
ATOM    696  N3  U      22      42.761  15.667  93.725  1.00  0.00           N  
ATOM    697  H3  U      22      43.534  15.324  93.185  1.00  0.00           H  
ATOM    698  C2  U      22      43.047  16.352  94.889  1.00  0.00           C  
ATOM    699  O2  U      22      44.226  16.575  95.164  1.00  0.00           O  
ATOM    700  C3' U      22      40.637  19.424  97.197  1.00  0.00           C  
ATOM    701  H3' U      22      39.829  19.102  96.544  1.00  0.00           H  
ATOM    702  C2' U      22      42.027  19.061  96.609  1.00  0.00           C  
ATOM    703  H2' U      22      41.971  19.043  95.549  1.00  0.00           H  
ATOM    704  O2' U      22      43.116  19.874  97.056  1.00  0.00           O  
ATOM    705 HO2' U      22      43.786  19.942  96.350  1.00  0.00           H  
ATOM    706  O3' U      22      40.501  20.865  97.445  1.00  0.00           O  
ATOM    707  P   G      23      39.358  21.902  96.734  1.00  0.00           P  
ATOM    708  OP1 G      23      39.218  23.015  97.715  1.00  0.00           O  
ATOM    709  OP2 G      23      38.135  21.086  96.501  1.00  0.00           O  
ATOM    710  O5' G      23      39.923  22.619  95.293  1.00  0.00           O  
ATOM    711  C5' G      23      39.186  23.135  94.103  1.00  0.00           C  
ATOM    712  H5' G      23      38.920  24.177  94.347  1.00  0.00           H  
ATOM    713 H5'' G      23      38.237  22.610  93.984  1.00  0.00           H  
ATOM    714  C4' G      23      39.889  23.191  92.647  1.00  0.00           C  
ATOM    715  H4' G      23      40.694  23.916  92.701  1.00  0.00           H  
ATOM    716  O4' G      23      40.377  21.995  92.048  1.00  0.00           O  
ATOM    717  C1' G      23      40.864  22.092  90.711  1.00  0.00           C  
ATOM    718  H1' G      23      41.809  22.622  90.773  1.00  0.00           H  
ATOM    719  N9  G      23      41.185  20.693  90.125  1.00  0.00           N  
ATOM    720  C8  G      23      41.444  19.643  90.960  1.00  0.00           C  
ATOM    721  H8  G      23      41.353  19.769  91.982  1.00  0.00           H  
ATOM    722  N7  G      23      41.775  18.483  90.520  1.00  0.00           N  
ATOM    723  C5  G      23      41.705  18.736  89.178  1.00  0.00           C  
ATOM    724  C6  G      23      41.756  17.757  88.151  1.00  0.00           C  
ATOM    725  O6  G      23      41.667  16.545  88.261  1.00  0.00           O  
ATOM    726  N1  G      23      41.854  18.283  86.912  1.00  0.00           N  
ATOM    727  H1  G      23      41.937  17.632  86.166  1.00  0.00           H  
ATOM    728  C2  G      23      41.647  19.600  86.681  1.00  0.00           C  
ATOM    729  N2  G      23      41.609  19.867  85.391  1.00  0.00           N  
ATOM    730  H21 G      23      41.642  19.111  84.721  1.00  0.00           H  
ATOM    731  H22 G      23      41.440  20.816  85.089  1.00  0.00           H  
ATOM    732  N3  G      23      41.427  20.570  87.598  1.00  0.00           N  
ATOM    733  C4  G      23      41.467  20.079  88.880  1.00  0.00           C  
ATOM    734  C3' G      23      39.018  23.557  91.444  1.00  0.00           C  
ATOM    735  H3' G      23      38.137  22.909  91.503  1.00  0.00           H  
ATOM    736  C2' G      23      39.869  23.120  90.208  1.00  0.00           C  
ATOM    737  H2' G      23      39.246  22.705  89.459  1.00  0.00           H  
ATOM    738  O2' G      23      40.687  24.135  89.681  1.00  0.00           O  
ATOM    739 HO2' G      23      40.841  23.961  88.732  1.00  0.00           H  
ATOM    740  O3' G      23      38.594  24.909  91.380  1.00  0.00           O  
ATOM    741  P   G      24      37.199  25.197  90.595  1.00  0.00           P  
ATOM    742  OP1 G      24      37.240  26.612  90.106  1.00  0.00           O  
ATOM    743  OP2 G      24      36.108  24.817  91.549  1.00  0.00           O  
ATOM    744  O5' G      24      37.169  24.159  89.306  1.00  0.00           O  
ATOM    745  C5' G      24      37.819  24.480  88.074  1.00  0.00           C  
ATOM    746  H5' G      24      38.815  24.872  88.278  1.00  0.00           H  
ATOM    747 H5'' G      24      37.264  25.291  87.595  1.00  0.00           H  
ATOM    748  C4' G      24      37.936  23.337  87.033  1.00  0.00           C  
ATOM    749  H4' G      24      38.211  23.824  86.099  1.00  0.00           H  
ATOM    750  O4' G      24      38.917  22.295  87.254  1.00  0.00           O  
ATOM    751  C1' G      24      38.500  21.043  86.663  1.00  0.00           C  
ATOM    752  H1' G      24      39.190  20.752  85.875  1.00  0.00           H  
ATOM    753  N9  G      24      38.532  19.911  87.674  1.00  0.00           N  
ATOM    754  C8  G      24      38.515  20.129  89.016  1.00  0.00           C  
ATOM    755  H8  G      24      38.334  21.097  89.444  1.00  0.00           H  
ATOM    756  N7  G      24      38.747  19.093  89.752  1.00  0.00           N  
ATOM    757  C5  G      24      38.768  18.039  88.902  1.00  0.00           C  
ATOM    758  C6  G      24      38.690  16.632  89.221  1.00  0.00           C  
ATOM    759  O6  G      24      38.530  16.055  90.301  1.00  0.00           O  
ATOM    760  N1  G      24      38.689  15.841  88.122  1.00  0.00           N  
ATOM    761  H1  G      24      38.526  14.864  88.246  1.00  0.00           H  
ATOM    762  C2  G      24      38.787  16.367  86.882  1.00  0.00           C  
ATOM    763  N2  G      24      38.456  15.473  86.004  1.00  0.00           N  
ATOM    764  H21 G      24      38.248  14.525  86.225  1.00  0.00           H  
ATOM    765  H22 G      24      38.042  15.880  85.164  1.00  0.00           H  
ATOM    766  N3  G      24      38.904  17.668  86.526  1.00  0.00           N  
ATOM    767  C4  G      24      38.800  18.512  87.597  1.00  0.00           C  
ATOM    768  C3' G      24      36.591  22.655  86.791  1.00  0.00           C  
ATOM    769  H3' G      24      36.181  22.247  87.720  1.00  0.00           H  
ATOM    770  C2' G      24      37.186  21.498  85.995  1.00  0.00           C  
ATOM    771  H2' G      24      36.409  20.790  86.016  1.00  0.00           H  
ATOM    772  O2' G      24      37.470  21.735  84.633  1.00  0.00           O  
ATOM    773 HO2' G      24      37.154  20.868  84.284  1.00  0.00           H  
ATOM    774  O3' G      24      35.582  23.355  86.039  1.00  0.00           O  
ATOM    775  P   C      25      34.092  23.714  86.661  1.00  0.00           P  
ATOM    776  OP1 C      25      33.450  24.637  85.673  1.00  0.00           O  
ATOM    777  OP2 C      25      34.261  24.236  88.050  1.00  0.00           O  
ATOM    778  O5' C      25      33.166  22.347  86.785  1.00  0.00           O  
ATOM    779  C5' C      25      32.369  21.853  85.700  1.00  0.00           C  
ATOM    780  H5' C      25      33.026  21.682  84.845  1.00  0.00           H  
ATOM    781 H5'' C      25      31.650  22.620  85.409  1.00  0.00           H  
ATOM    782  C4' C      25      31.575  20.539  85.958  1.00  0.00           C  
ATOM    783  H4' C      25      31.714  19.919  85.073  1.00  0.00           H  
ATOM    784  O4' C      25      32.053  19.796  87.085  1.00  0.00           O  
ATOM    785  C1' C      25      30.963  19.212  87.789  1.00  0.00           C  
ATOM    786  H1' C      25      31.127  18.139  87.866  1.00  0.00           H  
ATOM    787  N1  C      25      30.757  19.728  89.162  1.00  0.00           N  
ATOM    788  C6  C      25      30.933  21.047  89.475  1.00  0.00           C  
ATOM    789  H6  C      25      30.989  21.791  88.689  1.00  0.00           H  
ATOM    790  C5  C      25      31.092  21.403  90.770  1.00  0.00           C  
ATOM    791  H5  C      25      31.245  22.438  91.026  1.00  0.00           H  
ATOM    792  C4  C      25      31.106  20.359  91.745  1.00  0.00           C  
ATOM    793  N4  C      25      31.354  20.669  92.998  1.00  0.00           N  
ATOM    794  H41 C      25      31.506  19.901  93.631  1.00  0.00           H  
ATOM    795  H42 C      25      31.692  21.593  93.205  1.00  0.00           H  
ATOM    796  N3  C      25      30.853  19.089  91.483  1.00  0.00           N  
ATOM    797  C2  C      25      30.595  18.776  90.186  1.00  0.00           C  
ATOM    798  O2  C      25      30.308  17.604  89.933  1.00  0.00           O  
ATOM    799  C3' C      25      30.046  20.690  86.150  1.00  0.00           C  
ATOM    800  H3' C      25      29.850  21.569  86.771  1.00  0.00           H  
ATOM    801  C2' C      25      29.735  19.414  86.950  1.00  0.00           C  
ATOM    802  H2' C      25      28.865  19.548  87.583  1.00  0.00           H  
ATOM    803  O2' C      25      29.624  18.233  86.169  1.00  0.00           O  
ATOM    804 HO2' C      25      30.189  18.300  85.385  1.00  0.00           H  
ATOM    805  O3' C      25      29.246  20.720  84.963  1.00  0.00           O  
ATOM    806  P   A      26      27.635  21.026  85.061  1.00  0.00           P  
ATOM    807  OP1 A      26      27.033  20.796  83.708  1.00  0.00           O  
ATOM    808  OP2 A      26      27.473  22.373  85.682  1.00  0.00           O  
ATOM    809  O5' A      26      26.940  19.965  86.099  1.00  0.00           O  
ATOM    810  C5' A      26      26.517  18.666  85.691  1.00  0.00           C  
ATOM    811  H5' A      26      27.331  18.139  85.191  1.00  0.00           H  
ATOM    812 H5'' A      26      25.707  18.771  84.968  1.00  0.00           H  
ATOM    813  C4' A      26      25.999  17.792  86.854  1.00  0.00           C  
ATOM    814  H4' A      26      25.547  16.895  86.427  1.00  0.00           H  
ATOM    815  O4' A      26      26.995  17.383  87.796  1.00  0.00           O  
ATOM    816  C1' A      26      26.364  17.204  89.063  1.00  0.00           C  
ATOM    817  H1' A      26      26.460  16.171  89.405  1.00  0.00           H  
ATOM    818  N9  A      26      26.963  18.089  90.080  1.00  0.00           N  
ATOM    819  C8  A      26      27.444  19.364  89.927  1.00  0.00           C  
ATOM    820  H8  A      26      27.393  19.898  88.988  1.00  0.00           H  
ATOM    821  N7  A      26      27.993  19.857  91.002  1.00  0.00           N  
ATOM    822  C5  A      26      27.820  18.831  91.947  1.00  0.00           C  
ATOM    823  C6  A      26      28.178  18.635  93.308  1.00  0.00           C  
ATOM    824  N6  A      26      28.949  19.444  93.998  1.00  0.00           N  
ATOM    825  H61 A      26      29.055  19.319  94.989  1.00  0.00           H  
ATOM    826  H62 A      26      29.456  20.158  93.503  1.00  0.00           H  
ATOM    827  N1  A      26      27.734  17.587  94.007  1.00  0.00           N  
ATOM    828  C2  A      26      26.997  16.695  93.362  1.00  0.00           C  
ATOM    829  H2  A      26      26.655  15.850  93.949  1.00  0.00           H  
ATOM    830  N3  A      26      26.647  16.694  92.078  1.00  0.00           N  
ATOM    831  C4  A      26      27.102  17.797  91.416  1.00  0.00           C  
ATOM    832  C3' A      26      24.933  18.502  87.689  1.00  0.00           C  
ATOM    833  H3' A      26      25.337  19.460  88.022  1.00  0.00           H  
ATOM    834  C2' A      26      24.888  17.562  88.901  1.00  0.00           C  
ATOM    835  H2' A      26      24.537  18.116  89.764  1.00  0.00           H  
ATOM    836  O2' A      26      24.146  16.355  88.699  1.00  0.00           O  
ATOM    837 HO2' A      26      23.927  15.953  89.562  1.00  0.00           H  
ATOM    838  O3' A      26      23.676  18.706  87.048  1.00  0.00           O  
ATOM    839  P   C      27      22.746  19.950  87.501  1.00  0.00           P  
ATOM    840  OP1 C      27      21.415  19.781  86.850  1.00  0.00           O  
ATOM    841  OP2 C      27      23.493  21.214  87.253  1.00  0.00           O  
ATOM    842  O5' C      27      22.574  19.789  89.109  1.00  0.00           O  
ATOM    843  C5' C      27      21.716  18.795  89.648  1.00  0.00           C  
ATOM    844  H5' C      27      21.930  17.835  89.177  1.00  0.00           H  
ATOM    845 H5'' C      27      20.682  19.057  89.416  1.00  0.00           H  
ATOM    846  C4' C      27      21.842  18.623  91.169  1.00  0.00           C  
ATOM    847  H4' C      27      21.099  17.886  91.479  1.00  0.00           H  
ATOM    848  O4' C      27      23.134  18.172  91.594  1.00  0.00           O  
ATOM    849  C1' C      27      23.358  18.620  92.929  1.00  0.00           C  
ATOM    850  H1' C      27      23.478  17.763  93.596  1.00  0.00           H  
ATOM    851  N1  C      27      24.532  19.525  93.078  1.00  0.00           N  
ATOM    852  C6  C      27      24.846  20.448  92.113  1.00  0.00           C  
ATOM    853  H6  C      27      24.348  20.415  91.151  1.00  0.00           H  
ATOM    854  C5  C      27      25.766  21.407  92.367  1.00  0.00           C  
ATOM    855  H5  C      27      26.009  22.132  91.607  1.00  0.00           H  
ATOM    856  C4  C      27      26.408  21.384  93.637  1.00  0.00           C  
ATOM    857  N4  C      27      27.329  22.277  93.897  1.00  0.00           N  
ATOM    858  H41 C      27      27.600  22.393  94.864  1.00  0.00           H  
ATOM    859  H42 C      27      27.541  22.978  93.212  1.00  0.00           H  
ATOM    860  N3  C      27      26.122  20.508  94.586  1.00  0.00           N  
ATOM    861  C2  C      27      25.173  19.578  94.328  1.00  0.00           C  
ATOM    862  O2  C      27      24.897  18.786  95.234  1.00  0.00           O  
ATOM    863  C3' C      27      21.599  19.901  91.973  1.00  0.00           C  
ATOM    864  H3' C      27      22.276  20.671  91.605  1.00  0.00           H  
ATOM    865  C2' C      27      22.105  19.393  93.331  1.00  0.00           C  
ATOM    866  H2' C      27      22.355  20.233  93.978  1.00  0.00           H  
ATOM    867  O2' C      27      21.240  18.455  93.974  1.00  0.00           O  
ATOM    868 HO2' C      27      21.145  18.721  94.906  1.00  0.00           H  
ATOM    869  O3' C      27      20.274  20.421  91.972  1.00  0.00           O  
ATOM    870  P   G      28      19.995  21.912  92.545  1.00  0.00           P  
ATOM    871  OP1 G      28      18.550  22.216  92.338  1.00  0.00           O  
ATOM    872  OP2 G      28      21.001  22.840  91.958  1.00  0.00           O  
ATOM    873  O5' G      28      20.284  21.815  94.138  1.00  0.00           O  
ATOM    874  C5' G      28      19.465  21.009  94.973  1.00  0.00           C  
ATOM    875  H5' G      28      19.250  20.065  94.471  1.00  0.00           H  
ATOM    876 H5'' G      28      18.512  21.516  95.137  1.00  0.00           H  
ATOM    877  C4' G      28      20.104  20.693  96.338  1.00  0.00           C  
ATOM    878  H4' G      28      19.478  19.957  96.845  1.00  0.00           H  
ATOM    879  O4' G      28      21.429  20.165  96.233  1.00  0.00           O  
ATOM    880  C1' G      28      22.217  20.641  97.320  1.00  0.00           C  
ATOM    881  H1' G      28      22.675  19.803  97.850  1.00  0.00           H  
ATOM    882  N9  G      28      23.304  21.545  96.870  1.00  0.00           N  
ATOM    883  C8  G      28      23.376  22.335  95.749  1.00  0.00           C  
ATOM    884  H8  G      28      22.562  22.417  95.040  1.00  0.00           H  
ATOM    885  N7  G      28      24.518  22.954  95.601  1.00  0.00           N  
ATOM    886  C5  G      28      25.264  22.548  96.718  1.00  0.00           C  
ATOM    887  C6  G      28      26.633  22.802  97.113  1.00  0.00           C  
ATOM    888  O6  G      28      27.533  23.374  96.500  1.00  0.00           O  
ATOM    889  N1  G      28      26.944  22.317  98.362  1.00  0.00           N  
ATOM    890  H1  G      28      27.856  22.529  98.739  1.00  0.00           H  
ATOM    891  C2  G      28      26.078  21.612  99.119  1.00  0.00           C  
ATOM    892  N2  G      28      26.488  21.315 100.319  1.00  0.00           N  
ATOM    893  H21 G      28      27.360  21.729 100.640  1.00  0.00           H  
ATOM    894  H22 G      28      25.875  20.803 100.929  1.00  0.00           H  
ATOM    895  N3  G      28      24.851  21.243  98.754  1.00  0.00           N  
ATOM    896  C4  G      28      24.493  21.750  97.535  1.00  0.00           C  
ATOM    897  C3' G      28      20.218  21.910  97.250  1.00  0.00           C  
ATOM    898  H3' G      28      20.650  22.736  96.681  1.00  0.00           H  
ATOM    899  C2' G      28      21.261  21.380  98.251  1.00  0.00           C  
ATOM    900  H2' G      28      21.768  22.208  98.741  1.00  0.00           H  
ATOM    901  O2' G      28      20.750  20.431  99.197  1.00  0.00           O  
ATOM    902 HO2' G      28      21.406  20.277  99.903  1.00  0.00           H  
ATOM    903  O3' G      28      18.976  22.294  97.832  1.00  0.00           O  
ATOM    904  P   C      29      18.755  23.806  98.347  1.00  0.00           P  
ATOM    905  OP1 C      29      17.453  23.853  99.072  1.00  0.00           O  
ATOM    906  OP2 C      29      18.949  24.717  97.185  1.00  0.00           O  
ATOM    907  O5' C      29      19.960  24.075  99.398  1.00  0.00           O  
ATOM    908  C5' C      29      19.980  23.457 100.680  1.00  0.00           C  
ATOM    909  H5' C      29      19.847  22.381 100.578  1.00  0.00           H  
ATOM    910 H5'' C      29      19.149  23.838 101.275  1.00  0.00           H  
ATOM    911  C4' C      29      21.288  23.720 101.447  1.00  0.00           C  
ATOM    912  H4' C      29      21.207  23.263 102.435  1.00  0.00           H  
ATOM    913  O4' C      29      22.447  23.193 100.801  1.00  0.00           O  
ATOM    914  C1' C      29      23.553  24.048 101.080  1.00  0.00           C  
ATOM    915  H1' C      29      24.327  23.472 101.592  1.00  0.00           H  
ATOM    916  N1  C      29      24.140  24.635  99.839  1.00  0.00           N  
ATOM    917  C6  C      29      23.391  24.914  98.724  1.00  0.00           C  
ATOM    918  H6  C      29      22.334  24.677  98.713  1.00  0.00           H  
ATOM    919  C5  C      29      23.979  25.469  97.637  1.00  0.00           C  
ATOM    920  H5  C      29      23.392  25.668  96.754  1.00  0.00           H  
ATOM    921  C4  C      29      25.375  25.744  97.707  1.00  0.00           C  
ATOM    922  N4  C      29      26.009  26.180  96.650  1.00  0.00           N  
ATOM    923  H41 C      29      27.014  26.220  96.696  1.00  0.00           H  
ATOM    924  H42 C      29      25.518  26.239  95.774  1.00  0.00           H  
ATOM    925  N3  C      29      26.116  25.503  98.773  1.00  0.00           N  
ATOM    926  C2  C      29      25.504  24.952  99.850  1.00  0.00           C  
ATOM    927  O2  C      29      26.193  24.733 100.843  1.00  0.00           O  
ATOM    928  C3' C      29      21.567  25.210 101.636  1.00  0.00           C  
ATOM    929  H3' C      29      21.483  25.702 100.666  1.00  0.00           H  
ATOM    930  C2' C      29      23.055  25.153 102.023  1.00  0.00           C  
ATOM    931  H2' C      29      23.542  26.108 101.817  1.00  0.00           H  
ATOM    932  O2' C      29      23.296  24.726 103.368  1.00  0.00           O  
ATOM    933 HO2' C      29      24.185  25.011 103.655  1.00  0.00           H  
ATOM    934  O3' C      29      20.698  25.832 102.578  1.00  0.00           O  
ATOM    935  P   A      30      20.415  27.419 102.499  1.00  0.00           P  
ATOM    936  OP1 A      30      19.456  27.766 103.586  1.00  0.00           O  
ATOM    937  OP2 A      30      20.049  27.769 101.098  1.00  0.00           O  
ATOM    938  O5' A      30      21.846  28.102 102.820  1.00  0.00           O  
ATOM    939  C5' A      30      22.394  28.067 104.130  1.00  0.00           C  
ATOM    940  H5' A      30      22.444  27.036 104.483  1.00  0.00           H  
ATOM    941 H5'' A      30      21.745  28.625 104.807  1.00  0.00           H  
ATOM    942  C4' A      30      23.801  28.678 104.198  1.00  0.00           C  
ATOM    943  H4' A      30      24.121  28.690 105.240  1.00  0.00           H  
ATOM    944  O4' A      30      24.765  27.943 103.441  1.00  0.00           O  
ATOM    945  C1' A      30      25.707  28.867 102.902  1.00  0.00           C  
ATOM    946  H1' A      30      26.724  28.612 103.209  1.00  0.00           H  
ATOM    947  N9  A      30      25.648  28.858 101.423  1.00  0.00           N  
ATOM    948  C8  A      30      24.593  28.552 100.597  1.00  0.00           C  
ATOM    949  H8  A      30      23.617  28.276 100.978  1.00  0.00           H  
ATOM    950  N7  A      30      24.873  28.611  99.322  1.00  0.00           N  
ATOM    951  C5  A      30      26.219  29.007  99.312  1.00  0.00           C  
ATOM    952  C6  A      30      27.183  29.273  98.306  1.00  0.00           C  
ATOM    953  N6  A      30      26.974  29.162  97.006  1.00  0.00           N  
ATOM    954  H61 A      30      27.730  29.395  96.387  1.00  0.00           H  
ATOM    955  H62 A      30      26.086  28.813  96.681  1.00  0.00           H  
ATOM    956  N1  A      30      28.420  29.661  98.610  1.00  0.00           N  
ATOM    957  C2  A      30      28.720  29.817  99.891  1.00  0.00           C  
ATOM    958  H2  A      30      29.730  30.144 100.108  1.00  0.00           H  
ATOM    959  N3  A      30      27.935  29.613 100.946  1.00  0.00           N  
ATOM    960  C4  A      30      26.688  29.192 100.586  1.00  0.00           C  
ATOM    961  C3' A      30      23.850  30.116 103.678  1.00  0.00           C  
ATOM    962  H3' A      30      23.345  30.153 102.711  1.00  0.00           H  
ATOM    963  C2' A      30      25.365  30.259 103.440  1.00  0.00           C  
ATOM    964  H2' A      30      25.567  31.023 102.689  1.00  0.00           H  
ATOM    965  O2' A      30      26.147  30.488 104.614  1.00  0.00           O  
ATOM    966 HO2' A      30      26.151  31.448 104.789  1.00  0.00           H  
ATOM    967  O3' A      30      23.259  31.068 104.561  1.00  0.00           O  
ATOM    968  P   A      31      23.057  32.596 104.090  1.00  0.00           P  
ATOM    969  OP1 A      31      22.256  33.303 105.127  1.00  0.00           O  
ATOM    970  OP2 A      31      22.576  32.601 102.680  1.00  0.00           O  
ATOM    971  O5' A      31      24.567  33.159 104.144  1.00  0.00           O  
ATOM    972  C5' A      31      24.980  34.266 103.363  1.00  0.00           C  
ATOM    973  H5' A      31      24.569  35.189 103.774  1.00  0.00           H  
ATOM    974 H5'' A      31      24.630  34.156 102.335  1.00  0.00           H  
ATOM    975  C4' A      31      26.510  34.340 103.346  1.00  0.00           C  
ATOM    976  H4' A      31      26.878  34.474 104.364  1.00  0.00           H  
ATOM    977  O4' A      31      27.095  33.160 102.796  1.00  0.00           O  
ATOM    978  C1' A      31      28.044  33.528 101.805  1.00  0.00           C  
ATOM    979  H1' A      31      28.964  32.953 101.931  1.00  0.00           H  
ATOM    980  N9  A      31      27.513  33.238 100.452  1.00  0.00           N  
ATOM    981  C8  A      31      26.286  32.742 100.074  1.00  0.00           C  
ATOM    982  H8  A      31      25.479  32.583 100.779  1.00  0.00           H  
ATOM    983  N7  A      31      26.188  32.456  98.799  1.00  0.00           N  
ATOM    984  C5  A      31      27.456  32.797  98.303  1.00  0.00           C  
ATOM    985  C6  A      31      28.105  32.720  97.043  1.00  0.00           C  
ATOM    986  N6  A      31      27.565  32.238  95.937  1.00  0.00           N  
ATOM    987  H61 A      31      28.156  32.177  95.114  1.00  0.00           H  
ATOM    988  H62 A      31      26.630  31.869  95.961  1.00  0.00           H  
ATOM    989  N1  A      31      29.358  33.149  96.877  1.00  0.00           N  
ATOM    990  C2  A      31      29.995  33.614  97.941  1.00  0.00           C  
ATOM    991  H2  A      31      31.013  33.946  97.775  1.00  0.00           H  
ATOM    992  N3  A      31      29.542  33.726  99.183  1.00  0.00           N  
ATOM    993  C4  A      31      28.255  33.295  99.298  1.00  0.00           C  
ATOM    994  C3' A      31      26.981  35.522 102.499  1.00  0.00           C  
ATOM    995  H3' A      31      26.313  35.621 101.639  1.00  0.00           H  
ATOM    996  C2' A      31      28.344  35.023 101.993  1.00  0.00           C  
ATOM    997  H2' A      31      28.590  35.504 101.044  1.00  0.00           H  
ATOM    998  O2' A      31      29.414  35.167 102.935  1.00  0.00           O  
ATOM    999 HO2' A      31      30.271  35.019 102.490  1.00  0.00           H  
ATOM   1000  O3' A      31      27.036  36.733 103.245  1.00  0.00           O  
ATOM   1001  P   G      32      26.495  38.106 102.603  1.00  0.00           P  
ATOM   1002  OP1 G      32      26.795  39.201 103.570  1.00  0.00           O  
ATOM   1003  OP2 G      32      25.078  37.883 102.198  1.00  0.00           O  
ATOM   1004  O5' G      32      27.382  38.301 101.257  1.00  0.00           O  
ATOM   1005  C5' G      32      28.762  38.643 101.322  1.00  0.00           C  
ATOM   1006  H5' G      32      29.287  37.924 101.954  1.00  0.00           H  
ATOM   1007 H5'' G      32      28.872  39.630 101.774  1.00  0.00           H  
ATOM   1008  C4' G      32      29.443  38.661  99.943  1.00  0.00           C  
ATOM   1009  H4' G      32      30.488  38.942 100.085  1.00  0.00           H  
ATOM   1010  O4' G      32      29.425  37.368  99.336  1.00  0.00           O  
ATOM   1011  C1' G      32      29.226  37.512  97.936  1.00  0.00           C  
ATOM   1012  H1' G      32      30.050  37.045  97.396  1.00  0.00           H  
ATOM   1013  N9  G      32      27.971  36.845  97.522  1.00  0.00           N  
ATOM   1014  C8  G      32      26.786  36.732  98.206  1.00  0.00           C  
ATOM   1015  H8  G      32      26.642  37.156  99.190  1.00  0.00           H  
ATOM   1016  N7  G      32      25.860  36.062  97.573  1.00  0.00           N  
ATOM   1017  C5  G      32      26.475  35.711  96.365  1.00  0.00           C  
ATOM   1018  C6  G      32      25.990  34.964  95.231  1.00  0.00           C  
ATOM   1019  O6  G      32      24.887  34.444  95.057  1.00  0.00           O  
ATOM   1020  N1  G      32      26.919  34.815  94.228  1.00  0.00           N  
ATOM   1021  H1  G      32      26.642  34.317  93.399  1.00  0.00           H  
ATOM   1022  C2  G      32      28.166  35.336  94.286  1.00  0.00           C  
ATOM   1023  N2  G      32      28.902  35.174  93.217  1.00  0.00           N  
ATOM   1024  H21 G      32      28.554  34.597  92.457  1.00  0.00           H  
ATOM   1025  H22 G      32      29.805  35.631  93.164  1.00  0.00           H  
ATOM   1026  N3  G      32      28.667  36.032  95.309  1.00  0.00           N  
ATOM   1027  C4  G      32      27.769  36.186  96.328  1.00  0.00           C  
ATOM   1028  C3' G      32      28.832  39.663  98.949  1.00  0.00           C  
ATOM   1029  H3' G      32      27.743  39.666  99.035  1.00  0.00           H  
ATOM   1030  C2' G      32      29.213  39.006  97.609  1.00  0.00           C  
ATOM   1031  H2' G      32      28.464  39.238  96.851  1.00  0.00           H  
ATOM   1032  O2' G      32      30.524  39.345  97.151  1.00  0.00           O  
ATOM   1033 HO2' G      32      30.653  40.297  97.295  1.00  0.00           H  
ATOM   1034  O3' G      32      29.376  40.978  99.080  1.00  0.00           O  
ATOM   1035  P   U      33      28.477  42.244  99.570  1.00  0.00           P  
ATOM   1036  OP1 U      33      29.415  43.350  99.926  1.00  0.00           O  
ATOM   1037  OP2 U      33      27.509  41.795 100.609  1.00  0.00           O  
ATOM   1038  O5' U      33      27.623  42.689  98.262  1.00  0.00           O  
ATOM   1039  C5' U      33      28.279  43.279  97.143  1.00  0.00           C  
ATOM   1040  H5' U      33      29.201  42.733  96.942  1.00  0.00           H  
ATOM   1041 H5'' U      33      28.553  44.304  97.377  1.00  0.00           H  
ATOM   1042  C4' U      33      27.445  43.251  95.853  1.00  0.00           C  
ATOM   1043  H4' U      33      28.080  43.574  95.030  1.00  0.00           H  
ATOM   1044  O4' U      33      27.053  41.904  95.617  1.00  0.00           O  
ATOM   1045  C1' U      33      25.959  41.961  94.737  1.00  0.00           C  
ATOM   1046  H1' U      33      26.365  42.127  93.740  1.00  0.00           H  
ATOM   1047  N1  U      33      25.141  40.721  94.748  1.00  0.00           N  
ATOM   1048  C6  U      33      24.861  40.049  95.919  1.00  0.00           C  
ATOM   1049  H6  U      33      25.255  40.431  96.855  1.00  0.00           H  
ATOM   1050  C5  U      33      24.120  38.909  95.898  1.00  0.00           C  
ATOM   1051  H5  U      33      23.922  38.374  96.814  1.00  0.00           H  
ATOM   1052  C4  U      33      23.588  38.376  94.658  1.00  0.00           C  
ATOM   1053  O4  U      33      22.954  37.328  94.539  1.00  0.00           O  
ATOM   1054  N3  U      33      23.851  39.141  93.549  1.00  0.00           N  
ATOM   1055  H3  U      33      23.501  38.806  92.666  1.00  0.00           H  
ATOM   1056  C2  U      33      24.623  40.279  93.525  1.00  0.00           C  
ATOM   1057  O2  U      33      24.828  40.852  92.452  1.00  0.00           O  
ATOM   1058  C3' U      33      26.169  44.126  95.833  1.00  0.00           C  
ATOM   1059  H3' U      33      25.829  44.302  96.856  1.00  0.00           H  
ATOM   1060  C2' U      33      25.140  43.185  95.147  1.00  0.00           C  
ATOM   1061  H2' U      33      24.412  42.892  95.904  1.00  0.00           H  
ATOM   1062  O2' U      33      24.434  43.692  94.010  1.00  0.00           O  
ATOM   1063 HO2' U      33      24.788  43.314  93.188  1.00  0.00           H  
ATOM   1064  O3' U      33      26.316  45.373  95.140  1.00  0.00           O  
ATOM   1065  P   U      34      26.658  46.768  95.919  1.00  0.00           P  
ATOM   1066  OP1 U      34      26.619  47.877  94.920  1.00  0.00           O  
ATOM   1067  OP2 U      34      27.902  46.604  96.722  1.00  0.00           O  
ATOM   1068  O5' U      34      25.443  47.027  96.973  1.00  0.00           O  
ATOM   1069  C5' U      34      24.102  47.154  96.525  1.00  0.00           C  
ATOM   1070  H5' U      34      23.757  46.181  96.171  1.00  0.00           H  
ATOM   1071 H5'' U      34      24.049  47.863  95.697  1.00  0.00           H  
ATOM   1072  C4' U      34      23.168  47.640  97.645  1.00  0.00           C  
ATOM   1073  H4' U      34      23.343  47.037  98.535  1.00  0.00           H  
ATOM   1074  O4' U      34      23.405  49.012  97.964  1.00  0.00           O  
ATOM   1075  C1' U      34      22.145  49.645  98.115  1.00  0.00           C  
ATOM   1076  H1' U      34      21.738  49.400  99.100  1.00  0.00           H  
ATOM   1077  N1  U      34      22.245  51.124  97.947  1.00  0.00           N  
ATOM   1078  C6  U      34      22.741  51.675  96.783  1.00  0.00           C  
ATOM   1079  H6  U      34      23.134  51.022  96.011  1.00  0.00           H  
ATOM   1080  C5  U      34      22.750  53.023  96.599  1.00  0.00           C  
ATOM   1081  H5  U      34      23.139  53.443  95.682  1.00  0.00           H  
ATOM   1082  C4  U      34      22.250  53.930  97.610  1.00  0.00           C  
ATOM   1083  O4  U      34      22.218  55.155  97.516  1.00  0.00           O  
ATOM   1084  N3  U      34      21.790  53.312  98.750  1.00  0.00           N  
ATOM   1085  H3  U      34      21.441  53.908  99.479  1.00  0.00           H  
ATOM   1086  C2  U      34      21.763  51.949  98.975  1.00  0.00           C  
ATOM   1087  O2  U      34      21.323  51.524 100.046  1.00  0.00           O  
ATOM   1088  C3' U      34      21.690  47.507  97.216  1.00  0.00           C  
ATOM   1089  H3' U      34      21.609  47.016  96.244  1.00  0.00           H  
ATOM   1090  C2' U      34      21.260  48.977  97.063  1.00  0.00           C  
ATOM   1091  H2' U      34      21.560  49.310  96.066  1.00  0.00           H  
ATOM   1092  O2' U      34      19.862  49.224  97.252  1.00  0.00           O  
ATOM   1093 HO2' U      34      19.643  50.151  97.027  1.00  0.00           H  
ATOM   1094  O3' U      34      20.914  46.810  98.189  1.00  0.00           O  
ATOM   1095  P   U      35      20.956  45.195  98.277  1.00  0.00           P  
ATOM   1096  OP1 U      35      19.869  44.763  99.200  1.00  0.00           O  
ATOM   1097  OP2 U      35      22.348  44.770  98.586  1.00  0.00           O  
ATOM   1098  O5' U      35      20.609  44.696  96.770  1.00  0.00           O  
ATOM   1099  C5' U      35      19.278  44.692  96.265  1.00  0.00           C  
ATOM   1100  H5' U      35      18.919  45.717  96.157  1.00  0.00           H  
ATOM   1101 H5'' U      35      18.627  44.176  96.973  1.00  0.00           H  
ATOM   1102  C4' U      35      19.154  43.966  94.912  1.00  0.00           C  
ATOM   1103  H4' U      35      18.093  43.781  94.737  1.00  0.00           H  
ATOM   1104  O4' U      35      19.657  44.760  93.835  1.00  0.00           O  
ATOM   1105  C1' U      35      20.561  43.963  93.080  1.00  0.00           C  
ATOM   1106  H1' U      35      20.003  43.379  92.345  1.00  0.00           H  
ATOM   1107  N1  U      35      21.582  44.809  92.402  1.00  0.00           N  
ATOM   1108  C6  U      35      22.323  45.722  93.119  1.00  0.00           C  
ATOM   1109  H6  U      35      22.157  45.807  94.185  1.00  0.00           H  
ATOM   1110  C5  U      35      23.269  46.484  92.509  1.00  0.00           C  
ATOM   1111  H5  U      35      23.861  47.178  93.087  1.00  0.00           H  
ATOM   1112  C4  U      35      23.536  46.370  91.092  1.00  0.00           C  
ATOM   1113  O4  U      35      24.370  47.023  90.473  1.00  0.00           O  
ATOM   1114  N3  U      35      22.753  45.448  90.434  1.00  0.00           N  
ATOM   1115  H3  U      35      22.883  45.365  89.438  1.00  0.00           H  
ATOM   1116  C2  U      35      21.792  44.648  91.023  1.00  0.00           C  
ATOM   1117  O2  U      35      21.174  43.845  90.326  1.00  0.00           O  
ATOM   1118  C3' U      35      19.902  42.615  94.909  1.00  0.00           C  
ATOM   1119  H3' U      35      20.195  42.322  95.920  1.00  0.00           H  
ATOM   1120  C2' U      35      21.155  42.986  94.094  1.00  0.00           C  
ATOM   1121  H2' U      35      21.835  43.527  94.754  1.00  0.00           H  
ATOM   1122  O2' U      35      21.846  41.889  93.501  1.00  0.00           O  
ATOM   1123 HO2' U      35      22.666  42.213  93.093  1.00  0.00           H  
ATOM   1124  O3' U      35      19.085  41.612  94.307  1.00  0.00           O  
ATOM   1125  P   C      36      18.552  40.368  95.194  1.00  0.00           P  
ATOM   1126  OP1 C      36      17.635  40.897  96.246  1.00  0.00           O  
ATOM   1127  OP2 C      36      19.722  39.550  95.623  1.00  0.00           O  
ATOM   1128  O5' C      36      17.697  39.493  94.120  1.00  0.00           O  
ATOM   1129  C5' C      36      16.293  39.666  93.948  1.00  0.00           C  
ATOM   1130  H5' C      36      16.003  40.679  94.234  1.00  0.00           H  
ATOM   1131 H5'' C      36      15.765  38.967  94.598  1.00  0.00           H  
ATOM   1132  C4' C      36      15.829  39.451  92.497  1.00  0.00           C  
ATOM   1133  H4' C      36      14.737  39.443  92.487  1.00  0.00           H  
ATOM   1134  O4' C      36      16.262  40.526  91.665  1.00  0.00           O  
ATOM   1135  C1' C      36      16.584  40.015  90.377  1.00  0.00           C  
ATOM   1136  H1' C      36      15.986  40.537  89.625  1.00  0.00           H  
ATOM   1137  N1  C      36      18.023  40.203  90.025  1.00  0.00           N  
ATOM   1138  C6  C      36      18.978  40.496  90.964  1.00  0.00           C  
ATOM   1139  H6  C      36      18.703  40.571  92.006  1.00  0.00           H  
ATOM   1140  C5  C      36      20.260  40.702  90.583  1.00  0.00           C  
ATOM   1141  H5  C      36      21.003  40.938  91.321  1.00  0.00           H  
ATOM   1142  C4  C      36      20.568  40.591  89.202  1.00  0.00           C  
ATOM   1143  N4  C      36      21.802  40.767  88.804  1.00  0.00           N  
ATOM   1144  H41 C      36      22.019  40.678  87.821  1.00  0.00           H  
ATOM   1145  H42 C      36      22.493  41.033  89.478  1.00  0.00           H  
ATOM   1146  N3  C      36      19.678  40.269  88.284  1.00  0.00           N  
ATOM   1147  C2  C      36      18.386  40.103  88.675  1.00  0.00           C  
ATOM   1148  O2  C      36      17.537  39.876  87.811  1.00  0.00           O  
ATOM   1149  C3' C      36      16.304  38.142  91.849  1.00  0.00           C  
ATOM   1150  H3' C      36      17.354  37.976  92.097  1.00  0.00           H  
ATOM   1151  C2' C      36      16.199  38.531  90.365  1.00  0.00           C  
ATOM   1152  H2' C      36      16.912  37.951  89.785  1.00  0.00           H  
ATOM   1153  O2' C      36      14.879  38.420  89.819  1.00  0.00           O  
ATOM   1154 HO2' C      36      14.919  38.448  88.843  1.00  0.00           H  
ATOM   1155  O3' C      36      15.515  36.998  92.184  1.00  0.00           O  
ATOM   1156  P   U      37      16.160  35.512  92.183  1.00  0.00           P  
ATOM   1157  OP1 U      37      15.034  34.537  92.253  1.00  0.00           O  
ATOM   1158  OP2 U      37      17.184  35.472  93.263  1.00  0.00           O  
ATOM   1159  O5' U      37      16.938  35.314  90.765  1.00  0.00           O  
ATOM   1160  C5' U      37      16.248  35.041  89.549  1.00  0.00           C  
ATOM   1161  H5' U      37      15.433  35.755  89.425  1.00  0.00           H  
ATOM   1162 H5'' U      37      15.812  34.041  89.599  1.00  0.00           H  
ATOM   1163  C4' U      37      17.156  35.116  88.302  1.00  0.00           C  
ATOM   1164  H4' U      37      16.546  34.890  87.426  1.00  0.00           H  
ATOM   1165  O4' U      37      17.721  36.416  88.118  1.00  0.00           O  
ATOM   1166  C1' U      37      19.061  36.287  87.642  1.00  0.00           C  
ATOM   1167  H1' U      37      19.183  36.875  86.731  1.00  0.00           H  
ATOM   1168  N1  U      37      20.087  36.761  88.616  1.00  0.00           N  
ATOM   1169  C6  U      37      19.804  36.959  89.950  1.00  0.00           C  
ATOM   1170  H6  U      37      18.820  36.723  90.325  1.00  0.00           H  
ATOM   1171  C5  U      37      20.741  37.460  90.794  1.00  0.00           C  
ATOM   1172  H5  U      37      20.501  37.622  91.834  1.00  0.00           H  
ATOM   1173  C4  U      37      22.062  37.816  90.326  1.00  0.00           C  
ATOM   1174  O4  U      37      22.953  38.313  91.004  1.00  0.00           O  
ATOM   1175  N3  U      37      22.290  37.562  88.996  1.00  0.00           N  
ATOM   1176  H3  U      37      23.190  37.808  88.632  1.00  0.00           H  
ATOM   1177  C2  U      37      21.371  37.028  88.121  1.00  0.00           C  
ATOM   1178  O2  U      37      21.723  36.795  86.966  1.00  0.00           O  
ATOM   1179  C3' U      37      18.327  34.123  88.310  1.00  0.00           C  
ATOM   1180  H3' U      37      18.793  34.132  89.298  1.00  0.00           H  
ATOM   1181  C2' U      37      19.271  34.808  87.306  1.00  0.00           C  
ATOM   1182  H2' U      37      20.299  34.507  87.498  1.00  0.00           H  
ATOM   1183  O2' U      37      18.917  34.610  85.931  1.00  0.00           O  
ATOM   1184 HO2' U      37      19.683  34.809  85.362  1.00  0.00           H  
ATOM   1185  O3' U      37      17.956  32.794  87.941  1.00  0.00           O  
ATOM   1186  P   A      38      18.862  31.526  88.382  1.00  0.00           P  
ATOM   1187  OP1 A      38      18.289  30.318  87.721  1.00  0.00           O  
ATOM   1188  OP2 A      38      18.948  31.534  89.869  1.00  0.00           O  
ATOM   1189  O5' A      38      20.364  31.777  87.806  1.00  0.00           O  
ATOM   1190  C5' A      38      20.675  31.641  86.422  1.00  0.00           C  
ATOM   1191  H5' A      38      19.963  32.216  85.828  1.00  0.00           H  
ATOM   1192 H5'' A      38      20.582  30.594  86.130  1.00  0.00           H  
ATOM   1193  C4' A      38      22.100  32.120  86.075  1.00  0.00           C  
ATOM   1194  H4' A      38      22.241  32.030  84.996  1.00  0.00           H  
ATOM   1195  O4' A      38      22.309  33.485  86.432  1.00  0.00           O  
ATOM   1196  C1' A      38      23.612  33.628  86.982  1.00  0.00           C  
ATOM   1197  H1' A      38      24.168  34.385  86.424  1.00  0.00           H  
ATOM   1198  N9  A      38      23.557  34.069  88.395  1.00  0.00           N  
ATOM   1199  C8  A      38      22.561  33.926  89.333  1.00  0.00           C  
ATOM   1200  H8  A      38      21.639  33.400  89.128  1.00  0.00           H  
ATOM   1201  N7  A      38      22.813  34.503  90.481  1.00  0.00           N  
ATOM   1202  C5  A      38      24.090  35.050  90.288  1.00  0.00           C  
ATOM   1203  C6  A      38      25.003  35.808  91.073  1.00  0.00           C  
ATOM   1204  N6  A      38      24.818  36.217  92.313  1.00  0.00           N  
ATOM   1205  H61 A      38      25.543  36.772  92.746  1.00  0.00           H  
ATOM   1206  H62 A      38      23.948  36.040  92.784  1.00  0.00           H  
ATOM   1207  N1  A      38      26.180  36.195  90.583  1.00  0.00           N  
ATOM   1208  C2  A      38      26.486  35.841  89.344  1.00  0.00           C  
ATOM   1209  H2  A      38      27.453  36.162  88.980  1.00  0.00           H  
ATOM   1210  N3  A      38      25.744  35.148  88.490  1.00  0.00           N  
ATOM   1211  C4  A      38      24.549  34.777  89.026  1.00  0.00           C  
ATOM   1212  C3' A      38      23.194  31.286  86.754  1.00  0.00           C  
ATOM   1213  H3' A      38      22.873  31.041  87.769  1.00  0.00           H  
ATOM   1214  C2' A      38      24.354  32.297  86.838  1.00  0.00           C  
ATOM   1215  H2' A      38      24.969  32.101  87.718  1.00  0.00           H  
ATOM   1216  O2' A      38      25.167  32.393  85.666  1.00  0.00           O  
ATOM   1217 HO2' A      38      25.948  31.826  85.782  1.00  0.00           H  
ATOM   1218  O3' A      38      23.495  30.102  86.013  1.00  0.00           O  
ATOM   1219  P   C      39      23.936  28.739  86.766  1.00  0.00           P  
ATOM   1220  OP1 C      39      24.194  27.711  85.714  1.00  0.00           O  
ATOM   1221  OP2 C      39      22.907  28.437  87.803  1.00  0.00           O  
ATOM   1222  O5' C      39      25.328  29.100  87.529  1.00  0.00           O  
ATOM   1223  C5' C      39      26.574  29.118  86.846  1.00  0.00           C  
ATOM   1224  H5' C      39      26.477  29.702  85.930  1.00  0.00           H  
ATOM   1225 H5'' C      39      26.827  28.106  86.561  1.00  0.00           H  
ATOM   1226  C4' C      39      27.747  29.695  87.664  1.00  0.00           C  
ATOM   1227  H4' C      39      28.642  29.643  87.046  1.00  0.00           H  
ATOM   1228  O4' C      39      27.485  31.074  87.962  1.00  0.00           O  
ATOM   1229  C1' C      39      27.924  31.382  89.281  1.00  0.00           C  
ATOM   1230  H1' C      39      28.626  32.219  89.239  1.00  0.00           H  
ATOM   1231  N1  C      39      26.808  31.752  90.199  1.00  0.00           N  
ATOM   1232  C6  C      39      25.641  31.032  90.240  1.00  0.00           C  
ATOM   1233  H6  C      39      25.480  30.242  89.528  1.00  0.00           H  
ATOM   1234  C5  C      39      24.697  31.297  91.174  1.00  0.00           C  
ATOM   1235  H5  C      39      23.784  30.722  91.195  1.00  0.00           H  
ATOM   1236  C4  C      39      24.984  32.322  92.113  1.00  0.00           C  
ATOM   1237  N4  C      39      24.139  32.594  93.069  1.00  0.00           N  
ATOM   1238  H41 C      39      24.390  33.318  93.732  1.00  0.00           H  
ATOM   1239  H42 C      39      23.257  32.112  93.112  1.00  0.00           H  
ATOM   1240  N3  C      39      26.102  33.016  92.110  1.00  0.00           N  
ATOM   1241  C2  C      39      27.024  32.765  91.147  1.00  0.00           C  
ATOM   1242  O2  C      39      28.043  33.459  91.147  1.00  0.00           O  
ATOM   1243  C3' C      39      28.068  28.978  88.993  1.00  0.00           C  
ATOM   1244  H3' C      39      27.139  28.670  89.476  1.00  0.00           H  
ATOM   1245  C2' C      39      28.663  30.150  89.805  1.00  0.00           C  
ATOM   1246  H2' C      39      28.457  29.997  90.866  1.00  0.00           H  
ATOM   1247  O2' C      39      30.062  30.363  89.619  1.00  0.00           O  
ATOM   1248 HO2' C      39      30.224  30.876  88.808  1.00  0.00           H  
ATOM   1249  O3' C      39      29.007  27.894  88.990  1.00  0.00           O  
ATOM   1250  P   C      40      28.635  26.360  88.587  1.00  0.00           P  
ATOM   1251  OP1 C      40      27.162  26.156  88.745  1.00  0.00           O  
ATOM   1252  OP2 C      40      29.540  25.481  89.387  1.00  0.00           O  
ATOM   1253  O5' C      40      29.092  26.228  87.012  1.00  0.00           O  
ATOM   1254  C5' C      40      28.171  25.901  85.972  1.00  0.00           C  
ATOM   1255  H5' C      40      27.155  26.156  86.265  1.00  0.00           H  
ATOM   1256 H5'' C      40      28.188  24.826  85.811  1.00  0.00           H  
ATOM   1257  C4' C      40      28.455  26.599  84.626  1.00  0.00           C  
ATOM   1258  H4' C      40      27.532  26.583  84.046  1.00  0.00           H  
ATOM   1259  O4' C      40      28.849  27.967  84.793  1.00  0.00           O  
ATOM   1260  C1' C      40      29.784  28.304  83.775  1.00  0.00           C  
ATOM   1261  H1' C      40      29.356  29.090  83.151  1.00  0.00           H  
ATOM   1262  N1  C      40      31.094  28.811  84.274  1.00  0.00           N  
ATOM   1263  C6  C      40      31.475  28.763  85.593  1.00  0.00           C  
ATOM   1264  H6  C      40      30.858  28.246  86.318  1.00  0.00           H  
ATOM   1265  C5  C      40      32.607  29.395  85.987  1.00  0.00           C  
ATOM   1266  H5  C      40      32.889  29.395  87.023  1.00  0.00           H  
ATOM   1267  C4  C      40      33.361  30.086  84.993  1.00  0.00           C  
ATOM   1268  N4  C      40      34.384  30.835  85.298  1.00  0.00           N  
ATOM   1269  H41 C      40      34.805  31.353  84.544  1.00  0.00           H  
ATOM   1270  H42 C      40      34.618  31.011  86.276  1.00  0.00           H  
ATOM   1271  N3  C      40      33.044  30.096  83.717  1.00  0.00           N  
ATOM   1272  C2  C      40      31.915  29.459  83.339  1.00  0.00           C  
ATOM   1273  O2  C      40      31.630  29.504  82.143  1.00  0.00           O  
ATOM   1274  C3' C      40      29.532  25.904  83.776  1.00  0.00           C  
ATOM   1275  H3' C      40      30.363  25.607  84.422  1.00  0.00           H  
ATOM   1276  C2' C      40      29.976  27.076  82.886  1.00  0.00           C  
ATOM   1277  H2' C      40      31.023  26.952  82.606  1.00  0.00           H  
ATOM   1278  O2' C      40      29.157  27.268  81.732  1.00  0.00           O  
ATOM   1279 HO2' C      40      29.271  26.487  81.167  1.00  0.00           H  
ATOM   1280  O3' C      40      29.038  24.786  83.025  1.00  0.00           O  
ATOM   1281  P   G      41      30.036  23.872  82.105  1.00  0.00           P  
ATOM   1282  OP1 G      41      29.268  22.669  81.658  1.00  0.00           O  
ATOM   1283  OP2 G      41      31.322  23.672  82.834  1.00  0.00           O  
ATOM   1284  O5' G      41      30.383  24.783  80.789  1.00  0.00           O  
ATOM   1285  C5' G      41      29.884  24.500  79.487  1.00  0.00           C  
ATOM   1286  H5' G      41      28.913  24.976  79.340  1.00  0.00           H  
ATOM   1287 H5'' G      41      29.765  23.425  79.352  1.00  0.00           H  
ATOM   1288  C4' G      41      30.870  24.978  78.409  1.00  0.00           C  
ATOM   1289  H4' G      41      30.408  24.858  77.427  1.00  0.00           H  
ATOM   1290  O4' G      41      31.240  26.349  78.582  1.00  0.00           O  
ATOM   1291  C1' G      41      32.617  26.486  78.252  1.00  0.00           C  
ATOM   1292  H1' G      41      32.746  27.251  77.483  1.00  0.00           H  
ATOM   1293  N9  G      41      33.438  26.877  79.421  1.00  0.00           N  
ATOM   1294  C8  G      41      33.253  26.629  80.760  1.00  0.00           C  
ATOM   1295  H8  G      41      32.443  26.017  81.129  1.00  0.00           H  
ATOM   1296  N7  G      41      34.120  27.218  81.543  1.00  0.00           N  
ATOM   1297  C5  G      41      34.960  27.896  80.651  1.00  0.00           C  
ATOM   1298  C6  G      41      36.078  28.783  80.866  1.00  0.00           C  
ATOM   1299  O6  G      41      36.571  29.189  81.918  1.00  0.00           O  
ATOM   1300  N1  G      41      36.638  29.254  79.700  1.00  0.00           N  
ATOM   1301  H1  G      41      37.392  29.913  79.779  1.00  0.00           H  
ATOM   1302  C2  G      41      36.178  28.941  78.470  1.00  0.00           C  
ATOM   1303  N2  G      41      36.804  29.472  77.455  1.00  0.00           N  
ATOM   1304  H21 G      41      37.619  30.063  77.602  1.00  0.00           H  
ATOM   1305  H22 G      41      36.485  29.245  76.529  1.00  0.00           H  
ATOM   1306  N3  G      41      35.148  28.140  78.213  1.00  0.00           N  
ATOM   1307  C4  G      41      34.571  27.651  79.351  1.00  0.00           C  
ATOM   1308  C3' G      41      32.175  24.166  78.419  1.00  0.00           C  
ATOM   1309  H3' G      41      32.518  24.062  79.451  1.00  0.00           H  
ATOM   1310  C2' G      41      33.096  25.153  77.691  1.00  0.00           C  
ATOM   1311  H2' G      41      34.135  24.979  77.958  1.00  0.00           H  
ATOM   1312  O2' G      41      32.922  25.199  76.276  1.00  0.00           O  
ATOM   1313 HO2' G      41      33.702  24.787  75.865  1.00  0.00           H  
ATOM   1314  O3' G      41      32.072  22.884  77.795  1.00  0.00           O  
ATOM   1315  P   G      42      33.205  21.745  78.035  1.00  0.00           P  
ATOM   1316  OP1 G      42      32.743  20.501  77.352  1.00  0.00           O  
ATOM   1317  OP2 G      42      33.500  21.677  79.493  1.00  0.00           O  
ATOM   1318  O5' G      42      34.552  22.271  77.293  1.00  0.00           O  
ATOM   1319  C5' G      42      34.688  22.249  75.880  1.00  0.00           C  
ATOM   1320  H5' G      42      33.762  22.596  75.418  1.00  0.00           H  
ATOM   1321 H5'' G      42      34.867  21.225  75.546  1.00  0.00           H  
ATOM   1322  C4' G      42      35.840  23.145  75.388  1.00  0.00           C  
ATOM   1323  H4' G      42      35.824  23.155  74.297  1.00  0.00           H  
ATOM   1324  O4' G      42      35.698  24.490  75.855  1.00  0.00           O  
ATOM   1325  C1' G      42      36.989  25.021  76.145  1.00  0.00           C  
ATOM   1326  H1' G      42      37.128  25.985  75.651  1.00  0.00           H  
ATOM   1327  N9  G      42      37.186  25.216  77.603  1.00  0.00           N  
ATOM   1328  C8  G      42      36.570  24.589  78.658  1.00  0.00           C  
ATOM   1329  H8  G      42      35.828  23.818  78.523  1.00  0.00           H  
ATOM   1330  N7  G      42      36.934  25.018  79.835  1.00  0.00           N  
ATOM   1331  C5  G      42      37.912  25.973  79.541  1.00  0.00           C  
ATOM   1332  C6  G      42      38.722  26.793  80.401  1.00  0.00           C  
ATOM   1333  O6  G      42      38.718  26.870  81.629  1.00  0.00           O  
ATOM   1334  N1  G      42      39.603  27.602  79.722  1.00  0.00           N  
ATOM   1335  H1  G      42      40.199  28.200  80.266  1.00  0.00           H  
ATOM   1336  C2  G      42      39.719  27.615  78.375  1.00  0.00           C  
ATOM   1337  N2  G      42      40.666  28.369  77.883  1.00  0.00           N  
ATOM   1338  H21 G      42      41.276  28.901  78.498  1.00  0.00           H  
ATOM   1339  H22 G      42      40.760  28.421  76.883  1.00  0.00           H  
ATOM   1340  N3  G      42      38.980  26.893  77.532  1.00  0.00           N  
ATOM   1341  C4  G      42      38.086  26.085  78.177  1.00  0.00           C  
ATOM   1342  C3' G      42      37.241  22.696  75.825  1.00  0.00           C  
ATOM   1343  H3' G      42      37.218  22.469  76.893  1.00  0.00           H  
ATOM   1344  C2' G      42      38.004  24.015  75.605  1.00  0.00           C  
ATOM   1345  H2' G      42      38.922  24.034  76.188  1.00  0.00           H  
ATOM   1346  O2' G      42      38.251  24.340  74.233  1.00  0.00           O  
ATOM   1347 HO2' G      42      39.048  24.898  74.170  1.00  0.00           H  
ATOM   1348  O3' G      42      37.756  21.583  75.097  1.00  0.00           O  
ATOM   1349  P   G      43      39.045  20.766  75.639  1.00  0.00           P  
ATOM   1350  OP1 G      43      39.291  19.640  74.692  1.00  0.00           O  
ATOM   1351  OP2 G      43      38.811  20.438  77.072  1.00  0.00           O  
ATOM   1352  O5' G      43      40.306  21.787  75.571  1.00  0.00           O  
ATOM   1353  C5' G      43      40.847  22.209  74.325  1.00  0.00           C  
ATOM   1354  H5' G      43      40.044  22.558  73.676  1.00  0.00           H  
ATOM   1355 H5'' G      43      41.326  21.361  73.832  1.00  0.00           H  
ATOM   1356  C4' G      43      41.882  23.340  74.469  1.00  0.00           C  
ATOM   1357  H4' G      43      42.178  23.663  73.469  1.00  0.00           H  
ATOM   1358  O4' G      43      41.360  24.474  75.166  1.00  0.00           O  
ATOM   1359  C1' G      43      42.383  25.023  75.994  1.00  0.00           C  
ATOM   1360  H1' G      43      42.509  26.087  75.785  1.00  0.00           H  
ATOM   1361  N9  G      43      42.035  24.879  77.429  1.00  0.00           N  
ATOM   1362  C8  G      43      41.055  24.110  78.008  1.00  0.00           C  
ATOM   1363  H8  G      43      40.444  23.426  77.439  1.00  0.00           H  
ATOM   1364  N7  G      43      40.909  24.294  79.293  1.00  0.00           N  
ATOM   1365  C5  G      43      41.906  25.226  79.602  1.00  0.00           C  
ATOM   1366  C6  G      43      42.287  25.832  80.854  1.00  0.00           C  
ATOM   1367  O6  G      43      41.777  25.708  81.963  1.00  0.00           O  
ATOM   1368  N1  G      43      43.391  26.652  80.758  1.00  0.00           N  
ATOM   1369  H1  G      43      43.760  27.024  81.617  1.00  0.00           H  
ATOM   1370  C2  G      43      44.021  26.923  79.592  1.00  0.00           C  
ATOM   1371  N2  G      43      45.096  27.670  79.655  1.00  0.00           N  
ATOM   1372  H21 G      43      45.440  28.031  80.531  1.00  0.00           H  
ATOM   1373  H22 G      43      45.558  27.885  78.784  1.00  0.00           H  
ATOM   1374  N3  G      43      43.677  26.426  78.404  1.00  0.00           N  
ATOM   1375  C4  G      43      42.613  25.570  78.472  1.00  0.00           C  
ATOM   1376  C3' G      43      43.151  22.908  75.210  1.00  0.00           C  
ATOM   1377  H3' G      43      42.868  22.329  76.091  1.00  0.00           H  
ATOM   1378  C2' G      43      43.681  24.283  75.657  1.00  0.00           C  
ATOM   1379  H2' G      43      44.309  24.178  76.539  1.00  0.00           H  
ATOM   1380  O2' G      43      44.353  25.016  74.625  1.00  0.00           O  
ATOM   1381 HO2' G      43      44.893  25.727  75.021  1.00  0.00           H  
ATOM   1382  O3' G      43      44.054  22.172  74.382  1.00  0.00           O  
ATOM   1383  P   C      44      45.093  21.108  75.018  1.00  0.00           P  
ATOM   1384  OP1 C      44      45.970  20.619  73.916  1.00  0.00           O  
ATOM   1385  OP2 C      44      44.303  20.103  75.783  1.00  0.00           O  
ATOM   1386  O5' C      44      46.000  21.930  76.081  1.00  0.00           O  
ATOM   1387  C5' C      44      46.983  22.870  75.665  1.00  0.00           C  
ATOM   1388  H5' C      44      46.551  23.554  74.934  1.00  0.00           H  
ATOM   1389 H5'' C      44      47.806  22.339  75.184  1.00  0.00           H  
ATOM   1390  C4' C      44      47.552  23.702  76.831  1.00  0.00           C  
ATOM   1391  H4' C      44      48.301  24.385  76.426  1.00  0.00           H  
ATOM   1392  O4' C      44      46.556  24.487  77.490  1.00  0.00           O  
ATOM   1393  C1' C      44      46.823  24.500  78.891  1.00  0.00           C  
ATOM   1394  H1' C      44      46.859  25.533  79.247  1.00  0.00           H  
ATOM   1395  N1  C      44      45.769  23.779  79.670  1.00  0.00           N  
ATOM   1396  C6  C      44      44.870  22.920  79.083  1.00  0.00           C  
ATOM   1397  H6  C      44      44.964  22.681  78.036  1.00  0.00           H  
ATOM   1398  C5  C      44      43.850  22.389  79.800  1.00  0.00           C  
ATOM   1399  H5  C      44      43.140  21.730  79.324  1.00  0.00           H  
ATOM   1400  C4  C      44      43.758  22.757  81.168  1.00  0.00           C  
ATOM   1401  N4  C      44      42.759  22.356  81.903  1.00  0.00           N  
ATOM   1402  H41 C      44      42.665  22.789  82.816  1.00  0.00           H  
ATOM   1403  H42 C      44      42.014  21.824  81.489  1.00  0.00           H  
ATOM   1404  N3  C      44      44.623  23.553  81.758  1.00  0.00           N  
ATOM   1405  C2  C      44      45.647  24.060  81.037  1.00  0.00           C  
ATOM   1406  O2  C      44      46.446  24.784  81.632  1.00  0.00           O  
ATOM   1407  C3' C      44      48.238  22.862  77.915  1.00  0.00           C  
ATOM   1408  H3' C      44      47.593  22.016  78.164  1.00  0.00           H  
ATOM   1409  C2' C      44      48.210  23.871  79.078  1.00  0.00           C  
ATOM   1410  H2' C      44      48.283  23.368  80.037  1.00  0.00           H  
ATOM   1411  O2' C      44      49.182  24.916  78.980  1.00  0.00           O  
ATOM   1412 HO2' C      44      49.494  25.159  79.873  1.00  0.00           H  
ATOM   1413  O3' C      44      49.535  22.409  77.523  1.00  0.00           O  
ATOM   1414  P   A      45      50.224  21.117  78.214  1.00  0.00           P  
ATOM   1415  OP1 A      45      51.496  20.842  77.487  1.00  0.00           O  
ATOM   1416  OP2 A      45      49.209  20.030  78.289  1.00  0.00           O  
ATOM   1417  O5' A      45      50.582  21.554  79.730  1.00  0.00           O  
ATOM   1418  C5' A      45      51.617  22.486  80.013  1.00  0.00           C  
ATOM   1419  H5' A      45      51.492  23.373  79.391  1.00  0.00           H  
ATOM   1420 H5'' A      45      52.588  22.042  79.790  1.00  0.00           H  
ATOM   1421  C4' A      45      51.601  22.926  81.485  1.00  0.00           C  
ATOM   1422  H4' A      45      52.372  23.682  81.640  1.00  0.00           H  
ATOM   1423  O4' A      45      50.338  23.502  81.810  1.00  0.00           O  
ATOM   1424  C1' A      45      49.945  23.023  83.083  1.00  0.00           C  
ATOM   1425  H1' A      45      49.657  23.862  83.720  1.00  0.00           H  
ATOM   1426  N9  A      45      48.781  22.117  83.002  1.00  0.00           N  
ATOM   1427  C8  A      45      48.142  21.526  81.936  1.00  0.00           C  
ATOM   1428  H8  A      45      48.515  21.574  80.926  1.00  0.00           H  
ATOM   1429  N7  A      45      47.019  20.925  82.245  1.00  0.00           N  
ATOM   1430  C5  A      45      46.958  21.090  83.637  1.00  0.00           C  
ATOM   1431  C6  A      45      46.055  20.733  84.668  1.00  0.00           C  
ATOM   1432  N6  A      45      44.889  20.130  84.523  1.00  0.00           N  
ATOM   1433  H61 A      45      44.376  19.966  85.379  1.00  0.00           H  
ATOM   1434  H62 A      45      44.568  19.852  83.612  1.00  0.00           H  
ATOM   1435  N1  A      45      46.333  21.027  85.933  1.00  0.00           N  
ATOM   1436  C2  A      45      47.444  21.663  86.230  1.00  0.00           C  
ATOM   1437  H2  A      45      47.620  21.855  87.280  1.00  0.00           H  
ATOM   1438  N3  A      45      48.364  22.092  85.386  1.00  0.00           N  
ATOM   1439  C4  A      45      48.053  21.769  84.099  1.00  0.00           C  
ATOM   1440  C3' A      45      51.857  21.779  82.476  1.00  0.00           C  
ATOM   1441  H3' A      45      51.336  20.886  82.123  1.00  0.00           H  
ATOM   1442  C2' A      45      51.134  22.302  83.726  1.00  0.00           C  
ATOM   1443  H2' A      45      50.810  21.464  84.348  1.00  0.00           H  
ATOM   1444  O2' A      45      51.868  23.257  84.501  1.00  0.00           O  
ATOM   1445 HO2' A      45      51.471  23.325  85.391  1.00  0.00           H  
ATOM   1446  O3' A      45      53.241  21.503  82.690  1.00  0.00           O  
ATOM   1447  P   C      46      53.735  20.036  83.155  1.00  0.00           P  
ATOM   1448  OP1 C      46      55.213  20.103  83.336  1.00  0.00           O  
ATOM   1449  OP2 C      46      53.197  19.048  82.179  1.00  0.00           O  
ATOM   1450  O5' C      46      53.050  19.717  84.595  1.00  0.00           O  
ATOM   1451  C5' C      46      53.533  20.292  85.807  1.00  0.00           C  
ATOM   1452  H5' C      46      53.503  21.381  85.731  1.00  0.00           H  
ATOM   1453 H5'' C      46      54.572  19.992  85.962  1.00  0.00           H  
ATOM   1454  C4' C      46      52.719  19.863  87.044  1.00  0.00           C  
ATOM   1455  H4' C      46      53.156  20.334  87.924  1.00  0.00           H  
ATOM   1456  O4' C      46      51.363  20.288  86.947  1.00  0.00           O  
ATOM   1457  C1' C      46      50.531  19.320  87.573  1.00  0.00           C  
ATOM   1458  H1' C      46      50.026  19.776  88.428  1.00  0.00           H  
ATOM   1459  N1  C      46      49.504  18.804  86.627  1.00  0.00           N  
ATOM   1460  C6  C      46      49.777  18.617  85.294  1.00  0.00           C  
ATOM   1461  H6  C      46      50.749  18.888  84.903  1.00  0.00           H  
ATOM   1462  C5  C      46      48.828  18.108  84.472  1.00  0.00           C  
ATOM   1463  H5  C      46      49.040  17.971  83.423  1.00  0.00           H  
ATOM   1464  C4  C      46      47.584  17.756  85.059  1.00  0.00           C  
ATOM   1465  N4  C      46      46.632  17.272  84.315  1.00  0.00           N  
ATOM   1466  H41 C      46      45.797  16.989  84.810  1.00  0.00           H  
ATOM   1467  H42 C      46      46.785  17.088  83.343  1.00  0.00           H  
ATOM   1468  N3  C      46      47.308  17.899  86.341  1.00  0.00           N  
ATOM   1469  C2  C      46      48.246  18.459  87.137  1.00  0.00           C  
ATOM   1470  O2  C      46      47.949  18.652  88.319  1.00  0.00           O  
ATOM   1471  C3' C      46      52.711  18.346  87.284  1.00  0.00           C  
ATOM   1472  H3' C      46      52.588  17.835  86.329  1.00  0.00           H  
ATOM   1473  C2' C      46      51.417  18.184  88.099  1.00  0.00           C  
ATOM   1474  H2' C      46      50.968  17.209  87.900  1.00  0.00           H  
ATOM   1475  O2' C      46      51.591  18.382  89.499  1.00  0.00           O  
ATOM   1476 HO2' C      46      52.174  17.667  89.820  1.00  0.00           H  
ATOM   1477  O3' C      46      53.893  17.889  87.947  1.00  0.00           O  
ATOM   1478  P   C      47      54.177  16.312  88.181  1.00  0.00           P  
ATOM   1479  OP1 C      47      55.596  16.176  88.615  1.00  0.00           O  
ATOM   1480  OP2 C      47      53.727  15.572  86.972  1.00  0.00           O  
ATOM   1481  O5' C      47      53.242  15.930  89.455  1.00  0.00           O  
ATOM   1482  C5' C      47      52.940  14.583  89.815  1.00  0.00           C  
ATOM   1483  H5' C      47      52.576  14.569  90.844  1.00  0.00           H  
ATOM   1484 H5'' C      47      53.841  13.968  89.765  1.00  0.00           H  
ATOM   1485  C4' C      47      51.856  13.967  88.919  1.00  0.00           C  
ATOM   1486  H4' C      47      52.262  13.818  87.923  1.00  0.00           H  
ATOM   1487  O4' C      47      50.703  14.802  88.848  1.00  0.00           O  
ATOM   1488  C1' C      47      49.619  14.018  88.367  1.00  0.00           C  
ATOM   1489  H1' C      47      48.748  14.207  89.000  1.00  0.00           H  
ATOM   1490  N1  C      47      49.274  14.400  86.958  1.00  0.00           N  
ATOM   1491  C6  C      47      50.244  14.750  86.049  1.00  0.00           C  
ATOM   1492  H6  C      47      51.258  14.922  86.385  1.00  0.00           H  
ATOM   1493  C5  C      47      49.946  14.849  84.732  1.00  0.00           C  
ATOM   1494  H5  C      47      50.718  15.106  84.026  1.00  0.00           H  
ATOM   1495  C4  C      47      48.607  14.564  84.347  1.00  0.00           C  
ATOM   1496  N4  C      47      48.270  14.594  83.082  1.00  0.00           N  
ATOM   1497  H41 C      47      47.328  14.333  82.845  1.00  0.00           H  
ATOM   1498  H42 C      47      48.972  14.768  82.383  1.00  0.00           H  
ATOM   1499  N3  C      47      47.643  14.282  85.200  1.00  0.00           N  
ATOM   1500  C2  C      47      47.952  14.221  86.521  1.00  0.00           C  
ATOM   1501  O2  C      47      47.036  14.017  87.321  1.00  0.00           O  
ATOM   1502  C3' C      47      51.291  12.633  89.416  1.00  0.00           C  
ATOM   1503  H3' C      47      50.942  12.818  90.436  1.00  0.00           H  
ATOM   1504  C2' C      47      50.023  12.529  88.548  1.00  0.00           C  
ATOM   1505  H2' C      47      49.266  12.000  89.125  1.00  0.00           H  
ATOM   1506  O2' C      47      50.216  11.889  87.302  1.00  0.00           O  
ATOM   1507 HO2' C      47      51.184  11.704  87.252  1.00  0.00           H  
ATOM   1508  O3' C      47      52.161  11.494  89.511  1.00  0.00           O  
ATOM   1509  P   G      48      52.787  10.677  88.257  1.00  0.00           P  
ATOM   1510  OP1 G      48      54.099  10.125  88.692  1.00  0.00           O  
ATOM   1511  OP2 G      48      52.731  11.547  87.057  1.00  0.00           O  
ATOM   1512  O5' G      48      51.765   9.442  88.005  1.00  0.00           O  
ATOM   1513  C5' G      48      52.029   8.478  86.984  1.00  0.00           C  
ATOM   1514  H5' G      48      52.961   7.961  87.218  1.00  0.00           H  
ATOM   1515 H5'' G      48      52.163   8.993  86.031  1.00  0.00           H  
ATOM   1516  C4' G      48      50.925   7.417  86.796  1.00  0.00           C  
ATOM   1517  H4' G      48      51.273   6.700  86.050  1.00  0.00           H  
ATOM   1518  O4' G      48      50.693   6.695  88.001  1.00  0.00           O  
ATOM   1519  C1' G      48      49.296   6.510  88.193  1.00  0.00           C  
ATOM   1520  H1' G      48      49.089   5.442  88.294  1.00  0.00           H  
ATOM   1521  N9  G      48      48.853   7.151  89.455  1.00  0.00           N  
ATOM   1522  C8  G      48      49.609   7.890  90.335  1.00  0.00           C  
ATOM   1523  H8  G      48      50.584   8.283  90.072  1.00  0.00           H  
ATOM   1524  N7  G      48      49.085   8.006  91.528  1.00  0.00           N  
ATOM   1525  C5  G      48      47.865   7.325  91.421  1.00  0.00           C  
ATOM   1526  C6  G      48      46.857   7.012  92.403  1.00  0.00           C  
ATOM   1527  O6  G      48      46.871   7.211  93.620  1.00  0.00           O  
ATOM   1528  N1  G      48      45.747   6.378  91.874  1.00  0.00           N  
ATOM   1529  H1  G      48      44.993   6.162  92.497  1.00  0.00           H  
ATOM   1530  C2  G      48      45.644   6.007  90.572  1.00  0.00           C  
ATOM   1531  N2  G      48      44.524   5.444  90.198  1.00  0.00           N  
ATOM   1532  H21 G      48      43.703   5.460  90.807  1.00  0.00           H  
ATOM   1533  H22 G      48      44.443   5.162  89.237  1.00  0.00           H  
ATOM   1534  N3  G      48      46.602   6.172  89.657  1.00  0.00           N  
ATOM   1535  C4  G      48      47.687   6.859  90.134  1.00  0.00           C  
ATOM   1536  C3' G      48      49.586   7.981  86.293  1.00  0.00           C  
ATOM   1537  H3' G      48      49.446   8.989  86.691  1.00  0.00           H  
ATOM   1538  C2' G      48      48.567   7.024  86.949  1.00  0.00           C  
ATOM   1539  H2' G      48      47.664   7.574  87.221  1.00  0.00           H  
ATOM   1540  O2' G      48      48.254   5.868  86.162  1.00  0.00           O  
ATOM   1541 HO2' G      48      47.396   5.503  86.451  1.00  0.00           H  
ATOM   1542  O3' G      48      49.521   7.977  84.863  1.00  0.00           O  
ATOM   1543  P   U      49      48.531   8.970  84.048  1.00  0.00           P  
ATOM   1544  OP1 U      49      48.465   8.465  82.645  1.00  0.00           O  
ATOM   1545  OP2 U      49      49.023  10.359  84.259  1.00  0.00           O  
ATOM   1546  O5' U      49      47.049   8.856  84.718  1.00  0.00           O  
ATOM   1547  C5' U      49      46.122   7.838  84.351  1.00  0.00           C  
ATOM   1548  H5' U      49      46.606   6.863  84.396  1.00  0.00           H  
ATOM   1549 H5'' U      49      45.799   8.001  83.321  1.00  0.00           H  
ATOM   1550  C4' U      49      44.868   7.805  85.251  1.00  0.00           C  
ATOM   1551  H4' U      49      44.220   6.997  84.907  1.00  0.00           H  
ATOM   1552  O4' U      49      45.193   7.552  86.617  1.00  0.00           O  
ATOM   1553  C1' U      49      44.348   8.332  87.458  1.00  0.00           C  
ATOM   1554  H1' U      49      43.814   7.659  88.132  1.00  0.00           H  
ATOM   1555  N1  U      49      45.153   9.283  88.279  1.00  0.00           N  
ATOM   1556  C6  U      49      46.096  10.104  87.710  1.00  0.00           C  
ATOM   1557  H6  U      49      46.278  10.056  86.648  1.00  0.00           H  
ATOM   1558  C5  U      49      46.803  10.976  88.466  1.00  0.00           C  
ATOM   1559  H5  U      49      47.519  11.615  87.982  1.00  0.00           H  
ATOM   1560  C4  U      49      46.615  11.088  89.893  1.00  0.00           C  
ATOM   1561  O4  U      49      47.201  11.873  90.632  1.00  0.00           O  
ATOM   1562  N3  U      49      45.677  10.223  90.405  1.00  0.00           N  
ATOM   1563  H3  U      49      45.539  10.248  91.403  1.00  0.00           H  
ATOM   1564  C2  U      49      44.899   9.360  89.656  1.00  0.00           C  
ATOM   1565  O2  U      49      44.015   8.716  90.210  1.00  0.00           O  
ATOM   1566  C3' U      49      44.049   9.102  85.207  1.00  0.00           C  
ATOM   1567  H3' U      49      44.729   9.955  85.209  1.00  0.00           H  
ATOM   1568  C2' U      49      43.321   9.047  86.566  1.00  0.00           C  
ATOM   1569  H2' U      49      43.117  10.059  86.925  1.00  0.00           H  
ATOM   1570  O2' U      49      42.125   8.257  86.543  1.00  0.00           O  
ATOM   1571 HO2' U      49      41.607   8.395  87.360  1.00  0.00           H  
ATOM   1572  O3' U      49      43.184   9.158  84.074  1.00  0.00           O  
ATOM   1573  P   A      50      42.916  10.551  83.300  1.00  0.00           P  
ATOM   1574  OP1 A      50      41.942  10.281  82.205  1.00  0.00           O  
ATOM   1575  OP2 A      50      44.232  11.143  82.930  1.00  0.00           O  
ATOM   1576  O5' A      50      42.217  11.548  84.368  1.00  0.00           O  
ATOM   1577  C5' A      50      40.911  11.305  84.884  1.00  0.00           C  
ATOM   1578  H5' A      50      40.981  10.736  85.813  1.00  0.00           H  
ATOM   1579 H5'' A      50      40.326  10.719  84.174  1.00  0.00           H  
ATOM   1580  C4' A      50      40.142  12.610  85.151  1.00  0.00           C  
ATOM   1581  H4' A      50      39.170  12.343  85.556  1.00  0.00           H  
ATOM   1582  O4' A      50      40.840  13.376  86.129  1.00  0.00           O  
ATOM   1583  C1' A      50      41.354  14.546  85.516  1.00  0.00           C  
ATOM   1584  H1' A      50      40.770  15.379  85.890  1.00  0.00           H  
ATOM   1585  N9  A      50      42.757  14.912  85.821  1.00  0.00           N  
ATOM   1586  C8  A      50      43.434  15.923  85.184  1.00  0.00           C  
ATOM   1587  H8  A      50      43.166  16.270  84.192  1.00  0.00           H  
ATOM   1588  N7  A      50      44.333  16.518  85.912  1.00  0.00           N  
ATOM   1589  C5  A      50      44.308  15.783  87.106  1.00  0.00           C  
ATOM   1590  C6  A      50      44.911  15.935  88.383  1.00  0.00           C  
ATOM   1591  N6  A      50      45.753  16.892  88.717  1.00  0.00           N  
ATOM   1592  H61 A      50      46.069  16.931  89.667  1.00  0.00           H  
ATOM   1593  H62 A      50      46.199  17.438  87.985  1.00  0.00           H  
ATOM   1594  N1  A      50      44.614  15.134  89.408  1.00  0.00           N  
ATOM   1595  C2  A      50      43.760  14.149  89.161  1.00  0.00           C  
ATOM   1596  H2  A      50      43.530  13.507  90.001  1.00  0.00           H  
ATOM   1597  N3  A      50      43.131  13.849  88.029  1.00  0.00           N  
ATOM   1598  C4  A      50      43.419  14.738  87.028  1.00  0.00           C  
ATOM   1599  C3' A      50      39.969  13.425  83.842  1.00  0.00           C  
ATOM   1600  H3' A      50      40.213  12.800  82.981  1.00  0.00           H  
ATOM   1601  C2' A      50      41.085  14.477  84.013  1.00  0.00           C  
ATOM   1602  H2' A      50      41.979  14.113  83.508  1.00  0.00           H  
ATOM   1603  O2' A      50      40.743  15.772  83.532  1.00  0.00           O  
ATOM   1604 HO2' A      50      39.776  15.778  83.410  1.00  0.00           H  
ATOM   1605  O3' A      50      38.676  14.021  83.622  1.00  0.00           O  
ATOM   1606  P   A      51      37.347  13.141  83.259  1.00  0.00           P  
ATOM   1607  OP1 A      51      37.181  12.091  84.301  1.00  0.00           O  
ATOM   1608  OP2 A      51      37.469  12.697  81.839  1.00  0.00           O  
ATOM   1609  O5' A      51      36.046  14.135  83.391  1.00  0.00           O  
ATOM   1610  C5' A      51      35.805  15.187  82.454  1.00  0.00           C  
ATOM   1611  H5' A      51      35.732  14.751  81.458  1.00  0.00           H  
ATOM   1612 H5'' A      51      36.661  15.858  82.427  1.00  0.00           H  
ATOM   1613  C4' A      51      34.521  16.032  82.680  1.00  0.00           C  
ATOM   1614  H4' A      51      34.554  16.835  81.945  1.00  0.00           H  
ATOM   1615  O4' A      51      33.351  15.254  82.401  1.00  0.00           O  
ATOM   1616  C1' A      51      32.343  15.537  83.375  1.00  0.00           C  
ATOM   1617  H1' A      51      31.362  15.638  82.910  1.00  0.00           H  
ATOM   1618  N9  A      51      32.283  14.460  84.395  1.00  0.00           N  
ATOM   1619  C8  A      51      32.873  13.213  84.360  1.00  0.00           C  
ATOM   1620  H8  A      51      33.558  12.919  83.574  1.00  0.00           H  
ATOM   1621  N7  A      51      32.507  12.411  85.334  1.00  0.00           N  
ATOM   1622  C5  A      51      31.628  13.210  86.085  1.00  0.00           C  
ATOM   1623  C6  A      51      30.835  13.014  87.243  1.00  0.00           C  
ATOM   1624  N6  A      51      30.744  11.878  87.911  1.00  0.00           N  
ATOM   1625  H61 A      51      30.052  11.830  88.644  1.00  0.00           H  
ATOM   1626  H62 A      51      31.182  11.051  87.537  1.00  0.00           H  
ATOM   1627  N1  A      51      30.074  13.982  87.756  1.00  0.00           N  
ATOM   1628  C2  A      51      30.081  15.152  87.126  1.00  0.00           C  
ATOM   1629  H2  A      51      29.485  15.939  87.571  1.00  0.00           H  
ATOM   1630  N3  A      51      30.728  15.468  86.009  1.00  0.00           N  
ATOM   1631  C4  A      51      31.503  14.457  85.535  1.00  0.00           C  
ATOM   1632  C3' A      51      34.243  16.721  84.046  1.00  0.00           C  
ATOM   1633  H3' A      51      34.527  16.057  84.876  1.00  0.00           H  
ATOM   1634  C2' A      51      32.728  16.861  84.003  1.00  0.00           C  
ATOM   1635  H2' A      51      32.366  16.996  85.015  1.00  0.00           H  
ATOM   1636  O2' A      51      32.302  17.947  83.172  1.00  0.00           O  
ATOM   1637 HO2' A      51      32.953  18.642  83.273  1.00  0.00           H  
ATOM   1638  O3' A      51      34.691  18.048  84.277  1.00  0.00           O  
ATOM   1639  P   A      52      36.163  18.307  84.802  1.00  0.00           P  
ATOM   1640  OP1 A      52      36.647  19.457  83.972  1.00  0.00           O  
ATOM   1641  OP2 A      52      36.884  17.035  84.614  1.00  0.00           O  
ATOM   1642  O5' A      52      36.058  18.789  86.440  1.00  0.00           O  
ATOM   1643  C5' A      52      35.838  18.093  87.688  1.00  0.00           C  
ATOM   1644  H5' A      52      36.601  17.363  87.897  1.00  0.00           H  
ATOM   1645 H5'' A      52      34.959  17.510  87.505  1.00  0.00           H  
ATOM   1646  C4' A      52      35.645  19.124  88.908  1.00  0.00           C  
ATOM   1647  H4' A      52      36.120  20.062  88.618  1.00  0.00           H  
ATOM   1648  O4' A      52      34.254  19.354  88.867  1.00  0.00           O  
ATOM   1649  C1' A      52      33.689  18.643  89.938  1.00  0.00           C  
ATOM   1650  H1' A      52      32.782  19.137  90.155  1.00  0.00           H  
ATOM   1651  N9  A      52      33.422  17.201  89.671  1.00  0.00           N  
ATOM   1652  C8  A      52      33.058  16.610  88.481  1.00  0.00           C  
ATOM   1653  H8  A      52      32.974  17.175  87.558  1.00  0.00           H  
ATOM   1654  N7  A      52      32.869  15.318  88.536  1.00  0.00           N  
ATOM   1655  C5  A      52      32.965  15.054  89.909  1.00  0.00           C  
ATOM   1656  C6  A      52      32.715  13.919  90.721  1.00  0.00           C  
ATOM   1657  N6  A      52      32.370  12.733  90.282  1.00  0.00           N  
ATOM   1658  H61 A      52      32.173  12.040  90.970  1.00  0.00           H  
ATOM   1659  H62 A      52      32.134  12.598  89.322  1.00  0.00           H  
ATOM   1660  N1  A      52      32.809  13.968  92.044  1.00  0.00           N  
ATOM   1661  C2  A      52      33.212  15.122  92.562  1.00  0.00           C  
ATOM   1662  H2  A      52      33.304  15.145  93.637  1.00  0.00           H  
ATOM   1663  N3  A      52      33.455  16.275  91.945  1.00  0.00           N  
ATOM   1664  C4  A      52      33.297  16.191  90.602  1.00  0.00           C  
ATOM   1665  C3' A      52      35.969  18.901  90.483  1.00  0.00           C  
ATOM   1666  H3' A      52      36.329  17.874  90.614  1.00  0.00           H  
ATOM   1667  C2' A      52      34.568  19.019  91.101  1.00  0.00           C  
ATOM   1668  H2' A      52      34.474  18.359  91.954  1.00  0.00           H  
ATOM   1669  O2' A      52      34.145  20.337  91.478  1.00  0.00           O  
ATOM   1670 HO2' A      52      34.532  20.963  90.836  1.00  0.00           H  
ATOM   1671  O3' A      52      36.786  19.853  91.295  1.00  0.00           O  
ATOM   1672  P   U      53      37.565  19.521  92.802  1.00  0.00           P  
ATOM   1673  OP1 U      53      37.002  20.578  93.700  1.00  0.00           O  
ATOM   1674  OP2 U      53      37.260  18.102  93.199  1.00  0.00           O  
ATOM   1675  O5' U      53      39.311  19.671  92.770  1.00  0.00           O  
ATOM   1676  C5' U      53      40.211  20.017  93.926  1.00  0.00           C  
ATOM   1677  H5' U      53      40.243  19.097  94.510  1.00  0.00           H  
ATOM   1678 H5'' U      53      39.557  20.615  94.528  1.00  0.00           H  
ATOM   1679  C4' U      53      41.767  20.704  94.001  1.00  0.00           C  
ATOM   1680  H4' U      53      41.818  20.826  95.067  1.00  0.00           H  
ATOM   1681  O4' U      53      42.773  19.741  93.567  1.00  0.00           O  
ATOM   1682  C1' U      53      43.980  20.347  93.072  1.00  0.00           C  
ATOM   1683  H1' U      53      44.838  19.769  93.423  1.00  0.00           H  
ATOM   1684  N1  U      53      44.183  20.498  91.588  1.00  0.00           N  
ATOM   1685  C6  U      53      43.996  21.682  90.893  1.00  0.00           C  
ATOM   1686  H6  U      53      43.741  22.600  91.384  1.00  0.00           H  
ATOM   1687  C5  U      53      44.057  21.728  89.542  1.00  0.00           C  
ATOM   1688  H5  U      53      43.811  22.633  89.011  1.00  0.00           H  
ATOM   1689  C4  U      53      44.374  20.543  88.780  1.00  0.00           C  
ATOM   1690  O4  U      53      44.279  20.409  87.570  1.00  0.00           O  
ATOM   1691  N3  U      53      44.764  19.475  89.533  1.00  0.00           N  
ATOM   1692  H3  U      53      45.030  18.641  89.034  1.00  0.00           H  
ATOM   1693  C2  U      53      44.697  19.387  90.901  1.00  0.00           C  
ATOM   1694  O2  U      53      45.104  18.357  91.435  1.00  0.00           O  
ATOM   1695  C3' U      53      42.556  22.110  93.778  1.00  0.00           C  
ATOM   1696  H3' U      53      42.398  22.549  92.806  1.00  0.00           H  
ATOM   1697  C2' U      53      44.036  21.676  93.762  1.00  0.00           C  
ATOM   1698  H2' U      53      44.632  22.371  93.168  1.00  0.00           H  
ATOM   1699  O2' U      53      44.655  21.497  95.036  1.00  0.00           O  
ATOM   1700 HO2' U      53      44.888  22.386  95.364  1.00  0.00           H  
ATOM   1701  O3' U      53      42.466  23.198  94.726  1.00  0.00           O  
ATOM   1702  P   G      54      43.265  24.638  94.608  1.00  0.00           P  
ATOM   1703  OP1 G      54      44.698  24.405  94.280  1.00  0.00           O  
ATOM   1704  OP2 G      54      42.985  25.363  95.879  1.00  0.00           O  
ATOM   1705  O5' G      54      42.606  25.562  93.427  1.00  0.00           O  
ATOM   1706  C5' G      54      42.868  25.389  92.038  1.00  0.00           C  
ATOM   1707  H5' G      54      42.143  25.996  91.496  1.00  0.00           H  
ATOM   1708 H5'' G      54      42.661  24.352  91.771  1.00  0.00           H  
ATOM   1709  C4' G      54      44.282  25.790  91.537  1.00  0.00           C  
ATOM   1710  H4' G      54      44.969  25.867  92.380  1.00  0.00           H  
ATOM   1711  O4' G      54      44.755  24.755  90.668  1.00  0.00           O  
ATOM   1712  C1' G      54      45.294  25.337  89.484  1.00  0.00           C  
ATOM   1713  H1' G      54      46.218  24.836  89.188  1.00  0.00           H  
ATOM   1714  N9  G      54      44.334  25.235  88.363  1.00  0.00           N  
ATOM   1715  C8  G      54      42.970  25.289  88.403  1.00  0.00           C  
ATOM   1716  H8  G      54      42.437  25.603  89.288  1.00  0.00           H  
ATOM   1717  N7  G      54      42.382  24.828  87.335  1.00  0.00           N  
ATOM   1718  C5  G      54      43.441  24.604  86.457  1.00  0.00           C  
ATOM   1719  C6  G      54      43.464  24.158  85.091  1.00  0.00           C  
ATOM   1720  O6  G      54      42.548  23.725  84.393  1.00  0.00           O  
ATOM   1721  N1  G      54      44.703  24.284  84.508  1.00  0.00           N  
ATOM   1722  H1  G      54      44.768  24.095  83.523  1.00  0.00           H  
ATOM   1723  C2  G      54      45.807  24.705  85.163  1.00  0.00           C  
ATOM   1724  N2  G      54      46.858  24.950  84.430  1.00  0.00           N  
ATOM   1725  H21 G      54      46.800  24.868  83.418  1.00  0.00           H  
ATOM   1726  H22 G      54      47.673  25.314  84.894  1.00  0.00           H  
ATOM   1727  N3  G      54      45.861  25.013  86.457  1.00  0.00           N  
ATOM   1728  C4  G      54      44.634  24.960  87.051  1.00  0.00           C  
ATOM   1729  C3' G      54      44.395  27.122  90.752  1.00  0.00           C  
ATOM   1730  H3' G      54      43.486  27.253  90.162  1.00  0.00           H  
ATOM   1731  C2' G      54      45.567  26.793  89.809  1.00  0.00           C  
ATOM   1732  H2' G      54      45.506  27.389  88.905  1.00  0.00           H  
ATOM   1733  O2' G      54      46.862  26.884  90.414  1.00  0.00           O  
ATOM   1734 HO2' G      54      47.561  26.818  89.734  1.00  0.00           H  
ATOM   1735  O3' G      54      44.660  28.322  91.475  1.00  0.00           O  
ATOM   1736  P   U      55      44.294  29.765  90.816  1.00  0.00           P  
ATOM   1737  OP1 U      55      45.031  30.810  91.581  1.00  0.00           O  
ATOM   1738  OP2 U      55      42.808  29.844  90.777  1.00  0.00           O  
ATOM   1739  O5' U      55      44.800  29.795  89.261  1.00  0.00           O  
ATOM   1740  C5' U      55      46.153  30.044  88.877  1.00  0.00           C  
ATOM   1741  H5' U      55      46.817  29.380  89.430  1.00  0.00           H  
ATOM   1742 H5'' U      55      46.417  31.071  89.139  1.00  0.00           H  
ATOM   1743  C4' U      55      46.411  29.845  87.362  1.00  0.00           C  
ATOM   1744  H4' U      55      47.477  29.986  87.176  1.00  0.00           H  
ATOM   1745  O4' U      55      46.051  28.536  86.909  1.00  0.00           O  
ATOM   1746  C1' U      55      45.520  28.612  85.587  1.00  0.00           C  
ATOM   1747  H1' U      55      46.107  27.970  84.925  1.00  0.00           H  
ATOM   1748  N1  U      55      44.095  28.175  85.523  1.00  0.00           N  
ATOM   1749  C6  U      55      43.223  28.388  86.568  1.00  0.00           C  
ATOM   1750  H6  U      55      43.567  28.906  87.450  1.00  0.00           H  
ATOM   1751  C5  U      55      41.943  27.944  86.509  1.00  0.00           C  
ATOM   1752  H5  U      55      41.276  28.104  87.343  1.00  0.00           H  
ATOM   1753  C4  U      55      41.444  27.219  85.360  1.00  0.00           C  
ATOM   1754  O4  U      55      40.312  26.760  85.244  1.00  0.00           O  
ATOM   1755  N3  U      55      42.353  27.094  84.338  1.00  0.00           N  
ATOM   1756  H3  U      55      42.043  26.592  83.519  1.00  0.00           H  
ATOM   1757  C2  U      55      43.646  27.565  84.345  1.00  0.00           C  
ATOM   1758  O2  U      55      44.335  27.439  83.333  1.00  0.00           O  
ATOM   1759  C3' U      55      45.657  30.826  86.455  1.00  0.00           C  
ATOM   1760  H3' U      55      44.629  30.905  86.810  1.00  0.00           H  
ATOM   1761  C2' U      55      45.669  30.060  85.117  1.00  0.00           C  
ATOM   1762  H2' U      55      44.827  30.356  84.490  1.00  0.00           H  
ATOM   1763  O2' U      55      46.896  30.128  84.389  1.00  0.00           O  
ATOM   1764 HO2' U      55      46.792  30.760  83.655  1.00  0.00           H  
ATOM   1765  O3' U      55      46.262  32.115  86.401  1.00  0.00           O  
ATOM   1766  P   C      56      45.432  33.400  85.881  1.00  0.00           P  
ATOM   1767  OP1 C      56      46.305  34.598  86.038  1.00  0.00           O  
ATOM   1768  OP2 C      56      44.107  33.400  86.559  1.00  0.00           O  
ATOM   1769  O5' C      56      45.176  33.137  84.303  1.00  0.00           O  
ATOM   1770  C5' C      56      46.195  33.337  83.331  1.00  0.00           C  
ATOM   1771  H5' C      56      47.090  32.779  83.608  1.00  0.00           H  
ATOM   1772 H5'' C      56      46.458  34.396  83.294  1.00  0.00           H  
ATOM   1773  C4' C      56      45.744  32.896  81.928  1.00  0.00           C  
ATOM   1774  H4' C      56      46.577  33.017  81.234  1.00  0.00           H  
ATOM   1775  O4' C      56      45.328  31.529  81.907  1.00  0.00           O  
ATOM   1776  C1' C      56      44.278  31.383  80.954  1.00  0.00           C  
ATOM   1777  H1' C      56      44.602  30.711  80.155  1.00  0.00           H  
ATOM   1778  N1  C      56      43.048  30.823  81.586  1.00  0.00           N  
ATOM   1779  C6  C      56      42.696  31.118  82.881  1.00  0.00           C  
ATOM   1780  H6  C      56      43.286  31.828  83.448  1.00  0.00           H  
ATOM   1781  C5  C      56      41.625  30.512  83.453  1.00  0.00           C  
ATOM   1782  H5  C      56      41.360  30.739  84.475  1.00  0.00           H  
ATOM   1783  C4  C      56      40.890  29.596  82.652  1.00  0.00           C  
ATOM   1784  N4  C      56      39.872  28.953  83.140  1.00  0.00           N  
ATOM   1785  H41 C      56      39.423  28.261  82.549  1.00  0.00           H  
ATOM   1786  H42 C      56      39.598  29.075  84.095  1.00  0.00           H  
ATOM   1787  N3  C      56      41.189  29.329  81.399  1.00  0.00           N  
ATOM   1788  C2  C      56      42.243  29.956  80.834  1.00  0.00           C  
ATOM   1789  O2  C      56      42.450  29.726  79.643  1.00  0.00           O  
ATOM   1790  C3' C      56      44.568  33.722  81.397  1.00  0.00           C  
ATOM   1791  H3' C      56      43.826  33.830  82.191  1.00  0.00           H  
ATOM   1792  C2' C      56      44.021  32.758  80.332  1.00  0.00           C  
ATOM   1793  H2' C      56      42.956  32.920  80.176  1.00  0.00           H  
ATOM   1794  O2' C      56      44.730  32.784  79.094  1.00  0.00           O  
ATOM   1795 HO2' C      56      44.291  33.424  78.507  1.00  0.00           H  
ATOM   1796  O3' C      56      44.967  35.002  80.902  1.00  0.00           O  
ATOM   1797  P   C      57      43.923  36.236  80.818  1.00  0.00           P  
ATOM   1798  OP1 C      57      44.675  37.433  80.345  1.00  0.00           O  
ATOM   1799  OP2 C      57      43.200  36.327  82.116  1.00  0.00           O  
ATOM   1800  O5' C      57      42.849  35.813  79.684  1.00  0.00           O  
ATOM   1801  C5' C      57      43.149  35.901  78.297  1.00  0.00           C  
ATOM   1802  H5' C      57      44.159  35.531  78.114  1.00  0.00           H  
ATOM   1803 H5'' C      57      43.108  36.945  77.980  1.00  0.00           H  
ATOM   1804  C4' C      57      42.169  35.078  77.444  1.00  0.00           C  
ATOM   1805  H4' C      57      42.496  35.110  76.404  1.00  0.00           H  
ATOM   1806  O4' C      57      42.138  33.716  77.877  1.00  0.00           O  
ATOM   1807  C1' C      57      40.828  33.194  77.685  1.00  0.00           C  
ATOM   1808  H1' C      57      40.884  32.330  77.016  1.00  0.00           H  
ATOM   1809  N1  C      57      40.187  32.770  78.966  1.00  0.00           N  
ATOM   1810  C6  C      57      40.382  33.443  80.147  1.00  0.00           C  
ATOM   1811  H6  C      57      41.048  34.294  80.176  1.00  0.00           H  
ATOM   1812  C5  C      57      39.748  33.041  81.275  1.00  0.00           C  
ATOM   1813  H5  C      57      39.908  33.572  82.201  1.00  0.00           H  
ATOM   1814  C4  C      57      38.867  31.929  81.170  1.00  0.00           C  
ATOM   1815  N4  C      57      38.215  31.501  82.214  1.00  0.00           N  
ATOM   1816  H41 C      57      37.624  30.685  82.104  1.00  0.00           H  
ATOM   1817  H42 C      57      38.292  31.986  83.088  1.00  0.00           H  
ATOM   1818  N3  C      57      38.653  31.275  80.046  1.00  0.00           N  
ATOM   1819  C2  C      57      39.291  31.693  78.929  1.00  0.00           C  
ATOM   1820  O2  C      57      39.033  31.099  77.884  1.00  0.00           O  
ATOM   1821  C3' C      57      40.717  35.563  77.497  1.00  0.00           C  
ATOM   1822  H3' C      57      40.446  35.744  78.538  1.00  0.00           H  
ATOM   1823  C2' C      57      40.005  34.290  77.005  1.00  0.00           C  
ATOM   1824  H2' C      57      38.971  34.278  77.346  1.00  0.00           H  
ATOM   1825  O2' C      57      40.096  34.073  75.592  1.00  0.00           O  
ATOM   1826 HO2' C      57      39.383  33.473  75.303  1.00  0.00           H  
ATOM   1827  O3' C      57      40.448  36.725  76.716  1.00  0.00           O  
ATOM   1828  P   G      58      39.125  37.614  77.001  1.00  0.00           P  
ATOM   1829  OP1 G      58      39.070  38.684  75.965  1.00  0.00           O  
ATOM   1830  OP2 G      58      39.152  38.024  78.433  1.00  0.00           O  
ATOM   1831  O5' G      58      37.856  36.622  76.799  1.00  0.00           O  
ATOM   1832  C5' G      58      37.453  36.196  75.502  1.00  0.00           C  
ATOM   1833  H5' G      58      38.313  35.809  74.956  1.00  0.00           H  
ATOM   1834 H5'' G      58      37.067  37.052  74.946  1.00  0.00           H  
ATOM   1835  C4' G      58      36.366  35.107  75.535  1.00  0.00           C  
ATOM   1836  H4' G      58      36.132  34.823  74.507  1.00  0.00           H  
ATOM   1837  O4' G      58      36.769  33.935  76.241  1.00  0.00           O  
ATOM   1838  C1' G      58      35.628  33.387  76.893  1.00  0.00           C  
ATOM   1839  H1' G      58      35.470  32.354  76.576  1.00  0.00           H  
ATOM   1840  N9  G      58      35.807  33.394  78.363  1.00  0.00           N  
ATOM   1841  C8  G      58      36.551  34.229  79.160  1.00  0.00           C  
ATOM   1842  H8  G      58      37.173  35.018  78.756  1.00  0.00           H  
ATOM   1843  N7  G      58      36.435  33.987  80.441  1.00  0.00           N  
ATOM   1844  C5  G      58      35.535  32.914  80.503  1.00  0.00           C  
ATOM   1845  C6  G      58      34.957  32.195  81.617  1.00  0.00           C  
ATOM   1846  O6  G      58      35.155  32.332  82.828  1.00  0.00           O  
ATOM   1847  N1  G      58      34.037  31.245  81.234  1.00  0.00           N  
ATOM   1848  H1  G      58      33.537  30.748  81.955  1.00  0.00           H  
ATOM   1849  C2  G      58      33.696  31.017  79.947  1.00  0.00           C  
ATOM   1850  N2  G      58      32.752  30.145  79.743  1.00  0.00           N  
ATOM   1851  H21 G      58      32.280  29.763  80.559  1.00  0.00           H  
ATOM   1852  H22 G      58      32.426  29.986  78.808  1.00  0.00           H  
ATOM   1853  N3  G      58      34.226  31.613  78.883  1.00  0.00           N  
ATOM   1854  C4  G      58      35.141  32.562  79.228  1.00  0.00           C  
ATOM   1855  C3' G      58      35.068  35.579  76.193  1.00  0.00           C  
ATOM   1856  H3' G      58      35.310  36.078  77.133  1.00  0.00           H  
ATOM   1857  C2' G      58      34.404  34.226  76.497  1.00  0.00           C  
ATOM   1858  H2' G      58      33.698  34.326  77.325  1.00  0.00           H  
ATOM   1859  O2' G      58      33.792  33.605  75.360  1.00  0.00           O  
ATOM   1860 HO2' G      58      33.017  33.083  75.643  1.00  0.00           H  
ATOM   1861  O3' G      58      34.317  36.444  75.348  1.00  0.00           O  
ATOM   1862  P   A      59      33.136  37.372  75.940  1.00  0.00           P  
ATOM   1863  OP1 A      59      32.674  38.218  74.805  1.00  0.00           O  
ATOM   1864  OP2 A      59      33.631  38.041  77.178  1.00  0.00           O  
ATOM   1865  O5' A      59      31.939  36.357  76.353  1.00  0.00           O  
ATOM   1866  C5' A      59      30.664  36.854  76.740  1.00  0.00           C  
ATOM   1867  H5' A      59      30.182  37.337  75.888  1.00  0.00           H  
ATOM   1868 H5'' A      59      30.784  37.599  77.528  1.00  0.00           H  
ATOM   1869  C4' A      59      29.753  35.730  77.258  1.00  0.00           C  
ATOM   1870  H4' A      59      29.594  35.000  76.463  1.00  0.00           H  
ATOM   1871  O4' A      59      30.321  35.066  78.389  1.00  0.00           O  
ATOM   1872  C1' A      59      29.314  34.885  79.379  1.00  0.00           C  
ATOM   1873  H1' A      59      29.303  33.850  79.724  1.00  0.00           H  
ATOM   1874  N9  A      59      29.567  35.752  80.554  1.00  0.00           N  
ATOM   1875  C8  A      59      30.452  36.797  80.683  1.00  0.00           C  
ATOM   1876  H8  A      59      31.016  37.191  79.846  1.00  0.00           H  
ATOM   1877  N7  A      59      30.584  37.244  81.906  1.00  0.00           N  
ATOM   1878  C5  A      59      29.707  36.429  82.636  1.00  0.00           C  
ATOM   1879  C6  A      59      29.360  36.302  84.005  1.00  0.00           C  
ATOM   1880  N6  A      59      29.875  37.016  84.989  1.00  0.00           N  
ATOM   1881  H61 A      59      29.587  36.810  85.930  1.00  0.00           H  
ATOM   1882  H62 A      59      30.570  37.717  84.786  1.00  0.00           H  
ATOM   1883  N1  A      59      28.460  35.410  84.416  1.00  0.00           N  
ATOM   1884  C2  A      59      27.903  34.631  83.499  1.00  0.00           C  
ATOM   1885  H2  A      59      27.171  33.920  83.861  1.00  0.00           H  
ATOM   1886  N3  A      59      28.127  34.620  82.188  1.00  0.00           N  
ATOM   1887  C4  A      59      29.057  35.545  81.816  1.00  0.00           C  
ATOM   1888  C3' A      59      28.383  36.265  77.700  1.00  0.00           C  
ATOM   1889  H3' A      59      28.543  37.210  78.226  1.00  0.00           H  
ATOM   1890  C2' A      59      27.972  35.197  78.726  1.00  0.00           C  
ATOM   1891  H2' A      59      27.274  35.610  79.453  1.00  0.00           H  
ATOM   1892  O2' A      59      27.479  33.981  78.153  1.00  0.00           O  
ATOM   1893 HO2' A      59      26.899  33.528  78.793  1.00  0.00           H  
ATOM   1894  O3' A      59      27.446  36.443  76.639  1.00  0.00           O  
ATOM   1895  P   U      60      26.170  37.437  76.835  1.00  0.00           P  
ATOM   1896  OP1 U      60      25.321  37.368  75.605  1.00  0.00           O  
ATOM   1897  OP2 U      60      26.677  38.759  77.304  1.00  0.00           O  
ATOM   1898  O5' U      60      25.315  36.850  78.074  1.00  0.00           O  
ATOM   1899  C5' U      60      24.514  35.685  77.995  1.00  0.00           C  
ATOM   1900  H5' U      60      25.100  34.839  77.637  1.00  0.00           H  
ATOM   1901 H5'' U      60      23.687  35.850  77.303  1.00  0.00           H  
ATOM   1902  C4' U      60      23.946  35.366  79.390  1.00  0.00           C  
ATOM   1903  H4' U      60      23.339  34.461  79.334  1.00  0.00           H  
ATOM   1904  O4' U      60      24.970  35.179  80.373  1.00  0.00           O  
ATOM   1905  C1' U      60      24.549  35.759  81.608  1.00  0.00           C  
ATOM   1906  H1' U      60      24.542  34.980  82.373  1.00  0.00           H  
ATOM   1907  N1  U      60      25.443  36.858  82.090  1.00  0.00           N  
ATOM   1908  C6  U      60      26.220  37.609  81.236  1.00  0.00           C  
ATOM   1909  H6  U      60      26.154  37.437  80.174  1.00  0.00           H  
ATOM   1910  C5  U      60      27.082  38.546  81.709  1.00  0.00           C  
ATOM   1911  H5  U      60      27.693  39.114  81.023  1.00  0.00           H  
ATOM   1912  C4  U      60      27.213  38.807  83.125  1.00  0.00           C  
ATOM   1913  O4  U      60      27.985  39.612  83.636  1.00  0.00           O  
ATOM   1914  N3  U      60      26.379  38.056  83.919  1.00  0.00           N  
ATOM   1915  H3  U      60      26.461  38.183  84.911  1.00  0.00           H  
ATOM   1916  C2  U      60      25.495  37.093  83.472  1.00  0.00           C  
ATOM   1917  O2  U      60      24.800  36.493  84.291  1.00  0.00           O  
ATOM   1918  C3' U      60      23.059  36.507  79.898  1.00  0.00           C  
ATOM   1919  H3' U      60      23.554  37.461  79.710  1.00  0.00           H  
ATOM   1920  C2' U      60      23.109  36.246  81.411  1.00  0.00           C  
ATOM   1921  H2' U      60      22.944  37.179  81.945  1.00  0.00           H  
ATOM   1922  O2' U      60      22.228  35.211  81.860  1.00  0.00           O  
ATOM   1923 HO2' U      60      21.995  35.364  82.794  1.00  0.00           H  
ATOM   1924  O3' U      60      21.760  36.506  79.305  1.00  0.00           O  
ATOM   1925  P   U      61      20.916  37.880  79.169  1.00  0.00           P  
ATOM   1926  OP1 U      61      19.576  37.538  78.608  1.00  0.00           O  
ATOM   1927  OP2 U      61      21.747  38.879  78.440  1.00  0.00           O  
ATOM   1928  O5' U      61      20.731  38.403  80.690  1.00  0.00           O  
ATOM   1929  C5' U      61      19.879  37.712  81.592  1.00  0.00           C  
ATOM   1930  H5' U      61      20.078  36.642  81.541  1.00  0.00           H  
ATOM   1931 H5'' U      61      18.840  37.869  81.298  1.00  0.00           H  
ATOM   1932  C4' U      61      20.047  38.165  83.050  1.00  0.00           C  
ATOM   1933  H4' U      61      19.357  37.582  83.662  1.00  0.00           H  
ATOM   1934  O4' U      61      21.368  37.978  83.562  1.00  0.00           O  
ATOM   1935  C1' U      61      21.632  39.018  84.504  1.00  0.00           C  
ATOM   1936  H1' U      61      21.878  38.576  85.468  1.00  0.00           H  
ATOM   1937  N1  U      61      22.778  39.884  84.096  1.00  0.00           N  
ATOM   1938  C6  U      61      23.147  40.047  82.777  1.00  0.00           C  
ATOM   1939  H6  U      61      22.575  39.558  81.999  1.00  0.00           H  
ATOM   1940  C5  U      61      24.217  40.817  82.445  1.00  0.00           C  
ATOM   1941  H5  U      61      24.494  40.941  81.408  1.00  0.00           H  
ATOM   1942  C4  U      61      25.002  41.501  83.450  1.00  0.00           C  
ATOM   1943  O4  U      61      25.964  42.232  83.234  1.00  0.00           O  
ATOM   1944  N3  U      61      24.593  41.273  84.741  1.00  0.00           N  
ATOM   1945  H3  U      61      25.113  41.742  85.468  1.00  0.00           H  
ATOM   1946  C2  U      61      23.497  40.522  85.115  1.00  0.00           C  
ATOM   1947  O2  U      61      23.199  40.441  86.307  1.00  0.00           O  
ATOM   1948  C3' U      61      19.724  39.646  83.263  1.00  0.00           C  
ATOM   1949  H3' U      61      20.301  40.238  82.549  1.00  0.00           H  
ATOM   1950  C2' U      61      20.334  39.818  84.666  1.00  0.00           C  
ATOM   1951  H2' U      61      20.527  40.867  84.895  1.00  0.00           H  
ATOM   1952  O2' U      61      19.574  39.178  85.689  1.00  0.00           O  
ATOM   1953 HO2' U      61      19.554  39.733  86.494  1.00  0.00           H  
ATOM   1954  O3' U      61      18.334  39.944  83.144  1.00  0.00           O  
ATOM   1955  P   A      62      17.846  41.443  82.784  1.00  0.00           P  
ATOM   1956  OP1 A      62      16.354  41.434  82.741  1.00  0.00           O  
ATOM   1957  OP2 A      62      18.577  41.889  81.564  1.00  0.00           O  
ATOM   1958  O5' A      62      18.335  42.374  84.020  1.00  0.00           O  
ATOM   1959  C5' A      62      17.714  42.281  85.297  1.00  0.00           C  
ATOM   1960  H5' A      62      17.797  41.259  85.666  1.00  0.00           H  
ATOM   1961 H5'' A      62      16.653  42.517  85.202  1.00  0.00           H  
ATOM   1962  C4' A      62      18.322  43.233  86.341  1.00  0.00           C  
ATOM   1963  H4' A      62      17.738  43.156  87.260  1.00  0.00           H  
ATOM   1964  O4' A      62      19.677  42.923  86.652  1.00  0.00           O  
ATOM   1965  C1' A      62      20.374  44.135  86.909  1.00  0.00           C  
ATOM   1966  H1' A      62      20.796  44.117  87.915  1.00  0.00           H  
ATOM   1967  N9  A      62      21.485  44.257  85.935  1.00  0.00           N  
ATOM   1968  C8  A      62      21.589  43.720  84.673  1.00  0.00           C  
ATOM   1969  H8  A      62      20.785  43.162  84.209  1.00  0.00           H  
ATOM   1970  N7  A      62      22.746  43.917  84.096  1.00  0.00           N  
ATOM   1971  C5  A      62      23.451  44.668  85.047  1.00  0.00           C  
ATOM   1972  C6  A      62      24.747  45.244  85.115  1.00  0.00           C  
ATOM   1973  N6  A      62      25.687  45.146  84.193  1.00  0.00           N  
ATOM   1974  H61 A      62      26.602  45.527  84.392  1.00  0.00           H  
ATOM   1975  H62 A      62      25.534  44.525  83.413  1.00  0.00           H  
ATOM   1976  N1  A      62      25.126  45.961  86.170  1.00  0.00           N  
ATOM   1977  C2  A      62      24.273  46.091  87.174  1.00  0.00           C  
ATOM   1978  H2  A      62      24.623  46.676  88.012  1.00  0.00           H  
ATOM   1979  N3  A      62      23.045  45.589  87.279  1.00  0.00           N  
ATOM   1980  C4  A      62      22.685  44.889  86.164  1.00  0.00           C  
ATOM   1981  C3' A      62      18.294  44.697  85.888  1.00  0.00           C  
ATOM   1982  H3' A      62      18.659  44.753  84.860  1.00  0.00           H  
ATOM   1983  C2' A      62      19.370  45.294  86.813  1.00  0.00           C  
ATOM   1984  H2' A      62      19.825  46.171  86.352  1.00  0.00           H  
ATOM   1985  O2' A      62      18.901  45.590  88.132  1.00  0.00           O  
ATOM   1986 HO2' A      62      19.355  46.383  88.471  1.00  0.00           H  
ATOM   1987  O3' A      62      16.996  45.285  85.987  1.00  0.00           O  
ATOM   1988  P   U      63      16.571  46.519  85.033  1.00  0.00           P  
ATOM   1989  OP1 U      63      15.171  46.901  85.379  1.00  0.00           O  
ATOM   1990  OP2 U      63      16.867  46.149  83.621  1.00  0.00           O  
ATOM   1991  O5' U      63      17.561  47.736  85.437  1.00  0.00           O  
ATOM   1992  C5' U      63      17.368  48.480  86.633  1.00  0.00           C  
ATOM   1993  H5' U      63      17.271  47.797  87.478  1.00  0.00           H  
ATOM   1994 H5'' U      63      16.447  49.060  86.556  1.00  0.00           H  
ATOM   1995  C4' U      63      18.533  49.442  86.915  1.00  0.00           C  
ATOM   1996  H4' U      63      18.305  50.006  87.822  1.00  0.00           H  
ATOM   1997  O4' U      63      19.757  48.738  87.113  1.00  0.00           O  
ATOM   1998  C1' U      63      20.826  49.553  86.641  1.00  0.00           C  
ATOM   1999  H1' U      63      21.505  49.767  87.469  1.00  0.00           H  
ATOM   2000  N1  U      63      21.601  48.893  85.551  1.00  0.00           N  
ATOM   2001  C6  U      63      21.022  48.013  84.661  1.00  0.00           C  
ATOM   2002  H6  U      63      19.971  47.773  84.758  1.00  0.00           H  
ATOM   2003  C5  U      63      21.757  47.448  83.665  1.00  0.00           C  
ATOM   2004  H5  U      63      21.296  46.757  82.975  1.00  0.00           H  
ATOM   2005  C4  U      63      23.160  47.759  83.493  1.00  0.00           C  
ATOM   2006  O4  U      63      23.905  47.306  82.630  1.00  0.00           O  
ATOM   2007  N3  U      63      23.658  48.645  84.410  1.00  0.00           N  
ATOM   2008  H3  U      63      24.616  48.933  84.289  1.00  0.00           H  
ATOM   2009  C2  U      63      22.947  49.254  85.416  1.00  0.00           C  
ATOM   2010  O2  U      63      23.507  50.087  86.128  1.00  0.00           O  
ATOM   2011  C3' U      63      18.796  50.448  85.788  1.00  0.00           C  
ATOM   2012  H3' U      63      18.824  49.906  84.841  1.00  0.00           H  
ATOM   2013  C2' U      63      20.227  50.877  86.153  1.00  0.00           C  
ATOM   2014  H2' U      63      20.757  51.245  85.275  1.00  0.00           H  
ATOM   2015  O2' U      63      20.315  51.811  87.232  1.00  0.00           O  
ATOM   2016 HO2' U      63      20.525  52.692  86.872  1.00  0.00           H  
ATOM   2017  O3' U      63      17.848  51.511  85.720  1.00  0.00           O  
ATOM   2018  P   G      64      17.662  52.373  84.363  1.00  0.00           P  
ATOM   2019  OP1 G      64      16.531  53.319  84.580  1.00  0.00           O  
ATOM   2020  OP2 G      64      17.579  51.430  83.214  1.00  0.00           O  
ATOM   2021  O5' G      64      19.030  53.226  84.198  1.00  0.00           O  
ATOM   2022  C5' G      64      19.287  54.370  85.002  1.00  0.00           C  
ATOM   2023  H5' G      64      19.131  54.123  86.053  1.00  0.00           H  
ATOM   2024 H5'' G      64      18.588  55.166  84.738  1.00  0.00           H  
ATOM   2025  C4' G      64      20.720  54.897  84.831  1.00  0.00           C  
ATOM   2026  H4' G      64      20.879  55.710  85.542  1.00  0.00           H  
ATOM   2027  O4' G      64      21.682  53.873  85.089  1.00  0.00           O  
ATOM   2028  C1' G      64      22.799  54.072  84.227  1.00  0.00           C  
ATOM   2029  H1' G      64      23.718  54.155  84.812  1.00  0.00           H  
ATOM   2030  N9  G      64      22.961  52.939  83.284  1.00  0.00           N  
ATOM   2031  C8  G      64      22.063  51.970  82.903  1.00  0.00           C  
ATOM   2032  H8  G      64      21.042  51.952  83.263  1.00  0.00           H  
ATOM   2033  N7  G      64      22.551  51.075  82.085  1.00  0.00           N  
ATOM   2034  C5  G      64      23.868  51.505  81.868  1.00  0.00           C  
ATOM   2035  C6  G      64      24.934  50.987  81.043  1.00  0.00           C  
ATOM   2036  O6  G      64      24.974  49.984  80.330  1.00  0.00           O  
ATOM   2037  N1  G      64      26.070  51.766  81.065  1.00  0.00           N  
ATOM   2038  H1  G      64      26.857  51.465  80.516  1.00  0.00           H  
ATOM   2039  C2  G      64      26.205  52.885  81.809  1.00  0.00           C  
ATOM   2040  N2  G      64      27.323  53.547  81.681  1.00  0.00           N  
ATOM   2041  H21 G      64      28.022  53.270  80.994  1.00  0.00           H  
ATOM   2042  H22 G      64      27.444  54.366  82.252  1.00  0.00           H  
ATOM   2043  N3  G      64      25.267  53.389  82.603  1.00  0.00           N  
ATOM   2044  C4  G      64      24.112  52.656  82.588  1.00  0.00           C  
ATOM   2045  C3' G      64      21.030  55.435  83.428  1.00  0.00           C  
ATOM   2046  H3' G      64      20.665  54.716  82.692  1.00  0.00           H  
ATOM   2047  C2' G      64      22.567  55.383  83.465  1.00  0.00           C  
ATOM   2048  H2' G      64      22.975  55.334  82.455  1.00  0.00           H  
ATOM   2049  O2' G      64      23.171  56.443  84.214  1.00  0.00           O  
ATOM   2050 HO2' G      64      24.078  56.597  83.888  1.00  0.00           H  
ATOM   2051  O3' G      64      20.491  56.733  83.171  1.00  0.00           O  
ATOM   2052  P   U      65      20.331  57.293  81.659  1.00  0.00           P  
ATOM   2053  OP1 U      65      19.676  58.629  81.748  1.00  0.00           O  
ATOM   2054  OP2 U      65      19.659  56.238  80.851  1.00  0.00           O  
ATOM   2055  O5' U      65      21.826  57.490  81.053  1.00  0.00           O  
ATOM   2056  C5' U      65      22.655  58.575  81.455  1.00  0.00           C  
ATOM   2057  H5' U      65      22.693  58.614  82.545  1.00  0.00           H  
ATOM   2058 H5'' U      65      22.226  59.514  81.100  1.00  0.00           H  
ATOM   2059  C4' U      65      24.098  58.464  80.929  1.00  0.00           C  
ATOM   2060  H4' U      65      24.681  59.277  81.365  1.00  0.00           H  
ATOM   2061  O4' U      65      24.691  57.224  81.321  1.00  0.00           O  
ATOM   2062  C1' U      65      25.612  56.810  80.316  1.00  0.00           C  
ATOM   2063  H1' U      65      26.604  56.695  80.757  1.00  0.00           H  
ATOM   2064  N1  U      65      25.235  55.521  79.659  1.00  0.00           N  
ATOM   2065  C6  U      65      23.956  55.009  79.719  1.00  0.00           C  
ATOM   2066  H6  U      65      23.191  55.549  80.264  1.00  0.00           H  
ATOM   2067  C5  U      65      23.645  53.841  79.096  1.00  0.00           C  
ATOM   2068  H5  U      65      22.638  53.451  79.152  1.00  0.00           H  
ATOM   2069  C4  U      65      24.628  53.098  78.340  1.00  0.00           C  
ATOM   2070  O4  U      65      24.429  52.038  77.759  1.00  0.00           O  
ATOM   2071  N3  U      65      25.875  53.673  78.306  1.00  0.00           N  
ATOM   2072  H3  U      65      26.591  53.185  77.785  1.00  0.00           H  
ATOM   2073  C2  U      65      26.223  54.865  78.907  1.00  0.00           C  
ATOM   2074  O2  U      65      27.356  55.316  78.746  1.00  0.00           O  
ATOM   2075  C3' U      65      24.252  58.551  79.401  1.00  0.00           C  
ATOM   2076  H3' U      65      23.513  57.895  78.938  1.00  0.00           H  
ATOM   2077  C2' U      65      25.653  57.927  79.269  1.00  0.00           C  
ATOM   2078  H2' U      65      25.788  57.496  78.283  1.00  0.00           H  
ATOM   2079  O2' U      65      26.723  58.828  79.580  1.00  0.00           O  
ATOM   2080 HO2' U      65      27.572  58.485  79.236  1.00  0.00           H  
ATOM   2081  O3' U      65      24.171  59.879  78.869  1.00  0.00           O  
ATOM   2082  P   C      66      23.570  60.192  77.390  1.00  0.00           P  
ATOM   2083  OP1 C      66      23.409  61.671  77.317  1.00  0.00           O  
ATOM   2084  OP2 C      66      22.355  59.357  77.191  1.00  0.00           O  
ATOM   2085  O5' C      66      24.659  59.797  76.240  1.00  0.00           O  
ATOM   2086  C5' C      66      25.093  58.457  76.035  1.00  0.00           C  
ATOM   2087  H5' C      66      24.417  57.765  76.540  1.00  0.00           H  
ATOM   2088 H5'' C      66      26.085  58.357  76.474  1.00  0.00           H  
ATOM   2089  C4' C      66      25.207  58.003  74.571  1.00  0.00           C  
ATOM   2090  H4' C      66      25.534  56.962  74.572  1.00  0.00           H  
ATOM   2091  O4' C      66      23.957  58.066  73.888  1.00  0.00           O  
ATOM   2092  C1' C      66      24.205  58.318  72.505  1.00  0.00           C  
ATOM   2093  H1' C      66      23.791  57.497  71.912  1.00  0.00           H  
ATOM   2094  N1  C      66      23.573  59.592  72.036  1.00  0.00           N  
ATOM   2095  C6  C      66      23.030  60.509  72.909  1.00  0.00           C  
ATOM   2096  H6  C      66      23.074  60.330  73.978  1.00  0.00           H  
ATOM   2097  C5  C      66      22.424  61.627  72.434  1.00  0.00           C  
ATOM   2098  H5  C      66      21.989  62.337  73.123  1.00  0.00           H  
ATOM   2099  C4  C      66      22.388  61.807  71.025  1.00  0.00           C  
ATOM   2100  N4  C      66      21.822  62.860  70.499  1.00  0.00           N  
ATOM   2101  H41 C      66      21.822  62.944  69.494  1.00  0.00           H  
ATOM   2102  H42 C      66      21.400  63.554  71.095  1.00  0.00           H  
ATOM   2103  N3  C      66      22.897  60.945  70.168  1.00  0.00           N  
ATOM   2104  C2  C      66      23.486  59.822  70.652  1.00  0.00           C  
ATOM   2105  O2  C      66      23.934  59.017  69.831  1.00  0.00           O  
ATOM   2106  C3' C      66      26.208  58.791  73.719  1.00  0.00           C  
ATOM   2107  H3' C      66      26.016  59.859  73.851  1.00  0.00           H  
ATOM   2108  C2' C      66      25.734  58.348  72.322  1.00  0.00           C  
ATOM   2109  H2' C      66      26.040  59.078  71.571  1.00  0.00           H  
ATOM   2110  O2' C      66      26.163  57.028  71.961  1.00  0.00           O  
ATOM   2111 HO2' C      66      25.936  56.843  71.029  1.00  0.00           H  
ATOM   2112  O3' C      66      27.578  58.497  73.994  1.00  0.00           O  
ATOM   2113  P   C      67      28.751  59.524  73.545  1.00  0.00           P  
ATOM   2114  OP1 C      67      29.005  60.430  74.699  1.00  0.00           O  
ATOM   2115  OP2 C      67      28.402  60.142  72.234  1.00  0.00           O  
ATOM   2116  O5' C      67      30.088  58.619  73.343  1.00  0.00           O  
ATOM   2117  C5' C      67      30.275  57.781  72.202  1.00  0.00           C  
ATOM   2118  H5' C      67      30.964  58.261  71.505  1.00  0.00           H  
ATOM   2119 H5'' C      67      29.324  57.611  71.693  1.00  0.00           H  
ATOM   2120  C4' C      67      30.847  56.418  72.619  1.00  0.00           C  
ATOM   2121  H4' C      67      31.801  56.562  73.122  1.00  0.00           H  
ATOM   2122  O4' C      67      29.946  55.771  73.520  1.00  0.00           O  
ATOM   2123  C1' C      67      29.961  54.354  73.330  1.00  0.00           C  
ATOM   2124  H1' C      67      30.336  53.905  74.250  1.00  0.00           H  
ATOM   2125  N1  C      67      28.550  53.836  73.146  1.00  0.00           N  
ATOM   2126  C6  C      67      27.523  54.476  73.814  1.00  0.00           C  
ATOM   2127  H6  C      67      27.644  55.510  74.117  1.00  0.00           H  
ATOM   2128  C5  C      67      26.379  53.819  74.138  1.00  0.00           C  
ATOM   2129  H5  C      67      25.601  54.328  74.684  1.00  0.00           H  
ATOM   2130  C4  C      67      26.278  52.454  73.757  1.00  0.00           C  
ATOM   2131  N4  C      67      25.248  51.726  74.103  1.00  0.00           N  
ATOM   2132  H41 C      67      25.256  50.754  73.837  1.00  0.00           H  
ATOM   2133  H42 C      67      24.529  52.116  74.687  1.00  0.00           H  
ATOM   2134  N3  C      67      27.191  51.845  73.038  1.00  0.00           N  
ATOM   2135  C2  C      67      28.308  52.525  72.680  1.00  0.00           C  
ATOM   2136  O2  C      67      29.069  51.937  71.914  1.00  0.00           O  
ATOM   2137  C3' C      67      31.022  55.415  71.469  1.00  0.00           C  
ATOM   2138  H3' C      67      30.072  55.406  70.929  1.00  0.00           H  
ATOM   2139  C2' C      67      31.054  54.104  72.263  1.00  0.00           C  
ATOM   2140  H2' C      67      30.865  53.265  71.601  1.00  0.00           H  
ATOM   2141  O2' C      67      32.265  53.911  72.982  1.00  0.00           O  
ATOM   2142 HO2' C      67      32.535  52.972  72.942  1.00  0.00           H  
ATOM   2143  O3' C      67      32.029  55.569  70.448  1.00  0.00           O  
ATOM   2144  P   A      68      33.553  56.151  70.625  1.00  0.00           P  
ATOM   2145  OP1 A      68      33.988  56.163  72.048  1.00  0.00           O  
ATOM   2146  OP2 A      68      33.595  57.445  69.887  1.00  0.00           O  
ATOM   2147  O5' A      68      34.527  55.097  69.826  1.00  0.00           O  
ATOM   2148  C5' A      68      34.286  54.788  68.453  1.00  0.00           C  
ATOM   2149  H5' A      68      33.966  55.698  67.941  1.00  0.00           H  
ATOM   2150 H5'' A      68      33.456  54.082  68.396  1.00  0.00           H  
ATOM   2151  C4' A      68      35.461  54.216  67.625  1.00  0.00           C  
ATOM   2152  H4' A      68      35.067  54.080  66.616  1.00  0.00           H  
ATOM   2153  O4' A      68      36.570  55.115  67.540  1.00  0.00           O  
ATOM   2154  C1' A      68      37.728  54.370  67.145  1.00  0.00           C  
ATOM   2155  H1' A      68      38.091  54.708  66.171  1.00  0.00           H  
ATOM   2156  N9  A      68      38.834  54.504  68.133  1.00  0.00           N  
ATOM   2157  C8  A      68      38.858  55.216  69.310  1.00  0.00           C  
ATOM   2158  H8  A      68      38.009  55.796  69.653  1.00  0.00           H  
ATOM   2159  N7  A      68      39.987  55.130  69.972  1.00  0.00           N  
ATOM   2160  C5  A      68      40.772  54.293  69.160  1.00  0.00           C  
ATOM   2161  C6  A      68      42.087  53.757  69.235  1.00  0.00           C  
ATOM   2162  N6  A      68      42.948  53.968  70.216  1.00  0.00           N  
ATOM   2163  H61 A      68      43.854  53.527  70.161  1.00  0.00           H  
ATOM   2164  H62 A      68      42.686  54.558  70.992  1.00  0.00           H  
ATOM   2165  N1  A      68      42.571  52.961  68.279  1.00  0.00           N  
ATOM   2166  C2  A      68      41.784  52.692  67.244  1.00  0.00           C  
ATOM   2167  H2  A      68      42.203  52.043  66.485  1.00  0.00           H  
ATOM   2168  N3  A      68      40.544  53.123  67.024  1.00  0.00           N  
ATOM   2169  C4  A      68      40.083  53.922  68.033  1.00  0.00           C  
ATOM   2170  C3' A      68      36.101  52.880  68.035  1.00  0.00           C  
ATOM   2171  H3' A      68      36.477  52.978  69.057  1.00  0.00           H  
ATOM   2172  C2' A      68      37.284  52.903  67.043  1.00  0.00           C  
ATOM   2173  H2' A      68      38.071  52.222  67.364  1.00  0.00           H  
ATOM   2174  O2' A      68      36.904  52.635  65.687  1.00  0.00           O  
ATOM   2175 HO2' A      68      37.696  52.476  65.139  1.00  0.00           H  
ATOM   2176  O3' A      68      35.298  51.702  67.932  1.00  0.00           O  
ATOM   2177  P   G3     69      35.817  50.300  68.584  1.00  0.00           P  
ATOM   2178  OP1 G3     69      34.967  50.049  69.778  1.00  0.00           O  
ATOM   2179  OP2 G3     69      37.294  50.343  68.783  1.00  0.00           O  
ATOM   2180  O5' G3     69      35.470  49.108  67.524  1.00  0.00           O  
ATOM   2181  C5' G3     69      35.798  49.162  66.138  1.00  0.00           C  
ATOM   2182  H5' G3     69      35.314  50.035  65.699  1.00  0.00           H  
ATOM   2183 H5'' G3     69      35.375  48.279  65.656  1.00  0.00           H  
ATOM   2184  C4' G3     69      37.295  49.223  65.781  1.00  0.00           C  
ATOM   2185  H4' G3     69      37.703  50.170  66.129  1.00  0.00           H  
ATOM   2186  O4' G3     69      38.093  48.149  66.274  1.00  0.00           O  
ATOM   2187  C1' G3     69      39.292  48.123  65.492  1.00  0.00           C  
ATOM   2188  H1' G3     69      40.081  48.621  66.062  1.00  0.00           H  
ATOM   2189  N9  G3     69      39.780  46.763  65.122  1.00  0.00           N  
ATOM   2190  C8  G3     69      41.072  46.430  64.785  1.00  0.00           C  
ATOM   2191  H8  G3     69      41.879  47.154  64.797  1.00  0.00           H  
ATOM   2192  N7  G3     69      41.244  45.179  64.448  1.00  0.00           N  
ATOM   2193  C5  G3     69      39.960  44.628  64.561  1.00  0.00           C  
ATOM   2194  C6  G3     69      39.482  43.287  64.326  1.00  0.00           C  
ATOM   2195  O6  G3     69      40.109  42.288  63.963  1.00  0.00           O  
ATOM   2196  N1  G3     69      38.126  43.136  64.551  1.00  0.00           N  
ATOM   2197  H1  G3     69      37.739  42.221  64.414  1.00  0.00           H  
ATOM   2198  C2  G3     69      37.314  44.152  64.940  1.00  0.00           C  
ATOM   2199  N2  G3     69      36.048  43.877  65.137  1.00  0.00           N  
ATOM   2200  H21 G3     69      35.688  42.943  65.014  1.00  0.00           H  
ATOM   2201  H22 G3     69      35.453  44.629  65.449  1.00  0.00           H  
ATOM   2202  N3  G3     69      37.708  45.406  65.150  1.00  0.00           N  
ATOM   2203  C4  G3     69      39.053  45.593  64.958  1.00  0.00           C  
ATOM   2204  C3' G3     69      37.507  49.124  64.269  1.00  0.00           C  
ATOM   2205  H3' G3     69      37.034  48.205  63.912  1.00  0.00           H  
ATOM   2206  C2' G3     69      39.032  48.946  64.214  1.00  0.00           C  
ATOM   2207  H2' G3     69      39.308  48.395  63.310  1.00  0.00           H  
ATOM   2208  O2' G3     69      39.747  50.183  64.306  1.00  0.00           O  
ATOM   2209 HO2' G3     69      40.648  50.082  63.933  1.00  0.00           H  
ATOM   2210  O3' G3     69      37.014  50.232  63.512  1.00  0.00           O  
ATOM   2211 HO3' G3     69      37.306  50.139  62.582  1.00  0.00           H  
TER   
END   
