# Supplementary material for: RPocket: an intuitive database of RNA pocket topology information with RNA-ligand data resources
Source: BMC Bioinformatics. 2021 Sep 8;22:428. doi: 10.1186/s12859-021-04349-4 (PMC8424408; doi:10.1186/s12859-021-04349-4)
Supplement: Supplementary file 7 — Additional file 7. Folder S3: Nine other experimental structures and their modeling structures and pockets. [file 12859_2021_4349_MOESM7_ESM.zip › 12859_2021_4349_MOESM7_ESM/3FO4_d3.pdb]

REMARK                                                              
ATOM      1 HO5' G5      1     -19.174  -8.234  77.828  1.00  0.00           H  
ATOM      2  O5' G5      1     -18.849  -9.123  78.071  1.00  0.00           O  
ATOM      3  C5' G5      1     -18.400  -9.119  79.425  1.00  0.00           C  
ATOM      4  H5' G5      1     -19.180  -8.719  80.078  1.00  0.00           H  
ATOM      5 H5'' G5      1     -17.524  -8.472  79.510  1.00  0.00           H  
ATOM      6  C4' G5      1     -18.007 -10.519  79.931  1.00  0.00           C  
ATOM      7  H4' G5      1     -17.700 -10.426  80.976  1.00  0.00           H  
ATOM      8  O4' G5      1     -19.072 -11.453  79.877  1.00  0.00           O  
ATOM      9  C1' G5      1     -18.509 -12.758  79.897  1.00  0.00           C  
ATOM     10  H1' G5      1     -18.581 -13.162  80.908  1.00  0.00           H  
ATOM     11  N9  G5      1     -19.310 -13.628  78.991  1.00  0.00           N  
ATOM     12  C8  G5      1     -20.299 -14.507  79.370  1.00  0.00           C  
ATOM     13  H8  G5      1     -20.561 -14.670  80.409  1.00  0.00           H  
ATOM     14  N7  G5      1     -20.922 -15.092  78.380  1.00  0.00           N  
ATOM     15  C5  G5      1     -20.287 -14.574  77.242  1.00  0.00           C  
ATOM     16  C6  G5      1     -20.509 -14.822  75.837  1.00  0.00           C  
ATOM     17  O6  G5      1     -21.337 -15.561  75.297  1.00  0.00           O  
ATOM     18  N1  G5      1     -19.655 -14.116  75.009  1.00  0.00           N  
ATOM     19  H1  G5      1     -19.760 -14.255  74.023  1.00  0.00           H  
ATOM     20  C2  G5      1     -18.702 -13.265  75.468  1.00  0.00           C  
ATOM     21  N2  G5      1     -17.945 -12.668  74.581  1.00  0.00           N  
ATOM     22  H21 G5      1     -18.066 -12.827  73.593  1.00  0.00           H  
ATOM     23  H22 G5      1     -17.234 -12.042  74.925  1.00  0.00           H  
ATOM     24  N3  G5      1     -18.467 -13.002  76.752  1.00  0.00           N  
ATOM     25  C4  G5      1     -19.293 -13.685  77.606  1.00  0.00           C  
ATOM     26  C3' G5      1     -16.851 -11.149  79.161  1.00  0.00           C  
ATOM     27  H3' G5      1     -17.015 -11.036  78.092  1.00  0.00           H  
ATOM     28  C2' G5      1     -17.004 -12.634  79.559  1.00  0.00           C  
ATOM     29  H2' G5      1     -16.728 -13.273  78.713  1.00  0.00           H  
ATOM     30  O2' G5      1     -16.221 -12.959  80.706  1.00  0.00           O  
ATOM     31 HO2' G5      1     -15.332 -12.576  80.519  1.00  0.00           H  
ATOM     32  O3' G5      1     -15.656 -10.497  79.563  1.00  0.00           O  
ATOM     33  P   G       2     -14.207 -11.004  79.129  1.00  0.00           P  
ATOM     34  OP1 G       2     -14.240 -11.386  77.690  1.00  0.00           O  
ATOM     35  OP2 G       2     -13.797 -12.014  80.145  1.00  0.00           O  
ATOM     36  O5' G       2     -13.338  -9.644  79.310  1.00  0.00           O  
ATOM     37  C5' G       2     -11.914  -9.655  79.257  1.00  0.00           C  
ATOM     38  H5' G       2     -11.567 -10.553  78.740  1.00  0.00           H  
ATOM     39 H5'' G       2     -11.526  -9.692  80.279  1.00  0.00           H  
ATOM     40  C4' G       2     -11.309  -8.435  78.534  1.00  0.00           C  
ATOM     41  H4' G       2     -10.278  -8.675  78.275  1.00  0.00           H  
ATOM     42  O4' G       2     -12.021  -8.130  77.334  1.00  0.00           O  
ATOM     43  C1' G       2     -11.934  -6.731  77.079  1.00  0.00           C  
ATOM     44  H1' G       2     -11.441  -6.554  76.120  1.00  0.00           H  
ATOM     45  N9  G       2     -13.265  -6.071  77.028  1.00  0.00           N  
ATOM     46  C8  G       2     -14.504  -6.561  77.364  1.00  0.00           C  
ATOM     47  H8  G       2     -14.642  -7.560  77.760  1.00  0.00           H  
ATOM     48  N7  G       2     -15.489  -5.726  77.145  1.00  0.00           N  
ATOM     49  C5  G       2     -14.851  -4.579  76.649  1.00  0.00           C  
ATOM     50  C6  G       2     -15.360  -3.296  76.225  1.00  0.00           C  
ATOM     51  O6  G       2     -16.520  -2.891  76.176  1.00  0.00           O  
ATOM     52  N1  G       2     -14.377  -2.414  75.816  1.00  0.00           N  
ATOM     53  H1  G       2     -14.677  -1.507  75.513  1.00  0.00           H  
ATOM     54  C2  G       2     -13.057  -2.730  75.772  1.00  0.00           C  
ATOM     55  N2  G       2     -12.225  -1.800  75.375  1.00  0.00           N  
ATOM     56  H21 G       2     -12.543  -0.879  75.118  1.00  0.00           H  
ATOM     57  H22 G       2     -11.242  -2.028  75.374  1.00  0.00           H  
ATOM     58  N3  G       2     -12.546  -3.910  76.114  1.00  0.00           N  
ATOM     59  C4  G       2     -13.491  -4.792  76.565  1.00  0.00           C  
ATOM     60  C3' G       2     -11.276  -7.136  79.349  1.00  0.00           C  
ATOM     61  H3' G       2     -12.247  -6.975  79.825  1.00  0.00           H  
ATOM     62  C2' G       2     -11.078  -6.129  78.198  1.00  0.00           C  
ATOM     63  H2' G       2     -11.452  -5.149  78.489  1.00  0.00           H  
ATOM     64  O2' G       2      -9.726  -6.043  77.721  1.00  0.00           O  
ATOM     65 HO2' G       2      -9.627  -5.268  77.133  1.00  0.00           H  
ATOM     66  O3' G       2     -10.212  -7.078  80.301  1.00  0.00           O  
ATOM     67  P   A       3     -10.299  -6.126  81.608  1.00  0.00           P  
ATOM     68  OP1 A       3      -8.911  -5.936  82.119  1.00  0.00           O  
ATOM     69  OP2 A       3     -11.302  -6.737  82.523  1.00  0.00           O  
ATOM     70  O5' A       3     -10.888  -4.686  81.141  1.00  0.00           O  
ATOM     71  C5' A       3     -10.107  -3.706  80.465  1.00  0.00           C  
ATOM     72  H5' A       3      -9.619  -4.149  79.597  1.00  0.00           H  
ATOM     73 H5'' A       3      -9.329  -3.334  81.134  1.00  0.00           H  
ATOM     74  C4' A       3     -10.963  -2.511  79.996  1.00  0.00           C  
ATOM     75  H4' A       3     -10.316  -1.802  79.475  1.00  0.00           H  
ATOM     76  O4' A       3     -12.008  -2.895  79.100  1.00  0.00           O  
ATOM     77  C1' A       3     -13.200  -2.183  79.415  1.00  0.00           C  
ATOM     78  H1' A       3     -13.581  -1.676  78.527  1.00  0.00           H  
ATOM     79  N9  A       3     -14.255  -3.117  79.888  1.00  0.00           N  
ATOM     80  C8  A       3     -14.122  -4.383  80.409  1.00  0.00           C  
ATOM     81  H8  A       3     -13.162  -4.824  80.627  1.00  0.00           H  
ATOM     82  N7  A       3     -15.247  -5.026  80.582  1.00  0.00           N  
ATOM     83  C5  A       3     -16.204  -4.098  80.149  1.00  0.00           C  
ATOM     84  C6  A       3     -17.616  -4.111  80.010  1.00  0.00           C  
ATOM     85  N6  A       3     -18.383  -5.157  80.258  1.00  0.00           N  
ATOM     86  H61 A       3     -19.385  -5.064  80.135  1.00  0.00           H  
ATOM     87  H62 A       3     -17.962  -6.001  80.608  1.00  0.00           H  
ATOM     88  N1  A       3     -18.287  -3.038  79.592  1.00  0.00           N  
ATOM     89  C2  A       3     -17.575  -1.970  79.253  1.00  0.00           C  
ATOM     90  H2  A       3     -18.142  -1.116  78.901  1.00  0.00           H  
ATOM     91  N3  A       3     -16.252  -1.809  79.301  1.00  0.00           N  
ATOM     92  C4  A       3     -15.615  -2.924  79.761  1.00  0.00           C  
ATOM     93  C3' A       3     -11.624  -1.768  81.161  1.00  0.00           C  
ATOM     94  H3' A       3     -11.998  -2.498  81.881  1.00  0.00           H  
ATOM     95  C2' A       3     -12.829  -1.122  80.452  1.00  0.00           C  
ATOM     96  H2' A       3     -13.644  -0.975  81.157  1.00  0.00           H  
ATOM     97  O2' A       3     -12.524   0.082  79.739  1.00  0.00           O  
ATOM     98 HO2' A       3     -13.208   0.752  79.929  1.00  0.00           H  
ATOM     99  O3' A       3     -10.728  -0.857  81.800  1.00  0.00           O  
ATOM    100  P   C       4     -11.075  -0.251  83.252  1.00  0.00           P  
ATOM    101  OP1 C       4     -10.020   0.741  83.598  1.00  0.00           O  
ATOM    102  OP2 C       4     -11.316  -1.389  84.184  1.00  0.00           O  
ATOM    103  O5' C       4     -12.457   0.552  83.002  1.00  0.00           O  
ATOM    104  C5' C       4     -13.521   0.509  83.934  1.00  0.00           C  
ATOM    105  H5' C       4     -13.250   1.088  84.819  1.00  0.00           H  
ATOM    106 H5'' C       4     -13.710  -0.519  84.245  1.00  0.00           H  
ATOM    107  C4' C       4     -14.815   1.072  83.331  1.00  0.00           C  
ATOM    108  H4' C       4     -14.635   2.076  82.943  1.00  0.00           H  
ATOM    109  O4' C       4     -15.367   0.256  82.295  1.00  0.00           O  
ATOM    110  C1' C       4     -16.773   0.112  82.498  1.00  0.00           C  
ATOM    111  H1' C       4     -17.301   0.355  81.572  1.00  0.00           H  
ATOM    112  N1  C       4     -17.138  -1.290  82.882  1.00  0.00           N  
ATOM    113  C6  C       4     -16.195  -2.224  83.247  1.00  0.00           C  
ATOM    114  H6  C       4     -15.149  -1.948  83.302  1.00  0.00           H  
ATOM    115  C5  C       4     -16.566  -3.499  83.519  1.00  0.00           C  
ATOM    116  H5  C       4     -15.819  -4.229  83.794  1.00  0.00           H  
ATOM    117  C4  C       4     -17.945  -3.822  83.405  1.00  0.00           C  
ATOM    118  N4  C       4     -18.359  -5.042  83.618  1.00  0.00           N  
ATOM    119  H41 C       4     -19.336  -5.247  83.434  1.00  0.00           H  
ATOM    120  H42 C       4     -17.695  -5.762  83.845  1.00  0.00           H  
ATOM    121  N3  C       4     -18.865  -2.952  83.046  1.00  0.00           N  
ATOM    122  C2  C       4     -18.485  -1.677  82.793  1.00  0.00           C  
ATOM    123  O2  C       4     -19.373  -0.880  82.491  1.00  0.00           O  
ATOM    124  C3' C       4     -15.876   1.155  84.420  1.00  0.00           C  
ATOM    125  H3' C       4     -15.835   0.236  85.009  1.00  0.00           H  
ATOM    126  C2' C       4     -17.162   1.136  83.577  1.00  0.00           C  
ATOM    127  H2' C       4     -18.007   0.790  84.175  1.00  0.00           H  
ATOM    128  O2' C       4     -17.458   2.380  82.933  1.00  0.00           O  
ATOM    129 HO2' C       4     -18.374   2.374  82.596  1.00  0.00           H  
ATOM    130  O3' C       4     -15.676   2.293  85.252  1.00  0.00           O  
ATOM    131  P   A       5     -16.108   2.253  86.800  1.00  0.00           P  
ATOM    132  OP1 A       5     -15.792   3.580  87.402  1.00  0.00           O  
ATOM    133  OP2 A       5     -15.513   1.033  87.415  1.00  0.00           O  
ATOM    134  O5' A       5     -17.710   2.059  86.731  1.00  0.00           O  
ATOM    135  C5' A       5     -18.550   3.100  86.247  1.00  0.00           C  
ATOM    136  H5' A       5     -18.240   3.397  85.245  1.00  0.00           H  
ATOM    137 H5'' A       5     -18.460   3.970  86.900  1.00  0.00           H  
ATOM    138  C4' A       5     -20.026   2.682  86.201  1.00  0.00           C  
ATOM    139  H4' A       5     -20.623   3.542  85.893  1.00  0.00           H  
ATOM    140  O4' A       5     -20.274   1.613  85.289  1.00  0.00           O  
ATOM    141  C1' A       5     -21.270   0.767  85.854  1.00  0.00           C  
ATOM    142  H1' A       5     -22.111   0.661  85.165  1.00  0.00           H  
ATOM    143  N9  A       5     -20.712  -0.583  86.100  1.00  0.00           N  
ATOM    144  C8  A       5     -19.401  -0.989  86.190  1.00  0.00           C  
ATOM    145  H8  A       5     -18.574  -0.290  86.193  1.00  0.00           H  
ATOM    146  N7  A       5     -19.242  -2.288  86.234  1.00  0.00           N  
ATOM    147  C5  A       5     -20.559  -2.769  86.190  1.00  0.00           C  
ATOM    148  C6  A       5     -21.168  -4.051  86.159  1.00  0.00           C  
ATOM    149  N6  A       5     -20.525  -5.205  86.125  1.00  0.00           N  
ATOM    150  H61 A       5     -21.058  -6.062  86.038  1.00  0.00           H  
ATOM    151  H62 A       5     -19.518  -5.203  86.123  1.00  0.00           H  
ATOM    152  N1  A       5     -22.495  -4.184  86.144  1.00  0.00           N  
ATOM    153  C2  A       5     -23.233  -3.084  86.152  1.00  0.00           C  
ATOM    154  H2  A       5     -24.306  -3.228  86.142  1.00  0.00           H  
ATOM    155  N3  A       5     -22.815  -1.826  86.154  1.00  0.00           N  
ATOM    156  C4  A       5     -21.456  -1.735  86.164  1.00  0.00           C  
ATOM    157  C3' A       5     -20.528   2.223  87.570  1.00  0.00           C  
ATOM    158  H3' A       5     -19.804   1.526  87.997  1.00  0.00           H  
ATOM    159  C2' A       5     -21.770   1.421  87.149  1.00  0.00           C  
ATOM    160  H2' A       5     -22.008   0.668  87.900  1.00  0.00           H  
ATOM    161  O2' A       5     -22.910   2.225  86.828  1.00  0.00           O  
ATOM    162 HO2' A       5     -23.726   1.703  86.960  1.00  0.00           H  
ATOM    163  O3' A       5     -20.756   3.312  88.462  1.00  0.00           O  
ATOM    164  P   U       6     -20.662   3.096  90.059  1.00  0.00           P  
ATOM    165  OP1 U       6     -20.992   4.394  90.715  1.00  0.00           O  
ATOM    166  OP2 U       6     -19.352   2.459  90.374  1.00  0.00           O  
ATOM    167  O5' U       6     -21.829   2.023  90.384  1.00  0.00           O  
ATOM    168  C5' U       6     -23.200   2.388  90.313  1.00  0.00           C  
ATOM    169  H5' U       6     -23.406   2.875  89.359  1.00  0.00           H  
ATOM    170 H5'' U       6     -23.427   3.098  91.110  1.00  0.00           H  
ATOM    171  C4' U       6     -24.136   1.177  90.455  1.00  0.00           C  
ATOM    172  H4' U       6     -25.169   1.527  90.420  1.00  0.00           H  
ATOM    173  O4' U       6     -23.947   0.216  89.420  1.00  0.00           O  
ATOM    174  C1' U       6     -24.189  -1.081  89.957  1.00  0.00           C  
ATOM    175  H1' U       6     -25.035  -1.523  89.428  1.00  0.00           H  
ATOM    176  N1  U       6     -23.015  -1.987  89.795  1.00  0.00           N  
ATOM    177  C6  U       6     -21.715  -1.527  89.781  1.00  0.00           C  
ATOM    178  H6  U       6     -21.525  -0.469  89.910  1.00  0.00           H  
ATOM    179  C5  U       6     -20.677  -2.387  89.593  1.00  0.00           C  
ATOM    180  H5  U       6     -19.662  -2.017  89.570  1.00  0.00           H  
ATOM    181  C4  U       6     -20.893  -3.810  89.426  1.00  0.00           C  
ATOM    182  O4  U       6     -20.030  -4.663  89.235  1.00  0.00           O  
ATOM    183  N3  U       6     -22.207  -4.188  89.477  1.00  0.00           N  
ATOM    184  H3  U       6     -22.399  -5.174  89.399  1.00  0.00           H  
ATOM    185  C2  U       6     -23.283  -3.353  89.652  1.00  0.00           C  
ATOM    186  O2  U       6     -24.417  -3.831  89.669  1.00  0.00           O  
ATOM    187  C3' U       6     -23.931   0.434  91.775  1.00  0.00           C  
ATOM    188  H3' U       6     -22.861   0.277  91.931  1.00  0.00           H  
ATOM    189  C2' U       6     -24.575  -0.920  91.435  1.00  0.00           C  
ATOM    190  H2' U       6     -24.137  -1.710  92.047  1.00  0.00           H  
ATOM    191  O2' U       6     -26.005  -0.921  91.524  1.00  0.00           O  
ATOM    192 HO2' U       6     -26.327  -1.827  91.691  1.00  0.00           H  
ATOM    193  O3' U       6     -24.504   1.116  92.889  1.00  0.00           O  
ATOM    194  P   A       7     -23.866   0.942  94.364  1.00  0.00           P  
ATOM    195  OP1 A       7     -24.764   1.661  95.318  1.00  0.00           O  
ATOM    196  OP2 A       7     -22.436   1.360  94.297  1.00  0.00           O  
ATOM    197  O5' A       7     -23.919  -0.659  94.660  1.00  0.00           O  
ATOM    198  C5' A       7     -25.132  -1.289  95.059  1.00  0.00           C  
ATOM    199  H5' A       7     -25.922  -1.051  94.346  1.00  0.00           H  
ATOM    200 H5'' A       7     -25.435  -0.905  96.034  1.00  0.00           H  
ATOM    201  C4' A       7     -25.026  -2.818  95.169  1.00  0.00           C  
ATOM    202  H4' A       7     -25.984  -3.206  95.514  1.00  0.00           H  
ATOM    203  O4' A       7     -24.712  -3.433  93.921  1.00  0.00           O  
ATOM    204  C1' A       7     -24.087  -4.677  94.207  1.00  0.00           C  
ATOM    205  H1' A       7     -24.741  -5.503  93.928  1.00  0.00           H  
ATOM    206  N9  A       7     -22.812  -4.822  93.476  1.00  0.00           N  
ATOM    207  C8  A       7     -21.875  -3.868  93.162  1.00  0.00           C  
ATOM    208  H8  A       7     -22.013  -2.818  93.393  1.00  0.00           H  
ATOM    209  N7  A       7     -20.814  -4.339  92.557  1.00  0.00           N  
ATOM    210  C5  A       7     -21.067  -5.721  92.498  1.00  0.00           C  
ATOM    211  C6  A       7     -20.372  -6.860  92.009  1.00  0.00           C  
ATOM    212  N6  A       7     -19.202  -6.835  91.397  1.00  0.00           N  
ATOM    213  H61 A       7     -18.855  -7.700  91.002  1.00  0.00           H  
ATOM    214  H62 A       7     -18.770  -5.946  91.201  1.00  0.00           H  
ATOM    215  N1  A       7     -20.879  -8.092  92.128  1.00  0.00           N  
ATOM    216  C2  A       7     -22.062  -8.214  92.712  1.00  0.00           C  
ATOM    217  H2  A       7     -22.448  -9.222  92.792  1.00  0.00           H  
ATOM    218  N3  A       7     -22.838  -7.256  93.204  1.00  0.00           N  
ATOM    219  C4  A       7     -22.279  -6.020  93.064  1.00  0.00           C  
ATOM    220  C3' A       7     -23.957  -3.293  96.158  1.00  0.00           C  
ATOM    221  H3' A       7     -23.012  -2.791  95.931  1.00  0.00           H  
ATOM    222  C2' A       7     -23.837  -4.762  95.712  1.00  0.00           C  
ATOM    223  H2' A       7     -22.840  -5.145  95.899  1.00  0.00           H  
ATOM    224  O2' A       7     -24.807  -5.634  96.274  1.00  0.00           O  
ATOM    225 HO2' A       7     -24.756  -5.565  97.242  1.00  0.00           H  
ATOM    226  O3' A       7     -24.297  -3.145  97.541  1.00  0.00           O  
ATOM    227  P   U       8     -23.347  -2.281  98.538  1.00  0.00           P  
ATOM    228  OP1 U       8     -23.828  -2.482  99.936  1.00  0.00           O  
ATOM    229  OP2 U       8     -23.215  -0.887  98.026  1.00  0.00           O  
ATOM    230  O5' U       8     -21.933  -3.060  98.362  1.00  0.00           O  
ATOM    231  C5' U       8     -20.683  -2.474  98.691  1.00  0.00           C  
ATOM    232  H5' U       8     -20.650  -2.239  99.757  1.00  0.00           H  
ATOM    233 H5'' U       8     -20.556  -1.546  98.132  1.00  0.00           H  
ATOM    234  C4' U       8     -19.502  -3.402  98.344  1.00  0.00           C  
ATOM    235  H4' U       8     -18.597  -2.854  98.581  1.00  0.00           H  
ATOM    236  O4' U       8     -19.539  -4.594  99.130  1.00  0.00           O  
ATOM    237  C1' U       8     -19.701  -5.712  98.268  1.00  0.00           C  
ATOM    238  H1' U       8     -18.723  -6.167  98.102  1.00  0.00           H  
ATOM    239  N1  U       8     -20.653  -6.710  98.833  1.00  0.00           N  
ATOM    240  C6  U       8     -21.864  -6.326  99.372  1.00  0.00           C  
ATOM    241  H6  U       8     -22.104  -5.274  99.443  1.00  0.00           H  
ATOM    242  C5  U       8     -22.750  -7.250  99.826  1.00  0.00           C  
ATOM    243  H5  U       8     -23.691  -6.933 100.248  1.00  0.00           H  
ATOM    244  C4  U       8     -22.461  -8.664  99.763  1.00  0.00           C  
ATOM    245  O4  U       8     -23.199  -9.568 100.138  1.00  0.00           O  
ATOM    246  N3  U       8     -21.242  -8.971  99.217  1.00  0.00           N  
ATOM    247  H3  U       8     -20.997  -9.948  99.176  1.00  0.00           H  
ATOM    248  C2  U       8     -20.316  -8.066  98.748  1.00  0.00           C  
ATOM    249  O2  U       8     -19.259  -8.480  98.271  1.00  0.00           O  
ATOM    250  C3' U       8     -19.488  -3.804  96.851  1.00  0.00           C  
ATOM    251  H3' U       8     -20.100  -3.116  96.262  1.00  0.00           H  
ATOM    252  C2' U       8     -20.195  -5.169  96.929  1.00  0.00           C  
ATOM    253  H2' U       8     -21.256  -4.974  97.031  1.00  0.00           H  
ATOM    254  O2' U       8     -19.983  -6.043  95.815  1.00  0.00           O  
ATOM    255 HO2' U       8     -20.422  -6.901  95.956  1.00  0.00           H  
ATOM    256  O3' U       8     -18.170  -3.887  96.294  1.00  0.00           O  
ATOM    257  P   A       9     -17.273  -2.554  96.034  1.00  0.00           P  
ATOM    258  OP1 A       9     -18.183  -1.426  95.686  1.00  0.00           O  
ATOM    259  OP2 A       9     -16.187  -2.904  95.074  1.00  0.00           O  
ATOM    260  O5' A       9     -16.585  -2.201  97.462  1.00  0.00           O  
ATOM    261  C5' A       9     -15.761  -3.157  98.117  1.00  0.00           C  
ATOM    262  H5' A       9     -14.790  -3.194  97.623  1.00  0.00           H  
ATOM    263 H5'' A       9     -16.223  -4.142  98.045  1.00  0.00           H  
ATOM    264  C4' A       9     -15.557  -2.854  99.607  1.00  0.00           C  
ATOM    265  H4' A       9     -14.905  -1.986  99.720  1.00  0.00           H  
ATOM    266  O4' A       9     -16.797  -2.607 100.258  1.00  0.00           O  
ATOM    267  C1' A       9     -16.673  -2.944 101.629  1.00  0.00           C  
ATOM    268  H1' A       9     -16.603  -2.015 102.201  1.00  0.00           H  
ATOM    269  N9  A       9     -17.890  -3.673 102.078  1.00  0.00           N  
ATOM    270  C8  A       9     -18.928  -3.133 102.802  1.00  0.00           C  
ATOM    271  H8  A       9     -18.936  -2.096 103.116  1.00  0.00           H  
ATOM    272  N7  A       9     -19.906  -3.959 103.061  1.00  0.00           N  
ATOM    273  C5  A       9     -19.470  -5.153 102.470  1.00  0.00           C  
ATOM    274  C6  A       9     -20.006  -6.463 102.376  1.00  0.00           C  
ATOM    275  N6  A       9     -21.192  -6.814 102.838  1.00  0.00           N  
ATOM    276  H61 A       9     -21.481  -7.781 102.784  1.00  0.00           H  
ATOM    277  H62 A       9     -21.811  -6.114 103.218  1.00  0.00           H  
ATOM    278  N1  A       9     -19.322  -7.462 101.809  1.00  0.00           N  
ATOM    279  C2  A       9     -18.146  -7.159 101.274  1.00  0.00           C  
ATOM    280  H2  A       9     -17.616  -7.978 100.801  1.00  0.00           H  
ATOM    281  N3  A       9     -17.530  -5.982 101.245  1.00  0.00           N  
ATOM    282  C4  A       9     -18.239  -5.000 101.878  1.00  0.00           C  
ATOM    283  C3' A       9     -14.942  -4.039 100.361  1.00  0.00           C  
ATOM    284  H3' A       9     -15.471  -4.941 100.057  1.00  0.00           H  
ATOM    285  C2' A       9     -15.349  -3.707 101.811  1.00  0.00           C  
ATOM    286  H2' A       9     -15.495  -4.631 102.367  1.00  0.00           H  
ATOM    287  O2' A       9     -14.426  -2.837 102.480  1.00  0.00           O  
ATOM    288 HO2' A       9     -14.635  -2.772 103.433  1.00  0.00           H  
ATOM    289  O3' A       9     -13.534  -4.211 100.197  1.00  0.00           O  
ATOM    290  P   A      10     -12.923  -5.397  99.267  1.00  0.00           P  
ATOM    291  OP1 A      10     -11.476  -5.081  99.088  1.00  0.00           O  
ATOM    292  OP2 A      10     -13.754  -5.545  98.038  1.00  0.00           O  
ATOM    293  O5' A      10     -13.008  -6.792 100.117  1.00  0.00           O  
ATOM    294  C5' A      10     -14.255  -7.364 100.503  1.00  0.00           C  
ATOM    295  H5' A      10     -15.045  -6.995  99.848  1.00  0.00           H  
ATOM    296 H5'' A      10     -14.509  -7.045 101.509  1.00  0.00           H  
ATOM    297  C4' A      10     -14.306  -8.901 100.435  1.00  0.00           C  
ATOM    298  H4' A      10     -15.208  -9.223 100.959  1.00  0.00           H  
ATOM    299  O4' A      10     -14.443  -9.316  99.075  1.00  0.00           O  
ATOM    300  C1' A      10     -13.599 -10.434  98.847  1.00  0.00           C  
ATOM    301  H1' A      10     -14.135 -11.211  98.299  1.00  0.00           H  
ATOM    302  N9  A      10     -12.407 -10.066  98.050  1.00  0.00           N  
ATOM    303  C8  A      10     -11.990  -8.827  97.625  1.00  0.00           C  
ATOM    304  H8  A      10     -12.483  -7.915  97.929  1.00  0.00           H  
ATOM    305  N7  A      10     -10.980  -8.850  96.793  1.00  0.00           N  
ATOM    306  C5  A      10     -10.708 -10.218  96.675  1.00  0.00           C  
ATOM    307  C6  A      10      -9.799 -10.993  95.915  1.00  0.00           C  
ATOM    308  N6  A      10      -8.929 -10.496  95.053  1.00  0.00           N  
ATOM    309  H61 A      10      -8.409 -11.149  94.489  1.00  0.00           H  
ATOM    310  H62 A      10      -8.905  -9.503  94.891  1.00  0.00           H  
ATOM    311  N1  A      10      -9.787 -12.323  95.983  1.00  0.00           N  
ATOM    312  C2  A      10     -10.663 -12.901  96.792  1.00  0.00           C  
ATOM    313  H2  A      10     -10.636 -13.984  96.825  1.00  0.00           H  
ATOM    314  N3  A      10     -11.585 -12.322  97.557  1.00  0.00           N  
ATOM    315  C4  A      10     -11.555 -10.963  97.451  1.00  0.00           C  
ATOM    316  C3' A      10     -13.125  -9.679 101.056  1.00  0.00           C  
ATOM    317  H3' A      10     -12.185  -9.183 100.809  1.00  0.00           H  
ATOM    318  C2' A      10     -13.192 -10.969 100.214  1.00  0.00           C  
ATOM    319  H2' A      10     -12.211 -11.425 100.153  1.00  0.00           H  
ATOM    320  O2' A      10     -14.169 -11.932 100.621  1.00  0.00           O  
ATOM    321 HO2' A      10     -14.093 -12.733 100.068  1.00  0.00           H  
ATOM    322  O3' A      10     -13.200  -9.966 102.457  1.00  0.00           O  
ATOM    323  P   U      11     -12.284  -9.190 103.568  1.00  0.00           P  
ATOM    324  OP1 U      11     -11.248  -8.365 102.878  1.00  0.00           O  
ATOM    325  OP2 U      11     -11.804 -10.214 104.540  1.00  0.00           O  
ATOM    326  O5' U      11     -13.335  -8.236 104.384  1.00  0.00           O  
ATOM    327  C5' U      11     -13.464  -6.840 104.156  1.00  0.00           C  
ATOM    328  H5' U      11     -13.299  -6.614 103.104  1.00  0.00           H  
ATOM    329 H5'' U      11     -12.697  -6.314 104.728  1.00  0.00           H  
ATOM    330  C4' U      11     -14.852  -6.300 104.572  1.00  0.00           C  
ATOM    331  H4' U      11     -14.836  -5.214 104.465  1.00  0.00           H  
ATOM    332  O4' U      11     -15.916  -6.813 103.766  1.00  0.00           O  
ATOM    333  C1' U      11     -17.069  -7.005 104.589  1.00  0.00           C  
ATOM    334  H1' U      11     -17.917  -6.468 104.167  1.00  0.00           H  
ATOM    335  N1  U      11     -17.461  -8.438 104.711  1.00  0.00           N  
ATOM    336  C6  U      11     -16.581  -9.465 104.452  1.00  0.00           C  
ATOM    337  H6  U      11     -15.561  -9.245 104.169  1.00  0.00           H  
ATOM    338  C5  U      11     -16.980 -10.757 104.538  1.00  0.00           C  
ATOM    339  H5  U      11     -16.276 -11.542 104.340  1.00  0.00           H  
ATOM    340  C4  U      11     -18.333 -11.121 104.878  1.00  0.00           C  
ATOM    341  O4  U      11     -18.773 -12.267 104.949  1.00  0.00           O  
ATOM    342  N3  U      11     -19.142 -10.050 105.152  1.00  0.00           N  
ATOM    343  H3  U      11     -20.089 -10.268 105.414  1.00  0.00           H  
ATOM    344  C2  U      11     -18.776  -8.722 105.101  1.00  0.00           C  
ATOM    345  O2  U      11     -19.595  -7.857 105.411  1.00  0.00           O  
ATOM    346  C3' U      11     -15.238  -6.604 106.025  1.00  0.00           C  
ATOM    347  H3' U      11     -15.048  -7.660 106.224  1.00  0.00           H  
ATOM    348  C2' U      11     -16.760  -6.392 105.957  1.00  0.00           C  
ATOM    349  H2' U      11     -17.265  -6.934 106.757  1.00  0.00           H  
ATOM    350  O2' U      11     -17.170  -5.020 105.911  1.00  0.00           O  
ATOM    351 HO2' U      11     -17.999  -4.902 106.412  1.00  0.00           H  
ATOM    352  O3' U      11     -14.570  -5.794 106.987  1.00  0.00           O  
ATOM    353  P   C      12     -14.472  -6.283 108.528  1.00  0.00           P  
ATOM    354  OP1 C      12     -13.699  -5.249 109.278  1.00  0.00           O  
ATOM    355  OP2 C      12     -13.965  -7.685 108.539  1.00  0.00           O  
ATOM    356  O5' C      12     -16.001  -6.311 109.087  1.00  0.00           O  
ATOM    357  C5' C      12     -16.686  -5.113 109.426  1.00  0.00           C  
ATOM    358  H5' C      12     -16.767  -4.471 108.548  1.00  0.00           H  
ATOM    359 H5'' C      12     -16.114  -4.574 110.183  1.00  0.00           H  
ATOM    360  C4' C      12     -18.094  -5.363 109.993  1.00  0.00           C  
ATOM    361  H4' C      12     -18.523  -4.400 110.275  1.00  0.00           H  
ATOM    362  O4' C      12     -18.975  -5.991 109.057  1.00  0.00           O  
ATOM    363  C1' C      12     -19.882  -6.823 109.784  1.00  0.00           C  
ATOM    364  H1' C      12     -20.911  -6.521 109.575  1.00  0.00           H  
ATOM    365  N1  C      12     -19.737  -8.272 109.444  1.00  0.00           N  
ATOM    366  C6  C      12     -18.600  -8.772 108.857  1.00  0.00           C  
ATOM    367  H6  C      12     -17.785  -8.103 108.614  1.00  0.00           H  
ATOM    368  C5  C      12     -18.497 -10.095 108.585  1.00  0.00           C  
ATOM    369  H5  C      12     -17.604 -10.482 108.121  1.00  0.00           H  
ATOM    370  C4  C      12     -19.595 -10.922 108.948  1.00  0.00           C  
ATOM    371  N4  C      12     -19.573 -12.200 108.689  1.00  0.00           N  
ATOM    372  H41 C      12     -20.407 -12.721 108.934  1.00  0.00           H  
ATOM    373  H42 C      12     -18.770 -12.614 108.255  1.00  0.00           H  
ATOM    374  N3  C      12     -20.686 -10.470 109.532  1.00  0.00           N  
ATOM    375  C2  C      12     -20.785  -9.142 109.786  1.00  0.00           C  
ATOM    376  O2  C      12     -21.821  -8.725 110.312  1.00  0.00           O  
ATOM    377  C3' C      12     -18.094  -6.257 111.237  1.00  0.00           C  
ATOM    378  H3' C      12     -17.526  -7.164 111.018  1.00  0.00           H  
ATOM    379  C2' C      12     -19.589  -6.610 111.275  1.00  0.00           C  
ATOM    380  H2' C      12     -19.739  -7.529 111.837  1.00  0.00           H  
ATOM    381  O2' C      12     -20.432  -5.559 111.765  1.00  0.00           O  
ATOM    382 HO2' C      12     -21.330  -5.901 111.946  1.00  0.00           H  
ATOM    383  O3' C      12     -17.598  -5.640 112.425  1.00  0.00           O  
ATOM    384  P   G      13     -16.888  -6.538 113.575  1.00  0.00           P  
ATOM    385  OP1 G      13     -16.698  -5.668 114.772  1.00  0.00           O  
ATOM    386  OP2 G      13     -15.686  -7.189 112.983  1.00  0.00           O  
ATOM    387  O5' G      13     -17.949  -7.712 113.948  1.00  0.00           O  
ATOM    388  C5' G      13     -19.170  -7.404 114.606  1.00  0.00           C  
ATOM    389  H5' G      13     -19.677  -6.596 114.079  1.00  0.00           H  
ATOM    390 H5'' G      13     -18.957  -7.053 115.618  1.00  0.00           H  
ATOM    391  C4' G      13     -20.135  -8.597 114.696  1.00  0.00           C  
ATOM    392  H4' G      13     -21.088  -8.238 115.089  1.00  0.00           H  
ATOM    393  O4' G      13     -20.364  -9.236 113.440  1.00  0.00           O  
ATOM    394  C1' G      13     -20.713 -10.593 113.695  1.00  0.00           C  
ATOM    395  H1' G      13     -21.741 -10.776 113.376  1.00  0.00           H  
ATOM    396  N9  G      13     -19.845 -11.549 112.965  1.00  0.00           N  
ATOM    397  C8  G      13     -18.597 -11.377 112.416  1.00  0.00           C  
ATOM    398  H8  G      13     -18.055 -10.442 112.490  1.00  0.00           H  
ATOM    399  N7  G      13     -18.140 -12.433 111.788  1.00  0.00           N  
ATOM    400  C5  G      13     -19.158 -13.388 111.948  1.00  0.00           C  
ATOM    401  C6  G      13     -19.300 -14.751 111.482  1.00  0.00           C  
ATOM    402  O6  G      13     -18.563 -15.407 110.744  1.00  0.00           O  
ATOM    403  N1  G      13     -20.441 -15.378 111.946  1.00  0.00           N  
ATOM    404  H1  G      13     -20.598 -16.337 111.682  1.00  0.00           H  
ATOM    405  C2  G      13     -21.375 -14.749 112.700  1.00  0.00           C  
ATOM    406  N2  G      13     -22.393 -15.452 113.109  1.00  0.00           N  
ATOM    407  H21 G      13     -22.412 -16.453 112.941  1.00  0.00           H  
ATOM    408  H22 G      13     -23.085 -14.989 113.669  1.00  0.00           H  
ATOM    409  N3  G      13     -21.323 -13.484 113.100  1.00  0.00           N  
ATOM    410  C4  G      13     -20.182 -12.853 112.699  1.00  0.00           C  
ATOM    411  C3' G      13     -19.635  -9.707 115.619  1.00  0.00           C  
ATOM    412  H3' G      13     -18.625  -9.988 115.312  1.00  0.00           H  
ATOM    413  C2' G      13     -20.612 -10.824 115.208  1.00  0.00           C  
ATOM    414  H2' G      13     -20.182 -11.800 115.429  1.00  0.00           H  
ATOM    415  O2' G      13     -21.928 -10.690 115.760  1.00  0.00           O  
ATOM    416 HO2' G      13     -22.425 -11.520 115.629  1.00  0.00           H  
ATOM    417  O3' G      13     -19.660  -9.351 117.000  1.00  0.00           O  
ATOM    418  P   C      14     -18.660 -10.071 118.046  1.00  0.00           P  
ATOM    419  OP1 C      14     -19.014  -9.595 119.414  1.00  0.00           O  
ATOM    420  OP2 C      14     -17.263  -9.868 117.571  1.00  0.00           O  
ATOM    421  O5' C      14     -19.001 -11.652 117.936  1.00  0.00           O  
ATOM    422  C5' C      14     -20.231 -12.160 118.434  1.00  0.00           C  
ATOM    423  H5' C      14     -21.060 -11.577 118.034  1.00  0.00           H  
ATOM    424 H5'' C      14     -20.249 -12.057 119.521  1.00  0.00           H  
ATOM    425  C4' C      14     -20.467 -13.635 118.085  1.00  0.00           C  
ATOM    426  H4' C      14     -21.423 -13.940 118.516  1.00  0.00           H  
ATOM    427  O4' C      14     -20.494 -13.893 116.682  1.00  0.00           O  
ATOM    428  C1' C      14     -20.149 -15.260 116.489  1.00  0.00           C  
ATOM    429  H1' C      14     -21.028 -15.808 116.141  1.00  0.00           H  
ATOM    430  N1  C      14     -19.049 -15.458 115.507  1.00  0.00           N  
ATOM    431  C6  C      14     -18.033 -14.548 115.347  1.00  0.00           C  
ATOM    432  H6  C      14     -18.061 -13.610 115.889  1.00  0.00           H  
ATOM    433  C5  C      14     -16.994 -14.839 114.522  1.00  0.00           C  
ATOM    434  H5  C      14     -16.188 -14.132 114.402  1.00  0.00           H  
ATOM    435  C4  C      14     -17.012 -16.102 113.861  1.00  0.00           C  
ATOM    436  N4  C      14     -16.020 -16.471 113.096  1.00  0.00           N  
ATOM    437  H41 C      14     -16.064 -17.413 112.741  1.00  0.00           H  
ATOM    438  H42 C      14     -15.223 -15.873 112.971  1.00  0.00           H  
ATOM    439  N3  C      14     -17.982 -16.983 113.998  1.00  0.00           N  
ATOM    440  C2  C      14     -18.998 -16.686 114.834  1.00  0.00           C  
ATOM    441  O2  C      14     -19.866 -17.546 114.983  1.00  0.00           O  
ATOM    442  C3' C      14     -19.386 -14.561 118.636  1.00  0.00           C  
ATOM    443  H3' C      14     -18.413 -14.198 118.298  1.00  0.00           H  
ATOM    444  C2' C      14     -19.739 -15.834 117.848  1.00  0.00           C  
ATOM    445  H2' C      14     -18.867 -16.478 117.755  1.00  0.00           H  
ATOM    446  O2' C      14     -20.866 -16.552 118.339  1.00  0.00           O  
ATOM    447 HO2' C      14     -20.542 -17.325 118.833  1.00  0.00           H  
ATOM    448  O3' C      14     -19.401 -14.669 120.057  1.00  0.00           O  
ATOM    449  P   G      15     -18.188 -15.392 120.841  1.00  0.00           P  
ATOM    450  OP1 G      15     -18.367 -15.134 122.299  1.00  0.00           O  
ATOM    451  OP2 G      15     -16.901 -14.995 120.202  1.00  0.00           O  
ATOM    452  O5' G      15     -18.428 -16.966 120.549  1.00  0.00           O  
ATOM    453  C5' G      15     -19.529 -17.659 121.120  1.00  0.00           C  
ATOM    454  H5' G      15     -20.454 -17.111 120.932  1.00  0.00           H  
ATOM    455 H5'' G      15     -19.394 -17.726 122.201  1.00  0.00           H  
ATOM    456  C4' G      15     -19.668 -19.079 120.549  1.00  0.00           C  
ATOM    457  H4' G      15     -20.557 -19.548 120.973  1.00  0.00           H  
ATOM    458  O4' G      15     -19.779 -19.091 119.125  1.00  0.00           O  
ATOM    459  C1' G      15     -19.090 -20.230 118.611  1.00  0.00           C  
ATOM    460  H1' G      15     -19.780 -20.857 118.042  1.00  0.00           H  
ATOM    461  N9  G      15     -18.000 -19.809 117.694  1.00  0.00           N  
ATOM    462  C8  G      15     -17.331 -18.613 117.657  1.00  0.00           C  
ATOM    463  H8  G      15     -17.430 -17.869 118.435  1.00  0.00           H  
ATOM    464  N7  G      15     -16.616 -18.431 116.580  1.00  0.00           N  
ATOM    465  C5  G      15     -16.762 -19.632 115.875  1.00  0.00           C  
ATOM    466  C6  G      15     -16.220 -20.077 114.611  1.00  0.00           C  
ATOM    467  O6  G      15     -15.536 -19.462 113.793  1.00  0.00           O  
ATOM    468  N1  G      15     -16.518 -21.390 114.312  1.00  0.00           N  
ATOM    469  H1  G      15     -16.155 -21.771 113.453  1.00  0.00           H  
ATOM    470  C2  G      15     -17.268 -22.180 115.115  1.00  0.00           C  
ATOM    471  N2  G      15     -17.440 -23.412 114.719  1.00  0.00           N  
ATOM    472  H21 G      15     -16.988 -23.729 113.865  1.00  0.00           H  
ATOM    473  H22 G      15     -17.989 -24.030 115.292  1.00  0.00           H  
ATOM    474  N3  G      15     -17.830 -21.804 116.265  1.00  0.00           N  
ATOM    475  C4  G      15     -17.542 -20.510 116.598  1.00  0.00           C  
ATOM    476  C3' G      15     -18.460 -19.945 120.900  1.00  0.00           C  
ATOM    477  H3' G      15     -17.548 -19.369 120.732  1.00  0.00           H  
ATOM    478  C2' G      15     -18.565 -21.023 119.809  1.00  0.00           C  
ATOM    479  H2' G      15     -17.578 -21.421 119.595  1.00  0.00           H  
ATOM    480  O2' G      15     -19.510 -22.059 120.101  1.00  0.00           O  
ATOM    481 HO2' G      15     -19.333 -22.840 119.541  1.00  0.00           H  
ATOM    482  O3' G      15     -18.510 -20.432 122.241  1.00  0.00           O  
ATOM    483  P   U      16     -17.149 -20.722 123.058  1.00  0.00           P  
ATOM    484  OP1 U      16     -17.518 -21.391 124.339  1.00  0.00           O  
ATOM    485  OP2 U      16     -16.367 -19.456 123.126  1.00  0.00           O  
ATOM    486  O5' U      16     -16.331 -21.768 122.130  1.00  0.00           O  
ATOM    487  C5' U      16     -16.710 -23.136 122.059  1.00  0.00           C  
ATOM    488  H5' U      16     -17.785 -23.212 121.890  1.00  0.00           H  
ATOM    489 H5'' U      16     -16.479 -23.626 123.006  1.00  0.00           H  
ATOM    490  C4' U      16     -15.991 -23.888 120.929  1.00  0.00           C  
ATOM    491  H4' U      16     -16.267 -24.943 120.985  1.00  0.00           H  
ATOM    492  O4' U      16     -16.353 -23.396 119.642  1.00  0.00           O  
ATOM    493  C1' U      16     -15.243 -23.550 118.771  1.00  0.00           C  
ATOM    494  H1' U      16     -15.530 -24.214 117.954  1.00  0.00           H  
ATOM    495  N1  U      16     -14.770 -22.260 118.191  1.00  0.00           N  
ATOM    496  C6  U      16     -14.710 -21.089 118.916  1.00  0.00           C  
ATOM    497  H6  U      16     -15.074 -21.074 119.936  1.00  0.00           H  
ATOM    498  C5  U      16     -14.201 -19.958 118.357  1.00  0.00           C  
ATOM    499  H5  U      16     -14.160 -19.043 118.929  1.00  0.00           H  
ATOM    500  C4  U      16     -13.707 -19.937 116.991  1.00  0.00           C  
ATOM    501  O4  U      16     -13.260 -18.960 116.399  1.00  0.00           O  
ATOM    502  N3  U      16     -13.795 -21.140 116.338  1.00  0.00           N  
ATOM    503  H3  U      16     -13.461 -21.183 115.388  1.00  0.00           H  
ATOM    504  C2  U      16     -14.291 -22.303 116.879  1.00  0.00           C  
ATOM    505  O2  U      16     -14.298 -23.327 116.200  1.00  0.00           O  
ATOM    506  C3' U      16     -14.466 -23.795 121.001  1.00  0.00           C  
ATOM    507  H3' U      16     -14.186 -22.748 121.121  1.00  0.00           H  
ATOM    508  C2' U      16     -14.129 -24.230 119.567  1.00  0.00           C  
ATOM    509  H2' U      16     -13.159 -23.848 119.266  1.00  0.00           H  
ATOM    510  O2' U      16     -14.228 -25.632 119.329  1.00  0.00           O  
ATOM    511 HO2' U      16     -13.329 -26.009 119.336  1.00  0.00           H  
ATOM    512  O3' U      16     -13.888 -24.580 122.041  1.00  0.00           O  
ATOM    513  P   G      17     -12.384 -24.283 122.561  1.00  0.00           P  
ATOM    514  OP1 G      17     -12.151 -25.123 123.771  1.00  0.00           O  
ATOM    515  OP2 G      17     -12.212 -22.808 122.686  1.00  0.00           O  
ATOM    516  O5' G      17     -11.425 -24.812 121.363  1.00  0.00           O  
ATOM    517  C5' G      17     -11.246 -26.203 121.125  1.00  0.00           C  
ATOM    518  H5' G      17     -12.213 -26.706 121.180  1.00  0.00           H  
ATOM    519 H5'' G      17     -10.601 -26.624 121.898  1.00  0.00           H  
ATOM    520  C4' G      17     -10.630 -26.492 119.745  1.00  0.00           C  
ATOM    521  H4' G      17     -10.658 -27.567 119.560  1.00  0.00           H  
ATOM    522  O4' G      17     -11.380 -25.832 118.727  1.00  0.00           O  
ATOM    523  C1' G      17     -10.497 -25.349 117.727  1.00  0.00           C  
ATOM    524  H1' G      17     -10.758 -25.804 116.769  1.00  0.00           H  
ATOM    525  N9  G      17     -10.589 -23.882 117.554  1.00  0.00           N  
ATOM    526  C8  G      17     -10.968 -22.901 118.435  1.00  0.00           C  
ATOM    527  H8  G      17     -11.244 -23.115 119.459  1.00  0.00           H  
ATOM    528  N7  G      17     -10.963 -21.693 117.933  1.00  0.00           N  
ATOM    529  C5  G      17     -10.477 -21.877 116.635  1.00  0.00           C  
ATOM    530  C6  G      17     -10.157 -20.939 115.584  1.00  0.00           C  
ATOM    531  O6  G      17     -10.262 -19.713 115.572  1.00  0.00           O  
ATOM    532  N1  G      17      -9.645 -21.542 114.456  1.00  0.00           N  
ATOM    533  H1  G      17      -9.388 -20.948 113.681  1.00  0.00           H  
ATOM    534  C2  G      17      -9.486 -22.877 114.328  1.00  0.00           C  
ATOM    535  N2  G      17      -8.956 -23.295 113.214  1.00  0.00           N  
ATOM    536  H21 G      17      -8.603 -22.595 112.569  1.00  0.00           H  
ATOM    537  H22 G      17      -8.782 -24.278 113.102  1.00  0.00           H  
ATOM    538  N3  G      17      -9.771 -23.783 115.258  1.00  0.00           N  
ATOM    539  C4  G      17     -10.257 -23.217 116.400  1.00  0.00           C  
ATOM    540  C3' G      17      -9.175 -26.029 119.621  1.00  0.00           C  
ATOM    541  H3' G      17      -9.079 -25.094 120.167  1.00  0.00           H  
ATOM    542  C2' G      17      -9.076 -25.772 118.105  1.00  0.00           C  
ATOM    543  H2' G      17      -8.365 -24.969 117.910  1.00  0.00           H  
ATOM    544  O2' G      17      -8.762 -26.939 117.337  1.00  0.00           O  
ATOM    545 HO2' G      17      -8.552 -26.691 116.415  1.00  0.00           H  
ATOM    546  O3' G      17      -8.230 -26.999 120.085  1.00  0.00           O  
ATOM    547  P   G      18      -6.838 -26.578 120.805  1.00  0.00           P  
ATOM    548  OP1 G      18      -6.031 -27.820 120.968  1.00  0.00           O  
ATOM    549  OP2 G      18      -7.192 -25.815 122.033  1.00  0.00           O  
ATOM    550  O5' G      18      -6.020 -25.563 119.824  1.00  0.00           O  
ATOM    551  C5' G      18      -5.538 -25.955 118.547  1.00  0.00           C  
ATOM    552  H5' G      18      -6.304 -26.527 118.025  1.00  0.00           H  
ATOM    553 H5'' G      18      -4.673 -26.606 118.681  1.00  0.00           H  
ATOM    554  C4' G      18      -5.122 -24.767 117.645  1.00  0.00           C  
ATOM    555  H4' G      18      -4.754 -25.199 116.713  1.00  0.00           H  
ATOM    556  O4' G      18      -6.208 -23.891 117.321  1.00  0.00           O  
ATOM    557  C1' G      18      -5.970 -22.583 117.842  1.00  0.00           C  
ATOM    558  H1' G      18      -5.864 -21.874 117.018  1.00  0.00           H  
ATOM    559  N9  G      18      -7.077 -22.153 118.723  1.00  0.00           N  
ATOM    560  C8  G      18      -7.722 -22.906 119.664  1.00  0.00           C  
ATOM    561  H8  G      18      -7.498 -23.939 119.810  1.00  0.00           H  
ATOM    562  N7  G      18      -8.634 -22.291 120.350  1.00  0.00           N  
ATOM    563  C5  G      18      -8.561 -20.990 119.852  1.00  0.00           C  
ATOM    564  C6  G      18      -9.309 -19.820 120.215  1.00  0.00           C  
ATOM    565  O6  G      18     -10.236 -19.715 121.017  1.00  0.00           O  
ATOM    566  N1  G      18      -8.882 -18.689 119.570  1.00  0.00           N  
ATOM    567  H1  G      18      -9.198 -17.804 119.936  1.00  0.00           H  
ATOM    568  C2  G      18      -7.854 -18.664 118.696  1.00  0.00           C  
ATOM    569  N2  G      18      -7.471 -17.456 118.372  1.00  0.00           N  
ATOM    570  H21 G      18      -7.916 -16.695 118.866  1.00  0.00           H  
ATOM    571  H22 G      18      -6.644 -17.339 117.813  1.00  0.00           H  
ATOM    572  N3  G      18      -7.173 -19.731 118.260  1.00  0.00           N  
ATOM    573  C4  G      18      -7.578 -20.880 118.886  1.00  0.00           C  
ATOM    574  C3' G      18      -3.991 -23.931 118.267  1.00  0.00           C  
ATOM    575  H3' G      18      -3.665 -24.406 119.190  1.00  0.00           H  
ATOM    576  C2' G      18      -4.678 -22.612 118.656  1.00  0.00           C  
ATOM    577  H2' G      18      -4.922 -22.676 119.717  1.00  0.00           H  
ATOM    578  O2' G      18      -3.894 -21.450 118.430  1.00  0.00           O  
ATOM    579 HO2' G      18      -4.361 -20.666 118.766  1.00  0.00           H  
ATOM    580  O3' G      18      -2.892 -23.785 117.362  1.00  0.00           O  
ATOM    581  P   A      19      -1.546 -24.665 117.566  1.00  0.00           P  
ATOM    582  OP1 A      19      -0.726 -24.499 116.332  1.00  0.00           O  
ATOM    583  OP2 A      19      -1.952 -26.050 117.948  1.00  0.00           O  
ATOM    584  O5' A      19      -0.721 -23.980 118.803  1.00  0.00           O  
ATOM    585  C5' A      19      -1.226 -24.005 120.139  1.00  0.00           C  
ATOM    586  H5' A      19      -1.971 -24.793 120.234  1.00  0.00           H  
ATOM    587 H5'' A      19      -1.723 -23.057 120.354  1.00  0.00           H  
ATOM    588  C4' A      19      -0.179 -24.291 121.231  1.00  0.00           C  
ATOM    589  H4' A      19      -0.716 -24.461 122.166  1.00  0.00           H  
ATOM    590  O4' A      19       0.577 -25.454 120.923  1.00  0.00           O  
ATOM    591  C1' A      19       1.770 -25.429 121.694  1.00  0.00           C  
ATOM    592  H1' A      19       1.632 -26.145 122.508  1.00  0.00           H  
ATOM    593  N9  A      19       3.009 -25.861 120.978  1.00  0.00           N  
ATOM    594  C8  A      19       4.230 -26.091 121.571  1.00  0.00           C  
ATOM    595  H8  A      19       4.448 -25.776 122.585  1.00  0.00           H  
ATOM    596  N7  A      19       5.077 -26.774 120.843  1.00  0.00           N  
ATOM    597  C5  A      19       4.370 -26.980 119.648  1.00  0.00           C  
ATOM    598  C6  A      19       4.636 -27.680 118.439  1.00  0.00           C  
ATOM    599  N6  A      19       5.714 -28.407 118.196  1.00  0.00           N  
ATOM    600  H61 A      19       5.770 -28.899 117.317  1.00  0.00           H  
ATOM    601  H62 A      19       6.417 -28.509 118.913  1.00  0.00           H  
ATOM    602  N1  A      19       3.766 -27.687 117.429  1.00  0.00           N  
ATOM    603  C2  A      19       2.626 -27.027 117.598  1.00  0.00           C  
ATOM    604  H2  A      19       1.939 -27.042 116.762  1.00  0.00           H  
ATOM    605  N3  A      19       2.219 -26.367 118.678  1.00  0.00           N  
ATOM    606  C4  A      19       3.134 -26.379 119.694  1.00  0.00           C  
ATOM    607  C3' A      19       0.859 -23.200 121.503  1.00  0.00           C  
ATOM    608  H3' A      19       1.345 -22.956 120.554  1.00  0.00           H  
ATOM    609  C2' A      19       1.876 -24.030 122.336  1.00  0.00           C  
ATOM    610  H2' A      19       2.881 -23.616 122.226  1.00  0.00           H  
ATOM    611  O2' A      19       1.550 -24.260 123.708  1.00  0.00           O  
ATOM    612 HO2' A      19       2.110 -23.689 124.268  1.00  0.00           H  
ATOM    613  O3' A      19       0.221 -22.000 121.978  1.00  0.00           O  
ATOM    614  P   U      20       0.591 -21.148 123.319  1.00  0.00           P  
ATOM    615  OP1 U      20       0.115 -19.756 123.094  1.00  0.00           O  
ATOM    616  OP2 U      20       2.037 -21.328 123.646  1.00  0.00           O  
ATOM    617  O5' U      20      -0.302 -21.822 124.520  1.00  0.00           O  
ATOM    618  C5' U      20      -1.732 -21.715 124.601  1.00  0.00           C  
ATOM    619  H5' U      20      -2.089 -22.482 125.290  1.00  0.00           H  
ATOM    620 H5'' U      20      -2.170 -21.919 123.624  1.00  0.00           H  
ATOM    621  C4' U      20      -2.260 -20.354 125.104  1.00  0.00           C  
ATOM    622  H4' U      20      -2.103 -19.601 124.333  1.00  0.00           H  
ATOM    623  O4' U      20      -1.614 -19.958 126.316  1.00  0.00           O  
ATOM    624  C1' U      20      -2.351 -18.867 126.877  1.00  0.00           C  
ATOM    625  H1' U      20      -2.446 -19.016 127.957  1.00  0.00           H  
ATOM    626  N1  U      20      -1.669 -17.554 126.634  1.00  0.00           N  
ATOM    627  C6  U      20      -0.665 -17.442 125.697  1.00  0.00           C  
ATOM    628  H6  U      20      -0.175 -18.331 125.322  1.00  0.00           H  
ATOM    629  C5  U      20      -0.331 -16.234 125.186  1.00  0.00           C  
ATOM    630  H5  U      20       0.433 -16.177 124.435  1.00  0.00           H  
ATOM    631  C4  U      20      -1.022 -15.027 125.569  1.00  0.00           C  
ATOM    632  O4  U      20      -0.838 -13.922 125.069  1.00  0.00           O  
ATOM    633  N3  U      20      -1.911 -15.191 126.607  1.00  0.00           N  
ATOM    634  H3  U      20      -2.369 -14.366 126.951  1.00  0.00           H  
ATOM    635  C2  U      20      -2.240 -16.400 127.195  1.00  0.00           C  
ATOM    636  O2  U      20      -2.999 -16.418 128.168  1.00  0.00           O  
ATOM    637  C3' U      20      -3.733 -20.308 125.545  1.00  0.00           C  
ATOM    638  H3' U      20      -3.811 -21.040 126.353  1.00  0.00           H  
ATOM    639  C2' U      20      -3.763 -18.931 126.231  1.00  0.00           C  
ATOM    640  H2' U      20      -4.540 -18.908 126.998  1.00  0.00           H  
ATOM    641  O2' U      20      -3.940 -17.866 125.310  1.00  0.00           O  
ATOM    642 HO2' U      20      -4.704 -18.067 124.736  1.00  0.00           H  
ATOM    643  O3' U      20      -4.830 -20.639 124.676  1.00  0.00           O  
ATOM    644  P   A      21      -5.195 -19.939 123.244  1.00  0.00           P  
ATOM    645  OP1 A      21      -6.297 -20.746 122.651  1.00  0.00           O  
ATOM    646  OP2 A      21      -3.936 -19.789 122.469  1.00  0.00           O  
ATOM    647  O5' A      21      -5.782 -18.436 123.551  1.00  0.00           O  
ATOM    648  C5' A      21      -6.994 -18.213 124.269  1.00  0.00           C  
ATOM    649  H5' A      21      -6.923 -18.693 125.247  1.00  0.00           H  
ATOM    650 H5'' A      21      -7.826 -18.670 123.731  1.00  0.00           H  
ATOM    651  C4' A      21      -7.325 -16.715 124.491  1.00  0.00           C  
ATOM    652  H4' A      21      -8.130 -16.653 125.226  1.00  0.00           H  
ATOM    653  O4' A      21      -6.213 -15.997 125.021  1.00  0.00           O  
ATOM    654  C1' A      21      -6.138 -14.703 124.433  1.00  0.00           C  
ATOM    655  H1' A      21      -6.208 -13.945 125.217  1.00  0.00           H  
ATOM    656  N9  A      21      -4.830 -14.516 123.754  1.00  0.00           N  
ATOM    657  C8  A      21      -3.982 -15.458 123.222  1.00  0.00           C  
ATOM    658  H8  A      21      -4.200 -16.515 123.242  1.00  0.00           H  
ATOM    659  N7  A      21      -2.892 -14.970 122.693  1.00  0.00           N  
ATOM    660  C5  A      21      -3.049 -13.587 122.866  1.00  0.00           C  
ATOM    661  C6  A      21      -2.328 -12.432 122.457  1.00  0.00           C  
ATOM    662  N6  A      21      -1.286 -12.425 121.646  1.00  0.00           N  
ATOM    663  H61 A      21      -0.863 -11.545 121.414  1.00  0.00           H  
ATOM    664  H62 A      21      -1.030 -13.290 121.199  1.00  0.00           H  
ATOM    665  N1  A      21      -2.747 -11.203 122.765  1.00  0.00           N  
ATOM    666  C2  A      21      -3.867 -11.094 123.463  1.00  0.00           C  
ATOM    667  H2  A      21      -4.179 -10.085 123.701  1.00  0.00           H  
ATOM    668  N3  A      21      -4.672 -12.068 123.879  1.00  0.00           N  
ATOM    669  C4  A      21      -4.208 -13.306 123.538  1.00  0.00           C  
ATOM    670  C3' A      21      -7.810 -15.977 123.229  1.00  0.00           C  
ATOM    671  H3' A      21      -7.277 -16.383 122.366  1.00  0.00           H  
ATOM    672  C2' A      21      -7.339 -14.528 123.487  1.00  0.00           C  
ATOM    673  H2' A      21      -7.027 -14.062 122.554  1.00  0.00           H  
ATOM    674  O2' A      21      -8.294 -13.712 124.160  1.00  0.00           O  
ATOM    675 HO2' A      21      -9.071 -13.602 123.574  1.00  0.00           H  
ATOM    676  O3' A      21      -9.230 -16.138 123.094  1.00  0.00           O  
ATOM    677  P   U      22     -10.015 -16.009 121.670  1.00  0.00           P  
ATOM    678  OP1 U      22     -11.177 -16.936 121.731  1.00  0.00           O  
ATOM    679  OP2 U      22      -9.031 -16.154 120.556  1.00  0.00           O  
ATOM    680  O5' U      22     -10.671 -14.527 121.626  1.00  0.00           O  
ATOM    681  C5' U      22     -11.068 -13.921 120.393  1.00  0.00           C  
ATOM    682  H5' U      22     -11.746 -13.093 120.605  1.00  0.00           H  
ATOM    683 H5'' U      22     -11.583 -14.643 119.757  1.00  0.00           H  
ATOM    684  C4' U      22      -9.858 -13.363 119.636  1.00  0.00           C  
ATOM    685  H4' U      22      -9.349 -14.187 119.142  1.00  0.00           H  
ATOM    686  O4' U      22      -9.003 -12.768 120.621  1.00  0.00           O  
ATOM    687  C1' U      22      -8.171 -11.829 120.005  1.00  0.00           C  
ATOM    688  H1' U      22      -7.993 -11.024 120.712  1.00  0.00           H  
ATOM    689  N1  U      22      -6.808 -12.435 119.740  1.00  0.00           N  
ATOM    690  C6  U      22      -6.605 -13.809 119.770  1.00  0.00           C  
ATOM    691  H6  U      22      -7.452 -14.474 119.735  1.00  0.00           H  
ATOM    692  C5  U      22      -5.369 -14.362 119.875  1.00  0.00           C  
ATOM    693  H5  U      22      -5.258 -15.431 119.870  1.00  0.00           H  
ATOM    694  C4  U      22      -4.182 -13.546 119.926  1.00  0.00           C  
ATOM    695  O4  U      22      -3.024 -13.950 119.851  1.00  0.00           O  
ATOM    696  N3  U      22      -4.440 -12.198 120.030  1.00  0.00           N  
ATOM    697  H3  U      22      -3.643 -11.595 120.119  1.00  0.00           H  
ATOM    698  C2  U      22      -5.687 -11.601 119.925  1.00  0.00           C  
ATOM    699  O2  U      22      -5.760 -10.377 120.059  1.00  0.00           O  
ATOM    700  C3' U      22     -10.203 -12.333 118.532  1.00  0.00           C  
ATOM    701  H3' U      22     -11.205 -11.941 118.728  1.00  0.00           H  
ATOM    702  C2' U      22      -9.148 -11.272 118.933  1.00  0.00           C  
ATOM    703  H2' U      22      -9.739 -10.555 119.504  1.00  0.00           H  
ATOM    704  O2' U      22      -8.628 -10.544 117.858  1.00  0.00           O  
ATOM    705 HO2' U      22      -8.492 -11.165 117.107  1.00  0.00           H  
ATOM    706  O3' U      22     -10.146 -12.848 117.176  1.00  0.00           O  
ATOM    707  P   G      23     -11.132 -12.341 115.907  1.00  0.00           P  
ATOM    708  OP1 G      23     -12.106 -11.348 116.459  1.00  0.00           O  
ATOM    709  OP2 G      23     -11.724 -13.626 115.412  1.00  0.00           O  
ATOM    710  O5' G      23     -10.402 -11.634 114.537  1.00  0.00           O  
ATOM    711  C5' G      23     -10.119 -10.212 114.363  1.00  0.00           C  
ATOM    712  H5' G      23     -10.121  -9.742 115.346  1.00  0.00           H  
ATOM    713 H5'' G      23     -11.010  -9.836 113.855  1.00  0.00           H  
ATOM    714  C4' G      23      -8.894  -9.607 113.524  1.00  0.00           C  
ATOM    715  H4' G      23      -9.160  -8.560 113.420  1.00  0.00           H  
ATOM    716  O4' G      23      -7.496  -9.601 114.026  1.00  0.00           O  
ATOM    717  C1' G      23      -6.284  -9.676 113.130  1.00  0.00           C  
ATOM    718  H1' G      23      -5.856  -8.735 113.299  1.00  0.00           H  
ATOM    719  N9  G      23      -4.839 -10.558 113.260  1.00  0.00           N  
ATOM    720  C8  G      23      -4.564 -11.953 113.251  1.00  0.00           C  
ATOM    721  H8  G      23      -5.245 -12.718 113.026  1.00  0.00           H  
ATOM    722  N7  G      23      -3.432 -12.519 113.391  1.00  0.00           N  
ATOM    723  C5  G      23      -2.663 -11.450 113.554  1.00  0.00           C  
ATOM    724  C6  G      23      -1.231 -11.489 113.736  1.00  0.00           C  
ATOM    725  O6  G      23      -0.425 -12.409 113.572  1.00  0.00           O  
ATOM    726  N1  G      23      -0.726 -10.320 114.183  1.00  0.00           N  
ATOM    727  H1  G      23       0.253 -10.268 114.355  1.00  0.00           H  
ATOM    728  C2  G      23      -1.525  -9.281 114.432  1.00  0.00           C  
ATOM    729  N2  G      23      -0.921  -8.289 115.019  1.00  0.00           N  
ATOM    730  H21 G      23       0.033  -8.401 115.338  1.00  0.00           H  
ATOM    731  H22 G      23      -1.418  -7.431 115.173  1.00  0.00           H  
ATOM    732  N3  G      23      -2.832  -9.200 114.154  1.00  0.00           N  
ATOM    733  C4  G      23      -3.455 -10.300 113.661  1.00  0.00           C  
ATOM    734  C3' G      23      -8.752 -10.094 112.097  1.00  0.00           C  
ATOM    735  H3' G      23      -8.783 -11.139 112.181  1.00  0.00           H  
ATOM    736  C2' G      23      -7.231  -9.485 111.884  1.00  0.00           C  
ATOM    737  H2' G      23      -6.651  -9.885 111.088  1.00  0.00           H  
ATOM    738  O2' G      23      -7.356  -8.103 111.554  1.00  0.00           O  
ATOM    739 HO2' G      23      -7.995  -7.989 110.817  1.00  0.00           H  
ATOM    740  O3' G      23      -9.887 -10.187 111.148  1.00  0.00           O  
ATOM    741  P   G      24     -10.631 -11.694 110.656  1.00  0.00           P  
ATOM    742  OP1 G      24     -11.034 -11.436 109.246  1.00  0.00           O  
ATOM    743  OP2 G      24     -11.743 -11.967 111.607  1.00  0.00           O  
ATOM    744  O5' G      24      -9.638 -13.092 110.611  1.00  0.00           O  
ATOM    745  C5' G      24      -9.494 -14.086 109.508  1.00  0.00           C  
ATOM    746  H5' G      24      -9.639 -13.590 108.546  1.00  0.00           H  
ATOM    747 H5'' G      24     -10.277 -14.846 109.597  1.00  0.00           H  
ATOM    748  C4' G      24      -8.088 -14.839 109.401  1.00  0.00           C  
ATOM    749  H4' G      24      -7.389 -14.184 108.910  1.00  0.00           H  
ATOM    750  O4' G      24      -7.558 -15.162 110.661  1.00  0.00           O  
ATOM    751  C1' G      24      -6.435 -16.022 110.523  1.00  0.00           C  
ATOM    752  H1' G      24      -5.516 -15.550 110.858  1.00  0.00           H  
ATOM    753  N9  G      24      -6.716 -17.128 111.478  1.00  0.00           N  
ATOM    754  C8  G      24      -7.530 -16.992 112.584  1.00  0.00           C  
ATOM    755  H8  G      24      -8.254 -16.193 112.680  1.00  0.00           H  
ATOM    756  N7  G      24      -7.328 -17.843 113.542  1.00  0.00           N  
ATOM    757  C5  G      24      -6.325 -18.654 113.023  1.00  0.00           C  
ATOM    758  C6  G      24      -5.620 -19.737 113.651  1.00  0.00           C  
ATOM    759  O6  G      24      -5.758 -20.205 114.781  1.00  0.00           O  
ATOM    760  N1  G      24      -4.645 -20.290 112.855  1.00  0.00           N  
ATOM    761  H1  G      24      -4.118 -21.043 113.248  1.00  0.00           H  
ATOM    762  C2  G      24      -4.376 -19.858 111.598  1.00  0.00           C  
ATOM    763  N2  G      24      -3.485 -20.558 110.936  1.00  0.00           N  
ATOM    764  H21 G      24      -3.023 -21.352 111.350  1.00  0.00           H  
ATOM    765  H22 G      24      -3.303 -20.312 109.975  1.00  0.00           H  
ATOM    766  N3  G      24      -4.969 -18.830 110.986  1.00  0.00           N  
ATOM    767  C4  G      24      -5.969 -18.266 111.740  1.00  0.00           C  
ATOM    768  C3' G      24      -7.753 -16.069 108.554  1.00  0.00           C  
ATOM    769  H3' G      24      -8.365 -16.903 108.866  1.00  0.00           H  
ATOM    770  C2' G      24      -6.294 -16.326 109.026  1.00  0.00           C  
ATOM    771  H2' G      24      -5.966 -17.339 108.885  1.00  0.00           H  
ATOM    772  O2' G      24      -5.343 -15.486 108.364  1.00  0.00           O  
ATOM    773 HO2' G      24      -4.440 -15.602 108.738  1.00  0.00           H  
ATOM    774  O3' G      24      -7.841 -15.853 107.155  1.00  0.00           O  
ATOM    775  P   C      25      -8.928 -16.701 106.314  1.00  0.00           P  
ATOM    776  OP1 C      25      -8.855 -16.204 104.908  1.00  0.00           O  
ATOM    777  OP2 C      25     -10.216 -16.565 107.063  1.00  0.00           O  
ATOM    778  O5' C      25      -8.478 -18.293 106.384  1.00  0.00           O  
ATOM    779  C5' C      25      -7.122 -18.721 106.225  1.00  0.00           C  
ATOM    780  H5' C      25      -6.441 -17.873 106.311  1.00  0.00           H  
ATOM    781 H5'' C      25      -6.986 -19.147 105.230  1.00  0.00           H  
ATOM    782  C4' C      25      -6.699 -19.782 107.275  1.00  0.00           C  
ATOM    783  H4' C      25      -5.646 -20.029 107.116  1.00  0.00           H  
ATOM    784  O4' C      25      -6.844 -19.313 108.606  1.00  0.00           O  
ATOM    785  C1' C      25      -7.372 -20.309 109.456  1.00  0.00           C  
ATOM    786  H1' C      25      -6.631 -20.516 110.227  1.00  0.00           H  
ATOM    787  N1  C      25      -8.591 -19.831 110.164  1.00  0.00           N  
ATOM    788  C6  C      25      -9.427 -18.886 109.635  1.00  0.00           C  
ATOM    789  H6  C      25      -9.381 -18.666 108.581  1.00  0.00           H  
ATOM    790  C5  C      25     -10.247 -18.171 110.439  1.00  0.00           C  
ATOM    791  H5  C      25     -10.853 -17.387 110.022  1.00  0.00           H  
ATOM    792  C4  C      25     -10.265 -18.519 111.818  1.00  0.00           C  
ATOM    793  N4  C      25     -10.980 -17.807 112.657  1.00  0.00           N  
ATOM    794  H41 C      25     -10.903 -18.042 113.637  1.00  0.00           H  
ATOM    795  H42 C      25     -11.409 -16.948 112.357  1.00  0.00           H  
ATOM    796  N3  C      25      -9.581 -19.524 112.328  1.00  0.00           N  
ATOM    797  C2  C      25      -8.714 -20.169 111.514  1.00  0.00           C  
ATOM    798  O2  C      25      -8.015 -21.054 112.010  1.00  0.00           O  
ATOM    799  C3' C      25      -7.504 -21.077 107.195  1.00  0.00           C  
ATOM    800  H3' C      25      -8.535 -20.831 106.928  1.00  0.00           H  
ATOM    801  C2' C      25      -7.511 -21.593 108.652  1.00  0.00           C  
ATOM    802  H2' C      25      -8.448 -22.092 108.884  1.00  0.00           H  
ATOM    803  O2' C      25      -6.391 -22.392 109.028  1.00  0.00           O  
ATOM    804 HO2' C      25      -6.447 -23.256 108.584  1.00  0.00           H  
ATOM    805  O3' C      25      -6.927 -21.974 106.251  1.00  0.00           O  
ATOM    806  P   A      26      -7.895 -22.795 105.261  1.00  0.00           P  
ATOM    807  OP1 A      26      -7.071 -23.769 104.483  1.00  0.00           O  
ATOM    808  OP2 A      26      -8.778 -21.845 104.526  1.00  0.00           O  
ATOM    809  O5' A      26      -8.793 -23.584 106.345  1.00  0.00           O  
ATOM    810  C5' A      26      -8.333 -24.766 106.974  1.00  0.00           C  
ATOM    811  H5' A      26      -7.342 -24.610 107.400  1.00  0.00           H  
ATOM    812 H5'' A      26      -8.263 -25.559 106.228  1.00  0.00           H  
ATOM    813  C4' A      26      -9.292 -25.219 108.082  1.00  0.00           C  
ATOM    814  H4' A      26      -9.059 -26.256 108.332  1.00  0.00           H  
ATOM    815  O4' A      26      -9.227 -24.437 109.272  1.00  0.00           O  
ATOM    816  C1' A      26     -10.475 -24.593 109.942  1.00  0.00           C  
ATOM    817  H1' A      26     -10.341 -25.177 110.856  1.00  0.00           H  
ATOM    818  N9  A      26     -11.054 -23.286 110.314  1.00  0.00           N  
ATOM    819  C8  A      26     -11.038 -22.095 109.634  1.00  0.00           C  
ATOM    820  H8  A      26     -10.610 -21.990 108.644  1.00  0.00           H  
ATOM    821  N7  A      26     -11.548 -21.097 110.306  1.00  0.00           N  
ATOM    822  C5  A      26     -11.973 -21.689 111.503  1.00  0.00           C  
ATOM    823  C6  A      26     -12.614 -21.242 112.691  1.00  0.00           C  
ATOM    824  N6  A      26     -12.891 -19.989 112.986  1.00  0.00           N  
ATOM    825  H61 A      26     -13.563 -19.799 113.713  1.00  0.00           H  
ATOM    826  H62 A      26     -12.511 -19.253 112.414  1.00  0.00           H  
ATOM    827  N1  A      26     -12.991 -22.095 113.644  1.00  0.00           N  
ATOM    828  C2  A      26     -12.740 -23.382 113.443  1.00  0.00           C  
ATOM    829  H2  A      26     -13.058 -24.062 114.221  1.00  0.00           H  
ATOM    830  N3  A      26     -12.124 -23.948 112.412  1.00  0.00           N  
ATOM    831  C4  A      26     -11.754 -23.038 111.470  1.00  0.00           C  
ATOM    832  C3' A      26     -10.755 -25.141 107.649  1.00  0.00           C  
ATOM    833  H3' A      26     -10.975 -24.116 107.344  1.00  0.00           H  
ATOM    834  C2' A      26     -11.419 -25.359 109.013  1.00  0.00           C  
ATOM    835  H2' A      26     -12.406 -24.907 109.023  1.00  0.00           H  
ATOM    836  O2' A      26     -11.442 -26.718 109.453  1.00  0.00           O  
ATOM    837 HO2' A      26     -12.368 -27.024 109.451  1.00  0.00           H  
ATOM    838  O3' A      26     -11.104 -26.045 106.603  1.00  0.00           O  
ATOM    839  P   C      27     -12.323 -25.695 105.596  1.00  0.00           P  
ATOM    840  OP1 C      27     -12.424 -26.795 104.593  1.00  0.00           O  
ATOM    841  OP2 C      27     -12.182 -24.297 105.103  1.00  0.00           O  
ATOM    842  O5' C      27     -13.614 -25.746 106.563  1.00  0.00           O  
ATOM    843  C5' C      27     -14.088 -26.990 107.048  1.00  0.00           C  
ATOM    844  H5' C      27     -13.245 -27.617 107.343  1.00  0.00           H  
ATOM    845 H5'' C      27     -14.630 -27.504 106.253  1.00  0.00           H  
ATOM    846  C4' C      27     -15.011 -26.834 108.260  1.00  0.00           C  
ATOM    847  H4' C      27     -15.341 -27.830 108.561  1.00  0.00           H  
ATOM    848  O4' C      27     -14.365 -26.206 109.371  1.00  0.00           O  
ATOM    849  C1' C      27     -15.348 -25.524 110.146  1.00  0.00           C  
ATOM    850  H1' C      27     -15.380 -25.952 111.151  1.00  0.00           H  
ATOM    851  N1  C      27     -15.126 -24.051 110.256  1.00  0.00           N  
ATOM    852  C6  C      27     -14.613 -23.311 109.220  1.00  0.00           C  
ATOM    853  H6  C      27     -14.248 -23.811 108.330  1.00  0.00           H  
ATOM    854  C5  C      27     -14.576 -21.960 109.306  1.00  0.00           C  
ATOM    855  H5  C      27     -14.174 -21.379 108.491  1.00  0.00           H  
ATOM    856  C4  C      27     -15.085 -21.361 110.495  1.00  0.00           C  
ATOM    857  N4  C      27     -15.082 -20.064 110.635  1.00  0.00           N  
ATOM    858  H41 C      27     -15.531 -19.693 111.459  1.00  0.00           H  
ATOM    859  H42 C      27     -14.759 -19.480 109.887  1.00  0.00           H  
ATOM    860  N3  C      27     -15.573 -22.049 111.510  1.00  0.00           N  
ATOM    861  C2  C      27     -15.613 -23.397 111.400  1.00  0.00           C  
ATOM    862  O2  C      27     -16.109 -24.017 112.341  1.00  0.00           O  
ATOM    863  C3' C      27     -16.249 -25.982 107.994  1.00  0.00           C  
ATOM    864  H3' C      27     -15.930 -25.020 107.590  1.00  0.00           H  
ATOM    865  C2' C      27     -16.683 -25.793 109.456  1.00  0.00           C  
ATOM    866  H2' C      27     -17.349 -24.939 109.549  1.00  0.00           H  
ATOM    867  O2' C      27     -17.221 -26.964 110.072  1.00  0.00           O  
ATOM    868 HO2' C      27     -18.077 -26.724 110.469  1.00  0.00           H  
ATOM    869  O3' C      27     -17.213 -26.563 107.120  1.00  0.00           O  
ATOM    870  P   G      28     -18.423 -25.666 106.526  1.00  0.00           P  
ATOM    871  OP1 G      28     -19.174 -26.501 105.546  1.00  0.00           O  
ATOM    872  OP2 G      28     -17.866 -24.363 106.064  1.00  0.00           O  
ATOM    873  O5' G      28     -19.380 -25.369 107.798  1.00  0.00           O  
ATOM    874  C5' G      28     -20.042 -26.429 108.474  1.00  0.00           C  
ATOM    875  H5' G      28     -19.365 -27.278 108.575  1.00  0.00           H  
ATOM    876 H5'' G      28     -20.897 -26.756 107.881  1.00  0.00           H  
ATOM    877  C4' G      28     -20.525 -26.030 109.880  1.00  0.00           C  
ATOM    878  H4' G      28     -20.903 -26.924 110.379  1.00  0.00           H  
ATOM    879  O4' G      28     -19.490 -25.467 110.690  1.00  0.00           O  
ATOM    880  C1' G      28     -20.016 -24.394 111.462  1.00  0.00           C  
ATOM    881  H1' G      28     -19.766 -24.533 112.516  1.00  0.00           H  
ATOM    882  N9  G      28     -19.458 -23.084 111.037  1.00  0.00           N  
ATOM    883  C8  G      28     -18.851 -22.729 109.857  1.00  0.00           C  
ATOM    884  H8  G      28     -18.773 -23.401 109.016  1.00  0.00           H  
ATOM    885  N7  G      28     -18.347 -21.524 109.848  1.00  0.00           N  
ATOM    886  C5  G      28     -18.674 -21.021 111.113  1.00  0.00           C  
ATOM    887  C6  G      28     -18.393 -19.752 111.744  1.00  0.00           C  
ATOM    888  O6  G      28     -17.714 -18.811 111.334  1.00  0.00           O  
ATOM    889  N1  G      28     -18.994 -19.608 112.974  1.00  0.00           N  
ATOM    890  H1  G      28     -18.878 -18.729 113.454  1.00  0.00           H  
ATOM    891  C2  G      28     -19.730 -20.576 113.560  1.00  0.00           C  
ATOM    892  N2  G      28     -20.287 -20.262 114.696  1.00  0.00           N  
ATOM    893  H21 G      28     -20.213 -19.298 115.012  1.00  0.00           H  
ATOM    894  H22 G      28     -20.844 -20.951 115.171  1.00  0.00           H  
ATOM    895  N3  G      28     -19.951 -21.791 113.061  1.00  0.00           N  
ATOM    896  C4  G      28     -19.402 -21.954 111.821  1.00  0.00           C  
ATOM    897  C3' G      28     -21.653 -25.003 109.856  1.00  0.00           C  
ATOM    898  H3' G      28     -21.402 -24.216 109.141  1.00  0.00           H  
ATOM    899  C2' G      28     -21.533 -24.444 111.287  1.00  0.00           C  
ATOM    900  H2' G      28     -21.962 -23.446 111.344  1.00  0.00           H  
ATOM    901  O2' G      28     -22.060 -25.308 112.303  1.00  0.00           O  
ATOM    902 HO2' G      28     -22.120 -24.829 113.151  1.00  0.00           H  
ATOM    903  O3' G      28     -22.912 -25.595 109.542  1.00  0.00           O  
ATOM    904  P   C      29     -24.090 -24.711 108.887  1.00  0.00           P  
ATOM    905  OP1 C      29     -25.318 -25.555 108.837  1.00  0.00           O  
ATOM    906  OP2 C      29     -23.576 -24.135 107.613  1.00  0.00           O  
ATOM    907  O5' C      29     -24.321 -23.494 109.929  1.00  0.00           O  
ATOM    908  C5' C      29     -24.932 -23.700 111.196  1.00  0.00           C  
ATOM    909  H5' C      29     -24.428 -24.506 111.729  1.00  0.00           H  
ATOM    910 H5'' C      29     -25.972 -23.997 111.051  1.00  0.00           H  
ATOM    911  C4' C      29     -24.906 -22.437 112.075  1.00  0.00           C  
ATOM    912  H4' C      29     -25.464 -22.642 112.990  1.00  0.00           H  
ATOM    913  O4' C      29     -23.589 -22.020 112.438  1.00  0.00           O  
ATOM    914  C1' C      29     -23.566 -20.596 112.499  1.00  0.00           C  
ATOM    915  H1' C      29     -23.247 -20.286 113.498  1.00  0.00           H  
ATOM    916  N1  C      29     -22.620 -20.009 111.501  1.00  0.00           N  
ATOM    917  C6  C      29     -22.311 -20.629 110.317  1.00  0.00           C  
ATOM    918  H6  C      29     -22.741 -21.595 110.089  1.00  0.00           H  
ATOM    919  C5  C      29     -21.463 -20.037 109.442  1.00  0.00           C  
ATOM    920  H5  C      29     -21.215 -20.534 108.517  1.00  0.00           H  
ATOM    921  C4  C      29     -20.927 -18.767 109.798  1.00  0.00           C  
ATOM    922  N4  C      29     -20.069 -18.175 109.008  1.00  0.00           N  
ATOM    923  H41 C      29     -19.622 -17.338 109.345  1.00  0.00           H  
ATOM    924  H42 C      29     -19.750 -18.651 108.181  1.00  0.00           H  
ATOM    925  N3  C      29     -21.209 -18.146 110.928  1.00  0.00           N  
ATOM    926  C2  C      29     -22.057 -18.760 111.790  1.00  0.00           C  
ATOM    927  O2  C      29     -22.317 -18.182 112.842  1.00  0.00           O  
ATOM    928  C3' C      29     -25.554 -21.236 111.386  1.00  0.00           C  
ATOM    929  H3' C      29     -25.123 -21.133 110.389  1.00  0.00           H  
ATOM    930  C2' C      29     -25.003 -20.100 112.264  1.00  0.00           C  
ATOM    931  H2' C      29     -25.017 -19.154 111.722  1.00  0.00           H  
ATOM    932  O2' C      29     -25.646 -19.978 113.537  1.00  0.00           O  
ATOM    933 HO2' C      29     -25.531 -19.073 113.885  1.00  0.00           H  
ATOM    934  O3' C      29     -26.972 -21.351 111.301  1.00  0.00           O  
ATOM    935  P   A      30     -27.795 -20.601 110.129  1.00  0.00           P  
ATOM    936  OP1 A      30     -29.222 -21.019 110.234  1.00  0.00           O  
ATOM    937  OP2 A      30     -27.092 -20.811 108.833  1.00  0.00           O  
ATOM    938  O5' A      30     -27.683 -19.032 110.499  1.00  0.00           O  
ATOM    939  C5' A      30     -28.355 -18.502 111.632  1.00  0.00           C  
ATOM    940  H5' A      30     -28.119 -19.102 112.513  1.00  0.00           H  
ATOM    941 H5'' A      30     -29.433 -18.547 111.469  1.00  0.00           H  
ATOM    942  C4' A      30     -27.960 -17.047 111.918  1.00  0.00           C  
ATOM    943  H4' A      30     -28.528 -16.701 112.783  1.00  0.00           H  
ATOM    944  O4' A      30     -26.567 -16.916 112.211  1.00  0.00           O  
ATOM    945  C1' A      30     -26.106 -15.683 111.665  1.00  0.00           C  
ATOM    946  H1' A      30     -25.621 -15.082 112.437  1.00  0.00           H  
ATOM    947  N9  A      30     -25.119 -15.929 110.587  1.00  0.00           N  
ATOM    948  C8  A      30     -24.919 -17.057 109.826  1.00  0.00           C  
ATOM    949  H8  A      30     -25.558 -17.926 109.892  1.00  0.00           H  
ATOM    950  N7  A      30     -23.874 -16.999 109.039  1.00  0.00           N  
ATOM    951  C5  A      30     -23.365 -15.715 109.286  1.00  0.00           C  
ATOM    952  C6  A      30     -22.256 -14.964 108.817  1.00  0.00           C  
ATOM    953  N6  A      30     -21.357 -15.400 107.951  1.00  0.00           N  
ATOM    954  H61 A      30     -20.614 -14.785 107.671  1.00  0.00           H  
ATOM    955  H62 A      30     -21.436 -16.344 107.603  1.00  0.00           H  
ATOM    956  N1  A      30     -22.021 -13.725 109.251  1.00  0.00           N  
ATOM    957  C2  A      30     -22.880 -13.202 110.117  1.00  0.00           C  
ATOM    958  H2  A      30     -22.674 -12.191 110.443  1.00  0.00           H  
ATOM    959  N3  A      30     -23.959 -13.772 110.647  1.00  0.00           N  
ATOM    960  C4  A      30     -24.140 -15.045 110.196  1.00  0.00           C  
ATOM    961  C3' A      30     -28.253 -16.093 110.753  1.00  0.00           C  
ATOM    962  H3' A      30     -27.876 -16.540 109.831  1.00  0.00           H  
ATOM    963  C2' A      30     -27.331 -14.925 111.144  1.00  0.00           C  
ATOM    964  H2' A      30     -27.079 -14.326 110.268  1.00  0.00           H  
ATOM    965  O2' A      30     -27.830 -14.115 112.216  1.00  0.00           O  
ATOM    966 HO2' A      30     -27.590 -13.183 112.055  1.00  0.00           H  
ATOM    967  O3' A      30     -29.635 -15.763 110.599  1.00  0.00           O  
ATOM    968  P   A      31     -30.138 -14.930 109.308  1.00  0.00           P  
ATOM    969  OP1 A      31     -31.619 -14.798 109.398  1.00  0.00           O  
ATOM    970  OP2 A      31     -29.551 -15.556 108.090  1.00  0.00           O  
ATOM    971  O5' A      31     -29.490 -13.464 109.523  1.00  0.00           O  
ATOM    972  C5' A      31     -29.203 -12.593 108.440  1.00  0.00           C  
ATOM    973  H5' A      31     -30.131 -12.185 108.034  1.00  0.00           H  
ATOM    974 H5'' A      31     -28.683 -13.134 107.647  1.00  0.00           H  
ATOM    975  C4' A      31     -28.297 -11.447 108.914  1.00  0.00           C  
ATOM    976  H4' A      31     -28.772 -10.932 109.750  1.00  0.00           H  
ATOM    977  O4' A      31     -27.022 -11.928 109.334  1.00  0.00           O  
ATOM    978  C1' A      31     -26.002 -11.112 108.774  1.00  0.00           C  
ATOM    979  H1' A      31     -25.303 -10.800 109.552  1.00  0.00           H  
ATOM    980  N9  A      31     -25.229 -11.872 107.763  1.00  0.00           N  
ATOM    981  C8  A      31     -25.377 -13.174 107.343  1.00  0.00           C  
ATOM    982  H8  A      31     -26.228 -13.784 107.625  1.00  0.00           H  
ATOM    983  N7  A      31     -24.388 -13.623 106.611  1.00  0.00           N  
ATOM    984  C5  A      31     -23.525 -12.517 106.540  1.00  0.00           C  
ATOM    985  C6  A      31     -22.242 -12.266 105.986  1.00  0.00           C  
ATOM    986  N6  A      31     -21.498 -13.153 105.347  1.00  0.00           N  
ATOM    987  H61 A      31     -20.566 -12.869 105.064  1.00  0.00           H  
ATOM    988  H62 A      31     -21.841 -14.089 105.217  1.00  0.00           H  
ATOM    989  N1  A      31     -21.667 -11.066 106.079  1.00  0.00           N  
ATOM    990  C2  A      31     -22.318 -10.120 106.738  1.00  0.00           C  
ATOM    991  H2  A      31     -21.822  -9.158 106.800  1.00  0.00           H  
ATOM    992  N3  A      31     -23.498 -10.203 107.337  1.00  0.00           N  
ATOM    993  C4  A      31     -24.052 -11.441 107.204  1.00  0.00           C  
ATOM    994  C3' A      31     -28.055 -10.430 107.796  1.00  0.00           C  
ATOM    995  H3' A      31     -27.965 -10.969 106.849  1.00  0.00           H  
ATOM    996  C2' A      31     -26.675  -9.869 108.177  1.00  0.00           C  
ATOM    997  H2' A      31     -26.152  -9.520 107.285  1.00  0.00           H  
ATOM    998  O2' A      31     -26.710  -8.851 109.185  1.00  0.00           O  
ATOM    999 HO2' A      31     -25.855  -8.381 109.207  1.00  0.00           H  
ATOM   1000  O3' A      31     -29.085  -9.448 107.731  1.00  0.00           O  
ATOM   1001  P   G      32     -29.511  -8.792 106.321  1.00  0.00           P  
ATOM   1002  OP1 G      32     -30.504  -7.718 106.614  1.00  0.00           O  
ATOM   1003  OP2 G      32     -29.924  -9.910 105.427  1.00  0.00           O  
ATOM   1004  O5' G      32     -28.159  -8.130 105.702  1.00  0.00           O  
ATOM   1005  C5' G      32     -27.611  -6.914 106.201  1.00  0.00           C  
ATOM   1006  H5' G      32     -27.442  -7.003 107.276  1.00  0.00           H  
ATOM   1007 H5'' G      32     -28.324  -6.104 106.040  1.00  0.00           H  
ATOM   1008  C4' G      32     -26.277  -6.524 105.530  1.00  0.00           C  
ATOM   1009  H4' G      32     -25.966  -5.562 105.939  1.00  0.00           H  
ATOM   1010  O4' G      32     -25.238  -7.460 105.810  1.00  0.00           O  
ATOM   1011  C1' G      32     -24.471  -7.682 104.633  1.00  0.00           C  
ATOM   1012  H1' G      32     -23.414  -7.503 104.837  1.00  0.00           H  
ATOM   1013  N9  G      32     -24.617  -9.083 104.183  1.00  0.00           N  
ATOM   1014  C8  G      32     -25.688  -9.931 104.324  1.00  0.00           C  
ATOM   1015  H8  G      32     -26.615  -9.623 104.780  1.00  0.00           H  
ATOM   1016  N7  G      32     -25.482 -11.142 103.888  1.00  0.00           N  
ATOM   1017  C5  G      32     -24.172 -11.090 103.401  1.00  0.00           C  
ATOM   1018  C6  G      32     -23.343 -12.107 102.809  1.00  0.00           C  
ATOM   1019  O6  G      32     -23.613 -13.285 102.575  1.00  0.00           O  
ATOM   1020  N1  G      32     -22.078 -11.671 102.499  1.00  0.00           N  
ATOM   1021  H1  G      32     -21.435 -12.339 102.112  1.00  0.00           H  
ATOM   1022  C2  G      32     -21.663 -10.396 102.665  1.00  0.00           C  
ATOM   1023  N2  G      32     -20.453 -10.137 102.242  1.00  0.00           N  
ATOM   1024  H21 G      32     -19.871 -10.901 101.910  1.00  0.00           H  
ATOM   1025  H22 G      32     -20.112  -9.184 102.251  1.00  0.00           H  
ATOM   1026  N3  G      32     -22.387  -9.414 103.207  1.00  0.00           N  
ATOM   1027  C4  G      32     -23.640  -9.828 103.565  1.00  0.00           C  
ATOM   1028  C3' G      32     -26.366  -6.362 104.004  1.00  0.00           C  
ATOM   1029  H3' G      32     -27.039  -7.115 103.587  1.00  0.00           H  
ATOM   1030  C2' G      32     -24.932  -6.698 103.558  1.00  0.00           C  
ATOM   1031  H2' G      32     -24.942  -7.163 102.570  1.00  0.00           H  
ATOM   1032  O2' G      32     -24.038  -5.585 103.584  1.00  0.00           O  
ATOM   1033 HO2' G      32     -24.524  -4.808 103.248  1.00  0.00           H  
ATOM   1034  O3' G      32     -26.745  -5.043 103.617  1.00  0.00           O  
ATOM   1035  P   U      33     -28.086  -4.774 102.754  1.00  0.00           P  
ATOM   1036  OP1 U      33     -28.292  -3.298 102.684  1.00  0.00           O  
ATOM   1037  OP2 U      33     -29.193  -5.608 103.298  1.00  0.00           O  
ATOM   1038  O5' U      33     -27.727  -5.331 101.272  1.00  0.00           O  
ATOM   1039  C5' U      33     -26.902  -4.584 100.383  1.00  0.00           C  
ATOM   1040  H5' U      33     -25.895  -4.497 100.795  1.00  0.00           H  
ATOM   1041 H5'' U      33     -27.310  -3.580 100.271  1.00  0.00           H  
ATOM   1042  C4' U      33     -26.812  -5.194  98.975  1.00  0.00           C  
ATOM   1043  H4' U      33     -26.317  -4.463  98.339  1.00  0.00           H  
ATOM   1044  O4' U      33     -26.056  -6.409  98.987  1.00  0.00           O  
ATOM   1045  C1' U      33     -26.846  -7.408  98.361  1.00  0.00           C  
ATOM   1046  H1' U      33     -26.695  -7.345  97.282  1.00  0.00           H  
ATOM   1047  N1  U      33     -26.473  -8.771  98.836  1.00  0.00           N  
ATOM   1048  C6  U      33     -26.851  -9.240 100.078  1.00  0.00           C  
ATOM   1049  H6  U      33     -27.407  -8.594 100.744  1.00  0.00           H  
ATOM   1050  C5  U      33     -26.524 -10.499 100.472  1.00  0.00           C  
ATOM   1051  H5  U      33     -26.828 -10.858 101.443  1.00  0.00           H  
ATOM   1052  C4  U      33     -25.763 -11.390  99.618  1.00  0.00           C  
ATOM   1053  O4  U      33     -25.422 -12.538  99.900  1.00  0.00           O  
ATOM   1054  N3  U      33     -25.415 -10.854  98.403  1.00  0.00           N  
ATOM   1055  H3  U      33     -24.877 -11.438  97.784  1.00  0.00           H  
ATOM   1056  C2  U      33     -25.735  -9.587  97.966  1.00  0.00           C  
ATOM   1057  O2  U      33     -25.386  -9.245  96.833  1.00  0.00           O  
ATOM   1058  C3' U      33     -28.208  -5.481  98.387  1.00  0.00           C  
ATOM   1059  H3' U      33     -28.976  -4.983  98.980  1.00  0.00           H  
ATOM   1060  C2' U      33     -28.297  -6.999  98.620  1.00  0.00           C  
ATOM   1061  H2' U      33     -28.540  -7.161  99.669  1.00  0.00           H  
ATOM   1062  O2' U      33     -29.239  -7.689  97.810  1.00  0.00           O  
ATOM   1063 HO2' U      33     -30.124  -7.625  98.211  1.00  0.00           H  
ATOM   1064  O3' U      33     -28.289  -5.089  97.011  1.00  0.00           O  
ATOM   1065  P   U      34     -29.046  -3.711  96.590  1.00  0.00           P  
ATOM   1066  OP1 U      34     -28.579  -3.309  95.232  1.00  0.00           O  
ATOM   1067  OP2 U      34     -28.929  -2.717  97.699  1.00  0.00           O  
ATOM   1068  O5' U      34     -30.609  -4.136  96.432  1.00  0.00           O  
ATOM   1069  C5' U      34     -31.409  -4.443  97.564  1.00  0.00           C  
ATOM   1070  H5' U      34     -31.564  -3.544  98.163  1.00  0.00           H  
ATOM   1071 H5'' U      34     -30.895  -5.178  98.180  1.00  0.00           H  
ATOM   1072  C4' U      34     -32.773  -5.041  97.192  1.00  0.00           C  
ATOM   1073  H4' U      34     -33.291  -5.280  98.121  1.00  0.00           H  
ATOM   1074  O4' U      34     -33.563  -4.116  96.443  1.00  0.00           O  
ATOM   1075  C1' U      34     -34.093  -4.821  95.332  1.00  0.00           C  
ATOM   1076  H1' U      34     -34.965  -5.388  95.665  1.00  0.00           H  
ATOM   1077  N1  U      34     -34.492  -3.899  94.230  1.00  0.00           N  
ATOM   1078  C6  U      34     -33.562  -3.331  93.382  1.00  0.00           C  
ATOM   1079  H6  U      34     -32.504  -3.490  93.561  1.00  0.00           H  
ATOM   1080  C5  U      34     -33.957  -2.565  92.330  1.00  0.00           C  
ATOM   1081  H5  U      34     -33.220  -2.131  91.670  1.00  0.00           H  
ATOM   1082  C4  U      34     -35.355  -2.304  92.063  1.00  0.00           C  
ATOM   1083  O4  U      34     -35.790  -1.630  91.132  1.00  0.00           O  
ATOM   1084  N3  U      34     -36.222  -2.879  92.964  1.00  0.00           N  
ATOM   1085  H3  U      34     -37.201  -2.710  92.822  1.00  0.00           H  
ATOM   1086  C2  U      34     -35.862  -3.667  94.039  1.00  0.00           C  
ATOM   1087  O2  U      34     -36.745  -4.127  94.767  1.00  0.00           O  
ATOM   1088  C3' U      34     -32.629  -6.331  96.357  1.00  0.00           C  
ATOM   1089  H3' U      34     -31.594  -6.680  96.339  1.00  0.00           H  
ATOM   1090  C2' U      34     -33.025  -5.848  94.955  1.00  0.00           C  
ATOM   1091  H2' U      34     -32.152  -5.352  94.527  1.00  0.00           H  
ATOM   1092  O2' U      34     -33.497  -6.867  94.068  1.00  0.00           O  
ATOM   1093 HO2' U      34     -33.586  -6.515  93.160  1.00  0.00           H  
ATOM   1094  O3' U      34     -33.503  -7.335  96.867  1.00  0.00           O  
ATOM   1095  P   U      35     -32.923  -8.422  97.902  1.00  0.00           P  
ATOM   1096  OP1 U      35     -34.048  -9.298  98.341  1.00  0.00           O  
ATOM   1097  OP2 U      35     -32.126  -7.703  98.936  1.00  0.00           O  
ATOM   1098  O5' U      35     -31.895  -9.279  96.990  1.00  0.00           O  
ATOM   1099  C5' U      35     -32.353 -10.166  95.978  1.00  0.00           C  
ATOM   1100  H5' U      35     -32.976  -9.625  95.262  1.00  0.00           H  
ATOM   1101 H5'' U      35     -32.960 -10.948  96.436  1.00  0.00           H  
ATOM   1102  C4' U      35     -31.199 -10.843  95.216  1.00  0.00           C  
ATOM   1103  H4' U      35     -31.626 -11.686  94.669  1.00  0.00           H  
ATOM   1104  O4' U      35     -30.576  -9.977  94.265  1.00  0.00           O  
ATOM   1105  C1' U      35     -29.180 -10.230  94.320  1.00  0.00           C  
ATOM   1106  H1' U      35     -28.955 -11.146  93.770  1.00  0.00           H  
ATOM   1107  N1  U      35     -28.385  -9.093  93.776  1.00  0.00           N  
ATOM   1108  C6  U      35     -28.466  -7.838  94.338  1.00  0.00           C  
ATOM   1109  H6  U      35     -29.118  -7.677  95.188  1.00  0.00           H  
ATOM   1110  C5  U      35     -27.750  -6.805  93.826  1.00  0.00           C  
ATOM   1111  H5  U      35     -27.825  -5.825  94.273  1.00  0.00           H  
ATOM   1112  C4  U      35     -26.879  -6.972  92.685  1.00  0.00           C  
ATOM   1113  O4  U      35     -26.238  -6.080  92.142  1.00  0.00           O  
ATOM   1114  N3  U      35     -26.816  -8.258  92.197  1.00  0.00           N  
ATOM   1115  H3  U      35     -26.205  -8.419  91.413  1.00  0.00           H  
ATOM   1116  C2  U      35     -27.527  -9.333  92.692  1.00  0.00           C  
ATOM   1117  O2  U      35     -27.380 -10.436  92.168  1.00  0.00           O  
ATOM   1118  C3' U      35     -30.111 -11.385  96.167  1.00  0.00           C  
ATOM   1119  H3' U      35     -30.377 -11.214  97.212  1.00  0.00           H  
ATOM   1120  C2' U      35     -28.909 -10.501  95.795  1.00  0.00           C  
ATOM   1121  H2' U      35     -29.013  -9.573  96.348  1.00  0.00           H  
ATOM   1122  O2' U      35     -27.624 -11.062  96.044  1.00  0.00           O  
ATOM   1123 HO2' U      35     -26.941 -10.376  95.953  1.00  0.00           H  
ATOM   1124  O3' U      35     -29.916 -12.769  95.914  1.00  0.00           O  
ATOM   1125  P   C      36     -30.031 -13.824  97.131  1.00  0.00           P  
ATOM   1126  OP1 C      36     -31.477 -14.055  97.424  1.00  0.00           O  
ATOM   1127  OP2 C      36     -29.135 -13.405  98.246  1.00  0.00           O  
ATOM   1128  O5' C      36     -29.399 -15.145  96.449  1.00  0.00           O  
ATOM   1129  C5' C      36     -30.191 -16.056  95.698  1.00  0.00           C  
ATOM   1130  H5' C      36     -30.960 -15.515  95.144  1.00  0.00           H  
ATOM   1131 H5'' C      36     -30.685 -16.746  96.384  1.00  0.00           H  
ATOM   1132  C4' C      36     -29.358 -16.864  94.689  1.00  0.00           C  
ATOM   1133  H4' C      36     -29.917 -17.761  94.416  1.00  0.00           H  
ATOM   1134  O4' C      36     -29.079 -16.119  93.498  1.00  0.00           O  
ATOM   1135  C1' C      36     -27.771 -16.470  93.028  1.00  0.00           C  
ATOM   1136  H1' C      36     -27.827 -16.792  91.986  1.00  0.00           H  
ATOM   1137  N1  C      36     -26.794 -15.338  93.107  1.00  0.00           N  
ATOM   1138  C6  C      36     -27.091 -14.157  93.740  1.00  0.00           C  
ATOM   1139  H6  C      36     -28.052 -14.025  94.225  1.00  0.00           H  
ATOM   1140  C5  C      36     -26.186 -13.152  93.750  1.00  0.00           C  
ATOM   1141  H5  C      36     -26.427 -12.225  94.230  1.00  0.00           H  
ATOM   1142  C4  C      36     -24.937 -13.369  93.115  1.00  0.00           C  
ATOM   1143  N4  C      36     -24.037 -12.420  93.142  1.00  0.00           N  
ATOM   1144  H41 C      36     -23.158 -12.557  92.662  1.00  0.00           H  
ATOM   1145  H42 C      36     -24.257 -11.556  93.599  1.00  0.00           H  
ATOM   1146  N3  C      36     -24.613 -14.501  92.523  1.00  0.00           N  
ATOM   1147  C2  C      36     -25.547 -15.488  92.475  1.00  0.00           C  
ATOM   1148  O2  C      36     -25.269 -16.515  91.855  1.00  0.00           O  
ATOM   1149  C3' C      36     -27.989 -17.297  95.215  1.00  0.00           C  
ATOM   1150  H3' C      36     -27.487 -16.384  95.540  1.00  0.00           H  
ATOM   1151  C2' C      36     -27.305 -17.659  93.883  1.00  0.00           C  
ATOM   1152  H2' C      36     -26.227 -17.654  94.003  1.00  0.00           H  
ATOM   1153  O2' C      36     -27.753 -18.832  93.199  1.00  0.00           O  
ATOM   1154 HO2' C      36     -26.988 -19.301  92.815  1.00  0.00           H  
ATOM   1155  O3' C      36     -27.951 -18.135  96.379  1.00  0.00           O  
ATOM   1156  P   U      37     -27.881 -19.749  96.379  1.00  0.00           P  
ATOM   1157  OP1 U      37     -28.949 -20.309  95.505  1.00  0.00           O  
ATOM   1158  OP2 U      37     -27.854 -20.186  97.804  1.00  0.00           O  
ATOM   1159  O5' U      37     -26.414 -20.039  95.746  1.00  0.00           O  
ATOM   1160  C5' U      37     -25.244 -19.672  96.468  1.00  0.00           C  
ATOM   1161  H5' U      37     -25.035 -20.430  97.225  1.00  0.00           H  
ATOM   1162 H5'' U      37     -25.413 -18.729  96.989  1.00  0.00           H  
ATOM   1163  C4' U      37     -24.006 -19.500  95.573  1.00  0.00           C  
ATOM   1164  H4' U      37     -23.819 -20.426  95.027  1.00  0.00           H  
ATOM   1165  O4' U      37     -24.115 -18.420  94.644  1.00  0.00           O  
ATOM   1166  C1' U      37     -22.943 -17.605  94.696  1.00  0.00           C  
ATOM   1167  H1' U      37     -22.575 -17.429  93.682  1.00  0.00           H  
ATOM   1168  N1  U      37     -23.195 -16.265  95.314  1.00  0.00           N  
ATOM   1169  C6  U      37     -24.385 -15.955  95.942  1.00  0.00           C  
ATOM   1170  H6  U      37     -25.150 -16.713  96.048  1.00  0.00           H  
ATOM   1171  C5  U      37     -24.621 -14.703  96.412  1.00  0.00           C  
ATOM   1172  H5  U      37     -25.563 -14.471  96.888  1.00  0.00           H  
ATOM   1173  C4  U      37     -23.645 -13.644  96.278  1.00  0.00           C  
ATOM   1174  O4  U      37     -23.786 -12.488  96.664  1.00  0.00           O  
ATOM   1175  N3  U      37     -22.481 -14.019  95.651  1.00  0.00           N  
ATOM   1176  H3  U      37     -21.789 -13.306  95.513  1.00  0.00           H  
ATOM   1177  C2  U      37     -22.207 -15.278  95.156  1.00  0.00           C  
ATOM   1178  O2  U      37     -21.120 -15.477  94.614  1.00  0.00           O  
ATOM   1179  C3' U      37     -22.793 -19.201  96.451  1.00  0.00           C  
ATOM   1180  H3' U      37     -23.101 -18.522  97.250  1.00  0.00           H  
ATOM   1181  C2' U      37     -21.899 -18.420  95.473  1.00  0.00           C  
ATOM   1182  H2' U      37     -21.227 -17.767  96.023  1.00  0.00           H  
ATOM   1183  O2' U      37     -21.182 -19.249  94.550  1.00  0.00           O  
ATOM   1184 HO2' U      37     -20.454 -18.743  94.141  1.00  0.00           H  
ATOM   1185  O3' U      37     -22.232 -20.395  96.989  1.00  0.00           O  
ATOM   1186  P   A      38     -21.535 -20.401  98.444  1.00  0.00           P  
ATOM   1187  OP1 A      38     -21.042 -21.783  98.708  1.00  0.00           O  
ATOM   1188  OP2 A      38     -22.495 -19.794  99.408  1.00  0.00           O  
ATOM   1189  O5' A      38     -20.271 -19.400  98.298  1.00  0.00           O  
ATOM   1190  C5' A      38     -19.174 -19.710  97.446  1.00  0.00           C  
ATOM   1191  H5' A      38     -19.542 -20.036  96.473  1.00  0.00           H  
ATOM   1192 H5'' A      38     -18.599 -20.530  97.880  1.00  0.00           H  
ATOM   1193  C4' A      38     -18.236 -18.507  97.231  1.00  0.00           C  
ATOM   1194  H4' A      38     -17.443 -18.809  96.544  1.00  0.00           H  
ATOM   1195  O4' A      38     -18.907 -17.388  96.654  1.00  0.00           O  
ATOM   1196  C1' A      38     -18.530 -16.201  97.339  1.00  0.00           C  
ATOM   1197  H1' A      38     -18.160 -15.469  96.618  1.00  0.00           H  
ATOM   1198  N9  A      38     -19.697 -15.587  98.022  1.00  0.00           N  
ATOM   1199  C8  A      38     -20.912 -16.137  98.361  1.00  0.00           C  
ATOM   1200  H8  A      38     -21.130 -17.188  98.241  1.00  0.00           H  
ATOM   1201  N7  A      38     -21.798 -15.277  98.796  1.00  0.00           N  
ATOM   1202  C5  A      38     -21.096 -14.064  98.772  1.00  0.00           C  
ATOM   1203  C6  A      38     -21.395 -12.714  99.096  1.00  0.00           C  
ATOM   1204  N6  A      38     -22.545 -12.256  99.541  1.00  0.00           N  
ATOM   1205  H61 A      38     -22.627 -11.269  99.737  1.00  0.00           H  
ATOM   1206  H62 A      38     -23.338 -12.866  99.663  1.00  0.00           H  
ATOM   1207  N1  A      38     -20.493 -11.744  98.941  1.00  0.00           N  
ATOM   1208  C2  A      38     -19.294 -12.084  98.492  1.00  0.00           C  
ATOM   1209  H2  A      38     -18.580 -11.277  98.384  1.00  0.00           H  
ATOM   1210  N3  A      38     -18.863 -13.293  98.148  1.00  0.00           N  
ATOM   1211  C4  A      38     -19.818 -14.250  98.314  1.00  0.00           C  
ATOM   1212  C3' A      38     -17.576 -18.054  98.536  1.00  0.00           C  
ATOM   1213  H3' A      38     -18.284 -18.176  99.359  1.00  0.00           H  
ATOM   1214  C2' A      38     -17.380 -16.544  98.294  1.00  0.00           C  
ATOM   1215  H2' A      38     -17.484 -15.997  99.230  1.00  0.00           H  
ATOM   1216  O2' A      38     -16.161 -16.196  97.632  1.00  0.00           O  
ATOM   1217 HO2' A      38     -15.707 -15.503  98.146  1.00  0.00           H  
ATOM   1218  O3' A      38     -16.376 -18.793  98.778  1.00  0.00           O  
ATOM   1219  P   C      39     -15.991 -19.282 100.272  1.00  0.00           P  
ATOM   1220  OP1 C      39     -14.664 -19.965 100.195  1.00  0.00           O  
ATOM   1221  OP2 C      39     -17.147 -20.052 100.818  1.00  0.00           O  
ATOM   1222  O5' C      39     -15.853 -17.901 101.119  1.00  0.00           O  
ATOM   1223  C5' C      39     -14.696 -17.081 101.020  1.00  0.00           C  
ATOM   1224  H5' C      39     -14.411 -16.985  99.972  1.00  0.00           H  
ATOM   1225 H5'' C      39     -13.880 -17.576 101.532  1.00  0.00           H  
ATOM   1226  C4' C      39     -14.847 -15.658 101.598  1.00  0.00           C  
ATOM   1227  H4' C      39     -13.865 -15.187 101.556  1.00  0.00           H  
ATOM   1228  O4' C      39     -15.744 -14.888 100.781  1.00  0.00           O  
ATOM   1229  C1' C      39     -16.543 -14.043 101.608  1.00  0.00           C  
ATOM   1230  H1' C      39     -16.505 -13.015 101.236  1.00  0.00           H  
ATOM   1231  N1  C      39     -17.974 -14.471 101.671  1.00  0.00           N  
ATOM   1232  C6  C      39     -18.331 -15.792 101.760  1.00  0.00           C  
ATOM   1233  H6  C      39     -17.574 -16.550 101.694  1.00  0.00           H  
ATOM   1234  C5  C      39     -19.620 -16.157 101.939  1.00  0.00           C  
ATOM   1235  H5  C      39     -19.878 -17.202 102.015  1.00  0.00           H  
ATOM   1236  C4  C      39     -20.577 -15.117 102.041  1.00  0.00           C  
ATOM   1237  N4  C      39     -21.827 -15.409 102.267  1.00  0.00           N  
ATOM   1238  H41 C      39     -22.488 -14.642 102.323  1.00  0.00           H  
ATOM   1239  H42 C      39     -22.120 -16.368 102.308  1.00  0.00           H  
ATOM   1240  N3  C      39     -20.268 -13.838 101.958  1.00  0.00           N  
ATOM   1241  C2  C      39     -18.971 -13.488 101.763  1.00  0.00           C  
ATOM   1242  O2  C      39     -18.718 -12.285 101.672  1.00  0.00           O  
ATOM   1243  C3' C      39     -15.339 -15.532 103.057  1.00  0.00           C  
ATOM   1244  H3' C      39     -16.157 -16.231 103.231  1.00  0.00           H  
ATOM   1245  C2' C      39     -15.904 -14.098 102.995  1.00  0.00           C  
ATOM   1246  H2' C      39     -16.653 -13.955 103.777  1.00  0.00           H  
ATOM   1247  O2' C      39     -14.901 -13.083 103.081  1.00  0.00           O  
ATOM   1248 HO2' C      39     -14.642 -12.770 102.195  1.00  0.00           H  
ATOM   1249  O3' C      39     -14.421 -15.621 104.146  1.00  0.00           O  
ATOM   1250  P   C      40     -13.600 -16.973 104.518  1.00  0.00           P  
ATOM   1251  OP1 C      40     -14.408 -18.164 104.112  1.00  0.00           O  
ATOM   1252  OP2 C      40     -13.258 -16.850 105.966  1.00  0.00           O  
ATOM   1253  O5' C      40     -12.227 -16.826 103.607  1.00  0.00           O  
ATOM   1254  C5' C      40     -11.660 -17.922 102.885  1.00  0.00           C  
ATOM   1255  H5' C      40     -12.444 -18.629 102.616  1.00  0.00           H  
ATOM   1256 H5'' C      40     -10.963 -18.458 103.532  1.00  0.00           H  
ATOM   1257  C4' C      40     -10.929 -17.547 101.569  1.00  0.00           C  
ATOM   1258  H4' C      40     -11.029 -18.404 100.901  1.00  0.00           H  
ATOM   1259  O4' C      40     -11.493 -16.410 100.897  1.00  0.00           O  
ATOM   1260  C1' C      40     -10.451 -15.702 100.226  1.00  0.00           C  
ATOM   1261  H1' C      40     -10.675 -15.646  99.160  1.00  0.00           H  
ATOM   1262  N1  C      40     -10.241 -14.303 100.709  1.00  0.00           N  
ATOM   1263  C6  C      40     -10.881 -13.781 101.806  1.00  0.00           C  
ATOM   1264  H6  C      40     -11.501 -14.417 102.426  1.00  0.00           H  
ATOM   1265  C5  C      40     -10.763 -12.461 102.087  1.00  0.00           C  
ATOM   1266  H5  C      40     -11.298 -12.043 102.917  1.00  0.00           H  
ATOM   1267  C4  C      40      -9.964 -11.664 101.218  1.00  0.00           C  
ATOM   1268  N4  C      40      -9.929 -10.364 101.321  1.00  0.00           N  
ATOM   1269  H41 C      40      -9.413  -9.863 100.619  1.00  0.00           H  
ATOM   1270  H42 C      40     -10.586  -9.896 101.942  1.00  0.00           H  
ATOM   1271  N3  C      40      -9.298 -12.153 100.193  1.00  0.00           N  
ATOM   1272  C2  C      40      -9.422 -13.473  99.928  1.00  0.00           C  
ATOM   1273  O2  C      40      -8.802 -13.905  98.956  1.00  0.00           O  
ATOM   1274  C3' C      40      -9.420 -17.278 101.702  1.00  0.00           C  
ATOM   1275  H3' C      40      -9.251 -16.583 102.521  1.00  0.00           H  
ATOM   1276  C2' C      40      -9.172 -16.525 100.388  1.00  0.00           C  
ATOM   1277  H2' C      40      -8.298 -15.882 100.494  1.00  0.00           H  
ATOM   1278  O2' C      40      -9.037 -17.375  99.253  1.00  0.00           O  
ATOM   1279 HO2' C      40      -8.234 -17.903  99.419  1.00  0.00           H  
ATOM   1280  O3' C      40      -8.614 -18.455 101.856  1.00  0.00           O  
ATOM   1281  P   G      41      -6.978 -18.385 101.799  1.00  0.00           P  
ATOM   1282  OP1 G      41      -6.443 -19.644 102.402  1.00  0.00           O  
ATOM   1283  OP2 G      41      -6.498 -17.068 102.312  1.00  0.00           O  
ATOM   1284  O5' G      41      -6.718 -18.441 100.184  1.00  0.00           O  
ATOM   1285  C5' G      41      -5.532 -18.980  99.609  1.00  0.00           C  
ATOM   1286  H5' G      41      -5.819 -19.526  98.710  1.00  0.00           H  
ATOM   1287 H5'' G      41      -5.071 -19.701 100.284  1.00  0.00           H  
ATOM   1288  C4' G      41      -4.466 -17.951  99.189  1.00  0.00           C  
ATOM   1289  H4' G      41      -3.853 -18.425  98.420  1.00  0.00           H  
ATOM   1290  O4' G      41      -5.027 -16.756  98.639  1.00  0.00           O  
ATOM   1291  C1' G      41      -4.056 -15.722  98.772  1.00  0.00           C  
ATOM   1292  H1' G      41      -3.712 -15.399  97.788  1.00  0.00           H  
ATOM   1293  N9  G      41      -4.586 -14.536  99.481  1.00  0.00           N  
ATOM   1294  C8  G      41      -5.600 -14.453 100.402  1.00  0.00           C  
ATOM   1295  H8  G      41      -6.137 -15.326 100.740  1.00  0.00           H  
ATOM   1296  N7  G      41      -5.872 -13.237 100.799  1.00  0.00           N  
ATOM   1297  C5  G      41      -4.969 -12.451 100.073  1.00  0.00           C  
ATOM   1298  C6  G      41      -4.810 -11.022  99.980  1.00  0.00           C  
ATOM   1299  O6  G      41      -5.450 -10.132 100.531  1.00  0.00           O  
ATOM   1300  N1  G      41      -3.819 -10.629  99.113  1.00  0.00           N  
ATOM   1301  H1  G      41      -3.701  -9.640  98.964  1.00  0.00           H  
ATOM   1302  C2  G      41      -3.082 -11.490  98.383  1.00  0.00           C  
ATOM   1303  N2  G      41      -2.215 -10.948  97.570  1.00  0.00           N  
ATOM   1304  H21 G      41      -2.123  -9.935  97.538  1.00  0.00           H  
ATOM   1305  H22 G      41      -1.640 -11.552  97.006  1.00  0.00           H  
ATOM   1306  N3  G      41      -3.188 -12.818  98.421  1.00  0.00           N  
ATOM   1307  C4  G      41      -4.161 -13.242  99.285  1.00  0.00           C  
ATOM   1308  C3' G      41      -3.507 -17.484 100.291  1.00  0.00           C  
ATOM   1309  H3' G      41      -4.088 -17.107 101.136  1.00  0.00           H  
ATOM   1310  C2' G      41      -2.870 -16.305  99.535  1.00  0.00           C  
ATOM   1311  H2' G      41      -2.463 -15.578 100.230  1.00  0.00           H  
ATOM   1312  O2' G      41      -1.911 -16.688  98.552  1.00  0.00           O  
ATOM   1313 HO2' G      41      -1.041 -16.354  98.839  1.00  0.00           H  
ATOM   1314  O3' G      41      -2.573 -18.483 100.714  1.00  0.00           O  
ATOM   1315  P   G      42      -1.630 -18.266 102.022  1.00  0.00           P  
ATOM   1316  OP1 G      42      -0.905 -19.545 102.270  1.00  0.00           O  
ATOM   1317  OP2 G      42      -2.470 -17.712 103.119  1.00  0.00           O  
ATOM   1318  O5' G      42      -0.538 -17.126 101.638  1.00  0.00           O  
ATOM   1319  C5' G      42       0.558 -17.382 100.771  1.00  0.00           C  
ATOM   1320  H5' G      42       0.217 -17.971  99.919  1.00  0.00           H  
ATOM   1321 H5'' G      42       1.317 -17.961 101.302  1.00  0.00           H  
ATOM   1322  C4' G      42       1.195 -16.083 100.239  1.00  0.00           C  
ATOM   1323  H4' G      42       1.952 -16.353  99.501  1.00  0.00           H  
ATOM   1324  O4' G      42       0.223 -15.246  99.603  1.00  0.00           O  
ATOM   1325  C1' G      42       0.509 -13.880  99.896  1.00  0.00           C  
ATOM   1326  H1' G      42       0.513 -13.284  98.982  1.00  0.00           H  
ATOM   1327  N9  G      42      -0.492 -13.296 100.826  1.00  0.00           N  
ATOM   1328  C8  G      42      -1.300 -13.921 101.744  1.00  0.00           C  
ATOM   1329  H8  G      42      -1.274 -14.984 101.915  1.00  0.00           H  
ATOM   1330  N7  G      42      -2.130 -13.135 102.370  1.00  0.00           N  
ATOM   1331  C5  G      42      -1.808 -11.872 101.873  1.00  0.00           C  
ATOM   1332  C6  G      42      -2.344 -10.574 102.183  1.00  0.00           C  
ATOM   1333  O6  G      42      -3.259 -10.277 102.947  1.00  0.00           O  
ATOM   1334  N1  G      42      -1.730  -9.551 101.502  1.00  0.00           N  
ATOM   1335  H1  G      42      -2.061  -8.618 101.676  1.00  0.00           H  
ATOM   1336  C2  G      42      -0.713  -9.737 100.632  1.00  0.00           C  
ATOM   1337  N2  G      42      -0.173  -8.661 100.124  1.00  0.00           N  
ATOM   1338  H21 G      42      -0.491  -7.735 100.399  1.00  0.00           H  
ATOM   1339  H22 G      42       0.575  -8.777  99.460  1.00  0.00           H  
ATOM   1340  N3  G      42      -0.199 -10.918 100.287  1.00  0.00           N  
ATOM   1341  C4  G      42      -0.791 -11.958 100.946  1.00  0.00           C  
ATOM   1342  C3' G      42       1.877 -15.201 101.294  1.00  0.00           C  
ATOM   1343  H3' G      42       1.214 -15.110 102.156  1.00  0.00           H  
ATOM   1344  C2' G      42       1.900 -13.866 100.526  1.00  0.00           C  
ATOM   1345  H2' G      42       2.011 -13.026 101.205  1.00  0.00           H  
ATOM   1346  O2' G      42       2.861 -13.807  99.466  1.00  0.00           O  
ATOM   1347 HO2' G      42       3.088 -12.876  99.280  1.00  0.00           H  
ATOM   1348  O3' G      42       3.161 -15.663 101.710  1.00  0.00           O  
ATOM   1349  P   G      43       3.868 -15.060 103.037  1.00  0.00           P  
ATOM   1350  OP1 G      43       5.153 -15.791 103.230  1.00  0.00           O  
ATOM   1351  OP2 G      43       2.870 -15.093 104.141  1.00  0.00           O  
ATOM   1352  O5' G      43       4.199 -13.500 102.726  1.00  0.00           O  
ATOM   1353  C5' G      43       5.208 -13.123 101.796  1.00  0.00           C  
ATOM   1354  H5' G      43       5.055 -13.651 100.855  1.00  0.00           H  
ATOM   1355 H5'' G      43       6.185 -13.415 102.185  1.00  0.00           H  
ATOM   1356  C4' G      43       5.229 -11.610 101.510  1.00  0.00           C  
ATOM   1357  H4' G      43       5.984 -11.416 100.746  1.00  0.00           H  
ATOM   1358  O4' G      43       3.973 -11.124 101.027  1.00  0.00           O  
ATOM   1359  C1' G      43       3.727  -9.834 101.584  1.00  0.00           C  
ATOM   1360  H1' G      43       3.501  -9.115 100.794  1.00  0.00           H  
ATOM   1361  N9  G      43       2.569  -9.878 102.510  1.00  0.00           N  
ATOM   1362  C8  G      43       1.944 -10.973 103.055  1.00  0.00           C  
ATOM   1363  H8  G      43       2.308 -11.978 102.913  1.00  0.00           H  
ATOM   1364  N7  G      43       0.865 -10.702 103.736  1.00  0.00           N  
ATOM   1365  C5  G      43       0.798  -9.308 103.688  1.00  0.00           C  
ATOM   1366  C6  G      43      -0.142  -8.387 104.266  1.00  0.00           C  
ATOM   1367  O6  G      43      -1.170  -8.622 104.886  1.00  0.00           O  
ATOM   1368  N1  G      43       0.190  -7.064 104.089  1.00  0.00           N  
ATOM   1369  H1  G      43      -0.358  -6.375 104.569  1.00  0.00           H  
ATOM   1370  C2  G      43       1.250  -6.658 103.358  1.00  0.00           C  
ATOM   1371  N2  G      43       1.468  -5.367 103.329  1.00  0.00           N  
ATOM   1372  H21 G      43       0.883  -4.722 103.839  1.00  0.00           H  
ATOM   1373  H22 G      43       2.241  -5.040 102.767  1.00  0.00           H  
ATOM   1374  N3  G      43       2.118  -7.467 102.751  1.00  0.00           N  
ATOM   1375  C4  G      43       1.851  -8.792 102.965  1.00  0.00           C  
ATOM   1376  C3' G      43       5.588 -10.768 102.739  1.00  0.00           C  
ATOM   1377  H3' G      43       5.030 -11.141 103.600  1.00  0.00           H  
ATOM   1378  C2' G      43       5.004  -9.409 102.313  1.00  0.00           C  
ATOM   1379  H2' G      43       4.766  -8.812 103.190  1.00  0.00           H  
ATOM   1380  O2' G      43       5.824  -8.679 101.393  1.00  0.00           O  
ATOM   1381 HO2' G      43       5.547  -7.742 101.371  1.00  0.00           H  
ATOM   1382  O3' G      43       6.990 -10.744 103.014  1.00  0.00           O  
ATOM   1383  P   C      44       7.542 -10.525 104.518  1.00  0.00           P  
ATOM   1384  OP1 C      44       9.028 -10.425 104.442  1.00  0.00           O  
ATOM   1385  OP2 C      44       6.955 -11.589 105.378  1.00  0.00           O  
ATOM   1386  O5' C      44       6.947  -9.101 105.020  1.00  0.00           O  
ATOM   1387  C5' C      44       7.430  -7.868 104.506  1.00  0.00           C  
ATOM   1388  H5' C      44       7.478  -7.920 103.417  1.00  0.00           H  
ATOM   1389 H5'' C      44       8.441  -7.693 104.878  1.00  0.00           H  
ATOM   1390  C4' C      44       6.550  -6.663 104.891  1.00  0.00           C  
ATOM   1391  H4' C      44       6.982  -5.773 104.429  1.00  0.00           H  
ATOM   1392  O4' C      44       5.205  -6.791 104.421  1.00  0.00           O  
ATOM   1393  C1' C      44       4.316  -6.250 105.395  1.00  0.00           C  
ATOM   1394  H1' C      44       3.649  -5.524 104.924  1.00  0.00           H  
ATOM   1395  N1  C      44       3.469  -7.300 106.048  1.00  0.00           N  
ATOM   1396  C6  C      44       3.723  -8.646 105.917  1.00  0.00           C  
ATOM   1397  H6  C      44       4.610  -8.977 105.400  1.00  0.00           H  
ATOM   1398  C5  C      44       2.856  -9.562 106.416  1.00  0.00           C  
ATOM   1399  H5  C      44       3.058 -10.616 106.295  1.00  0.00           H  
ATOM   1400  C4  C      44       1.695  -9.072 107.071  1.00  0.00           C  
ATOM   1401  N4  C      44       0.769  -9.882 107.506  1.00  0.00           N  
ATOM   1402  H41 C      44      -0.099  -9.457 107.810  1.00  0.00           H  
ATOM   1403  H42 C      44       0.856 -10.873 107.360  1.00  0.00           H  
ATOM   1404  N3  C      44       1.445  -7.789 107.232  1.00  0.00           N  
ATOM   1405  C2  C      44       2.327  -6.889 106.749  1.00  0.00           C  
ATOM   1406  O2  C      44       2.060  -5.703 106.946  1.00  0.00           O  
ATOM   1407  C3' C      44       6.462  -6.394 106.398  1.00  0.00           C  
ATOM   1408  H3' C      44       6.251  -7.334 106.911  1.00  0.00           H  
ATOM   1409  C2' C      44       5.196  -5.513 106.408  1.00  0.00           C  
ATOM   1410  H2' C      44       4.715  -5.497 107.378  1.00  0.00           H  
ATOM   1411  O2' C      44       5.379  -4.180 105.928  1.00  0.00           O  
ATOM   1412 HO2' C      44       5.172  -3.546 106.641  1.00  0.00           H  
ATOM   1413  O3' C      44       7.646  -5.781 106.913  1.00  0.00           O  
ATOM   1414  P   A      45       8.138  -6.011 108.441  1.00  0.00           P  
ATOM   1415  OP1 A      45       9.501  -5.423 108.574  1.00  0.00           O  
ATOM   1416  OP2 A      45       7.953  -7.447 108.788  1.00  0.00           O  
ATOM   1417  O5' A      45       7.119  -5.157 109.359  1.00  0.00           O  
ATOM   1418  C5' A      45       7.093  -3.737 109.322  1.00  0.00           C  
ATOM   1419  H5' A      45       7.187  -3.395 108.290  1.00  0.00           H  
ATOM   1420 H5'' A      45       7.927  -3.334 109.898  1.00  0.00           H  
ATOM   1421  C4' A      45       5.772  -3.194 109.887  1.00  0.00           C  
ATOM   1422  H4' A      45       5.738  -2.114 109.737  1.00  0.00           H  
ATOM   1423  O4' A      45       4.673  -3.784 109.191  1.00  0.00           O  
ATOM   1424  C1' A      45       3.714  -4.233 110.136  1.00  0.00           C  
ATOM   1425  H1' A      45       2.725  -3.894 109.831  1.00  0.00           H  
ATOM   1426  N9  A      45       3.656  -5.714 110.243  1.00  0.00           N  
ATOM   1427  C8  A      45       4.353  -6.706 109.593  1.00  0.00           C  
ATOM   1428  H8  A      45       5.222  -6.513 108.988  1.00  0.00           H  
ATOM   1429  N7  A      45       3.848  -7.906 109.727  1.00  0.00           N  
ATOM   1430  C5  A      45       2.788  -7.699 110.617  1.00  0.00           C  
ATOM   1431  C6  A      45       1.817  -8.519 111.250  1.00  0.00           C  
ATOM   1432  N6  A      45       1.654  -9.809 111.018  1.00  0.00           N  
ATOM   1433  H61 A      45       0.914 -10.298 111.493  1.00  0.00           H  
ATOM   1434  H62 A      45       2.237 -10.266 110.334  1.00  0.00           H  
ATOM   1435  N1  A      45       0.999  -8.014 112.181  1.00  0.00           N  
ATOM   1436  C2  A      45       1.102  -6.723 112.449  1.00  0.00           C  
ATOM   1437  H2  A      45       0.461  -6.346 113.227  1.00  0.00           H  
ATOM   1438  N3  A      45       1.858  -5.819 111.862  1.00  0.00           N  
ATOM   1439  C4  A      45       2.707  -6.379 110.968  1.00  0.00           C  
ATOM   1440  C3' A      45       5.578  -3.471 111.386  1.00  0.00           C  
ATOM   1441  H3' A      45       6.006  -4.447 111.626  1.00  0.00           H  
ATOM   1442  C2' A      45       4.048  -3.565 111.474  1.00  0.00           C  
ATOM   1443  H2' A      45       3.763  -4.187 112.324  1.00  0.00           H  
ATOM   1444  O2' A      45       3.369  -2.304 111.510  1.00  0.00           O  
ATOM   1445 HO2' A      45       2.482  -2.417 111.901  1.00  0.00           H  
ATOM   1446  O3' A      45       6.120  -2.460 112.233  1.00  0.00           O  
ATOM   1447  P   C      46       6.542  -2.795 113.757  1.00  0.00           P  
ATOM   1448  OP1 C      46       6.888  -1.503 114.415  1.00  0.00           O  
ATOM   1449  OP2 C      46       7.591  -3.851 113.697  1.00  0.00           O  
ATOM   1450  O5' C      46       5.243  -3.439 114.500  1.00  0.00           O  
ATOM   1451  C5' C      46       4.159  -2.649 114.981  1.00  0.00           C  
ATOM   1452  H5' C      46       3.685  -2.122 114.153  1.00  0.00           H  
ATOM   1453 H5'' C      46       4.541  -1.902 115.679  1.00  0.00           H  
ATOM   1454  C4' C      46       3.089  -3.479 115.723  1.00  0.00           C  
ATOM   1455  H4' C      46       2.325  -2.796 116.099  1.00  0.00           H  
ATOM   1456  O4' C      46       2.444  -4.444 114.891  1.00  0.00           O  
ATOM   1457  C1' C      46       2.207  -5.628 115.655  1.00  0.00           C  
ATOM   1458  H1' C      46       1.141  -5.868 115.620  1.00  0.00           H  
ATOM   1459  N1  C      46       2.969  -6.796 115.113  1.00  0.00           N  
ATOM   1460  C6  C      46       4.041  -6.642 114.270  1.00  0.00           C  
ATOM   1461  H6  C      46       4.453  -5.657 114.103  1.00  0.00           H  
ATOM   1462  C5  C      46       4.557  -7.708 113.614  1.00  0.00           C  
ATOM   1463  H5  C      46       5.387  -7.574 112.937  1.00  0.00           H  
ATOM   1464  C4  C      46       3.944  -8.972 113.837  1.00  0.00           C  
ATOM   1465  N4  C      46       4.362 -10.022 113.186  1.00  0.00           N  
ATOM   1466  H41 C      46       3.907 -10.900 113.375  1.00  0.00           H  
ATOM   1467  H42 C      46       5.116  -9.941 112.526  1.00  0.00           H  
ATOM   1468  N3  C      46       2.941  -9.153 114.669  1.00  0.00           N  
ATOM   1469  C2  C      46       2.469  -8.085 115.354  1.00  0.00           C  
ATOM   1470  O2  C      46       1.568  -8.278 116.167  1.00  0.00           O  
ATOM   1471  C3' C      46       3.656  -4.245 116.924  1.00  0.00           C  
ATOM   1472  H3' C      46       4.576  -4.744 116.616  1.00  0.00           H  
ATOM   1473  C2' C      46       2.570  -5.319 117.112  1.00  0.00           C  
ATOM   1474  H2' C      46       2.975  -6.197 117.612  1.00  0.00           H  
ATOM   1475  O2' C      46       1.373  -4.864 117.750  1.00  0.00           O  
ATOM   1476 HO2' C      46       1.198  -5.408 118.542  1.00  0.00           H  
ATOM   1477  O3' C      46       3.889  -3.403 118.053  1.00  0.00           O  
ATOM   1478  P   C      47       5.140  -3.666 119.049  1.00  0.00           P  
ATOM   1479  OP1 C      47       6.356  -3.935 118.231  1.00  0.00           O  
ATOM   1480  OP2 C      47       5.184  -2.536 120.022  1.00  0.00           O  
ATOM   1481  O5' C      47       4.764  -5.028 119.842  1.00  0.00           O  
ATOM   1482  C5' C      47       3.874  -5.005 120.949  1.00  0.00           C  
ATOM   1483  H5' C      47       3.033  -4.346 120.722  1.00  0.00           H  
ATOM   1484 H5'' C      47       4.386  -4.612 121.828  1.00  0.00           H  
ATOM   1485  C4' C      47       3.299  -6.386 121.284  1.00  0.00           C  
ATOM   1486  H4' C      47       2.590  -6.259 122.104  1.00  0.00           H  
ATOM   1487  O4' C      47       2.586  -6.902 120.155  1.00  0.00           O  
ATOM   1488  C1' C      47       2.655  -8.321 120.192  1.00  0.00           C  
ATOM   1489  H1' C      47       1.642  -8.729 120.214  1.00  0.00           H  
ATOM   1490  N1  C      47       3.376  -8.903 119.023  1.00  0.00           N  
ATOM   1491  C6  C      47       4.431  -8.265 118.415  1.00  0.00           C  
ATOM   1492  H6  C      47       4.693  -7.261 118.719  1.00  0.00           H  
ATOM   1493  C5  C      47       5.146  -8.895 117.449  1.00  0.00           C  
ATOM   1494  H5  C      47       5.976  -8.392 116.978  1.00  0.00           H  
ATOM   1495  C4  C      47       4.775 -10.235 117.138  1.00  0.00           C  
ATOM   1496  N4  C      47       5.461 -10.935 116.270  1.00  0.00           N  
ATOM   1497  H41 C      47       5.143 -11.877 116.108  1.00  0.00           H  
ATOM   1498  H42 C      47       6.251 -10.535 115.800  1.00  0.00           H  
ATOM   1499  N3  C      47       3.760 -10.860 117.697  1.00  0.00           N  
ATOM   1500  C2  C      47       3.029 -10.203 118.627  1.00  0.00           C  
ATOM   1501  O2  C      47       2.056 -10.786 119.119  1.00  0.00           O  
ATOM   1502  C3' C      47       4.301  -7.481 121.708  1.00  0.00           C  
ATOM   1503  H3' C      47       5.119  -7.543 120.989  1.00  0.00           H  
ATOM   1504  C2' C      47       3.378  -8.688 121.493  1.00  0.00           C  
ATOM   1505  H2' C      47       3.991  -9.580 121.367  1.00  0.00           H  
ATOM   1506  O2' C      47       2.397  -8.838 122.533  1.00  0.00           O  
ATOM   1507 HO2' C      47       1.867  -9.645 122.413  1.00  0.00           H  
ATOM   1508  O3' C      47       4.789  -7.462 123.056  1.00  0.00           O  
ATOM   1509  P   G      48       6.233  -6.842 123.458  1.00  0.00           P  
ATOM   1510  OP1 G      48       7.052  -6.574 122.243  1.00  0.00           O  
ATOM   1511  OP2 G      48       5.968  -5.707 124.387  1.00  0.00           O  
ATOM   1512  O5' G      48       7.001  -7.987 124.339  1.00  0.00           O  
ATOM   1513  C5' G      48       7.599  -9.156 123.768  1.00  0.00           C  
ATOM   1514  H5' G      48       8.565  -9.322 124.247  1.00  0.00           H  
ATOM   1515 H5'' G      48       7.778  -9.014 122.702  1.00  0.00           H  
ATOM   1516  C4' G      48       6.754 -10.425 123.962  1.00  0.00           C  
ATOM   1517  H4' G      48       5.829 -10.339 123.391  1.00  0.00           H  
ATOM   1518  O4' G      48       6.464 -10.669 125.333  1.00  0.00           O  
ATOM   1519  C1' G      48       5.931 -11.991 125.430  1.00  0.00           C  
ATOM   1520  H1' G      48       6.347 -12.483 126.313  1.00  0.00           H  
ATOM   1521  N9  G      48       4.458 -11.860 125.644  1.00  0.00           N  
ATOM   1522  C8  G      48       3.744 -10.686 125.737  1.00  0.00           C  
ATOM   1523  H8  G      48       4.158  -9.733 125.429  1.00  0.00           H  
ATOM   1524  N7  G      48       2.571 -10.800 126.302  1.00  0.00           N  
ATOM   1525  C5  G      48       2.457 -12.176 126.533  1.00  0.00           C  
ATOM   1526  C6  G      48       1.407 -12.945 127.156  1.00  0.00           C  
ATOM   1527  O6  G      48       0.353 -12.559 127.669  1.00  0.00           O  
ATOM   1528  N1  G      48       1.666 -14.302 127.189  1.00  0.00           N  
ATOM   1529  H1  G      48       0.980 -14.884 127.630  1.00  0.00           H  
ATOM   1530  C2  G      48       2.797 -14.863 126.689  1.00  0.00           C  
ATOM   1531  N2  G      48       2.883 -16.170 126.722  1.00  0.00           N  
ATOM   1532  H21 G      48       2.135 -16.743 127.076  1.00  0.00           H  
ATOM   1533  H22 G      48       3.714 -16.590 126.332  1.00  0.00           H  
ATOM   1534  N3  G      48       3.819 -14.188 126.167  1.00  0.00           N  
ATOM   1535  C4  G      48       3.591 -12.838 126.100  1.00  0.00           C  
ATOM   1536  C3' G      48       7.454 -11.743 123.615  1.00  0.00           C  
ATOM   1537  H3' G      48       8.305 -11.804 124.299  1.00  0.00           H  
ATOM   1538  C2' G      48       6.425 -12.752 124.169  1.00  0.00           C  
ATOM   1539  H2' G      48       6.928 -13.678 124.456  1.00  0.00           H  
ATOM   1540  O2' G      48       5.363 -13.024 123.276  1.00  0.00           O  
ATOM   1541 HO2' G      48       5.738 -13.284 122.416  1.00  0.00           H  
ATOM   1542  O3' G      48       8.053 -11.960 122.330  1.00  0.00           O  
ATOM   1543  P   U      49       7.331 -11.769 120.887  1.00  0.00           P  
ATOM   1544  OP1 U      49       8.415 -11.802 119.863  1.00  0.00           O  
ATOM   1545  OP2 U      49       6.436 -10.583 120.929  1.00  0.00           O  
ATOM   1546  O5' U      49       6.404 -13.087 120.701  1.00  0.00           O  
ATOM   1547  C5' U      49       6.931 -14.349 120.314  1.00  0.00           C  
ATOM   1548  H5' U      49       7.636 -14.703 121.068  1.00  0.00           H  
ATOM   1549 H5'' U      49       7.460 -14.255 119.364  1.00  0.00           H  
ATOM   1550  C4' U      49       5.818 -15.397 120.142  1.00  0.00           C  
ATOM   1551  H4' U      49       6.278 -16.368 119.952  1.00  0.00           H  
ATOM   1552  O4' U      49       5.021 -15.501 121.322  1.00  0.00           O  
ATOM   1553  C1' U      49       3.660 -15.694 120.951  1.00  0.00           C  
ATOM   1554  H1' U      49       3.298 -16.602 121.434  1.00  0.00           H  
ATOM   1555  N1  U      49       2.809 -14.559 121.410  1.00  0.00           N  
ATOM   1556  C6  U      49       3.202 -13.254 121.263  1.00  0.00           C  
ATOM   1557  H6  U      49       4.038 -13.008 120.631  1.00  0.00           H  
ATOM   1558  C5  U      49       2.624 -12.276 121.995  1.00  0.00           C  
ATOM   1559  H5  U      49       3.016 -11.287 121.929  1.00  0.00           H  
ATOM   1560  C4  U      49       1.549 -12.538 122.917  1.00  0.00           C  
ATOM   1561  O4  U      49       1.002 -11.696 123.621  1.00  0.00           O  
ATOM   1562  N3  U      49       1.128 -13.845 122.929  1.00  0.00           N  
ATOM   1563  H3  U      49       0.331 -14.048 123.510  1.00  0.00           H  
ATOM   1564  C2  U      49       1.672 -14.862 122.168  1.00  0.00           C  
ATOM   1565  O2  U      49       1.152 -15.975 122.174  1.00  0.00           O  
ATOM   1566  C3' U      49       4.861 -15.108 118.975  1.00  0.00           C  
ATOM   1567  H3' U      49       4.613 -14.047 118.964  1.00  0.00           H  
ATOM   1568  C2' U      49       3.632 -15.906 119.439  1.00  0.00           C  
ATOM   1569  H2' U      49       2.724 -15.488 119.001  1.00  0.00           H  
ATOM   1570  O2' U      49       3.762 -17.317 119.216  1.00  0.00           O  
ATOM   1571 HO2' U      49       2.979 -17.803 119.534  1.00  0.00           H  
ATOM   1572  O3' U      49       5.397 -15.476 117.704  1.00  0.00           O  
ATOM   1573  P   A      50       4.566 -15.222 116.331  1.00  0.00           P  
ATOM   1574  OP1 A      50       5.550 -15.248 115.209  1.00  0.00           O  
ATOM   1575  OP2 A      50       3.734 -13.999 116.495  1.00  0.00           O  
ATOM   1576  O5' A      50       3.553 -16.484 116.157  1.00  0.00           O  
ATOM   1577  C5' A      50       4.050 -17.784 115.859  1.00  0.00           C  
ATOM   1578  H5' A      50       4.687 -18.127 116.675  1.00  0.00           H  
ATOM   1579 H5'' A      50       4.654 -17.736 114.952  1.00  0.00           H  
ATOM   1580  C4' A      50       2.941 -18.824 115.625  1.00  0.00           C  
ATOM   1581  H4' A      50       3.407 -19.750 115.283  1.00  0.00           H  
ATOM   1582  O4' A      50       2.206 -19.126 116.809  1.00  0.00           O  
ATOM   1583  C1' A      50       0.820 -19.185 116.498  1.00  0.00           C  
ATOM   1584  H1' A      50       0.403 -20.142 116.822  1.00  0.00           H  
ATOM   1585  N9  A      50       0.085 -18.123 117.222  1.00  0.00           N  
ATOM   1586  C8  A      50       0.605 -17.151 118.033  1.00  0.00           C  
ATOM   1587  H8  A      50       1.644 -16.868 117.966  1.00  0.00           H  
ATOM   1588  N7  A      50      -0.226 -16.681 118.929  1.00  0.00           N  
ATOM   1589  C5  A      50      -1.425 -17.337 118.607  1.00  0.00           C  
ATOM   1590  C6  A      50      -2.730 -17.418 119.169  1.00  0.00           C  
ATOM   1591  N6  A      50      -3.102 -16.938 120.338  1.00  0.00           N  
ATOM   1592  H61 A      50      -4.009 -17.192 120.669  1.00  0.00           H  
ATOM   1593  H62 A      50      -2.489 -16.347 120.877  1.00  0.00           H  
ATOM   1594  N1  A      50      -3.713 -18.083 118.561  1.00  0.00           N  
ATOM   1595  C2  A      50      -3.411 -18.723 117.443  1.00  0.00           C  
ATOM   1596  H2  A      50      -4.234 -19.224 116.948  1.00  0.00           H  
ATOM   1597  N3  A      50      -2.221 -18.861 116.867  1.00  0.00           N  
ATOM   1598  C4  A      50      -1.261 -18.134 117.502  1.00  0.00           C  
ATOM   1599  C3' A      50       1.955 -18.377 114.543  1.00  0.00           C  
ATOM   1600  H3' A      50       1.774 -17.305 114.634  1.00  0.00           H  
ATOM   1601  C2' A      50       0.679 -19.094 114.985  1.00  0.00           C  
ATOM   1602  H2' A      50      -0.157 -18.460 114.741  1.00  0.00           H  
ATOM   1603  O2' A      50       0.530 -20.422 114.480  1.00  0.00           O  
ATOM   1604 HO2' A      50      -0.394 -20.562 114.200  1.00  0.00           H  
ATOM   1605  O3' A      50       2.408 -18.696 113.228  1.00  0.00           O  
ATOM   1606  P   A      51       1.686 -18.062 111.930  1.00  0.00           P  
ATOM   1607  OP1 A      51       2.483 -18.474 110.740  1.00  0.00           O  
ATOM   1608  OP2 A      51       1.501 -16.606 112.183  1.00  0.00           O  
ATOM   1609  O5' A      51       0.241 -18.812 111.814  1.00  0.00           O  
ATOM   1610  C5' A      51      -0.936 -18.112 111.450  1.00  0.00           C  
ATOM   1611  H5' A      51      -1.697 -18.806 111.108  1.00  0.00           H  
ATOM   1612 H5'' A      51      -0.714 -17.432 110.627  1.00  0.00           H  
ATOM   1613  C4' A      51      -1.521 -17.292 112.598  1.00  0.00           C  
ATOM   1614  H4' A      51      -0.732 -16.649 112.964  1.00  0.00           H  
ATOM   1615  O4' A      51      -2.067 -18.011 113.706  1.00  0.00           O  
ATOM   1616  C1' A      51      -2.919 -17.094 114.380  1.00  0.00           C  
ATOM   1617  H1' A      51      -3.661 -17.618 114.984  1.00  0.00           H  
ATOM   1618  N9  A      51      -2.251 -16.086 115.241  1.00  0.00           N  
ATOM   1619  C8  A      51      -0.942 -15.673 115.281  1.00  0.00           C  
ATOM   1620  H8  A      51      -0.139 -16.232 114.822  1.00  0.00           H  
ATOM   1621  N7  A      51      -0.755 -14.532 115.889  1.00  0.00           N  
ATOM   1622  C5  A      51      -2.053 -14.182 116.286  1.00  0.00           C  
ATOM   1623  C6  A      51      -2.673 -13.026 116.828  1.00  0.00           C  
ATOM   1624  N6  A      51      -2.078 -11.868 117.088  1.00  0.00           N  
ATOM   1625  H61 A      51      -2.665 -11.111 117.392  1.00  0.00           H  
ATOM   1626  H62 A      51      -1.090 -11.773 116.939  1.00  0.00           H  
ATOM   1627  N1  A      51      -3.965 -13.007 117.122  1.00  0.00           N  
ATOM   1628  C2  A      51      -4.643 -14.134 116.943  1.00  0.00           C  
ATOM   1629  H2  A      51      -5.687 -14.109 117.247  1.00  0.00           H  
ATOM   1630  N3  A      51      -4.223 -15.298 116.450  1.00  0.00           N  
ATOM   1631  C4  A      51      -2.921 -15.219 116.068  1.00  0.00           C  
ATOM   1632  C3' A      51      -2.616 -16.388 112.046  1.00  0.00           C  
ATOM   1633  H3' A      51      -3.068 -16.863 111.175  1.00  0.00           H  
ATOM   1634  C2' A      51      -3.633 -16.497 113.179  1.00  0.00           C  
ATOM   1635  H2' A      51      -4.223 -17.335 112.886  1.00  0.00           H  
ATOM   1636  O2' A      51      -4.566 -15.457 113.341  1.00  0.00           O  
ATOM   1637 HO2' A      51      -4.128 -14.680 113.714  1.00  0.00           H  
ATOM   1638  O3' A      51      -2.069 -15.109 111.757  1.00  0.00           O  
ATOM   1639  P   A      52      -2.145 -14.523 110.242  1.00  0.00           P  
ATOM   1640  OP1 A      52      -2.878 -15.481 109.353  1.00  0.00           O  
ATOM   1641  OP2 A      52      -0.778 -14.079 109.834  1.00  0.00           O  
ATOM   1642  O5' A      52      -3.050 -13.197 110.396  1.00  0.00           O  
ATOM   1643  C5' A      52      -4.430 -13.342 110.694  1.00  0.00           C  
ATOM   1644  H5' A      52      -4.910 -13.956 109.955  1.00  0.00           H  
ATOM   1645 H5'' A      52      -4.592 -13.879 111.614  1.00  0.00           H  
ATOM   1646  C4' A      52      -5.200 -12.038 110.689  1.00  0.00           C  
ATOM   1647  H4' A      52      -4.672 -11.211 111.113  1.00  0.00           H  
ATOM   1648  O4' A      52      -5.071 -11.776 109.319  1.00  0.00           O  
ATOM   1649  C1' A      52      -6.214 -11.166 108.975  1.00  0.00           C  
ATOM   1650  H1' A      52      -6.086 -10.105 109.180  1.00  0.00           H  
ATOM   1651  N9  A      52      -6.432 -11.327 107.520  1.00  0.00           N  
ATOM   1652  C8  A      52      -6.240 -12.435 106.734  1.00  0.00           C  
ATOM   1653  H8  A      52      -6.015 -13.410 107.150  1.00  0.00           H  
ATOM   1654  N7  A      52      -6.308 -12.196 105.448  1.00  0.00           N  
ATOM   1655  C5  A      52      -6.630 -10.829 105.399  1.00  0.00           C  
ATOM   1656  C6  A      52      -6.860  -9.886 104.365  1.00  0.00           C  
ATOM   1657  N6  A      52      -6.750 -10.149 103.082  1.00  0.00           N  
ATOM   1658  H61 A      52      -6.871  -9.405 102.429  1.00  0.00           H  
ATOM   1659  H62 A      52      -6.404 -11.044 102.787  1.00  0.00           H  
ATOM   1660  N1  A      52      -7.237  -8.631 104.618  1.00  0.00           N  
ATOM   1661  C2  A      52      -7.373  -8.296 105.895  1.00  0.00           C  
ATOM   1662  H2  A      52      -7.704  -7.282 106.081  1.00  0.00           H  
ATOM   1663  N3  A      52      -7.144  -9.031 106.978  1.00  0.00           N  
ATOM   1664  C4  A      52      -6.766 -10.306 106.657  1.00  0.00           C  
ATOM   1665  C3' A      52      -6.638 -12.259 111.331  1.00  0.00           C  
ATOM   1666  H3' A      52      -6.648 -13.322 111.235  1.00  0.00           H  
ATOM   1667  C2' A      52      -7.272 -11.736 109.907  1.00  0.00           C  
ATOM   1668  H2' A      52      -7.683 -12.546 109.415  1.00  0.00           H  
ATOM   1669  O2' A      52      -8.120 -10.675 109.542  1.00  0.00           O  
ATOM   1670 HO2' A      52      -8.860 -10.638 110.186  1.00  0.00           H  
ATOM   1671  O3' A      52      -7.264 -12.234 112.843  1.00  0.00           O  
ATOM   1672  P   U      53      -6.879 -12.249 114.716  1.00  0.00           P  
ATOM   1673  OP1 U      53      -8.053 -12.024 115.588  1.00  0.00           O  
ATOM   1674  OP2 U      53      -6.308 -13.620 114.855  1.00  0.00           O  
ATOM   1675  O5' U      53      -5.781 -11.073 115.539  1.00  0.00           O  
ATOM   1676  C5' U      53      -6.016  -9.750 116.265  1.00  0.00           C  
ATOM   1677  H5' U      53      -5.409  -9.881 117.162  1.00  0.00           H  
ATOM   1678 H5'' U      53      -7.012  -9.753 116.635  1.00  0.00           H  
ATOM   1679  C4' U      53      -5.771  -8.155 115.968  1.00  0.00           C  
ATOM   1680  H4' U      53      -5.928  -7.768 116.976  1.00  0.00           H  
ATOM   1681  O4' U      53      -4.402  -7.819 115.713  1.00  0.00           O  
ATOM   1682  C1' U      53      -4.203  -6.566 115.023  1.00  0.00           C  
ATOM   1683  H1' U      53      -3.452  -5.992 115.566  1.00  0.00           H  
ATOM   1684  N1  U      53      -3.743  -6.613 113.579  1.00  0.00           N  
ATOM   1685  C6  U      53      -4.490  -7.181 112.584  1.00  0.00           C  
ATOM   1686  H6  U      53      -5.540  -7.081 112.611  1.00  0.00           H  
ATOM   1687  C5  U      53      -3.937  -7.962 111.633  1.00  0.00           C  
ATOM   1688  H5  U      53      -4.557  -8.521 110.955  1.00  0.00           H  
ATOM   1689  C4  U      53      -2.509  -8.040 111.509  1.00  0.00           C  
ATOM   1690  O4  U      53      -1.883  -8.841 110.826  1.00  0.00           O  
ATOM   1691  N3  U      53      -1.844  -7.092 112.243  1.00  0.00           N  
ATOM   1692  H3  U      53      -0.853  -7.233 112.260  1.00  0.00           H  
ATOM   1693  C2  U      53      -2.390  -6.399 113.312  1.00  0.00           C  
ATOM   1694  O2  U      53      -1.670  -5.705 114.029  1.00  0.00           O  
ATOM   1695  C3' U      53      -6.545  -7.028 115.145  1.00  0.00           C  
ATOM   1696  H3' U      53      -6.655  -7.306 114.115  1.00  0.00           H  
ATOM   1697  C2' U      53      -5.514  -5.879 115.216  1.00  0.00           C  
ATOM   1698  H2' U      53      -5.683  -5.176 114.416  1.00  0.00           H  
ATOM   1699  O2' U      53      -5.414  -5.198 116.467  1.00  0.00           O  
ATOM   1700 HO2' U      53      -6.061  -4.464 116.447  1.00  0.00           H  
ATOM   1701  O3' U      53      -7.835  -6.506 115.515  1.00  0.00           O  
ATOM   1702  P   G      54      -8.465  -5.080 114.919  1.00  0.00           P  
ATOM   1703  OP1 G      54      -7.611  -3.935 115.336  1.00  0.00           O  
ATOM   1704  OP2 G      54      -9.865  -5.068 115.418  1.00  0.00           O  
ATOM   1705  O5' G      54      -8.623  -4.993 113.284  1.00  0.00           O  
ATOM   1706  C5' G      54      -7.564  -5.040 112.320  1.00  0.00           C  
ATOM   1707  H5' G      54      -8.026  -5.211 111.346  1.00  0.00           H  
ATOM   1708 H5'' G      54      -7.013  -5.928 112.560  1.00  0.00           H  
ATOM   1709  C4' G      54      -6.539  -3.881 112.144  1.00  0.00           C  
ATOM   1710  H4' G      54      -6.727  -3.093 112.876  1.00  0.00           H  
ATOM   1711  O4' G      54      -5.210  -4.406 112.321  1.00  0.00           O  
ATOM   1712  C1' G      54      -4.319  -3.993 111.282  1.00  0.00           C  
ATOM   1713  H1' G      54      -3.353  -3.689 111.700  1.00  0.00           H  
ATOM   1714  N9  G      54      -4.062  -5.035 110.241  1.00  0.00           N  
ATOM   1715  C8  G      54      -4.926  -5.954 109.690  1.00  0.00           C  
ATOM   1716  H8  G      54      -5.984  -5.991 109.915  1.00  0.00           H  
ATOM   1717  N7  G      54      -4.344  -6.866 108.962  1.00  0.00           N  
ATOM   1718  C5  G      54      -3.000  -6.491 108.961  1.00  0.00           C  
ATOM   1719  C6  G      54      -1.829  -7.118 108.395  1.00  0.00           C  
ATOM   1720  O6  G      54      -1.707  -8.205 107.833  1.00  0.00           O  
ATOM   1721  N1  G      54      -0.701  -6.341 108.492  1.00  0.00           N  
ATOM   1722  H1  G      54       0.126  -6.671 108.021  1.00  0.00           H  
ATOM   1723  C2  G      54      -0.665  -5.148 109.113  1.00  0.00           C  
ATOM   1724  N2  G      54       0.409  -4.439 108.899  1.00  0.00           N  
ATOM   1725  H21 G      54       1.103  -4.779 108.234  1.00  0.00           H  
ATOM   1726  H22 G      54       0.425  -3.497 109.258  1.00  0.00           H  
ATOM   1727  N3  G      54      -1.681  -4.596 109.777  1.00  0.00           N  
ATOM   1728  C4  G      54      -2.839  -5.312 109.659  1.00  0.00           C  
ATOM   1729  C3' G      54      -6.479  -3.248 110.732  1.00  0.00           C  
ATOM   1730  H3' G      54      -6.637  -4.043 110.005  1.00  0.00           H  
ATOM   1731  C2' G      54      -5.006  -2.801 110.661  1.00  0.00           C  
ATOM   1732  H2' G      54      -4.675  -2.700 109.636  1.00  0.00           H  
ATOM   1733  O2' G      54      -4.705  -1.634 111.434  1.00  0.00           O  
ATOM   1734 HO2' G      54      -3.785  -1.342 111.275  1.00  0.00           H  
ATOM   1735  O3' G      54      -7.351  -2.180 110.398  1.00  0.00           O  
ATOM   1736  P   U      55      -7.698  -1.909 108.835  1.00  0.00           P  
ATOM   1737  OP1 U      55      -8.323  -0.562 108.735  1.00  0.00           O  
ATOM   1738  OP2 U      55      -8.480  -3.087 108.373  1.00  0.00           O  
ATOM   1739  O5' U      55      -6.297  -1.912 107.992  1.00  0.00           O  
ATOM   1740  C5' U      55      -5.372  -0.825 108.029  1.00  0.00           C  
ATOM   1741  H5' U      55      -5.149  -0.566 109.064  1.00  0.00           H  
ATOM   1742 H5'' U      55      -5.834   0.050 107.569  1.00  0.00           H  
ATOM   1743  C4' U      55      -4.036  -1.111 107.298  1.00  0.00           C  
ATOM   1744  H4' U      55      -3.372  -0.258 107.454  1.00  0.00           H  
ATOM   1745  O4' U      55      -3.356  -2.295 107.733  1.00  0.00           O  
ATOM   1746  C1' U      55      -2.660  -2.878 106.626  1.00  0.00           C  
ATOM   1747  H1' U      55      -1.593  -2.950 106.855  1.00  0.00           H  
ATOM   1748  N1  U      55      -3.176  -4.236 106.299  1.00  0.00           N  
ATOM   1749  C6  U      55      -4.503  -4.557 106.469  1.00  0.00           C  
ATOM   1750  H6  U      55      -5.198  -3.810 106.827  1.00  0.00           H  
ATOM   1751  C5  U      55      -4.942  -5.819 106.247  1.00  0.00           C  
ATOM   1752  H5  U      55      -5.970  -6.061 106.446  1.00  0.00           H  
ATOM   1753  C4  U      55      -4.033  -6.881 105.869  1.00  0.00           C  
ATOM   1754  O4  U      55      -4.304  -8.072 105.784  1.00  0.00           O  
ATOM   1755  N3  U      55      -2.763  -6.455 105.595  1.00  0.00           N  
ATOM   1756  H3  U      55      -2.105  -7.190 105.389  1.00  0.00           H  
ATOM   1757  C2  U      55      -2.283  -5.186 105.785  1.00  0.00           C  
ATOM   1758  O2  U      55      -1.108  -4.957 105.503  1.00  0.00           O  
ATOM   1759  C3' U      55      -4.208  -1.290 105.792  1.00  0.00           C  
ATOM   1760  H3' U      55      -5.007  -2.012 105.622  1.00  0.00           H  
ATOM   1761  C2' U      55      -2.859  -1.942 105.433  1.00  0.00           C  
ATOM   1762  H2' U      55      -2.937  -2.503 104.503  1.00  0.00           H  
ATOM   1763  O2' U      55      -1.746  -1.044 105.412  1.00  0.00           O  
ATOM   1764 HO2' U      55      -1.150  -1.274 104.674  1.00  0.00           H  
ATOM   1765  O3' U      55      -4.506  -0.078 105.111  1.00  0.00           O  
ATOM   1766  P   C      56      -5.234  -0.115 103.672  1.00  0.00           P  
ATOM   1767  OP1 C      56      -5.437   1.292 103.225  1.00  0.00           O  
ATOM   1768  OP2 C      56      -6.423  -1.007 103.769  1.00  0.00           O  
ATOM   1769  O5' C      56      -4.155  -0.832 102.705  1.00  0.00           O  
ATOM   1770  C5' C      56      -2.948  -0.180 102.338  1.00  0.00           C  
ATOM   1771  H5' C      56      -2.440   0.191 103.228  1.00  0.00           H  
ATOM   1772 H5'' C      56      -3.180   0.676 101.702  1.00  0.00           H  
ATOM   1773  C4' C      56      -1.991  -1.112 101.577  1.00  0.00           C  
ATOM   1774  H4' C      56      -1.086  -0.556 101.327  1.00  0.00           H  
ATOM   1775  O4' C      56      -1.620  -2.260 102.342  1.00  0.00           O  
ATOM   1776  C1' C      56      -1.449  -3.362 101.455  1.00  0.00           C  
ATOM   1777  H1' C      56      -0.411  -3.706 101.503  1.00  0.00           H  
ATOM   1778  N1  C      56      -2.348  -4.497 101.820  1.00  0.00           N  
ATOM   1779  C6  C      56      -3.576  -4.304 102.407  1.00  0.00           C  
ATOM   1780  H6  C      56      -3.943  -3.297 102.566  1.00  0.00           H  
ATOM   1781  C5  C      56      -4.322  -5.368 102.796  1.00  0.00           C  
ATOM   1782  H5  C      56      -5.282  -5.212 103.266  1.00  0.00           H  
ATOM   1783  C4  C      56      -3.791  -6.664 102.541  1.00  0.00           C  
ATOM   1784  N4  C      56      -4.427  -7.734 102.911  1.00  0.00           N  
ATOM   1785  H41 C      56      -3.953  -8.624 102.807  1.00  0.00           H  
ATOM   1786  H42 C      56      -5.247  -7.674 103.486  1.00  0.00           H  
ATOM   1787  N3  C      56      -2.626  -6.868 101.968  1.00  0.00           N  
ATOM   1788  C2  C      56      -1.902  -5.801 101.570  1.00  0.00           C  
ATOM   1789  O2  C      56      -0.844  -6.038 100.992  1.00  0.00           O  
ATOM   1790  C3' C      56      -2.602  -1.628 100.272  1.00  0.00           C  
ATOM   1791  H3' C      56      -3.619  -1.970 100.470  1.00  0.00           H  
ATOM   1792  C2' C      56      -1.709  -2.858 100.032  1.00  0.00           C  
ATOM   1793  H2' C      56      -2.239  -3.608  99.451  1.00  0.00           H  
ATOM   1794  O2' C      56      -0.435  -2.570  99.457  1.00  0.00           O  
ATOM   1795 HO2' C      56      -0.458  -2.810  98.512  1.00  0.00           H  
ATOM   1796  O3' C      56      -2.589  -0.638  99.243  1.00  0.00           O  
ATOM   1797  P   C      57      -3.710  -0.619  98.076  1.00  0.00           P  
ATOM   1798  OP1 C      57      -3.490   0.605  97.253  1.00  0.00           O  
ATOM   1799  OP2 C      57      -5.049  -0.821  98.694  1.00  0.00           O  
ATOM   1800  O5' C      57      -3.381  -1.918  97.173  1.00  0.00           O  
ATOM   1801  C5' C      57      -2.256  -1.958  96.308  1.00  0.00           C  
ATOM   1802  H5' C      57      -1.401  -1.490  96.797  1.00  0.00           H  
ATOM   1803 H5'' C      57      -2.477  -1.399  95.397  1.00  0.00           H  
ATOM   1804  C4' C      57      -1.864  -3.397  95.934  1.00  0.00           C  
ATOM   1805  H4' C      57      -0.975  -3.361  95.304  1.00  0.00           H  
ATOM   1806  O4' C      57      -1.567  -4.172  97.098  1.00  0.00           O  
ATOM   1807  C1' C      57      -1.971  -5.521  96.880  1.00  0.00           C  
ATOM   1808  H1' C      57      -1.111  -6.182  97.018  1.00  0.00           H  
ATOM   1809  N1  C      57      -3.059  -5.948  97.810  1.00  0.00           N  
ATOM   1810  C6  C      57      -4.010  -5.073  98.277  1.00  0.00           C  
ATOM   1811  H6  C      57      -3.970  -4.033  97.990  1.00  0.00           H  
ATOM   1812  C5  C      57      -4.993  -5.503  99.102  1.00  0.00           C  
ATOM   1813  H5  C      57      -5.732  -4.808  99.471  1.00  0.00           H  
ATOM   1814  C4  C      57      -5.011  -6.887  99.422  1.00  0.00           C  
ATOM   1815  N4  C      57      -5.942  -7.375 100.191  1.00  0.00           N  
ATOM   1816  H41 C      57      -5.882  -8.368 100.382  1.00  0.00           H  
ATOM   1817  H42 C      57      -6.682  -6.791 100.531  1.00  0.00           H  
ATOM   1818  N3  C      57      -4.113  -7.746  98.983  1.00  0.00           N  
ATOM   1819  C2  C      57      -3.137  -7.301  98.165  1.00  0.00           C  
ATOM   1820  O2  C      57      -2.342  -8.141  97.744  1.00  0.00           O  
ATOM   1821  C3' C      57      -2.943  -4.176  95.175  1.00  0.00           C  
ATOM   1822  H3' C      57      -3.899  -4.040  95.684  1.00  0.00           H  
ATOM   1823  C2' C      57      -2.439  -5.610  95.425  1.00  0.00           C  
ATOM   1824  H2' C      57      -3.253  -6.325  95.313  1.00  0.00           H  
ATOM   1825  O2' C      57      -1.301  -5.979  94.637  1.00  0.00           O  
ATOM   1826 HO2' C      57      -1.218  -6.951  94.610  1.00  0.00           H  
ATOM   1827  O3' C      57      -3.070  -3.823  93.799  1.00  0.00           O  
ATOM   1828  P   G      58      -4.409  -4.202  92.975  1.00  0.00           P  
ATOM   1829  OP1 G      58      -4.201  -3.786  91.559  1.00  0.00           O  
ATOM   1830  OP2 G      58      -5.576  -3.636  93.708  1.00  0.00           O  
ATOM   1831  O5' G      58      -4.530  -5.818  93.033  1.00  0.00           O  
ATOM   1832  C5' G      58      -3.647  -6.652  92.292  1.00  0.00           C  
ATOM   1833  H5' G      58      -2.614  -6.367  92.487  1.00  0.00           H  
ATOM   1834 H5'' G      58      -3.832  -6.517  91.226  1.00  0.00           H  
ATOM   1835  C4' G      58      -3.817  -8.142  92.631  1.00  0.00           C  
ATOM   1836  H4' G      58      -3.097  -8.718  92.046  1.00  0.00           H  
ATOM   1837  O4' G      58      -3.604  -8.428  94.013  1.00  0.00           O  
ATOM   1838  C1' G      58      -4.488  -9.474  94.399  1.00  0.00           C  
ATOM   1839  H1' G      58      -3.918 -10.318  94.795  1.00  0.00           H  
ATOM   1840  N9  G      58      -5.415  -9.016  95.462  1.00  0.00           N  
ATOM   1841  C8  G      58      -5.899  -7.761  95.738  1.00  0.00           C  
ATOM   1842  H8  G      58      -5.602  -6.886  95.173  1.00  0.00           H  
ATOM   1843  N7  G      58      -6.747  -7.721  96.734  1.00  0.00           N  
ATOM   1844  C5  G      58      -6.844  -9.057  97.151  1.00  0.00           C  
ATOM   1845  C6  G      58      -7.637  -9.703  98.178  1.00  0.00           C  
ATOM   1846  O6  G      58      -8.409  -9.214  99.008  1.00  0.00           O  
ATOM   1847  N1  G      58      -7.505 -11.074  98.181  1.00  0.00           N  
ATOM   1848  H1  G      58      -8.068 -11.604  98.826  1.00  0.00           H  
ATOM   1849  C2  G      58      -6.697 -11.747  97.333  1.00  0.00           C  
ATOM   1850  N2  G      58      -6.716 -13.046  97.414  1.00  0.00           N  
ATOM   1851  H21 G      58      -7.396 -13.470  98.039  1.00  0.00           H  
ATOM   1852  H22 G      58      -6.181 -13.582  96.757  1.00  0.00           H  
ATOM   1853  N3  G      58      -5.903 -11.203  96.416  1.00  0.00           N  
ATOM   1854  C4  G      58      -6.034  -9.847  96.362  1.00  0.00           C  
ATOM   1855  C3' G      58      -5.216  -8.658  92.292  1.00  0.00           C  
ATOM   1856  H3' G      58      -5.953  -7.951  92.677  1.00  0.00           H  
ATOM   1857  C2' G      58      -5.260  -9.933  93.151  1.00  0.00           C  
ATOM   1858  H2' G      58      -6.294 -10.196  93.390  1.00  0.00           H  
ATOM   1859  O2' G      58      -4.560 -11.044  92.578  1.00  0.00           O  
ATOM   1860 HO2' G      58      -4.912 -11.882  92.937  1.00  0.00           H  
ATOM   1861  O3' G      58      -5.393  -8.846  90.890  1.00  0.00           O  
ATOM   1862  P   A      59      -6.866  -8.948  90.246  1.00  0.00           P  
ATOM   1863  OP1 A      59      -6.694  -9.029  88.768  1.00  0.00           O  
ATOM   1864  OP2 A      59      -7.714  -7.858  90.804  1.00  0.00           O  
ATOM   1865  O5' A      59      -7.449 -10.360  90.765  1.00  0.00           O  
ATOM   1866  C5' A      59      -8.661 -10.871  90.240  1.00  0.00           C  
ATOM   1867  H5' A      59      -8.548 -11.060  89.171  1.00  0.00           H  
ATOM   1868 H5'' A      59      -9.457 -10.137  90.374  1.00  0.00           H  
ATOM   1869  C4' A      59      -9.067 -12.178  90.930  1.00  0.00           C  
ATOM   1870  H4' A      59      -8.302 -12.936  90.754  1.00  0.00           H  
ATOM   1871  O4' A      59      -9.256 -12.021  92.337  1.00  0.00           O  
ATOM   1872  C1' A      59     -10.434 -12.722  92.725  1.00  0.00           C  
ATOM   1873  H1' A      59     -10.223 -13.385  93.568  1.00  0.00           H  
ATOM   1874  N9  A      59     -11.483 -11.763  93.150  1.00  0.00           N  
ATOM   1875  C8  A      59     -11.541 -10.404  92.947  1.00  0.00           C  
ATOM   1876  H8  A      59     -10.830  -9.876  92.323  1.00  0.00           H  
ATOM   1877  N7  A      59     -12.497  -9.801  93.605  1.00  0.00           N  
ATOM   1878  C5  A      59     -13.125 -10.853  94.285  1.00  0.00           C  
ATOM   1879  C6  A      59     -14.200 -10.953  95.204  1.00  0.00           C  
ATOM   1880  N6  A      59     -14.908  -9.935  95.658  1.00  0.00           N  
ATOM   1881  H61 A      59     -15.635 -10.118  96.328  1.00  0.00           H  
ATOM   1882  H62 A      59     -14.697  -9.001  95.342  1.00  0.00           H  
ATOM   1883  N1  A      59     -14.589 -12.127  95.694  1.00  0.00           N  
ATOM   1884  C2  A      59     -13.931 -13.209  95.301  1.00  0.00           C  
ATOM   1885  H2  A      59     -14.271 -14.150  95.714  1.00  0.00           H  
ATOM   1886  N3  A      59     -12.905 -13.280  94.455  1.00  0.00           N  
ATOM   1887  C4  A      59     -12.539 -12.054  93.985  1.00  0.00           C  
ATOM   1888  C3' A      59     -10.392 -12.686  90.360  1.00  0.00           C  
ATOM   1889  H3' A      59     -11.068 -11.835  90.252  1.00  0.00           H  
ATOM   1890  C2' A      59     -10.883 -13.557  91.525  1.00  0.00           C  
ATOM   1891  H2' A      59     -11.967 -13.639  91.499  1.00  0.00           H  
ATOM   1892  O2' A      59     -10.255 -14.842  91.606  1.00  0.00           O  
ATOM   1893 HO2' A      59     -10.782 -15.435  92.174  1.00  0.00           H  
ATOM   1894  O3' A      59     -10.248 -13.365  89.115  1.00  0.00           O  
ATOM   1895  P   U      60     -11.462 -13.393  88.053  1.00  0.00           P  
ATOM   1896  OP1 U      60     -11.056 -14.262  86.912  1.00  0.00           O  
ATOM   1897  OP2 U      60     -11.840 -11.981  87.768  1.00  0.00           O  
ATOM   1898  O5' U      60     -12.698 -14.087  88.835  1.00  0.00           O  
ATOM   1899  C5' U      60     -12.696 -15.472  89.156  1.00  0.00           C  
ATOM   1900  H5' U      60     -11.749 -15.741  89.625  1.00  0.00           H  
ATOM   1901 H5'' U      60     -12.795 -16.057  88.240  1.00  0.00           H  
ATOM   1902  C4' U      60     -13.839 -15.857  90.113  1.00  0.00           C  
ATOM   1903  H4' U      60     -13.772 -16.926  90.321  1.00  0.00           H  
ATOM   1904  O4' U      60     -13.778 -15.152  91.354  1.00  0.00           O  
ATOM   1905  C1' U      60     -15.101 -14.867  91.801  1.00  0.00           C  
ATOM   1906  H1' U      60     -15.241 -15.301  92.793  1.00  0.00           H  
ATOM   1907  N1  U      60     -15.384 -13.402  91.893  1.00  0.00           N  
ATOM   1908  C6  U      60     -14.701 -12.472  91.139  1.00  0.00           C  
ATOM   1909  H6  U      60     -13.955 -12.807  90.433  1.00  0.00           H  
ATOM   1910  C5  U      60     -14.945 -11.143  91.280  1.00  0.00           C  
ATOM   1911  H5  U      60     -14.393 -10.426  90.689  1.00  0.00           H  
ATOM   1912  C4  U      60     -15.931 -10.647  92.214  1.00  0.00           C  
ATOM   1913  O4  U      60     -16.194  -9.466  92.419  1.00  0.00           O  
ATOM   1914  N3  U      60     -16.598 -11.629  92.909  1.00  0.00           N  
ATOM   1915  H3  U      60     -17.274 -11.327  93.587  1.00  0.00           H  
ATOM   1916  C2  U      60     -16.378 -12.987  92.791  1.00  0.00           C  
ATOM   1917  O2  U      60     -17.054 -13.765  93.463  1.00  0.00           O  
ATOM   1918  C3' U      60     -15.225 -15.580  89.529  1.00  0.00           C  
ATOM   1919  H3' U      60     -15.231 -14.580  89.091  1.00  0.00           H  
ATOM   1920  C2' U      60     -16.056 -15.560  90.823  1.00  0.00           C  
ATOM   1921  H2' U      60     -16.959 -14.970  90.678  1.00  0.00           H  
ATOM   1922  O2' U      60     -16.351 -16.858  91.354  1.00  0.00           O  
ATOM   1923 HO2' U      60     -17.139 -16.809  91.927  1.00  0.00           H  
ATOM   1924  O3' U      60     -15.628 -16.551  88.564  1.00  0.00           O  
ATOM   1925  P   U      61     -16.750 -16.200  87.455  1.00  0.00           P  
ATOM   1926  OP1 U      61     -16.995 -17.434  86.653  1.00  0.00           O  
ATOM   1927  OP2 U      61     -16.321 -14.968  86.736  1.00  0.00           O  
ATOM   1928  O5' U      61     -18.093 -15.842  88.289  1.00  0.00           O  
ATOM   1929  C5' U      61     -18.810 -16.845  88.996  1.00  0.00           C  
ATOM   1930  H5' U      61     -18.118 -17.448  89.584  1.00  0.00           H  
ATOM   1931 H5'' U      61     -19.299 -17.509  88.282  1.00  0.00           H  
ATOM   1932  C4' U      61     -19.879 -16.273  89.944  1.00  0.00           C  
ATOM   1933  H4' U      61     -20.347 -17.110  90.464  1.00  0.00           H  
ATOM   1934  O4' U      61     -19.354 -15.376  90.926  1.00  0.00           O  
ATOM   1935  C1' U      61     -20.319 -14.351  91.170  1.00  0.00           C  
ATOM   1936  H1' U      61     -20.545 -14.316  92.239  1.00  0.00           H  
ATOM   1937  N1  U      61     -19.828 -13.001  90.753  1.00  0.00           N  
ATOM   1938  C6  U      61     -18.795 -12.836  89.853  1.00  0.00           C  
ATOM   1939  H6  U      61     -18.353 -13.704  89.386  1.00  0.00           H  
ATOM   1940  C5  U      61     -18.323 -11.600  89.544  1.00  0.00           C  
ATOM   1941  H5  U      61     -17.514 -11.490  88.836  1.00  0.00           H  
ATOM   1942  C4  U      61     -18.889 -10.405  90.130  1.00  0.00           C  
ATOM   1943  O4  U      61     -18.533  -9.254  89.893  1.00  0.00           O  
ATOM   1944  N3  U      61     -19.904 -10.643  91.024  1.00  0.00           N  
ATOM   1945  H3  U      61     -20.322  -9.829  91.448  1.00  0.00           H  
ATOM   1946  C2  U      61     -20.423 -11.881  91.349  1.00  0.00           C  
ATOM   1947  O2  U      61     -21.366 -11.957  92.137  1.00  0.00           O  
ATOM   1948  C3' U      61     -20.986 -15.505  89.217  1.00  0.00           C  
ATOM   1949  H3' U      61     -20.527 -14.779  88.542  1.00  0.00           H  
ATOM   1950  C2' U      61     -21.596 -14.760  90.419  1.00  0.00           C  
ATOM   1951  H2' U      61     -22.178 -13.893  90.101  1.00  0.00           H  
ATOM   1952  O2' U      61     -22.343 -15.611  91.290  1.00  0.00           O  
ATOM   1953 HO2' U      61     -23.172 -15.172  91.566  1.00  0.00           H  
ATOM   1954  O3' U      61     -21.881 -16.359  88.506  1.00  0.00           O  
ATOM   1955  P   A      62     -22.710 -15.807  87.233  1.00  0.00           P  
ATOM   1956  OP1 A      62     -23.536 -16.936  86.711  1.00  0.00           O  
ATOM   1957  OP2 A      62     -21.748 -15.157  86.299  1.00  0.00           O  
ATOM   1958  O5' A      62     -23.695 -14.652  87.808  1.00  0.00           O  
ATOM   1959  C5' A      62     -24.848 -14.974  88.577  1.00  0.00           C  
ATOM   1960  H5' A      62     -24.547 -15.501  89.483  1.00  0.00           H  
ATOM   1961 H5'' A      62     -25.495 -15.637  88.000  1.00  0.00           H  
ATOM   1962  C4' A      62     -25.671 -13.736  88.972  1.00  0.00           C  
ATOM   1963  H4' A      62     -26.578 -14.073  89.475  1.00  0.00           H  
ATOM   1964  O4' A      62     -24.969 -12.873  89.864  1.00  0.00           O  
ATOM   1965  C1' A      62     -25.310 -11.527  89.559  1.00  0.00           C  
ATOM   1966  H1' A      62     -25.707 -11.033  90.448  1.00  0.00           H  
ATOM   1967  N9  A      62     -24.081 -10.810  89.135  1.00  0.00           N  
ATOM   1968  C8  A      62     -22.930 -11.322  88.580  1.00  0.00           C  
ATOM   1969  H8  A      62     -22.824 -12.366  88.320  1.00  0.00           H  
ATOM   1970  N7  A      62     -21.968 -10.450  88.422  1.00  0.00           N  
ATOM   1971  C5  A      62     -22.543  -9.258  88.887  1.00  0.00           C  
ATOM   1972  C6  A      62     -22.106  -7.913  89.010  1.00  0.00           C  
ATOM   1973  N6  A      62     -20.906  -7.457  88.695  1.00  0.00           N  
ATOM   1974  H61 A      62     -20.686  -6.489  88.888  1.00  0.00           H  
ATOM   1975  H62 A      62     -20.197  -8.110  88.403  1.00  0.00           H  
ATOM   1976  N1  A      62     -22.920  -6.967  89.470  1.00  0.00           N  
ATOM   1977  C2  A      62     -24.142  -7.322  89.840  1.00  0.00           C  
ATOM   1978  H2  A      62     -24.771  -6.522  90.202  1.00  0.00           H  
ATOM   1979  N3  A      62     -24.692  -8.534  89.812  1.00  0.00           N  
ATOM   1980  C4  A      62     -23.832  -9.468  89.310  1.00  0.00           C  
ATOM   1981  C3' A      62     -26.094 -12.888  87.766  1.00  0.00           C  
ATOM   1982  H3' A      62     -25.232 -12.746  87.111  1.00  0.00           H  
ATOM   1983  C2' A      62     -26.395 -11.552  88.469  1.00  0.00           C  
ATOM   1984  H2' A      62     -26.277 -10.718  87.778  1.00  0.00           H  
ATOM   1985  O2' A      62     -27.681 -11.523  89.098  1.00  0.00           O  
ATOM   1986 HO2' A      62     -27.897 -10.615  89.377  1.00  0.00           H  
ATOM   1987  O3' A      62     -27.184 -13.458  87.037  1.00  0.00           O  
ATOM   1988  P   U      63     -27.416 -13.104  85.475  1.00  0.00           P  
ATOM   1989  OP1 U      63     -28.637 -13.832  85.021  1.00  0.00           O  
ATOM   1990  OP2 U      63     -26.141 -13.353  84.745  1.00  0.00           O  
ATOM   1991  O5' U      63     -27.707 -11.511  85.415  1.00  0.00           O  
ATOM   1992  C5' U      63     -28.956 -10.964  85.817  1.00  0.00           C  
ATOM   1993  H5' U      63     -29.218 -11.335  86.810  1.00  0.00           H  
ATOM   1994 H5'' U      63     -29.733 -11.281  85.119  1.00  0.00           H  
ATOM   1995  C4' U      63     -28.935  -9.427  85.862  1.00  0.00           C  
ATOM   1996  H4' U      63     -29.934  -9.076  86.126  1.00  0.00           H  
ATOM   1997  O4' U      63     -28.012  -8.936  86.834  1.00  0.00           O  
ATOM   1998  C1' U      63     -27.464  -7.709  86.358  1.00  0.00           C  
ATOM   1999  H1' U      63     -27.680  -6.918  87.081  1.00  0.00           H  
ATOM   2000  N1  U      63     -25.987  -7.788  86.170  1.00  0.00           N  
ATOM   2001  C6  U      63     -25.344  -8.961  85.833  1.00  0.00           C  
ATOM   2002  H6  U      63     -25.923  -9.865  85.706  1.00  0.00           H  
ATOM   2003  C5  U      63     -23.996  -8.993  85.660  1.00  0.00           C  
ATOM   2004  H5  U      63     -23.503  -9.919  85.400  1.00  0.00           H  
ATOM   2005  C4  U      63     -23.187  -7.802  85.808  1.00  0.00           C  
ATOM   2006  O4  U      63     -21.969  -7.728  85.677  1.00  0.00           O  
ATOM   2007  N3  U      63     -23.898  -6.680  86.140  1.00  0.00           N  
ATOM   2008  H3  U      63     -23.375  -5.823  86.223  1.00  0.00           H  
ATOM   2009  C2  U      63     -25.260  -6.600  86.304  1.00  0.00           C  
ATOM   2010  O2  U      63     -25.775  -5.507  86.544  1.00  0.00           O  
ATOM   2011  C3' U      63     -28.542  -8.772  84.533  1.00  0.00           C  
ATOM   2012  H3' U      63     -27.642  -9.259  84.157  1.00  0.00           H  
ATOM   2013  C2' U      63     -28.167  -7.369  85.038  1.00  0.00           C  
ATOM   2014  H2' U      63     -27.486  -6.880  84.341  1.00  0.00           H  
ATOM   2015  O2' U      63     -29.288  -6.533  85.344  1.00  0.00           O  
ATOM   2016 HO2' U      63     -29.094  -5.615  85.073  1.00  0.00           H  
ATOM   2017  O3' U      63     -29.563  -8.802  83.537  1.00  0.00           O  
ATOM   2018  P   G      64     -29.201  -8.566  81.977  1.00  0.00           P  
ATOM   2019  OP1 G      64     -30.464  -8.697  81.195  1.00  0.00           O  
ATOM   2020  OP2 G      64     -28.062  -9.457  81.622  1.00  0.00           O  
ATOM   2021  O5' G      64     -28.678  -7.036  81.867  1.00  0.00           O  
ATOM   2022  C5' G      64     -29.575  -5.942  82.002  1.00  0.00           C  
ATOM   2023  H5' G      64     -30.170  -6.062  82.908  1.00  0.00           H  
ATOM   2024 H5'' G      64     -30.262  -5.929  81.154  1.00  0.00           H  
ATOM   2025  C4' G      64     -28.854  -4.585  82.068  1.00  0.00           C  
ATOM   2026  H4' G      64     -29.598  -3.806  82.236  1.00  0.00           H  
ATOM   2027  O4' G      64     -27.897  -4.529  83.127  1.00  0.00           O  
ATOM   2028  C1' G      64     -26.791  -3.737  82.698  1.00  0.00           C  
ATOM   2029  H1' G      64     -26.628  -2.912  83.395  1.00  0.00           H  
ATOM   2030  N9  G      64     -25.550  -4.548  82.658  1.00  0.00           N  
ATOM   2031  C8  G      64     -25.399  -5.913  82.598  1.00  0.00           C  
ATOM   2032  H8  G      64     -26.241  -6.587  82.514  1.00  0.00           H  
ATOM   2033  N7  G      64     -24.158  -6.320  82.671  1.00  0.00           N  
ATOM   2034  C5  G      64     -23.421  -5.131  82.753  1.00  0.00           C  
ATOM   2035  C6  G      64     -22.002  -4.880  82.843  1.00  0.00           C  
ATOM   2036  O6  G      64     -21.063  -5.675  82.897  1.00  0.00           O  
ATOM   2037  N1  G      64     -21.683  -3.540  82.866  1.00  0.00           N  
ATOM   2038  H1  G      64     -20.708  -3.292  82.914  1.00  0.00           H  
ATOM   2039  C2  G      64     -22.599  -2.548  82.832  1.00  0.00           C  
ATOM   2040  N2  G      64     -22.139  -1.328  82.814  1.00  0.00           N  
ATOM   2041  H21 G      64     -21.138  -1.163  82.731  1.00  0.00           H  
ATOM   2042  H22 G      64     -22.801  -0.576  82.744  1.00  0.00           H  
ATOM   2043  N3  G      64     -23.917  -2.724  82.763  1.00  0.00           N  
ATOM   2044  C4  G      64     -24.271  -4.044  82.726  1.00  0.00           C  
ATOM   2045  C3' G      64     -28.101  -4.239  80.780  1.00  0.00           C  
ATOM   2046  H3' G      64     -27.522  -5.111  80.467  1.00  0.00           H  
ATOM   2047  C2' G      64     -27.137  -3.165  81.317  1.00  0.00           C  
ATOM   2048  H2' G      64     -26.252  -3.087  80.681  1.00  0.00           H  
ATOM   2049  O2' G      64     -27.744  -1.886  81.530  1.00  0.00           O  
ATOM   2050 HO2' G      64     -27.066  -1.189  81.454  1.00  0.00           H  
ATOM   2051  O3' G      64     -28.975  -3.815  79.732  1.00  0.00           O  
ATOM   2052  P   U      65     -28.498  -3.806  78.186  1.00  0.00           P  
ATOM   2053  OP1 U      65     -29.676  -3.426  77.356  1.00  0.00           O  
ATOM   2054  OP2 U      65     -27.828  -5.105  77.898  1.00  0.00           O  
ATOM   2055  O5' U      65     -27.380  -2.640  78.059  1.00  0.00           O  
ATOM   2056  C5' U      65     -27.721  -1.264  78.191  1.00  0.00           C  
ATOM   2057  H5' U      65     -28.305  -1.115  79.100  1.00  0.00           H  
ATOM   2058 H5'' U      65     -28.337  -0.957  77.343  1.00  0.00           H  
ATOM   2059  C4' U      65     -26.479  -0.358  78.255  1.00  0.00           C  
ATOM   2060  H4' U      65     -26.799   0.666  78.454  1.00  0.00           H  
ATOM   2061  O4' U      65     -25.597  -0.765  79.300  1.00  0.00           O  
ATOM   2062  C1' U      65     -24.251  -0.564  78.888  1.00  0.00           C  
ATOM   2063  H1' U      65     -23.816   0.205  79.527  1.00  0.00           H  
ATOM   2064  N1  U      65     -23.436  -1.805  79.041  1.00  0.00           N  
ATOM   2065  C6  U      65     -23.959  -3.050  78.768  1.00  0.00           C  
ATOM   2066  H6  U      65     -24.979  -3.129  78.414  1.00  0.00           H  
ATOM   2067  C5  U      65     -23.215  -4.171  78.952  1.00  0.00           C  
ATOM   2068  H5  U      65     -23.638  -5.143  78.742  1.00  0.00           H  
ATOM   2069  C4  U      65     -21.844  -4.102  79.410  1.00  0.00           C  
ATOM   2070  O4  U      65     -21.113  -5.069  79.602  1.00  0.00           O  
ATOM   2071  N3  U      65     -21.382  -2.833  79.654  1.00  0.00           N  
ATOM   2072  H3  U      65     -20.395  -2.741  79.832  1.00  0.00           H  
ATOM   2073  C2  U      65     -22.112  -1.672  79.489  1.00  0.00           C  
ATOM   2074  O2  U      65     -21.589  -0.586  79.755  1.00  0.00           O  
ATOM   2075  C3' U      65     -25.683  -0.356  76.944  1.00  0.00           C  
ATOM   2076  H3' U      65     -25.686  -1.364  76.524  1.00  0.00           H  
ATOM   2077  C2' U      65     -24.263  -0.032  77.446  1.00  0.00           C  
ATOM   2078  H2' U      65     -23.544  -0.565  76.827  1.00  0.00           H  
ATOM   2079  O2' U      65     -23.970   1.371  77.494  1.00  0.00           O  
ATOM   2080 HO2' U      65     -23.017   1.516  77.648  1.00  0.00           H  
ATOM   2081  O3' U      65     -26.200   0.591  76.001  1.00  0.00           O  
ATOM   2082  P   C      66     -26.023   0.371  74.409  1.00  0.00           P  
ATOM   2083  OP1 C      66     -26.405   1.638  73.723  1.00  0.00           O  
ATOM   2084  OP2 C      66     -26.757  -0.872  74.042  1.00  0.00           O  
ATOM   2085  O5' C      66     -24.448   0.095  74.157  1.00  0.00           O  
ATOM   2086  C5' C      66     -23.466   1.130  74.083  1.00  0.00           C  
ATOM   2087  H5' C      66     -23.703   1.928  74.788  1.00  0.00           H  
ATOM   2088 H5'' C      66     -23.431   1.545  73.074  1.00  0.00           H  
ATOM   2089  C4' C      66     -22.098   0.534  74.458  1.00  0.00           C  
ATOM   2090  H4' C      66     -22.136   0.354  75.524  1.00  0.00           H  
ATOM   2091  O4' C      66     -21.872  -0.696  73.774  1.00  0.00           O  
ATOM   2092  C1' C      66     -20.488  -0.991  73.775  1.00  0.00           C  
ATOM   2093  H1' C      66     -20.225  -1.233  72.742  1.00  0.00           H  
ATOM   2094  N1  C      66     -20.166  -2.198  74.622  1.00  0.00           N  
ATOM   2095  C6  C      66     -19.429  -3.223  74.073  1.00  0.00           C  
ATOM   2096  H6  C      66     -19.171  -3.191  73.020  1.00  0.00           H  
ATOM   2097  C5  C      66     -19.015  -4.267  74.837  1.00  0.00           C  
ATOM   2098  H5  C      66     -18.425  -5.057  74.400  1.00  0.00           H  
ATOM   2099  C4  C      66     -19.352  -4.236  76.219  1.00  0.00           C  
ATOM   2100  N4  C      66     -18.922  -5.140  77.057  1.00  0.00           N  
ATOM   2101  H41 C      66     -19.107  -4.942  78.029  1.00  0.00           H  
ATOM   2102  H42 C      66     -18.205  -5.779  76.766  1.00  0.00           H  
ATOM   2103  N3  C      66     -20.120  -3.321  76.752  1.00  0.00           N  
ATOM   2104  C2  C      66     -20.549  -2.292  75.982  1.00  0.00           C  
ATOM   2105  O2  C      66     -21.295  -1.495  76.547  1.00  0.00           O  
ATOM   2106  C3' C      66     -20.854   1.399  74.221  1.00  0.00           C  
ATOM   2107  H3' C      66     -20.958   1.876  73.243  1.00  0.00           H  
ATOM   2108  C2' C      66     -19.736   0.318  74.130  1.00  0.00           C  
ATOM   2109  H2' C      66     -19.088   0.590  73.292  1.00  0.00           H  
ATOM   2110  O2' C      66     -18.932   0.168  75.307  1.00  0.00           O  
ATOM   2111 HO2' C      66     -18.065  -0.212  75.072  1.00  0.00           H  
ATOM   2112  O3' C      66     -20.669   2.403  75.228  1.00  0.00           O  
ATOM   2113  P   C      67     -19.397   3.419  75.192  1.00  0.00           P  
ATOM   2114  OP1 C      67     -18.817   3.425  73.817  1.00  0.00           O  
ATOM   2115  OP2 C      67     -18.503   3.138  76.352  1.00  0.00           O  
ATOM   2116  O5' C      67     -20.059   4.873  75.480  1.00  0.00           O  
ATOM   2117  C5' C      67     -19.439   6.069  75.027  1.00  0.00           C  
ATOM   2118  H5' C      67     -18.354   5.948  75.004  1.00  0.00           H  
ATOM   2119 H5'' C      67     -19.669   6.877  75.721  1.00  0.00           H  
ATOM   2120  C4' C      67     -19.934   6.467  73.630  1.00  0.00           C  
ATOM   2121  H4' C      67     -19.621   5.714  72.906  1.00  0.00           H  
ATOM   2122  O4' C      67     -21.358   6.605  73.576  1.00  0.00           O  
ATOM   2123  C1' C      67     -21.683   7.763  72.807  1.00  0.00           C  
ATOM   2124  H1' C      67     -22.452   7.517  72.069  1.00  0.00           H  
ATOM   2125  N1  C      67     -22.184   8.888  73.663  1.00  0.00           N  
ATOM   2126  C6  C      67     -22.029   8.894  75.032  1.00  0.00           C  
ATOM   2127  H6  C      67     -21.602   8.034  75.533  1.00  0.00           H  
ATOM   2128  C5  C      67     -22.408   9.974  75.758  1.00  0.00           C  
ATOM   2129  H5  C      67     -22.276   9.975  76.830  1.00  0.00           H  
ATOM   2130  C4  C      67     -22.975  11.070  75.054  1.00  0.00           C  
ATOM   2131  N4  C      67     -23.347  12.146  75.694  1.00  0.00           N  
ATOM   2132  H41 C      67     -23.745  12.900  75.159  1.00  0.00           H  
ATOM   2133  H42 C      67     -23.224  12.201  76.693  1.00  0.00           H  
ATOM   2134  N3  C      67     -23.170  11.076  73.751  1.00  0.00           N  
ATOM   2135  C2  C      67     -22.792   9.987  73.033  1.00  0.00           C  
ATOM   2136  O2  C      67     -22.998  10.002  71.817  1.00  0.00           O  
ATOM   2137  C3' C      67     -19.358   7.814  73.187  1.00  0.00           C  
ATOM   2138  H3' C      67     -19.473   8.518  74.014  1.00  0.00           H  
ATOM   2139  C2' C      67     -20.383   8.165  72.092  1.00  0.00           C  
ATOM   2140  H2' C      67     -20.360   9.233  71.867  1.00  0.00           H  
ATOM   2141  O2' C      67     -20.254   7.379  70.901  1.00  0.00           O  
ATOM   2142 HO2' C      67     -20.934   7.626  70.247  1.00  0.00           H  
ATOM   2143  O3' C      67     -17.989   7.781  72.790  1.00  0.00           O  
ATOM   2144  P   A      68     -17.149   9.154  72.654  1.00  0.00           P  
ATOM   2145  OP1 A      68     -17.329   9.935  73.909  1.00  0.00           O  
ATOM   2146  OP2 A      68     -15.764   8.814  72.224  1.00  0.00           O  
ATOM   2147  O5' A      68     -17.877   9.958  71.460  1.00  0.00           O  
ATOM   2148  C5' A      68     -17.793   9.490  70.123  1.00  0.00           C  
ATOM   2149  H5' A      68     -17.937   8.409  70.102  1.00  0.00           H  
ATOM   2150 H5'' A      68     -16.801   9.699  69.723  1.00  0.00           H  
ATOM   2151  C4' A      68     -18.861  10.121  69.218  1.00  0.00           C  
ATOM   2152  H4' A      68     -19.842   9.752  69.515  1.00  0.00           H  
ATOM   2153  O4' A      68     -18.882  11.547  69.278  1.00  0.00           O  
ATOM   2154  C1' A      68     -18.882  12.067  67.955  1.00  0.00           C  
ATOM   2155  H1' A      68     -19.633  12.856  67.855  1.00  0.00           H  
ATOM   2156  N9  A      68     -17.549  12.655  67.663  1.00  0.00           N  
ATOM   2157  C8  A      68     -16.342  12.417  68.282  1.00  0.00           C  
ATOM   2158  H8  A      68     -16.232  11.709  69.092  1.00  0.00           H  
ATOM   2159  N7  A      68     -15.344  13.129  67.820  1.00  0.00           N  
ATOM   2160  C5  A      68     -15.951  13.910  66.822  1.00  0.00           C  
ATOM   2161  C6  A      68     -15.503  14.916  65.925  1.00  0.00           C  
ATOM   2162  N6  A      68     -14.263  15.368  65.845  1.00  0.00           N  
ATOM   2163  H61 A      68     -14.057  16.093  65.176  1.00  0.00           H  
ATOM   2164  H62 A      68     -13.557  14.988  66.460  1.00  0.00           H  
ATOM   2165  N1  A      68     -16.342  15.506  65.070  1.00  0.00           N  
ATOM   2166  C2  A      68     -17.615  15.124  65.089  1.00  0.00           C  
ATOM   2167  H2  A      68     -18.270  15.623  64.387  1.00  0.00           H  
ATOM   2168  N3  A      68     -18.186  14.211  65.874  1.00  0.00           N  
ATOM   2169  C4  A      68     -17.290  13.630  66.724  1.00  0.00           C  
ATOM   2170  C3' A      68     -18.615   9.709  67.764  1.00  0.00           C  
ATOM   2171  H3' A      68     -17.539   9.728  67.590  1.00  0.00           H  
ATOM   2172  C2' A      68     -19.227  10.903  67.011  1.00  0.00           C  
ATOM   2173  H2' A      68     -18.731  11.028  66.048  1.00  0.00           H  
ATOM   2174  O2' A      68     -20.650  10.831  66.860  1.00  0.00           O  
ATOM   2175 HO2' A      68     -20.948  11.484  66.197  1.00  0.00           H  
ATOM   2176  O3' A      68     -19.173   8.427  67.456  1.00  0.00           O  
ATOM   2177  P   G3     69     -18.311   7.245  66.751  1.00  0.00           P  
ATOM   2178  OP1 G3     69     -18.447   6.009  67.572  1.00  0.00           O  
ATOM   2179  OP2 G3     69     -16.942   7.743  66.445  1.00  0.00           O  
ATOM   2180  O5' G3     69     -19.060   7.013  65.332  1.00  0.00           O  
ATOM   2181  C5' G3     69     -20.177   6.139  65.205  1.00  0.00           C  
ATOM   2182  H5' G3     69     -20.836   6.253  66.069  1.00  0.00           H  
ATOM   2183 H5'' G3     69     -19.824   5.107  65.182  1.00  0.00           H  
ATOM   2184  C4' G3     69     -21.008   6.408  63.937  1.00  0.00           C  
ATOM   2185  H4' G3     69     -21.729   5.595  63.829  1.00  0.00           H  
ATOM   2186  O4' G3     69     -21.744   7.628  64.035  1.00  0.00           O  
ATOM   2187  C1' G3     69     -21.722   8.292  62.772  1.00  0.00           C  
ATOM   2188  H1' G3     69     -22.736   8.569  62.474  1.00  0.00           H  
ATOM   2189  N9  G3     69     -20.914   9.537  62.860  1.00  0.00           N  
ATOM   2190  C8  G3     69     -19.870   9.836  63.701  1.00  0.00           C  
ATOM   2191  H8  G3     69     -19.518   9.148  64.455  1.00  0.00           H  
ATOM   2192  N7  G3     69     -19.353  11.024  63.523  1.00  0.00           N  
ATOM   2193  C5  G3     69     -20.126  11.569  62.492  1.00  0.00           C  
ATOM   2194  C6  G3     69     -20.083  12.859  61.847  1.00  0.00           C  
ATOM   2195  O6  G3     69     -19.336  13.817  62.064  1.00  0.00           O  
ATOM   2196  N1  G3     69     -21.030  13.005  60.850  1.00  0.00           N  
ATOM   2197  H1  G3     69     -21.049  13.883  60.366  1.00  0.00           H  
ATOM   2198  C2  G3     69     -21.914  12.033  60.504  1.00  0.00           C  
ATOM   2199  N2  G3     69     -22.741  12.286  59.521  1.00  0.00           N  
ATOM   2200  H21 G3     69     -22.724  13.169  59.035  1.00  0.00           H  
ATOM   2201  H22 G3     69     -23.388  11.558  59.257  1.00  0.00           H  
ATOM   2202  N3  G3     69     -21.998  10.833  61.079  1.00  0.00           N  
ATOM   2203  C4  G3     69     -21.076  10.658  62.074  1.00  0.00           C  
ATOM   2204  C3' G3     69     -20.194   6.473  62.637  1.00  0.00           C  
ATOM   2205  H3' G3     69     -19.274   7.038  62.807  1.00  0.00           H  
ATOM   2206  C2' G3     69     -21.128   7.313  61.746  1.00  0.00           C  
ATOM   2207  H2' G3     69     -20.552   7.843  60.982  1.00  0.00           H  
ATOM   2208  O2' G3     69     -22.188   6.552  61.152  1.00  0.00           O  
ATOM   2209 HO2' G3     69     -22.647   7.090  60.474  1.00  0.00           H  
ATOM   2210  O3' G3     69     -19.879   5.187  62.092  1.00  0.00           O  
ATOM   2211 HO3' G3     69     -19.465   5.308  61.212  1.00  0.00           H  
TER   
END   
