# Supplementary material for: RPocket: an intuitive database of RNA pocket topology information with RNA-ligand data resources
Source: BMC Bioinformatics. 2021 Sep 8;22:428. doi: 10.1186/s12859-021-04349-4 (PMC8424408; doi:10.1186/s12859-021-04349-4)
Supplement: Supplementary file 7 — Additional file 7. Folder S3: Nine other experimental structures and their modeling structures and pockets. [file 12859_2021_4349_MOESM7_ESM.zip › 12859_2021_4349_MOESM7_ESM/3FO4_d4.pdb]

REMARK                                                              
ATOM      1 HO5' G5      1      57.814 -24.364  19.379  1.00  0.00           H  
ATOM      2  O5' G5      1      57.205 -24.913  18.845  1.00  0.00           O  
ATOM      3  C5' G5      1      57.942 -25.915  18.149  1.00  0.00           C  
ATOM      4  H5' G5      1      58.522 -26.501  18.866  1.00  0.00           H  
ATOM      5 H5'' G5      1      58.639 -25.445  17.452  1.00  0.00           H  
ATOM      6  C4' G5      1      57.023 -26.871  17.369  1.00  0.00           C  
ATOM      7  H4' G5      1      56.353 -27.372  18.069  1.00  0.00           H  
ATOM      8  O4' G5      1      56.240 -26.219  16.368  1.00  0.00           O  
ATOM      9  C1' G5      1      56.223 -27.021  15.185  1.00  0.00           C  
ATOM     10  H1' G5      1      55.197 -27.194  14.852  1.00  0.00           H  
ATOM     11  N9  G5      1      56.942 -26.314  14.091  1.00  0.00           N  
ATOM     12  C8  G5      1      57.495 -25.054  14.106  1.00  0.00           C  
ATOM     13  H8  G5      1      57.542 -24.453  15.006  1.00  0.00           H  
ATOM     14  N7  G5      1      57.929 -24.637  12.945  1.00  0.00           N  
ATOM     15  C5  G5      1      57.655 -25.710  12.085  1.00  0.00           C  
ATOM     16  C6  G5      1      57.891 -25.892  10.672  1.00  0.00           C  
ATOM     17  O6  G5      1      58.406 -25.122   9.859  1.00  0.00           O  
ATOM     18  N1  G5      1      57.472 -27.121  10.193  1.00  0.00           N  
ATOM     19  H1  G5      1      57.610 -27.303   9.217  1.00  0.00           H  
ATOM     20  C2  G5      1      56.885 -28.067  10.972  1.00  0.00           C  
ATOM     21  N2  G5      1      56.546 -29.197  10.404  1.00  0.00           N  
ATOM     22  H21 G5      1      56.675 -29.359   9.418  1.00  0.00           H  
ATOM     23  H22 G5      1      56.114 -29.892  10.994  1.00  0.00           H  
ATOM     24  N3  G5      1      56.641 -27.938  12.273  1.00  0.00           N  
ATOM     25  C4  G5      1      57.053 -26.738  12.782  1.00  0.00           C  
ATOM     26  C3' G5      1      57.844 -27.940  16.642  1.00  0.00           C  
ATOM     27  H3' G5      1      58.707 -27.452  16.180  1.00  0.00           H  
ATOM     28  C2' G5      1      56.867 -28.371  15.537  1.00  0.00           C  
ATOM     29  H2' G5      1      57.415 -28.790  14.690  1.00  0.00           H  
ATOM     30  O2' G5      1      55.860 -29.278  16.002  1.00  0.00           O  
ATOM     31 HO2' G5      1      55.168 -29.406  15.324  1.00  0.00           H  
ATOM     32  O3' G5      1      58.256 -29.011  17.484  1.00  0.00           O  
ATOM     33  P   G       2      59.725 -29.653  17.295  1.00  0.00           P  
ATOM     34  OP1 G       2      59.755 -30.898  18.126  1.00  0.00           O  
ATOM     35  OP2 G       2      60.696 -28.559  17.600  1.00  0.00           O  
ATOM     36  O5' G       2      59.829 -30.021  15.698  1.00  0.00           O  
ATOM     37  C5' G       2      59.435 -31.291  15.185  1.00  0.00           C  
ATOM     38  H5' G       2      58.357 -31.415  15.311  1.00  0.00           H  
ATOM     39 H5'' G       2      59.927 -32.081  15.754  1.00  0.00           H  
ATOM     40  C4' G       2      59.786 -31.504  13.697  1.00  0.00           C  
ATOM     41  H4' G       2      59.528 -32.536  13.450  1.00  0.00           H  
ATOM     42  O4' G       2      59.007 -30.655  12.848  1.00  0.00           O  
ATOM     43  C1' G       2      59.808 -30.252  11.739  1.00  0.00           C  
ATOM     44  H1' G       2      59.270 -30.394  10.799  1.00  0.00           H  
ATOM     45  N9  G       2      60.182 -28.818  11.852  1.00  0.00           N  
ATOM     46  C8  G       2      60.170 -28.006  12.959  1.00  0.00           C  
ATOM     47  H8  G       2      59.811 -28.343  13.920  1.00  0.00           H  
ATOM     48  N7  G       2      60.616 -26.797  12.748  1.00  0.00           N  
ATOM     49  C5  G       2      60.964 -26.805  11.393  1.00  0.00           C  
ATOM     50  C6  G       2      61.530 -25.784  10.547  1.00  0.00           C  
ATOM     51  O6  G       2      61.871 -24.636  10.834  1.00  0.00           O  
ATOM     52  N1  G       2      61.704 -26.188   9.236  1.00  0.00           N  
ATOM     53  H1  G       2      62.089 -25.516   8.601  1.00  0.00           H  
ATOM     54  C2  G       2      61.356 -27.418   8.778  1.00  0.00           C  
ATOM     55  N2  G       2      61.531 -27.660   7.503  1.00  0.00           N  
ATOM     56  H21 G       2      61.908 -26.962   6.881  1.00  0.00           H  
ATOM     57  H22 G       2      61.264 -28.571   7.159  1.00  0.00           H  
ATOM     58  N3  G       2      60.842 -28.396   9.525  1.00  0.00           N  
ATOM     59  C4  G       2      60.673 -28.031  10.832  1.00  0.00           C  
ATOM     60  C3' G       2      61.263 -31.303  13.288  1.00  0.00           C  
ATOM     61  H3' G       2      61.635 -30.358  13.688  1.00  0.00           H  
ATOM     62  C2' G       2      61.068 -31.128  11.767  1.00  0.00           C  
ATOM     63  H2' G       2      61.924 -30.608  11.330  1.00  0.00           H  
ATOM     64  O2' G       2      60.800 -32.350  11.062  1.00  0.00           O  
ATOM     65 HO2' G       2      60.805 -32.193  10.096  1.00  0.00           H  
ATOM     66  O3' G       2      62.184 -32.362  13.582  1.00  0.00           O  
ATOM     67  P   A       3      62.934 -32.496  15.024  1.00  0.00           P  
ATOM     68  OP1 A       3      62.665 -33.874  15.531  1.00  0.00           O  
ATOM     69  OP2 A       3      62.614 -31.332  15.883  1.00  0.00           O  
ATOM     70  O5' A       3      64.519 -32.394  14.688  1.00  0.00           O  
ATOM     71  C5' A       3      65.508 -32.419  15.723  1.00  0.00           C  
ATOM     72  H5' A       3      66.318 -33.067  15.386  1.00  0.00           H  
ATOM     73 H5'' A       3      65.097 -32.877  16.626  1.00  0.00           H  
ATOM     74  C4' A       3      66.147 -31.060  16.100  1.00  0.00           C  
ATOM     75  H4' A       3      67.185 -31.266  16.370  1.00  0.00           H  
ATOM     76  O4' A       3      66.153 -30.132  15.015  1.00  0.00           O  
ATOM     77  C1' A       3      66.332 -28.828  15.555  1.00  0.00           C  
ATOM     78  H1' A       3      67.325 -28.455  15.296  1.00  0.00           H  
ATOM     79  N9  A       3      65.333 -27.869  15.044  1.00  0.00           N  
ATOM     80  C8  A       3      63.980 -28.033  14.865  1.00  0.00           C  
ATOM     81  H8  A       3      63.468 -28.959  15.095  1.00  0.00           H  
ATOM     82  N7  A       3      63.382 -26.983  14.365  1.00  0.00           N  
ATOM     83  C5  A       3      64.414 -26.041  14.253  1.00  0.00           C  
ATOM     84  C6  A       3      64.512 -24.703  13.795  1.00  0.00           C  
ATOM     85  N6  A       3      63.528 -24.005  13.267  1.00  0.00           N  
ATOM     86  H61 A       3      63.722 -23.094  12.876  1.00  0.00           H  
ATOM     87  H62 A       3      62.643 -24.455  13.097  1.00  0.00           H  
ATOM     88  N1  A       3      65.668 -24.040  13.833  1.00  0.00           N  
ATOM     89  C2  A       3      66.734 -24.678  14.301  1.00  0.00           C  
ATOM     90  H2  A       3      67.658 -24.115  14.315  1.00  0.00           H  
ATOM     91  N3  A       3      66.807 -25.931  14.742  1.00  0.00           N  
ATOM     92  C4  A       3      65.600 -26.566  14.692  1.00  0.00           C  
ATOM     93  C3' A       3      65.543 -30.288  17.288  1.00  0.00           C  
ATOM     94  H3' A       3      64.471 -30.162  17.138  1.00  0.00           H  
ATOM     95  C2' A       3      66.239 -28.927  17.075  1.00  0.00           C  
ATOM     96  H2' A       3      65.623 -28.123  17.479  1.00  0.00           H  
ATOM     97  O2' A       3      67.582 -28.851  17.561  1.00  0.00           O  
ATOM     98 HO2' A       3      67.580 -28.335  18.390  1.00  0.00           H  
ATOM     99  O3' A       3      65.806 -30.871  18.570  1.00  0.00           O  
ATOM    100  P   C       4      65.189 -30.230  19.932  1.00  0.00           P  
ATOM    101  OP1 C       4      65.738 -31.012  21.075  1.00  0.00           O  
ATOM    102  OP2 C       4      63.710 -30.145  19.788  1.00  0.00           O  
ATOM    103  O5' C       4      65.814 -28.729  20.025  1.00  0.00           O  
ATOM    104  C5' C       4      65.048 -27.613  20.460  1.00  0.00           C  
ATOM    105  H5' C       4      64.841 -27.705  21.528  1.00  0.00           H  
ATOM    106 H5'' C       4      64.096 -27.577  19.929  1.00  0.00           H  
ATOM    107  C4' C       4      65.794 -26.294  20.197  1.00  0.00           C  
ATOM    108  H4' C       4      66.797 -26.356  20.620  1.00  0.00           H  
ATOM    109  O4' C       4      65.886 -25.981  18.804  1.00  0.00           O  
ATOM    110  C1' C       4      65.680 -24.580  18.618  1.00  0.00           C  
ATOM    111  H1' C       4      66.517 -24.160  18.053  1.00  0.00           H  
ATOM    112  N1  C       4      64.418 -24.294  17.865  1.00  0.00           N  
ATOM    113  C6  C       4      63.418 -25.228  17.726  1.00  0.00           C  
ATOM    114  H6  C       4      63.512 -26.200  18.195  1.00  0.00           H  
ATOM    115  C5  C       4      62.321 -24.947  16.983  1.00  0.00           C  
ATOM    116  H5  C       4      61.551 -25.693  16.864  1.00  0.00           H  
ATOM    117  C4  C       4      62.257 -23.671  16.360  1.00  0.00           C  
ATOM    118  N4  C       4      61.249 -23.362  15.589  1.00  0.00           N  
ATOM    119  H41 C       4      61.289 -22.476  15.096  1.00  0.00           H  
ATOM    120  H42 C       4      60.564 -24.059  15.367  1.00  0.00           H  
ATOM    121  N3  C       4      63.197 -22.755  16.483  1.00  0.00           N  
ATOM    122  C2  C       4      64.277 -23.040  17.249  1.00  0.00           C  
ATOM    123  O2  C       4      65.118 -22.150  17.379  1.00  0.00           O  
ATOM    124  C3' C       4      65.077 -25.109  20.845  1.00  0.00           C  
ATOM    125  H3' C       4      64.009 -25.196  20.632  1.00  0.00           H  
ATOM    126  C2' C       4      65.658 -23.948  20.018  1.00  0.00           C  
ATOM    127  H2' C       4      65.001 -23.078  20.059  1.00  0.00           H  
ATOM    128  O2' C       4      67.003 -23.598  20.369  1.00  0.00           O  
ATOM    129 HO2' C       4      67.236 -22.732  19.983  1.00  0.00           H  
ATOM    130  O3' C       4      65.301 -25.030  22.249  1.00  0.00           O  
ATOM    131  P   A       5      64.243 -24.279  23.206  1.00  0.00           P  
ATOM    132  OP1 A       5      64.774 -24.330  24.598  1.00  0.00           O  
ATOM    133  OP2 A       5      62.899 -24.865  22.942  1.00  0.00           O  
ATOM    134  O5' A       5      64.227 -22.742  22.697  1.00  0.00           O  
ATOM    135  C5' A       5      65.326 -21.870  22.940  1.00  0.00           C  
ATOM    136  H5' A       5      66.238 -22.291  22.518  1.00  0.00           H  
ATOM    137 H5'' A       5      65.472 -21.763  24.017  1.00  0.00           H  
ATOM    138  C4' A       5      65.107 -20.470  22.346  1.00  0.00           C  
ATOM    139  H4' A       5      65.966 -19.845  22.598  1.00  0.00           H  
ATOM    140  O4' A       5      64.966 -20.485  20.927  1.00  0.00           O  
ATOM    141  C1' A       5      64.002 -19.503  20.560  1.00  0.00           C  
ATOM    142  H1' A       5      64.433 -18.800  19.843  1.00  0.00           H  
ATOM    143  N9  A       5      62.835 -20.149  19.916  1.00  0.00           N  
ATOM    144  C8  A       5      62.421 -21.459  19.962  1.00  0.00           C  
ATOM    145  H8  A       5      62.888 -22.195  20.603  1.00  0.00           H  
ATOM    146  N7  A       5      61.444 -21.745  19.139  1.00  0.00           N  
ATOM    147  C5  A       5      61.181 -20.513  18.521  1.00  0.00           C  
ATOM    148  C6  A       5      60.295 -20.057  17.510  1.00  0.00           C  
ATOM    149  N6  A       5      59.448 -20.815  16.837  1.00  0.00           N  
ATOM    150  H61 A       5      58.899 -20.400  16.093  1.00  0.00           H  
ATOM    151  H62 A       5      59.407 -21.798  17.043  1.00  0.00           H  
ATOM    152  N1  A       5      60.268 -18.774  17.144  1.00  0.00           N  
ATOM    153  C2  A       5      61.096 -17.935  17.748  1.00  0.00           C  
ATOM    154  H2  A       5      61.046 -16.901  17.430  1.00  0.00           H  
ATOM    155  N3  A       5      61.992 -18.212  18.687  1.00  0.00           N  
ATOM    156  C4  A       5      61.990 -19.531  19.028  1.00  0.00           C  
ATOM    157  C3' A       5      63.855 -19.794  22.909  1.00  0.00           C  
ATOM    158  H3' A       5      63.029 -20.508  22.890  1.00  0.00           H  
ATOM    159  C2' A       5      63.602 -18.734  21.824  1.00  0.00           C  
ATOM    160  H2' A       5      62.547 -18.460  21.799  1.00  0.00           H  
ATOM    161  O2' A       5      64.443 -17.579  21.920  1.00  0.00           O  
ATOM    162 HO2' A       5      63.991 -16.811  21.520  1.00  0.00           H  
ATOM    163  O3' A       5      64.049 -19.293  24.231  1.00  0.00           O  
ATOM    164  P   U       6      62.794 -19.102  25.230  1.00  0.00           P  
ATOM    165  OP1 U       6      63.311 -18.519  26.502  1.00  0.00           O  
ATOM    166  OP2 U       6      62.048 -20.390  25.297  1.00  0.00           O  
ATOM    167  O5' U       6      61.845 -18.014  24.494  1.00  0.00           O  
ATOM    168  C5' U       6      62.216 -16.644  24.417  1.00  0.00           C  
ATOM    169  H5' U       6      63.234 -16.555  24.036  1.00  0.00           H  
ATOM    170 H5'' U       6      62.191 -16.206  25.416  1.00  0.00           H  
ATOM    171  C4' U       6      61.279 -15.834  23.505  1.00  0.00           C  
ATOM    172  H4' U       6      61.609 -14.794  23.496  1.00  0.00           H  
ATOM    173  O4' U       6      61.267 -16.318  22.164  1.00  0.00           O  
ATOM    174  C1' U       6      59.961 -16.133  21.627  1.00  0.00           C  
ATOM    175  H1' U       6      60.031 -15.448  20.779  1.00  0.00           H  
ATOM    176  N1  U       6      59.369 -17.413  21.143  1.00  0.00           N  
ATOM    177  C6  U       6      59.644 -18.630  21.732  1.00  0.00           C  
ATOM    178  H6  U       6      60.300 -18.666  22.592  1.00  0.00           H  
ATOM    179  C5  U       6      59.113 -19.779  21.232  1.00  0.00           C  
ATOM    180  H5  U       6      59.345 -20.729  21.691  1.00  0.00           H  
ATOM    181  C4  U       6      58.223 -19.768  20.088  1.00  0.00           C  
ATOM    182  O4  U       6      57.707 -20.745  19.551  1.00  0.00           O  
ATOM    183  N3  U       6      57.978 -18.522  19.581  1.00  0.00           N  
ATOM    184  H3  U       6      57.339 -18.467  18.804  1.00  0.00           H  
ATOM    185  C2  U       6      58.512 -17.341  20.038  1.00  0.00           C  
ATOM    186  O2  U       6      58.229 -16.292  19.462  1.00  0.00           O  
ATOM    187  C3' U       6      59.830 -15.866  23.991  1.00  0.00           C  
ATOM    188  H3' U       6      59.563 -16.896  24.239  1.00  0.00           H  
ATOM    189  C2' U       6      59.087 -15.471  22.703  1.00  0.00           C  
ATOM    190  H2' U       6      58.080 -15.890  22.706  1.00  0.00           H  
ATOM    191  O2' U       6      59.066 -14.060  22.454  1.00  0.00           O  
ATOM    192 HO2' U       6      58.276 -13.827  21.930  1.00  0.00           H  
ATOM    193  O3' U       6      59.609 -15.006  25.106  1.00  0.00           O  
ATOM    194  P   A       7      58.507 -15.394  26.224  1.00  0.00           P  
ATOM    195  OP1 A       7      58.408 -14.235  27.163  1.00  0.00           O  
ATOM    196  OP2 A       7      58.877 -16.725  26.788  1.00  0.00           O  
ATOM    197  O5' A       7      57.115 -15.555  25.392  1.00  0.00           O  
ATOM    198  C5' A       7      56.367 -14.410  24.992  1.00  0.00           C  
ATOM    199  H5' A       7      57.010 -13.728  24.434  1.00  0.00           H  
ATOM    200 H5'' A       7      56.010 -13.882  25.876  1.00  0.00           H  
ATOM    201  C4' A       7      55.149 -14.743  24.120  1.00  0.00           C  
ATOM    202  H4' A       7      54.627 -13.814  23.893  1.00  0.00           H  
ATOM    203  O4' A       7      55.522 -15.365  22.893  1.00  0.00           O  
ATOM    204  C1' A       7      54.382 -16.062  22.416  1.00  0.00           C  
ATOM    205  H1' A       7      53.967 -15.537  21.555  1.00  0.00           H  
ATOM    206  N9  A       7      54.730 -17.436  21.997  1.00  0.00           N  
ATOM    207  C8  A       7      55.608 -18.321  22.573  1.00  0.00           C  
ATOM    208  H8  A       7      56.209 -18.065  23.438  1.00  0.00           H  
ATOM    209  N7  A       7      55.661 -19.486  21.978  1.00  0.00           N  
ATOM    210  C5  A       7      54.717 -19.361  20.945  1.00  0.00           C  
ATOM    211  C6  A       7      54.223 -20.210  19.918  1.00  0.00           C  
ATOM    212  N6  A       7      54.630 -21.445  19.688  1.00  0.00           N  
ATOM    213  H61 A       7      54.297 -21.912  18.855  1.00  0.00           H  
ATOM    214  H62 A       7      55.395 -21.814  20.228  1.00  0.00           H  
ATOM    215  N1  A       7      53.272 -19.800  19.073  1.00  0.00           N  
ATOM    216  C2  A       7      52.812 -18.565  19.221  1.00  0.00           C  
ATOM    217  H2  A       7      52.046 -18.262  18.520  1.00  0.00           H  
ATOM    218  N3  A       7      53.175 -17.652  20.114  1.00  0.00           N  
ATOM    219  C4  A       7      54.143 -18.117  20.957  1.00  0.00           C  
ATOM    220  C3' A       7      54.135 -15.683  24.785  1.00  0.00           C  
ATOM    221  H3' A       7      54.655 -16.575  25.145  1.00  0.00           H  
ATOM    222  C2' A       7      53.326 -16.084  23.527  1.00  0.00           C  
ATOM    223  H2' A       7      52.930 -17.088  23.634  1.00  0.00           H  
ATOM    224  O2' A       7      52.289 -15.180  23.149  1.00  0.00           O  
ATOM    225 HO2' A       7      51.671 -15.613  22.534  1.00  0.00           H  
ATOM    226  O3' A       7      53.378 -15.082  25.847  1.00  0.00           O  
ATOM    227  P   U       8      53.437 -15.652  27.377  1.00  0.00           P  
ATOM    228  OP1 U       8      52.533 -14.821  28.229  1.00  0.00           O  
ATOM    229  OP2 U       8      54.855 -15.819  27.811  1.00  0.00           O  
ATOM    230  O5' U       8      52.757 -17.114  27.193  1.00  0.00           O  
ATOM    231  C5' U       8      52.986 -18.202  28.075  1.00  0.00           C  
ATOM    232  H5' U       8      52.456 -18.042  29.017  1.00  0.00           H  
ATOM    233 H5'' U       8      54.052 -18.289  28.289  1.00  0.00           H  
ATOM    234  C4' U       8      52.527 -19.533  27.445  1.00  0.00           C  
ATOM    235  H4' U       8      52.767 -20.323  28.151  1.00  0.00           H  
ATOM    236  O4' U       8      51.117 -19.528  27.213  1.00  0.00           O  
ATOM    237  C1' U       8      50.878 -19.630  25.815  1.00  0.00           C  
ATOM    238  H1' U       8      50.645 -20.669  25.580  1.00  0.00           H  
ATOM    239  N1  U       8      49.777 -18.733  25.364  1.00  0.00           N  
ATOM    240  C6  U       8      49.707 -17.413  25.760  1.00  0.00           C  
ATOM    241  H6  U       8      50.413 -17.038  26.487  1.00  0.00           H  
ATOM    242  C5  U       8      48.767 -16.579  25.247  1.00  0.00           C  
ATOM    243  H5  U       8      48.735 -15.548  25.560  1.00  0.00           H  
ATOM    244  C4  U       8      47.806 -17.037  24.271  1.00  0.00           C  
ATOM    245  O4  U       8      46.934 -16.360  23.738  1.00  0.00           O  
ATOM    246  N3  U       8      47.931 -18.357  23.933  1.00  0.00           N  
ATOM    247  H3  U       8      47.283 -18.710  23.247  1.00  0.00           H  
ATOM    248  C2  U       8      48.868 -19.235  24.427  1.00  0.00           C  
ATOM    249  O2  U       8      48.882 -20.396  24.015  1.00  0.00           O  
ATOM    250  C3' U       8      53.245 -19.792  26.100  1.00  0.00           C  
ATOM    251  H3' U       8      54.139 -19.168  26.018  1.00  0.00           H  
ATOM    252  C2' U       8      52.186 -19.274  25.112  1.00  0.00           C  
ATOM    253  H2' U       8      52.260 -18.193  25.104  1.00  0.00           H  
ATOM    254  O2' U       8      52.299 -19.764  23.771  1.00  0.00           O  
ATOM    255 HO2' U       8      51.524 -19.511  23.237  1.00  0.00           H  
ATOM    256  O3' U       8      53.593 -21.163  25.878  1.00  0.00           O  
ATOM    257  P   A       9      54.758 -21.894  26.748  1.00  0.00           P  
ATOM    258  OP1 A       9      55.762 -20.873  27.163  1.00  0.00           O  
ATOM    259  OP2 A       9      55.237 -23.082  25.984  1.00  0.00           O  
ATOM    260  O5' A       9      54.025 -22.428  28.094  1.00  0.00           O  
ATOM    261  C5' A       9      52.901 -23.295  28.002  1.00  0.00           C  
ATOM    262  H5' A       9      53.236 -24.299  27.744  1.00  0.00           H  
ATOM    263 H5'' A       9      52.231 -22.938  27.218  1.00  0.00           H  
ATOM    264  C4' A       9      52.092 -23.350  29.302  1.00  0.00           C  
ATOM    265  H4' A       9      52.638 -23.931  30.047  1.00  0.00           H  
ATOM    266  O4' A       9      51.861 -22.036  29.802  1.00  0.00           O  
ATOM    267  C1' A       9      50.670 -22.037  30.566  1.00  0.00           C  
ATOM    268  H1' A       9      50.938 -21.952  31.622  1.00  0.00           H  
ATOM    269  N9  A       9      49.841 -20.854  30.204  1.00  0.00           N  
ATOM    270  C8  A       9      49.734 -19.696  30.939  1.00  0.00           C  
ATOM    271  H8  A       9      50.269 -19.549  31.870  1.00  0.00           H  
ATOM    272  N7  A       9      48.955 -18.784  30.420  1.00  0.00           N  
ATOM    273  C5  A       9      48.496 -19.399  29.247  1.00  0.00           C  
ATOM    274  C6  A       9      47.610 -19.013  28.209  1.00  0.00           C  
ATOM    275  N6  A       9      47.042 -17.828  28.116  1.00  0.00           N  
ATOM    276  H61 A       9      46.424 -17.648  27.336  1.00  0.00           H  
ATOM    277  H62 A       9      47.345 -17.079  28.720  1.00  0.00           H  
ATOM    278  N1  A       9      47.274 -19.848  27.222  1.00  0.00           N  
ATOM    279  C2  A       9      47.869 -21.033  27.210  1.00  0.00           C  
ATOM    280  H2  A       9      47.601 -21.689  26.389  1.00  0.00           H  
ATOM    281  N3  A       9      48.746 -21.524  28.077  1.00  0.00           N  
ATOM    282  C4  A       9      49.019 -20.661  29.102  1.00  0.00           C  
ATOM    283  C3' A       9      50.700 -23.971  29.114  1.00  0.00           C  
ATOM    284  H3' A       9      50.248 -23.538  28.225  1.00  0.00           H  
ATOM    285  C2' A       9      49.990 -23.400  30.360  1.00  0.00           C  
ATOM    286  H2' A       9      48.935 -23.274  30.146  1.00  0.00           H  
ATOM    287  O2' A       9      50.191 -24.180  31.548  1.00  0.00           O  
ATOM    288 HO2' A       9      49.603 -23.874  32.266  1.00  0.00           H  
ATOM    289  O3' A       9      50.637 -25.398  29.040  1.00  0.00           O  
ATOM    290  P   A      10      50.460 -26.180  27.621  1.00  0.00           P  
ATOM    291  OP1 A      10      50.800 -27.606  27.894  1.00  0.00           O  
ATOM    292  OP2 A      10      51.240 -25.478  26.563  1.00  0.00           O  
ATOM    293  O5' A      10      48.879 -26.146  27.198  1.00  0.00           O  
ATOM    294  C5' A      10      48.203 -24.926  26.905  1.00  0.00           C  
ATOM    295  H5' A      10      48.926 -24.175  26.583  1.00  0.00           H  
ATOM    296 H5'' A      10      47.741 -24.547  27.810  1.00  0.00           H  
ATOM    297  C4' A      10      47.130 -25.029  25.802  1.00  0.00           C  
ATOM    298  H4' A      10      46.536 -24.115  25.836  1.00  0.00           H  
ATOM    299  O4' A      10      47.763 -25.061  24.521  1.00  0.00           O  
ATOM    300  C1' A      10      47.117 -26.030  23.710  1.00  0.00           C  
ATOM    301  H1' A      10      46.923 -25.630  22.713  1.00  0.00           H  
ATOM    302  N9  A      10      47.946 -27.247  23.556  1.00  0.00           N  
ATOM    303  C8  A      10      49.149 -27.563  24.141  1.00  0.00           C  
ATOM    304  H8  A      10      49.614 -26.933  24.888  1.00  0.00           H  
ATOM    305  N7  A      10      49.695 -28.665  23.694  1.00  0.00           N  
ATOM    306  C5  A      10      48.763 -29.112  22.748  1.00  0.00           C  
ATOM    307  C6  A      10      48.697 -30.202  21.849  1.00  0.00           C  
ATOM    308  N6  A      10      49.638 -31.120  21.713  1.00  0.00           N  
ATOM    309  H61 A      10      49.526 -31.796  20.976  1.00  0.00           H  
ATOM    310  H62 A      10      50.479 -31.049  22.261  1.00  0.00           H  
ATOM    311  N1  A      10      47.663 -30.369  21.024  1.00  0.00           N  
ATOM    312  C2  A      10      46.693 -29.467  21.071  1.00  0.00           C  
ATOM    313  H2  A      10      45.868 -29.621  20.387  1.00  0.00           H  
ATOM    314  N3  A      10      46.613 -28.387  21.842  1.00  0.00           N  
ATOM    315  C4  A      10      47.690 -28.266  22.669  1.00  0.00           C  
ATOM    316  C3' A      10      46.135 -26.210  25.882  1.00  0.00           C  
ATOM    317  H3' A      10      46.651 -27.117  26.200  1.00  0.00           H  
ATOM    318  C2' A      10      45.795 -26.369  24.389  1.00  0.00           C  
ATOM    319  H2' A      10      45.517 -27.396  24.177  1.00  0.00           H  
ATOM    320  O2' A      10      44.796 -25.472  23.899  1.00  0.00           O  
ATOM    321 HO2' A      10      44.597 -25.673  22.966  1.00  0.00           H  
ATOM    322  O3' A      10      44.934 -26.000  26.629  1.00  0.00           O  
ATOM    323  P   U      11      44.632 -26.728  28.054  1.00  0.00           P  
ATOM    324  OP1 U      11      45.565 -27.879  28.241  1.00  0.00           O  
ATOM    325  OP2 U      11      43.168 -27.010  28.121  1.00  0.00           O  
ATOM    326  O5' U      11      44.936 -25.573  29.157  1.00  0.00           O  
ATOM    327  C5' U      11      46.132 -25.544  29.918  1.00  0.00           C  
ATOM    328  H5' U      11      46.982 -25.809  29.291  1.00  0.00           H  
ATOM    329 H5'' U      11      46.066 -26.281  30.720  1.00  0.00           H  
ATOM    330  C4' U      11      46.381 -24.157  30.535  1.00  0.00           C  
ATOM    331  H4' U      11      47.273 -24.220  31.157  1.00  0.00           H  
ATOM    332  O4' U      11      46.597 -23.154  29.541  1.00  0.00           O  
ATOM    333  C1' U      11      45.863 -21.978  29.866  1.00  0.00           C  
ATOM    334  H1' U      11      46.534 -21.121  29.865  1.00  0.00           H  
ATOM    335  N1  U      11      44.787 -21.674  28.876  1.00  0.00           N  
ATOM    336  C6  U      11      44.535 -22.498  27.800  1.00  0.00           C  
ATOM    337  H6  U      11      45.029 -23.457  27.726  1.00  0.00           H  
ATOM    338  C5  U      11      43.695 -22.112  26.809  1.00  0.00           C  
ATOM    339  H5  U      11      43.541 -22.756  25.965  1.00  0.00           H  
ATOM    340  C4  U      11      42.998 -20.849  26.843  1.00  0.00           C  
ATOM    341  O4  U      11      42.202 -20.438  26.001  1.00  0.00           O  
ATOM    342  N3  U      11      43.297 -20.081  27.938  1.00  0.00           N  
ATOM    343  H3  U      11      42.868 -19.170  27.966  1.00  0.00           H  
ATOM    344  C2  U      11      44.192 -20.405  28.932  1.00  0.00           C  
ATOM    345  O2  U      11      44.439 -19.571  29.804  1.00  0.00           O  
ATOM    346  C3' U      11      45.235 -23.686  31.433  1.00  0.00           C  
ATOM    347  H3' U      11      44.280 -23.989  30.997  1.00  0.00           H  
ATOM    348  C2' U      11      45.363 -22.159  31.299  1.00  0.00           C  
ATOM    349  H2' U      11      44.390 -21.699  31.419  1.00  0.00           H  
ATOM    350  O2' U      11      46.343 -21.565  32.159  1.00  0.00           O  
ATOM    351 HO2' U      11      46.035 -20.689  32.459  1.00  0.00           H  
ATOM    352  O3' U      11      45.363 -24.180  32.766  1.00  0.00           O  
ATOM    353  P   C      12      44.050 -24.487  33.658  1.00  0.00           P  
ATOM    354  OP1 C      12      44.501 -24.786  35.049  1.00  0.00           O  
ATOM    355  OP2 C      12      43.233 -25.509  32.943  1.00  0.00           O  
ATOM    356  O5' C      12      43.210 -23.098  33.665  1.00  0.00           O  
ATOM    357  C5' C      12      43.656 -21.963  34.396  1.00  0.00           C  
ATOM    358  H5' C      12      44.712 -21.784  34.197  1.00  0.00           H  
ATOM    359 H5'' C      12      43.544 -22.159  35.464  1.00  0.00           H  
ATOM    360  C4' C      12      42.864 -20.689  34.046  1.00  0.00           C  
ATOM    361  H4' C      12      43.231 -19.869  34.666  1.00  0.00           H  
ATOM    362  O4' C      12      43.000 -20.302  32.681  1.00  0.00           O  
ATOM    363  C1' C      12      41.745 -19.850  32.185  1.00  0.00           C  
ATOM    364  H1' C      12      41.854 -18.817  31.849  1.00  0.00           H  
ATOM    365  N1  C      12      41.270 -20.657  31.019  1.00  0.00           N  
ATOM    366  C6  C      12      41.668 -21.955  30.810  1.00  0.00           C  
ATOM    367  H6  C      12      42.293 -22.446  31.541  1.00  0.00           H  
ATOM    368  C5  C      12      41.307 -22.611  29.682  1.00  0.00           C  
ATOM    369  H5  C      12      41.639 -23.623  29.517  1.00  0.00           H  
ATOM    370  C4  C      12      40.488 -21.915  28.752  1.00  0.00           C  
ATOM    371  N4  C      12      40.099 -22.500  27.649  1.00  0.00           N  
ATOM    372  H41 C      12      39.544 -21.968  27.005  1.00  0.00           H  
ATOM    373  H42 C      12      40.444 -23.417  27.420  1.00  0.00           H  
ATOM    374  N3  C      12      40.055 -20.685  28.949  1.00  0.00           N  
ATOM    375  C2  C      12      40.448 -20.025  30.072  1.00  0.00           C  
ATOM    376  O2  C      12      40.069 -18.867  30.241  1.00  0.00           O  
ATOM    377  C3' C      12      41.373 -20.859  34.335  1.00  0.00           C  
ATOM    378  H3' C      12      41.060 -21.858  34.025  1.00  0.00           H  
ATOM    379  C2' C      12      40.758 -19.845  33.358  1.00  0.00           C  
ATOM    380  H2' C      12      39.776 -20.180  33.032  1.00  0.00           H  
ATOM    381  O2' C      12      40.715 -18.510  33.853  1.00  0.00           O  
ATOM    382 HO2' C      12      39.971 -18.431  34.475  1.00  0.00           H  
ATOM    383  O3' C      12      41.114 -20.648  35.723  1.00  0.00           O  
ATOM    384  P   G      13      39.787 -21.236  36.428  1.00  0.00           P  
ATOM    385  OP1 G      13      39.988 -21.145  37.905  1.00  0.00           O  
ATOM    386  OP2 G      13      39.501 -22.575  35.841  1.00  0.00           O  
ATOM    387  O5' G      13      38.638 -20.168  35.986  1.00  0.00           O  
ATOM    388  C5' G      13      38.530 -18.923  36.667  1.00  0.00           C  
ATOM    389  H5' G      13      39.524 -18.485  36.770  1.00  0.00           H  
ATOM    390 H5'' G      13      38.140 -19.100  37.672  1.00  0.00           H  
ATOM    391  C4' G      13      37.630 -17.886  35.974  1.00  0.00           C  
ATOM    392  H4' G      13      37.703 -16.952  36.533  1.00  0.00           H  
ATOM    393  O4' G      13      38.056 -17.633  34.640  1.00  0.00           O  
ATOM    394  C1' G      13      36.921 -17.289  33.856  1.00  0.00           C  
ATOM    395  H1' G      13      37.033 -16.277  33.463  1.00  0.00           H  
ATOM    396  N9  G      13      36.802 -18.202  32.701  1.00  0.00           N  
ATOM    397  C8  G      13      37.272 -19.478  32.570  1.00  0.00           C  
ATOM    398  H8  G      13      37.735 -19.999  33.399  1.00  0.00           H  
ATOM    399  N7  G      13      37.139 -19.977  31.370  1.00  0.00           N  
ATOM    400  C5  G      13      36.444 -18.986  30.665  1.00  0.00           C  
ATOM    401  C6  G      13      35.875 -18.962  29.333  1.00  0.00           C  
ATOM    402  O6  G      13      35.935 -19.802  28.430  1.00  0.00           O  
ATOM    403  N1  G      13      35.098 -17.846  29.092  1.00  0.00           N  
ATOM    404  H1  G      13      34.598 -17.807  28.218  1.00  0.00           H  
ATOM    405  C2  G      13      34.945 -16.838  29.986  1.00  0.00           C  
ATOM    406  N2  G      13      34.115 -15.883  29.672  1.00  0.00           N  
ATOM    407  H21 G      13      33.516 -15.992  28.859  1.00  0.00           H  
ATOM    408  H22 G      13      33.957 -15.161  30.353  1.00  0.00           H  
ATOM    409  N3  G      13      35.479 -16.794  31.203  1.00  0.00           N  
ATOM    410  C4  G      13      36.208 -17.908  31.495  1.00  0.00           C  
ATOM    411  C3' G      13      36.147 -18.266  35.917  1.00  0.00           C  
ATOM    412  H3' G      13      36.050 -19.311  35.612  1.00  0.00           H  
ATOM    413  C2' G      13      35.693 -17.343  34.767  1.00  0.00           C  
ATOM    414  H2' G      13      34.839 -17.782  34.253  1.00  0.00           H  
ATOM    415  O2' G      13      35.437 -15.990  35.166  1.00  0.00           O  
ATOM    416 HO2' G      13      34.946 -15.523  34.464  1.00  0.00           H  
ATOM    417  O3' G      13      35.486 -18.024  37.163  1.00  0.00           O  
ATOM    418  P   C      14      34.115 -18.798  37.555  1.00  0.00           P  
ATOM    419  OP1 C      14      33.547 -18.095  38.744  1.00  0.00           O  
ATOM    420  OP2 C      14      34.438 -20.247  37.707  1.00  0.00           O  
ATOM    421  O5' C      14      33.082 -18.612  36.303  1.00  0.00           O  
ATOM    422  C5' C      14      32.462 -17.358  36.044  1.00  0.00           C  
ATOM    423  H5' C      14      33.211 -16.570  36.070  1.00  0.00           H  
ATOM    424 H5'' C      14      31.752 -17.147  36.845  1.00  0.00           H  
ATOM    425  C4' C      14      31.711 -17.266  34.698  1.00  0.00           C  
ATOM    426  H4' C      14      31.351 -16.241  34.591  1.00  0.00           H  
ATOM    427  O4' C      14      32.489 -17.589  33.548  1.00  0.00           O  
ATOM    428  C1' C      14      31.592 -17.832  32.467  1.00  0.00           C  
ATOM    429  H1' C      14      31.474 -16.909  31.893  1.00  0.00           H  
ATOM    430  N1  C      14      32.065 -18.889  31.520  1.00  0.00           N  
ATOM    431  C6  C      14      33.288 -19.497  31.662  1.00  0.00           C  
ATOM    432  H6  C      14      33.954 -19.178  32.454  1.00  0.00           H  
ATOM    433  C5  C      14      33.640 -20.529  30.853  1.00  0.00           C  
ATOM    434  H5  C      14      34.579 -21.036  30.990  1.00  0.00           H  
ATOM    435  C4  C      14      32.701 -20.926  29.864  1.00  0.00           C  
ATOM    436  N4  C      14      32.932 -21.975  29.120  1.00  0.00           N  
ATOM    437  H41 C      14      32.273 -22.134  28.373  1.00  0.00           H  
ATOM    438  H42 C      14      33.779 -22.503  29.212  1.00  0.00           H  
ATOM    439  N3  C      14      31.595 -20.259  29.612  1.00  0.00           N  
ATOM    440  C2  C      14      31.269 -19.216  30.408  1.00  0.00           C  
ATOM    441  O2  C      14      30.278 -18.562  30.086  1.00  0.00           O  
ATOM    442  C3' C      14      30.498 -18.186  34.629  1.00  0.00           C  
ATOM    443  H3' C      14      30.800 -19.194  34.913  1.00  0.00           H  
ATOM    444  C2' C      14      30.224 -18.146  33.109  1.00  0.00           C  
ATOM    445  H2' C      14      29.840 -19.110  32.772  1.00  0.00           H  
ATOM    446  O2' C      14      29.376 -17.074  32.718  1.00  0.00           O  
ATOM    447 HO2' C      14      28.459 -17.398  32.696  1.00  0.00           H  
ATOM    448  O3' C      14      29.460 -17.705  35.486  1.00  0.00           O  
ATOM    449  P   G      15      28.187 -18.616  35.886  1.00  0.00           P  
ATOM    450  OP1 G      15      27.426 -17.886  36.944  1.00  0.00           O  
ATOM    451  OP2 G      15      28.652 -19.996  36.184  1.00  0.00           O  
ATOM    452  O5' G      15      27.299 -18.653  34.531  1.00  0.00           O  
ATOM    453  C5' G      15      26.505 -17.534  34.165  1.00  0.00           C  
ATOM    454  H5' G      15      27.115 -16.630  34.168  1.00  0.00           H  
ATOM    455 H5'' G      15      25.709 -17.404  34.900  1.00  0.00           H  
ATOM    456  C4' G      15      25.864 -17.693  32.780  1.00  0.00           C  
ATOM    457  H4' G      15      25.292 -16.792  32.553  1.00  0.00           H  
ATOM    458  O4' G      15      26.828 -17.897  31.749  1.00  0.00           O  
ATOM    459  C1' G      15      26.253 -18.723  30.740  1.00  0.00           C  
ATOM    460  H1' G      15      26.216 -18.185  29.791  1.00  0.00           H  
ATOM    461  N9  G      15      27.077 -19.939  30.544  1.00  0.00           N  
ATOM    462  C8  G      15      27.893 -20.564  31.449  1.00  0.00           C  
ATOM    463  H8  G      15      27.916 -20.293  32.497  1.00  0.00           H  
ATOM    464  N7  G      15      28.669 -21.470  30.922  1.00  0.00           N  
ATOM    465  C5  G      15      28.321 -21.481  29.565  1.00  0.00           C  
ATOM    466  C6  G      15      28.822 -22.238  28.434  1.00  0.00           C  
ATOM    467  O6  G      15      29.760 -23.035  28.358  1.00  0.00           O  
ATOM    468  N1  G      15      28.110 -22.027  27.272  1.00  0.00           N  
ATOM    469  H1  G      15      28.393 -22.535  26.449  1.00  0.00           H  
ATOM    470  C2  G      15      27.062 -21.175  27.186  1.00  0.00           C  
ATOM    471  N2  G      15      26.454 -21.114  26.033  1.00  0.00           N  
ATOM    472  H21 G      15      26.772 -21.698  25.263  1.00  0.00           H  
ATOM    473  H22 G      15      25.671 -20.490  25.937  1.00  0.00           H  
ATOM    474  N3  G      15      26.598 -20.418  28.181  1.00  0.00           N  
ATOM    475  C4  G      15      27.274 -20.609  29.353  1.00  0.00           C  
ATOM    476  C3' G      15      24.915 -18.887  32.714  1.00  0.00           C  
ATOM    477  H3' G      15      25.413 -19.761  33.141  1.00  0.00           H  
ATOM    478  C2' G      15      24.830 -19.061  31.188  1.00  0.00           C  
ATOM    479  H2' G      15      24.591 -20.094  30.950  1.00  0.00           H  
ATOM    480  O2' G      15      23.942 -18.139  30.544  1.00  0.00           O  
ATOM    481 HO2' G      15      23.728 -18.455  29.646  1.00  0.00           H  
ATOM    482  O3' G      15      23.671 -18.646  33.370  1.00  0.00           O  
ATOM    483  P   U      16      22.804 -19.876  33.952  1.00  0.00           P  
ATOM    484  OP1 U      16      21.491 -19.334  34.407  1.00  0.00           O  
ATOM    485  OP2 U      16      23.641 -20.614  34.938  1.00  0.00           O  
ATOM    486  O5' U      16      22.564 -20.844  32.677  1.00  0.00           O  
ATOM    487  C5' U      16      21.624 -20.505  31.668  1.00  0.00           C  
ATOM    488  H5' U      16      21.779 -19.474  31.347  1.00  0.00           H  
ATOM    489 H5'' U      16      20.614 -20.584  32.073  1.00  0.00           H  
ATOM    490  C4' U      16      21.729 -21.416  30.437  1.00  0.00           C  
ATOM    491  H4' U      16      20.926 -21.158  29.744  1.00  0.00           H  
ATOM    492  O4' U      16      22.978 -21.284  29.760  1.00  0.00           O  
ATOM    493  C1' U      16      23.291 -22.526  29.144  1.00  0.00           C  
ATOM    494  H1' U      16      23.334 -22.380  28.062  1.00  0.00           H  
ATOM    495  N1  U      16      24.592 -23.098  29.602  1.00  0.00           N  
ATOM    496  C6  U      16      25.023 -23.036  30.912  1.00  0.00           C  
ATOM    497  H6  U      16      24.423 -22.510  31.646  1.00  0.00           H  
ATOM    498  C5  U      16      26.193 -23.623  31.284  1.00  0.00           C  
ATOM    499  H5  U      16      26.523 -23.566  32.310  1.00  0.00           H  
ATOM    500  C4  U      16      27.032 -24.318  30.323  1.00  0.00           C  
ATOM    501  O4  U      16      28.127 -24.825  30.537  1.00  0.00           O  
ATOM    502  N3  U      16      26.517 -24.363  29.056  1.00  0.00           N  
ATOM    503  H3  U      16      27.050 -24.848  28.353  1.00  0.00           H  
ATOM    504  C2  U      16      25.334 -23.803  28.650  1.00  0.00           C  
ATOM    505  O2  U      16      24.981 -23.945  27.482  1.00  0.00           O  
ATOM    506  C3' U      16      21.612 -22.903  30.770  1.00  0.00           C  
ATOM    507  H3' U      16      22.325 -23.135  31.560  1.00  0.00           H  
ATOM    508  C2' U      16      22.140 -23.485  29.451  1.00  0.00           C  
ATOM    509  H2' U      16      22.508 -24.497  29.592  1.00  0.00           H  
ATOM    510  O2' U      16      21.225 -23.411  28.357  1.00  0.00           O  
ATOM    511 HO2' U      16      20.940 -24.315  28.129  1.00  0.00           H  
ATOM    512  O3' U      16      20.310 -23.318  31.167  1.00  0.00           O  
ATOM    513  P   G      17      20.106 -24.710  31.966  1.00  0.00           P  
ATOM    514  OP1 G      17      18.682 -24.786  32.397  1.00  0.00           O  
ATOM    515  OP2 G      17      21.170 -24.825  33.002  1.00  0.00           O  
ATOM    516  O5' G      17      20.382 -25.844  30.845  1.00  0.00           O  
ATOM    517  C5' G      17      19.479 -26.044  29.768  1.00  0.00           C  
ATOM    518  H5' G      17      19.184 -25.079  29.354  1.00  0.00           H  
ATOM    519 H5'' G      17      18.581 -26.545  30.135  1.00  0.00           H  
ATOM    520  C4' G      17      20.102 -26.886  28.643  1.00  0.00           C  
ATOM    521  H4' G      17      19.403 -26.924  27.806  1.00  0.00           H  
ATOM    522  O4' G      17      21.332 -26.321  28.187  1.00  0.00           O  
ATOM    523  C1' G      17      22.246 -27.367  27.881  1.00  0.00           C  
ATOM    524  H1' G      17      22.601 -27.262  26.853  1.00  0.00           H  
ATOM    525  N9  G      17      23.430 -27.338  28.776  1.00  0.00           N  
ATOM    526  C8  G      17      23.568 -26.817  30.041  1.00  0.00           C  
ATOM    527  H8  G      17      22.747 -26.366  30.579  1.00  0.00           H  
ATOM    528  N7  G      17      24.781 -26.880  30.522  1.00  0.00           N  
ATOM    529  C5  G      17      25.490 -27.563  29.531  1.00  0.00           C  
ATOM    530  C6  G      17      26.862 -27.995  29.468  1.00  0.00           C  
ATOM    531  O6  G      17      27.777 -27.819  30.267  1.00  0.00           O  
ATOM    532  N1  G      17      27.152 -28.719  28.340  1.00  0.00           N  
ATOM    533  H1  G      17      28.087 -29.077  28.252  1.00  0.00           H  
ATOM    534  C2  G      17      26.260 -28.997  27.368  1.00  0.00           C  
ATOM    535  N2  G      17      26.665 -29.797  26.417  1.00  0.00           N  
ATOM    536  H21 G      17      27.557 -30.282  26.492  1.00  0.00           H  
ATOM    537  H22 G      17      25.994 -30.050  25.709  1.00  0.00           H  
ATOM    538  N3  G      17      24.997 -28.575  27.351  1.00  0.00           N  
ATOM    539  C4  G      17      24.662 -27.868  28.472  1.00  0.00           C  
ATOM    540  C3' G      17      20.411 -28.323  29.064  1.00  0.00           C  
ATOM    541  H3' G      17      20.862 -28.315  30.059  1.00  0.00           H  
ATOM    542  C2' G      17      21.487 -28.687  28.026  1.00  0.00           C  
ATOM    543  H2' G      17      22.139 -29.465  28.417  1.00  0.00           H  
ATOM    544  O2' G      17      20.964 -29.049  26.741  1.00  0.00           O  
ATOM    545 HO2' G      17      21.665 -29.455  26.195  1.00  0.00           H  
ATOM    546  O3' G      17      19.271 -29.178  29.024  1.00  0.00           O  
ATOM    547  P   G      18      19.094 -30.363  30.104  1.00  0.00           P  
ATOM    548  OP1 G      18      18.023 -31.275  29.611  1.00  0.00           O  
ATOM    549  OP2 G      18      18.922 -29.733  31.442  1.00  0.00           O  
ATOM    550  O5' G      18      20.508 -31.156  30.106  1.00  0.00           O  
ATOM    551  C5' G      18      20.882 -32.026  29.046  1.00  0.00           C  
ATOM    552  H5' G      18      20.792 -31.507  28.091  1.00  0.00           H  
ATOM    553 H5'' G      18      20.216 -32.891  29.031  1.00  0.00           H  
ATOM    554  C4' G      18      22.328 -32.522  29.202  1.00  0.00           C  
ATOM    555  H4' G      18      22.540 -33.239  28.407  1.00  0.00           H  
ATOM    556  O4' G      18      23.271 -31.453  29.102  1.00  0.00           O  
ATOM    557  C1' G      18      24.340 -31.703  30.001  1.00  0.00           C  
ATOM    558  H1' G      18      25.297 -31.698  29.477  1.00  0.00           H  
ATOM    559  N9  G      18      24.395 -30.709  31.088  1.00  0.00           N  
ATOM    560  C8  G      18      23.364 -30.129  31.785  1.00  0.00           C  
ATOM    561  H8  G      18      22.327 -30.252  31.503  1.00  0.00           H  
ATOM    562  N7  G      18      23.741 -29.439  32.825  1.00  0.00           N  
ATOM    563  C5  G      18      25.134 -29.567  32.816  1.00  0.00           C  
ATOM    564  C6  G      18      26.142 -29.053  33.709  1.00  0.00           C  
ATOM    565  O6  G      18      26.032 -28.358  34.718  1.00  0.00           O  
ATOM    566  N1  G      18      27.401 -29.404  33.341  1.00  0.00           N  
ATOM    567  H1  G      18      28.184 -29.027  33.849  1.00  0.00           H  
ATOM    568  C2  G      18      27.718 -30.126  32.260  1.00  0.00           C  
ATOM    569  N2  G      18      29.007 -30.261  32.113  1.00  0.00           N  
ATOM    570  H21 G      18      29.542 -29.769  32.840  1.00  0.00           H  
ATOM    571  H22 G      18      29.317 -31.155  31.780  1.00  0.00           H  
ATOM    572  N3  G      18      26.833 -30.670  31.409  1.00  0.00           N  
ATOM    573  C4  G      18      25.546 -30.336  31.743  1.00  0.00           C  
ATOM    574  C3' G      18      22.580 -33.221  30.545  1.00  0.00           C  
ATOM    575  H3' G      18      22.144 -32.626  31.349  1.00  0.00           H  
ATOM    576  C2' G      18      24.099 -33.071  30.628  1.00  0.00           C  
ATOM    577  H2' G      18      24.391 -33.067  31.675  1.00  0.00           H  
ATOM    578  O2' G      18      24.875 -34.017  29.925  1.00  0.00           O  
ATOM    579 HO2' G      18      25.603 -34.145  30.563  1.00  0.00           H  
ATOM    580  O3' G      18      22.082 -34.553  30.628  1.00  0.00           O  
ATOM    581  P   A      19      22.203 -35.415  32.001  1.00  0.00           P  
ATOM    582  OP1 A      19      23.637 -35.524  32.384  1.00  0.00           O  
ATOM    583  OP2 A      19      21.440 -36.679  31.789  1.00  0.00           O  
ATOM    584  O5' A      19      21.460 -34.544  33.162  1.00  0.00           O  
ATOM    585  C5' A      19      20.054 -34.305  33.148  1.00  0.00           C  
ATOM    586  H5' A      19      19.581 -34.875  32.347  1.00  0.00           H  
ATOM    587 H5'' A      19      19.879 -33.248  32.943  1.00  0.00           H  
ATOM    588  C4' A      19      19.358 -34.673  34.475  1.00  0.00           C  
ATOM    589  H4' A      19      18.292 -34.463  34.370  1.00  0.00           H  
ATOM    590  O4' A      19      19.512 -36.056  34.781  1.00  0.00           O  
ATOM    591  C1' A      19      19.461 -36.229  36.193  1.00  0.00           C  
ATOM    592  H1' A      19      18.556 -36.781  36.459  1.00  0.00           H  
ATOM    593  N9  A      19      20.627 -37.011  36.678  1.00  0.00           N  
ATOM    594  C8  A      19      21.686 -37.522  35.962  1.00  0.00           C  
ATOM    595  H8  A      19      21.824 -37.319  34.906  1.00  0.00           H  
ATOM    596  N7  A      19      22.488 -38.289  36.659  1.00  0.00           N  
ATOM    597  C5  A      19      21.912 -38.274  37.941  1.00  0.00           C  
ATOM    598  C6  A      19      22.209 -38.885  39.190  1.00  0.00           C  
ATOM    599  N6  A      19      23.216 -39.709  39.421  1.00  0.00           N  
ATOM    600  H61 A      19      23.310 -40.100  40.345  1.00  0.00           H  
ATOM    601  H62 A      19      23.844 -39.951  38.668  1.00  0.00           H  
ATOM    602  N1  A      19      21.450 -38.672  40.266  1.00  0.00           N  
ATOM    603  C2  A      19      20.395 -37.877  40.132  1.00  0.00           C  
ATOM    604  H2  A      19      19.799 -37.721  41.022  1.00  0.00           H  
ATOM    605  N3  A      19      19.976 -37.253  39.034  1.00  0.00           N  
ATOM    606  C4  A      19      20.787 -37.490  37.961  1.00  0.00           C  
ATOM    607  C3' A      19      19.864 -33.905  35.704  1.00  0.00           C  
ATOM    608  H3' A      19      20.956 -33.885  35.686  1.00  0.00           H  
ATOM    609  C2' A      19      19.391 -34.836  36.838  1.00  0.00           C  
ATOM    610  H2' A      19      20.067 -34.755  37.692  1.00  0.00           H  
ATOM    611  O2' A      19      18.031 -34.619  37.236  1.00  0.00           O  
ATOM    612 HO2' A      19      17.909 -34.918  38.159  1.00  0.00           H  
ATOM    613  O3' A      19      19.334 -32.584  35.809  1.00  0.00           O  
ATOM    614  P   U      20      20.063 -31.464  36.725  1.00  0.00           P  
ATOM    615  OP1 U      20      19.122 -30.305  36.788  1.00  0.00           O  
ATOM    616  OP2 U      20      21.429 -31.258  36.175  1.00  0.00           O  
ATOM    617  O5' U      20      20.206 -32.115  38.218  1.00  0.00           O  
ATOM    618  C5' U      20      20.119 -31.347  39.418  1.00  0.00           C  
ATOM    619  H5' U      20      19.376 -31.821  40.063  1.00  0.00           H  
ATOM    620 H5'' U      20      19.767 -30.336  39.211  1.00  0.00           H  
ATOM    621  C4' U      20      21.429 -31.247  40.223  1.00  0.00           C  
ATOM    622  H4' U      20      21.178 -30.861  41.213  1.00  0.00           H  
ATOM    623  O4' U      20      22.028 -32.532  40.400  1.00  0.00           O  
ATOM    624  C1' U      20      23.442 -32.382  40.446  1.00  0.00           C  
ATOM    625  H1' U      20      23.816 -32.779  41.394  1.00  0.00           H  
ATOM    626  N1  U      20      24.138 -33.100  39.336  1.00  0.00           N  
ATOM    627  C6  U      20      23.474 -33.524  38.204  1.00  0.00           C  
ATOM    628  H6  U      20      22.421 -33.304  38.092  1.00  0.00           H  
ATOM    629  C5  U      20      24.128 -34.209  37.230  1.00  0.00           C  
ATOM    630  H5  U      20      23.599 -34.533  36.346  1.00  0.00           H  
ATOM    631  C4  U      20      25.540 -34.504  37.331  1.00  0.00           C  
ATOM    632  O4  U      20      26.201 -35.123  36.507  1.00  0.00           O  
ATOM    633  N3  U      20      26.142 -34.039  38.477  1.00  0.00           N  
ATOM    634  H3  U      20      27.117 -34.245  38.598  1.00  0.00           H  
ATOM    635  C2  U      20      25.508 -33.354  39.490  1.00  0.00           C  
ATOM    636  O2  U      20      26.163 -32.992  40.468  1.00  0.00           O  
ATOM    637  C3' U      20      22.509 -30.316  39.644  1.00  0.00           C  
ATOM    638  H3' U      20      22.611 -30.494  38.572  1.00  0.00           H  
ATOM    639  C2' U      20      23.730 -30.880  40.394  1.00  0.00           C  
ATOM    640  H2' U      20      24.636 -30.690  39.836  1.00  0.00           H  
ATOM    641  O2' U      20      23.863 -30.402  41.737  1.00  0.00           O  
ATOM    642 HO2' U      20      24.802 -30.424  42.009  1.00  0.00           H  
ATOM    643  O3' U      20      22.283 -28.932  39.936  1.00  0.00           O  
ATOM    644  P   A      21      22.872 -27.730  39.006  1.00  0.00           P  
ATOM    645  OP1 A      21      22.597 -26.455  39.730  1.00  0.00           O  
ATOM    646  OP2 A      21      22.284 -27.891  37.649  1.00  0.00           O  
ATOM    647  O5' A      21      24.493 -27.900  38.863  1.00  0.00           O  
ATOM    648  C5' A      21      25.401 -27.528  39.890  1.00  0.00           C  
ATOM    649  H5' A      21      24.990 -27.832  40.854  1.00  0.00           H  
ATOM    650 H5'' A      21      25.480 -26.444  39.899  1.00  0.00           H  
ATOM    651  C4' A      21      26.817 -28.147  39.768  1.00  0.00           C  
ATOM    652  H4' A      21      27.404 -27.788  40.615  1.00  0.00           H  
ATOM    653  O4' A      21      26.732 -29.572  39.887  1.00  0.00           O  
ATOM    654  C1' A      21      27.553 -30.188  38.901  1.00  0.00           C  
ATOM    655  H1' A      21      28.103 -31.031  39.327  1.00  0.00           H  
ATOM    656  N9  A      21      26.771 -30.689  37.752  1.00  0.00           N  
ATOM    657  C8  A      21      25.458 -30.464  37.422  1.00  0.00           C  
ATOM    658  H8  A      21      24.790 -29.886  38.022  1.00  0.00           H  
ATOM    659  N7  A      21      25.050 -31.045  36.338  1.00  0.00           N  
ATOM    660  C5  A      21      26.201 -31.692  35.909  1.00  0.00           C  
ATOM    661  C6  A      21      26.479 -32.520  34.813  1.00  0.00           C  
ATOM    662  N6  A      21      25.537 -32.835  33.952  1.00  0.00           N  
ATOM    663  H61 A      21      25.814 -33.405  33.166  1.00  0.00           H  
ATOM    664  H62 A      21      24.599 -32.526  34.104  1.00  0.00           H  
ATOM    665  N1  A      21      27.691 -33.045  34.625  1.00  0.00           N  
ATOM    666  C2  A      21      28.613 -32.788  35.540  1.00  0.00           C  
ATOM    667  H2  A      21      29.578 -33.253  35.380  1.00  0.00           H  
ATOM    668  N3  A      21      28.493 -32.063  36.653  1.00  0.00           N  
ATOM    669  C4  A      21      27.252 -31.510  36.761  1.00  0.00           C  
ATOM    670  C3' A      21      27.644 -27.845  38.494  1.00  0.00           C  
ATOM    671  H3' A      21      26.985 -27.843  37.624  1.00  0.00           H  
ATOM    672  C2' A      21      28.526 -29.114  38.429  1.00  0.00           C  
ATOM    673  H2' A      21      28.852 -29.295  37.402  1.00  0.00           H  
ATOM    674  O2' A      21      29.641 -29.132  39.334  1.00  0.00           O  
ATOM    675 HO2' A      21      30.286 -29.810  39.055  1.00  0.00           H  
ATOM    676  O3' A      21      28.507 -26.699  38.477  1.00  0.00           O  
ATOM    677  P   U      22      27.988 -25.167  38.331  1.00  0.00           P  
ATOM    678  OP1 U      22      29.180 -24.327  38.020  1.00  0.00           O  
ATOM    679  OP2 U      22      27.237 -24.826  39.572  1.00  0.00           O  
ATOM    680  O5' U      22      26.941 -25.077  37.069  1.00  0.00           O  
ATOM    681  C5' U      22      27.231 -25.617  35.779  1.00  0.00           C  
ATOM    682  H5' U      22      26.354 -25.529  35.137  1.00  0.00           H  
ATOM    683 H5'' U      22      27.455 -26.673  35.905  1.00  0.00           H  
ATOM    684  C4' U      22      28.431 -25.015  35.047  1.00  0.00           C  
ATOM    685  H4' U      22      29.280 -25.096  35.715  1.00  0.00           H  
ATOM    686  O4' U      22      28.320 -23.659  34.598  1.00  0.00           O  
ATOM    687  C1' U      22      29.289 -23.516  33.541  1.00  0.00           C  
ATOM    688  H1' U      22      28.784 -23.287  32.606  1.00  0.00           H  
ATOM    689  N1  U      22      30.378 -22.531  33.745  1.00  0.00           N  
ATOM    690  C6  U      22      30.687 -22.065  35.003  1.00  0.00           C  
ATOM    691  H6  U      22      29.953 -22.156  35.793  1.00  0.00           H  
ATOM    692  C5  U      22      31.913 -21.547  35.269  1.00  0.00           C  
ATOM    693  H5  U      22      32.148 -21.193  36.258  1.00  0.00           H  
ATOM    694  C4  U      22      32.933 -21.460  34.246  1.00  0.00           C  
ATOM    695  O4  U      22      34.053 -20.970  34.342  1.00  0.00           O  
ATOM    696  N3  U      22      32.561 -21.976  33.043  1.00  0.00           N  
ATOM    697  H3  U      22      33.177 -21.802  32.277  1.00  0.00           H  
ATOM    698  C2  U      22      31.339 -22.484  32.725  1.00  0.00           C  
ATOM    699  O2  U      22      31.185 -22.906  31.579  1.00  0.00           O  
ATOM    700  C3' U      22      28.761 -25.743  33.734  1.00  0.00           C  
ATOM    701  H3' U      22      27.937 -25.527  33.043  1.00  0.00           H  
ATOM    702  C2' U      22      29.949 -24.883  33.330  1.00  0.00           C  
ATOM    703  H2' U      22      30.178 -25.033  32.274  1.00  0.00           H  
ATOM    704  O2' U      22      31.098 -25.053  34.161  1.00  0.00           O  
ATOM    705 HO2' U      22      30.902 -25.870  34.683  1.00  0.00           H  
ATOM    706  O3' U      22      28.982 -27.145  33.653  1.00  0.00           O  
ATOM    707  P   G      23      30.258 -27.883  34.366  1.00  0.00           P  
ATOM    708  OP1 G      23      29.828 -29.303  34.538  1.00  0.00           O  
ATOM    709  OP2 G      23      30.599 -27.087  35.589  1.00  0.00           O  
ATOM    710  O5' G      23      31.559 -27.758  33.327  1.00  0.00           O  
ATOM    711  C5' G      23      31.650 -28.477  32.121  1.00  0.00           C  
ATOM    712  H5' G      23      30.684 -28.365  31.641  1.00  0.00           H  
ATOM    713 H5'' G      23      31.683 -29.522  32.365  1.00  0.00           H  
ATOM    714  C4' G      23      32.764 -28.084  31.078  1.00  0.00           C  
ATOM    715  H4' G      23      32.503 -28.725  30.257  1.00  0.00           H  
ATOM    716  O4' G      23      32.549 -26.722  30.680  1.00  0.00           O  
ATOM    717  C1' G      23      33.822 -26.073  30.591  1.00  0.00           C  
ATOM    718  H1' G      23      33.818 -25.347  29.777  1.00  0.00           H  
ATOM    719  N9  G      23      34.285 -25.353  31.808  1.00  0.00           N  
ATOM    720  C8  G      23      33.945 -25.491  33.130  1.00  0.00           C  
ATOM    721  H8  G      23      33.223 -26.208  33.469  1.00  0.00           H  
ATOM    722  N7  G      23      34.567 -24.685  33.948  1.00  0.00           N  
ATOM    723  C5  G      23      35.467 -24.024  33.115  1.00  0.00           C  
ATOM    724  C6  G      23      36.499 -23.065  33.404  1.00  0.00           C  
ATOM    725  O6  G      23      36.777 -22.519  34.468  1.00  0.00           O  
ATOM    726  N1  G      23      37.274 -22.751  32.307  1.00  0.00           N  
ATOM    727  H1  G      23      37.965 -22.045  32.429  1.00  0.00           H  
ATOM    728  C2  G      23      37.017 -23.206  31.056  1.00  0.00           C  
ATOM    729  N2  G      23      37.758 -22.751  30.082  1.00  0.00           N  
ATOM    730  H21 G      23      38.337 -21.940  30.218  1.00  0.00           H  
ATOM    731  H22 G      23      37.561 -23.089  29.156  1.00  0.00           H  
ATOM    732  N3  G      23      36.041 -24.045  30.729  1.00  0.00           N  
ATOM    733  C4  G      23      35.310 -24.441  31.811  1.00  0.00           C  
ATOM    734  C3' G      23      34.321 -28.304  31.121  1.00  0.00           C  
ATOM    735  H3' G      23      34.682 -28.073  32.114  1.00  0.00           H  
ATOM    736  C2' G      23      34.853 -27.144  30.264  1.00  0.00           C  
ATOM    737  H2' G      23      35.846 -26.853  30.617  1.00  0.00           H  
ATOM    738  O2' G      23      34.857 -27.314  28.850  1.00  0.00           O  
ATOM    739 HO2' G      23      35.677 -27.775  28.593  1.00  0.00           H  
ATOM    740  O3' G      23      34.807 -29.597  30.669  1.00  0.00           O  
ATOM    741  P   G      24      36.397 -30.099  30.811  1.00  0.00           P  
ATOM    742  OP1 G      24      36.984 -29.763  32.140  1.00  0.00           O  
ATOM    743  OP2 G      24      37.116 -29.577  29.606  1.00  0.00           O  
ATOM    744  O5' G      24      36.348 -31.760  30.668  1.00  0.00           O  
ATOM    745  C5' G      24      36.518 -32.766  31.706  1.00  0.00           C  
ATOM    746  H5' G      24      36.437 -32.335  32.695  1.00  0.00           H  
ATOM    747 H5'' G      24      37.568 -33.066  31.654  1.00  0.00           H  
ATOM    748  C4' G      24      35.691 -34.123  31.572  1.00  0.00           C  
ATOM    749  H4' G      24      36.312 -34.910  32.009  1.00  0.00           H  
ATOM    750  O4' G      24      34.300 -34.327  32.105  1.00  0.00           O  
ATOM    751  C1' G      24      33.170 -34.886  31.263  1.00  0.00           C  
ATOM    752  H1' G      24      33.173 -35.897  31.564  1.00  0.00           H  
ATOM    753  N9  G      24      31.393 -34.448  31.241  1.00  0.00           N  
ATOM    754  C8  G      24      30.671 -33.212  31.288  1.00  0.00           C  
ATOM    755  H8  G      24      31.012 -32.256  30.976  1.00  0.00           H  
ATOM    756  N7  G      24      29.559 -33.117  31.932  1.00  0.00           N  
ATOM    757  C5  G      24      29.066 -34.353  31.687  1.00  0.00           C  
ATOM    758  C6  G      24      27.651 -34.612  31.471  1.00  0.00           C  
ATOM    759  O6  G      24      26.670 -33.988  31.822  1.00  0.00           O  
ATOM    760  N1  G      24      27.330 -35.531  30.520  1.00  0.00           N  
ATOM    761  H1  G      24      26.375 -35.579  30.228  1.00  0.00           H  
ATOM    762  C2  G      24      28.269 -35.975  29.700  1.00  0.00           C  
ATOM    763  N2  G      24      27.910 -36.373  28.495  1.00  0.00           N  
ATOM    764  H21 G      24      26.952 -36.382  28.190  1.00  0.00           H  
ATOM    765  H22 G      24      28.664 -36.469  27.828  1.00  0.00           H  
ATOM    766  N3  G      24      29.547 -35.797  29.935  1.00  0.00           N  
ATOM    767  C4  G      24      30.042 -35.032  30.973  1.00  0.00           C  
ATOM    768  C3' G      24      35.651 -34.388  30.091  1.00  0.00           C  
ATOM    769  H3' G      24      35.483 -33.459  29.565  1.00  0.00           H  
ATOM    770  C2' G      24      34.333 -35.133  30.149  1.00  0.00           C  
ATOM    771  H2' G      24      34.135 -34.594  29.271  1.00  0.00           H  
ATOM    772  O2' G      24      34.534 -36.493  29.842  1.00  0.00           O  
ATOM    773 HO2' G      24      33.917 -36.516  29.091  1.00  0.00           H  
ATOM    774  O3' G      24      36.710 -34.961  29.302  1.00  0.00           O  
ATOM    775  P   C      25      36.817 -34.589  27.669  1.00  0.00           P  
ATOM    776  OP1 C      25      36.994 -35.898  26.963  1.00  0.00           O  
ATOM    777  OP2 C      25      37.935 -33.600  27.552  1.00  0.00           O  
ATOM    778  O5' C      25      35.440 -33.845  27.069  1.00  0.00           O  
ATOM    779  C5' C      25      35.003 -33.871  25.673  1.00  0.00           C  
ATOM    780  H5' C      25      35.135 -34.884  25.286  1.00  0.00           H  
ATOM    781 H5'' C      25      35.630 -33.213  25.069  1.00  0.00           H  
ATOM    782  C4' C      25      33.492 -33.502  25.420  1.00  0.00           C  
ATOM    783  H4' C      25      32.931 -34.436  25.331  1.00  0.00           H  
ATOM    784  O4' C      25      32.953 -32.750  26.492  1.00  0.00           O  
ATOM    785  C1' C      25      31.649 -32.327  26.136  1.00  0.00           C  
ATOM    786  H1' C      25      30.928 -33.071  26.470  1.00  0.00           H  
ATOM    787  N1  C      25      31.325 -31.041  26.786  1.00  0.00           N  
ATOM    788  C6  C      25      32.316 -30.159  27.142  1.00  0.00           C  
ATOM    789  H6  C      25      33.330 -30.303  26.786  1.00  0.00           H  
ATOM    790  C5  C      25      32.029 -29.135  27.968  1.00  0.00           C  
ATOM    791  H5  C      25      32.799 -28.445  28.247  1.00  0.00           H  
ATOM    792  C4  C      25      30.691 -29.035  28.428  1.00  0.00           C  
ATOM    793  N4  C      25      30.367 -28.134  29.289  1.00  0.00           N  
ATOM    794  H41 C      25      29.408 -28.109  29.595  1.00  0.00           H  
ATOM    795  H42 C      25      31.109 -27.719  29.822  1.00  0.00           H  
ATOM    796  N3  C      25      29.712 -29.834  28.067  1.00  0.00           N  
ATOM    797  C2  C      25      30.002 -30.811  27.182  1.00  0.00           C  
ATOM    798  O2  C      25      29.046 -31.444  26.727  1.00  0.00           O  
ATOM    799  C3' C      25      33.058 -32.600  24.236  1.00  0.00           C  
ATOM    800  H3' C      25      33.636 -31.676  24.314  1.00  0.00           H  
ATOM    801  C2' C      25      31.588 -32.282  24.618  1.00  0.00           C  
ATOM    802  H2' C      25      31.307 -31.287  24.276  1.00  0.00           H  
ATOM    803  O2' C      25      30.632 -33.267  24.203  1.00  0.00           O  
ATOM    804 HO2' C      25      29.737 -32.881  24.192  1.00  0.00           H  
ATOM    805  O3' C      25      33.144 -33.077  22.893  1.00  0.00           O  
ATOM    806  P   A      26      33.026 -31.998  21.671  1.00  0.00           P  
ATOM    807  OP1 A      26      32.972 -32.772  20.394  1.00  0.00           O  
ATOM    808  OP2 A      26      34.132 -31.014  21.847  1.00  0.00           O  
ATOM    809  O5' A      26      31.630 -31.149  21.827  1.00  0.00           O  
ATOM    810  C5' A      26      30.392 -31.581  21.266  1.00  0.00           C  
ATOM    811  H5' A      26      30.094 -32.536  21.700  1.00  0.00           H  
ATOM    812 H5'' A      26      30.523 -31.731  20.193  1.00  0.00           H  
ATOM    813  C4' A      26      29.243 -30.564  21.453  1.00  0.00           C  
ATOM    814  H4' A      26      28.376 -30.919  20.892  1.00  0.00           H  
ATOM    815  O4' A      26      28.849 -30.372  22.813  1.00  0.00           O  
ATOM    816  C1' A      26      28.286 -29.064  22.934  1.00  0.00           C  
ATOM    817  H1' A      26      27.217 -29.128  23.153  1.00  0.00           H  
ATOM    818  N9  A      26      28.942 -28.324  24.038  1.00  0.00           N  
ATOM    819  C8  A      26      30.206 -28.481  24.546  1.00  0.00           C  
ATOM    820  H8  A      26      30.939 -29.134  24.088  1.00  0.00           H  
ATOM    821  N7  A      26      30.424 -27.810  25.647  1.00  0.00           N  
ATOM    822  C5  A      26      29.222 -27.126  25.857  1.00  0.00           C  
ATOM    823  C6  A      26      28.720 -26.236  26.847  1.00  0.00           C  
ATOM    824  N6  A      26      29.306 -25.946  27.991  1.00  0.00           N  
ATOM    825  H61 A      26      28.900 -25.256  28.602  1.00  0.00           H  
ATOM    826  H62 A      26      30.003 -26.595  28.340  1.00  0.00           H  
ATOM    827  N1  A      26      27.518 -25.678  26.728  1.00  0.00           N  
ATOM    828  C2  A      26      26.796 -25.987  25.660  1.00  0.00           C  
ATOM    829  H2  A      26      25.826 -25.515  25.586  1.00  0.00           H  
ATOM    830  N3  A      26      27.108 -26.830  24.681  1.00  0.00           N  
ATOM    831  C4  A      26      28.345 -27.375  24.837  1.00  0.00           C  
ATOM    832  C3' A      26      29.593 -29.165  20.940  1.00  0.00           C  
ATOM    833  H3' A      26      30.537 -28.859  21.393  1.00  0.00           H  
ATOM    834  C2' A      26      28.464 -28.347  21.591  1.00  0.00           C  
ATOM    835  H2' A      26      28.785 -27.319  21.744  1.00  0.00           H  
ATOM    836  O2' A      26      27.213 -28.411  20.901  1.00  0.00           O  
ATOM    837 HO2' A      26      26.892 -27.503  20.740  1.00  0.00           H  
ATOM    838  O3' A      26      29.673 -29.070  19.518  1.00  0.00           O  
ATOM    839  P   C      27      30.607 -27.943  18.827  1.00  0.00           P  
ATOM    840  OP1 C      27      30.446 -28.062  17.348  1.00  0.00           O  
ATOM    841  OP2 C      27      31.980 -28.046  19.395  1.00  0.00           O  
ATOM    842  O5' C      27      29.977 -26.533  19.313  1.00  0.00           O  
ATOM    843  C5' C      27      28.788 -26.032  18.723  1.00  0.00           C  
ATOM    844  H5' C      27      28.053 -26.835  18.642  1.00  0.00           H  
ATOM    845 H5'' C      27      29.009 -25.674  17.716  1.00  0.00           H  
ATOM    846  C4' C      27      28.157 -24.887  19.524  1.00  0.00           C  
ATOM    847  H4' C      27      27.254 -24.569  18.999  1.00  0.00           H  
ATOM    848  O4' C      27      27.803 -25.280  20.853  1.00  0.00           O  
ATOM    849  C1' C      27      27.849 -24.127  21.692  1.00  0.00           C  
ATOM    850  H1' C      27      26.855 -23.936  22.106  1.00  0.00           H  
ATOM    851  N1  C      27      28.828 -24.250  22.815  1.00  0.00           N  
ATOM    852  C6  C      27      29.997 -24.961  22.694  1.00  0.00           C  
ATOM    853  H6  C      27      30.202 -25.508  21.780  1.00  0.00           H  
ATOM    854  C5  C      27      30.892 -24.974  23.714  1.00  0.00           C  
ATOM    855  H5  C      27      31.808 -25.537  23.619  1.00  0.00           H  
ATOM    856  C4  C      27      30.566 -24.228  24.885  1.00  0.00           C  
ATOM    857  N4  C      27      31.355 -24.232  25.924  1.00  0.00           N  
ATOM    858  H41 C      27      31.047 -23.711  26.731  1.00  0.00           H  
ATOM    859  H42 C      27      32.234 -24.718  25.886  1.00  0.00           H  
ATOM    860  N3  C      27      29.452 -23.537  25.023  1.00  0.00           N  
ATOM    861  C2  C      27      28.581 -23.520  23.989  1.00  0.00           C  
ATOM    862  O2  C      27      27.568 -22.835  24.129  1.00  0.00           O  
ATOM    863  C3' C      27      29.057 -23.662  19.699  1.00  0.00           C  
ATOM    864  H3' C      27      30.006 -23.990  20.122  1.00  0.00           H  
ATOM    865  C2' C      27      28.237 -22.955  20.789  1.00  0.00           C  
ATOM    866  H2' C      27      28.849 -22.237  21.326  1.00  0.00           H  
ATOM    867  O2' C      27      27.021 -22.366  20.329  1.00  0.00           O  
ATOM    868 HO2' C      27      27.063 -21.410  20.513  1.00  0.00           H  
ATOM    869  O3' C      27      29.297 -22.902  18.517  1.00  0.00           O  
ATOM    870  P   G      28      30.476 -21.789  18.478  1.00  0.00           P  
ATOM    871  OP1 G      28      30.606 -21.309  17.073  1.00  0.00           O  
ATOM    872  OP2 G      28      31.681 -22.357  19.143  1.00  0.00           O  
ATOM    873  O5' G      28      29.944 -20.565  19.396  1.00  0.00           O  
ATOM    874  C5' G      28      28.828 -19.776  19.011  1.00  0.00           C  
ATOM    875  H5' G      28      28.057 -20.421  18.588  1.00  0.00           H  
ATOM    876 H5'' G      28      29.135 -19.065  18.242  1.00  0.00           H  
ATOM    877  C4' G      28      28.213 -19.007  20.194  1.00  0.00           C  
ATOM    878  H4' G      28      27.298 -18.523  19.850  1.00  0.00           H  
ATOM    879  O4' G      28      27.881 -19.875  21.281  1.00  0.00           O  
ATOM    880  C1' G      28      28.186 -19.228  22.512  1.00  0.00           C  
ATOM    881  H1' G      28      27.338 -19.293  23.198  1.00  0.00           H  
ATOM    882  N9  G      28      29.363 -19.835  23.180  1.00  0.00           N  
ATOM    883  C8  G      28      30.369 -20.614  22.661  1.00  0.00           C  
ATOM    884  H8  G      28      30.431 -20.871  21.617  1.00  0.00           H  
ATOM    885  N7  G      28      31.234 -21.043  23.537  1.00  0.00           N  
ATOM    886  C5  G      28      30.792 -20.467  24.731  1.00  0.00           C  
ATOM    887  C6  G      28      31.309 -20.548  26.069  1.00  0.00           C  
ATOM    888  O6  G      28      32.252 -21.211  26.490  1.00  0.00           O  
ATOM    889  N1  G      28      30.626 -19.761  26.969  1.00  0.00           N  
ATOM    890  H1  G      28      30.922 -19.795  27.931  1.00  0.00           H  
ATOM    891  C2  G      28      29.553 -19.010  26.645  1.00  0.00           C  
ATOM    892  N2  G      28      29.024 -18.310  27.609  1.00  0.00           N  
ATOM    893  H21 G      28      29.424 -18.358  28.545  1.00  0.00           H  
ATOM    894  H22 G      28      28.198 -17.772  27.411  1.00  0.00           H  
ATOM    895  N3  G      28      29.000 -18.944  25.436  1.00  0.00           N  
ATOM    896  C4  G      28      29.672 -19.695  24.512  1.00  0.00           C  
ATOM    897  C3' G      28      29.115 -17.920  20.784  1.00  0.00           C  
ATOM    898  H3' G      28      30.124 -18.323  20.896  1.00  0.00           H  
ATOM    899  C2' G      28      28.472 -17.767  22.175  1.00  0.00           C  
ATOM    900  H2' G      28      29.179 -17.335  22.883  1.00  0.00           H  
ATOM    901  O2' G      28      27.225 -17.058  22.181  1.00  0.00           O  
ATOM    902 HO2' G      28      26.954 -16.866  23.099  1.00  0.00           H  
ATOM    903  O3' G      28      29.135 -16.722  20.015  1.00  0.00           O  
ATOM    904  P   C      29      30.393 -15.716  20.109  1.00  0.00           P  
ATOM    905  OP1 C      29      30.036 -14.475  19.362  1.00  0.00           O  
ATOM    906  OP2 C      29      31.606 -16.469  19.684  1.00  0.00           O  
ATOM    907  O5' C      29      30.555 -15.363  21.685  1.00  0.00           O  
ATOM    908  C5' C      29      29.631 -14.518  22.362  1.00  0.00           C  
ATOM    909  H5' C      29      28.619 -14.903  22.251  1.00  0.00           H  
ATOM    910 H5'' C      29      29.658 -13.523  21.914  1.00  0.00           H  
ATOM    911  C4' C      29      29.942 -14.376  23.863  1.00  0.00           C  
ATOM    912  H4' C      29      29.218 -13.688  24.301  1.00  0.00           H  
ATOM    913  O4' C      29      29.884 -15.608  24.583  1.00  0.00           O  
ATOM    914  C1' C      29      30.859 -15.568  25.624  1.00  0.00           C  
ATOM    915  H1' C      29      30.363 -15.714  26.588  1.00  0.00           H  
ATOM    916  N1  C      29      31.891 -16.636  25.458  1.00  0.00           N  
ATOM    917  C6  C      29      32.203 -17.185  24.239  1.00  0.00           C  
ATOM    918  H6  C      29      31.645 -16.892  23.358  1.00  0.00           H  
ATOM    919  C5  C      29      33.207 -18.092  24.140  1.00  0.00           C  
ATOM    920  H5  C      29      33.446 -18.522  23.179  1.00  0.00           H  
ATOM    921  C4  C      29      33.911 -18.431  25.331  1.00  0.00           C  
ATOM    922  N4  C      29      34.890 -19.296  25.306  1.00  0.00           N  
ATOM    923  H41 C      29      35.292 -19.564  26.192  1.00  0.00           H  
ATOM    924  H42 C      29      35.116 -19.766  24.445  1.00  0.00           H  
ATOM    925  N3  C      29      33.615 -17.932  26.514  1.00  0.00           N  
ATOM    926  C2  C      29      32.598 -17.043  26.595  1.00  0.00           C  
ATOM    927  O2  C      29      32.326 -16.598  27.707  1.00  0.00           O  
ATOM    928  C3' C      29      31.340 -13.809  24.113  1.00  0.00           C  
ATOM    929  H3' C      29      32.059 -14.395  23.538  1.00  0.00           H  
ATOM    930  C2' C      29      31.506 -14.170  25.599  1.00  0.00           C  
ATOM    931  H2' C      29      32.563 -14.207  25.869  1.00  0.00           H  
ATOM    932  O2' C      29      30.776 -13.320  26.491  1.00  0.00           O  
ATOM    933 HO2' C      29      31.157 -13.365  27.390  1.00  0.00           H  
ATOM    934  O3' C      29      31.433 -12.426  23.775  1.00  0.00           O  
ATOM    935  P   A      30      32.795 -11.802  23.163  1.00  0.00           P  
ATOM    936  OP1 A      30      32.490 -10.419  22.695  1.00  0.00           O  
ATOM    937  OP2 A      30      33.382 -12.762  22.188  1.00  0.00           O  
ATOM    938  O5' A      30      33.797 -11.713  24.428  1.00  0.00           O  
ATOM    939  C5' A      30      33.608 -10.722  25.426  1.00  0.00           C  
ATOM    940  H5' A      30      32.558 -10.695  25.722  1.00  0.00           H  
ATOM    941 H5'' A      30      33.874  -9.743  25.021  1.00  0.00           H  
ATOM    942  C4' A      30      34.450 -10.981  26.681  1.00  0.00           C  
ATOM    943  H4' A      30      34.227 -10.199  27.409  1.00  0.00           H  
ATOM    944  O4' A      30      34.146 -12.250  27.266  1.00  0.00           O  
ATOM    945  C1' A      30      35.340 -12.769  27.840  1.00  0.00           C  
ATOM    946  H1' A      30      35.186 -13.018  28.893  1.00  0.00           H  
ATOM    947  N9  A      30      35.789 -13.990  27.135  1.00  0.00           N  
ATOM    948  C8  A      30      35.456 -14.458  25.885  1.00  0.00           C  
ATOM    949  H8  A      30      34.785 -13.926  25.223  1.00  0.00           H  
ATOM    950  N7  A      30      36.008 -15.603  25.576  1.00  0.00           N  
ATOM    951  C5  A      30      36.787 -15.894  26.707  1.00  0.00           C  
ATOM    952  C6  A      30      37.651 -16.950  27.096  1.00  0.00           C  
ATOM    953  N6  A      30      37.915 -18.025  26.374  1.00  0.00           N  
ATOM    954  H61 A      30      38.524 -18.714  26.784  1.00  0.00           H  
ATOM    955  H62 A      30      37.469 -18.148  25.479  1.00  0.00           H  
ATOM    956  N1  A      30      38.270 -16.942  28.274  1.00  0.00           N  
ATOM    957  C2  A      30      38.070 -15.909  29.075  1.00  0.00           C  
ATOM    958  H2  A      30      38.593 -15.931  30.024  1.00  0.00           H  
ATOM    959  N3  A      30      37.299 -14.848  28.859  1.00  0.00           N  
ATOM    960  C4  A      30      36.675 -14.905  27.648  1.00  0.00           C  
ATOM    961  C3' A      30      35.963 -10.975  26.436  1.00  0.00           C  
ATOM    962  H3' A      30      36.182 -11.622  25.584  1.00  0.00           H  
ATOM    963  C2' A      30      36.407 -11.679  27.728  1.00  0.00           C  
ATOM    964  H2' A      30      37.400 -12.111  27.602  1.00  0.00           H  
ATOM    965  O2' A      30      36.323 -10.870  28.908  1.00  0.00           O  
ATOM    966 HO2' A      30      36.885 -11.254  29.607  1.00  0.00           H  
ATOM    967  O3' A      30      36.534  -9.685  26.228  1.00  0.00           O  
ATOM    968  P   A      31      38.017  -9.531  25.591  1.00  0.00           P  
ATOM    969  OP1 A      31      38.320  -8.073  25.507  1.00  0.00           O  
ATOM    970  OP2 A      31      38.064 -10.329  24.335  1.00  0.00           O  
ATOM    971  O5' A      31      39.046 -10.213  26.645  1.00  0.00           O  
ATOM    972  C5' A      31      39.265  -9.637  27.928  1.00  0.00           C  
ATOM    973  H5' A      31      38.309  -9.384  28.385  1.00  0.00           H  
ATOM    974 H5'' A      31      39.831  -8.711  27.818  1.00  0.00           H  
ATOM    975  C4' A      31      40.027 -10.569  28.887  1.00  0.00           C  
ATOM    976  H4' A      31      40.020 -10.124  29.884  1.00  0.00           H  
ATOM    977  O4' A      31      39.445 -11.870  28.971  1.00  0.00           O  
ATOM    978  C1' A      31      40.485 -12.830  29.115  1.00  0.00           C  
ATOM    979  H1' A      31      40.325 -13.414  30.024  1.00  0.00           H  
ATOM    980  N9  A      31      40.525 -13.778  27.979  1.00  0.00           N  
ATOM    981  C8  A      31      39.943 -13.703  26.735  1.00  0.00           C  
ATOM    982  H8  A      31      39.400 -12.828  26.400  1.00  0.00           H  
ATOM    983  N7  A      31      40.078 -14.789  26.011  1.00  0.00           N  
ATOM    984  C5  A      31      40.833 -15.631  26.845  1.00  0.00           C  
ATOM    985  C6  A      31      41.334 -16.958  26.765  1.00  0.00           C  
ATOM    986  N6  A      31      41.159 -17.782  25.746  1.00  0.00           N  
ATOM    987  H61 A      31      41.546 -18.717  25.824  1.00  0.00           H  
ATOM    988  H62 A      31      40.610 -17.489  24.957  1.00  0.00           H  
ATOM    989  N1  A      31      42.057 -17.492  27.751  1.00  0.00           N  
ATOM    990  C2  A      31      42.257 -16.757  28.834  1.00  0.00           C  
ATOM    991  H2  A      31      42.837 -17.223  29.621  1.00  0.00           H  
ATOM    992  N3  A      31      41.839 -15.520  29.074  1.00  0.00           N  
ATOM    993  C4  A      31      41.128 -15.010  28.029  1.00  0.00           C  
ATOM    994  C3' A      31      41.487 -10.773  28.481  1.00  0.00           C  
ATOM    995  H3' A      31      41.531 -10.965  27.406  1.00  0.00           H  
ATOM    996  C2' A      31      41.809 -12.073  29.238  1.00  0.00           C  
ATOM    997  H2' A      31      42.617 -12.610  28.739  1.00  0.00           H  
ATOM    998  O2' A      31      42.082 -11.897  30.634  1.00  0.00           O  
ATOM    999 HO2' A      31      42.516 -12.697  30.988  1.00  0.00           H  
ATOM   1000  O3' A      31      42.310  -9.665  28.835  1.00  0.00           O  
ATOM   1001  P   G      32      43.670  -9.359  28.021  1.00  0.00           P  
ATOM   1002  OP1 G      32      44.380  -8.265  28.747  1.00  0.00           O  
ATOM   1003  OP2 G      32      43.300  -9.131  26.595  1.00  0.00           O  
ATOM   1004  O5' G      32      44.550 -10.727  28.096  1.00  0.00           O  
ATOM   1005  C5' G      32      45.212 -11.123  29.293  1.00  0.00           C  
ATOM   1006  H5' G      32      44.499 -11.148  30.117  1.00  0.00           H  
ATOM   1007 H5'' G      32      45.977 -10.387  29.544  1.00  0.00           H  
ATOM   1008  C4' G      32      45.885 -12.505  29.189  1.00  0.00           C  
ATOM   1009  H4' G      32      46.368 -12.715  30.145  1.00  0.00           H  
ATOM   1010  O4' G      32      44.950 -13.554  28.943  1.00  0.00           O  
ATOM   1011  C1' G      32      45.528 -14.497  28.048  1.00  0.00           C  
ATOM   1012  H1' G      32      45.522 -15.490  28.499  1.00  0.00           H  
ATOM   1013  N9  G      32      44.747 -14.560  26.792  1.00  0.00           N  
ATOM   1014  C8  G      32      44.059 -13.558  26.154  1.00  0.00           C  
ATOM   1015  H8  G      32      44.021 -12.547  26.534  1.00  0.00           H  
ATOM   1016  N7  G      32      43.447 -13.933  25.063  1.00  0.00           N  
ATOM   1017  C5  G      32      43.767 -15.292  24.958  1.00  0.00           C  
ATOM   1018  C6  G      32      43.400 -16.282  23.976  1.00  0.00           C  
ATOM   1019  O6  G      32      42.699 -16.157  22.972  1.00  0.00           O  
ATOM   1020  N1  G      32      43.903 -17.533  24.239  1.00  0.00           N  
ATOM   1021  H1  G      32      43.682 -18.273  23.597  1.00  0.00           H  
ATOM   1022  C2  G      32      44.689 -17.811  25.302  1.00  0.00           C  
ATOM   1023  N2  G      32      45.135 -19.038  25.368  1.00  0.00           N  
ATOM   1024  H21 G      32      44.796 -19.724  24.700  1.00  0.00           H  
ATOM   1025  H22 G      32      45.796 -19.285  26.093  1.00  0.00           H  
ATOM   1026  N3  G      32      45.056 -16.937  26.244  1.00  0.00           N  
ATOM   1027  C4  G      32      44.559 -15.684  26.017  1.00  0.00           C  
ATOM   1028  C3' G      32      46.971 -12.578  28.108  1.00  0.00           C  
ATOM   1029  H3' G      32      46.653 -12.041  27.211  1.00  0.00           H  
ATOM   1030  C2' G      32      46.979 -14.084  27.792  1.00  0.00           C  
ATOM   1031  H2' G      32      47.260 -14.251  26.751  1.00  0.00           H  
ATOM   1032  O2' G      32      47.798 -14.856  28.671  1.00  0.00           O  
ATOM   1033 HO2' G      32      48.631 -14.366  28.806  1.00  0.00           H  
ATOM   1034  O3' G      32      48.232 -12.110  28.587  1.00  0.00           O  
ATOM   1035  P   U      33      48.923 -10.760  28.005  1.00  0.00           P  
ATOM   1036  OP1 U      33      50.017 -10.364  28.940  1.00  0.00           O  
ATOM   1037  OP2 U      33      47.877  -9.749  27.685  1.00  0.00           O  
ATOM   1038  O5' U      33      49.578 -11.241  26.607  1.00  0.00           O  
ATOM   1039  C5' U      33      50.715 -12.095  26.598  1.00  0.00           C  
ATOM   1040  H5' U      33      50.517 -12.982  27.200  1.00  0.00           H  
ATOM   1041 H5'' U      33      51.567 -11.572  27.032  1.00  0.00           H  
ATOM   1042  C4' U      33      51.107 -12.548  25.188  1.00  0.00           C  
ATOM   1043  H4' U      33      52.021 -13.129  25.268  1.00  0.00           H  
ATOM   1044  O4' U      33      50.079 -13.365  24.623  1.00  0.00           O  
ATOM   1045  C1' U      33      49.861 -12.883  23.312  1.00  0.00           C  
ATOM   1046  H1' U      33      50.635 -13.285  22.660  1.00  0.00           H  
ATOM   1047  N1  U      33      48.519 -13.277  22.812  1.00  0.00           N  
ATOM   1048  C6  U      33      47.364 -12.783  23.379  1.00  0.00           C  
ATOM   1049  H6  U      33      47.437 -12.103  24.219  1.00  0.00           H  
ATOM   1050  C5  U      33      46.147 -13.151  22.898  1.00  0.00           C  
ATOM   1051  H5  U      33      45.248 -12.760  23.347  1.00  0.00           H  
ATOM   1052  C4  U      33      46.019 -14.076  21.788  1.00  0.00           C  
ATOM   1053  O4  U      33      44.961 -14.473  21.303  1.00  0.00           O  
ATOM   1054  N3  U      33      47.213 -14.518  21.274  1.00  0.00           N  
ATOM   1055  H3  U      33      47.170 -15.173  20.510  1.00  0.00           H  
ATOM   1056  C2  U      33      48.462 -14.164  21.730  1.00  0.00           C  
ATOM   1057  O2  U      33      49.458 -14.617  21.158  1.00  0.00           O  
ATOM   1058  C3' U      33      51.376 -11.352  24.252  1.00  0.00           C  
ATOM   1059  H3' U      33      51.409 -10.414  24.813  1.00  0.00           H  
ATOM   1060  C2' U      33      50.096 -11.376  23.396  1.00  0.00           C  
ATOM   1061  H2' U      33      49.295 -10.916  23.974  1.00  0.00           H  
ATOM   1062  O2' U      33      50.177 -10.747  22.128  1.00  0.00           O  
ATOM   1063 HO2' U      33      50.205  -9.773  22.258  1.00  0.00           H  
ATOM   1064  O3' U      33      52.592 -11.542  23.520  1.00  0.00           O  
ATOM   1065  P   U      34      53.961 -10.832  24.040  1.00  0.00           P  
ATOM   1066  OP1 U      34      55.106 -11.297  23.201  1.00  0.00           O  
ATOM   1067  OP2 U      34      54.063 -10.966  25.524  1.00  0.00           O  
ATOM   1068  O5' U      34      53.714  -9.261  23.707  1.00  0.00           O  
ATOM   1069  C5' U      34      53.385  -8.876  22.382  1.00  0.00           C  
ATOM   1070  H5' U      34      52.447  -9.351  22.098  1.00  0.00           H  
ATOM   1071 H5'' U      34      54.157  -9.223  21.695  1.00  0.00           H  
ATOM   1072  C4' U      34      53.219  -7.363  22.218  1.00  0.00           C  
ATOM   1073  H4' U      34      52.489  -6.997  22.941  1.00  0.00           H  
ATOM   1074  O4' U      34      54.463  -6.707  22.427  1.00  0.00           O  
ATOM   1075  C1' U      34      54.646  -5.719  21.430  1.00  0.00           C  
ATOM   1076  H1' U      34      54.248  -4.772  21.803  1.00  0.00           H  
ATOM   1077  N1  U      34      56.097  -5.598  21.110  1.00  0.00           N  
ATOM   1078  C6  U      34      56.827  -6.703  20.717  1.00  0.00           C  
ATOM   1079  H6  U      34      56.346  -7.675  20.690  1.00  0.00           H  
ATOM   1080  C5  U      34      58.139  -6.586  20.379  1.00  0.00           C  
ATOM   1081  H5  U      34      58.700  -7.459  20.075  1.00  0.00           H  
ATOM   1082  C4  U      34      58.822  -5.312  20.422  1.00  0.00           C  
ATOM   1083  O4  U      34      60.002  -5.124  20.131  1.00  0.00           O  
ATOM   1084  N3  U      34      58.036  -4.259  20.834  1.00  0.00           N  
ATOM   1085  H3  U      34      58.477  -3.358  20.884  1.00  0.00           H  
ATOM   1086  C2  U      34      56.701  -4.335  21.183  1.00  0.00           C  
ATOM   1087  O2  U      34      56.110  -3.312  21.534  1.00  0.00           O  
ATOM   1088  C3' U      34      52.724  -7.054  20.792  1.00  0.00           C  
ATOM   1089  H3' U      34      52.721  -7.971  20.198  1.00  0.00           H  
ATOM   1090  C2' U      34      53.819  -6.137  20.207  1.00  0.00           C  
ATOM   1091  H2' U      34      54.431  -6.750  19.541  1.00  0.00           H  
ATOM   1092  O2' U      34      53.339  -4.993  19.490  1.00  0.00           O  
ATOM   1093 HO2' U      34      54.073  -4.550  19.019  1.00  0.00           H  
ATOM   1094  O3' U      34      51.419  -6.483  20.781  1.00  0.00           O  
ATOM   1095  P   U      35      50.106  -7.416  20.958  1.00  0.00           P  
ATOM   1096  OP1 U      35      48.913  -6.584  20.632  1.00  0.00           O  
ATOM   1097  OP2 U      35      50.162  -8.082  22.289  1.00  0.00           O  
ATOM   1098  O5' U      35      50.263  -8.580  19.836  1.00  0.00           O  
ATOM   1099  C5' U      35      50.148  -8.317  18.444  1.00  0.00           C  
ATOM   1100  H5' U      35      51.060  -7.836  18.082  1.00  0.00           H  
ATOM   1101 H5'' U      35      49.311  -7.641  18.265  1.00  0.00           H  
ATOM   1102  C4' U      35      49.894  -9.599  17.630  1.00  0.00           C  
ATOM   1103  H4' U      35      49.627  -9.296  16.616  1.00  0.00           H  
ATOM   1104  O4' U      35      51.060 -10.420  17.560  1.00  0.00           O  
ATOM   1105  C1' U      35      50.675 -11.753  17.851  1.00  0.00           C  
ATOM   1106  H1' U      35      50.300 -12.226  16.941  1.00  0.00           H  
ATOM   1107  N1  U      35      51.833 -12.522  18.386  1.00  0.00           N  
ATOM   1108  C6  U      35      52.365 -12.245  19.627  1.00  0.00           C  
ATOM   1109  H6  U      35      51.917 -11.475  20.244  1.00  0.00           H  
ATOM   1110  C5  U      35      53.463 -12.906  20.073  1.00  0.00           C  
ATOM   1111  H5  U      35      53.876 -12.672  21.043  1.00  0.00           H  
ATOM   1112  C4  U      35      54.115 -13.921  19.276  1.00  0.00           C  
ATOM   1113  O4  U      35      55.125 -14.534  19.597  1.00  0.00           O  
ATOM   1114  N3  U      35      53.515 -14.168  18.063  1.00  0.00           N  
ATOM   1115  H3  U      35      53.932 -14.875  17.477  1.00  0.00           H  
ATOM   1116  C2  U      35      52.407 -13.509  17.571  1.00  0.00           C  
ATOM   1117  O2  U      35      51.986 -13.809  16.455  1.00  0.00           O  
ATOM   1118  C3' U      35      48.736 -10.435  18.218  1.00  0.00           C  
ATOM   1119  H3' U      35      48.227  -9.884  19.013  1.00  0.00           H  
ATOM   1120  C2' U      35      49.497 -11.632  18.814  1.00  0.00           C  
ATOM   1121  H2' U      35      49.857 -11.321  19.789  1.00  0.00           H  
ATOM   1122  O2' U      35      48.757 -12.840  18.945  1.00  0.00           O  
ATOM   1123 HO2' U      35      49.211 -13.437  19.563  1.00  0.00           H  
ATOM   1124  O3' U      35      47.826 -10.773  17.179  1.00  0.00           O  
ATOM   1125  P   C      36      46.230 -10.629  17.417  1.00  0.00           P  
ATOM   1126  OP1 C      36      45.856  -9.194  17.240  1.00  0.00           O  
ATOM   1127  OP2 C      36      45.833 -11.311  18.683  1.00  0.00           O  
ATOM   1128  O5' C      36      45.643 -11.490  16.174  1.00  0.00           O  
ATOM   1129  C5' C      36      45.546 -10.931  14.869  1.00  0.00           C  
ATOM   1130  H5' C      36      46.290 -10.142  14.744  1.00  0.00           H  
ATOM   1131 H5'' C      36      44.557 -10.489  14.744  1.00  0.00           H  
ATOM   1132  C4' C      36      45.778 -11.966  13.757  1.00  0.00           C  
ATOM   1133  H4' C      36      45.531 -11.501  12.801  1.00  0.00           H  
ATOM   1134  O4' C      36      47.142 -12.381  13.703  1.00  0.00           O  
ATOM   1135  C1' C      36      47.195 -13.746  13.299  1.00  0.00           C  
ATOM   1136  H1' C      36      47.760 -13.824  12.367  1.00  0.00           H  
ATOM   1137  N1  C      36      47.867 -14.627  14.303  1.00  0.00           N  
ATOM   1138  C6  C      36      48.269 -14.169  15.533  1.00  0.00           C  
ATOM   1139  H6  C      36      48.043 -13.152  15.836  1.00  0.00           H  
ATOM   1140  C5  C      36      48.965 -14.983  16.360  1.00  0.00           C  
ATOM   1141  H5  C      36      49.297 -14.623  17.313  1.00  0.00           H  
ATOM   1142  C4  C      36      49.226 -16.307  15.927  1.00  0.00           C  
ATOM   1143  N4  C      36      49.883 -17.114  16.719  1.00  0.00           N  
ATOM   1144  H41 C      36      50.048 -18.065  16.413  1.00  0.00           H  
ATOM   1145  H42 C      36      50.201 -16.776  17.606  1.00  0.00           H  
ATOM   1146  N3  C      36      48.820 -16.788  14.769  1.00  0.00           N  
ATOM   1147  C2  C      36      48.184 -15.940  13.918  1.00  0.00           C  
ATOM   1148  O2  C      36      47.912 -16.351  12.789  1.00  0.00           O  
ATOM   1149  C3' C      36      44.924 -13.229  13.895  1.00  0.00           C  
ATOM   1150  H3' C      36      44.958 -13.578  14.930  1.00  0.00           H  
ATOM   1151  C2' C      36      45.749 -14.192  13.029  1.00  0.00           C  
ATOM   1152  H2' C      36      45.587 -15.209  13.371  1.00  0.00           H  
ATOM   1153  O2' C      36      45.502 -14.075  11.622  1.00  0.00           O  
ATOM   1154 HO2' C      36      45.865 -14.853  11.157  1.00  0.00           H  
ATOM   1155  O3' C      36      43.575 -13.070  13.453  1.00  0.00           O  
ATOM   1156  P   U      37      42.371 -13.884  14.165  1.00  0.00           P  
ATOM   1157  OP1 U      37      41.165 -13.754  13.296  1.00  0.00           O  
ATOM   1158  OP2 U      37      42.271 -13.407  15.572  1.00  0.00           O  
ATOM   1159  O5' U      37      42.826 -15.445  14.203  1.00  0.00           O  
ATOM   1160  C5' U      37      42.798 -16.264  13.040  1.00  0.00           C  
ATOM   1161  H5' U      37      43.280 -15.740  12.213  1.00  0.00           H  
ATOM   1162 H5'' U      37      41.760 -16.454  12.758  1.00  0.00           H  
ATOM   1163  C4' U      37      43.508 -17.619  13.235  1.00  0.00           C  
ATOM   1164  H4' U      37      43.415 -18.188  12.308  1.00  0.00           H  
ATOM   1165  O4' U      37      44.898 -17.469  13.520  1.00  0.00           O  
ATOM   1166  C1' U      37      45.300 -18.467  14.456  1.00  0.00           C  
ATOM   1167  H1' U      37      46.136 -19.034  14.043  1.00  0.00           H  
ATOM   1168  N1  U      37      45.744 -17.906  15.764  1.00  0.00           N  
ATOM   1169  C6  U      37      45.426 -16.625  16.163  1.00  0.00           C  
ATOM   1170  H6  U      37      44.795 -16.014  15.534  1.00  0.00           H  
ATOM   1171  C5  U      37      45.913 -16.116  17.323  1.00  0.00           C  
ATOM   1172  H5  U      37      45.672 -15.105  17.614  1.00  0.00           H  
ATOM   1173  C4  U      37      46.779 -16.892  18.182  1.00  0.00           C  
ATOM   1174  O4  U      37      47.289 -16.501  19.226  1.00  0.00           O  
ATOM   1175  N3  U      37      47.026 -18.172  17.746  1.00  0.00           N  
ATOM   1176  H3  U      37      47.642 -18.733  18.302  1.00  0.00           H  
ATOM   1177  C2  U      37      46.546 -18.721  16.576  1.00  0.00           C  
ATOM   1178  O2  U      37      46.827 -19.890  16.310  1.00  0.00           O  
ATOM   1179  C3' U      37      42.916 -18.478  14.358  1.00  0.00           C  
ATOM   1180  H3' U      37      42.749 -17.852  15.237  1.00  0.00           H  
ATOM   1181  C2' U      37      44.108 -19.411  14.634  1.00  0.00           C  
ATOM   1182  H2' U      37      44.061 -19.784  15.654  1.00  0.00           H  
ATOM   1183  O2' U      37      44.260 -20.477  13.689  1.00  0.00           O  
ATOM   1184 HO2' U      37      44.744 -21.213  14.105  1.00  0.00           H  
ATOM   1185  O3' U      37      41.711 -19.141  13.975  1.00  0.00           O  
ATOM   1186  P   A      38      40.671 -19.693  15.087  1.00  0.00           P  
ATOM   1187  OP1 A      38      39.558 -20.371  14.361  1.00  0.00           O  
ATOM   1188  OP2 A      38      40.329 -18.560  15.992  1.00  0.00           O  
ATOM   1189  O5' A      38      41.472 -20.797  15.968  1.00  0.00           O  
ATOM   1190  C5' A      38      41.847 -22.061  15.434  1.00  0.00           C  
ATOM   1191  H5' A      38      42.299 -21.929  14.451  1.00  0.00           H  
ATOM   1192 H5'' A      38      40.957 -22.680  15.308  1.00  0.00           H  
ATOM   1193  C4' A      38      42.845 -22.814  16.338  1.00  0.00           C  
ATOM   1194  H4' A      38      43.135 -23.739  15.838  1.00  0.00           H  
ATOM   1195  O4' A      38      44.032 -22.063  16.590  1.00  0.00           O  
ATOM   1196  C1' A      38      44.378 -22.176  17.965  1.00  0.00           C  
ATOM   1197  H1' A      38      45.406 -22.536  18.052  1.00  0.00           H  
ATOM   1198  N9  A      38      44.318 -20.858  18.643  1.00  0.00           N  
ATOM   1199  C8  A      38      43.575 -19.739  18.347  1.00  0.00           C  
ATOM   1200  H8  A      38      42.856 -19.711  17.543  1.00  0.00           H  
ATOM   1201  N7  A      38      43.835 -18.699  19.098  1.00  0.00           N  
ATOM   1202  C5  A      38      44.805 -19.186  19.985  1.00  0.00           C  
ATOM   1203  C6  A      38      45.537 -18.653  21.080  1.00  0.00           C  
ATOM   1204  N6  A      38      45.447 -17.428  21.557  1.00  0.00           N  
ATOM   1205  H61 A      38      46.031 -17.173  22.340  1.00  0.00           H  
ATOM   1206  H62 A      38      44.839 -16.750  21.131  1.00  0.00           H  
ATOM   1207  N1  A      38      46.437 -19.387  21.734  1.00  0.00           N  
ATOM   1208  C2  A      38      46.609 -20.643  21.351  1.00  0.00           C  
ATOM   1209  H2  A      38      47.341 -21.215  21.907  1.00  0.00           H  
ATOM   1210  N3  A      38      46.004 -21.284  20.358  1.00  0.00           N  
ATOM   1211  C4  A      38      45.101 -20.496  19.711  1.00  0.00           C  
ATOM   1212  C3' A      38      42.226 -23.189  17.688  1.00  0.00           C  
ATOM   1213  H3' A      38      41.570 -22.380  18.017  1.00  0.00           H  
ATOM   1214  C2' A      38      43.457 -23.214  18.617  1.00  0.00           C  
ATOM   1215  H2' A      38      43.176 -22.906  19.625  1.00  0.00           H  
ATOM   1216  O2' A      38      44.170 -24.454  18.639  1.00  0.00           O  
ATOM   1217 HO2' A      38      44.188 -24.792  19.552  1.00  0.00           H  
ATOM   1218  O3' A      38      41.512 -24.422  17.595  1.00  0.00           O  
ATOM   1219  P   C      39      40.107 -24.627  18.370  1.00  0.00           P  
ATOM   1220  OP1 C      39      39.631 -26.014  18.084  1.00  0.00           O  
ATOM   1221  OP2 C      39      39.208 -23.491  18.014  1.00  0.00           O  
ATOM   1222  O5' C      39      40.490 -24.495  19.944  1.00  0.00           O  
ATOM   1223  C5' C      39      41.096 -25.573  20.642  1.00  0.00           C  
ATOM   1224  H5' C      39      41.914 -25.977  20.043  1.00  0.00           H  
ATOM   1225 H5'' C      39      40.358 -26.353  20.758  1.00  0.00           H  
ATOM   1226  C4' C      39      41.650 -25.227  22.034  1.00  0.00           C  
ATOM   1227  H4' C      39      42.045 -26.146  22.469  1.00  0.00           H  
ATOM   1228  O4' C      39      42.736 -24.300  21.894  1.00  0.00           O  
ATOM   1229  C1' C      39      42.678 -23.328  22.932  1.00  0.00           C  
ATOM   1230  H1' C      39      43.639 -23.298  23.453  1.00  0.00           H  
ATOM   1231  N1  C      39      42.388 -21.962  22.405  1.00  0.00           N  
ATOM   1232  C6  C      39      41.339 -21.731  21.552  1.00  0.00           C  
ATOM   1233  H6  C      39      40.763 -22.559  21.178  1.00  0.00           H  
ATOM   1234  C5  C      39      41.013 -20.471  21.182  1.00  0.00           C  
ATOM   1235  H5  C      39      40.181 -20.306  20.515  1.00  0.00           H  
ATOM   1236  C4  C      39      41.784 -19.414  21.730  1.00  0.00           C  
ATOM   1237  N4  C      39      41.459 -18.176  21.477  1.00  0.00           N  
ATOM   1238  H41 C      39      42.000 -17.443  21.921  1.00  0.00           H  
ATOM   1239  H42 C      39      40.705 -17.974  20.845  1.00  0.00           H  
ATOM   1240  N3  C      39      42.801 -19.604  22.546  1.00  0.00           N  
ATOM   1241  C2  C      39      43.142 -20.874  22.879  1.00  0.00           C  
ATOM   1242  O2  C      39      44.131 -21.020  23.601  1.00  0.00           O  
ATOM   1243  C3' C      39      40.643 -24.644  23.048  1.00  0.00           C  
ATOM   1244  H3' C      39      39.956 -23.966  22.542  1.00  0.00           H  
ATOM   1245  C2' C      39      41.605 -23.804  23.914  1.00  0.00           C  
ATOM   1246  H2' C      39      41.071 -22.955  24.348  1.00  0.00           H  
ATOM   1247  O2' C      39      42.250 -24.548  24.947  1.00  0.00           O  
ATOM   1248 HO2' C      39      43.027 -25.014  24.588  1.00  0.00           H  
ATOM   1249  O3' C      39      39.910 -25.540  23.893  1.00  0.00           O  
ATOM   1250  P   C      40      38.523 -26.271  23.460  1.00  0.00           P  
ATOM   1251  OP1 C      40      37.884 -25.506  22.348  1.00  0.00           O  
ATOM   1252  OP2 C      40      37.732 -26.462  24.711  1.00  0.00           O  
ATOM   1253  O5' C      40      38.990 -27.757  22.958  1.00  0.00           O  
ATOM   1254  C5' C      40      38.755 -28.232  21.636  1.00  0.00           C  
ATOM   1255  H5' C      40      38.670 -27.404  20.936  1.00  0.00           H  
ATOM   1256 H5'' C      40      37.803 -28.766  21.609  1.00  0.00           H  
ATOM   1257  C4' C      40      39.870 -29.169  21.130  1.00  0.00           C  
ATOM   1258  H4' C      40      39.729 -29.323  20.059  1.00  0.00           H  
ATOM   1259  O4' C      40      41.181 -28.636  21.349  1.00  0.00           O  
ATOM   1260  C1' C      40      42.087 -29.714  21.551  1.00  0.00           C  
ATOM   1261  H1' C      40      42.825 -29.708  20.745  1.00  0.00           H  
ATOM   1262  N1  C      40      42.835 -29.648  22.842  1.00  0.00           N  
ATOM   1263  C6  C      40      42.498 -28.802  23.872  1.00  0.00           C  
ATOM   1264  H6  C      40      41.610 -28.184  23.800  1.00  0.00           H  
ATOM   1265  C5  C      40      43.298 -28.723  24.964  1.00  0.00           C  
ATOM   1266  H5  C      40      43.059 -28.036  25.756  1.00  0.00           H  
ATOM   1267  C4  C      40      44.465 -29.540  24.991  1.00  0.00           C  
ATOM   1268  N4  C      40      45.348 -29.448  25.943  1.00  0.00           N  
ATOM   1269  H41 C      40      46.186 -30.000  25.851  1.00  0.00           H  
ATOM   1270  H42 C      40      45.271 -28.708  26.639  1.00  0.00           H  
ATOM   1271  N3  C      40      44.781 -30.388  24.035  1.00  0.00           N  
ATOM   1272  C2  C      40      43.974 -30.457  22.954  1.00  0.00           C  
ATOM   1273  O2  C      40      44.291 -31.248  22.066  1.00  0.00           O  
ATOM   1274  C3' C      40      39.867 -30.546  21.801  1.00  0.00           C  
ATOM   1275  H3' C      40      39.797 -30.402  22.881  1.00  0.00           H  
ATOM   1276  C2' C      40      41.286 -31.018  21.450  1.00  0.00           C  
ATOM   1277  H2' C      40      41.626 -31.755  22.178  1.00  0.00           H  
ATOM   1278  O2' C      40      41.434 -31.498  20.110  1.00  0.00           O  
ATOM   1279 HO2' C      40      42.209 -32.086  20.055  1.00  0.00           H  
ATOM   1280  O3' C      40      38.831 -31.417  21.342  1.00  0.00           O  
ATOM   1281  P   G      41      38.505 -32.797  22.140  1.00  0.00           P  
ATOM   1282  OP1 G      41      37.269 -33.380  21.537  1.00  0.00           O  
ATOM   1283  OP2 G      41      38.498 -32.484  23.600  1.00  0.00           O  
ATOM   1284  O5' G      41      39.741 -33.832  21.872  1.00  0.00           O  
ATOM   1285  C5' G      41      39.888 -34.519  20.633  1.00  0.00           C  
ATOM   1286  H5' G      41      40.052 -33.799  19.830  1.00  0.00           H  
ATOM   1287 H5'' G      41      38.969 -35.063  20.411  1.00  0.00           H  
ATOM   1288  C4' G      41      41.043 -35.540  20.633  1.00  0.00           C  
ATOM   1289  H4' G      41      41.057 -36.038  19.663  1.00  0.00           H  
ATOM   1290  O4' G      41      42.321 -34.932  20.831  1.00  0.00           O  
ATOM   1291  C1' G      41      43.106 -35.788  21.657  1.00  0.00           C  
ATOM   1292  H1' G      41      44.068 -35.997  21.184  1.00  0.00           H  
ATOM   1293  N9  G      41      43.371 -35.136  22.961  1.00  0.00           N  
ATOM   1294  C8  G      41      42.692 -34.107  23.567  1.00  0.00           C  
ATOM   1295  H8  G      41      41.767 -33.716  23.173  1.00  0.00           H  
ATOM   1296  N7  G      41      43.279 -33.617  24.626  1.00  0.00           N  
ATOM   1297  C5  G      41      44.431 -34.400  24.747  1.00  0.00           C  
ATOM   1298  C6  G      41      45.531 -34.335  25.675  1.00  0.00           C  
ATOM   1299  O6  G      41      45.730 -33.543  26.595  1.00  0.00           O  
ATOM   1300  N1  G      41      46.493 -35.294  25.456  1.00  0.00           N  
ATOM   1301  H1  G      41      47.301 -35.287  26.055  1.00  0.00           H  
ATOM   1302  C2  G      41      46.434 -36.200  24.455  1.00  0.00           C  
ATOM   1303  N2  G      41      47.425 -37.048  24.382  1.00  0.00           N  
ATOM   1304  H21 G      41      48.174 -37.026  25.071  1.00  0.00           H  
ATOM   1305  H22 G      41      47.404 -37.743  23.655  1.00  0.00           H  
ATOM   1306  N3  G      41      45.450 -36.296  23.561  1.00  0.00           N  
ATOM   1307  C4  G      41      44.472 -35.359  23.756  1.00  0.00           C  
ATOM   1308  C3' G      41      40.887 -36.627  21.705  1.00  0.00           C  
ATOM   1309  H3' G      41      40.600 -36.156  22.647  1.00  0.00           H  
ATOM   1310  C2' G      41      42.344 -37.103  21.825  1.00  0.00           C  
ATOM   1311  H2' G      41      42.532 -37.530  22.806  1.00  0.00           H  
ATOM   1312  O2' G      41      42.775 -37.986  20.787  1.00  0.00           O  
ATOM   1313 HO2' G      41      43.023 -38.843  21.182  1.00  0.00           H  
ATOM   1314  O3' G      41      39.949 -37.642  21.341  1.00  0.00           O  
ATOM   1315  P   G      42      39.171 -38.509  22.468  1.00  0.00           P  
ATOM   1316  OP1 G      42      38.200 -39.397  21.765  1.00  0.00           O  
ATOM   1317  OP2 G      42      38.647 -37.575  23.500  1.00  0.00           O  
ATOM   1318  O5' G      42      40.300 -39.435  23.175  1.00  0.00           O  
ATOM   1319  C5' G      42      40.821 -40.590  22.535  1.00  0.00           C  
ATOM   1320  H5' G      42      41.013 -40.368  21.484  1.00  0.00           H  
ATOM   1321 H5'' G      42      40.084 -41.395  22.583  1.00  0.00           H  
ATOM   1322  C4' G      42      42.135 -41.075  23.171  1.00  0.00           C  
ATOM   1323  H4' G      42      42.493 -41.932  22.598  1.00  0.00           H  
ATOM   1324  O4' G      42      43.138 -40.056  23.133  1.00  0.00           O  
ATOM   1325  C1' G      42      43.913 -40.134  24.327  1.00  0.00           C  
ATOM   1326  H1' G      42      44.979 -40.160  24.091  1.00  0.00           H  
ATOM   1327  N9  G      42      43.662 -38.971  25.213  1.00  0.00           N  
ATOM   1328  C8  G      42      42.567 -38.146  25.287  1.00  0.00           C  
ATOM   1329  H8  G      42      41.699 -38.274  24.660  1.00  0.00           H  
ATOM   1330  N7  G      42      42.672 -37.178  26.155  1.00  0.00           N  
ATOM   1331  C5  G      42      43.920 -37.405  26.741  1.00  0.00           C  
ATOM   1332  C6  G      42      44.621 -36.702  27.784  1.00  0.00           C  
ATOM   1333  O6  G      42      44.286 -35.689  28.395  1.00  0.00           O  
ATOM   1334  N1  G      42      45.840 -37.259  28.098  1.00  0.00           N  
ATOM   1335  H1  G      42      46.373 -36.821  28.830  1.00  0.00           H  
ATOM   1336  C2  G      42      46.329 -38.371  27.507  1.00  0.00           C  
ATOM   1337  N2  G      42      47.459 -38.831  27.972  1.00  0.00           N  
ATOM   1338  H21 G      42      47.927 -38.361  28.744  1.00  0.00           H  
ATOM   1339  H22 G      42      47.859 -39.642  27.533  1.00  0.00           H  
ATOM   1340  N3  G      42      45.733 -39.047  26.525  1.00  0.00           N  
ATOM   1341  C4  G      42      44.524 -38.512  26.181  1.00  0.00           C  
ATOM   1342  C3' G      42      42.025 -41.514  24.638  1.00  0.00           C  
ATOM   1343  H3' G      42      41.467 -40.755  25.189  1.00  0.00           H  
ATOM   1344  C2' G      42      43.511 -41.431  25.030  1.00  0.00           C  
ATOM   1345  H2' G      42      43.624 -41.345  26.109  1.00  0.00           H  
ATOM   1346  O2' G      42      44.323 -42.488  24.506  1.00  0.00           O  
ATOM   1347 HO2' G      42      45.112 -42.605  25.067  1.00  0.00           H  
ATOM   1348  O3' G      42      41.431 -42.797  24.834  1.00  0.00           O  
ATOM   1349  P   G      43      40.918 -43.258  26.302  1.00  0.00           P  
ATOM   1350  OP1 G      43      40.290 -44.602  26.153  1.00  0.00           O  
ATOM   1351  OP2 G      43      40.090 -42.156  26.865  1.00  0.00           O  
ATOM   1352  O5' G      43      42.238 -43.402  27.238  1.00  0.00           O  
ATOM   1353  C5' G      43      43.178 -44.452  27.040  1.00  0.00           C  
ATOM   1354  H5' G      43      43.476 -44.482  25.992  1.00  0.00           H  
ATOM   1355 H5'' G      43      42.709 -45.408  27.282  1.00  0.00           H  
ATOM   1356  C4' G      43      44.445 -44.297  27.902  1.00  0.00           C  
ATOM   1357  H4' G      43      45.142 -45.093  27.633  1.00  0.00           H  
ATOM   1358  O4' G      43      45.097 -43.044  27.683  1.00  0.00           O  
ATOM   1359  C1' G      43      45.605 -42.562  28.923  1.00  0.00           C  
ATOM   1360  H1' G      43      46.670 -42.338  28.833  1.00  0.00           H  
ATOM   1361  N9  G      43      44.912 -41.313  29.326  1.00  0.00           N  
ATOM   1362  C8  G      43      43.743 -40.776  28.847  1.00  0.00           C  
ATOM   1363  H8  G      43      43.124 -41.287  28.125  1.00  0.00           H  
ATOM   1364  N7  G      43      43.459 -39.591  29.315  1.00  0.00           N  
ATOM   1365  C5  G      43      44.500 -39.338  30.213  1.00  0.00           C  
ATOM   1366  C6  G      43      44.767 -38.211  31.070  1.00  0.00           C  
ATOM   1367  O6  G      43      44.147 -37.156  31.194  1.00  0.00           O  
ATOM   1368  N1  G      43      45.872 -38.380  31.871  1.00  0.00           N  
ATOM   1369  H1  G      43      46.053 -37.670  32.558  1.00  0.00           H  
ATOM   1370  C2  G      43      46.665 -39.473  31.839  1.00  0.00           C  
ATOM   1371  N2  G      43      47.619 -39.533  32.735  1.00  0.00           N  
ATOM   1372  H21 G      43      47.726 -38.815  33.435  1.00  0.00           H  
ATOM   1373  H22 G      43      48.219 -40.344  32.721  1.00  0.00           H  
ATOM   1374  N3  G      43      46.487 -40.521  31.037  1.00  0.00           N  
ATOM   1375  C4  G      43      45.378 -40.400  30.245  1.00  0.00           C  
ATOM   1376  C3' G      43      44.176 -44.409  29.407  1.00  0.00           C  
ATOM   1377  H3' G      43      43.278 -43.838  29.652  1.00  0.00           H  
ATOM   1378  C2' G      43      45.409 -43.673  29.961  1.00  0.00           C  
ATOM   1379  H2' G      43      45.188 -43.254  30.940  1.00  0.00           H  
ATOM   1380  O2' G      43      46.600 -44.468  29.992  1.00  0.00           O  
ATOM   1381 HO2' G      43      47.252 -44.066  30.599  1.00  0.00           H  
ATOM   1382  O3' G      43      44.060 -45.762  29.854  1.00  0.00           O  
ATOM   1383  P   C      44      43.158 -46.147  31.142  1.00  0.00           P  
ATOM   1384  OP1 C      44      43.356 -47.600  31.412  1.00  0.00           O  
ATOM   1385  OP2 C      44      41.773 -45.666  30.882  1.00  0.00           O  
ATOM   1386  O5' C      44      43.746 -45.297  32.395  1.00  0.00           O  
ATOM   1387  C5' C      44      44.967 -45.642  33.036  1.00  0.00           C  
ATOM   1388  H5' C      44      45.734 -45.824  32.281  1.00  0.00           H  
ATOM   1389 H5'' C      44      44.828 -46.564  33.604  1.00  0.00           H  
ATOM   1390  C4' C      44      45.484 -44.547  33.991  1.00  0.00           C  
ATOM   1391  H4' C      44      46.403 -44.915  34.450  1.00  0.00           H  
ATOM   1392  O4' C      44      45.793 -43.332  33.302  1.00  0.00           O  
ATOM   1393  C1' C      44      45.461 -42.225  34.138  1.00  0.00           C  
ATOM   1394  H1' C      44      46.317 -41.552  34.220  1.00  0.00           H  
ATOM   1395  N1  C      44      44.299 -41.442  33.609  1.00  0.00           N  
ATOM   1396  C6  C      44      43.392 -41.966  32.721  1.00  0.00           C  
ATOM   1397  H6  C      44      43.487 -42.990  32.401  1.00  0.00           H  
ATOM   1398  C5  C      44      42.383 -41.204  32.236  1.00  0.00           C  
ATOM   1399  H5  C      44      41.678 -41.625  31.537  1.00  0.00           H  
ATOM   1400  C4  C      44      42.310 -39.857  32.686  1.00  0.00           C  
ATOM   1401  N4  C      44      41.374 -39.058  32.245  1.00  0.00           N  
ATOM   1402  H41 C      44      41.414 -38.090  32.548  1.00  0.00           H  
ATOM   1403  H42 C      44      40.744 -39.370  31.528  1.00  0.00           H  
ATOM   1404  N3  C      44      43.177 -39.326  33.524  1.00  0.00           N  
ATOM   1405  C2  C      44      44.161 -40.110  34.018  1.00  0.00           C  
ATOM   1406  O2  C      44      44.933 -39.595  34.827  1.00  0.00           O  
ATOM   1407  C3' C      44      44.528 -44.161  35.130  1.00  0.00           C  
ATOM   1408  H3' C      44      43.537 -43.982  34.708  1.00  0.00           H  
ATOM   1409  C2' C      44      45.162 -42.813  35.522  1.00  0.00           C  
ATOM   1410  H2' C      44      44.469 -42.185  36.066  1.00  0.00           H  
ATOM   1411  O2' C      44      46.395 -42.924  36.240  1.00  0.00           O  
ATOM   1412 HO2' C      44      46.443 -42.234  36.930  1.00  0.00           H  
ATOM   1413  O3' C      44      44.454 -45.120  36.187  1.00  0.00           O  
ATOM   1414  P   A      45      43.147 -45.220  37.146  1.00  0.00           P  
ATOM   1415  OP1 A      45      43.326 -46.417  38.017  1.00  0.00           O  
ATOM   1416  OP2 A      45      41.933 -45.155  36.285  1.00  0.00           O  
ATOM   1417  O5' A      45      43.148 -43.895  38.086  1.00  0.00           O  
ATOM   1418  C5' A      45      44.070 -43.741  39.158  1.00  0.00           C  
ATOM   1419  H5' A      45      45.075 -43.977  38.802  1.00  0.00           H  
ATOM   1420 H5'' A      45      43.820 -44.437  39.961  1.00  0.00           H  
ATOM   1421  C4' A      45      44.087 -42.311  39.726  1.00  0.00           C  
ATOM   1422  H4' A      45      44.890 -42.239  40.461  1.00  0.00           H  
ATOM   1423  O4' A      45      44.364 -41.383  38.678  1.00  0.00           O  
ATOM   1424  C1' A      45      43.501 -40.267  38.818  1.00  0.00           C  
ATOM   1425  H1' A      45      44.079 -39.342  38.790  1.00  0.00           H  
ATOM   1426  N9  A      45      42.505 -40.192  37.731  1.00  0.00           N  
ATOM   1427  C8  A      45      42.225 -41.051  36.698  1.00  0.00           C  
ATOM   1428  H8  A      45      42.627 -42.048  36.638  1.00  0.00           H  
ATOM   1429  N7  A      45      41.442 -40.552  35.780  1.00  0.00           N  
ATOM   1430  C5  A      45      41.094 -39.306  36.311  1.00  0.00           C  
ATOM   1431  C6  A      45      40.238 -38.242  35.931  1.00  0.00           C  
ATOM   1432  N6  A      45      39.530 -38.179  34.817  1.00  0.00           N  
ATOM   1433  H61 A      45      38.935 -37.375  34.661  1.00  0.00           H  
ATOM   1434  H62 A      45      39.566 -38.947  34.170  1.00  0.00           H  
ATOM   1435  N1  A      45      40.078 -37.182  36.722  1.00  0.00           N  
ATOM   1436  C2  A      45      40.740 -37.135  37.864  1.00  0.00           C  
ATOM   1437  H2  A      45      40.590 -36.254  38.474  1.00  0.00           H  
ATOM   1438  N3  A      45      41.584 -38.030  38.340  1.00  0.00           N  
ATOM   1439  C4  A      45      41.709 -39.103  37.516  1.00  0.00           C  
ATOM   1440  C3' A      45      42.782 -41.871  40.419  1.00  0.00           C  
ATOM   1441  H3' A      45      41.936 -42.296  39.876  1.00  0.00           H  
ATOM   1442  C2' A      45      42.814 -40.355  40.180  1.00  0.00           C  
ATOM   1443  H2' A      45      41.798 -39.962  40.134  1.00  0.00           H  
ATOM   1444  O2' A      45      43.607 -39.604  41.105  1.00  0.00           O  
ATOM   1445 HO2' A      45      43.047 -39.357  41.866  1.00  0.00           H  
ATOM   1446  O3' A      45      42.718 -42.209  41.808  1.00  0.00           O  
ATOM   1447  P   C      46      41.312 -42.170  42.619  1.00  0.00           P  
ATOM   1448  OP1 C      46      41.609 -42.605  44.013  1.00  0.00           O  
ATOM   1449  OP2 C      46      40.331 -42.963  41.831  1.00  0.00           O  
ATOM   1450  O5' C      46      40.859 -40.598  42.699  1.00  0.00           O  
ATOM   1451  C5' C      46      39.504 -40.177  42.915  1.00  0.00           C  
ATOM   1452  H5' C      46      39.503 -39.127  43.210  1.00  0.00           H  
ATOM   1453 H5'' C      46      39.055 -40.759  43.721  1.00  0.00           H  
ATOM   1454  C4' C      46      38.643 -40.320  41.651  1.00  0.00           C  
ATOM   1455  H4' C      46      38.525 -41.382  41.450  1.00  0.00           H  
ATOM   1456  O4' C      46      39.286 -39.687  40.536  1.00  0.00           O  
ATOM   1457  C1' C      46      38.315 -39.495  39.510  1.00  0.00           C  
ATOM   1458  H1' C      46      38.293 -38.438  39.234  1.00  0.00           H  
ATOM   1459  N1  C      46      38.587 -40.303  38.283  1.00  0.00           N  
ATOM   1460  C6  C      46      39.277 -41.489  38.358  1.00  0.00           C  
ATOM   1461  H6  C      46      39.740 -41.777  39.294  1.00  0.00           H  
ATOM   1462  C5  C      46      39.350 -42.302  37.281  1.00  0.00           C  
ATOM   1463  H5  C      46      39.901 -43.224  37.338  1.00  0.00           H  
ATOM   1464  C4  C      46      38.695 -41.866  36.095  1.00  0.00           C  
ATOM   1465  N4  C      46      38.827 -42.558  34.992  1.00  0.00           N  
ATOM   1466  H41 C      46      38.328 -42.257  34.177  1.00  0.00           H  
ATOM   1467  H42 C      46      39.392 -43.387  35.004  1.00  0.00           H  
ATOM   1468  N3  C      46      37.958 -40.772  36.014  1.00  0.00           N  
ATOM   1469  C2  C      46      37.876 -39.980  37.117  1.00  0.00           C  
ATOM   1470  O2  C      46      37.194 -38.948  37.050  1.00  0.00           O  
ATOM   1471  C3' C      46      37.242 -39.674  41.631  1.00  0.00           C  
ATOM   1472  H3' C      46      37.403 -38.604  41.784  1.00  0.00           H  
ATOM   1473  C2' C      46      36.959 -39.872  40.136  1.00  0.00           C  
ATOM   1474  H2' C      46      36.158 -39.217  39.786  1.00  0.00           H  
ATOM   1475  O2' C      46      36.692 -41.228  39.839  1.00  0.00           O  
ATOM   1476 HO2' C      46      35.859 -41.460  40.292  1.00  0.00           H  
ATOM   1477  O3' C      46      36.175 -40.013  42.540  1.00  0.00           O  
ATOM   1478  P   C      47      35.416 -41.455  42.689  1.00  0.00           P  
ATOM   1479  OP1 C      47      34.373 -41.268  43.736  1.00  0.00           O  
ATOM   1480  OP2 C      47      36.456 -42.490  42.927  1.00  0.00           O  
ATOM   1481  O5' C      47      34.648 -41.809  41.276  1.00  0.00           O  
ATOM   1482  C5' C      47      33.524 -41.064  40.794  1.00  0.00           C  
ATOM   1483  H5' C      47      33.723 -40.000  40.929  1.00  0.00           H  
ATOM   1484 H5'' C      47      32.644 -41.314  41.390  1.00  0.00           H  
ATOM   1485  C4' C      47      33.184 -41.292  39.297  1.00  0.00           C  
ATOM   1486  H4' C      47      32.430 -40.558  39.008  1.00  0.00           H  
ATOM   1487  O4' C      47      34.323 -41.095  38.458  1.00  0.00           O  
ATOM   1488  C1' C      47      34.202 -41.900  37.288  1.00  0.00           C  
ATOM   1489  H1' C      47      34.169 -41.249  36.414  1.00  0.00           H  
ATOM   1490  N1  C      47      35.280 -42.917  37.083  1.00  0.00           N  
ATOM   1491  C6  C      47      35.886 -43.569  38.127  1.00  0.00           C  
ATOM   1492  H6  C      47      35.630 -43.301  39.142  1.00  0.00           H  
ATOM   1493  C5  C      47      36.801 -44.542  37.893  1.00  0.00           C  
ATOM   1494  H5  C      47      37.292 -45.027  38.720  1.00  0.00           H  
ATOM   1495  C4  C      47      37.044 -44.892  36.537  1.00  0.00           C  
ATOM   1496  N4  C      47      37.880 -45.855  36.247  1.00  0.00           N  
ATOM   1497  H41 C      47      37.997 -46.106  35.281  1.00  0.00           H  
ATOM   1498  H42 C      47      38.404 -46.305  36.978  1.00  0.00           H  
ATOM   1499  N3  C      47      36.400 -44.362  35.519  1.00  0.00           N  
ATOM   1500  C2  C      47      35.533 -43.345  35.769  1.00  0.00           C  
ATOM   1501  O2  C      47      34.975 -42.828  34.799  1.00  0.00           O  
ATOM   1502  C3' C      47      32.614 -42.671  38.924  1.00  0.00           C  
ATOM   1503  H3' C      47      33.230 -43.448  39.381  1.00  0.00           H  
ATOM   1504  C2' C      47      32.876 -42.638  37.397  1.00  0.00           C  
ATOM   1505  H2' C      47      32.998 -43.631  37.002  1.00  0.00           H  
ATOM   1506  O2' C      47      31.898 -41.966  36.616  1.00  0.00           O  
ATOM   1507 HO2' C      47      32.042 -42.121  35.669  1.00  0.00           H  
ATOM   1508  O3' C      47      31.234 -42.835  39.273  1.00  0.00           O  
ATOM   1509  P   G      48      30.651 -44.204  39.928  1.00  0.00           P  
ATOM   1510  OP1 G      48      29.167 -44.066  39.996  1.00  0.00           O  
ATOM   1511  OP2 G      48      31.377 -44.442  41.208  1.00  0.00           O  
ATOM   1512  O5' G      48      30.966 -45.482  38.970  1.00  0.00           O  
ATOM   1513  C5' G      48      31.016 -45.382  37.551  1.00  0.00           C  
ATOM   1514  H5' G      48      30.951 -44.346  37.228  1.00  0.00           H  
ATOM   1515 H5'' G      48      30.167 -45.904  37.108  1.00  0.00           H  
ATOM   1516  C4' G      48      32.330 -45.997  37.021  1.00  0.00           C  
ATOM   1517  H4' G      48      32.592 -45.549  36.069  1.00  0.00           H  
ATOM   1518  O4' G      48      33.432 -45.737  37.873  1.00  0.00           O  
ATOM   1519  C1' G      48      34.368 -46.789  37.773  1.00  0.00           C  
ATOM   1520  H1' G      48      35.209 -46.467  37.163  1.00  0.00           H  
ATOM   1521  N9  G      48      34.881 -47.076  39.138  1.00  0.00           N  
ATOM   1522  C8  G      48      34.601 -46.413  40.314  1.00  0.00           C  
ATOM   1523  H8  G      48      33.846 -45.636  40.380  1.00  0.00           H  
ATOM   1524  N7  G      48      35.332 -46.784  41.333  1.00  0.00           N  
ATOM   1525  C5  G      48      36.172 -47.767  40.794  1.00  0.00           C  
ATOM   1526  C6  G      48      37.223 -48.557  41.389  1.00  0.00           C  
ATOM   1527  O6  G      48      37.645 -48.548  42.548  1.00  0.00           O  
ATOM   1528  N1  G      48      37.815 -49.441  40.505  1.00  0.00           N  
ATOM   1529  H1  G      48      38.547 -50.023  40.864  1.00  0.00           H  
ATOM   1530  C2  G      48      37.454 -49.552  39.200  1.00  0.00           C  
ATOM   1531  N2  G      48      38.058 -50.456  38.471  1.00  0.00           N  
ATOM   1532  H21 G      48      38.767 -51.058  38.858  1.00  0.00           H  
ATOM   1533  H22 G      48      37.762 -50.545  37.511  1.00  0.00           H  
ATOM   1534  N3  G      48      36.510 -48.829  38.605  1.00  0.00           N  
ATOM   1535  C4  G      48      35.894 -47.953  39.454  1.00  0.00           C  
ATOM   1536  C3' G      48      32.240 -47.518  36.878  1.00  0.00           C  
ATOM   1537  H3' G      48      31.718 -47.887  37.764  1.00  0.00           H  
ATOM   1538  C2' G      48      33.706 -47.969  37.040  1.00  0.00           C  
ATOM   1539  H2' G      48      33.748 -48.871  37.653  1.00  0.00           H  
ATOM   1540  O2' G      48      34.403 -48.172  35.824  1.00  0.00           O  
ATOM   1541 HO2' G      48      33.807 -47.875  35.087  1.00  0.00           H  
ATOM   1542  O3' G      48      31.508 -48.011  35.740  1.00  0.00           O  
ATOM   1543  P   U      49      31.633 -47.417  34.226  1.00  0.00           P  
ATOM   1544  OP1 U      49      30.657 -48.158  33.379  1.00  0.00           O  
ATOM   1545  OP2 U      49      33.067 -47.463  33.845  1.00  0.00           O  
ATOM   1546  O5' U      49      31.198 -45.856  34.337  1.00  0.00           O  
ATOM   1547  C5' U      49      30.026 -45.298  33.770  1.00  0.00           C  
ATOM   1548  H5' U      49      29.714 -44.473  34.408  1.00  0.00           H  
ATOM   1549 H5'' U      49      29.233 -46.037  33.731  1.00  0.00           H  
ATOM   1550  C4' U      49      30.313 -44.740  32.372  1.00  0.00           C  
ATOM   1551  H4' U      49      30.759 -45.519  31.752  1.00  0.00           H  
ATOM   1552  O4' U      49      31.187 -43.628  32.481  1.00  0.00           O  
ATOM   1553  C1' U      49      31.259 -43.008  31.206  1.00  0.00           C  
ATOM   1554  H1' U      49      31.214 -41.924  31.345  1.00  0.00           H  
ATOM   1555  N1  U      49      32.650 -43.350  30.751  1.00  0.00           N  
ATOM   1556  C6  U      49      32.970 -44.407  29.918  1.00  0.00           C  
ATOM   1557  H6  U      49      32.254 -44.797  29.215  1.00  0.00           H  
ATOM   1558  C5  U      49      34.185 -45.012  29.996  1.00  0.00           C  
ATOM   1559  H5  U      49      34.406 -45.858  29.360  1.00  0.00           H  
ATOM   1560  C4  U      49      35.187 -44.587  30.947  1.00  0.00           C  
ATOM   1561  O4  U      49      36.266 -45.140  31.142  1.00  0.00           O  
ATOM   1562  N3  U      49      34.855 -43.448  31.640  1.00  0.00           N  
ATOM   1563  H3  U      49      35.497 -43.135  32.344  1.00  0.00           H  
ATOM   1564  C2  U      49      33.672 -42.747  31.506  1.00  0.00           C  
ATOM   1565  O2  U      49      33.564 -41.637  32.037  1.00  0.00           O  
ATOM   1566  C3' U      49      29.152 -44.101  31.612  1.00  0.00           C  
ATOM   1567  H3' U      49      28.755 -43.305  32.226  1.00  0.00           H  
ATOM   1568  C2' U      49      29.947 -43.425  30.476  1.00  0.00           C  
ATOM   1569  H2' U      49      29.409 -42.529  30.189  1.00  0.00           H  
ATOM   1570  O2' U      49      30.062 -44.262  29.328  1.00  0.00           O  
ATOM   1571 HO2' U      49      29.165 -44.550  29.069  1.00  0.00           H  
ATOM   1572  O3' U      49      28.079 -44.920  31.139  1.00  0.00           O  
ATOM   1573  P   A      50      26.711 -45.145  32.000  1.00  0.00           P  
ATOM   1574  OP1 A      50      26.934 -46.236  32.989  1.00  0.00           O  
ATOM   1575  OP2 A      50      25.633 -45.352  30.992  1.00  0.00           O  
ATOM   1576  O5' A      50      26.328 -43.771  32.802  1.00  0.00           O  
ATOM   1577  C5' A      50      26.883 -43.459  34.084  1.00  0.00           C  
ATOM   1578  H5' A      50      26.478 -44.150  34.828  1.00  0.00           H  
ATOM   1579 H5'' A      50      27.962 -43.581  34.068  1.00  0.00           H  
ATOM   1580  C4' A      50      26.586 -42.017  34.535  1.00  0.00           C  
ATOM   1581  H4' A      50      25.505 -41.882  34.495  1.00  0.00           H  
ATOM   1582  O4' A      50      27.001 -41.824  35.896  1.00  0.00           O  
ATOM   1583  C1' A      50      27.438 -40.475  35.960  1.00  0.00           C  
ATOM   1584  H1' A      50      26.552 -39.849  35.844  1.00  0.00           H  
ATOM   1585  N9  A      50      28.071 -40.020  37.222  1.00  0.00           N  
ATOM   1586  C8  A      50      29.254 -40.368  37.830  1.00  0.00           C  
ATOM   1587  H8  A      50      29.878 -41.161  37.450  1.00  0.00           H  
ATOM   1588  N7  A      50      29.537 -39.673  38.909  1.00  0.00           N  
ATOM   1589  C5  A      50      28.450 -38.790  39.011  1.00  0.00           C  
ATOM   1590  C6  A      50      28.049 -37.765  39.913  1.00  0.00           C  
ATOM   1591  N6  A      50      28.687 -37.400  41.011  1.00  0.00           N  
ATOM   1592  H61 A      50      28.274 -36.679  41.581  1.00  0.00           H  
ATOM   1593  H62 A      50      29.539 -37.873  41.275  1.00  0.00           H  
ATOM   1594  N1  A      50      26.913 -37.086  39.734  1.00  0.00           N  
ATOM   1595  C2  A      50      26.160 -37.414  38.693  1.00  0.00           C  
ATOM   1596  H2  A      50      25.241 -36.856  38.575  1.00  0.00           H  
ATOM   1597  N3  A      50      26.386 -38.348  37.778  1.00  0.00           N  
ATOM   1598  C4  A      50      27.562 -39.003  37.991  1.00  0.00           C  
ATOM   1599  C3' A      50      27.231 -40.865  33.705  1.00  0.00           C  
ATOM   1600  H3' A      50      26.440 -40.124  33.570  1.00  0.00           H  
ATOM   1601  C2' A      50      28.253 -40.272  34.689  1.00  0.00           C  
ATOM   1602  H2' A      50      28.412 -39.212  34.488  1.00  0.00           H  
ATOM   1603  O2' A      50      29.483 -40.994  34.710  1.00  0.00           O  
ATOM   1604 HO2' A      50      29.751 -41.133  33.787  1.00  0.00           H  
ATOM   1605  O3' A      50      27.829 -41.155  32.442  1.00  0.00           O  
ATOM   1606  P   A      51      27.552 -40.231  31.128  1.00  0.00           P  
ATOM   1607  OP1 A      51      27.219 -38.841  31.560  1.00  0.00           O  
ATOM   1608  OP2 A      51      26.570 -40.951  30.265  1.00  0.00           O  
ATOM   1609  O5' A      51      28.986 -40.252  30.333  1.00  0.00           O  
ATOM   1610  C5' A      51      29.715 -39.084  29.972  1.00  0.00           C  
ATOM   1611  H5' A      51      29.047 -38.453  29.394  1.00  0.00           H  
ATOM   1612 H5'' A      51      30.559 -39.349  29.339  1.00  0.00           H  
ATOM   1613  C4' A      51      30.229 -38.267  31.161  1.00  0.00           C  
ATOM   1614  H4' A      51      29.403 -37.609  31.423  1.00  0.00           H  
ATOM   1615  O4' A      51      30.472 -39.046  32.348  1.00  0.00           O  
ATOM   1616  C1' A      51      30.735 -38.036  33.291  1.00  0.00           C  
ATOM   1617  H1' A      51      29.808 -37.467  33.417  1.00  0.00           H  
ATOM   1618  N9  A      51      31.192 -38.331  34.686  1.00  0.00           N  
ATOM   1619  C8  A      51      32.224 -39.149  35.069  1.00  0.00           C  
ATOM   1620  H8  A      51      32.663 -39.866  34.388  1.00  0.00           H  
ATOM   1621  N7  A      51      32.655 -38.960  36.289  1.00  0.00           N  
ATOM   1622  C5  A      51      31.817 -37.949  36.773  1.00  0.00           C  
ATOM   1623  C6  A      51      31.727 -37.232  37.998  1.00  0.00           C  
ATOM   1624  N6  A      51      32.488 -37.441  39.061  1.00  0.00           N  
ATOM   1625  H61 A      51      32.366 -36.850  39.866  1.00  0.00           H  
ATOM   1626  H62 A      51      33.181 -38.169  39.021  1.00  0.00           H  
ATOM   1627  N1  A      51      30.864 -36.228  38.161  1.00  0.00           N  
ATOM   1628  C2  A      51      30.058 -35.955  37.146  1.00  0.00           C  
ATOM   1629  H2  A      51      29.375 -35.128  37.308  1.00  0.00           H  
ATOM   1630  N3  A      51      29.982 -36.561  35.963  1.00  0.00           N  
ATOM   1631  C4  A      51      30.911 -37.562  35.817  1.00  0.00           C  
ATOM   1632  C3' A      51      31.512 -37.394  30.933  1.00  0.00           C  
ATOM   1633  H3' A      51      32.228 -38.211  30.821  1.00  0.00           H  
ATOM   1634  C2' A      51      31.727 -37.160  32.528  1.00  0.00           C  
ATOM   1635  H2' A      51      32.740 -37.480  32.778  1.00  0.00           H  
ATOM   1636  O2' A      51      31.390 -36.001  33.292  1.00  0.00           O  
ATOM   1637 HO2' A      51      31.795 -35.184  32.963  1.00  0.00           H  
ATOM   1638  O3' A      51      31.976 -36.667  29.583  1.00  0.00           O  
ATOM   1639  P   A      52      31.969 -35.044  28.591  1.00  0.00           P  
ATOM   1640  OP1 A      52      30.717 -34.883  27.786  1.00  0.00           O  
ATOM   1641  OP2 A      52      33.064 -35.529  27.693  1.00  0.00           O  
ATOM   1642  O5' A      52      32.366 -33.213  29.271  1.00  0.00           O  
ATOM   1643  C5' A      52      33.146 -32.337  30.463  1.00  0.00           C  
ATOM   1644  H5' A      52      34.192 -32.420  30.318  1.00  0.00           H  
ATOM   1645 H5'' A      52      32.975 -31.328  30.087  1.00  0.00           H  
ATOM   1646  C4' A      52      32.935 -32.004  32.184  1.00  0.00           C  
ATOM   1647  H4' A      52      32.123 -31.300  32.151  1.00  0.00           H  
ATOM   1648  O4' A      52      32.439 -33.054  33.110  1.00  0.00           O  
ATOM   1649  C1' A      52      32.520 -32.984  34.521  1.00  0.00           C  
ATOM   1650  H1' A      52      31.515 -32.918  34.937  1.00  0.00           H  
ATOM   1651  N9  A      52      33.233 -34.062  35.298  1.00  0.00           N  
ATOM   1652  C8  A      52      33.777 -35.271  34.906  1.00  0.00           C  
ATOM   1653  H8  A      52      33.735 -35.653  33.901  1.00  0.00           H  
ATOM   1654  N7  A      52      34.393 -35.941  35.841  1.00  0.00           N  
ATOM   1655  C5  A      52      34.215 -35.135  36.964  1.00  0.00           C  
ATOM   1656  C6  A      52      34.661 -35.193  38.306  1.00  0.00           C  
ATOM   1657  N6  A      52      35.473 -36.115  38.794  1.00  0.00           N  
ATOM   1658  H61 A      52      35.747 -36.041  39.759  1.00  0.00           H  
ATOM   1659  H62 A      52      35.789 -36.858  38.188  1.00  0.00           H  
ATOM   1660  N1  A      52      34.326 -34.257  39.192  1.00  0.00           N  
ATOM   1661  C2  A      52      33.548 -33.268  38.770  1.00  0.00           C  
ATOM   1662  H2  A      52      33.280 -32.524  39.509  1.00  0.00           H  
ATOM   1663  N3  A      52      33.071 -33.067  37.547  1.00  0.00           N  
ATOM   1664  C4  A      52      33.457 -34.032  36.665  1.00  0.00           C  
ATOM   1665  C3' A      52      33.842 -31.320  33.327  1.00  0.00           C  
ATOM   1666  H3' A      52      34.781 -31.851  33.374  1.00  0.00           H  
ATOM   1667  C2' A      52      33.165 -31.659  34.690  1.00  0.00           C  
ATOM   1668  H2' A      52      33.909 -31.727  35.472  1.00  0.00           H  
ATOM   1669  O2' A      52      32.148 -30.796  35.112  1.00  0.00           O  
ATOM   1670 HO2' A      52      32.649 -29.963  35.288  1.00  0.00           H  
ATOM   1671  O3' A      52      34.100 -29.905  33.388  1.00  0.00           O  
ATOM   1672  P   U      53      34.695 -29.085  34.737  1.00  0.00           P  
ATOM   1673  OP1 U      53      35.532 -27.912  34.317  1.00  0.00           O  
ATOM   1674  OP2 U      53      33.573 -28.811  35.690  1.00  0.00           O  
ATOM   1675  O5' U      53      35.663 -30.166  35.483  1.00  0.00           O  
ATOM   1676  C5' U      53      36.868 -29.838  36.131  1.00  0.00           C  
ATOM   1677  H5' U      53      37.137 -28.793  35.970  1.00  0.00           H  
ATOM   1678 H5'' U      53      37.645 -30.454  35.676  1.00  0.00           H  
ATOM   1679  C4' U      53      36.838 -30.086  37.654  1.00  0.00           C  
ATOM   1680  H4' U      53      36.372 -29.212  38.114  1.00  0.00           H  
ATOM   1681  O4' U      53      36.135 -31.236  38.134  1.00  0.00           O  
ATOM   1682  C1' U      53      37.067 -32.261  38.446  1.00  0.00           C  
ATOM   1683  H1' U      53      36.706 -32.854  39.289  1.00  0.00           H  
ATOM   1684  N1  U      53      37.256 -33.201  37.290  1.00  0.00           N  
ATOM   1685  C6  U      53      36.525 -33.080  36.131  1.00  0.00           C  
ATOM   1686  H6  U      53      35.767 -32.326  36.072  1.00  0.00           H  
ATOM   1687  C5  U      53      36.686 -33.922  35.084  1.00  0.00           C  
ATOM   1688  H5  U      53      36.082 -33.803  34.208  1.00  0.00           H  
ATOM   1689  C4  U      53      37.580 -35.048  35.159  1.00  0.00           C  
ATOM   1690  O4  U      53      37.802 -35.864  34.267  1.00  0.00           O  
ATOM   1691  N3  U      53      38.175 -35.182  36.382  1.00  0.00           N  
ATOM   1692  H3  U      53      38.778 -35.979  36.483  1.00  0.00           H  
ATOM   1693  C2  U      53      38.067 -34.328  37.457  1.00  0.00           C  
ATOM   1694  O2  U      53      38.667 -34.588  38.498  1.00  0.00           O  
ATOM   1695  C3' U      53      38.294 -30.171  38.116  1.00  0.00           C  
ATOM   1696  H3' U      53      38.944 -30.264  37.250  1.00  0.00           H  
ATOM   1697  C2' U      53      38.335 -31.507  38.887  1.00  0.00           C  
ATOM   1698  H2' U      53      39.193 -32.087  38.571  1.00  0.00           H  
ATOM   1699  O2' U      53      38.362 -31.340  40.300  1.00  0.00           O  
ATOM   1700 HO2' U      53      39.090 -30.721  40.506  1.00  0.00           H  
ATOM   1701  O3' U      53      38.559 -28.946  38.783  1.00  0.00           O  
ATOM   1702  P   G      54      40.032 -28.374  39.085  1.00  0.00           P  
ATOM   1703  OP1 G      54      40.601 -29.168  40.206  1.00  0.00           O  
ATOM   1704  OP2 G      54      39.834 -26.917  39.320  1.00  0.00           O  
ATOM   1705  O5' G      54      40.979 -28.453  37.742  1.00  0.00           O  
ATOM   1706  C5' G      54      41.575 -29.625  37.178  1.00  0.00           C  
ATOM   1707  H5' G      54      42.333 -29.289  36.469  1.00  0.00           H  
ATOM   1708 H5'' G      54      40.844 -30.168  36.584  1.00  0.00           H  
ATOM   1709  C4' G      54      42.246 -30.593  38.169  1.00  0.00           C  
ATOM   1710  H4' G      54      42.421 -30.086  39.113  1.00  0.00           H  
ATOM   1711  O4' G      54      41.442 -31.746  38.400  1.00  0.00           O  
ATOM   1712  C1' G      54      42.193 -32.923  38.149  1.00  0.00           C  
ATOM   1713  H1' G      54      41.973 -33.684  38.902  1.00  0.00           H  
ATOM   1714  N9  G      54      41.839 -33.481  36.816  1.00  0.00           N  
ATOM   1715  C8  G      54      40.888 -33.047  35.923  1.00  0.00           C  
ATOM   1716  H8  G      54      40.293 -32.159  36.084  1.00  0.00           H  
ATOM   1717  N7  G      54      40.746 -33.802  34.870  1.00  0.00           N  
ATOM   1718  C5  G      54      41.657 -34.840  35.084  1.00  0.00           C  
ATOM   1719  C6  G      54      41.970 -36.012  34.304  1.00  0.00           C  
ATOM   1720  O6  G      54      41.513 -36.376  33.221  1.00  0.00           O  
ATOM   1721  N1  G      54      42.924 -36.818  34.885  1.00  0.00           N  
ATOM   1722  H1  G      54      43.138 -37.688  34.426  1.00  0.00           H  
ATOM   1723  C2  G      54      43.506 -36.551  36.072  1.00  0.00           C  
ATOM   1724  N2  G      54      44.399 -37.407  36.492  1.00  0.00           N  
ATOM   1725  H21 G      54      44.630 -38.222  35.926  1.00  0.00           H  
ATOM   1726  H22 G      54      44.816 -37.243  37.393  1.00  0.00           H  
ATOM   1727  N3  G      54      43.271 -35.474  36.819  1.00  0.00           N  
ATOM   1728  C4  G      54      42.326 -34.651  36.275  1.00  0.00           C  
ATOM   1729  C3' G      54      43.619 -31.064  37.701  1.00  0.00           C  
ATOM   1730  H3' G      54      43.630 -31.108  36.609  1.00  0.00           H  
ATOM   1731  C2' G      54      43.663 -32.503  38.254  1.00  0.00           C  
ATOM   1732  H2' G      54      44.287 -33.129  37.621  1.00  0.00           H  
ATOM   1733  O2' G      54      44.063 -32.603  39.626  1.00  0.00           O  
ATOM   1734 HO2' G      54      44.281 -33.529  39.845  1.00  0.00           H  
ATOM   1735  O3' G      54      44.623 -30.186  38.205  1.00  0.00           O  
ATOM   1736  P   U      55      45.866 -29.732  37.289  1.00  0.00           P  
ATOM   1737  OP1 U      55      46.744 -28.836  38.097  1.00  0.00           O  
ATOM   1738  OP2 U      55      45.325 -29.233  35.994  1.00  0.00           O  
ATOM   1739  O5' U      55      46.639 -31.119  37.002  1.00  0.00           O  
ATOM   1740  C5' U      55      47.239 -31.878  38.042  1.00  0.00           C  
ATOM   1741  H5' U      55      46.558 -31.959  38.890  1.00  0.00           H  
ATOM   1742 H5'' U      55      48.146 -31.375  38.381  1.00  0.00           H  
ATOM   1743  C4' U      55      47.598 -33.297  37.568  1.00  0.00           C  
ATOM   1744  H4' U      55      48.151 -33.799  38.363  1.00  0.00           H  
ATOM   1745  O4' U      55      46.455 -34.093  37.253  1.00  0.00           O  
ATOM   1746  C1' U      55      46.716 -34.840  36.067  1.00  0.00           C  
ATOM   1747  H1' U      55      46.522 -35.896  36.257  1.00  0.00           H  
ATOM   1748  N1  U      55      45.850 -34.422  34.924  1.00  0.00           N  
ATOM   1749  C6  U      55      45.153 -33.235  34.922  1.00  0.00           C  
ATOM   1750  H6  U      55      45.304 -32.533  35.725  1.00  0.00           H  
ATOM   1751  C5  U      55      44.261 -32.945  33.941  1.00  0.00           C  
ATOM   1752  H5  U      55      43.715 -32.012  33.961  1.00  0.00           H  
ATOM   1753  C4  U      55      44.005 -33.866  32.858  1.00  0.00           C  
ATOM   1754  O4  U      55      43.211 -33.685  31.943  1.00  0.00           O  
ATOM   1755  N3  U      55      44.744 -35.020  32.916  1.00  0.00           N  
ATOM   1756  H3  U      55      44.565 -35.702  32.193  1.00  0.00           H  
ATOM   1757  C2  U      55      45.669 -35.340  33.884  1.00  0.00           C  
ATOM   1758  O2  U      55      46.279 -36.406  33.805  1.00  0.00           O  
ATOM   1759  C3' U      55      48.479 -33.277  36.320  1.00  0.00           C  
ATOM   1760  H3' U      55      48.078 -32.553  35.610  1.00  0.00           H  
ATOM   1761  C2' U      55      48.208 -34.683  35.757  1.00  0.00           C  
ATOM   1762  H2' U      55      48.387 -34.714  34.683  1.00  0.00           H  
ATOM   1763  O2' U      55      48.882 -35.749  36.429  1.00  0.00           O  
ATOM   1764 HO2' U      55      49.454 -36.215  35.793  1.00  0.00           H  
ATOM   1765  O3' U      55      49.829 -32.956  36.643  1.00  0.00           O  
ATOM   1766  P   C      56      50.822 -32.339  35.533  1.00  0.00           P  
ATOM   1767  OP1 C      56      52.111 -32.003  36.204  1.00  0.00           O  
ATOM   1768  OP2 C      56      50.109 -31.265  34.787  1.00  0.00           O  
ATOM   1769  O5' C      56      51.055 -33.575  34.526  1.00  0.00           O  
ATOM   1770  C5' C      56      51.778 -34.727  34.933  1.00  0.00           C  
ATOM   1771  H5' C      56      51.401 -35.085  35.891  1.00  0.00           H  
ATOM   1772 H5'' C      56      52.830 -34.467  35.060  1.00  0.00           H  
ATOM   1773  C4' C      56      51.666 -35.860  33.903  1.00  0.00           C  
ATOM   1774  H4' C      56      52.242 -36.716  34.258  1.00  0.00           H  
ATOM   1775  O4' C      56      50.315 -36.276  33.695  1.00  0.00           O  
ATOM   1776  C1' C      56      50.159 -36.643  32.327  1.00  0.00           C  
ATOM   1777  H1' C      56      49.873 -37.697  32.265  1.00  0.00           H  
ATOM   1778  N1  C      56      49.101 -35.824  31.663  1.00  0.00           N  
ATOM   1779  C6  C      56      48.822 -34.533  32.042  1.00  0.00           C  
ATOM   1780  H6  C      56      49.454 -34.041  32.768  1.00  0.00           H  
ATOM   1781  C5  C      56      47.743 -33.888  31.532  1.00  0.00           C  
ATOM   1782  H5  C      56      47.516 -32.882  31.851  1.00  0.00           H  
ATOM   1783  C4  C      56      46.950 -34.593  30.584  1.00  0.00           C  
ATOM   1784  N4  C      56      45.867 -34.060  30.093  1.00  0.00           N  
ATOM   1785  H41 C      56      45.317 -34.621  29.448  1.00  0.00           H  
ATOM   1786  H42 C      56      45.582 -33.136  30.357  1.00  0.00           H  
ATOM   1787  N3  C      56      47.234 -35.808  30.166  1.00  0.00           N  
ATOM   1788  C2  C      56      48.326 -36.427  30.665  1.00  0.00           C  
ATOM   1789  O2  C      56      48.595 -37.535  30.203  1.00  0.00           O  
ATOM   1790  C3' C      56      52.219 -35.448  32.537  1.00  0.00           C  
ATOM   1791  H3' C      56      51.829 -34.462  32.280  1.00  0.00           H  
ATOM   1792  C2' C      56      51.523 -36.491  31.649  1.00  0.00           C  
ATOM   1793  H2' C      56      51.405 -36.116  30.636  1.00  0.00           H  
ATOM   1794  O2' C      56      52.133 -37.782  31.651  1.00  0.00           O  
ATOM   1795 HO2' C      56      52.676 -37.867  30.846  1.00  0.00           H  
ATOM   1796  O3' C      56      53.647 -35.451  32.513  1.00  0.00           O  
ATOM   1797  P   C      57      54.475 -34.463  31.536  1.00  0.00           P  
ATOM   1798  OP1 C      57      55.923 -34.602  31.865  1.00  0.00           O  
ATOM   1799  OP2 C      57      53.866 -33.106  31.593  1.00  0.00           O  
ATOM   1800  O5' C      57      54.220 -35.058  30.056  1.00  0.00           O  
ATOM   1801  C5' C      57      54.828 -36.267  29.628  1.00  0.00           C  
ATOM   1802  H5' C      57      54.834 -36.985  30.449  1.00  0.00           H  
ATOM   1803 H5'' C      57      55.862 -36.071  29.340  1.00  0.00           H  
ATOM   1804  C4' C      57      54.082 -36.900  28.443  1.00  0.00           C  
ATOM   1805  H4' C      57      54.565 -37.846  28.195  1.00  0.00           H  
ATOM   1806  O4' C      57      52.714 -37.156  28.769  1.00  0.00           O  
ATOM   1807  C1' C      57      51.910 -36.974  27.607  1.00  0.00           C  
ATOM   1808  H1' C      57      51.361 -37.898  27.404  1.00  0.00           H  
ATOM   1809  N1  C      57      50.928 -35.857  27.755  1.00  0.00           N  
ATOM   1810  C6  C      57      51.202 -34.732  28.496  1.00  0.00           C  
ATOM   1811  H6  C      57      52.154 -34.638  28.996  1.00  0.00           H  
ATOM   1812  C5  C      57      50.279 -33.749  28.616  1.00  0.00           C  
ATOM   1813  H5  C      57      50.498 -32.874  29.208  1.00  0.00           H  
ATOM   1814  C4  C      57      49.051 -33.919  27.921  1.00  0.00           C  
ATOM   1815  N4  C      57      48.125 -33.006  27.994  1.00  0.00           N  
ATOM   1816  H41 C      57      47.255 -33.176  27.502  1.00  0.00           H  
ATOM   1817  H42 C      57      48.292 -32.158  28.502  1.00  0.00           H  
ATOM   1818  N3  C      57      48.771 -34.978  27.186  1.00  0.00           N  
ATOM   1819  C2  C      57      49.706 -35.948  27.075  1.00  0.00           C  
ATOM   1820  O2  C      57      49.439 -36.897  26.339  1.00  0.00           O  
ATOM   1821  C3' C      57      54.057 -36.041  27.176  1.00  0.00           C  
ATOM   1822  H3' C      57      53.780 -35.021  27.448  1.00  0.00           H  
ATOM   1823  C2' C      57      52.874 -36.708  26.449  1.00  0.00           C  
ATOM   1824  H2' C      57      52.438 -36.022  25.724  1.00  0.00           H  
ATOM   1825  O2' C      57      53.185 -37.975  25.860  1.00  0.00           O  
ATOM   1826 HO2' C      57      52.523 -38.196  25.178  1.00  0.00           H  
ATOM   1827  O3' C      57      55.279 -36.035  26.442  1.00  0.00           O  
ATOM   1828  P   G      58      55.574 -34.875  25.353  1.00  0.00           P  
ATOM   1829  OP1 G      58      56.873 -35.193  24.694  1.00  0.00           O  
ATOM   1830  OP2 G      58      55.437 -33.559  26.036  1.00  0.00           O  
ATOM   1831  O5' G      58      54.387 -34.983  24.252  1.00  0.00           O  
ATOM   1832  C5' G      58      54.329 -36.068  23.332  1.00  0.00           C  
ATOM   1833  H5' G      58      54.421 -37.014  23.864  1.00  0.00           H  
ATOM   1834 H5'' G      58      55.169 -35.996  22.639  1.00  0.00           H  
ATOM   1835  C4' G      58      53.025 -36.088  22.517  1.00  0.00           C  
ATOM   1836  H4' G      58      53.045 -36.952  21.850  1.00  0.00           H  
ATOM   1837  O4' G      58      51.853 -36.176  23.326  1.00  0.00           O  
ATOM   1838  C1' G      58      50.822 -35.404  22.719  1.00  0.00           C  
ATOM   1839  H1' G      58      49.947 -36.029  22.530  1.00  0.00           H  
ATOM   1840  N9  G      58      50.403 -34.297  23.611  1.00  0.00           N  
ATOM   1841  C8  G      58      51.108 -33.629  24.582  1.00  0.00           C  
ATOM   1842  H8  G      58      52.131 -33.878  24.835  1.00  0.00           H  
ATOM   1843  N7  G      58      50.436 -32.672  25.170  1.00  0.00           N  
ATOM   1844  C5  G      58      49.190 -32.695  24.530  1.00  0.00           C  
ATOM   1845  C6  G      58      48.009 -31.872  24.676  1.00  0.00           C  
ATOM   1846  O6  G      58      47.785 -30.942  25.453  1.00  0.00           O  
ATOM   1847  N1  G      58      47.013 -32.185  23.780  1.00  0.00           N  
ATOM   1848  H1  G      58      46.183 -31.616  23.782  1.00  0.00           H  
ATOM   1849  C2  G      58      47.123 -33.158  22.851  1.00  0.00           C  
ATOM   1850  N2  G      58      46.123 -33.296  22.028  1.00  0.00           N  
ATOM   1851  H21 G      58      45.377 -32.606  22.049  1.00  0.00           H  
ATOM   1852  H22 G      58      46.202 -33.970  21.288  1.00  0.00           H  
ATOM   1853  N3  G      58      48.164 -33.973  22.701  1.00  0.00           N  
ATOM   1854  C4  G      58      49.175 -33.685  23.569  1.00  0.00           C  
ATOM   1855  C3' G      58      52.867 -34.836  21.655  1.00  0.00           C  
ATOM   1856  H3' G      58      53.093 -33.958  22.263  1.00  0.00           H  
ATOM   1857  C2' G      58      51.353 -34.869  21.381  1.00  0.00           C  
ATOM   1858  H2' G      58      50.982 -33.862  21.175  1.00  0.00           H  
ATOM   1859  O2' G      58      50.965 -35.788  20.353  1.00  0.00           O  
ATOM   1860 HO2' G      58      50.157 -35.467  19.908  1.00  0.00           H  
ATOM   1861  O3' G      58      53.710 -34.876  20.507  1.00  0.00           O  
ATOM   1862  P   A      59      54.043 -33.534  19.681  1.00  0.00           P  
ATOM   1863  OP1 A      59      55.009 -33.908  18.609  1.00  0.00           O  
ATOM   1864  OP2 A      59      54.419 -32.456  20.639  1.00  0.00           O  
ATOM   1865  O5' A      59      52.642 -33.133  18.987  1.00  0.00           O  
ATOM   1866  C5' A      59      52.591 -32.106  18.015  1.00  0.00           C  
ATOM   1867  H5' A      59      53.178 -32.395  17.141  1.00  0.00           H  
ATOM   1868 H5'' A      59      53.017 -31.189  18.424  1.00  0.00           H  
ATOM   1869  C4' A      59      51.149 -31.833  17.576  1.00  0.00           C  
ATOM   1870  H4' A      59      50.733 -32.732  17.118  1.00  0.00           H  
ATOM   1871  O4' A      59      50.312 -31.436  18.663  1.00  0.00           O  
ATOM   1872  C1' A      59      49.566 -30.288  18.277  1.00  0.00           C  
ATOM   1873  H1' A      59      48.507 -30.430  18.506  1.00  0.00           H  
ATOM   1874  N9  A      59      50.032 -29.095  19.023  1.00  0.00           N  
ATOM   1875  C8  A      59      51.170 -28.945  19.781  1.00  0.00           C  
ATOM   1876  H8  A      59      51.954 -29.693  19.812  1.00  0.00           H  
ATOM   1877  N7  A      59      51.201 -27.851  20.497  1.00  0.00           N  
ATOM   1878  C5  A      59      49.989 -27.227  20.174  1.00  0.00           C  
ATOM   1879  C6  A      59      49.332 -26.041  20.586  1.00  0.00           C  
ATOM   1880  N6  A      59      49.799 -25.182  21.474  1.00  0.00           N  
ATOM   1881  H61 A      59      49.235 -24.383  21.709  1.00  0.00           H  
ATOM   1882  H62 A      59      50.692 -25.353  21.910  1.00  0.00           H  
ATOM   1883  N1  A      59      48.150 -25.690  20.085  1.00  0.00           N  
ATOM   1884  C2  A      59      47.598 -26.495  19.188  1.00  0.00           C  
ATOM   1885  H2  A      59      46.639 -26.182  18.794  1.00  0.00           H  
ATOM   1886  N3  A      59      48.081 -27.638  18.705  1.00  0.00           N  
ATOM   1887  C4  A      59      49.290 -27.958  19.250  1.00  0.00           C  
ATOM   1888  C3' A      59      51.135 -30.711  16.537  1.00  0.00           C  
ATOM   1889  H3' A      59      51.875 -29.960  16.825  1.00  0.00           H  
ATOM   1890  C2' A      59      49.733 -30.127  16.767  1.00  0.00           C  
ATOM   1891  H2' A      59      49.726 -29.076  16.501  1.00  0.00           H  
ATOM   1892  O2' A      59      48.675 -30.847  16.125  1.00  0.00           O  
ATOM   1893 HO2' A      59      47.907 -30.259  15.996  1.00  0.00           H  
ATOM   1894  O3' A      59      51.391 -31.182  15.215  1.00  0.00           O  
ATOM   1895  P   U      60      52.068 -30.219  14.106  1.00  0.00           P  
ATOM   1896  OP1 U      60      52.066 -30.950  12.806  1.00  0.00           O  
ATOM   1897  OP2 U      60      53.370 -29.737  14.649  1.00  0.00           O  
ATOM   1898  O5' U      60      51.075 -28.942  13.995  1.00  0.00           O  
ATOM   1899  C5' U      60      49.796 -29.039  13.384  1.00  0.00           C  
ATOM   1900  H5' U      60      49.275 -29.924  13.750  1.00  0.00           H  
ATOM   1901 H5'' U      60      49.918 -29.145  12.305  1.00  0.00           H  
ATOM   1902  C4' U      60      48.918 -27.805  13.662  1.00  0.00           C  
ATOM   1903  H4' U      60      47.962 -27.937  13.153  1.00  0.00           H  
ATOM   1904  O4' U      60      48.662 -27.606  15.053  1.00  0.00           O  
ATOM   1905  C1' U      60      48.662 -26.210  15.341  1.00  0.00           C  
ATOM   1906  H1' U      60      47.710 -25.947  15.807  1.00  0.00           H  
ATOM   1907  N1  U      60      49.754 -25.796  16.273  1.00  0.00           N  
ATOM   1908  C6  U      60      50.919 -26.519  16.415  1.00  0.00           C  
ATOM   1909  H6  U      60      51.084 -27.384  15.791  1.00  0.00           H  
ATOM   1910  C5  U      60      51.850 -26.170  17.341  1.00  0.00           C  
ATOM   1911  H5  U      60      52.752 -26.755  17.450  1.00  0.00           H  
ATOM   1912  C4  U      60      51.667 -25.025  18.206  1.00  0.00           C  
ATOM   1913  O4  U      60      52.434 -24.662  19.092  1.00  0.00           O  
ATOM   1914  N3  U      60      50.509 -24.320  17.976  1.00  0.00           N  
ATOM   1915  H3  U      60      50.332 -23.530  18.569  1.00  0.00           H  
ATOM   1916  C2  U      60      49.546 -24.642  17.041  1.00  0.00           C  
ATOM   1917  O2  U      60      48.562 -23.913  16.920  1.00  0.00           O  
ATOM   1918  C3' U      60      49.543 -26.508  13.150  1.00  0.00           C  
ATOM   1919  H3' U      60      50.593 -26.477  13.447  1.00  0.00           H  
ATOM   1920  C2' U      60      48.763 -25.488  13.997  1.00  0.00           C  
ATOM   1921  H2' U      60      49.336 -24.569  14.095  1.00  0.00           H  
ATOM   1922  O2' U      60      47.428 -25.239  13.542  1.00  0.00           O  
ATOM   1923 HO2' U      60      47.133 -24.362  13.853  1.00  0.00           H  
ATOM   1924  O3' U      60      49.421 -26.353  11.737  1.00  0.00           O  
ATOM   1925  P   U      61      50.420 -25.374  10.927  1.00  0.00           P  
ATOM   1926  OP1 U      61      49.995 -25.373   9.497  1.00  0.00           O  
ATOM   1927  OP2 U      61      51.821 -25.770  11.245  1.00  0.00           O  
ATOM   1928  O5' U      61      50.168 -23.900  11.552  1.00  0.00           O  
ATOM   1929  C5' U      61      48.952 -23.201  11.326  1.00  0.00           C  
ATOM   1930  H5' U      61      48.104 -23.863  11.502  1.00  0.00           H  
ATOM   1931 H5'' U      61      48.909 -22.884  10.282  1.00  0.00           H  
ATOM   1932  C4' U      61      48.797 -21.959  12.221  1.00  0.00           C  
ATOM   1933  H4' U      61      47.846 -21.482  11.977  1.00  0.00           H  
ATOM   1934  O4' U      61      48.804 -22.248  13.621  1.00  0.00           O  
ATOM   1935  C1' U      61      49.447 -21.170  14.302  1.00  0.00           C  
ATOM   1936  H1' U      61      48.771 -20.766  15.058  1.00  0.00           H  
ATOM   1937  N1  U      61      50.702 -21.602  14.990  1.00  0.00           N  
ATOM   1938  C6  U      61      51.444 -22.686  14.569  1.00  0.00           C  
ATOM   1939  H6  U      61      51.124 -23.242  13.700  1.00  0.00           H  
ATOM   1940  C5  U      61      52.574 -23.058  15.227  1.00  0.00           C  
ATOM   1941  H5  U      61      53.148 -23.906  14.882  1.00  0.00           H  
ATOM   1942  C4  U      61      53.053 -22.328  16.380  1.00  0.00           C  
ATOM   1943  O4  U      61      54.080 -22.564  17.009  1.00  0.00           O  
ATOM   1944  N3  U      61      52.246 -21.286  16.764  1.00  0.00           N  
ATOM   1945  H3  U      61      52.557 -20.746  17.557  1.00  0.00           H  
ATOM   1946  C2  U      61      51.110 -20.864  16.108  1.00  0.00           C  
ATOM   1947  O2  U      61      50.512 -19.872  16.523  1.00  0.00           O  
ATOM   1948  C3' U      61      49.904 -20.928  11.994  1.00  0.00           C  
ATOM   1949  H3' U      61      50.871 -21.432  12.055  1.00  0.00           H  
ATOM   1950  C2' U      61      49.714 -20.073  13.261  1.00  0.00           C  
ATOM   1951  H2' U      61      50.612 -19.502  13.496  1.00  0.00           H  
ATOM   1952  O2' U      61      48.557 -19.241  13.220  1.00  0.00           O  
ATOM   1953 HO2' U      61      48.776 -18.353  13.560  1.00  0.00           H  
ATOM   1954  O3' U      61      49.774 -20.248  10.746  1.00  0.00           O  
ATOM   1955  P   A      62      51.071 -19.636  10.001  1.00  0.00           P  
ATOM   1956  OP1 A      62      50.613 -19.043   8.710  1.00  0.00           O  
ATOM   1957  OP2 A      62      52.127 -20.687   9.952  1.00  0.00           O  
ATOM   1958  O5' A      62      51.601 -18.448  10.971  1.00  0.00           O  
ATOM   1959  C5' A      62      50.881 -17.228  11.094  1.00  0.00           C  
ATOM   1960  H5' A      62      49.866 -17.437  11.432  1.00  0.00           H  
ATOM   1961 H5'' A      62      50.817 -16.746  10.117  1.00  0.00           H  
ATOM   1962  C4' A      62      51.535 -16.237  12.070  1.00  0.00           C  
ATOM   1963  H4' A      62      50.974 -15.301  12.034  1.00  0.00           H  
ATOM   1964  O4' A      62      51.528 -16.701  13.417  1.00  0.00           O  
ATOM   1965  C1' A      62      52.722 -16.271  14.057  1.00  0.00           C  
ATOM   1966  H1' A      62      52.480 -15.694  14.952  1.00  0.00           H  
ATOM   1967  N9  A      62      53.489 -17.473  14.472  1.00  0.00           N  
ATOM   1968  C8  A      62      53.431 -18.750  13.963  1.00  0.00           C  
ATOM   1969  H8  A      62      52.842 -19.003  13.092  1.00  0.00           H  
ATOM   1970  N7  A      62      54.116 -19.637  14.639  1.00  0.00           N  
ATOM   1971  C5  A      62      54.701 -18.873  15.658  1.00  0.00           C  
ATOM   1972  C6  A      62      55.575 -19.147  16.744  1.00  0.00           C  
ATOM   1973  N6  A      62      56.043 -20.332  17.091  1.00  0.00           N  
ATOM   1974  H61 A      62      56.602 -20.401  17.930  1.00  0.00           H  
ATOM   1975  H62 A      62      55.658 -21.155  16.653  1.00  0.00           H  
ATOM   1976  N1  A      62      56.005 -18.171  17.540  1.00  0.00           N  
ATOM   1977  C2  A      62      55.569 -16.942  17.311  1.00  0.00           C  
ATOM   1978  H2  A      62      55.948 -16.181  17.975  1.00  0.00           H  
ATOM   1979  N3  A      62      54.731 -16.529  16.364  1.00  0.00           N  
ATOM   1980  C4  A      62      54.337 -17.553  15.552  1.00  0.00           C  
ATOM   1981  C3' A      62      52.991 -15.923  11.714  1.00  0.00           C  
ATOM   1982  H3' A      62      53.517 -16.858  11.512  1.00  0.00           H  
ATOM   1983  C2' A      62      53.482 -15.373  13.066  1.00  0.00           C  
ATOM   1984  H2' A      62      54.559 -15.500  13.167  1.00  0.00           H  
ATOM   1985  O2' A      62      53.099 -14.012  13.294  1.00  0.00           O  
ATOM   1986 HO2' A      62      53.551 -13.665  14.084  1.00  0.00           H  
ATOM   1987  O3' A      62      53.105 -15.036  10.598  1.00  0.00           O  
ATOM   1988  P   U      63      54.421 -15.048   9.659  1.00  0.00           P  
ATOM   1989  OP1 U      63      54.237 -14.012   8.600  1.00  0.00           O  
ATOM   1990  OP2 U      63      54.683 -16.450   9.229  1.00  0.00           O  
ATOM   1991  O5' U      63      55.641 -14.598  10.623  1.00  0.00           O  
ATOM   1992  C5' U      63      55.800 -13.248  11.038  1.00  0.00           C  
ATOM   1993  H5' U      63      54.855 -12.871  11.435  1.00  0.00           H  
ATOM   1994 H5'' U      63      56.079 -12.634  10.180  1.00  0.00           H  
ATOM   1995  C4' U      63      56.877 -13.095  12.123  1.00  0.00           C  
ATOM   1996  H4' U      63      56.993 -12.034  12.348  1.00  0.00           H  
ATOM   1997  O4' U      63      56.520 -13.777  13.326  1.00  0.00           O  
ATOM   1998  C1' U      63      57.710 -14.263  13.940  1.00  0.00           C  
ATOM   1999  H1' U      63      57.793 -13.841  14.945  1.00  0.00           H  
ATOM   2000  N1  U      63      57.725 -15.751  14.049  1.00  0.00           N  
ATOM   2001  C6  U      63      57.085 -16.567  13.139  1.00  0.00           C  
ATOM   2002  H6  U      63      56.542 -16.122  12.317  1.00  0.00           H  
ATOM   2003  C5  U      63      57.129 -17.920  13.266  1.00  0.00           C  
ATOM   2004  H5  U      63      56.620 -18.550  12.550  1.00  0.00           H  
ATOM   2005  C4  U      63      57.856 -18.555  14.345  1.00  0.00           C  
ATOM   2006  O4  U      63      57.953 -19.761  14.546  1.00  0.00           O  
ATOM   2007  N3  U      63      58.467 -17.678  15.201  1.00  0.00           N  
ATOM   2008  H3  U      63      59.015 -18.082  15.943  1.00  0.00           H  
ATOM   2009  C2  U      63      58.466 -16.308  15.097  1.00  0.00           C  
ATOM   2010  O2  U      63      59.115 -15.643  15.903  1.00  0.00           O  
ATOM   2011  C3' U      63      58.249 -13.644  11.715  1.00  0.00           C  
ATOM   2012  H3' U      63      58.116 -14.647  11.306  1.00  0.00           H  
ATOM   2013  C2' U      63      58.895 -13.765  13.104  1.00  0.00           C  
ATOM   2014  H2' U      63      59.699 -14.499  13.090  1.00  0.00           H  
ATOM   2015  O2' U      63      59.335 -12.523  13.663  1.00  0.00           O  
ATOM   2016 HO2' U      63      60.225 -12.640  14.045  1.00  0.00           H  
ATOM   2017  O3' U      63      58.960 -12.831  10.784  1.00  0.00           O  
ATOM   2018  P   G      64      60.179 -13.448   9.913  1.00  0.00           P  
ATOM   2019  OP1 G      64      60.685 -12.369   9.017  1.00  0.00           O  
ATOM   2020  OP2 G      64      59.712 -14.717   9.290  1.00  0.00           O  
ATOM   2021  O5' G      64      61.337 -13.824  10.983  1.00  0.00           O  
ATOM   2022  C5' G      64      62.092 -12.808  11.631  1.00  0.00           C  
ATOM   2023  H5' G      64      61.418 -12.043  12.018  1.00  0.00           H  
ATOM   2024 H5'' G      64      62.755 -12.331  10.906  1.00  0.00           H  
ATOM   2025  C4' G      64      62.939 -13.341  12.798  1.00  0.00           C  
ATOM   2026  H4' G      64      63.415 -12.491  13.290  1.00  0.00           H  
ATOM   2027  O4' G      64      62.153 -14.042  13.764  1.00  0.00           O  
ATOM   2028  C1' G      64      62.931 -15.116  14.290  1.00  0.00           C  
ATOM   2029  H1' G      64      62.961 -15.063  15.380  1.00  0.00           H  
ATOM   2030  N9  G      64      62.360 -16.432  13.913  1.00  0.00           N  
ATOM   2031  C8  G      64      61.413 -16.738  12.966  1.00  0.00           C  
ATOM   2032  H8  G      64      60.994 -15.994  12.302  1.00  0.00           H  
ATOM   2033  N7  G      64      61.053 -17.995  12.951  1.00  0.00           N  
ATOM   2034  C5  G      64      61.858 -18.581  13.938  1.00  0.00           C  
ATOM   2035  C6  G      64      61.969 -19.941  14.407  1.00  0.00           C  
ATOM   2036  O6  G      64      61.336 -20.943  14.074  1.00  0.00           O  
ATOM   2037  N1  G      64      62.947 -20.114  15.364  1.00  0.00           N  
ATOM   2038  H1  G      64      63.073 -21.039  15.739  1.00  0.00           H  
ATOM   2039  C2  G      64      63.715 -19.111  15.843  1.00  0.00           C  
ATOM   2040  N2  G      64      64.641 -19.439  16.703  1.00  0.00           N  
ATOM   2041  H21 G      64      64.786 -20.414  16.962  1.00  0.00           H  
ATOM   2042  H22 G      64      65.229 -18.706  17.058  1.00  0.00           H  
ATOM   2043  N3  G      64      63.631 -17.837  15.466  1.00  0.00           N  
ATOM   2044  C4  G      64      62.681 -17.632  14.505  1.00  0.00           C  
ATOM   2045  C3' G      64      64.047 -14.309  12.372  1.00  0.00           C  
ATOM   2046  H3' G      64      63.616 -15.058  11.705  1.00  0.00           H  
ATOM   2047  C2' G      64      64.350 -14.960  13.735  1.00  0.00           C  
ATOM   2048  H2' G      64      64.843 -15.925  13.604  1.00  0.00           H  
ATOM   2049  O2' G      64      65.069 -14.124  14.649  1.00  0.00           O  
ATOM   2050 HO2' G      64      65.433 -14.665  15.375  1.00  0.00           H  
ATOM   2051  O3' G      64      65.154 -13.664  11.745  1.00  0.00           O  
ATOM   2052  P   U      65      66.190 -14.495  10.817  1.00  0.00           P  
ATOM   2053  OP1 U      65      67.149 -13.517  10.230  1.00  0.00           O  
ATOM   2054  OP2 U      65      65.395 -15.341   9.882  1.00  0.00           O  
ATOM   2055  O5' U      65      66.996 -15.502  11.806  1.00  0.00           O  
ATOM   2056  C5' U      65      67.821 -15.020  12.860  1.00  0.00           C  
ATOM   2057  H5' U      65      67.241 -14.384  13.523  1.00  0.00           H  
ATOM   2058 H5'' U      65      68.605 -14.403  12.446  1.00  0.00           H  
ATOM   2059  C4' U      65      68.467 -16.141  13.696  1.00  0.00           C  
ATOM   2060  H4' U      65      69.076 -15.679  14.475  1.00  0.00           H  
ATOM   2061  O4' U      65      67.460 -16.922  14.334  1.00  0.00           O  
ATOM   2062  C1' U      65      67.798 -18.300  14.260  1.00  0.00           C  
ATOM   2063  H1' U      65      67.925 -18.667  15.281  1.00  0.00           H  
ATOM   2064  N1  U      65      66.720 -19.106  13.618  1.00  0.00           N  
ATOM   2065  C6  U      65      65.884 -18.578  12.657  1.00  0.00           C  
ATOM   2066  H6  U      65      66.006 -17.549  12.358  1.00  0.00           H  
ATOM   2067  C5  U      65      64.909 -19.332  12.085  1.00  0.00           C  
ATOM   2068  H5  U      65      64.264 -18.902  11.332  1.00  0.00           H  
ATOM   2069  C4  U      65      64.718 -20.716  12.451  1.00  0.00           C  
ATOM   2070  O4  U      65      63.878 -21.471  11.979  1.00  0.00           O  
ATOM   2071  N3  U      65      65.580 -21.171  13.418  1.00  0.00           N  
ATOM   2072  H3  U      65      65.518 -22.149  13.662  1.00  0.00           H  
ATOM   2073  C2  U      65      66.584 -20.442  14.015  1.00  0.00           C  
ATOM   2074  O2  U      65      67.313 -20.988  14.844  1.00  0.00           O  
ATOM   2075  C3' U      65      69.378 -17.071  12.876  1.00  0.00           C  
ATOM   2076  H3' U      65      69.014 -17.106  11.848  1.00  0.00           H  
ATOM   2077  C2' U      65      69.147 -18.449  13.537  1.00  0.00           C  
ATOM   2078  H2' U      65      69.090 -19.214  12.759  1.00  0.00           H  
ATOM   2079  O2' U      65      70.124 -18.805  14.525  1.00  0.00           O  
ATOM   2080 HO2' U      65      70.343 -19.755  14.452  1.00  0.00           H  
ATOM   2081  O3' U      65      70.743 -16.640  12.903  1.00  0.00           O  
ATOM   2082  P   C      66      71.842 -17.184  11.838  1.00  0.00           P  
ATOM   2083  OP1 C      66      71.246 -18.257  10.989  1.00  0.00           O  
ATOM   2084  OP2 C      66      73.087 -17.498  12.597  1.00  0.00           O  
ATOM   2085  O5' C      66      72.181 -15.898  10.894  1.00  0.00           O  
ATOM   2086  C5' C      66      71.244 -15.394   9.939  1.00  0.00           C  
ATOM   2087  H5' C      66      70.284 -15.899  10.067  1.00  0.00           H  
ATOM   2088 H5'' C      66      71.585 -15.620   8.931  1.00  0.00           H  
ATOM   2089  C4' C      66      70.985 -13.879  10.078  1.00  0.00           C  
ATOM   2090  H4' C      66      70.187 -13.592   9.400  1.00  0.00           H  
ATOM   2091  O4' C      66      70.499 -13.679  11.390  1.00  0.00           O  
ATOM   2092  C1' C      66      70.665 -12.336  11.778  1.00  0.00           C  
ATOM   2093  H1' C      66      69.708 -11.829  11.629  1.00  0.00           H  
ATOM   2094  N1  C      66      71.029 -12.241  13.225  1.00  0.00           N  
ATOM   2095  C6  C      66      71.514 -13.326  13.920  1.00  0.00           C  
ATOM   2096  H6  C      66      71.740 -14.246  13.393  1.00  0.00           H  
ATOM   2097  C5  C      66      71.679 -13.260  15.265  1.00  0.00           C  
ATOM   2098  H5  C      66      72.037 -14.123  15.804  1.00  0.00           H  
ATOM   2099  C4  C      66      71.352 -12.034  15.903  1.00  0.00           C  
ATOM   2100  N4  C      66      71.476 -11.911  17.198  1.00  0.00           N  
ATOM   2101  H41 C      66      71.233 -11.027  17.614  1.00  0.00           H  
ATOM   2102  H42 C      66      71.792 -12.694  17.745  1.00  0.00           H  
ATOM   2103  N3  C      66      70.913 -10.970  15.259  1.00  0.00           N  
ATOM   2104  C2  C      66      70.741 -11.051  13.913  1.00  0.00           C  
ATOM   2105  O2  C      66      70.321 -10.048  13.329  1.00  0.00           O  
ATOM   2106  C3' C      66      72.168 -12.895   9.914  1.00  0.00           C  
ATOM   2107  H3' C      66      73.059 -13.335  10.367  1.00  0.00           H  
ATOM   2108  C2' C      66      71.692 -11.718  10.818  1.00  0.00           C  
ATOM   2109  H2' C      66      72.544 -11.310  11.366  1.00  0.00           H  
ATOM   2110  O2' C      66      71.000 -10.676  10.114  1.00  0.00           O  
ATOM   2111 HO2' C      66      70.845  -9.916  10.708  1.00  0.00           H  
ATOM   2112  O3' C      66      72.484 -12.374   8.607  1.00  0.00           O  
ATOM   2113  P   C      67      73.131 -13.220   7.376  1.00  0.00           P  
ATOM   2114  OP1 C      67      73.533 -14.571   7.852  1.00  0.00           O  
ATOM   2115  OP2 C      67      74.201 -12.367   6.786  1.00  0.00           O  
ATOM   2116  O5' C      67      71.997 -13.419   6.207  1.00  0.00           O  
ATOM   2117  C5' C      67      70.606 -13.187   6.431  1.00  0.00           C  
ATOM   2118  H5' C      67      70.388 -13.197   7.491  1.00  0.00           H  
ATOM   2119 H5'' C      67      70.036 -14.004   5.986  1.00  0.00           H  
ATOM   2120  C4' C      67      70.066 -11.862   5.859  1.00  0.00           C  
ATOM   2121  H4' C      67      69.062 -11.717   6.265  1.00  0.00           H  
ATOM   2122  O4' C      67      70.849 -10.748   6.272  1.00  0.00           O  
ATOM   2123  C1' C      67      70.863  -9.768   5.250  1.00  0.00           C  
ATOM   2124  H1' C      67      70.351  -8.871   5.611  1.00  0.00           H  
ATOM   2125  N1  C      67      72.285  -9.423   4.940  1.00  0.00           N  
ATOM   2126  C6  C      67      73.076 -10.232   4.157  1.00  0.00           C  
ATOM   2127  H6  C      67      72.676 -11.156   3.757  1.00  0.00           H  
ATOM   2128  C5  C      67      74.364  -9.891   3.902  1.00  0.00           C  
ATOM   2129  H5  C      67      74.981 -10.534   3.294  1.00  0.00           H  
ATOM   2130  C4  C      67      74.852  -8.694   4.492  1.00  0.00           C  
ATOM   2131  N4  C      67      76.090  -8.322   4.305  1.00  0.00           N  
ATOM   2132  H41 C      67      76.402  -7.473   4.749  1.00  0.00           H  
ATOM   2133  H42 C      67      76.705  -8.892   3.746  1.00  0.00           H  
ATOM   2134  N3  C      67      74.118  -7.898   5.243  1.00  0.00           N  
ATOM   2135  C2  C      67      72.825  -8.243   5.481  1.00  0.00           C  
ATOM   2136  O2  C      67      72.152  -7.471   6.171  1.00  0.00           O  
ATOM   2137  C3' C      67      69.931 -11.837   4.325  1.00  0.00           C  
ATOM   2138  H3' C      67      70.772 -12.360   3.867  1.00  0.00           H  
ATOM   2139  C2' C      67      70.056 -10.316   4.062  1.00  0.00           C  
ATOM   2140  H2' C      67      70.575 -10.140   3.117  1.00  0.00           H  
ATOM   2141  O2' C      67      68.800  -9.671   4.030  1.00  0.00           O  
ATOM   2142 HO2' C      67      68.371 -10.138   3.273  1.00  0.00           H  
ATOM   2143  O3' C      67      68.691 -12.476   3.976  1.00  0.00           O  
ATOM   2144  P   A      68      67.950 -12.415   2.532  1.00  0.00           P  
ATOM   2145  OP1 A      68      68.034 -11.019   2.029  1.00  0.00           O  
ATOM   2146  OP2 A      68      66.596 -12.987   2.752  1.00  0.00           O  
ATOM   2147  O5' A      68      68.703 -13.419   1.487  1.00  0.00           O  
ATOM   2148  C5' A      68      69.428 -12.958   0.342  1.00  0.00           C  
ATOM   2149  H5' A      68      70.219 -13.685   0.147  1.00  0.00           H  
ATOM   2150 H5'' A      68      69.926 -12.019   0.585  1.00  0.00           H  
ATOM   2151  C4' A      68      68.651 -12.780  -0.993  1.00  0.00           C  
ATOM   2152  H4' A      68      69.216 -12.034  -1.547  1.00  0.00           H  
ATOM   2153  O4' A      68      68.647 -13.974  -1.783  1.00  0.00           O  
ATOM   2154  C1' A      68      67.430 -14.013  -2.525  1.00  0.00           C  
ATOM   2155  H1' A      68      67.457 -13.289  -3.333  1.00  0.00           H  
ATOM   2156  N9  A      68      67.210 -15.360  -3.124  1.00  0.00           N  
ATOM   2157  C8  A      68      68.116 -16.393  -3.219  1.00  0.00           C  
ATOM   2158  H8  A      68      69.072 -16.369  -2.710  1.00  0.00           H  
ATOM   2159  N7  A      68      67.745 -17.383  -3.995  1.00  0.00           N  
ATOM   2160  C5  A      68      66.486 -16.967  -4.457  1.00  0.00           C  
ATOM   2161  C6  A      68      65.511 -17.496  -5.349  1.00  0.00           C  
ATOM   2162  N6  A      68      65.612 -18.635  -6.015  1.00  0.00           N  
ATOM   2163  H61 A      68      64.858 -18.895  -6.632  1.00  0.00           H  
ATOM   2164  H62 A      68      66.444 -19.199  -5.917  1.00  0.00           H  
ATOM   2165  N1  A      68      64.376 -16.846  -5.609  1.00  0.00           N  
ATOM   2166  C2  A      68      64.194 -15.672  -5.015  1.00  0.00           C  
ATOM   2167  H2  A      68      63.265 -15.163  -5.242  1.00  0.00           H  
ATOM   2168  N3  A      68      65.018 -15.043  -4.182  1.00  0.00           N  
ATOM   2169  C4  A      68      66.155 -15.745  -3.928  1.00  0.00           C  
ATOM   2170  C3' A      68      67.186 -12.293  -0.919  1.00  0.00           C  
ATOM   2171  H3' A      68      66.878 -12.228   0.117  1.00  0.00           H  
ATOM   2172  C2' A      68      66.433 -13.518  -1.477  1.00  0.00           C  
ATOM   2173  H2' A      68      66.403 -14.268  -0.683  1.00  0.00           H  
ATOM   2174  O2' A      68      65.094 -13.240  -1.864  1.00  0.00           O  
ATOM   2175 HO2' A      68      64.960 -13.475  -2.800  1.00  0.00           H  
ATOM   2176  O3' A      68      66.947 -10.980  -1.480  1.00  0.00           O  
ATOM   2177  P   G3     69      67.196 -10.466  -3.015  1.00  0.00           P  
ATOM   2178  OP1 G3     69      68.288 -11.240  -3.665  1.00  0.00           O  
ATOM   2179  OP2 G3     69      67.360  -8.988  -2.930  1.00  0.00           O  
ATOM   2180  O5' G3     69      65.797 -10.719  -3.800  1.00  0.00           O  
ATOM   2181  C5' G3     69      65.686 -11.529  -4.964  1.00  0.00           C  
ATOM   2182  H5' G3     69      66.231 -12.463  -4.825  1.00  0.00           H  
ATOM   2183 H5'' G3     69      66.123 -11.004  -5.815  1.00  0.00           H  
ATOM   2184  C4' G3     69      64.220 -11.881  -5.289  1.00  0.00           C  
ATOM   2185  H4' G3     69      64.215 -12.590  -6.118  1.00  0.00           H  
ATOM   2186  O4' G3     69      63.584 -12.499  -4.173  1.00  0.00           O  
ATOM   2187  C1' G3     69      62.231 -12.080  -4.079  1.00  0.00           C  
ATOM   2188  H1' G3     69      61.577 -12.954  -4.024  1.00  0.00           H  
ATOM   2189  N9  G3     69      62.015 -11.271  -2.849  1.00  0.00           N  
ATOM   2190  C8  G3     69      62.858 -10.382  -2.224  1.00  0.00           C  
ATOM   2191  H8  G3     69      63.855 -10.177  -2.583  1.00  0.00           H  
ATOM   2192  N7  G3     69      62.353  -9.809  -1.161  1.00  0.00           N  
ATOM   2193  C5  G3     69      61.072 -10.369  -1.064  1.00  0.00           C  
ATOM   2194  C6  G3     69      60.010 -10.167  -0.108  1.00  0.00           C  
ATOM   2195  O6  G3     69      59.982  -9.435   0.885  1.00  0.00           O  
ATOM   2196  N1  G3     69      58.879 -10.917  -0.375  1.00  0.00           N  
ATOM   2197  H1  G3     69      58.108 -10.820   0.258  1.00  0.00           H  
ATOM   2198  C2  G3     69      58.769 -11.760  -1.436  1.00  0.00           C  
ATOM   2199  N2  G3     69      57.637 -12.400  -1.590  1.00  0.00           N  
ATOM   2200  H21 G3     69      56.871 -12.276  -0.946  1.00  0.00           H  
ATOM   2201  H22 G3     69      57.556 -13.019  -2.383  1.00  0.00           H  
ATOM   2202  N3  G3     69      59.722 -11.981  -2.340  1.00  0.00           N  
ATOM   2203  C4  G3     69      60.858 -11.257  -2.099  1.00  0.00           C  
ATOM   2204  C3' G3     69      63.319 -10.699  -5.673  1.00  0.00           C  
ATOM   2205  H3' G3     69      63.526  -9.852  -5.018  1.00  0.00           H  
ATOM   2206  C2' G3     69      61.929 -11.274  -5.347  1.00  0.00           C  
ATOM   2207  H2' G3     69      61.212 -10.474  -5.148  1.00  0.00           H  
ATOM   2208  O2' G3     69      61.447 -12.156  -6.371  1.00  0.00           O  
ATOM   2209 HO2' G3     69      60.563 -12.502  -6.131  1.00  0.00           H  
ATOM   2210  O3' G3     69      63.417 -10.297  -7.040  1.00  0.00           O  
ATOM   2211 HO3' G3     69      62.617 -10.632  -7.496  1.00  0.00           H  
TER   
END   
