# Supplementary material for: RPocket: an intuitive database of RNA pocket topology information with RNA-ligand data resources
Source: BMC Bioinformatics. 2021 Sep 8;22:428. doi: 10.1186/s12859-021-04349-4 (PMC8424408; doi:10.1186/s12859-021-04349-4)
Supplement: Supplementary file 7 — Additional file 7. Folder S3: Nine other experimental structures and their modeling structures and pockets. [file 12859_2021_4349_MOESM7_ESM.zip › 12859_2021_4349_MOESM7_ESM/3FO4_s1.pdb]

ATOM      1  P     G A   1     -22.912   9.965   6.318  1.00  0.00
ATOM      2  OP1   G A   1     -21.602  10.645   6.336  1.00  0.00
ATOM      3  OP2   G A   1     -23.524   9.585   5.022  1.00  0.00
ATOM      4  O5'   G A   1     -22.838   8.649   7.229  1.00  0.00
ATOM      5  C5'   G A   1     -23.134   8.703   8.623  1.00  0.00
ATOM      6  C4'   G A   1     -23.981   7.512   9.027  1.00  0.00
ATOM      7  O4'   G A   1     -25.353   7.753   8.643  1.00  0.00
ATOM      8  C3'   G A   1     -23.649   6.195   8.347  1.00  0.00
ATOM      9  O3'   G A   1     -22.554   5.557   9.005  1.00  0.00
ATOM     10  C2'   G A   1     -24.956   5.422   8.529  1.00  0.00
ATOM     11  O2'   G A   1     -25.067   4.859   9.821  1.00  0.00
ATOM     12  C1'   G A   1     -26.004   6.521   8.385  1.00  0.00
ATOM     13  N9    G A   1     -26.469   6.645   7.062  1.00  0.00
ATOM     14  C8    G A   1     -26.309   7.735   6.240  1.00  0.00
ATOM     15  N7    G A   1     -26.819   7.563   5.051  1.00  0.00
ATOM     16  C5    G A   1     -27.349   6.287   5.086  1.00  0.00
ATOM     17  C6    G A   1     -28.030   5.542   4.089  1.00  0.00
ATOM     18  O6    G A   1     -28.308   5.884   2.933  1.00  0.00
ATOM     19  N1    G A   1     -28.400   4.279   4.544  1.00  0.00
ATOM     20  C2    G A   1     -28.145   3.794   5.805  1.00  0.00
ATOM     21  N2    G A   1     -28.580   2.552   6.059  1.00  0.00
ATOM     22  N3    G A   1     -27.513   4.473   6.741  1.00  0.00
ATOM     23  C4    G A   1     -27.143   5.702   6.321  1.00  0.00
ATOM     24  P     G A   2     -21.625   4.196   8.308  1.00  0.00
ATOM     25  OP1   G A   2     -20.511   4.054   9.305  1.00  0.00
ATOM     26  OP2   G A   2     -21.319   4.517   6.889  1.00  0.00
ATOM     27  O5'   G A   2     -22.575   2.834   8.337  1.00  0.00
ATOM     28  C5'   G A   2     -23.964   2.934   7.928  1.00  0.00
ATOM     29  C4'   G A   2     -24.757   1.618   7.990  1.00  0.00
ATOM     30  O4'   G A   2     -26.177   1.886   7.705  1.00  0.00
ATOM     31  C3'   G A   2     -24.287   0.651   6.932  1.00  0.00
ATOM     32  O3'   G A   2     -23.555  -0.428   7.493  1.00  0.00
ATOM     33  C2'   G A   2     -25.514   0.197   6.210  1.00  0.00
ATOM     34  O2'   G A   2     -26.000  -1.031   6.754  1.00  0.00
ATOM     35  C1'   G A   2     -26.505   1.284   6.418  1.00  0.00
ATOM     36  N9    G A   2     -26.491   2.313   5.388  1.00  0.00
ATOM     37  C8    G A   2     -25.783   3.482   5.246  1.00  0.00
ATOM     38  N7    G A   2     -25.814   3.958   4.031  1.00  0.00
ATOM     39  C5    G A   2     -26.589   3.054   3.328  1.00  0.00
ATOM     40  C6    G A   2     -26.976   3.035   1.963  1.00  0.00
ATOM     41  O6    G A   2     -26.696   3.852   1.076  1.00  0.00
ATOM     42  N1    G A   2     -27.767   1.930   1.661  1.00  0.00
ATOM     43  C2    G A   2     -28.139   0.962   2.563  1.00  0.00
ATOM     44  N2    G A   2     -28.906  -0.027   2.085  1.00  0.00
ATOM     45  N3    G A   2     -27.787   0.966   3.834  1.00  0.00
ATOM     46  C4    G A   2     -27.017   2.029   4.149  1.00  0.00
ATOM     47  P     A A   3     -22.117  -0.867   6.896  1.00  0.00
ATOM     48  OP1   A A   3     -21.512  -1.832   7.866  1.00  0.00
ATOM     49  OP2   A A   3     -21.205   0.088   6.183  1.00  0.00
ATOM     50  O5'   A A   3     -22.852  -1.678   5.765  1.00  0.00
ATOM     51  C5'   A A   3     -23.702  -2.771   6.156  1.00  0.00
ATOM     52  C4'   A A   3     -24.434  -3.217   4.935  1.00  0.00
ATOM     53  O4'   A A   3     -25.274  -2.121   4.430  1.00  0.00
ATOM     54  C3'   A A   3     -23.681  -3.667   3.721  1.00  0.00
ATOM     55  O3'   A A   3     -23.145  -4.967   3.950  1.00  0.00
ATOM     56  C2'   A A   3     -24.803  -3.656   2.681  1.00  0.00
ATOM     57  O2'   A A   3     -25.711  -4.711   2.896  1.00  0.00
ATOM     58  C1'   A A   3     -25.467  -2.323   3.051  1.00  0.00
ATOM     59  N9    A A   3     -24.916  -1.208   2.347  1.00  0.00
ATOM     60  C8    A A   3     -24.064  -0.260   2.851  1.00  0.00
ATOM     61  N7    A A   3     -23.786   0.704   2.006  1.00  0.00
ATOM     62  C5    A A   3     -24.504   0.367   0.869  1.00  0.00
ATOM     63  C6    A A   3     -24.635   0.987  -0.386  1.00  0.00
ATOM     64  N6    A A   3     -24.020   2.125  -0.716  1.00  0.00
ATOM     65  N1    A A   3     -25.428   0.389  -1.300  1.00  0.00
ATOM     66  C2    A A   3     -26.045  -0.751  -0.968  1.00  0.00
ATOM     67  N3    A A   3     -26.001  -1.428   0.177  1.00  0.00
ATOM     68  C4    A A   3     -25.204  -0.809   1.064  1.00  0.00
ATOM     69  P     C A   4     -21.866  -5.374   3.173  1.00  0.00
ATOM     70  OP1   C A   4     -21.972  -6.343   4.281  1.00  0.00
ATOM     71  OP2   C A   4     -20.784  -4.359   3.206  1.00  0.00
ATOM     72  O5'   C A   4     -21.725  -6.215   1.833  1.00  0.00
ATOM     73  C5'   C A   4     -22.865  -6.919   1.334  1.00  0.00
ATOM     74  C4'   C A   4     -23.167  -6.551  -0.107  1.00  0.00
ATOM     75  O4'   C A   4     -23.837  -5.270  -0.242  1.00  0.00
ATOM     76  C3'   C A   4     -22.003  -6.411  -1.061  1.00  0.00
ATOM     77  O3'   C A   4     -21.473  -7.673  -1.399  1.00  0.00
ATOM     78  C2'   C A   4     -22.682  -5.763  -2.260  1.00  0.00
ATOM     79  O2'   C A   4     -23.436  -6.682  -3.022  1.00  0.00
ATOM     80  C1'   C A   4     -23.637  -4.791  -1.569  1.00  0.00
ATOM     81  N1    C A   4     -22.949  -3.479  -1.476  1.00  0.00
ATOM     82  C2    C A   4     -23.079  -2.567  -2.529  1.00  0.00
ATOM     83  O2    C A   4     -23.651  -2.934  -3.570  1.00  0.00
ATOM     84  N3    C A   4     -22.580  -1.316  -2.384  1.00  0.00
ATOM     85  C4    C A   4     -21.973  -0.968  -1.249  1.00  0.00
ATOM     86  N4    C A   4     -21.497   0.276  -1.152  1.00  0.00
ATOM     87  C5    C A   4     -21.831  -1.877  -0.170  1.00  0.00
ATOM     88  C6    C A   4     -22.325  -3.111  -0.317  1.00  0.00
ATOM     89  P     A A   5     -19.924  -7.780  -1.929  1.00  0.00
ATOM     90  OP1   A A   5     -19.404  -9.162  -1.877  1.00  0.00
ATOM     91  OP2   A A   5     -19.485  -6.791  -0.922  1.00  0.00
ATOM     92  O5'   A A   5     -19.639  -7.169  -3.380  1.00  0.00
ATOM     93  C5'   A A   5     -19.962  -7.916  -4.546  1.00  0.00
ATOM     94  C4'   A A   5     -20.048  -7.023  -5.773  1.00  0.00
ATOM     95  O4'   A A   5     -20.946  -5.911  -5.522  1.00  0.00
ATOM     96  C3'   A A   5     -18.752  -6.357  -6.199  1.00  0.00
ATOM     97  O3'   A A   5     -17.920  -7.247  -6.935  1.00  0.00
ATOM     98  C2'   A A   5     -19.274  -5.206  -7.042  1.00  0.00
ATOM     99  O2'   A A   5     -19.648  -5.591  -8.351  1.00  0.00
ATOM    100  C1'   A A   5     -20.489  -4.762  -6.226  1.00  0.00
ATOM    101  N9    A A   5     -20.146  -3.730  -5.300  1.00  0.00
ATOM    102  C8    A A   5     -19.945  -3.875  -3.952  1.00  0.00
ATOM    103  N7    A A   5     -19.597  -2.764  -3.346  1.00  0.00
ATOM    104  C5    A A   5     -19.565  -1.826  -4.366  1.00  0.00
ATOM    105  C6    A A   5     -19.265  -0.453  -4.379  1.00  0.00
ATOM    106  N6    A A   5     -18.927   0.240  -3.290  1.00  0.00
ATOM    107  N1    A A   5     -19.326   0.190  -5.565  1.00  0.00
ATOM    108  C2    A A   5     -19.666  -0.505  -6.656  1.00  0.00
ATOM    109  N3    A A   5     -19.970  -1.796  -6.770  1.00  0.00
ATOM    110  C4    A A   5     -19.900  -2.407  -5.575  1.00  0.00
ATOM    111  P     U A   6     -16.470  -7.405  -6.499  1.00  0.00
ATOM    112  OP1   U A   6     -15.865  -8.699  -6.903  1.00  0.00
ATOM    113  OP2   U A   6     -16.658  -7.101  -5.060  1.00  0.00
ATOM    114  O5'   U A   6     -15.584  -6.242  -7.135  1.00  0.00
ATOM    115  C5'   U A   6     -15.298  -6.231  -8.527  1.00  0.00
ATOM    116  C4'   U A   6     -15.017  -4.822  -8.997  1.00  0.00
ATOM    117  O4'   U A   6     -16.071  -3.928  -8.541  1.00  0.00
ATOM    118  C3'   U A   6     -13.782  -4.117  -8.462  1.00  0.00
ATOM    119  O3'   U A   6     -12.586  -4.588  -9.070  1.00  0.00
ATOM    120  C2'   U A   6     -14.091  -2.692  -8.879  1.00  0.00
ATOM    121  O2'   U A   6     -14.007  -2.535 -10.274  1.00  0.00
ATOM    122  C1'   U A   6     -15.560  -2.601  -8.479  1.00  0.00
ATOM    123  N1    U A   6     -15.694  -2.111  -7.110  1.00  0.00
ATOM    124  C2    U A   6     -15.700  -0.745  -6.903  1.00  0.00
ATOM    125  O2    U A   6     -15.454   0.062  -7.782  1.00  0.00
ATOM    126  N3    U A   6     -16.004  -0.353  -5.621  1.00  0.00
ATOM    127  C4    U A   6     -16.296  -1.172  -4.551  1.00  0.00
ATOM    128  O4    U A   6     -16.551  -0.672  -3.458  1.00  0.00
ATOM    129  C5    U A   6     -16.269  -2.577  -4.846  1.00  0.00
ATOM    130  C6    U A   6     -15.976  -2.985  -6.084  1.00  0.00
ATOM    131  P     A A   7     -11.167  -4.783  -8.191  1.00  0.00
ATOM    132  OP1   A A   7     -10.209  -5.227  -9.213  1.00  0.00
ATOM    133  OP2   A A   7     -10.988  -5.364  -6.839  1.00  0.00
ATOM    134  O5'   A A   7     -11.279  -3.189  -8.161  1.00  0.00
ATOM    135  C5'   A A   7     -11.125  -2.478  -9.379  1.00  0.00
ATOM    136  C4'   A A   7     -10.766  -1.025  -9.133  1.00  0.00
ATOM    137  O4'   A A   7     -11.961  -0.371  -8.645  1.00  0.00
ATOM    138  C3'   A A   7      -9.700  -0.682  -8.083  1.00  0.00
ATOM    139  O3'   A A   7      -8.351  -0.784  -8.552  1.00  0.00
ATOM    140  C2'   A A   7     -10.074   0.771  -7.832  1.00  0.00
ATOM    141  O2'   A A   7      -9.552   1.620  -8.842  1.00  0.00
ATOM    142  C1'   A A   7     -11.608   0.681  -7.784  1.00  0.00
ATOM    143  N9    A A   7     -12.115   0.378  -6.375  1.00  0.00
ATOM    144  C8    A A   7     -12.581  -0.800  -5.852  1.00  0.00
ATOM    145  N7    A A   7     -12.935  -0.716  -4.592  1.00  0.00
ATOM    146  C5    A A   7     -12.684   0.607  -4.264  1.00  0.00
ATOM    147  C6    A A   7     -12.849   1.334  -3.072  1.00  0.00
ATOM    148  N6    A A   7     -13.327   0.804  -1.944  1.00  0.00
ATOM    149  N1    A A   7     -12.501   2.638  -3.080  1.00  0.00
ATOM    150  C2    A A   7     -12.023   3.168  -4.212  1.00  0.00
ATOM    151  N3    A A   7     -11.823   2.588  -5.393  1.00  0.00
ATOM    152  C4    A A   7     -12.178   1.293  -5.352  1.00  0.00
ATOM    153  P     U A   8      -6.656  -0.940  -7.629  1.00  0.00
ATOM    154  OP1   U A   8      -5.494  -1.352  -8.445  1.00  0.00
ATOM    155  OP2   U A   8      -7.472  -1.956  -6.927  1.00  0.00
ATOM    156  O5'   U A   8      -6.153   0.054  -6.480  1.00  0.00
ATOM    157  C5'   U A   8      -5.594   1.317  -6.817  1.00  0.00
ATOM    158  C4'   U A   8      -5.786   2.332  -5.714  1.00  0.00
ATOM    159  O4'   U A   8      -7.186   2.388  -5.345  1.00  0.00
ATOM    160  C3'   U A   8      -5.064   2.048  -4.406  1.00  0.00
ATOM    161  O3'   U A   8      -3.720   2.486  -4.410  1.00  0.00
ATOM    162  C2'   U A   8      -5.902   2.785  -3.378  1.00  0.00
ATOM    163  O2'   U A   8      -5.542   4.157  -3.350  1.00  0.00
ATOM    164  C1'   U A   8      -7.307   2.647  -3.966  1.00  0.00
ATOM    165  N1    U A   8      -8.095   1.583  -3.286  1.00  0.00
ATOM    166  C2    U A   8      -8.548   1.882  -2.015  1.00  0.00
ATOM    167  O2    U A   8      -8.329   2.947  -1.465  1.00  0.00
ATOM    168  N3    U A   8      -9.269   0.884  -1.405  1.00  0.00
ATOM    169  C4    U A   8      -9.577  -0.355  -1.927  1.00  0.00
ATOM    170  O4    U A   8     -10.235  -1.147  -1.258  1.00  0.00
ATOM    171  C5    U A   8      -9.070  -0.590  -3.250  1.00  0.00
ATOM    172  C6    U A   8      -8.366   0.363  -3.866  1.00  0.00
ATOM    173  P     A A   9      -2.873   1.606  -3.739  1.00  0.00
ATOM    174  OP1   A A   9      -2.921   0.838  -2.474  1.00  0.00
ATOM    175  OP2   A A   9      -2.471   3.036  -3.718  1.00  0.00
ATOM    176  O5'   A A   9      -1.898   0.859  -4.759  1.00  0.00
ATOM    177  C5'   A A   9      -1.812  -0.566  -4.776  1.00  0.00
ATOM    178  C4'   A A   9      -0.895  -1.044  -5.888  1.00  0.00
ATOM    179  O4'   A A   9      -1.402  -0.548  -7.156  1.00  0.00
ATOM    180  C3'   A A   9       0.551  -0.565  -5.855  1.00  0.00
ATOM    181  O3'   A A   9       1.360  -1.387  -5.038  1.00  0.00
ATOM    182  C2'   A A   9       0.962  -0.690  -7.312  1.00  0.00
ATOM    183  O2'   A A   9       1.216  -2.037  -7.696  1.00  0.00
ATOM    184  C1'   A A   9      -0.314  -0.243  -8.012  1.00  0.00
ATOM    185  N9    A A   9      -0.332   1.198  -8.303  1.00  0.00
ATOM    186  C8    A A   9      -0.779   2.250  -7.546  1.00  0.00
ATOM    187  N7    A A   9      -0.700   3.410  -8.153  1.00  0.00
ATOM    188  C5    A A   9      -0.165   3.099  -9.393  1.00  0.00
ATOM    189  C6    A A   9       0.165   3.892 -10.506  1.00  0.00
ATOM    190  N6    A A   9      -0.005   5.215 -10.548  1.00  0.00
ATOM    191  N1    A A   9       0.682   3.270 -11.587  1.00  0.00
ATOM    192  C2    A A   9       0.852   1.943 -11.545  1.00  0.00
ATOM    193  N3    A A   9       0.579   1.092 -10.559  1.00  0.00
ATOM    194  C4    A A   9       0.068   1.741  -9.499  1.00  0.00
ATOM    195  P     A A  10       2.437  -0.663  -4.054  1.00  0.00
ATOM    196  OP1   A A  10       2.943  -1.147  -2.741  1.00  0.00
ATOM    197  OP2   A A  10       2.728   0.730  -4.487  1.00  0.00
ATOM    198  O5'   A A  10       2.983  -1.630  -5.190  1.00  0.00
ATOM    199  C5'   A A  10       4.277  -1.417  -5.736  1.00  0.00
ATOM    200  C4'   A A  10       4.304  -1.793  -7.192  1.00  0.00
ATOM    201  O4'   A A  10       3.059  -1.392  -7.822  1.00  0.00
ATOM    202  C3'   A A  10       5.379  -1.077  -7.993  1.00  0.00
ATOM    203  O3'   A A  10       6.640  -1.707  -7.871  1.00  0.00
ATOM    204  C2'   A A  10       4.812  -1.143  -9.399  1.00  0.00
ATOM    205  O2'   A A  10       4.983  -2.408 -10.006  1.00  0.00
ATOM    206  C1'   A A  10       3.330  -0.893  -9.119  1.00  0.00
ATOM    207  N9    A A  10       3.051   0.502  -9.165  1.00  0.00
ATOM    208  C8    A A  10       2.589   1.272  -8.129  1.00  0.00
ATOM    209  N7    A A  10       2.476   2.545  -8.425  1.00  0.00
ATOM    210  C5    A A  10       2.894   2.617  -9.744  1.00  0.00
ATOM    211  C6    A A  10       3.010   3.693 -10.642  1.00  0.00
ATOM    212  N6    A A  10       2.700   4.953 -10.330  1.00  0.00
ATOM    213  N1    A A  10       3.460   3.424 -11.886  1.00  0.00
ATOM    214  C2    A A  10       3.770   2.160 -12.199  1.00  0.00
ATOM    215  N3    A A  10       3.702   1.067 -11.443  1.00  0.00
ATOM    216  C4    A A  10       3.252   1.367 -10.213  1.00  0.00
ATOM    217  P     U A  11       7.916  -0.862  -7.134  1.00  0.00
ATOM    218  OP1   U A  11       8.965  -1.909  -7.038  1.00  0.00
ATOM    219  OP2   U A  11       7.676   0.033  -5.985  1.00  0.00
ATOM    220  O5'   U A  11       8.225   0.034  -8.416  1.00  0.00
ATOM    221  C5'   U A  11       8.338  -0.557  -9.715  1.00  0.00
ATOM    222  C4'   U A  11       8.768   0.472 -10.725  1.00  0.00
ATOM    223  O4'   U A  11       7.720   1.459 -10.852  1.00  0.00
ATOM    224  C3'   U A  11      10.023   1.241 -10.339  1.00  0.00
ATOM    225  O3'   U A  11      11.190   0.563 -10.813  1.00  0.00
ATOM    226  C2'   U A  11       9.820   2.599 -11.007  1.00  0.00
ATOM    227  O2'   U A  11      10.260   2.661 -12.348  1.00  0.00
ATOM    228  C1'   U A  11       8.294   2.741 -10.982  1.00  0.00
ATOM    229  N1    U A  11       7.791   3.560  -9.769  1.00  0.00
ATOM    230  C2    U A  11       8.029   4.920  -9.710  1.00  0.00
ATOM    231  O2    U A  11       8.706   5.512 -10.531  1.00  0.00
ATOM    232  N3    U A  11       7.444   5.566  -8.648  1.00  0.00
ATOM    233  C4    U A  11       6.663   5.002  -7.661  1.00  0.00
ATOM    234  O4    U A  11       6.206   5.714  -6.771  1.00  0.00
ATOM    235  C5    U A  11       6.463   3.587  -7.792  1.00  0.00
ATOM    236  C6    U A  11       7.020   2.933  -8.814  1.00  0.00
ATOM    237  P     C A  12      12.389   0.437  -9.883  1.00  0.00
ATOM    238  OP1   C A  12      13.207  -0.783 -10.094  1.00  0.00
ATOM    239  OP2   C A  12      12.496   1.229  -8.633  1.00  0.00
ATOM    240  O5'   C A  12      12.607   1.500 -11.062  1.00  0.00
ATOM    241  C5'   C A  12      13.875   1.974 -11.472  1.00  0.00
ATOM    242  C4'   C A  12      13.728   3.279 -12.199  1.00  0.00
ATOM    243  O4'   C A  12      12.397   3.812 -11.992  1.00  0.00
ATOM    244  C3'   C A  12      14.623   4.374 -11.665  1.00  0.00
ATOM    245  O3'   C A  12      15.947   4.279 -12.138  1.00  0.00
ATOM    246  C2'   C A  12      13.904   5.646 -12.075  1.00  0.00
ATOM    247  O2'   C A  12      14.094   5.892 -13.455  1.00  0.00
ATOM    248  C1'   C A  12      12.456   5.219 -11.860  1.00  0.00
ATOM    249  N1    C A  12      11.938   5.500 -10.468  1.00  0.00
ATOM    250  C2    C A  12      11.660   6.829 -10.129  1.00  0.00
ATOM    251  O2    C A  12      11.946   7.726 -10.941  1.00  0.00
ATOM    252  N3    C A  12      11.090   7.099  -8.930  1.00  0.00
ATOM    253  C4    C A  12      10.801   6.105  -8.090  1.00  0.00
ATOM    254  N4    C A  12      10.240   6.419  -6.920  1.00  0.00
ATOM    255  C5    C A  12      11.075   4.751  -8.414  1.00  0.00
ATOM    256  C6    C A  12      11.638   4.489  -9.599  1.00  0.00
ATOM    257  P     G A  13      17.050   4.607 -10.939  1.00  0.00
ATOM    258  OP1   G A  13      17.985   4.285 -12.046  1.00  0.00
ATOM    259  OP2   G A  13      16.799   3.773  -9.729  1.00  0.00
ATOM    260  O5'   G A  13      17.688   5.945 -10.444  1.00  0.00
ATOM    261  C5'   G A  13      17.845   6.864 -11.430  1.00  0.00
ATOM    262  C4'   G A  13      17.516   8.162 -10.743  1.00  0.00
ATOM    263  O4'   G A  13      16.081   8.182 -10.565  1.00  0.00
ATOM    264  C3'   G A  13      17.965   8.337  -9.324  1.00  0.00
ATOM    265  O3'   G A  13      19.308   8.804  -9.224  1.00  0.00
ATOM    266  C2'   G A  13      17.117   9.529  -9.032  1.00  0.00
ATOM    267  O2'   G A  13      17.688  10.652  -9.619  1.00  0.00
ATOM    268  C1'   G A  13      15.828   9.222  -9.697  1.00  0.00
ATOM    269  N9    G A  13      14.926   8.704  -8.652  1.00  0.00
ATOM    270  C8    G A  13      14.584   7.374  -8.618  1.00  0.00
ATOM    271  N7    G A  13      13.741   7.083  -7.664  1.00  0.00
ATOM    272  C5    G A  13      13.510   8.289  -7.031  1.00  0.00
ATOM    273  C6    G A  13      12.685   8.606  -5.920  1.00  0.00
ATOM    274  O6    G A  13      11.969   7.846  -5.257  1.00  0.00
ATOM    275  N1    G A  13      12.742   9.959  -5.599  1.00  0.00
ATOM    276  C2    G A  13      13.500  10.892  -6.264  1.00  0.00
ATOM    277  N2    G A  13      13.424  12.150  -5.808  1.00  0.00
ATOM    278  N3    G A  13      14.272  10.613  -7.297  1.00  0.00
ATOM    279  C4    G A  13      14.233   9.305  -7.626  1.00  0.00
ATOM    280  P     C A  14      20.225   8.641  -7.896  1.00  0.00
ATOM    281  OP1   C A  14      21.695   8.795  -8.108  1.00  0.00
ATOM    282  OP2   C A  14      19.689   7.302  -7.543  1.00  0.00
ATOM    283  O5'   C A  14      19.720   9.642  -6.799  1.00  0.00
ATOM    284  C5'   C A  14      20.096  11.030  -6.907  1.00  0.00
ATOM    285  C4'   C A  14      19.456  11.826  -5.817  1.00  0.00
ATOM    286  O4'   C A  14      18.011  11.821  -5.992  1.00  0.00
ATOM    287  C3'   C A  14      19.666  11.320  -4.400  1.00  0.00
ATOM    288  O3'   C A  14      20.944  11.682  -3.886  1.00  0.00
ATOM    289  C2'   C A  14      18.486  11.956  -3.684  1.00  0.00
ATOM    290  O2'   C A  14      18.675  13.351  -3.554  1.00  0.00
ATOM    291  C1'   C A  14      17.370  11.824  -4.729  1.00  0.00
ATOM    292  N1    C A  14      16.496  10.640  -4.554  1.00  0.00
ATOM    293  C2    C A  14      15.641  10.706  -3.448  1.00  0.00
ATOM    294  O2    C A  14      15.594  11.760  -2.791  1.00  0.00
ATOM    295  N3    C A  14      14.893   9.624  -3.128  1.00  0.00
ATOM    296  C4    C A  14      14.977   8.514  -3.862  1.00  0.00
ATOM    297  N4    C A  14      14.220   7.472  -3.508  1.00  0.00
ATOM    298  C5    C A  14      15.838   8.426  -4.986  1.00  0.00
ATOM    299  C6    C A  14      16.575   9.498  -5.299  1.00  0.00
ATOM    300  P     G A  15      21.714  10.730  -2.662  1.00  0.00
ATOM    301  OP1   G A  15      23.159  11.033  -2.503  1.00  0.00
ATOM    302  OP2   G A  15      21.273   9.336  -2.936  1.00  0.00
ATOM    303  O5'   G A  15      20.940  11.251  -1.370  1.00  0.00
ATOM    304  C5'   G A  15      21.247  12.523  -0.773  1.00  0.00
ATOM    305  C4'   G A  15      20.378  12.745   0.446  1.00  0.00
ATOM    306  O4'   G A  15      18.987  12.632   0.053  1.00  0.00
ATOM    307  C3'   G A  15      20.521  11.733   1.575  1.00  0.00
ATOM    308  O3'   G A  15      21.595  12.080   2.440  1.00  0.00
ATOM    309  C2'   G A  15      19.184  11.854   2.286  1.00  0.00
ATOM    310  O2'   G A  15      19.122  13.000   3.114  1.00  0.00
ATOM    311  C1'   G A  15      18.239  12.048   1.104  1.00  0.00
ATOM    312  N9    G A  15      17.643  10.853   0.618  1.00  0.00
ATOM    313  C8    G A  15      17.986   9.985  -0.390  1.00  0.00
ATOM    314  N7    G A  15      17.199   8.947  -0.466  1.00  0.00
ATOM    315  C5    G A  15      16.280   9.138   0.548  1.00  0.00
ATOM    316  C6    G A  15      15.180   8.342   0.960  1.00  0.00
ATOM    317  O6    G A  15      14.791   7.268   0.484  1.00  0.00
ATOM    318  N1    G A  15      14.505   8.905   2.039  1.00  0.00
ATOM    319  C2    G A  15      14.847  10.089   2.647  1.00  0.00
ATOM    320  N2    G A  15      14.075  10.471   3.674  1.00  0.00
ATOM    321  N3    G A  15      15.866  10.839   2.277  1.00  0.00
ATOM    322  C4    G A  15      16.537  10.312   1.231  1.00  0.00
ATOM    323  P     U A  16      22.250  10.960   3.443  1.00  0.00
ATOM    324  OP1   U A  16      23.704  10.997   3.733  1.00  0.00
ATOM    325  OP2   U A  16      21.659   9.714   2.912  1.00  0.00
ATOM    326  O5'   U A  16      21.461  11.311   4.793  1.00  0.00
ATOM    327  C5'   U A  16      20.643  12.460   4.953  1.00  0.00
ATOM    328  C4'   U A  16      19.389  12.128   5.745  1.00  0.00
ATOM    329  O4'   U A  16      18.280  11.875   4.845  1.00  0.00
ATOM    330  C3'   U A  16      19.434  10.859   6.585  1.00  0.00
ATOM    331  O3'   U A  16      20.197  11.041   7.773  1.00  0.00
ATOM    332  C2'   U A  16      17.945  10.657   6.836  1.00  0.00
ATOM    333  O2'   U A  16      17.384  11.593   7.736  1.00  0.00
ATOM    334  C1'   U A  16      17.393  10.943   5.445  1.00  0.00
ATOM    335  N1    U A  16      17.179   9.815   4.588  1.00  0.00
ATOM    336  C2    U A  16      16.244   8.883   4.995  1.00  0.00
ATOM    337  O2    U A  16      15.536   9.036   5.974  1.00  0.00
ATOM    338  N3    U A  16      16.167   7.757   4.211  1.00  0.00
ATOM    339  C4    U A  16      16.915   7.476   3.087  1.00  0.00
ATOM    340  O4    U A  16      16.730   6.420   2.486  1.00  0.00
ATOM    341  C5    U A  16      17.864   8.492   2.730  1.00  0.00
ATOM    342  C6    U A  16      17.960   9.597   3.474  1.00  0.00
ATOM    343  P     G A  17      21.312   9.945   8.214  1.00  0.00
ATOM    344  OP1   G A  17      21.926  10.743   9.332  1.00  0.00
ATOM    345  OP2   G A  17      22.208   8.938   7.587  1.00  0.00
ATOM    346  O5'   G A  17      19.916   9.341   8.624  1.00  0.00
ATOM    347  C5'   G A  17      19.140  10.195   9.516  1.00  0.00
ATOM    348  C4'   G A  17      17.965   9.308   9.871  1.00  0.00
ATOM    349  O4'   G A  17      17.129   9.118   8.766  1.00  0.00
ATOM    350  C3'   G A  17      18.367   7.890  10.259  1.00  0.00
ATOM    351  O3'   G A  17      18.909   7.814  11.559  1.00  0.00
ATOM    352  C2'   G A  17      17.001   7.199  10.106  1.00  0.00
ATOM    353  O2'   G A  17      16.283   7.717  11.225  1.00  0.00
ATOM    354  C1'   G A  17      16.483   7.818   8.818  1.00  0.00
ATOM    355  N9    G A  17      16.930   7.025   7.645  1.00  0.00
ATOM    356  C8    G A  17      18.056   7.159   6.869  1.00  0.00
ATOM    357  N7    G A  17      18.227   6.170   6.035  1.00  0.00
ATOM    358  C5    G A  17      17.153   5.333   6.271  1.00  0.00
ATOM    359  C6    G A  17      16.797   4.097   5.672  1.00  0.00
ATOM    360  O6    G A  17      17.390   3.480   4.778  1.00  0.00
ATOM    361  N1    G A  17      15.623   3.576   6.209  1.00  0.00
ATOM    362  C2    G A  17      14.883   4.173   7.202  1.00  0.00
ATOM    363  N2    G A  17      13.780   3.520   7.590  1.00  0.00
ATOM    364  N3    G A  17      15.202   5.320   7.769  1.00  0.00
ATOM    365  C4    G A  17      16.338   5.844   7.263  1.00  0.00
ATOM    366  P     G A  18      19.410   6.525  12.318  1.00  0.00
ATOM    367  OP1   G A  18      19.338   7.112  13.687  1.00  0.00
ATOM    368  OP2   G A  18      20.695   5.970  11.808  1.00  0.00
ATOM    369  O5'   G A  18      18.294   5.398  12.173  1.00  0.00
ATOM    370  C5'   G A  18      17.012   5.555  12.767  1.00  0.00
ATOM    371  C4'   G A  18      16.172   4.338  12.486  1.00  0.00
ATOM    372  O4'   G A  18      15.900   4.233  11.069  1.00  0.00
ATOM    373  C3'   G A  18      16.864   3.030  12.780  1.00  0.00
ATOM    374  O3'   G A  18      16.802   2.755  14.158  1.00  0.00
ATOM    375  C2'   G A  18      16.041   2.052  11.965  1.00  0.00
ATOM    376  O2'   G A  18      14.794   1.779  12.557  1.00  0.00
ATOM    377  C1'   G A  18      15.790   2.872  10.708  1.00  0.00
ATOM    378  N9    G A  18      16.727   2.655   9.584  1.00  0.00
ATOM    379  C8    G A  18      17.835   3.392   9.244  1.00  0.00
ATOM    380  N7    G A  18      18.468   2.920   8.204  1.00  0.00
ATOM    381  C5    G A  18      17.736   1.807   7.833  1.00  0.00
ATOM    382  C6    G A  18      17.933   0.883   6.775  1.00  0.00
ATOM    383  O6    G A  18      18.833   0.872   5.925  1.00  0.00
ATOM    384  N1    G A  18      16.952  -0.105   6.756  1.00  0.00
ATOM    385  C2    G A  18      15.910  -0.191   7.647  1.00  0.00
ATOM    386  N2    G A  18      15.063  -1.214   7.469  1.00  0.00
ATOM    387  N3    G A  18      15.714   0.659   8.636  1.00  0.00
ATOM    388  C4    G A  18      16.655   1.626   8.674  1.00  0.00
ATOM    389  P     A A  19      17.889   2.002  14.723  1.00  0.00
ATOM    390  OP1   A A  19      18.275   1.559  16.085  1.00  0.00
ATOM    391  OP2   A A  19      18.847   1.825  13.586  1.00  0.00
ATOM    392  O5'   A A  19      16.522   1.272  14.371  1.00  0.00
ATOM    393  C5'   A A  19      15.646   0.830  15.397  1.00  0.00
ATOM    394  C4'   A A  19      15.470  -0.669  15.323  1.00  0.00
ATOM    395  O4'   A A  19      15.125  -1.065  13.982  1.00  0.00
ATOM    396  C3'   A A  19      16.682  -1.525  15.680  1.00  0.00
ATOM    397  O3'   A A  19      16.585  -1.741  17.095  1.00  0.00
ATOM    398  C2'   A A  19      16.522  -2.801  14.816  1.00  0.00
ATOM    399  O2'   A A  19      16.129  -3.934  15.541  1.00  0.00
ATOM    400  C1'   A A  19      15.373  -2.433  13.882  1.00  0.00
ATOM    401  N9    A A  19      15.026  -2.627  12.603  1.00  0.00
ATOM    402  C8    A A  19      16.182  -2.271  11.959  1.00  0.00
ATOM    403  N7    A A  19      16.516  -3.083  10.984  1.00  0.00
ATOM    404  C5    A A  19      15.510  -4.037  10.988  1.00  0.00
ATOM    405  C6    A A  19      15.282  -5.174  10.194  1.00  0.00
ATOM    406  N6    A A  19      16.088  -5.555   9.200  1.00  0.00
ATOM    407  N1    A A  19      14.185  -5.915  10.460  1.00  0.00
ATOM    408  C2    A A  19      13.378  -5.531  11.456  1.00  0.00
ATOM    409  N3    A A  19      13.486  -4.484  12.270  1.00  0.00
ATOM    410  C4    A A  19      14.586  -3.770  11.981  1.00  0.00
ATOM    411  P     U A  20      17.102  -3.181  17.769  1.00  0.00
ATOM    412  OP1   U A  20      17.144  -3.267  19.252  1.00  0.00
ATOM    413  OP2   U A  20      18.333  -2.817  17.016  1.00  0.00
ATOM    414  O5'   U A  20      16.611  -4.578  17.185  1.00  0.00
ATOM    415  C5'   U A  20      15.604  -5.348  17.833  1.00  0.00
ATOM    416  C4'   U A  20      15.418  -6.646  17.094  1.00  0.00
ATOM    417  O4'   U A  20      14.948  -6.359  15.752  1.00  0.00
ATOM    418  C3'   U A  20      16.695  -7.447  16.888  1.00  0.00
ATOM    419  O3'   U A  20      16.869  -8.310  18.009  1.00  0.00
ATOM    420  C2'   U A  20      16.368  -8.266  15.645  1.00  0.00
ATOM    421  O2'   U A  20      15.616  -9.419  15.945  1.00  0.00
ATOM    422  C1'   U A  20      15.502  -7.293  14.841  1.00  0.00
ATOM    423  N1    U A  20      16.291  -6.737  13.762  1.00  0.00
ATOM    424  C2    U A  20      16.322  -7.342  12.520  1.00  0.00
ATOM    425  O2    U A  20      15.690  -8.350  12.255  1.00  0.00
ATOM    426  N3    U A  20      17.124  -6.723  11.592  1.00  0.00
ATOM    427  C4    U A  20      17.881  -5.585  11.777  1.00  0.00
ATOM    428  O4    U A  20      18.552  -5.146  10.846  1.00  0.00
ATOM    429  C5    U A  20      17.797  -5.017  13.093  1.00  0.00
ATOM    430  C6    U A  20      17.024  -5.599  14.015  1.00  0.00
ATOM    431  P     A A  21      18.394  -8.460  18.534  1.00  0.00
ATOM    432  OP1   A A  21      17.652  -9.555  17.865  1.00  0.00
ATOM    433  OP2   A A  21      19.026  -8.699  19.858  1.00  0.00
ATOM    434  O5'   A A  21      19.513  -7.939  17.535  1.00  0.00
ATOM    435  C5'   A A  21      20.500  -7.004  17.978  1.00  0.00
ATOM    436  C4'   A A  21      21.687  -7.051  17.064  1.00  0.00
ATOM    437  O4'   A A  21      22.179  -8.411  17.024  1.00  0.00
ATOM    438  C3'   A A  21      21.385  -6.711  15.618  1.00  0.00
ATOM    439  O3'   A A  21      21.470  -5.307  15.445  1.00  0.00
ATOM    440  C2'   A A  21      22.497  -7.443  14.881  1.00  0.00
ATOM    441  O2'   A A  21      23.723  -6.745  14.973  1.00  0.00
ATOM    442  C1'   A A  21      22.604  -8.726  15.709  1.00  0.00
ATOM    443  N9    A A  21      21.825  -9.816  15.169  1.00  0.00
ATOM    444  C8    A A  21      20.867 -10.481  15.888  1.00  0.00
ATOM    445  N7    A A  21      20.401 -11.550  15.287  1.00  0.00
ATOM    446  C5    A A  21      21.098 -11.588  14.090  1.00  0.00
ATOM    447  C6    A A  21      21.065 -12.480  13.003  1.00  0.00
ATOM    448  N6    A A  21      20.267 -13.549  12.949  1.00  0.00
ATOM    449  N1    A A  21      21.889 -12.232  11.964  1.00  0.00
ATOM    450  C2    A A  21      22.689 -11.161  12.020  1.00  0.00
ATOM    451  N3    A A  21      22.811 -10.252  12.985  1.00  0.00
ATOM    452  C4    A A  21      21.978 -10.526  14.002  1.00  0.00
ATOM    453  P     U A  22      20.686  -4.795  14.470  1.00  0.00
ATOM    454  OP1   U A  22      21.195  -3.394  14.650  1.00  0.00
ATOM    455  OP2   U A  22      19.312  -5.182  14.890  1.00  0.00
ATOM    456  O5'   U A  22      20.913  -5.305  12.963  1.00  0.00
ATOM    457  C5'   U A  22      22.165  -5.124  12.291  1.00  0.00
ATOM    458  C4'   U A  22      22.217  -5.878  10.963  1.00  0.00
ATOM    459  O4'   U A  22      22.346  -7.306  11.232  1.00  0.00
ATOM    460  C3'   U A  22      20.971  -5.784  10.059  1.00  0.00
ATOM    461  O3'   U A  22      20.905  -4.560   9.264  1.00  0.00
ATOM    462  C2'   U A  22      21.118  -7.044   9.213  1.00  0.00
ATOM    463  O2'   U A  22      22.029  -6.901   8.127  1.00  0.00
ATOM    464  C1'   U A  22      21.593  -8.051  10.274  1.00  0.00
ATOM    465  N1    U A  22      20.401  -8.717  10.899  1.00  0.00
ATOM    466  C2    U A  22      19.848  -9.758  10.178  1.00  0.00
ATOM    467  O2    U A  22      20.255 -10.096   9.081  1.00  0.00
ATOM    468  N3    U A  22      18.794 -10.393  10.790  1.00  0.00
ATOM    469  C4    U A  22      18.250 -10.097  12.022  1.00  0.00
ATOM    470  O4    U A  22      17.303 -10.759  12.440  1.00  0.00
ATOM    471  C5    U A  22      18.878  -9.003  12.708  1.00  0.00
ATOM    472  C6    U A  22      19.905  -8.369  12.136  1.00  0.00
ATOM    473  P     G A  23      19.383  -3.719   9.105  1.00  0.00
ATOM    474  OP1   G A  23      19.433  -2.301   8.660  1.00  0.00
ATOM    475  OP2   G A  23      18.410  -4.132  10.151  1.00  0.00
ATOM    476  O5'   G A  23      19.156  -4.622   7.810  1.00  0.00
ATOM    477  C5'   G A  23      19.962  -4.423   6.632  1.00  0.00
ATOM    478  C4'   G A  23      19.639  -5.459   5.576  1.00  0.00
ATOM    479  O4'   G A  23      19.817  -6.790   6.129  1.00  0.00
ATOM    480  C3'   G A  23      18.220  -5.504   5.029  1.00  0.00
ATOM    481  O3'   G A  23      17.980  -4.515   4.037  1.00  0.00
ATOM    482  C2'   G A  23      18.174  -6.896   4.417  1.00  0.00
ATOM    483  O2'   G A  23      18.837  -6.970   3.170  1.00  0.00
ATOM    484  C1'   G A  23      18.959  -7.697   5.455  1.00  0.00
ATOM    485  N9    G A  23      18.009  -8.213   6.420  1.00  0.00
ATOM    486  C8    G A  23      17.737  -7.714   7.671  1.00  0.00
ATOM    487  N7    G A  23      16.865  -8.426   8.332  1.00  0.00
ATOM    488  C5    G A  23      16.542  -9.458   7.471  1.00  0.00
ATOM    489  C6    G A  23      15.647 -10.547   7.630  1.00  0.00
ATOM    490  O6    G A  23      14.938 -10.819   8.606  1.00  0.00
ATOM    491  N1    G A  23      15.618 -11.366   6.504  1.00  0.00
ATOM    492  C2    G A  23      16.360 -11.161   5.366  1.00  0.00
ATOM    493  N2    G A  23      16.199 -12.059   4.385  1.00  0.00
ATOM    494  N3    G A  23      17.196 -10.154   5.203  1.00  0.00
ATOM    495  C4    G A  23      17.239  -9.345   6.283  1.00  0.00
ATOM    496  P     G A  24      16.694  -4.386   3.643  1.00  0.00
ATOM    497  OP1   G A  24      16.655  -3.234   2.703  1.00  0.00
ATOM    498  OP2   G A  24      16.149  -4.228   5.013  1.00  0.00
ATOM    499  O5'   G A  24      15.975  -5.628   2.948  1.00  0.00
ATOM    500  C5'   G A  24      16.205  -5.932   1.559  1.00  0.00
ATOM    501  C4'   G A  24      15.462  -7.188   1.161  1.00  0.00
ATOM    502  O4'   G A  24      15.889  -8.279   2.018  1.00  0.00
ATOM    503  C3'   G A  24      13.945  -7.185   1.316  1.00  0.00
ATOM    504  O3'   G A  24      13.278  -6.594   0.205  1.00  0.00
ATOM    505  C2'   G A  24      13.643  -8.676   1.353  1.00  0.00
ATOM    506  O2'   G A  24      13.694  -9.272   0.071  1.00  0.00
ATOM    507  C1'   G A  24      14.819  -9.194   2.182  1.00  0.00
ATOM    508  N9    G A  24      13.594  -8.943   3.286  1.00  0.00
ATOM    509  C8    G A  24      13.860  -7.994   4.243  1.00  0.00
ATOM    510  N7    G A  24      13.280  -8.239   5.387  1.00  0.00
ATOM    511  C5    G A  24      12.592  -9.419   5.177  1.00  0.00
ATOM    512  C6    G A  24      11.775 -10.180   6.053  1.00  0.00
ATOM    513  O6    G A  24      11.492  -9.944   7.234  1.00  0.00
ATOM    514  N1    G A  24      11.265 -11.317   5.433  1.00  0.00
ATOM    515  C2    G A  24      11.512 -11.677   4.129  1.00  0.00
ATOM    516  N2    G A  24      10.932 -12.810   3.710  1.00  0.00
ATOM    517  N3    G A  24      12.268 -10.981   3.304  1.00  0.00
ATOM    518  C4    G A  24      12.774  -9.872   3.884  1.00  0.00
ATOM    519  P     C A  25      12.440  -4.540   0.516  1.00  0.00
ATOM    520  OP1   C A  25      11.587  -4.806  -0.675  1.00  0.00
ATOM    521  OP2   C A  25      13.839  -4.056   0.331  1.00  0.00
ATOM    522  O5'   C A  25      11.698  -3.487   1.452  1.00  0.00
ATOM    523  C5'   C A  25      10.452  -3.794   2.083  1.00  0.00
ATOM    524  C4'   C A  25      10.295  -2.966   3.341  1.00  0.00
ATOM    525  O4'   C A  25      11.580  -2.948   4.026  1.00  0.00
ATOM    526  C3'   C A  25       9.989  -1.478   3.200  1.00  0.00
ATOM    527  O3'   C A  25       8.617  -1.184   2.956  1.00  0.00
ATOM    528  C2'   C A  25      10.404  -0.967   4.569  1.00  0.00
ATOM    529  O2'   C A  25       9.474  -1.323   5.575  1.00  0.00
ATOM    530  C1'   C A  25      11.695  -1.752   4.790  1.00  0.00
ATOM    531  N1    C A  25      12.727  -0.914   4.317  1.00  0.00
ATOM    532  C2    C A  25      13.204   0.192   5.031  1.00  0.00
ATOM    533  O2    C A  25      12.640   0.506   6.093  1.00  0.00
ATOM    534  N3    C A  25      14.261   0.884   4.544  1.00  0.00
ATOM    535  C4    C A  25      14.834   0.511   3.400  1.00  0.00
ATOM    536  N4    C A  25      15.874   1.224   2.960  1.00  0.00
ATOM    537  C5    C A  25      14.366  -0.606   2.662  1.00  0.00
ATOM    538  C6    C A  25      13.322  -1.288   3.145  1.00  0.00
ATOM    539  P     A A  26       8.467  -0.108   2.556  1.00  0.00
ATOM    540  OP1   A A  26       7.168  -0.328   1.882  1.00  0.00
ATOM    541  OP2   A A  26       9.686   0.195   1.774  1.00  0.00
ATOM    542  O5'   A A  26       8.336   1.135   3.555  1.00  0.00
ATOM    543  C5'   A A  26       7.734   0.931   4.820  1.00  0.00
ATOM    544  C4'   A A  26       8.389   1.772   5.885  1.00  0.00
ATOM    545  O4'   A A  26       9.836   1.687   5.776  1.00  0.00
ATOM    546  C3'   A A  26       8.142   3.267   5.800  1.00  0.00
ATOM    547  O3'   A A  26       6.848   3.664   6.213  1.00  0.00
ATOM    548  C2'   A A  26       9.269   3.805   6.670  1.00  0.00
ATOM    549  O2'   A A  26       9.012   3.540   8.042  1.00  0.00
ATOM    550  C1'   A A  26      10.416   2.903   6.212  1.00  0.00
ATOM    551  N9    A A  26      11.191   3.433   5.256  1.00  0.00
ATOM    552  C8    A A  26      11.274   2.819   4.033  1.00  0.00
ATOM    553  N7    A A  26      12.263   3.253   3.289  1.00  0.00
ATOM    554  C5    A A  26      12.871   4.218   4.076  1.00  0.00
ATOM    555  C6    A A  26      13.982   5.053   3.859  1.00  0.00
ATOM    556  N6    A A  26      14.706   5.044   2.738  1.00  0.00
ATOM    557  N1    A A  26      14.326   5.906   4.847  1.00  0.00
ATOM    558  C2    A A  26      13.601   5.913   5.971  1.00  0.00
ATOM    559  N3    A A  26      12.538   5.178   6.291  1.00  0.00
ATOM    560  C4    A A  26      12.221   4.342   5.289  1.00  0.00
ATOM    561  P     C A  27       6.152   4.804   5.363  1.00  0.00
ATOM    562  OP1   C A  27       4.742   4.758   5.801  1.00  0.00
ATOM    563  OP2   C A  27       6.555   4.306   4.030  1.00  0.00
ATOM    564  O5'   C A  27       6.672   6.313   5.438  1.00  0.00
ATOM    565  C5'   C A  27       6.731   6.841   6.754  1.00  0.00
ATOM    566  C4'   C A  27       7.883   7.786   6.953  1.00  0.00
ATOM    567  O4'   C A  27       9.141   7.100   6.756  1.00  0.00
ATOM    568  C3'   C A  27       7.959   8.930   5.965  1.00  0.00
ATOM    569  O3'   C A  27       7.020   9.947   6.233  1.00  0.00
ATOM    570  C2'   C A  27       9.396   9.375   6.131  1.00  0.00
ATOM    571  O2'   C A  27       9.542  10.018   7.380  1.00  0.00
ATOM    572  C1'   C A  27      10.086   8.022   6.245  1.00  0.00
ATOM    573  N1    C A  27      10.533   7.583   4.908  1.00  0.00
ATOM    574  C2    C A  27      11.662   8.161   4.314  1.00  0.00
ATOM    575  O2    C A  27      12.206   9.125   4.878  1.00  0.00
ATOM    576  N3    C A  27      12.125   7.654   3.147  1.00  0.00
ATOM    577  C4    C A  27      11.508   6.618   2.577  1.00  0.00
ATOM    578  N4    C A  27      12.001   6.153   1.427  1.00  0.00
ATOM    579  C5    C A  27      10.363   6.019   3.162  1.00  0.00
ATOM    580  C6    C A  27       9.909   6.522   4.315  1.00  0.00
ATOM    581  P     G A  28       6.136  10.362   5.042  1.00  0.00
ATOM    582  OP1   G A  28       4.947  11.218   5.300  1.00  0.00
ATOM    583  OP2   G A  28       6.001   9.149   4.192  1.00  0.00
ATOM    584  O5'   G A  28       7.294  11.259   4.422  1.00  0.00
ATOM    585  C5'   G A  28       7.861  12.343   5.181  1.00  0.00
ATOM    586  C4'   G A  28       8.924  13.041   4.377  1.00  0.00
ATOM    587  O4'   G A  28      10.113  12.217   4.288  1.00  0.00
ATOM    588  C3'   G A  28       8.564  13.312   2.929  1.00  0.00
ATOM    589  O3'   G A  28       7.732  14.456   2.804  1.00  0.00
ATOM    590  C2'   G A  28       9.935  13.510   2.299  1.00  0.00
ATOM    591  O2'   G A  28      10.472  14.794   2.555  1.00  0.00
ATOM    592  C1'   G A  28      10.760  12.458   3.048  1.00  0.00
ATOM    593  N9    G A  28      10.885  11.191   2.333  1.00  0.00
ATOM    594  C8    G A  28      10.065  10.090   2.392  1.00  0.00
ATOM    595  N7    G A  28      10.374   9.170   1.519  1.00  0.00
ATOM    596  C5    G A  28      11.462   9.689   0.844  1.00  0.00
ATOM    597  C6    G A  28      12.234   9.149  -0.218  1.00  0.00
ATOM    598  O6    G A  28      12.096   8.060  -0.787  1.00  0.00
ATOM    599  N1    G A  28      13.253  10.012  -0.612  1.00  0.00
ATOM    600  C2    G A  28      13.499  11.243  -0.052  1.00  0.00
ATOM    601  N2    G A  28      14.528  11.931  -0.566  1.00  0.00
ATOM    602  N3    G A  28      12.790  11.758   0.933  1.00  0.00
ATOM    603  C4    G A  28      11.795  10.938   1.332  1.00  0.00
ATOM    604  P     C A  29       6.824  14.682   1.443  1.00  0.00
ATOM    605  OP1   C A  29       6.031  15.859   1.890  1.00  0.00
ATOM    606  OP2   C A  29       6.233  13.324   1.380  1.00  0.00
ATOM    607  O5'   C A  29       7.423  14.992  -0.005  1.00  0.00
ATOM    608  C5'   C A  29       8.071  16.233  -0.202  1.00  0.00
ATOM    609  C4'   C A  29       9.012  16.209  -1.392  1.00  0.00
ATOM    610  O4'   C A  29       9.996  15.144  -1.290  1.00  0.00
ATOM    611  C3'   C A  29       8.324  15.971  -2.717  1.00  0.00
ATOM    612  O3'   C A  29       7.722  17.204  -3.117  1.00  0.00
ATOM    613  C2'   C A  29       9.511  15.496  -3.559  1.00  0.00
ATOM    614  O2'   C A  29      10.307  16.583  -3.997  1.00  0.00
ATOM    615  C1'   C A  29      10.311  14.628  -2.576  1.00  0.00
ATOM    616  N1    C A  29      10.229  13.228  -2.461  1.00  0.00
ATOM    617  C2    C A  29      11.001  12.494  -3.369  1.00  0.00
ATOM    618  O2    C A  29      11.854  13.091  -4.048  1.00  0.00
ATOM    619  N3    C A  29      10.795  11.161  -3.483  1.00  0.00
ATOM    620  C4    C A  29       9.867  10.563  -2.735  1.00  0.00
ATOM    621  N4    C A  29       9.699   9.246  -2.881  1.00  0.00
ATOM    622  C5    C A  29       9.075  11.288  -1.809  1.00  0.00
ATOM    623  C6    C A  29       9.281  12.605  -1.700  1.00  0.00
ATOM    624  P     A A  30       6.357  17.309  -4.237  1.00  0.00
ATOM    625  OP1   A A  30       5.796  18.675  -4.429  1.00  0.00
ATOM    626  OP2   A A  30       5.494  16.114  -4.446  1.00  0.00
ATOM    627  O5'   A A  30       7.652  17.053  -5.128  1.00  0.00
ATOM    628  C5'   A A  30       7.513  16.324  -6.328  1.00  0.00
ATOM    629  C4'   A A  30       8.767  16.379  -7.159  1.00  0.00
ATOM    630  O4'   A A  30       9.772  15.486  -6.606  1.00  0.00
ATOM    631  C3'   A A  30       8.395  15.781  -8.501  1.00  0.00
ATOM    632  O3'   A A  30       8.034  16.850  -9.346  1.00  0.00
ATOM    633  C2'   A A  30       9.625  15.009  -8.930  1.00  0.00
ATOM    634  O2'   A A  30      10.587  15.849  -9.513  1.00  0.00
ATOM    635  C1'   A A  30      10.146  14.522  -7.574  1.00  0.00
ATOM    636  N9    A A  30       9.723  13.092  -7.101  1.00  0.00
ATOM    637  C8    A A  30       8.815  12.670  -6.165  1.00  0.00
ATOM    638  N7    A A  30       8.638  11.370  -6.149  1.00  0.00
ATOM    639  C5    A A  30       9.486  10.907  -7.143  1.00  0.00
ATOM    640  C6    A A  30       9.763   9.616  -7.624  1.00  0.00
ATOM    641  N6    A A  30       9.189   8.510  -7.144  1.00  0.00
ATOM    642  N1    A A  30      10.660   9.499  -8.625  1.00  0.00
ATOM    643  C2    A A  30      11.235  10.608  -9.105  1.00  0.00
ATOM    644  N3    A A  30      11.057  11.874  -8.735  1.00  0.00
ATOM    645  C4    A A  30      10.160  11.956  -7.739  1.00  0.00
ATOM    646  P     A A  31       6.575  16.720 -10.494  1.00  0.00
ATOM    647  OP1   A A  31       6.305  17.814 -11.471  1.00  0.00
ATOM    648  OP2   A A  31       5.446  16.077  -9.756  1.00  0.00
ATOM    649  O5'   A A  31       7.442  15.606 -11.242  1.00  0.00
ATOM    650  C5'   A A  31       8.581  15.977 -12.033  1.00  0.00
ATOM    651  C4'   A A  31       9.204  14.767 -12.702  1.00  0.00
ATOM    652  O4'   A A  31       9.834  13.902 -11.714  1.00  0.00
ATOM    653  C3'   A A  31       8.247  13.861 -13.444  1.00  0.00
ATOM    654  O3'   A A  31       7.940  14.370 -14.722  1.00  0.00
ATOM    655  C2'   A A  31       9.002  12.535 -13.466  1.00  0.00
ATOM    656  O2'   A A  31       9.982  12.481 -14.489  1.00  0.00
ATOM    657  C1'   A A  31       9.671  12.544 -12.087  1.00  0.00
ATOM    658  N9    A A  31       8.761  11.876 -11.115  1.00  0.00
ATOM    659  C8    A A  31       7.921  12.460 -10.202  1.00  0.00
ATOM    660  N7    A A  31       7.273  11.600  -9.454  1.00  0.00
ATOM    661  C5    A A  31       7.716  10.367  -9.906  1.00  0.00
ATOM    662  C6    A A  31       7.407   9.051  -9.519  1.00  0.00
ATOM    663  N6    A A  31       6.544   8.749  -8.547  1.00  0.00
ATOM    664  N1    A A  31       8.025   8.044 -10.174  1.00  0.00
ATOM    665  C2    A A  31       8.891   8.348 -11.147  1.00  0.00
ATOM    666  N3    A A  31       9.263   9.543 -11.600  1.00  0.00
ATOM    667  C4    A A  31       8.631  10.521 -10.929  1.00  0.00
ATOM    668  P     G A  32       6.469  14.280 -15.245  1.00  0.00
ATOM    669  OP1   G A  32       6.559  14.996 -16.538  1.00  0.00
ATOM    670  OP2   G A  32       5.253  14.375 -14.395  1.00  0.00
ATOM    671  O5'   G A  32       6.706  12.714 -15.498  1.00  0.00
ATOM    672  C5'   G A  32       7.654  12.326 -16.482  1.00  0.00
ATOM    673  C4'   G A  32       7.970  10.847 -16.459  1.00  0.00
ATOM    674  O4'   G A  32       8.307  10.428 -15.111  1.00  0.00
ATOM    675  C3'   G A  32       6.861   9.885 -16.868  1.00  0.00
ATOM    676  O3'   G A  32       6.662   9.790 -18.271  1.00  0.00
ATOM    677  C2'   G A  32       7.333   8.582 -16.239  1.00  0.00
ATOM    678  O2'   G A  32       8.377   7.993 -16.999  1.00  0.00
ATOM    679  C1'   G A  32       7.915   9.084 -14.917  1.00  0.00
ATOM    680  N9    G A  32       6.881   9.031 -13.886  1.00  0.00
ATOM    681  C8    G A  32       6.087  10.043 -13.403  1.00  0.00
ATOM    682  N7    G A  32       5.256   9.648 -12.478  1.00  0.00
ATOM    683  C5    G A  32       5.514   8.297 -12.338  1.00  0.00
ATOM    684  C6    G A  32       4.925   7.328 -11.486  1.00  0.00
ATOM    685  O6    G A  32       4.023   7.486 -10.654  1.00  0.00
ATOM    686  N1    G A  32       5.485   6.066 -11.667  1.00  0.00
ATOM    687  C2    G A  32       6.488   5.774 -12.560  1.00  0.00
ATOM    688  N2    G A  32       6.899   4.499 -12.591  1.00  0.00
ATOM    689  N3    G A  32       7.045   6.664 -13.358  1.00  0.00
ATOM    690  C4    G A  32       6.516   7.896 -13.200  1.00  0.00
ATOM    691  P     U A  33       4.960   9.088 -19.128  1.00  0.00
ATOM    692  OP1   U A  33       4.903   9.326 -20.599  1.00  0.00
ATOM    693  OP2   U A  33       3.969   9.735 -18.232  1.00  0.00
ATOM    694  O5'   U A  33       4.879   7.521 -18.839  1.00  0.00
ATOM    695  C5'   U A  33       5.663   6.576 -19.589  1.00  0.00
ATOM    696  C4'   U A  33       5.458   5.188 -19.038  1.00  0.00
ATOM    697  O4'   U A  33       5.876   5.158 -17.646  1.00  0.00
ATOM    698  C3'   U A  33       4.014   4.703 -18.997  1.00  0.00
ATOM    699  O3'   U A  33       3.602   4.163 -20.250  1.00  0.00
ATOM    700  C2'   U A  33       4.075   3.628 -17.920  1.00  0.00
ATOM    701  O2'   U A  33       4.652   2.434 -18.402  1.00  0.00
ATOM    702  C1'   U A  33       5.037   4.270 -16.919  1.00  0.00
ATOM    703  N1    U A  33       4.332   5.026 -15.885  1.00  0.00
ATOM    704  C2    U A  33       3.893   4.281 -14.807  1.00  0.00
ATOM    705  O2    U A  33       4.147   3.098 -14.670  1.00  0.00
ATOM    706  N3    U A  33       3.140   4.975 -13.890  1.00  0.00
ATOM    707  C4    U A  33       2.791   6.308 -13.941  1.00  0.00
ATOM    708  O4    U A  33       2.110   6.790 -13.040  1.00  0.00
ATOM    709  C5    U A  33       3.284   7.013 -15.091  1.00  0.00
ATOM    710  C6    U A  33       4.018   6.363 -15.998  1.00  0.00
ATOM    711  P     U A  34       1.996   4.187 -20.685  1.00  0.00
ATOM    712  OP1   U A  34       1.832   3.913 -22.133  1.00  0.00
ATOM    713  OP2   U A  34       1.674   5.536 -20.151  1.00  0.00
ATOM    714  O5'   U A  34       1.161   3.109 -19.863  1.00  0.00
ATOM    715  C5'   U A  34       1.477   1.723 -19.951  1.00  0.00
ATOM    716  C4'   U A  34       0.681   0.939 -18.937  1.00  0.00
ATOM    717  O4'   U A  34       1.270   1.064 -17.610  1.00  0.00
ATOM    718  C3'   U A  34      -0.757   1.388 -18.734  1.00  0.00
ATOM    719  O3'   U A  34      -1.655   0.983 -19.758  1.00  0.00
ATOM    720  C2'   U A  34      -1.090   0.822 -17.360  1.00  0.00
ATOM    721  O2'   U A  34      -1.501  -0.528 -17.377  1.00  0.00
ATOM    722  C1'   U A  34       0.245   0.974 -16.625  1.00  0.00
ATOM    723  N1    U A  34       0.178   2.209 -15.794  1.00  0.00
ATOM    724  C2    U A  34      -0.036   2.059 -14.437  1.00  0.00
ATOM    725  O2    U A  34      -0.196   0.975 -13.905  1.00  0.00
ATOM    726  N3    U A  34      -0.058   3.231 -13.719  1.00  0.00
ATOM    727  C4    U A  34       0.108   4.509 -14.211  1.00  0.00
ATOM    728  O4    U A  34       0.063   5.464 -13.441  1.00  0.00
ATOM    729  C5    U A  34       0.325   4.581 -15.629  1.00  0.00
ATOM    730  C6    U A  34       0.351   3.458 -16.351  1.00  0.00
ATOM    731  P     U A  35      -2.936   1.984 -20.300  1.00  0.00
ATOM    732  OP1   U A  35      -3.425   1.158 -21.428  1.00  0.00
ATOM    733  OP2   U A  35      -3.534   3.328 -20.074  1.00  0.00
ATOM    734  O5'   U A  35      -3.235   1.160 -18.980  1.00  0.00
ATOM    735  C5'   U A  35      -3.334  -0.246 -19.006  1.00  0.00
ATOM    736  C4'   U A  35      -4.085  -0.712 -17.791  1.00  0.00
ATOM    737  O4'   U A  35      -4.168  -2.155 -17.829  1.00  0.00
ATOM    738  C3'   U A  35      -3.423  -0.343 -16.472  1.00  0.00
ATOM    739  O3'   U A  35      -4.439  -0.147 -15.505  1.00  0.00
ATOM    740  C2'   U A  35      -2.656  -1.604 -16.113  1.00  0.00
ATOM    741  O2'   U A  35      -2.501  -1.751 -14.722  1.00  0.00
ATOM    742  C1'   U A  35      -3.578  -2.687 -16.673  1.00  0.00
ATOM    743  N1    U A  35      -3.233  -3.831 -19.071  1.00  0.00
ATOM    744  C2    U A  35      -3.260  -5.211 -19.009  1.00  0.00
ATOM    745  O2    U A  35      -3.896  -5.826 -18.172  1.00  0.00
ATOM    746  N3    U A  35      -2.511  -5.850 -19.967  1.00  0.00
ATOM    747  C4    U A  35      -1.755  -5.261 -20.959  1.00  0.00
ATOM    748  O4    U A  35      -1.135  -5.969 -21.749  1.00  0.00
ATOM    749  C5    U A  35      -1.777  -3.825 -20.956  1.00  0.00
ATOM    750  C6    U A  35      -2.497  -3.179 -20.036  1.00  0.00
ATOM    751  P     C A  36      -4.727   1.556 -14.602  1.00  0.00
ATOM    752  OP1   C A  36      -3.342   2.083 -14.677  1.00  0.00
ATOM    753  OP2   C A  36      -5.104   0.641 -13.499  1.00  0.00
ATOM    754  O5'   C A  36      -5.719   2.800 -14.570  1.00  0.00
ATOM    755  C5'   C A  36      -5.836   3.667 -15.709  1.00  0.00
ATOM    756  C4'   C A  36      -7.153   4.404 -15.681  1.00  0.00
ATOM    757  O4'   C A  36      -8.243   3.453 -15.529  1.00  0.00
ATOM    758  C3'   C A  36      -7.385   5.362 -14.526  1.00  0.00
ATOM    759  O3'   C A  36      -6.706   6.598 -14.733  1.00  0.00
ATOM    760  C2'   C A  36      -8.901   5.523 -14.570  1.00  0.00
ATOM    761  O2'   C A  36      -9.324   6.337 -15.641  1.00  0.00
ATOM    762  C1'   C A  36      -9.343   4.099 -14.903  1.00  0.00
ATOM    763  N1    C A  36      -9.583   3.474 -13.636  1.00  0.00
ATOM    764  C2    C A  36     -10.764   3.680 -12.913  1.00  0.00
ATOM    765  O2    C A  36     -11.573   4.532 -13.319  1.00  0.00
ATOM    766  N3    C A  36     -10.988   2.949 -11.795  1.00  0.00
ATOM    767  C4    C A  36     -10.091   2.047 -11.397  1.00  0.00
ATOM    768  N4    C A  36     -10.355   1.349 -10.289  1.00  0.00
ATOM    769  C5    C A  36      -8.889   1.823 -12.116  1.00  0.00
ATOM    770  C6    C A  36      -8.671   2.547 -13.219  1.00  0.00
ATOM    771  P     U A  37      -6.796   7.659 -13.517  1.00  0.00
ATOM    772  OP1   U A  37      -6.228   8.989 -13.829  1.00  0.00
ATOM    773  OP2   U A  37      -6.309   6.884 -12.352  1.00  0.00
ATOM    774  O5'   U A  37      -8.366   7.805 -13.252  1.00  0.00
ATOM    775  C5'   U A  37      -9.111   8.850 -13.857  1.00  0.00
ATOM    776  C4'   U A  37     -10.036   9.467 -12.844  1.00  0.00
ATOM    777  O4'   U A  37     -11.045   8.492 -12.467  1.00  0.00
ATOM    778  C3'   U A  37      -9.374   9.828 -11.525  1.00  0.00
ATOM    779  O3'   U A  37      -8.662  11.053 -11.552  1.00  0.00
ATOM    780  C2'   U A  37     -10.549   9.793 -10.559  1.00  0.00
ATOM    781  O2'   U A  37     -11.364  10.943 -10.730  1.00  0.00
ATOM    782  C1'   U A  37     -11.295   8.566 -11.082  1.00  0.00
ATOM    783  N1    U A  37     -10.904   7.218 -10.459  1.00  0.00
ATOM    784  C2    U A  37     -11.694   6.676  -9.464  1.00  0.00
ATOM    785  O2    U A  37     -12.732   7.191  -9.085  1.00  0.00
ATOM    786  N3    U A  37     -11.225   5.503  -8.923  1.00  0.00
ATOM    787  C4    U A  37     -10.070   4.834  -9.270  1.00  0.00
ATOM    788  O4    U A  37      -9.781   3.788  -8.693  1.00  0.00
ATOM    789  C5    U A  37      -9.303   5.460 -10.310  1.00  0.00
ATOM    790  C6    U A  37      -9.737   6.601 -10.853  1.00  0.00
ATOM    791  P     A A  38      -6.963  11.101 -10.773  1.00  0.00
ATOM    792  OP1   A A  38      -6.468  12.494 -10.963  1.00  0.00
ATOM    793  OP2   A A  38      -6.183   9.952 -11.331  1.00  0.00
ATOM    794  O5'   A A  38      -7.164  10.851  -9.208  1.00  0.00
ATOM    795  C5'   A A  38      -7.960  11.764  -8.404  1.00  0.00
ATOM    796  C4'   A A  38      -8.016  11.320  -6.944  1.00  0.00
ATOM    797  O4'   A A  38      -8.860  10.140  -6.800  1.00  0.00
ATOM    798  C3'   A A  38      -6.688  10.920  -6.304  1.00  0.00
ATOM    799  O3'   A A  38      -5.969  12.043  -5.800  1.00  0.00
ATOM    800  C2'   A A  38      -7.127  10.010  -5.163  1.00  0.00
ATOM    801  O2'   A A  38      -7.514  10.743  -4.018  1.00  0.00
ATOM    802  C1'   A A  38      -8.344   9.310  -5.768  1.00  0.00
ATOM    803  N9    A A  38      -8.054   7.969  -6.356  1.00  0.00
ATOM    804  C8    A A  38      -7.567   7.630  -7.591  1.00  0.00
ATOM    805  N7    A A  38      -7.332   6.347  -7.733  1.00  0.00
ATOM    806  C5    A A  38      -7.687   5.807  -6.506  1.00  0.00
ATOM    807  C6    A A  38      -7.672   4.491  -6.012  1.00  0.00
ATOM    808  N6    A A  38      -7.269   3.437  -6.727  1.00  0.00
ATOM    809  N1    A A  38      -8.091   4.293  -4.744  1.00  0.00
ATOM    810  C2    A A  38      -8.496   5.349  -4.029  1.00  0.00
ATOM    811  N3    A A  38      -8.556   6.631  -4.384  1.00  0.00
ATOM    812  C4    A A  38      -8.132   6.794  -5.648  1.00  0.00
ATOM    813  P     C A  39      -4.349  12.078  -5.865  1.00  0.00
ATOM    814  OP1   C A  39      -4.267  13.453  -5.328  1.00  0.00
ATOM    815  OP2   C A  39      -3.935  11.810  -7.276  1.00  0.00
ATOM    816  O5'   C A  39      -3.523  11.130  -4.888  1.00  0.00
ATOM    817  C5'   C A  39      -3.943  10.952  -3.532  1.00  0.00
ATOM    818  C4'   C A  39      -3.261   9.757  -2.923  1.00  0.00
ATOM    819  O4'   C A  39      -3.751   8.540  -3.561  1.00  0.00
ATOM    820  C3'   C A  39      -1.737   9.726  -3.036  1.00  0.00
ATOM    821  O3'   C A  39      -1.181   9.228  -1.825  1.00  0.00
ATOM    822  C2'   C A  39      -1.508   8.711  -4.158  1.00  0.00
ATOM    823  O2'   C A  39      -0.259   8.049  -4.063  1.00  0.00
ATOM    824  C1'   C A  39      -2.652   7.735  -3.908  1.00  0.00
ATOM    825  N1    C A  39      -3.014   6.896  -5.068  1.00  0.00
ATOM    826  C2    C A  39      -2.777   5.517  -5.050  1.00  0.00
ATOM    827  O2    C A  39      -2.243   5.016  -4.046  1.00  0.00
ATOM    828  N3    C A  39      -3.133   4.772  -6.123  1.00  0.00
ATOM    829  C4    C A  39      -3.703   5.354  -7.180  1.00  0.00
ATOM    830  N4    C A  39      -4.037   4.579  -8.215  1.00  0.00
ATOM    831  C5    C A  39      -3.952   6.750  -7.218  1.00  0.00
ATOM    832  C6    C A  39      -3.598   7.482  -6.156  1.00  0.00
ATOM    833  P     C A  40      -0.151  10.281  -0.336  1.00  0.00
ATOM    834  OP1   C A  40       0.689  11.493  -0.214  1.00  0.00
ATOM    835  OP2   C A  40       0.335   9.114  -1.107  1.00  0.00
ATOM    836  O5'   C A  40      -0.478   9.690   1.127  1.00  0.00
ATOM    837  C5'   C A  40      -0.635  10.546   2.258  1.00  0.00
ATOM    838  C4'   C A  40      -1.124   9.843   3.512  1.00  0.00
ATOM    839  O4'   C A  40      -2.459   9.292   3.331  1.00  0.00
ATOM    840  C3'   C A  40      -0.310   8.660   4.022  1.00  0.00
ATOM    841  O3'   C A  40       0.851   9.051   4.736  1.00  0.00
ATOM    842  C2'   C A  40      -1.314   7.920   4.900  1.00  0.00
ATOM    843  O2'   C A  40      -1.419   8.536   6.174  1.00  0.00
ATOM    844  C1'   C A  40      -2.628   8.152   4.158  1.00  0.00
ATOM    845  N1    C A  40      -3.047   7.016   3.380  1.00  0.00
ATOM    846  C2    C A  40      -3.743   6.017   4.070  1.00  0.00
ATOM    847  O2    C A  40      -4.126   6.247   5.230  1.00  0.00
ATOM    848  N3    C A  40      -3.978   4.833   3.456  1.00  0.00
ATOM    849  C4    C A  40      -3.548   4.630   2.210  1.00  0.00
ATOM    850  N4    C A  40      -3.802   3.447   1.646  1.00  0.00
ATOM    851  C5    C A  40      -2.841   5.630   1.494  1.00  0.00
ATOM    852  C6    C A  40      -2.611   6.798   2.104  1.00  0.00
ATOM    853  P     G A  41       1.807   8.001   5.262  1.00  0.00
ATOM    854  OP1   G A  41       2.933   8.709   5.923  1.00  0.00
ATOM    855  OP2   G A  41       2.007   7.390   3.926  1.00  0.00
ATOM    856  O5'   G A  41       1.242   6.845   6.219  1.00  0.00
ATOM    857  C5'   G A  41       1.140   7.044   7.636  1.00  0.00
ATOM    858  C4'   G A  41       0.489   5.850   8.322  1.00  0.00
ATOM    859  O4'   G A  41      -0.753   5.484   7.661  1.00  0.00
ATOM    860  C3'   G A  41       1.219   4.515   8.405  1.00  0.00
ATOM    861  O3'   G A  41       2.230   4.525   9.415  1.00  0.00
ATOM    862  C2'   G A  41       0.080   3.601   8.839  1.00  0.00
ATOM    863  O2'   G A  41      -0.253   3.785  10.200  1.00  0.00
ATOM    864  C1'   G A  41      -1.086   4.152   8.017  1.00  0.00
ATOM    865  N9    G A  41      -1.285   3.360   6.795  1.00  0.00
ATOM    866  C8    G A  41      -0.922   3.685   5.510  1.00  0.00
ATOM    867  N7    G A  41      -1.241   2.769   4.637  1.00  0.00
ATOM    868  C5    G A  41      -1.853   1.780   5.385  1.00  0.00
ATOM    869  C6    G A  41      -2.410   0.536   4.992  1.00  0.00
ATOM    870  O6    G A  41      -2.472   0.050   3.856  1.00  0.00
ATOM    871  N1    G A  41      -2.931  -0.167   6.075  1.00  0.00
ATOM    872  C2    G A  41      -2.917   0.275   7.376  1.00  0.00
ATOM    873  N2    G A  41      -3.469  -0.543   8.284  1.00  0.00
ATOM    874  N3    G A  41      -2.403   1.427   7.757  1.00  0.00
ATOM    875  C4    G A  41      -1.890   2.127   6.722  1.00  0.00
ATOM    876  P     G A  42       3.380   3.534   9.328  1.00  0.00
ATOM    877  OP1   G A  42       4.271   4.093  10.376  1.00  0.00
ATOM    878  OP2   G A  42       3.944   3.141   8.015  1.00  0.00
ATOM    879  O5'   G A  42       2.641   2.258   9.925  1.00  0.00
ATOM    880  C5'   G A  42       1.992   2.335  11.186  1.00  0.00
ATOM    881  C4'   G A  42       0.976   1.224  11.347  1.00  0.00
ATOM    882  O4'   G A  42      -0.063   1.313  10.332  1.00  0.00
ATOM    883  C3'   G A  42       1.453  -0.206  11.193  1.00  0.00
ATOM    884  O3'   G A  42       2.200  -0.625  12.322  1.00  0.00
ATOM    885  C2'   G A  42       0.116  -0.927  11.079  1.00  0.00
ATOM    886  O2'   G A  42      -0.575  -0.975  12.309  1.00  0.00
ATOM    887  C1'   G A  42      -0.641   0.022  10.145  1.00  0.00
ATOM    888  N9    G A  42      -0.467  -0.389   8.755  1.00  0.00
ATOM    889  C8    G A  42       0.296   0.218   7.787  1.00  0.00
ATOM    890  N7    G A  42       0.309  -0.434   6.657  1.00  0.00
ATOM    891  C5    G A  42      -0.494  -1.536   6.887  1.00  0.00
ATOM    892  C6    G A  42      -0.857  -2.608   6.033  1.00  0.00
ATOM    893  O6    G A  42      -0.525  -2.796   4.856  1.00  0.00
ATOM    894  N1    G A  42      -1.692  -3.521   6.670  1.00  0.00
ATOM    895  C2    G A  42      -2.125  -3.415   7.970  1.00  0.00
ATOM    896  N2    G A  42      -2.928  -4.394   8.408  1.00  0.00
ATOM    897  N3    G A  42      -1.795  -2.425   8.776  1.00  0.00
ATOM    898  C4    G A  42      -0.983  -1.526   8.179  1.00  0.00
ATOM    899  P     G A  43       3.272  -1.505  12.096  1.00  0.00
ATOM    900  OP1   G A  43       4.065  -1.615  13.346  1.00  0.00
ATOM    901  OP2   G A  43       3.970  -1.425  10.786  1.00  0.00
ATOM    902  O5'   G A  43       2.259  -2.733  12.059  1.00  0.00
ATOM    903  C5'   G A  43       1.276  -2.892  13.098  1.00  0.00
ATOM    904  C4'   G A  43       0.331  -4.025  12.773  1.00  0.00
ATOM    905  O4'   G A  43      -0.389  -3.756  11.541  1.00  0.00
ATOM    906  C3'   G A  43       0.976  -5.380  12.549  1.00  0.00
ATOM    907  O3'   G A  43       1.247  -6.041  13.776  1.00  0.00
ATOM    908  C2'   G A  43      -0.069  -6.109  11.717  1.00  0.00
ATOM    909  O2'   G A  43      -1.108  -6.642  12.515  1.00  0.00
ATOM    910  C1'   G A  43      -0.624  -4.975  10.853  1.00  0.00
ATOM    911  N9    G A  43       0.093  -4.959   9.542  1.00  0.00
ATOM    912  C8    G A  43       1.065  -4.097   9.094  1.00  0.00
ATOM    913  N7    G A  43       1.502  -4.388   7.899  1.00  0.00
ATOM    914  C5    G A  43       0.776  -5.506   7.532  1.00  0.00
ATOM    915  C6    G A  43       0.810  -6.278   6.342  1.00  0.00
ATOM    916  O6    G A  43       1.518  -6.113   5.342  1.00  0.00
ATOM    917  N1    G A  43      -0.095  -7.335   6.383  1.00  0.00
ATOM    918  C2    G A  43      -0.930  -7.614   7.438  1.00  0.00
ATOM    919  N2    G A  43      -1.734  -8.676   7.292  1.00  0.00
ATOM    920  N3    G A  43      -0.972  -6.906   8.550  1.00  0.00
ATOM    921  C4    G A  43      -0.101  -5.875   8.534  1.00  0.00
ATOM    922  P     C A  44       2.668  -7.458  13.960  1.00  0.00
ATOM    923  OP1   C A  44       2.591  -7.655  15.437  1.00  0.00
ATOM    924  OP2   C A  44       3.948  -7.000  13.324  1.00  0.00
ATOM    925  O5'   C A  44       2.095  -8.762  13.249  1.00  0.00
ATOM    926  C5'   C A  44       0.881  -9.356  13.709  1.00  0.00
ATOM    927  C4'   C A  44       0.416 -10.413  12.730  1.00  0.00
ATOM    928  O4'   C A  44       0.028  -9.804  11.454  1.00  0.00
ATOM    929  C3'   C A  44       1.495 -11.376  12.307  1.00  0.00
ATOM    930  O3'   C A  44       1.797 -12.349  13.307  1.00  0.00
ATOM    931  C2'   C A  44       0.928 -11.922  11.008  1.00  0.00
ATOM    932  O2'   C A  44      -0.110 -12.839  11.240  1.00  0.00
ATOM    933  C1'   C A  44       0.377 -10.651  10.384  1.00  0.00
ATOM    934  N1    C A  44       1.352  -9.930   9.602  1.00  0.00
ATOM    935  C2    C A  44       1.772 -10.395   8.351  1.00  0.00
ATOM    936  O2    C A  44       1.353 -11.494   7.949  1.00  0.00
ATOM    937  N3    C A  44       2.621  -9.637   7.616  1.00  0.00
ATOM    938  C4    C A  44       3.046  -8.464   8.088  1.00  0.00
ATOM    939  N4    C A  44       3.882  -7.751   7.329  1.00  0.00
ATOM    940  C5    C A  44       2.632  -7.975   9.354  1.00  0.00
ATOM    941  C6    C A  44       1.794  -8.727  10.075  1.00  0.00
ATOM    942  P     A A  45       2.966 -12.515  13.345  1.00  0.00
ATOM    943  OP1   A A  45       2.960 -13.286  14.605  1.00  0.00
ATOM    944  OP2   A A  45       3.957 -11.404  13.257  1.00  0.00
ATOM    945  O5'   A A  45       3.098 -13.508  12.085  1.00  0.00
ATOM    946  C5'   A A  45       2.507 -14.800  12.072  1.00  0.00
ATOM    947  C4'   A A  45       2.662 -15.421  10.696  1.00  0.00
ATOM    948  O4'   A A  45       2.367 -14.385   9.726  1.00  0.00
ATOM    949  C3'   A A  45       4.040 -15.954  10.299  1.00  0.00
ATOM    950  O3'   A A  45       4.221 -17.322  10.674  1.00  0.00
ATOM    951  C2'   A A  45       4.035 -15.793   8.776  1.00  0.00
ATOM    952  O2'   A A  45       3.437 -16.864   8.071  1.00  0.00
ATOM    953  C1'   A A  45       3.208 -14.527   8.597  1.00  0.00
ATOM    954  N9    A A  45       3.899 -13.291   8.503  1.00  0.00
ATOM    955  C8    A A  45       4.079 -12.319   9.453  1.00  0.00
ATOM    956  N7    A A  45       4.918 -11.377   9.094  1.00  0.00
ATOM    957  C5    A A  45       5.318 -11.755   7.822  1.00  0.00
ATOM    958  C6    A A  45       6.202 -11.173   6.896  1.00  0.00
ATOM    959  N6    A A  45       6.867 -10.039   7.122  1.00  0.00
ATOM    960  N1    A A  45       6.379 -11.806   5.717  1.00  0.00
ATOM    961  C2    A A  45       5.710 -12.943   5.491  1.00  0.00
ATOM    962  N3    A A  45       4.854 -13.586   6.281  1.00  0.00
ATOM    963  C4    A A  45       4.700 -12.932   7.445  1.00  0.00
ATOM    964  P     C A  46       5.635 -18.039  10.756  1.00  0.00
ATOM    965  OP1   C A  46       5.466 -19.356  11.412  1.00  0.00
ATOM    966  OP2   C A  46       6.130 -16.871  11.515  1.00  0.00
ATOM    967  O5'   C A  46       6.659 -18.180   9.532  1.00  0.00
ATOM    968  C5'   C A  46       6.369 -19.098   8.490  1.00  0.00
ATOM    969  C4'   C A  46       7.077 -18.756   7.200  1.00  0.00
ATOM    970  O4'   C A  46       6.703 -17.425   6.760  1.00  0.00
ATOM    971  C3'   C A  46       8.599 -18.736   7.251  1.00  0.00
ATOM    972  O3'   C A  46       9.168 -20.030   7.107  1.00  0.00
ATOM    973  C2'   C A  46       8.980 -17.769   6.134  1.00  0.00
ATOM    974  O2'   C A  46       9.048 -18.415   4.876  1.00  0.00
ATOM    975  C1'   C A  46       7.796 -16.807   6.120  1.00  0.00
ATOM    976  N1    C A  46       8.166 -15.536   6.720  1.00  0.00
ATOM    977  C2    C A  46       8.913 -14.618   5.973  1.00  0.00
ATOM    978  O2    C A  46       9.099 -14.840   4.765  1.00  0.00
ATOM    979  N3    C A  46       9.410 -13.518   6.588  1.00  0.00
ATOM    980  C4    C A  46       9.186 -13.321   7.887  1.00  0.00
ATOM    981  N4    C A  46       9.696 -12.223   8.450  1.00  0.00
ATOM    982  C5    C A  46       8.432 -14.240   8.661  1.00  0.00
ATOM    983  C6    C A  46       7.942 -15.324   8.051  1.00  0.00
ATOM    984  P     C A  47      10.788 -20.319   7.338  1.00  0.00
ATOM    985  OP1   C A  47      10.936 -21.746   7.019  1.00  0.00
ATOM    986  OP2   C A  47      11.284 -19.859   8.721  1.00  0.00
ATOM    987  O5'   C A  47      11.672 -19.544   6.203  1.00  0.00
ATOM    988  C5'   C A  47      11.690 -19.981   4.807  1.00  0.00
ATOM    989  C4'   C A  47      12.336 -18.906   3.918  1.00  0.00
ATOM    990  O4'   C A  47      11.612 -17.635   4.036  1.00  0.00
ATOM    991  C3'   C A  47      13.744 -18.530   4.366  1.00  0.00
ATOM    992  O3'   C A  47      14.671 -19.511   3.878  1.00  0.00
ATOM    993  C2'   C A  47      13.894 -17.181   3.647  1.00  0.00
ATOM    994  O2'   C A  47      13.845 -17.404   2.260  1.00  0.00
ATOM    995  C1'   C A  47      12.567 -16.521   3.983  1.00  0.00
ATOM    996  N1    C A  47      12.647 -15.766   5.334  1.00  0.00
ATOM    997  C2    C A  47      13.365 -14.565   5.297  1.00  0.00
ATOM    998  O2    C A  47      13.919 -14.232   4.235  1.00  0.00
ATOM    999  N3    C A  47      13.436 -13.804   6.415  1.00  0.00
ATOM   1000  C4    C A  47      12.827 -14.201   7.533  1.00  0.00
ATOM   1001  N4    C A  47      12.925 -13.418   8.610  1.00  0.00
ATOM   1002  C5    C A  47      12.095 -15.415   7.591  1.00  0.00
ATOM   1003  C6    C A  47      12.027 -16.163   6.485  1.00  0.00
ATOM   1004  P     G A  48      16.031 -19.659   4.481  1.00  0.00
ATOM   1005  OP1   G A  48      16.956 -20.764   4.123  1.00  0.00
ATOM   1006  OP2   G A  48      15.609 -19.487   5.894  1.00  0.00
ATOM   1007  O5'   G A  48      16.662 -18.294   3.965  1.00  0.00
ATOM   1008  C5'   G A  48      17.136 -18.167   2.615  1.00  0.00
ATOM   1009  C4'   G A  48      18.101 -17.013   2.513  1.00  0.00
ATOM   1010  O4'   G A  48      17.396 -15.776   2.786  1.00  0.00
ATOM   1011  C3'   G A  48      19.231 -17.040   3.531  1.00  0.00
ATOM   1012  O3'   G A  48      20.312 -17.833   3.068  1.00  0.00
ATOM   1013  C2'   G A  48      19.604 -15.571   3.634  1.00  0.00
ATOM   1014  O2'   G A  48      20.377 -15.161   2.526  1.00  0.00
ATOM   1015  C1'   G A  48      18.226 -14.912   3.544  1.00  0.00
ATOM   1016  N9    G A  48      17.667 -14.668   4.868  1.00  0.00
ATOM   1017  C8    G A  48      16.948 -15.457   5.733  1.00  0.00
ATOM   1018  N7    G A  48      16.870 -14.962   6.938  1.00  0.00
ATOM   1019  C5    G A  48      17.575 -13.775   6.868  1.00  0.00
ATOM   1020  C6    G A  48      17.840 -12.798   7.862  1.00  0.00
ATOM   1021  O6    G A  48      17.485 -12.795   9.047  1.00  0.00
ATOM   1022  N1    G A  48      18.600 -11.743   7.365  1.00  0.00
ATOM   1023  C2    G A  48      19.049 -11.641   6.070  1.00  0.00
ATOM   1024  N2    G A  48      19.767 -10.548   5.778  1.00  0.00
ATOM   1025  N3    G A  48      18.811 -12.540   5.136  1.00  0.00
ATOM   1026  C4    G A  48      18.076 -13.575   5.596  1.00  0.00
ATOM   1027  P     U A  49      21.194 -18.272   4.165  1.00  0.00
ATOM   1028  OP1   U A  49      22.092 -18.715   3.076  1.00  0.00
ATOM   1029  OP2   U A  49      21.503 -18.609   5.567  1.00  0.00
ATOM   1030  O5'   U A  49      21.111 -16.695   4.057  1.00  0.00
ATOM   1031  C5'   U A  49      21.948 -15.981   3.143  1.00  0.00
ATOM   1032  C4'   U A  49      23.111 -15.341   3.869  1.00  0.00
ATOM   1033  O4'   U A  49      22.623 -14.678   5.070  1.00  0.00
ATOM   1034  C3'   U A  49      24.254 -16.250   4.312  1.00  0.00
ATOM   1035  O3'   U A  49      25.492 -15.636   3.980  1.00  0.00
ATOM   1036  C2'   U A  49      24.066 -16.373   5.827  1.00  0.00
ATOM   1037  O2'   U A  49      25.299 -16.494   6.519  1.00  0.00
ATOM   1038  C1'   U A  49      23.423 -15.036   6.185  1.00  0.00
ATOM   1039  N1    U A  49      22.404 -14.877   7.277  1.00  0.00
ATOM   1040  C2    U A  49      22.506 -13.876   8.224  1.00  0.00
ATOM   1041  O2    U A  49      23.320 -12.972   8.150  1.00  0.00
ATOM   1042  N3    U A  49      21.618 -13.970   9.268  1.00  0.00
ATOM   1043  C4    U A  49      20.659 -14.944   9.456  1.00  0.00
ATOM   1044  O4    U A  49      19.932 -14.894  10.445  1.00  0.00
ATOM   1045  C5    U A  49      20.616 -15.949   8.431  1.00  0.00
ATOM   1046  C6    U A  49      21.469 -15.881   7.405  1.00  0.00
ATOM   1047  P     A A  50      26.563 -16.070   2.005  1.00  0.00
ATOM   1048  OP1   A A  50      26.143 -16.019   0.571  1.00  0.00
ATOM   1049  OP2   A A  50      27.896 -16.656   2.339  1.00  0.00
ATOM   1050  O5'   A A  50      26.581 -14.566   2.523  1.00  0.00
ATOM   1051  C5'   A A  50      26.784 -13.463   1.632  1.00  0.00
ATOM   1052  C4'   A A  50      25.466 -12.814   1.284  1.00  0.00
ATOM   1053  O4'   A A  50      24.767 -12.366   2.475  1.00  0.00
ATOM   1054  C3'   A A  50      25.589 -11.608   0.369  1.00  0.00
ATOM   1055  O3'   A A  50      24.640 -11.780  -0.676  1.00  0.00
ATOM   1056  C2'   A A  50      25.397 -10.410   1.306  1.00  0.00
ATOM   1057  O2'   A A  50      24.868  -9.221   0.749  1.00  0.00
ATOM   1058  C1'   A A  50      24.495 -10.978   2.404  1.00  0.00
ATOM   1059  N9    A A  50      24.630 -11.067   3.984  1.00  0.00
ATOM   1060  C8    A A  50      25.816 -10.506   4.382  1.00  0.00
ATOM   1061  N7    A A  50      25.835 -10.150   5.645  1.00  0.00
ATOM   1062  C5    A A  50      24.576 -10.499   6.107  1.00  0.00
ATOM   1063  C6    A A  50      23.966 -10.382   7.369  1.00  0.00
ATOM   1064  N6    A A  50      24.572  -9.859   8.437  1.00  0.00
ATOM   1065  N1    A A  50      22.698 -10.827   7.495  1.00  0.00
ATOM   1066  C2    A A  50      22.092 -11.352   6.423  1.00  0.00
ATOM   1067  N3    A A  50      22.561 -11.516   5.189  1.00  0.00
ATOM   1068  C4    A A  50      23.822 -11.064   5.096  1.00  0.00
ATOM   1069  P     A A  51      24.891 -12.547  -2.526  1.00  0.00
ATOM   1070  OP1   A A  51      25.772 -13.701  -2.856  1.00  0.00
ATOM   1071  OP2   A A  51      25.442 -11.167  -2.549  1.00  0.00
ATOM   1072  O5'   A A  51      23.539 -12.553  -3.352  1.00  0.00
ATOM   1073  C5'   A A  51      23.118 -13.579  -4.237  1.00  0.00
ATOM   1074  C4'   A A  51      21.631 -13.656  -4.164  1.00  0.00
ATOM   1075  O4'   A A  51      21.235 -14.319  -2.936  1.00  0.00
ATOM   1076  C3'   A A  51      20.894 -12.311  -4.105  1.00  0.00
ATOM   1077  O3'   A A  51      20.839 -11.694  -5.399  1.00  0.00
ATOM   1078  C2'   A A  51      19.567 -12.700  -3.469  1.00  0.00
ATOM   1079  O2'   A A  51      18.800 -13.405  -4.427  1.00  0.00
ATOM   1080  C1'   A A  51      20.033 -13.768  -2.454  1.00  0.00
ATOM   1081  N9    A A  51      20.080 -13.583  -1.213  1.00  0.00
ATOM   1082  C8    A A  51      21.241 -13.607  -0.484  1.00  0.00
ATOM   1083  N7    A A  51      21.104 -13.164   0.743  1.00  0.00
ATOM   1084  C5    A A  51      19.763 -12.824   0.826  1.00  0.00
ATOM   1085  C6    A A  51      18.984 -12.294   1.869  1.00  0.00
ATOM   1086  N6    A A  51      19.468 -12.003   3.078  1.00  0.00
ATOM   1087  N1    A A  51      17.675 -12.072   1.623  1.00  0.00
ATOM   1088  C2    A A  51      17.191 -12.365   0.411  1.00  0.00
ATOM   1089  N3    A A  51      17.822 -12.867  -0.648  1.00  0.00
ATOM   1090  C4    A A  51      19.120 -13.076  -0.372  1.00  0.00
ATOM   1091  P     A A  52      19.601 -10.616  -6.176  1.00  0.00
ATOM   1092  OP1   A A  52      19.663 -10.252  -7.612  1.00  0.00
ATOM   1093  OP2   A A  52      20.630 -10.096  -5.234  1.00  0.00
ATOM   1094  O5'   A A  52      18.168 -10.194  -5.639  1.00  0.00
ATOM   1095  C5'   A A  52      17.022 -10.994  -5.944  1.00  0.00
ATOM   1096  C4'   A A  52      16.030 -10.908  -4.819  1.00  0.00
ATOM   1097  O4'   A A  52      16.646 -11.392  -3.593  1.00  0.00
ATOM   1098  C3'   A A  52      15.519  -9.512  -4.497  1.00  0.00
ATOM   1099  O3'   A A  52      14.234  -9.718  -3.973  1.00  0.00
ATOM   1100  C2'   A A  52      16.443  -9.074  -3.371  1.00  0.00
ATOM   1101  O2'   A A  52      15.876  -8.089  -2.533  1.00  0.00
ATOM   1102  C1'   A A  52      16.604 -10.383  -2.607  1.00  0.00
ATOM   1103  N9    A A  52      17.670 -10.301  -1.838  1.00  0.00
ATOM   1104  C8    A A  52      18.853  -9.893  -2.395  1.00  0.00
ATOM   1105  N7    A A  52      19.709  -9.410  -1.526  1.00  0.00
ATOM   1106  C5    A A  52      19.042  -9.507  -0.315  1.00  0.00
ATOM   1107  C6    A A  52      19.409  -9.162   0.998  1.00  0.00
ATOM   1108  N6    A A  52      20.590  -8.628   1.318  1.00  0.00
ATOM   1109  N1    A A  52      18.511  -9.388   1.980  1.00  0.00
ATOM   1110  C2    A A  52      17.328  -9.924   1.657  1.00  0.00
ATOM   1111  N3    A A  52      16.869 -10.291   0.463  1.00  0.00
ATOM   1112  C4    A A  52      17.785 -10.053  -0.491  1.00  0.00
ATOM   1113  P     U A  53      12.858  -8.615  -4.019  1.00  0.00
ATOM   1114  OP1   U A  53      11.867  -8.483  -5.152  1.00  0.00
ATOM   1115  OP2   U A  53      13.963  -7.563  -3.808  1.00  0.00
ATOM   1116  O5'   U A  53      12.046  -8.471  -2.606  1.00  0.00
ATOM   1117  C5'   U A  53      10.633  -8.650  -2.535  1.00  0.00
ATOM   1118  C4'   U A  53      10.269 -10.026  -1.953  1.00  0.00
ATOM   1119  O4'   U A  53      10.870 -10.376  -0.671  1.00  0.00
ATOM   1120  C3'   U A  53       8.773 -10.235  -1.776  1.00  0.00
ATOM   1121  O3'   U A  53       8.210 -10.633  -3.053  1.00  0.00
ATOM   1122  C2'   U A  53       8.735 -11.383  -0.787  1.00  0.00
ATOM   1123  O2'   U A  53       8.990 -12.614  -1.448  1.00  0.00
ATOM   1124  C1'   U A  53       9.923 -11.045   0.128  1.00  0.00
ATOM   1125  N1    U A  53       9.544 -10.204   1.376  1.00  0.00
ATOM   1126  C2    U A  53       8.831 -10.908   2.328  1.00  0.00
ATOM   1127  O2    U A  53       8.578 -12.095   2.226  1.00  0.00
ATOM   1128  N3    U A  53       8.420 -10.168   3.411  1.00  0.00
ATOM   1129  C4    U A  53       8.645  -8.825   3.632  1.00  0.00
ATOM   1130  O4    U A  53       8.213  -8.299   4.655  1.00  0.00
ATOM   1131  C5    U A  53       9.391  -8.165   2.598  1.00  0.00
ATOM   1132  C6    U A  53       9.803  -8.860   1.534  1.00  0.00
ATOM   1133  P     G A  54       6.749 -10.139  -3.430  1.00  0.00
ATOM   1134  OP1   G A  54       7.127  -9.929  -4.852  1.00  0.00
ATOM   1135  OP2   G A  54       6.518  -8.960  -2.546  1.00  0.00
ATOM   1136  O5'   G A  54       5.421 -11.014  -3.416  1.00  0.00
ATOM   1137  C5'   G A  54       5.474 -12.430  -3.245  1.00  0.00
ATOM   1138  C4'   G A  54       4.654 -12.842  -2.047  1.00  0.00
ATOM   1139  O4'   G A  54       5.394 -12.666  -0.815  1.00  0.00
ATOM   1140  C3'   G A  54       3.379 -12.047  -1.836  1.00  0.00
ATOM   1141  O3'   G A  54       2.341 -12.522  -2.683  1.00  0.00
ATOM   1142  C2'   G A  54       3.080 -12.253  -0.353  1.00  0.00
ATOM   1143  O2'   G A  54       2.287 -13.393  -0.094  1.00  0.00
ATOM   1144  C1'   G A  54       4.478 -12.460   0.239  1.00  0.00
ATOM   1145  N9    G A  54       4.963 -11.432   1.069  1.00  0.00
ATOM   1146  C8    G A  54       5.774 -10.400   0.663  1.00  0.00
ATOM   1147  N7    G A  54       5.896  -9.458   1.557  1.00  0.00
ATOM   1148  C5    G A  54       5.123  -9.890   2.619  1.00  0.00
ATOM   1149  C6    G A  54       4.863  -9.288   3.877  1.00  0.00
ATOM   1150  O6    G A  54       5.287  -8.211   4.313  1.00  0.00
ATOM   1151  N1    G A  54       4.018 -10.067   4.662  1.00  0.00
ATOM   1152  C2    G A  54       3.488 -11.277   4.282  1.00  0.00
ATOM   1153  N2    G A  54       2.694 -11.882   5.176  1.00  0.00
ATOM   1154  N3    G A  54       3.720 -11.848   3.116  1.00  0.00
ATOM   1155  C4    G A  54       4.537 -11.109   2.337  1.00  0.00
ATOM   1156  P     U A  55       1.060 -11.751  -2.860  1.00  0.00
ATOM   1157  OP1   U A  55       0.375 -12.405  -4.007  1.00  0.00
ATOM   1158  OP2   U A  55       1.759 -10.458  -3.061  1.00  0.00
ATOM   1159  O5'   U A  55       0.003 -11.548  -1.691  1.00  0.00
ATOM   1160  C5'   U A  55      -0.875 -12.617  -1.340  1.00  0.00
ATOM   1161  C4'   U A  55      -1.389 -12.446   0.066  1.00  0.00
ATOM   1162  O4'   U A  55      -0.267 -12.219   0.962  1.00  0.00
ATOM   1163  C3'   U A  55      -2.309 -11.268   0.357  1.00  0.00
ATOM   1164  O3'   U A  55      -3.663 -11.466  -0.043  1.00  0.00
ATOM   1165  C2'   U A  55      -2.187 -11.154   1.871  1.00  0.00
ATOM   1166  O2'   U A  55      -2.989 -12.095   2.559  1.00  0.00
ATOM   1167  C1'   U A  55      -0.706 -11.471   2.083  1.00  0.00
ATOM   1168  N1    U A  55      -0.048 -10.169   2.158  1.00  0.00
ATOM   1169  C2    U A  55      -0.025  -9.447   3.337  1.00  0.00
ATOM   1170  O2    U A  55      -0.623  -9.794   4.340  1.00  0.00
ATOM   1171  N3    U A  55       0.726  -8.298   3.299  1.00  0.00
ATOM   1172  C4    U A  55       1.441  -7.808   2.226  1.00  0.00
ATOM   1173  O4    U A  55       2.070  -6.760   2.345  1.00  0.00
ATOM   1174  C5    U A  55       1.367  -8.613   1.039  1.00  0.00
ATOM   1175  C6    U A  55       0.643  -9.736   1.048  1.00  0.00
ATOM   1176  P     C A  56      -4.630 -10.227  -0.095  1.00  0.00
ATOM   1177  OP1   C A  56      -5.942  -9.889  -0.687  1.00  0.00
ATOM   1178  OP2   C A  56      -3.411  -9.549  -0.587  1.00  0.00
ATOM   1179  O5'   C A  56      -4.730  -9.989   1.482  1.00  0.00
ATOM   1180  C5'   C A  56      -5.922 -10.301   2.185  1.00  0.00
ATOM   1181  C4'   C A  56      -5.717 -10.133   3.675  1.00  0.00
ATOM   1182  O4'   C A  56      -4.311  -9.979   3.991  1.00  0.00
ATOM   1183  C3'   C A  56      -6.340  -8.865   4.210  1.00  0.00
ATOM   1184  O3'   C A  56      -7.703  -9.068   4.492  1.00  0.00
ATOM   1185  C2'   C A  56      -5.521  -8.575   5.457  1.00  0.00
ATOM   1186  O2'   C A  56      -5.906  -9.363   6.563  1.00  0.00
ATOM   1187  C1'   C A  56      -4.130  -8.951   4.954  1.00  0.00
ATOM   1188  N1    C A  56      -3.345  -7.789   4.439  1.00  0.00
ATOM   1189  C2    C A  56      -2.931  -6.780   5.317  1.00  0.00
ATOM   1190  O2    C A  56      -3.316  -6.821   6.498  1.00  0.00
ATOM   1191  N3    C A  56      -2.128  -5.792   4.855  1.00  0.00
ATOM   1192  C4    C A  56      -1.741  -5.789   3.579  1.00  0.00
ATOM   1193  N4    C A  56      -0.950  -4.795   3.169  1.00  0.00
ATOM   1194  C5    C A  56      -2.149  -6.802   2.673  1.00  0.00
ATOM   1195  C6    C A  56      -2.942  -7.776   3.134  1.00  0.00
ATOM   1196  P     C A  57      -8.488  -8.079   4.042  1.00  0.00
ATOM   1197  OP1   C A  57      -9.833  -8.626   4.358  1.00  0.00
ATOM   1198  OP2   C A  57      -8.335  -7.100   2.931  1.00  0.00
ATOM   1199  O5'   C A  57      -7.907  -7.407   5.361  1.00  0.00
ATOM   1200  C5'   C A  57      -7.965  -8.084   6.611  1.00  0.00
ATOM   1201  C4'   C A  57      -7.679  -7.115   7.724  1.00  0.00
ATOM   1202  O4'   C A  57      -6.264  -6.770   7.735  1.00  0.00
ATOM   1203  C3'   C A  57      -8.372  -5.781   7.544  1.00  0.00
ATOM   1204  O3'   C A  57      -9.732  -5.832   7.946  1.00  0.00
ATOM   1205  C2'   C A  57      -7.506  -4.867   8.395  1.00  0.00
ATOM   1206  O2'   C A  57      -7.744  -5.037   9.780  1.00  0.00
ATOM   1207  C1'   C A  57      -6.110  -5.391   8.049  1.00  0.00
ATOM   1208  N1    C A  57      -5.542  -4.660   6.777  1.00  0.00
ATOM   1209  C2    C A  57      -5.017  -3.388   7.028  1.00  0.00
ATOM   1210  O2    C A  57      -4.986  -2.974   8.200  1.00  0.00
ATOM   1211  N3    C A  57      -4.560  -2.646   5.991  1.00  0.00
ATOM   1212  C4    C A  57      -4.613  -3.131   4.750  1.00  0.00
ATOM   1213  N4    C A  57      -4.151  -2.364   3.759  1.00  0.00
ATOM   1214  C5    C A  57      -5.142  -4.418   4.474  1.00  0.00
ATOM   1215  C6    C A  57      -5.592  -5.147   5.501  1.00  0.00
ATOM   1216  P     G A  58     -10.783  -4.841   7.248  1.00  0.00
ATOM   1217  OP1   G A  58     -12.209  -5.044   7.603  1.00  0.00
ATOM   1218  OP2   G A  58     -10.351  -4.961   5.830  1.00  0.00
ATOM   1219  O5'   G A  58     -10.343  -3.398   7.779  1.00  0.00
ATOM   1220  C5'   G A  58     -10.607  -2.980   9.137  1.00  0.00
ATOM   1221  C4'   G A  58      -9.746  -1.783   9.510  1.00  0.00
ATOM   1222  O4'   G A  58      -8.426  -1.933   8.912  1.00  0.00
ATOM   1223  C3'   G A  58     -10.192  -0.401   9.047  1.00  0.00
ATOM   1224  O3'   G A  58     -11.137   0.191   9.936  1.00  0.00
ATOM   1225  C2'   G A  58      -8.890   0.391   9.067  1.00  0.00
ATOM   1226  O2'   G A  58      -8.546   0.813  10.368  1.00  0.00
ATOM   1227  C1'   G A  58      -7.878  -0.656   8.621  1.00  0.00
ATOM   1228  N9    G A  58      -7.551  -0.588   7.275  1.00  0.00
ATOM   1229  C8    G A  58      -7.861  -1.539   6.332  1.00  0.00
ATOM   1230  N7    G A  58      -7.449  -1.229   5.133  1.00  0.00
ATOM   1231  C5    G A  58      -6.828  -0.004   5.290  1.00  0.00
ATOM   1232  C6    G A  58      -6.188   0.834   4.341  1.00  0.00
ATOM   1233  O6    G A  58      -6.040   0.644   3.128  1.00  0.00
ATOM   1234  N1    G A  58      -5.690   1.996   4.925  1.00  0.00
ATOM   1235  C2    G A  58      -5.796   2.311   6.259  1.00  0.00
ATOM   1236  N2    G A  58      -5.253   3.477   6.636  1.00  0.00
ATOM   1237  N3    G A  58      -6.389   1.543   7.151  1.00  0.00
ATOM   1238  C4    G A  58      -6.880   0.410   6.607  1.00  0.00
ATOM   1239  P     A A  59     -11.634   1.418   9.597  1.00  0.00
ATOM   1240  OP1   A A  59     -12.680   0.912  10.513  1.00  0.00
ATOM   1241  OP2   A A  59     -11.827   1.321   8.134  1.00  0.00
ATOM   1242  O5'   A A  59     -11.415   2.985   9.851  1.00  0.00
ATOM   1243  C5'   A A  59     -10.159   3.654   9.790  1.00  0.00
ATOM   1244  C4'   A A  59     -10.042   4.597   8.610  1.00  0.00
ATOM   1245  O4'   A A  59      -8.986   4.151   7.716  1.00  0.00
ATOM   1246  C3'   A A  59     -11.270   4.738   7.720  1.00  0.00
ATOM   1247  O3'   A A  59     -12.185   5.711   8.186  1.00  0.00
ATOM   1248  C2'   A A  59     -10.693   5.127   6.369  1.00  0.00
ATOM   1249  O2'   A A  59     -10.509   6.534   6.329  1.00  0.00
ATOM   1250  C1'   A A  59      -9.325   4.437   6.374  1.00  0.00
ATOM   1251  N9    A A  59      -9.277   3.184   5.793  1.00  0.00
ATOM   1252  C8    A A  59      -9.844   2.040   6.291  1.00  0.00
ATOM   1253  N7    A A  59      -9.990   1.090   5.397  1.00  0.00
ATOM   1254  C5    A A  59      -9.485   1.649   4.234  1.00  0.00
ATOM   1255  C6    A A  59      -9.353   1.151   2.926  1.00  0.00
ATOM   1256  N6    A A  59      -9.735  -0.074   2.559  1.00  0.00
ATOM   1257  N1    A A  59      -8.808   1.966   1.997  1.00  0.00
ATOM   1258  C2    A A  59      -8.426   3.194   2.366  1.00  0.00
ATOM   1259  N3    A A  59      -8.498   3.773   3.562  1.00  0.00
ATOM   1260  C4    A A  59      -9.044   2.938   4.462  1.00  0.00
ATOM   1261  P     U A  60     -13.730   5.888   7.433  1.00  0.00
ATOM   1262  OP1   U A  60     -14.501   7.011   8.041  1.00  0.00
ATOM   1263  OP2   U A  60     -14.378   4.555   7.237  1.00  0.00
ATOM   1264  O5'   U A  60     -13.148   6.413   6.043  1.00  0.00
ATOM   1265  C5'   U A  60     -12.432   7.651   5.967  1.00  0.00
ATOM   1266  C4'   U A  60     -12.066   7.963   4.539  1.00  0.00
ATOM   1267  O4'   U A  60     -11.304   6.855   4.002  1.00  0.00
ATOM   1268  C3'   U A  60     -13.244   8.107   3.597  1.00  0.00
ATOM   1269  O3'   U A  60     -13.713   9.441   3.533  1.00  0.00
ATOM   1270  C2'   U A  60     -12.673   7.699   2.252  1.00  0.00
ATOM   1271  O2'   U A  60     -12.014   8.774   1.615  1.00  0.00
ATOM   1272  C1'   U A  60     -11.666   6.630   2.653  1.00  0.00
ATOM   1273  N1    U A  60     -12.103   5.194   2.615  1.00  0.00
ATOM   1274  C2    U A  60     -11.921   4.539   1.412  1.00  0.00
ATOM   1275  O2    U A  60     -11.340   5.039   0.465  1.00  0.00
ATOM   1276  N3    U A  60     -12.446   3.271   1.355  1.00  0.00
ATOM   1277  C4    U A  60     -13.121   2.607   2.358  1.00  0.00
ATOM   1278  O4    U A  60     -13.534   1.468   2.157  1.00  0.00
ATOM   1279  C5    U A  60     -13.270   3.353   3.576  1.00  0.00
ATOM   1280  C6    U A  60     -12.769   4.588   3.658  1.00  0.00
ATOM   1281  P     U A  61     -15.033   9.704   2.938  1.00  0.00
ATOM   1282  OP1   U A  61     -15.492  11.028   3.418  1.00  0.00
ATOM   1283  OP2   U A  61     -15.807   8.491   3.300  1.00  0.00
ATOM   1284  O5'   U A  61     -14.821   9.753   1.359  1.00  0.00
ATOM   1285  C5'   U A  61     -13.979  10.737   0.770  1.00  0.00
ATOM   1286  C4'   U A  61     -13.275  10.185  -0.454  1.00  0.00
ATOM   1287  O4'   U A  61     -12.530   9.004  -0.073  1.00  0.00
ATOM   1288  C3'   U A  61     -14.092   9.709  -1.653  1.00  0.00
ATOM   1289  O3'   U A  61     -14.559  10.738  -2.520  1.00  0.00
ATOM   1290  C2'   U A  61     -13.094   8.810  -2.373  1.00  0.00
ATOM   1291  O2'   U A  61     -12.142   9.504  -3.146  1.00  0.00
ATOM   1292  C1'   U A  61     -12.384   8.157  -1.199  1.00  0.00
ATOM   1293  N1    U A  61     -13.036   6.859  -0.977  1.00  0.00
ATOM   1294  C2    U A  61     -12.821   5.808  -1.847  1.00  0.00
ATOM   1295  O2    U A  61     -12.192   5.922  -2.885  1.00  0.00
ATOM   1296  N3    U A  61     -13.372   4.610  -1.459  1.00  0.00
ATOM   1297  C4    U A  61     -14.100   4.365  -0.314  1.00  0.00
ATOM   1298  O4    U A  61     -14.530   3.233  -0.102  1.00  0.00
ATOM   1299  C5    U A  61     -14.281   5.506   0.538  1.00  0.00
ATOM   1300  C6    U A  61     -13.756   6.683   0.185  1.00  0.00
ATOM   1301  P     A A  62     -15.663  10.472  -3.183  1.00  0.00
ATOM   1302  OP1   A A  62     -16.006  11.814  -3.713  1.00  0.00
ATOM   1303  OP2   A A  62     -16.700   9.772  -2.371  1.00  0.00
ATOM   1304  O5'   A A  62     -15.201   9.585  -4.434  1.00  0.00
ATOM   1305  C5'   A A  62     -14.771  10.262  -5.601  1.00  0.00
ATOM   1306  C4'   A A  62     -14.793   9.361  -6.812  1.00  0.00
ATOM   1307  O4'   A A  62     -13.873   8.244  -6.595  1.00  0.00
ATOM   1308  C3'   A A  62     -16.154   8.740  -7.140  1.00  0.00
ATOM   1309  O3'   A A  62     -17.088   9.613  -7.835  1.00  0.00
ATOM   1310  C2'   A A  62     -15.710   7.492  -7.912  1.00  0.00
ATOM   1311  O2'   A A  62     -15.469   7.702  -9.307  1.00  0.00
ATOM   1312  C1'   A A  62     -14.477   7.049  -7.080  1.00  0.00
ATOM   1313  N9    A A  62     -14.928   6.166  -6.033  1.00  0.00
ATOM   1314  C8    A A  62     -15.118   6.597  -4.746  1.00  0.00
ATOM   1315  N7    A A  62     -15.439   5.640  -3.909  1.00  0.00
ATOM   1316  C5    A A  62     -15.463   4.502  -4.700  1.00  0.00
ATOM   1317  C6    A A  62     -15.736   3.153  -4.409  1.00  0.00
ATOM   1318  N6    A A  62     -16.051   2.709  -3.190  1.00  0.00
ATOM   1319  N1    A A  62     -15.675   2.269  -5.427  1.00  0.00
ATOM   1320  C2    A A  62     -15.359   2.715  -6.648  1.00  0.00
ATOM   1321  N3    A A  62     -15.080   3.955  -7.044  1.00  0.00
ATOM   1322  C4    A A  62     -15.151   4.810  -6.010  1.00  0.00
ATOM   1323  P     U A  63     -18.510  10.023  -6.881  1.00  0.00
ATOM   1324  OP1   U A  63     -19.239  11.230  -7.341  1.00  0.00
ATOM   1325  OP2   U A  63     -18.659   9.513  -5.499  1.00  0.00
ATOM   1326  O5'   U A  63     -18.909   8.771  -7.788  1.00  0.00
ATOM   1327  C5'   U A  63     -18.581   8.847  -9.164  1.00  0.00
ATOM   1328  C4'   U A  63     -18.954   7.571  -9.856  1.00  0.00
ATOM   1329  O4'   U A  63     -18.034   6.526  -9.460  1.00  0.00
ATOM   1330  C3'   U A  63     -20.322   7.034  -9.482  1.00  0.00
ATOM   1331  O3'   U A  63     -21.355   7.636 -10.233  1.00  0.00
ATOM   1332  C2'   U A  63     -20.180   5.553  -9.770  1.00  0.00
ATOM   1333  O2'   U A  63     -20.278   5.348 -11.169  1.00  0.00
ATOM   1334  C1'   U A  63     -18.734   5.309  -9.346  1.00  0.00
ATOM   1335  N1    U A  63     -18.524   4.863  -7.967  1.00  0.00
ATOM   1336  C2    U A  63     -18.708   3.517  -7.711  1.00  0.00
ATOM   1337  O2    U A  63     -18.869   2.689  -8.590  1.00  0.00
ATOM   1338  N3    U A  63     -18.700   3.173  -6.380  1.00  0.00
ATOM   1339  C4    U A  63     -18.529   4.020  -5.306  1.00  0.00
ATOM   1340  O4    U A  63     -18.544   3.562  -4.166  1.00  0.00
ATOM   1341  C5    U A  63     -18.345   5.401  -5.654  1.00  0.00
ATOM   1342  C6    U A  63     -18.349   5.763  -6.940  1.00  0.00
ATOM   1343  P     G A  64     -22.824   7.508  -9.785  1.00  0.00
ATOM   1344  OP1   G A  64     -23.778   8.419 -10.522  1.00  0.00
ATOM   1345  OP2   G A  64     -22.416   8.086  -8.472  1.00  0.00
ATOM   1346  O5'   G A  64     -23.389   6.023  -9.786  1.00  0.00
ATOM   1347  C5'   G A  64     -23.936   5.732 -11.104  1.00  0.00
ATOM   1348  C4'   G A  64     -24.270   4.266 -11.028  1.00  0.00
ATOM   1349  O4'   G A  64     -23.246   3.558 -10.429  1.00  0.00
ATOM   1350  C3'   G A  64     -25.474   3.932 -10.141  1.00  0.00
ATOM   1351  O3'   G A  64     -26.689   4.329 -10.783  1.00  0.00
ATOM   1352  C2'   G A  64     -25.256   2.436  -9.955  1.00  0.00
ATOM   1353  O2'   G A  64     -25.530   1.832 -11.244  1.00  0.00
ATOM   1354  C1'   G A  64     -23.760   2.372  -9.767  1.00  0.00
ATOM   1355  N9    G A  64     -23.296   2.571  -8.324  1.00  0.00
ATOM   1356  C8    G A  64     -22.857   3.730  -7.732  1.00  0.00
ATOM   1357  N7    G A  64     -22.547   3.580  -6.473  1.00  0.00
ATOM   1358  C5    G A  64     -22.792   2.243  -6.217  1.00  0.00
ATOM   1359  C6    G A  64     -22.644   1.490  -5.024  1.00  0.00
ATOM   1360  O6    G A  64     -22.249   1.878  -3.917  1.00  0.00
ATOM   1361  N1    G A  64     -23.008   0.158  -5.201  1.00  0.00
ATOM   1362  C2    G A  64     -23.459  -0.381  -6.381  1.00  0.00
ATOM   1363  N2    G A  64     -23.761  -1.687  -6.357  1.00  0.00
ATOM   1364  N3    G A  64     -23.603   0.306  -7.497  1.00  0.00
ATOM   1365  C4    G A  64     -23.256   1.602  -7.349  1.00  0.00
ATOM   1366  P     U A  65     -28.074   4.761  -9.745  1.00  0.00
ATOM   1367  OP1   U A  65     -29.288   5.065 -10.539  1.00  0.00
ATOM   1368  OP2   U A  65     -27.629   5.679  -8.671  1.00  0.00
ATOM   1369  O5'   U A  65     -28.220   3.309  -9.102  1.00  0.00
ATOM   1370  C5'   U A  65     -28.717   2.226  -9.859  1.00  0.00
ATOM   1371  C4'   U A  65     -28.592   0.974  -9.018  1.00  0.00
ATOM   1372  O4'   U A  65     -27.253   0.925  -8.460  1.00  0.00
ATOM   1373  C3'   U A  65     -29.448   0.955  -7.765  1.00  0.00
ATOM   1374  O3'   U A  65     -30.806   0.639  -8.038  1.00  0.00
ATOM   1375  C2'   U A  65     -28.741  -0.139  -6.977  1.00  0.00
ATOM   1376  O2'   U A  65     -28.989  -1.434  -7.484  1.00  0.00
ATOM   1377  C1'   U A  65     -27.285   0.255  -7.210  1.00  0.00
ATOM   1378  N1    U A  65     -26.723   1.132  -6.186  1.00  0.00
ATOM   1379  C2    U A  65     -26.443   0.642  -4.925  1.00  0.00
ATOM   1380  O2    U A  65     -26.634  -0.518  -4.605  1.00  0.00
ATOM   1381  N3    U A  65     -25.929   1.563  -4.044  1.00  0.00
ATOM   1382  C4    U A  65     -25.673   2.895  -4.293  1.00  0.00
ATOM   1383  O4    U A  65     -25.208   3.599  -3.400  1.00  0.00
ATOM   1384  C5    U A  65     -25.991   3.328  -5.624  1.00  0.00
ATOM   1385  C6    U A  65     -26.492   2.453  -6.501  1.00  0.00
ATOM   1386  P     C A  66     -31.871   1.427  -7.313  1.00  0.00
ATOM   1387  OP1   C A  66     -33.131   1.044  -7.985  1.00  0.00
ATOM   1388  OP2   C A  66     -31.541   2.847  -7.059  1.00  0.00
ATOM   1389  O5'   C A  66     -31.849   0.758  -5.860  1.00  0.00
ATOM   1390  C5'   C A  66     -32.413  -0.537  -5.769  1.00  0.00
ATOM   1391  C4'   C A  66     -32.015  -1.243  -4.504  1.00  0.00
ATOM   1392  O4'   C A  66     -30.589  -1.108  -4.289  1.00  0.00
ATOM   1393  C3'   C A  66     -32.602  -0.695  -3.220  1.00  0.00
ATOM   1394  O3'   C A  66     -33.955  -1.049  -3.034  1.00  0.00
ATOM   1395  C2'   C A  66     -31.666  -1.295  -2.185  1.00  0.00
ATOM   1396  O2'   C A  66     -31.917  -2.684  -2.030  1.00  0.00
ATOM   1397  C1'   C A  66     -30.326  -1.130  -2.901  1.00  0.00
ATOM   1398  N1    C A  66     -29.656   0.114  -2.471  1.00  0.00
ATOM   1399  C2    C A  66     -28.993   0.284  -1.250  1.00  0.00
ATOM   1400  O2    C A  66     -29.096  -0.603  -0.386  1.00  0.00
ATOM   1401  N3    C A  66     -28.264   1.407  -1.047  1.00  0.00
ATOM   1402  C4    C A  66     -28.183   2.332  -2.004  1.00  0.00
ATOM   1403  N4    C A  66     -27.452   3.422  -1.758  1.00  0.00
ATOM   1404  C5    C A  66     -28.847   2.179  -3.248  1.00  0.00
ATOM   1405  C6    C A  66     -29.566   1.068  -3.444  1.00  0.00
ATOM   1406  P     C A  67     -35.038   0.276  -2.897  1.00  0.00
ATOM   1407  OP1   C A  67     -36.425  -0.179  -3.128  1.00  0.00
ATOM   1408  OP2   C A  67     -34.597   1.650  -3.252  1.00  0.00
ATOM   1409  O5'   C A  67     -34.654   0.149  -1.352  1.00  0.00
ATOM   1410  C5'   C A  67     -35.086  -0.999  -0.640  1.00  0.00
ATOM   1411  C4'   C A  67     -34.376  -1.159   0.684  1.00  0.00
ATOM   1412  O4'   C A  67     -32.951  -0.943   0.523  1.00  0.00
ATOM   1413  C3'   C A  67     -34.724  -0.171   1.782  1.00  0.00
ATOM   1414  O3'   C A  67     -35.992  -0.380   2.375  1.00  0.00
ATOM   1415  C2'   C A  67     -33.567  -0.391   2.738  1.00  0.00
ATOM   1416  O2'   C A  67     -33.672  -1.649   3.381  1.00  0.00
ATOM   1417  C1'   C A  67     -32.416  -0.473   1.742  1.00  0.00
ATOM   1418  N1    C A  67     -31.803   0.850   1.543  1.00  0.00
ATOM   1419  C2    C A  67     -30.875   1.356   2.460  1.00  0.00
ATOM   1420  O2    C A  67     -30.638   0.705   3.492  1.00  0.00
ATOM   1421  N3    C A  67     -30.264   2.536   2.198  1.00  0.00
ATOM   1422  C4    C A  67     -30.551   3.200   1.078  1.00  0.00
ATOM   1423  N4    C A  67     -29.924   4.359   0.861  1.00  0.00
ATOM   1424  C5    C A  67     -31.489   2.705   0.136  1.00  0.00
ATOM   1425  C6    C A  67     -32.089   1.539   0.399  1.00  0.00
ATOM   1426  P     A A  68     -37.037   0.896   2.429  1.00  0.00
ATOM   1427  OP1   A A  68     -38.371   0.549   2.969  1.00  0.00
ATOM   1428  OP2   A A  68     -36.913   1.485   1.077  1.00  0.00
ATOM   1429  O5'   A A  68     -36.307   1.850   3.490  1.00  0.00
ATOM   1430  C5'   A A  68     -36.398   1.541   4.875  1.00  0.00
ATOM   1431  C4'   A A  68     -35.644   2.528   5.751  1.00  0.00
ATOM   1432  O4'   A A  68     -34.223   2.527   5.461  1.00  0.00
ATOM   1433  C3'   A A  68     -35.991   3.997   5.585  1.00  0.00
ATOM   1434  O3'   A A  68     -37.274   4.283   6.126  1.00  0.00
ATOM   1435  C2'   A A  68     -34.884   4.555   6.463  1.00  0.00
ATOM   1436  O2'   A A  68     -35.106   4.260   7.826  1.00  0.00
ATOM   1437  C1'   A A  68     -33.695   3.750   5.943  1.00  0.00
ATOM   1438  N9    A A  68     -32.985   4.417   4.751  1.00  0.00
ATOM   1439  C8    A A  68     -33.220   4.207   3.418  1.00  0.00
ATOM   1440  N7    A A  68     -32.380   4.832   2.627  1.00  0.00
ATOM   1441  C5    A A  68     -31.537   5.500   3.501  1.00  0.00
ATOM   1442  C6    A A  68     -30.431   6.342   3.291  1.00  0.00
ATOM   1443  N6    A A  68     -29.968   6.666   2.081  1.00  0.00
ATOM   1444  N1    A A  68     -29.810   6.845   4.379  1.00  0.00
ATOM   1445  C2    A A  68     -30.274   6.518   5.591  1.00  0.00
ATOM   1446  N3    A A  68     -31.302   5.737   5.916  1.00  0.00
ATOM   1447  C4    A A  68     -31.898   5.254   4.813  1.00  0.00
ATOM   1448  P     G A  69     -37.285   5.077   7.575  1.00  0.00
ATOM   1449  OP1   G A  69     -36.365   3.932   7.812  1.00  0.00
ATOM   1450  OP2   G A  69     -38.240   5.488   8.641  1.00  0.00
ATOM   1451  O5'   G A  69     -36.436   6.363   7.163  1.00  0.00
ATOM   1452  C5'   G A  69     -35.394   6.827   8.007  1.00  0.00
ATOM   1453  C4'   G A  69     -34.465   7.751   7.256  1.00  0.00
ATOM   1454  O4'   G A  69     -35.058   9.078   7.170  1.00  0.00
ATOM   1455  C3'   G A  69     -33.158   7.970   8.000  1.00  0.00
ATOM   1456  O3'   G A  69     -32.228   6.937   7.715  1.00  0.00
ATOM   1457  C2'   G A  69     -32.728   9.356   7.539  1.00  0.00
ATOM   1458  O2'   G A  69     -32.093   9.362   6.272  1.00  0.00
ATOM   1459  C1'   G A  69     -34.078  10.069   7.452  1.00  0.00
ATOM   1460  N9    G A  69     -34.317   8.859   3.982  1.00  0.00
ATOM   1461  C8    G A  69     -35.503   8.262   3.631  1.00  0.00
ATOM   1462  N7    G A  69     -35.735   8.291   2.347  1.00  0.00
ATOM   1463  C5    G A  69     -34.638   8.943   1.815  1.00  0.00
ATOM   1464  C6    G A  69     -34.323   9.275   0.472  1.00  0.00
ATOM   1465  O6    G A  69     -34.983   9.043  -0.549  1.00  0.00
ATOM   1466  N1    G A  69     -33.105   9.941   0.373  1.00  0.00
ATOM   1467  C2    G A  69     -32.291  10.250   1.436  1.00  0.00
ATOM   1468  N2    G A  69     -31.154  10.896   1.142  1.00  0.00
ATOM   1469  N3    G A  69     -32.571   9.950   2.689  1.00  0.00
ATOM   1470  C4    G A  69     -33.749   9.303   2.810  1.00  0.00
TER   
END   
