# Supplementary material for: RPocket: an intuitive database of RNA pocket topology information with RNA-ligand data resources
Source: BMC Bioinformatics. 2021 Sep 8;22:428. doi: 10.1186/s12859-021-04349-4 (PMC8424408; doi:10.1186/s12859-021-04349-4)
Supplement: Supplementary file 7 — Additional file 7. Folder S3: Nine other experimental structures and their modeling structures and pockets. [file 12859_2021_4349_MOESM7_ESM.zip › 12859_2021_4349_MOESM7_ESM/3FO4_s2.pdb]

ATOM      1  P     G A   1       1.527  13.398  10.567  1.00  0.00
ATOM      2  OP1   G A   1       1.015  13.453   9.175  1.00  0.00
ATOM      3  OP2   G A   1       2.231  12.183  11.049  1.00  0.00
ATOM      4  O5'   G A   1       2.451  14.664  10.822  1.00  0.00
ATOM      5  C5'   G A   1       1.890  15.958  10.721  1.00  0.00
ATOM      6  C4'   G A   1       2.457  16.880  11.768  1.00  0.00
ATOM      7  O4'   G A   1       2.164  16.410  13.113  1.00  0.00
ATOM      8  C3'   G A   1       3.954  17.060  11.825  1.00  0.00
ATOM      9  O3'   G A   1       4.456  17.806  10.751  1.00  0.00
ATOM     10  C2'   G A   1       4.122  17.735  13.170  1.00  0.00
ATOM     11  O2'   G A   1       3.720  19.086  13.145  1.00  0.00
ATOM     12  C1'   G A   1       3.131  16.942  14.013  1.00  0.00
ATOM     13  N9    G A   1       3.863  15.866  14.642  1.00  0.00
ATOM     14  C8    G A   1       3.640  14.538  14.369  1.00  0.00
ATOM     15  N7    G A   1       4.268  13.732  15.181  1.00  0.00
ATOM     16  C5    G A   1       4.944  14.574  16.045  1.00  0.00
ATOM     17  C6    G A   1       5.796  14.281  17.141  1.00  0.00
ATOM     18  O6    G A   1       6.131  13.173  17.576  1.00  0.00
ATOM     19  N1    G A   1       6.277  15.437  17.749  1.00  0.00
ATOM     20  C2    G A   1       5.973  16.718  17.351  1.00  0.00
ATOM     21  N2    G A   1       6.532  17.706  18.063  1.00  0.00
ATOM     22  N3    G A   1       5.184  17.005  16.335  1.00  0.00
ATOM     23  C4    G A   1       4.706  15.898  15.729  1.00  0.00
ATOM     24  P     G A   2       5.791  17.265   9.933  1.00  0.00
ATOM     25  OP1   G A   2       6.007  17.954   8.629  1.00  0.00
ATOM     26  OP2   G A   2       5.335  15.842   9.960  1.00  0.00
ATOM     27  O5'   G A   2       7.070  17.440  10.874  1.00  0.00
ATOM     28  C5'   G A   2       7.573  18.742  11.111  1.00  0.00
ATOM     29  C4'   G A   2       8.432  18.797  12.347  1.00  0.00
ATOM     30  O4'   G A   2       7.745  18.249  13.497  1.00  0.00
ATOM     31  C3'   G A   2       9.776  18.094  12.380  1.00  0.00
ATOM     32  O3'   G A   2      10.768  18.757  11.592  1.00  0.00
ATOM     33  C2'   G A   2      10.084  18.163  13.873  1.00  0.00
ATOM     34  O2'   G A   2      10.560  19.438  14.276  1.00  0.00
ATOM     35  C1'   G A   2       8.702  17.946  14.490  1.00  0.00
ATOM     36  N9    G A   2       8.573  16.557  14.879  1.00  0.00
ATOM     37  C8    G A   2       7.847  15.562  14.271  1.00  0.00
ATOM     38  N7    G A   2       8.027  14.388  14.813  1.00  0.00
ATOM     39  C5    G A   2       8.922  14.618  15.840  1.00  0.00
ATOM     40  C6    G A   2       9.496  13.726  16.782  1.00  0.00
ATOM     41  O6    G A   2       9.312  12.507  16.893  1.00  0.00
ATOM     42  N1    G A   2      10.361  14.377  17.657  1.00  0.00
ATOM     43  C2    G A   2      10.640  15.723  17.627  1.00  0.00
ATOM     44  N2    G A   2      11.500  16.169  18.553  1.00  0.00
ATOM     45  N3    G A   2      10.115  16.564  16.758  1.00  0.00
ATOM     46  C4    G A   2       9.272  15.954  15.898  1.00  0.00
ATOM     47  P     A A   3      11.571  17.924  10.581  1.00  0.00
ATOM     48  OP1   A A   3      12.093  18.809   9.514  1.00  0.00
ATOM     49  OP2   A A   3      10.993  16.610  10.218  1.00  0.00
ATOM     50  O5'   A A   3      12.735  17.605  11.610  1.00  0.00
ATOM     51  C5'   A A   3      13.385  18.646  12.306  1.00  0.00
ATOM     52  C4'   A A   3      14.450  18.074  13.192  1.00  0.00
ATOM     53  O4'   A A   3      13.851  17.503  14.379  1.00  0.00
ATOM     54  C3'   A A   3      15.270  16.945  12.588  1.00  0.00
ATOM     55  O3'   A A   3      16.327  17.424  11.758  1.00  0.00
ATOM     56  C2'   A A   3      15.788  16.225  13.826  1.00  0.00
ATOM     57  O2'   A A   3      16.944  16.887  14.325  1.00  0.00
ATOM     58  C1'   A A   3      14.612  16.378  14.798  1.00  0.00
ATOM     59  N9    A A   3      13.643  15.195  14.811  1.00  0.00
ATOM     60  C8    A A   3      12.528  14.927  14.060  1.00  0.00
ATOM     61  N7    A A   3      11.980  13.764  14.322  1.00  0.00
ATOM     62  C5    A A   3      12.791  13.232  15.313  1.00  0.00
ATOM     63  C6    A A   3      12.746  12.017  16.020  1.00  0.00
ATOM     64  N6    A A   3      11.812  11.084  15.827  1.00  0.00
ATOM     65  N1    A A   3      13.706  11.794  16.942  1.00  0.00
ATOM     66  C2    A A   3      14.642  12.731  17.135  1.00  0.00
ATOM     67  N3    A A   3      14.788  13.909  16.534  1.00  0.00
ATOM     68  C4    A A   3      13.819  14.101  15.623  1.00  0.00
ATOM     69  P     C A   4      17.051  16.383  10.629  1.00  0.00
ATOM     70  OP1   C A   4      18.189  16.916   9.825  1.00  0.00
ATOM     71  OP2   C A   4      15.818  15.916   9.947  1.00  0.00
ATOM     72  O5'   C A   4      17.598  15.183  11.525  1.00  0.00
ATOM     73  C5'   C A   4      18.994  14.896  11.579  1.00  0.00
ATOM     74  C4'   C A   4      19.267  13.758  12.532  1.00  0.00
ATOM     75  O4'   C A   4      18.241  13.665  13.561  1.00  0.00
ATOM     76  C3'   C A   4      19.249  12.370  11.933  1.00  0.00
ATOM     77  O3'   C A   4      20.380  12.098  11.122  1.00  0.00
ATOM     78  C2'   C A   4      19.152  11.514  13.188  1.00  0.00
ATOM     79  O2'   C A   4      20.352  11.414  13.931  1.00  0.00
ATOM     80  C1'   C A   4      18.117  12.311  13.978  1.00  0.00
ATOM     81  N1    C A   4      16.704  11.790  13.690  1.00  0.00
ATOM     82  C2    C A   4      16.277  10.614  14.317  1.00  0.00
ATOM     83  O2    C A   4      17.090   9.975  15.006  1.00  0.00
ATOM     84  N3    C A   4      14.995  10.208  14.155  1.00  0.00
ATOM     85  C4    C A   4      14.157  10.926  13.406  1.00  0.00
ATOM     86  N4    C A   4      12.904  10.486  13.274  1.00  0.00
ATOM     87  C5    C A   4      14.570  12.120  12.762  1.00  0.00
ATOM     88  C6    C A   4      15.837  12.518  12.925  1.00  0.00
ATOM     89  P     A A   5      20.212  11.121  10.000  1.00  0.00
ATOM     90  OP1   A A   5      21.378  11.475   9.172  1.00  0.00
ATOM     91  OP2   A A   5      18.849  11.394   9.486  1.00  0.00
ATOM     92  O5'   A A   5      20.226   9.566  10.349  1.00  0.00
ATOM     93  C5'   A A   5      21.431   8.904  10.763  1.00  0.00
ATOM     94  C4'   A A   5      21.116   7.582  11.435  1.00  0.00
ATOM     95  O4'   A A   5      20.031   7.778  12.380  1.00  0.00
ATOM     96  C3'   A A   5      20.603   6.422  10.591  1.00  0.00
ATOM     97  O3'   A A   5      21.671   5.739   9.929  1.00  0.00
ATOM     98  C2'   A A   5      20.034   5.513  11.675  1.00  0.00
ATOM     99  O2'   A A   5      21.056   4.814  12.361  1.00  0.00
ATOM    100  C1'   A A   5      19.424   6.529  12.647  1.00  0.00
ATOM    101  N9    A A   5      18.088   6.803  12.546  1.00  0.00
ATOM    102  C8    A A   5      17.475   7.736  11.751  1.00  0.00
ATOM    103  N7    A A   5      16.171   7.601  11.687  1.00  0.00
ATOM    104  C5    A A   5      15.911   6.504  12.494  1.00  0.00
ATOM    105  C6    A A   5      14.717   5.849  12.843  1.00  0.00
ATOM    106  N6    A A   5      13.513   6.223  12.404  1.00  0.00
ATOM    107  N1    A A   5      14.805   4.784  13.668  1.00  0.00
ATOM    108  C2    A A   5      16.012   4.411  14.108  1.00  0.00
ATOM    109  N3    A A   5      17.203   4.947  13.852  1.00  0.00
ATOM    110  C4    A A   5      17.082   6.002  13.028  1.00  0.00
ATOM    111  P     U A   6      21.410   5.032   8.566  1.00  0.00
ATOM    112  OP1   U A   6      22.553   4.546   7.763  1.00  0.00
ATOM    113  OP2   U A   6      20.170   5.476   7.892  1.00  0.00
ATOM    114  O5'   U A   6      21.028   3.931   9.663  1.00  0.00
ATOM    115  C5'   U A   6      21.493   2.594   9.576  1.00  0.00
ATOM    116  C4'   U A   6      20.355   1.644   9.894  1.00  0.00
ATOM    117  O4'   U A   6      19.464   2.226  10.880  1.00  0.00
ATOM    118  C3'   U A   6      19.436   1.368   8.720  1.00  0.00
ATOM    119  O3'   U A   6      20.013   0.385   7.894  1.00  0.00
ATOM    120  C2'   U A   6      18.191   0.848   9.427  1.00  0.00
ATOM    121  O2'   U A   6      18.317  -0.516   9.780  1.00  0.00
ATOM    122  C1'   U A   6      18.156   1.707  10.691  1.00  0.00
ATOM    123  N1    U A   6      17.165   2.820  10.591  1.00  0.00
ATOM    124  C2    U A   6      15.844   2.555  10.899  1.00  0.00
ATOM    125  O2    U A   6      15.467   1.484  11.342  1.00  0.00
ATOM    126  N3    U A   6      14.973   3.593  10.668  1.00  0.00
ATOM    127  C4    U A   6      15.284   4.841  10.170  1.00  0.00
ATOM    128  O4    U A   6      14.392   5.671  10.018  1.00  0.00
ATOM    129  C5    U A   6      16.675   5.038   9.874  1.00  0.00
ATOM    130  C6    U A   6      17.543   4.046  10.089  1.00  0.00
ATOM    131  P     A A   7      19.296   0.125   6.399  1.00  0.00
ATOM    132  OP1   A A   7      20.313  -0.771   5.794  1.00  0.00
ATOM    133  OP2   A A   7      19.001   1.430   5.760  1.00  0.00
ATOM    134  O5'   A A   7      17.928  -0.681   6.540  1.00  0.00
ATOM    135  C5'   A A   7      17.899  -1.983   7.125  1.00  0.00
ATOM    136  C4'   A A   7      16.524  -2.292   7.682  1.00  0.00
ATOM    137  O4'   A A   7      16.165  -1.272   8.653  1.00  0.00
ATOM    138  C3'   A A   7      15.355  -2.269   6.704  1.00  0.00
ATOM    139  O3'   A A   7      15.213  -3.497   6.004  1.00  0.00
ATOM    140  C2'   A A   7      14.167  -2.065   7.636  1.00  0.00
ATOM    141  O2'   A A   7      13.752  -3.262   8.263  1.00  0.00
ATOM    142  C1'   A A   7      14.754  -1.109   8.675  1.00  0.00
ATOM    143  N9    A A   7      14.508   0.244   8.405  1.00  0.00
ATOM    144  C8    A A   7      15.244   1.093   7.621  1.00  0.00
ATOM    145  N7    A A   7      14.653   2.241   7.384  1.00  0.00
ATOM    146  C5    A A   7      13.447   2.138   8.058  1.00  0.00
ATOM    147  C6    A A   7      12.364   3.024   8.201  1.00  0.00
ATOM    148  N6    A A   7      12.326   4.239   7.648  1.00  0.00
ATOM    149  N1    A A   7      11.312   2.613   8.939  1.00  0.00
ATOM    150  C2    A A   7      11.352   1.396   9.493  1.00  0.00
ATOM    151  N3    A A   7      12.311   0.475   9.432  1.00  0.00
ATOM    152  C4    A A   7      13.342   0.913   8.691  1.00  0.00
ATOM    153  P     U A   8      13.775  -3.712   4.907  1.00  0.00
ATOM    154  OP1   U A   8      13.654  -5.144   4.549  1.00  0.00
ATOM    155  OP2   U A   8      14.247  -2.730   3.908  1.00  0.00
ATOM    156  O5'   U A   8      12.360  -3.254   5.486  1.00  0.00
ATOM    157  C5'   U A   8      11.424  -4.254   5.831  1.00  0.00
ATOM    158  C4'   U A   8      10.352  -3.633   6.693  1.00  0.00
ATOM    159  O4'   U A   8      10.963  -2.557   7.433  1.00  0.00
ATOM    160  C3'   U A   8       9.226  -2.989   5.910  1.00  0.00
ATOM    161  O3'   U A   8       8.186  -3.919   5.761  1.00  0.00
ATOM    162  C2'   U A   8       8.782  -1.846   6.809  1.00  0.00
ATOM    163  O2'   U A   8       7.779  -2.246   7.716  1.00  0.00
ATOM    164  C1'   U A   8      10.051  -1.488   7.578  1.00  0.00
ATOM    165  N1    U A   8      10.561  -0.286   7.015  1.00  0.00
ATOM    166  C2    U A   8       9.969   0.925   7.319  1.00  0.00
ATOM    167  O2    U A   8       9.001   1.026   8.053  1.00  0.00
ATOM    168  N3    U A   8      10.552   2.021   6.730  1.00  0.00
ATOM    169  C4    U A   8      11.642   2.027   5.886  1.00  0.00
ATOM    170  O4    U A   8      12.053   3.093   5.434  1.00  0.00
ATOM    171  C5    U A   8      12.200   0.731   5.618  1.00  0.00
ATOM    172  C6    U A   8      11.653  -0.351   6.178  1.00  0.00
ATOM    173  P     A A   9       7.265  -3.850   4.450  1.00  0.00
ATOM    174  OP1   A A   9       6.391  -5.021   4.701  1.00  0.00
ATOM    175  OP2   A A   9       7.958  -3.714   3.157  1.00  0.00
ATOM    176  O5'   A A   9       6.500  -2.491   4.834  1.00  0.00
ATOM    177  C5'   A A   9       5.373  -2.520   5.706  1.00  0.00
ATOM    178  C4'   A A   9       4.710  -1.167   5.783  1.00  0.00
ATOM    179  O4'   A A   9       5.658  -0.157   6.179  1.00  0.00
ATOM    180  C3'   A A   9       4.172  -0.629   4.479  1.00  0.00
ATOM    181  O3'   A A   9       2.892  -1.129   4.309  1.00  0.00
ATOM    182  C2'   A A   9       4.021   0.850   4.763  1.00  0.00
ATOM    183  O2'   A A   9       2.808   1.124   5.433  1.00  0.00
ATOM    184  C1'   A A   9       5.227   1.096   5.666  1.00  0.00
ATOM    185  N9    A A   9       6.351   1.666   4.922  1.00  0.00
ATOM    186  C8    A A   9       7.233   1.029   4.088  1.00  0.00
ATOM    187  N7    A A   9       7.931   1.846   3.334  1.00  0.00
ATOM    188  C5    A A   9       7.475   3.103   3.697  1.00  0.00
ATOM    189  C6    A A   9       7.819   4.395   3.262  1.00  0.00
ATOM    190  N6    A A   9       8.741   4.640   2.328  1.00  0.00
ATOM    191  N1    A A   9       7.175   5.439   3.827  1.00  0.00
ATOM    192  C2    A A   9       6.252   5.192   4.764  1.00  0.00
ATOM    193  N3    A A   9       5.843   4.024   5.255  1.00  0.00
ATOM    194  C4    A A   9       6.502   3.008   4.673  1.00  0.00
ATOM    195  P     A A  10       2.470  -1.223   3.075  1.00  0.00
ATOM    196  OP1   A A  10       1.417  -2.185   3.467  1.00  0.00
ATOM    197  OP2   A A  10       3.252  -1.477   1.839  1.00  0.00
ATOM    198  O5'   A A  10       1.807   0.219   2.970  1.00  0.00
ATOM    199  C5'   A A  10       1.008   0.720   4.027  1.00  0.00
ATOM    200  C4'   A A  10       1.088   2.223   4.068  1.00  0.00
ATOM    201  O4'   A A  10       2.448   2.637   4.347  1.00  0.00
ATOM    202  C3'   A A  10       0.707   2.947   2.791  1.00  0.00
ATOM    203  O3'   A A  10      -0.716   3.117   2.730  1.00  0.00
ATOM    204  C2'   A A  10       1.454   4.276   2.927  1.00  0.00
ATOM    205  O2'   A A  10       0.723   5.204   3.696  1.00  0.00
ATOM    206  C1'   A A  10       2.708   3.875   3.711  1.00  0.00
ATOM    207  N9    A A  10       3.843   3.777   2.941  1.00  0.00
ATOM    208  C8    A A  10       4.320   2.647   2.329  1.00  0.00
ATOM    209  N7    A A  10       5.350   2.864   1.546  1.00  0.00
ATOM    210  C5    A A  10       5.564   4.230   1.650  1.00  0.00
ATOM    211  C6    A A  10       6.513   5.086   1.063  1.00  0.00
ATOM    212  N6    A A  10       7.461   4.671   0.220  1.00  0.00
ATOM    213  N1    A A  10       6.451   6.398   1.377  1.00  0.00
ATOM    214  C2    A A  10       5.500   6.812   2.222  1.00  0.00
ATOM    215  N3    A A  10       4.556   6.104   2.837  1.00  0.00
ATOM    216  C4    A A  10       4.643   4.805   2.505  1.00  0.00
ATOM    217  P     U A  11      -1.416   3.827   1.402  1.00  0.00
ATOM    218  OP1   U A  11      -2.884   3.946   1.457  1.00  0.00
ATOM    219  OP2   U A  11      -0.804   3.115   0.259  1.00  0.00
ATOM    220  O5'   U A  11      -0.789   5.277   1.512  1.00  0.00
ATOM    221  C5'   U A  11      -1.565   6.403   1.668  1.00  0.00
ATOM    222  C4'   U A  11      -0.958   7.444   0.790  1.00  0.00
ATOM    223  O4'   U A  11       0.479   7.399   0.883  1.00  0.00
ATOM    224  C3'   U A  11      -1.166   7.197  -0.673  1.00  0.00
ATOM    225  O3'   U A  11      -2.514   7.469  -1.036  1.00  0.00
ATOM    226  C2'   U A  11      -0.134   8.152  -1.262  1.00  0.00
ATOM    227  O2'   U A  11      -0.533   9.510  -1.262  1.00  0.00
ATOM    228  C1'   U A  11       1.025   7.918  -0.317  1.00  0.00
ATOM    229  N1    U A  11       1.969   6.926  -0.749  1.00  0.00
ATOM    230  C2    U A  11       2.985   7.302  -1.607  1.00  0.00
ATOM    231  O2    U A  11       3.130   8.444  -2.005  1.00  0.00
ATOM    232  N3    U A  11       3.831   6.287  -1.985  1.00  0.00
ATOM    233  C4    U A  11       3.764   4.964  -1.601  1.00  0.00
ATOM    234  O4    U A  11       4.599   4.168  -2.024  1.00  0.00
ATOM    235  C5    U A  11       2.681   4.653  -0.711  1.00  0.00
ATOM    236  C6    U A  11       1.844   5.620  -0.327  1.00  0.00
ATOM    237  P     C A  12      -3.109   6.783  -2.204  1.00  0.00
ATOM    238  OP1   C A  12      -4.297   7.279  -1.482  1.00  0.00
ATOM    239  OP2   C A  12      -2.858   5.322  -2.259  1.00  0.00
ATOM    240  O5'   C A  12      -3.207   7.332  -3.691  1.00  0.00
ATOM    241  C5'   C A  12      -2.984   8.724  -3.931  1.00  0.00
ATOM    242  C4'   C A  12      -1.911   8.948  -4.981  1.00  0.00
ATOM    243  O4'   C A  12      -0.564   8.770  -4.469  1.00  0.00
ATOM    244  C3'   C A  12      -1.916   8.056  -6.201  1.00  0.00
ATOM    245  O3'   C A  12      -2.969   8.399  -7.073  1.00  0.00
ATOM    246  C2'   C A  12      -0.564   8.391  -6.815  1.00  0.00
ATOM    247  O2'   C A  12      -0.565   9.629  -7.494  1.00  0.00
ATOM    248  C1'   C A  12       0.307   8.510  -5.566  1.00  0.00
ATOM    249  N1    C A  12       1.053   7.407  -5.313  1.00  0.00
ATOM    250  C2    C A  12       2.291   7.174  -5.922  1.00  0.00
ATOM    251  O2    C A  12       2.729   8.014  -6.726  1.00  0.00
ATOM    252  N3    C A  12       2.974   6.044  -5.618  1.00  0.00
ATOM    253  C4    C A  12       2.464   5.170  -4.749  1.00  0.00
ATOM    254  N4    C A  12       3.173   4.071  -4.481  1.00  0.00
ATOM    255  C5    C A  12       1.211   5.387  -4.122  1.00  0.00
ATOM    256  C6    C A  12       0.540   6.504  -4.424  1.00  0.00
ATOM    257  P     G A  13      -3.563   7.260  -8.055  1.00  0.00
ATOM    258  OP1   G A  13      -4.806   7.779  -8.694  1.00  0.00
ATOM    259  OP2   G A  13      -3.511   5.840  -7.588  1.00  0.00
ATOM    260  O5'   G A  13      -2.343   7.493  -9.068  1.00  0.00
ATOM    261  C5'   G A  13      -2.583   7.871 -10.425  1.00  0.00
ATOM    262  C4'   G A  13      -1.284   7.984 -11.203  1.00  0.00
ATOM    263  O4'   G A  13      -0.154   8.107 -10.300  1.00  0.00
ATOM    264  C3'   G A  13      -0.899   6.786 -12.047  1.00  0.00
ATOM    265  O3'   G A  13      -1.592   6.711 -13.253  1.00  0.00
ATOM    266  C2'   G A  13       0.585   6.980 -12.254  1.00  0.00
ATOM    267  O2'   G A  13       0.897   7.912 -13.266  1.00  0.00
ATOM    268  C1'   G A  13       0.998   7.495 -10.884  1.00  0.00
ATOM    269  N9    G A  13       1.341   6.177 -10.132  1.00  0.00
ATOM    270  C8    G A  13       0.680   5.733  -9.013  1.00  0.00
ATOM    271  N7    G A  13       1.219   4.668  -8.485  1.00  0.00
ATOM    272  C5    G A  13       2.301   4.391  -9.300  1.00  0.00
ATOM    273  C6    G A  13       3.265   3.353  -9.233  1.00  0.00
ATOM    274  O6    G A  13       3.351   2.440  -8.402  1.00  0.00
ATOM    275  N1    G A  13       4.197   3.440 -10.264  1.00  0.00
ATOM    276  C2    G A  13       4.198   4.409 -11.239  1.00  0.00
ATOM    277  N2    G A  13       5.179   4.329 -12.149  1.00  0.00
ATOM    278  N3    G A  13       3.309   5.379 -11.315  1.00  0.00
ATOM    279  C4    G A  13       2.394   5.313 -10.324  1.00  0.00
ATOM    280  P     C A  14      -2.385   5.520 -13.458  1.00  0.00
ATOM    281  OP1   C A  14      -3.599   5.693 -14.292  1.00  0.00
ATOM    282  OP2   C A  14      -2.424   4.616 -12.283  1.00  0.00
ATOM    283  O5'   C A  14      -1.148   4.963 -14.317  1.00  0.00
ATOM    284  C5'   C A  14      -0.269   5.827 -15.028  1.00  0.00
ATOM    285  C4'   C A  14       1.030   5.147 -15.407  1.00  0.00
ATOM    286  O4'   C A  14       1.851   4.926 -14.230  1.00  0.00
ATOM    287  C3'   C A  14       0.926   3.766 -16.033  1.00  0.00
ATOM    288  O3'   C A  14       0.615   3.803 -17.413  1.00  0.00
ATOM    289  C2'   C A  14       2.309   3.191 -15.773  1.00  0.00
ATOM    290  O2'   C A  14       3.240   3.736 -16.697  1.00  0.00
ATOM    291  C1'   C A  14       2.622   3.753 -14.391  1.00  0.00
ATOM    292  N1    C A  14       2.307   2.818 -13.319  1.00  0.00
ATOM    293  C2    C A  14       3.245   1.833 -12.987  1.00  0.00
ATOM    294  O2    C A  14       4.300   1.769 -13.640  1.00  0.00
ATOM    295  N3    C A  14       2.975   0.982 -11.969  1.00  0.00
ATOM    296  C4    C A  14       1.828   1.089 -11.297  1.00  0.00
ATOM    297  N4    C A  14       1.605   0.228 -10.301  1.00  0.00
ATOM    298  C5    C A  14       0.865   2.080 -11.617  1.00  0.00
ATOM    299  C6    C A  14       1.135   2.918 -12.624  1.00  0.00
ATOM    300  P     G A  15       0.146   2.875 -17.711  1.00  0.00
ATOM    301  OP1   G A  15      -0.327   3.374 -19.008  1.00  0.00
ATOM    302  OP2   G A  15      -0.808   2.469 -16.683  1.00  0.00
ATOM    303  O5'   G A  15       1.128   1.617 -17.851  1.00  0.00
ATOM    304  C5'   G A  15       2.168   1.578 -18.813  1.00  0.00
ATOM    305  C4'   G A  15       3.133   0.423 -18.536  1.00  0.00
ATOM    306  O4'   G A  15       3.655   0.506 -17.164  1.00  0.00
ATOM    307  C3'   G A  15       2.549  -0.977 -18.629  1.00  0.00
ATOM    308  O3'   G A  15       2.545  -1.424 -19.985  1.00  0.00
ATOM    309  C2'   G A  15       3.513  -1.784 -17.764  1.00  0.00
ATOM    310  O2'   G A  15       4.733  -2.011 -18.446  1.00  0.00
ATOM    311  C1'   G A  15       3.815  -0.806 -16.632  1.00  0.00
ATOM    312  N9    G A  15       2.936  -0.986 -15.471  1.00  0.00
ATOM    313  C8    G A  15       1.833  -0.262 -15.088  1.00  0.00
ATOM    314  N7    G A  15       1.265  -0.721 -14.007  1.00  0.00
ATOM    315  C5    G A  15       2.037  -1.811 -13.650  1.00  0.00
ATOM    316  C6    G A  15       1.913  -2.713 -12.562  1.00  0.00
ATOM    317  O6    G A  15       1.060  -2.721 -11.666  1.00  0.00
ATOM    318  N1    G A  15       2.913  -3.682 -12.574  1.00  0.00
ATOM    319  C2    G A  15       3.909  -3.770 -13.517  1.00  0.00
ATOM    320  N2    G A  15       4.783  -4.773 -13.360  1.00  0.00
ATOM    321  N3    G A  15       4.036  -2.940 -14.533  1.00  0.00
ATOM    322  C4    G A  15       3.076  -1.991 -14.543  1.00  0.00
ATOM    323  P     U A  16       1.268  -2.414 -20.571  1.00  0.00
ATOM    324  OP1   U A  16       1.916  -1.548 -21.590  1.00  0.00
ATOM    325  OP2   U A  16      -0.214  -2.421 -20.447  1.00  0.00
ATOM    326  O5'   U A  16       1.741  -3.907 -20.855  1.00  0.00
ATOM    327  C5'   U A  16       3.104  -4.188 -21.139  1.00  0.00
ATOM    328  C4'   U A  16       3.580  -5.368 -20.325  1.00  0.00
ATOM    329  O4'   U A  16       3.619  -5.028 -18.916  1.00  0.00
ATOM    330  C3'   U A  16       2.707  -6.607 -20.357  1.00  0.00
ATOM    331  O3'   U A  16       2.929  -7.359 -21.539  1.00  0.00
ATOM    332  C2'   U A  16       3.196  -7.353 -19.126  1.00  0.00
ATOM    333  O2'   U A  16       4.429  -7.993 -19.388  1.00  0.00
ATOM    334  C1'   U A  16       3.410  -6.199 -18.143  1.00  0.00
ATOM    335  N1    U A  16       2.365  -5.982 -17.251  1.00  0.00
ATOM    336  C2    U A  16       2.208  -6.795 -16.145  1.00  0.00
ATOM    337  O2    U A  16       2.935  -7.744 -15.909  1.00  0.00
ATOM    338  N3    U A  16       1.164  -6.458 -15.319  1.00  0.00
ATOM    339  C4    U A  16       0.280  -5.412 -15.484  1.00  0.00
ATOM    340  O4    U A  16      -0.609  -5.234 -14.655  1.00  0.00
ATOM    341  C5    U A  16       0.508  -4.614 -16.656  1.00  0.00
ATOM    342  C6    U A  16       1.516  -4.921 -17.477  1.00  0.00
ATOM    343  P     G A  17       1.733  -8.370 -22.208  1.00  0.00
ATOM    344  OP1   G A  17       1.908  -8.901 -23.588  1.00  0.00
ATOM    345  OP2   G A  17       0.638  -7.413 -21.931  1.00  0.00
ATOM    346  O5'   G A  17       1.547  -9.622 -21.232  1.00  0.00
ATOM    347  C5'   G A  17       2.431 -10.739 -21.297  1.00  0.00
ATOM    348  C4'   G A  17       2.258 -11.643 -20.089  1.00  0.00
ATOM    349  O4'   G A  17       2.389 -10.861 -18.871  1.00  0.00
ATOM    350  C3'   G A  17       0.921 -12.351 -19.907  1.00  0.00
ATOM    351  O3'   G A  17       0.844 -13.524 -20.710  1.00  0.00
ATOM    352  C2'   G A  17       0.968 -12.714 -18.427  1.00  0.00
ATOM    353  O2'   G A  17       1.766 -13.849 -18.154  1.00  0.00
ATOM    354  C1'   G A  17       1.641 -11.477 -17.834  1.00  0.00
ATOM    355  N9    G A  17       0.705 -10.549 -17.348  1.00  0.00
ATOM    356  C8    G A  17       0.237  -9.412 -17.961  1.00  0.00
ATOM    357  N7    G A  17      -0.621  -8.750 -17.233  1.00  0.00
ATOM    358  C5    G A  17      -0.725  -9.489 -16.069  1.00  0.00
ATOM    359  C6    G A  17      -1.506  -9.272 -14.905  1.00  0.00
ATOM    360  O6    G A  17      -2.288  -8.342 -14.669  1.00  0.00
ATOM    361  N1    G A  17      -1.313 -10.271 -13.955  1.00  0.00
ATOM    362  C2    G A  17      -0.473 -11.347 -14.108  1.00  0.00
ATOM    363  N2    G A  17      -0.419 -12.207 -13.082  1.00  0.00
ATOM    364  N3    G A  17       0.258 -11.563 -15.184  1.00  0.00
ATOM    365  C4    G A  17       0.087 -10.606 -16.121  1.00  0.00
ATOM    366  P     G A  18      -0.532 -14.298 -20.764  1.00  0.00
ATOM    367  OP1   G A  18      -0.595 -15.685 -21.213  1.00  0.00
ATOM    368  OP2   G A  18      -1.577 -13.346 -21.235  1.00  0.00
ATOM    369  O5'   G A  18      -0.414 -14.230 -19.188  1.00  0.00
ATOM    370  C5'   G A  18       0.402 -15.160 -18.480  1.00  0.00
ATOM    371  C4'   G A  18      -0.219 -15.527 -17.153  1.00  0.00
ATOM    372  O4'   G A  18      -0.222 -14.374 -16.269  1.00  0.00
ATOM    373  C3'   G A  18      -1.680 -15.925 -17.194  1.00  0.00
ATOM    374  O3'   G A  18      -1.790 -17.262 -17.613  1.00  0.00
ATOM    375  C2'   G A  18      -2.061 -15.715 -15.735  1.00  0.00
ATOM    376  O2'   G A  18      -1.476 -16.651 -14.857  1.00  0.00
ATOM    377  C1'   G A  18      -1.395 -14.383 -15.481  1.00  0.00
ATOM    378  N9    G A  18      -2.211 -13.183 -15.735  1.00  0.00
ATOM    379  C8    G A  18      -2.163 -12.365 -16.838  1.00  0.00
ATOM    380  N7    G A  18      -3.066 -11.423 -16.821  1.00  0.00
ATOM    381  C5    G A  18      -3.751 -11.626 -15.638  1.00  0.00
ATOM    382  C6    G A  18      -4.843 -10.920 -15.070  1.00  0.00
ATOM    383  O6    G A  18      -5.438  -9.935 -15.525  1.00  0.00
ATOM    384  N1    G A  18      -5.236 -11.463 -13.850  1.00  0.00
ATOM    385  C2    G A  18      -4.650 -12.552 -13.250  1.00  0.00
ATOM    386  N2    G A  18      -5.167 -12.928 -12.073  1.00  0.00
ATOM    387  N3    G A  18      -3.636 -13.219 -13.766  1.00  0.00
ATOM    388  C4    G A  18      -3.238 -12.710 -14.951  1.00  0.00
ATOM    389  P     A A  19      -2.768 -17.481 -18.799  1.00  0.00
ATOM    390  OP1   A A  19      -2.798 -18.912 -19.188  1.00  0.00
ATOM    391  OP2   A A  19      -3.336 -16.476 -19.716  1.00  0.00
ATOM    392  O5'   A A  19      -3.476 -17.332 -17.398  1.00  0.00
ATOM    393  C5'   A A  19      -3.011 -18.092 -16.313  1.00  0.00
ATOM    394  C4'   A A  19      -4.078 -18.192 -15.261  1.00  0.00
ATOM    395  O4'   A A  19      -4.186 -16.926 -14.556  1.00  0.00
ATOM    396  C3'   A A  19      -5.458 -18.489 -15.818  1.00  0.00
ATOM    397  O3'   A A  19      -5.649 -19.910 -15.949  1.00  0.00
ATOM    398  C2'   A A  19      -6.361 -17.833 -14.782  1.00  0.00
ATOM    399  O2'   A A  19      -6.636 -18.653 -13.670  1.00  0.00
ATOM    400  C1'   A A  19      -5.548 -16.602 -14.373  1.00  0.00
ATOM    401  N9    A A  19      -5.940 -15.402 -15.157  1.00  0.00
ATOM    402  C8    A A  19      -5.450 -14.932 -16.348  1.00  0.00
ATOM    403  N7    A A  19      -6.080 -13.874 -16.799  1.00  0.00
ATOM    404  C5    A A  19      -7.051 -13.632 -15.840  1.00  0.00
ATOM    405  C6    A A  19      -8.049 -12.647 -15.731  1.00  0.00
ATOM    406  N6    A A  19      -8.237 -11.683 -16.635  1.00  0.00
ATOM    407  N1    A A  19      -8.855 -12.689 -14.648  1.00  0.00
ATOM    408  C2    A A  19      -8.664 -13.655 -13.743  1.00  0.00
ATOM    409  N3    A A  19      -7.762 -14.634 -13.735  1.00  0.00
ATOM    410  C4    A A  19      -6.978 -14.566 -14.823  1.00  0.00
ATOM    411  P     U A  20      -6.875 -20.636 -17.090  1.00  0.00
ATOM    412  OP1   U A  20      -6.741 -22.108 -17.145  1.00  0.00
ATOM    413  OP2   U A  20      -6.783 -19.840 -18.328  1.00  0.00
ATOM    414  O5'   U A  20      -8.242 -20.281 -16.330  1.00  0.00
ATOM    415  C5'   U A  20      -8.543 -20.850 -15.052  1.00  0.00
ATOM    416  C4'   U A  20      -9.651 -20.094 -14.339  1.00  0.00
ATOM    417  O4'   U A  20      -9.266 -18.706 -14.201  1.00  0.00
ATOM    418  C3'   U A  20     -10.980 -19.997 -15.067  1.00  0.00
ATOM    419  O3'   U A  20     -11.731 -21.173 -14.893  1.00  0.00
ATOM    420  C2'   U A  20     -11.607 -18.853 -14.298  1.00  0.00
ATOM    421  O2'   U A  20     -12.029 -19.267 -13.027  1.00  0.00
ATOM    422  C1'   U A  20     -10.426 -17.909 -14.149  1.00  0.00
ATOM    423  N1    U A  20     -10.409 -16.954 -15.337  1.00  0.00
ATOM    424  C2    U A  20     -11.085 -15.754 -15.229  1.00  0.00
ATOM    425  O2    U A  20     -11.827 -15.490 -14.299  1.00  0.00
ATOM    426  N3    U A  20     -10.862 -14.868 -16.255  1.00  0.00
ATOM    427  C4    U A  20     -10.050 -15.058 -17.353  1.00  0.00
ATOM    428  O4    U A  20      -9.949 -14.167 -18.193  1.00  0.00
ATOM    429  C5    U A  20      -9.383 -16.329 -17.393  1.00  0.00
ATOM    430  C6    U A  20      -9.582 -17.209 -16.409  1.00  0.00
ATOM    431  P     A A  21     -12.829 -21.507 -16.221  1.00  0.00
ATOM    432  OP1   A A  21     -12.247 -22.751 -15.667  1.00  0.00
ATOM    433  OP2   A A  21     -13.084 -21.374 -17.673  1.00  0.00
ATOM    434  O5'   A A  21     -14.258 -21.246 -15.547  1.00  0.00
ATOM    435  C5'   A A  21     -14.657 -19.898 -15.331  1.00  0.00
ATOM    436  C4'   A A  21     -15.898 -19.787 -14.479  1.00  0.00
ATOM    437  O4'   A A  21     -17.097 -19.930 -15.287  1.00  0.00
ATOM    438  C3'   A A  21     -16.070 -20.832 -13.394  1.00  0.00
ATOM    439  O3'   A A  21     -15.274 -20.569 -12.258  1.00  0.00
ATOM    440  C2'   A A  21     -17.560 -20.746 -13.110  1.00  0.00
ATOM    441  O2'   A A  21     -17.837 -19.597 -12.322  1.00  0.00
ATOM    442  C1'   A A  21     -18.124 -20.514 -14.513  1.00  0.00
ATOM    443  N9    A A  21     -18.613 -20.498 -15.682  1.00  0.00
ATOM    444  C8    A A  21     -17.790 -21.234 -16.494  1.00  0.00
ATOM    445  N7    A A  21     -18.425 -21.893 -17.434  1.00  0.00
ATOM    446  C5    A A  21     -19.756 -21.568 -17.224  1.00  0.00
ATOM    447  C6    A A  21     -20.937 -21.944 -17.887  1.00  0.00
ATOM    448  N6    A A  21     -20.965 -22.763 -18.941  1.00  0.00
ATOM    449  N1    A A  21     -22.103 -21.443 -17.425  1.00  0.00
ATOM    450  C2    A A  21     -22.074 -20.621 -16.369  1.00  0.00
ATOM    451  N3    A A  21     -21.029 -20.195 -15.664  1.00  0.00
ATOM    452  C4    A A  21     -19.887 -20.711 -16.148  1.00  0.00
ATOM    453  P     U A  22     -14.811 -21.674 -11.887  1.00  0.00
ATOM    454  OP1   U A  22     -14.017 -20.575 -11.281  1.00  0.00
ATOM    455  OP2   U A  22     -14.111 -22.862 -12.443  1.00  0.00
ATOM    456  O5'   U A  22     -15.859 -22.176 -10.796  1.00  0.00
ATOM    457  C5'   U A  22     -16.734 -21.250 -10.116  1.00  0.00
ATOM    458  C4'   U A  22     -16.770 -21.554  -8.634  1.00  0.00
ATOM    459  O4'   U A  22     -17.220 -22.918  -8.429  1.00  0.00
ATOM    460  C3'   U A  22     -15.436 -21.484  -7.907  1.00  0.00
ATOM    461  O3'   U A  22     -15.180 -20.142  -7.517  1.00  0.00
ATOM    462  C2'   U A  22     -15.660 -22.398  -6.704  1.00  0.00
ATOM    463  O2'   U A  22     -16.356 -21.772  -5.636  1.00  0.00
ATOM    464  C1'   U A  22     -16.556 -23.478  -7.311  1.00  0.00
ATOM    465  N1    U A  22     -16.625 -24.994  -7.717  1.00  0.00
ATOM    466  C2    U A  22     -16.626 -25.836  -6.620  1.00  0.00
ATOM    467  O2    U A  22     -16.545 -25.433  -5.474  1.00  0.00
ATOM    468  N3    U A  22     -16.724 -27.174  -6.915  1.00  0.00
ATOM    469  C4    U A  22     -16.820 -27.743  -8.168  1.00  0.00
ATOM    470  O4    U A  22     -16.903 -28.964  -8.274  1.00  0.00
ATOM    471  C5    U A  22     -16.812 -26.804  -9.255  1.00  0.00
ATOM    472  C6    U A  22     -16.717 -25.497  -8.996  1.00  0.00
ATOM    473  P     G A  23     -13.731 -19.812  -6.889  1.00  0.00
ATOM    474  OP1   G A  23     -12.435 -20.330  -6.356  1.00  0.00
ATOM    475  OP2   G A  23     -14.894 -19.649  -5.962  1.00  0.00
ATOM    476  O5'   G A  23     -13.426 -18.442  -7.658  1.00  0.00
ATOM    477  C5'   G A  23     -12.388 -18.401  -8.649  1.00  0.00
ATOM    478  C4'   G A  23     -12.278 -17.034  -9.278  1.00  0.00
ATOM    479  O4'   G A  23     -13.522 -16.712  -9.938  1.00  0.00
ATOM    480  C3'   G A  23     -12.023 -15.848  -8.363  1.00  0.00
ATOM    481  O3'   G A  23     -10.634 -15.694  -8.044  1.00  0.00
ATOM    482  C2'   G A  23     -12.528 -14.676  -9.197  1.00  0.00
ATOM    483  O2'   G A  23     -11.551 -14.226 -10.092  1.00  0.00
ATOM    484  C1'   G A  23     -13.646 -15.311 -10.021  1.00  0.00
ATOM    485  N9    G A  23     -14.803 -15.067  -9.658  1.00  0.00
ATOM    486  C8    G A  23     -15.334 -15.572  -8.496  1.00  0.00
ATOM    487  N7    G A  23     -16.175 -14.758  -7.918  1.00  0.00
ATOM    488  C5    G A  23     -16.206 -13.652  -8.746  1.00  0.00
ATOM    489  C6    G A  23     -16.935 -12.440  -8.641  1.00  0.00
ATOM    490  O6    G A  23     -17.731 -12.099  -7.756  1.00  0.00
ATOM    491  N1    G A  23     -16.670 -11.578  -9.702  1.00  0.00
ATOM    492  C2    G A  23     -15.808 -11.851 -10.737  1.00  0.00
ATOM    493  N2    G A  23     -15.683 -10.897 -11.669  1.00  0.00
ATOM    494  N3    G A  23     -15.123 -12.972 -10.848  1.00  0.00
ATOM    495  C4    G A  23     -15.364 -13.823  -9.828  1.00  0.00
ATOM    496  P     G A  24     -10.123 -15.019  -6.488  1.00  0.00
ATOM    497  OP1   G A  24      -8.634 -15.106  -6.546  1.00  0.00
ATOM    498  OP2   G A  24     -10.829 -15.096  -5.176  1.00  0.00
ATOM    499  O5'   G A  24     -10.652 -13.762  -7.300  1.00  0.00
ATOM    500  C5'   G A  24     -10.143 -13.489  -8.598  1.00  0.00
ATOM    501  C4'   G A  24     -10.425 -12.070  -8.948  1.00  0.00
ATOM    502  O4'   G A  24     -11.836 -11.933  -9.175  1.00  0.00
ATOM    503  C3'   G A  24     -10.109 -11.101  -7.827  1.00  0.00
ATOM    504  O3'   G A  24      -8.757 -10.702  -7.937  1.00  0.00
ATOM    505  C2'   G A  24     -11.066  -9.953  -8.090  1.00  0.00
ATOM    506  O2'   G A  24     -10.529  -9.052  -9.033  1.00  0.00
ATOM    507  C1'   G A  24     -12.268 -10.680  -8.697  1.00  0.00
ATOM    508  N9    G A  24     -13.421 -10.839  -7.776  1.00  0.00
ATOM    509  C8    G A  24     -13.746 -11.891  -6.955  1.00  0.00
ATOM    510  N7    G A  24     -14.705 -11.612  -6.115  1.00  0.00
ATOM    511  C5    G A  24     -15.037 -10.300  -6.397  1.00  0.00
ATOM    512  C6    G A  24     -16.009  -9.447  -5.812  1.00  0.00
ATOM    513  O6    G A  24     -16.797  -9.702  -4.892  1.00  0.00
ATOM    514  N1    G A  24     -16.015  -8.185  -6.399  1.00  0.00
ATOM    515  C2    G A  24     -15.187  -7.793  -7.423  1.00  0.00
ATOM    516  N2    G A  24     -15.341  -6.535  -7.859  1.00  0.00
ATOM    517  N3    G A  24     -14.279  -8.573  -7.976  1.00  0.00
ATOM    518  C4    G A  24     -14.255  -9.803  -7.421  1.00  0.00
ATOM    519  P     C A  25      -7.486 -10.167  -6.348  1.00  0.00
ATOM    520  OP1   C A  25      -7.654  -9.992  -4.878  1.00  0.00
ATOM    521  OP2   C A  25      -7.562  -8.978  -7.248  1.00  0.00
ATOM    522  O5'   C A  25      -6.109 -10.917  -6.651  1.00  0.00
ATOM    523  C5'   C A  25      -5.745 -12.093  -5.932  1.00  0.00
ATOM    524  C4'   C A  25      -4.547 -12.754  -6.573  1.00  0.00
ATOM    525  O4'   C A  25      -4.850 -13.025  -7.964  1.00  0.00
ATOM    526  C3'   C A  25      -3.268 -11.939  -6.626  1.00  0.00
ATOM    527  O3'   C A  25      -2.527 -12.032  -5.414  1.00  0.00
ATOM    528  C2'   C A  25      -2.534 -12.567  -7.806  1.00  0.00
ATOM    529  O2'   C A  25      -1.906 -13.795  -7.494  1.00  0.00
ATOM    530  C1'   C A  25      -3.693 -12.837  -8.758  1.00  0.00
ATOM    531  N1    C A  25      -3.947 -11.689  -9.690  1.00  0.00
ATOM    532  C2    C A  25      -3.146 -11.589 -10.834  1.00  0.00
ATOM    533  O2    C A  25      -2.277 -12.455 -11.033  1.00  0.00
ATOM    534  N3    C A  25      -3.340 -10.554 -11.686  1.00  0.00
ATOM    535  C4    C A  25      -4.284  -9.647 -11.431  1.00  0.00
ATOM    536  N4    C A  25      -4.439  -8.645 -12.299  1.00  0.00
ATOM    537  C5    C A  25      -5.106  -9.731 -10.278  1.00  0.00
ATOM    538  C6    C A  25      -4.911 -10.754  -9.439  1.00  0.00
ATOM    539  P     A A  26      -1.414 -10.812  -4.934  1.00  0.00
ATOM    540  OP1   A A  26      -1.002 -11.124  -3.540  1.00  0.00
ATOM    541  OP2   A A  26      -1.917  -9.453  -5.265  1.00  0.00
ATOM    542  O5'   A A  26      -0.206 -11.160  -5.910  1.00  0.00
ATOM    543  C5'   A A  26       0.371 -12.482  -5.910  1.00  0.00
ATOM    544  C4'   A A  26       1.381 -12.618  -7.022  1.00  0.00
ATOM    545  O4'   A A  26       0.727 -12.432  -8.303  1.00  0.00
ATOM    546  C3'   A A  26       2.481 -11.577  -7.030  1.00  0.00
ATOM    547  O3'   A A  26       3.502 -11.902  -6.094  1.00  0.00
ATOM    548  C2'   A A  26       2.952 -11.631  -8.476  1.00  0.00
ATOM    549  O2'   A A  26       3.747 -12.769  -8.739  1.00  0.00
ATOM    550  C1'   A A  26       1.623 -11.810  -9.210  1.00  0.00
ATOM    551  N9    A A  26       0.986 -10.564  -9.672  1.00  0.00
ATOM    552  C8    A A  26       0.064  -9.787  -9.020  1.00  0.00
ATOM    553  N7    A A  26      -0.380  -8.780  -9.735  1.00  0.00
ATOM    554  C5    A A  26       0.297  -8.904 -10.938  1.00  0.00
ATOM    555  C6    A A  26       0.270  -8.143 -12.121  1.00  0.00
ATOM    556  N6    A A  26      -0.497  -7.064 -12.288  1.00  0.00
ATOM    557  N1    A A  26       1.069  -8.536 -13.136  1.00  0.00
ATOM    558  C2    A A  26       1.837  -9.619 -12.967  1.00  0.00
ATOM    559  N3    A A  26       1.947 -10.414 -11.905  1.00  0.00
ATOM    560  C4    A A  26       1.142  -9.996 -10.914  1.00  0.00
ATOM    561  P     C A  27       4.043 -10.932  -5.524  1.00  0.00
ATOM    562  OP1   C A  27       5.007 -11.565  -4.549  1.00  0.00
ATOM    563  OP2   C A  27       3.248  -9.731  -5.118  1.00  0.00
ATOM    564  O5'   C A  27       4.928 -10.469  -6.742  1.00  0.00
ATOM    565  C5'   C A  27       5.949 -11.316  -7.251  1.00  0.00
ATOM    566  C4'   C A  27       6.527 -10.723  -8.522  1.00  0.00
ATOM    567  O4'   C A  27       5.509 -10.668  -9.574  1.00  0.00
ATOM    568  C3'   C A  27       7.051  -9.298  -8.453  1.00  0.00
ATOM    569  O3'   C A  27       8.368  -9.188  -7.894  1.00  0.00
ATOM    570  C2'   C A  27       7.035  -8.899  -9.934  1.00  0.00
ATOM    571  O2'   C A  27       8.092  -9.555 -10.622  1.00  0.00
ATOM    572  C1'   C A  27       5.706  -9.524 -10.391  1.00  0.00
ATOM    573  N1    C A  27       4.583  -8.634 -10.142  1.00  0.00
ATOM    574  C2    C A  27       4.355  -7.639 -11.101  1.00  0.00
ATOM    575  O2    C A  27       5.026  -7.653 -12.147  1.00  0.00
ATOM    576  N3    C A  27       3.416  -6.694 -10.860  1.00  0.00
ATOM    577  C4    C A  27       2.721  -6.718  -9.722  1.00  0.00
ATOM    578  N4    C A  27       1.806  -5.766  -9.528  1.00  0.00
ATOM    579  C5    C A  27       2.937  -7.717  -8.738  1.00  0.00
ATOM    580  C6    C A  27       3.865  -8.649  -8.980  1.00  0.00
ATOM    581  P     G A  28       8.889  -7.730  -7.449  1.00  0.00
ATOM    582  OP1   G A  28      10.037  -8.079  -6.576  1.00  0.00
ATOM    583  OP2   G A  28       7.610  -7.296  -6.838  1.00  0.00
ATOM    584  O5'   G A  28       9.368  -6.587  -8.448  1.00  0.00
ATOM    585  C5'   G A  28      10.371  -6.862  -9.440  1.00  0.00
ATOM    586  C4'   G A  28      10.282  -5.868 -10.572  1.00  0.00
ATOM    587  O4'   G A  28       8.920  -5.826 -11.081  1.00  0.00
ATOM    588  C3'   G A  28      10.555  -4.412 -10.237  1.00  0.00
ATOM    589  O3'   G A  28      11.954  -4.159 -10.133  1.00  0.00
ATOM    590  C2'   G A  28       9.930  -3.707 -11.435  1.00  0.00
ATOM    591  O2'   G A  28      10.712  -3.832 -12.603  1.00  0.00
ATOM    592  C1'   G A  28       8.675  -4.550 -11.657  1.00  0.00
ATOM    593  N9    G A  28       7.461  -4.095 -11.016  1.00  0.00
ATOM    594  C8    G A  28       6.885  -4.611  -9.880  1.00  0.00
ATOM    595  N7    G A  28       5.818  -3.962  -9.503  1.00  0.00
ATOM    596  C5    G A  28       5.676  -2.958 -10.443  1.00  0.00
ATOM    597  C6    G A  28       4.701  -1.934 -10.560  1.00  0.00
ATOM    598  O6    G A  28       3.733  -1.710  -9.823  1.00  0.00
ATOM    599  N1    G A  28       4.931  -1.122 -11.667  1.00  0.00
ATOM    600  C2    G A  28       5.971  -1.277 -12.552  1.00  0.00
ATOM    601  N2    G A  28       6.026  -0.396 -13.560  1.00  0.00
ATOM    602  N3    G A  28       6.884  -2.223 -12.456  1.00  0.00
ATOM    603  C4    G A  28       6.682  -3.023 -11.387  1.00  0.00
ATOM    604  P     C A  29      12.491  -2.685  -9.529  1.00  0.00
ATOM    605  OP1   C A  29      13.963  -2.920  -9.616  1.00  0.00
ATOM    606  OP2   C A  29      11.826  -2.458  -8.197  1.00  0.00
ATOM    607  O5'   C A  29      12.149  -1.426 -10.446  1.00  0.00
ATOM    608  C5'   C A  29      12.822  -1.224 -11.687  1.00  0.00
ATOM    609  C4'   C A  29      12.157  -0.114 -12.474  1.00  0.00
ATOM    610  O4'   C A  29      10.759  -0.449 -12.692  1.00  0.00
ATOM    611  C3'   C A  29      12.125   1.264 -11.828  1.00  0.00
ATOM    612  O3'   C A  29      13.322   2.017 -12.040  1.00  0.00
ATOM    613  C2'   C A  29      10.928   1.910 -12.508  1.00  0.00
ATOM    614  O2'   C A  29      11.265   2.410 -13.785  1.00  0.00
ATOM    615  C1'   C A  29       9.974   0.725 -12.656  1.00  0.00
ATOM    616  N1    C A  29       9.071   0.646 -11.473  1.00  0.00
ATOM    617  C2    C A  29       7.864   1.354 -11.504  1.00  0.00
ATOM    618  O2    C A  29       7.602   2.045 -12.502  1.00  0.00
ATOM    619  N3    C A  29       7.021   1.266 -10.447  1.00  0.00
ATOM    620  C4    C A  29       7.345   0.512  -9.396  1.00  0.00
ATOM    621  N4    C A  29       6.483   0.456  -8.378  1.00  0.00
ATOM    622  C5    C A  29       8.563  -0.213  -9.346  1.00  0.00
ATOM    623  C6    C A  29       9.393  -0.123 -10.391  1.00  0.00
ATOM    624  P     A A  30      13.619   3.235 -11.123  1.00  0.00
ATOM    625  OP1   A A  30      14.907   3.999 -11.249  1.00  0.00
ATOM    626  OP2   A A  30      13.301   2.527  -9.839  1.00  0.00
ATOM    627  O5'   A A  30      12.449   4.274 -11.363  1.00  0.00
ATOM    628  C5'   A A  30      12.412   5.042 -12.545  1.00  0.00
ATOM    629  C4'   A A  30      11.469   6.158 -12.332  1.00  0.00
ATOM    630  O4'   A A  30      10.124   5.617 -12.331  1.00  0.00
ATOM    631  C3'   A A  30      11.652   6.679 -10.928  1.00  0.00
ATOM    632  O3'   A A  30      12.776   7.527 -10.735  1.00  0.00
ATOM    633  C2'   A A  30      10.281   7.228 -10.575  1.00  0.00
ATOM    634  O2'   A A  30      10.034   8.579 -10.907  1.00  0.00
ATOM    635  C1'   A A  30       9.370   6.232 -11.301  1.00  0.00
ATOM    636  N9    A A  30       8.854   5.120 -10.357  1.00  0.00
ATOM    637  C8    A A  30       9.451   4.002  -9.835  1.00  0.00
ATOM    638  N7    A A  30       8.749   3.420  -8.891  1.00  0.00
ATOM    639  C5    A A  30       7.615   4.210  -8.787  1.00  0.00
ATOM    640  C6    A A  30       6.478   4.127  -7.965  1.00  0.00
ATOM    641  N6    A A  30       6.291   3.167  -7.055  1.00  0.00
ATOM    642  N1    A A  30       5.528   5.075  -8.111  1.00  0.00
ATOM    643  C2    A A  30       5.716   6.036  -9.023  1.00  0.00
ATOM    644  N3    A A  30       6.740   6.219  -9.853  1.00  0.00
ATOM    645  C4    A A  30       7.666   5.261  -9.682  1.00  0.00
ATOM    646  P     A A  31      13.512   7.502  -9.209  1.00  0.00
ATOM    647  OP1   A A  31      14.627   8.210  -8.544  1.00  0.00
ATOM    648  OP2   A A  31      13.301   6.062  -8.944  1.00  0.00
ATOM    649  O5'   A A  31      12.161   8.277  -8.854  1.00  0.00
ATOM    650  C5'   A A  31      12.143   9.693  -8.763  1.00  0.00
ATOM    651  C4'   A A  31      10.728  10.193  -8.570  1.00  0.00
ATOM    652  O4'   A A  31       9.767   9.136  -8.809  1.00  0.00
ATOM    653  C3'   A A  31      10.447  10.609  -7.145  1.00  0.00
ATOM    654  O3'   A A  31      10.869  11.934  -6.928  1.00  0.00
ATOM    655  C2'   A A  31       8.940  10.449  -7.027  1.00  0.00
ATOM    656  O2'   A A  31       8.226  11.523  -7.600  1.00  0.00
ATOM    657  C1'   A A  31       8.748   9.159  -7.820  1.00  0.00
ATOM    658  N9    A A  31       8.692   8.069  -6.957  1.00  0.00
ATOM    659  C8    A A  31       9.579   7.033  -7.092  1.00  0.00
ATOM    660  N7    A A  31       9.273   5.977  -6.374  1.00  0.00
ATOM    661  C5    A A  31       8.106   6.346  -5.723  1.00  0.00
ATOM    662  C6    A A  31       7.275   5.667  -4.814  1.00  0.00
ATOM    663  N6    A A  31       7.506   4.423  -4.389  1.00  0.00
ATOM    664  N1    A A  31       6.187   6.320  -4.353  1.00  0.00
ATOM    665  C2    A A  31       5.957   7.567  -4.780  1.00  0.00
ATOM    666  N3    A A  31       6.662   8.307  -5.631  1.00  0.00
ATOM    667  C4    A A  31       7.737   7.631  -6.071  1.00  0.00
ATOM    668  P     G A  32      11.796  12.241  -5.690  1.00  0.00
ATOM    669  OP1   G A  32      12.300  13.636  -5.898  1.00  0.00
ATOM    670  OP2   G A  32      12.694  11.226  -5.066  1.00  0.00
ATOM    671  O5'   G A  32      10.542  12.380  -4.767  1.00  0.00
ATOM    672  C5'   G A  32       9.559  13.333  -5.056  1.00  0.00
ATOM    673  C4'   G A  32       8.404  13.106  -4.154  1.00  0.00
ATOM    674  O4'   G A  32       7.895  11.772  -4.393  1.00  0.00
ATOM    675  C3'   G A  32       8.796  13.029  -2.695  1.00  0.00
ATOM    676  O3'   G A  32       9.003  14.316  -2.129  1.00  0.00
ATOM    677  C2'   G A  32       7.594  12.294  -2.117  1.00  0.00
ATOM    678  O2'   G A  32       6.454  13.116  -2.122  1.00  0.00
ATOM    679  C1'   G A  32       7.360  11.239  -3.190  1.00  0.00
ATOM    680  N9    G A  32       8.003  10.052  -2.911  1.00  0.00
ATOM    681  C8    G A  32       9.110   9.572  -3.568  1.00  0.00
ATOM    682  N7    G A  32       9.491   8.398  -3.145  1.00  0.00
ATOM    683  C5    G A  32       8.584   8.080  -2.152  1.00  0.00
ATOM    684  C6    G A  32       8.485   6.931  -1.325  1.00  0.00
ATOM    685  O6    G A  32       9.213   5.930  -1.314  1.00  0.00
ATOM    686  N1    G A  32       7.411   7.015  -0.444  1.00  0.00
ATOM    687  C2    G A  32       6.539   8.075  -0.368  1.00  0.00
ATOM    688  N2    G A  32       5.564   7.973   0.545  1.00  0.00
ATOM    689  N3    G A  32       6.619   9.149  -1.128  1.00  0.00
ATOM    690  C4    G A  32       7.655   9.090  -1.992  1.00  0.00
ATOM    691  P     U A  33      10.123  14.527  -0.815  1.00  0.00
ATOM    692  OP1   U A  33      10.502  15.937  -0.540  1.00  0.00
ATOM    693  OP2   U A  33      11.177  13.532  -1.142  1.00  0.00
ATOM    694  O5'   U A  33       9.282  13.982   0.426  1.00  0.00
ATOM    695  C5'   U A  33       8.268  14.785   1.029  1.00  0.00
ATOM    696  C4'   U A  33       7.487  13.981   2.045  1.00  0.00
ATOM    697  O4'   U A  33       6.807  12.885   1.376  1.00  0.00
ATOM    698  C3'   U A  33       8.298  13.290   3.128  1.00  0.00
ATOM    699  O3'   U A  33       8.607  14.164   4.205  1.00  0.00
ATOM    700  C2'   U A  33       7.339  12.203   3.583  1.00  0.00
ATOM    701  O2'   U A  33       6.328  12.708   4.429  1.00  0.00
ATOM    702  C1'   U A  33       6.735  11.767   2.248  1.00  0.00
ATOM    703  N1    U A  33       7.491  10.646   1.730  1.00  0.00
ATOM    704  C2    U A  33       6.992   9.390   2.018  1.00  0.00
ATOM    705  O2    U A  33       5.903   9.211   2.535  1.00  0.00
ATOM    706  N3    U A  33       7.817   8.345   1.679  1.00  0.00
ATOM    707  C4    U A  33       9.063   8.429   1.094  1.00  0.00
ATOM    708  O4    U A  33       9.686   7.399   0.847  1.00  0.00
ATOM    709  C5    U A  33       9.512   9.766   0.827  1.00  0.00
ATOM    710  C6    U A  33       8.730  10.801   1.147  1.00  0.00
ATOM    711  P     U A  34       9.601  13.685   6.220  1.00  0.00
ATOM    712  OP1   U A  34       9.568  13.550   7.699  1.00  0.00
ATOM    713  OP2   U A  34      10.117  14.936   5.601  1.00  0.00
ATOM    714  O5'   U A  34      10.441  12.474   5.622  1.00  0.00
ATOM    715  C5'   U A  34      11.859  12.443   5.727  1.00  0.00
ATOM    716  C4'   U A  34      12.379  11.134   5.192  1.00  0.00
ATOM    717  O4'   U A  34      11.902  10.056   6.048  1.00  0.00
ATOM    718  C3'   U A  34      11.898  10.801   3.788  1.00  0.00
ATOM    719  O3'   U A  34      12.898  10.078   3.088  1.00  0.00
ATOM    720  C2'   U A  34      10.688   9.916   4.054  1.00  0.00
ATOM    721  O2'   U A  34      10.428   9.035   2.982  1.00  0.00
ATOM    722  C1'   U A  34      11.145   9.140   5.287  1.00  0.00
ATOM    723  N1    U A  34       9.830   8.905   5.878  1.00  0.00
ATOM    724  C2    U A  34       9.370   7.664   5.479  1.00  0.00
ATOM    725  O2    U A  34      10.108   6.774   5.097  1.00  0.00
ATOM    726  N3    U A  34       8.007   7.502   5.541  1.00  0.00
ATOM    727  C4    U A  34       7.078   8.435   5.954  1.00  0.00
ATOM    728  O4    U A  34       5.885   8.142   5.956  1.00  0.00
ATOM    729  C5    U A  34       7.634   9.698   6.352  1.00  0.00
ATOM    730  C6    U A  34       8.956   9.883   6.301  1.00  0.00
ATOM    731  P     U A  35      12.732  10.988   1.552  1.00  0.00
ATOM    732  OP1   U A  35      13.189  11.965   0.534  1.00  0.00
ATOM    733  OP2   U A  35      11.709   9.967   1.227  1.00  0.00
ATOM    734  O5'   U A  35      13.980  10.129   2.052  1.00  0.00
ATOM    735  C5'   U A  35      15.295  10.579   1.758  1.00  0.00
ATOM    736  C4'   U A  35      16.237   9.411   1.658  1.00  0.00
ATOM    737  O4'   U A  35      16.458   8.927   3.011  1.00  0.00
ATOM    738  C3'   U A  35      15.689   8.240   0.841  1.00  0.00
ATOM    739  O3'   U A  35      16.460   7.910  -0.312  1.00  0.00
ATOM    740  C2'   U A  35      15.671   7.045   1.785  1.00  0.00
ATOM    741  O2'   U A  35      16.453   5.962   1.333  1.00  0.00
ATOM    742  C1'   U A  35      16.209   7.543   3.117  1.00  0.00
ATOM    743  N1    U A  35      15.151   7.415   4.038  1.00  0.00
ATOM    744  C2    U A  35      15.125   6.124   4.533  1.00  0.00
ATOM    745  O2    U A  35      16.086   5.376   4.486  1.00  0.00
ATOM    746  N3    U A  35      13.929   5.738   5.086  1.00  0.00
ATOM    747  C4    U A  35      12.781   6.495   5.192  1.00  0.00
ATOM    748  O4    U A  35      11.782   6.009   5.716  1.00  0.00
ATOM    749  C5    U A  35      12.887   7.823   4.655  1.00  0.00
ATOM    750  C6    U A  35      14.039   8.224   4.111  1.00  0.00
ATOM    751  P     C A  36      15.644   7.134  -1.422  1.00  0.00
ATOM    752  OP1   C A  36      15.913   7.266  -2.868  1.00  0.00
ATOM    753  OP2   C A  36      14.330   7.537  -0.889  1.00  0.00
ATOM    754  O5'   C A  36      15.905   5.649  -0.912  1.00  0.00
ATOM    755  C5'   C A  36      17.031   4.917  -1.403  1.00  0.00
ATOM    756  C4'   C A  36      17.300   3.723  -0.533  1.00  0.00
ATOM    757  O4'   C A  36      17.029   4.113   0.824  1.00  0.00
ATOM    758  C3'   C A  36      16.371   2.554  -0.715  1.00  0.00
ATOM    759  O3'   C A  36      16.782   1.762  -1.814  1.00  0.00
ATOM    760  C2'   C A  36      16.563   1.815   0.592  1.00  0.00
ATOM    761  O2'   C A  36      17.759   1.059   0.590  1.00  0.00
ATOM    762  C1'   C A  36      16.646   2.985   1.575  1.00  0.00
ATOM    763  N1    C A  36      15.323   3.324   2.178  1.00  0.00
ATOM    764  C2    C A  36      14.681   2.430   3.041  1.00  0.00
ATOM    765  O2    C A  36      15.259   1.373   3.346  1.00  0.00
ATOM    766  N3    C A  36      13.451   2.740   3.517  1.00  0.00
ATOM    767  C4    C A  36      12.868   3.886   3.162  1.00  0.00
ATOM    768  N4    C A  36      11.656   4.149   3.656  1.00  0.00
ATOM    769  C5    C A  36      13.502   4.806   2.289  1.00  0.00
ATOM    770  C6    C A  36      14.716   4.495   1.821  1.00  0.00
ATOM    771  P     U A  37      15.794   1.031  -2.610  1.00  0.00
ATOM    772  OP1   U A  37      16.906   0.335  -3.414  1.00  0.00
ATOM    773  OP2   U A  37      15.081   2.043  -3.412  1.00  0.00
ATOM    774  O5'   U A  37      14.807  -0.019  -1.952  1.00  0.00
ATOM    775  C5'   U A  37      15.352  -1.169  -1.270  1.00  0.00
ATOM    776  C4'   U A  37      14.118  -1.843  -0.709  1.00  0.00
ATOM    777  O4'   U A  37      13.721  -1.124   0.445  1.00  0.00
ATOM    778  C3'   U A  37      12.891  -1.842  -1.589  1.00  0.00
ATOM    779  O3'   U A  37      12.824  -2.957  -2.505  1.00  0.00
ATOM    780  C2'   U A  37      11.774  -2.052  -0.541  1.00  0.00
ATOM    781  O2'   U A  37      11.825  -3.435  -0.233  1.00  0.00
ATOM    782  C1'   U A  37      12.291  -1.210   0.594  1.00  0.00
ATOM    783  N1    U A  37      11.749   0.182   0.478  1.00  0.00
ATOM    784  C2    U A  37      10.526   0.427   1.072  1.00  0.00
ATOM    785  O2    U A  37       9.951  -0.389   1.771  1.00  0.00
ATOM    786  N3    U A  37       9.994   1.668   0.817  1.00  0.00
ATOM    787  C4    U A  37      10.551   2.666   0.045  1.00  0.00
ATOM    788  O4    U A  37       9.953   3.731  -0.090  1.00  0.00
ATOM    789  C5    U A  37      11.820   2.335  -0.538  1.00  0.00
ATOM    790  C6    U A  37      12.360   1.136  -0.307  1.00  0.00
ATOM    791  P     A A  38      11.735  -3.066  -3.777  1.00  0.00
ATOM    792  OP1   A A  38      11.788  -4.351  -4.507  1.00  0.00
ATOM    793  OP2   A A  38      11.483  -1.820  -4.534  1.00  0.00
ATOM    794  O5'   A A  38      10.598  -3.172  -2.651  1.00  0.00
ATOM    795  C5'   A A  38      10.154  -4.411  -2.078  1.00  0.00
ATOM    796  C4'   A A  38       8.801  -4.242  -1.379  1.00  0.00
ATOM    797  O4'   A A  38       8.884  -3.104  -0.502  1.00  0.00
ATOM    798  C3'   A A  38       7.685  -3.846  -2.333  1.00  0.00
ATOM    799  O3'   A A  38       7.182  -4.855  -3.244  1.00  0.00
ATOM    800  C2'   A A  38       6.704  -3.107  -1.437  1.00  0.00
ATOM    801  O2'   A A  38       5.907  -3.995  -0.645  1.00  0.00
ATOM    802  C1'   A A  38       7.641  -2.360  -0.488  1.00  0.00
ATOM    803  N9    A A  38       7.786  -1.062  -1.212  1.00  0.00
ATOM    804  C8    A A  38       8.775  -0.627  -2.055  1.00  0.00
ATOM    805  N7    A A  38       8.585   0.588  -2.512  1.00  0.00
ATOM    806  C5    A A  38       7.389   0.978  -1.929  1.00  0.00
ATOM    807  C6    A A  38       6.639   2.164  -2.011  1.00  0.00
ATOM    808  N6    A A  38       7.002   3.218  -2.745  1.00  0.00
ATOM    809  N1    A A  38       5.490   2.229  -1.306  1.00  0.00
ATOM    810  C2    A A  38       5.127   1.172  -0.570  1.00  0.00
ATOM    811  N3    A A  38       5.748   0.005  -0.412  1.00  0.00
ATOM    812  C4    A A  38       6.885  -0.028  -1.127  1.00  0.00
ATOM    813  P     C A  39       5.607  -6.002  -3.144  1.00  0.00
ATOM    814  OP1   C A  39       4.958  -7.292  -2.782  1.00  0.00
ATOM    815  OP2   C A  39       6.212  -5.840  -4.486  1.00  0.00
ATOM    816  O5'   C A  39       4.549  -4.822  -2.961  1.00  0.00
ATOM    817  C5'   C A  39       3.518  -4.868  -1.947  1.00  0.00
ATOM    818  C4'   C A  39       2.537  -3.739  -2.167  1.00  0.00
ATOM    819  O4'   C A  39       3.309  -2.527  -2.294  1.00  0.00
ATOM    820  C3'   C A  39       1.799  -3.784  -3.501  1.00  0.00
ATOM    821  O3'   C A  39       0.549  -4.489  -3.426  1.00  0.00
ATOM    822  C2'   C A  39       1.478  -2.308  -3.790  1.00  0.00
ATOM    823  O2'   C A  39       0.190  -1.922  -3.352  1.00  0.00
ATOM    824  C1'   C A  39       2.509  -1.568  -2.934  1.00  0.00
ATOM    825  N1    C A  39       3.727  -1.059  -3.978  1.00  0.00
ATOM    826  C2    C A  39       3.429   0.112  -4.685  1.00  0.00
ATOM    827  O2    C A  39       2.294   0.606  -4.571  1.00  0.00
ATOM    828  N3    C A  39       4.382   0.670  -5.469  1.00  0.00
ATOM    829  C4    C A  39       5.586   0.104  -5.561  1.00  0.00
ATOM    830  N4    C A  39       6.493   0.690  -6.346  1.00  0.00
ATOM    831  C5    C A  39       5.908  -1.082  -4.853  1.00  0.00
ATOM    832  C6    C A  39       4.964  -1.630  -4.080  1.00  0.00
ATOM    833  P     C A  40       0.208  -5.886  -2.530  1.00  0.00
ATOM    834  OP1   C A  40      -0.129  -7.020  -3.411  1.00  0.00
ATOM    835  OP2   C A  40      -0.425  -4.562  -2.771  1.00  0.00
ATOM    836  O5'   C A  40      -0.082  -6.317  -1.027  1.00  0.00
ATOM    837  C5'   C A  40       0.650  -7.381  -0.424  1.00  0.00
ATOM    838  C4'   C A  40       0.290  -7.500   1.039  1.00  0.00
ATOM    839  O4'   C A  40       0.839  -6.366   1.765  1.00  0.00
ATOM    840  C3'   C A  40      -1.200  -7.454   1.359  1.00  0.00
ATOM    841  O3'   C A  40      -1.842  -8.715   1.195  1.00  0.00
ATOM    842  C2'   C A  40      -1.200  -6.999   2.812  1.00  0.00
ATOM    843  O2'   C A  40      -0.908  -8.051   3.712  1.00  0.00
ATOM    844  C1'   C A  40      -0.051  -5.989   2.808  1.00  0.00
ATOM    845  N1    C A  40      -0.543  -4.609   2.548  1.00  0.00
ATOM    846  C2    C A  40      -1.269  -3.994   3.574  1.00  0.00
ATOM    847  O2    C A  40      -1.425  -4.604   4.645  1.00  0.00
ATOM    848  N3    C A  40      -1.780  -2.756   3.369  1.00  0.00
ATOM    849  C4    C A  40      -1.589  -2.140   2.202  1.00  0.00
ATOM    850  N4    C A  40      -2.110  -0.921   2.047  1.00  0.00
ATOM    851  C5    C A  40      -0.856  -2.746   1.150  1.00  0.00
ATOM    852  C6    C A  40      -0.354  -3.969   1.356  1.00  0.00
ATOM    853  P     G A  41      -3.576  -8.828   0.881  1.00  0.00
ATOM    854  OP1   G A  41      -3.688 -10.261   0.533  1.00  0.00
ATOM    855  OP2   G A  41      -4.263  -7.813   0.039  1.00  0.00
ATOM    856  O5'   G A  41      -4.091  -8.636   2.374  1.00  0.00
ATOM    857  C5'   G A  41      -3.458  -9.313   3.468  1.00  0.00
ATOM    858  C4'   G A  41      -3.862  -8.678   4.773  1.00  0.00
ATOM    859  O4'   G A  41      -3.289  -7.351   4.877  1.00  0.00
ATOM    860  C3'   G A  41      -5.347  -8.435   4.961  1.00  0.00
ATOM    861  O3'   G A  41      -6.027  -9.608   5.346  1.00  0.00
ATOM    862  C2'   G A  41      -5.344  -7.375   6.047  1.00  0.00
ATOM    863  O2'   G A  41      -5.051  -7.930   7.309  1.00  0.00
ATOM    864  C1'   G A  41      -4.174  -6.505   5.592  1.00  0.00
ATOM    865  N9    G A  41      -4.641  -5.449   4.751  1.00  0.00
ATOM    866  C8    G A  41      -4.419  -5.342   3.400  1.00  0.00
ATOM    867  N7    G A  41      -4.870  -4.228   2.891  1.00  0.00
ATOM    868  C5    G A  41      -5.421  -3.557   3.967  1.00  0.00
ATOM    869  C6    G A  41      -6.064  -2.295   4.037  1.00  0.00
ATOM    870  O6    G A  41      -6.279  -1.493   3.119  1.00  0.00
ATOM    871  N1    G A  41      -6.477  -1.992   5.331  1.00  0.00
ATOM    872  C2    G A  41      -6.293  -2.805   6.424  1.00  0.00
ATOM    873  N2    G A  41      -6.759  -2.341   7.591  1.00  0.00
ATOM    874  N3    G A  41      -5.697  -3.980   6.374  1.00  0.00
ATOM    875  C4    G A  41      -5.289  -4.296   5.127  1.00  0.00
ATOM    876  P     G A  42      -7.493  -9.766   4.914  1.00  0.00
ATOM    877  OP1   G A  42      -7.831 -11.040   5.601  1.00  0.00
ATOM    878  OP2   G A  42      -8.072  -9.490   3.581  1.00  0.00
ATOM    879  O5'   G A  42      -7.872  -8.541   5.867  1.00  0.00
ATOM    880  C5'   G A  42      -8.023  -8.720   7.277  1.00  0.00
ATOM    881  C4'   G A  42      -9.095  -7.795   7.806  1.00  0.00
ATOM    882  O4'   G A  42      -8.634  -6.420   7.675  1.00  0.00
ATOM    883  C3'   G A  42     -10.396  -7.817   7.017  1.00  0.00
ATOM    884  O3'   G A  42     -11.290  -8.875   7.332  1.00  0.00
ATOM    885  C2'   G A  42     -10.977  -6.435   7.272  1.00  0.00
ATOM    886  O2'   G A  42     -11.666  -6.328   8.496  1.00  0.00
ATOM    887  C1'   G A  42      -9.711  -5.581   7.287  1.00  0.00
ATOM    888  N9    G A  42      -9.192  -5.101   5.756  1.00  0.00
ATOM    889  C8    G A  42      -8.446  -5.703   4.772  1.00  0.00
ATOM    890  N7    G A  42      -8.433  -5.032   3.652  1.00  0.00
ATOM    891  C5    G A  42      -9.214  -3.921   3.909  1.00  0.00
ATOM    892  C6    G A  42      -9.571  -2.830   3.075  1.00  0.00
ATOM    893  O6    G A  42      -9.249  -2.629   1.897  1.00  0.00
ATOM    894  N1    G A  42     -10.386  -1.915   3.735  1.00  0.00
ATOM    895  C2    G A  42     -10.805  -2.035   5.038  1.00  0.00
ATOM    896  N2    G A  42     -11.587  -1.050   5.501  1.00  0.00
ATOM    897  N3    G A  42     -10.483  -3.042   5.825  1.00  0.00
ATOM    898  C4    G A  42      -9.693  -3.944   5.205  1.00  0.00
ATOM    899  P     G A  43     -12.325  -9.463   6.162  1.00  0.00
ATOM    900  OP1   G A  43     -12.828 -10.743   6.718  1.00  0.00
ATOM    901  OP2   G A  43     -11.559  -9.454   4.889  1.00  0.00
ATOM    902  O5'   G A  43     -13.522  -8.430   6.041  1.00  0.00
ATOM    903  C5'   G A  43     -14.292  -8.162   7.180  1.00  0.00
ATOM    904  C4'   G A  43     -15.022  -6.868   7.033  1.00  0.00
ATOM    905  O4'   G A  43     -14.070  -5.782   6.860  1.00  0.00
ATOM    906  C3'   G A  43     -15.836  -6.784   5.761  1.00  0.00
ATOM    907  O3'   G A  43     -17.059  -7.477   5.856  1.00  0.00
ATOM    908  C2'   G A  43     -16.013  -5.284   5.587  1.00  0.00
ATOM    909  O2'   G A  43     -17.029  -4.731   6.403  1.00  0.00
ATOM    910  C1'   G A  43     -14.652  -4.774   6.047  1.00  0.00
ATOM    911  N9    G A  43     -13.794  -4.509   4.883  1.00  0.00
ATOM    912  C8    G A  43     -12.857  -5.375   4.375  1.00  0.00
ATOM    913  N7    G A  43     -12.217  -4.896   3.343  1.00  0.00
ATOM    914  C5    G A  43     -12.761  -3.639   3.157  1.00  0.00
ATOM    915  C6    G A  43     -12.472  -2.642   2.189  1.00  0.00
ATOM    916  O6    G A  43     -11.643  -2.683   1.272  1.00  0.00
ATOM    917  N1    G A  43     -13.261  -1.508   2.358  1.00  0.00
ATOM    918  C2    G A  43     -14.211  -1.352   3.339  1.00  0.00
ATOM    919  N2    G A  43     -14.870  -0.186   3.344  1.00  0.00
ATOM    920  N3    G A  43     -14.491  -2.269   4.245  1.00  0.00
ATOM    921  C4    G A  43     -13.737  -3.380   4.099  1.00  0.00
ATOM    922  P     C A  44     -17.700  -8.181   4.523  1.00  0.00
ATOM    923  OP1   C A  44     -19.036  -8.798   4.818  1.00  0.00
ATOM    924  OP2   C A  44     -16.887  -8.675   3.376  1.00  0.00
ATOM    925  O5'   C A  44     -17.963  -6.621   4.367  1.00  0.00
ATOM    926  C5'   C A  44     -19.237  -6.166   3.910  1.00  0.00
ATOM    927  C4'   C A  44     -19.209  -4.687   3.647  1.00  0.00
ATOM    928  O4'   C A  44     -17.908  -4.066   3.904  1.00  0.00
ATOM    929  C3'   C A  44     -19.451  -4.388   2.198  1.00  0.00
ATOM    930  O3'   C A  44     -20.814  -4.574   1.927  1.00  0.00
ATOM    931  C2'   C A  44     -18.965  -2.958   2.092  1.00  0.00
ATOM    932  O2'   C A  44     -19.915  -2.038   2.568  1.00  0.00
ATOM    933  C1'   C A  44     -17.697  -3.022   2.958  1.00  0.00
ATOM    934  N1    C A  44     -16.501  -3.271   2.027  1.00  0.00
ATOM    935  C2    C A  44     -16.037  -2.260   1.178  1.00  0.00
ATOM    936  O2    C A  44     -16.684  -1.202   1.099  1.00  0.00
ATOM    937  N3    C A  44     -14.900  -2.464   0.470  1.00  0.00
ATOM    938  C4    C A  44     -14.239  -3.616   0.587  1.00  0.00
ATOM    939  N4    C A  44     -13.124  -3.771  -0.131  1.00  0.00
ATOM    940  C5    C A  44     -14.693  -4.653   1.441  1.00  0.00
ATOM    941  C6    C A  44     -15.815  -4.448   2.139  1.00  0.00
ATOM    942  P     A A  45     -21.214  -5.203   0.528  1.00  0.00
ATOM    943  OP1   A A  45     -22.663  -5.551   0.454  1.00  0.00
ATOM    944  OP2   A A  45     -20.207  -6.203   0.100  1.00  0.00
ATOM    945  O5'   A A  45     -20.915  -3.913  -0.358  1.00  0.00
ATOM    946  C5'   A A  45     -21.715  -2.726  -0.265  1.00  0.00
ATOM    947  C4'   A A  45     -21.240  -1.720  -1.281  1.00  0.00
ATOM    948  O4'   A A  45     -19.823  -1.482  -1.067  1.00  0.00
ATOM    949  C3'   A A  45     -21.322  -2.179  -2.728  1.00  0.00
ATOM    950  O3'   A A  45     -22.606  -1.906  -3.268  1.00  0.00
ATOM    951  C2'   A A  45     -20.256  -1.332  -3.397  1.00  0.00
ATOM    952  O2'   A A  45     -20.727  -0.019  -3.591  1.00  0.00
ATOM    953  C1'   A A  45     -19.176  -1.303  -2.316  1.00  0.00
ATOM    954  N9    A A  45     -18.183  -2.375  -2.451  1.00  0.00
ATOM    955  C8    A A  45     -18.111  -3.527  -1.713  1.00  0.00
ATOM    956  N7    A A  45     -17.082  -4.284  -2.014  1.00  0.00
ATOM    957  C5    A A  45     -16.436  -3.582  -3.019  1.00  0.00
ATOM    958  C6    A A  45     -15.274  -3.850  -3.764  1.00  0.00
ATOM    959  N6    A A  45     -14.529  -4.946  -3.601  1.00  0.00
ATOM    960  N1    A A  45     -14.901  -2.944  -4.692  1.00  0.00
ATOM    961  C2    A A  45     -15.649  -1.846  -4.853  1.00  0.00
ATOM    962  N3    A A  45     -16.758  -1.482  -4.214  1.00  0.00
ATOM    963  C4    A A  45     -17.103  -2.404  -3.300  1.00  0.00
ATOM    964  P     C A  46     -23.024  -2.589  -4.708  1.00  0.00
ATOM    965  OP1   C A  46     -24.225  -1.874  -5.219  1.00  0.00
ATOM    966  OP2   C A  46     -23.133  -4.019  -4.309  1.00  0.00
ATOM    967  O5'   C A  46     -21.852  -2.453  -5.788  1.00  0.00
ATOM    968  C5'   C A  46     -21.701  -1.266  -6.577  1.00  0.00
ATOM    969  C4'   C A  46     -20.467  -1.357  -7.457  1.00  0.00
ATOM    970  O4'   C A  46     -19.304  -1.607  -6.621  1.00  0.00
ATOM    971  C3'   C A  46     -20.435  -2.469  -8.500  1.00  0.00
ATOM    972  O3'   C A  46     -21.069  -2.048  -9.709  1.00  0.00
ATOM    973  C2'   C A  46     -18.936  -2.661  -8.716  1.00  0.00
ATOM    974  O2'   C A  46     -18.374  -1.680  -9.565  1.00  0.00
ATOM    975  C1'   C A  46     -18.395  -2.458  -7.301  1.00  0.00
ATOM    976  N1    C A  46     -18.246  -3.678  -6.570  1.00  0.00
ATOM    977  C2    C A  46     -17.294  -4.632  -6.947  1.00  0.00
ATOM    978  O2    C A  46     -16.540  -4.379  -7.902  1.00  0.00
ATOM    979  N3    C A  46     -17.223  -5.799  -6.263  1.00  0.00
ATOM    980  C4    C A  46     -18.054  -6.028  -5.246  1.00  0.00
ATOM    981  N4    C A  46     -17.946  -7.192  -4.601  1.00  0.00
ATOM    982  C5    C A  46     -19.026  -5.074  -4.848  1.00  0.00
ATOM    983  C6    C A  46     -19.093  -3.923  -5.526  1.00  0.00
ATOM    984  P     C A  47     -21.546  -3.113 -10.722  1.00  0.00
ATOM    985  OP1   C A  47     -22.326  -2.486 -11.810  1.00  0.00
ATOM    986  OP2   C A  47     -22.263  -3.824  -9.632  1.00  0.00
ATOM    987  O5'   C A  47     -20.497  -4.075 -11.442  1.00  0.00
ATOM    988  C5'   C A  47     -19.539  -3.524 -12.352  1.00  0.00
ATOM    989  C4'   C A  47     -18.631  -4.592 -12.904  1.00  0.00
ATOM    990  O4'   C A  47     -17.740  -5.031 -11.860  1.00  0.00
ATOM    991  C3'   C A  47     -19.293  -5.856 -13.436  1.00  0.00
ATOM    992  O3'   C A  47     -19.638  -5.752 -14.815  1.00  0.00
ATOM    993  C2'   C A  47     -18.203  -6.903 -13.263  1.00  0.00
ATOM    994  O2'   C A  47     -17.298  -6.860 -14.341  1.00  0.00
ATOM    995  C1'   C A  47     -17.497  -6.418 -11.996  1.00  0.00
ATOM    996  N1    C A  47     -18.006  -7.066 -10.788  1.00  0.00
ATOM    997  C2    C A  47     -17.525  -8.348 -10.501  1.00  0.00
ATOM    998  O2    C A  47     -16.586  -8.800 -11.179  1.00  0.00
ATOM    999  N3    C A  47     -18.094  -9.057  -9.496  1.00  0.00
ATOM   1000  C4    C A  47     -19.100  -8.531  -8.796  1.00  0.00
ATOM   1001  N4    C A  47     -19.629  -9.267  -7.816  1.00  0.00
ATOM   1002  C5    C A  47     -19.602  -7.234  -9.071  1.00  0.00
ATOM   1003  C6    C A  47     -19.037  -6.537 -10.064  1.00  0.00
ATOM   1004  P     G A  48     -20.713  -6.810 -15.490  1.00  0.00
ATOM   1005  OP1   G A  48     -20.829  -5.609 -16.348  1.00  0.00
ATOM   1006  OP2   G A  48     -21.934  -7.465 -14.959  1.00  0.00
ATOM   1007  O5'   G A  48     -19.930  -7.922 -16.314  1.00  0.00
ATOM   1008  C5'   G A  48     -18.532  -7.810 -16.562  1.00  0.00
ATOM   1009  C4'   G A  48     -17.871  -9.163 -16.466  1.00  0.00
ATOM   1010  O4'   G A  48     -17.427  -9.440 -15.119  1.00  0.00
ATOM   1011  C3'   G A  48     -18.750 -10.340 -16.837  1.00  0.00
ATOM   1012  O3'   G A  48     -18.750 -10.454 -18.239  1.00  0.00
ATOM   1013  C2'   G A  48     -18.066 -11.500 -16.138  1.00  0.00
ATOM   1014  O2'   G A  48     -16.936 -11.878 -16.889  1.00  0.00
ATOM   1015  C1'   G A  48     -17.563 -10.825 -14.856  1.00  0.00
ATOM   1016  N9    G A  48     -18.199 -10.974 -13.612  1.00  0.00
ATOM   1017  C8    G A  48     -19.203 -10.178 -13.117  1.00  0.00
ATOM   1018  N7    G A  48     -19.714 -10.625 -12.002  1.00  0.00
ATOM   1019  C5    G A  48     -19.006 -11.784 -11.741  1.00  0.00
ATOM   1020  C6    G A  48     -19.111 -12.709 -10.670  1.00  0.00
ATOM   1021  O6    G A  48     -19.883 -12.677  -9.704  1.00  0.00
ATOM   1022  N1    G A  48     -18.199 -13.753 -10.793  1.00  0.00
ATOM   1023  C2    G A  48     -17.296 -13.889 -11.821  1.00  0.00
ATOM   1024  N2    G A  48     -16.496 -14.963 -11.766  1.00  0.00
ATOM   1025  N3    G A  48     -17.188 -13.039 -12.823  1.00  0.00
ATOM   1026  C4    G A  48     -18.064 -12.017 -12.725  1.00  0.00
ATOM   1027  P     U A  49     -20.302 -11.694 -18.800  1.00  0.00
ATOM   1028  OP1   U A  49     -19.950 -11.209 -20.155  1.00  0.00
ATOM   1029  OP2   U A  49     -21.441 -11.085 -18.079  1.00  0.00
ATOM   1030  O5'   U A  49     -20.674 -13.253 -18.817  1.00  0.00
ATOM   1031  C5'   U A  49     -19.788 -14.230 -19.343  1.00  0.00
ATOM   1032  C4'   U A  49     -18.817 -14.688 -18.287  1.00  0.00
ATOM   1033  O4'   U A  49     -19.503 -15.214 -17.134  1.00  0.00
ATOM   1034  C3'   U A  49     -17.782 -15.728 -18.694  1.00  0.00
ATOM   1035  O3'   U A  49     -16.592 -15.005 -18.961  1.00  0.00
ATOM   1036  C2'   U A  49     -17.629 -16.653 -17.490  1.00  0.00
ATOM   1037  O2'   U A  49     -16.323 -16.541 -16.957  1.00  0.00
ATOM   1038  C1'   U A  49     -18.624 -16.088 -16.467  1.00  0.00
ATOM   1039  N1    U A  49     -19.187 -15.382 -14.805  1.00  0.00
ATOM   1040  C2    U A  49     -18.514 -15.662 -13.632  1.00  0.00
ATOM   1041  O2    U A  49     -17.341 -15.992 -13.601  1.00  0.00
ATOM   1042  N3    U A  49     -19.265 -15.541 -12.488  1.00  0.00
ATOM   1043  C4    U A  49     -20.593 -15.178 -12.402  1.00  0.00
ATOM   1044  O4    U A  49     -21.132 -15.113 -11.300  1.00  0.00
ATOM   1045  C5    U A  49     -21.222 -14.905 -13.663  1.00  0.00
ATOM   1046  C6    U A  49     -20.515 -15.014 -14.791  1.00  0.00
ATOM   1047  P     A A  50     -15.235 -14.525 -19.951  1.00  0.00
ATOM   1048  OP1   A A  50     -15.931 -15.065 -21.143  1.00  0.00
ATOM   1049  OP2   A A  50     -14.464 -15.442 -19.080  1.00  0.00
ATOM   1050  O5'   A A  50     -14.247 -13.365 -20.423  1.00  0.00
ATOM   1051  C5'   A A  50     -14.687 -12.318 -21.294  1.00  0.00
ATOM   1052  C4'   A A  50     -14.591 -10.976 -20.596  1.00  0.00
ATOM   1053  O4'   A A  50     -15.473 -11.000 -19.431  1.00  0.00
ATOM   1054  C3'   A A  50     -13.252 -10.637 -19.961  1.00  0.00
ATOM   1055  O3'   A A  50     -12.278 -10.110 -20.822  1.00  0.00
ATOM   1056  C2'   A A  50     -13.663  -9.582 -18.958  1.00  0.00
ATOM   1057  O2'   A A  50     -14.028  -8.362 -19.581  1.00  0.00
ATOM   1058  C1'   A A  50     -14.877 -10.273 -18.355  1.00  0.00
ATOM   1059  N9    A A  50     -14.460 -11.339 -17.348  1.00  0.00
ATOM   1060  C8    A A  50     -13.878 -12.560 -17.571  1.00  0.00
ATOM   1061  N7    A A  50     -13.633 -13.237 -16.474  1.00  0.00
ATOM   1062  C5    A A  50     -14.084 -12.404 -15.463  1.00  0.00
ATOM   1063  C6    A A  50     -14.109 -12.543 -14.064  1.00  0.00
ATOM   1064  N6    A A  50     -13.652 -13.619 -13.419  1.00  0.00
ATOM   1065  N1    A A  50     -14.626 -11.525 -13.342  1.00  0.00
ATOM   1066  C2    A A  50     -15.084 -10.448 -13.989  1.00  0.00
ATOM   1067  N3    A A  50     -15.116 -10.202 -15.297  1.00  0.00
ATOM   1068  C4    A A  50     -14.595 -11.231 -15.985  1.00  0.00
ATOM   1069  P     A A  51     -10.752 -10.122 -20.247  1.00  0.00
ATOM   1070  OP1   A A  51      -9.663 -10.086 -21.249  1.00  0.00
ATOM   1071  OP2   A A  51     -10.675 -11.044 -19.089  1.00  0.00
ATOM   1072  O5'   A A  51     -10.918  -8.670 -19.588  1.00  0.00
ATOM   1073  C5'   A A  51      -9.907  -8.120 -18.747  1.00  0.00
ATOM   1074  C4'   A A  51     -10.505  -7.356 -17.588  1.00  0.00
ATOM   1075  O4'   A A  51     -11.720  -8.024 -17.158  1.00  0.00
ATOM   1076  C3'   A A  51      -9.654  -7.268 -16.326  1.00  0.00
ATOM   1077  O3'   A A  51      -8.688  -6.228 -16.343  1.00  0.00
ATOM   1078  C2'   A A  51     -10.695  -7.110 -15.224  1.00  0.00
ATOM   1079  O2'   A A  51     -11.150  -5.767 -15.138  1.00  0.00
ATOM   1080  C1'   A A  51     -11.833  -7.982 -15.752  1.00  0.00
ATOM   1081  N9    A A  51     -11.714  -9.387 -15.159  1.00  0.00
ATOM   1082  C8    A A  51     -11.450 -10.573 -15.793  1.00  0.00
ATOM   1083  N7    A A  51     -11.494 -11.618 -14.999  1.00  0.00
ATOM   1084  C5    A A  51     -11.807 -11.080 -13.761  1.00  0.00
ATOM   1085  C6    A A  51     -11.998 -11.665 -12.497  1.00  0.00
ATOM   1086  N6    A A  51     -11.899 -12.976 -12.266  1.00  0.00
ATOM   1087  N1    A A  51     -12.299 -10.846 -11.466  1.00  0.00
ATOM   1088  C2    A A  51     -12.399  -9.532 -11.698  1.00  0.00
ATOM   1089  N3    A A  51     -12.243  -8.866 -12.840  1.00  0.00
ATOM   1090  C4    A A  51     -11.944  -9.707 -13.843  1.00  0.00
ATOM   1091  P     A A  52      -7.670  -6.359 -15.407  1.00  0.00
ATOM   1092  OP1   A A  52      -7.864  -6.340 -16.877  1.00  0.00
ATOM   1093  OP2   A A  52      -6.288  -6.281 -14.883  1.00  0.00
ATOM   1094  O5'   A A  52      -8.392  -5.086 -14.743  1.00  0.00
ATOM   1095  C5'   A A  52      -7.875  -4.467 -13.562  1.00  0.00
ATOM   1096  C4'   A A  52      -8.405  -3.066 -13.336  1.00  0.00
ATOM   1097  O4'   A A  52      -9.833  -3.077 -13.613  1.00  0.00
ATOM   1098  C3'   A A  52      -8.230  -2.514 -11.913  1.00  0.00
ATOM   1099  O3'   A A  52      -7.565  -1.253 -11.844  1.00  0.00
ATOM   1100  C2'   A A  52      -9.639  -2.327 -11.367  1.00  0.00
ATOM   1101  O2'   A A  52      -9.851  -1.072 -10.758  1.00  0.00
ATOM   1102  C1'   A A  52     -10.563  -2.467 -12.567  1.00  0.00
ATOM   1103  N9    A A  52     -11.297  -3.288 -11.696  1.00  0.00
ATOM   1104  C8    A A  52     -11.159  -4.643 -11.542  1.00  0.00
ATOM   1105  N7    A A  52     -11.940  -5.153 -10.620  1.00  0.00
ATOM   1106  C5    A A  52     -12.638  -4.058 -10.134  1.00  0.00
ATOM   1107  C6    A A  52     -13.624  -3.930  -9.140  1.00  0.00
ATOM   1108  N6    A A  52     -14.095  -4.958  -8.429  1.00  0.00
ATOM   1109  N1    A A  52     -14.114  -2.696  -8.899  1.00  0.00
ATOM   1110  C2    A A  52     -13.643  -1.667  -9.613  1.00  0.00
ATOM   1111  N3    A A  52     -12.720  -1.662 -10.572  1.00  0.00
ATOM   1112  C4    A A  52     -12.252  -2.903 -10.786  1.00  0.00
ATOM   1113  P     U A  53      -6.925  -0.865 -10.334  1.00  0.00
ATOM   1114  OP1   U A  53      -5.929   0.216 -10.562  1.00  0.00
ATOM   1115  OP2   U A  53      -6.624  -1.948  -9.359  1.00  0.00
ATOM   1116  O5'   U A  53      -8.304  -0.195  -9.911  1.00  0.00
ATOM   1117  C5'   U A  53      -8.944   0.768 -10.765  1.00  0.00
ATOM   1118  C4'   U A  53     -10.268   1.179 -10.177  1.00  0.00
ATOM   1119  O4'   U A  53     -11.150   0.027 -10.130  1.00  0.00
ATOM   1120  C3'   U A  53     -10.199   1.641  -8.735  1.00  0.00
ATOM   1121  O3'   U A  53      -9.805   2.999  -8.636  1.00  0.00
ATOM   1122  C2'   U A  53     -11.620   1.397  -8.250  1.00  0.00
ATOM   1123  O2'   U A  53     -12.523   2.392  -8.684  1.00  0.00
ATOM   1124  C1'   U A  53     -11.943   0.078  -8.952  1.00  0.00
ATOM   1125  N1    U A  53     -11.676  -1.162  -8.077  1.00  0.00
ATOM   1126  C2    U A  53     -12.608  -1.434  -7.093  1.00  0.00
ATOM   1127  O2    U A  53     -13.592  -0.742  -6.900  1.00  0.00
ATOM   1128  N3    U A  53     -12.345  -2.551  -6.337  1.00  0.00
ATOM   1129  C4    U A  53     -11.269  -3.404  -6.463  1.00  0.00
ATOM   1130  O4    U A  53     -11.169  -4.369  -5.709  1.00  0.00
ATOM   1131  C5    U A  53     -10.346  -3.054  -7.506  1.00  0.00
ATOM   1132  C6    U A  53     -10.577  -1.973  -8.256  1.00  0.00
ATOM   1133  P     G A  54      -8.803   3.367  -7.450  1.00  0.00
ATOM   1134  OP1   G A  54      -7.835   4.489  -7.607  1.00  0.00
ATOM   1135  OP2   G A  54      -8.346   2.096  -6.823  1.00  0.00
ATOM   1136  O5'   G A  54     -10.093   3.853  -6.638  1.00  0.00
ATOM   1137  C5'   G A  54     -11.051   4.704  -7.258  1.00  0.00
ATOM   1138  C4'   G A  54     -12.399   4.607  -6.572  1.00  0.00
ATOM   1139  O4'   G A  54     -12.945   3.267  -6.680  1.00  0.00
ATOM   1140  C3'   G A  54     -12.462   4.920  -5.090  1.00  0.00
ATOM   1141  O3'   G A  54     -12.514   6.322  -4.873  1.00  0.00
ATOM   1142  C2'   G A  54     -13.747   4.221  -4.651  1.00  0.00
ATOM   1143  O2'   G A  54     -14.901   4.992  -4.908  1.00  0.00
ATOM   1144  C1'   G A  54     -13.761   2.989  -5.553  1.00  0.00
ATOM   1145  N9    G A  54     -13.155   1.833  -4.831  1.00  0.00
ATOM   1146  C8    G A  54     -11.904   1.298  -5.023  1.00  0.00
ATOM   1147  N7    G A  54     -11.657   0.275  -4.251  1.00  0.00
ATOM   1148  C5    G A  54     -12.811   0.122  -3.505  1.00  0.00
ATOM   1149  C6    G A  54     -13.140  -0.821  -2.497  1.00  0.00
ATOM   1150  O6    G A  54     -12.443  -1.741  -2.051  1.00  0.00
ATOM   1151  N1    G A  54     -14.423  -0.620  -1.995  1.00  0.00
ATOM   1152  C2    G A  54     -15.283   0.367  -2.414  1.00  0.00
ATOM   1153  N2    G A  54     -16.480   0.402  -1.812  1.00  0.00
ATOM   1154  N3    G A  54     -14.991   1.250  -3.348  1.00  0.00
ATOM   1155  C4    G A  54     -13.750   1.075  -3.849  1.00  0.00
ATOM   1156  P     U A  55     -12.162   6.856  -3.419  1.00  0.00
ATOM   1157  OP1   U A  55     -12.422   8.298  -3.218  1.00  0.00
ATOM   1158  OP2   U A  55     -10.771   6.354  -3.409  1.00  0.00
ATOM   1159  O5'   U A  55     -12.982   6.011  -2.339  1.00  0.00
ATOM   1160  C5'   U A  55     -14.259   6.439  -1.878  1.00  0.00
ATOM   1161  C4'   U A  55     -14.578   5.764  -0.560  1.00  0.00
ATOM   1162  O4'   U A  55     -14.898   4.366  -0.777  1.00  0.00
ATOM   1163  C3'   U A  55     -13.414   5.686   0.414  1.00  0.00
ATOM   1164  O3'   U A  55     -13.161   6.932   1.047  1.00  0.00
ATOM   1165  C2'   U A  55     -13.915   4.605   1.363  1.00  0.00
ATOM   1166  O2'   U A  55     -14.910   5.049   2.271  1.00  0.00
ATOM   1167  C1'   U A  55     -14.487   3.613   0.353  1.00  0.00
ATOM   1168  N1    U A  55     -13.334   2.655  -0.111  1.00  0.00
ATOM   1169  C2    U A  55     -13.223   1.448   0.553  1.00  0.00
ATOM   1170  O2    U A  55     -13.963   1.120   1.463  1.00  0.00
ATOM   1171  N3    U A  55     -12.207   0.634   0.113  1.00  0.00
ATOM   1172  C4    U A  55     -11.312   0.899  -0.902  1.00  0.00
ATOM   1173  O4    U A  55     -10.454   0.067  -1.185  1.00  0.00
ATOM   1174  C5    U A  55     -11.492   2.172  -1.542  1.00  0.00
ATOM   1175  C6    U A  55     -12.471   2.983  -1.134  1.00  0.00
ATOM   1176  P     C A  56     -11.665   7.367   1.063  1.00  0.00
ATOM   1177  OP1   C A  56     -11.611   8.844   1.142  1.00  0.00
ATOM   1178  OP2   C A  56     -10.675   6.620   0.252  1.00  0.00
ATOM   1179  O5'   C A  56     -11.649   6.748   2.535  1.00  0.00
ATOM   1180  C5'   C A  56     -12.404   7.353   3.570  1.00  0.00
ATOM   1181  C4'   C A  56     -12.896   6.283   4.520  1.00  0.00
ATOM   1182  O4'   C A  56     -13.195   5.090   3.773  1.00  0.00
ATOM   1183  C3'   C A  56     -11.863   5.754   5.488  1.00  0.00
ATOM   1184  O3'   C A  56     -11.688   6.648   6.556  1.00  0.00
ATOM   1185  C2'   C A  56     -12.477   4.435   5.930  1.00  0.00
ATOM   1186  O2'   C A  56     -13.547   4.572   6.848  1.00  0.00
ATOM   1187  C1'   C A  56     -12.997   3.949   4.585  1.00  0.00
ATOM   1188  N1    C A  56     -12.045   3.066   3.783  1.00  0.00
ATOM   1189  C2    C A  56     -11.732   1.764   4.191  1.00  0.00
ATOM   1190  O2    C A  56     -12.184   1.352   5.273  1.00  0.00
ATOM   1191  N3    C A  56     -10.948   0.995   3.398  1.00  0.00
ATOM   1192  C4    C A  56     -10.484   1.481   2.246  1.00  0.00
ATOM   1193  N4    C A  56      -9.715   0.687   1.498  1.00  0.00
ATOM   1194  C5    C A  56     -10.790   2.797   1.815  1.00  0.00
ATOM   1195  C6    C A  56     -11.565   3.553   2.600  1.00  0.00
ATOM   1196  P     C A  57     -10.207   6.829   7.026  1.00  0.00
ATOM   1197  OP1   C A  57     -10.130   8.068   7.836  1.00  0.00
ATOM   1198  OP2   C A  57      -9.208   6.617   5.953  1.00  0.00
ATOM   1199  O5'   C A  57     -10.100   5.499   7.920  1.00  0.00
ATOM   1200  C5'   C A  57     -11.195   5.047   8.708  1.00  0.00
ATOM   1201  C4'   C A  57     -11.025   3.632   9.220  1.00  0.00
ATOM   1202  O4'   C A  57     -11.381   2.674   8.186  1.00  0.00
ATOM   1203  C3'   C A  57      -9.617   3.219   9.635  1.00  0.00
ATOM   1204  O3'   C A  57      -9.214   3.679  10.916  1.00  0.00
ATOM   1205  C2'   C A  57      -9.676   1.701   9.521  1.00  0.00
ATOM   1206  O2'   C A  57     -10.325   1.131  10.645  1.00  0.00
ATOM   1207  C1'   C A  57     -10.557   1.530   8.284  1.00  0.00
ATOM   1208  N1    C A  57      -9.680   1.414   7.176  1.00  0.00
ATOM   1209  C2    C A  57      -9.061   0.188   6.907  1.00  0.00
ATOM   1210  O2    C A  57      -9.231  -0.755   7.699  1.00  0.00
ATOM   1211  N3    C A  57      -8.297   0.064   5.795  1.00  0.00
ATOM   1212  C4    C A  57      -8.142   1.103   4.974  1.00  0.00
ATOM   1213  N4    C A  57      -7.380   0.935   3.890  1.00  0.00
ATOM   1214  C5    C A  57      -8.761   2.354   5.229  1.00  0.00
ATOM   1215  C6    C A  57      -9.514   2.472   6.328  1.00  0.00
ATOM   1216  P     G A  58      -7.492   3.816  11.318  1.00  0.00
ATOM   1217  OP1   G A  58      -7.270   4.412  12.655  1.00  0.00
ATOM   1218  OP2   G A  58      -6.954   4.473  10.105  1.00  0.00
ATOM   1219  O5'   G A  58      -6.870   2.335  11.279  1.00  0.00
ATOM   1220  C5'   G A  58      -7.135   1.360  12.282  1.00  0.00
ATOM   1221  C4'   G A  58      -6.255   0.142  12.123  1.00  0.00
ATOM   1222  O4'   G A  58      -6.496  -0.459  10.825  1.00  0.00
ATOM   1223  C3'   G A  58      -4.754   0.397  12.171  1.00  0.00
ATOM   1224  O3'   G A  58      -4.245   0.381  13.498  1.00  0.00
ATOM   1225  C2'   G A  58      -4.170  -0.698  11.283  1.00  0.00
ATOM   1226  O2'   G A  58      -3.949  -1.892  12.024  1.00  0.00
ATOM   1227  C1'   G A  58      -5.292  -0.940  10.267  1.00  0.00
ATOM   1228  N9    G A  58      -5.247  -0.435   8.929  1.00  0.00
ATOM   1229  C8    G A  58      -5.579   0.830   8.509  1.00  0.00
ATOM   1230  N7    G A  58      -5.290   1.049   7.255  1.00  0.00
ATOM   1231  C5    G A  58      -4.737  -0.141   6.818  1.00  0.00
ATOM   1232  C6    G A  58      -4.231  -0.511   5.546  1.00  0.00
ATOM   1233  O6    G A  58      -4.173   0.173   4.516  1.00  0.00
ATOM   1234  N1    G A  58      -3.758  -1.820   5.534  1.00  0.00
ATOM   1235  C2    G A  58      -3.772  -2.669   6.615  1.00  0.00
ATOM   1236  N2    G A  58      -3.273  -3.895   6.411  1.00  0.00
ATOM   1237  N3    G A  58      -4.239  -2.339   7.804  1.00  0.00
ATOM   1238  C4    G A  58      -4.702  -1.071   7.839  1.00  0.00
ATOM   1239  P     A A  59      -3.195   1.552  14.045  1.00  0.00
ATOM   1240  OP1   A A  59      -1.801   1.890  13.672  1.00  0.00
ATOM   1241  OP2   A A  59      -3.458   0.735  15.248  1.00  0.00
ATOM   1242  O5'   A A  59      -3.993   2.918  14.196  1.00  0.00
ATOM   1243  C5'   A A  59      -3.904   3.951  13.196  1.00  0.00
ATOM   1244  C4'   A A  59      -3.797   5.296  13.868  1.00  0.00
ATOM   1245  O4'   A A  59      -4.906   5.433  14.792  1.00  0.00
ATOM   1246  C3'   A A  59      -2.554   5.492  14.722  1.00  0.00
ATOM   1247  O3'   A A  59      -1.506   6.017  13.906  1.00  0.00
ATOM   1248  C2'   A A  59      -3.017   6.508  15.759  1.00  0.00
ATOM   1249  O2'   A A  59      -3.012   7.816  15.237  1.00  0.00
ATOM   1250  C1'   A A  59      -4.476   6.096  15.964  1.00  0.00
ATOM   1251  N9    A A  59      -4.492   5.119  17.068  1.00  0.00
ATOM   1252  C8    A A  59      -4.234   3.774  17.007  1.00  0.00
ATOM   1253  N7    A A  59      -4.151   3.198  18.183  1.00  0.00
ATOM   1254  C5    A A  59      -4.367   4.235  19.077  1.00  0.00
ATOM   1255  C6    A A  59      -4.407   4.280  20.481  1.00  0.00
ATOM   1256  N6    A A  59      -4.223   3.213  21.261  1.00  0.00
ATOM   1257  N1    A A  59      -4.645   5.475  21.063  1.00  0.00
ATOM   1258  C2    A A  59      -4.831   6.545  20.280  1.00  0.00
ATOM   1259  N3    A A  59      -4.818   6.627  18.952  1.00  0.00
ATOM   1260  C4    A A  59      -4.578   5.424  18.405  1.00  0.00
ATOM   1261  P     U A  60       0.186   5.675  14.324  1.00  0.00
ATOM   1262  OP1   U A  60       0.942   5.254  13.126  1.00  0.00
ATOM   1263  OP2   U A  60       0.372   4.934  15.595  1.00  0.00
ATOM   1264  O5'   U A  60       0.484   7.215  14.627  1.00  0.00
ATOM   1265  C5'   U A  60      -0.044   8.254  13.786  1.00  0.00
ATOM   1266  C4'   U A  60       0.985   9.341  13.554  1.00  0.00
ATOM   1267  O4'   U A  60       0.969  10.338  14.611  1.00  0.00
ATOM   1268  C3'   U A  60       2.442   8.933  13.350  1.00  0.00
ATOM   1269  O3'   U A  60       2.959   9.628  12.226  1.00  0.00
ATOM   1270  C2'   U A  60       3.132   9.454  14.610  1.00  0.00
ATOM   1271  O2'   U A  60       4.478   9.827  14.397  1.00  0.00
ATOM   1272  C1'   U A  60       2.296  10.693  14.923  1.00  0.00
ATOM   1273  N1    U A  60       1.600  10.427  16.883  1.00  0.00
ATOM   1274  C2    U A  60       1.938  11.582  17.562  1.00  0.00
ATOM   1275  O2    U A  60       2.262  12.613  16.999  1.00  0.00
ATOM   1276  N3    U A  60       1.885  11.488  18.932  1.00  0.00
ATOM   1277  C4    U A  60       1.535  10.379  19.673  1.00  0.00
ATOM   1278  O4    U A  60       1.532  10.448  20.900  1.00  0.00
ATOM   1279  C5    U A  60       1.198   9.219  18.896  1.00  0.00
ATOM   1280  C6    U A  60       1.242   9.284  17.563  1.00  0.00
ATOM   1281  P     U A  61       3.631   8.901  10.574  1.00  0.00
ATOM   1282  OP1   U A  61       4.886   9.577  10.159  1.00  0.00
ATOM   1283  OP2   U A  61       2.364   9.175   9.838  1.00  0.00
ATOM   1284  O5'   U A  61       3.886   7.337  10.529  1.00  0.00
ATOM   1285  C5'   U A  61       2.814   6.447  10.239  1.00  0.00
ATOM   1286  C4'   U A  61       3.352   5.166   9.678  1.00  0.00
ATOM   1287  O4'   U A  61       4.266   5.488   8.597  1.00  0.00
ATOM   1288  C3'   U A  61       4.196   4.324  10.615  1.00  0.00
ATOM   1289  O3'   U A  61       3.412   3.522  11.485  1.00  0.00
ATOM   1290  C2'   U A  61       5.011   3.499   9.637  1.00  0.00
ATOM   1291  O2'   U A  61       4.241   2.456   9.065  1.00  0.00
ATOM   1292  C1'   U A  61       5.306   4.529   8.550  1.00  0.00
ATOM   1293  N1    U A  61       6.610   5.288   8.773  1.00  0.00
ATOM   1294  C2    U A  61       7.800   4.594   8.673  1.00  0.00
ATOM   1295  O2    U A  61       7.854   3.385   8.533  1.00  0.00
ATOM   1296  N3    U A  61       8.933   5.369   8.745  1.00  0.00
ATOM   1297  C4    U A  61       8.992   6.738   8.903  1.00  0.00
ATOM   1298  O4    U A  61      10.087   7.294   8.949  1.00  0.00
ATOM   1299  C5    U A  61       7.715   7.386   9.000  1.00  0.00
ATOM   1300  C6    U A  61       6.598   6.657   8.933  1.00  0.00
ATOM   1301  P     A A  62       3.892   3.257  13.133  1.00  0.00
ATOM   1302  OP1   A A  62       2.471   3.112  13.529  1.00  0.00
ATOM   1303  OP2   A A  62       4.629   4.518  13.394  1.00  0.00
ATOM   1304  O5'   A A  62       4.715   2.065  13.777  1.00  0.00
ATOM   1305  C5'   A A  62       4.618   0.742  13.279  1.00  0.00
ATOM   1306  C4'   A A  62       5.947   0.049  13.439  1.00  0.00
ATOM   1307  O4'   A A  62       6.738   0.202  12.238  1.00  0.00
ATOM   1308  C3'   A A  62       6.863   0.568  14.538  1.00  0.00
ATOM   1309  O3'   A A  62       6.502   0.092  15.826  1.00  0.00
ATOM   1310  C2'   A A  62       8.214   0.042  14.085  1.00  0.00
ATOM   1311  O2'   A A  62       8.322  -1.339  14.345  1.00  0.00
ATOM   1312  C1'   A A  62       8.112   0.210  12.575  1.00  0.00
ATOM   1313  N9    A A  62       8.712   1.581  12.230  1.00  0.00
ATOM   1314  C8    A A  62       7.972   2.675  11.864  1.00  0.00
ATOM   1315  N7    A A  62       8.694   3.679  11.424  1.00  0.00
ATOM   1316  C5    A A  62       9.996   3.212  11.508  1.00  0.00
ATOM   1317  C6    A A  62      11.233   3.800  11.191  1.00  0.00
ATOM   1318  N6    A A  62      11.361   5.036  10.704  1.00  0.00
ATOM   1319  N1    A A  62      12.347   3.064  11.394  1.00  0.00
ATOM   1320  C2    A A  62      12.217   1.825  11.882  1.00  0.00
ATOM   1321  N3    A A  62      11.111   1.164  12.217  1.00  0.00
ATOM   1322  C4    A A  62      10.023   1.923  12.004  1.00  0.00
ATOM   1323  P     U A  63       6.059   1.170  16.883  1.00  0.00
ATOM   1324  OP1   U A  63       5.144   0.761  17.973  1.00  0.00
ATOM   1325  OP2   U A  63       5.967   2.527  16.307  1.00  0.00
ATOM   1326  O5'   U A  63       7.553   0.906  17.347  1.00  0.00
ATOM   1327  C5'   U A  63       8.010  -0.414  17.239  1.00  0.00
ATOM   1328  C4'   U A  63       9.505  -0.380  17.199  1.00  0.00
ATOM   1329  O4'   U A  63       9.951  -0.080  15.868  1.00  0.00
ATOM   1330  C3'   U A  63      10.034   0.770  18.008  1.00  0.00
ATOM   1331  O3'   U A  63       9.988   0.441  19.368  1.00  0.00
ATOM   1332  C2'   U A  63      11.446   0.843  17.452  1.00  0.00
ATOM   1333  O2'   U A  63      12.296  -0.123  18.021  1.00  0.00
ATOM   1334  C1'   U A  63      11.198   0.583  15.964  1.00  0.00
ATOM   1335  N1    U A  63      11.125   1.851  15.178  1.00  0.00
ATOM   1336  C2    U A  63      12.326   2.462  14.871  1.00  0.00
ATOM   1337  O2    U A  63      13.408   1.936  15.066  1.00  0.00
ATOM   1338  N3    U A  63      12.216   3.718  14.324  1.00  0.00
ATOM   1339  C4    U A  63      11.052   4.409  14.061  1.00  0.00
ATOM   1340  O4    U A  63      11.114   5.532  13.566  1.00  0.00
ATOM   1341  C5    U A  63       9.848   3.709  14.409  1.00  0.00
ATOM   1342  C6    U A  63       9.925   2.486  14.941  1.00  0.00
ATOM   1343  P     G A  64       9.829   1.652  20.423  1.00  0.00
ATOM   1344  OP1   G A  64       9.744   1.172  21.825  1.00  0.00
ATOM   1345  OP2   G A  64       9.032   2.829  20.001  1.00  0.00
ATOM   1346  O5'   G A  64      11.355   1.980  20.119  1.00  0.00
ATOM   1347  C5'   G A  64      12.413   1.165  20.656  1.00  0.00
ATOM   1348  C4'   G A  64      13.729   1.880  20.513  1.00  0.00
ATOM   1349  O4'   G A  64      14.056   2.023  19.103  1.00  0.00
ATOM   1350  C3'   G A  64      13.736   3.309  21.026  1.00  0.00
ATOM   1351  O3'   G A  64      13.898   3.371  22.429  1.00  0.00
ATOM   1352  C2'   G A  64      14.908   3.910  20.266  1.00  0.00
ATOM   1353  O2'   G A  64      16.166   3.540  20.788  1.00  0.00
ATOM   1354  C1'   G A  64      14.725   3.259  18.897  1.00  0.00
ATOM   1355  N9    G A  64      13.853   4.117  18.058  1.00  0.00
ATOM   1356  C8    G A  64      12.506   3.991  17.820  1.00  0.00
ATOM   1357  N7    G A  64      12.023   4.943  17.069  1.00  0.00
ATOM   1358  C5    G A  64      13.114   5.746  16.790  1.00  0.00
ATOM   1359  C6    G A  64      13.213   6.934  16.021  1.00  0.00
ATOM   1360  O6    G A  64      12.316   7.529  15.411  1.00  0.00
ATOM   1361  N1    G A  64      14.513   7.431  15.998  1.00  0.00
ATOM   1362  C2    G A  64      15.585   6.856  16.636  1.00  0.00
ATOM   1363  N2    G A  64      16.762   7.481  16.496  1.00  0.00
ATOM   1364  N3    G A  64      15.508   5.753  17.355  1.00  0.00
ATOM   1365  C4    G A  64      14.255   5.252  17.392  1.00  0.00
ATOM   1366  P     U A  65      13.330   4.593  23.219  1.00  0.00
ATOM   1367  OP1   U A  65      13.437   4.420  24.702  1.00  0.00
ATOM   1368  OP2   U A  65      11.922   4.632  22.782  1.00  0.00
ATOM   1369  O5'   U A  65      14.109   5.920  22.796  1.00  0.00
ATOM   1370  C5'   U A  65      15.402   6.175  23.381  1.00  0.00
ATOM   1371  C4'   U A  65      16.148   7.250  22.643  1.00  0.00
ATOM   1372  O4'   U A  65      16.159   7.025  21.215  1.00  0.00
ATOM   1373  C3'   U A  65      15.446   8.585  22.773  1.00  0.00
ATOM   1374  O3'   U A  65      15.806   9.252  23.993  1.00  0.00
ATOM   1375  C2'   U A  65      15.951   9.356  21.577  1.00  0.00
ATOM   1376  O2'   U A  65      17.241   9.902  21.875  1.00  0.00
ATOM   1377  C1'   U A  65      16.054   8.269  20.514  1.00  0.00
ATOM   1378  N1    U A  65      14.823   8.322  19.662  1.00  0.00
ATOM   1379  C2    U A  65      14.720   9.410  18.816  1.00  0.00
ATOM   1380  O2    U A  65      15.587  10.261  18.720  1.00  0.00
ATOM   1381  N3    U A  65      13.560   9.468  18.082  1.00  0.00
ATOM   1382  C4    U A  65      12.516   8.567  18.109  1.00  0.00
ATOM   1383  O4    U A  65      11.538   8.753  17.389  1.00  0.00
ATOM   1384  C5    U A  65      12.697   7.466  19.013  1.00  0.00
ATOM   1385  C6    U A  65      13.815   7.385  19.738  1.00  0.00
ATOM   1386  P     C A  66      14.598   9.661  24.925  1.00  0.00
ATOM   1387  OP1   C A  66      15.291   9.967  26.157  1.00  0.00
ATOM   1388  OP2   C A  66      13.118   9.433  24.894  1.00  0.00
ATOM   1389  O5'   C A  66      15.001  10.874  23.978  1.00  0.00
ATOM   1390  C5'   C A  66      15.492  11.889  24.801  1.00  0.00
ATOM   1391  C4'   C A  66      15.340  13.219  24.166  1.00  0.00
ATOM   1392  O4'   C A  66      15.282  12.956  22.779  1.00  0.00
ATOM   1393  C3'   C A  66      14.012  13.901  24.356  1.00  0.00
ATOM   1394  O3'   C A  66      13.956  14.719  25.476  1.00  0.00
ATOM   1395  C2'   C A  66      14.059  14.860  23.205  1.00  0.00
ATOM   1396  O2'   C A  66      15.031  15.847  23.484  1.00  0.00
ATOM   1397  C1'   C A  66      14.454  13.903  22.121  1.00  0.00
ATOM   1398  N1    C A  66      13.476  13.088  21.359  1.00  0.00
ATOM   1399  C2    C A  66      12.784  13.673  20.292  1.00  0.00
ATOM   1400  O2    C A  66      13.014  14.862  20.011  1.00  0.00
ATOM   1401  N3    C A  66      11.887  12.931  19.601  1.00  0.00
ATOM   1402  C4    C A  66      11.672  11.659  19.940  1.00  0.00
ATOM   1403  N4    C A  66      10.778  10.966  19.230  1.00  0.00
ATOM   1404  C5    C A  66      12.362  11.047  21.017  1.00  0.00
ATOM   1405  C6    C A  66      13.248  11.784  21.697  1.00  0.00
ATOM   1406  P     C A  67      12.726  14.563  26.381  1.00  0.00
ATOM   1407  OP1   C A  67      13.145  15.024  27.732  1.00  0.00
ATOM   1408  OP2   C A  67      12.110  13.229  26.206  1.00  0.00
ATOM   1409  O5'   C A  67      11.776  15.637  25.702  1.00  0.00
ATOM   1410  C5'   C A  67      12.241  16.956  25.464  1.00  0.00
ATOM   1411  C4'   C A  67      11.394  17.619  24.453  1.00  0.00
ATOM   1412  O4'   C A  67      11.559  16.997  23.173  1.00  0.00
ATOM   1413  C3'   C A  67       9.910  17.557  24.688  1.00  0.00
ATOM   1414  O3'   C A  67       9.604  18.463  25.734  1.00  0.00
ATOM   1415  C2'   C A  67       9.401  17.951  23.298  1.00  0.00
ATOM   1416  O2'   C A  67       9.501  19.351  23.098  1.00  0.00
ATOM   1417  C1'   C A  67      10.447  17.321  22.366  1.00  0.00
ATOM   1418  N1    C A  67       9.949  16.022  21.735  1.00  0.00
ATOM   1419  C2    C A  67       9.117  16.135  20.615  1.00  0.00
ATOM   1420  O2    C A  67       8.880  17.267  20.158  1.00  0.00
ATOM   1421  N3    C A  67       8.596  15.013  20.065  1.00  0.00
ATOM   1422  C4    C A  67       8.877  13.820  20.590  1.00  0.00
ATOM   1423  N4    C A  67       8.341  12.742  20.013  1.00  0.00
ATOM   1424  C5    C A  67       9.717  13.684  21.724  1.00  0.00
ATOM   1425  C6    C A  67      10.230  14.795  22.265  1.00  0.00
ATOM   1426  P     A A  68       8.166  18.324  26.529  1.00  0.00
ATOM   1427  OP1   A A  68       7.774  19.266  27.610  1.00  0.00
ATOM   1428  OP2   A A  68       8.221  16.859  26.812  1.00  0.00
ATOM   1429  O5'   A A  68       7.173  18.543  25.310  1.00  0.00
ATOM   1430  C5'   A A  68       6.969  19.842  24.782  1.00  0.00
ATOM   1431  C4'   A A  68       5.656  19.890  24.070  1.00  0.00
ATOM   1432  O4'   A A  68       5.808  19.252  22.777  1.00  0.00
ATOM   1433  C3'   A A  68       4.552  19.115  24.770  1.00  0.00
ATOM   1434  O3'   A A  68       3.902  19.834  25.823  1.00  0.00
ATOM   1435  C2'   A A  68       3.633  18.765  23.611  1.00  0.00
ATOM   1436  O2'   A A  68       2.767  19.831  23.297  1.00  0.00
ATOM   1437  C1'   A A  68       4.635  18.524  22.472  1.00  0.00
ATOM   1438  N9    A A  68       5.009  17.101  22.344  1.00  0.00
ATOM   1439  C8    A A  68       5.962  16.450  23.084  1.00  0.00
ATOM   1440  N7    A A  68       6.032  15.162  22.840  1.00  0.00
ATOM   1441  C5    A A  68       5.059  14.954  21.875  1.00  0.00
ATOM   1442  C6    A A  68       4.633  13.799  21.196  1.00  0.00
ATOM   1443  N6    A A  68       5.157  12.588  21.395  1.00  0.00
ATOM   1444  N1    A A  68       3.637  13.935  20.294  1.00  0.00
ATOM   1445  C2    A A  68       3.112  15.149  20.095  1.00  0.00
ATOM   1446  N3    A A  68       3.429  16.307  20.670  1.00  0.00
ATOM   1447  C4    A A  68       4.420  16.138  21.561  1.00  0.00
ATOM   1448  P     G A  69       2.807  19.160  26.623  1.00  0.00
ATOM   1449  OP1   G A  69       2.174  19.875  27.763  1.00  0.00
ATOM   1450  OP2   G A  69       3.563  17.901  26.871  1.00  0.00
ATOM   1451  O5'   G A  69       1.706  18.852  25.512  1.00  0.00
ATOM   1452  C5'   G A  69       0.529  18.137  25.855  1.00  0.00
ATOM   1453  C4'   G A  69      -0.541  18.327  24.807  1.00  0.00
ATOM   1454  O4'   G A  69      -0.278  17.452  23.674  1.00  0.00
ATOM   1455  C3'   G A  69      -1.909  17.894  25.306  1.00  0.00
ATOM   1456  O3'   G A  69      -2.545  18.939  26.027  1.00  0.00
ATOM   1457  C2'   G A  69      -2.625  17.476  24.030  1.00  0.00
ATOM   1458  O2'   G A  69      -3.157  18.564  23.295  1.00  0.00
ATOM   1459  C1'   G A  69      -1.482  16.826  23.251  1.00  0.00
ATOM   1460  N9    G A  69       0.607  15.338  23.891  1.00  0.00
ATOM   1461  C8    G A  69       1.705  15.528  24.696  1.00  0.00
ATOM   1462  N7    G A  69       2.482  14.481  24.762  1.00  0.00
ATOM   1463  C5    G A  69       1.865  13.545  23.954  1.00  0.00
ATOM   1464  C6    G A  69       2.238  12.214  23.633  1.00  0.00
ATOM   1465  O6    G A  69       3.229  11.581  24.020  1.00  0.00
ATOM   1466  N1    G A  69       1.325  11.610  22.772  1.00  0.00
ATOM   1467  C2    G A  69       0.193  12.215  22.281  1.00  0.00
ATOM   1468  N2    G A  69      -0.565  11.473  21.462  1.00  0.00
ATOM   1469  N3    G A  69      -0.166  13.450  22.570  1.00  0.00
ATOM   1470  C4    G A  69       0.705  14.055  23.405  1.00  0.00
TER   
END   
