# Supplementary material for: RPocket: an intuitive database of RNA pocket topology information with RNA-ligand data resources
Source: BMC Bioinformatics. 2021 Sep 8;22:428. doi: 10.1186/s12859-021-04349-4 (PMC8424408; doi:10.1186/s12859-021-04349-4)
Supplement: Supplementary file 7 — Additional file 7. Folder S3: Nine other experimental structures and their modeling structures and pockets. [file 12859_2021_4349_MOESM7_ESM.zip › 12859_2021_4349_MOESM7_ESM/3GOT_c.pdb]

MODEL        1
ATOM      1 HO5'   G A   1       0.350  -0.867  -0.542  1.00  0.00           H  
ATOM      2  O5'   G A   1       0.679   0.029  -0.660  1.00  0.00           O  
ATOM      3  C5'   G A   1       2.021   0.061  -0.164  1.00  0.00           C  
ATOM      4  H5'   G A   1       2.519   0.967  -0.513  1.00  0.00           H  
ATOM      5 H5''   G A   1       2.570  -0.805  -0.531  1.00  0.00           H  
ATOM      6  C4'   G A   1       2.032   0.039   1.348  1.00  0.00           C  
ATOM      7  H4'   G A   1       1.009  -0.139   1.682  1.00  0.00           H  
ATOM      8  O4'   G A   1       2.972  -0.985   1.782  1.00  0.00           O  
ATOM      9  C1'   G A   1       3.894  -0.428   2.696  1.00  0.00           C  
ATOM     10  H1'   G A   1       4.075  -1.176   3.469  1.00  0.00           H  
ATOM     11  N9    G A   1       5.148  -0.183   1.991  1.00  0.00           N  
ATOM     12  C4    G A   1       6.191   0.597   2.426  1.00  0.00           C  
ATOM     13  N3    G A   1       6.242   1.275   3.591  1.00  0.00           N  
ATOM     14  C2    G A   1       7.376   1.936   3.728  1.00  0.00           C  
ATOM     15  N2    G A   1       7.589   2.666   4.827  1.00  0.00           N  
ATOM     16  H21   G A   1       6.873   2.700   5.539  1.00  0.00           H  
ATOM     17  H22   G A   1       8.447   3.183   4.943  1.00  0.00           H  
ATOM     18  N1    G A   1       8.384   1.931   2.798  1.00  0.00           N  
ATOM     19  H1    G A   1       9.214   2.463   2.998  1.00  0.00           H  
ATOM     20  C6    G A   1       8.353   1.243   1.590  1.00  0.00           C  
ATOM     21  O6    G A   1       9.315   1.313   0.819  1.00  0.00           O  
ATOM     22  C5    G A   1       7.140   0.528   1.428  1.00  0.00           C  
ATOM     23  N7    G A   1       6.703  -0.280   0.387  1.00  0.00           N  
ATOM     24  C8    G A   1       5.520  -0.678   0.766  1.00  0.00           C  
ATOM     25  H8    G A   1       4.897  -1.333   0.175  1.00  0.00           H  
ATOM     26  C2'   G A   1       3.239   0.833   3.250  1.00  0.00           C  
ATOM     27  H2'   G A   1       3.983   1.564   3.574  1.00  0.00           H  
ATOM     28  O2'   G A   1       2.343   0.466   4.283  1.00  0.00           O  
ATOM     29 HO2'   G A   1       1.563   1.012   4.180  1.00  0.00           H  
ATOM     30  C3'   G A   1       2.495   1.332   2.017  1.00  0.00           C  
ATOM     31  H3'   G A   1       3.131   1.921   1.358  1.00  0.00           H  
ATOM     32  O3'   G A   1       1.393   2.170   2.354  1.00  0.00           O  
ATOM     33  P     G A   2       0.895   3.294   1.315  1.00  0.00           P  
ATOM     34  OP1   G A   2      -0.565   3.466   1.523  1.00  0.00           O  
ATOM     35  OP2   G A   2       1.407   2.957  -0.037  1.00  0.00           O  
ATOM     36  O5'   G A   2       1.626   4.624   1.800  1.00  0.00           O  
ATOM     37  C5'   G A   2       1.452   5.116   3.128  1.00  0.00           C  
ATOM     38  H5'   G A   2       1.231   4.287   3.803  1.00  0.00           H  
ATOM     39 H5''   G A   2       0.623   5.823   3.153  1.00  0.00           H  
ATOM     40  C4'   G A   2       2.708   5.815   3.594  1.00  0.00           C  
ATOM     41  H4'   G A   2       2.542   6.143   4.620  1.00  0.00           H  
ATOM     42  O4'   G A   2       3.835   4.904   3.450  1.00  0.00           O  
ATOM     43  C1'   G A   2       4.965   5.613   2.970  1.00  0.00           C  
ATOM     44  H1'   G A   2       5.801   5.366   3.625  1.00  0.00           H  
ATOM     45  N9    G A   2       5.280   5.133   1.628  1.00  0.00           N  
ATOM     46  C4    G A   2       6.518   4.758   1.164  1.00  0.00           C  
ATOM     47  N3    G A   2       7.664   4.756   1.876  1.00  0.00           N  
ATOM     48  C2    G A   2       8.691   4.348   1.154  1.00  0.00           C  
ATOM     49  N2    G A   2       9.906   4.294   1.704  1.00  0.00           N  
ATOM     50  H21   G A   2      10.036   4.566   2.668  1.00  0.00           H  
ATOM     51  H22   G A   2      10.690   3.970   1.154  1.00  0.00           H  
ATOM     52  N1    G A   2       8.605   3.966  -0.160  1.00  0.00           N  
ATOM     53  H1    G A   2       9.455   3.661  -0.614  1.00  0.00           H  
ATOM     54  C6    G A   2       7.437   3.963  -0.916  1.00  0.00           C  
ATOM     55  O6    G A   2       7.472   3.606  -2.099  1.00  0.00           O  
ATOM     56  C5    G A   2       6.322   4.402  -0.154  1.00  0.00           C  
ATOM     57  N7    G A   2       4.987   4.544  -0.510  1.00  0.00           N  
ATOM     58  C8    G A   2       4.410   4.976   0.578  1.00  0.00           C  
ATOM     59  H8    G A   2       3.352   5.186   0.646  1.00  0.00           H  
ATOM     60  C2'   G A   2       4.617   7.099   3.011  1.00  0.00           C  
ATOM     61  H2'   G A   2       5.105   7.650   2.204  1.00  0.00           H  
ATOM     62  O2'   G A   2       4.931   7.610   4.294  1.00  0.00           O  
ATOM     63 HO2'   G A   2       4.161   8.097   4.589  1.00  0.00           H  
ATOM     64  C3'   G A   2       3.111   7.049   2.795  1.00  0.00           C  
ATOM     65  H3'   G A   2       2.841   6.952   1.744  1.00  0.00           H  
ATOM     66  O3'   G A   2       2.461   8.228   3.264  1.00  0.00           O  
ATOM     67  P     A A   3       2.304   9.495   2.285  1.00  0.00           P  
ATOM     68  OP1   A A   3       1.959  10.666   3.130  1.00  0.00           O  
ATOM     69  OP2   A A   3       1.403   9.106   1.169  1.00  0.00           O  
ATOM     70  O5'   A A   3       3.769   9.715   1.694  1.00  0.00           O  
ATOM     71  C5'   A A   3       4.802  10.298   2.488  1.00  0.00           C  
ATOM     72  H5'   A A   3       5.191   9.558   3.189  1.00  0.00           H  
ATOM     73 H5''   A A   3       4.404  11.142   3.050  1.00  0.00           H  
ATOM     74  C4'   A A   3       5.929  10.787   1.606  1.00  0.00           C  
ATOM     75  H4'   A A   3       6.451  11.579   2.144  1.00  0.00           H  
ATOM     76  O4'   A A   3       6.787   9.677   1.238  1.00  0.00           O  
ATOM     77  C1'   A A   3       7.421   9.969   0.003  1.00  0.00           C  
ATOM     78  H1'   A A   3       8.489  10.054   0.206  1.00  0.00           H  
ATOM     79  N9    A A   3       7.222   8.839  -0.905  1.00  0.00           N  
ATOM     80  C4    A A   3       8.156   8.321  -1.769  1.00  0.00           C  
ATOM     81  N3    A A   3       9.425   8.730  -1.939  1.00  0.00           N  
ATOM     82  C2    A A   3      10.035   7.998  -2.869  1.00  0.00           C  
ATOM     83  H2    A A   3      11.071   8.268  -3.070  1.00  0.00           H  
ATOM     84  N1    A A   3       9.556   6.977  -3.593  1.00  0.00           N  
ATOM     85  C6    A A   3       8.277   6.590  -3.397  1.00  0.00           C  
ATOM     86  N6    A A   3       7.803   5.573  -4.119  1.00  0.00           N  
ATOM     87  H61   A A   3       6.849   5.267  -3.986  1.00  0.00           H  
ATOM     88  H62   A A   3       8.391   5.111  -4.797  1.00  0.00           H  
ATOM     89  C5    A A   3       7.522   7.289  -2.436  1.00  0.00           C  
ATOM     90  N7    A A   3       6.212   7.152  -1.996  1.00  0.00           N  
ATOM     91  C8    A A   3       6.086   8.090  -1.087  1.00  0.00           C  
ATOM     92  H8    A A   3       5.174   8.256  -0.533  1.00  0.00           H  
ATOM     93  C2'   A A   3       6.831  11.280  -0.526  1.00  0.00           C  
ATOM     94  H2'   A A   3       6.634  11.228  -1.599  1.00  0.00           H  
ATOM     95  O2'   A A   3       7.702  12.340  -0.180  1.00  0.00           O  
ATOM     96 HO2'   A A   3       7.149  13.083   0.062  1.00  0.00           H  
ATOM     97  C3'   A A   3       5.525  11.360   0.258  1.00  0.00           C  
ATOM     98  H3'   A A   3       4.727  10.778  -0.201  1.00  0.00           H  
ATOM     99  O3'   A A   3       5.033  12.692   0.372  1.00  0.00           O  
ATOM    100  P     C A   4       3.565  13.052  -0.181  1.00  0.00           P  
ATOM    101  OP1   C A   4       3.166  14.337   0.448  1.00  0.00           O  
ATOM    102  OP2   C A   4       2.692  11.860  -0.029  1.00  0.00           O  
ATOM    103  O5'   C A   4       3.791  13.317  -1.737  1.00  0.00           O  
ATOM    104  C5'   C A   4       4.143  12.257  -2.628  1.00  0.00           C  
ATOM    105  H5'   C A   4       3.304  12.039  -3.290  1.00  0.00           H  
ATOM    106 H5''   C A   4       4.388  11.360  -2.061  1.00  0.00           H  
ATOM    107  C4'   C A   4       5.342  12.654  -3.458  1.00  0.00           C  
ATOM    108  H4'   C A   4       5.719  13.599  -3.066  1.00  0.00           H  
ATOM    109  O4'   C A   4       6.320  11.583  -3.438  1.00  0.00           O  
ATOM    110  C1'   C A   4       7.023  11.560  -4.670  1.00  0.00           C  
ATOM    111  H1'   C A   4       8.077  11.718  -4.438  1.00  0.00           H  
ATOM    112  N1    C A   4       6.884  10.219  -5.261  1.00  0.00           N  
ATOM    113  C6    C A   4       5.702   9.537  -5.178  1.00  0.00           C  
ATOM    114  H6    C A   4       4.855   9.988  -4.661  1.00  0.00           H  
ATOM    115  C2    C A   4       7.981   9.652  -5.917  1.00  0.00           C  
ATOM    116  O2    C A   4       9.044  10.288  -5.973  1.00  0.00           O  
ATOM    117  N3    C A   4       7.857   8.427  -6.474  1.00  0.00           N  
ATOM    118  C4    C A   4       6.700   7.770  -6.388  1.00  0.00           C  
ATOM    119  N4    C A   4       6.627   6.563  -6.948  1.00  0.00           N  
ATOM    120  H41   C A   4       5.768   6.034  -6.903  1.00  0.00           H  
ATOM    121  H42   C A   4       7.436   6.180  -7.416  1.00  0.00           H  
ATOM    122  C5    C A   4       5.566   8.322  -5.723  1.00  0.00           C  
ATOM    123  H5    C A   4       4.624   7.776  -5.662  1.00  0.00           H  
ATOM    124  C2'   C A   4       6.455  12.674  -5.553  1.00  0.00           C  
ATOM    125  H2'   C A   4       6.374  12.359  -6.595  1.00  0.00           H  
ATOM    126  O2'   C A   4       7.251  13.832  -5.391  1.00  0.00           O  
ATOM    127 HO2'   C A   4       6.646  14.570  -5.311  1.00  0.00           H  
ATOM    128  C3'   C A   4       5.073  12.866  -4.940  1.00  0.00           C  
ATOM    129  H3'   C A   4       4.344  12.152  -5.322  1.00  0.00           H  
ATOM    130  O3'   C A   4       4.533  14.160  -5.196  1.00  0.00           O  
ATOM    131  P     A A   5       3.196  14.308  -6.078  1.00  0.00           P  
ATOM    132  OP1   A A   5       2.775  15.730  -6.006  1.00  0.00           O  
ATOM    133  OP2   A A   5       2.246  13.240  -5.674  1.00  0.00           O  
ATOM    134  O5'   A A   5       3.684  14.008  -7.564  1.00  0.00           O  
ATOM    135  C5'   A A   5       4.869  14.610  -8.080  1.00  0.00           C  
ATOM    136  H5'   A A   5       5.716  14.366  -7.438  1.00  0.00           H  
ATOM    137 H5''   A A   5       4.750  15.693  -8.110  1.00  0.00           H  
ATOM    138  C4'   A A   5       5.145  14.110  -9.479  1.00  0.00           C  
ATOM    139  H4'   A A   5       5.583  14.931 -10.047  1.00  0.00           H  
ATOM    140  O4'   A A   5       5.987  12.934  -9.421  1.00  0.00           O  
ATOM    141  C1'   A A   5       5.803  12.181 -10.606  1.00  0.00           C  
ATOM    142  H1'   A A   5       6.720  12.280 -11.188  1.00  0.00           H  
ATOM    143  N9    A A   5       5.650  10.772 -10.246  1.00  0.00           N  
ATOM    144  C4    A A   5       6.306   9.721 -10.838  1.00  0.00           C  
ATOM    145  N3    A A   5       7.209   9.785 -11.830  1.00  0.00           N  
ATOM    146  C2    A A   5       7.632   8.568 -12.157  1.00  0.00           C  
ATOM    147  H2    A A   5       8.370   8.530 -12.958  1.00  0.00           H  
ATOM    148  N1    A A   5       7.280   7.384 -11.642  1.00  0.00           N  
ATOM    149  C6    A A   5       6.370   7.353 -10.646  1.00  0.00           C  
ATOM    150  N6    A A   5       6.022   6.167 -10.143  1.00  0.00           N  
ATOM    151  H61   A A   5       5.342   6.114  -9.399  1.00  0.00           H  
ATOM    152  H62   A A   5       6.443   5.324 -10.508  1.00  0.00           H  
ATOM    153  C5    A A   5       5.844   8.582 -10.206  1.00  0.00           C  
ATOM    154  N7    A A   5       4.917   8.907  -9.225  1.00  0.00           N  
ATOM    155  C8    A A   5       4.840  10.215  -9.287  1.00  0.00           C  
ATOM    156  H8    A A   5       4.200  10.801  -8.643  1.00  0.00           H  
ATOM    157  C2'   A A   5       4.590  12.754 -11.347  1.00  0.00           C  
ATOM    158  H2'   A A   5       3.907  11.966 -11.671  1.00  0.00           H  
ATOM    159  O2'   A A   5       5.057  13.548 -12.421  1.00  0.00           O  
ATOM    160 HO2'   A A   5       4.659  14.413 -12.321  1.00  0.00           H  
ATOM    161  C3'   A A   5       3.942  13.617 -10.265  1.00  0.00           C  
ATOM    162  H3'   A A   5       3.256  13.051  -9.635  1.00  0.00           H  
ATOM    163  O3'   A A   5       3.185  14.696 -10.806  1.00  0.00           O  
ATOM    164  P     U A   6       1.601  14.526 -11.030  1.00  0.00           P  
ATOM    165  OP1   U A   6       1.076  15.840 -11.481  1.00  0.00           O  
ATOM    166  OP2   U A   6       1.020  13.878  -9.826  1.00  0.00           O  
ATOM    167  O5'   U A   6       1.493  13.504 -12.248  1.00  0.00           O  
ATOM    168  C5'   U A   6       2.112  13.790 -13.501  1.00  0.00           C  
ATOM    169  H5'   U A   6       3.186  13.919 -13.361  1.00  0.00           H  
ATOM    170 H5''   U A   6       1.697  14.707 -13.916  1.00  0.00           H  
ATOM    171  C4'   U A   6       1.871  12.660 -14.476  1.00  0.00           C  
ATOM    172  H4'   U A   6       1.939  13.068 -15.484  1.00  0.00           H  
ATOM    173  O4'   U A   6       2.811  11.590 -14.222  1.00  0.00           O  
ATOM    174  C1'   U A   6       2.274  10.380 -14.721  1.00  0.00           C  
ATOM    175  H1'   U A   6       2.862  10.114 -15.601  1.00  0.00           H  
ATOM    176  N1    U A   6       2.473   9.327 -13.714  1.00  0.00           N  
ATOM    177  C6    U A   6       1.976   9.448 -12.435  1.00  0.00           C  
ATOM    178  H6    U A   6       1.438  10.357 -12.163  1.00  0.00           H  
ATOM    179  C2    U A   6       3.172   8.201 -14.101  1.00  0.00           C  
ATOM    180  O2    U A   6       3.634   8.059 -15.218  1.00  0.00           O  
ATOM    181  N3    U A   6       3.311   7.244 -13.132  1.00  0.00           N  
ATOM    182  H3    U A   6       3.819   6.413 -13.397  1.00  0.00           H  
ATOM    183  C4    U A   6       2.839   7.291 -11.844  1.00  0.00           C  
ATOM    184  O4    U A   6       3.037   6.331 -11.097  1.00  0.00           O  
ATOM    185  C5    U A   6       2.132   8.490 -11.514  1.00  0.00           C  
ATOM    186  H5    U A   6       1.721   8.622 -10.514  1.00  0.00           H  
ATOM    187  C2'   U A   6       0.802  10.625 -15.071  1.00  0.00           C  
ATOM    188  H2'   U A   6       0.157   9.839 -14.672  1.00  0.00           H  
ATOM    189  O2'   U A   6       0.695  10.759 -16.475  1.00  0.00           O  
ATOM    190 HO2'   U A   6       0.329  11.627 -16.645  1.00  0.00           H  
ATOM    191  C3'   U A   6       0.529  11.954 -14.370  1.00  0.00           C  
ATOM    192  H3'   U A   6       0.224  11.825 -13.332  1.00  0.00           H  
ATOM    193  O3'   U A   6      -0.512  12.696 -15.000  1.00  0.00           O  
ATOM    194  P     A A   7      -2.050  12.374 -14.648  1.00  0.00           P  
ATOM    195  OP1   A A   7      -2.872  13.447 -15.263  1.00  0.00           O  
ATOM    196  OP2   A A   7      -2.154  12.114 -13.189  1.00  0.00           O  
ATOM    197  O5'   A A   7      -2.345  11.013 -15.423  1.00  0.00           O  
ATOM    198  C5'   A A   7      -2.306  10.957 -16.848  1.00  0.00           C  
ATOM    199  H5'   A A   7      -1.293  11.166 -17.196  1.00  0.00           H  
ATOM    200 H5''   A A   7      -2.984  11.700 -17.265  1.00  0.00           H  
ATOM    201  C4'   A A   7      -2.723   9.587 -17.332  1.00  0.00           C  
ATOM    202  H4'   A A   7      -3.146   9.704 -18.329  1.00  0.00           H  
ATOM    203  O4'   A A   7      -1.577   8.700 -17.291  1.00  0.00           O  
ATOM    204  C1'   A A   7      -2.010   7.379 -17.022  1.00  0.00           C  
ATOM    205  H1'   A A   7      -1.705   6.767 -17.871  1.00  0.00           H  
ATOM    206  N9    A A   7      -1.298   6.895 -15.840  1.00  0.00           N  
ATOM    207  C4    A A   7      -0.615   5.708 -15.739  1.00  0.00           C  
ATOM    208  N3    A A   7      -0.470   4.771 -16.691  1.00  0.00           N  
ATOM    209  C2    A A   7       0.256   3.754 -16.240  1.00  0.00           C  
ATOM    210  H2    A A   7       0.421   2.946 -16.953  1.00  0.00           H  
ATOM    211  N1    A A   7       0.813   3.580 -15.035  1.00  0.00           N  
ATOM    212  C6    A A   7       0.649   4.539 -14.100  1.00  0.00           C  
ATOM    213  N6    A A   7       1.207   4.358 -12.902  1.00  0.00           N  
ATOM    214  H61   A A   7       1.100   5.060 -12.184  1.00  0.00           H  
ATOM    215  H62   A A   7       1.735   3.517 -12.715  1.00  0.00           H  
ATOM    216  C5    A A   7      -0.104   5.674 -14.455  1.00  0.00           C  
ATOM    217  N7    A A   7      -0.459   6.819 -13.755  1.00  0.00           N  
ATOM    218  C8    A A   7      -1.165   7.509 -14.618  1.00  0.00           C  
ATOM    219  H8    A A   7      -1.602   8.470 -14.390  1.00  0.00           H  
ATOM    220  C2'   A A   7      -3.532   7.408 -16.856  1.00  0.00           C  
ATOM    221  H2'   A A   7      -3.860   6.751 -16.050  1.00  0.00           H  
ATOM    222  O2'   A A   7      -4.127   7.087 -18.100  1.00  0.00           O  
ATOM    223 HO2'   A A   7      -4.742   7.792 -18.308  1.00  0.00           H  
ATOM    224  C3'   A A   7      -3.769   8.870 -16.492  1.00  0.00           C  
ATOM    225  H3'   A A   7      -3.635   9.064 -15.428  1.00  0.00           H  
ATOM    226  O3'   A A   7      -5.088   9.305 -16.814  1.00  0.00           O  
ATOM    227  P     U A   8      -6.021   9.941 -15.670  1.00  0.00           P  
ATOM    228  OP1   U A   8      -7.356  10.187 -16.274  1.00  0.00           O  
ATOM    229  OP2   U A   8      -5.287  11.064 -15.032  1.00  0.00           O  
ATOM    230  O5'   U A   8      -6.173   8.769 -14.601  1.00  0.00           O  
ATOM    231  C5'   U A   8      -6.603   9.039 -13.267  1.00  0.00           C  
ATOM    232  H5'   U A   8      -7.656   9.324 -13.271  1.00  0.00           H  
ATOM    233 H5''   U A   8      -6.017   9.856 -12.848  1.00  0.00           H  
ATOM    234  C4'   U A   8      -6.423   7.812 -12.402  1.00  0.00           C  
ATOM    235  H4'   U A   8      -6.572   8.116 -11.365  1.00  0.00           H  
ATOM    236  O4'   U A   8      -7.356   6.789 -12.847  1.00  0.00           O  
ATOM    237  C1'   U A   8      -6.646   5.702 -13.409  1.00  0.00           C  
ATOM    238  H1'   U A   8      -6.711   4.877 -12.698  1.00  0.00           H  
ATOM    239  N1    U A   8      -7.332   5.295 -14.644  1.00  0.00           N  
ATOM    240  C6    U A   8      -7.786   6.230 -15.548  1.00  0.00           C  
ATOM    241  H6    U A   8      -7.620   7.287 -15.338  1.00  0.00           H  
ATOM    242  C2    U A   8      -7.511   3.942 -14.869  1.00  0.00           C  
ATOM    243  O2    U A   8      -7.121   3.084 -14.098  1.00  0.00           O  
ATOM    244  N3    U A   8      -8.165   3.629 -16.033  1.00  0.00           N  
ATOM    245  H3    U A   8      -8.302   2.647 -16.221  1.00  0.00           H  
ATOM    246  C4    U A   8      -8.649   4.509 -16.974  1.00  0.00           C  
ATOM    247  O4    U A   8      -9.244   4.072 -17.959  1.00  0.00           O  
ATOM    248  C5    U A   8      -8.421   5.887 -16.672  1.00  0.00           C  
ATOM    249  H5    U A   8      -8.766   6.660 -17.360  1.00  0.00           H  
ATOM    250  C2'   U A   8      -5.207   6.166 -13.621  1.00  0.00           C  
ATOM    251  H2'   U A   8      -5.083   6.665 -14.583  1.00  0.00           H  
ATOM    252  O2'   U A   8      -4.340   5.059 -13.461  1.00  0.00           O  
ATOM    253 HO2'   U A   8      -4.190   4.966 -12.519  1.00  0.00           H  
ATOM    254  C3'   U A   8      -5.047   7.160 -12.476  1.00  0.00           C  
ATOM    255  H3'   U A   8      -4.263   7.892 -12.665  1.00  0.00           H  
ATOM    256  O3'   U A   8      -4.703   6.519 -11.250  1.00  0.00           O  
ATOM    257  P     A A   9      -4.189   7.397 -10.002  1.00  0.00           P  
ATOM    258  OP1   A A   9      -4.069   8.807 -10.453  1.00  0.00           O  
ATOM    259  OP2   A A   9      -3.006   6.713  -9.418  1.00  0.00           O  
ATOM    260  O5'   A A   9      -5.382   7.313  -8.948  1.00  0.00           O  
ATOM    261  C5'   A A   9      -6.293   6.213  -8.949  1.00  0.00           C  
ATOM    262  H5'   A A   9      -5.905   5.414  -8.316  1.00  0.00           H  
ATOM    263 H5''   A A   9      -6.414   5.834  -9.964  1.00  0.00           H  
ATOM    264  C4'   A A   9      -7.640   6.653  -8.425  1.00  0.00           C  
ATOM    265  H4'   A A   9      -7.531   6.861  -7.361  1.00  0.00           H  
ATOM    266  O4'   A A   9      -8.094   7.794  -9.198  1.00  0.00           O  
ATOM    267  C1'   A A   9      -9.504   7.760  -9.315  1.00  0.00           C  
ATOM    268  H1'   A A   9      -9.878   8.672  -8.849  1.00  0.00           H  
ATOM    269  N9    A A   9      -9.844   7.815 -10.737  1.00  0.00           N  
ATOM    270  C4    A A   9      -9.958   6.752 -11.601  1.00  0.00           C  
ATOM    271  N3    A A   9      -9.777   5.449 -11.323  1.00  0.00           N  
ATOM    272  C2    A A   9      -9.972   4.705 -12.409  1.00  0.00           C  
ATOM    273  H2    A A   9      -9.843   3.632 -12.270  1.00  0.00           H  
ATOM    274  N1    A A   9     -10.304   5.086 -13.650  1.00  0.00           N  
ATOM    275  C6    A A   9     -10.476   6.403 -13.895  1.00  0.00           C  
ATOM    276  N6    A A   9     -10.804   6.782 -15.130  1.00  0.00           N  
ATOM    277  H61   A A   9     -10.939   7.761 -15.341  1.00  0.00           H  
ATOM    278  H62   A A   9     -10.926   6.088 -15.853  1.00  0.00           H  
ATOM    279  C5    A A   9     -10.298   7.297 -12.826  1.00  0.00           C  
ATOM    280  N7    A A   9     -10.396   8.679 -12.737  1.00  0.00           N  
ATOM    281  C8    A A   9     -10.118   8.934 -11.483  1.00  0.00           C  
ATOM    282  H8    A A   9     -10.104   9.934 -11.073  1.00  0.00           H  
ATOM    283  C2'   A A   9     -10.014   6.507  -8.600  1.00  0.00           C  
ATOM    284  H2'   A A   9     -10.809   6.017  -9.165  1.00  0.00           H  
ATOM    285  O2'   A A   9     -10.418   6.868  -7.292  1.00  0.00           O  
ATOM    286 HO2'   A A   9     -10.037   6.217  -6.701  1.00  0.00           H  
ATOM    287  C3'   A A   9      -8.762   5.634  -8.566  1.00  0.00           C  
ATOM    288  H3'   A A   9      -8.649   5.030  -9.466  1.00  0.00           H  
ATOM    289  O3'   A A   9      -8.779   4.719  -7.472  1.00  0.00           O  
ATOM    290  P     A A  10      -8.388   3.176  -7.710  1.00  0.00           P  
ATOM    291  OP1   A A  10      -8.288   2.543  -6.370  1.00  0.00           O  
ATOM    292  OP2   A A  10      -7.227   3.120  -8.635  1.00  0.00           O  
ATOM    293  O5'   A A  10      -9.663   2.560  -8.443  1.00  0.00           O  
ATOM    294  C5'   A A  10      -9.697   2.397  -9.862  1.00  0.00           C  
ATOM    295  H5'   A A  10      -8.843   2.904 -10.313  1.00  0.00           H  
ATOM    296 H5''   A A  10     -10.615   2.828 -10.260  1.00  0.00           H  
ATOM    297  C4'   A A  10      -9.649   0.929 -10.221  1.00  0.00           C  
ATOM    298  H4'   A A  10     -10.039   0.820 -11.233  1.00  0.00           H  
ATOM    299  O4'   A A  10      -8.296   0.446 -10.065  1.00  0.00           O  
ATOM    300  C1'   A A  10      -8.325  -0.944  -9.816  1.00  0.00           C  
ATOM    301  H1'   A A  10      -7.963  -1.433 -10.721  1.00  0.00           H  
ATOM    302  N9    A A  10      -7.376  -1.239  -8.742  1.00  0.00           N  
ATOM    303  C4    A A  10      -6.891  -2.480  -8.406  1.00  0.00           C  
ATOM    304  N3    A A  10      -7.185  -3.656  -8.989  1.00  0.00           N  
ATOM    305  C2    A A  10      -6.526  -4.650  -8.397  1.00  0.00           C  
ATOM    306  H2    A A  10      -6.707  -5.642  -8.811  1.00  0.00           H  
ATOM    307  N1    A A  10      -5.673  -4.606  -7.366  1.00  0.00           N  
ATOM    308  C6    A A  10      -5.402  -3.409  -6.803  1.00  0.00           C  
ATOM    309  N6    A A  10      -4.554  -3.367  -5.775  1.00  0.00           N  
ATOM    310  H61   A A  10      -4.337  -2.484  -5.339  1.00  0.00           H  
ATOM    311  H62   A A  10      -4.135  -4.221  -5.436  1.00  0.00           H  
ATOM    312  C5    A A  10      -6.035  -2.275  -7.340  1.00  0.00           C  
ATOM    313  N7    A A  10      -5.979  -0.928  -7.009  1.00  0.00           N  
ATOM    314  C8    A A  10      -6.789  -0.358  -7.868  1.00  0.00           C  
ATOM    315  H8    A A  10      -6.977   0.705  -7.886  1.00  0.00           H  
ATOM    316  C2'   A A  10      -9.767  -1.349  -9.488  1.00  0.00           C  
ATOM    317  H2'   A A  10      -9.820  -1.918  -8.557  1.00  0.00           H  
ATOM    318  O2'   A A  10     -10.289  -2.065 -10.591  1.00  0.00           O  
ATOM    319 HO2'   A A  10     -10.884  -1.475 -11.060  1.00  0.00           H  
ATOM    320  C3'   A A  10     -10.464   0.005  -9.328  1.00  0.00           C  
ATOM    321  H3'   A A  10     -10.475   0.351  -8.296  1.00  0.00           H  
ATOM    322  O3'   A A  10     -11.827  -0.046  -9.745  1.00  0.00           O  
ATOM    323  P     U A  11     -13.003   0.297  -8.702  1.00  0.00           P  
ATOM    324  OP1   U A  11     -12.442   0.230  -7.327  1.00  0.00           O  
ATOM    325  OP2   U A  11     -14.175  -0.545  -9.054  1.00  0.00           O  
ATOM    326  O5'   U A  11     -13.373   1.813  -9.025  1.00  0.00           O  
ATOM    327  C5'   U A  11     -12.931   2.876  -8.184  1.00  0.00           C  
ATOM    328  H5'   U A  11     -11.867   2.759  -7.970  1.00  0.00           H  
ATOM    329 H5''   U A  11     -13.484   2.860  -7.246  1.00  0.00           H  
ATOM    330  C4'   U A  11     -13.158   4.206  -8.863  1.00  0.00           C  
ATOM    331  H4'   U A  11     -12.897   4.990  -8.151  1.00  0.00           H  
ATOM    332  O4'   U A  11     -12.373   4.248 -10.088  1.00  0.00           O  
ATOM    333  C1'   U A  11     -13.136   4.838 -11.126  1.00  0.00           C  
ATOM    334  H1'   U A  11     -12.512   5.607 -11.584  1.00  0.00           H  
ATOM    335  N1    U A  11     -13.416   3.812 -12.142  1.00  0.00           N  
ATOM    336  C6    U A  11     -13.087   2.490 -11.939  1.00  0.00           C  
ATOM    337  H6    U A  11     -12.601   2.206 -11.006  1.00  0.00           H  
ATOM    338  C2    U A  11     -14.027   4.221 -13.312  1.00  0.00           C  
ATOM    339  O2    U A  11     -14.328   5.379 -13.533  1.00  0.00           O  
ATOM    340  N3    U A  11     -14.275   3.222 -14.217  1.00  0.00           N  
ATOM    341  H3    U A  11     -14.718   3.502 -15.079  1.00  0.00           H  
ATOM    342  C4    U A  11     -13.981   1.886 -14.079  1.00  0.00           C  
ATOM    343  O4    U A  11     -14.292   1.106 -14.980  1.00  0.00           O  
ATOM    344  C5    U A  11     -13.344   1.542 -12.847  1.00  0.00           C  
ATOM    345  H5    U A  11     -13.067   0.507 -12.647  1.00  0.00           H  
ATOM    346  C2'   U A  11     -14.394   5.423 -10.486  1.00  0.00           C  
ATOM    347  H2'   U A  11     -15.249   5.380 -11.163  1.00  0.00           H  
ATOM    348  O2'   U A  11     -14.110   6.737 -10.043  1.00  0.00           O  
ATOM    349 HO2'   U A  11     -14.286   6.756  -9.102  1.00  0.00           H  
ATOM    350  C3'   U A  11     -14.589   4.474  -9.310  1.00  0.00           C  
ATOM    351  H3'   U A  11     -15.099   3.555  -9.595  1.00  0.00           H  
ATOM    352  O3'   U A  11     -15.367   5.054  -8.267  1.00  0.00           O  
ATOM    353  P     C A  12     -16.968   4.891  -8.278  1.00  0.00           P  
ATOM    354  OP1   C A  12     -17.483   5.490  -7.021  1.00  0.00           O  
ATOM    355  OP2   C A  12     -17.295   3.479  -8.606  1.00  0.00           O  
ATOM    356  O5'   C A  12     -17.440   5.804  -9.496  1.00  0.00           O  
ATOM    357  C5'   C A  12     -17.333   7.225  -9.434  1.00  0.00           C  
ATOM    358  H5'   C A  12     -16.293   7.522  -9.572  1.00  0.00           H  
ATOM    359 H5''   C A  12     -17.676   7.580  -8.462  1.00  0.00           H  
ATOM    360  C4'   C A  12     -18.179   7.860 -10.513  1.00  0.00           C  
ATOM    361  H4'   C A  12     -18.337   8.904 -10.238  1.00  0.00           H  
ATOM    362  O4'   C A  12     -17.514   7.692 -11.795  1.00  0.00           O  
ATOM    363  C1'   C A  12     -18.477   7.424 -12.802  1.00  0.00           C  
ATOM    364  H1'   C A  12     -18.301   8.135 -13.610  1.00  0.00           H  
ATOM    365  N1    C A  12     -18.239   6.069 -13.325  1.00  0.00           N  
ATOM    366  C6    C A  12     -17.712   5.092 -12.527  1.00  0.00           C  
ATOM    367  H6    C A  12     -17.462   5.320 -11.491  1.00  0.00           H  
ATOM    368  C2    C A  12     -18.563   5.793 -14.657  1.00  0.00           C  
ATOM    369  O2    C A  12     -19.036   6.696 -15.360  1.00  0.00           O  
ATOM    370  N3    C A  12     -18.353   4.549 -15.143  1.00  0.00           N  
ATOM    371  C4    C A  12     -17.840   3.603 -14.356  1.00  0.00           C  
ATOM    372  N4    C A  12     -17.652   2.394 -14.882  1.00  0.00           N  
ATOM    373  H41   C A  12     -17.266   1.648 -14.322  1.00  0.00           H  
ATOM    374  H42   C A  12     -17.905   2.233 -15.847  1.00  0.00           H  
ATOM    375  C5    C A  12     -17.498   3.856 -12.996  1.00  0.00           C  
ATOM    376  H5    C A  12     -17.079   3.074 -12.363  1.00  0.00           H  
ATOM    377  C2'   C A  12     -19.856   7.602 -12.168  1.00  0.00           C  
ATOM    378  H2'   C A  12     -20.589   6.913 -12.593  1.00  0.00           H  
ATOM    379  O2'   C A  12     -20.241   8.959 -12.290  1.00  0.00           O  
ATOM    380 HO2'   C A  12     -20.552   9.235 -11.428  1.00  0.00           H  
ATOM    381  C3'   C A  12     -19.556   7.244 -10.718  1.00  0.00           C  
ATOM    382  H3'   C A  12     -19.545   6.168 -10.546  1.00  0.00           H  
ATOM    383  O3'   C A  12     -20.517   7.781  -9.814  1.00  0.00           O  
ATOM    384  P     G A  13     -21.842   6.938  -9.464  1.00  0.00           P  
ATOM    385  OP1   G A  13     -22.605   7.718  -8.456  1.00  0.00           O  
ATOM    386  OP2   G A  13     -21.445   5.540  -9.161  1.00  0.00           O  
ATOM    387  O5'   G A  13     -22.672   6.940 -10.825  1.00  0.00           O  
ATOM    388  C5'   G A  13     -23.115   8.163 -11.411  1.00  0.00           C  
ATOM    389  H5'   G A  13     -22.258   8.810 -11.604  1.00  0.00           H  
ATOM    390 H5''   G A  13     -23.797   8.672 -10.732  1.00  0.00           H  
ATOM    391  C4'   G A  13     -23.833   7.890 -12.713  1.00  0.00           C  
ATOM    392  H4'   G A  13     -24.261   8.831 -13.060  1.00  0.00           H  
ATOM    393  O4'   G A  13     -22.917   7.288 -13.658  1.00  0.00           O  
ATOM    394  C1'   G A  13     -23.656   6.531 -14.599  1.00  0.00           C  
ATOM    395  H1'   G A  13     -23.580   7.052 -15.554  1.00  0.00           H  
ATOM    396  N9    G A  13     -23.021   5.226 -14.750  1.00  0.00           N  
ATOM    397  C4    G A  13     -23.189   4.361 -15.804  1.00  0.00           C  
ATOM    398  N3    G A  13     -23.967   4.574 -16.884  1.00  0.00           N  
ATOM    399  C2    G A  13     -23.927   3.560 -17.728  1.00  0.00           C  
ATOM    400  N2    G A  13     -24.643   3.611 -18.853  1.00  0.00           N  
ATOM    401  H21   G A  13     -25.206   4.425 -19.045  1.00  0.00           H  
ATOM    402  H22   G A  13     -24.622   2.839 -19.507  1.00  0.00           H  
ATOM    403  N1    G A  13     -23.185   2.425 -17.530  1.00  0.00           N  
ATOM    404  H1    G A  13     -23.228   1.710 -18.240  1.00  0.00           H  
ATOM    405  C6    G A  13     -22.376   2.182 -16.425  1.00  0.00           C  
ATOM    406  O6    G A  13     -21.748   1.119 -16.345  1.00  0.00           O  
ATOM    407  C5    G A  13     -22.407   3.265 -15.507  1.00  0.00           C  
ATOM    408  N7    G A  13     -21.757   3.438 -14.292  1.00  0.00           N  
ATOM    409  C8    G A  13     -22.150   4.613 -13.882  1.00  0.00           C  
ATOM    410  H8    G A  13     -21.824   5.059 -12.954  1.00  0.00           H  
ATOM    411  C2'   G A  13     -25.105   6.445 -14.108  1.00  0.00           C  
ATOM    412  H2'   G A  13     -25.489   5.425 -14.169  1.00  0.00           H  
ATOM    413  O2'   G A  13     -25.884   7.366 -14.848  1.00  0.00           O  
ATOM    414 HO2'   G A  13     -26.796   7.228 -14.593  1.00  0.00           H  
ATOM    415  C3'   G A  13     -24.969   6.882 -12.650  1.00  0.00           C  
ATOM    416  H3'   G A  13     -24.732   6.052 -11.985  1.00  0.00           H  
ATOM    417  O3'   G A  13     -26.164   7.468 -12.141  1.00  0.00           O  
ATOM    418  P     C A  14     -27.373   6.525 -11.657  1.00  0.00           P  
ATOM    419  OP1   C A  14     -28.487   7.416 -11.245  1.00  0.00           O  
ATOM    420  OP2   C A  14     -26.836   5.530 -10.694  1.00  0.00           O  
ATOM    421  O5'   C A  14     -27.821   5.761 -12.983  1.00  0.00           O  
ATOM    422  C5'   C A  14     -27.696   4.344 -13.097  1.00  0.00           C  
ATOM    423  H5'   C A  14     -28.402   3.857 -12.422  1.00  0.00           H  
ATOM    424 H5''   C A  14     -26.685   4.039 -12.832  1.00  0.00           H  
ATOM    425  C4'   C A  14     -27.984   3.911 -14.515  1.00  0.00           C  
ATOM    426  H4'   C A  14     -28.642   4.657 -14.962  1.00  0.00           H  
ATOM    427  O4'   C A  14     -26.725   3.746 -15.225  1.00  0.00           O  
ATOM    428  C1'   C A  14     -26.808   2.627 -16.092  1.00  0.00           C  
ATOM    429  H1'   C A  14     -26.510   2.968 -17.084  1.00  0.00           H  
ATOM    430  N1    C A  14     -25.835   1.615 -15.645  1.00  0.00           N  
ATOM    431  C6    C A  14     -25.163   1.762 -14.464  1.00  0.00           C  
ATOM    432  H6    C A  14     -25.345   2.642 -13.846  1.00  0.00           H  
ATOM    433  C2    C A  14     -25.608   0.494 -16.450  1.00  0.00           C  
ATOM    434  O2    C A  14     -26.225   0.387 -17.519  1.00  0.00           O  
ATOM    435  N3    C A  14     -24.724  -0.444 -16.044  1.00  0.00           N  
ATOM    436  C4    C A  14     -24.076  -0.292 -14.889  1.00  0.00           C  
ATOM    437  N4    C A  14     -23.213  -1.242 -14.530  1.00  0.00           N  
ATOM    438  H41   C A  14     -22.703  -1.163 -13.663  1.00  0.00           H  
ATOM    439  H42   C A  14     -23.075  -2.044 -15.127  1.00  0.00           H  
ATOM    440  C5    C A  14     -24.282   0.842 -14.050  1.00  0.00           C  
ATOM    441  H5    C A  14     -23.745   0.955 -13.109  1.00  0.00           H  
ATOM    442  C2'   C A  14     -28.256   2.138 -16.063  1.00  0.00           C  
ATOM    443  H2'   C A  14     -28.319   1.054 -16.172  1.00  0.00           H  
ATOM    444  O2'   C A  14     -28.989   2.833 -17.054  1.00  0.00           O  
ATOM    445 HO2'   C A  14     -29.828   3.074 -16.659  1.00  0.00           H  
ATOM    446  C3'   C A  14     -28.677   2.564 -14.663  1.00  0.00           C  
ATOM    447  H3'   C A  14     -28.354   1.860 -13.896  1.00  0.00           H  
ATOM    448  O3'   C A  14     -30.091   2.679 -14.528  1.00  0.00           O  
ATOM    449  P     G A  15     -30.954   1.411 -14.039  1.00  0.00           P  
ATOM    450  OP1   G A  15     -32.315   1.907 -13.710  1.00  0.00           O  
ATOM    451  OP2   G A  15     -30.174   0.676 -13.011  1.00  0.00           O  
ATOM    452  O5'   G A  15     -31.061   0.493 -15.337  1.00  0.00           O  
ATOM    453  C5'   G A  15     -31.702   0.967 -16.520  1.00  0.00           C  
ATOM    454  H5'   G A  15     -31.134   1.799 -16.938  1.00  0.00           H  
ATOM    455 H5''   G A  15     -32.709   1.311 -16.283  1.00  0.00           H  
ATOM    456  C4'   G A  15     -31.791  -0.138 -17.546  1.00  0.00           C  
ATOM    457  H4'   G A  15     -32.497   0.179 -18.314  1.00  0.00           H  
ATOM    458  O4'   G A  15     -30.461  -0.417 -18.059  1.00  0.00           O  
ATOM    459  C1'   G A  15     -30.319  -1.808 -18.289  1.00  0.00           C  
ATOM    460  H1'   G A  15     -29.997  -1.929 -19.323  1.00  0.00           H  
ATOM    461  N9    G A  15     -29.258  -2.313 -17.423  1.00  0.00           N  
ATOM    462  C4    G A  15     -28.575  -3.495 -17.573  1.00  0.00           C  
ATOM    463  N3    G A  15     -28.768  -4.402 -18.554  1.00  0.00           N  
ATOM    464  C2    G A  15     -27.959  -5.438 -18.432  1.00  0.00           C  
ATOM    465  N2    G A  15     -28.017  -6.431 -19.322  1.00  0.00           N  
ATOM    466  H21   G A  15     -28.681  -6.379 -20.080  1.00  0.00           H  
ATOM    467  H22   G A  15     -27.401  -7.228 -19.236  1.00  0.00           H  
ATOM    468  N1    G A  15     -27.034  -5.578 -17.430  1.00  0.00           N  
ATOM    469  H1    G A  15     -26.465  -6.410 -17.430  1.00  0.00           H  
ATOM    470  C6    G A  15     -26.818  -4.660 -16.409  1.00  0.00           C  
ATOM    471  O6    G A  15     -25.955  -4.886 -15.553  1.00  0.00           O  
ATOM    472  C5    G A  15     -27.680  -3.538 -16.526  1.00  0.00           C  
ATOM    473  N7    G A  15     -27.797  -2.404 -15.731  1.00  0.00           N  
ATOM    474  C8    G A  15     -28.744  -1.711 -16.301  1.00  0.00           C  
ATOM    475  H8    G A  15     -29.091  -0.760 -15.926  1.00  0.00           H  
ATOM    476  C2'   G A  15     -31.679  -2.457 -18.030  1.00  0.00           C  
ATOM    477  H2'   G A  15     -31.574  -3.450 -17.590  1.00  0.00           H  
ATOM    478  O2'   G A  15     -32.415  -2.467 -19.239  1.00  0.00           O  
ATOM    479 HO2'   G A  15     -33.320  -2.252 -19.012  1.00  0.00           H  
ATOM    480  C3'   G A  15     -32.281  -1.483 -17.026  1.00  0.00           C  
ATOM    481  H3'   G A  15     -31.943  -1.668 -16.007  1.00  0.00           H  
ATOM    482  O3'   G A  15     -33.704  -1.547 -16.990  1.00  0.00           O  
ATOM    483  P     U A  16     -34.434  -2.545 -15.961  1.00  0.00           P  
ATOM    484  OP1   U A  16     -35.898  -2.381 -16.151  1.00  0.00           O  
ATOM    485  OP2   U A  16     -33.843  -2.347 -14.613  1.00  0.00           O  
ATOM    486  O5'   U A  16     -34.024  -3.997 -16.475  1.00  0.00           O  
ATOM    487  C5'   U A  16     -34.496  -4.493 -17.727  1.00  0.00           C  
ATOM    488  H5'   U A  16     -34.082  -3.895 -18.540  1.00  0.00           H  
ATOM    489 H5''   U A  16     -35.583  -4.433 -17.762  1.00  0.00           H  
ATOM    490  C4'   U A  16     -34.079  -5.934 -17.909  1.00  0.00           C  
ATOM    491  H4'   U A  16     -34.689  -6.357 -18.708  1.00  0.00           H  
ATOM    492  O4'   U A  16     -32.651  -5.986 -18.177  1.00  0.00           O  
ATOM    493  C1'   U A  16     -32.092  -7.133 -17.557  1.00  0.00           C  
ATOM    494  H1'   U A  16     -31.563  -7.689 -18.332  1.00  0.00           H  
ATOM    495  N1    U A  16     -31.107  -6.692 -16.559  1.00  0.00           N  
ATOM    496  C6    U A  16     -31.224  -5.475 -15.925  1.00  0.00           C  
ATOM    497  H6    U A  16     -32.064  -4.828 -16.179  1.00  0.00           H  
ATOM    498  C2    U A  16     -30.060  -7.546 -16.271  1.00  0.00           C  
ATOM    499  O2    U A  16     -29.916  -8.627 -16.814  1.00  0.00           O  
ATOM    500  N3    U A  16     -29.183  -7.089 -15.322  1.00  0.00           N  
ATOM    501  H3    U A  16     -28.420  -7.705 -15.086  1.00  0.00           H  
ATOM    502  C4    U A  16     -29.239  -5.891 -14.650  1.00  0.00           C  
ATOM    503  O4    U A  16     -28.368  -5.623 -13.823  1.00  0.00           O  
ATOM    504  C5    U A  16     -30.346  -5.060 -15.006  1.00  0.00           C  
ATOM    505  H5    U A  16     -30.474  -4.089 -14.529  1.00  0.00           H  
ATOM    506  C2'   U A  16     -33.244  -7.935 -16.954  1.00  0.00           C  
ATOM    507  H2'   U A  16     -32.952  -8.419 -16.020  1.00  0.00           H  
ATOM    508  O2'   U A  16     -33.715  -8.854 -17.923  1.00  0.00           O  
ATOM    509 HO2'   U A  16     -33.923  -9.663 -17.454  1.00  0.00           H  
ATOM    510  C3'   U A  16     -34.259  -6.831 -16.692  1.00  0.00           C  
ATOM    511  H3'   U A  16     -34.062  -6.293 -15.765  1.00  0.00           H  
ATOM    512  O3'   U A  16     -35.589  -7.329 -16.585  1.00  0.00           O  
ATOM    513  P     G A  17     -36.094  -7.959 -15.195  1.00  0.00           P  
ATOM    514  OP1   G A  17     -37.403  -8.612 -15.453  1.00  0.00           O  
ATOM    515  OP2   G A  17     -35.992  -6.909 -14.148  1.00  0.00           O  
ATOM    516  O5'   G A  17     -35.019  -9.091 -14.871  1.00  0.00           O  
ATOM    517  C5'   G A  17     -35.398 -10.465 -14.783  1.00  0.00           C  
ATOM    518  H5'   G A  17     -36.107 -10.701 -15.579  1.00  0.00           H  
ATOM    519 H5''   G A  17     -35.871 -10.656 -13.821  1.00  0.00           H  
ATOM    520  C4'   G A  17     -34.184 -11.359 -14.920  1.00  0.00           C  
ATOM    521  H4'   G A  17     -34.419 -12.125 -15.659  1.00  0.00           H  
ATOM    522  O4'   G A  17     -33.018 -10.561 -15.261  1.00  0.00           O  
ATOM    523  C1'   G A  17     -31.859 -11.150 -14.692  1.00  0.00           C  
ATOM    524  H1'   G A  17     -31.180 -11.377 -15.515  1.00  0.00           H  
ATOM    525  N9    G A  17     -31.212 -10.163 -13.832  1.00  0.00           N  
ATOM    526  C4    G A  17     -30.089 -10.361 -13.065  1.00  0.00           C  
ATOM    527  N3    G A  17     -29.381 -11.507 -12.976  1.00  0.00           N  
ATOM    528  C2    G A  17     -28.356 -11.391 -12.151  1.00  0.00           C  
ATOM    529  N2    G A  17     -27.549 -12.435 -11.944  1.00  0.00           N  
ATOM    530  H21   G A  17     -27.731 -13.304 -12.423  1.00  0.00           H  
ATOM    531  H22   G A  17     -26.767 -12.361 -11.308  1.00  0.00           H  
ATOM    532  N1    G A  17     -28.047 -10.244 -11.467  1.00  0.00           N  
ATOM    533  H1    G A  17     -27.242 -10.266 -10.859  1.00  0.00           H  
ATOM    534  C6    G A  17     -28.758  -9.052 -11.544  1.00  0.00           C  
ATOM    535  O6    G A  17     -28.389  -8.073 -10.887  1.00  0.00           O  
ATOM    536  C5    G A  17     -29.865  -9.160 -12.426  1.00  0.00           C  
ATOM    537  N7    G A  17     -30.824  -8.223 -12.788  1.00  0.00           N  
ATOM    538  C8    G A  17     -31.599  -8.862 -13.620  1.00  0.00           C  
ATOM    539  H8    G A  17     -32.461  -8.414 -14.092  1.00  0.00           H  
ATOM    540  C2'   G A  17     -32.299 -12.409 -13.944  1.00  0.00           C  
ATOM    541  H2'   G A  17     -31.740 -12.543 -13.015  1.00  0.00           H  
ATOM    542  O2'   G A  17     -32.185 -13.519 -14.815  1.00  0.00           O  
ATOM    543 HO2'   G A  17     -32.942 -14.079 -14.645  1.00  0.00           H  
ATOM    544  C3'   G A  17     -33.759 -12.085 -13.653  1.00  0.00           C  
ATOM    545  H3'   G A  17     -33.881 -11.459 -12.770  1.00  0.00           H  
ATOM    546  O3'   G A  17     -34.544 -13.253 -13.424  1.00  0.00           O  
ATOM    547  P     G A  18     -34.893 -13.698 -11.917  1.00  0.00           P  
ATOM    548  OP1   G A  18     -35.729 -14.923 -12.004  1.00  0.00           O  
ATOM    549  OP2   G A  18     -35.404 -12.513 -11.183  1.00  0.00           O  
ATOM    550  O5'   G A  18     -33.482 -14.104 -11.297  1.00  0.00           O  
ATOM    551  C5'   G A  18     -32.722 -15.179 -11.846  1.00  0.00           C  
ATOM    552  H5'   G A  18     -32.478 -14.962 -12.887  1.00  0.00           H  
ATOM    553 H5''   G A  18     -33.302 -16.100 -11.804  1.00  0.00           H  
ATOM    554  C4'   G A  18     -31.442 -15.370 -11.065  1.00  0.00           C  
ATOM    555  H4'   G A  18     -31.007 -16.321 -11.370  1.00  0.00           H  
ATOM    556  O4'   G A  18     -30.565 -14.235 -11.287  1.00  0.00           O  
ATOM    557  C1'   G A  18     -29.748 -14.043 -10.144  1.00  0.00           C  
ATOM    558  H1'   G A  18     -28.716 -14.186 -10.464  1.00  0.00           H  
ATOM    559  N9    G A  18     -29.892 -12.661  -9.695  1.00  0.00           N  
ATOM    560  C4    G A  18     -29.148 -12.043  -8.720  1.00  0.00           C  
ATOM    561  N3    G A  18     -28.150 -12.606  -8.008  1.00  0.00           N  
ATOM    562  C2    G A  18     -27.624 -11.761  -7.141  1.00  0.00           C  
ATOM    563  N2    G A  18     -26.624 -12.159  -6.351  1.00  0.00           N  
ATOM    564  H21   G A  18     -26.283 -13.107  -6.430  1.00  0.00           H  
ATOM    565  H22   G A  18     -26.214 -11.529  -5.678  1.00  0.00           H  
ATOM    566  N1    G A  18     -28.041 -10.464  -6.983  1.00  0.00           N  
ATOM    567  H1    G A  18     -27.572  -9.901  -6.291  1.00  0.00           H  
ATOM    568  C6    G A  18     -29.065  -9.861  -7.704  1.00  0.00           C  
ATOM    569  O6    G A  18     -29.359  -8.681  -7.481  1.00  0.00           O  
ATOM    570  C5    G A  18     -29.643 -10.758  -8.641  1.00  0.00           C  
ATOM    571  N7    G A  18     -30.677 -10.572  -9.549  1.00  0.00           N  
ATOM    572  C8    G A  18     -30.789 -11.726 -10.149  1.00  0.00           C  
ATOM    573  H8    G A  18     -31.514 -11.924 -10.924  1.00  0.00           H  
ATOM    574  C2'   G A  18     -30.170 -15.069  -9.090  1.00  0.00           C  
ATOM    575  H2'   G A  18     -30.185 -14.636  -8.089  1.00  0.00           H  
ATOM    576  O2'   G A  18     -29.315 -16.193  -9.189  1.00  0.00           O  
ATOM    577 HO2'   G A  18     -29.878 -16.954  -9.330  1.00  0.00           H  
ATOM    578  C3'   G A  18     -31.582 -15.411  -9.552  1.00  0.00           C  
ATOM    579  H3'   G A  18     -32.324 -14.697  -9.196  1.00  0.00           H  
ATOM    580  O3'   G A  18     -32.007 -16.691  -9.089  1.00  0.00           O  
ATOM    581  P     A A  19     -32.626 -16.841  -7.611  1.00  0.00           P  
ATOM    582  OP1   A A  19     -32.944 -18.278  -7.413  1.00  0.00           O  
ATOM    583  OP2   A A  19     -33.696 -15.824  -7.444  1.00  0.00           O  
ATOM    584  O5'   A A  19     -31.419 -16.461  -6.642  1.00  0.00           O  
ATOM    585  C5'   A A  19     -30.241 -17.265  -6.585  1.00  0.00           C  
ATOM    586  H5'   A A  19     -29.642 -17.103  -7.482  1.00  0.00           H  
ATOM    587 H5''   A A  19     -30.515 -18.318  -6.527  1.00  0.00           H  
ATOM    588  C4'   A A  19     -29.418 -16.906  -5.368  1.00  0.00           C  
ATOM    589  H4'   A A  19     -28.752 -17.743  -5.160  1.00  0.00           H  
ATOM    590  O4'   A A  19     -28.721 -15.658  -5.611  1.00  0.00           O  
ATOM    591  C1'   A A  19     -28.534 -14.975  -4.383  1.00  0.00           C  
ATOM    592  H1'   A A  19     -27.458 -14.896  -4.225  1.00  0.00           H  
ATOM    593  N9    A A  19     -29.069 -13.621  -4.522  1.00  0.00           N  
ATOM    594  C4    A A  19     -28.770 -12.548  -3.716  1.00  0.00           C  
ATOM    595  N3    A A  19     -27.944 -12.530  -2.657  1.00  0.00           N  
ATOM    596  C2    A A  19     -27.898 -11.314  -2.118  1.00  0.00           C  
ATOM    597  H2    A A  19     -27.247 -11.213  -1.249  1.00  0.00           H  
ATOM    598  N1    A A  19     -28.538 -10.197  -2.490  1.00  0.00           N  
ATOM    599  C6    A A  19     -29.362 -10.250  -3.558  1.00  0.00           C  
ATOM    600  N6    A A  19     -29.998  -9.138  -3.927  1.00  0.00           N  
ATOM    601  H61   A A  19     -30.620  -9.154  -4.723  1.00  0.00           H  
ATOM    602  H62   A A  19     -29.860  -8.281  -3.410  1.00  0.00           H  
ATOM    603  C5    A A  19     -29.497 -11.485  -4.219  1.00  0.00           C  
ATOM    604  N7    A A  19     -30.243 -11.878  -5.322  1.00  0.00           N  
ATOM    605  C8    A A  19     -29.955 -13.150  -5.459  1.00  0.00           C  
ATOM    606  H8    A A  19     -30.377 -13.771  -6.235  1.00  0.00           H  
ATOM    607  C2'   A A  19     -29.215 -15.793  -3.283  1.00  0.00           C  
ATOM    608  H2'   A A  19     -29.745 -15.153  -2.574  1.00  0.00           H  
ATOM    609  O2'   A A  19     -28.242 -16.610  -2.661  1.00  0.00           O  
ATOM    610 HO2'   A A  19     -28.529 -17.517  -2.768  1.00  0.00           H  
ATOM    611  C3'   A A  19     -30.199 -16.633  -4.092  1.00  0.00           C  
ATOM    612  H3'   A A  19     -31.131 -16.108  -4.294  1.00  0.00           H  
ATOM    613  O3'   A A  19     -30.558 -17.840  -3.424  1.00  0.00           O  
ATOM    614  P     U A  20     -31.819 -17.856  -2.425  1.00  0.00           P  
ATOM    615  OP1   U A  20     -31.959 -19.243  -1.914  1.00  0.00           O  
ATOM    616  OP2   U A  20     -32.967 -17.207  -3.108  1.00  0.00           O  
ATOM    617  O5'   U A  20     -31.368 -16.924  -1.213  1.00  0.00           O  
ATOM    618  C5'   U A  20     -30.200 -17.223  -0.449  1.00  0.00           C  
ATOM    619  H5'   U A  20     -29.373 -17.460  -1.120  1.00  0.00           H  
ATOM    620 H5''   U A  20     -30.389 -18.080   0.195  1.00  0.00           H  
ATOM    621  C4'   U A  20     -29.819 -16.039   0.410  1.00  0.00           C  
ATOM    622  H4'   U A  20     -28.838 -16.253   0.838  1.00  0.00           H  
ATOM    623  O4'   U A  20     -29.837 -14.849  -0.422  1.00  0.00           O  
ATOM    624  C1'   U A  20     -30.474 -13.805   0.270  1.00  0.00           C  
ATOM    625  H1'   U A  20     -29.699 -13.256   0.808  1.00  0.00           H  
ATOM    626  N1    U A  20     -31.082 -12.899  -0.715  1.00  0.00           N  
ATOM    627  C6    U A  20     -31.698 -13.388  -1.846  1.00  0.00           C  
ATOM    628  H6    U A  20     -31.733 -14.466  -2.001  1.00  0.00           H  
ATOM    629  C2    U A  20     -31.017 -11.540  -0.471  1.00  0.00           C  
ATOM    630  O2    U A  20     -30.484 -11.067   0.517  1.00  0.00           O  
ATOM    631  N3    U A  20     -31.600 -10.750  -1.428  1.00  0.00           N  
ATOM    632  H3    U A  20     -31.571  -9.756  -1.269  1.00  0.00           H  
ATOM    633  C4    U A  20     -32.227 -11.169  -2.579  1.00  0.00           C  
ATOM    634  O4    U A  20     -32.692 -10.332  -3.352  1.00  0.00           O  
ATOM    635  C5    U A  20     -32.255 -12.587  -2.759  1.00  0.00           C  
ATOM    636  H5    U A  20     -32.730 -13.014  -3.642  1.00  0.00           H  
ATOM    637  C2'   U A  20     -31.476 -14.465   1.212  1.00  0.00           C  
ATOM    638  H2'   U A  20     -32.420 -14.681   0.710  1.00  0.00           H  
ATOM    639  O2'   U A  20     -31.637 -13.632   2.343  1.00  0.00           O  
ATOM    640 HO2'   U A  20     -30.967 -13.900   2.975  1.00  0.00           H  
ATOM    641  C3'   U A  20     -30.753 -15.761   1.589  1.00  0.00           C  
ATOM    642  H3'   U A  20     -31.445 -16.587   1.751  1.00  0.00           H  
ATOM    643  O3'   U A  20     -30.020 -15.627   2.804  1.00  0.00           O  
ATOM    644  P     A A  21     -30.291 -16.646   4.019  1.00  0.00           P  
ATOM    645  OP1   A A  21     -30.231 -18.025   3.472  1.00  0.00           O  
ATOM    646  OP2   A A  21     -31.513 -16.195   4.733  1.00  0.00           O  
ATOM    647  O5'   A A  21     -29.042 -16.438   4.987  1.00  0.00           O  
ATOM    648  C5'   A A  21     -27.714 -16.703   4.539  1.00  0.00           C  
ATOM    649  H5'   A A  21     -27.487 -16.081   3.672  1.00  0.00           H  
ATOM    650 H5''   A A  21     -27.622 -17.751   4.255  1.00  0.00           H  
ATOM    651  C4'   A A  21     -26.720 -16.404   5.638  1.00  0.00           C  
ATOM    652  H4'   A A  21     -25.767 -16.848   5.349  1.00  0.00           H  
ATOM    653  O4'   A A  21     -26.654 -14.965   5.825  1.00  0.00           O  
ATOM    654  C1'   A A  21     -27.252 -14.609   7.057  1.00  0.00           C  
ATOM    655  H1'   A A  21     -26.456 -14.235   7.702  1.00  0.00           H  
ATOM    656  N9    A A  21     -28.186 -13.512   6.809  1.00  0.00           N  
ATOM    657  C4    A A  21     -28.515 -12.501   7.679  1.00  0.00           C  
ATOM    658  N3    A A  21     -28.048 -12.313   8.926  1.00  0.00           N  
ATOM    659  C2    A A  21     -28.591 -11.226   9.471  1.00  0.00           C  
ATOM    660  H2    A A  21     -28.265 -11.000  10.487  1.00  0.00           H  
ATOM    661  N1    A A  21     -29.480 -10.371   8.951  1.00  0.00           N  
ATOM    662  C6    A A  21     -29.930 -10.589   7.697  1.00  0.00           C  
ATOM    663  N6    A A  21     -30.819  -9.739   7.183  1.00  0.00           N  
ATOM    664  H61   A A  21     -31.172  -9.879   6.247  1.00  0.00           H  
ATOM    665  H62   A A  21     -31.149  -8.962   7.736  1.00  0.00           H  
ATOM    666  C5    A A  21     -29.429 -11.709   7.008  1.00  0.00           C  
ATOM    667  N7    A A  21     -29.672 -12.209   5.736  1.00  0.00           N  
ATOM    668  C8    A A  21     -28.913 -13.276   5.668  1.00  0.00           C  
ATOM    669  H8    A A  21     -28.864 -13.911   4.796  1.00  0.00           H  
ATOM    670  C2'   A A  21     -27.915 -15.862   7.631  1.00  0.00           C  
ATOM    671  H2'   A A  21     -28.955 -15.949   7.310  1.00  0.00           H  
ATOM    672  O2'   A A  21     -27.777 -15.843   9.040  1.00  0.00           O  
ATOM    673 HO2'   A A  21     -27.000 -16.368   9.243  1.00  0.00           H  
ATOM    674  C3'   A A  21     -27.067 -16.968   7.011  1.00  0.00           C  
ATOM    675  H3'   A A  21     -27.604 -17.912   6.933  1.00  0.00           H  
ATOM    676  O3'   A A  21     -25.892 -17.242   7.772  1.00  0.00           O  
ATOM    677  P     U A  22     -25.328 -18.746   7.861  1.00  0.00           P  
ATOM    678  OP1   U A  22     -26.436 -19.600   8.361  1.00  0.00           O  
ATOM    679  OP2   U A  22     -24.038 -18.716   8.596  1.00  0.00           O  
ATOM    680  O5'   U A  22     -25.044 -19.148   6.344  1.00  0.00           O  
ATOM    681  C5'   U A  22     -23.757 -18.954   5.757  1.00  0.00           C  
ATOM    682  H5'   U A  22     -22.983 -19.077   6.516  1.00  0.00           H  
ATOM    683 H5''   U A  22     -23.688 -17.950   5.341  1.00  0.00           H  
ATOM    684  C4'   U A  22     -23.529 -19.959   4.649  1.00  0.00           C  
ATOM    685  H4'   U A  22     -22.485 -19.878   4.345  1.00  0.00           H  
ATOM    686  O4'   U A  22     -23.889 -21.282   5.142  1.00  0.00           O  
ATOM    687  C1'   U A  22     -24.882 -21.844   4.311  1.00  0.00           C  
ATOM    688  H1'   U A  22     -24.375 -22.508   3.610  1.00  0.00           H  
ATOM    689  N1    U A  22     -25.783 -22.654   5.144  1.00  0.00           N  
ATOM    690  C6    U A  22     -26.415 -22.116   6.240  1.00  0.00           C  
ATOM    691  H6    U A  22     -26.240 -21.070   6.487  1.00  0.00           H  
ATOM    692  C2    U A  22     -25.973 -23.977   4.788  1.00  0.00           C  
ATOM    693  O2    U A  22     -25.431 -24.489   3.826  1.00  0.00           O  
ATOM    694  N3    U A  22     -26.823 -24.679   5.603  1.00  0.00           N  
ATOM    695  H3    U A  22     -26.977 -25.645   5.362  1.00  0.00           H  
ATOM    696  C4    U A  22     -27.488 -24.206   6.711  1.00  0.00           C  
ATOM    697  O4    U A  22     -28.223 -24.964   7.343  1.00  0.00           O  
ATOM    698  C5    U A  22     -27.238 -22.832   7.013  1.00  0.00           C  
ATOM    699  H5    U A  22     -27.720 -22.367   7.873  1.00  0.00           H  
ATOM    700  C2'   U A  22     -25.558 -20.672   3.607  1.00  0.00           C  
ATOM    701  H2'   U A  22     -26.309 -20.197   4.243  1.00  0.00           H  
ATOM    702  O2'   U A  22     -26.088 -21.124   2.375  1.00  0.00           O  
ATOM    703 HO2'   U A  22     -25.407 -20.983   1.716  1.00  0.00           H  
ATOM    704  C3'   U A  22     -24.369 -19.743   3.391  1.00  0.00           C  
ATOM    705  H3'   U A  22     -24.666 -18.701   3.277  1.00  0.00           H  
ATOM    706  O3'   U A  22     -23.639 -20.078   2.213  1.00  0.00           O  
ATOM    707  P     G A  23     -22.744 -18.960   1.480  1.00  0.00           P  
ATOM    708  OP1   G A  23     -21.980 -19.643   0.405  1.00  0.00           O  
ATOM    709  OP2   G A  23     -22.018 -18.187   2.518  1.00  0.00           O  
ATOM    710  O5'   G A  23     -23.813 -17.998   0.794  1.00  0.00           O  
ATOM    711  C5'   G A  23     -24.816 -18.515  -0.080  1.00  0.00           C  
ATOM    712  H5'   G A  23     -25.575 -19.041   0.501  1.00  0.00           H  
ATOM    713 H5''   G A  23     -24.367 -19.210  -0.789  1.00  0.00           H  
ATOM    714  C4'   G A  23     -25.471 -17.389  -0.847  1.00  0.00           C  
ATOM    715  H4'   G A  23     -25.830 -17.798  -1.792  1.00  0.00           H  
ATOM    716  O4'   G A  23     -26.527 -16.818  -0.023  1.00  0.00           O  
ATOM    717  C1'   G A  23     -26.448 -15.405  -0.052  1.00  0.00           C  
ATOM    718  H1'   G A  23     -27.461 -15.031  -0.206  1.00  0.00           H  
ATOM    719  N9    G A  23     -25.989 -14.946   1.256  1.00  0.00           N  
ATOM    720  C4    G A  23     -26.362 -13.789   1.896  1.00  0.00           C  
ATOM    721  N3    G A  23     -27.223 -12.863   1.423  1.00  0.00           N  
ATOM    722  C2    G A  23     -27.383 -11.862   2.270  1.00  0.00           C  
ATOM    723  N2    G A  23     -28.206 -10.858   1.962  1.00  0.00           N  
ATOM    724  H21   G A  23     -28.701 -10.872   1.081  1.00  0.00           H  
ATOM    725  H22   G A  23     -28.331 -10.090   2.607  1.00  0.00           H  
ATOM    726  N1    G A  23     -26.750 -11.772   3.482  1.00  0.00           N  
ATOM    727  H1    G A  23     -26.943 -10.966   4.055  1.00  0.00           H  
ATOM    728  C6    G A  23     -25.858 -12.710   3.989  1.00  0.00           C  
ATOM    729  O6    G A  23     -25.339 -12.526   5.096  1.00  0.00           O  
ATOM    730  C5    G A  23     -25.676 -13.794   3.092  1.00  0.00           C  
ATOM    731  N7    G A  23     -24.886 -14.931   3.202  1.00  0.00           N  
ATOM    732  C8    G A  23     -25.103 -15.581   2.092  1.00  0.00           C  
ATOM    733  H8    G A  23     -24.632 -16.523   1.853  1.00  0.00           H  
ATOM    734  C2'   G A  23     -25.517 -15.035  -1.203  1.00  0.00           C  
ATOM    735  H2'   G A  23     -24.983 -14.103  -1.006  1.00  0.00           H  
ATOM    736  O2'   G A  23     -26.269 -14.993  -2.402  1.00  0.00           O  
ATOM    737 HO2'   G A  23     -26.964 -15.652  -2.326  1.00  0.00           H  
ATOM    738  C3'   G A  23     -24.558 -16.218  -1.194  1.00  0.00           C  
ATOM    739  H3'   G A  23     -23.758 -16.103  -0.463  1.00  0.00           H  
ATOM    740  O3'   G A  23     -23.918 -16.411  -2.452  1.00  0.00           O  
ATOM    741  P     G A  24     -22.581 -15.590  -2.803  1.00  0.00           P  
ATOM    742  OP1   G A  24     -22.188 -15.961  -4.187  1.00  0.00           O  
ATOM    743  OP2   G A  24     -21.613 -15.779  -1.692  1.00  0.00           O  
ATOM    744  O5'   G A  24     -23.046 -14.066  -2.806  1.00  0.00           O  
ATOM    745  C5'   G A  24     -23.962 -13.577  -3.785  1.00  0.00           C  
ATOM    746  H5'   G A  24     -24.924 -14.078  -3.671  1.00  0.00           H  
ATOM    747 H5''   G A  24     -23.576 -13.775  -4.784  1.00  0.00           H  
ATOM    748  C4'   G A  24     -24.155 -12.087  -3.620  1.00  0.00           C  
ATOM    749  H4'   G A  24     -24.610 -11.711  -4.537  1.00  0.00           H  
ATOM    750  O4'   G A  24     -24.957 -11.846  -2.431  1.00  0.00           O  
ATOM    751  C1'   G A  24     -24.440 -10.735  -1.721  1.00  0.00           C  
ATOM    752  H1'   G A  24     -25.276 -10.062  -1.530  1.00  0.00           H  
ATOM    753  N9    G A  24     -23.935 -11.205  -0.435  1.00  0.00           N  
ATOM    754  C4    G A  24     -24.015 -10.545   0.769  1.00  0.00           C  
ATOM    755  N3    G A  24     -24.587  -9.340   0.976  1.00  0.00           N  
ATOM    756  C2    G A  24     -24.500  -8.966   2.241  1.00  0.00           C  
ATOM    757  N2    G A  24     -25.019  -7.797   2.624  1.00  0.00           N  
ATOM    758  H21   G A  24     -25.476  -7.209   1.941  1.00  0.00           H  
ATOM    759  H22   G A  24     -24.948  -7.496   3.586  1.00  0.00           H  
ATOM    760  N1    G A  24     -23.900  -9.710   3.223  1.00  0.00           N  
ATOM    761  H1    G A  24     -23.885  -9.331   4.157  1.00  0.00           H  
ATOM    762  C6    G A  24     -23.307 -10.953   3.034  1.00  0.00           C  
ATOM    763  O6    G A  24     -22.792 -11.539   3.993  1.00  0.00           O  
ATOM    764  C5    G A  24     -23.393 -11.371   1.681  1.00  0.00           C  
ATOM    765  N7    G A  24     -22.935 -12.529   1.066  1.00  0.00           N  
ATOM    766  C8    G A  24     -23.280 -12.386  -0.184  1.00  0.00           C  
ATOM    767  H8    G A  24     -23.070 -13.122  -0.946  1.00  0.00           H  
ATOM    768  C2'   G A  24     -23.370 -10.087  -2.599  1.00  0.00           C  
ATOM    769  H2'   G A  24     -22.560  -9.665  -2.001  1.00  0.00           H  
ATOM    770  O2'   G A  24     -23.987  -9.130  -3.439  1.00  0.00           O  
ATOM    771 HO2'   G A  24     -23.632  -9.271  -4.317  1.00  0.00           H  
ATOM    772  C3'   G A  24     -22.879 -11.286  -3.401  1.00  0.00           C  
ATOM    773  H3'   G A  24     -22.126 -11.867  -2.869  1.00  0.00           H  
ATOM    774  O3'   G A  24     -22.284 -10.905  -4.639  1.00  0.00           O  
ATOM    775  P     C A  25     -20.719 -10.532  -4.697  1.00  0.00           P  
ATOM    776  OP1   C A  25     -20.088 -10.999  -3.436  1.00  0.00           O  
ATOM    777  OP2   C A  25     -20.612  -9.102  -5.084  1.00  0.00           O  
ATOM    778  O5'   C A  25     -20.153 -11.423  -5.892  1.00  0.00           O  
ATOM    779  C5'   C A  25     -20.463 -11.118  -7.251  1.00  0.00           C  
ATOM    780  H5'   C A  25     -19.540 -10.980  -7.816  1.00  0.00           H  
ATOM    781 H5''   C A  25     -21.048 -10.201  -7.302  1.00  0.00           H  
ATOM    782  C4'   C A  25     -21.259 -12.243  -7.869  1.00  0.00           C  
ATOM    783  H4'   C A  25     -20.698 -13.166  -7.720  1.00  0.00           H  
ATOM    784  O4'   C A  25     -22.584 -12.263  -7.266  1.00  0.00           O  
ATOM    785  C1'   C A  25     -23.568 -12.428  -8.273  1.00  0.00           C  
ATOM    786  H1'   C A  25     -24.255 -13.200  -7.924  1.00  0.00           H  
ATOM    787  N1    C A  25     -24.321 -11.168  -8.398  1.00  0.00           N  
ATOM    788  C6    C A  25     -23.997 -10.081  -7.634  1.00  0.00           C  
ATOM    789  H6    C A  25     -23.171 -10.148  -6.925  1.00  0.00           H  
ATOM    790  C2    C A  25     -25.378 -11.097  -9.312  1.00  0.00           C  
ATOM    791  O2    C A  25     -25.651 -12.094  -9.995  1.00  0.00           O  
ATOM    792  N3    C A  25     -26.074  -9.945  -9.429  1.00  0.00           N  
ATOM    793  C4    C A  25     -25.750  -8.891  -8.678  1.00  0.00           C  
ATOM    794  N4    C A  25     -26.466  -7.778  -8.826  1.00  0.00           N  
ATOM    795  H41   C A  25     -26.253  -6.959  -8.276  1.00  0.00           H  
ATOM    796  H42   C A  25     -27.229  -7.755  -9.488  1.00  0.00           H  
ATOM    797  C5    C A  25     -24.677  -8.933  -7.741  1.00  0.00           C  
ATOM    798  H5    C A  25     -24.420  -8.064  -7.136  1.00  0.00           H  
ATOM    799  C2'   C A  25     -22.834 -12.842  -9.547  1.00  0.00           C  
ATOM    800  H2'   C A  25     -23.350 -12.491 -10.442  1.00  0.00           H  
ATOM    801  O2'   C A  25     -22.655 -14.246  -9.532  1.00  0.00           O  
ATOM    802 HO2'   C A  25     -21.719 -14.406  -9.659  1.00  0.00           H  
ATOM    803  C3'   C A  25     -21.508 -12.115  -9.367  1.00  0.00           C  
ATOM    804  H3'   C A  25     -21.558 -11.072  -9.678  1.00  0.00           H  
ATOM    805  O3'   C A  25     -20.457 -12.706 -10.127  1.00  0.00           O  
ATOM    806  P     A A  26     -20.166 -12.193 -11.623  1.00  0.00           P  
ATOM    807  OP1   A A  26     -18.953 -12.900 -12.106  1.00  0.00           O  
ATOM    808  OP2   A A  26     -20.201 -10.708 -11.627  1.00  0.00           O  
ATOM    809  O5'   A A  26     -21.416 -12.718 -12.462  1.00  0.00           O  
ATOM    810  C5'   A A  26     -21.642 -14.114 -12.651  1.00  0.00           C  
ATOM    811  H5'   A A  26     -22.073 -14.544 -11.746  1.00  0.00           H  
ATOM    812 H5''   A A  26     -20.699 -14.616 -12.867  1.00  0.00           H  
ATOM    813  C4'   A A  26     -22.590 -14.337 -13.806  1.00  0.00           C  
ATOM    814  H4'   A A  26     -22.456 -15.363 -14.151  1.00  0.00           H  
ATOM    815  O4'   A A  26     -23.944 -14.042 -13.363  1.00  0.00           O  
ATOM    816  C1'   A A  26     -24.622 -13.296 -14.358  1.00  0.00           C  
ATOM    817  H1'   A A  26     -25.597 -13.763 -14.501  1.00  0.00           H  
ATOM    818  N9    A A  26     -24.835 -11.941 -13.852  1.00  0.00           N  
ATOM    819  C4    A A  26     -25.796 -11.056 -14.277  1.00  0.00           C  
ATOM    820  N3    A A  26     -26.721 -11.255 -15.232  1.00  0.00           N  
ATOM    821  C2    A A  26     -27.485 -10.176 -15.376  1.00  0.00           C  
ATOM    822  H2    A A  26     -28.266 -10.254 -16.133  1.00  0.00           H  
ATOM    823  N1    A A  26     -27.433  -9.007 -14.723  1.00  0.00           N  
ATOM    824  C6    A A  26     -26.491  -8.840 -13.771  1.00  0.00           C  
ATOM    825  N6    A A  26     -26.442  -7.675 -13.123  1.00  0.00           N  
ATOM    826  H61   A A  26     -25.747  -7.525 -12.407  1.00  0.00           H  
ATOM    827  H62   A A  26     -27.102  -6.943 -13.346  1.00  0.00           H  
ATOM    828  C5    A A  26     -25.616  -9.912 -13.521  1.00  0.00           C  
ATOM    829  N7    A A  26     -24.561 -10.071 -12.633  1.00  0.00           N  
ATOM    830  C8    A A  26     -24.133 -11.287 -12.869  1.00  0.00           C  
ATOM    831  H8    A A  26     -23.303 -11.734 -12.341  1.00  0.00           H  
ATOM    832  C2'   A A  26     -23.765 -13.351 -15.620  1.00  0.00           C  
ATOM    833  H2'   A A  26     -23.873 -12.447 -16.221  1.00  0.00           H  
ATOM    834  O2'   A A  26     -24.084 -14.529 -16.337  1.00  0.00           O  
ATOM    835 HO2'   A A  26     -23.255 -14.906 -16.632  1.00  0.00           H  
ATOM    836  C3'   A A  26     -22.370 -13.434 -15.014  1.00  0.00           C  
ATOM    837  H3'   A A  26     -21.983 -12.458 -14.721  1.00  0.00           H  
ATOM    838  O3'   A A  26     -21.415 -13.984 -15.917  1.00  0.00           O  
ATOM    839  P     C A  27     -20.534 -13.006 -16.840  1.00  0.00           P  
ATOM    840  OP1   C A  27     -19.621 -13.859 -17.643  1.00  0.00           O  
ATOM    841  OP2   C A  27     -19.970 -11.932 -15.984  1.00  0.00           O  
ATOM    842  O5'   C A  27     -21.597 -12.347 -17.828  1.00  0.00           O  
ATOM    843  C5'   C A  27     -22.320 -13.143 -18.765  1.00  0.00           C  
ATOM    844  H5'   C A  27     -22.852 -13.938 -18.240  1.00  0.00           H  
ATOM    845 H5''   C A  27     -21.629 -13.591 -19.479  1.00  0.00           H  
ATOM    846  C4'   C A  27     -23.317 -12.291 -19.516  1.00  0.00           C  
ATOM    847  H4'   C A  27     -23.682 -12.875 -20.361  1.00  0.00           H  
ATOM    848  O4'   C A  27     -24.368 -11.865 -18.607  1.00  0.00           O  
ATOM    849  C1'   C A  27     -24.811 -10.567 -18.971  1.00  0.00           C  
ATOM    850  H1'   C A  27     -25.887 -10.631 -19.138  1.00  0.00           H  
ATOM    851  N1    C A  27     -24.575  -9.653 -17.842  1.00  0.00           N  
ATOM    852  C6    C A  27     -23.575  -9.892 -16.941  1.00  0.00           C  
ATOM    853  H6    C A  27     -22.948 -10.777 -17.054  1.00  0.00           H  
ATOM    854  C2    C A  27     -25.389  -8.526 -17.708  1.00  0.00           C  
ATOM    855  O2    C A  27     -26.294  -8.337 -18.533  1.00  0.00           O  
ATOM    856  N3    C A  27     -25.171  -7.670 -16.687  1.00  0.00           N  
ATOM    857  C4    C A  27     -24.189  -7.908 -15.816  1.00  0.00           C  
ATOM    858  N4    C A  27     -24.010  -7.033 -14.828  1.00  0.00           N  
ATOM    859  H41   C A  27     -23.278  -7.176 -14.148  1.00  0.00           H  
ATOM    860  H42   C A  27     -24.609  -6.221 -14.768  1.00  0.00           H  
ATOM    861  C5    C A  27     -23.349  -9.054 -15.921  1.00  0.00           C  
ATOM    862  H5    C A  27     -22.553  -9.241 -15.200  1.00  0.00           H  
ATOM    863  C2'   C A  27     -24.053 -10.164 -20.236  1.00  0.00           C  
ATOM    864  H2'   C A  27     -23.826  -9.096 -20.247  1.00  0.00           H  
ATOM    865  O2'   C A  27     -24.801 -10.578 -21.364  1.00  0.00           O  
ATOM    866 HO2'   C A  27     -24.548 -10.005 -22.088  1.00  0.00           H  
ATOM    867  C3'   C A  27     -22.780 -10.984 -20.079  1.00  0.00           C  
ATOM    868  H3'   C A  27     -22.066 -10.519 -19.399  1.00  0.00           H  
ATOM    869  O3'   C A  27     -22.091 -11.168 -21.312  1.00  0.00           O  
ATOM    870  P     G A  28     -21.056 -10.048 -21.819  1.00  0.00           P  
ATOM    871  OP1   G A  28     -20.546 -10.482 -23.145  1.00  0.00           O  
ATOM    872  OP2   G A  28     -20.096  -9.767 -20.721  1.00  0.00           O  
ATOM    873  O5'   G A  28     -21.962  -8.754 -22.033  1.00  0.00           O  
ATOM    874  C5'   G A  28     -22.619  -8.517 -23.278  1.00  0.00           C  
ATOM    875  H5'   G A  28     -23.056  -9.446 -23.645  1.00  0.00           H  
ATOM    876 H5''   G A  28     -21.900  -8.150 -24.010  1.00  0.00           H  
ATOM    877  C4'   G A  28     -23.714  -7.487 -23.109  1.00  0.00           C  
ATOM    878  H4'   G A  28     -24.470  -7.679 -23.871  1.00  0.00           H  
ATOM    879  O4'   G A  28     -24.234  -7.529 -21.756  1.00  0.00           O  
ATOM    880  C1'   G A  28     -24.751  -6.253 -21.415  1.00  0.00           C  
ATOM    881  H1'   G A  28     -25.827  -6.373 -21.279  1.00  0.00           H  
ATOM    882  N9    G A  28     -24.180  -5.843 -20.135  1.00  0.00           N  
ATOM    883  C4    G A  28     -24.493  -4.704 -19.433  1.00  0.00           C  
ATOM    884  N3    G A  28     -25.388  -3.765 -19.804  1.00  0.00           N  
ATOM    885  C2    G A  28     -25.467  -2.784 -18.923  1.00  0.00           C  
ATOM    886  N2    G A  28     -26.307  -1.768 -19.137  1.00  0.00           N  
ATOM    887  H21   G A  28     -26.874  -1.762 -19.972  1.00  0.00           H  
ATOM    888  H22   G A  28     -26.376  -1.009 -18.472  1.00  0.00           H  
ATOM    889  N1    G A  28     -24.729  -2.726 -17.769  1.00  0.00           N  
ATOM    890  H1    G A  28     -24.871  -1.930 -17.163  1.00  0.00           H  
ATOM    891  C6    G A  28     -23.802  -3.680 -17.365  1.00  0.00           C  
ATOM    892  O6    G A  28     -23.187  -3.529 -16.304  1.00  0.00           O  
ATOM    893  C5    G A  28     -23.704  -4.743 -18.302  1.00  0.00           C  
ATOM    894  N7    G A  28     -22.913  -5.884 -18.292  1.00  0.00           N  
ATOM    895  C8    G A  28     -23.229  -6.504 -19.396  1.00  0.00           C  
ATOM    896  H8    G A  28     -22.784  -7.440 -19.700  1.00  0.00           H  
ATOM    897  C2'   G A  28     -24.421  -5.293 -22.562  1.00  0.00           C  
ATOM    898  H2'   G A  28     -24.077  -4.326 -22.191  1.00  0.00           H  
ATOM    899  O2'   G A  28     -25.558  -5.186 -23.398  1.00  0.00           O  
ATOM    900 HO2'   G A  28     -25.263  -5.377 -24.289  1.00  0.00           H  
ATOM    901  C3'   G A  28     -23.289  -6.035 -23.264  1.00  0.00           C  
ATOM    902  H3'   G A  28     -22.319  -5.850 -22.806  1.00  0.00           H  
ATOM    903  O3'   G A  28     -23.160  -5.664 -24.635  1.00  0.00           O  
ATOM    904  P     C A  29     -22.203  -4.437 -25.043  1.00  0.00           P  
ATOM    905  OP1   C A  29     -22.219  -4.338 -26.525  1.00  0.00           O  
ATOM    906  OP2   C A  29     -20.908  -4.594 -24.334  1.00  0.00           O  
ATOM    907  O5'   C A  29     -22.943  -3.155 -24.452  1.00  0.00           O  
ATOM    908  C5'   C A  29     -24.260  -2.807 -24.877  1.00  0.00           C  
ATOM    909  H5'   C A  29     -24.981  -3.502 -24.446  1.00  0.00           H  
ATOM    910 H5''   C A  29     -24.323  -2.861 -25.963  1.00  0.00           H  
ATOM    911  C4'   C A  29     -24.599  -1.402 -24.436  1.00  0.00           C  
ATOM    912  H4'   C A  29     -25.328  -1.000 -25.140  1.00  0.00           H  
ATOM    913  O4'   C A  29     -25.075  -1.431 -23.063  1.00  0.00           O  
ATOM    914  C1'   C A  29     -24.693  -0.234 -22.405  1.00  0.00           C  
ATOM    915  H1'   C A  29     -25.607   0.235 -22.039  1.00  0.00           H  
ATOM    916  N1    C A  29     -23.861  -0.581 -21.241  1.00  0.00           N  
ATOM    917  C6    C A  29     -23.150  -1.748 -21.205  1.00  0.00           C  
ATOM    918  H6    C A  29     -23.204  -2.437 -22.048  1.00  0.00           H  
ATOM    919  C2    C A  29     -23.803   0.311 -20.168  1.00  0.00           C  
ATOM    920  O2    C A  29     -24.460   1.358 -20.224  1.00  0.00           O  
ATOM    921  N3    C A  29     -23.035   0.012 -19.098  1.00  0.00           N  
ATOM    922  C4    C A  29     -22.345  -1.129 -19.072  1.00  0.00           C  
ATOM    923  N4    C A  29     -21.603  -1.381 -17.994  1.00  0.00           N  
ATOM    924  H41   C A  29     -21.066  -2.233 -17.934  1.00  0.00           H  
ATOM    925  H42   C A  29     -21.583  -0.712 -17.236  1.00  0.00           H  
ATOM    926  C5    C A  29     -22.386  -2.060 -20.150  1.00  0.00           C  
ATOM    927  H5    C A  29     -21.818  -2.990 -20.117  1.00  0.00           H  
ATOM    928  C2'   C A  29     -23.967   0.640 -23.428  1.00  0.00           C  
ATOM    929  H2'   C A  29     -23.144   1.195 -22.975  1.00  0.00           H  
ATOM    930  O2'   C A  29     -24.914   1.481 -24.060  1.00  0.00           O  
ATOM    931 HO2'   C A  29     -24.631   1.578 -24.970  1.00  0.00           H  
ATOM    932  C3'   C A  29     -23.440  -0.418 -24.388  1.00  0.00           C  
ATOM    933  H3'   C A  29     -22.526  -0.891 -24.029  1.00  0.00           H  
ATOM    934  O3'   C A  29     -23.133   0.115 -25.673  1.00  0.00           O  
ATOM    935  P     A A  30     -21.668   0.715 -25.958  1.00  0.00           P  
ATOM    936  OP1   A A  30     -21.661   1.217 -27.355  1.00  0.00           O  
ATOM    937  OP2   A A  30     -20.660  -0.289 -25.534  1.00  0.00           O  
ATOM    938  O5'   A A  30     -21.567   1.969 -24.978  1.00  0.00           O  
ATOM    939  C5'   A A  30     -22.320   3.154 -25.225  1.00  0.00           C  
ATOM    940  H5'   A A  30     -23.371   2.899 -25.372  1.00  0.00           H  
ATOM    941 H5''   A A  30     -21.948   3.648 -26.122  1.00  0.00           H  
ATOM    942  C4'   A A  30     -22.200   4.107 -24.057  1.00  0.00           C  
ATOM    943  H4'   A A  30     -22.809   4.983 -24.280  1.00  0.00           H  
ATOM    944  O4'   A A  30     -22.586   3.430 -22.832  1.00  0.00           O  
ATOM    945  C1'   A A  30     -21.878   3.996 -21.740  1.00  0.00           C  
ATOM    946  H1'   A A  30     -22.622   4.418 -21.063  1.00  0.00           H  
ATOM    947  N9    A A  30     -21.177   2.925 -21.033  1.00  0.00           N  
ATOM    948  C4    A A  30     -20.619   3.016 -19.780  1.00  0.00           C  
ATOM    949  N3    A A  30     -20.609   4.087 -18.969  1.00  0.00           N  
ATOM    950  C2    A A  30     -19.974   3.809 -17.832  1.00  0.00           C  
ATOM    951  H2    A A  30     -19.920   4.628 -17.115  1.00  0.00           H  
ATOM    952  N1    A A  30     -19.392   2.666 -17.445  1.00  0.00           N  
ATOM    953  C6    A A  30     -19.421   1.610 -18.284  1.00  0.00           C  
ATOM    954  N6    A A  30     -18.841   0.473 -17.897  1.00  0.00           N  
ATOM    955  H61   A A  30     -18.851  -0.330 -18.509  1.00  0.00           H  
ATOM    956  H62   A A  30     -18.400   0.418 -16.991  1.00  0.00           H  
ATOM    957  C5    A A  30     -20.065   1.776 -19.523  1.00  0.00           C  
ATOM    958  N7    A A  30     -20.271   0.915 -20.593  1.00  0.00           N  
ATOM    959  C8    A A  30     -20.932   1.643 -21.460  1.00  0.00           C  
ATOM    960  H8    A A  30     -21.250   1.271 -22.422  1.00  0.00           H  
ATOM    961  C2'   A A  30     -20.939   5.067 -22.301  1.00  0.00           C  
ATOM    962  H2'   A A  30     -19.971   5.058 -21.798  1.00  0.00           H  
ATOM    963  O2'   A A  30     -21.588   6.322 -22.222  1.00  0.00           O  
ATOM    964 HO2'   A A  30     -21.287   6.836 -22.971  1.00  0.00           H  
ATOM    965  C3'   A A  30     -20.799   4.609 -23.748  1.00  0.00           C  
ATOM    966  H3'   A A  30     -20.054   3.822 -23.868  1.00  0.00           H  
ATOM    967  O3'   A A  30     -20.404   5.666 -24.619  1.00  0.00           O  
ATOM    968  P     A A  31     -18.842   5.993 -24.821  1.00  0.00           P  
ATOM    969  OP1   A A  31     -18.743   7.031 -25.879  1.00  0.00           O  
ATOM    970  OP2   A A  31     -18.108   4.712 -24.982  1.00  0.00           O  
ATOM    971  O5'   A A  31     -18.402   6.651 -23.438  1.00  0.00           O  
ATOM    972  C5'   A A  31     -18.765   7.993 -23.115  1.00  0.00           C  
ATOM    973  H5'   A A  31     -19.846   8.112 -23.203  1.00  0.00           H  
ATOM    974 H5''   A A  31     -18.276   8.683 -23.802  1.00  0.00           H  
ATOM    975  C4'   A A  31     -18.343   8.327 -21.702  1.00  0.00           C  
ATOM    976  H4'   A A  31     -18.764   9.300 -21.451  1.00  0.00           H  
ATOM    977  O4'   A A  31     -18.756   7.268 -20.805  1.00  0.00           O  
ATOM    978  C1'   A A  31     -17.907   7.264 -19.672  1.00  0.00           C  
ATOM    979  H1'   A A  31     -18.512   7.584 -18.823  1.00  0.00           H  
ATOM    980  N9    A A  31     -17.473   5.890 -19.418  1.00  0.00           N  
ATOM    981  C4    A A  31     -16.795   5.456 -18.305  1.00  0.00           C  
ATOM    982  N3    A A  31     -16.400   6.194 -17.254  1.00  0.00           N  
ATOM    983  C2    A A  31     -15.770   5.438 -16.360  1.00  0.00           C  
ATOM    984  H2    A A  31     -15.416   5.962 -15.472  1.00  0.00           H  
ATOM    985  N1    A A  31     -15.510   4.124 -16.394  1.00  0.00           N  
ATOM    986  C6    A A  31     -15.919   3.412 -17.466  1.00  0.00           C  
ATOM    987  N6    A A  31     -15.657   2.104 -17.496  1.00  0.00           N  
ATOM    988  H61   A A  31     -15.955   1.554 -18.289  1.00  0.00           H  
ATOM    989  H62   A A  31     -15.161   1.669 -16.732  1.00  0.00           H  
ATOM    990  C5    A A  31     -16.600   4.099 -18.487  1.00  0.00           C  
ATOM    991  N7    A A  31     -17.144   3.683 -19.695  1.00  0.00           N  
ATOM    992  C8    A A  31     -17.645   4.781 -20.208  1.00  0.00           C  
ATOM    993  H8    A A  31     -18.144   4.810 -21.165  1.00  0.00           H  
ATOM    994  C2'   A A  31     -16.749   8.229 -19.944  1.00  0.00           C  
ATOM    995  H2'   A A  31     -15.787   7.792 -19.669  1.00  0.00           H  
ATOM    996  O2'   A A  31     -17.010   9.445 -19.267  1.00  0.00           O  
ATOM    997 HO2'   A A  31     -16.960  10.141 -19.922  1.00  0.00           H  
ATOM    998  C3'   A A  31     -16.845   8.416 -21.456  1.00  0.00           C  
ATOM    999  H3'   A A  31     -16.300   7.651 -22.009  1.00  0.00           H  
ATOM   1000  O3'   A A  31     -16.313   9.668 -21.881  1.00  0.00           O  
ATOM   1001  P     G A  32     -14.733   9.816 -22.150  1.00  0.00           P  
ATOM   1002  OP1   G A  32     -14.450  11.262 -22.333  1.00  0.00           O  
ATOM   1003  OP2   G A  32     -14.350   8.854 -23.215  1.00  0.00           O  
ATOM   1004  O5'   G A  32     -14.059   9.344 -20.785  1.00  0.00           O  
ATOM   1005  C5'   G A  32     -14.137  10.148 -19.608  1.00  0.00           C  
ATOM   1006  H5'   G A  32     -15.146  10.099 -19.195  1.00  0.00           H  
ATOM   1007 H5''   G A  32     -13.903  11.184 -19.851  1.00  0.00           H  
ATOM   1008  C4'   G A  32     -13.153   9.653 -18.574  1.00  0.00           C  
ATOM   1009  H4'   G A  32     -12.984  10.463 -17.863  1.00  0.00           H  
ATOM   1010  O4'   G A  32     -13.678   8.445 -17.966  1.00  0.00           O  
ATOM   1011  C1'   G A  32     -12.616   7.556 -17.675  1.00  0.00           C  
ATOM   1012  H1'   G A  32     -12.655   7.358 -16.603  1.00  0.00           H  
ATOM   1013  N9    G A  32     -12.869   6.299 -18.371  1.00  0.00           N  
ATOM   1014  C4    G A  32     -12.604   5.037 -17.899  1.00  0.00           C  
ATOM   1015  N3    G A  32     -12.059   4.736 -16.701  1.00  0.00           N  
ATOM   1016  C2    G A  32     -11.930   3.434 -16.532  1.00  0.00           C  
ATOM   1017  N2    G A  32     -11.403   2.963 -15.399  1.00  0.00           N  
ATOM   1018  H21   G A  32     -11.106   3.609 -14.681  1.00  0.00           H  
ATOM   1019  H22   G A  32     -11.305   1.966 -15.262  1.00  0.00           H  
ATOM   1020  N1    G A  32     -12.307   2.498 -17.460  1.00  0.00           N  
ATOM   1021  H1    G A  32     -12.168   1.525 -17.233  1.00  0.00           H  
ATOM   1022  C6    G A  32     -12.870   2.782 -18.699  1.00  0.00           C  
ATOM   1023  O6    G A  32     -13.174   1.858 -19.461  1.00  0.00           O  
ATOM   1024  C5    G A  32     -13.013   4.179 -18.898  1.00  0.00           C  
ATOM   1025  N7    G A  32     -13.523   4.887 -19.978  1.00  0.00           N  
ATOM   1026  C8    G A  32     -13.417   6.137 -19.620  1.00  0.00           C  
ATOM   1027  H8    G A  32     -13.729   6.963 -20.243  1.00  0.00           H  
ATOM   1028  C2'   G A  32     -11.305   8.232 -18.084  1.00  0.00           C  
ATOM   1029  H2'   G A  32     -10.613   7.521 -18.541  1.00  0.00           H  
ATOM   1030  O2'   G A  32     -10.756   8.876 -16.950  1.00  0.00           O  
ATOM   1031 HO2'   G A  32     -10.572   9.781 -17.207  1.00  0.00           H  
ATOM   1032  C3'   G A  32     -11.791   9.246 -19.114  1.00  0.00           C  
ATOM   1033  H3'   G A  32     -11.865   8.823 -20.115  1.00  0.00           H  
ATOM   1034  O3'   G A  32     -10.923  10.372 -19.221  1.00  0.00           O  
ATOM   1035  P     U A  33     -10.083  10.611 -20.572  1.00  0.00           P  
ATOM   1036  OP1   U A  33      -9.621  12.022 -20.559  1.00  0.00           O  
ATOM   1037  OP2   U A  33     -10.875  10.110 -21.725  1.00  0.00           O  
ATOM   1038  O5'   U A  33      -8.806   9.673 -20.398  1.00  0.00           O  
ATOM   1039  C5'   U A  33      -8.021   9.714 -19.207  1.00  0.00           C  
ATOM   1040  H5'   U A  33      -8.560   9.224 -18.395  1.00  0.00           H  
ATOM   1041 H5''   U A  33      -7.827  10.749 -18.927  1.00  0.00           H  
ATOM   1042  C4'   U A  33      -6.702   9.010 -19.424  1.00  0.00           C  
ATOM   1043  H4'   U A  33      -5.981   9.440 -18.729  1.00  0.00           H  
ATOM   1044  O4'   U A  33      -6.907   7.581 -19.238  1.00  0.00           O  
ATOM   1045  C1'   U A  33      -6.705   6.904 -20.464  1.00  0.00           C  
ATOM   1046  H1'   U A  33      -5.749   6.384 -20.387  1.00  0.00           H  
ATOM   1047  N1    U A  33      -7.764   5.895 -20.611  1.00  0.00           N  
ATOM   1048  C6    U A  33      -9.089   6.259 -20.699  1.00  0.00           C  
ATOM   1049  H6    U A  33      -9.348   7.316 -20.653  1.00  0.00           H  
ATOM   1050  C2    U A  33      -7.385   4.566 -20.661  1.00  0.00           C  
ATOM   1051  O2    U A  33      -6.225   4.203 -20.580  1.00  0.00           O  
ATOM   1052  N3    U A  33      -8.417   3.675 -20.806  1.00  0.00           N  
ATOM   1053  H3    U A  33      -8.161   2.699 -20.861  1.00  0.00           H  
ATOM   1054  C4    U A  33      -9.758   3.967 -20.900  1.00  0.00           C  
ATOM   1055  O4    U A  33     -10.570   3.049 -21.016  1.00  0.00           O  
ATOM   1056  C5    U A  33     -10.069   5.361 -20.837  1.00  0.00           C  
ATOM   1057  H5    U A  33     -11.105   5.691 -20.903  1.00  0.00           H  
ATOM   1058  C2'   U A  33      -6.697   7.962 -21.564  1.00  0.00           C  
ATOM   1059  H2'   U A  33      -7.707   8.189 -21.913  1.00  0.00           H  
ATOM   1060  O2'   U A  33      -5.842   7.532 -22.607  1.00  0.00           O  
ATOM   1061 HO2'   U A  33      -5.358   8.304 -22.902  1.00  0.00           H  
ATOM   1062  C3'   U A  33      -6.106   9.154 -20.821  1.00  0.00           C  
ATOM   1063  H3'   U A  33      -6.374  10.106 -21.277  1.00  0.00           H  
ATOM   1064  O3'   U A  33      -4.682   9.119 -20.784  1.00  0.00           O  
ATOM   1065  P     U A  34      -3.851  10.493 -20.696  1.00  0.00           P  
ATOM   1066  OP1   U A  34      -2.411  10.139 -20.608  1.00  0.00           O  
ATOM   1067  OP2   U A  34      -4.461  11.349 -19.647  1.00  0.00           O  
ATOM   1068  O5'   U A  34      -4.101  11.181 -22.111  1.00  0.00           O  
ATOM   1069  C5'   U A  34      -3.342  10.801 -23.257  1.00  0.00           C  
ATOM   1070  H5'   U A  34      -3.108   9.736 -23.207  1.00  0.00           H  
ATOM   1071 H5''   U A  34      -2.413  11.367 -23.288  1.00  0.00           H  
ATOM   1072  C4'   U A  34      -4.128  11.079 -24.515  1.00  0.00           C  
ATOM   1073  H4'   U A  34      -5.178  11.170 -24.234  1.00  0.00           H  
ATOM   1074  O4'   U A  34      -3.589  12.275 -25.141  1.00  0.00           O  
ATOM   1075  C1'   U A  34      -2.978  11.941 -26.372  1.00  0.00           C  
ATOM   1076  H1'   U A  34      -3.627  12.322 -27.163  1.00  0.00           H  
ATOM   1077  N1    U A  34      -1.694  12.653 -26.455  1.00  0.00           N  
ATOM   1078  C6    U A  34      -0.709  12.455 -25.515  1.00  0.00           C  
ATOM   1079  H6    U A  34      -0.892  11.754 -24.700  1.00  0.00           H  
ATOM   1080  C2    U A  34      -1.509  13.530 -27.508  1.00  0.00           C  
ATOM   1081  O2    U A  34      -2.355  13.732 -28.360  1.00  0.00           O  
ATOM   1082  N3    U A  34      -0.293  14.163 -27.526  1.00  0.00           N  
ATOM   1083  H3    U A  34      -0.135  14.809 -28.285  1.00  0.00           H  
ATOM   1084  C4    U A  34       0.734  14.014 -26.622  1.00  0.00           C  
ATOM   1085  O4    U A  34       1.772  14.657 -26.775  1.00  0.00           O  
ATOM   1086  C5    U A  34       0.465  13.091 -25.565  1.00  0.00           C  
ATOM   1087  H5    U A  34       1.219  12.905 -24.800  1.00  0.00           H  
ATOM   1088  C2'   U A  34      -2.849  10.420 -26.417  1.00  0.00           C  
ATOM   1089  H2'   U A  34      -1.919  10.081 -25.956  1.00  0.00           H  
ATOM   1090  O2'   U A  34      -2.982   9.993 -27.760  1.00  0.00           O  
ATOM   1091 HO2'   U A  34      -3.909   9.792 -27.894  1.00  0.00           H  
ATOM   1092  C3'   U A  34      -4.050   9.993 -25.582  1.00  0.00           C  
ATOM   1093  H3'   U A  34      -3.922   9.005 -25.141  1.00  0.00           H  
ATOM   1094  O3'   U A  34      -5.249   9.928 -26.349  1.00  0.00           O  
ATOM   1095  P     U A  35      -6.449   8.966 -25.877  1.00  0.00           P  
ATOM   1096  OP1   U A  35      -7.357   8.788 -27.039  1.00  0.00           O  
ATOM   1097  OP2   U A  35      -6.990   9.487 -24.596  1.00  0.00           O  
ATOM   1098  O5'   U A  35      -5.734   7.571 -25.587  1.00  0.00           O  
ATOM   1099  C5'   U A  35      -5.060   6.860 -26.624  1.00  0.00           C  
ATOM   1100  H5'   U A  35      -4.074   7.297 -26.789  1.00  0.00           H  
ATOM   1101 H5''   U A  35      -5.633   6.922 -27.548  1.00  0.00           H  
ATOM   1102  C4'   U A  35      -4.900   5.406 -26.244  1.00  0.00           C  
ATOM   1103  H4'   U A  35      -4.827   4.834 -27.170  1.00  0.00           H  
ATOM   1104  O4'   U A  35      -3.725   5.283 -25.394  1.00  0.00           O  
ATOM   1105  C1'   U A  35      -4.064   4.575 -24.223  1.00  0.00           C  
ATOM   1106  H1'   U A  35      -3.832   3.525 -24.405  1.00  0.00           H  
ATOM   1107  N1    U A  35      -3.211   5.053 -23.126  1.00  0.00           N  
ATOM   1108  C6    U A  35      -3.191   6.380 -22.763  1.00  0.00           C  
ATOM   1109  H6    U A  35      -3.825   7.082 -23.304  1.00  0.00           H  
ATOM   1110  C2    U A  35      -2.428   4.122 -22.468  1.00  0.00           C  
ATOM   1111  O2    U A  35      -2.419   2.939 -22.757  1.00  0.00           O  
ATOM   1112  N3    U A  35      -1.653   4.629 -21.457  1.00  0.00           N  
ATOM   1113  H3    U A  35      -1.075   3.970 -20.960  1.00  0.00           H  
ATOM   1114  C4    U A  35      -1.582   5.940 -21.045  1.00  0.00           C  
ATOM   1115  O4    U A  35      -0.820   6.243 -20.127  1.00  0.00           O  
ATOM   1116  C5    U A  35      -2.422   6.838 -21.771  1.00  0.00           C  
ATOM   1117  H5    U A  35      -2.436   7.897 -21.516  1.00  0.00           H  
ATOM   1118  C2'   U A  35      -5.556   4.808 -24.011  1.00  0.00           C  
ATOM   1119  H2'   U A  35      -5.750   5.773 -23.537  1.00  0.00           H  
ATOM   1120  O2'   U A  35      -6.078   3.719 -23.274  1.00  0.00           O  
ATOM   1121 HO2'   U A  35      -6.912   4.006 -22.902  1.00  0.00           H  
ATOM   1122  C3'   U A  35      -6.062   4.803 -25.452  1.00  0.00           C  
ATOM   1123  H3'   U A  35      -6.975   5.385 -25.575  1.00  0.00           H  
ATOM   1124  O3'   U A  35      -6.369   3.489 -25.910  1.00  0.00           O  
ATOM   1125  P     C A  36      -7.884   2.953 -25.850  1.00  0.00           P  
ATOM   1126  OP1   C A  36      -8.659   3.694 -26.877  1.00  0.00           O  
ATOM   1127  OP2   C A  36      -8.338   2.972 -24.435  1.00  0.00           O  
ATOM   1128  O5'   C A  36      -7.772   1.433 -26.314  1.00  0.00           O  
ATOM   1129  C5'   C A  36      -7.327   1.096 -27.628  1.00  0.00           C  
ATOM   1130  H5'   C A  36      -6.514   1.761 -27.924  1.00  0.00           H  
ATOM   1131 H5''   C A  36      -8.148   1.204 -28.335  1.00  0.00           H  
ATOM   1132  C4'   C A  36      -6.835  -0.333 -27.661  1.00  0.00           C  
ATOM   1133  H4'   C A  36      -7.038  -0.728 -28.657  1.00  0.00           H  
ATOM   1134  O4'   C A  36      -5.424  -0.348 -27.305  1.00  0.00           O  
ATOM   1135  C1'   C A  36      -5.175  -1.386 -26.375  1.00  0.00           C  
ATOM   1136  H1'   C A  36      -4.279  -1.910 -26.711  1.00  0.00           H  
ATOM   1137  N1    C A  36      -4.886  -0.779 -25.064  1.00  0.00           N  
ATOM   1138  C6    C A  36      -5.214   0.524 -24.808  1.00  0.00           C  
ATOM   1139  H6    C A  36      -5.689   1.122 -25.586  1.00  0.00           H  
ATOM   1140  C2    C A  36      -4.272  -1.557 -24.080  1.00  0.00           C  
ATOM   1141  O2    C A  36      -3.982  -2.734 -24.338  1.00  0.00           O  
ATOM   1142  N3    C A  36      -4.009  -1.008 -22.872  1.00  0.00           N  
ATOM   1143  C4    C A  36      -4.334   0.263 -22.633  1.00  0.00           C  
ATOM   1144  N4    C A  36      -4.056   0.760 -21.429  1.00  0.00           N  
ATOM   1145  H41   C A  36      -4.289   1.719 -21.214  1.00  0.00           H  
ATOM   1146  H42   C A  36      -3.606   0.176 -20.740  1.00  0.00           H  
ATOM   1147  C5    C A  36      -4.960   1.079 -23.618  1.00  0.00           C  
ATOM   1148  H5    C A  36      -5.223   2.116 -23.409  1.00  0.00           H  
ATOM   1149  C2'   C A  36      -6.406  -2.290 -26.378  1.00  0.00           C  
ATOM   1150  H2'   C A  36      -6.562  -2.763 -25.407  1.00  0.00           H  
ATOM   1151  O2'   C A  36      -6.282  -3.226 -27.433  1.00  0.00           O  
ATOM   1152 HO2'   C A  36      -7.127  -3.244 -27.884  1.00  0.00           H  
ATOM   1153  C3'   C A  36      -7.505  -1.276 -26.669  1.00  0.00           C  
ATOM   1154  H3'   C A  36      -7.835  -0.749 -25.774  1.00  0.00           H  
ATOM   1155  O3'   C A  36      -8.669  -1.880 -27.226  1.00  0.00           O  
ATOM   1156  P     U A  37     -10.013  -1.984 -26.349  1.00  0.00           P  
ATOM   1157  OP1   U A  37     -11.043  -2.642 -27.193  1.00  0.00           O  
ATOM   1158  OP2   U A  37     -10.293  -0.652 -25.755  1.00  0.00           O  
ATOM   1159  O5'   U A  37      -9.627  -2.982 -25.168  1.00  0.00           O  
ATOM   1160  C5'   U A  37      -9.229  -4.325 -25.441  1.00  0.00           C  
ATOM   1161  H5'   U A  37      -8.597  -4.348 -26.330  1.00  0.00           H  
ATOM   1162 H5''   U A  37     -10.109  -4.942 -25.617  1.00  0.00           H  
ATOM   1163  C4'   U A  37      -8.460  -4.892 -24.270  1.00  0.00           C  
ATOM   1164  H4'   U A  37      -8.239  -5.935 -24.493  1.00  0.00           H  
ATOM   1165  O4'   U A  37      -7.273  -4.081 -24.044  1.00  0.00           O  
ATOM   1166  C1'   U A  37      -7.048  -3.940 -22.651  1.00  0.00           C  
ATOM   1167  H1'   U A  37      -6.010  -4.219 -22.463  1.00  0.00           H  
ATOM   1168  N1    U A  37      -7.214  -2.524 -22.292  1.00  0.00           N  
ATOM   1169  C6    U A  37      -7.966  -1.674 -23.071  1.00  0.00           C  
ATOM   1170  H6    U A  37      -8.436  -2.065 -23.973  1.00  0.00           H  
ATOM   1171  C2    U A  37      -6.594  -2.074 -21.141  1.00  0.00           C  
ATOM   1172  O2    U A  37      -5.917  -2.792 -20.429  1.00  0.00           O  
ATOM   1173  N3    U A  37      -6.796  -0.750 -20.855  1.00  0.00           N  
ATOM   1174  H3    U A  37      -6.354  -0.401 -20.019  1.00  0.00           H  
ATOM   1175  C4    U A  37      -7.536   0.152 -21.583  1.00  0.00           C  
ATOM   1176  O4    U A  37      -7.634   1.312 -21.185  1.00  0.00           O  
ATOM   1177  C5    U A  37      -8.140  -0.387 -22.760  1.00  0.00           C  
ATOM   1178  H5    U A  37      -8.744   0.253 -23.404  1.00  0.00           H  
ATOM   1179  C2'   U A  37      -8.033  -4.867 -21.940  1.00  0.00           C  
ATOM   1180  H2'   U A  37      -8.351  -4.458 -20.978  1.00  0.00           H  
ATOM   1181  O2'   U A  37      -7.450  -6.152 -21.825  1.00  0.00           O  
ATOM   1182 HO2'   U A  37      -8.143  -6.786 -22.010  1.00  0.00           H  
ATOM   1183  C3'   U A  37      -9.188  -4.872 -22.932  1.00  0.00           C  
ATOM   1184  H3'   U A  37      -9.826  -3.994 -22.836  1.00  0.00           H  
ATOM   1185  O3'   U A  37     -10.040  -6.002 -22.773  1.00  0.00           O  
ATOM   1186  P     A A  38     -11.357  -5.887 -21.857  1.00  0.00           P  
ATOM   1187  OP1   A A  38     -12.063  -7.192 -21.929  1.00  0.00           O  
ATOM   1188  OP2   A A  38     -12.080  -4.642 -22.223  1.00  0.00           O  
ATOM   1189  O5'   A A  38     -10.787  -5.711 -20.379  1.00  0.00           O  
ATOM   1190  C5'   A A  38     -10.115  -6.782 -19.718  1.00  0.00           C  
ATOM   1191  H5'   A A  38      -9.326  -7.175 -20.361  1.00  0.00           H  
ATOM   1192 H5''   A A  38     -10.822  -7.581 -19.498  1.00  0.00           H  
ATOM   1193  C4'   A A  38      -9.505  -6.298 -18.423  1.00  0.00           C  
ATOM   1194  H4'   A A  38      -9.022  -7.150 -17.945  1.00  0.00           H  
ATOM   1195  O4'   A A  38      -8.598  -5.200 -18.708  1.00  0.00           O  
ATOM   1196  C1'   A A  38      -8.641  -4.260 -17.650  1.00  0.00           C  
ATOM   1197  H1'   A A  38      -7.622  -4.161 -17.273  1.00  0.00           H  
ATOM   1198  N9    A A  38      -9.042  -2.966 -18.202  1.00  0.00           N  
ATOM   1199  C4    A A  38      -8.826  -1.735 -17.630  1.00  0.00           C  
ATOM   1200  N3    A A  38      -8.214  -1.475 -16.462  1.00  0.00           N  
ATOM   1201  C2    A A  38      -8.184  -0.165 -16.229  1.00  0.00           C  
ATOM   1202  H2    A A  38      -7.702   0.133 -15.298  1.00  0.00           H  
ATOM   1203  N1    A A  38      -8.661   0.840 -16.976  1.00  0.00           N  
ATOM   1204  C6    A A  38      -9.273   0.544 -18.143  1.00  0.00           C  
ATOM   1205  N6    A A  38      -9.750   1.544 -18.882  1.00  0.00           N  
ATOM   1206  H61   A A  38     -10.213   1.352 -19.760  1.00  0.00           H  
ATOM   1207  H62   A A  38      -9.644   2.499 -18.568  1.00  0.00           H  
ATOM   1208  C5    A A  38      -9.368  -0.812 -18.505  1.00  0.00           C  
ATOM   1209  N7    A A  38      -9.918  -1.448 -19.610  1.00  0.00           N  
ATOM   1210  C8    A A  38      -9.701  -2.720 -19.381  1.00  0.00           C  
ATOM   1211  H8    A A  38     -10.012  -3.503 -20.057  1.00  0.00           H  
ATOM   1212  C2'   A A  38      -9.596  -4.798 -16.583  1.00  0.00           C  
ATOM   1213  H2'   A A  38     -10.186  -3.999 -16.130  1.00  0.00           H  
ATOM   1214  O2'   A A  38      -8.846  -5.530 -15.633  1.00  0.00           O  
ATOM   1215 HO2'   A A  38      -9.412  -6.237 -15.320  1.00  0.00           H  
ATOM   1216  C3'   A A  38     -10.484  -5.720 -17.411  1.00  0.00           C  
ATOM   1217  H3'   A A  38     -11.301  -5.190 -17.899  1.00  0.00           H  
ATOM   1218  O3'   A A  38     -11.087  -6.745 -16.624  1.00  0.00           O  
ATOM   1219  P     C A  39     -12.676  -6.733 -16.371  1.00  0.00           P  
ATOM   1220  OP1   C A  39     -13.042  -8.050 -15.794  1.00  0.00           O  
ATOM   1221  OP2   C A  39     -13.347  -6.264 -17.611  1.00  0.00           O  
ATOM   1222  O5'   C A  39     -12.880  -5.620 -15.249  1.00  0.00           O  
ATOM   1223  C5'   C A  39     -12.205  -5.707 -13.994  1.00  0.00           C  
ATOM   1224  H5'   C A  39     -11.198  -6.100 -14.143  1.00  0.00           H  
ATOM   1225 H5''   C A  39     -12.749  -6.373 -13.326  1.00  0.00           H  
ATOM   1226  C4'   C A  39     -12.114  -4.340 -13.356  1.00  0.00           C  
ATOM   1227  H4'   C A  39     -11.768  -4.477 -12.331  1.00  0.00           H  
ATOM   1228  O4'   C A  39     -11.235  -3.509 -14.162  1.00  0.00           O  
ATOM   1229  C1'   C A  39     -11.754  -2.194 -14.237  1.00  0.00           C  
ATOM   1230  H1'   C A  39     -10.954  -1.519 -13.930  1.00  0.00           H  
ATOM   1231  N1    C A  39     -12.080  -1.901 -15.641  1.00  0.00           N  
ATOM   1232  C6    C A  39     -12.488  -2.893 -16.489  1.00  0.00           C  
ATOM   1233  H6    C A  39     -12.565  -3.916 -16.122  1.00  0.00           H  
ATOM   1234  C2    C A  39     -11.973  -0.586 -16.096  1.00  0.00           C  
ATOM   1235  O2    C A  39     -11.589   0.292 -15.310  1.00  0.00           O  
ATOM   1236  N3    C A  39     -12.287  -0.302 -17.379  1.00  0.00           N  
ATOM   1237  C4    C A  39     -12.684  -1.276 -18.198  1.00  0.00           C  
ATOM   1238  N4    C A  39     -12.979  -0.950 -19.455  1.00  0.00           N  
ATOM   1239  H41   C A  39     -13.283  -1.658 -20.108  1.00  0.00           H  
ATOM   1240  H42   C A  39     -12.893   0.011 -19.756  1.00  0.00           H  
ATOM   1241  C5    C A  39     -12.796  -2.629 -17.764  1.00  0.00           C  
ATOM   1242  H5    C A  39     -13.120  -3.417 -18.444  1.00  0.00           H  
ATOM   1243  C2'   C A  39     -12.962  -2.114 -13.305  1.00  0.00           C  
ATOM   1244  H2'   C A  39     -13.743  -1.469 -13.714  1.00  0.00           H  
ATOM   1245  O2'   C A  39     -12.522  -1.693 -12.027  1.00  0.00           O  
ATOM   1246 HO2'   C A  39     -12.703  -2.414 -11.422  1.00  0.00           H  
ATOM   1247  C3'   C A  39     -13.424  -3.566 -13.281  1.00  0.00           C  
ATOM   1248  H3'   C A  39     -14.084  -3.809 -14.112  1.00  0.00           H  
ATOM   1249  O3'   C A  39     -14.150  -3.875 -12.093  1.00  0.00           O  
ATOM   1250  P     C A  40     -15.495  -4.755 -12.179  1.00  0.00           P  
ATOM   1251  OP1   C A  40     -16.118  -4.516 -13.507  1.00  0.00           O  
ATOM   1252  OP2   C A  40     -16.282  -4.502 -10.945  1.00  0.00           O  
ATOM   1253  O5'   C A  40     -14.974  -6.261 -12.140  1.00  0.00           O  
ATOM   1254  C5'   C A  40     -14.911  -6.987 -10.913  1.00  0.00           C  
ATOM   1255  H5'   C A  40     -15.857  -7.505 -10.744  1.00  0.00           H  
ATOM   1256 H5''   C A  40     -14.730  -6.302 -10.086  1.00  0.00           H  
ATOM   1257  C4'   C A  40     -13.792  -8.000 -10.964  1.00  0.00           C  
ATOM   1258  H4'   C A  40     -14.032  -8.718 -11.749  1.00  0.00           H  
ATOM   1259  O4'   C A  40     -12.535  -7.298 -11.179  1.00  0.00           O  
ATOM   1260  C1'   C A  40     -11.539  -7.823 -10.319  1.00  0.00           C  
ATOM   1261  H1'   C A  40     -10.648  -7.990 -10.925  1.00  0.00           H  
ATOM   1262  N1    C A  40     -11.218  -6.806  -9.302  1.00  0.00           N  
ATOM   1263  C6    C A  40     -11.812  -5.574  -9.331  1.00  0.00           C  
ATOM   1264  H6    C A  40     -12.529  -5.341 -10.119  1.00  0.00           H  
ATOM   1265  C2    C A  40     -10.294  -7.119  -8.300  1.00  0.00           C  
ATOM   1266  O2    C A  40      -9.765  -8.240  -8.297  1.00  0.00           O  
ATOM   1267  N3    C A  40      -9.998  -6.194  -7.360  1.00  0.00           N  
ATOM   1268  C4    C A  40     -10.586  -4.997  -7.396  1.00  0.00           C  
ATOM   1269  N4    C A  40     -10.266  -4.119  -6.446  1.00  0.00           N  
ATOM   1270  H41   C A  40     -10.691  -3.203  -6.440  1.00  0.00           H  
ATOM   1271  H42   C A  40      -9.600  -4.374  -5.730  1.00  0.00           H  
ATOM   1272  C5    C A  40     -11.529  -4.648  -8.406  1.00  0.00           C  
ATOM   1273  H5    C A  40     -12.000  -3.666  -8.427  1.00  0.00           H  
ATOM   1274  C2'   C A  40     -12.095  -9.122  -9.739  1.00  0.00           C  
ATOM   1275  H2'   C A  40     -11.703  -9.318  -8.739  1.00  0.00           H  
ATOM   1276  O2'   C A  40     -11.832 -10.176 -10.648  1.00  0.00           O  
ATOM   1277 HO2'   C A  40     -12.589 -10.761 -10.618  1.00  0.00           H  
ATOM   1278  C3'   C A  40     -13.581  -8.798  -9.683  1.00  0.00           C  
ATOM   1279  H3'   C A  40     -13.850  -8.219  -8.800  1.00  0.00           H  
ATOM   1280  O3'   C A  40     -14.395  -9.969  -9.652  1.00  0.00           O  
ATOM   1281  P     G A  41     -14.850 -10.590  -8.239  1.00  0.00           P  
ATOM   1282  OP1   G A  41     -15.927 -11.574  -8.517  1.00  0.00           O  
ATOM   1283  OP2   G A  41     -15.104  -9.473  -7.293  1.00  0.00           O  
ATOM   1284  O5'   G A  41     -13.563 -11.385  -7.737  1.00  0.00           O  
ATOM   1285  C5'   G A  41     -13.174 -12.616  -8.346  1.00  0.00           C  
ATOM   1286  H5'   G A  41     -12.673 -12.416  -9.294  1.00  0.00           H  
ATOM   1287 H5''   G A  41     -14.054 -13.231  -8.533  1.00  0.00           H  
ATOM   1288  C4'   G A  41     -12.233 -13.372  -7.437  1.00  0.00           C  
ATOM   1289  H4'   G A  41     -12.130 -14.382  -7.836  1.00  0.00           H  
ATOM   1290  O4'   G A  41     -10.974 -12.645  -7.360  1.00  0.00           O  
ATOM   1291  C1'   G A  41     -10.538 -12.585  -6.014  1.00  0.00           C  
ATOM   1292  H1'   G A  41      -9.478 -12.842  -6.009  1.00  0.00           H  
ATOM   1293  N9    G A  41     -10.676 -11.209  -5.546  1.00  0.00           N  
ATOM   1294  C4    G A  41     -10.112 -10.669  -4.416  1.00  0.00           C  
ATOM   1295  N3    G A  41      -9.330 -11.322  -3.532  1.00  0.00           N  
ATOM   1296  C2    G A  41      -8.935 -10.534  -2.549  1.00  0.00           C  
ATOM   1297  N2    G A  41      -8.150 -11.020  -1.586  1.00  0.00           N  
ATOM   1298  H21   G A  41      -7.867 -11.988  -1.620  1.00  0.00           H  
ATOM   1299  H22   G A  41      -7.838 -10.423  -0.832  1.00  0.00           H  
ATOM   1300  N1    G A  41      -9.279  -9.211  -2.439  1.00  0.00           N  
ATOM   1301  H1    G A  41      -8.922  -8.698  -1.648  1.00  0.00           H  
ATOM   1302  C6    G A  41     -10.086  -8.519  -3.334  1.00  0.00           C  
ATOM   1303  O6    G A  41     -10.336  -7.324  -3.138  1.00  0.00           O  
ATOM   1304  C5    G A  41     -10.517  -9.351  -4.398  1.00  0.00           C  
ATOM   1305  N7    G A  41     -11.322  -9.068  -5.494  1.00  0.00           N  
ATOM   1306  C8    G A  41     -11.389 -10.199  -6.142  1.00  0.00           C  
ATOM   1307  H8    G A  41     -11.952 -10.328  -7.054  1.00  0.00           H  
ATOM   1308  C2'   G A  41     -11.379 -13.588  -5.229  1.00  0.00           C  
ATOM   1309  H2'   G A  41     -11.515 -13.275  -4.192  1.00  0.00           H  
ATOM   1310  O2'   G A  41     -10.786 -14.869  -5.342  1.00  0.00           O  
ATOM   1311 HO2'   G A  41     -11.232 -15.437  -4.713  1.00  0.00           H  
ATOM   1312  C3'   G A  41     -12.696 -13.515  -5.991  1.00  0.00           C  
ATOM   1313  H3'   G A  41     -13.311 -12.671  -5.682  1.00  0.00           H  
ATOM   1314  O3'   G A  41     -13.498 -14.679  -5.809  1.00  0.00           O  
ATOM   1315  P     G A  42     -14.755 -14.636  -4.807  1.00  0.00           P  
ATOM   1316  OP1   G A  42     -15.535 -15.879  -5.036  1.00  0.00           O  
ATOM   1317  OP2   G A  42     -15.425 -13.316  -4.941  1.00  0.00           O  
ATOM   1318  O5'   G A  42     -14.099 -14.720  -3.356  1.00  0.00           O  
ATOM   1319  C5'   G A  42     -13.993 -15.966  -2.667  1.00  0.00           C  
ATOM   1320  H5'   G A  42     -13.769 -16.762  -3.379  1.00  0.00           H  
ATOM   1321 H5''   G A  42     -14.935 -16.192  -2.169  1.00  0.00           H  
ATOM   1322  C4'   G A  42     -12.893 -15.902  -1.632  1.00  0.00           C  
ATOM   1323  H4'   G A  42     -12.519 -16.917  -1.486  1.00  0.00           H  
ATOM   1324  O4'   G A  42     -11.870 -14.966  -2.076  1.00  0.00           O  
ATOM   1325  C1'   G A  42     -11.411 -14.201  -0.974  1.00  0.00           C  
ATOM   1326  H1'   G A  42     -10.321 -14.245  -0.985  1.00  0.00           H  
ATOM   1327  N9    G A  42     -11.814 -12.813  -1.173  1.00  0.00           N  
ATOM   1328  C4    G A  42     -11.483 -11.744  -0.375  1.00  0.00           C  
ATOM   1329  N3    G A  42     -10.724 -11.791   0.739  1.00  0.00           N  
ATOM   1330  C2    G A  42     -10.587 -10.599   1.292  1.00  0.00           C  
ATOM   1331  N2    G A  42      -9.867 -10.464   2.409  1.00  0.00           N  
ATOM   1332  H21   G A  42      -9.433 -11.277   2.820  1.00  0.00           H  
ATOM   1333  H22   G A  42      -9.762  -9.556   2.840  1.00  0.00           H  
ATOM   1334  N1    G A  42     -11.147  -9.452   0.793  1.00  0.00           N  
ATOM   1335  H1    G A  42     -10.980  -8.594   1.292  1.00  0.00           H  
ATOM   1336  C6    G A  42     -11.929  -9.378  -0.353  1.00  0.00           C  
ATOM   1337  O6    G A  42     -12.383  -8.288  -0.717  1.00  0.00           O  
ATOM   1338  C5    G A  42     -12.089 -10.651  -0.958  1.00  0.00           C  
ATOM   1339  N7    G A  42     -12.786 -11.024  -2.100  1.00  0.00           N  
ATOM   1340  C8    G A  42     -12.596 -12.311  -2.185  1.00  0.00           C  
ATOM   1341  H8    G A  42     -13.018 -12.923  -2.968  1.00  0.00           H  
ATOM   1342  C2'   G A  42     -12.002 -14.831   0.285  1.00  0.00           C  
ATOM   1343  H2'   G A  42     -12.191 -14.085   1.058  1.00  0.00           H  
ATOM   1344  O2'   G A  42     -11.146 -15.870   0.722  1.00  0.00           O  
ATOM   1345 HO2'   G A  42     -11.706 -16.539   1.117  1.00  0.00           H  
ATOM   1346  C3'   G A  42     -13.310 -15.386  -0.261  1.00  0.00           C  
ATOM   1347  H3'   G A  42     -14.088 -14.627  -0.337  1.00  0.00           H  
ATOM   1348  O3'   G A  42     -13.844 -16.423   0.558  1.00  0.00           O  
ATOM   1349  P     G A  43     -14.826 -16.053   1.777  1.00  0.00           P  
ATOM   1350  OP1   G A  43     -15.244 -17.331   2.408  1.00  0.00           O  
ATOM   1351  OP2   G A  43     -15.859 -15.108   1.282  1.00  0.00           O  
ATOM   1352  O5'   G A  43     -13.892 -15.272   2.806  1.00  0.00           O  
ATOM   1353  C5'   G A  43     -12.945 -15.969   3.614  1.00  0.00           C  
ATOM   1354  H5'   G A  43     -12.113 -16.307   2.996  1.00  0.00           H  
ATOM   1355 H5''   G A  43     -13.419 -16.835   4.075  1.00  0.00           H  
ATOM   1356  C4'   G A  43     -12.419 -15.061   4.703  1.00  0.00           C  
ATOM   1357  H4'   G A  43     -11.806 -15.668   5.371  1.00  0.00           H  
ATOM   1358  O4'   G A  43     -11.697 -13.956   4.095  1.00  0.00           O  
ATOM   1359  C1'   G A  43     -11.913 -12.774   4.848  1.00  0.00           C  
ATOM   1360  H1'   G A  43     -10.932 -12.381   5.115  1.00  0.00           H  
ATOM   1361  N9    G A  43     -12.575 -11.795   3.991  1.00  0.00           N  
ATOM   1362  C4    G A  43     -12.761 -10.462   4.265  1.00  0.00           C  
ATOM   1363  N3    G A  43     -12.365  -9.819   5.383  1.00  0.00           N  
ATOM   1364  C2    G A  43     -12.689  -8.539   5.356  1.00  0.00           C  
ATOM   1365  N2    G A  43     -12.371  -7.752   6.387  1.00  0.00           N  
ATOM   1366  H21   G A  43     -11.884  -8.149   7.178  1.00  0.00           H  
ATOM   1367  H22   G A  43     -12.609  -6.772   6.377  1.00  0.00           H  
ATOM   1368  N1    G A  43     -13.349  -7.936   4.316  1.00  0.00           N  
ATOM   1369  H1    G A  43     -13.552  -6.949   4.395  1.00  0.00           H  
ATOM   1370  C6    G A  43     -13.764  -8.577   3.155  1.00  0.00           C  
ATOM   1371  O6    G A  43     -14.351  -7.938   2.278  1.00  0.00           O  
ATOM   1372  C5    G A  43     -13.424  -9.953   3.169  1.00  0.00           C  
ATOM   1373  N7    G A  43     -13.652 -10.945   2.225  1.00  0.00           N  
ATOM   1374  C8    G A  43     -13.134 -12.017   2.756  1.00  0.00           C  
ATOM   1375  H8    G A  43     -13.147 -12.984   2.276  1.00  0.00           H  
ATOM   1376  C2'   G A  43     -12.733 -13.158   6.080  1.00  0.00           C  
ATOM   1377  H2'   G A  43     -13.435 -12.370   6.359  1.00  0.00           H  
ATOM   1378  O2'   G A  43     -11.846 -13.500   7.129  1.00  0.00           O  
ATOM   1379 HO2'   G A  43     -12.213 -14.274   7.556  1.00  0.00           H  
ATOM   1380  C3'   G A  43     -13.475 -14.385   5.565  1.00  0.00           C  
ATOM   1381  H3'   G A  43     -14.362 -14.127   4.987  1.00  0.00           H  
ATOM   1382  O3'   G A  43     -13.920 -15.234   6.620  1.00  0.00           O  
ATOM   1383  P     C A  44     -15.398 -15.046   7.227  1.00  0.00           P  
ATOM   1384  OP1   C A  44     -15.516 -15.957   8.394  1.00  0.00           O  
ATOM   1385  OP2   C A  44     -16.379 -15.146   6.117  1.00  0.00           O  
ATOM   1386  O5'   C A  44     -15.407 -13.545   7.764  1.00  0.00           O  
ATOM   1387  C5'   C A  44     -14.626 -13.164   8.895  1.00  0.00           C  
ATOM   1388  H5'   C A  44     -13.583 -13.442   8.733  1.00  0.00           H  
ATOM   1389 H5''   C A  44     -14.992 -13.674   9.785  1.00  0.00           H  
ATOM   1390  C4'   C A  44     -14.714 -11.671   9.114  1.00  0.00           C  
ATOM   1391  H4'   C A  44     -14.170 -11.438  10.030  1.00  0.00           H  
ATOM   1392  O4'   C A  44     -14.198 -10.983   7.941  1.00  0.00           O  
ATOM   1393  C1'   C A  44     -14.944  -9.797   7.719  1.00  0.00           C  
ATOM   1394  H1'   C A  44     -14.229  -8.974   7.684  1.00  0.00           H  
ATOM   1395  N1    C A  44     -15.593  -9.893   6.400  1.00  0.00           N  
ATOM   1396  C6    C A  44     -15.715 -11.097   5.763  1.00  0.00           C  
ATOM   1397  H6    C A  44     -15.337 -12.000   6.241  1.00  0.00           H  
ATOM   1398  C2    C A  44     -16.085  -8.728   5.804  1.00  0.00           C  
ATOM   1399  O2    C A  44     -15.962  -7.649   6.401  1.00  0.00           O  
ATOM   1400  N3    C A  44     -16.681  -8.805   4.594  1.00  0.00           N  
ATOM   1401  C4    C A  44     -16.791  -9.984   3.979  1.00  0.00           C  
ATOM   1402  N4    C A  44     -17.382 -10.010   2.785  1.00  0.00           N  
ATOM   1403  H41   C A  44     -17.484 -10.882   2.287  1.00  0.00           H  
ATOM   1404  H42   C A  44     -17.724  -9.152   2.375  1.00  0.00           H  
ATOM   1405  C5    C A  44     -16.298 -11.187   4.561  1.00  0.00           C  
ATOM   1406  H5    C A  44     -16.393 -12.144   4.048  1.00  0.00           H  
ATOM   1407  C2'   C A  44     -15.929  -9.654   8.878  1.00  0.00           C  
ATOM   1408  H2'   C A  44     -16.874  -9.215   8.554  1.00  0.00           H  
ATOM   1409  O2'   C A  44     -15.306  -8.912   9.911  1.00  0.00           O  
ATOM   1410 HO2'   C A  44     -15.626  -9.271  10.739  1.00  0.00           H  
ATOM   1411  C3'   C A  44     -16.118 -11.110   9.280  1.00  0.00           C  
ATOM   1412  H3'   C A  44     -16.836 -11.630   8.645  1.00  0.00           H  
ATOM   1413  O3'   C A  44     -16.593 -11.253  10.616  1.00  0.00           O  
ATOM   1414  P     A A  45     -18.175 -11.335  10.896  1.00  0.00           P  
ATOM   1415  OP1   A A  45     -18.352 -11.620  12.343  1.00  0.00           O  
ATOM   1416  OP2   A A  45     -18.788 -12.241   9.891  1.00  0.00           O  
ATOM   1417  O5'   A A  45     -18.696  -9.856  10.614  1.00  0.00           O  
ATOM   1418  C5'   A A  45     -18.354  -8.778  11.485  1.00  0.00           C  
ATOM   1419  H5'   A A  45     -17.290  -8.821  11.723  1.00  0.00           H  
ATOM   1420 H5''   A A  45     -18.927  -8.854  12.408  1.00  0.00           H  
ATOM   1421  C4'   A A  45     -18.663  -7.454  10.825  1.00  0.00           C  
ATOM   1422  H4'   A A  45     -18.250  -6.665  11.455  1.00  0.00           H  
ATOM   1423  O4'   A A  45     -18.134  -7.454   9.475  1.00  0.00           O  
ATOM   1424  C1'   A A  45     -18.948  -6.642   8.647  1.00  0.00           C  
ATOM   1425  H1'   A A  45     -18.317  -5.829   8.285  1.00  0.00           H  
ATOM   1426  N9    A A  45     -19.365  -7.435   7.490  1.00  0.00           N  
ATOM   1427  C4    A A  45     -20.022  -6.965   6.379  1.00  0.00           C  
ATOM   1428  N3    A A  45     -20.421  -5.705   6.140  1.00  0.00           N  
ATOM   1429  C2    A A  45     -21.023  -5.619   4.956  1.00  0.00           C  
ATOM   1430  H2    A A  45     -21.379  -4.625   4.684  1.00  0.00           H  
ATOM   1431  N1    A A  45     -21.253  -6.580   4.050  1.00  0.00           N  
ATOM   1432  C6    A A  45     -20.840  -7.836   4.323  1.00  0.00           C  
ATOM   1433  N6    A A  45     -21.071  -8.792   3.423  1.00  0.00           N  
ATOM   1434  H61   A A  45     -20.772  -9.739   3.606  1.00  0.00           H  
ATOM   1435  H62   A A  45     -21.534  -8.566   2.553  1.00  0.00           H  
ATOM   1436  C5    A A  45     -20.188  -8.059   5.549  1.00  0.00           C  
ATOM   1437  N7    A A  45     -19.653  -9.201   6.128  1.00  0.00           N  
ATOM   1438  C8    A A  45     -19.182  -8.779   7.277  1.00  0.00           C  
ATOM   1439  H8    A A  45     -18.700  -9.430   7.991  1.00  0.00           H  
ATOM   1440  C2'   A A  45     -20.113  -6.125   9.494  1.00  0.00           C  
ATOM   1441  H2'   A A  45     -21.053  -6.142   8.940  1.00  0.00           H  
ATOM   1442  O2'   A A  45     -19.784  -4.833   9.971  1.00  0.00           O  
ATOM   1443 HO2'   A A  45     -19.904  -4.852  10.921  1.00  0.00           H  
ATOM   1444  C3'   A A  45     -20.139  -7.139  10.634  1.00  0.00           C  
ATOM   1445  H3'   A A  45     -20.712  -8.032  10.388  1.00  0.00           H  
ATOM   1446  O3'   A A  45     -20.718  -6.606  11.822  1.00  0.00           O  
ATOM   1447  P     C A  46     -22.276  -6.858  12.135  1.00  0.00           P  
ATOM   1448  OP1   C A  46     -22.615  -6.086  13.357  1.00  0.00           O  
ATOM   1449  OP2   C A  46     -22.531  -8.321  12.097  1.00  0.00           O  
ATOM   1450  O5'   C A  46     -23.032  -6.194  10.899  1.00  0.00           O  
ATOM   1451  C5'   C A  46     -22.983  -4.786  10.676  1.00  0.00           C  
ATOM   1452  H5'   C A  46     -21.946  -4.450  10.664  1.00  0.00           H  
ATOM   1453 H5''   C A  46     -23.515  -4.267  11.472  1.00  0.00           H  
ATOM   1454  C4'   C A  46     -23.630  -4.447   9.353  1.00  0.00           C  
ATOM   1455  H4'   C A  46     -23.738  -3.362   9.305  1.00  0.00           H  
ATOM   1456  O4'   C A  46     -22.818  -4.999   8.282  1.00  0.00           O  
ATOM   1457  C1'   C A  46     -23.655  -5.532   7.270  1.00  0.00           C  
ATOM   1458  H1'   C A  46     -23.334  -5.085   6.328  1.00  0.00           H  
ATOM   1459  N1    C A  46     -23.415  -6.983   7.188  1.00  0.00           N  
ATOM   1460  C6    C A  46     -22.976  -7.684   8.276  1.00  0.00           C  
ATOM   1461  H6    C A  46     -22.817  -7.167   9.222  1.00  0.00           H  
ATOM   1462  C2    C A  46     -23.637  -7.634   5.972  1.00  0.00           C  
ATOM   1463  O2    C A  46     -24.046  -6.979   5.003  1.00  0.00           O  
ATOM   1464  N3    C A  46     -23.402  -8.962   5.881  1.00  0.00           N  
ATOM   1465  C4    C A  46     -22.966  -9.636   6.946  1.00  0.00           C  
ATOM   1466  N4    C A  46     -22.745 -10.943   6.807  1.00  0.00           N  
ATOM   1467  H41   C A  46     -22.415 -11.491   7.588  1.00  0.00           H  
ATOM   1468  H42   C A  46     -22.909 -11.388   5.915  1.00  0.00           H  
ATOM   1469  C5    C A  46     -22.738  -9.000   8.200  1.00  0.00           C  
ATOM   1470  H5    C A  46     -22.384  -9.562   9.064  1.00  0.00           H  
ATOM   1471  C2'   C A  46     -25.095  -5.157   7.618  1.00  0.00           C  
ATOM   1472  H2'   C A  46     -25.797  -5.940   7.327  1.00  0.00           H  
ATOM   1473  O2'   C A  46     -25.391  -3.907   7.023  1.00  0.00           O  
ATOM   1474 HO2'   C A  46     -25.544  -3.288   7.737  1.00  0.00           H  
ATOM   1475  C3'   C A  46     -25.016  -5.039   9.135  1.00  0.00           C  
ATOM   1476  H3'   C A  46     -25.127  -5.999   9.637  1.00  0.00           H  
ATOM   1477  O3'   C A  46     -26.034  -4.194   9.667  1.00  0.00           O  
ATOM   1478  P     C A  47     -27.485  -4.803   9.999  1.00  0.00           P  
ATOM   1479  OP1   C A  47     -28.301  -3.710  10.587  1.00  0.00           O  
ATOM   1480  OP2   C A  47     -27.299  -6.068  10.755  1.00  0.00           O  
ATOM   1481  O5'   C A  47     -28.090  -5.165   8.570  1.00  0.00           O  
ATOM   1482  C5'   C A  47     -28.331  -4.152   7.593  1.00  0.00           C  
ATOM   1483  H5'   C A  47     -27.382  -3.786   7.200  1.00  0.00           H  
ATOM   1484 H5''   C A  47     -28.871  -3.322   8.046  1.00  0.00           H  
ATOM   1485  C4'   C A  47     -29.156  -4.712   6.457  1.00  0.00           C  
ATOM   1486  H4'   C A  47     -29.680  -3.878   5.988  1.00  0.00           H  
ATOM   1487  O4'   C A  47     -28.271  -5.427   5.551  1.00  0.00           O  
ATOM   1488  C1'   C A  47     -28.858  -6.660   5.180  1.00  0.00           C  
ATOM   1489  H1'   C A  47     -28.774  -6.738   4.095  1.00  0.00           H  
ATOM   1490  N1    C A  47     -28.064  -7.748   5.777  1.00  0.00           N  
ATOM   1491  C6    C A  47     -27.603  -7.655   7.061  1.00  0.00           C  
ATOM   1492  H6    C A  47     -27.826  -6.766   7.651  1.00  0.00           H  
ATOM   1493  C2    C A  47     -27.784  -8.880   5.008  1.00  0.00           C  
ATOM   1494  O2    C A  47     -28.215  -8.940   3.846  1.00  0.00           O  
ATOM   1495  N3    C A  47     -27.054  -9.881   5.547  1.00  0.00           N  
ATOM   1496  C4    C A  47     -26.610  -9.782   6.801  1.00  0.00           C  
ATOM   1497  N4    C A  47     -25.900 -10.797   7.292  1.00  0.00           N  
ATOM   1498  H41   C A  47     -25.547 -10.763   8.237  1.00  0.00           H  
ATOM   1499  H42   C A  47     -25.719 -11.607   6.715  1.00  0.00           H  
ATOM   1500  C5    C A  47     -26.878  -8.639   7.608  1.00  0.00           C  
ATOM   1501  H5    C A  47     -26.508  -8.568   8.631  1.00  0.00           H  
ATOM   1502  C2'   C A  47     -30.314  -6.629   5.642  1.00  0.00           C  
ATOM   1503  H2'   C A  47     -30.668  -7.622   5.923  1.00  0.00           H  
ATOM   1504  O2'   C A  47     -31.101  -6.033   4.628  1.00  0.00           O  
ATOM   1505 HO2'   C A  47     -31.594  -5.323   5.041  1.00  0.00           H  
ATOM   1506  C3'   C A  47     -30.217  -5.726   6.866  1.00  0.00           C  
ATOM   1507  H3'   C A  47     -29.929  -6.269   7.764  1.00  0.00           H  
ATOM   1508  O3'   C A  47     -31.455  -5.087   7.168  1.00  0.00           O  
ATOM   1509  P     G A  48     -32.297  -5.537   8.463  1.00  0.00           P  
ATOM   1510  OP1   G A  48     -33.107  -4.367   8.887  1.00  0.00           O  
ATOM   1511  OP2   G A  48     -31.378  -6.183   9.435  1.00  0.00           O  
ATOM   1512  O5'   G A  48     -33.293  -6.649   7.904  1.00  0.00           O  
ATOM   1513  C5'   G A  48     -34.366  -7.142   8.703  1.00  0.00           C  
ATOM   1514  H5'   G A  48     -35.160  -6.396   8.754  1.00  0.00           H  
ATOM   1515 H5''   G A  48     -34.011  -7.352   9.711  1.00  0.00           H  
ATOM   1516  C4'   G A  48     -34.918  -8.414   8.103  1.00  0.00           C  
ATOM   1517  H4'   G A  48     -35.118  -8.222   7.048  1.00  0.00           H  
ATOM   1518  O4'   G A  48     -33.962  -9.485   8.328  1.00  0.00           O  
ATOM   1519  C1'   G A  48     -34.475 -10.395   9.283  1.00  0.00           C  
ATOM   1520  H1'   G A  48     -34.678 -11.328   8.755  1.00  0.00           H  
ATOM   1521  N9    G A  48     -33.432 -10.656  10.270  1.00  0.00           N  
ATOM   1522  C4    G A  48     -32.462 -11.627  10.197  1.00  0.00           C  
ATOM   1523  N3    G A  48     -32.301 -12.514   9.192  1.00  0.00           N  
ATOM   1524  C2    G A  48     -31.279 -13.323   9.409  1.00  0.00           C  
ATOM   1525  N2    G A  48     -30.975 -14.262   8.510  1.00  0.00           N  
ATOM   1526  H21   G A  48     -31.531 -14.343   7.670  1.00  0.00           H  
ATOM   1527  H22   G A  48     -30.194 -14.881   8.665  1.00  0.00           H  
ATOM   1528  N1    G A  48     -30.479 -13.270  10.520  1.00  0.00           N  
ATOM   1529  H1    G A  48     -29.725 -13.937  10.584  1.00  0.00           H  
ATOM   1530  C6    G A  48     -30.625 -12.368  11.567  1.00  0.00           C  
ATOM   1531  O6    G A  48     -29.844 -12.409  12.525  1.00  0.00           O  
ATOM   1532  C5    G A  48     -31.718 -11.489  11.350  1.00  0.00           C  
ATOM   1533  N7    G A  48     -32.208 -10.452  12.133  1.00  0.00           N  
ATOM   1534  C8    G A  48     -33.221  -9.988  11.453  1.00  0.00           C  
ATOM   1535  H8    G A  48     -33.830  -9.162  11.786  1.00  0.00           H  
ATOM   1536  C2'   G A  48     -35.747  -9.782   9.870  1.00  0.00           C  
ATOM   1537  H2'   G A  48     -35.533  -9.174  10.750  1.00  0.00           H  
ATOM   1538  O2'   G A  48     -36.669 -10.823  10.135  1.00  0.00           O  
ATOM   1539 HO2'   G A  48     -37.150 -10.978   9.321  1.00  0.00           H  
ATOM   1540  C3'   G A  48     -36.222  -8.909   8.715  1.00  0.00           C  
ATOM   1541  H3'   G A  48     -36.850  -8.083   9.048  1.00  0.00           H  
ATOM   1542  O3'   G A  48     -36.998  -9.639   7.768  1.00  0.00           O  
ATOM   1543  P     U A  49     -38.303  -8.964   7.112  1.00  0.00           P  
ATOM   1544  OP1   U A  49     -38.113  -7.491   7.136  1.00  0.00           O  
ATOM   1545  OP2   U A  49     -39.499  -9.559   7.759  1.00  0.00           O  
ATOM   1546  O5'   U A  49     -38.264  -9.451   5.595  1.00  0.00           O  
ATOM   1547  C5'   U A  49     -37.539  -8.721   4.605  1.00  0.00           C  
ATOM   1548  H5'   U A  49     -36.545  -8.476   4.983  1.00  0.00           H  
ATOM   1549 H5''   U A  49     -38.064  -7.796   4.369  1.00  0.00           H  
ATOM   1550  C4'   U A  49     -37.401  -9.542   3.344  1.00  0.00           C  
ATOM   1551  H4'   U A  49     -37.609  -8.883   2.500  1.00  0.00           H  
ATOM   1552  O4'   U A  49     -36.064 -10.118   3.314  1.00  0.00           O  
ATOM   1553  C1'   U A  49     -36.152 -11.526   3.272  1.00  0.00           C  
ATOM   1554  H1'   U A  49     -36.003 -11.825   2.233  1.00  0.00           H  
ATOM   1555  N1    U A  49     -35.051 -12.084   4.071  1.00  0.00           N  
ATOM   1556  C6    U A  49     -34.660 -11.502   5.256  1.00  0.00           C  
ATOM   1557  H6    U A  49     -35.186 -10.612   5.603  1.00  0.00           H  
ATOM   1558  C2    U A  49     -34.418 -13.215   3.590  1.00  0.00           C  
ATOM   1559  O2    U A  49     -34.735 -13.759   2.548  1.00  0.00           O  
ATOM   1560  N3    U A  49     -33.398 -13.686   4.376  1.00  0.00           N  
ATOM   1561  H3    U A  49     -32.919 -14.504   4.034  1.00  0.00           H  
ATOM   1562  C4    U A  49     -32.956 -13.156   5.566  1.00  0.00           C  
ATOM   1563  O4    U A  49     -32.025 -13.700   6.159  1.00  0.00           O  
ATOM   1564  C5    U A  49     -33.660 -11.989   5.996  1.00  0.00           C  
ATOM   1565  H5    U A  49     -33.379 -11.496   6.927  1.00  0.00           H  
ATOM   1566  C2'   U A  49     -37.545 -11.885   3.779  1.00  0.00           C  
ATOM   1567  H2'   U A  49     -37.587 -11.897   4.871  1.00  0.00           H  
ATOM   1568  O2'   U A  49     -37.939 -13.115   3.201  1.00  0.00           O  
ATOM   1569 HO2'   U A  49     -38.223 -12.919   2.308  1.00  0.00           H  
ATOM   1570  C3'   U A  49     -38.361 -10.725   3.221  1.00  0.00           C  
ATOM   1571  H3'   U A  49     -39.282 -10.556   3.776  1.00  0.00           H  
ATOM   1572  O3'   U A  49     -38.748 -10.946   1.866  1.00  0.00           O  
ATOM   1573  P     A A  50     -39.974 -10.114   1.237  1.00  0.00           P  
ATOM   1574  OP1   A A  50     -41.041 -10.034   2.267  1.00  0.00           O  
ATOM   1575  OP2   A A  50     -40.285 -10.692  -0.096  1.00  0.00           O  
ATOM   1576  O5'   A A  50     -39.383  -8.649   1.021  1.00  0.00           O  
ATOM   1577  C5'   A A  50     -38.446  -8.377  -0.020  1.00  0.00           C  
ATOM   1578  H5'   A A  50     -38.973  -8.248  -0.966  1.00  0.00           H  
ATOM   1579 H5''   A A  50     -37.747  -9.208  -0.114  1.00  0.00           H  
ATOM   1580  C4'   A A  50     -37.671  -7.118   0.294  1.00  0.00           C  
ATOM   1581  H4'   A A  50     -38.382  -6.291   0.320  1.00  0.00           H  
ATOM   1582  O4'   A A  50     -36.960  -7.315   1.545  1.00  0.00           O  
ATOM   1583  C1'   A A  50     -35.652  -6.784   1.446  1.00  0.00           C  
ATOM   1584  H1'   A A  50     -35.514  -6.127   2.305  1.00  0.00           H  
ATOM   1585  N9    A A  50     -34.702  -7.890   1.571  1.00  0.00           N  
ATOM   1586  C4    A A  50     -34.013  -8.239   2.708  1.00  0.00           C  
ATOM   1587  N3    A A  50     -34.070  -7.642   3.911  1.00  0.00           N  
ATOM   1588  C2    A A  50     -33.266  -8.254   4.777  1.00  0.00           C  
ATOM   1589  H2    A A  50     -33.253  -7.831   5.782  1.00  0.00           H  
ATOM   1590  N1    A A  50     -32.470  -9.316   4.591  1.00  0.00           N  
ATOM   1591  C6    A A  50     -32.437  -9.892   3.370  1.00  0.00           C  
ATOM   1592  N6    A A  50     -31.645 -10.949   3.188  1.00  0.00           N  
ATOM   1593  H61   A A  50     -31.602 -11.400   2.284  1.00  0.00           H  
ATOM   1594  H62   A A  50     -31.092 -11.300   3.956  1.00  0.00           H  
ATOM   1595  C5    A A  50     -33.245  -9.336   2.362  1.00  0.00           C  
ATOM   1596  N7    A A  50     -33.443  -9.673   1.030  1.00  0.00           N  
ATOM   1597  C8    A A  50     -34.313  -8.788   0.607  1.00  0.00           C  
ATOM   1598  H8    A A  50     -34.690  -8.768  -0.404  1.00  0.00           H  
ATOM   1599  C2'   A A  50     -35.558  -6.022   0.124  1.00  0.00           C  
ATOM   1600  H2'   A A  50     -34.566  -6.114  -0.323  1.00  0.00           H  
ATOM   1601  O2'   A A  50     -35.930  -4.676   0.354  1.00  0.00           O  
ATOM   1602 HO2'   A A  50     -36.396  -4.379  -0.428  1.00  0.00           H  
ATOM   1603  C3'   A A  50     -36.599  -6.746  -0.723  1.00  0.00           C  
ATOM   1604  H3'   A A  50     -36.196  -7.625  -1.222  1.00  0.00           H  
ATOM   1605  O3'   A A  50     -37.131  -5.914  -1.752  1.00  0.00           O  
ATOM   1606  P     A A  51     -36.604  -6.070  -3.265  1.00  0.00           P  
ATOM   1607  OP1   A A  51     -37.694  -5.602  -4.159  1.00  0.00           O  
ATOM   1608  OP2   A A  51     -36.046  -7.435  -3.444  1.00  0.00           O  
ATOM   1609  O5'   A A  51     -35.404  -5.026  -3.368  1.00  0.00           O  
ATOM   1610  C5'   A A  51     -35.593  -3.652  -3.033  1.00  0.00           C  
ATOM   1611  H5'   A A  51     -36.139  -3.573  -2.091  1.00  0.00           H  
ATOM   1612 H5''   A A  51     -36.166  -3.156  -3.816  1.00  0.00           H  
ATOM   1613  C4'   A A  51     -34.257  -2.961  -2.890  1.00  0.00           C  
ATOM   1614  H4'   A A  51     -34.451  -1.900  -2.726  1.00  0.00           H  
ATOM   1615  O4'   A A  51     -33.522  -3.593  -1.802  1.00  0.00           O  
ATOM   1616  C1'   A A  51     -32.305  -4.118  -2.293  1.00  0.00           C  
ATOM   1617  H1'   A A  51     -31.527  -3.390  -2.057  1.00  0.00           H  
ATOM   1618  N9    A A  51     -32.010  -5.354  -1.568  1.00  0.00           N  
ATOM   1619  C4    A A  51     -31.335  -5.446  -0.376  1.00  0.00           C  
ATOM   1620  N3    A A  51     -30.822  -4.438   0.350  1.00  0.00           N  
ATOM   1621  C2    A A  51     -30.234  -4.903   1.450  1.00  0.00           C  
ATOM   1622  H2    A A  51     -29.791  -4.147   2.098  1.00  0.00           H  
ATOM   1623  N1    A A  51     -30.108  -6.167   1.873  1.00  0.00           N  
ATOM   1624  C6    A A  51     -30.634  -7.157   1.120  1.00  0.00           C  
ATOM   1625  N6    A A  51     -30.507  -8.414   1.546  1.00  0.00           N  
ATOM   1626  H61   A A  51     -30.889  -9.178   1.007  1.00  0.00           H  
ATOM   1627  H62   A A  51     -30.029  -8.595   2.417  1.00  0.00           H  
ATOM   1628  C5    A A  51     -31.287  -6.795  -0.072  1.00  0.00           C  
ATOM   1629  N7    A A  51     -31.923  -7.541  -1.055  1.00  0.00           N  
ATOM   1630  C8    A A  51     -32.333  -6.642  -1.917  1.00  0.00           C  
ATOM   1631  H8    A A  51     -32.876  -6.893  -2.816  1.00  0.00           H  
ATOM   1632  C2'   A A  51     -32.497  -4.286  -3.797  1.00  0.00           C  
ATOM   1633  H2'   A A  51     -33.048  -5.199  -4.033  1.00  0.00           H  
ATOM   1634  O2'   A A  51     -31.232  -4.228  -4.431  1.00  0.00           O  
ATOM   1635 HO2'   A A  51     -31.388  -4.019  -5.353  1.00  0.00           H  
ATOM   1636  C3'   A A  51     -33.340  -3.055  -4.108  1.00  0.00           C  
ATOM   1637  H3'   A A  51     -33.907  -3.157  -5.033  1.00  0.00           H  
ATOM   1638  O3'   A A  51     -32.553  -1.875  -4.250  1.00  0.00           O  
ATOM   1639  P     A A  52     -32.055  -1.413  -5.708  1.00  0.00           P  
ATOM   1640  OP1   A A  52     -32.842  -0.210  -6.083  1.00  0.00           O  
ATOM   1641  OP2   A A  52     -32.055  -2.597  -6.606  1.00  0.00           O  
ATOM   1642  O5'   A A  52     -30.544  -0.959  -5.478  1.00  0.00           O  
ATOM   1643  C5'   A A  52     -29.542  -1.899  -5.088  1.00  0.00           C  
ATOM   1644  H5'   A A  52     -28.759  -1.939  -5.848  1.00  0.00           H  
ATOM   1645 H5''   A A  52     -29.983  -2.889  -4.982  1.00  0.00           H  
ATOM   1646  C4'   A A  52     -28.932  -1.490  -3.768  1.00  0.00           C  
ATOM   1647  H4'   A A  52     -29.046  -0.410  -3.670  1.00  0.00           H  
ATOM   1648  O4'   A A  52     -29.573  -2.242  -2.701  1.00  0.00           O  
ATOM   1649  C1'   A A  52     -28.613  -2.586  -1.716  1.00  0.00           C  
ATOM   1650  H1'   A A  52     -28.998  -2.236  -0.758  1.00  0.00           H  
ATOM   1651  N9    A A  52     -28.510  -4.044  -1.658  1.00  0.00           N  
ATOM   1652  C4    A A  52     -27.863  -4.769  -0.688  1.00  0.00           C  
ATOM   1653  N3    A A  52     -27.210  -4.292   0.386  1.00  0.00           N  
ATOM   1654  C2    A A  52     -26.704  -5.288   1.108  1.00  0.00           C  
ATOM   1655  H2    A A  52     -26.156  -4.986   2.001  1.00  0.00           H  
ATOM   1656  N1    A A  52     -26.770  -6.609   0.895  1.00  0.00           N  
ATOM   1657  C6    A A  52     -27.433  -7.055  -0.193  1.00  0.00           C  
ATOM   1658  N6    A A  52     -27.496  -8.370  -0.403  1.00  0.00           N  
ATOM   1659  H61   A A  52     -27.985  -8.733  -1.209  1.00  0.00           H  
ATOM   1660  H62   A A  52     -27.049  -9.001   0.247  1.00  0.00           H  
ATOM   1661  C5    A A  52     -28.018  -6.097  -1.042  1.00  0.00           C  
ATOM   1662  N7    A A  52     -28.752  -6.210  -2.214  1.00  0.00           N  
ATOM   1663  C8    A A  52     -29.020  -4.967  -2.538  1.00  0.00           C  
ATOM   1664  H8    A A  52     -29.589  -4.695  -3.415  1.00  0.00           H  
ATOM   1665  C2'   A A  52     -27.300  -1.901  -2.094  1.00  0.00           C  
ATOM   1666  H2'   A A  52     -26.436  -2.514  -1.833  1.00  0.00           H  
ATOM   1667  O2'   A A  52     -27.265  -0.619  -1.494  1.00  0.00           O  
ATOM   1668 HO2'   A A  52     -27.229   0.017  -2.209  1.00  0.00           H  
ATOM   1669  C3'   A A  52     -27.450  -1.796  -3.607  1.00  0.00           C  
ATOM   1670  H3'   A A  52     -27.172  -2.717  -4.119  1.00  0.00           H  
ATOM   1671  O3'   A A  52     -26.632  -0.770  -4.162  1.00  0.00           O  
ATOM   1672  P     U A  53     -25.262  -1.158  -4.912  1.00  0.00           P  
ATOM   1673  OP1   U A  53     -24.242  -0.152  -4.519  1.00  0.00           O  
ATOM   1674  OP2   U A  53     -25.569  -1.367  -6.350  1.00  0.00           O  
ATOM   1675  O5'   U A  53     -24.857  -2.566  -4.281  1.00  0.00           O  
ATOM   1676  C5'   U A  53     -23.686  -2.708  -3.477  1.00  0.00           C  
ATOM   1677  H5'   U A  53     -22.849  -2.192  -3.949  1.00  0.00           H  
ATOM   1678 H5''   U A  53     -23.437  -3.763  -3.373  1.00  0.00           H  
ATOM   1679  C4'   U A  53     -23.921  -2.122  -2.104  1.00  0.00           C  
ATOM   1680  H4'   U A  53     -24.409  -1.156  -2.235  1.00  0.00           H  
ATOM   1681  O4'   U A  53     -24.698  -3.065  -1.314  1.00  0.00           O  
ATOM   1682  C1'   U A  53     -24.201  -3.102   0.013  1.00  0.00           C  
ATOM   1683  H1'   U A  53     -25.056  -2.974   0.678  1.00  0.00           H  
ATOM   1684  N1    U A  53     -23.629  -4.436   0.256  1.00  0.00           N  
ATOM   1685  C6    U A  53     -23.704  -5.429  -0.694  1.00  0.00           C  
ATOM   1686  H6    U A  53     -24.204  -5.216  -1.640  1.00  0.00           H  
ATOM   1687  C2    U A  53     -23.010  -4.661   1.473  1.00  0.00           C  
ATOM   1688  O2    U A  53     -22.929  -3.813   2.343  1.00  0.00           O  
ATOM   1689  N3    U A  53     -22.490  -5.918   1.635  1.00  0.00           N  
ATOM   1690  H3    U A  53     -22.029  -6.099   2.515  1.00  0.00           H  
ATOM   1691  C4    U A  53     -22.525  -6.953   0.730  1.00  0.00           C  
ATOM   1692  O4    U A  53     -21.999  -8.027   1.020  1.00  0.00           O  
ATOM   1693  C5    U A  53     -23.187  -6.646  -0.499  1.00  0.00           C  
ATOM   1694  H5    U A  53     -23.270  -7.404  -1.278  1.00  0.00           H  
ATOM   1695  C2'   U A  53     -23.191  -1.963   0.147  1.00  0.00           C  
ATOM   1696  H2'   U A  53     -22.387  -2.215   0.841  1.00  0.00           H  
ATOM   1697  O2'   U A  53     -23.883  -0.783   0.513  1.00  0.00           O  
ATOM   1698 HO2'   U A  53     -23.570  -0.089  -0.067  1.00  0.00           H  
ATOM   1699  C3'   U A  53     -22.666  -1.875  -1.279  1.00  0.00           C  
ATOM   1700  H3'   U A  53     -21.895  -2.616  -1.488  1.00  0.00           H  
ATOM   1701  O3'   U A  53     -22.089  -0.606  -1.574  1.00  0.00           O  
ATOM   1702  P     G A  54     -20.494  -0.470  -1.735  1.00  0.00           P  
ATOM   1703  OP1   G A  54     -20.227   0.845  -2.372  1.00  0.00           O  
ATOM   1704  OP2   G A  54     -19.972  -1.709  -2.367  1.00  0.00           O  
ATOM   1705  O5'   G A  54     -19.958  -0.410  -0.236  1.00  0.00           O  
ATOM   1706  C5'   G A  54     -20.310   0.671   0.625  1.00  0.00           C  
ATOM   1707  H5'   G A  54     -21.383   0.855   0.566  1.00  0.00           H  
ATOM   1708 H5''   G A  54     -19.779   1.573   0.321  1.00  0.00           H  
ATOM   1709  C4'   G A  54     -19.941   0.343   2.053  1.00  0.00           C  
ATOM   1710  H4'   G A  54     -20.209   1.201   2.670  1.00  0.00           H  
ATOM   1711  O4'   G A  54     -20.604  -0.887   2.448  1.00  0.00           O  
ATOM   1712  C1'   G A  54     -19.773  -1.608   3.342  1.00  0.00           C  
ATOM   1713  H1'   G A  54     -20.343  -1.749   4.261  1.00  0.00           H  
ATOM   1714  N9    G A  54     -19.513  -2.925   2.768  1.00  0.00           N  
ATOM   1715  C4    G A  54     -18.838  -3.960   3.370  1.00  0.00           C  
ATOM   1716  N3    G A  54     -18.286  -3.937   4.601  1.00  0.00           N  
ATOM   1717  C2    G A  54     -17.712  -5.086   4.906  1.00  0.00           C  
ATOM   1718  N2    G A  54     -17.117  -5.236   6.091  1.00  0.00           N  
ATOM   1719  H21   G A  54     -17.113  -4.464   6.742  1.00  0.00           H  
ATOM   1720  H22   G A  54     -16.675  -6.111   6.337  1.00  0.00           H  
ATOM   1721  N1    G A  54     -17.679  -6.174   4.072  1.00  0.00           N  
ATOM   1722  H1    G A  54     -17.214  -7.005   4.405  1.00  0.00           H  
ATOM   1723  C6    G A  54     -18.238  -6.222   2.800  1.00  0.00           C  
ATOM   1724  O6    G A  54     -18.149  -7.256   2.130  1.00  0.00           O  
ATOM   1725  C5    G A  54     -18.861  -4.993   2.457  1.00  0.00           C  
ATOM   1726  N7    G A  54     -19.530  -4.614   1.301  1.00  0.00           N  
ATOM   1727  C8    G A  54     -19.894  -3.383   1.530  1.00  0.00           C  
ATOM   1728  H8    G A  54     -20.438  -2.781   0.817  1.00  0.00           H  
ATOM   1729  C2'   G A  54     -18.509  -0.779   3.574  1.00  0.00           C  
ATOM   1730  H2'   G A  54     -17.621  -1.409   3.650  1.00  0.00           H  
ATOM   1731  O2'   G A  54     -18.703   0.034   4.716  1.00  0.00           O  
ATOM   1732 HO2'   G A  54     -18.466   0.926   4.463  1.00  0.00           H  
ATOM   1733  C3'   G A  54     -18.467   0.062   2.304  1.00  0.00           C  
ATOM   1734  H3'   G A  54     -18.010  -0.465   1.467  1.00  0.00           H  
ATOM   1735  O3'   G A  54     -17.724   1.267   2.469  1.00  0.00           O  
ATOM   1736  P     U A  55     -16.184   1.327   2.011  1.00  0.00           P  
ATOM   1737  OP1   U A  55     -15.680   2.688   2.323  1.00  0.00           O  
ATOM   1738  OP2   U A  55     -16.084   0.808   0.622  1.00  0.00           O  
ATOM   1739  O5'   U A  55     -15.453   0.293   2.978  1.00  0.00           O  
ATOM   1740  C5'   U A  55     -15.396   0.517   4.386  1.00  0.00           C  
ATOM   1741  H5'   U A  55     -16.401   0.689   4.773  1.00  0.00           H  
ATOM   1742 H5''   U A  55     -14.781   1.392   4.596  1.00  0.00           H  
ATOM   1743  C4'   U A  55     -14.795  -0.682   5.080  1.00  0.00           C  
ATOM   1744  H4'   U A  55     -14.627  -0.411   6.123  1.00  0.00           H  
ATOM   1745  O4'   U A  55     -15.687  -1.817   4.910  1.00  0.00           O  
ATOM   1746  C1'   U A  55     -14.932  -2.989   4.658  1.00  0.00           C  
ATOM   1747  H1'   U A  55     -15.278  -3.747   5.361  1.00  0.00           H  
ATOM   1748  N1    U A  55     -15.239  -3.456   3.298  1.00  0.00           N  
ATOM   1749  C6    U A  55     -15.758  -2.605   2.349  1.00  0.00           C  
ATOM   1750  H6    U A  55     -15.930  -1.562   2.616  1.00  0.00           H  
ATOM   1751  C2    U A  55     -14.991  -4.784   3.003  1.00  0.00           C  
ATOM   1752  O2    U A  55     -14.526  -5.567   3.813  1.00  0.00           O  
ATOM   1753  N3    U A  55     -15.308  -5.162   1.724  1.00  0.00           N  
ATOM   1754  H3    U A  55     -15.147  -6.125   1.476  1.00  0.00           H  
ATOM   1755  C4    U A  55     -15.832  -4.367   0.731  1.00  0.00           C  
ATOM   1756  O4    U A  55     -16.053  -4.854  -0.377  1.00  0.00           O  
ATOM   1757  C5    U A  55     -16.056  -3.010   1.112  1.00  0.00           C  
ATOM   1758  H5    U A  55     -16.471  -2.304   0.392  1.00  0.00           H  
ATOM   1759  C2'   U A  55     -13.461  -2.638   4.873  1.00  0.00           C  
ATOM   1760  H2'   U A  55     -12.811  -3.194   4.197  1.00  0.00           H  
ATOM   1761  O2'   U A  55     -13.142  -2.846   6.236  1.00  0.00           O  
ATOM   1762 HO2'   U A  55     -12.822  -2.011   6.577  1.00  0.00           H  
ATOM   1763  C3'   U A  55     -13.457  -1.155   4.525  1.00  0.00           C  
ATOM   1764  H3'   U A  55     -13.381  -0.976   3.453  1.00  0.00           H  
ATOM   1765  O3'   U A  55     -12.365  -0.461   5.122  1.00  0.00           O  
ATOM   1766  P     C A  56     -10.928  -0.459   4.398  1.00  0.00           P  
ATOM   1767  OP1   C A  56     -10.073   0.523   5.112  1.00  0.00           O  
ATOM   1768  OP2   C A  56     -11.138  -0.320   2.934  1.00  0.00           O  
ATOM   1769  O5'   C A  56     -10.353  -1.919   4.676  1.00  0.00           O  
ATOM   1770  C5'   C A  56     -10.094  -2.367   6.007  1.00  0.00           C  
ATOM   1771  H5'   C A  56     -11.029  -2.413   6.567  1.00  0.00           H  
ATOM   1772 H5''   C A  56      -9.417  -1.674   6.505  1.00  0.00           H  
ATOM   1773  C4'   C A  56      -9.462  -3.740   5.983  1.00  0.00           C  
ATOM   1774  H4'   C A  56      -9.005  -3.910   6.958  1.00  0.00           H  
ATOM   1775  O4'   C A  56     -10.480  -4.720   5.639  1.00  0.00           O  
ATOM   1776  C1'   C A  56      -9.928  -5.700   4.777  1.00  0.00           C  
ATOM   1777  H1'   C A  56     -10.158  -6.673   5.211  1.00  0.00           H  
ATOM   1778  N1    C A  56     -10.609  -5.610   3.475  1.00  0.00           N  
ATOM   1779  C6    C A  56     -11.063  -4.410   3.002  1.00  0.00           C  
ATOM   1780  H6    C A  56     -10.907  -3.506   3.591  1.00  0.00           H  
ATOM   1781  C2    C A  56     -10.789  -6.775   2.727  1.00  0.00           C  
ATOM   1782  O2    C A  56     -10.361  -7.849   3.174  1.00  0.00           O  
ATOM   1783  N3    C A  56     -11.423  -6.705   1.536  1.00  0.00           N  
ATOM   1784  C4    C A  56     -11.869  -5.531   1.087  1.00  0.00           C  
ATOM   1785  N4    C A  56     -12.494  -5.513  -0.089  1.00  0.00           N  
ATOM   1786  H41   C A  56     -12.849  -4.647  -0.468  1.00  0.00           H  
ATOM   1787  H42   C A  56     -12.615  -6.376  -0.603  1.00  0.00           H  
ATOM   1788  C5    C A  56     -11.694  -4.325   1.825  1.00  0.00           C  
ATOM   1789  H5    C A  56     -12.060  -3.371   1.446  1.00  0.00           H  
ATOM   1790  C2'   C A  56      -8.423  -5.446   4.702  1.00  0.00           C  
ATOM   1791  H2'   C A  56      -8.021  -5.695   3.719  1.00  0.00           H  
ATOM   1792  O2'   C A  56      -7.793  -6.160   5.749  1.00  0.00           O  
ATOM   1793 HO2'   C A  56      -6.991  -6.537   5.385  1.00  0.00           H  
ATOM   1794  C3'   C A  56      -8.370  -3.942   4.941  1.00  0.00           C  
ATOM   1795  H3'   C A  56      -8.567  -3.368   4.037  1.00  0.00           H  
ATOM   1796  O3'   C A  56      -7.098  -3.510   5.416  1.00  0.00           O  
ATOM   1797  P     C A  57      -5.926  -3.178   4.366  1.00  0.00           P  
ATOM   1798  OP1   C A  57      -4.752  -2.703   5.142  1.00  0.00           O  
ATOM   1799  OP2   C A  57      -6.489  -2.323   3.291  1.00  0.00           O  
ATOM   1800  O5'   C A  57      -5.563  -4.594   3.730  1.00  0.00           O  
ATOM   1801  C5'   C A  57      -4.802  -5.556   4.460  1.00  0.00           C  
ATOM   1802  H5'   C A  57      -5.185  -5.631   5.479  1.00  0.00           H  
ATOM   1803 H5''   C A  57      -3.757  -5.250   4.496  1.00  0.00           H  
ATOM   1804  C4'   C A  57      -4.894  -6.910   3.794  1.00  0.00           C  
ATOM   1805  H4'   C A  57      -4.438  -7.640   4.464  1.00  0.00           H  
ATOM   1806  O4'   C A  57      -6.284  -7.195   3.482  1.00  0.00           O  
ATOM   1807  C1'   C A  57      -6.358  -7.935   2.275  1.00  0.00           C  
ATOM   1808  H1'   C A  57      -6.885  -8.863   2.504  1.00  0.00           H  
ATOM   1809  N1    C A  57      -7.172  -7.178   1.311  1.00  0.00           N  
ATOM   1810  C6    C A  57      -7.275  -5.817   1.392  1.00  0.00           C  
ATOM   1811  H6    C A  57      -6.745  -5.283   2.180  1.00  0.00           H  
ATOM   1812  C2    C A  57      -7.842  -7.875   0.303  1.00  0.00           C  
ATOM   1813  O2    C A  57      -7.736  -9.109   0.254  1.00  0.00           O  
ATOM   1814  N3    C A  57      -8.587  -7.191  -0.592  1.00  0.00           N  
ATOM   1815  C4    C A  57      -8.683  -5.864  -0.505  1.00  0.00           C  
ATOM   1816  N4    C A  57      -9.430  -5.234  -1.410  1.00  0.00           N  
ATOM   1817  H41   C A  57      -9.529  -4.230  -1.381  1.00  0.00           H  
ATOM   1818  H42   C A  57      -9.894  -5.768  -2.131  1.00  0.00           H  
ATOM   1819  C5    C A  57      -8.015  -5.126   0.515  1.00  0.00           C  
ATOM   1820  H5    C A  57      -8.103  -4.041   0.579  1.00  0.00           H  
ATOM   1821  C2'   C A  57      -4.928  -8.191   1.798  1.00  0.00           C  
ATOM   1822  H2'   C A  57      -4.849  -8.135   0.710  1.00  0.00           H  
ATOM   1823  O2'   C A  57      -4.497  -9.436   2.316  1.00  0.00           O  
ATOM   1824 HO2'   C A  57      -3.635  -9.289   2.705  1.00  0.00           H  
ATOM   1825  C3'   C A  57      -4.183  -7.035   2.454  1.00  0.00           C  
ATOM   1826  H3'   C A  57      -4.248  -6.113   1.877  1.00  0.00           H  
ATOM   1827  O3'   C A  57      -2.793  -7.306   2.614  1.00  0.00           O  
ATOM   1828  P     G A  58      -1.768  -6.955   1.424  1.00  0.00           P  
ATOM   1829  OP1   G A  58      -0.439  -7.492   1.813  1.00  0.00           O  
ATOM   1830  OP2   G A  58      -1.911  -5.514   1.098  1.00  0.00           O  
ATOM   1831  O5'   G A  58      -2.308  -7.804   0.188  1.00  0.00           O  
ATOM   1832  C5'   G A  58      -2.233  -9.229   0.186  1.00  0.00           C  
ATOM   1833  H5'   G A  58      -2.850  -9.631   0.991  1.00  0.00           H  
ATOM   1834 H5''   G A  58      -1.202  -9.544   0.339  1.00  0.00           H  
ATOM   1835  C4'   G A  58      -2.722  -9.776  -1.135  1.00  0.00           C  
ATOM   1836  H4'   G A  58      -2.449 -10.830  -1.180  1.00  0.00           H  
ATOM   1837  O4'   G A  58      -4.146  -9.540  -1.259  1.00  0.00           O  
ATOM   1838  C1'   G A  58      -4.487  -9.456  -2.631  1.00  0.00           C  
ATOM   1839  H1'   G A  58      -5.109 -10.323  -2.855  1.00  0.00           H  
ATOM   1840  N9    G A  58      -5.299  -8.260  -2.833  1.00  0.00           N  
ATOM   1841  C4    G A  58      -6.262  -8.080  -3.797  1.00  0.00           C  
ATOM   1842  N3    G A  58      -6.632  -8.987  -4.726  1.00  0.00           N  
ATOM   1843  C2    G A  58      -7.581  -8.521  -5.519  1.00  0.00           C  
ATOM   1844  N2    G A  58      -8.067  -9.291  -6.495  1.00  0.00           N  
ATOM   1845  H21   G A  58      -7.707 -10.226  -6.621  1.00  0.00           H  
ATOM   1846  H22   G A  58      -8.795  -8.943  -7.104  1.00  0.00           H  
ATOM   1847  N1    G A  58      -8.124  -7.266  -5.413  1.00  0.00           N  
ATOM   1848  H1    G A  58      -8.844  -7.013  -6.074  1.00  0.00           H  
ATOM   1849  C6    G A  58      -7.760  -6.316  -4.466  1.00  0.00           C  
ATOM   1850  O6    G A  58      -8.316  -5.211  -4.459  1.00  0.00           O  
ATOM   1851  C5    G A  58      -6.741  -6.802  -3.603  1.00  0.00           C  
ATOM   1852  N7    G A  58      -6.097  -6.191  -2.535  1.00  0.00           N  
ATOM   1853  C8    G A  58      -5.254  -7.092  -2.110  1.00  0.00           C  
ATOM   1854  H8    G A  58      -4.587  -6.936  -1.275  1.00  0.00           H  
ATOM   1855  C2'   G A  58      -3.189  -9.456  -3.444  1.00  0.00           C  
ATOM   1856  H2'   G A  58      -3.203  -8.694  -4.226  1.00  0.00           H  
ATOM   1857  O2'   G A  58      -2.982 -10.760  -3.957  1.00  0.00           O  
ATOM   1858 HO2'   G A  58      -2.047 -10.945  -3.869  1.00  0.00           H  
ATOM   1859  C3'   G A  58      -2.149  -9.115  -2.379  1.00  0.00           C  
ATOM   1860  H3'   G A  58      -2.025  -8.041  -2.243  1.00  0.00           H  
ATOM   1861  O3'   G A  58      -0.857  -9.628  -2.697  1.00  0.00           O  
ATOM   1862  P     A A  59       0.287  -8.635  -3.241  1.00  0.00           P  
ATOM   1863  OP1   A A  59       1.369  -9.482  -3.805  1.00  0.00           O  
ATOM   1864  OP2   A A  59       0.604  -7.657  -2.170  1.00  0.00           O  
ATOM   1865  O5'   A A  59      -0.417  -7.850  -4.437  1.00  0.00           O  
ATOM   1866  C5'   A A  59       0.265  -7.598  -5.667  1.00  0.00           C  
ATOM   1867  H5'   A A  59       1.226  -8.115  -5.672  1.00  0.00           H  
ATOM   1868 H5''   A A  59       0.438  -6.529  -5.780  1.00  0.00           H  
ATOM   1869  C4'   A A  59      -0.567  -8.086  -6.831  1.00  0.00           C  
ATOM   1870  H4'   A A  59      -0.540  -9.176  -6.820  1.00  0.00           H  
ATOM   1871  O4'   A A  59      -1.909  -7.536  -6.693  1.00  0.00           O  
ATOM   1872  C1'   A A  59      -2.303  -6.930  -7.907  1.00  0.00           C  
ATOM   1873  H1'   A A  59      -3.350  -7.188  -8.072  1.00  0.00           H  
ATOM   1874  N9    A A  59      -2.206  -5.479  -7.752  1.00  0.00           N  
ATOM   1875  C4    A A  59      -2.493  -4.543  -8.715  1.00  0.00           C  
ATOM   1876  N3    A A  59      -2.924  -4.771  -9.967  1.00  0.00           N  
ATOM   1877  C2    A A  59      -3.091  -3.625 -10.621  1.00  0.00           C  
ATOM   1878  H2    A A  59      -3.442  -3.721 -11.649  1.00  0.00           H  
ATOM   1879  N1    A A  59      -2.890  -2.371 -10.198  1.00  0.00           N  
ATOM   1880  C6    A A  59      -2.455  -2.177  -8.934  1.00  0.00           C  
ATOM   1881  N6    A A  59      -2.249  -0.928  -8.517  1.00  0.00           N  
ATOM   1882  H61   A A  59      -1.921  -0.757  -7.577  1.00  0.00           H  
ATOM   1883  H62   A A  59      -2.419  -0.156  -9.145  1.00  0.00           H  
ATOM   1884  C5    A A  59      -2.242  -3.314  -8.135  1.00  0.00           C  
ATOM   1885  N7    A A  59      -1.811  -3.469  -6.824  1.00  0.00           N  
ATOM   1886  C8    A A  59      -1.809  -4.768  -6.646  1.00  0.00           C  
ATOM   1887  H8    A A  59      -1.522  -5.235  -5.715  1.00  0.00           H  
ATOM   1888  C2'   A A  59      -1.389  -7.495  -8.989  1.00  0.00           C  
ATOM   1889  H2'   A A  59      -1.265  -6.796  -9.819  1.00  0.00           H  
ATOM   1890  O2'   A A  59      -1.891  -8.752  -9.401  1.00  0.00           O  
ATOM   1891 HO2'   A A  59      -1.173  -9.379  -9.302  1.00  0.00           H  
ATOM   1892  C3'   A A  59      -0.087  -7.647  -8.212  1.00  0.00           C  
ATOM   1893  H3'   A A  59       0.483  -6.719  -8.165  1.00  0.00           H  
ATOM   1894  O3'   A A  59       0.779  -8.615  -8.801  1.00  0.00           O  
ATOM   1895  P     U A  60       2.224  -8.168  -9.349  1.00  0.00           P  
ATOM   1896  OP1   U A  60       2.860  -9.366  -9.954  1.00  0.00           O  
ATOM   1897  OP2   U A  60       2.926  -7.432  -8.267  1.00  0.00           O  
ATOM   1898  O5'   U A  60       1.896  -7.136 -10.519  1.00  0.00           O  
ATOM   1899  C5'   U A  60       1.203  -7.551 -11.696  1.00  0.00           C  
ATOM   1900  H5'   U A  60       0.208  -7.912 -11.429  1.00  0.00           H  
ATOM   1901 H5''   U A  60       1.751  -8.355 -12.185  1.00  0.00           H  
ATOM   1902  C4'   U A  60       1.069  -6.392 -12.656  1.00  0.00           C  
ATOM   1903  H4'   U A  60       0.738  -6.795 -13.615  1.00  0.00           H  
ATOM   1904  O4'   U A  60       0.150  -5.421 -12.084  1.00  0.00           O  
ATOM   1905  C1'   U A  60       0.664  -4.112 -12.255  1.00  0.00           C  
ATOM   1906  H1'   U A  60      -0.145  -3.509 -12.670  1.00  0.00           H  
ATOM   1907  N1    U A  60       0.995  -3.570 -10.928  1.00  0.00           N  
ATOM   1908  C6    U A  60       0.551  -4.184  -9.782  1.00  0.00           C  
ATOM   1909  H6    U A  60      -0.021  -5.107  -9.869  1.00  0.00           H  
ATOM   1910  C2    U A  60       1.758  -2.416 -10.868  1.00  0.00           C  
ATOM   1911  O2    U A  60       2.196  -1.856 -11.855  1.00  0.00           O  
ATOM   1912  N3    U A  60       1.988  -1.941  -9.604  1.00  0.00           N  
ATOM   1913  H3    U A  60       2.539  -1.099  -9.532  1.00  0.00           H  
ATOM   1914  C4    U A  60       1.545  -2.481  -8.424  1.00  0.00           C  
ATOM   1915  O4    U A  60       1.693  -1.841  -7.381  1.00  0.00           O  
ATOM   1916  C5    U A  60       0.798  -3.691  -8.568  1.00  0.00           C  
ATOM   1917  H5    U A  60       0.430  -4.212  -7.684  1.00  0.00           H  
ATOM   1918  C2'   U A  60       1.850  -4.210 -13.214  1.00  0.00           C  
ATOM   1919  H2'   U A  60       2.618  -3.470 -12.984  1.00  0.00           H  
ATOM   1920  O2'   U A  60       1.364  -4.102 -14.538  1.00  0.00           O  
ATOM   1921 HO2'   U A  60       1.554  -4.934 -14.971  1.00  0.00           H  
ATOM   1922  C3'   U A  60       2.354  -5.619 -12.922  1.00  0.00           C  
ATOM   1923  H3'   U A  60       3.030  -5.654 -12.069  1.00  0.00           H  
ATOM   1924  O3'   U A  60       3.077  -6.169 -14.021  1.00  0.00           O  
ATOM   1925  P     U A  61       4.559  -5.635 -14.351  1.00  0.00           P  
ATOM   1926  OP1   U A  61       5.295  -6.755 -14.991  1.00  0.00           O  
ATOM   1927  OP2   U A  61       5.114  -4.994 -13.132  1.00  0.00           O  
ATOM   1928  O5'   U A  61       4.328  -4.502 -15.448  1.00  0.00           O  
ATOM   1929  C5'   U A  61       3.556  -4.759 -16.620  1.00  0.00           C  
ATOM   1930  H5'   U A  61       2.537  -5.025 -16.338  1.00  0.00           H  
ATOM   1931 H5''   U A  61       3.996  -5.584 -17.179  1.00  0.00           H  
ATOM   1932  C4'   U A  61       3.521  -3.532 -17.503  1.00  0.00           C  
ATOM   1933  H4'   U A  61       3.352  -3.865 -18.527  1.00  0.00           H  
ATOM   1934  O4'   U A  61       2.504  -2.621 -17.015  1.00  0.00           O  
ATOM   1935  C1'   U A  61       2.888  -1.287 -17.300  1.00  0.00           C  
ATOM   1936  H1'   U A  61       2.126  -0.874 -17.963  1.00  0.00           H  
ATOM   1937  N1    U A  61       2.862  -0.518 -16.048  1.00  0.00           N  
ATOM   1938  C6    U A  61       3.554  -0.938 -14.934  1.00  0.00           C  
ATOM   1939  H6    U A  61       4.123  -1.866 -14.986  1.00  0.00           H  
ATOM   1940  C2    U A  61       2.121   0.648 -16.027  1.00  0.00           C  
ATOM   1941  O2    U A  61       1.491   1.052 -16.988  1.00  0.00           O  
ATOM   1942  N3    U A  61       2.142   1.326 -14.836  1.00  0.00           N  
ATOM   1943  H3    U A  61       1.604   2.179 -14.797  1.00  0.00           H  
ATOM   1944  C4    U A  61       2.811   0.971 -13.690  1.00  0.00           C  
ATOM   1945  O4    U A  61       2.736   1.699 -12.699  1.00  0.00           O  
ATOM   1946  C5    U A  61       3.552  -0.247 -13.788  1.00  0.00           C  
ATOM   1947  H5    U A  61       4.117  -0.612 -12.931  1.00  0.00           H  
ATOM   1948  C2'   U A  61       4.265  -1.325 -17.966  1.00  0.00           C  
ATOM   1949  H2'   U A  61       4.912  -0.525 -17.600  1.00  0.00           H  
ATOM   1950  O2'   U A  61       4.090  -1.287 -19.370  1.00  0.00           O  
ATOM   1951 HO2'   U A  61       4.616  -1.999 -19.733  1.00  0.00           H  
ATOM   1952  C3'   U A  61       4.785  -2.686 -17.515  1.00  0.00           C  
ATOM   1953  H3'   U A  61       5.255  -2.650 -16.532  1.00  0.00           H  
ATOM   1954  O3'   U A  61       5.764  -3.219 -18.403  1.00  0.00           O  
ATOM   1955  P     A A  62       7.321  -3.161 -18.003  1.00  0.00           P  
ATOM   1956  OP1   A A  62       8.080  -3.815 -19.099  1.00  0.00           O  
ATOM   1957  OP2   A A  62       7.470  -3.656 -16.611  1.00  0.00           O  
ATOM   1958  O5'   A A  62       7.664  -1.605 -18.021  1.00  0.00           O  
ATOM   1959  C5'   A A  62       7.357  -0.800 -19.157  1.00  0.00           C  
ATOM   1960  H5'   A A  62       6.285  -0.840 -19.357  1.00  0.00           H  
ATOM   1961 H5''   A A  62       7.893  -1.172 -20.029  1.00  0.00           H  
ATOM   1962  C4'   A A  62       7.762   0.636 -18.909  1.00  0.00           C  
ATOM   1963  H4'   A A  62       8.068   1.064 -19.863  1.00  0.00           H  
ATOM   1964  O4'   A A  62       6.668   1.347 -18.282  1.00  0.00           O  
ATOM   1965  C1'   A A  62       7.188   2.451 -17.565  1.00  0.00           C  
ATOM   1966  H1'   A A  62       6.869   3.350 -18.096  1.00  0.00           H  
ATOM   1967  N9    A A  62       6.575   2.476 -16.237  1.00  0.00           N  
ATOM   1968  C4    A A  62       5.997   3.572 -15.648  1.00  0.00           C  
ATOM   1969  N3    A A  62       5.876   4.803 -16.170  1.00  0.00           N  
ATOM   1970  C2    A A  62       5.263   5.615 -15.317  1.00  0.00           C  
ATOM   1971  H2    A A  62       5.127   6.640 -15.663  1.00  0.00           H  
ATOM   1972  N1    A A  62       4.790   5.356 -14.092  1.00  0.00           N  
ATOM   1973  C6    A A  62       4.926   4.110 -13.594  1.00  0.00           C  
ATOM   1974  N6    A A  62       4.452   3.863 -12.371  1.00  0.00           N  
ATOM   1975  H61   A A  62       4.541   2.938 -11.975  1.00  0.00           H  
ATOM   1976  H62   A A  62       4.010   4.602 -11.843  1.00  0.00           H  
ATOM   1977  C5    A A  62       5.564   3.150 -14.404  1.00  0.00           C  
ATOM   1978  N7    A A  62       5.861   1.807 -14.211  1.00  0.00           N  
ATOM   1979  C8    A A  62       6.457   1.454 -15.326  1.00  0.00           C  
ATOM   1980  H8    A A  62       6.818   0.453 -15.511  1.00  0.00           H  
ATOM   1981  C2'   A A  62       8.714   2.318 -17.533  1.00  0.00           C  
ATOM   1982  H2'   A A  62       9.114   2.500 -16.534  1.00  0.00           H  
ATOM   1983  O2'   A A  62       9.256   3.190 -18.507  1.00  0.00           O  
ATOM   1984 HO2'   A A  62       9.718   2.642 -19.142  1.00  0.00           H  
ATOM   1985  C3'   A A  62       8.906   0.857 -17.933  1.00  0.00           C  
ATOM   1986  H3'   A A  62       8.844   0.178 -17.083  1.00  0.00           H  
ATOM   1987  O3'   A A  62      10.173   0.620 -18.539  1.00  0.00           O  
ATOM   1988  P     U A  63      11.452   0.301 -17.616  1.00  0.00           P  
ATOM   1989  OP1   U A  63      12.573  -0.055 -18.523  1.00  0.00           O  
ATOM   1990  OP2   U A  63      11.041  -0.647 -16.550  1.00  0.00           O  
ATOM   1991  O5'   U A  63      11.792   1.701 -16.934  1.00  0.00           O  
ATOM   1992  C5'   U A  63      12.100   2.847 -17.725  1.00  0.00           C  
ATOM   1993  H5'   U A  63      11.280   3.050 -18.415  1.00  0.00           H  
ATOM   1994 H5''   U A  63      13.008   2.667 -18.298  1.00  0.00           H  
ATOM   1995  C4'   U A  63      12.313   4.053 -16.839  1.00  0.00           C  
ATOM   1996  H4'   U A  63      12.909   4.775 -17.396  1.00  0.00           H  
ATOM   1997  O4'   U A  63      11.031   4.570 -16.409  1.00  0.00           O  
ATOM   1998  C1'   U A  63      11.200   5.273 -15.192  1.00  0.00           C  
ATOM   1999  H1'   U A  63      11.033   6.328 -15.412  1.00  0.00           H  
ATOM   2000  N1    U A  63      10.158   4.838 -14.252  1.00  0.00           N  
ATOM   2001  C6    U A  63       9.929   3.504 -13.998  1.00  0.00           C  
ATOM   2002  H6    U A  63      10.530   2.759 -14.520  1.00  0.00           H  
ATOM   2003  C2    U A  63       9.415   5.818 -13.622  1.00  0.00           C  
ATOM   2004  O2    U A  63       9.581   7.008 -13.824  1.00  0.00           O  
ATOM   2005  N3    U A  63       8.470   5.356 -12.746  1.00  0.00           N  
ATOM   2006  H3    U A  63       7.920   6.056 -12.270  1.00  0.00           H  
ATOM   2007  C4    U A  63       8.191   4.047 -12.440  1.00  0.00           C  
ATOM   2008  O4    U A  63       7.309   3.795 -11.618  1.00  0.00           O  
ATOM   2009  C5    U A  63       8.995   3.090 -13.135  1.00  0.00           C  
ATOM   2010  H5    U A  63       8.847   2.025 -12.961  1.00  0.00           H  
ATOM   2011  C2'   U A  63      12.625   5.013 -14.691  1.00  0.00           C  
ATOM   2012  H2'   U A  63      12.640   4.771 -13.626  1.00  0.00           H  
ATOM   2013  O2'   U A  63      13.419   6.139 -15.007  1.00  0.00           O  
ATOM   2014 HO2'   U A  63      14.114   5.831 -15.589  1.00  0.00           H  
ATOM   2015  C3'   U A  63      13.034   3.802 -15.526  1.00  0.00           C  
ATOM   2016  H3'   U A  63      12.730   2.858 -15.074  1.00  0.00           H  
ATOM   2017  O3'   U A  63      14.445   3.718 -15.710  1.00  0.00           O  
ATOM   2018  P     G A  64      15.359   3.025 -14.583  1.00  0.00           P  
ATOM   2019  OP1   G A  64      16.750   3.006 -15.102  1.00  0.00           O  
ATOM   2020  OP2   G A  64      14.713   1.752 -14.172  1.00  0.00           O  
ATOM   2021  O5'   G A  64      15.299   4.041 -13.357  1.00  0.00           O  
ATOM   2022  C5'   G A  64      15.832   5.361 -13.469  1.00  0.00           C  
ATOM   2023  H5'   G A  64      15.174   5.972 -14.087  1.00  0.00           H  
ATOM   2024 H5''   G A  64      16.817   5.322 -13.933  1.00  0.00           H  
ATOM   2025  C4'   G A  64      15.959   5.996 -12.102  1.00  0.00           C  
ATOM   2026  H4'   G A  64      16.897   6.551 -12.081  1.00  0.00           H  
ATOM   2027  O4'   G A  64      14.794   6.822 -11.851  1.00  0.00           O  
ATOM   2028  C1'   G A  64      14.522   6.845 -10.460  1.00  0.00           C  
ATOM   2029  H1'   G A  64      14.612   7.883 -10.135  1.00  0.00           H  
ATOM   2030  N9    G A  64      13.138   6.429 -10.254  1.00  0.00           N  
ATOM   2031  C4    G A  64      12.200   7.062  -9.474  1.00  0.00           C  
ATOM   2032  N3    G A  64      12.392   8.193  -8.763  1.00  0.00           N  
ATOM   2033  C2    G A  64      11.303   8.556  -8.109  1.00  0.00           C  
ATOM   2034  N2    G A  64      11.319   9.657  -7.352  1.00  0.00           N  
ATOM   2035  H21   G A  64      12.169  10.199  -7.291  1.00  0.00           H  
ATOM   2036  H22   G A  64      10.494   9.950  -6.847  1.00  0.00           H  
ATOM   2037  N1    G A  64      10.118   7.866  -8.148  1.00  0.00           N  
ATOM   2038  H1    G A  64       9.347   8.231  -7.609  1.00  0.00           H  
ATOM   2039  C6    G A  64       9.896   6.701  -8.873  1.00  0.00           C  
ATOM   2040  O6    G A  64       8.786   6.158  -8.839  1.00  0.00           O  
ATOM   2041  C5    G A  64      11.058   6.297  -9.581  1.00  0.00           C  
ATOM   2042  N7    G A  64      11.272   5.206 -10.415  1.00  0.00           N  
ATOM   2043  C8    G A  64      12.516   5.328 -10.789  1.00  0.00           C  
ATOM   2044  H8    G A  64      13.006   4.632 -11.455  1.00  0.00           H  
ATOM   2045  C2'   G A  64      15.539   5.935  -9.767  1.00  0.00           C  
ATOM   2046  H2'   G A  64      15.073   5.342  -8.978  1.00  0.00           H  
ATOM   2047  O2'   G A  64      16.609   6.730  -9.292  1.00  0.00           O  
ATOM   2048 HO2'   G A  64      16.833   6.400  -8.421  1.00  0.00           H  
ATOM   2049  C3'   G A  64      15.983   5.040 -10.919  1.00  0.00           C  
ATOM   2050  H3'   G A  64      15.315   4.193 -11.074  1.00  0.00           H  
ATOM   2051  O3'   G A  64      17.279   4.488 -10.710  1.00  0.00           O  
ATOM   2052  P     U A  65      17.474   3.283  -9.663  1.00  0.00           P  
ATOM   2053  OP1   U A  65      18.842   3.408  -9.096  1.00  0.00           O  
ATOM   2054  OP2   U A  65      17.068   2.018 -10.326  1.00  0.00           O  
ATOM   2055  O5'   U A  65      16.421   3.593  -8.507  1.00  0.00           O  
ATOM   2056  C5'   U A  65      16.678   3.222  -7.152  1.00  0.00           C  
ATOM   2057  H5'   U A  65      17.642   2.717  -7.085  1.00  0.00           H  
ATOM   2058 H5''   U A  65      15.900   2.546  -6.802  1.00  0.00           H  
ATOM   2059  C4'   U A  65      16.696   4.450  -6.268  1.00  0.00           C  
ATOM   2060  H4'   U A  65      17.732   4.777  -6.178  1.00  0.00           H  
ATOM   2061  O4'   U A  65      15.813   5.459  -6.837  1.00  0.00           O  
ATOM   2062  C1'   U A  65      15.050   6.065  -5.807  1.00  0.00           C  
ATOM   2063  H1'   U A  65      15.113   7.145  -5.950  1.00  0.00           H  
ATOM   2064  N1    U A  65      13.643   5.664  -5.964  1.00  0.00           N  
ATOM   2065  C6    U A  65      13.263   4.715  -6.886  1.00  0.00           C  
ATOM   2066  H6    U A  65      14.028   4.254  -7.512  1.00  0.00           H  
ATOM   2067  C2    U A  65      12.710   6.271  -5.143  1.00  0.00           C  
ATOM   2068  O2    U A  65      13.003   7.119  -4.321  1.00  0.00           O  
ATOM   2069  N3    U A  65      11.419   5.848  -5.320  1.00  0.00           N  
ATOM   2070  H3    U A  65      10.719   6.271  -4.727  1.00  0.00           H  
ATOM   2071  C4    U A  65      10.970   4.907  -6.215  1.00  0.00           C  
ATOM   2072  O4    U A  65       9.776   4.609  -6.228  1.00  0.00           O  
ATOM   2073  C5    U A  65      11.991   4.332  -7.036  1.00  0.00           C  
ATOM   2074  H5    U A  65      11.730   3.584  -7.785  1.00  0.00           H  
ATOM   2075  C2'   U A  65      15.663   5.622  -4.481  1.00  0.00           C  
ATOM   2076  H2'   U A  65      14.912   5.560  -3.690  1.00  0.00           H  
ATOM   2077  O2'   U A  65      16.730   6.495  -4.158  1.00  0.00           O  
ATOM   2078 HO2'   U A  65      17.503   5.949  -4.001  1.00  0.00           H  
ATOM   2079  C3'   U A  65      16.176   4.237  -4.852  1.00  0.00           C  
ATOM   2080  H3'   U A  65      15.393   3.480  -4.822  1.00  0.00           H  
ATOM   2081  O3'   U A  65      17.201   3.783  -3.973  1.00  0.00           O  
ATOM   2082  P     C A  66      16.829   3.353  -2.468  1.00  0.00           P  
ATOM   2083  OP1   C A  66      17.654   4.193  -1.563  1.00  0.00           O  
ATOM   2084  OP2   C A  66      15.347   3.378  -2.345  1.00  0.00           O  
ATOM   2085  O5'   C A  66      17.347   1.847  -2.357  1.00  0.00           O  
ATOM   2086  C5'   C A  66      16.461   0.739  -2.520  1.00  0.00           C  
ATOM   2087  H5'   C A  66      17.011  -0.115  -2.920  1.00  0.00           H  
ATOM   2088 H5''   C A  66      15.664   1.002  -3.213  1.00  0.00           H  
ATOM   2089  C4'   C A  66      15.852   0.358  -1.188  1.00  0.00           C  
ATOM   2090  H4'   C A  66      16.653  -0.034  -0.561  1.00  0.00           H  
ATOM   2091  O4'   C A  66      15.200   1.535  -0.633  1.00  0.00           O  
ATOM   2092  C1'   C A  66      13.908   1.196  -0.166  1.00  0.00           C  
ATOM   2093  H1'   C A  66      13.793   1.658   0.815  1.00  0.00           H  
ATOM   2094  N1    C A  66      12.907   1.791  -1.071  1.00  0.00           N  
ATOM   2095  C6    C A  66      13.000   1.633  -2.426  1.00  0.00           C  
ATOM   2096  H6    C A  66      13.836   1.078  -2.847  1.00  0.00           H  
ATOM   2097  C2    C A  66      11.847   2.514  -0.518  1.00  0.00           C  
ATOM   2098  O2    C A  66      11.794   2.655   0.712  1.00  0.00           O  
ATOM   2099  N3    C A  66      10.910   3.044  -1.335  1.00  0.00           N  
ATOM   2100  C4    C A  66      11.007   2.880  -2.656  1.00  0.00           C  
ATOM   2101  N4    C A  66      10.061   3.424  -3.422  1.00  0.00           N  
ATOM   2102  H41   C A  66      10.092   3.329  -4.427  1.00  0.00           H  
ATOM   2103  H42   C A  66       9.299   3.925  -2.989  1.00  0.00           H  
ATOM   2104  C5    C A  66      12.080   2.154  -3.248  1.00  0.00           C  
ATOM   2105  H5    C A  66      12.149   2.027  -4.329  1.00  0.00           H  
ATOM   2106  C2'   C A  66      13.844  -0.327  -0.094  1.00  0.00           C  
ATOM   2107  H2'   C A  66      12.832  -0.697  -0.269  1.00  0.00           H  
ATOM   2108  O2'   C A  66      14.372  -0.742   1.152  1.00  0.00           O  
ATOM   2109 HO2'   C A  66      15.180  -1.220   0.970  1.00  0.00           H  
ATOM   2110  C3'   C A  66      14.768  -0.716  -1.242  1.00  0.00           C  
ATOM   2111  H3'   C A  66      14.258  -0.724  -2.205  1.00  0.00           H  
ATOM   2112  O3'   C A  66      15.300  -2.026  -1.068  1.00  0.00           O  
ATOM   2113  P     C A  67      14.577  -3.281  -1.769  1.00  0.00           P  
ATOM   2114  OP1   C A  67      15.043  -4.514  -1.087  1.00  0.00           O  
ATOM   2115  OP2   C A  67      14.752  -3.143  -3.237  1.00  0.00           O  
ATOM   2116  O5'   C A  67      13.029  -3.077  -1.445  1.00  0.00           O  
ATOM   2117  C5'   C A  67      12.469  -3.506  -0.204  1.00  0.00           C  
ATOM   2118  H5'   C A  67      13.025  -3.062   0.624  1.00  0.00           H  
ATOM   2119 H5''   C A  67      12.527  -4.591  -0.127  1.00  0.00           H  
ATOM   2120  C4'   C A  67      11.020  -3.084  -0.111  1.00  0.00           C  
ATOM   2121  H4'   C A  67      10.680  -3.289   0.904  1.00  0.00           H  
ATOM   2122  O4'   C A  67      10.910  -1.684  -0.487  1.00  0.00           O  
ATOM   2123  C1'   C A  67       9.694  -1.473  -1.185  1.00  0.00           C  
ATOM   2124  H1'   C A  67       9.158  -0.684  -0.657  1.00  0.00           H  
ATOM   2125  N1    C A  67      10.012  -0.982  -2.536  1.00  0.00           N  
ATOM   2126  C6    C A  67      11.050  -1.514  -3.249  1.00  0.00           C  
ATOM   2127  H6    C A  67      11.661  -2.301  -2.807  1.00  0.00           H  
ATOM   2128  C2    C A  67       9.229   0.037  -3.086  1.00  0.00           C  
ATOM   2129  O2    C A  67       8.300   0.508  -2.415  1.00  0.00           O  
ATOM   2130  N3    C A  67       9.503   0.483  -4.332  1.00  0.00           N  
ATOM   2131  C4    C A  67      10.513  -0.048  -5.022  1.00  0.00           C  
ATOM   2132  N4    C A  67      10.740   0.421  -6.250  1.00  0.00           N  
ATOM   2133  H41   C A  67      11.493   0.049  -6.810  1.00  0.00           H  
ATOM   2134  H42   C A  67      10.145   1.148  -6.622  1.00  0.00           H  
ATOM   2135  C5    C A  67      11.334  -1.082  -4.485  1.00  0.00           C  
ATOM   2136  H5    C A  67      12.159  -1.505  -5.057  1.00  0.00           H  
ATOM   2137  C2'   C A  67       8.923  -2.793  -1.181  1.00  0.00           C  
ATOM   2138  H2'   C A  67       8.377  -2.945  -2.115  1.00  0.00           H  
ATOM   2139  O2'   C A  67       8.081  -2.823  -0.044  1.00  0.00           O  
ATOM   2140 HO2'   C A  67       8.474  -3.430   0.582  1.00  0.00           H  
ATOM   2141  C3'   C A  67      10.061  -3.800  -1.051  1.00  0.00           C  
ATOM   2142  H3'   C A  67      10.530  -4.027  -2.008  1.00  0.00           H  
ATOM   2143  O3'   C A  67       9.629  -5.048  -0.514  1.00  0.00           O  
ATOM   2144  P     A A  68       8.936  -6.137  -1.476  1.00  0.00           P  
ATOM   2145  OP1   A A  68       8.960  -7.439  -0.762  1.00  0.00           O  
ATOM   2146  OP2   A A  68       9.544  -6.031  -2.827  1.00  0.00           O  
ATOM   2147  O5'   A A  68       7.419  -5.660  -1.570  1.00  0.00           O  
ATOM   2148  C5'   A A  68       6.629  -5.495  -0.394  1.00  0.00           C  
ATOM   2149  H5'   A A  68       7.020  -4.666   0.198  1.00  0.00           H  
ATOM   2150 H5''   A A  68       6.664  -6.405   0.204  1.00  0.00           H  
ATOM   2151  C4'   A A  68       5.192  -5.208  -0.763  1.00  0.00           C  
ATOM   2152  H4'   A A  68       4.575  -5.420   0.110  1.00  0.00           H  
ATOM   2153  O4'   A A  68       5.077  -3.845  -1.234  1.00  0.00           O  
ATOM   2154  C1'   A A  68       3.940  -3.742  -2.069  1.00  0.00           C  
ATOM   2155  H1'   A A  68       3.196  -3.167  -1.515  1.00  0.00           H  
ATOM   2156  N9    A A  68       4.309  -2.966  -3.254  1.00  0.00           N  
ATOM   2157  C4    A A  68       3.971  -3.252  -4.555  1.00  0.00           C  
ATOM   2158  N3    A A  68       3.253  -4.298  -5.000  1.00  0.00           N  
ATOM   2159  C2    A A  68       3.122  -4.249  -6.322  1.00  0.00           C  
ATOM   2160  H2    A A  68       2.555  -5.066  -6.766  1.00  0.00           H  
ATOM   2161  N1    A A  68       3.589  -3.338  -7.186  1.00  0.00           N  
ATOM   2162  C6    A A  68       4.302  -2.298  -6.706  1.00  0.00           C  
ATOM   2163  N6    A A  68       4.752  -1.387  -7.567  1.00  0.00           N  
ATOM   2164  H61   A A  68       5.282  -0.597  -7.231  1.00  0.00           H  
ATOM   2165  H62   A A  68       4.560  -1.494  -8.552  1.00  0.00           H  
ATOM   2166  C5    A A  68       4.519  -2.239  -5.319  1.00  0.00           C  
ATOM   2167  N7    A A  68       5.196  -1.331  -4.516  1.00  0.00           N  
ATOM   2168  C8    A A  68       5.045  -1.808  -3.304  1.00  0.00           C  
ATOM   2169  H8    A A  68       5.459  -1.332  -2.427  1.00  0.00           H  
ATOM   2170  C2'   A A  68       3.447  -5.161  -2.379  1.00  0.00           C  
ATOM   2171  H2'   A A  68       3.268  -5.300  -3.447  1.00  0.00           H  
ATOM   2172  O2'   A A  68       2.295  -5.412  -1.597  1.00  0.00           O  
ATOM   2173 HO2'   A A  68       2.198  -6.365  -1.534  1.00  0.00           H  
ATOM   2174  H3'   A A  68       5.364  -6.165  -2.704  1.00  0.00           H  
ATOM   2175  C3'   A A  68       4.624  -6.018  -1.917  1.00  0.00           C  
ATOM   2176  O3'   A A  68       4.212  -7.330  -1.517  1.00  0.00           O  
ATOM   2177 HO3'   A A  68       4.773  -7.960  -1.976  1.00  0.00           H  
ENDMDL
END
