# Supplementary material for: RPocket: an intuitive database of RNA pocket topology information with RNA-ligand data resources
Source: BMC Bioinformatics. 2021 Sep 8;22:428. doi: 10.1186/s12859-021-04349-4 (PMC8424408; doi:10.1186/s12859-021-04349-4)
Supplement: Supplementary file 7 — Additional file 7. Folder S3: Nine other experimental structures and their modeling structures and pockets. [file 12859_2021_4349_MOESM7_ESM.zip › 12859_2021_4349_MOESM7_ESM/3GOT_d1.pdb]

REMARK                                                              
ATOM      1 HO5' G5      1     106.124  21.276  38.067  1.00  0.00           H  
ATOM      2  O5' G5      1     105.821  20.718  37.320  1.00  0.00           O  
ATOM      3  C5' G5      1     104.594  21.236  36.803  1.00  0.00           C  
ATOM      4  H5' G5      1     104.738  22.269  36.480  1.00  0.00           H  
ATOM      5 H5'' G5      1     103.838  21.235  37.592  1.00  0.00           H  
ATOM      6  C4' G5      1     104.055  20.421  35.614  1.00  0.00           C  
ATOM      7  H4' G5      1     103.160  20.914  35.231  1.00  0.00           H  
ATOM      8  O4' G5      1     105.012  20.335  34.559  1.00  0.00           O  
ATOM      9  C1' G5      1     104.907  19.056  33.938  1.00  0.00           C  
ATOM     10  H1' G5      1     104.682  19.181  32.876  1.00  0.00           H  
ATOM     11  N9  G5      1     106.183  18.303  34.034  1.00  0.00           N  
ATOM     12  C8  G5      1     107.286  18.549  34.818  1.00  0.00           C  
ATOM     13  H8  G5      1     107.309  19.344  35.554  1.00  0.00           H  
ATOM     14  N7  G5      1     108.303  17.760  34.576  1.00  0.00           N  
ATOM     15  C5  G5      1     107.830  16.905  33.571  1.00  0.00           C  
ATOM     16  C6  G5      1     108.457  15.813  32.865  1.00  0.00           C  
ATOM     17  O6  G5      1     109.595  15.354  32.989  1.00  0.00           O  
ATOM     18  N1  G5      1     107.637  15.224  31.918  1.00  0.00           N  
ATOM     19  H1  G5      1     108.023  14.466  31.386  1.00  0.00           H  
ATOM     20  C2  G5      1     106.363  15.629  31.670  1.00  0.00           C  
ATOM     21  N2  G5      1     105.690  14.998  30.741  1.00  0.00           N  
ATOM     22  H21 G5      1     106.096  14.236  30.221  1.00  0.00           H  
ATOM     23  H22 G5      1     104.745  15.304  30.562  1.00  0.00           H  
ATOM     24  N3  G5      1     105.747  16.631  32.295  1.00  0.00           N  
ATOM     25  C4  G5      1     106.532  17.233  33.240  1.00  0.00           C  
ATOM     26  C3' G5      1     103.677  18.984  35.983  1.00  0.00           C  
ATOM     27  H3' G5      1     104.454  18.569  36.627  1.00  0.00           H  
ATOM     28  C2' G5      1     103.752  18.297  34.608  1.00  0.00           C  
ATOM     29  H2' G5      1     103.983  17.235  34.728  1.00  0.00           H  
ATOM     30  O2' G5      1     102.579  18.480  33.805  1.00  0.00           O  
ATOM     31 HO2' G5      1     102.609  17.889  33.026  1.00  0.00           H  
ATOM     32  O3' G5      1     102.386  18.865  36.582  1.00  0.00           O  
ATOM     33  P   G       2     102.206  18.143  38.014  1.00  0.00           P  
ATOM     34  OP1 G       2     100.743  18.008  38.272  1.00  0.00           O  
ATOM     35  OP2 G       2     103.040  18.876  39.008  1.00  0.00           O  
ATOM     36  O5' G       2     102.851  16.667  37.804  1.00  0.00           O  
ATOM     37  C5' G       2     102.150  15.627  37.133  1.00  0.00           C  
ATOM     38  H5' G       2     101.860  15.957  36.134  1.00  0.00           H  
ATOM     39 H5'' G       2     101.241  15.391  37.691  1.00  0.00           H  
ATOM     40  C4' G       2     102.983  14.337  37.009  1.00  0.00           C  
ATOM     41  H4' G       2     102.343  13.557  36.592  1.00  0.00           H  
ATOM     42  O4' G       2     104.120  14.478  36.154  1.00  0.00           O  
ATOM     43  C1' G       2     105.220  13.765  36.724  1.00  0.00           C  
ATOM     44  H1' G       2     105.668  13.097  35.985  1.00  0.00           H  
ATOM     45  N9  G       2     106.262  14.724  37.174  1.00  0.00           N  
ATOM     46  C8  G       2     106.151  16.087  37.299  1.00  0.00           C  
ATOM     47  H8  G       2     105.219  16.606  37.135  1.00  0.00           H  
ATOM     48  N7  G       2     107.264  16.698  37.600  1.00  0.00           N  
ATOM     49  C5  G       2     108.194  15.656  37.690  1.00  0.00           C  
ATOM     50  C6  G       2     109.611  15.674  37.955  1.00  0.00           C  
ATOM     51  O6  G       2     110.359  16.638  38.118  1.00  0.00           O  
ATOM     52  N1  G       2     110.175  14.418  38.026  1.00  0.00           N  
ATOM     53  H1  G       2     111.159  14.361  38.241  1.00  0.00           H  
ATOM     54  C2  G       2     109.484  13.274  37.813  1.00  0.00           C  
ATOM     55  N2  G       2     110.163  12.165  37.949  1.00  0.00           N  
ATOM     56  H21 G       2     111.131  12.197  38.254  1.00  0.00           H  
ATOM     57  H22 G       2     109.692  11.293  37.779  1.00  0.00           H  
ATOM     58  N3  G       2     108.186  13.207  37.498  1.00  0.00           N  
ATOM     59  C4  G       2     107.584  14.438  37.462  1.00  0.00           C  
ATOM     60  C3' G       2     103.500  13.832  38.360  1.00  0.00           C  
ATOM     61  H3' G       2     103.917  14.672  38.919  1.00  0.00           H  
ATOM     62  C2' G       2     104.664  12.940  37.890  1.00  0.00           C  
ATOM     63  H2' G       2     105.405  12.828  38.683  1.00  0.00           H  
ATOM     64  O2' G       2     104.258  11.670  37.365  1.00  0.00           O  
ATOM     65 HO2' G       2     105.008  11.046  37.398  1.00  0.00           H  
ATOM     66  O3' G       2     102.488  13.180  39.127  1.00  0.00           O  
ATOM     67  P   A       3     102.612  13.078  40.736  1.00  0.00           P  
ATOM     68  OP1 A       3     101.449  12.291  41.238  1.00  0.00           O  
ATOM     69  OP2 A       3     102.826  14.448  41.282  1.00  0.00           O  
ATOM     70  O5' A       3     103.966  12.233  40.989  1.00  0.00           O  
ATOM     71  C5' A       3     104.052  10.851  40.671  1.00  0.00           C  
ATOM     72  H5' A       3     103.764  10.680  39.635  1.00  0.00           H  
ATOM     73 H5'' A       3     103.365  10.291  41.306  1.00  0.00           H  
ATOM     74  C4' A       3     105.472  10.306  40.891  1.00  0.00           C  
ATOM     75  H4' A       3     105.482   9.239  40.658  1.00  0.00           H  
ATOM     76  O4' A       3     106.468  10.952  40.096  1.00  0.00           O  
ATOM     77  C1' A       3     107.643  11.119  40.887  1.00  0.00           C  
ATOM     78  H1' A       3     108.504  10.675  40.381  1.00  0.00           H  
ATOM     79  N9  A       3     107.932  12.564  41.082  1.00  0.00           N  
ATOM     80  C8  A       3     107.089  13.647  40.990  1.00  0.00           C  
ATOM     81  H8  A       3     106.022  13.543  40.857  1.00  0.00           H  
ATOM     82  N7  A       3     107.690  14.810  41.035  1.00  0.00           N  
ATOM     83  C5  A       3     109.037  14.461  41.204  1.00  0.00           C  
ATOM     84  C6  A       3     110.259  15.179  41.305  1.00  0.00           C  
ATOM     85  N6  A       3     110.382  16.492  41.219  1.00  0.00           N  
ATOM     86  H61 A       3     111.311  16.895  41.222  1.00  0.00           H  
ATOM     87  H62 A       3     109.568  17.055  41.046  1.00  0.00           H  
ATOM     88  N1  A       3     111.416  14.544  41.487  1.00  0.00           N  
ATOM     89  C2  A       3     111.393  13.221  41.557  1.00  0.00           C  
ATOM     90  H2  A       3     112.350  12.739  41.710  1.00  0.00           H  
ATOM     91  N3  A       3     110.343  12.412  41.460  1.00  0.00           N  
ATOM     92  C4  A       3     109.183  13.100  41.275  1.00  0.00           C  
ATOM     93  C3' A       3     105.890  10.477  42.349  1.00  0.00           C  
ATOM     94  H3' A       3     105.650  11.492  42.669  1.00  0.00           H  
ATOM     95  C2' A       3     107.418  10.382  42.213  1.00  0.00           C  
ATOM     96  H2' A       3     107.898  10.911  43.033  1.00  0.00           H  
ATOM     97  O2' A       3     107.919   9.046  42.076  1.00  0.00           O  
ATOM     98 HO2' A       3     108.777   8.974  42.538  1.00  0.00           H  
ATOM     99  O3' A       3     105.247   9.530  43.201  1.00  0.00           O  
ATOM    100  P   C       4     105.191   9.773  44.789  1.00  0.00           P  
ATOM    101  OP1 C       4     104.405   8.667  45.405  1.00  0.00           O  
ATOM    102  OP2 C       4     104.772  11.181  45.046  1.00  0.00           O  
ATOM    103  O5' C       4     106.739   9.580  45.192  1.00  0.00           O  
ATOM    104  C5' C       4     107.351  10.375  46.184  1.00  0.00           C  
ATOM    105  H5' C       4     107.029  10.040  47.171  1.00  0.00           H  
ATOM    106 H5'' C       4     107.064  11.420  46.070  1.00  0.00           H  
ATOM    107  C4' C       4     108.876  10.282  46.076  1.00  0.00           C  
ATOM    108  H4' C       4     109.189   9.241  46.172  1.00  0.00           H  
ATOM    109  O4' C       4     109.412  10.826  44.869  1.00  0.00           O  
ATOM    110  C1' C       4     110.503  11.690  45.178  1.00  0.00           C  
ATOM    111  H1' C       4     111.355  11.447  44.537  1.00  0.00           H  
ATOM    112  N1  C       4     110.149  13.130  44.954  1.00  0.00           N  
ATOM    113  C6  C       4     108.854  13.550  44.747  1.00  0.00           C  
ATOM    114  H6  C       4     108.043  12.834  44.749  1.00  0.00           H  
ATOM    115  C5  C       4     108.589  14.860  44.522  1.00  0.00           C  
ATOM    116  H5  C       4     107.572  15.182  44.354  1.00  0.00           H  
ATOM    117  C4  C       4     109.689  15.760  44.501  1.00  0.00           C  
ATOM    118  N4  C       4     109.499  17.029  44.257  1.00  0.00           N  
ATOM    119  H41 C       4     110.323  17.604  44.113  1.00  0.00           H  
ATOM    120  H42 C       4     108.574  17.363  44.052  1.00  0.00           H  
ATOM    121  N3  C       4     110.939  15.378  44.655  1.00  0.00           N  
ATOM    122  C2  C       4     111.190  14.068  44.892  1.00  0.00           C  
ATOM    123  O2  C       4     112.366  13.742  45.050  1.00  0.00           O  
ATOM    124  C3' C       4     109.484  11.080  47.218  1.00  0.00           C  
ATOM    125  H3' C       4     108.931  12.018  47.313  1.00  0.00           H  
ATOM    126  C2' C       4     110.875  11.398  46.643  1.00  0.00           C  
ATOM    127  H2' C       4     111.301  12.274  47.132  1.00  0.00           H  
ATOM    128  O2' C       4     111.787  10.294  46.672  1.00  0.00           O  
ATOM    129 HO2' C       4     112.692  10.601  46.475  1.00  0.00           H  
ATOM    130  O3' C       4     109.425  10.336  48.429  1.00  0.00           O  
ATOM    131  P   A       5     109.214  11.090  49.831  1.00  0.00           P  
ATOM    132  OP1 A       5     109.173  10.063  50.911  1.00  0.00           O  
ATOM    133  OP2 A       5     108.065  12.029  49.691  1.00  0.00           O  
ATOM    134  O5' A       5     110.573  11.949  49.948  1.00  0.00           O  
ATOM    135  C5' A       5     111.825  11.299  50.112  1.00  0.00           C  
ATOM    136  H5' A       5     111.976  10.568  49.318  1.00  0.00           H  
ATOM    137 H5'' A       5     111.834  10.768  51.066  1.00  0.00           H  
ATOM    138  C4' A       5     112.999  12.284  50.096  1.00  0.00           C  
ATOM    139  H4' A       5     113.916  11.738  50.324  1.00  0.00           H  
ATOM    140  O4' A       5     113.168  12.938  48.840  1.00  0.00           O  
ATOM    141  C1' A       5     113.570  14.280  49.089  1.00  0.00           C  
ATOM    142  H1' A       5     114.499  14.505  48.559  1.00  0.00           H  
ATOM    143  N9  A       5     112.528  15.215  48.603  1.00  0.00           N  
ATOM    144  C8  A       5     111.204  14.978  48.316  1.00  0.00           C  
ATOM    145  H8  A       5     110.728  14.025  48.503  1.00  0.00           H  
ATOM    146  N7  A       5     110.582  15.992  47.771  1.00  0.00           N  
ATOM    147  C5  A       5     111.577  16.978  47.714  1.00  0.00           C  
ATOM    148  C6  A       5     111.650  18.310  47.234  1.00  0.00           C  
ATOM    149  N6  A       5     110.667  18.952  46.631  1.00  0.00           N  
ATOM    150  H61 A       5     110.839  19.881  46.262  1.00  0.00           H  
ATOM    151  H62 A       5     109.798  18.469  46.472  1.00  0.00           H  
ATOM    152  N1  A       5     112.765  19.033  47.361  1.00  0.00           N  
ATOM    153  C2  A       5     113.812  18.463  47.940  1.00  0.00           C  
ATOM    154  H2  A       5     114.700  19.075  48.030  1.00  0.00           H  
ATOM    155  N3  A       5     113.906  17.226  48.412  1.00  0.00           N  
ATOM    156  C4  A       5     112.747  16.526  48.263  1.00  0.00           C  
ATOM    157  C3' A       5     112.827  13.378  51.148  1.00  0.00           C  
ATOM    158  H3' A       5     111.816  13.786  51.077  1.00  0.00           H  
ATOM    159  C2' A       5     113.802  14.430  50.598  1.00  0.00           C  
ATOM    160  H2' A       5     113.517  15.425  50.937  1.00  0.00           H  
ATOM    161  O2' A       5     115.181  14.157  50.872  1.00  0.00           O  
ATOM    162 HO2' A       5     115.699  14.983  50.812  1.00  0.00           H  
ATOM    163  O3' A       5     113.081  12.900  52.468  1.00  0.00           O  
ATOM    164  P   U       6     112.334  13.562  53.736  1.00  0.00           P  
ATOM    165  OP1 U       6     112.830  12.882  54.968  1.00  0.00           O  
ATOM    166  OP2 U       6     110.867  13.573  53.477  1.00  0.00           O  
ATOM    167  O5' U       6     112.853  15.093  53.726  1.00  0.00           O  
ATOM    168  C5' U       6     114.201  15.417  54.035  1.00  0.00           C  
ATOM    169  H5' U       6     114.877  14.790  53.453  1.00  0.00           H  
ATOM    170 H5'' U       6     114.385  15.223  55.093  1.00  0.00           H  
ATOM    171  C4' U       6     114.527  16.890  53.740  1.00  0.00           C  
ATOM    172  H4' U       6     115.554  17.089  54.051  1.00  0.00           H  
ATOM    173  O4' U       6     114.401  17.222  52.359  1.00  0.00           O  
ATOM    174  C1' U       6     113.901  18.552  52.254  1.00  0.00           C  
ATOM    175  H1' U       6     114.619  19.151  51.690  1.00  0.00           H  
ATOM    176  N1  U       6     112.591  18.607  51.540  1.00  0.00           N  
ATOM    177  C6  U       6     111.698  17.555  51.527  1.00  0.00           C  
ATOM    178  H6  U       6     111.936  16.651  52.070  1.00  0.00           H  
ATOM    179  C5  U       6     110.532  17.639  50.831  1.00  0.00           C  
ATOM    180  H5  U       6     109.845  16.805  50.819  1.00  0.00           H  
ATOM    181  C4  U       6     110.176  18.833  50.093  1.00  0.00           C  
ATOM    182  O4  U       6     109.157  19.012  49.430  1.00  0.00           O  
ATOM    183  N3  U       6     111.111  19.828  50.159  1.00  0.00           N  
ATOM    184  H3  U       6     110.884  20.691  49.691  1.00  0.00           H  
ATOM    185  C2  U       6     112.294  19.788  50.853  1.00  0.00           C  
ATOM    186  O2  U       6     113.032  20.772  50.841  1.00  0.00           O  
ATOM    187  C3' U       6     113.611  17.848  54.499  1.00  0.00           C  
ATOM    188  H3' U       6     112.576  17.516  54.384  1.00  0.00           H  
ATOM    189  C2' U       6     113.797  19.131  53.673  1.00  0.00           C  
ATOM    190  H2' U       6     112.925  19.781  53.774  1.00  0.00           H  
ATOM    191  O2' U       6     115.010  19.837  53.962  1.00  0.00           O  
ATOM    192 HO2' U       6     114.913  20.779  53.725  1.00  0.00           H  
ATOM    193  O3' U       6     113.954  17.948  55.879  1.00  0.00           O  
ATOM    194  P   A       7     112.814  18.282  56.972  1.00  0.00           P  
ATOM    195  OP1 A       7     113.495  18.423  58.294  1.00  0.00           O  
ATOM    196  OP2 A       7     111.735  17.261  56.842  1.00  0.00           O  
ATOM    197  O5' A       7     112.218  19.720  56.500  1.00  0.00           O  
ATOM    198  C5' A       7     112.918  20.935  56.765  1.00  0.00           C  
ATOM    199  H5' A       7     113.909  20.900  56.311  1.00  0.00           H  
ATOM    200 H5'' A       7     113.040  21.053  57.841  1.00  0.00           H  
ATOM    201  C4' A       7     112.179  22.173  56.241  1.00  0.00           C  
ATOM    202  H4' A       7     112.715  23.062  56.569  1.00  0.00           H  
ATOM    203  O4' A       7     112.106  22.197  54.818  1.00  0.00           O  
ATOM    204  C1' A       7     110.933  22.907  54.452  1.00  0.00           C  
ATOM    205  H1' A       7     111.189  23.888  54.041  1.00  0.00           H  
ATOM    206  N9  A       7     110.162  22.148  53.450  1.00  0.00           N  
ATOM    207  C8  A       7     109.878  20.806  53.439  1.00  0.00           C  
ATOM    208  H8  A       7     110.338  20.111  54.133  1.00  0.00           H  
ATOM    209  N7  A       7     109.003  20.447  52.535  1.00  0.00           N  
ATOM    210  C5  A       7     108.672  21.665  51.918  1.00  0.00           C  
ATOM    211  C6  A       7     107.779  22.062  50.889  1.00  0.00           C  
ATOM    212  N6  A       7     107.007  21.240  50.199  1.00  0.00           N  
ATOM    213  H61 A       7     106.489  21.612  49.414  1.00  0.00           H  
ATOM    214  H62 A       7     107.083  20.249  50.362  1.00  0.00           H  
ATOM    215  N1  A       7     107.656  23.343  50.528  1.00  0.00           N  
ATOM    216  C2  A       7     108.408  24.234  51.161  1.00  0.00           C  
ATOM    217  H2  A       7     108.290  25.261  50.842  1.00  0.00           H  
ATOM    218  N3  A       7     109.292  24.023  52.128  1.00  0.00           N  
ATOM    219  C4  A       7     109.377  22.703  52.467  1.00  0.00           C  
ATOM    220  C3' A       7     110.751  22.253  56.793  1.00  0.00           C  
ATOM    221  H3' A       7     110.296  21.261  56.756  1.00  0.00           H  
ATOM    222  C2' A       7     110.059  23.082  55.696  1.00  0.00           C  
ATOM    223  H2' A       7     109.101  22.615  55.496  1.00  0.00           H  
ATOM    224  O2' A       7     109.860  24.462  55.967  1.00  0.00           O  
ATOM    225 HO2' A       7     110.713  24.928  55.940  1.00  0.00           H  
ATOM    226  O3' A       7     110.678  22.773  58.127  1.00  0.00           O  
ATOM    227  P   U       8     109.821  22.005  59.282  1.00  0.00           P  
ATOM    228  OP1 U       8     109.839  22.841  60.520  1.00  0.00           O  
ATOM    229  OP2 U       8     110.291  20.591  59.383  1.00  0.00           O  
ATOM    230  O5' U       8     108.309  22.026  58.682  1.00  0.00           O  
ATOM    231  C5' U       8     107.316  21.080  59.056  1.00  0.00           C  
ATOM    232  H5' U       8     106.953  21.301  60.063  1.00  0.00           H  
ATOM    233 H5'' U       8     107.744  20.077  59.061  1.00  0.00           H  
ATOM    234  C4' U       8     106.125  21.071  58.075  1.00  0.00           C  
ATOM    235  H4' U       8     105.488  20.235  58.352  1.00  0.00           H  
ATOM    236  O4' U       8     105.374  22.280  58.181  1.00  0.00           O  
ATOM    237  C1' U       8     105.426  22.959  56.935  1.00  0.00           C  
ATOM    238  H1' U       8     104.515  22.740  56.376  1.00  0.00           H  
ATOM    239  N1  U       8     105.597  24.425  57.116  1.00  0.00           N  
ATOM    240  C6  U       8     106.585  24.942  57.926  1.00  0.00           C  
ATOM    241  H6  U       8     107.209  24.268  58.497  1.00  0.00           H  
ATOM    242  C5  U       8     106.780  26.282  58.014  1.00  0.00           C  
ATOM    243  H5  U       8     107.550  26.670  58.656  1.00  0.00           H  
ATOM    244  C4  U       8     105.976  27.212  57.257  1.00  0.00           C  
ATOM    245  O4  U       8     106.078  28.435  57.261  1.00  0.00           O  
ATOM    246  N3  U       8     105.028  26.622  56.469  1.00  0.00           N  
ATOM    247  H3  U       8     104.444  27.240  55.930  1.00  0.00           H  
ATOM    248  C2  U       8     104.784  25.273  56.361  1.00  0.00           C  
ATOM    249  O2  U       8     103.893  24.879  55.608  1.00  0.00           O  
ATOM    250  C3' U       8     106.587  20.907  56.607  1.00  0.00           C  
ATOM    251  H3' U       8     107.606  20.515  56.564  1.00  0.00           H  
ATOM    252  C2' U       8     106.598  22.377  56.157  1.00  0.00           C  
ATOM    253  H2' U       8     107.495  22.839  56.554  1.00  0.00           H  
ATOM    254  O2' U       8     106.539  22.590  54.741  1.00  0.00           O  
ATOM    255 HO2' U       8     106.611  23.539  54.531  1.00  0.00           H  
ATOM    256  O3' U       8     105.711  20.098  55.813  1.00  0.00           O  
ATOM    257  P   A       9     105.663  18.481  55.981  1.00  0.00           P  
ATOM    258  OP1 A       9     107.011  17.999  56.397  1.00  0.00           O  
ATOM    259  OP2 A       9     105.060  17.902  54.745  1.00  0.00           O  
ATOM    260  O5' A       9     104.647  18.194  57.212  1.00  0.00           O  
ATOM    261  C5' A       9     103.301  18.653  57.163  1.00  0.00           C  
ATOM    262  H5' A       9     102.729  18.037  56.470  1.00  0.00           H  
ATOM    263 H5'' A       9     103.283  19.685  56.808  1.00  0.00           H  
ATOM    264  C4' A       9     102.630  18.623  58.542  1.00  0.00           C  
ATOM    265  H4' A       9     102.416  17.591  58.823  1.00  0.00           H  
ATOM    266  O4' A       9     103.479  19.215  59.519  1.00  0.00           O  
ATOM    267  C1' A       9     102.686  19.796  60.538  1.00  0.00           C  
ATOM    268  H1' A       9     102.794  19.189  61.441  1.00  0.00           H  
ATOM    269  N9  A       9     103.190  21.163  60.839  1.00  0.00           N  
ATOM    270  C8  A       9     103.960  21.510  61.924  1.00  0.00           C  
ATOM    271  H8  A       9     104.267  20.786  62.671  1.00  0.00           H  
ATOM    272  N7  A       9     104.306  22.768  61.973  1.00  0.00           N  
ATOM    273  C5  A       9     103.704  23.300  60.825  1.00  0.00           C  
ATOM    274  C6  A       9     103.642  24.596  60.252  1.00  0.00           C  
ATOM    275  N6  A       9     104.266  25.647  60.740  1.00  0.00           N  
ATOM    276  H61 A       9     104.164  26.539  60.275  1.00  0.00           H  
ATOM    277  H62 A       9     104.927  25.525  61.491  1.00  0.00           H  
ATOM    278  N1  A       9     102.923  24.852  59.155  1.00  0.00           N  
ATOM    279  C2  A       9     102.315  23.819  58.586  1.00  0.00           C  
ATOM    280  H2  A       9     101.754  24.038  57.685  1.00  0.00           H  
ATOM    281  N3  A       9     102.298  22.550  58.982  1.00  0.00           N  
ATOM    282  C4  A       9     103.013  22.341  60.128  1.00  0.00           C  
ATOM    283  C3' A       9     101.326  19.428  58.586  1.00  0.00           C  
ATOM    284  H3' A       9     101.495  20.364  58.060  1.00  0.00           H  
ATOM    285  C2' A       9     101.217  19.724  60.095  1.00  0.00           C  
ATOM    286  H2' A       9     100.709  20.676  60.248  1.00  0.00           H  
ATOM    287  O2' A       9     100.585  18.673  60.840  1.00  0.00           O  
ATOM    288 HO2' A       9     100.384  18.966  61.750  1.00  0.00           H  
ATOM    289  O3' A       9     100.167  18.779  58.066  1.00  0.00           O  
ATOM    290  P   A      10      99.532  19.197  56.631  1.00  0.00           P  
ATOM    291  OP1 A      10      98.477  18.185  56.335  1.00  0.00           O  
ATOM    292  OP2 A      10     100.628  19.363  55.635  1.00  0.00           O  
ATOM    293  O5' A      10      98.770  20.632  56.813  1.00  0.00           O  
ATOM    294  C5' A      10      99.477  21.841  57.080  1.00  0.00           C  
ATOM    295  H5' A      10     100.522  21.733  56.787  1.00  0.00           H  
ATOM    296 H5'' A      10      99.458  22.031  58.150  1.00  0.00           H  
ATOM    297  C4' A      10      98.927  23.078  56.343  1.00  0.00           C  
ATOM    298  H4' A      10      99.375  23.964  56.796  1.00  0.00           H  
ATOM    299  O4' A      10      99.325  23.064  54.972  1.00  0.00           O  
ATOM    300  C1' A      10      98.219  23.444  54.165  1.00  0.00           C  
ATOM    301  H1' A      10      98.513  24.224  53.460  1.00  0.00           H  
ATOM    302  N9  A      10      97.704  22.298  53.386  1.00  0.00           N  
ATOM    303  C8  A      10      97.952  20.955  53.537  1.00  0.00           C  
ATOM    304  H8  A      10      98.551  20.565  54.348  1.00  0.00           H  
ATOM    305  N7  A      10      97.440  20.200  52.600  1.00  0.00           N  
ATOM    306  C5  A      10      96.787  21.128  51.780  1.00  0.00           C  
ATOM    307  C6  A      10      96.063  21.049  50.567  1.00  0.00           C  
ATOM    308  N6  A      10      95.863  19.932  49.890  1.00  0.00           N  
ATOM    309  H61 A      10      95.412  20.002  48.992  1.00  0.00           H  
ATOM    310  H62 A      10      96.265  19.074  50.226  1.00  0.00           H  
ATOM    311  N1  A      10      95.552  22.134  49.985  1.00  0.00           N  
ATOM    312  C2  A      10      95.751  23.299  50.585  1.00  0.00           C  
ATOM    313  H2  A      10      95.330  24.165  50.091  1.00  0.00           H  
ATOM    314  N3  A      10      96.417  23.542  51.711  1.00  0.00           N  
ATOM    315  C4  A      10      96.919  22.401  52.264  1.00  0.00           C  
ATOM    316  C3' A      10      97.399  23.257  56.407  1.00  0.00           C  
ATOM    317  H3' A      10      96.919  22.281  56.347  1.00  0.00           H  
ATOM    318  C2' A      10      97.132  23.989  55.083  1.00  0.00           C  
ATOM    319  H2' A      10      96.157  23.707  54.702  1.00  0.00           H  
ATOM    320  O2' A      10      97.257  25.413  55.124  1.00  0.00           O  
ATOM    321 HO2' A      10      96.603  25.800  54.514  1.00  0.00           H  
ATOM    322  O3' A      10      96.936  24.007  57.530  1.00  0.00           O  
ATOM    323  P   U      11      95.742  23.480  58.510  1.00  0.00           P  
ATOM    324  OP1 U      11      95.192  22.181  58.015  1.00  0.00           O  
ATOM    325  OP2 U      11      94.788  24.606  58.724  1.00  0.00           O  
ATOM    326  O5' U      11      96.519  23.252  59.931  1.00  0.00           O  
ATOM    327  C5' U      11      97.255  22.073  60.223  1.00  0.00           C  
ATOM    328  H5' U      11      97.617  21.627  59.297  1.00  0.00           H  
ATOM    329 H5'' U      11      96.589  21.353  60.701  1.00  0.00           H  
ATOM    330  C4' U      11      98.468  22.319  61.149  1.00  0.00           C  
ATOM    331  H4' U      11      98.829  21.344  61.478  1.00  0.00           H  
ATOM    332  O4' U      11      99.552  22.963  60.479  1.00  0.00           O  
ATOM    333  C1' U      11     100.132  23.933  61.345  1.00  0.00           C  
ATOM    334  H1' U      11     101.210  23.797  61.381  1.00  0.00           H  
ATOM    335  N1  U      11      99.884  25.327  60.876  1.00  0.00           N  
ATOM    336  C6  U      11      99.000  25.609  59.860  1.00  0.00           C  
ATOM    337  H6  U      11      98.380  24.824  59.454  1.00  0.00           H  
ATOM    338  C5  U      11      98.910  26.856  59.340  1.00  0.00           C  
ATOM    339  H5  U      11      98.220  27.046  58.540  1.00  0.00           H  
ATOM    340  C4  U      11      99.727  27.944  59.817  1.00  0.00           C  
ATOM    341  O4  U      11      99.714  29.100  59.398  1.00  0.00           O  
ATOM    342  N3  U      11     100.567  27.594  60.840  1.00  0.00           N  
ATOM    343  H3  U      11     101.143  28.333  61.208  1.00  0.00           H  
ATOM    344  C2  U      11     100.689  26.343  61.402  1.00  0.00           C  
ATOM    345  O2  U      11     101.481  26.174  62.330  1.00  0.00           O  
ATOM    346  C3' U      11      98.172  23.130  62.420  1.00  0.00           C  
ATOM    347  H3' U      11      97.532  23.979  62.167  1.00  0.00           H  
ATOM    348  C2' U      11      99.581  23.661  62.746  1.00  0.00           C  
ATOM    349  H2' U      11      99.534  24.578  63.323  1.00  0.00           H  
ATOM    350  O2' U      11     100.451  22.709  63.369  1.00  0.00           O  
ATOM    351 HO2' U      11     101.060  23.161  63.983  1.00  0.00           H  
ATOM    352  O3' U      11      97.584  22.331  63.447  1.00  0.00           O  
ATOM    353  P   C      12      96.589  22.984  64.550  1.00  0.00           P  
ATOM    354  OP1 C      12      96.152  21.887  65.464  1.00  0.00           O  
ATOM    355  OP2 C      12      95.544  23.767  63.830  1.00  0.00           O  
ATOM    356  O5' C      12      97.488  24.040  65.396  1.00  0.00           O  
ATOM    357  C5' C      12      98.496  23.635  66.312  1.00  0.00           C  
ATOM    358  H5' C      12      99.184  22.944  65.823  1.00  0.00           H  
ATOM    359 H5'' C      12      98.030  23.115  67.151  1.00  0.00           H  
ATOM    360  C4' C      12      99.300  24.831  66.865  1.00  0.00           C  
ATOM    361  H4' C      12      99.959  24.462  67.653  1.00  0.00           H  
ATOM    362  O4' C      12     100.117  25.477  65.880  1.00  0.00           O  
ATOM    363  C1' C      12     100.052  26.894  66.078  1.00  0.00           C  
ATOM    364  H1' C      12     101.062  27.309  66.117  1.00  0.00           H  
ATOM    365  N1  C      12      99.309  27.579  64.972  1.00  0.00           N  
ATOM    366  C6  C      12      98.472  26.889  64.136  1.00  0.00           C  
ATOM    367  H6  C      12      98.303  25.845  64.306  1.00  0.00           H  
ATOM    368  C5  C      12      97.862  27.497  63.097  1.00  0.00           C  
ATOM    369  H5  C      12      97.213  26.930  62.449  1.00  0.00           H  
ATOM    370  C4  C      12      98.105  28.885  62.933  1.00  0.00           C  
ATOM    371  N4  C      12      97.531  29.521  61.947  1.00  0.00           N  
ATOM    372  H41 C      12      97.689  30.508  61.872  1.00  0.00           H  
ATOM    373  H42 C      12      96.926  29.023  61.317  1.00  0.00           H  
ATOM    374  N3  C      12      98.886  29.586  63.731  1.00  0.00           N  
ATOM    375  C2  C      12      99.500  28.954  64.766  1.00  0.00           C  
ATOM    376  O2  C      12     100.225  29.616  65.513  1.00  0.00           O  
ATOM    377  C3' C      12      98.406  25.914  67.481  1.00  0.00           C  
ATOM    378  H3' C      12      97.582  26.127  66.799  1.00  0.00           H  
ATOM    379  C2' C      12      99.370  27.113  67.437  1.00  0.00           C  
ATOM    380  H2' C      12      98.807  28.045  67.445  1.00  0.00           H  
ATOM    381  O2' C      12     100.379  27.096  68.456  1.00  0.00           O  
ATOM    382 HO2' C      12     100.786  27.979  68.537  1.00  0.00           H  
ATOM    383  O3' C      12      97.897  25.562  68.768  1.00  0.00           O  
ATOM    384  P   G      13      96.504  26.197  69.303  1.00  0.00           P  
ATOM    385  OP1 G      13      96.270  25.670  70.681  1.00  0.00           O  
ATOM    386  OP2 G      13      95.448  25.972  68.276  1.00  0.00           O  
ATOM    387  O5' G      13      96.784  27.793  69.398  1.00  0.00           O  
ATOM    388  C5' G      13      97.686  28.297  70.373  1.00  0.00           C  
ATOM    389  H5' G      13      98.601  27.704  70.364  1.00  0.00           H  
ATOM    390 H5'' G      13      97.236  28.198  71.362  1.00  0.00           H  
ATOM    391  C4' G      13      98.069  29.767  70.158  1.00  0.00           C  
ATOM    392  H4' G      13      98.829  30.032  70.894  1.00  0.00           H  
ATOM    393  O4' G      13      98.585  30.029  68.855  1.00  0.00           O  
ATOM    394  C1' G      13      98.260  31.371  68.517  1.00  0.00           C  
ATOM    395  H1' G      13      99.175  31.940  68.340  1.00  0.00           H  
ATOM    396  N9  G      13      97.442  31.458  67.283  1.00  0.00           N  
ATOM    397  C8  G      13      96.619  30.535  66.684  1.00  0.00           C  
ATOM    398  H8  G      13      96.445  29.551  67.105  1.00  0.00           H  
ATOM    399  N7  G      13      96.083  30.947  65.560  1.00  0.00           N  
ATOM    400  C5  G      13      96.573  32.255  65.414  1.00  0.00           C  
ATOM    401  C6  G      13      96.386  33.261  64.390  1.00  0.00           C  
ATOM    402  O6  G      13      95.786  33.182  63.318  1.00  0.00           O  
ATOM    403  N1  G      13      96.986  34.472  64.687  1.00  0.00           N  
ATOM    404  H1  G      13      96.882  35.232  64.034  1.00  0.00           H  
ATOM    405  C2  G      13      97.754  34.662  65.788  1.00  0.00           C  
ATOM    406  N2  G      13      98.261  35.846  65.982  1.00  0.00           N  
ATOM    407  H21 G      13      97.965  36.615  65.390  1.00  0.00           H  
ATOM    408  H22 G      13      98.823  35.984  66.802  1.00  0.00           H  
ATOM    409  N3  G      13      98.005  33.757  66.725  1.00  0.00           N  
ATOM    410  C4  G      13      97.376  32.573  66.486  1.00  0.00           C  
ATOM    411  C3' G      13      96.892  30.722  70.339  1.00  0.00           C  
ATOM    412  H3' G      13      96.062  30.382  69.715  1.00  0.00           H  
ATOM    413  C2' G      13      97.506  31.983  69.704  1.00  0.00           C  
ATOM    414  H2' G      13      96.720  32.655  69.361  1.00  0.00           H  
ATOM    415  O2' G      13      98.456  32.665  70.535  1.00  0.00           O  
ATOM    416 HO2' G      13      98.720  33.507  70.117  1.00  0.00           H  
ATOM    417  O3' G      13      96.483  30.847  71.700  1.00  0.00           O  
ATOM    418  P   C      14      94.940  31.157  72.061  1.00  0.00           P  
ATOM    419  OP1 C      14      94.851  31.371  73.535  1.00  0.00           O  
ATOM    420  OP2 C      14      94.087  30.100  71.449  1.00  0.00           O  
ATOM    421  O5' C      14      94.629  32.554  71.307  1.00  0.00           O  
ATOM    422  C5' C      14      95.258  33.750  71.743  1.00  0.00           C  
ATOM    423  H5' C      14      96.334  33.594  71.819  1.00  0.00           H  
ATOM    424 H5'' C      14      94.889  34.009  72.737  1.00  0.00           H  
ATOM    425  C4' C      14      95.017  34.944  70.813  1.00  0.00           C  
ATOM    426  H4' C      14      95.511  35.813  71.251  1.00  0.00           H  
ATOM    427  O4' C      14      95.513  34.755  69.488  1.00  0.00           O  
ATOM    428  C1' C      14      94.781  35.623  68.630  1.00  0.00           C  
ATOM    429  H1' C      14      95.444  36.407  68.257  1.00  0.00           H  
ATOM    430  N1  C      14      94.173  34.924  67.466  1.00  0.00           N  
ATOM    431  C6  C      14      93.749  33.619  67.527  1.00  0.00           C  
ATOM    432  H6  C      14      93.900  33.047  68.437  1.00  0.00           H  
ATOM    433  C5  C      14      93.136  33.058  66.455  1.00  0.00           C  
ATOM    434  H5  C      14      92.796  32.036  66.501  1.00  0.00           H  
ATOM    435  C4  C      14      92.959  33.873  65.297  1.00  0.00           C  
ATOM    436  N4  C      14      92.331  33.408  64.249  1.00  0.00           N  
ATOM    437  H41 C      14      92.165  34.065  63.506  1.00  0.00           H  
ATOM    438  H42 C      14      91.966  32.473  64.247  1.00  0.00           H  
ATOM    439  N3  C      14      93.365  35.126  65.220  1.00  0.00           N  
ATOM    440  C2  C      14      93.947  35.677  66.305  1.00  0.00           C  
ATOM    441  O2  C      14      94.267  36.866  66.229  1.00  0.00           O  
ATOM    442  C3' C      14      93.541  35.283  70.633  1.00  0.00           C  
ATOM    443  H3' C      14      93.020  34.397  70.266  1.00  0.00           H  
ATOM    444  C2' C      14      93.691  36.285  69.476  1.00  0.00           C  
ATOM    445  H2' C      14      92.760  36.372  68.920  1.00  0.00           H  
ATOM    446  O2' C      14      94.203  37.564  69.844  1.00  0.00           O  
ATOM    447 HO2' C      14      93.492  38.218  69.722  1.00  0.00           H  
ATOM    448  O3' C      14      92.911  35.754  71.821  1.00  0.00           O  
ATOM    449  P   G      15      91.310  35.953  71.879  1.00  0.00           P  
ATOM    450  OP1 G      15      90.934  36.255  73.290  1.00  0.00           O  
ATOM    451  OP2 G      15      90.655  34.801  71.199  1.00  0.00           O  
ATOM    452  O5' G      15      91.078  37.273  70.974  1.00  0.00           O  
ATOM    453  C5' G      15      91.562  38.539  71.402  1.00  0.00           C  
ATOM    454  H5' G      15      92.603  38.457  71.714  1.00  0.00           H  
ATOM    455 H5'' G      15      90.981  38.870  72.265  1.00  0.00           H  
ATOM    456  C4' G      15      91.456  39.604  70.300  1.00  0.00           C  
ATOM    457  H4' G      15      91.870  40.542  70.672  1.00  0.00           H  
ATOM    458  O4' G      15      92.132  39.252  69.089  1.00  0.00           O  
ATOM    459  C1' G      15      91.379  39.727  67.972  1.00  0.00           C  
ATOM    460  H1' G      15      91.985  40.407  67.369  1.00  0.00           H  
ATOM    461  N9  G      15      90.965  38.591  67.109  1.00  0.00           N  
ATOM    462  C8  G      15      90.809  37.277  67.466  1.00  0.00           C  
ATOM    463  H8  G      15      90.811  36.953  68.497  1.00  0.00           H  
ATOM    464  N7  G      15      90.719  36.453  66.460  1.00  0.00           N  
ATOM    465  C5  G      15      90.730  37.292  65.340  1.00  0.00           C  
ATOM    466  C6  G      15      90.638  36.999  63.927  1.00  0.00           C  
ATOM    467  O6  G      15      90.605  35.908  63.359  1.00  0.00           O  
ATOM    468  N1  G      15      90.553  38.125  63.135  1.00  0.00           N  
ATOM    469  H1  G      15      90.458  37.994  62.140  1.00  0.00           H  
ATOM    470  C2  G      15      90.556  39.383  63.633  1.00  0.00           C  
ATOM    471  N2  G      15      90.380  40.341  62.762  1.00  0.00           N  
ATOM    472  H21 G      15      90.232  40.099  61.785  1.00  0.00           H  
ATOM    473  H22 G      15      90.352  41.293  63.088  1.00  0.00           H  
ATOM    474  N3  G      15      90.695  39.707  64.923  1.00  0.00           N  
ATOM    475  C4  G      15      90.783  38.612  65.738  1.00  0.00           C  
ATOM    476  C3' G      15      90.001  39.843  69.925  1.00  0.00           C  
ATOM    477  H3' G      15      89.503  38.880  69.791  1.00  0.00           H  
ATOM    478  C2' G      15      90.182  40.487  68.543  1.00  0.00           C  
ATOM    479  H2' G      15      89.305  40.286  67.942  1.00  0.00           H  
ATOM    480  O2' G      15      90.508  41.881  68.580  1.00  0.00           O  
ATOM    481 HO2' G      15      90.361  42.283  67.702  1.00  0.00           H  
ATOM    482  O3' G      15      89.320  40.633  70.900  1.00  0.00           O  
ATOM    483  P   U      16      87.754  40.387  71.187  1.00  0.00           P  
ATOM    484  OP1 U      16      87.265  41.481  72.075  1.00  0.00           O  
ATOM    485  OP2 U      16      87.564  38.977  71.628  1.00  0.00           O  
ATOM    486  O5' U      16      87.096  40.550  69.723  1.00  0.00           O  
ATOM    487  C5' U      16      86.979  41.825  69.112  1.00  0.00           C  
ATOM    488  H5' U      16      87.926  42.362  69.175  1.00  0.00           H  
ATOM    489 H5'' U      16      86.222  42.409  69.639  1.00  0.00           H  
ATOM    490  C4' U      16      86.575  41.722  67.636  1.00  0.00           C  
ATOM    491  H4' U      16      86.332  42.723  67.276  1.00  0.00           H  
ATOM    492  O4' U      16      87.584  41.165  66.794  1.00  0.00           O  
ATOM    493  C1' U      16      86.957  40.442  65.741  1.00  0.00           C  
ATOM    494  H1' U      16      87.271  40.866  64.785  1.00  0.00           H  
ATOM    495  N1  U      16      87.272  38.981  65.739  1.00  0.00           N  
ATOM    496  C6  U      16      87.369  38.235  66.894  1.00  0.00           C  
ATOM    497  H6  U      16      87.313  38.729  67.856  1.00  0.00           H  
ATOM    498  C5  U      16      87.531  36.887  66.836  1.00  0.00           C  
ATOM    499  H5  U      16      87.602  36.312  67.748  1.00  0.00           H  
ATOM    500  C4  U      16      87.641  36.184  65.571  1.00  0.00           C  
ATOM    501  O4  U      16      87.821  34.978  65.432  1.00  0.00           O  
ATOM    502  N3  U      16      87.554  36.992  64.464  1.00  0.00           N  
ATOM    503  H3  U      16      87.654  36.556  63.561  1.00  0.00           H  
ATOM    504  C2  U      16      87.352  38.354  64.489  1.00  0.00           C  
ATOM    505  O2  U      16      87.250  38.965  63.428  1.00  0.00           O  
ATOM    506  C3' U      16      85.357  40.830  67.426  1.00  0.00           C  
ATOM    507  H3' U      16      85.558  39.861  67.877  1.00  0.00           H  
ATOM    508  C2' U      16      85.453  40.670  65.901  1.00  0.00           C  
ATOM    509  H2' U      16      84.892  39.801  65.565  1.00  0.00           H  
ATOM    510  O2' U      16      85.131  41.842  65.149  1.00  0.00           O  
ATOM    511 HO2' U      16      84.470  41.603  64.472  1.00  0.00           H  
ATOM    512  O3' U      16      84.151  41.337  67.981  1.00  0.00           O  
ATOM    513  P   G      17      82.891  40.348  68.200  1.00  0.00           P  
ATOM    514  OP1 G      17      81.837  41.093  68.947  1.00  0.00           O  
ATOM    515  OP2 G      17      83.373  39.049  68.750  1.00  0.00           O  
ATOM    516  O5' G      17      82.396  40.094  66.687  1.00  0.00           O  
ATOM    517  C5' G      17      81.957  41.180  65.886  1.00  0.00           C  
ATOM    518  H5' G      17      82.645  42.020  65.985  1.00  0.00           H  
ATOM    519 H5'' G      17      80.977  41.509  66.232  1.00  0.00           H  
ATOM    520  C4' G      17      81.867  40.804  64.402  1.00  0.00           C  
ATOM    521  H4' G      17      81.576  41.692  63.838  1.00  0.00           H  
ATOM    522  O4' G      17      83.098  40.328  63.866  1.00  0.00           O  
ATOM    523  C1' G      17      82.828  39.268  62.964  1.00  0.00           C  
ATOM    524  H1' G      17      83.271  39.489  61.990  1.00  0.00           H  
ATOM    525  N9  G      17      83.432  38.004  63.456  1.00  0.00           N  
ATOM    526  C8  G      17      83.712  37.592  64.737  1.00  0.00           C  
ATOM    527  H8  G      17      83.454  38.177  65.609  1.00  0.00           H  
ATOM    528  N7  G      17      84.346  36.451  64.811  1.00  0.00           N  
ATOM    529  C5  G      17      84.452  36.044  63.475  1.00  0.00           C  
ATOM    530  C6  G      17      85.019  34.860  62.871  1.00  0.00           C  
ATOM    531  O6  G      17      85.604  33.917  63.408  1.00  0.00           O  
ATOM    532  N1  G      17      84.841  34.811  61.506  1.00  0.00           N  
ATOM    533  H1  G      17      85.188  34.000  61.009  1.00  0.00           H  
ATOM    534  C2  G      17      84.237  35.784  60.795  1.00  0.00           C  
ATOM    535  N2  G      17      84.107  35.561  59.521  1.00  0.00           N  
ATOM    536  H21 G      17      84.425  34.656  59.179  1.00  0.00           H  
ATOM    537  H22 G      17      83.639  36.238  58.950  1.00  0.00           H  
ATOM    538  N3  G      17      83.734  36.913  61.293  1.00  0.00           N  
ATOM    539  C4  G      17      83.867  36.981  62.649  1.00  0.00           C  
ATOM    540  C3' G      17      80.814  39.728  64.156  1.00  0.00           C  
ATOM    541  H3' G      17      80.899  38.953  64.920  1.00  0.00           H  
ATOM    542  C2' G      17      81.306  39.156  62.812  1.00  0.00           C  
ATOM    543  H2' G      17      81.018  38.112  62.701  1.00  0.00           H  
ATOM    544  O2' G      17      80.901  39.917  61.671  1.00  0.00           O  
ATOM    545 HO2' G      17      80.983  39.376  60.861  1.00  0.00           H  
ATOM    546  O3' G      17      79.528  40.345  64.156  1.00  0.00           O  
ATOM    547  P   G      18      78.265  39.705  64.932  1.00  0.00           P  
ATOM    548  OP1 G      18      77.214  40.758  65.031  1.00  0.00           O  
ATOM    549  OP2 G      18      78.728  39.050  66.188  1.00  0.00           O  
ATOM    550  O5' G      18      77.756  38.555  63.917  1.00  0.00           O  
ATOM    551  C5' G      18      77.240  38.893  62.636  1.00  0.00           C  
ATOM    552  H5' G      18      77.982  39.483  62.094  1.00  0.00           H  
ATOM    553 H5'' G      18      76.345  39.504  62.756  1.00  0.00           H  
ATOM    554  C4' G      18      76.887  37.663  61.782  1.00  0.00           C  
ATOM    555  H4' G      18      76.329  38.015  60.913  1.00  0.00           H  
ATOM    556  O4' G      18      78.061  37.014  61.296  1.00  0.00           O  
ATOM    557  C1' G      18      77.928  35.615  61.507  1.00  0.00           C  
ATOM    558  H1' G      18      78.250  35.052  60.638  1.00  0.00           H  
ATOM    559  N9  G      18      78.768  35.184  62.633  1.00  0.00           N  
ATOM    560  C8  G      18      79.483  35.951  63.515  1.00  0.00           C  
ATOM    561  H8  G      18      79.510  37.026  63.449  1.00  0.00           H  
ATOM    562  N7  G      18      80.109  35.278  64.437  1.00  0.00           N  
ATOM    563  C5  G      18      79.769  33.955  64.134  1.00  0.00           C  
ATOM    564  C6  G      18      80.096  32.734  64.804  1.00  0.00           C  
ATOM    565  O6  G      18      80.718  32.601  65.852  1.00  0.00           O  
ATOM    566  N1  G      18      79.632  31.605  64.158  1.00  0.00           N  
ATOM    567  H1  G      18      79.924  30.722  64.518  1.00  0.00           H  
ATOM    568  C2  G      18      78.896  31.636  63.027  1.00  0.00           C  
ATOM    569  N2  G      18      78.496  30.486  62.540  1.00  0.00           N  
ATOM    570  H21 G      18      78.901  29.610  62.824  1.00  0.00           H  
ATOM    571  H22 G      18      77.906  30.521  61.729  1.00  0.00           H  
ATOM    572  N3  G      18      78.516  32.752  62.400  1.00  0.00           N  
ATOM    573  C4  G      18      78.992  33.884  63.003  1.00  0.00           C  
ATOM    574  C3' G      18      76.009  36.623  62.502  1.00  0.00           C  
ATOM    575  H3' G      18      76.292  36.563  63.554  1.00  0.00           H  
ATOM    576  C2' G      18      76.453  35.333  61.798  1.00  0.00           C  
ATOM    577  H2' G      18      76.344  34.480  62.469  1.00  0.00           H  
ATOM    578  O2' G      18      75.766  35.107  60.568  1.00  0.00           O  
ATOM    579 HO2' G      18      75.913  34.196  60.257  1.00  0.00           H  
ATOM    580  O3' G      18      74.610  36.870  62.365  1.00  0.00           O  
ATOM    581  P   A      19      73.535  36.198  63.372  1.00  0.00           P  
ATOM    582  OP1 A      19      72.200  36.311  62.714  1.00  0.00           O  
ATOM    583  OP2 A      19      73.716  36.859  64.695  1.00  0.00           O  
ATOM    584  O5' A      19      73.899  34.618  63.569  1.00  0.00           O  
ATOM    585  C5' A      19      73.485  33.610  62.652  1.00  0.00           C  
ATOM    586  H5' A      19      73.869  33.832  61.656  1.00  0.00           H  
ATOM    587 H5'' A      19      72.396  33.596  62.593  1.00  0.00           H  
ATOM    588  C4' A      19      73.954  32.197  63.047  1.00  0.00           C  
ATOM    589  H4' A      19      73.619  31.513  62.265  1.00  0.00           H  
ATOM    590  O4' A      19      75.382  32.093  63.116  1.00  0.00           O  
ATOM    591  C1' A      19      75.725  31.269  64.228  1.00  0.00           C  
ATOM    592  H1' A      19      76.450  30.509  63.936  1.00  0.00           H  
ATOM    593  N9  A      19      76.337  32.087  65.313  1.00  0.00           N  
ATOM    594  C8  A      19      76.351  33.454  65.456  1.00  0.00           C  
ATOM    595  H8  A      19      75.805  34.107  64.797  1.00  0.00           H  
ATOM    596  N7  A      19      77.110  33.903  66.422  1.00  0.00           N  
ATOM    597  C5  A      19      77.632  32.729  66.978  1.00  0.00           C  
ATOM    598  C6  A      19      78.565  32.436  68.011  1.00  0.00           C  
ATOM    599  N6  A      19      79.225  33.330  68.730  1.00  0.00           N  
ATOM    600  H61 A      19      79.928  32.988  69.366  1.00  0.00           H  
ATOM    601  H62 A      19      79.127  34.309  68.515  1.00  0.00           H  
ATOM    602  N1  A      19      78.890  31.182  68.317  1.00  0.00           N  
ATOM    603  C2  A      19      78.329  30.223  67.603  1.00  0.00           C  
ATOM    604  H2  A      19      78.651  29.217  67.838  1.00  0.00           H  
ATOM    605  N3  A      19      77.497  30.328  66.572  1.00  0.00           N  
ATOM    606  C4  A      19      77.158  31.621  66.319  1.00  0.00           C  
ATOM    607  C3' A      19      73.388  31.668  64.382  1.00  0.00           C  
ATOM    608  H3' A      19      73.496  32.418  65.166  1.00  0.00           H  
ATOM    609  C2' A      19      74.424  30.571  64.633  1.00  0.00           C  
ATOM    610  H2' A      19      74.436  30.280  65.681  1.00  0.00           H  
ATOM    611  O2' A      19      74.254  29.427  63.795  1.00  0.00           O  
ATOM    612 HO2' A      19      74.694  28.695  64.280  1.00  0.00           H  
ATOM    613  O3' A      19      72.056  31.142  64.331  1.00  0.00           O  
ATOM    614  P   U      20      70.804  31.879  65.062  1.00  0.00           P  
ATOM    615  OP1 U      20      69.615  31.636  64.197  1.00  0.00           O  
ATOM    616  OP2 U      20      71.149  33.289  65.389  1.00  0.00           O  
ATOM    617  O5' U      20      70.487  31.119  66.467  1.00  0.00           O  
ATOM    618  C5' U      20      71.463  30.882  67.481  1.00  0.00           C  
ATOM    619  H5' U      20      71.064  31.150  68.458  1.00  0.00           H  
ATOM    620 H5'' U      20      72.350  31.483  67.284  1.00  0.00           H  
ATOM    621  C4' U      20      71.853  29.397  67.496  1.00  0.00           C  
ATOM    622  H4' U      20      72.621  29.250  66.734  1.00  0.00           H  
ATOM    623  O4' U      20      70.730  28.553  67.251  1.00  0.00           O  
ATOM    624  C1' U      20      71.232  27.224  67.238  1.00  0.00           C  
ATOM    625  H1' U      20      70.472  26.544  67.625  1.00  0.00           H  
ATOM    626  N1  U      20      71.490  26.860  65.797  1.00  0.00           N  
ATOM    627  C6  U      20      71.187  27.750  64.776  1.00  0.00           C  
ATOM    628  H6  U      20      70.928  28.776  64.997  1.00  0.00           H  
ATOM    629  C5  U      20      71.178  27.370  63.479  1.00  0.00           C  
ATOM    630  H5  U      20      70.938  28.086  62.706  1.00  0.00           H  
ATOM    631  C4  U      20      71.497  26.026  63.094  1.00  0.00           C  
ATOM    632  O4  U      20      71.600  25.660  61.928  1.00  0.00           O  
ATOM    633  N3  U      20      71.806  25.192  64.139  1.00  0.00           N  
ATOM    634  H3  U      20      72.031  24.240  63.887  1.00  0.00           H  
ATOM    635  C2  U      20      71.800  25.528  65.476  1.00  0.00           C  
ATOM    636  O2  U      20      72.023  24.652  66.307  1.00  0.00           O  
ATOM    637  C3' U      20      72.289  28.711  68.791  1.00  0.00           C  
ATOM    638  H3' U      20      71.387  28.671  69.405  1.00  0.00           H  
ATOM    639  C2' U      20      72.423  27.264  68.249  1.00  0.00           C  
ATOM    640  H2' U      20      72.262  26.539  69.052  1.00  0.00           H  
ATOM    641  O2' U      20      73.643  27.002  67.598  1.00  0.00           O  
ATOM    642 HO2' U      20      74.353  26.909  68.256  1.00  0.00           H  
ATOM    643  O3' U      20      73.203  29.283  69.733  1.00  0.00           O  
ATOM    644  P   A      21      74.596  30.061  69.421  1.00  0.00           P  
ATOM    645  OP1 A      21      74.858  30.953  70.588  1.00  0.00           O  
ATOM    646  OP2 A      21      74.550  30.671  68.070  1.00  0.00           O  
ATOM    647  O5' A      21      75.715  28.895  69.423  1.00  0.00           O  
ATOM    648  C5' A      21      75.902  28.045  70.552  1.00  0.00           C  
ATOM    649  H5' A      21      74.938  27.764  70.978  1.00  0.00           H  
ATOM    650 H5'' A      21      76.488  28.552  71.319  1.00  0.00           H  
ATOM    651  C4' A      21      76.629  26.770  70.104  1.00  0.00           C  
ATOM    652  H4' A      21      76.613  26.024  70.902  1.00  0.00           H  
ATOM    653  O4' A      21      75.966  26.238  68.920  1.00  0.00           O  
ATOM    654  C1' A      21      76.905  25.809  67.927  1.00  0.00           C  
ATOM    655  H1' A      21      76.887  24.737  67.852  1.00  0.00           H  
ATOM    656  N9  A      21      76.689  26.282  66.505  1.00  0.00           N  
ATOM    657  C8  A      21      76.064  27.458  66.211  1.00  0.00           C  
ATOM    658  H8  A      21      76.006  28.263  66.925  1.00  0.00           H  
ATOM    659  N7  A      21      75.366  27.450  65.112  1.00  0.00           N  
ATOM    660  C5  A      21      75.648  26.224  64.534  1.00  0.00           C  
ATOM    661  C6  A      21      75.136  25.592  63.225  1.00  0.00           C  
ATOM    662  N6  A      21      74.215  26.432  62.691  1.00  0.00           N  
ATOM    663  H61 A      21      73.510  26.015  62.103  1.00  0.00           H  
ATOM    664  H62 A      21      74.004  27.276  63.200  1.00  0.00           H  
ATOM    665  N1  A      21      76.313  23.754  62.760  1.00  0.00           N  
ATOM    666  C2  A      21      77.321  23.559  63.787  1.00  0.00           C  
ATOM    667  H2  A      21      78.004  22.711  63.680  1.00  0.00           H  
ATOM    668  N3  A      21      77.465  24.347  64.971  1.00  0.00           N  
ATOM    669  C4  A      21      76.686  25.543  65.280  1.00  0.00           C  
ATOM    670  C3' A      21      78.094  27.111  69.778  1.00  0.00           C  
ATOM    671  H3' A      21      78.156  28.125  69.399  1.00  0.00           H  
ATOM    672  C2' A      21      78.189  26.135  68.650  1.00  0.00           C  
ATOM    673  H2' A      21      78.799  26.710  67.995  1.00  0.00           H  
ATOM    674  O2' A      21      78.670  24.857  69.109  1.00  0.00           O  
ATOM    675 HO2' A      21      79.544  24.756  68.696  1.00  0.00           H  
ATOM    676  O3' A      21      79.185  26.865  70.703  1.00  0.00           O  
ATOM    677  P   U      22      80.744  27.408  70.460  1.00  0.00           P  
ATOM    678  OP1 U      22      81.541  26.792  71.563  1.00  0.00           O  
ATOM    679  OP2 U      22      80.636  28.893  70.472  1.00  0.00           O  
ATOM    680  O5' U      22      81.505  27.021  69.015  1.00  0.00           O  
ATOM    681  C5' U      22      82.487  25.954  68.833  1.00  0.00           C  
ATOM    682  H5' U      22      82.015  25.025  69.160  1.00  0.00           H  
ATOM    683 H5'' U      22      83.288  26.123  69.550  1.00  0.00           H  
ATOM    684  C4' U      22      83.147  25.641  67.398  1.00  0.00           C  
ATOM    685  H4' U      22      83.155  24.550  67.292  1.00  0.00           H  
ATOM    686  O4' U      22      82.614  26.191  66.182  1.00  0.00           O  
ATOM    687  C1' U      22      83.164  25.761  64.967  1.00  0.00           C  
ATOM    688  H1' U      22      83.084  24.683  64.874  1.00  0.00           H  
ATOM    689  N1  U      22      82.613  26.400  63.668  1.00  0.00           N  
ATOM    690  C6  U      22      81.987  27.556  63.819  1.00  0.00           C  
ATOM    691  H6  U      22      82.040  27.960  64.748  1.00  0.00           H  
ATOM    692  C5  U      22      81.123  28.120  62.992  1.00  0.00           C  
ATOM    693  H5  U      22      80.610  29.013  63.265  1.00  0.00           H  
ATOM    694  C4  U      22      80.676  27.449  61.879  1.00  0.00           C  
ATOM    695  O4  U      22      79.642  27.844  61.385  1.00  0.00           O  
ATOM    696  N3  U      22      81.452  26.357  61.530  1.00  0.00           N  
ATOM    697  H3  U      22      81.274  25.911  60.650  1.00  0.00           H  
ATOM    698  C2  U      22      82.448  25.826  62.378  1.00  0.00           C  
ATOM    699  O2  U      22      83.114  24.891  61.961  1.00  0.00           O  
ATOM    700  C3' U      22      84.562  26.114  67.223  1.00  0.00           C  
ATOM    701  H3' U      22      84.599  27.148  67.520  1.00  0.00           H  
ATOM    702  C2' U      22      84.523  26.134  65.523  1.00  0.00           C  
ATOM    703  H2' U      22      84.770  27.134  65.310  1.00  0.00           H  
ATOM    704  O2' U      22      85.187  25.492  64.417  1.00  0.00           O  
ATOM    705 HO2' U      22      85.238  26.076  63.643  1.00  0.00           H  
ATOM    706  O3' U      22      85.321  25.436  68.349  1.00  0.00           O  
ATOM    707  P   G      23      86.703  25.900  69.347  1.00  0.00           P  
ATOM    708  OP1 G      23      86.669  24.833  70.402  1.00  0.00           O  
ATOM    709  OP2 G      23      86.534  27.270  69.926  1.00  0.00           O  
ATOM    710  O5' G      23      88.335  25.705  68.731  1.00  0.00           O  
ATOM    711  C5' G      23      89.297  26.697  68.176  1.00  0.00           C  
ATOM    712  H5' G      23      89.862  27.068  69.031  1.00  0.00           H  
ATOM    713 H5'' G      23      88.785  27.585  67.824  1.00  0.00           H  
ATOM    714  C4' G      23      90.413  26.323  67.063  1.00  0.00           C  
ATOM    715  H4' G      23      91.275  26.916  67.369  1.00  0.00           H  
ATOM    716  O4' G      23      90.842  24.949  67.067  1.00  0.00           O  
ATOM    717  C1' G      23      91.836  24.756  66.045  1.00  0.00           C  
ATOM    718  H1' G      23      92.791  24.967  66.524  1.00  0.00           H  
ATOM    719  N9  G      23      91.967  23.326  65.569  1.00  0.00           N  
ATOM    720  C8  G      23      92.382  22.297  66.382  1.00  0.00           C  
ATOM    721  H8  G      23      92.624  22.458  67.426  1.00  0.00           H  
ATOM    722  N7  G      23      92.433  21.117  65.825  1.00  0.00           N  
ATOM    723  C5  G      23      92.033  21.358  64.513  1.00  0.00           C  
ATOM    724  C6  G      23      91.817  20.447  63.406  1.00  0.00           C  
ATOM    725  O6  G      23      91.804  19.220  63.331  1.00  0.00           O  
ATOM    726  N1  G      23      91.567  21.069  62.223  1.00  0.00           N  
ATOM    727  H1  G      23      91.058  20.554  61.534  1.00  0.00           H  
ATOM    728  C2  G      23      91.587  22.399  62.091  1.00  0.00           C  
ATOM    729  N2  G      23      91.447  22.744  60.849  1.00  0.00           N  
ATOM    730  H21 G      23      91.139  22.063  60.185  1.00  0.00           H  
ATOM    731  H22 G      23      91.275  23.729  60.702  1.00  0.00           H  
ATOM    732  N3  G      23      91.686  23.300  63.072  1.00  0.00           N  
ATOM    733  C4  G      23      91.880  22.725  64.303  1.00  0.00           C  
ATOM    734  C3' G      23      90.332  26.576  65.496  1.00  0.00           C  
ATOM    735  H3' G      23      89.591  25.961  65.002  1.00  0.00           H  
ATOM    736  C2' G      23      91.641  25.896  65.030  1.00  0.00           C  
ATOM    737  H2' G      23      91.499  25.530  64.019  1.00  0.00           H  
ATOM    738  O2' G      23      92.787  26.753  65.115  1.00  0.00           O  
ATOM    739 HO2' G      23      93.557  26.307  64.719  1.00  0.00           H  
ATOM    740  O3' G      23      90.157  27.909  64.984  1.00  0.00           O  
ATOM    741  P   G      24      89.424  28.206  63.507  1.00  0.00           P  
ATOM    742  OP1 G      24      89.763  29.628  63.129  1.00  0.00           O  
ATOM    743  OP2 G      24      87.985  27.790  63.488  1.00  0.00           O  
ATOM    744  O5' G      24      90.137  27.187  62.430  1.00  0.00           O  
ATOM    745  C5' G      24      90.497  27.597  61.107  1.00  0.00           C  
ATOM    746  H5' G      24      91.573  27.795  61.109  1.00  0.00           H  
ATOM    747 H5'' G      24      89.986  28.523  60.863  1.00  0.00           H  
ATOM    748  C4' G      24      90.165  26.576  59.990  1.00  0.00           C  
ATOM    749  H4' G      24      90.832  26.752  59.148  1.00  0.00           H  
ATOM    750  O4' G      24      90.376  25.286  60.508  1.00  0.00           O  
ATOM    751  C1' G      24      89.210  24.533  60.241  1.00  0.00           C  
ATOM    752  H1' G      24      89.627  23.722  59.664  1.00  0.00           H  
ATOM    753  N9  G      24      88.558  23.875  61.381  1.00  0.00           N  
ATOM    754  C8  G      24      88.476  24.200  62.712  1.00  0.00           C  
ATOM    755  H8  G      24      88.541  25.215  63.087  1.00  0.00           H  
ATOM    756  N7  G      24      88.415  23.149  63.485  1.00  0.00           N  
ATOM    757  C5  G      24      88.413  22.074  62.593  1.00  0.00           C  
ATOM    758  C6  G      24      88.661  20.667  62.756  1.00  0.00           C  
ATOM    759  O6  G      24      88.905  20.009  63.755  1.00  0.00           O  
ATOM    760  N1  G      24      88.813  19.984  61.582  1.00  0.00           N  
ATOM    761  H1  G      24      89.192  19.073  61.664  1.00  0.00           H  
ATOM    762  C2  G      24      88.846  20.589  60.381  1.00  0.00           C  
ATOM    763  N2  G      24      89.829  20.211  59.605  1.00  0.00           N  
ATOM    764  H21 G      24      89.751  19.229  59.375  1.00  0.00           H  
ATOM    765  H22 G      24      89.911  20.799  58.786  1.00  0.00           H  
ATOM    766  N3  G      24      88.537  21.838  60.159  1.00  0.00           N  
ATOM    767  C4  G      24      88.356  22.537  61.307  1.00  0.00           C  
ATOM    768  C3' G      24      88.706  26.613  59.496  1.00  0.00           C  
ATOM    769  H3' G      24      88.137  26.951  60.360  1.00  0.00           H  
ATOM    770  C2' G      24      88.209  25.167  59.304  1.00  0.00           C  
ATOM    771  H2' G      24      87.190  25.063  59.677  1.00  0.00           H  
ATOM    772  O2' G      24      88.356  24.444  58.080  1.00  0.00           O  
ATOM    773 HO2' G      24      88.031  23.528  58.171  1.00  0.00           H  
ATOM    774  O3' G      24      88.433  27.603  58.517  1.00  0.00           O  
ATOM    775  P   C      25      88.631  27.462  56.876  1.00  0.00           P  
ATOM    776  OP1 C      25      88.916  28.847  56.388  1.00  0.00           O  
ATOM    777  OP2 C      25      89.655  26.406  56.556  1.00  0.00           O  
ATOM    778  O5' C      25      87.094  26.981  56.441  1.00  0.00           O  
ATOM    779  C5' C      25      86.230  27.713  55.556  1.00  0.00           C  
ATOM    780  H5' C      25      85.417  27.043  55.278  1.00  0.00           H  
ATOM    781 H5'' C      25      86.754  27.908  54.616  1.00  0.00           H  
ATOM    782  C4' C      25      85.550  29.041  55.985  1.00  0.00           C  
ATOM    783  H4' C      25      84.558  29.041  55.536  1.00  0.00           H  
ATOM    784  O4' C      25      85.380  29.205  57.387  1.00  0.00           O  
ATOM    785  C1' C      25      85.280  30.611  57.645  1.00  0.00           C  
ATOM    786  H1' C      25      84.266  30.829  57.975  1.00  0.00           H  
ATOM    787  N1  C      25      86.174  31.111  58.713  1.00  0.00           N  
ATOM    788  C6  C      25      87.284  30.433  59.093  1.00  0.00           C  
ATOM    789  H6  C      25      87.678  29.704  58.419  1.00  0.00           H  
ATOM    790  C5  C      25      87.823  30.647  60.310  1.00  0.00           C  
ATOM    791  H5  C      25      88.660  30.074  60.642  1.00  0.00           H  
ATOM    792  C4  C      25      87.185  31.612  61.139  1.00  0.00           C  
ATOM    793  N4  C      25      87.655  31.786  62.354  1.00  0.00           N  
ATOM    794  H41 C      25      87.186  32.452  62.944  1.00  0.00           H  
ATOM    795  H42 C      25      88.301  31.089  62.705  1.00  0.00           H  
ATOM    796  N3  C      25      86.215  32.412  60.728  1.00  0.00           N  
ATOM    797  C2  C      25      85.725  32.192  59.478  1.00  0.00           C  
ATOM    798  O2  C      25      84.939  33.023  59.001  1.00  0.00           O  
ATOM    799  C3' C      25      86.234  30.323  55.482  1.00  0.00           C  
ATOM    800  H3' C      25      87.270  30.315  55.787  1.00  0.00           H  
ATOM    801  C2' C      25      85.532  31.375  56.349  1.00  0.00           C  
ATOM    802  H2' C      25      86.208  32.198  56.544  1.00  0.00           H  
ATOM    803  O2' C      25      84.264  31.832  55.864  1.00  0.00           O  
ATOM    804 HO2' C      25      84.120  32.742  56.179  1.00  0.00           H  
ATOM    805  O3' C      25      86.135  30.565  54.082  1.00  0.00           O  
ATOM    806  P   A      26      87.129  31.659  53.394  1.00  0.00           P  
ATOM    807  OP1 A      26      86.747  31.797  51.947  1.00  0.00           O  
ATOM    808  OP2 A      26      88.549  31.319  53.716  1.00  0.00           O  
ATOM    809  O5' A      26      86.825  33.086  54.140  1.00  0.00           O  
ATOM    810  C5' A      26      85.773  33.944  53.723  1.00  0.00           C  
ATOM    811  H5' A      26      84.808  33.453  53.846  1.00  0.00           H  
ATOM    812 H5'' A      26      85.902  34.183  52.668  1.00  0.00           H  
ATOM    813  C4' A      26      85.788  35.262  54.510  1.00  0.00           C  
ATOM    814  H4' A      26      85.077  35.951  54.052  1.00  0.00           H  
ATOM    815  O4' A      26      85.451  35.114  55.892  1.00  0.00           O  
ATOM    816  C1' A      26      86.188  36.091  56.626  1.00  0.00           C  
ATOM    817  H1' A      26      85.506  36.764  57.148  1.00  0.00           H  
ATOM    818  N9  A      26      87.047  35.445  57.641  1.00  0.00           N  
ATOM    819  C8  A      26      87.700  34.237  57.603  1.00  0.00           C  
ATOM    820  H8  A      26      87.742  33.629  56.707  1.00  0.00           H  
ATOM    821  N7  A      26      88.228  33.877  58.746  1.00  0.00           N  
ATOM    822  C5  A      26      87.913  34.953  59.593  1.00  0.00           C  
ATOM    823  C6  A      26      88.125  35.275  60.965  1.00  0.00           C  
ATOM    824  N6  A      26      88.645  34.472  61.873  1.00  0.00           N  
ATOM    825  H61 A      26      88.963  34.884  62.735  1.00  0.00           H  
ATOM    826  H62 A      26      88.663  33.478  61.708  1.00  0.00           H  
ATOM    827  N1  A      26      87.779  36.465  61.471  1.00  0.00           N  
ATOM    828  C2  A      26      87.222  37.336  60.644  1.00  0.00           C  
ATOM    829  H2  A      26      86.955  38.295  61.065  1.00  0.00           H  
ATOM    830  N3  A      26      86.924  37.176  59.360  1.00  0.00           N  
ATOM    831  C4  A      26      87.285  35.948  58.895  1.00  0.00           C  
ATOM    832  C3' A      26      87.174  35.916  54.481  1.00  0.00           C  
ATOM    833  H3' A      26      87.921  35.186  54.795  1.00  0.00           H  
ATOM    834  C2' A      26      87.014  36.911  55.635  1.00  0.00           C  
ATOM    835  H2' A      26      87.988  37.139  56.056  1.00  0.00           H  
ATOM    836  O2' A      26      86.275  38.090  55.306  1.00  0.00           O  
ATOM    837 HO2' A      26      86.730  38.867  55.682  1.00  0.00           H  
ATOM    838  O3' A      26      87.538  36.470  53.216  1.00  0.00           O  
ATOM    839  P   C      27      89.099  36.570  52.794  1.00  0.00           P  
ATOM    840  OP1 C      27      89.169  37.218  51.452  1.00  0.00           O  
ATOM    841  OP2 C      27      89.739  35.237  52.966  1.00  0.00           O  
ATOM    842  O5' C      27      89.740  37.570  53.896  1.00  0.00           O  
ATOM    843  C5' C      27      89.499  38.965  53.814  1.00  0.00           C  
ATOM    844  H5' C      27      88.456  39.141  53.546  1.00  0.00           H  
ATOM    845 H5'' C      27      90.126  39.387  53.027  1.00  0.00           H  
ATOM    846  C4' C      27      89.783  39.714  55.121  1.00  0.00           C  
ATOM    847  H4' C      27      89.564  40.768  54.948  1.00  0.00           H  
ATOM    848  O4' C      27      88.989  39.257  56.222  1.00  0.00           O  
ATOM    849  C1' C      27      89.722  39.459  57.429  1.00  0.00           C  
ATOM    850  H1' C      27      89.149  40.102  58.103  1.00  0.00           H  
ATOM    851  N1  C      27      90.065  38.194  58.148  1.00  0.00           N  
ATOM    852  C6  C      27      90.333  37.025  57.480  1.00  0.00           C  
ATOM    853  H6  C      27      90.182  36.970  56.409  1.00  0.00           H  
ATOM    854  C5  C      27      90.802  35.948  58.154  1.00  0.00           C  
ATOM    855  H5  C      27      91.018  35.034  57.626  1.00  0.00           H  
ATOM    856  C4  C      27      90.988  36.085  59.562  1.00  0.00           C  
ATOM    857  N4  C      27      91.434  35.081  60.268  1.00  0.00           N  
ATOM    858  H41 C      27      91.594  35.250  61.247  1.00  0.00           H  
ATOM    859  H42 C      27      91.676  34.217  59.819  1.00  0.00           H  
ATOM    860  N3  C      27      90.723  37.193  60.230  1.00  0.00           N  
ATOM    861  C2  C      27      90.273  38.261  59.536  1.00  0.00           C  
ATOM    862  O2  C      27      90.068  39.295  60.177  1.00  0.00           O  
ATOM    863  C3' C      27      91.228  39.608  55.607  1.00  0.00           C  
ATOM    864  H3' C      27      91.488  38.553  55.687  1.00  0.00           H  
ATOM    865  C2' C      27      91.007  40.180  57.017  1.00  0.00           C  
ATOM    866  H2' C      27      91.832  39.910  57.671  1.00  0.00           H  
ATOM    867  O2' C      27      90.731  41.584  57.050  1.00  0.00           O  
ATOM    868 HO2' C      27      91.119  41.966  57.859  1.00  0.00           H  
ATOM    869  O3' C      27      92.199  40.268  54.799  1.00  0.00           O  
ATOM    870  P   G      28      93.776  39.936  54.980  1.00  0.00           P  
ATOM    871  OP1 G      28      94.517  40.635  53.891  1.00  0.00           O  
ATOM    872  OP2 G      28      93.940  38.461  55.110  1.00  0.00           O  
ATOM    873  O5' G      28      94.186  40.602  56.398  1.00  0.00           O  
ATOM    874  C5' G      28      94.126  42.008  56.587  1.00  0.00           C  
ATOM    875  H5' G      28      93.250  42.407  56.075  1.00  0.00           H  
ATOM    876 H5'' G      28      95.012  42.466  56.142  1.00  0.00           H  
ATOM    877  C4' G      28      94.039  42.420  58.067  1.00  0.00           C  
ATOM    878  H4' G      28      93.837  43.491  58.108  1.00  0.00           H  
ATOM    879  O4' G      28      93.001  41.744  58.781  1.00  0.00           O  
ATOM    880  C1' G      28      93.462  41.399  60.081  1.00  0.00           C  
ATOM    881  H1' G      28      92.737  41.715  60.834  1.00  0.00           H  
ATOM    882  N9  G      28      93.656  39.934  60.224  1.00  0.00           N  
ATOM    883  C8  G      28      93.765  38.964  59.257  1.00  0.00           C  
ATOM    884  H8  G      28      93.765  39.188  58.203  1.00  0.00           H  
ATOM    885  N7  G      28      93.845  37.745  59.715  1.00  0.00           N  
ATOM    886  C5  G      28      93.800  37.916  61.103  1.00  0.00           C  
ATOM    887  C6  G      28      93.820  36.960  62.182  1.00  0.00           C  
ATOM    888  O6  G      28      93.822  35.731  62.127  1.00  0.00           O  
ATOM    889  N1  G      28      93.850  37.544  63.428  1.00  0.00           N  
ATOM    890  H1  G      28      93.879  36.939  64.234  1.00  0.00           H  
ATOM    891  C2  G      28      93.834  38.879  63.627  1.00  0.00           C  
ATOM    892  N2  G      28      93.946  39.273  64.866  1.00  0.00           N  
ATOM    893  H21 G      28      94.077  38.561  65.580  1.00  0.00           H  
ATOM    894  H22 G      28      93.926  40.258  65.068  1.00  0.00           H  
ATOM    895  N3  G      28      93.747  39.803  62.671  1.00  0.00           N  
ATOM    896  C4  G      28      93.735  39.257  61.419  1.00  0.00           C  
ATOM    897  C3' G      28      95.328  42.167  58.843  1.00  0.00           C  
ATOM    898  H3' G      28      95.705  41.173  58.591  1.00  0.00           H  
ATOM    899  C2' G      28      94.778  42.150  60.283  1.00  0.00           C  
ATOM    900  H2' G      28      95.442  41.594  60.942  1.00  0.00           H  
ATOM    901  O2' G      28      94.471  43.444  60.818  1.00  0.00           O  
ATOM    902 HO2' G      28      94.276  43.374  61.772  1.00  0.00           H  
ATOM    903  O3' G      28      96.307  43.170  58.582  1.00  0.00           O  
ATOM    904  P   C      29      97.877  42.832  58.703  1.00  0.00           P  
ATOM    905  OP1 C      29      98.637  44.102  58.519  1.00  0.00           O  
ATOM    906  OP2 C      29      98.172  41.691  57.791  1.00  0.00           O  
ATOM    907  O5' C      29      98.058  42.315  60.225  1.00  0.00           O  
ATOM    908  C5' C      29      97.960  43.195  61.338  1.00  0.00           C  
ATOM    909  H5' C      29      97.022  43.749  61.300  1.00  0.00           H  
ATOM    910 H5'' C      29      98.779  43.915  61.302  1.00  0.00           H  
ATOM    911  C4' C      29      98.033  42.443  62.679  1.00  0.00           C  
ATOM    912  H4' C      29      98.082  43.178  63.485  1.00  0.00           H  
ATOM    913  O4' C      29      96.913  41.590  62.922  1.00  0.00           O  
ATOM    914  C1' C      29      97.374  40.419  63.591  1.00  0.00           C  
ATOM    915  H1' C      29      96.805  40.282  64.515  1.00  0.00           H  
ATOM    916  N1  C      29      97.207  39.195  62.748  1.00  0.00           N  
ATOM    917  C6  C      29      97.179  39.234  61.378  1.00  0.00           C  
ATOM    918  H6  C      29      97.200  40.185  60.869  1.00  0.00           H  
ATOM    919  C5  C      29      97.123  38.085  60.666  1.00  0.00           C  
ATOM    920  H5  C      29      97.099  38.125  59.588  1.00  0.00           H  
ATOM    921  C4  C      29      97.098  36.860  61.390  1.00  0.00           C  
ATOM    922  N4  C      29      97.029  35.726  60.744  1.00  0.00           N  
ATOM    923  H41 C      29      96.922  34.883  61.282  1.00  0.00           H  
ATOM    924  H42 C      29      96.949  35.735  59.741  1.00  0.00           H  
ATOM    925  N3  C      29      97.093  36.793  62.709  1.00  0.00           N  
ATOM    926  C2  C      29      97.131  37.960  63.399  1.00  0.00           C  
ATOM    927  O2  C      29      97.095  37.901  64.624  1.00  0.00           O  
ATOM    928  C3' C      29      99.274  41.555  62.776  1.00  0.00           C  
ATOM    929  H3' C      29      99.334  40.938  61.878  1.00  0.00           H  
ATOM    930  C2' C      29      98.858  40.642  63.942  1.00  0.00           C  
ATOM    931  H2' C      29      99.422  39.708  63.919  1.00  0.00           H  
ATOM    932  O2' C      29      98.933  41.262  65.230  1.00  0.00           O  
ATOM    933 HO2' C      29      98.933  40.583  65.933  1.00  0.00           H  
ATOM    934  O3' C      29     100.473  42.311  62.934  1.00  0.00           O  
ATOM    935  P   A      30     101.878  41.766  62.350  1.00  0.00           P  
ATOM    936  OP1 A      30     102.894  42.844  62.520  1.00  0.00           O  
ATOM    937  OP2 A      30     101.664  41.206  60.987  1.00  0.00           O  
ATOM    938  O5' A      30     102.251  40.540  63.330  1.00  0.00           O  
ATOM    939  C5' A      30     102.596  40.774  64.686  1.00  0.00           C  
ATOM    940  H5' A      30     101.839  41.404  65.156  1.00  0.00           H  
ATOM    941 H5'' A      30     103.553  41.297  64.731  1.00  0.00           H  
ATOM    942  C4' A      30     102.709  39.471  65.488  1.00  0.00           C  
ATOM    943  H4' A      30     103.011  39.721  66.506  1.00  0.00           H  
ATOM    944  O4' A      30     101.475  38.750  65.542  1.00  0.00           O  
ATOM    945  C1' A      30     101.769  37.355  65.507  1.00  0.00           C  
ATOM    946  H1' A      30     101.297  36.842  66.348  1.00  0.00           H  
ATOM    947  N9  A      30     101.262  36.752  64.250  1.00  0.00           N  
ATOM    948  C8  A      30     100.987  37.356  63.044  1.00  0.00           C  
ATOM    949  H8  A      30     101.175  38.404  62.860  1.00  0.00           H  
ATOM    950  N7  A      30     100.456  36.562  62.151  1.00  0.00           N  
ATOM    951  C5  A      30     100.391  35.333  62.823  1.00  0.00           C  
ATOM    952  C6  A      30      99.920  34.035  62.498  1.00  0.00           C  
ATOM    953  N6  A      30      99.379  33.694  61.341  1.00  0.00           N  
ATOM    954  H61 A      30      99.106  32.736  61.214  1.00  0.00           H  
ATOM    955  H62 A      30      99.279  34.395  60.622  1.00  0.00           H  
ATOM    956  N1  A      30      99.980  33.033  63.373  1.00  0.00           N  
ATOM    957  C2  A      30     100.535  33.277  64.551  1.00  0.00           C  
ATOM    958  H2  A      30     100.586  32.439  65.235  1.00  0.00           H  
ATOM    959  N3  A      30     101.037  34.426  65.000  1.00  0.00           N  
ATOM    960  C4  A      30     100.915  35.431  64.085  1.00  0.00           C  
ATOM    961  C3' A      30     103.745  38.500  64.914  1.00  0.00           C  
ATOM    962  H3' A      30     103.564  38.390  63.843  1.00  0.00           H  
ATOM    963  C2' A      30     103.290  37.210  65.618  1.00  0.00           C  
ATOM    964  H2' A      30     103.642  36.331  65.077  1.00  0.00           H  
ATOM    965  O2' A      30     103.629  37.147  67.010  1.00  0.00           O  
ATOM    966 HO2' A      30     103.705  36.214  67.286  1.00  0.00           H  
ATOM    967  O3' A      30     105.102  38.891  65.128  1.00  0.00           O  
ATOM    968  P   A      31     106.300  38.071  64.421  1.00  0.00           P  
ATOM    969  OP1 A      31     107.580  38.770  64.724  1.00  0.00           O  
ATOM    970  OP2 A      31     105.933  37.832  62.997  1.00  0.00           O  
ATOM    971  O5' A      31     106.290  36.669  65.222  1.00  0.00           O  
ATOM    972  C5' A      31     106.696  35.454  64.621  1.00  0.00           C  
ATOM    973  H5' A      31     107.780  35.446  64.500  1.00  0.00           H  
ATOM    974 H5'' A      31     106.237  35.342  63.638  1.00  0.00           H  
ATOM    975  C4' A      31     106.265  34.268  65.493  1.00  0.00           C  
ATOM    976  H4' A      31     106.651  34.402  66.505  1.00  0.00           H  
ATOM    977  O4' A      31     104.845  34.124  65.557  1.00  0.00           O  
ATOM    978  C1' A      31     104.497  32.791  65.206  1.00  0.00           C  
ATOM    979  H1' A      31     103.731  32.406  65.883  1.00  0.00           H  
ATOM    980  N9  A      31     103.944  32.750  63.830  1.00  0.00           N  
ATOM    981  C8  A      31     103.767  33.770  62.923  1.00  0.00           C  
ATOM    982  H8  A      31     104.134  34.774  63.095  1.00  0.00           H  
ATOM    983  N7  A      31     103.089  33.433  61.854  1.00  0.00           N  
ATOM    984  C5  A      31     102.797  32.080  62.085  1.00  0.00           C  
ATOM    985  C6  A      31     102.050  31.078  61.412  1.00  0.00           C  
ATOM    986  N6  A      31     101.386  31.250  60.281  1.00  0.00           N  
ATOM    987  H61 A      31     100.843  30.469  59.926  1.00  0.00           H  
ATOM    988  H62 A      31     101.379  32.155  59.844  1.00  0.00           H  
ATOM    989  N1  A      31     101.958  29.840  61.896  1.00  0.00           N  
ATOM    990  C2  A      31     102.553  29.580  63.049  1.00  0.00           C  
ATOM    991  H2  A      31     102.453  28.566  63.417  1.00  0.00           H  
ATOM    992  N3  A      31     103.257  30.407  63.811  1.00  0.00           N  
ATOM    993  C4  A      31     103.339  31.654  63.268  1.00  0.00           C  
ATOM    994  C3' A      31     106.832  32.969  64.925  1.00  0.00           C  
ATOM    995  H3' A      31     106.832  33.037  63.834  1.00  0.00           H  
ATOM    996  C2' A      31     105.768  31.940  65.337  1.00  0.00           C  
ATOM    997  H2' A      31     105.764  31.104  64.634  1.00  0.00           H  
ATOM    998  O2' A      31     105.882  31.475  66.687  1.00  0.00           O  
ATOM    999 HO2' A      31     105.343  30.670  66.809  1.00  0.00           H  
ATOM   1000  O3' A      31     108.138  32.702  65.423  1.00  0.00           O  
ATOM   1001  P   G      32     109.309  32.244  64.419  1.00  0.00           P  
ATOM   1002  OP1 G      32     110.520  31.955  65.240  1.00  0.00           O  
ATOM   1003  OP2 G      32     109.406  33.270  63.342  1.00  0.00           O  
ATOM   1004  O5' G      32     108.738  30.872  63.766  1.00  0.00           O  
ATOM   1005  C5' G      32     108.614  29.679  64.532  1.00  0.00           C  
ATOM   1006  H5' G      32     108.038  29.885  65.436  1.00  0.00           H  
ATOM   1007 H5'' G      32     109.604  29.335  64.836  1.00  0.00           H  
ATOM   1008  C4' G      32     107.914  28.544  63.762  1.00  0.00           C  
ATOM   1009  H4' G      32     107.903  27.659  64.401  1.00  0.00           H  
ATOM   1010  O4' G      32     106.558  28.877  63.470  1.00  0.00           O  
ATOM   1011  C1' G      32     106.226  28.388  62.179  1.00  0.00           C  
ATOM   1012  H1' G      32     105.354  27.736  62.246  1.00  0.00           H  
ATOM   1013  N9  G      32     105.890  29.506  61.272  1.00  0.00           N  
ATOM   1014  C8  G      32     106.391  30.785  61.249  1.00  0.00           C  
ATOM   1015  H8  G      32     107.135  31.130  61.952  1.00  0.00           H  
ATOM   1016  N7  G      32     105.885  31.547  60.317  1.00  0.00           N  
ATOM   1017  C5  G      32     104.980  30.703  59.661  1.00  0.00           C  
ATOM   1018  C6  G      32     104.098  30.939  58.546  1.00  0.00           C  
ATOM   1019  O6  G      32     103.932  31.971  57.896  1.00  0.00           O  
ATOM   1020  N1  G      32     103.338  29.846  58.199  1.00  0.00           N  
ATOM   1021  H1  G      32     102.702  29.940  57.427  1.00  0.00           H  
ATOM   1022  C2  G      32     103.422  28.651  58.827  1.00  0.00           C  
ATOM   1023  N2  G      32     102.670  27.696  58.343  1.00  0.00           N  
ATOM   1024  H21 G      32     102.007  27.913  57.603  1.00  0.00           H  
ATOM   1025  H22 G      32     102.750  26.759  58.720  1.00  0.00           H  
ATOM   1026  N3  G      32     104.218  28.379  59.865  1.00  0.00           N  
ATOM   1027  C4  G      32     104.978  29.452  60.241  1.00  0.00           C  
ATOM   1028  C3' G      32     108.602  28.151  62.445  1.00  0.00           C  
ATOM   1029  H3' G      32     108.949  29.044  61.922  1.00  0.00           H  
ATOM   1030  C2' G      32     107.410  27.580  61.649  1.00  0.00           C  
ATOM   1031  H2' G      32     107.553  27.759  60.581  1.00  0.00           H  
ATOM   1032  O2' G      32     107.109  26.200  61.892  1.00  0.00           O  
ATOM   1033 HO2' G      32     107.860  25.656  61.591  1.00  0.00           H  
ATOM   1034  O3' G      32     109.666  27.215  62.635  1.00  0.00           O  
ATOM   1035  P   U      33     111.232  27.611  62.391  1.00  0.00           P  
ATOM   1036  OP1 U      33     112.069  26.606  63.110  1.00  0.00           O  
ATOM   1037  OP2 U      33     111.447  29.050  62.711  1.00  0.00           O  
ATOM   1038  O5' U      33     111.470  27.431  60.796  1.00  0.00           O  
ATOM   1039  C5' U      33     111.337  26.148  60.192  1.00  0.00           C  
ATOM   1040  H5' U      33     110.478  25.637  60.628  1.00  0.00           H  
ATOM   1041 H5'' U      33     112.214  25.544  60.403  1.00  0.00           H  
ATOM   1042  C4' U      33     111.094  26.212  58.679  1.00  0.00           C  
ATOM   1043  H4' U      33     110.784  25.228  58.342  1.00  0.00           H  
ATOM   1044  O4' U      33     110.023  27.120  58.458  1.00  0.00           O  
ATOM   1045  C1' U      33     110.064  27.495  57.105  1.00  0.00           C  
ATOM   1046  H1' U      33     109.511  26.735  56.555  1.00  0.00           H  
ATOM   1047  N1  U      33     109.404  28.801  56.848  1.00  0.00           N  
ATOM   1048  C6  U      33     109.361  29.798  57.799  1.00  0.00           C  
ATOM   1049  H6  U      33     109.931  29.682  58.715  1.00  0.00           H  
ATOM   1050  C5  U      33     108.576  30.893  57.612  1.00  0.00           C  
ATOM   1051  H5  U      33     108.517  31.654  58.375  1.00  0.00           H  
ATOM   1052  C4  U      33     107.781  31.058  56.408  1.00  0.00           C  
ATOM   1053  O4  U      33     106.990  31.974  56.187  1.00  0.00           O  
ATOM   1054  N3  U      33     107.954  30.070  55.471  1.00  0.00           N  
ATOM   1055  H3  U      33     107.442  30.151  54.608  1.00  0.00           H  
ATOM   1056  C2  U      33     108.717  28.939  55.636  1.00  0.00           C  
ATOM   1057  O2  U      33     108.776  28.110  54.724  1.00  0.00           O  
ATOM   1058  C3' U      33     112.271  26.667  57.788  1.00  0.00           C  
ATOM   1059  H3' U      33     112.888  27.386  58.332  1.00  0.00           H  
ATOM   1060  C2' U      33     111.525  27.423  56.649  1.00  0.00           C  
ATOM   1061  H2' U      33     111.948  28.424  56.549  1.00  0.00           H  
ATOM   1062  O2' U      33     111.523  26.739  55.392  1.00  0.00           O  
ATOM   1063 HO2' U      33     110.971  27.206  54.743  1.00  0.00           H  
ATOM   1064  O3' U      33     113.085  25.610  57.249  1.00  0.00           O  
ATOM   1065  P   U      34     114.477  25.098  57.929  1.00  0.00           P  
ATOM   1066  OP1 U      34     115.126  24.142  56.984  1.00  0.00           O  
ATOM   1067  OP2 U      34     114.219  24.623  59.318  1.00  0.00           O  
ATOM   1068  O5' U      34     115.457  26.393  58.045  1.00  0.00           O  
ATOM   1069  C5' U      34     115.856  27.124  56.895  1.00  0.00           C  
ATOM   1070  H5' U      34     114.993  27.668  56.506  1.00  0.00           H  
ATOM   1071 H5'' U      34     116.219  26.448  56.119  1.00  0.00           H  
ATOM   1072  C4' U      34     116.971  28.122  57.246  1.00  0.00           C  
ATOM   1073  H4' U      34     116.699  28.636  58.167  1.00  0.00           H  
ATOM   1074  O4' U      34     118.215  27.453  57.442  1.00  0.00           O  
ATOM   1075  C1' U      34     119.235  28.232  56.837  1.00  0.00           C  
ATOM   1076  H1' U      34     119.513  29.045  57.513  1.00  0.00           H  
ATOM   1077  N1  U      34     120.418  27.390  56.505  1.00  0.00           N  
ATOM   1078  C6  U      34     120.288  26.273  55.704  1.00  0.00           C  
ATOM   1079  H6  U      34     119.303  25.982  55.354  1.00  0.00           H  
ATOM   1080  C5  U      34     121.375  25.531  55.364  1.00  0.00           C  
ATOM   1081  H5  U      34     121.260  24.657  54.738  1.00  0.00           H  
ATOM   1082  C4  U      34     122.702  25.874  55.827  1.00  0.00           C  
ATOM   1083  O4  U      34     123.731  25.254  55.566  1.00  0.00           O  
ATOM   1084  N3  U      34     122.754  26.995  56.624  1.00  0.00           N  
ATOM   1085  H3  U      34     123.658  27.264  56.968  1.00  0.00           H  
ATOM   1086  C2  U      34     121.676  27.777  56.989  1.00  0.00           C  
ATOM   1087  O2  U      34     121.861  28.763  57.708  1.00  0.00           O  
ATOM   1088  C3' U      34     117.176  29.165  56.130  1.00  0.00           C  
ATOM   1089  H3' U      34     116.462  29.007  55.319  1.00  0.00           H  
ATOM   1090  C2' U      34     118.585  28.848  55.598  1.00  0.00           C  
ATOM   1091  H2' U      34     118.482  28.090  54.818  1.00  0.00           H  
ATOM   1092  O2' U      34     119.304  29.974  55.082  1.00  0.00           O  
ATOM   1093 HO2' U      34     120.151  29.690  54.682  1.00  0.00           H  
ATOM   1094  O3' U      34     117.076  30.492  56.641  1.00  0.00           O  
ATOM   1095  P   U      35     115.631  31.166  56.879  1.00  0.00           P  
ATOM   1096  OP1 U      35     115.833  32.627  57.098  1.00  0.00           O  
ATOM   1097  OP2 U      35     114.902  30.391  57.919  1.00  0.00           O  
ATOM   1098  O5' U      35     114.872  30.940  55.464  1.00  0.00           O  
ATOM   1099  C5' U      35     115.287  31.605  54.276  1.00  0.00           C  
ATOM   1100  H5' U      35     116.160  31.098  53.858  1.00  0.00           H  
ATOM   1101 H5'' U      35     115.576  32.630  54.511  1.00  0.00           H  
ATOM   1102  C4' U      35     114.178  31.664  53.208  1.00  0.00           C  
ATOM   1103  H4' U      35     114.409  32.504  52.549  1.00  0.00           H  
ATOM   1104  O4' U      35     114.156  30.470  52.427  1.00  0.00           O  
ATOM   1105  C1' U      35     112.865  29.888  52.526  1.00  0.00           C  
ATOM   1106  H1' U      35     112.247  30.255  51.704  1.00  0.00           H  
ATOM   1107  N1  U      35     112.980  28.404  52.469  1.00  0.00           N  
ATOM   1108  C6  U      35     113.705  27.713  53.414  1.00  0.00           C  
ATOM   1109  H6  U      35     114.157  28.257  54.233  1.00  0.00           H  
ATOM   1110  C5  U      35     113.844  26.363  53.332  1.00  0.00           C  
ATOM   1111  H5  U      35     114.389  25.829  54.096  1.00  0.00           H  
ATOM   1112  C4  U      35     113.242  25.600  52.261  1.00  0.00           C  
ATOM   1113  O4  U      35     113.331  24.385  52.115  1.00  0.00           O  
ATOM   1114  N3  U      35     112.535  26.353  51.351  1.00  0.00           N  
ATOM   1115  H3  U      35     112.112  25.860  50.581  1.00  0.00           H  
ATOM   1116  C2  U      35     112.360  27.721  51.413  1.00  0.00           C  
ATOM   1117  O2  U      35     111.677  28.274  50.556  1.00  0.00           O  
ATOM   1118  C3' U      35     112.780  31.877  53.826  1.00  0.00           C  
ATOM   1119  H3' U      35     112.859  32.253  54.848  1.00  0.00           H  
ATOM   1120  C2' U      35     112.261  30.424  53.827  1.00  0.00           C  
ATOM   1121  H2' U      35     112.707  29.907  54.676  1.00  0.00           H  
ATOM   1122  O2' U      35     110.846  30.288  53.894  1.00  0.00           O  
ATOM   1123 HO2' U      35     110.587  29.352  53.864  1.00  0.00           H  
ATOM   1124  O3' U      35     112.034  32.783  53.020  1.00  0.00           O  
ATOM   1125  P   C      36     111.207  33.996  53.713  1.00  0.00           P  
ATOM   1126  OP1 C      36     112.183  35.027  54.176  1.00  0.00           O  
ATOM   1127  OP2 C      36     110.238  33.447  54.704  1.00  0.00           O  
ATOM   1128  O5' C      36     110.361  34.589  52.460  1.00  0.00           O  
ATOM   1129  C5' C      36     110.930  35.528  51.555  1.00  0.00           C  
ATOM   1130  H5' C      36     112.012  35.383  51.501  1.00  0.00           H  
ATOM   1131 H5'' C      36     110.741  36.538  51.921  1.00  0.00           H  
ATOM   1132  C4' C      36     110.375  35.395  50.128  1.00  0.00           C  
ATOM   1133  H4' C      36     110.726  36.249  49.545  1.00  0.00           H  
ATOM   1134  O4' C      36     110.865  34.211  49.500  1.00  0.00           O  
ATOM   1135  C1' C      36     109.832  33.643  48.702  1.00  0.00           C  
ATOM   1136  H1' C      36     110.188  33.537  47.675  1.00  0.00           H  
ATOM   1137  N1  C      36     109.409  32.290  49.174  1.00  0.00           N  
ATOM   1138  C6  C      36     109.801  31.773  50.382  1.00  0.00           C  
ATOM   1139  H6  C      36     110.403  32.369  51.055  1.00  0.00           H  
ATOM   1140  C5  C      36     109.450  30.511  50.722  1.00  0.00           C  
ATOM   1141  H5  C      36     109.767  30.105  51.660  1.00  0.00           H  
ATOM   1142  C4  C      36     108.668  29.764  49.803  1.00  0.00           C  
ATOM   1143  N4  C      36     108.309  28.542  50.108  1.00  0.00           N  
ATOM   1144  H41 C      36     107.773  28.006  49.440  1.00  0.00           H  
ATOM   1145  H42 C      36     108.661  28.136  50.953  1.00  0.00           H  
ATOM   1146  N3  C      36     108.244  30.250  48.653  1.00  0.00           N  
ATOM   1147  C2  C      36     108.639  31.503  48.303  1.00  0.00           C  
ATOM   1148  O2  C      36     108.320  31.925  47.191  1.00  0.00           O  
ATOM   1149  C3' C      36     108.843  35.377  50.043  1.00  0.00           C  
ATOM   1150  H3' C      36     108.441  34.754  50.845  1.00  0.00           H  
ATOM   1151  C2' C      36     108.662  34.634  48.710  1.00  0.00           C  
ATOM   1152  H2' C      36     107.714  34.106  48.722  1.00  0.00           H  
ATOM   1153  O2' C      36     108.775  35.466  47.550  1.00  0.00           O  
ATOM   1154 HO2' C      36     108.382  35.013  46.779  1.00  0.00           H  
ATOM   1155  O3' C      36     108.243  36.674  50.056  1.00  0.00           O  
ATOM   1156  P   U      37     106.750  36.897  50.645  1.00  0.00           P  
ATOM   1157  OP1 U      37     106.316  38.270  50.257  1.00  0.00           O  
ATOM   1158  OP2 U      37     106.787  36.562  52.095  1.00  0.00           O  
ATOM   1159  O5' U      37     105.776  35.815  49.918  1.00  0.00           O  
ATOM   1160  C5' U      37     105.336  35.968  48.573  1.00  0.00           C  
ATOM   1161  H5' U      37     106.184  36.224  47.937  1.00  0.00           H  
ATOM   1162 H5'' U      37     104.619  36.790  48.521  1.00  0.00           H  
ATOM   1163  C4' U      37     104.666  34.698  48.001  1.00  0.00           C  
ATOM   1164  H4' U      37     104.338  34.921  46.984  1.00  0.00           H  
ATOM   1165  O4' U      37     105.556  33.581  47.936  1.00  0.00           O  
ATOM   1166  C1' U      37     104.857  32.389  48.302  1.00  0.00           C  
ATOM   1167  H1' U      37     105.016  31.624  47.539  1.00  0.00           H  
ATOM   1168  N1  U      37     105.302  31.813  49.606  1.00  0.00           N  
ATOM   1169  C6  U      37     106.048  32.534  50.513  1.00  0.00           C  
ATOM   1170  H6  U      37     106.283  33.564  50.304  1.00  0.00           H  
ATOM   1171  C5  U      37     106.503  31.965  51.656  1.00  0.00           C  
ATOM   1172  H5  U      37     107.092  32.543  52.351  1.00  0.00           H  
ATOM   1173  C4  U      37     106.232  30.579  51.966  1.00  0.00           C  
ATOM   1174  O4  U      37     106.618  29.983  52.965  1.00  0.00           O  
ATOM   1175  N3  U      37     105.471  29.919  51.032  1.00  0.00           N  
ATOM   1176  H3  U      37     105.285  28.949  51.198  1.00  0.00           H  
ATOM   1177  C2  U      37     104.967  30.478  49.876  1.00  0.00           C  
ATOM   1178  O2  U      37     104.236  29.795  49.160  1.00  0.00           O  
ATOM   1179  C3' U      37     103.433  34.230  48.783  1.00  0.00           C  
ATOM   1180  H3' U      37     103.655  34.264  49.852  1.00  0.00           H  
ATOM   1181  C2' U      37     103.371  32.757  48.336  1.00  0.00           C  
ATOM   1182  H2' U      37     102.841  32.161  49.076  1.00  0.00           H  
ATOM   1183  O2' U      37     102.831  32.563  47.021  1.00  0.00           O  
ATOM   1184 HO2' U      37     102.601  31.624  46.892  1.00  0.00           H  
ATOM   1185  O3' U      37     102.258  34.985  48.489  1.00  0.00           O  
ATOM   1186  P   A      38     101.037  35.057  49.547  1.00  0.00           P  
ATOM   1187  OP1 A      38      99.916  35.790  48.889  1.00  0.00           O  
ATOM   1188  OP2 A      38     101.577  35.604  50.824  1.00  0.00           O  
ATOM   1189  O5' A      38     100.575  33.524  49.826  1.00  0.00           O  
ATOM   1190  C5' A      38      99.881  32.758  48.847  1.00  0.00           C  
ATOM   1191  H5' A      38     100.424  32.785  47.902  1.00  0.00           H  
ATOM   1192 H5'' A      38      98.896  33.195  48.677  1.00  0.00           H  
ATOM   1193  C4' A      38      99.694  31.286  49.263  1.00  0.00           C  
ATOM   1194  H4' A      38      99.176  30.762  48.458  1.00  0.00           H  
ATOM   1195  O4' A      38     100.932  30.616  49.492  1.00  0.00           O  
ATOM   1196  C1' A      38     100.802  29.784  50.639  1.00  0.00           C  
ATOM   1197  H1' A      38     101.084  28.760  50.385  1.00  0.00           H  
ATOM   1198  N9  A      38     101.709  30.242  51.719  1.00  0.00           N  
ATOM   1199  C8  A      38     102.288  31.472  51.929  1.00  0.00           C  
ATOM   1200  H8  A      38     102.081  32.327  51.304  1.00  0.00           H  
ATOM   1201  N7  A      38     103.134  31.510  52.928  1.00  0.00           N  
ATOM   1202  C5  A      38     103.095  30.200  53.426  1.00  0.00           C  
ATOM   1203  C6  A      38     103.739  29.494  54.478  1.00  0.00           C  
ATOM   1204  N6  A      38     104.627  29.985  55.322  1.00  0.00           N  
ATOM   1205  H61 A      38     105.036  29.362  56.005  1.00  0.00           H  
ATOM   1206  H62 A      38     104.932  30.939  55.236  1.00  0.00           H  
ATOM   1207  N1  A      38     103.489  28.203  54.694  1.00  0.00           N  
ATOM   1208  C2  A      38     102.607  27.598  53.913  1.00  0.00           C  
ATOM   1209  H2  A      38     102.419  26.553  54.125  1.00  0.00           H  
ATOM   1210  N3  A      38     101.931  28.115  52.895  1.00  0.00           N  
ATOM   1211  C4  A      38     102.221  29.431  52.701  1.00  0.00           C  
ATOM   1212  C3' A      38      98.845  31.145  50.530  1.00  0.00           C  
ATOM   1213  H3' A      38      99.136  31.921  51.242  1.00  0.00           H  
ATOM   1214  C2' A      38      99.331  29.789  51.074  1.00  0.00           C  
ATOM   1215  H2' A      38      99.244  29.765  52.161  1.00  0.00           H  
ATOM   1216  O2' A      38      98.698  28.649  50.482  1.00  0.00           O  
ATOM   1217 HO2' A      38      98.547  27.975  51.168  1.00  0.00           H  
ATOM   1218  O3' A      38      97.449  31.221  50.233  1.00  0.00           O  
ATOM   1219  P   C      39      96.412  31.918  51.266  1.00  0.00           P  
ATOM   1220  OP1 C      39      95.052  31.840  50.654  1.00  0.00           O  
ATOM   1221  OP2 C      39      96.946  33.267  51.614  1.00  0.00           O  
ATOM   1222  O5' C      39      96.455  31.002  52.610  1.00  0.00           O  
ATOM   1223  C5' C      39      95.811  29.736  52.677  1.00  0.00           C  
ATOM   1224  H5' C      39      96.036  29.169  51.772  1.00  0.00           H  
ATOM   1225 H5'' C      39      94.737  29.893  52.711  1.00  0.00           H  
ATOM   1226  C4' C      39      96.219  28.876  53.893  1.00  0.00           C  
ATOM   1227  H4' C      39      95.639  27.954  53.849  1.00  0.00           H  
ATOM   1228  O4' C      39      97.608  28.526  53.820  1.00  0.00           O  
ATOM   1229  C1' C      39      98.202  28.588  55.114  1.00  0.00           C  
ATOM   1230  H1' C      39      98.666  27.625  55.345  1.00  0.00           H  
ATOM   1231  N1  C      39      99.241  29.652  55.223  1.00  0.00           N  
ATOM   1232  C6  C      39      99.025  30.914  54.731  1.00  0.00           C  
ATOM   1233  H6  C      39      98.129  31.118  54.173  1.00  0.00           H  
ATOM   1234  C5  C      39      99.917  31.906  54.952  1.00  0.00           C  
ATOM   1235  H5  C      39      99.733  32.893  54.558  1.00  0.00           H  
ATOM   1236  C4  C      39     101.056  31.589  55.736  1.00  0.00           C  
ATOM   1237  N4  C      39     101.927  32.515  56.023  1.00  0.00           N  
ATOM   1238  H41 C      39     102.707  32.265  56.620  1.00  0.00           H  
ATOM   1239  H42 C      39     101.821  33.438  55.643  1.00  0.00           H  
ATOM   1240  N3  C      39     101.278  30.394  56.244  1.00  0.00           N  
ATOM   1241  C2  C      39     100.394  29.398  55.984  1.00  0.00           C  
ATOM   1242  O2  C      39     100.650  28.280  56.437  1.00  0.00           O  
ATOM   1243  C3' C      39      95.964  29.509  55.276  1.00  0.00           C  
ATOM   1244  H3' C      39      96.169  30.580  55.236  1.00  0.00           H  
ATOM   1245  C2' C      39      97.079  28.850  56.119  1.00  0.00           C  
ATOM   1246  H2' C      39      97.405  29.554  56.887  1.00  0.00           H  
ATOM   1247  O2' C      39      96.717  27.619  56.740  1.00  0.00           O  
ATOM   1248 HO2' C      39      96.905  26.866  56.153  1.00  0.00           H  
ATOM   1249  O3' C      39      94.701  29.262  55.899  1.00  0.00           O  
ATOM   1250  P   C      40      93.403  30.230  55.736  1.00  0.00           P  
ATOM   1251  OP1 C      40      93.799  31.502  55.053  1.00  0.00           O  
ATOM   1252  OP2 C      40      92.801  30.345  57.101  1.00  0.00           O  
ATOM   1253  O5' C      40      92.373  29.348  54.797  1.00  0.00           O  
ATOM   1254  C5' C      40      92.067  29.704  53.449  1.00  0.00           C  
ATOM   1255  H5' C      40      92.772  30.447  53.082  1.00  0.00           H  
ATOM   1256 H5'' C      40      91.082  30.168  53.423  1.00  0.00           H  
ATOM   1257  C4' C      40      92.074  28.537  52.440  1.00  0.00           C  
ATOM   1258  H4' C      40      92.073  28.979  51.442  1.00  0.00           H  
ATOM   1259  O4' C      40      93.238  27.708  52.562  1.00  0.00           O  
ATOM   1260  C1' C      40      92.905  26.397  52.114  1.00  0.00           C  
ATOM   1261  H1' C      40      93.509  26.155  51.238  1.00  0.00           H  
ATOM   1262  N1  C      40      93.123  25.315  53.117  1.00  0.00           N  
ATOM   1263  C6  C      40      93.401  25.559  54.439  1.00  0.00           C  
ATOM   1264  H6  C      40      93.398  26.577  54.815  1.00  0.00           H  
ATOM   1265  C5  C      40      93.704  24.526  55.262  1.00  0.00           C  
ATOM   1266  H5  C      40      93.954  24.717  56.289  1.00  0.00           H  
ATOM   1267  C4  C      40      93.706  23.213  54.711  1.00  0.00           C  
ATOM   1268  N4  C      40      94.094  22.182  55.415  1.00  0.00           N  
ATOM   1269  H41 C      40      94.140  21.290  54.945  1.00  0.00           H  
ATOM   1270  H42 C      40      94.473  22.322  56.353  1.00  0.00           H  
ATOM   1271  N3  C      40      93.404  22.952  53.455  1.00  0.00           N  
ATOM   1272  C2  C      40      93.102  23.994  52.646  1.00  0.00           C  
ATOM   1273  O2  C      40      92.829  23.731  51.474  1.00  0.00           O  
ATOM   1274  C3' C      40      90.869  27.587  52.501  1.00  0.00           C  
ATOM   1275  H3' C      40      90.738  27.253  53.533  1.00  0.00           H  
ATOM   1276  C2' C      40      91.443  26.428  51.669  1.00  0.00           C  
ATOM   1277  H2' C      40      90.930  25.497  51.918  1.00  0.00           H  
ATOM   1278  O2' C      40      91.469  26.658  50.254  1.00  0.00           O  
ATOM   1279 HO2' C      40      91.085  25.891  49.794  1.00  0.00           H  
ATOM   1280  O3' C      40      89.634  28.095  51.980  1.00  0.00           O  
ATOM   1281  P   G      41      88.290  27.148  52.012  1.00  0.00           P  
ATOM   1282  OP1 G      41      87.098  28.004  51.701  1.00  0.00           O  
ATOM   1283  OP2 G      41      88.286  26.334  53.267  1.00  0.00           O  
ATOM   1284  O5' G      41      88.474  26.054  50.816  1.00  0.00           O  
ATOM   1285  C5' G      41      87.905  26.168  49.528  1.00  0.00           C  
ATOM   1286  H5' G      41      88.566  26.735  48.871  1.00  0.00           H  
ATOM   1287 H5'' G      41      86.936  26.667  49.577  1.00  0.00           H  
ATOM   1288  C4' G      41      87.676  24.753  48.969  1.00  0.00           C  
ATOM   1289  H4' G      41      87.376  24.828  47.923  1.00  0.00           H  
ATOM   1290  O4' G      41      88.844  23.925  49.063  1.00  0.00           O  
ATOM   1291  C1' G      41      88.441  22.612  49.447  1.00  0.00           C  
ATOM   1292  H1' G      41      88.850  21.881  48.747  1.00  0.00           H  
ATOM   1293  N9  G      41      88.926  22.245  50.805  1.00  0.00           N  
ATOM   1294  C8  G      41      89.270  23.039  51.874  1.00  0.00           C  
ATOM   1295  H8  G      41      89.145  24.109  51.868  1.00  0.00           H  
ATOM   1296  N7  G      41      89.793  22.399  52.887  1.00  0.00           N  
ATOM   1297  C5  G      41      89.782  21.067  52.469  1.00  0.00           C  
ATOM   1298  C6  G      41      90.266  19.864  53.099  1.00  0.00           C  
ATOM   1299  O6  G      41      90.827  19.714  54.185  1.00  0.00           O  
ATOM   1300  N1  G      41      90.085  18.735  52.335  1.00  0.00           N  
ATOM   1301  H1  G      41      90.442  17.867  52.696  1.00  0.00           H  
ATOM   1302  C2  G      41      89.526  18.745  51.104  1.00  0.00           C  
ATOM   1303  N2  G      41      89.439  17.596  50.491  1.00  0.00           N  
ATOM   1304  H21 G      41      89.750  16.741  50.946  1.00  0.00           H  
ATOM   1305  H22 G      41      89.024  17.579  49.575  1.00  0.00           H  
ATOM   1306  N3  G      41      89.062  19.823  50.477  1.00  0.00           N  
ATOM   1307  C4  G      41      89.224  20.964  51.210  1.00  0.00           C  
ATOM   1308  C3' G      41      86.563  24.020  49.734  1.00  0.00           C  
ATOM   1309  H3' G      41      86.723  24.144  50.807  1.00  0.00           H  
ATOM   1310  C2' G      41      86.914  22.574  49.359  1.00  0.00           C  
ATOM   1311  H2' G      41      86.502  21.878  50.083  1.00  0.00           H  
ATOM   1312  O2' G      41      86.564  22.212  48.019  1.00  0.00           O  
ATOM   1313 HO2' G      41      86.283  21.278  47.999  1.00  0.00           H  
ATOM   1314  O3' G      41      85.248  24.458  49.376  1.00  0.00           O  
ATOM   1315  P   G      42      83.986  24.265  50.382  1.00  0.00           P  
ATOM   1316  OP1 G      42      82.821  24.985  49.789  1.00  0.00           O  
ATOM   1317  OP2 G      42      84.409  24.631  51.762  1.00  0.00           O  
ATOM   1318  O5' G      42      83.656  22.680  50.389  1.00  0.00           O  
ATOM   1319  C5' G      42      83.102  22.032  49.255  1.00  0.00           C  
ATOM   1320  H5' G      42      83.558  22.431  48.347  1.00  0.00           H  
ATOM   1321 H5'' G      42      82.028  22.226  49.212  1.00  0.00           H  
ATOM   1322  C4' G      42      83.342  20.514  49.281  1.00  0.00           C  
ATOM   1323  H4' G      42      82.938  20.091  48.359  1.00  0.00           H  
ATOM   1324  O4' G      42      84.736  20.200  49.350  1.00  0.00           O  
ATOM   1325  C1' G      42      84.914  19.065  50.190  1.00  0.00           C  
ATOM   1326  H1' G      42      85.540  18.319  49.697  1.00  0.00           H  
ATOM   1327  N9  G      42      85.560  19.430  51.478  1.00  0.00           N  
ATOM   1328  C8  G      42      85.617  20.642  52.123  1.00  0.00           C  
ATOM   1329  H8  G      42      85.158  21.534  51.729  1.00  0.00           H  
ATOM   1330  N7  G      42      86.295  20.635  53.238  1.00  0.00           N  
ATOM   1331  C5  G      42      86.688  19.302  53.369  1.00  0.00           C  
ATOM   1332  C6  G      42      87.448  18.632  54.392  1.00  0.00           C  
ATOM   1333  O6  G      42      87.971  19.096  55.404  1.00  0.00           O  
ATOM   1334  N1  G      42      87.606  17.285  54.162  1.00  0.00           N  
ATOM   1335  H1  G      42      88.132  16.761  54.839  1.00  0.00           H  
ATOM   1336  C2  G      42      87.102  16.642  53.085  1.00  0.00           C  
ATOM   1337  N2  G      42      87.279  15.349  53.040  1.00  0.00           N  
ATOM   1338  H21 G      42      87.748  14.865  53.801  1.00  0.00           H  
ATOM   1339  H22 G      42      86.942  14.854  52.231  1.00  0.00           H  
ATOM   1340  N3  G      42      86.413  17.217  52.100  1.00  0.00           N  
ATOM   1341  C4  G      42      86.235  18.558  52.300  1.00  0.00           C  
ATOM   1342  C3' G      42      82.682  19.780  50.454  1.00  0.00           C  
ATOM   1343  H3' G      42      82.895  20.328  51.374  1.00  0.00           H  
ATOM   1344  C2' G      42      83.519  18.488  50.432  1.00  0.00           C  
ATOM   1345  H2' G      42      83.470  17.974  51.388  1.00  0.00           H  
ATOM   1346  O2' G      42      83.214  17.601  49.350  1.00  0.00           O  
ATOM   1347 HO2' G      42      83.525  16.701  49.564  1.00  0.00           H  
ATOM   1348  O3' G      42      81.276  19.593  50.312  1.00  0.00           O  
ATOM   1349  P   G      43      80.364  19.177  51.583  1.00  0.00           P  
ATOM   1350  OP1 G      43      78.946  19.135  51.125  1.00  0.00           O  
ATOM   1351  OP2 G      43      80.710  20.081  52.715  1.00  0.00           O  
ATOM   1352  O5' G      43      80.823  17.677  51.997  1.00  0.00           O  
ATOM   1353  C5' G      43      80.544  16.561  51.160  1.00  0.00           C  
ATOM   1354  H5' G      43      80.882  16.769  50.145  1.00  0.00           H  
ATOM   1355 H5'' G      43      79.465  16.397  51.125  1.00  0.00           H  
ATOM   1356  C4' G      43      81.219  15.266  51.643  1.00  0.00           C  
ATOM   1357  H4' G      43      80.995  14.473  50.928  1.00  0.00           H  
ATOM   1358  O4' G      43      82.640  15.388  51.742  1.00  0.00           O  
ATOM   1359  C1' G      43      83.089  14.674  52.891  1.00  0.00           C  
ATOM   1360  H1' G      43      83.875  13.966  52.619  1.00  0.00           H  
ATOM   1361  N9  G      43      83.639  15.608  53.901  1.00  0.00           N  
ATOM   1362  C8  G      43      83.492  16.971  53.984  1.00  0.00           C  
ATOM   1363  H8  G      43      82.893  17.534  53.286  1.00  0.00           H  
ATOM   1364  N7  G      43      84.142  17.528  54.968  1.00  0.00           N  
ATOM   1365  C5  G      43      84.727  16.442  55.621  1.00  0.00           C  
ATOM   1366  C6  G      43      85.510  16.374  56.824  1.00  0.00           C  
ATOM   1367  O6  G      43      85.871  17.282  57.558  1.00  0.00           O  
ATOM   1368  N1  G      43      85.848  15.095  57.203  1.00  0.00           N  
ATOM   1369  H1  G      43      86.251  14.944  58.106  1.00  0.00           H  
ATOM   1370  C2  G      43      85.508  14.001  56.499  1.00  0.00           C  
ATOM   1371  N2  G      43      85.821  12.867  57.070  1.00  0.00           N  
ATOM   1372  H21 G      43      86.264  12.846  57.980  1.00  0.00           H  
ATOM   1373  H22 G      43      85.580  12.015  56.584  1.00  0.00           H  
ATOM   1374  N3  G      43      84.797  14.003  55.372  1.00  0.00           N  
ATOM   1375  C4  G      43      84.423  15.261  54.981  1.00  0.00           C  
ATOM   1376  C3' G      43      80.710  14.808  53.013  1.00  0.00           C  
ATOM   1377  H3' G      43      80.655  15.672  53.680  1.00  0.00           H  
ATOM   1378  C2' G      43      81.882  13.913  53.452  1.00  0.00           C  
ATOM   1379  H2' G      43      81.929  13.866  54.537  1.00  0.00           H  
ATOM   1380  O2' G      43      81.872  12.602  52.875  1.00  0.00           O  
ATOM   1381 HO2' G      43      82.464  12.012  53.380  1.00  0.00           H  
ATOM   1382  O3' G      43      79.450  14.139  52.938  1.00  0.00           O  
ATOM   1383  P   C      44      78.394  14.206  54.159  1.00  0.00           P  
ATOM   1384  OP1 C      44      77.251  13.309  53.823  1.00  0.00           O  
ATOM   1385  OP2 C      44      78.103  15.640  54.436  1.00  0.00           O  
ATOM   1386  O5' C      44      79.170  13.604  55.447  1.00  0.00           O  
ATOM   1387  C5' C      44      79.477  12.222  55.564  1.00  0.00           C  
ATOM   1388  H5' C      44      79.925  11.865  54.636  1.00  0.00           H  
ATOM   1389 H5'' C      44      78.557  11.661  55.735  1.00  0.00           H  
ATOM   1390  C4' C      44      80.455  11.928  56.716  1.00  0.00           C  
ATOM   1391  H4' C      44      80.612  10.849  56.765  1.00  0.00           H  
ATOM   1392  O4' C      44      81.727  12.548  56.524  1.00  0.00           O  
ATOM   1393  C1' C      44      82.215  12.998  57.781  1.00  0.00           C  
ATOM   1394  H1' C      44      83.223  12.609  57.943  1.00  0.00           H  
ATOM   1395  N1  C      44      82.266  14.487  57.871  1.00  0.00           N  
ATOM   1396  C6  C      44      81.557  15.320  57.040  1.00  0.00           C  
ATOM   1397  H6  C      44      80.929  14.902  56.270  1.00  0.00           H  
ATOM   1398  C5  C      44      81.651  16.666  57.172  1.00  0.00           C  
ATOM   1399  H5  C      44      81.099  17.315  56.510  1.00  0.00           H  
ATOM   1400  C4  C      44      82.493  17.160  58.204  1.00  0.00           C  
ATOM   1401  N4  C      44      82.673  18.440  58.379  1.00  0.00           N  
ATOM   1402  H41 C      44      83.352  18.698  59.089  1.00  0.00           H  
ATOM   1403  H42 C      44      82.260  19.107  57.751  1.00  0.00           H  
ATOM   1404  N3  C      44      83.179  16.375  59.006  1.00  0.00           N  
ATOM   1405  C2  C      44      83.088  15.042  58.853  1.00  0.00           C  
ATOM   1406  O2  C      44      83.788  14.348  59.590  1.00  0.00           O  
ATOM   1407  C3' C      44      79.950  12.383  58.088  1.00  0.00           C  
ATOM   1408  H3' C      44      79.566  13.402  58.004  1.00  0.00           H  
ATOM   1409  C2' C      44      81.285  12.420  58.854  1.00  0.00           C  
ATOM   1410  H2' C      44      81.222  13.077  59.719  1.00  0.00           H  
ATOM   1411  O2' C      44      81.803  11.139  59.222  1.00  0.00           O  
ATOM   1412 HO2' C      44      82.358  11.220  60.022  1.00  0.00           H  
ATOM   1413  O3' C      44      78.950  11.516  58.620  1.00  0.00           O  
ATOM   1414  P   A      45      77.911  12.022  59.754  1.00  0.00           P  
ATOM   1415  OP1 A      45      76.933  10.920  59.987  1.00  0.00           O  
ATOM   1416  OP2 A      45      77.383  13.354  59.345  1.00  0.00           O  
ATOM   1417  O5' A      45      78.794  12.233  61.097  1.00  0.00           O  
ATOM   1418  C5' A      45      79.449  11.144  61.733  1.00  0.00           C  
ATOM   1419  H5' A      45      79.997  10.563  60.992  1.00  0.00           H  
ATOM   1420 H5'' A      45      78.706  10.489  62.188  1.00  0.00           H  
ATOM   1421  C4' A      45      80.441  11.598  62.819  1.00  0.00           C  
ATOM   1422  H4' A      45      80.956  10.714  63.196  1.00  0.00           H  
ATOM   1423  O4' A      45      81.434  12.483  62.303  1.00  0.00           O  
ATOM   1424  C1' A      45      81.587  13.582  63.189  1.00  0.00           C  
ATOM   1425  H1' A      45      82.643  13.708  63.436  1.00  0.00           H  
ATOM   1426  N9  A      45      81.141  14.835  62.539  1.00  0.00           N  
ATOM   1427  C8  A      45      80.397  15.026  61.398  1.00  0.00           C  
ATOM   1428  H8  A      45      79.930  14.219  60.861  1.00  0.00           H  
ATOM   1429  N7  A      45      80.338  16.263  60.983  1.00  0.00           N  
ATOM   1430  C5  A      45      81.069  16.946  61.962  1.00  0.00           C  
ATOM   1431  C6  A      45      81.441  18.294  62.170  1.00  0.00           C  
ATOM   1432  N6  A      45      81.157  19.289  61.350  1.00  0.00           N  
ATOM   1433  H61 A      45      81.572  20.195  61.531  1.00  0.00           H  
ATOM   1434  H62 A      45      80.653  19.097  60.500  1.00  0.00           H  
ATOM   1435  N1  A      45      82.154  18.651  63.237  1.00  0.00           N  
ATOM   1436  C2  A      45      82.520  17.709  64.093  1.00  0.00           C  
ATOM   1437  H2  A      45      83.108  18.038  64.941  1.00  0.00           H  
ATOM   1438  N3  A      45      82.289  16.405  64.014  1.00  0.00           N  
ATOM   1439  C4  A      45      81.541  16.089  62.920  1.00  0.00           C  
ATOM   1440  C3' A      45      79.751  12.271  64.012  1.00  0.00           C  
ATOM   1441  H3' A      45      78.878  12.833  63.671  1.00  0.00           H  
ATOM   1442  C2' A      45      80.819  13.279  64.484  1.00  0.00           C  
ATOM   1443  H2' A      45      80.336  14.179  64.874  1.00  0.00           H  
ATOM   1444  O2' A      45      81.755  12.754  65.434  1.00  0.00           O  
ATOM   1445 HO2' A      45      82.206  13.487  65.898  1.00  0.00           H  
ATOM   1446  O3' A      45      79.400  11.298  64.999  1.00  0.00           O  
ATOM   1447  P   C      46      77.874  11.094  65.493  1.00  0.00           P  
ATOM   1448  OP1 C      46      77.858   9.961  66.463  1.00  0.00           O  
ATOM   1449  OP2 C      46      76.983  11.015  64.303  1.00  0.00           O  
ATOM   1450  O5' C      46      77.539  12.462  66.287  1.00  0.00           O  
ATOM   1451  C5' C      46      78.221  12.796  67.491  1.00  0.00           C  
ATOM   1452  H5' C      46      79.285  12.582  67.384  1.00  0.00           H  
ATOM   1453 H5'' C      46      77.830  12.195  68.313  1.00  0.00           H  
ATOM   1454  C4' C      46      78.070  14.284  67.840  1.00  0.00           C  
ATOM   1455  H4' C      46      78.654  14.501  68.735  1.00  0.00           H  
ATOM   1456  O4' C      46      78.551  15.105  66.773  1.00  0.00           O  
ATOM   1457  C1' C      46      77.653  16.187  66.572  1.00  0.00           C  
ATOM   1458  H1' C      46      78.218  17.117  66.659  1.00  0.00           H  
ATOM   1459  N1  C      46      77.066  16.121  65.192  1.00  0.00           N  
ATOM   1460  C6  C      46      76.170  15.149  64.810  1.00  0.00           C  
ATOM   1461  H6  C      46      75.930  14.333  65.472  1.00  0.00           H  
ATOM   1462  C5  C      46      75.593  15.187  63.586  1.00  0.00           C  
ATOM   1463  H5  C      46      74.891  14.418  63.300  1.00  0.00           H  
ATOM   1464  C4  C      46      75.951  16.259  62.727  1.00  0.00           C  
ATOM   1465  N4  C      46      75.370  16.376  61.560  1.00  0.00           N  
ATOM   1466  H41 C      46      75.684  17.115  60.954  1.00  0.00           H  
ATOM   1467  H42 C      46      74.748  15.653  61.239  1.00  0.00           H  
ATOM   1468  N3  C      46      76.861  17.161  63.033  1.00  0.00           N  
ATOM   1469  C2  C      46      77.462  17.090  64.251  1.00  0.00           C  
ATOM   1470  O2  C      46      78.376  17.884  64.493  1.00  0.00           O  
ATOM   1471  C3' C      46      76.616  14.679  68.117  1.00  0.00           C  
ATOM   1472  H3' C      46      75.976  14.150  67.418  1.00  0.00           H  
ATOM   1473  C2' C      46      76.639  16.169  67.731  1.00  0.00           C  
ATOM   1474  H2' C      46      75.651  16.502  67.411  1.00  0.00           H  
ATOM   1475  O2' C      46      77.161  17.005  68.770  1.00  0.00           O  
ATOM   1476 HO2' C      46      76.744  17.886  68.740  1.00  0.00           H  
ATOM   1477  O3' C      46      76.180  14.383  69.443  1.00  0.00           O  
ATOM   1478  P   C      47      74.636  13.980  69.719  1.00  0.00           P  
ATOM   1479  OP1 C      47      74.520  13.636  71.166  1.00  0.00           O  
ATOM   1480  OP2 C      47      74.236  12.948  68.720  1.00  0.00           O  
ATOM   1481  O5' C      47      73.790  15.335  69.417  1.00  0.00           O  
ATOM   1482  C5' C      47      73.508  16.261  70.459  1.00  0.00           C  
ATOM   1483  H5' C      47      74.442  16.529  70.959  1.00  0.00           H  
ATOM   1484 H5'' C      47      72.853  15.795  71.197  1.00  0.00           H  
ATOM   1485  C4' C      47      72.845  17.557  69.980  1.00  0.00           C  
ATOM   1486  H4' C      47      72.647  18.164  70.866  1.00  0.00           H  
ATOM   1487  O4' C      47      73.738  18.285  69.138  1.00  0.00           O  
ATOM   1488  C1' C      47      72.953  19.138  68.322  1.00  0.00           C  
ATOM   1489  H1' C      47      73.196  20.177  68.557  1.00  0.00           H  
ATOM   1490  N1  C      47      73.194  18.899  66.873  1.00  0.00           N  
ATOM   1491  C6  C      47      73.352  17.641  66.350  1.00  0.00           C  
ATOM   1492  H6  C      47      73.429  16.791  67.016  1.00  0.00           H  
ATOM   1493  C5  C      47      73.397  17.469  65.006  1.00  0.00           C  
ATOM   1494  H5  C      47      73.506  16.483  64.592  1.00  0.00           H  
ATOM   1495  C4  C      47      73.244  18.630  64.189  1.00  0.00           C  
ATOM   1496  N4  C      47      73.294  18.556  62.887  1.00  0.00           N  
ATOM   1497  H41 C      47      73.069  19.415  62.385  1.00  0.00           H  
ATOM   1498  H42 C      47      73.487  17.689  62.428  1.00  0.00           H  
ATOM   1499  N3  C      47      73.089  19.840  64.674  1.00  0.00           N  
ATOM   1500  C2  C      47      73.096  20.002  66.016  1.00  0.00           C  
ATOM   1501  O2  C      47      73.022  21.142  66.469  1.00  0.00           O  
ATOM   1502  C3' C      47      71.520  17.443  69.196  1.00  0.00           C  
ATOM   1503  H3' C      47      71.637  16.761  68.353  1.00  0.00           H  
ATOM   1504  C2' C      47      71.478  18.884  68.664  1.00  0.00           C  
ATOM   1505  H2' C      47      70.842  18.933  67.778  1.00  0.00           H  
ATOM   1506  O2' C      47      71.084  19.840  69.659  1.00  0.00           O  
ATOM   1507 HO2' C      47      70.847  20.699  69.266  1.00  0.00           H  
ATOM   1508  O3' C      47      70.338  17.136  69.939  1.00  0.00           O  
ATOM   1509  P   G      48      69.616  15.682  69.881  1.00  0.00           P  
ATOM   1510  OP1 G      48      68.964  15.493  71.207  1.00  0.00           O  
ATOM   1511  OP2 G      48      70.577  14.644  69.424  1.00  0.00           O  
ATOM   1512  O5' G      48      68.407  15.745  68.794  1.00  0.00           O  
ATOM   1513  C5' G      48      68.587  15.973  67.393  1.00  0.00           C  
ATOM   1514  H5' G      48      68.133  15.156  66.831  1.00  0.00           H  
ATOM   1515 H5'' G      48      69.647  16.021  67.138  1.00  0.00           H  
ATOM   1516  C4' G      48      67.919  17.297  66.980  1.00  0.00           C  
ATOM   1517  H4' G      48      68.681  18.076  67.026  1.00  0.00           H  
ATOM   1518  O4' G      48      66.820  17.635  67.821  1.00  0.00           O  
ATOM   1519  C1' G      48      66.240  18.825  67.299  1.00  0.00           C  
ATOM   1520  H1' G      48      65.153  18.781  67.401  1.00  0.00           H  
ATOM   1521  N9  G      48      66.747  19.932  68.173  1.00  0.00           N  
ATOM   1522  C8  G      48      67.664  19.818  69.198  1.00  0.00           C  
ATOM   1523  H8  G      48      68.238  18.914  69.368  1.00  0.00           H  
ATOM   1524  N7  G      48      67.741  20.855  69.985  1.00  0.00           N  
ATOM   1525  C5  G      48      66.844  21.761  69.416  1.00  0.00           C  
ATOM   1526  C6  G      48      66.481  23.098  69.815  1.00  0.00           C  
ATOM   1527  O6  G      48      66.878  23.764  70.775  1.00  0.00           O  
ATOM   1528  N1  G      48      65.554  23.687  68.979  1.00  0.00           N  
ATOM   1529  H1  G      48      65.253  24.613  69.218  1.00  0.00           H  
ATOM   1530  C2  G      48      65.008  23.061  67.904  1.00  0.00           C  
ATOM   1531  N2  G      48      64.143  23.743  67.198  1.00  0.00           N  
ATOM   1532  H21 G      48      63.898  24.692  67.439  1.00  0.00           H  
ATOM   1533  H22 G      48      63.744  23.296  66.386  1.00  0.00           H  
ATOM   1534  N3  G      48      65.292  21.818  67.513  1.00  0.00           N  
ATOM   1535  C4  G      48      66.235  21.212  68.302  1.00  0.00           C  
ATOM   1536  C3' G      48      67.184  17.384  65.637  1.00  0.00           C  
ATOM   1537  H3' G      48      66.327  16.711  65.730  1.00  0.00           H  
ATOM   1538  C2' G      48      66.614  18.820  65.788  1.00  0.00           C  
ATOM   1539  H2' G      48      65.723  18.939  65.167  1.00  0.00           H  
ATOM   1540  O2' G      48      67.552  19.837  65.512  1.00  0.00           O  
ATOM   1541 HO2' G      48      68.319  19.407  65.064  1.00  0.00           H  
ATOM   1542  O3' G      48      67.819  16.933  64.431  1.00  0.00           O  
ATOM   1543  P   U      49      68.954  17.734  63.608  1.00  0.00           P  
ATOM   1544  OP1 U      49      69.763  16.720  62.877  1.00  0.00           O  
ATOM   1545  OP2 U      49      69.620  18.655  64.562  1.00  0.00           O  
ATOM   1546  O5' U      49      68.085  18.573  62.510  1.00  0.00           O  
ATOM   1547  C5' U      49      68.677  19.455  61.548  1.00  0.00           C  
ATOM   1548  H5' U      49      67.920  19.748  60.818  1.00  0.00           H  
ATOM   1549 H5'' U      49      69.484  18.947  61.020  1.00  0.00           H  
ATOM   1550  C4' U      49      69.240  20.723  62.201  1.00  0.00           C  
ATOM   1551  H4' U      49      70.129  20.435  62.758  1.00  0.00           H  
ATOM   1552  O4' U      49      68.293  21.323  63.078  1.00  0.00           O  
ATOM   1553  C1' U      49      68.762  22.627  63.409  1.00  0.00           C  
ATOM   1554  H1' U      49      67.942  23.323  63.210  1.00  0.00           H  
ATOM   1555  N1  U      49      69.103  22.703  64.867  1.00  0.00           N  
ATOM   1556  C6  U      49      69.895  21.747  65.453  1.00  0.00           C  
ATOM   1557  H6  U      49      70.320  20.969  64.837  1.00  0.00           H  
ATOM   1558  C5  U      49      70.140  21.761  66.783  1.00  0.00           C  
ATOM   1559  H5  U      49      70.754  20.998  67.206  1.00  0.00           H  
ATOM   1560  C4  U      49      69.647  22.805  67.641  1.00  0.00           C  
ATOM   1561  O4  U      49      69.908  22.927  68.836  1.00  0.00           O  
ATOM   1562  N3  U      49      68.828  23.711  67.009  1.00  0.00           N  
ATOM   1563  H3  U      49      68.427  24.430  67.580  1.00  0.00           H  
ATOM   1564  C2  U      49      68.532  23.713  65.656  1.00  0.00           C  
ATOM   1565  O2  U      49      67.802  24.598  65.207  1.00  0.00           O  
ATOM   1566  C3' U      49      69.583  21.913  61.291  1.00  0.00           C  
ATOM   1567  H3' U      49      68.632  22.234  60.851  1.00  0.00           H  
ATOM   1568  C2' U      49      69.910  22.927  62.406  1.00  0.00           C  
ATOM   1569  H2' U      49      69.810  23.945  62.023  1.00  0.00           H  
ATOM   1570  O2' U      49      71.192  22.711  62.970  1.00  0.00           O  
ATOM   1571 HO2' U      49      71.657  22.053  62.405  1.00  0.00           H  
ATOM   1572  O3' U      49      70.468  21.771  60.165  1.00  0.00           O  
ATOM   1573  P   A      50      72.070  21.503  60.226  1.00  0.00           P  
ATOM   1574  OP1 A      50      72.435  20.804  58.962  1.00  0.00           O  
ATOM   1575  OP2 A      50      72.370  20.853  61.523  1.00  0.00           O  
ATOM   1576  O5' A      50      72.778  22.978  60.204  1.00  0.00           O  
ATOM   1577  C5' A      50      74.201  23.171  60.232  1.00  0.00           C  
ATOM   1578  H5' A      50      74.532  23.506  59.251  1.00  0.00           H  
ATOM   1579 H5'' A      50      74.725  22.249  60.485  1.00  0.00           H  
ATOM   1580  C4' A      50      74.512  24.259  61.280  1.00  0.00           C  
ATOM   1581  H4' A      50      73.737  24.955  60.982  1.00  0.00           H  
ATOM   1582  O4' A      50      74.011  23.602  62.903  1.00  0.00           O  
ATOM   1583  C1' A      50      74.972  23.834  64.413  1.00  0.00           C  
ATOM   1584  H1' A      50      74.391  24.404  65.153  1.00  0.00           H  
ATOM   1585  N9  A      50      75.253  22.473  65.062  1.00  0.00           N  
ATOM   1586  C8  A      50      75.683  21.333  64.406  1.00  0.00           C  
ATOM   1587  H8  A      50      75.459  21.150  63.361  1.00  0.00           H  
ATOM   1588  N7  A      50      76.515  20.585  65.083  1.00  0.00           N  
ATOM   1589  C5  A      50      76.534  21.207  66.333  1.00  0.00           C  
ATOM   1590  C6  A      50      77.237  20.986  67.544  1.00  0.00           C  
ATOM   1591  N6  A      50      78.234  20.130  67.706  1.00  0.00           N  
ATOM   1592  H61 A      50      78.708  20.114  68.598  1.00  0.00           H  
ATOM   1593  H62 A      50      78.591  19.632  66.905  1.00  0.00           H  
ATOM   1594  N1  A      50      76.963  21.681  68.646  1.00  0.00           N  
ATOM   1595  C2  A      50      76.047  22.636  68.544  1.00  0.00           C  
ATOM   1596  H2  A      50      75.859  23.202  69.451  1.00  0.00           H  
ATOM   1597  N3  A      50      75.381  23.039  67.461  1.00  0.00           N  
ATOM   1598  C4  A      50      75.674  22.278  66.368  1.00  0.00           C  
ATOM   1599  C3' A      50      76.107  25.355  61.028  1.00  0.00           C  
ATOM   1600  H3' A      50      75.729  26.345  60.776  1.00  0.00           H  
ATOM   1601  C2' A      50      77.170  25.703  62.641  1.00  0.00           C  
ATOM   1602  H2' A      50      77.109  26.786  62.804  1.00  0.00           H  
ATOM   1603  O2' A      50      78.442  25.433  62.153  1.00  0.00           O  
ATOM   1604 HO2' A      50      78.921  24.908  62.810  1.00  0.00           H  
ATOM   1605  O3' A      50      76.700  24.919  59.768  1.00  0.00           O  
ATOM   1606  P   A      51      78.223  25.085  59.087  1.00  0.00           P  
ATOM   1607  OP1 A      51      77.953  24.994  57.622  1.00  0.00           O  
ATOM   1608  OP2 A      51      79.098  24.010  59.642  1.00  0.00           O  
ATOM   1609  O5' A      51      79.095  26.482  59.222  1.00  0.00           O  
ATOM   1610  C5' A      51      78.630  27.778  58.801  1.00  0.00           C  
ATOM   1611  H5' A      51      77.915  28.165  59.529  1.00  0.00           H  
ATOM   1612 H5'' A      51      78.075  27.614  57.873  1.00  0.00           H  
ATOM   1613  C4' A      51      79.695  28.899  58.497  1.00  0.00           C  
ATOM   1614  H4' A      51      80.379  28.495  57.746  1.00  0.00           H  
ATOM   1615  O4' A      51      78.823  29.830  57.859  1.00  0.00           O  
ATOM   1616  C1' A      51      79.446  31.086  57.725  1.00  0.00           C  
ATOM   1617  H1' A      51      79.650  31.257  56.669  1.00  0.00           H  
ATOM   1618  N9  A      51      78.544  32.172  58.176  1.00  0.00           N  
ATOM   1619  C8  A      51      77.170  32.135  58.272  1.00  0.00           C  
ATOM   1620  H8  A      51      76.607  31.204  58.275  1.00  0.00           H  
ATOM   1621  N7  A      51      76.597  33.313  58.303  1.00  0.00           N  
ATOM   1622  C5  A      51      77.686  34.199  58.244  1.00  0.00           C  
ATOM   1623  C6  A      51      77.846  35.613  58.186  1.00  0.00           C  
ATOM   1624  N6  A      51      76.874  36.504  58.160  1.00  0.00           N  
ATOM   1625  H61 A      51      77.138  37.474  58.205  1.00  0.00           H  
ATOM   1626  H62 A      51      75.936  36.196  58.373  1.00  0.00           H  
ATOM   1627  N1  A      51      79.053  36.178  58.178  1.00  0.00           N  
ATOM   1628  C2  A      51      80.107  35.378  58.203  1.00  0.00           C  
ATOM   1629  H2  A      51      81.077  35.860  58.222  1.00  0.00           H  
ATOM   1630  N3  A      51      80.120  34.052  58.200  1.00  0.00           N  
ATOM   1631  C4  A      51      78.870  33.510  58.227  1.00  0.00           C  
ATOM   1632  C3' A      51      80.593  29.788  59.453  1.00  0.00           C  
ATOM   1633  H3' A      51      79.985  30.131  60.280  1.00  0.00           H  
ATOM   1634  C2' A      51      80.774  30.981  58.482  1.00  0.00           C  
ATOM   1635  H2' A      51      80.974  31.894  59.040  1.00  0.00           H  
ATOM   1636  O2' A      51      81.767  30.763  57.473  1.00  0.00           O  
ATOM   1637 HO2' A      51      81.930  31.595  56.995  1.00  0.00           H  
ATOM   1638  O3' A      51      81.850  29.275  59.975  1.00  0.00           O  
ATOM   1639  P   A      52      82.988  30.173  60.863  1.00  0.00           P  
ATOM   1640  OP1 A      52      82.705  31.641  60.720  1.00  0.00           O  
ATOM   1641  OP2 A      52      84.306  29.636  60.412  1.00  0.00           O  
ATOM   1642  O5' A      52      83.012  29.836  62.503  1.00  0.00           O  
ATOM   1643  C5' A      52      83.091  30.801  63.567  1.00  0.00           C  
ATOM   1644  H5' A      52      82.391  31.602  63.334  1.00  0.00           H  
ATOM   1645 H5'' A      52      84.083  31.243  63.519  1.00  0.00           H  
ATOM   1646  C4' A      52      82.835  30.359  65.076  1.00  0.00           C  
ATOM   1647  H4' A      52      83.047  31.264  65.647  1.00  0.00           H  
ATOM   1648  O4' A      52      81.446  29.979  65.449  1.00  0.00           O  
ATOM   1649  C1' A      52      81.307  29.044  66.568  1.00  0.00           C  
ATOM   1650  H1' A      52      80.860  29.589  67.403  1.00  0.00           H  
ATOM   1651  N9  A      52      80.245  27.901  66.201  1.00  0.00           N  
ATOM   1652  C8  A      52      79.261  28.187  65.292  1.00  0.00           C  
ATOM   1653  H8  A      52      78.920  29.190  65.107  1.00  0.00           H  
ATOM   1654  N7  A      52      78.976  27.235  64.456  1.00  0.00           N  
ATOM   1655  C5  A      52      79.735  26.146  64.903  1.00  0.00           C  
ATOM   1656  C6  A      52      80.165  24.825  64.478  1.00  0.00           C  
ATOM   1657  N6  A      52      80.321  24.274  63.297  1.00  0.00           N  
ATOM   1658  H61 A      52      80.732  23.364  63.288  1.00  0.00           H  
ATOM   1659  H62 A      52      80.335  24.895  62.496  1.00  0.00           H  
ATOM   1660  N1  A      52      80.520  23.853  65.301  1.00  0.00           N  
ATOM   1661  C2  A      52      80.468  24.188  66.560  1.00  0.00           C  
ATOM   1662  H2  A      52      80.679  23.400  67.271  1.00  0.00           H  
ATOM   1663  N3  A      52      80.331  25.405  67.056  1.00  0.00           N  
ATOM   1664  C4  A      52      80.118  26.449  66.168  1.00  0.00           C  
ATOM   1665  C3' A      52      83.773  29.278  65.679  1.00  0.00           C  
ATOM   1666  H3' A      52      83.704  28.502  64.976  1.00  0.00           H  
ATOM   1667  C2' A      52      82.844  28.986  66.934  1.00  0.00           C  
ATOM   1668  H2' A      52      83.026  28.046  67.371  1.00  0.00           H  
ATOM   1669  O2' A      52      83.045  29.969  67.945  1.00  0.00           O  
ATOM   1670 HO2' A      52      83.331  29.526  68.760  1.00  0.00           H  
ATOM   1671  O3' A      52      85.234  29.453  65.583  1.00  0.00           O  
ATOM   1672  P   U      53      86.521  28.706  66.441  1.00  0.00           P  
ATOM   1673  OP1 U      53      87.753  29.437  65.996  1.00  0.00           O  
ATOM   1674  OP2 U      53      86.107  29.141  67.816  1.00  0.00           O  
ATOM   1675  O5' U      53      86.900  26.954  66.616  1.00  0.00           O  
ATOM   1676  C5' U      53      87.388  25.648  65.947  1.00  0.00           C  
ATOM   1677  H5' U      53      88.375  25.489  66.278  1.00  0.00           H  
ATOM   1678 H5'' U      53      87.464  25.699  64.863  1.00  0.00           H  
ATOM   1679  C4' U      53      86.900  24.160  66.463  1.00  0.00           C  
ATOM   1680  H4' U      53      86.938  24.321  67.499  1.00  0.00           H  
ATOM   1681  O4' U      53      85.545  23.755  66.238  1.00  0.00           O  
ATOM   1682  C1' U      53      85.233  22.417  66.363  1.00  0.00           C  
ATOM   1683  H1' U      53      84.416  22.324  67.081  1.00  0.00           H  
ATOM   1684  N1  U      53      84.703  21.973  65.043  1.00  0.00           N  
ATOM   1685  C6  U      53      85.161  22.522  63.866  1.00  0.00           C  
ATOM   1686  H6  U      53      86.069  23.095  63.880  1.00  0.00           H  
ATOM   1687  C5  U      53      84.435  22.468  62.725  1.00  0.00           C  
ATOM   1688  H5  U      53      84.796  22.955  61.834  1.00  0.00           H  
ATOM   1689  C4  U      53      83.125  21.865  62.701  1.00  0.00           C  
ATOM   1690  O4  U      53      82.365  21.815  61.736  1.00  0.00           O  
ATOM   1691  N3  U      53      82.725  21.334  63.902  1.00  0.00           N  
ATOM   1692  H3  U      53      81.949  20.697  63.858  1.00  0.00           H  
ATOM   1693  C2  U      53      83.477  21.301  65.056  1.00  0.00           C  
ATOM   1694  O2  U      53      83.046  20.697  66.039  1.00  0.00           O  
ATOM   1695  C3' U      53      87.661  22.812  66.688  1.00  0.00           C  
ATOM   1696  H3' U      53      88.131  22.484  65.766  1.00  0.00           H  
ATOM   1697  C2' U      53      86.474  21.840  67.012  1.00  0.00           C  
ATOM   1698  H2' U      53      86.684  20.843  66.677  1.00  0.00           H  
ATOM   1699  O2' U      53      86.120  21.755  68.369  1.00  0.00           O  
ATOM   1700 HO2' U      53      86.976  21.441  68.762  1.00  0.00           H  
ATOM   1701  O3' U      53      88.640  22.875  67.763  1.00  0.00           O  
ATOM   1702  P   G      54      89.242  21.620  68.655  1.00  0.00           P  
ATOM   1703  OP1 G      54      88.161  20.822  69.302  1.00  0.00           O  
ATOM   1704  OP2 G      54      90.285  22.179  69.568  1.00  0.00           O  
ATOM   1705  O5' G      54      90.033  20.639  67.648  1.00  0.00           O  
ATOM   1706  C5' G      54      89.381  19.952  66.601  1.00  0.00           C  
ATOM   1707  H5' G      54      90.134  19.790  65.836  1.00  0.00           H  
ATOM   1708 H5'' G      54      88.616  20.565  66.144  1.00  0.00           H  
ATOM   1709  C4' G      54      88.766  18.601  66.988  1.00  0.00           C  
ATOM   1710  H4' G      54      89.002  18.398  68.033  1.00  0.00           H  
ATOM   1711  O4' G      54      87.344  18.567  66.842  1.00  0.00           O  
ATOM   1712  C1' G      54      86.964  17.530  65.946  1.00  0.00           C  
ATOM   1713  H1' G      54      86.145  16.955  66.384  1.00  0.00           H  
ATOM   1714  N9  G      54      86.459  18.097  64.670  1.00  0.00           N  
ATOM   1715  C8  G      54      86.314  19.413  64.328  1.00  0.00           C  
ATOM   1716  H8  G      54      86.697  20.213  64.931  1.00  0.00           H  
ATOM   1717  N7  G      54      85.805  19.635  63.155  1.00  0.00           N  
ATOM   1718  C5  G      54      85.528  18.364  62.687  1.00  0.00           C  
ATOM   1719  C6  G      54      84.944  17.948  61.447  1.00  0.00           C  
ATOM   1720  O6  G      54      84.594  18.640  60.492  1.00  0.00           O  
ATOM   1721  N1  G      54      84.788  16.585  61.368  1.00  0.00           N  
ATOM   1722  H1  G      54      84.322  16.225  60.550  1.00  0.00           H  
ATOM   1723  C2  G      54      85.138  15.730  62.355  1.00  0.00           C  
ATOM   1724  N2  G      54      84.930  14.464  62.124  1.00  0.00           N  
ATOM   1725  H21 G      54      84.541  14.182  61.225  1.00  0.00           H  
ATOM   1726  H22 G      54      85.183  13.802  62.838  1.00  0.00           H  
ATOM   1727  N3  G      54      85.745  16.064  63.491  1.00  0.00           N  
ATOM   1728  C4  G      54      85.904  17.412  63.612  1.00  0.00           C  
ATOM   1729  C3' G      54      89.390  17.495  66.128  1.00  0.00           C  
ATOM   1730  H3' G      54      89.766  17.922  65.195  1.00  0.00           H  
ATOM   1731  C2' G      54      88.179  16.605  65.782  1.00  0.00           C  
ATOM   1732  H2' G      54      88.270  16.254  64.753  1.00  0.00           H  
ATOM   1733  O2' G      54      87.996  15.514  66.687  1.00  0.00           O  
ATOM   1734 HO2' G      54      87.431  14.835  66.275  1.00  0.00           H  
ATOM   1735  O3' G      54      90.447  16.840  66.835  1.00  0.00           O  
ATOM   1736  P   U      55      91.726  16.227  66.056  1.00  0.00           P  
ATOM   1737  OP1 U      55      92.399  15.282  66.996  1.00  0.00           O  
ATOM   1738  OP2 U      55      92.542  17.347  65.519  1.00  0.00           O  
ATOM   1739  O5' U      55      91.110  15.378  64.808  1.00  0.00           O  
ATOM   1740  C5' U      55      90.670  14.046  65.026  1.00  0.00           C  
ATOM   1741  H5' U      55      90.010  14.028  65.892  1.00  0.00           H  
ATOM   1742 H5'' U      55      91.541  13.434  65.262  1.00  0.00           H  
ATOM   1743  C4' U      55      89.937  13.382  63.852  1.00  0.00           C  
ATOM   1744  H4' U      55      89.718  12.354  64.146  1.00  0.00           H  
ATOM   1745  O4' U      55      88.703  14.019  63.513  1.00  0.00           O  
ATOM   1746  C1' U      55      88.433  13.759  62.135  1.00  0.00           C  
ATOM   1747  H1' U      55      87.497  13.206  62.029  1.00  0.00           H  
ATOM   1748  N1  U      55      88.347  15.016  61.357  1.00  0.00           N  
ATOM   1749  C6  U      55      89.229  16.046  61.607  1.00  0.00           C  
ATOM   1750  H6  U      55      89.923  15.985  62.439  1.00  0.00           H  
ATOM   1751  C5  U      55      89.277  17.118  60.787  1.00  0.00           C  
ATOM   1752  H5  U      55      90.058  17.846  60.931  1.00  0.00           H  
ATOM   1753  C4  U      55      88.299  17.274  59.735  1.00  0.00           C  
ATOM   1754  O4  U      55      88.160  18.241  59.023  1.00  0.00           O  
ATOM   1755  N3  U      55      87.468  16.227  59.547  1.00  0.00           N  
ATOM   1756  H3  U      55      86.784  16.377  58.823  1.00  0.00           H  
ATOM   1757  C2  U      55      87.526  15.043  60.217  1.00  0.00           C  
ATOM   1758  O2  U      55      86.899  14.093  59.755  1.00  0.00           O  
ATOM   1759  C3' U      55      90.736  13.327  62.551  1.00  0.00           C  
ATOM   1760  H3' U      55      91.067  14.334  62.305  1.00  0.00           H  
ATOM   1761  C2' U      55      89.595  12.919  61.599  1.00  0.00           C  
ATOM   1762  H2' U      55      89.841  13.192  60.572  1.00  0.00           H  
ATOM   1763  O2' U      55      89.201  11.548  61.705  1.00  0.00           O  
ATOM   1764 HO2' U      55      88.782  11.255  60.872  1.00  0.00           H  
ATOM   1765  O3' U      55      91.874  12.475  62.557  1.00  0.00           O  
ATOM   1766  P   C      56      93.045  12.688  61.460  1.00  0.00           P  
ATOM   1767  OP1 C      56      94.108  11.677  61.718  1.00  0.00           O  
ATOM   1768  OP2 C      56      93.424  14.129  61.449  1.00  0.00           O  
ATOM   1769  O5' C      56      92.337  12.365  60.043  1.00  0.00           O  
ATOM   1770  C5' C      56      91.861  11.064  59.734  1.00  0.00           C  
ATOM   1771  H5' C      56      91.258  10.686  60.558  1.00  0.00           H  
ATOM   1772 H5'' C      56      92.711  10.391  59.611  1.00  0.00           H  
ATOM   1773  C4' C      56      91.014  11.034  58.450  1.00  0.00           C  
ATOM   1774  H4' C      56      90.612  10.028  58.325  1.00  0.00           H  
ATOM   1775  O4' C      56      89.921  11.957  58.470  1.00  0.00           O  
ATOM   1776  C1' C      56      89.724  12.471  57.156  1.00  0.00           C  
ATOM   1777  H1' C      56      88.710  12.231  56.820  1.00  0.00           H  
ATOM   1778  N1  C      56      89.899  13.956  57.128  1.00  0.00           N  
ATOM   1779  C6  C      56      90.758  14.610  57.979  1.00  0.00           C  
ATOM   1780  H6  C      56      91.359  14.043  58.675  1.00  0.00           H  
ATOM   1781  C5  C      56      90.856  15.963  57.952  1.00  0.00           C  
ATOM   1782  H5  C      56      91.537  16.463  58.625  1.00  0.00           H  
ATOM   1783  C4  C      56      90.041  16.658  57.018  1.00  0.00           C  
ATOM   1784  N4  C      56      90.104  17.956  56.923  1.00  0.00           N  
ATOM   1785  H41 C      56      89.431  18.407  56.308  1.00  0.00           H  
ATOM   1786  H42 C      56      90.826  18.469  57.389  1.00  0.00           H  
ATOM   1787  N3  C      56      89.206  16.050  56.205  1.00  0.00           N  
ATOM   1788  C2  C      56      89.149  14.702  56.211  1.00  0.00           C  
ATOM   1789  O2  C      56      88.413  14.177  55.378  1.00  0.00           O  
ATOM   1790  C3' C      56      91.843  11.361  57.207  1.00  0.00           C  
ATOM   1791  H3' C      56      92.447  12.247  57.409  1.00  0.00           H  
ATOM   1792  C2' C      56      90.711  11.743  56.235  1.00  0.00           C  
ATOM   1793  H2' C      56      91.078  12.407  55.457  1.00  0.00           H  
ATOM   1794  O2' C      56      90.003  10.633  55.675  1.00  0.00           O  
ATOM   1795 HO2' C      56      90.082  10.660  54.703  1.00  0.00           H  
ATOM   1796  O3' C      56      92.660  10.253  56.826  1.00  0.00           O  
ATOM   1797  P   C      57      94.134  10.455  56.187  1.00  0.00           P  
ATOM   1798  OP1 C      57      94.800   9.121  56.148  1.00  0.00           O  
ATOM   1799  OP2 C      57      94.824  11.566  56.898  1.00  0.00           O  
ATOM   1800  O5' C      57      93.856  10.937  54.671  1.00  0.00           O  
ATOM   1801  C5' C      57      93.321  10.052  53.699  1.00  0.00           C  
ATOM   1802  H5' C      57      92.617   9.366  54.173  1.00  0.00           H  
ATOM   1803 H5'' C      57      94.129   9.464  53.259  1.00  0.00           H  
ATOM   1804  C4' C      57      92.572  10.799  52.585  1.00  0.00           C  
ATOM   1805  H4' C      57      92.142  10.063  51.905  1.00  0.00           H  
ATOM   1806  O4' C      57      91.515  11.603  53.116  1.00  0.00           O  
ATOM   1807  C1' C      57      91.386  12.785  52.332  1.00  0.00           C  
ATOM   1808  H1' C      57      90.362  12.854  51.954  1.00  0.00           H  
ATOM   1809  N1  C      57      91.694  14.020  53.116  1.00  0.00           N  
ATOM   1810  C6  C      57      92.594  14.029  54.154  1.00  0.00           C  
ATOM   1811  H6  C      57      93.098  13.117  54.434  1.00  0.00           H  
ATOM   1812  C5  C      57      92.846  15.170  54.836  1.00  0.00           C  
ATOM   1813  H5  C      57      93.550  15.164  55.655  1.00  0.00           H  
ATOM   1814  C4  C      57      92.172  16.345  54.410  1.00  0.00           C  
ATOM   1815  N4  C      57      92.399  17.480  55.005  1.00  0.00           N  
ATOM   1816  H41 C      57      91.869  18.290  54.703  1.00  0.00           H  
ATOM   1817  H42 C      57      93.100  17.538  55.720  1.00  0.00           H  
ATOM   1818  N3  C      57      91.298  16.364  53.424  1.00  0.00           N  
ATOM   1819  C2  C      57      91.060  15.215  52.752  1.00  0.00           C  
ATOM   1820  O2  C      57      90.276  15.271  51.807  1.00  0.00           O  
ATOM   1821  C3' C      57      93.445  11.745  51.755  1.00  0.00           C  
ATOM   1822  H3' C      57      94.055  12.346  52.431  1.00  0.00           H  
ATOM   1823  C2' C      57      92.342  12.630  51.146  1.00  0.00           C  
ATOM   1824  H2' C      57      92.749  13.593  50.836  1.00  0.00           H  
ATOM   1825  O2' C      57      91.608  12.005  50.086  1.00  0.00           O  
ATOM   1826 HO2' C      57      91.110  12.675  49.582  1.00  0.00           H  
ATOM   1827  O3' C      57      94.274  11.085  50.801  1.00  0.00           O  
ATOM   1828  P   G      58      95.565  11.835  50.182  1.00  0.00           P  
ATOM   1829  OP1 G      58      96.150  10.946  49.138  1.00  0.00           O  
ATOM   1830  OP2 G      58      96.436  12.260  51.312  1.00  0.00           O  
ATOM   1831  O5' G      58      94.993  13.175  49.472  1.00  0.00           O  
ATOM   1832  C5' G      58      94.261  13.116  48.253  1.00  0.00           C  
ATOM   1833  H5' G      58      93.428  12.420  48.348  1.00  0.00           H  
ATOM   1834 H5'' G      58      94.912  12.747  47.459  1.00  0.00           H  
ATOM   1835  C4' G      58      93.713  14.489  47.831  1.00  0.00           C  
ATOM   1836  H4' G      58      93.189  14.379  46.880  1.00  0.00           H  
ATOM   1837  O4' G      58      92.811  15.057  48.781  1.00  0.00           O  
ATOM   1838  C1' G      58      92.994  16.470  48.787  1.00  0.00           C  
ATOM   1839  H1' G      58      92.051  16.973  48.563  1.00  0.00           H  
ATOM   1840  N9  G      58      93.448  16.927  50.123  1.00  0.00           N  
ATOM   1841  C8  G      58      94.170  16.263  51.084  1.00  0.00           C  
ATOM   1842  H8  G      58      94.488  15.235  50.966  1.00  0.00           H  
ATOM   1843  N7  G      58      94.438  16.981  52.145  1.00  0.00           N  
ATOM   1844  C5  G      58      93.855  18.225  51.867  1.00  0.00           C  
ATOM   1845  C6  G      58      93.814  19.467  52.611  1.00  0.00           C  
ATOM   1846  O6  G      58      94.257  19.736  53.730  1.00  0.00           O  
ATOM   1847  N1  G      58      93.197  20.490  51.927  1.00  0.00           N  
ATOM   1848  H1  G      58      93.191  21.404  52.351  1.00  0.00           H  
ATOM   1849  C2  G      58      92.671  20.350  50.691  1.00  0.00           C  
ATOM   1850  N2  G      58      92.174  21.421  50.144  1.00  0.00           N  
ATOM   1851  H21 G      58      92.311  22.311  50.617  1.00  0.00           H  
ATOM   1852  H22 G      58      91.836  21.367  49.201  1.00  0.00           H  
ATOM   1853  N3  G      58      92.635  19.223  49.985  1.00  0.00           N  
ATOM   1854  C4  G      58      93.256  18.192  50.625  1.00  0.00           C  
ATOM   1855  C3' G      58      94.832  15.510  47.638  1.00  0.00           C  
ATOM   1856  H3' G      58      95.492  15.475  48.507  1.00  0.00           H  
ATOM   1857  C2' G      58      94.025  16.819  47.699  1.00  0.00           C  
ATOM   1858  H2' G      58      94.667  17.649  48.004  1.00  0.00           H  
ATOM   1859  O2' G      58      93.317  17.125  46.492  1.00  0.00           O  
ATOM   1860 HO2' G      58      93.095  18.077  46.466  1.00  0.00           H  
ATOM   1861  O3' G      58      95.577  15.269  46.447  1.00  0.00           O  
ATOM   1862  P   A      59      97.044  15.904  46.251  1.00  0.00           P  
ATOM   1863  OP1 A      59      97.598  15.368  44.976  1.00  0.00           O  
ATOM   1864  OP2 A      59      97.830  15.727  47.504  1.00  0.00           O  
ATOM   1865  O5' A      59      96.743  17.473  46.059  1.00  0.00           O  
ATOM   1866  C5' A      59      97.759  18.366  45.651  1.00  0.00           C  
ATOM   1867  H5' A      59      98.105  18.105  44.649  1.00  0.00           H  
ATOM   1868 H5'' A      59      98.606  18.305  46.336  1.00  0.00           H  
ATOM   1869  C4' A      59      97.218  19.797  45.640  1.00  0.00           C  
ATOM   1870  H4' A      59      96.376  19.858  44.949  1.00  0.00           H  
ATOM   1871  O4' A      59      96.786  20.228  46.932  1.00  0.00           O  
ATOM   1872  C1' A      59      97.305  21.529  47.182  1.00  0.00           C  
ATOM   1873  H1' A      59      96.517  22.191  47.545  1.00  0.00           H  
ATOM   1874  N9  A      59      98.362  21.468  48.222  1.00  0.00           N  
ATOM   1875  C8  A      59      98.972  20.360  48.764  1.00  0.00           C  
ATOM   1876  H8  A      59      98.821  19.361  48.374  1.00  0.00           H  
ATOM   1877  N7  A      59      99.710  20.609  49.815  1.00  0.00           N  
ATOM   1878  C5  A      59      99.579  21.995  49.971  1.00  0.00           C  
ATOM   1879  C6  A      59     100.060  22.946  50.905  1.00  0.00           C  
ATOM   1880  N6  A      59     100.823  22.669  51.946  1.00  0.00           N  
ATOM   1881  H61 A      59     101.072  23.418  52.570  1.00  0.00           H  
ATOM   1882  H62 A      59     101.096  21.716  52.125  1.00  0.00           H  
ATOM   1883  N1  A      59      99.768  24.240  50.793  1.00  0.00           N  
ATOM   1884  C2  A      59      98.997  24.612  49.780  1.00  0.00           C  
ATOM   1885  H2  A      59      98.780  25.670  49.711  1.00  0.00           H  
ATOM   1886  N3  A      59      98.467  23.846  48.830  1.00  0.00           N  
ATOM   1887  C4  A      59      98.791  22.530  48.987  1.00  0.00           C  
ATOM   1888  C3' A      59      98.297  20.767  45.163  1.00  0.00           C  
ATOM   1889  H3' A      59      99.255  20.466  45.597  1.00  0.00           H  
ATOM   1890  C2' A      59      97.830  22.059  45.849  1.00  0.00           C  
ATOM   1891  H2' A      59      98.674  22.719  46.016  1.00  0.00           H  
ATOM   1892  O2' A      59      96.753  22.728  45.182  1.00  0.00           O  
ATOM   1893 HO2' A      59      96.720  23.662  45.461  1.00  0.00           H  
ATOM   1894  O3' A      59      98.382  20.820  43.741  1.00  0.00           O  
ATOM   1895  P   U      60      99.769  21.199  43.006  1.00  0.00           P  
ATOM   1896  OP1 U      60      99.516  21.239  41.537  1.00  0.00           O  
ATOM   1897  OP2 U      60     100.818  20.276  43.526  1.00  0.00           O  
ATOM   1898  O5' U      60     100.128  22.690  43.521  1.00  0.00           O  
ATOM   1899  C5' U      60      99.344  23.822  43.168  1.00  0.00           C  
ATOM   1900  H5' U      60      98.284  23.593  43.280  1.00  0.00           H  
ATOM   1901 H5'' U      60      99.525  24.074  42.122  1.00  0.00           H  
ATOM   1902  C4' U      60      99.676  25.048  44.040  1.00  0.00           C  
ATOM   1903  H4' U      60      99.068  25.888  43.702  1.00  0.00           H  
ATOM   1904  O4' U      60      99.419  24.843  45.431  1.00  0.00           O  
ATOM   1905  C1' U      60     100.456  25.445  46.204  1.00  0.00           C  
ATOM   1906  H1' U      60     100.006  26.125  46.930  1.00  0.00           H  
ATOM   1907  N1  U      60     101.278  24.450  46.965  1.00  0.00           N  
ATOM   1908  C6  U      60     101.342  23.120  46.611  1.00  0.00           C  
ATOM   1909  H6  U      60     100.859  22.793  45.707  1.00  0.00           H  
ATOM   1910  C5  U      60     101.979  22.211  47.392  1.00  0.00           C  
ATOM   1911  H5  U      60     102.002  21.170  47.102  1.00  0.00           H  
ATOM   1912  C4  U      60     102.629  22.596  48.625  1.00  0.00           C  
ATOM   1913  O4  U      60     103.191  21.837  49.407  1.00  0.00           O  
ATOM   1914  N3  U      60     102.575  23.944  48.894  1.00  0.00           N  
ATOM   1915  H3  U      60     102.992  24.251  49.755  1.00  0.00           H  
ATOM   1916  C2  U      60     101.937  24.895  48.120  1.00  0.00           C  
ATOM   1917  O2  U      60     101.972  26.074  48.470  1.00  0.00           O  
ATOM   1918  C3' U      60     101.143  25.457  43.925  1.00  0.00           C  
ATOM   1919  H3' U      60     101.770  24.567  43.998  1.00  0.00           H  
ATOM   1920  C2' U      60     101.299  26.266  45.224  1.00  0.00           C  
ATOM   1921  H2' U      60     102.339  26.277  45.535  1.00  0.00           H  
ATOM   1922  O2' U      60     100.750  27.587  45.167  1.00  0.00           O  
ATOM   1923 HO2' U      60     101.174  28.153  45.839  1.00  0.00           H  
ATOM   1924  O3' U      60     101.410  26.158  42.711  1.00  0.00           O  
ATOM   1925  P   U      61     102.883  26.132  42.051  1.00  0.00           P  
ATOM   1926  OP1 U      61     102.857  26.994  40.833  1.00  0.00           O  
ATOM   1927  OP2 U      61     103.309  24.712  41.902  1.00  0.00           O  
ATOM   1928  O5' U      61     103.832  26.819  43.164  1.00  0.00           O  
ATOM   1929  C5' U      61     103.709  28.197  43.487  1.00  0.00           C  
ATOM   1930  H5' U      61     102.660  28.452  43.641  1.00  0.00           H  
ATOM   1931 H5'' U      61     104.080  28.797  42.655  1.00  0.00           H  
ATOM   1932  C4' U      61     104.492  28.577  44.754  1.00  0.00           C  
ATOM   1933  H4' U      61     104.387  29.653  44.907  1.00  0.00           H  
ATOM   1934  O4' U      61     104.036  27.915  45.935  1.00  0.00           O  
ATOM   1935  C1' U      61     105.170  27.624  46.754  1.00  0.00           C  
ATOM   1936  H1' U      61     105.012  28.039  47.750  1.00  0.00           H  
ATOM   1937  N1  U      61     105.400  26.156  46.905  1.00  0.00           N  
ATOM   1938  C6  U      61     104.889  25.230  46.019  1.00  0.00           C  
ATOM   1939  H6  U      61     104.361  25.571  45.142  1.00  0.00           H  
ATOM   1940  C5  U      61     105.040  23.897  46.232  1.00  0.00           C  
ATOM   1941  H5  U      61     104.632  23.185  45.528  1.00  0.00           H  
ATOM   1942  C4  U      61     105.754  23.394  47.384  1.00  0.00           C  
ATOM   1943  O4  U      61     105.953  22.212  47.646  1.00  0.00           O  
ATOM   1944  N3  U      61     106.222  24.370  48.227  1.00  0.00           N  
ATOM   1945  H3  U      61     106.738  24.054  49.034  1.00  0.00           H  
ATOM   1946  C2  U      61     106.115  25.731  48.031  1.00  0.00           C  
ATOM   1947  O2  U      61     106.638  26.503  48.835  1.00  0.00           O  
ATOM   1948  C3' U      61     105.985  28.268  44.633  1.00  0.00           C  
ATOM   1949  H3' U      61     106.110  27.239  44.290  1.00  0.00           H  
ATOM   1950  C2' U      61     106.371  28.340  46.121  1.00  0.00           C  
ATOM   1951  H2' U      61     107.306  27.815  46.321  1.00  0.00           H  
ATOM   1952  O2' U      61     106.387  29.670  46.634  1.00  0.00           O  
ATOM   1953 HO2' U      61     107.158  29.794  47.222  1.00  0.00           H  
ATOM   1954  O3' U      61     106.659  29.172  43.759  1.00  0.00           O  
ATOM   1955  P   A      62     108.018  28.728  43.007  1.00  0.00           P  
ATOM   1956  OP1 A      62     108.477  29.883  42.179  1.00  0.00           O  
ATOM   1957  OP2 A      62     107.772  27.428  42.319  1.00  0.00           O  
ATOM   1958  O5' A      62     109.091  28.464  44.192  1.00  0.00           O  
ATOM   1959  C5' A      62     109.613  29.541  44.960  1.00  0.00           C  
ATOM   1960  H5' A      62     108.794  30.083  45.432  1.00  0.00           H  
ATOM   1961 H5'' A      62     110.143  30.234  44.305  1.00  0.00           H  
ATOM   1962  C4' A      62     110.588  29.073  46.051  1.00  0.00           C  
ATOM   1963  H4' A      62     111.010  29.950  46.543  1.00  0.00           H  
ATOM   1964  O4' A      62     109.952  28.274  47.042  1.00  0.00           O  
ATOM   1965  C1' A      62     110.864  27.273  47.466  1.00  0.00           C  
ATOM   1966  H1' A      62     111.020  27.350  48.541  1.00  0.00           H  
ATOM   1967  N9  A      62     110.269  25.946  47.186  1.00  0.00           N  
ATOM   1968  C8  A      62     109.313  25.598  46.259  1.00  0.00           C  
ATOM   1969  H8  A      62     108.924  26.300  45.533  1.00  0.00           H  
ATOM   1970  N7  A      62     108.892  24.363  46.352  1.00  0.00           N  
ATOM   1971  C5  A      62     109.653  23.851  47.413  1.00  0.00           C  
ATOM   1972  C6  A      62     109.749  22.595  48.068  1.00  0.00           C  
ATOM   1973  N6  A      62     109.029  21.521  47.795  1.00  0.00           N  
ATOM   1974  H61 A      62     109.146  20.696  48.369  1.00  0.00           H  
ATOM   1975  H62 A      62     108.293  21.587  47.111  1.00  0.00           H  
ATOM   1976  N1  A      62     110.619  22.404  49.058  1.00  0.00           N  
ATOM   1977  C2  A      62     111.374  23.425  49.436  1.00  0.00           C  
ATOM   1978  H2  A      62     112.060  23.226  50.246  1.00  0.00           H  
ATOM   1979  N3  A      62     111.390  24.660  48.941  1.00  0.00           N  
ATOM   1980  C4  A      62     110.501  24.805  47.916  1.00  0.00           C  
ATOM   1981  C3' A      62     111.745  28.246  45.481  1.00  0.00           C  
ATOM   1982  H3' A      62     111.344  27.507  44.785  1.00  0.00           H  
ATOM   1983  C2' A      62     112.205  27.504  46.748  1.00  0.00           C  
ATOM   1984  H2' A      62     112.678  26.559  46.489  1.00  0.00           H  
ATOM   1985  O2' A      62     113.056  28.288  47.590  1.00  0.00           O  
ATOM   1986 HO2' A      62     113.518  27.712  48.225  1.00  0.00           H  
ATOM   1987  O3' A      62     112.728  29.059  44.835  1.00  0.00           O  
ATOM   1988  P   U      63     113.635  28.468  43.634  1.00  0.00           P  
ATOM   1989  OP1 U      63     114.517  29.567  43.145  1.00  0.00           O  
ATOM   1990  OP2 U      63     112.740  27.796  42.650  1.00  0.00           O  
ATOM   1991  O5' U      63     114.554  27.323  44.318  1.00  0.00           O  
ATOM   1992  C5' U      63     115.693  27.650  45.101  1.00  0.00           C  
ATOM   1993  H5' U      63     115.419  28.379  45.866  1.00  0.00           H  
ATOM   1994 H5'' U      63     116.456  28.096  44.461  1.00  0.00           H  
ATOM   1995  C4' U      63     116.298  26.419  45.796  1.00  0.00           C  
ATOM   1996  H4' U      63     117.227  26.720  46.283  1.00  0.00           H  
ATOM   1997  O4' U      63     115.421  25.880  46.787  1.00  0.00           O  
ATOM   1998  C1' U      63     115.602  24.466  46.828  1.00  0.00           C  
ATOM   1999  H1' U      63     115.885  24.167  47.840  1.00  0.00           H  
ATOM   2000  N1  U      63     114.358  23.737  46.442  1.00  0.00           N  
ATOM   2001  C6  U      63     113.476  24.238  45.507  1.00  0.00           C  
ATOM   2002  H6  U      63     113.670  25.202  45.061  1.00  0.00           H  
ATOM   2003  C5  U      63     112.372  23.538  45.141  1.00  0.00           C  
ATOM   2004  H5  U      63     111.690  23.943  44.407  1.00  0.00           H  
ATOM   2005  C4  U      63     112.087  22.236  45.701  1.00  0.00           C  
ATOM   2006  O4  U      63     111.124  21.529  45.425  1.00  0.00           O  
ATOM   2007  N3  U      63     113.001  21.807  46.628  1.00  0.00           N  
ATOM   2008  H3  U      63     112.859  20.885  47.007  1.00  0.00           H  
ATOM   2009  C2  U      63     114.141  22.476  47.010  1.00  0.00           C  
ATOM   2010  O2  U      63     114.918  21.942  47.801  1.00  0.00           O  
ATOM   2011  C3' U      63     116.620  25.261  44.844  1.00  0.00           C  
ATOM   2012  H3' U      63     115.744  25.067  44.224  1.00  0.00           H  
ATOM   2013  C2' U      63     116.749  24.123  45.870  1.00  0.00           C  
ATOM   2014  H2' U      63     116.589  23.158  45.391  1.00  0.00           H  
ATOM   2015  O2' U      63     117.974  24.140  46.612  1.00  0.00           O  
ATOM   2016 HO2' U      63     118.215  23.230  46.873  1.00  0.00           H  
ATOM   2017  O3' U      63     117.757  25.462  44.008  1.00  0.00           O  
ATOM   2018  P   G      64     117.943  24.592  42.655  1.00  0.00           P  
ATOM   2019  OP1 G      64     119.199  25.045  41.993  1.00  0.00           O  
ATOM   2020  OP2 G      64     116.675  24.659  41.876  1.00  0.00           O  
ATOM   2021  O5' G      64     118.135  23.059  43.144  1.00  0.00           O  
ATOM   2022  C5' G      64     119.315  22.650  43.823  1.00  0.00           C  
ATOM   2023  H5' G      64     119.527  23.342  44.638  1.00  0.00           H  
ATOM   2024 H5'' G      64     120.159  22.681  43.132  1.00  0.00           H  
ATOM   2025  C4' G      64     119.210  21.231  44.406  1.00  0.00           C  
ATOM   2026  H4' G      64     120.119  21.024  44.973  1.00  0.00           H  
ATOM   2027  O4' G      64     118.092  21.084  45.284  1.00  0.00           O  
ATOM   2028  C1' G      64     117.553  19.775  45.123  1.00  0.00           C  
ATOM   2029  H1' G      64     117.502  19.268  46.089  1.00  0.00           H  
ATOM   2030  N9  G      64     116.176  19.837  44.569  1.00  0.00           N  
ATOM   2031  C8  G      64     115.519  20.883  43.965  1.00  0.00           C  
ATOM   2032  H8  G      64     115.998  21.831  43.761  1.00  0.00           H  
ATOM   2033  N7  G      64     114.267  20.638  43.678  1.00  0.00           N  
ATOM   2034  C5  G      64     114.082  19.313  44.093  1.00  0.00           C  
ATOM   2035  C6  G      64     112.934  18.438  44.049  1.00  0.00           C  
ATOM   2036  O6  G      64     111.786  18.658  43.660  1.00  0.00           O  
ATOM   2037  N1  G      64     113.197  17.166  44.512  1.00  0.00           N  
ATOM   2038  H1  G      64     112.437  16.505  44.517  1.00  0.00           H  
ATOM   2039  C2  G      64     114.395  16.778  45.002  1.00  0.00           C  
ATOM   2040  N2  G      64     114.503  15.534  45.382  1.00  0.00           N  
ATOM   2041  H21 G      64     113.717  14.893  45.284  1.00  0.00           H  
ATOM   2042  H22 G      64     115.384  15.235  45.764  1.00  0.00           H  
ATOM   2043  N3  G      64     115.473  17.551  45.091  1.00  0.00           N  
ATOM   2044  C4  G      64     115.257  18.814  44.615  1.00  0.00           C  
ATOM   2045  C3' G      64     119.073  20.144  43.335  1.00  0.00           C  
ATOM   2046  H3' G      64     118.321  20.460  42.609  1.00  0.00           H  
ATOM   2047  C2' G      64     118.497  19.001  44.192  1.00  0.00           C  
ATOM   2048  H2' G      64     117.949  18.292  43.573  1.00  0.00           H  
ATOM   2049  O2' G      64     119.471  18.331  45.001  1.00  0.00           O  
ATOM   2050 HO2' G      64     119.122  17.466  45.291  1.00  0.00           H  
ATOM   2051  O3' G      64     120.315  19.857  42.691  1.00  0.00           O  
ATOM   2052  P   U      65     120.368  19.211  41.210  1.00  0.00           P  
ATOM   2053  OP1 U      65     121.800  19.135  40.802  1.00  0.00           O  
ATOM   2054  OP2 U      65     119.430  19.970  40.338  1.00  0.00           O  
ATOM   2055  O5' U      65     119.790  17.706  41.349  1.00  0.00           O  
ATOM   2056  C5' U      65     120.532  16.670  41.979  1.00  0.00           C  
ATOM   2057  H5' U      65     120.817  16.984  42.985  1.00  0.00           H  
ATOM   2058 H5'' U      65     121.442  16.469  41.413  1.00  0.00           H  
ATOM   2059  C4' U      65     119.724  15.367  42.090  1.00  0.00           C  
ATOM   2060  H4' U      65     120.358  14.605  42.546  1.00  0.00           H  
ATOM   2061  O4' U      65     118.577  15.553  42.924  1.00  0.00           O  
ATOM   2062  C1' U      65     117.506  14.767  42.413  1.00  0.00           C  
ATOM   2063  H1' U      65     117.142  14.094  43.193  1.00  0.00           H  
ATOM   2064  N1  U      65     116.355  15.596  41.943  1.00  0.00           N  
ATOM   2065  C6  U      65     116.484  16.932  41.627  1.00  0.00           C  
ATOM   2066  H6  U      65     117.460  17.391  41.665  1.00  0.00           H  
ATOM   2067  C5  U      65     115.403  17.680  41.282  1.00  0.00           C  
ATOM   2068  H5  U      65     115.521  18.729  41.051  1.00  0.00           H  
ATOM   2069  C4  U      65     114.079  17.104  41.215  1.00  0.00           C  
ATOM   2070  O4  U      65     113.046  17.702  40.936  1.00  0.00           O  
ATOM   2071  N3  U      65     114.032  15.766  41.506  1.00  0.00           N  
ATOM   2072  H3  U      65     113.128  15.321  41.435  1.00  0.00           H  
ATOM   2073  C2  U      65     115.104  14.974  41.850  1.00  0.00           C  
ATOM   2074  O2  U      65     114.928  13.771  42.038  1.00  0.00           O  
ATOM   2075  C3' U      65     119.221  14.816  40.743  1.00  0.00           C  
ATOM   2076  H3' U      65     118.781  15.640  40.180  1.00  0.00           H  
ATOM   2077  C2' U      65     118.093  13.923  41.279  1.00  0.00           C  
ATOM   2078  H2' U      65     117.345  13.778  40.513  1.00  0.00           H  
ATOM   2079  O2' U      65     118.534  12.680  41.839  1.00  0.00           O  
ATOM   2080 HO2' U      65     118.009  11.944  41.471  1.00  0.00           H  
ATOM   2081  O3' U      65     120.221  14.142  39.961  1.00  0.00           O  
ATOM   2082  P   C      66     120.156  14.029  38.330  1.00  0.00           P  
ATOM   2083  OP1 C      66     121.564  14.121  37.853  1.00  0.00           O  
ATOM   2084  OP2 C      66     119.186  15.033  37.817  1.00  0.00           O  
ATOM   2085  O5' C      66     119.642  12.521  37.941  1.00  0.00           O  
ATOM   2086  C5' C      66     118.548  12.238  37.050  1.00  0.00           C  
ATOM   2087  H5' C      66     118.927  11.681  36.190  1.00  0.00           H  
ATOM   2088 H5'' C      66     118.087  13.151  36.675  1.00  0.00           H  
ATOM   2089  C4' C      66     117.484  11.379  37.763  1.00  0.00           C  
ATOM   2090  H4' C      66     117.913  10.390  37.937  1.00  0.00           H  
ATOM   2091  O4' C      66     117.189  11.983  39.034  1.00  0.00           O  
ATOM   2092  C1' C      66     115.782  12.024  39.274  1.00  0.00           C  
ATOM   2093  H1' C      66     115.541  11.794  40.315  1.00  0.00           H  
ATOM   2094  N1  C      66     115.120  13.319  38.868  1.00  0.00           N  
ATOM   2095  C6  C      66     115.865  14.405  38.471  1.00  0.00           C  
ATOM   2096  H6  C      66     116.943  14.333  38.441  1.00  0.00           H  
ATOM   2097  C5  C      66     115.264  15.566  38.116  1.00  0.00           C  
ATOM   2098  H5  C      66     115.864  16.412  37.816  1.00  0.00           H  
ATOM   2099  C4  C      66     113.845  15.605  38.142  1.00  0.00           C  
ATOM   2100  N4  C      66     113.200  16.696  37.847  1.00  0.00           N  
ATOM   2101  H41 C      66     112.193  16.684  37.966  1.00  0.00           H  
ATOM   2102  H42 C      66     113.702  17.536  37.625  1.00  0.00           H  
ATOM   2103  N3  C      66     113.101  14.583  38.497  1.00  0.00           N  
ATOM   2104  C2  C      66     113.709  13.433  38.874  1.00  0.00           C  
ATOM   2105  O2  C      66     112.956  12.521  39.214  1.00  0.00           O  
ATOM   2106  C3' C      66     116.106  11.188  37.085  1.00  0.00           C  
ATOM   2107  H3' C      66     115.794  12.148  36.671  1.00  0.00           H  
ATOM   2108  C2' C      66     115.314  10.903  38.379  1.00  0.00           C  
ATOM   2109  H2' C      66     114.257  11.002  38.209  1.00  0.00           H  
ATOM   2110  O2' C      66     115.528   9.602  38.900  1.00  0.00           O  
ATOM   2111 HO2' C      66     115.058   9.063  38.229  1.00  0.00           H  
ATOM   2112  O3' C      66     115.826  10.179  36.104  1.00  0.00           O  
ATOM   2113  P   C      67     114.252   9.757  35.919  1.00  0.00           P  
ATOM   2114  OP1 C      67     113.466  11.022  36.010  1.00  0.00           O  
ATOM   2115  OP2 C      67     114.011   8.689  36.937  1.00  0.00           O  
ATOM   2116  O5' C      67     113.864   9.158  34.492  1.00  0.00           O  
ATOM   2117  C5' C      67     112.515   8.716  34.324  1.00  0.00           C  
ATOM   2118  H5' C      67     111.832   9.411  34.817  1.00  0.00           H  
ATOM   2119 H5'' C      67     112.390   7.751  34.814  1.00  0.00           H  
ATOM   2120  C4' C      67     112.052   8.597  32.872  1.00  0.00           C  
ATOM   2121  H4' C      67     111.097   8.070  32.865  1.00  0.00           H  
ATOM   2122  O4' C      67     111.837   9.879  32.280  1.00  0.00           O  
ATOM   2123  C1' C      67     112.466   9.917  31.003  1.00  0.00           C  
ATOM   2124  H1' C      67     111.771  10.344  30.274  1.00  0.00           H  
ATOM   2125  N1  C      67     113.700  10.772  31.004  1.00  0.00           N  
ATOM   2126  C6  C      67     114.201  11.336  32.157  1.00  0.00           C  
ATOM   2127  H6  C      67     113.731  11.128  33.108  1.00  0.00           H  
ATOM   2128  C5  C      67     115.266  12.174  32.111  1.00  0.00           C  
ATOM   2129  H5  C      67     115.646  12.608  33.023  1.00  0.00           H  
ATOM   2130  C4  C      67     115.818  12.457  30.835  1.00  0.00           C  
ATOM   2131  N4  C      67     116.822  13.284  30.719  1.00  0.00           N  
ATOM   2132  H41 C      67     117.154  13.497  29.792  1.00  0.00           H  
ATOM   2133  H42 C      67     117.204  13.726  31.540  1.00  0.00           H  
ATOM   2134  N3  C      67     115.347  11.955  29.711  1.00  0.00           N  
ATOM   2135  C2  C      67     114.280  11.114  29.771  1.00  0.00           C  
ATOM   2136  O2  C      67     113.835  10.683  28.704  1.00  0.00           O  
ATOM   2137  C3' C      67     113.029   7.809  31.998  1.00  0.00           C  
ATOM   2138  H3' C      67     114.057   8.058  32.266  1.00  0.00           H  
ATOM   2139  C2' C      67     112.742   8.449  30.627  1.00  0.00           C  
ATOM   2140  H2' C      67     113.620   8.359  29.985  1.00  0.00           H  
ATOM   2141  O2' C      67     111.578   7.926  29.975  1.00  0.00           O  
ATOM   2142 HO2' C      67     111.577   8.183  29.032  1.00  0.00           H  
ATOM   2143  O3' C      67     112.838   6.393  32.019  1.00  0.00           O  
ATOM   2144  P   A3     68     113.356   5.458  33.247  1.00  0.00           P  
ATOM   2145  OP1 A3     68     112.175   4.953  34.004  1.00  0.00           O  
ATOM   2146  OP2 A3     68     114.461   6.125  33.986  1.00  0.00           O  
ATOM   2147  O5' A3     68     114.065   4.219  32.499  1.00  0.00           O  
ATOM   2148  C5' A3     68     113.383   3.403  31.562  1.00  0.00           C  
ATOM   2149  H5' A3     68     112.385   3.795  31.356  1.00  0.00           H  
ATOM   2150 H5'' A3     68     113.277   2.399  31.975  1.00  0.00           H  
ATOM   2151  C4' A3     68     114.170   3.324  30.241  1.00  0.00           C  
ATOM   2152  H4' A3     68     113.726   2.539  29.627  1.00  0.00           H  
ATOM   2153  O4' A3     68     114.123   4.545  29.503  1.00  0.00           O  
ATOM   2154  C1' A3     68     115.360   4.721  28.812  1.00  0.00           C  
ATOM   2155  H1' A3     68     115.176   4.821  27.739  1.00  0.00           H  
ATOM   2156  N9  A3     68     116.038   5.959  29.279  1.00  0.00           N  
ATOM   2157  C8  A3     68     115.828   6.679  30.430  1.00  0.00           C  
ATOM   2158  H8  A3     68     115.141   6.349  31.193  1.00  0.00           H  
ATOM   2159  N7  A3     68     116.502   7.800  30.507  1.00  0.00           N  
ATOM   2160  C5  A3     68     117.260   7.789  29.325  1.00  0.00           C  
ATOM   2161  C6  A3     68     118.228   8.649  28.741  1.00  0.00           C  
ATOM   2162  N6  A3     68     118.637   9.800  29.248  1.00  0.00           N  
ATOM   2163  H61 A3     68     119.330  10.327  28.741  1.00  0.00           H  
ATOM   2164  H62 A3     68     118.229  10.137  30.107  1.00  0.00           H  
ATOM   2165  N1  A3     68     118.829   8.337  27.591  1.00  0.00           N  
ATOM   2166  C2  A3     68     118.481   7.200  26.999  1.00  0.00           C  
ATOM   2167  H2  A3     68     118.991   6.972  26.073  1.00  0.00           H  
ATOM   2168  N3  A3     68     117.581   6.306  27.404  1.00  0.00           N  
ATOM   2169  C4  A3     68     117.001   6.660  28.588  1.00  0.00           C  
ATOM   2170  C3' A3     68     115.659   2.997  30.421  1.00  0.00           C  
ATOM   2171  H3' A3     68     116.081   3.628  31.207  1.00  0.00           H  
ATOM   2172  C2' A3     68     116.219   3.471  29.070  1.00  0.00           C  
ATOM   2173  H2' A3     68     117.277   3.730  29.166  1.00  0.00           H  
ATOM   2174  O2' A3     68     116.013   2.530  28.009  1.00  0.00           O  
ATOM   2175 HO2' A3     68     116.515   2.807  27.216  1.00  0.00           H  
ATOM   2176  O3' A3     68     115.918   1.620  30.716  1.00  0.00           O  
ATOM   2177 HO3' A3     68     116.878   1.506  30.876  1.00  0.00           H  
TER   
END   
