# Supplementary material for: RPocket: an intuitive database of RNA pocket topology information with RNA-ligand data resources
Source: BMC Bioinformatics. 2021 Sep 8;22:428. doi: 10.1186/s12859-021-04349-4 (PMC8424408; doi:10.1186/s12859-021-04349-4)
Supplement: Supplementary file 7 — Additional file 7. Folder S3: Nine other experimental structures and their modeling structures and pockets. [file 12859_2021_4349_MOESM7_ESM.zip › 12859_2021_4349_MOESM7_ESM/3GOT_d2.pdb]

REMARK                                                              
ATOM      1 HO5' G5      1      70.045 -26.182   4.612  1.00  0.00           H  
ATOM      2  O5' G5      1      69.611 -26.899   5.120  1.00  0.00           O  
ATOM      3  C5' G5      1      68.271 -26.523   5.439  1.00  0.00           C  
ATOM      4  H5' G5      1      67.708 -26.354   4.519  1.00  0.00           H  
ATOM      5 H5'' G5      1      68.287 -25.587   6.002  1.00  0.00           H  
ATOM      6  C4' G5      1      67.530 -27.579   6.281  1.00  0.00           C  
ATOM      7  H4' G5      1      66.542 -27.188   6.529  1.00  0.00           H  
ATOM      8  O4' G5      1      67.348 -28.803   5.574  1.00  0.00           O  
ATOM      9  C1' G5      1      67.546 -29.892   6.472  1.00  0.00           C  
ATOM     10  H1' G5      1      66.677 -30.553   6.448  1.00  0.00           H  
ATOM     11  N9  G5      1      68.721 -30.691   6.036  1.00  0.00           N  
ATOM     12  C8  G5      1      69.729 -30.343   5.167  1.00  0.00           C  
ATOM     13  H8  G5      1      69.812 -29.351   4.742  1.00  0.00           H  
ATOM     14  N7  G5      1      70.553 -31.317   4.875  1.00  0.00           N  
ATOM     15  C5  G5      1      70.056 -32.402   5.613  1.00  0.00           C  
ATOM     16  C6  G5      1      70.494 -33.773   5.710  1.00  0.00           C  
ATOM     17  O6  G5      1      71.437 -34.334   5.146  1.00  0.00           O  
ATOM     18  N1  G5      1      69.718 -34.541   6.561  1.00  0.00           N  
ATOM     19  H1  G5      1      69.973 -35.505   6.664  1.00  0.00           H  
ATOM     20  C2  G5      1      68.641 -34.058   7.236  1.00  0.00           C  
ATOM     21  N2  G5      1      67.991 -34.887   8.014  1.00  0.00           N  
ATOM     22  H21 G5      1      68.282 -35.845   8.123  1.00  0.00           H  
ATOM     23  H22 G5      1      67.201 -34.521   8.523  1.00  0.00           H  
ATOM     24  N3  G5      1      68.188 -32.808   7.158  1.00  0.00           N  
ATOM     25  C4  G5      1      68.942 -32.019   6.333  1.00  0.00           C  
ATOM     26  C3' G5      1      68.244 -27.903   7.598  1.00  0.00           C  
ATOM     27  H3' G5      1      69.316 -27.974   7.402  1.00  0.00           H  
ATOM     28  C2' G5      1      67.705 -29.316   7.891  1.00  0.00           C  
ATOM     29  H2' G5      1      68.432 -29.888   8.474  1.00  0.00           H  
ATOM     30  O2' G5      1      66.417 -29.322   8.518  1.00  0.00           O  
ATOM     31 HO2' G5      1      66.157 -30.236   8.746  1.00  0.00           H  
ATOM     32  O3' G5      1      67.983 -26.895   8.579  1.00  0.00           O  
ATOM     33  P   G       2      68.880 -26.736   9.920  1.00  0.00           P  
ATOM     34  OP1 G       2      68.994 -25.275  10.195  1.00  0.00           O  
ATOM     35  OP2 G       2      70.137 -27.520   9.750  1.00  0.00           O  
ATOM     36  O5' G       2      68.034 -27.420  11.128  1.00  0.00           O  
ATOM     37  C5' G       2      66.873 -26.801  11.676  1.00  0.00           C  
ATOM     38  H5' G       2      66.135 -26.643  10.887  1.00  0.00           H  
ATOM     39 H5'' G       2      67.144 -25.825  12.085  1.00  0.00           H  
ATOM     40  C4' G       2      66.216 -27.622  12.804  1.00  0.00           C  
ATOM     41  H4' G       2      65.376 -27.045  13.195  1.00  0.00           H  
ATOM     42  O4' G       2      65.701 -28.872  12.342  1.00  0.00           O  
ATOM     43  C1' G       2      66.072 -29.898  13.260  1.00  0.00           C  
ATOM     44  H1' G       2      65.211 -30.531  13.488  1.00  0.00           H  
ATOM     45  N9  G       2      67.124 -30.766  12.672  1.00  0.00           N  
ATOM     46  C8  G       2      67.805 -30.611  11.489  1.00  0.00           C  
ATOM     47  H8  G       2      67.686 -29.738  10.865  1.00  0.00           H  
ATOM     48  N7  G       2      68.574 -31.616  11.165  1.00  0.00           N  
ATOM     49  C5  G       2      68.388 -32.518  12.218  1.00  0.00           C  
ATOM     50  C6  G       2      68.911 -33.843  12.435  1.00  0.00           C  
ATOM     51  O6  G       2      69.662 -34.509  11.722  1.00  0.00           O  
ATOM     52  N1  G       2      68.467 -34.423  13.605  1.00  0.00           N  
ATOM     53  H1  G       2      68.780 -35.362  13.802  1.00  0.00           H  
ATOM     54  C2  G       2      67.595 -33.830  14.455  1.00  0.00           C  
ATOM     55  N2  G       2      67.240 -34.519  15.506  1.00  0.00           N  
ATOM     56  H21 G       2      67.652 -35.434  15.675  1.00  0.00           H  
ATOM     57  H22 G       2      66.573 -34.113  16.140  1.00  0.00           H  
ATOM     58  N3  G       2      67.062 -32.621  14.285  1.00  0.00           N  
ATOM     59  C4  G       2      67.505 -32.004  13.146  1.00  0.00           C  
ATOM     60  C3' G       2      67.160 -27.908  13.980  1.00  0.00           C  
ATOM     61  H3' G       2      68.155 -28.138  13.592  1.00  0.00           H  
ATOM     62  C2' G       2      66.541 -29.201  14.543  1.00  0.00           C  
ATOM     63  H2' G       2      67.298 -29.792  15.061  1.00  0.00           H  
ATOM     64  O2' G       2      65.387 -28.992  15.367  1.00  0.00           O  
ATOM     65 HO2' G       2      65.221 -29.787  15.909  1.00  0.00           H  
ATOM     66  O3' G       2      67.224 -26.825  14.910  1.00  0.00           O  
ATOM     67  P   A       3      68.505 -26.633  15.879  1.00  0.00           P  
ATOM     68  OP1 A       3      68.218 -25.481  16.781  1.00  0.00           O  
ATOM     69  OP2 A       3      69.722 -26.568  15.024  1.00  0.00           O  
ATOM     70  O5' A       3      68.607 -27.982  16.773  1.00  0.00           O  
ATOM     71  C5' A       3      67.686 -28.254  17.823  1.00  0.00           C  
ATOM     72  H5' A       3      66.665 -28.192  17.450  1.00  0.00           H  
ATOM     73 H5'' A       3      67.800 -27.504  18.608  1.00  0.00           H  
ATOM     74  C4' A       3      67.902 -29.645  18.444  1.00  0.00           C  
ATOM     75  H4' A       3      67.159 -29.797  19.230  1.00  0.00           H  
ATOM     76  O4' A       3      67.772 -30.701  17.492  1.00  0.00           O  
ATOM     77  C1' A       3      68.742 -31.703  17.781  1.00  0.00           C  
ATOM     78  H1' A       3      68.253 -32.668  17.933  1.00  0.00           H  
ATOM     79  N9  A       3      69.694 -31.854  16.654  1.00  0.00           N  
ATOM     80  C8  A       3      70.044 -30.951  15.677  1.00  0.00           C  
ATOM     81  H8  A       3      69.693 -29.928  15.678  1.00  0.00           H  
ATOM     82  N7  A       3      70.804 -31.445  14.732  1.00  0.00           N  
ATOM     83  C5  A       3      70.987 -32.776  15.137  1.00  0.00           C  
ATOM     84  C6  A       3      71.649 -33.909  14.599  1.00  0.00           C  
ATOM     85  N6  A       3      72.293 -33.930  13.446  1.00  0.00           N  
ATOM     86  H61 A       3      72.657 -34.811  13.103  1.00  0.00           H  
ATOM     87  H62 A       3      72.325 -33.098  12.883  1.00  0.00           H  
ATOM     88  N1  A       3      71.637 -35.083  15.232  1.00  0.00           N  
ATOM     89  C2  A       3      70.983 -35.160  16.383  1.00  0.00           C  
ATOM     90  H2  A       3      70.994 -36.125  16.873  1.00  0.00           H  
ATOM     91  N3  A       3      70.309 -34.199  17.005  1.00  0.00           N  
ATOM     92  C4  A       3      70.343 -33.020  16.322  1.00  0.00           C  
ATOM     93  C3' A       3      69.287 -29.784  19.078  1.00  0.00           C  
ATOM     94  H3' A       3      70.030 -29.360  18.399  1.00  0.00           H  
ATOM     95  C2' A       3      69.453 -31.315  19.079  1.00  0.00           C  
ATOM     96  H2' A       3      70.509 -31.585  19.033  1.00  0.00           H  
ATOM     97  O2' A       3      68.789 -31.996  20.147  1.00  0.00           O  
ATOM     98 HO2' A       3      69.456 -32.277  20.802  1.00  0.00           H  
ATOM     99  O3' A       3      69.366 -29.146  20.353  1.00  0.00           O  
ATOM    100  P   C       4      70.795 -28.853  21.032  1.00  0.00           P  
ATOM    101  OP1 C       4      70.558 -28.197  22.348  1.00  0.00           O  
ATOM    102  OP2 C       4      71.659 -28.164  20.033  1.00  0.00           O  
ATOM    103  O5' C       4      71.359 -30.341  21.304  1.00  0.00           O  
ATOM    104  C5' C       4      72.740 -30.631  21.230  1.00  0.00           C  
ATOM    105  H5' C       4      73.254 -30.191  22.086  1.00  0.00           H  
ATOM    106 H5'' C       4      73.166 -30.204  20.321  1.00  0.00           H  
ATOM    107  C4' C       4      72.982 -32.144  21.208  1.00  0.00           C  
ATOM    108  H4' C       4      72.601 -32.591  22.127  1.00  0.00           H  
ATOM    109  O4' C       4      72.394 -32.803  20.084  1.00  0.00           O  
ATOM    110  C1' C       4      73.334 -33.722  19.528  1.00  0.00           C  
ATOM    111  H1' C       4      72.865 -34.704  19.423  1.00  0.00           H  
ATOM    112  N1  C       4      73.796 -33.278  18.173  1.00  0.00           N  
ATOM    113  C6  C       4      73.607 -31.994  17.715  1.00  0.00           C  
ATOM    114  H6  C       4      73.126 -31.256  18.346  1.00  0.00           H  
ATOM    115  C5  C       4      74.010 -31.647  16.468  1.00  0.00           C  
ATOM    116  H5  C       4      73.853 -30.640  16.112  1.00  0.00           H  
ATOM    117  C4  C       4      74.617 -32.655  15.670  1.00  0.00           C  
ATOM    118  N4  C       4      74.999 -32.390  14.451  1.00  0.00           N  
ATOM    119  H41 C       4      75.324 -33.167  13.884  1.00  0.00           H  
ATOM    120  H42 C       4      74.836 -31.477  14.063  1.00  0.00           H  
ATOM    121  N3  C       4      74.787 -33.896  16.076  1.00  0.00           N  
ATOM    122  C2  C       4      74.396 -34.226  17.330  1.00  0.00           C  
ATOM    123  O2  C       4      74.596 -35.385  17.691  1.00  0.00           O  
ATOM    124  C3' C       4      74.481 -32.405  21.124  1.00  0.00           C  
ATOM    125  H3' C       4      74.905 -31.722  20.384  1.00  0.00           H  
ATOM    126  C2' C       4      74.494 -33.825  20.534  1.00  0.00           C  
ATOM    127  H2' C       4      75.443 -34.025  20.035  1.00  0.00           H  
ATOM    128  O2' C       4      74.181 -34.852  21.481  1.00  0.00           O  
ATOM    129 HO2' C       4      74.445 -35.724  21.129  1.00  0.00           H  
ATOM    130  O3' C       4      75.112 -32.225  22.387  1.00  0.00           O  
ATOM    131  P   A       5      76.640 -31.729  22.470  1.00  0.00           P  
ATOM    132  OP1 A       5      77.012 -31.622  23.909  1.00  0.00           O  
ATOM    133  OP2 A       5      76.783 -30.524  21.606  1.00  0.00           O  
ATOM    134  O5' A       5      77.459 -32.944  21.791  1.00  0.00           O  
ATOM    135  C5' A       5      77.558 -34.206  22.438  1.00  0.00           C  
ATOM    136  H5' A       5      76.562 -34.586  22.670  1.00  0.00           H  
ATOM    137 H5'' A       5      78.102 -34.090  23.376  1.00  0.00           H  
ATOM    138  C4' A       5      78.289 -35.247  21.579  1.00  0.00           C  
ATOM    139  H4' A       5      78.384 -36.170  22.153  1.00  0.00           H  
ATOM    140  O4' A       5      77.603 -35.542  20.364  1.00  0.00           O  
ATOM    141  C1' A       5      78.571 -35.750  19.340  1.00  0.00           C  
ATOM    142  H1' A       5      78.429 -36.731  18.880  1.00  0.00           H  
ATOM    143  N9  A       5      78.420 -34.724  18.282  1.00  0.00           N  
ATOM    144  C8  A       5      77.807 -33.494  18.336  1.00  0.00           C  
ATOM    145  H8  A       5      77.416 -33.077  19.255  1.00  0.00           H  
ATOM    146  N7  A       5      77.708 -32.891  17.179  1.00  0.00           N  
ATOM    147  C5  A       5      78.331 -33.789  16.300  1.00  0.00           C  
ATOM    148  C6  A       5      78.579 -33.827  14.904  1.00  0.00           C  
ATOM    149  N6  A       5      78.188 -32.909  14.041  1.00  0.00           N  
ATOM    150  H61 A       5      78.354 -33.060  13.052  1.00  0.00           H  
ATOM    151  H62 A       5      77.659 -32.121  14.376  1.00  0.00           H  
ATOM    152  N1  A       5      79.252 -34.835  14.346  1.00  0.00           N  
ATOM    153  C2  A       5      79.673 -35.812  15.137  1.00  0.00           C  
ATOM    154  H2  A       5      80.217 -36.614  14.655  1.00  0.00           H  
ATOM    155  N3  A       5      79.496 -35.932  16.447  1.00  0.00           N  
ATOM    156  C4  A       5      78.807 -34.881  16.974  1.00  0.00           C  
ATOM    157  C3' A       5      79.695 -34.783  21.195  1.00  0.00           C  
ATOM    158  H3' A       5      79.645 -33.752  20.839  1.00  0.00           H  
ATOM    159  C2' A       5      79.960 -35.697  19.987  1.00  0.00           C  
ATOM    160  H2' A       5      80.685 -35.237  19.317  1.00  0.00           H  
ATOM    161  O2' A       5      80.339 -37.035  20.334  1.00  0.00           O  
ATOM    162 HO2' A       5      80.804 -37.451  19.583  1.00  0.00           H  
ATOM    163  O3' A       5      80.623 -34.894  22.272  1.00  0.00           O  
ATOM    164  P   U       6      81.912 -33.924  22.346  1.00  0.00           P  
ATOM    165  OP1 U       6      82.728 -34.341  23.523  1.00  0.00           O  
ATOM    166  OP2 U       6      81.442 -32.512  22.278  1.00  0.00           O  
ATOM    167  O5' U       6      82.735 -34.243  20.988  1.00  0.00           O  
ATOM    168  C5' U       6      83.440 -35.467  20.823  1.00  0.00           C  
ATOM    169  H5' U       6      82.784 -36.306  21.055  1.00  0.00           H  
ATOM    170 H5'' U       6      84.281 -35.494  21.518  1.00  0.00           H  
ATOM    171  C4' U       6      83.978 -35.646  19.395  1.00  0.00           C  
ATOM    172  H4' U       6      84.528 -36.587  19.342  1.00  0.00           H  
ATOM    173  O4' U       6      82.942 -35.672  18.417  1.00  0.00           O  
ATOM    174  C1' U       6      83.430 -35.078  17.219  1.00  0.00           C  
ATOM    175  H1' U       6      83.415 -35.832  16.429  1.00  0.00           H  
ATOM    176  N1  U       6      82.587 -33.928  16.779  1.00  0.00           N  
ATOM    177  C6  U       6      81.920 -33.111  17.669  1.00  0.00           C  
ATOM    178  H6  U       6      82.014 -33.295  18.732  1.00  0.00           H  
ATOM    179  C5  U       6      81.140 -32.089  17.222  1.00  0.00           C  
ATOM    180  H5  U       6      80.615 -31.459  17.925  1.00  0.00           H  
ATOM    181  C4  U       6      80.996 -31.807  15.807  1.00  0.00           C  
ATOM    182  O4  U       6      80.316 -30.918  15.301  1.00  0.00           O  
ATOM    183  N3  U       6      81.700 -32.653  14.993  1.00  0.00           N  
ATOM    184  H3  U       6      81.670 -32.461  14.005  1.00  0.00           H  
ATOM    185  C2  U       6      82.496 -33.695  15.402  1.00  0.00           C  
ATOM    186  O2  U       6      83.082 -34.369  14.556  1.00  0.00           O  
ATOM    187  C3' U       6      84.927 -34.520  18.986  1.00  0.00           C  
ATOM    188  H3' U       6      84.476 -33.562  19.255  1.00  0.00           H  
ATOM    189  C2' U       6      84.888 -34.658  17.454  1.00  0.00           C  
ATOM    190  H2' U       6      85.104 -33.697  16.984  1.00  0.00           H  
ATOM    191  O2' U       6      85.739 -35.692  16.945  1.00  0.00           O  
ATOM    192 HO2' U       6      85.998 -35.487  16.026  1.00  0.00           H  
ATOM    193  O3' U       6      86.220 -34.650  19.575  1.00  0.00           O  
ATOM    194  P   A       7      87.097 -33.333  19.906  1.00  0.00           P  
ATOM    195  OP1 A       7      88.429 -33.799  20.394  1.00  0.00           O  
ATOM    196  OP2 A       7      86.287 -32.456  20.801  1.00  0.00           O  
ATOM    197  O5' A       7      87.268 -32.586  18.470  1.00  0.00           O  
ATOM    198  C5' A       7      88.254 -33.009  17.533  1.00  0.00           C  
ATOM    199  H5' A       7      88.146 -34.078  17.342  1.00  0.00           H  
ATOM    200 H5'' A       7      89.247 -32.840  17.951  1.00  0.00           H  
ATOM    201  C4' A       7      88.169 -32.267  16.192  1.00  0.00           C  
ATOM    202  H4' A       7      88.968 -32.624  15.543  1.00  0.00           H  
ATOM    203  O4' A       7      86.919 -32.489  15.548  1.00  0.00           O  
ATOM    204  C1' A       7      86.707 -31.404  14.661  1.00  0.00           C  
ATOM    205  H1' A       7      86.836 -31.743  13.632  1.00  0.00           H  
ATOM    206  N9  A       7      85.358 -30.832  14.802  1.00  0.00           N  
ATOM    207  C8  A       7      84.607 -30.658  15.938  1.00  0.00           C  
ATOM    208  H8  A       7      84.909 -31.053  16.902  1.00  0.00           H  
ATOM    209  N7  A       7      83.507 -29.975  15.750  1.00  0.00           N  
ATOM    210  C5  A       7      83.560 -29.655  14.382  1.00  0.00           C  
ATOM    211  C6  A       7      82.738 -28.929  13.480  1.00  0.00           C  
ATOM    212  N6  A       7      81.583 -28.373  13.795  1.00  0.00           N  
ATOM    213  H61 A       7      81.020 -27.999  13.043  1.00  0.00           H  
ATOM    214  H62 A       7      81.216 -28.503  14.723  1.00  0.00           H  
ATOM    215  N1  A       7      83.083 -28.763  12.199  1.00  0.00           N  
ATOM    216  C2  A       7      84.223 -29.307  11.797  1.00  0.00           C  
ATOM    217  H2  A       7      84.477 -29.157  10.756  1.00  0.00           H  
ATOM    218  N3  A       7      85.089 -30.021  12.507  1.00  0.00           N  
ATOM    219  C4  A       7      84.690 -30.165  13.804  1.00  0.00           C  
ATOM    220  C3' A       7      88.326 -30.748  16.315  1.00  0.00           C  
ATOM    221  H3' A       7      87.644 -30.389  17.090  1.00  0.00           H  
ATOM    222  C2' A       7      87.730 -30.306  14.963  1.00  0.00           C  
ATOM    223  H2' A       7      87.215 -29.361  15.098  1.00  0.00           H  
ATOM    224  O2' A       7      88.615 -30.229  13.848  1.00  0.00           O  
ATOM    225 HO2' A       7      88.130 -29.866  13.082  1.00  0.00           H  
ATOM    226  O3' A       7      89.664 -30.313  16.596  1.00  0.00           O  
ATOM    227  P   U       8      89.985 -29.412  17.922  1.00  0.00           P  
ATOM    228  OP1 U       8      91.461 -29.224  18.039  1.00  0.00           O  
ATOM    229  OP2 U       8      89.261 -29.976  19.098  1.00  0.00           O  
ATOM    230  O5' U       8      89.320 -27.981  17.524  1.00  0.00           O  
ATOM    231  C5' U       8      88.862 -27.055  18.500  1.00  0.00           C  
ATOM    232  H5' U       8      89.705 -26.500  18.918  1.00  0.00           H  
ATOM    233 H5'' U       8      88.367 -27.586  19.313  1.00  0.00           H  
ATOM    234  C4' U       8      87.833 -26.070  17.918  1.00  0.00           C  
ATOM    235  H4' U       8      87.491 -25.445  18.736  1.00  0.00           H  
ATOM    236  O4' U       8      88.419 -25.237  16.919  1.00  0.00           O  
ATOM    237  C1' U       8      87.720 -25.438  15.701  1.00  0.00           C  
ATOM    238  H1' U       8      86.946 -24.675  15.608  1.00  0.00           H  
ATOM    239  N1  U       8      88.639 -25.406  14.533  1.00  0.00           N  
ATOM    240  C6  U       8      89.814 -26.129  14.519  1.00  0.00           C  
ATOM    241  H6  U       8      90.114 -26.672  15.407  1.00  0.00           H  
ATOM    242  C5  U       8      90.599 -26.154  13.410  1.00  0.00           C  
ATOM    243  H5  U       8      91.521 -26.710  13.416  1.00  0.00           H  
ATOM    244  C4  U       8      90.226 -25.443  12.208  1.00  0.00           C  
ATOM    245  O4  U       8      90.852 -25.422  11.154  1.00  0.00           O  
ATOM    246  N3  U       8      89.050 -24.751  12.302  1.00  0.00           N  
ATOM    247  H3  U       8      88.765 -24.233  11.486  1.00  0.00           H  
ATOM    248  C2  U       8      88.236 -24.681  13.407  1.00  0.00           C  
ATOM    249  O2  U       8      87.201 -24.017  13.354  1.00  0.00           O  
ATOM    250  C3' U       8      86.633 -26.821  17.298  1.00  0.00           C  
ATOM    251  H3' U       8      86.609 -27.860  17.636  1.00  0.00           H  
ATOM    252  C2' U       8      87.029 -26.792  15.812  1.00  0.00           C  
ATOM    253  H2' U       8      87.787 -27.554  15.658  1.00  0.00           H  
ATOM    254  O2' U       8      85.955 -26.997  14.886  1.00  0.00           O  
ATOM    255 HO2' U       8      86.264 -26.914  13.965  1.00  0.00           H  
ATOM    256  O3' U       8      85.375 -26.189  17.562  1.00  0.00           O  
ATOM    257  P   A       9      84.701 -26.246  19.043  1.00  0.00           P  
ATOM    258  OP1 A       9      85.047 -27.550  19.676  1.00  0.00           O  
ATOM    259  OP2 A       9      83.258 -25.892  18.911  1.00  0.00           O  
ATOM    260  O5' A       9      85.425 -25.080  19.912  1.00  0.00           O  
ATOM    261  C5' A       9      85.366 -23.725  19.483  1.00  0.00           C  
ATOM    262  H5' A       9      84.364 -23.336  19.657  1.00  0.00           H  
ATOM    263 H5'' A       9      85.577 -23.677  18.414  1.00  0.00           H  
ATOM    264  C4' A       9      86.384 -22.825  20.195  1.00  0.00           C  
ATOM    265  H4' A       9      86.070 -22.658  21.226  1.00  0.00           H  
ATOM    266  O4' A       9      87.678 -23.417  20.184  1.00  0.00           O  
ATOM    267  C1' A       9      88.660 -22.397  20.203  1.00  0.00           C  
ATOM    268  H1' A       9      89.130 -22.389  21.189  1.00  0.00           H  
ATOM    269  N9  A       9      89.708 -22.703  19.193  1.00  0.00           N  
ATOM    270  C8  A       9      90.951 -23.226  19.459  1.00  0.00           C  
ATOM    271  H8  A       9      91.287 -23.440  20.468  1.00  0.00           H  
ATOM    272  N7  A       9      91.681 -23.474  18.404  1.00  0.00           N  
ATOM    273  C5  A       9      90.857 -23.050  17.353  1.00  0.00           C  
ATOM    274  C6  A       9      91.000 -23.000  15.942  1.00  0.00           C  
ATOM    275  N6  A       9      92.040 -23.474  15.286  1.00  0.00           N  
ATOM    276  H61 A       9      92.064 -23.372  14.281  1.00  0.00           H  
ATOM    277  H62 A       9      92.741 -24.013  15.773  1.00  0.00           H  
ATOM    278  N1  A       9      90.067 -22.454  15.155  1.00  0.00           N  
ATOM    279  C2  A       9      88.960 -22.027  15.749  1.00  0.00           C  
ATOM    280  H2  A       9      88.205 -21.607  15.094  1.00  0.00           H  
ATOM    281  N3  A       9      88.658 -22.044  17.042  1.00  0.00           N  
ATOM    282  C4  A       9      89.660 -22.562  17.814  1.00  0.00           C  
ATOM    283  C3' A       9      86.546 -21.465  19.503  1.00  0.00           C  
ATOM    284  H3' A       9      86.604 -21.637  18.431  1.00  0.00           H  
ATOM    285  C2' A       9      87.943 -21.051  20.010  1.00  0.00           C  
ATOM    286  H2' A       9      88.440 -20.449  19.252  1.00  0.00           H  
ATOM    287  O2' A       9      87.918 -20.378  21.276  1.00  0.00           O  
ATOM    288 HO2' A       9      88.792 -19.990  21.481  1.00  0.00           H  
ATOM    289  O3' A       9      85.541 -20.490  19.786  1.00  0.00           O  
ATOM    290  P   A      10      84.373 -20.130  18.713  1.00  0.00           P  
ATOM    291  OP1 A      10      83.370 -19.310  19.452  1.00  0.00           O  
ATOM    292  OP2 A      10      83.894 -21.381  18.060  1.00  0.00           O  
ATOM    293  O5' A      10      85.021 -19.163  17.563  1.00  0.00           O  
ATOM    294  C5' A      10      86.032 -19.629  16.674  1.00  0.00           C  
ATOM    295  H5' A      10      85.997 -20.718  16.615  1.00  0.00           H  
ATOM    296 H5'' A      10      87.006 -19.365  17.074  1.00  0.00           H  
ATOM    297  C4' A      10      85.925 -19.100  15.232  1.00  0.00           C  
ATOM    298  H4' A      10      86.858 -19.345  14.723  1.00  0.00           H  
ATOM    299  O4' A      10      84.887 -19.795  14.540  1.00  0.00           O  
ATOM    300  C1' A      10      84.113 -18.859  13.807  1.00  0.00           C  
ATOM    301  H1' A      10      83.945 -19.223  12.791  1.00  0.00           H  
ATOM    302  N9  A      10      82.787 -18.645  14.427  1.00  0.00           N  
ATOM    303  C8  A      10      82.300 -19.108  15.625  1.00  0.00           C  
ATOM    304  H8  A      10      82.913 -19.658  16.324  1.00  0.00           H  
ATOM    305  N7  A      10      81.031 -18.864  15.827  1.00  0.00           N  
ATOM    306  C5  A      10      80.660 -18.184  14.661  1.00  0.00           C  
ATOM    307  C6  A      10      79.443 -17.671  14.152  1.00  0.00           C  
ATOM    308  N6  A      10      78.283 -17.752  14.779  1.00  0.00           N  
ATOM    309  H61 A      10      77.459 -17.459  14.281  1.00  0.00           H  
ATOM    310  H62 A      10      78.235 -18.221  15.668  1.00  0.00           H  
ATOM    311  N1  A      10      79.373 -17.092  12.954  1.00  0.00           N  
ATOM    312  C2  A      10      80.495 -17.008  12.252  1.00  0.00           C  
ATOM    313  H2  A      10      80.412 -16.535  11.281  1.00  0.00           H  
ATOM    314  N3  A      10      81.709 -17.440  12.582  1.00  0.00           N  
ATOM    315  C4  A      10      81.723 -18.030  13.812  1.00  0.00           C  
ATOM    316  C3' A      10      85.711 -17.580  15.068  1.00  0.00           C  
ATOM    317  H3' A      10      85.065 -17.204  15.863  1.00  0.00           H  
ATOM    318  C2' A      10      84.903 -17.556  13.753  1.00  0.00           C  
ATOM    319  H2' A      10      84.220 -16.713  13.756  1.00  0.00           H  
ATOM    320  O2' A      10      85.674 -17.565  12.548  1.00  0.00           O  
ATOM    321 HO2' A      10      85.091 -17.389  11.788  1.00  0.00           H  
ATOM    322  O3' A      10      86.917 -16.815  14.957  1.00  0.00           O  
ATOM    323  P   U      11      87.324 -15.614  15.993  1.00  0.00           P  
ATOM    324  OP1 U      11      86.170 -15.278  16.883  1.00  0.00           O  
ATOM    325  OP2 U      11      87.930 -14.512  15.187  1.00  0.00           O  
ATOM    326  O5' U      11      88.549 -16.229  16.888  1.00  0.00           O  
ATOM    327  C5' U      11      88.340 -16.970  18.082  1.00  0.00           C  
ATOM    328  H5' U      11      87.392 -17.504  18.021  1.00  0.00           H  
ATOM    329 H5'' U      11      88.276 -16.279  18.924  1.00  0.00           H  
ATOM    330  C4' U      11      89.468 -17.993  18.355  1.00  0.00           C  
ATOM    331  H4' U      11      89.283 -18.432  19.336  1.00  0.00           H  
ATOM    332  O4' U      11      89.475 -19.052  17.396  1.00  0.00           O  
ATOM    333  C1' U      11      90.818 -19.360  17.028  1.00  0.00           C  
ATOM    334  H1' U      11      90.993 -20.426  17.157  1.00  0.00           H  
ATOM    335  N1  U      11      91.116 -19.052  15.599  1.00  0.00           N  
ATOM    336  C6  U      11      90.246 -18.333  14.808  1.00  0.00           C  
ATOM    337  H6  U      11      89.379 -17.864  15.248  1.00  0.00           H  
ATOM    338  C5  U      11      90.442 -18.232  13.471  1.00  0.00           C  
ATOM    339  H5  U      11      89.740 -17.681  12.871  1.00  0.00           H  
ATOM    340  C4  U      11      91.559 -18.864  12.813  1.00  0.00           C  
ATOM    341  O4  U      11      91.790 -18.841  11.607  1.00  0.00           O  
ATOM    342  N3  U      11      92.402 -19.531  13.664  1.00  0.00           N  
ATOM    343  H3  U      11      93.201 -19.973  13.239  1.00  0.00           H  
ATOM    344  C2  U      11      92.238 -19.665  15.026  1.00  0.00           C  
ATOM    345  O2  U      11      93.066 -20.310  15.669  1.00  0.00           O  
ATOM    346  C3' U      11      90.888 -17.404  18.396  1.00  0.00           C  
ATOM    347  H3' U      11      90.990 -16.657  17.606  1.00  0.00           H  
ATOM    348  C2' U      11      91.732 -18.637  18.015  1.00  0.00           C  
ATOM    349  H2' U      11      92.662 -18.341  17.533  1.00  0.00           H  
ATOM    350  O2' U      11      91.969 -19.556  19.087  1.00  0.00           O  
ATOM    351 HO2' U      11      92.928 -19.669  19.218  1.00  0.00           H  
ATOM    352  O3' U      11      91.229 -16.851  19.668  1.00  0.00           O  
ATOM    353  P   C      12      92.349 -15.681  19.783  1.00  0.00           P  
ATOM    354  OP1 C      12      92.548 -15.385  21.234  1.00  0.00           O  
ATOM    355  OP2 C      12      91.940 -14.568  18.886  1.00  0.00           O  
ATOM    356  O5' C      12      93.725 -16.298  19.173  1.00  0.00           O  
ATOM    357  C5' C      12      94.588 -17.136  19.926  1.00  0.00           C  
ATOM    358  H5' C      12      94.036 -17.998  20.303  1.00  0.00           H  
ATOM    359 H5'' C      12      94.977 -16.579  20.780  1.00  0.00           H  
ATOM    360  C4' C      12      95.782 -17.626  19.084  1.00  0.00           C  
ATOM    361  H4' C      12      96.431 -18.231  19.719  1.00  0.00           H  
ATOM    362  O4' C      12      95.377 -18.417  17.962  1.00  0.00           O  
ATOM    363  C1' C      12      96.248 -18.138  16.864  1.00  0.00           C  
ATOM    364  H1' C      12      96.712 -19.067  16.524  1.00  0.00           H  
ATOM    365  N1  C      12      95.531 -17.529  15.704  1.00  0.00           N  
ATOM    366  C6  C      12      94.327 -16.885  15.843  1.00  0.00           C  
ATOM    367  H6  C      12      93.898 -16.765  16.825  1.00  0.00           H  
ATOM    368  C5  C      12      93.674 -16.406  14.758  1.00  0.00           C  
ATOM    369  H5  C      12      92.725 -15.907  14.875  1.00  0.00           H  
ATOM    370  C4  C      12      94.305 -16.576  13.494  1.00  0.00           C  
ATOM    371  N4  C      12      93.733 -16.126  12.408  1.00  0.00           N  
ATOM    372  H41 C      12      94.249 -16.210  11.553  1.00  0.00           H  
ATOM    373  H42 C      12      92.853 -15.646  12.464  1.00  0.00           H  
ATOM    374  N3  C      12      95.472 -17.166  13.336  1.00  0.00           N  
ATOM    375  C2  C      12      96.115 -17.638  14.431  1.00  0.00           C  
ATOM    376  O2  C      12      97.221 -18.164  14.279  1.00  0.00           O  
ATOM    377  C3' C      12      96.621 -16.473  18.519  1.00  0.00           C  
ATOM    378  H3' C      12      95.952 -15.736  18.070  1.00  0.00           H  
ATOM    379  C2' C      12      97.351 -17.207  17.382  1.00  0.00           C  
ATOM    380  H2' C      12      97.663 -16.496  16.616  1.00  0.00           H  
ATOM    381  O2' C      12      98.443 -18.026  17.816  1.00  0.00           O  
ATOM    382 HO2' C      12      99.066 -18.158  17.077  1.00  0.00           H  
ATOM    383  O3' C      12      97.467 -15.845  19.483  1.00  0.00           O  
ATOM    384  P   G      13      98.001 -14.332  19.242  1.00  0.00           P  
ATOM    385  OP1 G      13      98.878 -13.977  20.396  1.00  0.00           O  
ATOM    386  OP2 G      13      96.825 -13.463  18.958  1.00  0.00           O  
ATOM    387  O5' G      13      98.910 -14.394  17.897  1.00  0.00           O  
ATOM    388  C5' G      13     100.172 -15.048  17.910  1.00  0.00           C  
ATOM    389  H5' G      13     100.068 -16.034  18.363  1.00  0.00           H  
ATOM    390 H5'' G      13     100.869 -14.474  18.523  1.00  0.00           H  
ATOM    391  C4' G      13     100.783 -15.223  16.512  1.00  0.00           C  
ATOM    392  H4' G      13     101.713 -15.785  16.612  1.00  0.00           H  
ATOM    393  O4' G      13      99.920 -15.920  15.612  1.00  0.00           O  
ATOM    394  C1' G      13     100.226 -15.491  14.290  1.00  0.00           C  
ATOM    395  H1' G      13     100.611 -16.331  13.709  1.00  0.00           H  
ATOM    396  N9  G      13      99.042 -14.961  13.572  1.00  0.00           N  
ATOM    397  C8  G      13      97.863 -14.448  14.056  1.00  0.00           C  
ATOM    398  H8  G      13      97.669 -14.344  15.117  1.00  0.00           H  
ATOM    399  N7  G      13      97.003 -14.117  13.124  1.00  0.00           N  
ATOM    400  C5  G      13      97.670 -14.419  11.925  1.00  0.00           C  
ATOM    401  C6  G      13      97.280 -14.318  10.533  1.00  0.00           C  
ATOM    402  O6  G      13      96.195 -14.002  10.043  1.00  0.00           O  
ATOM    403  N1  G      13      98.296 -14.631   9.648  1.00  0.00           N  
ATOM    404  H1  G      13      98.111 -14.555   8.663  1.00  0.00           H  
ATOM    405  C2  G      13      99.516 -15.064  10.049  1.00  0.00           C  
ATOM    406  N2  G      13     100.414 -15.274   9.129  1.00  0.00           N  
ATOM    407  H21 G      13     100.214 -15.027   8.164  1.00  0.00           H  
ATOM    408  H22 G      13     101.325 -15.577   9.423  1.00  0.00           H  
ATOM    409  N3  G      13      99.901 -15.240  11.308  1.00  0.00           N  
ATOM    410  C4  G      13      98.934 -14.893  12.205  1.00  0.00           C  
ATOM    411  C3' G      13     101.109 -13.899  15.821  1.00  0.00           C  
ATOM    412  H3' G      13     100.220 -13.263  15.843  1.00  0.00           H  
ATOM    413  C2' G      13     101.315 -14.417  14.387  1.00  0.00           C  
ATOM    414  H2' G      13     101.139 -13.615  13.671  1.00  0.00           H  
ATOM    415  O2' G      13     102.577 -15.058  14.165  1.00  0.00           O  
ATOM    416 HO2' G      13     102.735 -15.148  13.206  1.00  0.00           H  
ATOM    417  O3' G      13     102.227 -13.213  16.384  1.00  0.00           O  
ATOM    418  P   C      14     102.387 -11.615  16.193  1.00  0.00           P  
ATOM    419  OP1 C      14     103.714 -11.222  16.748  1.00  0.00           O  
ATOM    420  OP2 C      14     101.171 -10.956  16.748  1.00  0.00           O  
ATOM    421  O5' C      14     102.396 -11.368  14.591  1.00  0.00           O  
ATOM    422  C5' C      14     103.512 -11.762  13.805  1.00  0.00           C  
ATOM    423  H5' C      14     103.772 -12.797  14.021  1.00  0.00           H  
ATOM    424 H5'' C      14     104.372 -11.144  14.068  1.00  0.00           H  
ATOM    425  C4' C      14     103.268 -11.630  12.294  1.00  0.00           C  
ATOM    426  H4' C      14     104.168 -11.956  11.771  1.00  0.00           H  
ATOM    427  O4' C      14     102.158 -12.393  11.821  1.00  0.00           O  
ATOM    428  C1' C      14     101.692 -11.782  10.623  1.00  0.00           C  
ATOM    429  H1' C      14     101.929 -12.429   9.775  1.00  0.00           H  
ATOM    430  N1  C      14     100.227 -11.515  10.618  1.00  0.00           N  
ATOM    431  C6  C      14      99.536 -11.188  11.758  1.00  0.00           C  
ATOM    432  H6  C      14     100.040 -11.216  12.719  1.00  0.00           H  
ATOM    433  C5  C      14      98.233 -10.817  11.674  1.00  0.00           C  
ATOM    434  H5  C      14      97.689 -10.548  12.565  1.00  0.00           H  
ATOM    435  C4  C      14      97.642 -10.777  10.375  1.00  0.00           C  
ATOM    436  N4  C      14      96.412 -10.369  10.211  1.00  0.00           N  
ATOM    437  H41 C      14      96.099 -10.274   9.260  1.00  0.00           H  
ATOM    438  H42 C      14      95.857 -10.084  10.997  1.00  0.00           H  
ATOM    439  N3  C      14      98.288 -11.095   9.270  1.00  0.00           N  
ATOM    440  C2  C      14      99.586 -11.451   9.371  1.00  0.00           C  
ATOM    441  O2  C      14     100.176 -11.704   8.321  1.00  0.00           O  
ATOM    442  C3' C      14     102.971 -10.194  11.868  1.00  0.00           C  
ATOM    443  H3' C      14     102.143  -9.816  12.473  1.00  0.00           H  
ATOM    444  C2' C      14     102.459 -10.468  10.444  1.00  0.00           C  
ATOM    445  H2' C      14     101.794  -9.671  10.120  1.00  0.00           H  
ATOM    446  O2' C      14     103.475 -10.725   9.480  1.00  0.00           O  
ATOM    447 HO2' C      14     103.649  -9.900   8.994  1.00  0.00           H  
ATOM    448  O3' C      14     104.097  -9.329  11.984  1.00  0.00           O  
ATOM    449  P   G      15     103.935  -7.732  11.810  1.00  0.00           P  
ATOM    450  OP1 G      15     105.206  -7.090  12.252  1.00  0.00           O  
ATOM    451  OP2 G      15     102.661  -7.306  12.455  1.00  0.00           O  
ATOM    452  O5' G      15     103.773  -7.542  10.212  1.00  0.00           O  
ATOM    453  C5' G      15     104.863  -7.762   9.327  1.00  0.00           C  
ATOM    454  H5' G      15     105.307  -8.741   9.513  1.00  0.00           H  
ATOM    455 H5'' G      15     105.631  -7.006   9.503  1.00  0.00           H  
ATOM    456  C4' G      15     104.421  -7.684   7.858  1.00  0.00           C  
ATOM    457  H4' G      15     105.274  -7.904   7.215  1.00  0.00           H  
ATOM    458  O4' G      15     103.366  -8.598   7.549  1.00  0.00           O  
ATOM    459  C1' G      15     102.470  -7.988   6.620  1.00  0.00           C  
ATOM    460  H1' G      15     102.408  -8.589   5.710  1.00  0.00           H  
ATOM    461  N9  G      15     101.106  -7.897   7.201  1.00  0.00           N  
ATOM    462  C8  G      15     100.750  -7.876   8.524  1.00  0.00           C  
ATOM    463  H8  G      15     101.476  -7.758   9.316  1.00  0.00           H  
ATOM    464  N7  G      15      99.479  -8.067   8.744  1.00  0.00           N  
ATOM    465  C5  G      15      98.929  -8.145   7.459  1.00  0.00           C  
ATOM    466  C6  G      15      97.567  -8.329   7.012  1.00  0.00           C  
ATOM    467  O6  G      15      96.550  -8.525   7.676  1.00  0.00           O  
ATOM    468  N1  G      15      97.416  -8.251   5.644  1.00  0.00           N  
ATOM    469  H1  G      15      96.491  -8.366   5.263  1.00  0.00           H  
ATOM    470  C2  G      15      98.449  -8.031   4.798  1.00  0.00           C  
ATOM    471  N2  G      15      98.146  -7.941   3.530  1.00  0.00           N  
ATOM    472  H21 G      15      97.174  -8.030   3.242  1.00  0.00           H  
ATOM    473  H22 G      15      98.885  -7.776   2.868  1.00  0.00           H  
ATOM    474  N3  G      15      99.729  -7.890   5.156  1.00  0.00           N  
ATOM    475  C4  G      15      99.911  -7.960   6.510  1.00  0.00           C  
ATOM    476  C3' G      15     103.906  -6.291   7.507  1.00  0.00           C  
ATOM    477  H3' G      15     103.246  -5.943   8.305  1.00  0.00           H  
ATOM    478  C2' G      15     103.046  -6.614   6.274  1.00  0.00           C  
ATOM    479  H2' G      15     102.248  -5.883   6.188  1.00  0.00           H  
ATOM    480  O2' G      15     103.791  -6.743   5.057  1.00  0.00           O  
ATOM    481 HO2' G      15     103.194  -6.645   4.290  1.00  0.00           H  
ATOM    482  O3' G      15     104.962  -5.357   7.286  1.00  0.00           O  
ATOM    483  P   U      16     104.739  -3.790   7.591  1.00  0.00           P  
ATOM    484  OP1 U      16     105.917  -3.044   7.060  1.00  0.00           O  
ATOM    485  OP2 U      16     104.399  -3.637   9.032  1.00  0.00           O  
ATOM    486  O5' U      16     103.429  -3.404   6.724  1.00  0.00           O  
ATOM    487  C5' U      16     103.499  -3.246   5.314  1.00  0.00           C  
ATOM    488  H5' U      16     104.011  -4.098   4.867  1.00  0.00           H  
ATOM    489 H5'' U      16     104.074  -2.347   5.081  1.00  0.00           H  
ATOM    490  C4' U      16     102.110  -3.117   4.671  1.00  0.00           C  
ATOM    491  H4' U      16     102.240  -2.873   3.615  1.00  0.00           H  
ATOM    492  O4' U      16     101.328  -4.306   4.770  1.00  0.00           O  
ATOM    493  C1' U      16      99.953  -3.941   4.845  1.00  0.00           C  
ATOM    494  H1' U      16      99.428  -4.363   3.986  1.00  0.00           H  
ATOM    495  N1  U      16      99.286  -4.418   6.091  1.00  0.00           N  
ATOM    496  C6  U      16      99.917  -4.415   7.315  1.00  0.00           C  
ATOM    497  H6  U      16     100.957  -4.117   7.379  1.00  0.00           H  
ATOM    498  C5  U      16      99.247  -4.784   8.437  1.00  0.00           C  
ATOM    499  H5  U      16      99.750  -4.782   9.393  1.00  0.00           H  
ATOM    500  C4  U      16      97.859  -5.209   8.395  1.00  0.00           C  
ATOM    501  O4  U      16      97.200  -5.588   9.356  1.00  0.00           O  
ATOM    502  N3  U      16      97.296  -5.187   7.142  1.00  0.00           N  
ATOM    503  H3  U      16      96.331  -5.467   7.063  1.00  0.00           H  
ATOM    504  C2  U      16      97.936  -4.782   5.991  1.00  0.00           C  
ATOM    505  O2  U      16      97.313  -4.753   4.933  1.00  0.00           O  
ATOM    506  C3' U      16     101.262  -2.021   5.311  1.00  0.00           C  
ATOM    507  H3' U      16     101.246  -2.179   6.389  1.00  0.00           H  
ATOM    508  C2' U      16      99.887  -2.415   4.746  1.00  0.00           C  
ATOM    509  H2' U      16      99.084  -2.019   5.364  1.00  0.00           H  
ATOM    510  O2' U      16      99.693  -2.098   3.368  1.00  0.00           O  
ATOM    511 HO2' U      16      99.015  -1.401   3.308  1.00  0.00           H  
ATOM    512  O3' U      16     101.725  -0.704   5.035  1.00  0.00           O  
ATOM    513  P   G      17     101.209   0.544   5.919  1.00  0.00           P  
ATOM    514  OP1 G      17     101.996   1.748   5.525  1.00  0.00           O  
ATOM    515  OP2 G      17     101.186   0.147   7.355  1.00  0.00           O  
ATOM    516  O5' G      17      99.684   0.728   5.428  1.00  0.00           O  
ATOM    517  C5' G      17      99.397   1.143   4.102  1.00  0.00           C  
ATOM    518  H5' G      17      99.984   0.560   3.391  1.00  0.00           H  
ATOM    519 H5'' G      17      99.672   2.193   3.982  1.00  0.00           H  
ATOM    520  C4' G      17      97.911   0.975   3.764  1.00  0.00           C  
ATOM    521  H4' G      17      97.749   1.250   2.721  1.00  0.00           H  
ATOM    522  O4' G      17      97.462  -0.363   3.956  1.00  0.00           O  
ATOM    523  C1' G      17      96.128  -0.324   4.447  1.00  0.00           C  
ATOM    524  H1' G      17      95.473  -0.864   3.759  1.00  0.00           H  
ATOM    525  N9  G      17      96.035  -0.999   5.762  1.00  0.00           N  
ATOM    526  C8  G      17      96.987  -1.184   6.734  1.00  0.00           C  
ATOM    527  H8  G      17      97.952  -0.694   6.705  1.00  0.00           H  
ATOM    528  N7  G      17      96.647  -2.048   7.657  1.00  0.00           N  
ATOM    529  C5  G      17      95.339  -2.412   7.306  1.00  0.00           C  
ATOM    530  C6  G      17      94.395  -3.337   7.895  1.00  0.00           C  
ATOM    531  O6  G      17      94.546  -4.111   8.840  1.00  0.00           O  
ATOM    532  N1  G      17      93.162  -3.320   7.281  1.00  0.00           N  
ATOM    533  H1  G      17      92.420  -3.869   7.692  1.00  0.00           H  
ATOM    534  C2  G      17      92.880  -2.577   6.194  1.00  0.00           C  
ATOM    535  N2  G      17      91.654  -2.629   5.761  1.00  0.00           N  
ATOM    536  H21 G      17      90.982  -3.150   6.319  1.00  0.00           H  
ATOM    537  H22 G      17      91.388  -2.055   4.981  1.00  0.00           H  
ATOM    538  N3  G      17      93.730  -1.770   5.566  1.00  0.00           N  
ATOM    539  C4  G      17      94.947  -1.720   6.181  1.00  0.00           C  
ATOM    540  C3' G      17      97.026   1.866   4.634  1.00  0.00           C  
ATOM    541  H3' G      17      97.361   1.795   5.671  1.00  0.00           H  
ATOM    542  C2' G      17      95.677   1.139   4.501  1.00  0.00           C  
ATOM    543  H2' G      17      95.047   1.331   5.371  1.00  0.00           H  
ATOM    544  O2' G      17      94.983   1.402   3.277  1.00  0.00           O  
ATOM    545 HO2' G      17      94.027   1.257   3.407  1.00  0.00           H  
ATOM    546  O3' G      17      97.064   3.217   4.178  1.00  0.00           O  
ATOM    547  P   G      18      96.694   4.438   5.163  1.00  0.00           P  
ATOM    548  OP1 G      18      96.875   5.704   4.395  1.00  0.00           O  
ATOM    549  OP2 G      18      97.462   4.268   6.429  1.00  0.00           O  
ATOM    550  O5' G      18      95.120   4.240   5.490  1.00  0.00           O  
ATOM    551  C5' G      18      94.132   4.460   4.489  1.00  0.00           C  
ATOM    552  H5' G      18      94.375   3.882   3.597  1.00  0.00           H  
ATOM    553 H5'' G      18      94.126   5.515   4.213  1.00  0.00           H  
ATOM    554  C4' G      18      92.719   4.071   4.949  1.00  0.00           C  
ATOM    555  H4' G      18      92.018   4.301   4.145  1.00  0.00           H  
ATOM    556  O4' G      18      92.605   2.683   5.223  1.00  0.00           O  
ATOM    557  C1' G      18      91.848   2.517   6.409  1.00  0.00           C  
ATOM    558  H1' G      18      90.970   1.907   6.190  1.00  0.00           H  
ATOM    559  N9  G      18      92.665   1.777   7.392  1.00  0.00           N  
ATOM    560  C8  G      18      93.952   1.982   7.830  1.00  0.00           C  
ATOM    561  H8  G      18      94.557   2.815   7.496  1.00  0.00           H  
ATOM    562  N7  G      18      94.385   1.062   8.657  1.00  0.00           N  
ATOM    563  C5  G      18      93.282   0.215   8.819  1.00  0.00           C  
ATOM    564  C6  G      18      93.064  -0.944   9.653  1.00  0.00           C  
ATOM    565  O6  G      18      93.850  -1.510  10.410  1.00  0.00           O  
ATOM    566  N1  G      18      91.775  -1.435   9.590  1.00  0.00           N  
ATOM    567  H1  G      18      91.489  -2.091  10.285  1.00  0.00           H  
ATOM    568  C2  G      18      90.825  -0.916   8.782  1.00  0.00           C  
ATOM    569  N2  G      18      89.606  -1.319   8.953  1.00  0.00           N  
ATOM    570  H21 G      18      89.393  -1.748   9.858  1.00  0.00           H  
ATOM    571  H22 G      18      88.887  -0.801   8.490  1.00  0.00           H  
ATOM    572  N3  G      18      90.985   0.119   7.966  1.00  0.00           N  
ATOM    573  C4  G      18      92.234   0.654   8.044  1.00  0.00           C  
ATOM    574  C3' G      18      92.289   4.861   6.191  1.00  0.00           C  
ATOM    575  H3' G      18      93.156   5.037   6.830  1.00  0.00           H  
ATOM    576  C2' G      18      91.356   3.878   6.917  1.00  0.00           C  
ATOM    577  H2' G      18      91.482   3.961   8.001  1.00  0.00           H  
ATOM    578  O2' G      18      89.981   4.011   6.553  1.00  0.00           O  
ATOM    579 HO2' G      18      89.692   4.914   6.779  1.00  0.00           H  
ATOM    580  O3' G      18      91.681   6.088   5.786  1.00  0.00           O  
ATOM    581  P   A      19      91.762   7.401   6.710  1.00  0.00           P  
ATOM    582  OP1 A      19      91.130   8.520   5.956  1.00  0.00           O  
ATOM    583  OP2 A      19      93.166   7.563   7.177  1.00  0.00           O  
ATOM    584  O5' A      19      90.785   7.033   7.949  1.00  0.00           O  
ATOM    585  C5' A      19      90.892   7.693   9.202  1.00  0.00           C  
ATOM    586  H5' A      19      89.955   7.573   9.749  1.00  0.00           H  
ATOM    587 H5'' A      19      91.065   8.758   9.045  1.00  0.00           H  
ATOM    588  C4' A      19      92.027   7.119  10.059  1.00  0.00           C  
ATOM    589  H4' A      19      92.977   7.209   9.540  1.00  0.00           H  
ATOM    590  O4' A      19      91.801   5.757  10.380  1.00  0.00           O  
ATOM    591  C1' A      19      92.588   5.473  11.524  1.00  0.00           C  
ATOM    592  H1' A      19      91.978   4.916  12.233  1.00  0.00           H  
ATOM    593  N9  A      19      93.735   4.609  11.163  1.00  0.00           N  
ATOM    594  C8  A      19      94.572   4.723  10.079  1.00  0.00           C  
ATOM    595  H8  A      19      94.344   5.372   9.242  1.00  0.00           H  
ATOM    596  N7  A      19      95.674   4.022  10.168  1.00  0.00           N  
ATOM    597  C5  A      19      95.536   3.386  11.412  1.00  0.00           C  
ATOM    598  C6  A      19      96.361   2.542  12.201  1.00  0.00           C  
ATOM    599  N6  A      19      97.585   2.156  11.876  1.00  0.00           N  
ATOM    600  H61 A      19      98.092   1.591  12.536  1.00  0.00           H  
ATOM    601  H62 A      19      97.989   2.466  11.005  1.00  0.00           H  
ATOM    602  N1  A      19      95.971   2.100  13.395  1.00  0.00           N  
ATOM    603  C2  A      19      94.769   2.474  13.821  1.00  0.00           C  
ATOM    604  H2  A      19      94.480   2.111  14.800  1.00  0.00           H  
ATOM    605  N3  A      19      93.882   3.255  13.210  1.00  0.00           N  
ATOM    606  C4  A      19      94.336   3.697  12.001  1.00  0.00           C  
ATOM    607  C3' A      19      92.163   7.841  11.399  1.00  0.00           C  
ATOM    608  H3' A      19      91.175   7.888  11.862  1.00  0.00           H  
ATOM    609  C2' A      19      93.024   6.821  12.156  1.00  0.00           C  
ATOM    610  H2' A      19      92.726   6.879  13.193  1.00  0.00           H  
ATOM    611  O2' A      19      94.436   7.062  12.050  1.00  0.00           O  
ATOM    612 HO2' A      19      94.897   6.594  12.770  1.00  0.00           H  
ATOM    613  O3' A      19      92.742   9.143  11.319  1.00  0.00           O  
ATOM    614  P   U      20      92.505  10.238  12.490  1.00  0.00           P  
ATOM    615  OP1 U      20      91.039  10.466  12.592  1.00  0.00           O  
ATOM    616  OP2 U      20      93.348  11.415  12.133  1.00  0.00           O  
ATOM    617  O5' U      20      93.022   9.630  13.931  1.00  0.00           O  
ATOM    618  C5' U      20      94.308   9.981  14.457  1.00  0.00           C  
ATOM    619  H5' U      20      94.439  11.059  14.351  1.00  0.00           H  
ATOM    620 H5'' U      20      95.079   9.499  13.854  1.00  0.00           H  
ATOM    621  C4' U      20      94.576   9.674  15.950  1.00  0.00           C  
ATOM    622  H4' U      20      95.442  10.265  16.254  1.00  0.00           H  
ATOM    623  O4' U      20      93.478  10.054  16.771  1.00  0.00           O  
ATOM    624  C1' U      20      93.632   9.436  18.045  1.00  0.00           C  
ATOM    625  H1' U      20      94.142  10.140  18.707  1.00  0.00           H  
ATOM    626  N1  U      20      92.333   9.070  18.690  1.00  0.00           N  
ATOM    627  C6  U      20      91.129   9.250  18.039  1.00  0.00           C  
ATOM    628  H6  U      20      91.123   9.722  17.064  1.00  0.00           H  
ATOM    629  C5  U      20      89.964   8.838  18.604  1.00  0.00           C  
ATOM    630  H5  U      20      89.032   8.943  18.074  1.00  0.00           H  
ATOM    631  C4  U      20      89.936   8.229  19.922  1.00  0.00           C  
ATOM    632  O4  U      20      88.960   7.712  20.457  1.00  0.00           O  
ATOM    633  N3  U      20      91.154   8.188  20.558  1.00  0.00           N  
ATOM    634  H3  U      20      91.170   7.808  21.488  1.00  0.00           H  
ATOM    635  C2  U      20      92.356   8.584  20.009  1.00  0.00           C  
ATOM    636  O2  U      20      93.372   8.495  20.697  1.00  0.00           O  
ATOM    637  C3' U      20      94.879   8.215  16.320  1.00  0.00           C  
ATOM    638  H3' U      20      94.165   7.583  15.805  1.00  0.00           H  
ATOM    639  C2' U      20      94.569   8.229  17.836  1.00  0.00           C  
ATOM    640  H2' U      20      94.077   7.294  18.115  1.00  0.00           H  
ATOM    641  O2' U      20      95.730   8.449  18.638  1.00  0.00           O  
ATOM    642 HO2' U      20      96.294   7.661  18.549  1.00  0.00           H  
ATOM    643  O3' U      20      96.225   7.832  16.004  1.00  0.00           O  
ATOM    644  P   A      21      96.740   6.287  16.093  1.00  0.00           P  
ATOM    645  OP1 A      21      98.177   6.303  15.693  1.00  0.00           O  
ATOM    646  OP2 A      21      95.802   5.437  15.315  1.00  0.00           O  
ATOM    647  O5' A      21      96.697   5.879  17.677  1.00  0.00           O  
ATOM    648  C5' A      21      97.022   4.567  18.158  1.00  0.00           C  
ATOM    649  H5' A      21      97.413   4.655  19.171  1.00  0.00           H  
ATOM    650 H5'' A      21      97.798   4.128  17.527  1.00  0.00           H  
ATOM    651  C4' A      21      95.828   3.596  18.195  1.00  0.00           C  
ATOM    652  H4' A      21      95.762   3.182  17.188  1.00  0.00           H  
ATOM    653  O4' A      21      94.585   4.289  18.481  1.00  0.00           O  
ATOM    654  C1' A      21      93.643   3.386  19.073  1.00  0.00           C  
ATOM    655  H1' A      21      93.437   3.706  20.098  1.00  0.00           H  
ATOM    656  N9  A      21      92.332   3.259  18.354  1.00  0.00           N  
ATOM    657  C8  A      21      92.117   2.997  17.019  1.00  0.00           C  
ATOM    658  H8  A      21      92.923   2.986  16.295  1.00  0.00           H  
ATOM    659  N7  A      21      90.883   2.728  16.697  1.00  0.00           N  
ATOM    660  C5  A      21      90.204   2.858  17.915  1.00  0.00           C  
ATOM    661  C6  A      21      88.842   2.756  18.322  1.00  0.00           C  
ATOM    662  N6  A      21      87.841   2.299  17.572  1.00  0.00           N  
ATOM    663  H61 A      21      88.073   1.899  16.681  1.00  0.00           H  
ATOM    664  H62 A      21      86.906   2.315  17.927  1.00  0.00           H  
ATOM    665  N1  A      21      88.465   3.100  19.557  1.00  0.00           N  
ATOM    666  C2  A      21      89.418   3.414  20.418  1.00  0.00           C  
ATOM    667  H2  A      21      89.077   3.667  21.413  1.00  0.00           H  
ATOM    668  N3  A      21      90.735   3.470  20.222  1.00  0.00           N  
ATOM    669  C4  A      21      91.074   3.190  18.927  1.00  0.00           C  
ATOM    670  C3' A      21      95.868   2.426  19.243  1.00  0.00           C  
ATOM    671  H3' A      21      95.990   2.915  20.215  1.00  0.00           H  
ATOM    672  C2' A      21      94.406   2.051  19.108  1.00  0.00           C  
ATOM    673  H2' A      21      94.093   1.429  19.953  1.00  0.00           H  
ATOM    674  O2' A      21      94.277   1.437  17.844  1.00  0.00           O  
ATOM    675 HO2' A      21      95.148   1.058  17.590  1.00  0.00           H  
ATOM    676  O3' A      21      96.750   1.249  19.285  1.00  0.00           O  
ATOM    677  P   U      22      96.883  -0.052  18.245  1.00  0.00           P  
ATOM    678  OP1 U      22      98.320  -0.416  18.344  1.00  0.00           O  
ATOM    679  OP2 U      22      96.406   0.425  16.923  1.00  0.00           O  
ATOM    680  O5' U      22      96.047  -1.479  18.610  1.00  0.00           O  
ATOM    681  C5' U      22      94.615  -1.578  18.753  1.00  0.00           C  
ATOM    682  H5' U      22      94.256  -0.797  18.116  1.00  0.00           H  
ATOM    683 H5'' U      22      94.396  -1.312  19.787  1.00  0.00           H  
ATOM    684  C4' U      22      93.668  -2.804  18.379  1.00  0.00           C  
ATOM    685  H4' U      22      93.340  -3.148  19.340  1.00  0.00           H  
ATOM    686  O4' U      22      92.459  -2.492  17.566  1.00  0.00           O  
ATOM    687  C1' U      22      91.649  -3.532  16.969  1.00  0.00           C  
ATOM    688  H1' U      22      90.877  -3.755  17.654  1.00  0.00           H  
ATOM    689  N1  U      22      90.979  -3.802  15.546  1.00  0.00           N  
ATOM    690  C6  U      22      91.544  -4.650  14.565  1.00  0.00           C  
ATOM    691  H6  U      22      92.440  -5.199  14.722  1.00  0.00           H  
ATOM    692  C5  U      22      91.055  -4.862  13.345  1.00  0.00           C  
ATOM    693  H5  U      22      91.606  -5.456  12.633  1.00  0.00           H  
ATOM    694  C4  U      22      89.819  -4.267  12.994  1.00  0.00           C  
ATOM    695  O4  U      22      89.415  -4.218  11.853  1.00  0.00           O  
ATOM    696  N3  U      22      89.101  -3.764  14.057  1.00  0.00           N  
ATOM    697  H3  U      22      88.307  -3.215  13.794  1.00  0.00           H  
ATOM    698  C2  U      22      89.630  -3.505  15.320  1.00  0.00           C  
ATOM    699  O2  U      22      88.878  -3.089  16.193  1.00  0.00           O  
ATOM    700  C3' U      22      94.289  -4.009  17.697  1.00  0.00           C  
ATOM    701  H3' U      22      94.832  -3.539  16.892  1.00  0.00           H  
ATOM    702  C2' U      22      92.787  -4.444  17.103  1.00  0.00           C  
ATOM    703  H2' U      22      93.119  -4.275  16.151  1.00  0.00           H  
ATOM    704  O2' U      22      91.962  -5.651  17.043  1.00  0.00           O  
ATOM    705 HO2' U      22      92.663  -6.335  16.967  1.00  0.00           H  
ATOM    706  O3' U      22      95.402  -4.661  18.527  1.00  0.00           O  
ATOM    707  P   G      23      96.698  -5.888  18.353  1.00  0.00           P  
ATOM    708  OP1 G      23      96.960  -6.069  19.815  1.00  0.00           O  
ATOM    709  OP2 G      23      97.900  -5.313  17.672  1.00  0.00           O  
ATOM    710  O5' G      23      96.628  -7.607  17.958  1.00  0.00           O  
ATOM    711  C5' G      23      96.341  -8.380  16.713  1.00  0.00           C  
ATOM    712  H5' G      23      97.201  -9.026  16.525  1.00  0.00           H  
ATOM    713 H5'' G      23      96.302  -7.703  15.863  1.00  0.00           H  
ATOM    714  C4' G      23      95.058  -9.351  16.666  1.00  0.00           C  
ATOM    715  H4' G      23      94.250  -8.730  16.923  1.00  0.00           H  
ATOM    716  O4' G      23      94.955 -10.395  17.649  1.00  0.00           O  
ATOM    717  C1' G      23      93.693 -11.086  17.444  1.00  0.00           C  
ATOM    718  H1' G      23      93.870 -12.161  17.386  1.00  0.00           H  
ATOM    719  N9  G      23      92.684 -10.856  18.536  1.00  0.00           N  
ATOM    720  C8  G      23      92.916 -10.150  19.688  1.00  0.00           C  
ATOM    721  H8  G      23      93.897  -9.771  19.947  1.00  0.00           H  
ATOM    722  N7  G      23      91.865  -9.951  20.424  1.00  0.00           N  
ATOM    723  C5  G      23      90.824 -10.549  19.713  1.00  0.00           C  
ATOM    724  C6  G      23      89.411 -10.584  19.995  1.00  0.00           C  
ATOM    725  O6  G      23      88.769 -10.073  20.919  1.00  0.00           O  
ATOM    726  N1  G      23      88.685 -11.309  19.077  1.00  0.00           N  
ATOM    727  H1  G      23      87.704 -11.380  19.231  1.00  0.00           H  
ATOM    728  C2  G      23      89.257 -11.948  18.020  1.00  0.00           C  
ATOM    729  N2  G      23      88.398 -12.669  17.328  1.00  0.00           N  
ATOM    730  H21 G      23      87.451 -12.783  17.623  1.00  0.00           H  
ATOM    731  H22 G      23      88.715 -13.260  16.565  1.00  0.00           H  
ATOM    732  N3  G      23      90.552 -11.907  17.690  1.00  0.00           N  
ATOM    733  C4  G      23      91.318 -11.173  18.582  1.00  0.00           C  
ATOM    734  C3' G      23      94.434 -10.003  15.387  1.00  0.00           C  
ATOM    735  H3' G      23      95.080 -10.815  15.044  1.00  0.00           H  
ATOM    736  C2' G      23      93.177 -10.602  16.075  1.00  0.00           C  
ATOM    737  H2' G      23      92.795 -11.456  15.511  1.00  0.00           H  
ATOM    738  O2' G      23      92.170  -9.597  16.228  1.00  0.00           O  
ATOM    739 HO2' G      23      91.791  -9.444  15.342  1.00  0.00           H  
ATOM    740  O3' G      23      94.069  -9.162  14.265  1.00  0.00           O  
ATOM    741  P   G      24      92.937  -9.583  13.115  1.00  0.00           P  
ATOM    742  OP1 G      24      93.060 -11.056  12.885  1.00  0.00           O  
ATOM    743  OP2 G      24      93.124  -8.679  11.936  1.00  0.00           O  
ATOM    744  O5' G      24      91.424  -9.270  13.747  1.00  0.00           O  
ATOM    745  C5' G      24      90.200  -9.748  13.148  1.00  0.00           C  
ATOM    746  H5' G      24      90.372 -10.753  12.763  1.00  0.00           H  
ATOM    747 H5'' G      24      89.952  -9.120  12.296  1.00  0.00           H  
ATOM    748  C4' G      24      88.940  -9.834  14.070  1.00  0.00           C  
ATOM    749  H4' G      24      88.575 -10.861  14.033  1.00  0.00           H  
ATOM    750  O4' G      24      89.223  -9.521  15.423  1.00  0.00           O  
ATOM    751  C1' G      24      88.020  -9.194  16.100  1.00  0.00           C  
ATOM    752  H1' G      24      87.615 -10.107  16.536  1.00  0.00           H  
ATOM    753  N9  G      24      88.321  -8.246  17.201  1.00  0.00           N  
ATOM    754  C8  G      24      89.544  -8.111  17.806  1.00  0.00           C  
ATOM    755  H8  G      24      90.434  -8.571  17.413  1.00  0.00           H  
ATOM    756  N7  G      24      89.537  -7.453  18.923  1.00  0.00           N  
ATOM    757  C5  G      24      88.207  -7.063  19.054  1.00  0.00           C  
ATOM    758  C6  G      24      87.570  -6.288  20.084  1.00  0.00           C  
ATOM    759  O6  G      24      88.057  -5.792  21.103  1.00  0.00           O  
ATOM    760  N1  G      24      86.237  -6.063  19.854  1.00  0.00           N  
ATOM    761  H1  G      24      85.705  -5.705  20.622  1.00  0.00           H  
ATOM    762  C2  G      24      85.563  -6.583  18.815  1.00  0.00           C  
ATOM    763  N2  G      24      84.278  -6.341  18.857  1.00  0.00           N  
ATOM    764  H21 G      24      83.894  -5.973  19.718  1.00  0.00           H  
ATOM    765  H22 G      24      83.687  -6.760  18.162  1.00  0.00           H  
ATOM    766  N3  G      24      86.099  -7.300  17.818  1.00  0.00           N  
ATOM    767  C4  G      24      87.446  -7.515  17.992  1.00  0.00           C  
ATOM    768  C3' G      24      87.747  -8.923  13.701  1.00  0.00           C  
ATOM    769  H3' G      24      88.137  -7.961  13.357  1.00  0.00           H  
ATOM    770  C2' G      24      87.019  -8.693  15.058  1.00  0.00           C  
ATOM    771  H2' G      24      86.827  -7.625  15.182  1.00  0.00           H  
ATOM    772  O2' G      24      85.814  -9.449  15.263  1.00  0.00           O  
ATOM    773 HO2' G      24      85.286  -9.036  15.970  1.00  0.00           H  
ATOM    774  O3' G      24      86.854  -9.491  12.742  1.00  0.00           O  
ATOM    775  P   C      25      86.611  -8.807  11.280  1.00  0.00           P  
ATOM    776  OP1 C      25      85.324  -9.382  10.786  1.00  0.00           O  
ATOM    777  OP2 C      25      87.850  -9.018  10.467  1.00  0.00           O  
ATOM    778  O5' C      25      86.407  -7.185  11.577  1.00  0.00           O  
ATOM    779  C5' C      25      85.416  -6.385  10.920  1.00  0.00           C  
ATOM    780  H5' C      25      84.904  -5.807  11.691  1.00  0.00           H  
ATOM    781 H5'' C      25      84.663  -7.016  10.451  1.00  0.00           H  
ATOM    782  C4' C      25      85.910  -5.377   9.853  1.00  0.00           C  
ATOM    783  H4' C      25      85.109  -4.651   9.701  1.00  0.00           H  
ATOM    784  O4' C      25      87.064  -4.656  10.273  1.00  0.00           O  
ATOM    785  C1' C      25      87.946  -4.485   9.160  1.00  0.00           C  
ATOM    786  H1' C      25      88.237  -3.437   9.104  1.00  0.00           H  
ATOM    787  N1  C      25      89.210  -5.267   9.224  1.00  0.00           N  
ATOM    788  C6  C      25      89.366  -6.359  10.027  1.00  0.00           C  
ATOM    789  H6  C      25      88.495  -6.801  10.471  1.00  0.00           H  
ATOM    790  C5  C      25      90.604  -6.796  10.349  1.00  0.00           C  
ATOM    791  H5  C      25      90.729  -7.619  11.021  1.00  0.00           H  
ATOM    792  C4  C      25      91.705  -6.047   9.849  1.00  0.00           C  
ATOM    793  N4  C      25      92.920  -6.372  10.212  1.00  0.00           N  
ATOM    794  H41 C      25      93.676  -5.805   9.863  1.00  0.00           H  
ATOM    795  H42 C      25      93.039  -7.142  10.867  1.00  0.00           H  
ATOM    796  N3  C      25      91.589  -5.022   9.023  1.00  0.00           N  
ATOM    797  C2  C      25      90.336  -4.694   8.628  1.00  0.00           C  
ATOM    798  O2  C      25      90.230  -3.895   7.696  1.00  0.00           O  
ATOM    799  C3' C      25      86.247  -5.958   8.473  1.00  0.00           C  
ATOM    800  H3' C      25      86.818  -6.880   8.613  1.00  0.00           H  
ATOM    801  C2' C      25      87.176  -4.861   7.910  1.00  0.00           C  
ATOM    802  H2' C      25      87.849  -5.270   7.157  1.00  0.00           H  
ATOM    803  O2' C      25      86.515  -3.678   7.443  1.00  0.00           O  
ATOM    804 HO2' C      25      87.092  -3.194   6.825  1.00  0.00           H  
ATOM    805  O3' C      25      85.109  -6.179   7.638  1.00  0.00           O  
ATOM    806  P   A      26      85.245  -7.136   6.328  1.00  0.00           P  
ATOM    807  OP1 A      26      83.990  -6.986   5.525  1.00  0.00           O  
ATOM    808  OP2 A      26      85.633  -8.502   6.788  1.00  0.00           O  
ATOM    809  O5' A      26      86.496  -6.569   5.440  1.00  0.00           O  
ATOM    810  C5' A      26      86.331  -5.565   4.448  1.00  0.00           C  
ATOM    811  H5' A      26      86.032  -4.622   4.910  1.00  0.00           H  
ATOM    812 H5'' A      26      85.545  -5.868   3.754  1.00  0.00           H  
ATOM    813  C4' A      26      87.614  -5.347   3.627  1.00  0.00           C  
ATOM    814  H4' A      26      87.379  -4.696   2.783  1.00  0.00           H  
ATOM    815  O4' A      26      88.665  -4.742   4.382  1.00  0.00           O  
ATOM    816  C1' A      26      89.905  -5.238   3.884  1.00  0.00           C  
ATOM    817  H1' A      26      90.526  -4.419   3.513  1.00  0.00           H  
ATOM    818  N9  A      26      90.650  -5.931   4.953  1.00  0.00           N  
ATOM    819  C8  A      26      90.179  -6.714   5.978  1.00  0.00           C  
ATOM    820  H8  A      26      89.127  -6.948   6.097  1.00  0.00           H  
ATOM    821  N7  A      26      91.105  -7.123   6.806  1.00  0.00           N  
ATOM    822  C5  A      26      92.278  -6.569   6.270  1.00  0.00           C  
ATOM    823  C6  A      26      93.655  -6.564   6.626  1.00  0.00           C  
ATOM    824  N6  A      26      94.146  -7.072   7.735  1.00  0.00           N  
ATOM    825  H61 A      26      95.140  -7.224   7.802  1.00  0.00           H  
ATOM    826  H62 A      26      93.517  -7.255   8.502  1.00  0.00           H  
ATOM    827  N1  A      26      94.585  -6.013   5.837  1.00  0.00           N  
ATOM    828  C2  A      26      94.169  -5.444   4.716  1.00  0.00           C  
ATOM    829  H2  A      26      94.932  -5.003   4.088  1.00  0.00           H  
ATOM    830  N3  A      26      92.922  -5.327   4.270  1.00  0.00           N  
ATOM    831  C4  A      26      92.015  -5.909   5.103  1.00  0.00           C  
ATOM    832  C3' A      26      88.184  -6.657   3.069  1.00  0.00           C  
ATOM    833  H3' A      26      88.259  -7.386   3.877  1.00  0.00           H  
ATOM    834  C2' A      26      89.606  -6.195   2.730  1.00  0.00           C  
ATOM    835  H2' A      26      90.282  -7.046   2.756  1.00  0.00           H  
ATOM    836  O2' A      26      89.715  -5.460   1.508  1.00  0.00           O  
ATOM    837 HO2' A      26      90.511  -5.757   1.026  1.00  0.00           H  
ATOM    838  O3' A      26      87.454  -7.216   1.978  1.00  0.00           O  
ATOM    839  P   C      27      87.558  -8.802   1.657  1.00  0.00           P  
ATOM    840  OP1 C      27      86.777  -9.064   0.413  1.00  0.00           O  
ATOM    841  OP2 C      27      87.194  -9.560   2.885  1.00  0.00           O  
ATOM    842  O5' C      27      89.129  -9.077   1.357  1.00  0.00           O  
ATOM    843  C5' C      27      89.709  -8.684   0.123  1.00  0.00           C  
ATOM    844  H5' C      27      89.388  -7.671  -0.124  1.00  0.00           H  
ATOM    845 H5'' C      27      89.357  -9.350  -0.667  1.00  0.00           H  
ATOM    846  C4' C      27      91.245  -8.708   0.136  1.00  0.00           C  
ATOM    847  H4' C      27      91.592  -8.394  -0.850  1.00  0.00           H  
ATOM    848  O4' C      27      91.806  -7.826   1.115  1.00  0.00           O  
ATOM    849  C1' C      27      93.068  -8.346   1.531  1.00  0.00           C  
ATOM    850  H1' C      27      93.858  -7.628   1.299  1.00  0.00           H  
ATOM    851  N1  C      27      93.128  -8.682   2.983  1.00  0.00           N  
ATOM    852  C6  C      27      92.031  -9.157   3.655  1.00  0.00           C  
ATOM    853  H6  C      27      91.063  -9.163   3.167  1.00  0.00           H  
ATOM    854  C5  C      27      92.163  -9.639   4.911  1.00  0.00           C  
ATOM    855  H5  C      27      91.301 -10.023   5.432  1.00  0.00           H  
ATOM    856  C4  C      27      93.466  -9.630   5.487  1.00  0.00           C  
ATOM    857  N4  C      27      93.644 -10.142   6.676  1.00  0.00           N  
ATOM    858  H41 C      27      94.596 -10.301   6.972  1.00  0.00           H  
ATOM    859  H42 C      27      92.869 -10.559   7.154  1.00  0.00           H  
ATOM    860  N3  C      27      94.538  -9.161   4.871  1.00  0.00           N  
ATOM    861  C2  C      27      94.386  -8.686   3.612  1.00  0.00           C  
ATOM    862  O2  C      27      95.398  -8.270   3.044  1.00  0.00           O  
ATOM    863  C3' C      27      91.856 -10.080   0.430  1.00  0.00           C  
ATOM    864  H3' C      27      91.417 -10.469   1.350  1.00  0.00           H  
ATOM    865  C2' C      27      93.295  -9.616   0.712  1.00  0.00           C  
ATOM    866  H2' C      27      93.831 -10.367   1.290  1.00  0.00           H  
ATOM    867  O2' C      27      94.026  -9.218  -0.448  1.00  0.00           O  
ATOM    868 HO2' C      27      94.865  -9.712  -0.455  1.00  0.00           H  
ATOM    869  O3' C      27      91.722 -11.048  -0.609  1.00  0.00           O  
ATOM    870  P   G      28      92.076 -12.606  -0.331  1.00  0.00           P  
ATOM    871  OP1 G      28      91.734 -13.377  -1.561  1.00  0.00           O  
ATOM    872  OP2 G      28      91.438 -13.009   0.953  1.00  0.00           O  
ATOM    873  O5' G      28      93.682 -12.657  -0.118  1.00  0.00           O  
ATOM    874  C5' G      28      94.574 -12.368  -1.186  1.00  0.00           C  
ATOM    875  H5' G      28      94.206 -11.509  -1.747  1.00  0.00           H  
ATOM    876 H5'' G      28      94.607 -13.219  -1.868  1.00  0.00           H  
ATOM    877  C4' G      28      96.002 -12.056  -0.703  1.00  0.00           C  
ATOM    878  H4' G      28      96.582 -11.695  -1.554  1.00  0.00           H  
ATOM    879  O4' G      28      96.033 -11.057   0.320  1.00  0.00           O  
ATOM    880  C1' G      28      97.040 -11.385   1.273  1.00  0.00           C  
ATOM    881  H1' G      28      97.711 -10.535   1.417  1.00  0.00           H  
ATOM    882  N9  G      28      96.458 -11.730   2.595  1.00  0.00           N  
ATOM    883  C8  G      28      95.190 -12.158   2.908  1.00  0.00           C  
ATOM    884  H8  G      28      94.443 -12.364   2.156  1.00  0.00           H  
ATOM    885  N7  G      28      94.958 -12.266   4.189  1.00  0.00           N  
ATOM    886  C5  G      28      96.176 -11.902   4.778  1.00  0.00           C  
ATOM    887  C6  G      28      96.574 -11.769   6.161  1.00  0.00           C  
ATOM    888  O6  G      28      95.895 -11.868   7.183  1.00  0.00           O  
ATOM    889  N1  G      28      97.913 -11.498   6.322  1.00  0.00           N  
ATOM    890  H1  G      28      98.273 -11.443   7.263  1.00  0.00           H  
ATOM    891  C2  G      28      98.762 -11.312   5.291  1.00  0.00           C  
ATOM    892  N2  G      28     100.014 -11.140   5.611  1.00  0.00           N  
ATOM    893  H21 G      28     100.276 -11.261   6.587  1.00  0.00           H  
ATOM    894  H22 G      28     100.689 -11.000   4.879  1.00  0.00           H  
ATOM    895  N3  G      28      98.430 -11.326   4.000  1.00  0.00           N  
ATOM    896  C4  G      28      97.114 -11.637   3.803  1.00  0.00           C  
ATOM    897  C3' G      28      96.728 -13.271  -0.130  1.00  0.00           C  
ATOM    898  H3' G      28      96.053 -13.798   0.548  1.00  0.00           H  
ATOM    899  C2' G      28      97.821 -12.561   0.691  1.00  0.00           C  
ATOM    900  H2' G      28      98.186 -13.212   1.483  1.00  0.00           H  
ATOM    901  O2' G      28      98.894 -12.026  -0.095  1.00  0.00           O  
ATOM    902 HO2' G      28      99.639 -11.776   0.484  1.00  0.00           H  
ATOM    903  O3' G      28      97.219 -14.148  -1.141  1.00  0.00           O  
ATOM    904  P   C      29      97.499 -15.702  -0.810  1.00  0.00           P  
ATOM    905  OP1 C      29      98.170 -16.306  -1.997  1.00  0.00           O  
ATOM    906  OP2 C      29      96.221 -16.305  -0.341  1.00  0.00           O  
ATOM    907  O5' C      29      98.533 -15.695   0.438  1.00  0.00           O  
ATOM    908  C5' C      29      99.898 -15.326   0.278  1.00  0.00           C  
ATOM    909  H5' C      29      99.969 -14.360  -0.220  1.00  0.00           H  
ATOM    910 H5'' C      29     100.399 -16.063  -0.352  1.00  0.00           H  
ATOM    911  C4' C      29     100.650 -15.244   1.619  1.00  0.00           C  
ATOM    912  H4' C      29     101.699 -15.022   1.414  1.00  0.00           H  
ATOM    913  O4' C      29     100.141 -14.239   2.496  1.00  0.00           O  
ATOM    914  C1' C      29     100.278 -14.697   3.840  1.00  0.00           C  
ATOM    915  H1' C      29     100.891 -13.984   4.398  1.00  0.00           H  
ATOM    916  N1  C      29      98.959 -14.825   4.528  1.00  0.00           N  
ATOM    917  C6  C      29      97.795 -15.099   3.856  1.00  0.00           C  
ATOM    918  H6  C      29      97.810 -15.212   2.780  1.00  0.00           H  
ATOM    919  C5  C      29      96.631 -15.216   4.540  1.00  0.00           C  
ATOM    920  H5  C      29      95.715 -15.417   4.006  1.00  0.00           H  
ATOM    921  C4  C      29      96.675 -15.054   5.954  1.00  0.00           C  
ATOM    922  N4  C      29      95.567 -15.086   6.648  1.00  0.00           N  
ATOM    923  H41 C      29      95.619 -14.838   7.623  1.00  0.00           H  
ATOM    924  H42 C      29      94.687 -15.159   6.167  1.00  0.00           H  
ATOM    925  N3  C      29      97.782 -14.803   6.628  1.00  0.00           N  
ATOM    926  C2  C      29      98.934 -14.689   5.922  1.00  0.00           C  
ATOM    927  O2  C      29      99.965 -14.457   6.549  1.00  0.00           O  
ATOM    928  C3' C      29     100.590 -16.553   2.406  1.00  0.00           C  
ATOM    929  H3' C      29      99.549 -16.878   2.459  1.00  0.00           H  
ATOM    930  C2' C      29     101.008 -16.048   3.797  1.00  0.00           C  
ATOM    931  H2' C      29     100.648 -16.725   4.575  1.00  0.00           H  
ATOM    932  O2' C      29     102.411 -15.799   3.935  1.00  0.00           O  
ATOM    933 HO2' C      29     102.662 -15.810   4.878  1.00  0.00           H  
ATOM    934  O3' C      29     101.398 -17.582   1.842  1.00  0.00           O  
ATOM    935  P   A      30     101.048 -19.136   2.108  1.00  0.00           P  
ATOM    936  OP1 A      30     102.034 -19.961   1.353  1.00  0.00           O  
ATOM    937  OP2 A      30      99.599 -19.353   1.842  1.00  0.00           O  
ATOM    938  O5' A      30     101.294 -19.342   3.693  1.00  0.00           O  
ATOM    939  C5' A      30     102.608 -19.344   4.234  1.00  0.00           C  
ATOM    940  H5' A      30     103.127 -18.428   3.948  1.00  0.00           H  
ATOM    941 H5'' A      30     103.164 -20.189   3.827  1.00  0.00           H  
ATOM    942  C4' A      30     102.613 -19.453   5.766  1.00  0.00           C  
ATOM    943  H4' A      30     103.649 -19.521   6.102  1.00  0.00           H  
ATOM    944  O4' A      30     102.003 -18.328   6.403  1.00  0.00           O  
ATOM    945  C1' A      30     101.337 -18.785   7.578  1.00  0.00           C  
ATOM    946  H1' A      30     101.691 -18.246   8.459  1.00  0.00           H  
ATOM    947  N9  A      30      99.876 -18.573   7.458  1.00  0.00           N  
ATOM    948  C8  A      30      99.101 -18.500   6.325  1.00  0.00           C  
ATOM    949  H8  A      30      99.509 -18.633   5.331  1.00  0.00           H  
ATOM    950  N7  A      30      97.839 -18.239   6.549  1.00  0.00           N  
ATOM    951  C5  A      30      97.780 -18.155   7.949  1.00  0.00           C  
ATOM    952  C6  A      30      96.756 -17.903   8.897  1.00  0.00           C  
ATOM    953  N6  A      30      95.493 -17.653   8.600  1.00  0.00           N  
ATOM    954  H61 A      30      94.850 -17.510   9.358  1.00  0.00           H  
ATOM    955  H62 A      30      95.218 -17.596   7.632  1.00  0.00           H  
ATOM    956  N1  A      30      97.006 -17.892  10.205  1.00  0.00           N  
ATOM    957  C2  A      30      98.244 -18.152  10.599  1.00  0.00           C  
ATOM    958  H2  A      30      98.413 -18.147  11.669  1.00  0.00           H  
ATOM    959  N3  A      30      99.307 -18.415   9.842  1.00  0.00           N  
ATOM    960  C4  A      30      99.008 -18.388   8.510  1.00  0.00           C  
ATOM    961  C3' A      30     101.872 -20.691   6.279  1.00  0.00           C  
ATOM    962  H3' A      30     100.895 -20.738   5.794  1.00  0.00           H  
ATOM    963  C2' A      30     101.661 -20.272   7.745  1.00  0.00           C  
ATOM    964  H2' A      30     100.816 -20.809   8.178  1.00  0.00           H  
ATOM    965  O2' A      30     102.825 -20.364   8.572  1.00  0.00           O  
ATOM    966 HO2' A      30     102.639 -20.977   9.307  1.00  0.00           H  
ATOM    967  O3' A      30     102.567 -21.920   6.063  1.00  0.00           O  
ATOM    968  P   A      31     101.851 -23.328   6.395  1.00  0.00           P  
ATOM    969  OP1 A      31     102.739 -24.425   5.919  1.00  0.00           O  
ATOM    970  OP2 A      31     100.447 -23.275   5.900  1.00  0.00           O  
ATOM    971  O5' A      31     101.853 -23.339   8.008  1.00  0.00           O  
ATOM    972  C5' A      31     100.877 -24.037   8.759  1.00  0.00           C  
ATOM    973  H5' A      31     101.083 -25.108   8.737  1.00  0.00           H  
ATOM    974 H5'' A      31      99.882 -23.865   8.344  1.00  0.00           H  
ATOM    975  C4' A      31     100.887 -23.534  10.207  1.00  0.00           C  
ATOM    976  H4' A      31     101.883 -23.669  10.632  1.00  0.00           H  
ATOM    977  O4' A      31     100.525 -22.156  10.301  1.00  0.00           O  
ATOM    978  C1' A      31      99.511 -22.004  11.287  1.00  0.00           C  
ATOM    979  H1' A      31      99.737 -21.156  11.937  1.00  0.00           H  
ATOM    980  N9  A      31      98.197 -21.745  10.649  1.00  0.00           N  
ATOM    981  C8  A      31      97.865 -21.683   9.314  1.00  0.00           C  
ATOM    982  H8  A      31      98.568 -21.929   8.527  1.00  0.00           H  
ATOM    983  N7  A      31      96.643 -21.277   9.078  1.00  0.00           N  
ATOM    984  C5  A      31      96.131 -21.058  10.367  1.00  0.00           C  
ATOM    985  C6  A      31      94.910 -20.570  10.901  1.00  0.00           C  
ATOM    986  N6  A      31      93.878 -20.160  10.183  1.00  0.00           N  
ATOM    987  H61 A      31      93.085 -19.766  10.680  1.00  0.00           H  
ATOM    988  H62 A      31      93.938 -20.164   9.180  1.00  0.00           H  
ATOM    989  N1  A      31      94.709 -20.483  12.217  1.00  0.00           N  
ATOM    990  C2  A      31      95.709 -20.828  13.014  1.00  0.00           C  
ATOM    991  H2  A      31      95.519 -20.738  14.078  1.00  0.00           H  
ATOM    992  N3  A      31      96.915 -21.269  12.675  1.00  0.00           N  
ATOM    993  C4  A      31      97.063 -21.363  11.324  1.00  0.00           C  
ATOM    994  C3' A      31      99.890 -24.325  11.049  1.00  0.00           C  
ATOM    995  H3' A      31      99.011 -24.538  10.434  1.00  0.00           H  
ATOM    996  C2' A      31      99.494 -23.294  12.117  1.00  0.00           C  
ATOM    997  H2' A      31      98.493 -23.510  12.495  1.00  0.00           H  
ATOM    998  O2' A      31     100.434 -23.164  13.191  1.00  0.00           O  
ATOM    999 HO2' A      31     100.034 -22.657  13.924  1.00  0.00           H  
ATOM   1000  O3' A      31     100.455 -25.527  11.561  1.00  0.00           O  
ATOM   1001  P   G      32      99.570 -26.868  11.628  1.00  0.00           P  
ATOM   1002  OP1 G      32     100.341 -27.893  12.388  1.00  0.00           O  
ATOM   1003  OP2 G      32      99.136 -27.188  10.240  1.00  0.00           O  
ATOM   1004  O5' G      32      98.262 -26.432  12.478  1.00  0.00           O  
ATOM   1005  C5' G      32      98.340 -26.128  13.867  1.00  0.00           C  
ATOM   1006  H5' G      32      99.065 -25.332  14.036  1.00  0.00           H  
ATOM   1007 H5'' G      32      98.677 -27.012  14.410  1.00  0.00           H  
ATOM   1008  C4' G      32      96.984 -25.691  14.449  1.00  0.00           C  
ATOM   1009  H4' G      32      97.102 -25.526  15.521  1.00  0.00           H  
ATOM   1010  O4' G      32      96.480 -24.489  13.874  1.00  0.00           O  
ATOM   1011  C1' G      32      95.070 -24.608  13.720  1.00  0.00           C  
ATOM   1012  H1' G      32      94.570 -23.812  14.271  1.00  0.00           H  
ATOM   1013  N9  G      32      94.721 -24.463  12.287  1.00  0.00           N  
ATOM   1014  C8  G      32      95.403 -24.908  11.182  1.00  0.00           C  
ATOM   1015  H8  G      32      96.310 -25.492  11.258  1.00  0.00           H  
ATOM   1016  N7  G      32      94.880 -24.545  10.041  1.00  0.00           N  
ATOM   1017  C5  G      32      93.745 -23.815  10.417  1.00  0.00           C  
ATOM   1018  C6  G      32      92.745 -23.134   9.631  1.00  0.00           C  
ATOM   1019  O6  G      32      92.658 -23.025   8.407  1.00  0.00           O  
ATOM   1020  N1  G      32      91.778 -22.512  10.386  1.00  0.00           N  
ATOM   1021  H1  G      32      91.042 -22.027   9.903  1.00  0.00           H  
ATOM   1022  C2  G      32      91.753 -22.549  11.737  1.00  0.00           C  
ATOM   1023  N2  G      32      90.721 -21.986  12.310  1.00  0.00           N  
ATOM   1024  H21 G      32      90.061 -21.462  11.742  1.00  0.00           H  
ATOM   1025  H22 G      32      90.603 -22.082  13.311  1.00  0.00           H  
ATOM   1026  N3  G      32      92.657 -23.151  12.512  1.00  0.00           N  
ATOM   1027  C4  G      32      93.638 -23.769  11.791  1.00  0.00           C  
ATOM   1028  C3' G      32      95.923 -26.775  14.256  1.00  0.00           C  
ATOM   1029  H3' G      32      96.020 -27.192  13.253  1.00  0.00           H  
ATOM   1030  C2' G      32      94.623 -25.954  14.306  1.00  0.00           C  
ATOM   1031  H2' G      32      93.856 -26.420  13.685  1.00  0.00           H  
ATOM   1032  O2' G      32      94.136 -25.713  15.626  1.00  0.00           O  
ATOM   1033 HO2' G      32      94.055 -26.574  16.077  1.00  0.00           H  
ATOM   1034  O3' G      32      96.077 -27.790  15.248  1.00  0.00           O  
ATOM   1035  P   U      33      95.567 -29.300  14.989  1.00  0.00           P  
ATOM   1036  OP1 U      33      96.156 -30.156  16.061  1.00  0.00           O  
ATOM   1037  OP2 U      33      95.829 -29.665  13.567  1.00  0.00           O  
ATOM   1038  O5' U      33      93.974 -29.178  15.260  1.00  0.00           O  
ATOM   1039  C5' U      33      93.086 -30.258  14.998  1.00  0.00           C  
ATOM   1040  H5' U      33      92.158 -30.102  15.546  1.00  0.00           H  
ATOM   1041 H5'' U      33      93.529 -31.195  15.338  1.00  0.00           H  
ATOM   1042  C4' U      33      92.733 -30.384  13.513  1.00  0.00           C  
ATOM   1043  H4' U      33      93.630 -30.630  12.948  1.00  0.00           H  
ATOM   1044  O4' U      33      92.178 -29.184  12.989  1.00  0.00           O  
ATOM   1045  C1' U      33      91.202 -29.542  12.024  1.00  0.00           C  
ATOM   1046  H1' U      33      90.240 -29.261  12.443  1.00  0.00           H  
ATOM   1047  N1  U      33      91.380 -28.778  10.757  1.00  0.00           N  
ATOM   1048  C6  U      33      92.630 -28.435  10.286  1.00  0.00           C  
ATOM   1049  H6  U      33      93.505 -28.820  10.796  1.00  0.00           H  
ATOM   1050  C5  U      33      92.763 -27.606   9.217  1.00  0.00           C  
ATOM   1051  H5  U      33      93.746 -27.322   8.872  1.00  0.00           H  
ATOM   1052  C4  U      33      91.605 -27.073   8.525  1.00  0.00           C  
ATOM   1053  O4  U      33      91.632 -26.279   7.586  1.00  0.00           O  
ATOM   1054  N3  U      33      90.398 -27.520   9.006  1.00  0.00           N  
ATOM   1055  H3  U      33      89.570 -27.183   8.542  1.00  0.00           H  
ATOM   1056  C2  U      33      90.226 -28.338  10.100  1.00  0.00           C  
ATOM   1057  O2  U      33      89.085 -28.649  10.452  1.00  0.00           O  
ATOM   1058  C3' U      33      91.720 -31.504  13.265  1.00  0.00           C  
ATOM   1059  H3' U      33      90.920 -31.442  14.007  1.00  0.00           H  
ATOM   1060  C2' U      33      91.191 -31.076  11.885  1.00  0.00           C  
ATOM   1061  H2' U      33      90.168 -31.433  11.755  1.00  0.00           H  
ATOM   1062  O2' U      33      92.029 -31.527  10.821  1.00  0.00           O  
ATOM   1063 HO2' U      33      92.502 -32.321  11.126  1.00  0.00           H  
ATOM   1064  O3' U      33      92.322 -32.796  13.242  1.00  0.00           O  
ATOM   1065  P   U      34      91.760 -34.002  14.165  1.00  0.00           P  
ATOM   1066  OP1 U      34      90.283 -34.109  14.023  1.00  0.00           O  
ATOM   1067  OP2 U      34      92.354 -33.881  15.528  1.00  0.00           O  
ATOM   1068  O5' U      34      92.429 -35.289  13.440  1.00  0.00           O  
ATOM   1069  C5' U      34      91.997 -35.685  12.146  1.00  0.00           C  
ATOM   1070  H5' U      34      91.727 -34.801  11.567  1.00  0.00           H  
ATOM   1071 H5'' U      34      91.115 -36.324  12.226  1.00  0.00           H  
ATOM   1072  C4' U      34      93.109 -36.418  11.386  1.00  0.00           C  
ATOM   1073  H4' U      34      94.006 -35.802  11.416  1.00  0.00           H  
ATOM   1074  O4' U      34      93.388 -37.679  11.990  1.00  0.00           O  
ATOM   1075  C1' U      34      93.244 -38.694  11.012  1.00  0.00           C  
ATOM   1076  H1' U      34      94.208 -38.842  10.517  1.00  0.00           H  
ATOM   1077  N1  U      34      92.784 -39.960  11.650  1.00  0.00           N  
ATOM   1078  C6  U      34      91.565 -40.029  12.297  1.00  0.00           C  
ATOM   1079  H6  U      34      90.953 -39.138  12.377  1.00  0.00           H  
ATOM   1080  C5  U      34      91.134 -41.195  12.848  1.00  0.00           C  
ATOM   1081  H5  U      34      90.179 -41.236  13.352  1.00  0.00           H  
ATOM   1082  C4  U      34      91.931 -42.401  12.790  1.00  0.00           C  
ATOM   1083  O4  U      34      91.611 -43.491  13.259  1.00  0.00           O  
ATOM   1084  N3  U      34      93.141 -42.253  12.150  1.00  0.00           N  
ATOM   1085  H3  U      34      93.730 -43.065  12.102  1.00  0.00           H  
ATOM   1086  C2  U      34      93.614 -41.088  11.576  1.00  0.00           C  
ATOM   1087  O2  U      34      94.722 -41.091  11.034  1.00  0.00           O  
ATOM   1088  C3' U      34      92.684 -36.661   9.923  1.00  0.00           C  
ATOM   1089  H3' U      34      91.809 -36.059   9.667  1.00  0.00           H  
ATOM   1090  C2' U      34      92.268 -38.142   9.968  1.00  0.00           C  
ATOM   1091  H2' U      34      91.247 -38.188  10.351  1.00  0.00           H  
ATOM   1092  O2' U      34      92.340 -38.823   8.711  1.00  0.00           O  
ATOM   1093 HO2' U      34      91.977 -39.729   8.790  1.00  0.00           H  
ATOM   1094  O3' U      34      93.739 -36.407   8.997  1.00  0.00           O  
ATOM   1095  P   U      35      94.087 -34.897   8.527  1.00  0.00           P  
ATOM   1096  OP1 U      35      95.014 -34.991   7.364  1.00  0.00           O  
ATOM   1097  OP2 U      35      94.535 -34.123   9.716  1.00  0.00           O  
ATOM   1098  O5' U      35      92.671 -34.272   8.023  1.00  0.00           O  
ATOM   1099  C5' U      35      92.088 -34.655   6.782  1.00  0.00           C  
ATOM   1100  H5' U      35      91.779 -35.701   6.828  1.00  0.00           H  
ATOM   1101 H5'' U      35      92.833 -34.555   5.991  1.00  0.00           H  
ATOM   1102  C4' U      35      90.878 -33.790   6.385  1.00  0.00           C  
ATOM   1103  H4' U      35      90.633 -34.029   5.348  1.00  0.00           H  
ATOM   1104  O4' U      35      89.735 -34.078   7.192  1.00  0.00           O  
ATOM   1105  C1' U      35      89.167 -32.841   7.593  1.00  0.00           C  
ATOM   1106  H1' U      35      88.534 -32.454   6.791  1.00  0.00           H  
ATOM   1107  N1  U      35      88.380 -32.995   8.847  1.00  0.00           N  
ATOM   1108  C6  U      35      88.981 -33.435  10.005  1.00  0.00           C  
ATOM   1109  H6  U      35      90.044 -33.647  10.003  1.00  0.00           H  
ATOM   1110  C5  U      35      88.250 -33.623  11.134  1.00  0.00           C  
ATOM   1111  H5  U      35      88.726 -33.978  12.033  1.00  0.00           H  
ATOM   1112  C4  U      35      86.827 -33.374  11.172  1.00  0.00           C  
ATOM   1113  O4  U      35      86.106 -33.553  12.146  1.00  0.00           O  
ATOM   1114  N3  U      35      86.297 -32.911   9.991  1.00  0.00           N  
ATOM   1115  H3  U      35      85.304 -32.734   9.974  1.00  0.00           H  
ATOM   1116  C2  U      35      87.009 -32.696   8.826  1.00  0.00           C  
ATOM   1117  O2  U      35      86.421 -32.256   7.840  1.00  0.00           O  
ATOM   1118  C3' U      35      91.180 -32.279   6.483  1.00  0.00           C  
ATOM   1119  H3' U      35      92.243 -32.106   6.669  1.00  0.00           H  
ATOM   1120  C2' U      35      90.364 -31.903   7.732  1.00  0.00           C  
ATOM   1121  H2' U      35      90.954 -32.195   8.599  1.00  0.00           H  
ATOM   1122  O2' U      35      89.987 -30.533   7.850  1.00  0.00           O  
ATOM   1123 HO2' U      35      89.541 -30.387   8.701  1.00  0.00           H  
ATOM   1124  O3' U      35      90.758 -31.629   5.286  1.00  0.00           O  
ATOM   1125  P   C      36      91.795 -30.695   4.464  1.00  0.00           P  
ATOM   1126  OP1 C      36      92.795 -31.581   3.797  1.00  0.00           O  
ATOM   1127  OP2 C      36      92.296 -29.611   5.356  1.00  0.00           O  
ATOM   1128  O5' C      36      90.843 -30.013   3.335  1.00  0.00           O  
ATOM   1129  C5' C      36      90.628 -30.621   2.066  1.00  0.00           C  
ATOM   1130  H5' C      36      90.743 -31.703   2.146  1.00  0.00           H  
ATOM   1131 H5'' C      36      91.374 -30.251   1.361  1.00  0.00           H  
ATOM   1132  C4' C      36      89.224 -30.350   1.500  1.00  0.00           C  
ATOM   1133  H4' C      36      89.191 -30.722   0.475  1.00  0.00           H  
ATOM   1134  O4' C      36      88.233 -31.049   2.252  1.00  0.00           O  
ATOM   1135  C1' C      36      87.052 -30.258   2.311  1.00  0.00           C  
ATOM   1136  H1' C      36      86.220 -30.826   1.887  1.00  0.00           H  
ATOM   1137  N1  C      36      86.677 -29.874   3.704  1.00  0.00           N  
ATOM   1138  C6  C      36      87.540 -30.001   4.763  1.00  0.00           C  
ATOM   1139  H6  C      36      88.547 -30.362   4.600  1.00  0.00           H  
ATOM   1140  C5  C      36      87.124 -29.688   6.012  1.00  0.00           C  
ATOM   1141  H5  C      36      87.799 -29.796   6.840  1.00  0.00           H  
ATOM   1142  C4  C      36      85.794 -29.218   6.175  1.00  0.00           C  
ATOM   1143  N4  C      36      85.373 -28.885   7.368  1.00  0.00           N  
ATOM   1144  H41 C      36      84.440 -28.513   7.475  1.00  0.00           H  
ATOM   1145  H42 C      36      85.986 -29.008   8.150  1.00  0.00           H  
ATOM   1146  N3  C      36      84.959 -29.045   5.169  1.00  0.00           N  
ATOM   1147  C2  C      36      85.373 -29.406   3.925  1.00  0.00           C  
ATOM   1148  O2  C      36      84.568 -29.326   2.997  1.00  0.00           O  
ATOM   1149  C3' C      36      88.819 -28.869   1.467  1.00  0.00           C  
ATOM   1150  H3' C      36      89.109 -28.395   2.408  1.00  0.00           H  
ATOM   1151  C2' C      36      87.290 -29.019   1.439  1.00  0.00           C  
ATOM   1152  H2' C      36      86.833 -28.140   1.884  1.00  0.00           H  
ATOM   1153  O2' C      36      86.747 -29.282   0.139  1.00  0.00           O  
ATOM   1154 HO2' C      36      85.784 -29.123   0.144  1.00  0.00           H  
ATOM   1155  O3' C      36      89.335 -28.141   0.351  1.00  0.00           O  
ATOM   1156  P   U      37      89.596 -26.545   0.448  1.00  0.00           P  
ATOM   1157  OP1 U      37      89.821 -26.044  -0.939  1.00  0.00           O  
ATOM   1158  OP2 U      37      90.675 -26.331   1.450  1.00  0.00           O  
ATOM   1159  O5' U      37      88.239 -25.864   1.037  1.00  0.00           O  
ATOM   1160  C5' U      37      87.079 -25.661   0.236  1.00  0.00           C  
ATOM   1161  H5' U      37      86.836 -26.583  -0.293  1.00  0.00           H  
ATOM   1162 H5'' U      37      87.287 -24.892  -0.511  1.00  0.00           H  
ATOM   1163  C4' U      37      85.843 -25.227   1.053  1.00  0.00           C  
ATOM   1164  H4' U      37      85.009 -25.094   0.360  1.00  0.00           H  
ATOM   1165  O4' U      37      85.457 -26.204   2.022  1.00  0.00           O  
ATOM   1166  C1' U      37      85.016 -25.547   3.210  1.00  0.00           C  
ATOM   1167  H1' U      37      84.021 -25.909   3.476  1.00  0.00           H  
ATOM   1168  N1  U      37      85.903 -25.783   4.387  1.00  0.00           N  
ATOM   1169  C6  U      37      87.189 -26.262   4.257  1.00  0.00           C  
ATOM   1170  H6  U      37      87.596 -26.432   3.273  1.00  0.00           H  
ATOM   1171  C5  U      37      87.942 -26.543   5.351  1.00  0.00           C  
ATOM   1172  H5  U      37      88.942 -26.933   5.234  1.00  0.00           H  
ATOM   1173  C4  U      37      87.426 -26.356   6.690  1.00  0.00           C  
ATOM   1174  O4  U      37      88.016 -26.628   7.730  1.00  0.00           O  
ATOM   1175  N3  U      37      86.156 -25.836   6.749  1.00  0.00           N  
ATOM   1176  H3  U      37      85.754 -25.715   7.658  1.00  0.00           H  
ATOM   1177  C2  U      37      85.371 -25.527   5.659  1.00  0.00           C  
ATOM   1178  O2  U      37      84.261 -25.032   5.851  1.00  0.00           O  
ATOM   1179  C3' U      37      86.021 -23.906   1.810  1.00  0.00           C  
ATOM   1180  H3' U      37      86.997 -23.906   2.301  1.00  0.00           H  
ATOM   1181  C2' U      37      84.925 -24.055   2.881  1.00  0.00           C  
ATOM   1182  H2' U      37      85.169 -23.450   3.752  1.00  0.00           H  
ATOM   1183  O2' U      37      83.598 -23.786   2.411  1.00  0.00           O  
ATOM   1184 HO2' U      37      83.004 -23.629   3.168  1.00  0.00           H  
ATOM   1185  O3' U      37      85.874 -22.751   0.983  1.00  0.00           O  
ATOM   1186  P   A      38      86.526 -21.334   1.415  1.00  0.00           P  
ATOM   1187  OP1 A      38      86.072 -20.313   0.427  1.00  0.00           O  
ATOM   1188  OP2 A      38      87.992 -21.545   1.579  1.00  0.00           O  
ATOM   1189  O5' A      38      85.919 -20.960   2.877  1.00  0.00           O  
ATOM   1190  C5' A      38      84.571 -20.532   3.046  1.00  0.00           C  
ATOM   1191  H5' A      38      83.896 -21.231   2.552  1.00  0.00           H  
ATOM   1192 H5'' A      38      84.440 -19.556   2.576  1.00  0.00           H  
ATOM   1193  C4' A      38      84.161 -20.418   4.528  1.00  0.00           C  
ATOM   1194  H4' A      38      83.110 -20.130   4.577  1.00  0.00           H  
ATOM   1195  O4' A      38      84.313 -21.649   5.233  1.00  0.00           O  
ATOM   1196  C1' A      38      84.836 -21.384   6.530  1.00  0.00           C  
ATOM   1197  H1' A      38      84.166 -21.797   7.287  1.00  0.00           H  
ATOM   1198  N9  A      38      86.161 -22.025   6.708  1.00  0.00           N  
ATOM   1199  C8  A      38      87.093 -22.406   5.771  1.00  0.00           C  
ATOM   1200  H8  A      38      86.971 -22.213   4.715  1.00  0.00           H  
ATOM   1201  N7  A      38      88.124 -23.047   6.263  1.00  0.00           N  
ATOM   1202  C5  A      38      87.857 -23.068   7.640  1.00  0.00           C  
ATOM   1203  C6  A      38      88.510 -23.583   8.795  1.00  0.00           C  
ATOM   1204  N6  A      38      89.653 -24.241   8.821  1.00  0.00           N  
ATOM   1205  H61 A      38      90.001 -24.567   9.712  1.00  0.00           H  
ATOM   1206  H62 A      38      90.131 -24.465   7.966  1.00  0.00           H  
ATOM   1207  N1  A      38      87.977 -23.442  10.009  1.00  0.00           N  
ATOM   1208  C2  A      38      86.828 -22.793  10.113  1.00  0.00           C  
ATOM   1209  H2  A      38      86.428 -22.687  11.113  1.00  0.00           H  
ATOM   1210  N3  A      38      86.099 -22.265   9.137  1.00  0.00           N  
ATOM   1211  C4  A      38      86.673 -22.436   7.914  1.00  0.00           C  
ATOM   1212  C3' A      38      84.970 -19.353   5.275  1.00  0.00           C  
ATOM   1213  H3' A      38      86.010 -19.400   4.945  1.00  0.00           H  
ATOM   1214  C2' A      38      84.898 -19.865   6.727  1.00  0.00           C  
ATOM   1215  H2' A      38      85.798 -19.580   7.274  1.00  0.00           H  
ATOM   1216  O2' A      38      83.720 -19.477   7.439  1.00  0.00           O  
ATOM   1217 HO2' A      38      83.980 -19.099   8.298  1.00  0.00           H  
ATOM   1218  O3' A      38      84.431 -18.046   5.071  1.00  0.00           O  
ATOM   1219  P   C      39      85.396 -16.747   5.059  1.00  0.00           P  
ATOM   1220  OP1 C      39      84.522 -15.544   4.903  1.00  0.00           O  
ATOM   1221  OP2 C      39      86.457 -16.979   4.036  1.00  0.00           O  
ATOM   1222  O5' C      39      86.105 -16.724   6.525  1.00  0.00           O  
ATOM   1223  C5' C      39      85.429 -16.229   7.675  1.00  0.00           C  
ATOM   1224  H5' C      39      84.442 -16.689   7.741  1.00  0.00           H  
ATOM   1225 H5'' C      39      85.285 -15.161   7.560  1.00  0.00           H  
ATOM   1226  C4' C      39      86.164 -16.472   9.009  1.00  0.00           C  
ATOM   1227  H4' C      39      85.580 -15.997   9.797  1.00  0.00           H  
ATOM   1228  O4' C      39      86.229 -17.877   9.289  1.00  0.00           O  
ATOM   1229  C1' C      39      87.488 -18.196   9.875  1.00  0.00           C  
ATOM   1230  H1' C      39      87.325 -18.701  10.830  1.00  0.00           H  
ATOM   1231  N1  C      39      88.322 -19.078   9.008  1.00  0.00           N  
ATOM   1232  C6  C      39      88.477 -18.831   7.667  1.00  0.00           C  
ATOM   1233  H6  C      39      87.900 -18.050   7.201  1.00  0.00           H  
ATOM   1234  C5  C      39      89.356 -19.549   6.930  1.00  0.00           C  
ATOM   1235  H5  C      39      89.471 -19.343   5.877  1.00  0.00           H  
ATOM   1236  C4  C      39      90.116 -20.539   7.608  1.00  0.00           C  
ATOM   1237  N4  C      39      91.015 -21.233   6.968  1.00  0.00           N  
ATOM   1238  H41 C      39      91.545 -21.921   7.491  1.00  0.00           H  
ATOM   1239  H42 C      39      91.138 -21.105   5.979  1.00  0.00           H  
ATOM   1240  N3  C      39      89.999 -20.787   8.895  1.00  0.00           N  
ATOM   1241  C2  C      39      89.091 -20.082   9.617  1.00  0.00           C  
ATOM   1242  O2  C      39      88.977 -20.362  10.811  1.00  0.00           O  
ATOM   1243  C3' C      39      87.597 -15.908   9.103  1.00  0.00           C  
ATOM   1244  H3' C      39      88.114 -16.056   8.153  1.00  0.00           H  
ATOM   1245  C2' C      39      88.215 -16.876  10.136  1.00  0.00           C  
ATOM   1246  H2' C      39      89.285 -16.978   9.937  1.00  0.00           H  
ATOM   1247  O2' C      39      88.024 -16.512  11.502  1.00  0.00           O  
ATOM   1248 HO2' C      39      87.152 -16.810  11.819  1.00  0.00           H  
ATOM   1249  O3' C      39      87.778 -14.564   9.555  1.00  0.00           O  
ATOM   1250  P   C      40      87.692 -13.256   8.584  1.00  0.00           P  
ATOM   1251  OP1 C      40      87.767 -13.686   7.152  1.00  0.00           O  
ATOM   1252  OP2 C      40      88.755 -12.323   9.068  1.00  0.00           O  
ATOM   1253  O5' C      40      86.217 -12.594   8.934  1.00  0.00           O  
ATOM   1254  C5' C      40      85.167 -12.491   7.970  1.00  0.00           C  
ATOM   1255  H5' C      40      85.350 -13.174   7.143  1.00  0.00           H  
ATOM   1256 H5'' C      40      85.169 -11.485   7.546  1.00  0.00           H  
ATOM   1257  C4' C      40      83.747 -12.799   8.504  1.00  0.00           C  
ATOM   1258  H4' C      40      83.123 -13.019   7.636  1.00  0.00           H  
ATOM   1259  O4' C      40      83.725 -13.947   9.363  1.00  0.00           O  
ATOM   1260  C1' C      40      82.661 -13.799  10.298  1.00  0.00           C  
ATOM   1261  H1' C      40      81.933 -14.595  10.134  1.00  0.00           H  
ATOM   1262  N1  C      40      83.066 -13.866  11.732  1.00  0.00           N  
ATOM   1263  C6  C      40      84.376 -13.882  12.147  1.00  0.00           C  
ATOM   1264  H6  C      40      85.174 -13.733  11.428  1.00  0.00           H  
ATOM   1265  C5  C      40      84.665 -14.123  13.449  1.00  0.00           C  
ATOM   1266  H5  C      40      85.689 -14.180  13.772  1.00  0.00           H  
ATOM   1267  C4  C      40      83.575 -14.347  14.338  1.00  0.00           C  
ATOM   1268  N4  C      40      83.767 -14.725  15.573  1.00  0.00           N  
ATOM   1269  H41 C      40      82.947 -14.945  16.114  1.00  0.00           H  
ATOM   1270  H42 C      40      84.712 -14.938  15.896  1.00  0.00           H  
ATOM   1271  N3  C      40      82.311 -14.277  13.976  1.00  0.00           N  
ATOM   1272  C2  C      40      82.039 -14.031  12.676  1.00  0.00           C  
ATOM   1273  O2  C      40      80.849 -13.990  12.359  1.00  0.00           O  
ATOM   1274  C3' C      40      83.042 -11.663   9.270  1.00  0.00           C  
ATOM   1275  H3' C      40      83.724 -11.261  10.020  1.00  0.00           H  
ATOM   1276  C2' C      40      81.957 -12.477   9.994  1.00  0.00           C  
ATOM   1277  H2' C      40      81.663 -11.963  10.909  1.00  0.00           H  
ATOM   1278  O2' C      40      80.813 -12.795   9.205  1.00  0.00           O  
ATOM   1279 HO2' C      40      80.315 -11.964   9.099  1.00  0.00           H  
ATOM   1280  O3' C      40      82.522 -10.615   8.436  1.00  0.00           O  
ATOM   1281  P   G      41      81.567  -9.424   9.038  1.00  0.00           P  
ATOM   1282  OP1 G      41      81.480  -8.354   7.996  1.00  0.00           O  
ATOM   1283  OP2 G      41      81.984  -9.053  10.423  1.00  0.00           O  
ATOM   1284  O5' G      41      80.109 -10.159   9.159  1.00  0.00           O  
ATOM   1285  C5' G      41      78.892  -9.547   8.753  1.00  0.00           C  
ATOM   1286  H5' G      41      78.459 -10.136   7.944  1.00  0.00           H  
ATOM   1287 H5'' G      41      79.064  -8.539   8.376  1.00  0.00           H  
ATOM   1288  C4' G      41      77.865  -9.452   9.892  1.00  0.00           C  
ATOM   1289  H4' G      41      76.878  -9.315   9.447  1.00  0.00           H  
ATOM   1290  O4' G      41      77.840 -10.625  10.711  1.00  0.00           O  
ATOM   1291  C1' G      41      77.502 -10.234  12.038  1.00  0.00           C  
ATOM   1292  H1' G      41      76.602 -10.755  12.370  1.00  0.00           H  
ATOM   1293  N9  G      41      78.587 -10.531  13.001  1.00  0.00           N  
ATOM   1294  C8  G      41      79.943 -10.593  12.803  1.00  0.00           C  
ATOM   1295  H8  G      41      80.391 -10.382  11.841  1.00  0.00           H  
ATOM   1296  N7  G      41      80.627 -10.952  13.859  1.00  0.00           N  
ATOM   1297  C5  G      41      79.644 -11.137  14.841  1.00  0.00           C  
ATOM   1298  C6  G      41      79.719 -11.594  16.209  1.00  0.00           C  
ATOM   1299  O6  G      41      80.693 -11.958  16.868  1.00  0.00           O  
ATOM   1300  N1  G      41      78.496 -11.654  16.838  1.00  0.00           N  
ATOM   1301  H1  G      41      78.470 -12.021  17.773  1.00  0.00           H  
ATOM   1302  C2  G      41      77.329 -11.336  16.236  1.00  0.00           C  
ATOM   1303  N2  G      41      76.245 -11.461  16.954  1.00  0.00           N  
ATOM   1304  H21 G      41      76.299 -11.756  17.926  1.00  0.00           H  
ATOM   1305  H22 G      41      75.365 -11.225  16.528  1.00  0.00           H  
ATOM   1306  N3  G      41      77.200 -10.912  14.981  1.00  0.00           N  
ATOM   1307  C4  G      41      78.398 -10.841  14.327  1.00  0.00           C  
ATOM   1308  C3' G      41      78.107  -8.273  10.844  1.00  0.00           C  
ATOM   1309  H3' G      41      79.154  -8.274  11.154  1.00  0.00           H  
ATOM   1310  C2' G      41      77.222  -8.736  12.012  1.00  0.00           C  
ATOM   1311  H2' G      41      77.532  -8.271  12.942  1.00  0.00           H  
ATOM   1312  O2' G      41      75.820  -8.584  11.791  1.00  0.00           O  
ATOM   1313 HO2' G      41      75.481  -7.935  12.433  1.00  0.00           H  
ATOM   1314  O3' G      41      77.737  -7.005  10.295  1.00  0.00           O  
ATOM   1315  P   G      42      78.169  -5.614  11.012  1.00  0.00           P  
ATOM   1316  OP1 G      42      77.739  -4.497  10.122  1.00  0.00           O  
ATOM   1317  OP2 G      42      79.610  -5.705  11.377  1.00  0.00           O  
ATOM   1318  O5' G      42      77.328  -5.522  12.397  1.00  0.00           O  
ATOM   1319  C5' G      42      75.940  -5.224  12.419  1.00  0.00           C  
ATOM   1320  H5' G      42      75.432  -5.793  11.638  1.00  0.00           H  
ATOM   1321 H5'' G      42      75.789  -4.162  12.215  1.00  0.00           H  
ATOM   1322  C4' G      42      75.291  -5.573  13.772  1.00  0.00           C  
ATOM   1323  H4' G      42      74.215  -5.408  13.689  1.00  0.00           H  
ATOM   1324  O4' G      42      75.513  -6.944  14.119  1.00  0.00           O  
ATOM   1325  C1' G      42      75.714  -7.042  15.528  1.00  0.00           C  
ATOM   1326  H1' G      42      75.065  -7.810  15.955  1.00  0.00           H  
ATOM   1327  N9  G      42      77.119  -7.384  15.861  1.00  0.00           N  
ATOM   1328  C8  G      42      78.267  -7.172  15.136  1.00  0.00           C  
ATOM   1329  H8  G      42      78.265  -6.689  14.172  1.00  0.00           H  
ATOM   1330  N7  G      42      79.356  -7.621  15.695  1.00  0.00           N  
ATOM   1331  C5  G      42      78.905  -8.127  16.915  1.00  0.00           C  
ATOM   1332  C6  G      42      79.617  -8.735  18.007  1.00  0.00           C  
ATOM   1333  O6  G      42      80.816  -8.983  18.108  1.00  0.00           O  
ATOM   1334  N1  G      42      78.808  -9.084  19.063  1.00  0.00           N  
ATOM   1335  H1  G      42      79.243  -9.527  19.854  1.00  0.00           H  
ATOM   1336  C2  G      42      77.476  -8.860  19.093  1.00  0.00           C  
ATOM   1337  N2  G      42      76.858  -9.168  20.202  1.00  0.00           N  
ATOM   1338  H21 G      42      77.371  -9.541  20.997  1.00  0.00           H  
ATOM   1339  H22 G      42      75.861  -9.043  20.237  1.00  0.00           H  
ATOM   1340  N3  G      42      76.766  -8.318  18.104  1.00  0.00           N  
ATOM   1341  C4  G      42      77.540  -7.970  17.032  1.00  0.00           C  
ATOM   1342  C3' G      42      75.795  -4.752  14.966  1.00  0.00           C  
ATOM   1343  H3' G      42      76.886  -4.720  14.932  1.00  0.00           H  
ATOM   1344  C2' G      42      75.350  -5.678  16.113  1.00  0.00           C  
ATOM   1345  H2' G      42      75.918  -5.475  17.018  1.00  0.00           H  
ATOM   1346  O2' G      42      73.942  -5.673  16.369  1.00  0.00           O  
ATOM   1347 HO2' G      42      73.775  -5.959  17.287  1.00  0.00           H  
ATOM   1348  O3' G      42      75.270  -3.428  15.039  1.00  0.00           O  
ATOM   1349  P   G      43      75.951  -2.322  16.006  1.00  0.00           P  
ATOM   1350  OP1 G      43      75.200  -1.047  15.823  1.00  0.00           O  
ATOM   1351  OP2 G      43      77.415  -2.318  15.734  1.00  0.00           O  
ATOM   1352  O5' G      43      75.740  -2.836  17.533  1.00  0.00           O  
ATOM   1353  C5' G      43      74.452  -2.847  18.138  1.00  0.00           C  
ATOM   1354  H5' G      43      73.741  -3.345  17.479  1.00  0.00           H  
ATOM   1355 H5'' G      43      74.109  -1.820  18.277  1.00  0.00           H  
ATOM   1356  C4' G      43      74.430  -3.558  19.504  1.00  0.00           C  
ATOM   1357  H4' G      43      73.395  -3.604  19.849  1.00  0.00           H  
ATOM   1358  O4' G      43      74.935  -4.894  19.434  1.00  0.00           O  
ATOM   1359  C1' G      43      75.677  -5.174  20.619  1.00  0.00           C  
ATOM   1360  H1' G      43      75.304  -6.086  21.091  1.00  0.00           H  
ATOM   1361  N9  G      43      77.115  -5.383  20.301  1.00  0.00           N  
ATOM   1362  C8  G      43      77.794  -5.112  19.138  1.00  0.00           C  
ATOM   1363  H8  G      43      77.329  -4.616  18.299  1.00  0.00           H  
ATOM   1364  N7  G      43      79.034  -5.525  19.124  1.00  0.00           N  
ATOM   1365  C5  G      43      79.211  -6.079  20.398  1.00  0.00           C  
ATOM   1366  C6  G      43      80.357  -6.691  21.026  1.00  0.00           C  
ATOM   1367  O6  G      43      81.475  -6.927  20.566  1.00  0.00           O  
ATOM   1368  N1  G      43      80.138  -7.044  22.340  1.00  0.00           N  
ATOM   1369  H1  G      43      80.930  -7.383  22.858  1.00  0.00           H  
ATOM   1370  C2  G      43      78.947  -6.900  22.968  1.00  0.00           C  
ATOM   1371  N2  G      43      78.897  -7.233  24.234  1.00  0.00           N  
ATOM   1372  H21 G      43      79.707  -7.579  24.724  1.00  0.00           H  
ATOM   1373  H22 G      43      78.005  -7.145  24.697  1.00  0.00           H  
ATOM   1374  N3  G      43      77.851  -6.383  22.418  1.00  0.00           N  
ATOM   1375  C4  G      43      78.044  -5.977  21.128  1.00  0.00           C  
ATOM   1376  C3' G      43      75.244  -2.833  20.582  1.00  0.00           C  
ATOM   1377  H3' G      43      76.204  -2.532  20.157  1.00  0.00           H  
ATOM   1378  C2' G      43      75.470  -3.990  21.573  1.00  0.00           C  
ATOM   1379  H2' G      43      76.359  -3.811  22.175  1.00  0.00           H  
ATOM   1380  O2' G      43      74.336  -4.273  22.402  1.00  0.00           O  
ATOM   1381 HO2' G      43      74.612  -4.796  23.179  1.00  0.00           H  
ATOM   1382  O3' G      43      74.555  -1.711  21.138  1.00  0.00           O  
ATOM   1383  P   C      44      75.363  -0.431  21.709  1.00  0.00           P  
ATOM   1384  OP1 C      44      74.362   0.507  22.293  1.00  0.00           O  
ATOM   1385  OP2 C      44      76.243   0.074  20.620  1.00  0.00           O  
ATOM   1386  O5' C      44      76.318  -0.983  22.900  1.00  0.00           O  
ATOM   1387  C5' C      44      75.796  -1.330  24.177  1.00  0.00           C  
ATOM   1388  H5' C      44      74.936  -1.990  24.049  1.00  0.00           H  
ATOM   1389 H5'' C      44      75.458  -0.427  24.687  1.00  0.00           H  
ATOM   1390  C4' C      44      76.822  -2.046  25.076  1.00  0.00           C  
ATOM   1391  H4' C      44      76.337  -2.270  26.027  1.00  0.00           H  
ATOM   1392  O4' C      44      77.255  -3.280  24.500  1.00  0.00           O  
ATOM   1393  C1' C      44      78.630  -3.478  24.815  1.00  0.00           C  
ATOM   1394  H1' C      44      78.763  -4.459  25.279  1.00  0.00           H  
ATOM   1395  N1  C      44      79.509  -3.409  23.610  1.00  0.00           N  
ATOM   1396  C6  C      44      79.090  -2.889  22.408  1.00  0.00           C  
ATOM   1397  H6  C      44      78.095  -2.481  22.316  1.00  0.00           H  
ATOM   1398  C5  C      44      79.918  -2.893  21.334  1.00  0.00           C  
ATOM   1399  H5  C      44      79.581  -2.493  20.389  1.00  0.00           H  
ATOM   1400  C4  C      44      81.216  -3.443  21.518  1.00  0.00           C  
ATOM   1401  N4  C      44      82.061  -3.539  20.529  1.00  0.00           N  
ATOM   1402  H41 C      44      82.919  -4.028  20.734  1.00  0.00           H  
ATOM   1403  H42 C      44      81.799  -3.241  19.605  1.00  0.00           H  
ATOM   1404  N3  C      44      81.637  -3.934  22.664  1.00  0.00           N  
ATOM   1405  C2  C      44      80.808  -3.916  23.725  1.00  0.00           C  
ATOM   1406  O2  C      44      81.249  -4.369  24.784  1.00  0.00           O  
ATOM   1407  C3' C      44      78.092  -1.238  25.387  1.00  0.00           C  
ATOM   1408  H3' C      44      78.471  -0.809  24.458  1.00  0.00           H  
ATOM   1409  C2' C      44      79.013  -2.390  25.826  1.00  0.00           C  
ATOM   1410  H2' C      44      80.058  -2.107  25.728  1.00  0.00           H  
ATOM   1411  O2' C      44      78.748  -2.894  27.139  1.00  0.00           O  
ATOM   1412 HO2' C      44      79.541  -3.341  27.491  1.00  0.00           H  
ATOM   1413  O3' C      44      77.915  -0.220  26.374  1.00  0.00           O  
ATOM   1414  P   A      45      78.951   1.025  26.504  1.00  0.00           P  
ATOM   1415  OP1 A      45      78.420   1.931  27.562  1.00  0.00           O  
ATOM   1416  OP2 A      45      79.162   1.590  25.141  1.00  0.00           O  
ATOM   1417  O5' A      45      80.381   0.434  27.005  1.00  0.00           O  
ATOM   1418  C5' A      45      80.586  -0.043  28.331  1.00  0.00           C  
ATOM   1419  H5' A      45      79.799  -0.755  28.585  1.00  0.00           H  
ATOM   1420 H5'' A      45      80.535   0.789  29.035  1.00  0.00           H  
ATOM   1421  C4' A      45      81.946  -0.748  28.495  1.00  0.00           C  
ATOM   1422  H4' A      45      82.001  -1.174  29.498  1.00  0.00           H  
ATOM   1423  O4' A      45      82.052  -1.817  27.555  1.00  0.00           O  
ATOM   1424  C1' A      45      83.344  -1.787  26.975  1.00  0.00           C  
ATOM   1425  H1' A      45      83.809  -2.764  27.054  1.00  0.00           H  
ATOM   1426  N9  A      45      83.322  -1.431  25.543  1.00  0.00           N  
ATOM   1427  C8  A      45      82.324  -0.911  24.755  1.00  0.00           C  
ATOM   1428  H8  A      45      81.351  -0.648  25.136  1.00  0.00           H  
ATOM   1429  N7  A      45      82.648  -0.772  23.496  1.00  0.00           N  
ATOM   1430  C5  A      45      83.985  -1.195  23.473  1.00  0.00           C  
ATOM   1431  C6  A      45      84.993  -1.301  22.487  1.00  0.00           C  
ATOM   1432  N6  A      45      84.825  -1.005  21.214  1.00  0.00           N  
ATOM   1433  H61 A      45      85.576  -1.283  20.594  1.00  0.00           H  
ATOM   1434  H62 A      45      83.936  -0.666  20.888  1.00  0.00           H  
ATOM   1435  N1  A      45      86.217  -1.748  22.789  1.00  0.00           N  
ATOM   1436  C2  A      45      86.455  -2.112  24.038  1.00  0.00           C  
ATOM   1437  H2  A      45      87.451  -2.481  24.245  1.00  0.00           H  
ATOM   1438  N3  A      45      85.616  -2.091  25.062  1.00  0.00           N  
ATOM   1439  C4  A      45      84.393  -1.605  24.711  1.00  0.00           C  
ATOM   1440  C3' A      45      83.168   0.174  28.311  1.00  0.00           C  
ATOM   1441  H3' A      45      82.939   0.919  27.547  1.00  0.00           H  
ATOM   1442  C2' A      45      84.210  -0.812  27.763  1.00  0.00           C  
ATOM   1443  H2' A      45      84.907  -0.291  27.107  1.00  0.00           H  
ATOM   1444  O2' A      45      84.909  -1.574  28.755  1.00  0.00           O  
ATOM   1445 HO2' A      45      85.701  -1.990  28.362  1.00  0.00           H  
ATOM   1446  O3' A      45      83.624   0.795  29.513  1.00  0.00           O  
ATOM   1447  P   C      46      84.380   2.230  29.499  1.00  0.00           P  
ATOM   1448  OP1 C      46      85.066   2.375  30.814  1.00  0.00           O  
ATOM   1449  OP2 C      46      83.355   3.246  29.136  1.00  0.00           O  
ATOM   1450  O5' C      46      85.513   2.241  28.321  1.00  0.00           O  
ATOM   1451  C5' C      46      86.739   1.522  28.429  1.00  0.00           C  
ATOM   1452  H5' C      46      86.532   0.499  28.741  1.00  0.00           H  
ATOM   1453 H5'' C      46      87.356   1.981  29.202  1.00  0.00           H  
ATOM   1454  C4' C      46      87.559   1.466  27.117  1.00  0.00           C  
ATOM   1455  H4' C      46      88.413   0.814  27.308  1.00  0.00           H  
ATOM   1456  O4' C      46      86.798   0.882  26.057  1.00  0.00           O  
ATOM   1457  C1' C      46      86.774   1.740  24.924  1.00  0.00           C  
ATOM   1458  H1' C      46      87.400   1.291  24.150  1.00  0.00           H  
ATOM   1459  N1  C      46      85.398   1.945  24.383  1.00  0.00           N  
ATOM   1460  C6  C      46      84.311   2.042  25.213  1.00  0.00           C  
ATOM   1461  H6  C      46      84.439   1.887  26.270  1.00  0.00           H  
ATOM   1462  C5  C      46      83.087   2.327  24.714  1.00  0.00           C  
ATOM   1463  H5  C      46      82.238   2.395  25.373  1.00  0.00           H  
ATOM   1464  C4  C      46      82.988   2.534  23.309  1.00  0.00           C  
ATOM   1465  N4  C      46      81.828   2.814  22.768  1.00  0.00           N  
ATOM   1466  H41 C      46      81.794   2.975  21.775  1.00  0.00           H  
ATOM   1467  H42 C      46      81.006   2.814  23.346  1.00  0.00           H  
ATOM   1468  N3  C      46      84.020   2.464  22.486  1.00  0.00           N  
ATOM   1469  C2  C      46      85.239   2.167  23.006  1.00  0.00           C  
ATOM   1470  O2  C      46      86.201   2.100  22.236  1.00  0.00           O  
ATOM   1471  C3' C      46      88.105   2.834  26.655  1.00  0.00           C  
ATOM   1472  H3' C      46      87.789   3.612  27.351  1.00  0.00           H  
ATOM   1473  C2' C      46      87.398   3.086  25.306  1.00  0.00           C  
ATOM   1474  H2' C      46      86.608   3.819  25.483  1.00  0.00           H  
ATOM   1475  O2' C      46      88.253   3.545  24.252  1.00  0.00           O  
ATOM   1476 HO2' C      46      87.727   3.723  23.453  1.00  0.00           H  
ATOM   1477  O3' C      46      89.532   2.814  26.540  1.00  0.00           O  
ATOM   1478  P   C      47      90.486   3.333  27.741  1.00  0.00           P  
ATOM   1479  OP1 C      47      91.867   2.868  27.426  1.00  0.00           O  
ATOM   1480  OP2 C      47      89.890   2.907  29.039  1.00  0.00           O  
ATOM   1481  O5' C      47      90.500   4.968  27.664  1.00  0.00           O  
ATOM   1482  C5' C      47      89.352   5.742  28.010  1.00  0.00           C  
ATOM   1483  H5' C      47      88.691   5.154  28.647  1.00  0.00           H  
ATOM   1484 H5'' C      47      88.795   5.979  27.100  1.00  0.00           H  
ATOM   1485  C4' C      47      89.654   7.051  28.772  1.00  0.00           C  
ATOM   1486  H4' C      47      88.712   7.397  29.203  1.00  0.00           H  
ATOM   1487  O4' C      47      90.587   6.862  29.828  1.00  0.00           O  
ATOM   1488  C1' C      47      91.030   8.148  30.233  1.00  0.00           C  
ATOM   1489  H1' C      47      90.363   8.448  31.046  1.00  0.00           H  
ATOM   1490  N1  C      47      92.423   8.256  30.772  1.00  0.00           N  
ATOM   1491  C6  C      47      92.712   9.330  31.580  1.00  0.00           C  
ATOM   1492  H6  C      47      91.998  10.145  31.656  1.00  0.00           H  
ATOM   1493  C5  C      47      93.857   9.357  32.305  1.00  0.00           C  
ATOM   1494  H5  C      47      94.062  10.191  32.959  1.00  0.00           H  
ATOM   1495  C4  C      47      94.731   8.244  32.183  1.00  0.00           C  
ATOM   1496  N4  C      47      95.804   8.158  32.922  1.00  0.00           N  
ATOM   1497  H41 C      47      96.379   7.337  32.825  1.00  0.00           H  
ATOM   1498  H42 C      47      96.002   8.876  33.601  1.00  0.00           H  
ATOM   1499  N3  C      47      94.530   7.252  31.340  1.00  0.00           N  
ATOM   1500  C2  C      47      93.401   7.256  30.581  1.00  0.00           C  
ATOM   1501  O2  C      47      93.315   6.370  29.728  1.00  0.00           O  
ATOM   1502  C3' C      47      90.217   8.213  27.943  1.00  0.00           C  
ATOM   1503  H3' C      47      91.042   7.853  27.324  1.00  0.00           H  
ATOM   1504  C2' C      47      90.773   9.124  29.071  1.00  0.00           C  
ATOM   1505  H2' C      47      91.700   9.600  28.741  1.00  0.00           H  
ATOM   1506  O2' C      47      89.861  10.093  29.594  1.00  0.00           O  
ATOM   1507 HO2' C      47      89.900  10.893  29.038  1.00  0.00           H  
ATOM   1508  O3' C      47      89.177   8.762  27.138  1.00  0.00           O  
ATOM   1509  P   G      48      89.404   9.945  26.057  1.00  0.00           P  
ATOM   1510  OP1 G      48      90.226   9.413  24.933  1.00  0.00           O  
ATOM   1511  OP2 G      48      89.862  11.180  26.755  1.00  0.00           O  
ATOM   1512  O5' G      48      87.887  10.195  25.513  1.00  0.00           O  
ATOM   1513  C5' G      48      86.802  10.262  26.439  1.00  0.00           C  
ATOM   1514  H5' G      48      87.025  11.010  27.202  1.00  0.00           H  
ATOM   1515 H5'' G      48      86.709   9.296  26.939  1.00  0.00           H  
ATOM   1516  C4' G      48      85.425  10.588  25.836  1.00  0.00           C  
ATOM   1517  H4' G      48      84.690  10.475  26.634  1.00  0.00           H  
ATOM   1518  O4' G      48      85.343  11.938  25.393  1.00  0.00           O  
ATOM   1519  C1' G      48      84.743  11.975  24.105  1.00  0.00           C  
ATOM   1520  H1' G      48      83.951  12.726  24.086  1.00  0.00           H  
ATOM   1521  N9  G      48      85.754  12.383  23.096  1.00  0.00           N  
ATOM   1522  C8  G      48      87.074  12.713  23.298  1.00  0.00           C  
ATOM   1523  H8  G      48      87.571  12.558  24.249  1.00  0.00           H  
ATOM   1524  N7  G      48      87.657  13.270  22.268  1.00  0.00           N  
ATOM   1525  C5  G      48      86.654  13.283  21.289  1.00  0.00           C  
ATOM   1526  C6  G      48      86.655  13.747  19.921  1.00  0.00           C  
ATOM   1527  O6  G      48      87.565  14.264  19.271  1.00  0.00           O  
ATOM   1528  N1  G      48      85.446  13.559  19.274  1.00  0.00           N  
ATOM   1529  H1  G      48      85.387  13.865  18.320  1.00  0.00           H  
ATOM   1530  C2  G      48      84.349  13.025  19.872  1.00  0.00           C  
ATOM   1531  N2  G      48      83.268  12.882  19.151  1.00  0.00           N  
ATOM   1532  H21 G      48      83.237  13.160  18.182  1.00  0.00           H  
ATOM   1533  H22 G      48      82.451  12.511  19.612  1.00  0.00           H  
ATOM   1534  N3  G      48      84.302  12.592  21.128  1.00  0.00           N  
ATOM   1535  C4  G      48      85.490  12.737  21.790  1.00  0.00           C  
ATOM   1536  C3' G      48      84.993   9.649  24.699  1.00  0.00           C  
ATOM   1537  H3' G      48      85.869   9.352  24.118  1.00  0.00           H  
ATOM   1538  C2' G      48      84.119  10.596  23.849  1.00  0.00           C  
ATOM   1539  H2' G      48      84.187  10.329  22.796  1.00  0.00           H  
ATOM   1540  O2' G      48      82.751  10.663  24.267  1.00  0.00           O  
ATOM   1541 HO2' G      48      82.194  10.962  23.522  1.00  0.00           H  
ATOM   1542  O3' G      48      84.297   8.506  25.208  1.00  0.00           O  
ATOM   1543  P   U      49      84.360   7.064  24.467  1.00  0.00           P  
ATOM   1544  OP1 U      49      83.422   6.153  25.186  1.00  0.00           O  
ATOM   1545  OP2 U      49      85.792   6.665  24.365  1.00  0.00           O  
ATOM   1546  O5' U      49      83.807   7.292  22.956  1.00  0.00           O  
ATOM   1547  C5' U      49      82.428   7.484  22.669  1.00  0.00           C  
ATOM   1548  H5' U      49      82.008   8.230  23.345  1.00  0.00           H  
ATOM   1549 H5'' U      49      81.894   6.545  22.825  1.00  0.00           H  
ATOM   1550  C4' U      49      82.195   7.948  21.218  1.00  0.00           C  
ATOM   1551  H4' U      49      81.119   8.019  21.050  1.00  0.00           H  
ATOM   1552  O4' U      49      82.764   9.234  20.957  1.00  0.00           O  
ATOM   1553  C1' U      49      83.352   9.240  19.655  1.00  0.00           C  
ATOM   1554  H1' U      49      82.921  10.056  19.073  1.00  0.00           H  
ATOM   1555  N1  U      49      84.831   9.457  19.700  1.00  0.00           N  
ATOM   1556  C6  U      49      85.553   9.223  20.847  1.00  0.00           C  
ATOM   1557  H6  U      49      85.095   8.680  21.655  1.00  0.00           H  
ATOM   1558  C5  U      49      86.804   9.717  21.005  1.00  0.00           C  
ATOM   1559  H5  U      49      87.338   9.549  21.929  1.00  0.00           H  
ATOM   1560  C4  U      49      87.456  10.465  19.957  1.00  0.00           C  
ATOM   1561  O4  U      49      88.552  11.008  20.042  1.00  0.00           O  
ATOM   1562  N3  U      49      86.729  10.560  18.791  1.00  0.00           N  
ATOM   1563  H3  U      49      87.165  11.036  18.021  1.00  0.00           H  
ATOM   1564  C2  U      49      85.434  10.110  18.615  1.00  0.00           C  
ATOM   1565  O2  U      49      84.860  10.329  17.547  1.00  0.00           O  
ATOM   1566  C3' U      49      82.760   6.978  20.172  1.00  0.00           C  
ATOM   1567  H3' U      49      83.747   6.636  20.492  1.00  0.00           H  
ATOM   1568  C2' U      49      82.934   7.932  18.980  1.00  0.00           C  
ATOM   1569  H2' U      49      83.709   7.565  18.317  1.00  0.00           H  
ATOM   1570  O2' U      49      81.733   8.201  18.258  1.00  0.00           O  
ATOM   1571 HO2' U      49      81.468   7.392  17.784  1.00  0.00           H  
ATOM   1572  O3' U      49      81.908   5.856  19.932  1.00  0.00           O  
ATOM   1573  P   A      50      82.310   4.704  18.860  1.00  0.00           P  
ATOM   1574  OP1 A      50      81.620   3.451  19.286  1.00  0.00           O  
ATOM   1575  OP2 A      50      83.792   4.701  18.688  1.00  0.00           O  
ATOM   1576  O5' A      50      81.599   5.224  17.486  1.00  0.00           O  
ATOM   1577  C5' A      50      81.811   4.584  16.227  1.00  0.00           C  
ATOM   1578  H5' A      50      80.981   4.844  15.568  1.00  0.00           H  
ATOM   1579 H5'' A      50      81.809   3.501  16.354  1.00  0.00           H  
ATOM   1580  C4' A      50      83.120   5.010  15.534  1.00  0.00           C  
ATOM   1581  H4' A      50      83.975   4.576  16.048  1.00  0.00           H  
ATOM   1582  O4' A      50      83.243   6.434  15.518  1.00  0.00           O  
ATOM   1583  C1' A      50      84.127   6.816  14.467  1.00  0.00           C  
ATOM   1584  H1' A      50      83.671   7.626  13.892  1.00  0.00           H  
ATOM   1585  N9  A      50      85.414   7.324  15.031  1.00  0.00           N  
ATOM   1586  C8  A      50      85.824   7.357  16.344  1.00  0.00           C  
ATOM   1587  H8  A      50      85.179   7.048  17.151  1.00  0.00           H  
ATOM   1588  N7  A      50      87.049   7.775  16.535  1.00  0.00           N  
ATOM   1589  C5  A      50      87.521   7.918  15.222  1.00  0.00           C  
ATOM   1590  C6  A      50      88.791   8.148  14.634  1.00  0.00           C  
ATOM   1591  N6  A      50      89.923   8.304  15.292  1.00  0.00           N  
ATOM   1592  H61 A      50      90.752   8.452  14.743  1.00  0.00           H  
ATOM   1593  H62 A      50      89.945   8.141  16.285  1.00  0.00           H  
ATOM   1594  N1  A      50      88.948   8.185  13.313  1.00  0.00           N  
ATOM   1595  C2  A      50      87.871   8.046  12.558  1.00  0.00           C  
ATOM   1596  H2  A      50      88.033   8.102  11.489  1.00  0.00           H  
ATOM   1597  N3  A      50      86.618   7.838  12.948  1.00  0.00           N  
ATOM   1598  C4  A      50      86.516   7.730  14.308  1.00  0.00           C  
ATOM   1599  C3' A      50      83.174   4.633  14.044  1.00  0.00           C  
ATOM   1600  H3' A      50      82.248   5.020  13.611  1.00  0.00           H  
ATOM   1601  C2' A      50      84.275   5.578  13.544  1.00  0.00           C  
ATOM   1602  H2' A      50      84.085   5.854  12.504  1.00  0.00           H  
ATOM   1603  O2' A      50      85.555   5.008  13.664  1.00  0.00           O  
ATOM   1604 HO2' A      50      85.509   4.049  13.500  1.00  0.00           H  
ATOM   1605  O3' A      50      83.250   3.270  13.579  1.00  0.00           O  
ATOM   1606  P   A      51      84.219   2.077  14.145  1.00  0.00           P  
ATOM   1607  OP1 A      51      83.766   0.835  13.455  1.00  0.00           O  
ATOM   1608  OP2 A      51      84.171   2.098  15.631  1.00  0.00           O  
ATOM   1609  O5' A      51      85.763   2.390  13.679  1.00  0.00           O  
ATOM   1610  C5' A      51      86.250   2.103  12.364  1.00  0.00           C  
ATOM   1611  H5' A      51      85.603   2.606  11.640  1.00  0.00           H  
ATOM   1612 H5'' A      51      86.180   1.030  12.176  1.00  0.00           H  
ATOM   1613  C4' A      51      87.710   2.547  12.076  1.00  0.00           C  
ATOM   1614  H4' A      51      87.881   2.385  11.010  1.00  0.00           H  
ATOM   1615  O4' A      51      87.885   3.946  12.311  1.00  0.00           O  
ATOM   1616  C1' A      51      89.179   4.179  12.858  1.00  0.00           C  
ATOM   1617  H1' A      51      89.706   4.947  12.294  1.00  0.00           H  
ATOM   1618  N9  A      51      89.136   4.605  14.272  1.00  0.00           N  
ATOM   1619  C8  A      51      88.132   4.503  15.200  1.00  0.00           C  
ATOM   1620  H8  A      51      87.187   4.034  14.983  1.00  0.00           H  
ATOM   1621  N7  A      51      88.410   5.020  16.367  1.00  0.00           N  
ATOM   1622  C5  A      51      89.743   5.407  16.218  1.00  0.00           C  
ATOM   1623  C6  A      51      90.763   5.859  17.087  1.00  0.00           C  
ATOM   1624  N6  A      51      90.637   5.968  18.389  1.00  0.00           N  
ATOM   1625  H61 A      51      91.478   6.095  18.913  1.00  0.00           H  
ATOM   1626  H62 A      51      89.781   5.669  18.818  1.00  0.00           H  
ATOM   1627  N1  A      51      92.013   6.084  16.692  1.00  0.00           N  
ATOM   1628  C2  A      51      92.285   5.777  15.435  1.00  0.00           C  
ATOM   1629  H2  A      51      93.310   5.909  15.118  1.00  0.00           H  
ATOM   1630  N3  A      51      91.463   5.318  14.501  1.00  0.00           N  
ATOM   1631  C4  A      51      90.196   5.145  14.955  1.00  0.00           C  
ATOM   1632  C3' A      51      88.865   1.822  12.811  1.00  0.00           C  
ATOM   1633  H3' A      51      88.614   1.648  13.861  1.00  0.00           H  
ATOM   1634  C2' A      51      89.965   2.886  12.724  1.00  0.00           C  
ATOM   1635  H2' A      51      90.682   2.755  13.537  1.00  0.00           H  
ATOM   1636  O2' A      51      90.624   2.928  11.456  1.00  0.00           O  
ATOM   1637 HO2' A      51      90.746   2.011  11.160  1.00  0.00           H  
ATOM   1638  O3' A      51      89.394   0.667  12.162  1.00  0.00           O  
ATOM   1639  P   A      52      89.100  -0.841  12.675  1.00  0.00           P  
ATOM   1640  OP1 A      52      88.777  -1.600  11.444  1.00  0.00           O  
ATOM   1641  OP2 A      52      88.046  -0.794  13.736  1.00  0.00           O  
ATOM   1642  O5' A      52      90.520  -1.426  13.364  1.00  0.00           O  
ATOM   1643  C5' A      52      91.786  -1.583  12.709  1.00  0.00           C  
ATOM   1644  H5' A      52      91.841  -0.761  11.996  1.00  0.00           H  
ATOM   1645 H5'' A      52      91.829  -2.513  12.142  1.00  0.00           H  
ATOM   1646  C4' A      52      93.074  -1.442  13.597  1.00  0.00           C  
ATOM   1647  H4' A      52      93.893  -1.267  12.902  1.00  0.00           H  
ATOM   1648  O4' A      52      92.818  -0.181  14.277  1.00  0.00           O  
ATOM   1649  C1' A      52      93.117  -0.251  15.667  1.00  0.00           C  
ATOM   1650  H1' A      52      93.636   0.659  15.911  1.00  0.00           H  
ATOM   1651  N9  A      52      91.784  -0.202  16.518  1.00  0.00           N  
ATOM   1652  C8  A      52      90.515  -0.106  15.982  1.00  0.00           C  
ATOM   1653  H8  A      52      90.368   0.068  14.937  1.00  0.00           H  
ATOM   1654  N7  A      52      89.488  -0.144  16.790  1.00  0.00           N  
ATOM   1655  C5  A      52      90.083  -0.163  18.042  1.00  0.00           C  
ATOM   1656  C6  A      52      89.574  -0.083  19.377  1.00  0.00           C  
ATOM   1657  N6  A      52      88.314   0.041  19.736  1.00  0.00           N  
ATOM   1658  H61 A      52      88.129   0.224  20.703  1.00  0.00           H  
ATOM   1659  H62 A      52      87.617   0.138  19.027  1.00  0.00           H  
ATOM   1660  N1  A      52      90.351  -0.043  20.452  1.00  0.00           N  
ATOM   1661  C2  A      52      91.640  -0.030  20.220  1.00  0.00           C  
ATOM   1662  H2  A      52      92.284   0.004  21.092  1.00  0.00           H  
ATOM   1663  N3  A      52      92.242  -0.046  19.046  1.00  0.00           N  
ATOM   1664  C4  A      52      91.455  -0.099  17.921  1.00  0.00           C  
ATOM   1665  C3' A      52      93.651  -2.488  14.652  1.00  0.00           C  
ATOM   1666  H3' A      52      92.788  -2.662  15.186  1.00  0.00           H  
ATOM   1667  C2' A      52      94.243  -1.371  15.527  1.00  0.00           C  
ATOM   1668  H2' A      52      94.508  -1.766  16.455  1.00  0.00           H  
ATOM   1669  O2' A      52      95.464  -0.875  14.990  1.00  0.00           O  
ATOM   1670 HO2' A      52      95.869  -0.331  15.711  1.00  0.00           H  
ATOM   1671  O3' A      52      94.298  -3.860  14.316  1.00  0.00           O  
ATOM   1672  P   U      53      94.960  -5.353  15.199  1.00  0.00           P  
ATOM   1673  OP1 U      53      94.961  -6.250  14.007  1.00  0.00           O  
ATOM   1674  OP2 U      53      96.320  -4.891  15.561  1.00  0.00           O  
ATOM   1675  O5' U      53      94.167  -6.538  16.530  1.00  0.00           O  
ATOM   1676  C5' U      53      93.888  -6.888  18.153  1.00  0.00           C  
ATOM   1677  H5' U      53      94.596  -7.593  18.553  1.00  0.00           H  
ATOM   1678 H5'' U      53      93.063  -7.601  18.060  1.00  0.00           H  
ATOM   1679  C4' U      53      93.399  -6.145  19.580  1.00  0.00           C  
ATOM   1680  H4' U      53      94.251  -5.634  20.002  1.00  0.00           H  
ATOM   1681  O4' U      53      92.302  -5.234  19.544  1.00  0.00           O  
ATOM   1682  C1' U      53      91.874  -4.614  20.728  1.00  0.00           C  
ATOM   1683  H1' U      53      92.464  -3.722  20.930  1.00  0.00           H  
ATOM   1684  N1  U      53      90.439  -4.155  20.606  1.00  0.00           N  
ATOM   1685  C6  U      53      89.755  -4.352  19.427  1.00  0.00           C  
ATOM   1686  H6  U      53      90.124  -5.073  18.722  1.00  0.00           H  
ATOM   1687  C5  U      53      88.591  -3.736  19.133  1.00  0.00           C  
ATOM   1688  H5  U      53      88.074  -3.958  18.218  1.00  0.00           H  
ATOM   1689  C4  U      53      87.923  -2.926  20.100  1.00  0.00           C  
ATOM   1690  O4  U      53      86.798  -2.467  19.924  1.00  0.00           O  
ATOM   1691  N3  U      53      88.629  -2.743  21.275  1.00  0.00           N  
ATOM   1692  H3  U      53      88.177  -2.175  21.968  1.00  0.00           H  
ATOM   1693  C2  U      53      89.876  -3.294  21.564  1.00  0.00           C  
ATOM   1694  O2  U      53      90.435  -3.008  22.624  1.00  0.00           O  
ATOM   1695  C3' U      53      92.929  -6.843  20.901  1.00  0.00           C  
ATOM   1696  H3' U      53      92.117  -7.524  20.654  1.00  0.00           H  
ATOM   1697  C2' U      53      92.307  -5.654  21.738  1.00  0.00           C  
ATOM   1698  H2' U      53      91.449  -5.961  22.327  1.00  0.00           H  
ATOM   1699  O2' U      53      93.258  -5.000  22.552  1.00  0.00           O  
ATOM   1700 HO2' U      53      93.504  -5.731  23.173  1.00  0.00           H  
ATOM   1701  O3' U      53      93.971  -7.550  21.605  1.00  0.00           O  
ATOM   1702  P   G      54      93.837  -8.075  23.158  1.00  0.00           P  
ATOM   1703  OP1 G      54      93.682  -6.903  24.067  1.00  0.00           O  
ATOM   1704  OP2 G      54      95.023  -8.945  23.399  1.00  0.00           O  
ATOM   1705  O5' G      54      92.530  -9.038  23.322  1.00  0.00           O  
ATOM   1706  C5' G      54      91.186  -8.561  23.251  1.00  0.00           C  
ATOM   1707  H5' G      54      90.551  -9.405  22.985  1.00  0.00           H  
ATOM   1708 H5'' G      54      91.070  -7.858  22.437  1.00  0.00           H  
ATOM   1709  C4' G      54      90.638  -7.958  24.558  1.00  0.00           C  
ATOM   1710  H4' G      54      91.454  -7.786  25.261  1.00  0.00           H  
ATOM   1711  O4' G      54      89.926  -6.728  24.362  1.00  0.00           O  
ATOM   1712  C1' G      54      88.733  -6.746  25.159  1.00  0.00           C  
ATOM   1713  H1' G      54      88.615  -5.816  25.721  1.00  0.00           H  
ATOM   1714  N9  G      54      87.544  -6.932  24.286  1.00  0.00           N  
ATOM   1715  C8  G      54      87.450  -7.697  23.151  1.00  0.00           C  
ATOM   1716  H8  G      54      88.230  -8.366  22.814  1.00  0.00           H  
ATOM   1717  N7  G      54      86.380  -7.477  22.452  1.00  0.00           N  
ATOM   1718  C5  G      54      85.729  -6.474  23.151  1.00  0.00           C  
ATOM   1719  C6  G      54      84.588  -5.679  22.798  1.00  0.00           C  
ATOM   1720  O6  G      54      84.073  -5.517  21.688  1.00  0.00           O  
ATOM   1721  N1  G      54      84.034  -5.053  23.888  1.00  0.00           N  
ATOM   1722  H1  G      54      83.114  -4.656  23.770  1.00  0.00           H  
ATOM   1723  C2  G      54      84.566  -5.121  25.130  1.00  0.00           C  
ATOM   1724  N2  G      54      83.713  -4.899  26.094  1.00  0.00           N  
ATOM   1725  H21 G      54      82.750  -4.683  25.846  1.00  0.00           H  
ATOM   1726  H22 G      54      83.992  -5.109  27.038  1.00  0.00           H  
ATOM   1727  N3  G      54      85.765  -5.627  25.439  1.00  0.00           N  
ATOM   1728  C4  G      54      86.314  -6.304  24.384  1.00  0.00           C  
ATOM   1729  C3' G      54      89.628  -8.910  25.205  1.00  0.00           C  
ATOM   1730  H3' G      54      88.955  -9.233  24.417  1.00  0.00           H  
ATOM   1731  C2' G      54      88.864  -7.933  26.109  1.00  0.00           C  
ATOM   1732  H2' G      54      87.881  -8.319  26.356  1.00  0.00           H  
ATOM   1733  O2' G      54      89.582  -7.549  27.286  1.00  0.00           O  
ATOM   1734 HO2' G      54      88.993  -7.078  27.909  1.00  0.00           H  
ATOM   1735  O3' G      54      90.104 -10.079  25.858  1.00  0.00           O  
ATOM   1736  P   U      55      89.335 -11.482  25.575  1.00  0.00           P  
ATOM   1737  OP1 U      55      89.719 -12.442  26.648  1.00  0.00           O  
ATOM   1738  OP2 U      55      89.585 -11.866  24.158  1.00  0.00           O  
ATOM   1739  O5' U      55      87.747 -11.134  25.714  1.00  0.00           O  
ATOM   1740  C5' U      55      87.172 -10.804  26.971  1.00  0.00           C  
ATOM   1741  H5' U      55      87.810 -10.089  27.491  1.00  0.00           H  
ATOM   1742 H5'' U      55      87.126 -11.703  27.587  1.00  0.00           H  
ATOM   1743  C4' U      55      85.753 -10.205  26.863  1.00  0.00           C  
ATOM   1744  H4' U      55      85.460  -9.830  27.845  1.00  0.00           H  
ATOM   1745  O4' U      55      85.636  -9.146  25.907  1.00  0.00           O  
ATOM   1746  C1' U      55      84.309  -9.158  25.374  1.00  0.00           C  
ATOM   1747  H1' U      55      83.817  -8.212  25.614  1.00  0.00           H  
ATOM   1748  N1  U      55      84.285  -9.351  23.896  1.00  0.00           N  
ATOM   1749  C6  U      55      85.163 -10.198  23.255  1.00  0.00           C  
ATOM   1750  H6  U      55      85.878 -10.772  23.832  1.00  0.00           H  
ATOM   1751  C5  U      55      85.200 -10.255  21.900  1.00  0.00           C  
ATOM   1752  H5  U      55      85.929 -10.880  21.407  1.00  0.00           H  
ATOM   1753  C4  U      55      84.352  -9.412  21.085  1.00  0.00           C  
ATOM   1754  O4  U      55      84.385  -9.362  19.861  1.00  0.00           O  
ATOM   1755  N3  U      55      83.438  -8.662  21.790  1.00  0.00           N  
ATOM   1756  H3  U      55      82.829  -8.059  21.259  1.00  0.00           H  
ATOM   1757  C2  U      55      83.340  -8.622  23.163  1.00  0.00           C  
ATOM   1758  O2  U      55      82.443  -7.958  23.685  1.00  0.00           O  
ATOM   1759  C3' U      55      84.711 -11.229  26.425  1.00  0.00           C  
ATOM   1760  H3' U      55      85.072 -11.715  25.520  1.00  0.00           H  
ATOM   1761  C2' U      55      83.546 -10.290  26.058  1.00  0.00           C  
ATOM   1762  H2' U      55      82.857 -10.772  25.365  1.00  0.00           H  
ATOM   1763  O2' U      55      82.855  -9.712  27.167  1.00  0.00           O  
ATOM   1764 HO2' U      55      81.923  -9.997  27.149  1.00  0.00           H  
ATOM   1765  O3' U      55      84.434 -12.214  27.409  1.00  0.00           O  
ATOM   1766  P   C      56      83.766 -13.615  26.974  1.00  0.00           P  
ATOM   1767  OP1 C      56      83.671 -14.477  28.186  1.00  0.00           O  
ATOM   1768  OP2 C      56      84.493 -14.138  25.784  1.00  0.00           O  
ATOM   1769  O5' C      56      82.284 -13.184  26.504  1.00  0.00           O  
ATOM   1770  C5' C      56      81.314 -12.754  27.448  1.00  0.00           C  
ATOM   1771  H5' C      56      81.726 -11.961  28.073  1.00  0.00           H  
ATOM   1772 H5'' C      56      81.047 -13.590  28.096  1.00  0.00           H  
ATOM   1773  C4' C      56      80.041 -12.237  26.765  1.00  0.00           C  
ATOM   1774  H4' C      56      79.327 -11.931  27.532  1.00  0.00           H  
ATOM   1775  O4' C      56      80.293 -11.124  25.906  1.00  0.00           O  
ATOM   1776  C1' C      56      79.366 -11.173  24.826  1.00  0.00           C  
ATOM   1777  H1' C      56      78.708 -10.300  24.868  1.00  0.00           H  
ATOM   1778  N1  C      56      80.068 -11.185  23.511  1.00  0.00           N  
ATOM   1779  C6  C      56      81.285 -11.801  23.341  1.00  0.00           C  
ATOM   1780  H6  C      56      81.733 -12.342  24.167  1.00  0.00           H  
ATOM   1781  C5  C      56      81.928 -11.721  22.149  1.00  0.00           C  
ATOM   1782  H5  C      56      82.890 -12.196  22.022  1.00  0.00           H  
ATOM   1783  C4  C      56      81.279 -11.002  21.106  1.00  0.00           C  
ATOM   1784  N4  C      56      81.844 -10.841  19.947  1.00  0.00           N  
ATOM   1785  H41 C      56      81.382 -10.243  19.272  1.00  0.00           H  
ATOM   1786  H42 C      56      82.784 -11.152  19.790  1.00  0.00           H  
ATOM   1787  N3  C      56      80.101 -10.435  21.241  1.00  0.00           N  
ATOM   1788  C2  C      56      79.460 -10.543  22.423  1.00  0.00           C  
ATOM   1789  O2  C      56      78.333 -10.056  22.485  1.00  0.00           O  
ATOM   1790  C3' C      56      79.381 -13.313  25.904  1.00  0.00           C  
ATOM   1791  H3' C      56      80.142 -13.785  25.280  1.00  0.00           H  
ATOM   1792  C2' C      56      78.500 -12.422  25.013  1.00  0.00           C  
ATOM   1793  H2' C      56      78.311 -12.907  24.057  1.00  0.00           H  
ATOM   1794  O2' C      56      77.287 -11.988  25.626  1.00  0.00           O  
ATOM   1795 HO2' C      56      76.569 -12.571  25.324  1.00  0.00           H  
ATOM   1796  O3' C      56      78.692 -14.290  26.685  1.00  0.00           O  
ATOM   1797  P   C      57      78.456 -15.791  26.133  1.00  0.00           P  
ATOM   1798  OP1 C      57      77.814 -16.581  27.223  1.00  0.00           O  
ATOM   1799  OP2 C      57      79.731 -16.296  25.554  1.00  0.00           O  
ATOM   1800  O5' C      57      77.398 -15.615  24.925  1.00  0.00           O  
ATOM   1801  C5' C      57      76.031 -15.325  25.174  1.00  0.00           C  
ATOM   1802  H5' C      57      75.950 -14.592  25.978  1.00  0.00           H  
ATOM   1803 H5'' C      57      75.517 -16.234  25.491  1.00  0.00           H  
ATOM   1804  C4' C      57      75.330 -14.756  23.931  1.00  0.00           C  
ATOM   1805  H4' C      57      74.303 -14.498  24.194  1.00  0.00           H  
ATOM   1806  O4' C      57      75.993 -13.584  23.453  1.00  0.00           O  
ATOM   1807  C1' C      57      75.879 -13.526  22.035  1.00  0.00           C  
ATOM   1808  H1' C      57      75.370 -12.598  21.758  1.00  0.00           H  
ATOM   1809  N1  C      57      77.205 -13.568  21.346  1.00  0.00           N  
ATOM   1810  C6  C      57      78.264 -14.299  21.827  1.00  0.00           C  
ATOM   1811  H6  C      57      78.162 -14.846  22.754  1.00  0.00           H  
ATOM   1812  C5  C      57      79.437 -14.330  21.148  1.00  0.00           C  
ATOM   1813  H5  C      57      80.267 -14.901  21.534  1.00  0.00           H  
ATOM   1814  C4  C      57      79.504 -13.608  19.924  1.00  0.00           C  
ATOM   1815  N4  C      57      80.599 -13.608  19.216  1.00  0.00           N  
ATOM   1816  H41 C      57      80.626 -13.042  18.376  1.00  0.00           H  
ATOM   1817  H42 C      57      81.384 -14.159  19.509  1.00  0.00           H  
ATOM   1818  N3  C      57      78.500 -12.908  19.436  1.00  0.00           N  
ATOM   1819  C2  C      57      77.336 -12.891  20.126  1.00  0.00           C  
ATOM   1820  O2  C      57      76.401 -12.270  19.625  1.00  0.00           O  
ATOM   1821  C3' C      57      75.286 -15.719  22.742  1.00  0.00           C  
ATOM   1822  H3' C      57      76.280 -16.146  22.600  1.00  0.00           H  
ATOM   1823  C2' C      57      75.006 -14.710  21.613  1.00  0.00           C  
ATOM   1824  H2' C      57      75.327 -15.115  20.654  1.00  0.00           H  
ATOM   1825  O2' C      57      73.654 -14.241  21.564  1.00  0.00           O  
ATOM   1826 HO2' C      57      73.465 -13.864  20.684  1.00  0.00           H  
ATOM   1827  O3' C      57      74.321 -16.761  22.866  1.00  0.00           O  
ATOM   1828  P   G      58      74.445 -18.097  21.965  1.00  0.00           P  
ATOM   1829  OP1 G      58      73.242 -18.936  22.232  1.00  0.00           O  
ATOM   1830  OP2 G      58      75.787 -18.694  22.210  1.00  0.00           O  
ATOM   1831  O5' G      58      74.403 -17.590  20.426  1.00  0.00           O  
ATOM   1832  C5' G      58      73.197 -17.112  19.842  1.00  0.00           C  
ATOM   1833  H5' G      58      72.751 -16.349  20.478  1.00  0.00           H  
ATOM   1834 H5'' G      58      72.485 -17.934  19.765  1.00  0.00           H  
ATOM   1835  C4' G      58      73.407 -16.520  18.438  1.00  0.00           C  
ATOM   1836  H4' G      58      72.441 -16.186  18.056  1.00  0.00           H  
ATOM   1837  O4' G      58      74.311 -15.415  18.409  1.00  0.00           O  
ATOM   1838  C1' G      58      75.022 -15.447  17.174  1.00  0.00           C  
ATOM   1839  H1' G      58      74.870 -14.515  16.625  1.00  0.00           H  
ATOM   1840  N9  G      58      76.477 -15.608  17.411  1.00  0.00           N  
ATOM   1841  C8  G      58      77.136 -16.240  18.437  1.00  0.00           C  
ATOM   1842  H8  G      58      76.614 -16.695  19.269  1.00  0.00           H  
ATOM   1843  N7  G      58      78.439 -16.244  18.315  1.00  0.00           N  
ATOM   1844  C5  G      58      78.668 -15.568  17.108  1.00  0.00           C  
ATOM   1845  C6  G      58      79.885 -15.263  16.384  1.00  0.00           C  
ATOM   1846  O6  G      58      81.059 -15.498  16.683  1.00  0.00           O  
ATOM   1847  N1  G      58      79.658 -14.644  15.175  1.00  0.00           N  
ATOM   1848  H1  G      58      80.451 -14.462  14.579  1.00  0.00           H  
ATOM   1849  C2  G      58      78.424 -14.363  14.704  1.00  0.00           C  
ATOM   1850  N2  G      58      78.365 -13.852  13.508  1.00  0.00           N  
ATOM   1851  H21 G      58      79.232 -13.782  12.981  1.00  0.00           H  
ATOM   1852  H22 G      58      77.467 -13.680  13.094  1.00  0.00           H  
ATOM   1853  N3  G      58      77.277 -14.576  15.346  1.00  0.00           N  
ATOM   1854  C4  G      58      77.464 -15.191  16.549  1.00  0.00           C  
ATOM   1855  C3' G      58      73.967 -17.550  17.460  1.00  0.00           C  
ATOM   1856  H3' G      58      74.828 -18.040  17.919  1.00  0.00           H  
ATOM   1857  C2' G      58      74.470 -16.617  16.344  1.00  0.00           C  
ATOM   1858  H2' G      58      75.257 -17.104  15.763  1.00  0.00           H  
ATOM   1859  O2' G      58      73.432 -16.111  15.496  1.00  0.00           O  
ATOM   1860 HO2' G      58      73.796 -15.900  14.614  1.00  0.00           H  
ATOM   1861  O3' G      58      72.995 -18.519  17.080  1.00  0.00           O  
ATOM   1862  P   A      59      73.446 -19.897  16.386  1.00  0.00           P  
ATOM   1863  OP1 A      59      72.212 -20.693  16.130  1.00  0.00           O  
ATOM   1864  OP2 A      59      74.542 -20.512  17.184  1.00  0.00           O  
ATOM   1865  O5' A      59      74.052 -19.421  14.972  1.00  0.00           O  
ATOM   1866  C5' A      59      74.296 -20.351  13.938  1.00  0.00           C  
ATOM   1867  H5' A      59      73.359 -20.828  13.647  1.00  0.00           H  
ATOM   1868 H5'' A      59      74.982 -21.123  14.292  1.00  0.00           H  
ATOM   1869  C4' A      59      74.899 -19.650  12.717  1.00  0.00           C  
ATOM   1870  H4' A      59      74.204 -18.885  12.365  1.00  0.00           H  
ATOM   1871  O4' A      59      76.154 -19.029  13.000  1.00  0.00           O  
ATOM   1872  C1' A      59      77.089 -19.371  11.982  1.00  0.00           C  
ATOM   1873  H1' A      59      77.568 -18.473  11.587  1.00  0.00           H  
ATOM   1874  N9  A      59      78.150 -20.248  12.535  1.00  0.00           N  
ATOM   1875  C8  A      59      78.158 -20.922  13.734  1.00  0.00           C  
ATOM   1876  H8  A      59      77.286 -20.987  14.373  1.00  0.00           H  
ATOM   1877  N7  A      59      79.315 -21.435  14.060  1.00  0.00           N  
ATOM   1878  C5  A      59      80.135 -21.072  12.984  1.00  0.00           C  
ATOM   1879  C6  A      59      81.505 -21.250  12.670  1.00  0.00           C  
ATOM   1880  N6  A      59      82.382 -21.881  13.430  1.00  0.00           N  
ATOM   1881  H61 A      59      83.339 -21.924  13.125  1.00  0.00           H  
ATOM   1882  H62 A      59      82.085 -22.282  14.306  1.00  0.00           H  
ATOM   1883  N1  A      59      82.026 -20.780  11.539  1.00  0.00           N  
ATOM   1884  C2  A      59      81.217 -20.135  10.710  1.00  0.00           C  
ATOM   1885  H2  A      59      81.669 -19.769   9.796  1.00  0.00           H  
ATOM   1886  N3  A      59      79.917 -19.888  10.859  1.00  0.00           N  
ATOM   1887  C4  A      59      79.429 -20.378  12.035  1.00  0.00           C  
ATOM   1888  C3' A      59      75.111 -20.657  11.586  1.00  0.00           C  
ATOM   1889  H3' A      59      75.438 -21.606  12.017  1.00  0.00           H  
ATOM   1890  C2' A      59      76.302 -20.023  10.849  1.00  0.00           C  
ATOM   1891  H2' A      59      76.900 -20.795  10.377  1.00  0.00           H  
ATOM   1892  O2' A      59      75.951 -19.000   9.921  1.00  0.00           O  
ATOM   1893 HO2' A      59      75.546 -19.438   9.151  1.00  0.00           H  
ATOM   1894  O3' A      59      73.914 -20.839  10.827  1.00  0.00           O  
ATOM   1895  P   U      60      73.846 -21.876   9.594  1.00  0.00           P  
ATOM   1896  OP1 U      60      72.416 -22.025   9.206  1.00  0.00           O  
ATOM   1897  OP2 U      60      74.616 -23.089   9.983  1.00  0.00           O  
ATOM   1898  O5' U      60      74.600 -21.041   8.413  1.00  0.00           O  
ATOM   1899  C5' U      60      75.155 -21.649   7.251  1.00  0.00           C  
ATOM   1900  H5' U      60      75.408 -20.871   6.531  1.00  0.00           H  
ATOM   1901 H5'' U      60      74.422 -22.317   6.796  1.00  0.00           H  
ATOM   1902  C4' U      60      76.422 -22.450   7.571  1.00  0.00           C  
ATOM   1903  H4' U      60      76.121 -23.323   8.144  1.00  0.00           H  
ATOM   1904  O4' U      60      77.398 -21.711   8.301  1.00  0.00           O  
ATOM   1905  C1' U      60      78.639 -22.409   8.199  1.00  0.00           C  
ATOM   1906  H1' U      60      79.386 -21.715   7.804  1.00  0.00           H  
ATOM   1907  N1  U      60      79.135 -22.935   9.507  1.00  0.00           N  
ATOM   1908  C6  U      60      78.268 -23.287  10.520  1.00  0.00           C  
ATOM   1909  H6  U      60      77.210 -23.091  10.397  1.00  0.00           H  
ATOM   1910  C5  U      60      78.721 -23.910  11.639  1.00  0.00           C  
ATOM   1911  H5  U      60      78.030 -24.190  12.420  1.00  0.00           H  
ATOM   1912  C4  U      60      80.121 -24.238  11.808  1.00  0.00           C  
ATOM   1913  O4  U      60      80.612 -24.795  12.785  1.00  0.00           O  
ATOM   1914  N3  U      60      80.925 -23.868  10.756  1.00  0.00           N  
ATOM   1915  H3  U      60      81.908 -24.050  10.846  1.00  0.00           H  
ATOM   1916  C2  U      60      80.500 -23.231   9.606  1.00  0.00           C  
ATOM   1917  O2  U      60      81.324 -22.951   8.733  1.00  0.00           O  
ATOM   1918  C3' U      60      77.242 -22.923   6.371  1.00  0.00           C  
ATOM   1919  H3' U      60      77.612 -22.023   5.872  1.00  0.00           H  
ATOM   1920  C2' U      60      78.417 -23.531   7.161  1.00  0.00           C  
ATOM   1921  H2' U      60      79.296 -23.650   6.525  1.00  0.00           H  
ATOM   1922  O2' U      60      78.066 -24.744   7.816  1.00  0.00           O  
ATOM   1923 HO2' U      60      77.260 -25.073   7.357  1.00  0.00           H  
ATOM   1924  O3' U      60      76.604 -23.686   5.343  1.00  0.00           O  
ATOM   1925  P   U      61      76.266 -25.263   5.434  1.00  0.00           P  
ATOM   1926  OP1 U      61      75.403 -25.618   4.275  1.00  0.00           O  
ATOM   1927  OP2 U      61      75.783 -25.537   6.811  1.00  0.00           O  
ATOM   1928  O5' U      61      77.685 -26.024   5.294  1.00  0.00           O  
ATOM   1929  C5' U      61      78.617 -25.721   4.265  1.00  0.00           C  
ATOM   1930  H5' U      61      78.704 -24.639   4.148  1.00  0.00           H  
ATOM   1931 H5'' U      61      78.271 -26.140   3.319  1.00  0.00           H  
ATOM   1932  C4' U      61      80.021 -26.273   4.581  1.00  0.00           C  
ATOM   1933  H4' U      61      80.688 -25.991   3.765  1.00  0.00           H  
ATOM   1934  O4' U      61      80.563 -25.764   5.804  1.00  0.00           O  
ATOM   1935  C1' U      61      81.397 -26.769   6.387  1.00  0.00           C  
ATOM   1936  H1' U      61      82.407 -26.374   6.493  1.00  0.00           H  
ATOM   1937  N1  U      61      80.921 -27.193   7.737  1.00  0.00           N  
ATOM   1938  C6  U      61      79.582 -27.308   8.034  1.00  0.00           C  
ATOM   1939  H6  U      61      78.852 -27.139   7.256  1.00  0.00           H  
ATOM   1940  C5  U      61      79.163 -27.569   9.299  1.00  0.00           C  
ATOM   1941  H5  U      61      78.107 -27.623   9.518  1.00  0.00           H  
ATOM   1942  C4  U      61      80.101 -27.758  10.381  1.00  0.00           C  
ATOM   1943  O4  U      61      79.801 -27.970  11.552  1.00  0.00           O  
ATOM   1944  N3  U      61      81.422 -27.686  10.005  1.00  0.00           N  
ATOM   1945  H3  U      61      82.102 -27.894  10.722  1.00  0.00           H  
ATOM   1946  C2  U      61      81.882 -27.448   8.724  1.00  0.00           C  
ATOM   1947  O2  U      61      83.093 -27.475   8.499  1.00  0.00           O  
ATOM   1948  C3' U      61      80.072 -27.798   4.717  1.00  0.00           C  
ATOM   1949  H3' U      61      79.297 -28.114   5.415  1.00  0.00           H  
ATOM   1950  C2' U      61      81.446 -27.939   5.400  1.00  0.00           C  
ATOM   1951  H2' U      61      81.542 -28.895   5.915  1.00  0.00           H  
ATOM   1952  O2' U      61      82.542 -27.695   4.520  1.00  0.00           O  
ATOM   1953 HO2' U      61      83.269 -28.318   4.713  1.00  0.00           H  
ATOM   1954  O3' U      61      79.924 -28.500   3.486  1.00  0.00           O  
ATOM   1955  P   A      62      79.388 -30.026   3.487  1.00  0.00           P  
ATOM   1956  OP1 A      62      79.426 -30.520   2.079  1.00  0.00           O  
ATOM   1957  OP2 A      62      78.080 -30.054   4.202  1.00  0.00           O  
ATOM   1958  O5' A      62      80.454 -30.871   4.377  1.00  0.00           O  
ATOM   1959  C5' A      62      81.762 -31.140   3.886  1.00  0.00           C  
ATOM   1960  H5' A      62      82.257 -30.202   3.642  1.00  0.00           H  
ATOM   1961 H5'' A      62      81.689 -31.726   2.969  1.00  0.00           H  
ATOM   1962  C4' A      62      82.644 -31.919   4.878  1.00  0.00           C  
ATOM   1963  H4' A      62      83.594 -32.143   4.391  1.00  0.00           H  
ATOM   1964  O4' A      62      82.921 -31.194   6.073  1.00  0.00           O  
ATOM   1965  C1' A      62      83.027 -32.118   7.149  1.00  0.00           C  
ATOM   1966  H1' A      62      84.022 -32.059   7.593  1.00  0.00           H  
ATOM   1967  N9  A      62      82.028 -31.748   8.180  1.00  0.00           N  
ATOM   1968  C8  A      62      80.852 -31.052   8.026  1.00  0.00           C  
ATOM   1969  H8  A      62      80.474 -30.753   7.056  1.00  0.00           H  
ATOM   1970  N7  A      62      80.251 -30.753   9.149  1.00  0.00           N  
ATOM   1971  C5  A      62      81.085 -31.325  10.120  1.00  0.00           C  
ATOM   1972  C6  A      62      81.065 -31.411  11.537  1.00  0.00           C  
ATOM   1973  N6  A      62      80.174 -30.854  12.337  1.00  0.00           N  
ATOM   1974  H61 A      62      80.300 -30.929  13.337  1.00  0.00           H  
ATOM   1975  H62 A      62      79.518 -30.199  11.941  1.00  0.00           H  
ATOM   1976  N1  A      62      81.998 -32.095  12.196  1.00  0.00           N  
ATOM   1977  C2  A      62      82.969 -32.657  11.493  1.00  0.00           C  
ATOM   1978  H2  A      62      83.700 -33.205  12.068  1.00  0.00           H  
ATOM   1979  N3  A      62      83.152 -32.634  10.174  1.00  0.00           N  
ATOM   1980  C4  A      62      82.156 -31.953   9.536  1.00  0.00           C  
ATOM   1981  C3' A      62      82.011 -33.245   5.306  1.00  0.00           C  
ATOM   1982  H3' A      62      80.972 -33.063   5.588  1.00  0.00           H  
ATOM   1983  C2' A      62      82.816 -33.534   6.586  1.00  0.00           C  
ATOM   1984  H2' A      62      82.234 -34.148   7.273  1.00  0.00           H  
ATOM   1985  O2' A      62      84.096 -34.120   6.334  1.00  0.00           O  
ATOM   1986 HO2' A      62      84.405 -34.596   7.126  1.00  0.00           H  
ATOM   1987  O3' A      62      82.084 -34.241   4.284  1.00  0.00           O  
ATOM   1988  P   U      63      81.000 -35.437   4.218  1.00  0.00           P  
ATOM   1989  OP1 U      63      81.350 -36.305   3.056  1.00  0.00           O  
ATOM   1990  OP2 U      63      79.635 -34.841   4.262  1.00  0.00           O  
ATOM   1991  O5' U      63      81.213 -36.279   5.586  1.00  0.00           O  
ATOM   1992  C5' U      63      82.300 -37.181   5.738  1.00  0.00           C  
ATOM   1993  H5' U      63      83.236 -36.676   5.494  1.00  0.00           H  
ATOM   1994 H5'' U      63      82.174 -38.019   5.050  1.00  0.00           H  
ATOM   1995  C4' U      63      82.404 -37.736   7.167  1.00  0.00           C  
ATOM   1996  H4' U      63      83.192 -38.490   7.188  1.00  0.00           H  
ATOM   1997  O4' U      63      82.724 -36.717   8.115  1.00  0.00           O  
ATOM   1998  C1' U      63      82.113 -37.053   9.359  1.00  0.00           C  
ATOM   1999  H1' U      63      82.885 -37.150  10.125  1.00  0.00           H  
ATOM   2000  N1  U      63      81.132 -36.018   9.795  1.00  0.00           N  
ATOM   2001  C6  U      63      80.386 -35.289   8.892  1.00  0.00           C  
ATOM   2002  H6  U      63      80.523 -35.458   7.833  1.00  0.00           H  
ATOM   2003  C5  U      63      79.484 -34.367   9.318  1.00  0.00           C  
ATOM   2004  H5  U      63      78.907 -33.800   8.602  1.00  0.00           H  
ATOM   2005  C4  U      63      79.261 -34.124  10.727  1.00  0.00           C  
ATOM   2006  O4  U      63      78.473 -33.314  11.203  1.00  0.00           O  
ATOM   2007  N3  U      63      80.034 -34.888  11.562  1.00  0.00           N  
ATOM   2008  H3  U      63      79.867 -34.786  12.551  1.00  0.00           H  
ATOM   2009  C2  U      63      80.939 -35.847  11.172  1.00  0.00           C  
ATOM   2010  O2  U      63      81.517 -36.516  12.029  1.00  0.00           O  
ATOM   2011  C3' U      63      81.112 -38.387   7.674  1.00  0.00           C  
ATOM   2012  H3' U      63      80.285 -37.697   7.503  1.00  0.00           H  
ATOM   2013  C2' U      63      81.423 -38.411   9.180  1.00  0.00           C  
ATOM   2014  H2' U      63      80.501 -38.466   9.757  1.00  0.00           H  
ATOM   2015  O2' U      63      82.346 -39.434   9.571  1.00  0.00           O  
ATOM   2016 HO2' U      63      82.159 -39.714  10.488  1.00  0.00           H  
ATOM   2017  O3' U      63      80.806 -39.653   7.095  1.00  0.00           O  
ATOM   2018  P   G      64      79.297 -40.237   7.156  1.00  0.00           P  
ATOM   2019  OP1 G      64      79.295 -41.563   6.474  1.00  0.00           O  
ATOM   2020  OP2 G      64      78.368 -39.188   6.653  1.00  0.00           O  
ATOM   2021  O5' G      64      78.979 -40.459   8.730  1.00  0.00           O  
ATOM   2022  C5' G      64      79.627 -41.488   9.466  1.00  0.00           C  
ATOM   2023  H5' G      64      80.702 -41.442   9.294  1.00  0.00           H  
ATOM   2024 H5'' G      64      79.277 -42.460   9.112  1.00  0.00           H  
ATOM   2025  C4' G      64      79.372 -41.398  10.980  1.00  0.00           C  
ATOM   2026  H4' G      64      79.959 -42.173  11.474  1.00  0.00           H  
ATOM   2027  O4' G      64      79.742 -40.132  11.530  1.00  0.00           O  
ATOM   2028  C1' G      64      78.828 -39.802  12.573  1.00  0.00           C  
ATOM   2029  H1' G      64      79.370 -39.611  13.502  1.00  0.00           H  
ATOM   2030  N9  G      64      78.060 -38.578  12.236  1.00  0.00           N  
ATOM   2031  C8  G      64      77.915 -37.944  11.026  1.00  0.00           C  
ATOM   2032  H8  G      64      78.322 -38.347  10.107  1.00  0.00           H  
ATOM   2033  N7  G      64      77.268 -36.809  11.087  1.00  0.00           N  
ATOM   2034  C5  G      64      76.924 -36.693  12.440  1.00  0.00           C  
ATOM   2035  C6  G      64      76.203 -35.676  13.169  1.00  0.00           C  
ATOM   2036  O6  G      64      75.734 -34.607  12.777  1.00  0.00           O  
ATOM   2037  N1  G      64      76.021 -35.981  14.502  1.00  0.00           N  
ATOM   2038  H1  G      64      75.536 -35.307  15.072  1.00  0.00           H  
ATOM   2039  C2  G      64      76.501 -37.100  15.088  1.00  0.00           C  
ATOM   2040  N2  G      64      76.217 -37.268  16.351  1.00  0.00           N  
ATOM   2041  H21 G      64      75.641 -36.590  16.846  1.00  0.00           H  
ATOM   2042  H22 G      64      76.573 -38.091  16.807  1.00  0.00           H  
ATOM   2043  N3  G      64      77.200 -38.049  14.470  1.00  0.00           N  
ATOM   2044  C4  G      64      77.379 -37.792  13.139  1.00  0.00           C  
ATOM   2045  C3' G      64      77.906 -41.619  11.355  1.00  0.00           C  
ATOM   2046  H3' G      64      77.280 -41.006  10.701  1.00  0.00           H  
ATOM   2047  C2' G      64      77.902 -41.009  12.769  1.00  0.00           C  
ATOM   2048  H2' G      64      76.897 -40.698  13.055  1.00  0.00           H  
ATOM   2049  O2' G      64      78.491 -41.846  13.771  1.00  0.00           O  
ATOM   2050 HO2' G      64      78.193 -41.560  14.656  1.00  0.00           H  
ATOM   2051  O3' G      64      77.522 -42.991  11.276  1.00  0.00           O  
ATOM   2052  P   U      65      75.970 -43.412  11.141  1.00  0.00           P  
ATOM   2053  OP1 U      65      75.905 -44.900  11.082  1.00  0.00           O  
ATOM   2054  OP2 U      65      75.373 -42.636  10.019  1.00  0.00           O  
ATOM   2055  O5' U      65      75.271 -42.910  12.511  1.00  0.00           O  
ATOM   2056  C5' U      65      75.518 -43.554  13.755  1.00  0.00           C  
ATOM   2057  H5' U      65      76.588 -43.581  13.960  1.00  0.00           H  
ATOM   2058 H5'' U      65      75.160 -44.583  13.705  1.00  0.00           H  
ATOM   2059  C4' U      65      74.804 -42.852  14.923  1.00  0.00           C  
ATOM   2060  H4' U      65      74.997 -43.414  15.839  1.00  0.00           H  
ATOM   2061  O4' U      65      75.230 -41.503  15.123  1.00  0.00           O  
ATOM   2062  C1' U      65      74.107 -40.723  15.534  1.00  0.00           C  
ATOM   2063  H1' U      65      74.305 -40.289  16.516  1.00  0.00           H  
ATOM   2064  N1  U      65      73.820 -39.613  14.580  1.00  0.00           N  
ATOM   2065  C6  U      65      74.186 -39.677  13.252  1.00  0.00           C  
ATOM   2066  H6  U      65      74.657 -40.574  12.875  1.00  0.00           H  
ATOM   2067  C5  U      65      73.978 -38.624  12.419  1.00  0.00           C  
ATOM   2068  H5  U      65      74.283 -38.683  11.384  1.00  0.00           H  
ATOM   2069  C4  U      65      73.355 -37.406  12.885  1.00  0.00           C  
ATOM   2070  O4  U      65      73.162 -36.398  12.217  1.00  0.00           O  
ATOM   2071  N3  U      65      72.975 -37.433  14.202  1.00  0.00           N  
ATOM   2072  H3  U      65      72.506 -36.612  14.556  1.00  0.00           H  
ATOM   2073  C2  U      65      73.162 -38.480  15.077  1.00  0.00           C  
ATOM   2074  O2  U      65      72.747 -38.379  16.231  1.00  0.00           O  
ATOM   2075  C3' U      65      73.292 -42.804  14.708  1.00  0.00           C  
ATOM   2076  H3' U      65      73.087 -42.481  13.686  1.00  0.00           H  
ATOM   2077  C2' U      65      72.905 -41.667  15.666  1.00  0.00           C  
ATOM   2078  H2' U      65      71.986 -41.182  15.335  1.00  0.00           H  
ATOM   2079  O2' U      65      72.801 -42.078  17.028  1.00  0.00           O  
ATOM   2080 HO2' U      65      72.019 -42.657  17.106  1.00  0.00           H  
ATOM   2081  O3' U      65      72.672 -44.061  14.966  1.00  0.00           O  
ATOM   2082  P   C      66      71.128 -44.301  14.592  1.00  0.00           P  
ATOM   2083  OP1 C      66      70.838 -45.755  14.729  1.00  0.00           O  
ATOM   2084  OP2 C      66      70.845 -43.627  13.294  1.00  0.00           O  
ATOM   2085  O5' C      66      70.355 -43.514  15.772  1.00  0.00           O  
ATOM   2086  C5' C      66      68.975 -43.228  15.649  1.00  0.00           C  
ATOM   2087  H5' C      66      68.389 -44.121  15.873  1.00  0.00           H  
ATOM   2088 H5'' C      66      68.769 -42.955  14.613  1.00  0.00           H  
ATOM   2089  C4' C      66      68.514 -42.073  16.557  1.00  0.00           C  
ATOM   2090  H4' C      66      68.283 -42.447  17.555  1.00  0.00           H  
ATOM   2091  O4' C      66      69.454 -41.000  16.652  1.00  0.00           O  
ATOM   2092  C1' C      66      68.794 -39.756  16.401  1.00  0.00           C  
ATOM   2093  H1' C      66      69.066 -39.045  17.187  1.00  0.00           H  
ATOM   2094  N1  C      66      69.207 -39.170  15.088  1.00  0.00           N  
ATOM   2095  C6  C      66      69.796 -39.919  14.095  1.00  0.00           C  
ATOM   2096  H6  C      66      69.982 -40.976  14.250  1.00  0.00           H  
ATOM   2097  C5  C      66      70.145 -39.340  12.919  1.00  0.00           C  
ATOM   2098  H5  C      66      70.608 -39.932  12.143  1.00  0.00           H  
ATOM   2099  C4  C      66      69.865 -37.956  12.765  1.00  0.00           C  
ATOM   2100  N4  C      66      70.167 -37.330  11.666  1.00  0.00           N  
ATOM   2101  H41 C      66      70.008 -36.328  11.649  1.00  0.00           H  
ATOM   2102  H42 C      66      70.627 -37.813  10.915  1.00  0.00           H  
ATOM   2103  N3  C      66      69.306 -37.221  13.702  1.00  0.00           N  
ATOM   2104  C2  C      66      68.970 -37.805  14.874  1.00  0.00           C  
ATOM   2105  O2  C      66      68.442 -37.091  15.727  1.00  0.00           O  
ATOM   2106  C3' C      66      67.260 -41.459  15.942  1.00  0.00           C  
ATOM   2107  H3' C      66      67.497 -41.334  14.883  1.00  0.00           H  
ATOM   2108  C2' C      66      67.271 -40.005  16.452  1.00  0.00           C  
ATOM   2109  H2' C      66      66.736 -39.360  15.751  1.00  0.00           H  
ATOM   2110  O2' C      66      66.847 -39.760  17.792  1.00  0.00           O  
ATOM   2111 HO2' C      66      66.773 -38.800  17.958  1.00  0.00           H  
ATOM   2112  O3' C      66      66.119 -42.315  15.878  1.00  0.00           O  
ATOM   2113  P   C      67      65.051 -42.651  17.042  1.00  0.00           P  
ATOM   2114  OP1 C      67      65.544 -42.250  18.389  1.00  0.00           O  
ATOM   2115  OP2 C      67      64.685 -44.084  16.858  1.00  0.00           O  
ATOM   2116  O5' C      67      63.715 -41.793  16.665  1.00  0.00           O  
ATOM   2117  C5' C      67      63.726 -40.559  15.941  1.00  0.00           C  
ATOM   2118  H5' C      67      64.584 -39.956  16.233  1.00  0.00           H  
ATOM   2119 H5'' C      67      62.838 -40.005  16.247  1.00  0.00           H  
ATOM   2120  C4' C      67      63.666 -40.654  14.393  1.00  0.00           C  
ATOM   2121  H4' C      67      63.268 -39.700  14.039  1.00  0.00           H  
ATOM   2122  O4' C      67      64.913 -40.861  13.732  1.00  0.00           O  
ATOM   2123  C1' C      67      64.629 -41.240  12.385  1.00  0.00           C  
ATOM   2124  H1' C      67      64.725 -40.345  11.763  1.00  0.00           H  
ATOM   2125  N1  C      67      65.540 -42.289  11.829  1.00  0.00           N  
ATOM   2126  C6  C      67      66.183 -43.196  12.634  1.00  0.00           C  
ATOM   2127  H6  C      67      66.033 -43.156  13.701  1.00  0.00           H  
ATOM   2128  C5  C      67      67.004 -44.132  12.096  1.00  0.00           C  
ATOM   2129  H5  C      67      67.520 -44.830  12.738  1.00  0.00           H  
ATOM   2130  C4  C      67      67.142 -44.147  10.682  1.00  0.00           C  
ATOM   2131  N4  C      67      67.899 -45.038  10.098  1.00  0.00           N  
ATOM   2132  H41 C      67      67.951 -45.029   9.093  1.00  0.00           H  
ATOM   2133  H42 C      67      68.418 -45.694  10.657  1.00  0.00           H  
ATOM   2134  N3  C      67      66.513 -43.309   9.882  1.00  0.00           N  
ATOM   2135  C2  C      67      65.705 -42.366  10.435  1.00  0.00           C  
ATOM   2136  O2  C      67      65.122 -41.593   9.670  1.00  0.00           O  
ATOM   2137  C3' C      67      62.761 -41.758  13.836  1.00  0.00           C  
ATOM   2138  H3' C      67      63.089 -42.709  14.261  1.00  0.00           H  
ATOM   2139  C2' C      67      63.159 -41.698  12.343  1.00  0.00           C  
ATOM   2140  H2' C      67      63.057 -42.686  11.889  1.00  0.00           H  
ATOM   2141  O2' C      67      62.429 -40.717  11.596  1.00  0.00           O  
ATOM   2142 HO2' C      67      62.636 -40.795  10.643  1.00  0.00           H  
ATOM   2143  O3' C      67      61.362 -41.561  14.040  1.00  0.00           O  
ATOM   2144  P   A3     68      60.375 -42.775  14.454  1.00  0.00           P  
ATOM   2145  OP1 A3     68      58.993 -42.298  14.170  1.00  0.00           O  
ATOM   2146  OP2 A3     68      60.681 -43.193  15.848  1.00  0.00           O  
ATOM   2147  O5' A3     68      60.631 -44.042  13.461  1.00  0.00           O  
ATOM   2148  C5' A3     68      61.718 -44.953  13.629  1.00  0.00           C  
ATOM   2149  H5' A3     68      61.972 -45.053  14.685  1.00  0.00           H  
ATOM   2150 H5'' A3     68      62.598 -44.586  13.100  1.00  0.00           H  
ATOM   2151  C4' A3     68      61.352 -46.351  13.102  1.00  0.00           C  
ATOM   2152  H4' A3     68      60.536 -46.748  13.710  1.00  0.00           H  
ATOM   2153  O4' A3     68      60.945 -46.340  11.738  1.00  0.00           O  
ATOM   2154  C1' A3     68      61.258 -47.603  11.155  1.00  0.00           C  
ATOM   2155  H1' A3     68      60.341 -48.119  10.856  1.00  0.00           H  
ATOM   2156  N9  A3     68      62.097 -47.398   9.947  1.00  0.00           N  
ATOM   2157  C8  A3     68      62.763 -46.266   9.536  1.00  0.00           C  
ATOM   2158  H8  A3     68      62.759 -45.348  10.112  1.00  0.00           H  
ATOM   2159  N7  A3     68      63.384 -46.390   8.388  1.00  0.00           N  
ATOM   2160  C5  A3     68      63.102 -47.717   8.017  1.00  0.00           C  
ATOM   2161  C6  A3     68      63.425 -48.543   6.908  1.00  0.00           C  
ATOM   2162  N6  A3     68      64.145 -48.174   5.862  1.00  0.00           N  
ATOM   2163  H61 A3     68      64.304 -48.846   5.127  1.00  0.00           H  
ATOM   2164  H62 A3     68      64.506 -47.231   5.815  1.00  0.00           H  
ATOM   2165  N1  A3     68      63.001 -49.807   6.836  1.00  0.00           N  
ATOM   2166  C2  A3     68      62.259 -50.269   7.836  1.00  0.00           C  
ATOM   2167  H2  A3     68      61.931 -51.297   7.749  1.00  0.00           H  
ATOM   2168  N3  A3     68      61.865 -49.621   8.931  1.00  0.00           N  
ATOM   2169  C4  A3     68      62.325 -48.335   8.963  1.00  0.00           C  
ATOM   2170  C3' A3     68      62.513 -47.347  13.165  1.00  0.00           C  
ATOM   2171  H3' A3     68      63.404 -46.889  12.728  1.00  0.00           H  
ATOM   2172  C2' A3     68      61.995 -48.442  12.215  1.00  0.00           C  
ATOM   2173  H2' A3     68      62.831 -48.996  11.779  1.00  0.00           H  
ATOM   2174  O2' A3     68      61.063 -49.335  12.838  1.00  0.00           O  
ATOM   2175 HO2' A3     68      60.896 -50.104  12.254  1.00  0.00           H  
ATOM   2176  O3' A3     68      62.802 -47.813  14.486  1.00  0.00           O  
ATOM   2177 HO3' A3     68      63.391 -48.594  14.426  1.00  0.00           H  
TER   
END   
