# Supplementary material for: RPocket: an intuitive database of RNA pocket topology information with RNA-ligand data resources
Source: BMC Bioinformatics. 2021 Sep 8;22:428. doi: 10.1186/s12859-021-04349-4 (PMC8424408; doi:10.1186/s12859-021-04349-4)
Supplement: Supplementary file 7 — Additional file 7. Folder S3: Nine other experimental structures and their modeling structures and pockets. [file 12859_2021_4349_MOESM7_ESM.zip › 12859_2021_4349_MOESM7_ESM/3GOT_d3.pdb]

REMARK                                                              
ATOM      1 HO5' G5      1      28.709 -20.405  70.082  1.00  0.00           H  
ATOM      2  O5' G5      1      29.083 -21.292  69.915  1.00  0.00           O  
ATOM      3  C5' G5      1      28.009 -22.202  69.664  1.00  0.00           C  
ATOM      4  H5' G5      1      28.155 -22.646  68.678  1.00  0.00           H  
ATOM      5 H5'' G5      1      27.065 -21.661  69.623  1.00  0.00           H  
ATOM      6  C4' G5      1      27.887 -23.350  70.689  1.00  0.00           C  
ATOM      7  H4' G5      1      26.997 -23.930  70.442  1.00  0.00           H  
ATOM      8  O4' G5      1      29.030 -24.190  70.559  1.00  0.00           O  
ATOM      9  C1' G5      1      29.268 -24.856  71.790  1.00  0.00           C  
ATOM     10  H1' G5      1      29.047 -25.917  71.655  1.00  0.00           H  
ATOM     11  N9  G5      1      30.709 -24.741  72.154  1.00  0.00           N  
ATOM     12  C8  G5      1      31.677 -25.670  71.860  1.00  0.00           C  
ATOM     13  H8  G5      1      31.449 -26.597  71.347  1.00  0.00           H  
ATOM     14  N7  G5      1      32.888 -25.333  72.219  1.00  0.00           N  
ATOM     15  C5  G5      1      32.714 -24.081  72.822  1.00  0.00           C  
ATOM     16  C6  G5      1      33.670 -23.181  73.423  1.00  0.00           C  
ATOM     17  O6  G5      1      34.893 -23.303  73.532  1.00  0.00           O  
ATOM     18  N1  G5      1      33.101 -22.033  73.939  1.00  0.00           N  
ATOM     19  H1  G5      1      33.719 -21.370  74.368  1.00  0.00           H  
ATOM     20  C2  G5      1      31.770 -21.772  73.894  1.00  0.00           C  
ATOM     21  N2  G5      1      31.352 -20.658  74.443  1.00  0.00           N  
ATOM     22  H21 G5      1      31.993 -20.013  74.879  1.00  0.00           H  
ATOM     23  H22 G5      1      30.363 -20.469  74.407  1.00  0.00           H  
ATOM     24  N3  G5      1      30.856 -22.569  73.344  1.00  0.00           N  
ATOM     25  C4  G5      1      31.380 -23.717  72.810  1.00  0.00           C  
ATOM     26  C3' G5      1      27.795 -22.988  72.187  1.00  0.00           C  
ATOM     27  H3' G5      1      28.521 -22.204  72.403  1.00  0.00           H  
ATOM     28  C2' G5      1      28.268 -24.314  72.820  1.00  0.00           C  
ATOM     29  H2' G5      1      28.738 -24.131  73.790  1.00  0.00           H  
ATOM     30  O2' G5      1      27.230 -25.299  72.924  1.00  0.00           O  
ATOM     31 HO2' G5      1      27.288 -25.750  73.785  1.00  0.00           H  
ATOM     32  O3' G5      1      26.525 -22.615  72.725  1.00  0.00           O  
ATOM     33  P   G       2      25.714 -21.337  72.155  1.00  0.00           P  
ATOM     34  OP1 G       2      24.723 -21.837  71.159  1.00  0.00           O  
ATOM     35  OP2 G       2      26.709 -20.313  71.717  1.00  0.00           O  
ATOM     36  O5' G       2      24.946 -20.669  73.434  1.00  0.00           O  
ATOM     37  C5' G       2      23.952 -21.318  74.206  1.00  0.00           C  
ATOM     38  H5' G       2      24.420 -21.819  75.050  1.00  0.00           H  
ATOM     39 H5'' G       2      23.438 -22.058  73.596  1.00  0.00           H  
ATOM     40  C4' G       2      22.894 -20.337  74.744  1.00  0.00           C  
ATOM     41  H4' G       2      22.337 -20.822  75.546  1.00  0.00           H  
ATOM     42  O4' G       2      23.443 -19.115  75.249  1.00  0.00           O  
ATOM     43  C1' G       2      22.849 -18.019  74.554  1.00  0.00           C  
ATOM     44  H1' G       2      22.649 -17.198  75.243  1.00  0.00           H  
ATOM     45  N9  G       2      23.731 -17.497  73.485  1.00  0.00           N  
ATOM     46  C8  G       2      25.036 -17.808  73.195  1.00  0.00           C  
ATOM     47  H8  G       2      25.636 -18.441  73.834  1.00  0.00           H  
ATOM     48  N7  G       2      25.471 -17.322  72.065  1.00  0.00           N  
ATOM     49  C5  G       2      24.398 -16.558  71.618  1.00  0.00           C  
ATOM     50  C6  G       2      24.247 -15.746  70.446  1.00  0.00           C  
ATOM     51  O6  G       2      24.983 -15.621  69.469  1.00  0.00           O  
ATOM     52  N1  G       2      23.138 -14.958  70.479  1.00  0.00           N  
ATOM     53  H1  G       2      23.186 -14.139  69.910  1.00  0.00           H  
ATOM     54  C2  G       2      22.267 -14.927  71.494  1.00  0.00           C  
ATOM     55  N2  G       2      21.503 -13.878  71.512  1.00  0.00           N  
ATOM     56  H21 G       2      21.794 -13.062  70.962  1.00  0.00           H  
ATOM     57  H22 G       2      20.986 -13.717  72.352  1.00  0.00           H  
ATOM     58  N3  G       2      22.281 -15.744  72.546  1.00  0.00           N  
ATOM     59  C4  G       2      23.387 -16.547  72.554  1.00  0.00           C  
ATOM     60  C3' G       2      21.917 -19.998  73.614  1.00  0.00           C  
ATOM     61  H3' G       2      22.482 -19.971  72.679  1.00  0.00           H  
ATOM     62  C2' G       2      21.536 -18.538  73.945  1.00  0.00           C  
ATOM     63  H2' G       2      21.300 -18.037  73.010  1.00  0.00           H  
ATOM     64  O2' G       2      20.506 -18.290  74.906  1.00  0.00           O  
ATOM     65 HO2' G       2      20.537 -17.351  75.165  1.00  0.00           H  
ATOM     66  O3' G       2      20.874 -20.973  73.502  1.00  0.00           O  
ATOM     67  P   A       3      20.206 -21.346  72.051  1.00  0.00           P  
ATOM     68  OP1 A       3      19.178 -22.410  72.279  1.00  0.00           O  
ATOM     69  OP2 A       3      21.296 -21.637  71.073  1.00  0.00           O  
ATOM     70  O5' A       3      19.467 -19.999  71.513  1.00  0.00           O  
ATOM     71  C5' A       3      18.550 -19.315  72.342  1.00  0.00           C  
ATOM     72  H5' A       3      18.996 -19.230  73.320  1.00  0.00           H  
ATOM     73 H5'' A       3      17.636 -19.880  72.463  1.00  0.00           H  
ATOM     74  C4' A       3      18.177 -17.910  71.864  1.00  0.00           C  
ATOM     75  H4' A       3      17.438 -17.499  72.544  1.00  0.00           H  
ATOM     76  O4' A       3      19.292 -17.020  71.815  1.00  0.00           O  
ATOM     77  C1' A       3      19.223 -16.298  70.596  1.00  0.00           C  
ATOM     78  H1' A       3      19.295 -15.228  70.797  1.00  0.00           H  
ATOM     79  N9  A       3      20.315 -16.652  69.667  1.00  0.00           N  
ATOM     80  C8  A       3      21.017 -17.825  69.522  1.00  0.00           C  
ATOM     81  H8  A       3      20.810 -18.711  70.099  1.00  0.00           H  
ATOM     82  N7  A       3      21.981 -17.773  68.643  1.00  0.00           N  
ATOM     83  C5  A       3      21.897 -16.460  68.176  1.00  0.00           C  
ATOM     84  C6  A       3      22.659 -15.677  67.278  1.00  0.00           C  
ATOM     85  N6  A       3      23.681 -16.154  66.588  1.00  0.00           N  
ATOM     86  H61 A       3      23.892 -15.622  65.738  1.00  0.00           H  
ATOM     87  H62 A       3      23.914 -17.124  66.690  1.00  0.00           H  
ATOM     88  N1  A       3      22.375 -14.392  67.060  1.00  0.00           N  
ATOM     89  C2  A       3      21.313 -13.894  67.669  1.00  0.00           C  
ATOM     90  H2  A       3      21.087 -12.856  67.450  1.00  0.00           H  
ATOM     91  N3  A       3      20.483 -14.493  68.516  1.00  0.00           N  
ATOM     92  C4  A       3      20.852 -15.786  68.749  1.00  0.00           C  
ATOM     93  C3' A       3      17.539 -17.978  70.482  1.00  0.00           C  
ATOM     94  H3' A       3      18.110 -18.692  69.884  1.00  0.00           H  
ATOM     95  C2' A       3      17.892 -16.595  69.914  1.00  0.00           C  
ATOM     96  H2' A       3      18.082 -16.715  68.853  1.00  0.00           H  
ATOM     97  O2' A       3      16.971 -15.530  70.174  1.00  0.00           O  
ATOM     98 HO2' A       3      17.272 -14.714  69.742  1.00  0.00           H  
ATOM     99  O3' A       3      16.161 -18.363  70.481  1.00  0.00           O  
ATOM    100  P   C       4      15.640 -19.354  69.299  1.00  0.00           P  
ATOM    101  OP1 C       4      14.145 -19.425  69.345  1.00  0.00           O  
ATOM    102  OP2 C       4      16.434 -20.621  69.341  1.00  0.00           O  
ATOM    103  O5' C       4      16.112 -18.618  67.932  1.00  0.00           O  
ATOM    104  C5' C       4      15.214 -18.078  67.004  1.00  0.00           C  
ATOM    105  H5' C       4      14.182 -18.172  67.325  1.00  0.00           H  
ATOM    106 H5'' C       4      15.326 -18.648  66.084  1.00  0.00           H  
ATOM    107  C4' C       4      15.468 -16.596  66.732  1.00  0.00           C  
ATOM    108  H4' C       4      14.636 -16.050  67.158  1.00  0.00           H  
ATOM    109  O4' C       4      16.660 -15.995  67.239  1.00  0.00           O  
ATOM    110  C1' C       4      17.359 -15.376  66.182  1.00  0.00           C  
ATOM    111  H1' C       4      17.770 -14.423  66.516  1.00  0.00           H  
ATOM    112  N1  C       4      18.521 -16.213  65.717  1.00  0.00           N  
ATOM    113  C6  C       4      18.622 -17.569  65.950  1.00  0.00           C  
ATOM    114  H6  C       4      17.791 -18.119  66.350  1.00  0.00           H  
ATOM    115  C5  C       4      19.779 -18.235  65.716  1.00  0.00           C  
ATOM    116  H5  C       4      19.853 -19.290  65.935  1.00  0.00           H  
ATOM    117  C4  C       4      20.851 -17.493  65.161  1.00  0.00           C  
ATOM    118  N4  C       4      21.972 -18.087  64.852  1.00  0.00           N  
ATOM    119  H41 C       4      22.434 -17.572  64.098  1.00  0.00           H  
ATOM    120  H42 C       4      22.042 -19.087  64.922  1.00  0.00           H  
ATOM    121  N3  C       4      20.775 -16.211  64.892  1.00  0.00           N  
ATOM    122  C2  C       4      19.651 -15.539  65.232  1.00  0.00           C  
ATOM    123  O2  C       4      19.657 -14.315  65.131  1.00  0.00           O  
ATOM    124  C3' C       4      15.381 -16.339  65.240  1.00  0.00           C  
ATOM    125  H3' C       4      15.856 -17.146  64.670  1.00  0.00           H  
ATOM    126  C2' C       4      16.260 -15.087  65.154  1.00  0.00           C  
ATOM    127  H2' C       4      16.700 -14.958  64.187  1.00  0.00           H  
ATOM    128  O2' C       4      15.513 -13.928  65.499  1.00  0.00           O  
ATOM    129 HO2' C       4      14.565 -14.103  65.346  1.00  0.00           H  
ATOM    130  O3' C       4      14.008 -16.144  64.914  1.00  0.00           O  
ATOM    131  P   A       5      13.267 -17.173  63.907  1.00  0.00           P  
ATOM    132  OP1 A       5      11.834 -16.766  63.823  1.00  0.00           O  
ATOM    133  OP2 A       5      13.594 -18.570  64.327  1.00  0.00           O  
ATOM    134  O5' A       5      14.012 -16.845  62.501  1.00  0.00           O  
ATOM    135  C5' A       5      14.305 -15.504  62.122  1.00  0.00           C  
ATOM    136  H5' A       5      14.235 -14.802  62.955  1.00  0.00           H  
ATOM    137 H5'' A       5      13.606 -15.177  61.351  1.00  0.00           H  
ATOM    138  C4' A       5      15.726 -15.363  61.589  1.00  0.00           C  
ATOM    139  H4' A       5      15.959 -14.302  61.616  1.00  0.00           H  
ATOM    140  O4' A       5      16.752 -16.100  62.329  1.00  0.00           O  
ATOM    141  C1' A       5      17.945 -15.854  61.617  1.00  0.00           C  
ATOM    142  H1' A       5      18.351 -14.897  61.857  1.00  0.00           H  
ATOM    143  N9  A       5      19.132 -16.762  61.642  1.00  0.00           N  
ATOM    144  C8  A       5      19.224 -18.025  62.204  1.00  0.00           C  
ATOM    145  H8  A       5      18.462 -18.374  62.892  1.00  0.00           H  
ATOM    146  N7  A       5      20.222 -18.801  61.831  1.00  0.00           N  
ATOM    147  C5  A       5      20.923 -18.026  60.903  1.00  0.00           C  
ATOM    148  C6  A       5      22.149 -18.322  59.836  1.00  0.00           C  
ATOM    149  N6  A       5      22.757 -19.469  59.960  1.00  0.00           N  
ATOM    150  H61 A       5      23.535 -19.771  59.403  1.00  0.00           H  
ATOM    151  H62 A       5      22.365 -20.110  60.605  1.00  0.00           H  
ATOM    152  N1  A       5      22.660 -17.234  58.802  1.00  0.00           N  
ATOM    153  C2  A       5      21.978 -15.828  58.887  1.00  0.00           C  
ATOM    154  H2  A       5      22.324 -15.066  58.174  1.00  0.00           H  
ATOM    155  N3  A       5      20.827 -15.435  59.917  1.00  0.00           N  
ATOM    156  C4  A       5      20.310 -16.597  60.899  1.00  0.00           C  
ATOM    157  C3' A       5      15.837 -15.850  60.139  1.00  0.00           C  
ATOM    158  H3' A       5      15.507 -16.878  60.165  1.00  0.00           H  
ATOM    159  C2' A       5      17.351 -15.684  60.251  1.00  0.00           C  
ATOM    160  H2' A       5      17.714 -16.537  59.737  1.00  0.00           H  
ATOM    161  O2' A       5      17.733 -14.362  59.838  1.00  0.00           O  
ATOM    162 HO2' A       5      17.170 -14.144  59.079  1.00  0.00           H  
ATOM    163  O3' A       5      15.308 -15.140  58.969  1.00  0.00           O  
ATOM    164  P   U       6      14.653 -15.841  57.535  1.00  0.00           P  
ATOM    165  OP1 U       6      13.629 -14.781  57.268  1.00  0.00           O  
ATOM    166  OP2 U       6      14.114 -17.175  57.875  1.00  0.00           O  
ATOM    167  O5' U       6      15.591 -15.905  55.998  1.00  0.00           O  
ATOM    168  C5' U       6      16.172 -17.005  55.156  1.00  0.00           C  
ATOM    169  H5' U       6      15.736 -16.492  54.338  1.00  0.00           H  
ATOM    170 H5'' U       6      15.587 -17.890  55.125  1.00  0.00           H  
ATOM    171  C4' U       6      17.476 -17.266  54.234  1.00  0.00           C  
ATOM    172  H4' U       6      17.402 -16.565  53.407  1.00  0.00           H  
ATOM    173  O4' U       6      18.826 -17.079  54.687  1.00  0.00           O  
ATOM    174  C1' U       6      19.674 -18.245  54.571  1.00  0.00           C  
ATOM    175  H1' U       6      20.655 -17.883  54.263  1.00  0.00           H  
ATOM    176  N1  U       6      19.931 -19.185  55.739  1.00  0.00           N  
ATOM    177  C6  U       6      18.991 -20.081  56.208  1.00  0.00           C  
ATOM    178  H6  U       6      18.028 -20.156  55.740  1.00  0.00           H  
ATOM    179  C5  U       6      19.203 -20.801  57.340  1.00  0.00           C  
ATOM    180  H5  U       6      18.424 -21.437  57.732  1.00  0.00           H  
ATOM    181  C4  U       6      20.451 -20.731  58.069  1.00  0.00           C  
ATOM    182  O4  U       6      20.738 -21.306  59.122  1.00  0.00           O  
ATOM    183  N3  U       6      21.399 -19.973  57.451  1.00  0.00           N  
ATOM    184  H3  U       6      22.235 -19.839  58.001  1.00  0.00           H  
ATOM    185  C2  U       6      21.228 -19.242  56.293  1.00  0.00           C  
ATOM    186  O2  U       6      22.219 -18.740  55.766  1.00  0.00           O  
ATOM    187  C3' U       6      17.539 -18.679  53.557  1.00  0.00           C  
ATOM    188  H3' U       6      17.103 -19.381  54.248  1.00  0.00           H  
ATOM    189  C2' U       6      19.052 -18.960  53.405  1.00  0.00           C  
ATOM    190  H2' U       6      19.236 -20.022  53.496  1.00  0.00           H  
ATOM    191  O2' U       6      19.647 -18.410  52.221  1.00  0.00           O  
ATOM    192 HO2' U       6      20.556 -18.744  52.104  1.00  0.00           H  
ATOM    193  O3' U       6      16.948 -18.913  52.278  1.00  0.00           O  
ATOM    194  P   A       7      16.644 -20.427  51.717  1.00  0.00           P  
ATOM    195  OP1 A       7      16.633 -20.319  50.227  1.00  0.00           O  
ATOM    196  OP2 A       7      15.404 -20.944  52.358  1.00  0.00           O  
ATOM    197  O5' A       7      17.872 -21.437  52.142  1.00  0.00           O  
ATOM    198  C5' A       7      19.000 -21.598  51.285  1.00  0.00           C  
ATOM    199  H5' A       7      19.313 -20.614  50.938  1.00  0.00           H  
ATOM    200 H5'' A       7      18.682 -22.158  50.405  1.00  0.00           H  
ATOM    201  C4' A       7      20.253 -22.296  51.860  1.00  0.00           C  
ATOM    202  H4' A       7      21.015 -22.218  51.082  1.00  0.00           H  
ATOM    203  O4' A       7      20.775 -21.698  53.055  1.00  0.00           O  
ATOM    204  C1' A       7      21.661 -22.638  53.663  1.00  0.00           C  
ATOM    205  H1' A       7      22.693 -22.275  53.642  1.00  0.00           H  
ATOM    206  N9  A       7      21.305 -22.989  55.052  1.00  0.00           N  
ATOM    207  C8  A       7      20.064 -23.127  55.620  1.00  0.00           C  
ATOM    208  H8  A       7      19.148 -22.886  55.094  1.00  0.00           H  
ATOM    209  N7  A       7      20.091 -23.528  56.862  1.00  0.00           N  
ATOM    210  C5  A       7      21.450 -23.728  57.108  1.00  0.00           C  
ATOM    211  C6  A       7      22.216 -24.139  58.224  1.00  0.00           C  
ATOM    212  N6  A       7      21.729 -24.266  59.451  1.00  0.00           N  
ATOM    213  H61 A       7      22.370 -24.412  60.219  1.00  0.00           H  
ATOM    214  H62 A       7      20.781 -23.963  59.614  1.00  0.00           H  
ATOM    215  N1  A       7      23.514 -24.433  58.097  1.00  0.00           N  
ATOM    216  C2  A       7      24.082 -24.201  56.921  1.00  0.00           C  
ATOM    217  H2  A       7      25.140 -24.422  56.856  1.00  0.00           H  
ATOM    218  N3  A       7      23.523 -23.690  55.829  1.00  0.00           N  
ATOM    219  C4  A       7      22.186 -23.485  55.984  1.00  0.00           C  
ATOM    220  C3' A       7      20.142 -23.777  52.239  1.00  0.00           C  
ATOM    221  H3' A       7      19.381 -23.876  53.016  1.00  0.00           H  
ATOM    222  C2' A       7      21.546 -23.921  52.853  1.00  0.00           C  
ATOM    223  H2' A       7      21.567 -24.782  53.507  1.00  0.00           H  
ATOM    224  O2' A       7      22.625 -23.953  51.911  1.00  0.00           O  
ATOM    225 HO2' A       7      23.453 -24.219  52.358  1.00  0.00           H  
ATOM    226  O3' A       7      19.906 -24.732  51.210  1.00  0.00           O  
ATOM    227  P   U       8      19.379 -26.220  51.592  1.00  0.00           P  
ATOM    228  OP1 U       8      19.486 -27.061  50.368  1.00  0.00           O  
ATOM    229  OP2 U       8      18.037 -26.067  52.218  1.00  0.00           O  
ATOM    230  O5' U       8      20.372 -26.834  52.731  1.00  0.00           O  
ATOM    231  C5' U       8      21.715 -27.206  52.434  1.00  0.00           C  
ATOM    232  H5' U       8      22.192 -26.418  51.856  1.00  0.00           H  
ATOM    233 H5'' U       8      21.708 -28.099  51.807  1.00  0.00           H  
ATOM    234  C4' U       8      22.585 -27.487  53.681  1.00  0.00           C  
ATOM    235  H4' U       8      23.631 -27.514  53.370  1.00  0.00           H  
ATOM    236  O4' U       8      22.450 -26.525  54.732  1.00  0.00           O  
ATOM    237  C1' U       8      22.556 -27.179  55.998  1.00  0.00           C  
ATOM    238  H1' U       8      23.374 -26.741  56.570  1.00  0.00           H  
ATOM    239  N1  U       8      21.315 -27.067  56.820  1.00  0.00           N  
ATOM    240  C6  U       8      20.101 -26.716  56.270  1.00  0.00           C  
ATOM    241  H6  U       8      19.992 -26.665  55.194  1.00  0.00           H  
ATOM    242  C5  U       8      19.055 -26.371  57.066  1.00  0.00           C  
ATOM    243  H5  U       8      18.122 -26.052  56.627  1.00  0.00           H  
ATOM    244  C4  U       8      19.168 -26.372  58.508  1.00  0.00           C  
ATOM    245  O4  U       8      18.314 -25.983  59.298  1.00  0.00           O  
ATOM    246  N3  U       8      20.355 -26.875  58.984  1.00  0.00           N  
ATOM    247  H3  U       8      20.460 -26.926  59.981  1.00  0.00           H  
ATOM    248  C2  U       8      21.447 -27.201  58.209  1.00  0.00           C  
ATOM    249  O2  U       8      22.485 -27.560  58.764  1.00  0.00           O  
ATOM    250  C3' U       8      22.267 -28.830  54.330  1.00  0.00           C  
ATOM    251  H3' U       8      21.185 -28.905  54.455  1.00  0.00           H  
ATOM    252  C2' U       8      22.916 -28.631  55.709  1.00  0.00           C  
ATOM    253  H2' U       8      22.464 -29.292  56.440  1.00  0.00           H  
ATOM    254  O2' U       8      24.346 -28.723  55.716  1.00  0.00           O  
ATOM    255 HO2' U       8      24.643 -29.199  56.516  1.00  0.00           H  
ATOM    256  O3' U       8      22.762 -29.935  53.579  1.00  0.00           O  
ATOM    257  P   A       9      22.375 -31.438  54.005  1.00  0.00           P  
ATOM    258  OP1 A       9      22.857 -32.349  52.929  1.00  0.00           O  
ATOM    259  OP2 A       9      20.928 -31.442  54.349  1.00  0.00           O  
ATOM    260  O5' A       9      23.292 -31.703  55.324  1.00  0.00           O  
ATOM    261  C5' A       9      22.987 -32.695  56.295  1.00  0.00           C  
ATOM    262  H5' A       9      23.868 -32.861  56.918  1.00  0.00           H  
ATOM    263 H5'' A       9      22.738 -33.632  55.797  1.00  0.00           H  
ATOM    264  C4' A       9      21.822 -32.296  57.207  1.00  0.00           C  
ATOM    265  H4' A       9      20.920 -32.210  56.615  1.00  0.00           H  
ATOM    266  O4' A       9      22.012 -31.064  57.890  1.00  0.00           O  
ATOM    267  C1' A       9      21.046 -31.023  58.930  1.00  0.00           C  
ATOM    268  H1' A       9      21.508 -30.618  59.836  1.00  0.00           H  
ATOM    269  N9  A       9      19.879 -30.164  58.598  1.00  0.00           N  
ATOM    270  C8  A       9      19.277 -29.925  57.384  1.00  0.00           C  
ATOM    271  H8  A       9      19.736 -30.211  56.445  1.00  0.00           H  
ATOM    272  N7  A       9      18.107 -29.340  57.463  1.00  0.00           N  
ATOM    273  C5  A       9      17.911 -29.214  58.850  1.00  0.00           C  
ATOM    274  C6  A       9      16.885 -28.702  59.694  1.00  0.00           C  
ATOM    275  N6  A       9      15.760 -28.132  59.286  1.00  0.00           N  
ATOM    276  H61 A       9      15.127 -27.788  59.988  1.00  0.00           H  
ATOM    277  H62 A       9      15.571 -28.049  58.302  1.00  0.00           H  
ATOM    278  N1  A       9      17.002 -28.718  61.023  1.00  0.00           N  
ATOM    279  C2  A       9      18.112 -29.242  61.525  1.00  0.00           C  
ATOM    280  H2  A       9      18.185 -29.288  62.596  1.00  0.00           H  
ATOM    281  N3  A       9      19.166 -29.735  60.888  1.00  0.00           N  
ATOM    282  C4  A       9      18.992 -29.700  59.538  1.00  0.00           C  
ATOM    283  C3' A       9      21.588 -33.300  58.340  1.00  0.00           C  
ATOM    284  H3' A       9      22.524 -33.354  58.904  1.00  0.00           H  
ATOM    285  C2' A       9      20.616 -32.485  59.201  1.00  0.00           C  
ATOM    286  H2' A       9      20.802 -32.716  60.248  1.00  0.00           H  
ATOM    287  O2' A       9      19.270 -32.731  58.840  1.00  0.00           O  
ATOM    288 HO2' A       9      19.317 -33.278  58.031  1.00  0.00           H  
ATOM    289  O3' A       9      21.232 -34.658  58.026  1.00  0.00           O  
ATOM    290  P   A      10      19.908 -35.110  57.191  1.00  0.00           P  
ATOM    291  OP1 A      10      20.238 -36.370  56.469  1.00  0.00           O  
ATOM    292  OP2 A      10      19.434 -33.937  56.421  1.00  0.00           O  
ATOM    293  O5' A      10      18.733 -35.426  58.264  1.00  0.00           O  
ATOM    294  C5' A      10      17.367 -35.360  57.853  1.00  0.00           C  
ATOM    295  H5' A      10      17.225 -36.036  57.007  1.00  0.00           H  
ATOM    296 H5'' A      10      17.148 -34.349  57.505  1.00  0.00           H  
ATOM    297  C4' A      10      16.310 -35.706  58.916  1.00  0.00           C  
ATOM    298  H4' A      10      15.346 -35.644  58.411  1.00  0.00           H  
ATOM    299  O4' A      10      16.448 -37.055  59.359  1.00  0.00           O  
ATOM    300  C1' A      10      16.734 -37.078  60.749  1.00  0.00           C  
ATOM    301  H1' A      10      16.115 -37.845  61.219  1.00  0.00           H  
ATOM    302  N9  A      10      18.148 -37.478  61.007  1.00  0.00           N  
ATOM    303  C8  A      10      19.133 -37.801  60.099  1.00  0.00           C  
ATOM    304  H8  A      10      19.013 -37.652  59.034  1.00  0.00           H  
ATOM    305  N7  A      10      20.208 -38.348  60.612  1.00  0.00           N  
ATOM    306  C5  A      10      19.899 -38.409  61.978  1.00  0.00           C  
ATOM    307  C6  A      10      20.554 -38.918  63.132  1.00  0.00           C  
ATOM    308  N6  A      10      21.752 -39.477  63.154  1.00  0.00           N  
ATOM    309  H61 A      10      22.109 -39.783  64.045  1.00  0.00           H  
ATOM    310  H62 A      10      22.291 -39.544  62.304  1.00  0.00           H  
ATOM    311  N1  A      10      19.965 -38.904  64.326  1.00  0.00           N  
ATOM    312  C2  A      10      18.752 -38.381  64.400  1.00  0.00           C  
ATOM    313  H2  A      10      18.302 -38.383  65.376  1.00  0.00           H  
ATOM    314  N3  A      10      18.017 -37.853  63.428  1.00  0.00           N  
ATOM    315  C4  A      10      18.651 -37.893  62.223  1.00  0.00           C  
ATOM    316  C3' A      10      16.255 -34.735  60.119  1.00  0.00           C  
ATOM    317  H3' A      10      17.146 -34.104  60.134  1.00  0.00           H  
ATOM    318  C2' A      10      16.301 -35.715  61.321  1.00  0.00           C  
ATOM    319  H2' A      10      17.022 -35.368  62.061  1.00  0.00           H  
ATOM    320  O2' A      10      15.019 -35.883  61.918  1.00  0.00           O  
ATOM    321 HO2' A      10      15.088 -36.537  62.644  1.00  0.00           H  
ATOM    322  O3' A      10      15.047 -33.941  60.082  1.00  0.00           O  
ATOM    323  P   U      11      15.034 -32.308  60.141  1.00  0.00           P  
ATOM    324  OP1 U      11      13.605 -31.896  59.973  1.00  0.00           O  
ATOM    325  OP2 U      11      16.002 -31.818  59.120  1.00  0.00           O  
ATOM    326  O5' U      11      15.546 -31.824  61.634  1.00  0.00           O  
ATOM    327  C5' U      11      14.647 -31.353  62.648  1.00  0.00           C  
ATOM    328  H5' U      11      13.723 -31.933  62.595  1.00  0.00           H  
ATOM    329 H5'' U      11      14.389 -30.313  62.444  1.00  0.00           H  
ATOM    330  C4' U      11      15.154 -31.461  64.113  1.00  0.00           C  
ATOM    331  H4' U      11      14.313 -31.222  64.765  1.00  0.00           H  
ATOM    332  O4' U      11      15.529 -32.813  64.379  1.00  0.00           O  
ATOM    333  C1' U      11      16.710 -32.839  65.170  1.00  0.00           C  
ATOM    334  H1' U      11      16.533 -33.465  66.046  1.00  0.00           H  
ATOM    335  N1  U      11      17.857 -33.411  64.414  1.00  0.00           N  
ATOM    336  C6  U      11      18.152 -32.997  63.140  1.00  0.00           C  
ATOM    337  H6  U      11      17.571 -32.212  62.690  1.00  0.00           H  
ATOM    338  C5  U      11      19.125 -33.602  62.422  1.00  0.00           C  
ATOM    339  H5  U      11      19.275 -33.300  61.408  1.00  0.00           H  
ATOM    340  C4  U      11      19.944 -34.654  62.976  1.00  0.00           C  
ATOM    341  O4  U      11      20.864 -35.228  62.398  1.00  0.00           O  
ATOM    342  N3  U      11      19.620 -35.002  64.263  1.00  0.00           N  
ATOM    343  H3  U      11      20.155 -35.733  64.689  1.00  0.00           H  
ATOM    344  C2  U      11      18.590 -34.453  64.998  1.00  0.00           C  
ATOM    345  O2  U      11      18.364 -34.907  66.116  1.00  0.00           O  
ATOM    346  C3' U      11      16.322 -30.549  64.560  1.00  0.00           C  
ATOM    347  H3' U      11      17.026 -30.474  63.737  1.00  0.00           H  
ATOM    348  C2' U      11      16.975 -31.418  65.661  1.00  0.00           C  
ATOM    349  H2' U      11      18.049 -31.225  65.712  1.00  0.00           H  
ATOM    350  O2' U      11      16.381 -31.332  66.959  1.00  0.00           O  
ATOM    351 HO2' U      11      16.943 -30.755  67.499  1.00  0.00           H  
ATOM    352  O3' U      11      15.942 -29.222  64.970  1.00  0.00           O  
ATOM    353  P   C      12      17.052 -28.118  65.472  1.00  0.00           P  
ATOM    354  OP1 C      12      18.046 -27.891  64.387  1.00  0.00           O  
ATOM    355  OP2 C      12      17.579 -28.511  66.812  1.00  0.00           O  
ATOM    356  O5' C      12      16.230 -26.702  65.617  1.00  0.00           O  
ATOM    357  C5' C      12      15.695 -26.258  66.856  1.00  0.00           C  
ATOM    358  H5' C      12      16.472 -26.307  67.622  1.00  0.00           H  
ATOM    359 H5'' C      12      15.408 -25.209  66.742  1.00  0.00           H  
ATOM    360  C4' C      12      14.461 -27.059  67.315  1.00  0.00           C  
ATOM    361  H4' C      12      14.335 -27.939  66.685  1.00  0.00           H  
ATOM    362  O4' C      12      14.598 -27.498  68.666  1.00  0.00           O  
ATOM    363  C1' C      12      13.324 -27.462  69.303  1.00  0.00           C  
ATOM    364  H1' C      12      13.030 -28.468  69.603  1.00  0.00           H  
ATOM    365  N1  C      12      13.304 -26.602  70.527  1.00  0.00           N  
ATOM    366  C6  C      12      14.418 -25.922  70.960  1.00  0.00           C  
ATOM    367  H6  C      12      15.343 -25.973  70.397  1.00  0.00           H  
ATOM    368  C5  C      12      14.365 -25.169  72.085  1.00  0.00           C  
ATOM    369  H5  C      12      15.234 -24.620  72.404  1.00  0.00           H  
ATOM    370  C4  C      12      13.121 -25.097  72.765  1.00  0.00           C  
ATOM    371  N4  C      12      12.984 -24.316  73.807  1.00  0.00           N  
ATOM    372  H41 C      12      12.093 -24.308  74.271  1.00  0.00           H  
ATOM    373  H42 C      12      13.775 -23.809  74.156  1.00  0.00           H  
ATOM    374  N3  C      12      12.046 -25.759  72.401  1.00  0.00           N  
ATOM    375  C2  C      12      12.118 -26.541  71.288  1.00  0.00           C  
ATOM    376  O2  C      12      11.107 -27.175  70.968  1.00  0.00           O  
ATOM    377  C3' C      12      13.170 -26.234  67.236  1.00  0.00           C  
ATOM    378  H3' C      12      13.378 -25.237  67.626  1.00  0.00           H  
ATOM    379  C2' C      12      12.311 -26.993  68.254  1.00  0.00           C  
ATOM    380  H2' C      12      11.600 -26.310  68.706  1.00  0.00           H  
ATOM    381  O2' C      12      11.656 -28.153  67.735  1.00  0.00           O  
ATOM    382 HO2' C      12      10.774 -27.919  67.400  1.00  0.00           H  
ATOM    383  O3' C      12      12.571 -26.144  65.943  1.00  0.00           O  
ATOM    384  P   G      13      11.447 -25.022  65.597  1.00  0.00           P  
ATOM    385  OP1 G      13      10.331 -25.728  64.900  1.00  0.00           O  
ATOM    386  OP2 G      13      12.146 -23.930  64.863  1.00  0.00           O  
ATOM    387  O5' G      13      10.872 -24.376  66.990  1.00  0.00           O  
ATOM    388  C5' G      13       9.678 -24.860  67.607  1.00  0.00           C  
ATOM    389  H5' G      13       9.736 -25.942  67.729  1.00  0.00           H  
ATOM    390 H5'' G      13       8.830 -24.652  66.952  1.00  0.00           H  
ATOM    391  C4' G      13       9.380 -24.235  68.987  1.00  0.00           C  
ATOM    392  H4' G      13       8.526 -24.757  69.422  1.00  0.00           H  
ATOM    393  O4' G      13      10.470 -24.358  69.890  1.00  0.00           O  
ATOM    394  C1' G      13      10.533 -23.201  70.718  1.00  0.00           C  
ATOM    395  H1' G      13      10.432 -23.502  71.761  1.00  0.00           H  
ATOM    396  N9  G      13      11.864 -22.566  70.592  1.00  0.00           N  
ATOM    397  C8  G      13      12.909 -22.994  69.812  1.00  0.00           C  
ATOM    398  H8  G      13      12.766 -23.649  68.963  1.00  0.00           H  
ATOM    399  N7  G      13      14.085 -22.644  70.251  1.00  0.00           N  
ATOM    400  C5  G      13      13.792 -21.822  71.352  1.00  0.00           C  
ATOM    401  C6  G      13      14.632 -21.180  72.339  1.00  0.00           C  
ATOM    402  O6  G      13      15.823 -21.342  72.593  1.00  0.00           O  
ATOM    403  N1  G      13      13.953 -20.318  73.173  1.00  0.00           N  
ATOM    404  H1  G      13      14.492 -19.743  73.788  1.00  0.00           H  
ATOM    405  C2  G      13      12.605 -20.270  73.232  1.00  0.00           C  
ATOM    406  N2  G      13      12.092 -19.511  74.165  1.00  0.00           N  
ATOM    407  H21 G      13      12.666 -18.824  74.652  1.00  0.00           H  
ATOM    408  H22 G      13      11.095 -19.522  74.285  1.00  0.00           H  
ATOM    409  N3  G      13      11.773 -20.997  72.486  1.00  0.00           N  
ATOM    410  C4  G      13      12.427 -21.713  71.517  1.00  0.00           C  
ATOM    411  C3' G      13       9.021 -22.748  68.921  1.00  0.00           C  
ATOM    412  H3' G      13       9.696 -22.248  68.222  1.00  0.00           H  
ATOM    413  C2' G      13       9.357 -22.289  70.357  1.00  0.00           C  
ATOM    414  H2' G      13       9.649 -21.237  70.368  1.00  0.00           H  
ATOM    415  O2' G      13       8.331 -22.563  71.321  1.00  0.00           O  
ATOM    416 HO2' G      13       8.523 -22.088  72.152  1.00  0.00           H  
ATOM    417  O3' G      13       7.659 -22.575  68.531  1.00  0.00           O  
ATOM    418  P   C      14       7.178 -21.238  67.767  1.00  0.00           P  
ATOM    419  OP1 C      14       5.694 -21.314  67.624  1.00  0.00           O  
ATOM    420  OP2 C      14       7.994 -21.092  66.530  1.00  0.00           O  
ATOM    421  O5' C      14       7.548 -20.014  68.765  1.00  0.00           O  
ATOM    422  C5' C      14       6.818 -19.824  69.969  1.00  0.00           C  
ATOM    423  H5' C      14       6.807 -20.746  70.547  1.00  0.00           H  
ATOM    424 H5'' C      14       5.782 -19.583  69.725  1.00  0.00           H  
ATOM    425  C4' C      14       7.374 -18.701  70.857  1.00  0.00           C  
ATOM    426  H4' C      14       6.742 -18.631  71.744  1.00  0.00           H  
ATOM    427  O4' C      14       8.732 -18.885  71.266  1.00  0.00           O  
ATOM    428  C1' C      14       9.257 -17.595  71.588  1.00  0.00           C  
ATOM    429  H1' C      14       9.428 -17.531  72.665  1.00  0.00           H  
ATOM    430  N1  C      14      10.524 -17.264  70.885  1.00  0.00           N  
ATOM    431  C6  C      14      10.790 -17.712  69.614  1.00  0.00           C  
ATOM    432  H6  C      14      10.072 -18.346  69.107  1.00  0.00           H  
ATOM    433  C5  C      14      11.960 -17.381  69.018  1.00  0.00           C  
ATOM    434  H5  C      14      12.195 -17.749  68.037  1.00  0.00           H  
ATOM    435  C4  C      14      12.883 -16.604  69.782  1.00  0.00           C  
ATOM    436  N4  C      14      14.101 -16.436  69.370  1.00  0.00           N  
ATOM    437  H41 C      14      14.750 -16.019  70.007  1.00  0.00           H  
ATOM    438  H42 C      14      14.462 -17.172  68.765  1.00  0.00           H  
ATOM    439  N3  C      14      12.598 -16.079  70.957  1.00  0.00           N  
ATOM    440  C2  C      14      11.406 -16.370  71.510  1.00  0.00           C  
ATOM    441  O2  C      14      11.144 -15.819  72.586  1.00  0.00           O  
ATOM    442  C3' C      14       7.379 -17.340  70.168  1.00  0.00           C  
ATOM    443  H3' C      14       7.963 -17.428  69.251  1.00  0.00           H  
ATOM    444  C2' C      14       8.202 -16.559  71.206  1.00  0.00           C  
ATOM    445  H2' C      14       8.656 -15.679  70.751  1.00  0.00           H  
ATOM    446  O2' C      14       7.515 -16.235  72.413  1.00  0.00           O  
ATOM    447 HO2' C      14       7.657 -15.291  72.607  1.00  0.00           H  
ATOM    448  O3' C      14       6.093 -16.812  69.861  1.00  0.00           O  
ATOM    449  P   G      15       5.962 -15.540  68.870  1.00  0.00           P  
ATOM    450  OP1 G      15       4.510 -15.278  68.653  1.00  0.00           O  
ATOM    451  OP2 G      15       6.826 -15.774  67.679  1.00  0.00           O  
ATOM    452  O5' G      15       6.601 -14.314  69.713  1.00  0.00           O  
ATOM    453  C5' G      15       5.974 -13.847  70.899  1.00  0.00           C  
ATOM    454  H5' G      15       5.727 -14.685  71.551  1.00  0.00           H  
ATOM    455 H5'' G      15       5.037 -13.353  70.637  1.00  0.00           H  
ATOM    456  C4' G      15       6.853 -12.854  71.676  1.00  0.00           C  
ATOM    457  H4' G      15       6.354 -12.592  72.611  1.00  0.00           H  
ATOM    458  O4' G      15       8.163 -13.346  71.976  1.00  0.00           O  
ATOM    459  C1' G      15       9.092 -12.265  71.898  1.00  0.00           C  
ATOM    460  H1' G      15       9.589 -12.129  72.860  1.00  0.00           H  
ATOM    461  N9  G      15      10.138 -12.538  70.880  1.00  0.00           N  
ATOM    462  C8  G      15      10.103 -13.433  69.841  1.00  0.00           C  
ATOM    463  H8  G      15       9.194 -13.940  69.543  1.00  0.00           H  
ATOM    464  N7  G      15      11.263 -13.654  69.286  1.00  0.00           N  
ATOM    465  C5  G      15      12.132 -12.805  69.981  1.00  0.00           C  
ATOM    466  C6  G      15      13.558 -12.596  69.879  1.00  0.00           C  
ATOM    467  O6  G      15      14.387 -13.154  69.169  1.00  0.00           O  
ATOM    468  N1  G      15      14.038 -11.609  70.705  1.00  0.00           N  
ATOM    469  H1  G      15      15.031 -11.444  70.713  1.00  0.00           H  
ATOM    470  C2  G      15      13.251 -10.877  71.521  1.00  0.00           C  
ATOM    471  N2  G      15      13.854  -9.940  72.209  1.00  0.00           N  
ATOM    472  H21 G      15      14.868  -9.866  72.198  1.00  0.00           H  
ATOM    473  H22 G      15      13.297  -9.371  72.825  1.00  0.00           H  
ATOM    474  N3  G      15      11.934 -11.045  71.676  1.00  0.00           N  
ATOM    475  C4  G      15      11.428 -12.043  70.888  1.00  0.00           C  
ATOM    476  C3' G      15       7.052 -11.577  70.871  1.00  0.00           C  
ATOM    477  H3' G      15       7.321 -11.841  69.846  1.00  0.00           H  
ATOM    478  C2' G      15       8.294 -11.004  71.568  1.00  0.00           C  
ATOM    479  H2' G      15       8.845 -10.387  70.869  1.00  0.00           H  
ATOM    480  O2' G      15       8.017 -10.316  72.793  1.00  0.00           O  
ATOM    481 HO2' G      15       8.770  -9.741  73.032  1.00  0.00           H  
ATOM    482  O3' G      15       5.898 -10.739  70.893  1.00  0.00           O  
ATOM    483  P   U      16       5.529  -9.835  69.612  1.00  0.00           P  
ATOM    484  OP1 U      16       4.400  -8.936  69.989  1.00  0.00           O  
ATOM    485  OP2 U      16       5.359 -10.730  68.434  1.00  0.00           O  
ATOM    486  O5' U      16       6.861  -8.950  69.383  1.00  0.00           O  
ATOM    487  C5' U      16       7.172  -7.865  70.243  1.00  0.00           C  
ATOM    488  H5' U      16       7.088  -8.181  71.284  1.00  0.00           H  
ATOM    489 H5'' U      16       6.465  -7.051  70.072  1.00  0.00           H  
ATOM    490  C4' U      16       8.591  -7.336  70.013  1.00  0.00           C  
ATOM    491  H4' U      16       8.731  -6.435  70.612  1.00  0.00           H  
ATOM    492  O4' U      16       9.581  -8.288  70.385  1.00  0.00           O  
ATOM    493  C1' U      16      10.712  -8.100  69.552  1.00  0.00           C  
ATOM    494  H1' U      16      11.566  -7.843  70.182  1.00  0.00           H  
ATOM    495  N1  U      16      11.061  -9.298  68.737  1.00  0.00           N  
ATOM    496  C6  U      16      10.125 -10.111  68.135  1.00  0.00           C  
ATOM    497  H6  U      16       9.071  -9.952  68.328  1.00  0.00           H  
ATOM    498  C5  U      16      10.521 -11.111  67.302  1.00  0.00           C  
ATOM    499  H5  U      16       9.787 -11.752  66.834  1.00  0.00           H  
ATOM    500  C4  U      16      11.922 -11.353  67.016  1.00  0.00           C  
ATOM    501  O4  U      16      12.372 -12.242  66.306  1.00  0.00           O  
ATOM    502  N3  U      16      12.785 -10.493  67.637  1.00  0.00           N  
ATOM    503  H3  U      16      13.767 -10.581  67.417  1.00  0.00           H  
ATOM    504  C2  U      16      12.422  -9.493  68.500  1.00  0.00           C  
ATOM    505  O2  U      16      13.289  -8.815  69.038  1.00  0.00           O  
ATOM    506  C3' U      16       8.887  -6.992  68.554  1.00  0.00           C  
ATOM    507  H3' U      16       8.627  -7.852  67.937  1.00  0.00           H  
ATOM    508  C2' U      16      10.417  -6.910  68.642  1.00  0.00           C  
ATOM    509  H2' U      16      10.873  -7.054  67.669  1.00  0.00           H  
ATOM    510  O2' U      16      10.927  -5.744  69.288  1.00  0.00           O  
ATOM    511 HO2' U      16      11.386  -5.197  68.624  1.00  0.00           H  
ATOM    512  O3' U      16       8.207  -5.839  68.072  1.00  0.00           O  
ATOM    513  P   G      17       8.044  -5.588  66.481  1.00  0.00           P  
ATOM    514  OP1 G      17       7.085  -4.462  66.290  1.00  0.00           O  
ATOM    515  OP2 G      17       7.748  -6.889  65.821  1.00  0.00           O  
ATOM    516  O5' G      17       9.516  -5.106  66.011  1.00  0.00           O  
ATOM    517  C5' G      17      10.070  -3.886  66.481  1.00  0.00           C  
ATOM    518  H5' G      17       9.864  -3.780  67.547  1.00  0.00           H  
ATOM    519 H5'' G      17       9.600  -3.049  65.961  1.00  0.00           H  
ATOM    520  C4' G      17      11.593  -3.820  66.278  1.00  0.00           C  
ATOM    521  H4' G      17      11.964  -2.916  66.764  1.00  0.00           H  
ATOM    522  O4' G      17      12.252  -4.942  66.867  1.00  0.00           O  
ATOM    523  C1' G      17      13.305  -5.375  66.016  1.00  0.00           C  
ATOM    524  H1' G      17      14.248  -5.401  66.567  1.00  0.00           H  
ATOM    525  N9  G      17      13.046  -6.732  65.481  1.00  0.00           N  
ATOM    526  C8  G      17      11.865  -7.427  65.381  1.00  0.00           C  
ATOM    527  H8  G      17      10.909  -6.991  65.623  1.00  0.00           H  
ATOM    528  N7  G      17      11.996  -8.670  65.007  1.00  0.00           N  
ATOM    529  C5  G      17      13.360  -8.781  64.739  1.00  0.00           C  
ATOM    530  C6  G      17      14.128  -9.865  64.189  1.00  0.00           C  
ATOM    531  O6  G      17      13.765 -10.981  63.837  1.00  0.00           O  
ATOM    532  N1  G      17      15.443  -9.555  63.987  1.00  0.00           N  
ATOM    533  H1  G      17      16.020 -10.243  63.538  1.00  0.00           H  
ATOM    534  C2  G      17      15.960  -8.330  64.181  1.00  0.00           C  
ATOM    535  N2  G      17      17.153  -8.151  63.682  1.00  0.00           N  
ATOM    536  H21 G      17      17.562  -8.872  63.103  1.00  0.00           H  
ATOM    537  H22 G      17      17.552  -7.228  63.749  1.00  0.00           H  
ATOM    538  N3  G      17      15.309  -7.295  64.710  1.00  0.00           N  
ATOM    539  C4  G      17      14.001  -7.584  64.977  1.00  0.00           C  
ATOM    540  C3' G      17      12.012  -3.760  64.807  1.00  0.00           C  
ATOM    541  H3' G      17      11.374  -4.423  64.220  1.00  0.00           H  
ATOM    542  C2' G      17      13.427  -4.360  64.885  1.00  0.00           C  
ATOM    543  H2' G      17      13.681  -4.862  63.953  1.00  0.00           H  
ATOM    544  O2' G      17      14.439  -3.417  65.240  1.00  0.00           O  
ATOM    545 HO2' G      17      14.530  -2.799  64.491  1.00  0.00           H  
ATOM    546  O3' G      17      11.965  -2.425  64.303  1.00  0.00           O  
ATOM    547  P   G      18      12.172  -2.122  62.735  1.00  0.00           P  
ATOM    548  OP1 G      18      12.187  -0.643  62.561  1.00  0.00           O  
ATOM    549  OP2 G      18      11.169  -2.919  61.981  1.00  0.00           O  
ATOM    550  O5' G      18      13.681  -2.676  62.480  1.00  0.00           O  
ATOM    551  C5' G      18      14.168  -3.094  61.212  1.00  0.00           C  
ATOM    552  H5' G      18      15.252  -3.195  61.268  1.00  0.00           H  
ATOM    553 H5'' G      18      13.936  -2.323  60.474  1.00  0.00           H  
ATOM    554  C4' G      18      13.581  -4.432  60.728  1.00  0.00           C  
ATOM    555  H4' G      18      12.518  -4.285  60.546  1.00  0.00           H  
ATOM    556  O4' G      18      13.773  -5.560  61.574  1.00  0.00           O  
ATOM    557  C1' G      18      13.388  -6.699  60.798  1.00  0.00           C  
ATOM    558  H1' G      18      14.114  -7.502  60.940  1.00  0.00           H  
ATOM    559  N9  G      18      12.068  -7.179  61.288  1.00  0.00           N  
ATOM    560  C8  G      18      11.125  -6.462  61.984  1.00  0.00           C  
ATOM    561  H8  G      18      11.231  -5.404  62.176  1.00  0.00           H  
ATOM    562  N7  G      18      10.121  -7.166  62.427  1.00  0.00           N  
ATOM    563  C5  G      18      10.385  -8.448  61.933  1.00  0.00           C  
ATOM    564  C6  G      18       9.636  -9.674  62.055  1.00  0.00           C  
ATOM    565  O6  G      18       8.605  -9.894  62.689  1.00  0.00           O  
ATOM    566  N1  G      18      10.176 -10.714  61.337  1.00  0.00           N  
ATOM    567  H1  G      18       9.629 -11.551  61.233  1.00  0.00           H  
ATOM    568  C2  G      18      11.321 -10.623  60.631  1.00  0.00           C  
ATOM    569  N2  G      18      11.602 -11.696  59.940  1.00  0.00           N  
ATOM    570  H21 G      18      10.907 -12.436  59.919  1.00  0.00           H  
ATOM    571  H22 G      18      12.403 -11.699  59.332  1.00  0.00           H  
ATOM    572  N3  G      18      12.103  -9.540  60.551  1.00  0.00           N  
ATOM    573  C4  G      18      11.564  -8.464  61.211  1.00  0.00           C  
ATOM    574  C3' G      18      14.207  -4.935  59.432  1.00  0.00           C  
ATOM    575  H3' G      18      15.267  -5.139  59.609  1.00  0.00           H  
ATOM    576  C2' G      18      13.424  -6.259  59.310  1.00  0.00           C  
ATOM    577  H2' G      18      13.988  -6.978  58.711  1.00  0.00           H  
ATOM    578  O2' G      18      12.116  -6.059  58.762  1.00  0.00           O  
ATOM    579 HO2' G      18      12.204  -5.582  57.918  1.00  0.00           H  
ATOM    580  O3' G      18      14.065  -4.013  58.371  1.00  0.00           O  
ATOM    581  P   A      19      14.979  -4.077  57.040  1.00  0.00           P  
ATOM    582  OP1 A      19      15.297  -5.499  56.733  1.00  0.00           O  
ATOM    583  OP2 A      19      16.106  -3.119  57.220  1.00  0.00           O  
ATOM    584  O5' A      19      13.998  -3.508  55.873  1.00  0.00           O  
ATOM    585  C5' A      19      12.638  -3.191  56.170  1.00  0.00           C  
ATOM    586  H5' A      19      12.576  -2.700  57.141  1.00  0.00           H  
ATOM    587 H5'' A      19      12.062  -4.116  56.228  1.00  0.00           H  
ATOM    588  C4' A      19      11.943  -2.230  55.200  1.00  0.00           C  
ATOM    589  H4' A      19      11.007  -1.928  55.675  1.00  0.00           H  
ATOM    590  O4' A      19      12.702  -1.060  54.957  1.00  0.00           O  
ATOM    591  C1' A      19      12.225  -0.472  53.757  1.00  0.00           C  
ATOM    592  H1' A      19      11.646   0.411  54.041  1.00  0.00           H  
ATOM    593  N9  A      19      13.311   0.013  52.851  1.00  0.00           N  
ATOM    594  C8  A      19      13.128   0.800  51.736  1.00  0.00           C  
ATOM    595  H8  A      19      12.155   0.939  51.280  1.00  0.00           H  
ATOM    596  N7  A      19      14.201   1.425  51.321  1.00  0.00           N  
ATOM    597  C5  A      19      15.192   0.976  52.209  1.00  0.00           C  
ATOM    598  C6  A      19      16.570   1.272  52.404  1.00  0.00           C  
ATOM    599  N6  A      19      17.258   2.186  51.743  1.00  0.00           N  
ATOM    600  H61 A      19      18.218   2.345  52.009  1.00  0.00           H  
ATOM    601  H62 A      19      16.794   2.754  51.049  1.00  0.00           H  
ATOM    602  N1  A      19      17.295   0.653  53.337  1.00  0.00           N  
ATOM    603  C2  A      19      16.677  -0.244  54.095  1.00  0.00           C  
ATOM    604  H2  A      19      17.287  -0.739  54.841  1.00  0.00           H  
ATOM    605  N3  A      19      15.395  -0.592  54.063  1.00  0.00           N  
ATOM    606  C4  A      19      14.680   0.061  53.098  1.00  0.00           C  
ATOM    607  C3' A      19      11.575  -2.803  53.836  1.00  0.00           C  
ATOM    608  H3' A      19      12.455  -3.253  53.370  1.00  0.00           H  
ATOM    609  C2' A      19      11.241  -1.473  53.112  1.00  0.00           C  
ATOM    610  H2' A      19      11.416  -1.579  52.038  1.00  0.00           H  
ATOM    611  O2' A      19       9.930  -0.965  53.385  1.00  0.00           O  
ATOM    612 HO2' A      19       9.605  -0.442  52.626  1.00  0.00           H  
ATOM    613  O3' A      19      10.577  -3.800  54.074  1.00  0.00           O  
ATOM    614  P   U      20       9.413  -4.250  53.051  1.00  0.00           P  
ATOM    615  OP1 U      20       9.280  -5.727  53.171  1.00  0.00           O  
ATOM    616  OP2 U      20       9.674  -3.688  51.693  1.00  0.00           O  
ATOM    617  O5' U      20       8.082  -3.520  53.681  1.00  0.00           O  
ATOM    618  C5' U      20       7.570  -3.806  54.995  1.00  0.00           C  
ATOM    619  H5' U      20       6.896  -3.002  55.298  1.00  0.00           H  
ATOM    620 H5'' U      20       8.393  -3.849  55.711  1.00  0.00           H  
ATOM    621  C4' U      20       6.798  -5.132  55.057  1.00  0.00           C  
ATOM    622  H4' U      20       7.505  -5.931  54.860  1.00  0.00           H  
ATOM    623  O4' U      20       5.737  -5.167  54.110  1.00  0.00           O  
ATOM    624  C1' U      20       5.032  -6.387  54.333  1.00  0.00           C  
ATOM    625  H1' U      20       3.961  -6.195  54.257  1.00  0.00           H  
ATOM    626  N1  U      20       5.403  -7.402  53.287  1.00  0.00           N  
ATOM    627  C6  U      20       6.425  -7.168  52.384  1.00  0.00           C  
ATOM    628  H6  U      20       6.925  -6.208  52.376  1.00  0.00           H  
ATOM    629  C5  U      20       6.832  -8.128  51.516  1.00  0.00           C  
ATOM    630  H5  U      20       7.642  -7.926  50.829  1.00  0.00           H  
ATOM    631  C4  U      20       6.219  -9.435  51.503  1.00  0.00           C  
ATOM    632  O4  U      20       6.518 -10.350  50.743  1.00  0.00           O  
ATOM    633  N3  U      20       5.206  -9.604  52.418  1.00  0.00           N  
ATOM    634  H3  U      20       4.744 -10.494  52.423  1.00  0.00           H  
ATOM    635  C2  U      20       4.727  -8.632  53.277  1.00  0.00           C  
ATOM    636  O2  U      20       3.729  -8.876  53.961  1.00  0.00           O  
ATOM    637  C3' U      20       6.022  -5.502  56.328  1.00  0.00           C  
ATOM    638  H3' U      20       5.230  -4.757  56.406  1.00  0.00           H  
ATOM    639  C2' U      20       5.366  -6.796  55.799  1.00  0.00           C  
ATOM    640  H2' U      20       4.454  -7.027  56.367  1.00  0.00           H  
ATOM    641  O2' U      20       6.288  -7.870  55.786  1.00  0.00           O  
ATOM    642 HO2' U      20       6.880  -7.750  56.570  1.00  0.00           H  
ATOM    643  O3' U      20       6.677  -5.462  57.608  1.00  0.00           O  
ATOM    644  P   A      21       7.150  -6.759  58.469  1.00  0.00           P  
ATOM    645  OP1 A      21       7.697  -6.250  59.756  1.00  0.00           O  
ATOM    646  OP2 A      21       8.021  -7.571  57.587  1.00  0.00           O  
ATOM    647  O5' A      21       5.790  -7.599  58.804  1.00  0.00           O  
ATOM    648  C5' A      21       5.803  -8.858  59.494  1.00  0.00           C  
ATOM    649  H5' A      21       4.793  -9.089  59.834  1.00  0.00           H  
ATOM    650 H5'' A      21       6.444  -8.784  60.374  1.00  0.00           H  
ATOM    651  C4' A      21       6.301 -10.034  58.635  1.00  0.00           C  
ATOM    652  H4' A      21       7.337  -9.819  58.388  1.00  0.00           H  
ATOM    653  O4' A      21       5.565 -10.224  57.428  1.00  0.00           O  
ATOM    654  C1' A      21       5.986 -11.470  56.872  1.00  0.00           C  
ATOM    655  H1' A      21       5.101 -12.046  56.587  1.00  0.00           H  
ATOM    656  N9  A      21       6.835 -11.290  55.658  1.00  0.00           N  
ATOM    657  C8  A      21       7.836 -10.371  55.455  1.00  0.00           C  
ATOM    658  H8  A      21       8.072  -9.621  56.197  1.00  0.00           H  
ATOM    659  N7  A      21       8.461 -10.473  54.310  1.00  0.00           N  
ATOM    660  C5  A      21       7.857 -11.600  53.735  1.00  0.00           C  
ATOM    661  C6  A      21       8.065 -12.340  52.542  1.00  0.00           C  
ATOM    662  N6  A      21       9.012 -12.094  51.651  1.00  0.00           N  
ATOM    663  H61 A      21       9.095 -12.694  50.849  1.00  0.00           H  
ATOM    664  H62 A      21       9.668 -11.349  51.832  1.00  0.00           H  
ATOM    665  N1  A      21       7.355 -13.438  52.274  1.00  0.00           N  
ATOM    666  C2  A      21       6.447 -13.818  53.163  1.00  0.00           C  
ATOM    667  H2  A      21       5.906 -14.726  52.926  1.00  0.00           H  
ATOM    668  N3  A      21       6.135 -13.234  54.319  1.00  0.00           N  
ATOM    669  C4  A      21       6.885 -12.117  54.555  1.00  0.00           C  
ATOM    670  C3' A      21       6.265 -11.437  59.270  1.00  0.00           C  
ATOM    671  H3' A      21       5.227 -11.699  59.486  1.00  0.00           H  
ATOM    672  C2' A      21       6.714 -12.207  58.016  1.00  0.00           C  
ATOM    673  H2' A      21       6.364 -13.239  58.064  1.00  0.00           H  
ATOM    674  O2' A      21       8.126 -12.115  57.906  1.00  0.00           O  
ATOM    675 HO2' A      21       8.484 -12.525  58.724  1.00  0.00           H  
ATOM    676  O3' A      21       7.038 -11.620  60.468  1.00  0.00           O  
ATOM    677  P   U      22       7.724 -13.042  60.889  1.00  0.00           P  
ATOM    678  OP1 U      22       7.778 -13.090  62.374  1.00  0.00           O  
ATOM    679  OP2 U      22       9.012 -13.112  60.138  1.00  0.00           O  
ATOM    680  O5' U      22       6.704 -14.218  60.400  1.00  0.00           O  
ATOM    681  C5' U      22       7.073 -15.601  60.345  1.00  0.00           C  
ATOM    682  H5' U      22       6.163 -16.200  60.295  1.00  0.00           H  
ATOM    683 H5'' U      22       7.610 -15.878  61.253  1.00  0.00           H  
ATOM    684  C4' U      22       7.950 -15.965  59.134  1.00  0.00           C  
ATOM    685  H4' U      22       8.970 -15.644  59.349  1.00  0.00           H  
ATOM    686  O4' U      22       7.499 -15.337  57.933  1.00  0.00           O  
ATOM    687  C1' U      22       8.099 -16.000  56.821  1.00  0.00           C  
ATOM    688  H1' U      22       7.300 -16.294  56.138  1.00  0.00           H  
ATOM    689  N1  U      22       9.036 -15.104  56.065  1.00  0.00           N  
ATOM    690  C6  U      22       9.784 -14.141  56.703  1.00  0.00           C  
ATOM    691  H6  U      22       9.769 -14.107  57.782  1.00  0.00           H  
ATOM    692  C5  U      22      10.495 -13.221  56.002  1.00  0.00           C  
ATOM    693  H5  U      22      11.046 -12.457  56.521  1.00  0.00           H  
ATOM    694  C4  U      22      10.545 -13.254  54.559  1.00  0.00           C  
ATOM    695  O4  U      22      11.131 -12.441  53.843  1.00  0.00           O  
ATOM    696  N3  U      22       9.847 -14.297  53.985  1.00  0.00           N  
ATOM    697  H3  U      22       9.917 -14.398  52.992  1.00  0.00           H  
ATOM    698  C2  U      22       9.120 -15.249  54.675  1.00  0.00           C  
ATOM    699  O2  U      22       8.577 -16.166  54.052  1.00  0.00           O  
ATOM    700  C3' U      22       7.957 -17.448  58.708  1.00  0.00           C  
ATOM    701  H3' U      22       6.923 -17.683  58.437  1.00  0.00           H  
ATOM    702  C2' U      22       8.739 -17.287  57.392  1.00  0.00           C  
ATOM    703  H2' U      22       8.576 -18.141  56.730  1.00  0.00           H  
ATOM    704  O2' U      22      10.107 -17.075  57.635  1.00  0.00           O  
ATOM    705 HO2' U      22      10.298 -17.439  58.531  1.00  0.00           H  
ATOM    706  O3' U      22       8.345 -18.498  59.614  1.00  0.00           O  
ATOM    707  P   G      23       9.873 -19.023  59.866  1.00  0.00           P  
ATOM    708  OP1 G      23       9.805 -19.972  61.016  1.00  0.00           O  
ATOM    709  OP2 G      23      10.730 -17.815  59.965  1.00  0.00           O  
ATOM    710  O5' G      23      10.276 -19.890  58.522  1.00  0.00           O  
ATOM    711  C5' G      23      11.563 -20.509  58.355  1.00  0.00           C  
ATOM    712  H5' G      23      11.431 -21.533  58.005  1.00  0.00           H  
ATOM    713 H5'' G      23      12.061 -20.551  59.325  1.00  0.00           H  
ATOM    714  C4' G      23      12.524 -19.796  57.377  1.00  0.00           C  
ATOM    715  H4' G      23      12.669 -18.809  57.772  1.00  0.00           H  
ATOM    716  O4' G      23      12.094 -19.714  55.990  1.00  0.00           O  
ATOM    717  C1' G      23      13.209 -19.311  55.146  1.00  0.00           C  
ATOM    718  H1' G      23      13.243 -19.939  54.254  1.00  0.00           H  
ATOM    719  N9  G      23      13.031 -17.873  54.675  1.00  0.00           N  
ATOM    720  C8  G      23      12.137 -17.020  55.238  1.00  0.00           C  
ATOM    721  H8  G      23      11.421 -17.383  55.933  1.00  0.00           H  
ATOM    722  N7  G      23      12.225 -15.779  54.884  1.00  0.00           N  
ATOM    723  C5  G      23      13.272 -15.772  53.985  1.00  0.00           C  
ATOM    724  C6  G      23      13.999 -14.665  53.401  1.00  0.00           C  
ATOM    725  O6  G      23      13.971 -13.459  53.655  1.00  0.00           O  
ATOM    726  N1  G      23      14.879 -15.050  52.422  1.00  0.00           N  
ATOM    727  H1  G      23      15.482 -14.335  52.056  1.00  0.00           H  
ATOM    728  C2  G      23      15.020 -16.340  52.027  1.00  0.00           C  
ATOM    729  N2  G      23      16.016 -16.530  51.198  1.00  0.00           N  
ATOM    730  H21 G      23      16.584 -15.770  50.861  1.00  0.00           H  
ATOM    731  H22 G      23      16.363 -17.485  51.170  1.00  0.00           H  
ATOM    732  N3  G      23      14.421 -17.406  52.597  1.00  0.00           N  
ATOM    733  C4  G      23      13.577 -17.080  53.634  1.00  0.00           C  
ATOM    734  C3' G      23      13.875 -20.508  57.196  1.00  0.00           C  
ATOM    735  H3' G      23      13.586 -21.476  56.780  1.00  0.00           H  
ATOM    736  C2' G      23      14.428 -19.697  56.041  1.00  0.00           C  
ATOM    737  H2' G      23      14.885 -18.842  56.515  1.00  0.00           H  
ATOM    738  O2' G      23      15.389 -20.507  55.376  1.00  0.00           O  
ATOM    739 HO2' G      23      15.608 -21.271  55.940  1.00  0.00           H  
ATOM    740  O3' G      23      14.892 -20.862  58.165  1.00  0.00           O  
ATOM    741  P   G      24      15.597 -19.976  59.374  1.00  0.00           P  
ATOM    742  OP1 G      24      16.704 -20.868  59.844  1.00  0.00           O  
ATOM    743  OP2 G      24      14.514 -19.727  60.372  1.00  0.00           O  
ATOM    744  O5' G      24      16.331 -18.529  58.963  1.00  0.00           O  
ATOM    745  C5' G      24      17.495 -18.441  58.165  1.00  0.00           C  
ATOM    746  H5' G      24      17.152 -19.003  57.297  1.00  0.00           H  
ATOM    747 H5'' G      24      18.283 -18.988  58.684  1.00  0.00           H  
ATOM    748  C4' G      24      18.180 -17.162  57.536  1.00  0.00           C  
ATOM    749  H4' G      24      18.371 -17.588  56.614  1.00  0.00           H  
ATOM    750  O4' G      24      17.594 -15.868  57.359  1.00  0.00           O  
ATOM    751  C1' G      24      18.387 -14.862  56.676  1.00  0.00           C  
ATOM    752  H1' G      24      18.331 -15.014  55.600  1.00  0.00           H  
ATOM    753  N9  G      24      17.805 -13.458  56.951  1.00  0.00           N  
ATOM    754  C8  G      24      16.460 -13.157  56.980  1.00  0.00           C  
ATOM    755  H8  G      24      15.722 -13.805  56.586  1.00  0.00           H  
ATOM    756  N7  G      24      16.103 -12.060  57.566  1.00  0.00           N  
ATOM    757  C5  G      24      17.307 -11.409  57.681  1.00  0.00           C  
ATOM    758  C6  G      24      17.499 -10.029  58.013  1.00  0.00           C  
ATOM    759  O6  G      24      16.716  -9.228  58.525  1.00  0.00           O  
ATOM    760  N1  G      24      18.718  -9.556  57.597  1.00  0.00           N  
ATOM    761  H1  G      24      18.873  -8.573  57.716  1.00  0.00           H  
ATOM    762  C2  G      24      19.632 -10.326  56.942  1.00  0.00           C  
ATOM    763  N2  G      24      20.640  -9.676  56.425  1.00  0.00           N  
ATOM    764  H21 G      24      20.739  -8.679  56.537  1.00  0.00           H  
ATOM    765  H22 G      24      21.341 -10.210  55.938  1.00  0.00           H  
ATOM    766  N3  G      24      19.545 -11.651  56.744  1.00  0.00           N  
ATOM    767  C4  G      24      18.335 -12.170  57.129  1.00  0.00           C  
ATOM    768  C3' G      24      19.491 -16.584  57.988  1.00  0.00           C  
ATOM    769  H3' G      24      19.104 -16.017  58.775  1.00  0.00           H  
ATOM    770  C2' G      24      19.800 -15.291  57.124  1.00  0.00           C  
ATOM    771  H2' G      24      20.183 -14.482  57.740  1.00  0.00           H  
ATOM    772  O2' G      24      20.714 -15.501  56.049  1.00  0.00           O  
ATOM    773 HO2' G      24      20.861 -14.666  55.566  1.00  0.00           H  
ATOM    774  O3' G      24      20.426 -17.382  58.825  1.00  0.00           O  
ATOM    775  P   C      25      22.803 -16.328  61.165  1.00  0.00           P  
ATOM    776  OP1 C      25      24.236 -16.496  60.703  1.00  0.00           O  
ATOM    777  OP2 C      25      22.603 -16.938  62.525  1.00  0.00           O  
ATOM    778  O5' C      25      22.718 -14.671  61.409  1.00  0.00           O  
ATOM    779  C5' C      25      23.136 -13.721  60.412  1.00  0.00           C  
ATOM    780  H5' C      25      23.525 -14.217  59.530  1.00  0.00           H  
ATOM    781 H5'' C      25      24.030 -13.262  60.824  1.00  0.00           H  
ATOM    782  C4' C      25      22.199 -12.543  59.934  1.00  0.00           C  
ATOM    783  H4' C      25      22.666 -12.117  59.049  1.00  0.00           H  
ATOM    784  O4' C      25      20.799 -12.643  59.634  1.00  0.00           O  
ATOM    785  C1' C      25      20.146 -11.426  60.059  1.00  0.00           C  
ATOM    786  H1' C      25      19.548 -11.037  59.258  1.00  0.00           H  
ATOM    787  N1  C      25      19.218 -11.581  61.216  1.00  0.00           N  
ATOM    788  C6  C      25      19.235 -12.674  62.037  1.00  0.00           C  
ATOM    789  H6  C      25      20.058 -13.374  62.003  1.00  0.00           H  
ATOM    790  C5  C      25      18.174 -12.910  62.830  1.00  0.00           C  
ATOM    791  H5  C      25      18.133 -13.774  63.444  1.00  0.00           H  
ATOM    792  C4  C      25      17.078 -12.048  62.711  1.00  0.00           C  
ATOM    793  N4  C      25      15.962 -12.493  63.182  1.00  0.00           N  
ATOM    794  H41 C      25      15.126 -11.935  63.222  1.00  0.00           H  
ATOM    795  H42 C      25      16.010 -13.413  63.592  1.00  0.00           H  
ATOM    796  N3  C      25      17.112 -10.874  62.109  1.00  0.00           N  
ATOM    797  C2  C      25      18.257 -10.584  61.444  1.00  0.00           C  
ATOM    798  O2  C      25      18.415  -9.422  61.073  1.00  0.00           O  
ATOM    799  C3' C      25      22.161 -11.468  60.976  1.00  0.00           C  
ATOM    800  H3' C      25      21.612 -11.853  61.823  1.00  0.00           H  
ATOM    801  C2' C      25      21.226 -10.410  60.413  1.00  0.00           C  
ATOM    802  H2' C      25      20.885  -9.736  61.187  1.00  0.00           H  
ATOM    803  O2' C      25      21.688  -9.686  59.279  1.00  0.00           O  
ATOM    804 HO2' C      25      21.200  -8.846  59.167  1.00  0.00           H  
ATOM    805  O3' C      25      23.443 -11.154  61.389  1.00  0.00           O  
ATOM    806  P   A      26      23.783 -11.518  62.982  1.00  0.00           P  
ATOM    807  OP1 A      26      24.290 -10.176  64.308  1.00  0.00           O  
ATOM    808  OP2 A      26      22.954 -12.740  63.301  1.00  0.00           O  
ATOM    809  O5' A      26      24.224  -9.698  64.623  1.00  0.00           O  
ATOM    810  C5' A      26      23.844  -8.110  64.972  1.00  0.00           C  
ATOM    811  H5' A      26      24.105  -7.505  64.182  1.00  0.00           H  
ATOM    812 H5'' A      26      24.627  -7.746  65.630  1.00  0.00           H  
ATOM    813  C4' A      26      22.468  -7.587  65.487  1.00  0.00           C  
ATOM    814  H4' A      26      22.509  -6.530  65.600  1.00  0.00           H  
ATOM    815  O4' A      26      21.187  -7.838  64.849  1.00  0.00           O  
ATOM    816  C1' A      26      20.193  -8.220  65.794  1.00  0.00           C  
ATOM    817  H1' A      26      19.532  -7.349  65.795  1.00  0.00           H  
ATOM    818  N9  A      26      19.196  -9.353  65.752  1.00  0.00           N  
ATOM    819  C8  A      26      19.316 -10.705  65.492  1.00  0.00           C  
ATOM    820  H8  A      26      20.217 -11.159  65.116  1.00  0.00           H  
ATOM    821  N7  A      26      18.247 -11.423  65.724  1.00  0.00           N  
ATOM    822  C5  A      26      17.382 -10.503  66.304  1.00  0.00           C  
ATOM    823  C6  A      26      16.137 -10.588  66.975  1.00  0.00           C  
ATOM    824  N6  A      26      15.388 -11.651  67.088  1.00  0.00           N  
ATOM    825  H61 A      26      14.842 -11.745  67.929  1.00  0.00           H  
ATOM    826  H62 A      26      15.688 -12.500  66.642  1.00  0.00           H  
ATOM    827  N1  A      26      15.629  -9.576  67.654  1.00  0.00           N  
ATOM    828  C2  A      26      16.295  -8.439  67.642  1.00  0.00           C  
ATOM    829  H2  A      26      15.860  -7.619  68.197  1.00  0.00           H  
ATOM    830  N3  A      26      17.439  -8.186  67.025  1.00  0.00           N  
ATOM    831  C4  A      26      17.966  -9.269  66.386  1.00  0.00           C  
ATOM    832  C3' A      26      22.514  -8.226  66.805  1.00  0.00           C  
ATOM    833  H3' A      26      22.574  -9.219  66.393  1.00  0.00           H  
ATOM    834  C2' A      26      20.928  -8.322  67.101  1.00  0.00           C  
ATOM    835  H2' A      26      20.720  -9.299  67.522  1.00  0.00           H  
ATOM    836  O2' A      26      20.107  -7.349  67.735  1.00  0.00           O  
ATOM    837 HO2' A      26      20.743  -6.754  68.184  1.00  0.00           H  
ATOM    838  O3' A      26      23.831  -7.832  67.663  1.00  0.00           O  
ATOM    839  P   C      27      24.924  -8.445  69.013  1.00  0.00           P  
ATOM    840  OP1 C      27      25.885  -7.338  69.323  1.00  0.00           O  
ATOM    841  OP2 C      27      25.626  -9.599  68.359  1.00  0.00           O  
ATOM    842  O5' C      27      24.400  -9.155  70.622  1.00  0.00           O  
ATOM    843  C5' C      27      23.589  -8.814  71.906  1.00  0.00           C  
ATOM    844  H5' C      27      24.035  -7.920  72.327  1.00  0.00           H  
ATOM    845 H5'' C      27      23.920  -9.632  72.537  1.00  0.00           H  
ATOM    846  C4' C      27      22.022  -8.851  72.498  1.00  0.00           C  
ATOM    847  H4' C      27      22.052  -8.041  73.228  1.00  0.00           H  
ATOM    848  O4' C      27      20.807  -8.561  71.717  1.00  0.00           O  
ATOM    849  C1' C      27      19.513  -8.971  72.158  1.00  0.00           C  
ATOM    850  H1' C      27      18.925  -8.085  72.424  1.00  0.00           H  
ATOM    851  N1  C      27      18.640  -9.722  71.143  1.00  0.00           N  
ATOM    852  C6  C      27      18.970  -9.812  69.810  1.00  0.00           C  
ATOM    853  H6  C      27      19.742  -9.192  69.409  1.00  0.00           H  
ATOM    854  C5  C      27      18.572 -10.884  69.090  1.00  0.00           C  
ATOM    855  H5  C      27      19.038 -11.098  68.152  1.00  0.00           H  
ATOM    856  C4  C      27      17.599 -11.728  69.671  1.00  0.00           C  
ATOM    857  N4  C      27      17.176 -12.750  68.974  1.00  0.00           N  
ATOM    858  H41 C      27      16.199 -12.995  69.109  1.00  0.00           H  
ATOM    859  H42 C      27      17.600 -12.894  68.078  1.00  0.00           H  
ATOM    860  N3  C      27      16.948 -11.400  70.773  1.00  0.00           N  
ATOM    861  C2  C      27      17.441 -10.361  71.508  1.00  0.00           C  
ATOM    862  O2  C      27      16.741  -9.942  72.427  1.00  0.00           O  
ATOM    863  C3' C      27      21.489 -10.015  73.344  1.00  0.00           C  
ATOM    864  H3' C      27      21.574 -10.960  72.826  1.00  0.00           H  
ATOM    865  C2' C      27      19.971  -9.651  73.447  1.00  0.00           C  
ATOM    866  H2' C      27      19.377 -10.537  73.652  1.00  0.00           H  
ATOM    867  O2' C      27      19.755  -8.588  74.379  1.00  0.00           O  
ATOM    868 HO2' C      27      18.852  -8.666  74.734  1.00  0.00           H  
ATOM    869  O3' C      27      22.176 -10.138  74.583  1.00  0.00           O  
ATOM    870  P   G      28      21.982 -11.480  75.475  1.00  0.00           P  
ATOM    871  OP1 G      28      22.812 -11.314  76.707  1.00  0.00           O  
ATOM    872  OP2 G      28      22.246 -12.661  74.599  1.00  0.00           O  
ATOM    873  O5' G      28      20.401 -11.502  75.886  1.00  0.00           O  
ATOM    874  C5' G      28      19.868 -10.497  76.739  1.00  0.00           C  
ATOM    875  H5' G      28      20.312  -9.533  76.496  1.00  0.00           H  
ATOM    876 H5'' G      28      20.168 -10.714  77.764  1.00  0.00           H  
ATOM    877  C4' G      28      18.329 -10.352  76.696  1.00  0.00           C  
ATOM    878  H4' G      28      18.057  -9.477  77.289  1.00  0.00           H  
ATOM    879  O4' G      28      17.742 -10.203  75.402  1.00  0.00           O  
ATOM    880  C1' G      28      16.518 -10.927  75.345  1.00  0.00           C  
ATOM    881  H1' G      28      15.718 -10.296  74.955  1.00  0.00           H  
ATOM    882  N9  G      28      16.622 -12.121  74.474  1.00  0.00           N  
ATOM    883  C8  G      28      17.739 -12.796  74.046  1.00  0.00           C  
ATOM    884  H8  G      28      18.741 -12.450  74.251  1.00  0.00           H  
ATOM    885  N7  G      28      17.488 -13.902  73.399  1.00  0.00           N  
ATOM    886  C5  G      28      16.088 -13.961  73.391  1.00  0.00           C  
ATOM    887  C6  G      28      15.168 -14.976  72.939  1.00  0.00           C  
ATOM    888  O6  G      28      15.379 -16.101  72.507  1.00  0.00           O  
ATOM    889  N1  G      28      13.850 -14.631  73.082  1.00  0.00           N  
ATOM    890  H1  G      28      13.168 -15.235  72.653  1.00  0.00           H  
ATOM    891  C2  G      28      13.431 -13.522  73.703  1.00  0.00           C  
ATOM    892  N2  G      28      12.136 -13.443  73.849  1.00  0.00           N  
ATOM    893  H21 G      28      11.562 -14.197  73.478  1.00  0.00           H  
ATOM    894  H22 G      28      11.754 -12.649  74.335  1.00  0.00           H  
ATOM    895  N3  G      28      14.225 -12.586  74.222  1.00  0.00           N  
ATOM    896  C4  G      28      15.553 -12.853  74.014  1.00  0.00           C  
ATOM    897  C3' G      28      17.635 -11.556  77.308  1.00  0.00           C  
ATOM    898  H3' G      28      18.055 -12.461  76.864  1.00  0.00           H  
ATOM    899  C2' G      28      16.204 -11.373  76.774  1.00  0.00           C  
ATOM    900  H2' G      28      15.672 -12.323  76.779  1.00  0.00           H  
ATOM    901  O2' G      28      15.442 -10.347  77.421  1.00  0.00           O  
ATOM    902 HO2' G      28      14.513 -10.381  77.122  1.00  0.00           H  
ATOM    903  O3' G      28      17.772 -11.558  78.719  1.00  0.00           O  
ATOM    904  P   C      29      18.111 -12.943  79.477  1.00  0.00           P  
ATOM    905  OP1 C      29      18.193 -12.634  80.938  1.00  0.00           O  
ATOM    906  OP2 C      29      19.276 -13.585  78.797  1.00  0.00           O  
ATOM    907  O5' C      29      16.780 -13.825  79.168  1.00  0.00           O  
ATOM    908  C5' C      29      15.527 -13.429  79.698  1.00  0.00           C  
ATOM    909  H5' C      29      15.327 -12.393  79.421  1.00  0.00           H  
ATOM    910 H5'' C      29      15.575 -13.463  80.783  1.00  0.00           H  
ATOM    911  C4' C      29      14.352 -14.289  79.210  1.00  0.00           C  
ATOM    912  H4' C      29      13.472 -14.017  79.794  1.00  0.00           H  
ATOM    913  O4' C      29      14.069 -14.020  77.827  1.00  0.00           O  
ATOM    914  C1' C      29      13.708 -15.238  77.178  1.00  0.00           C  
ATOM    915  H1' C      29      12.784 -15.106  76.608  1.00  0.00           H  
ATOM    916  N1  C      29      14.761 -15.771  76.267  1.00  0.00           N  
ATOM    917  C6  C      29      16.065 -15.364  76.359  1.00  0.00           C  
ATOM    918  H6  C      29      16.308 -14.435  76.854  1.00  0.00           H  
ATOM    919  C5  C      29      17.049 -16.146  75.872  1.00  0.00           C  
ATOM    920  H5  C      29      18.077 -15.842  75.968  1.00  0.00           H  
ATOM    921  C4  C      29      16.655 -17.363  75.248  1.00  0.00           C  
ATOM    922  N4  C      29      17.550 -18.204  74.852  1.00  0.00           N  
ATOM    923  H41 C      29      17.267 -18.920  74.214  1.00  0.00           H  
ATOM    924  H42 C      29      18.529 -18.017  74.949  1.00  0.00           H  
ATOM    925  N3  C      29      15.407 -17.754  75.074  1.00  0.00           N  
ATOM    926  C2  C      29      14.442 -16.928  75.536  1.00  0.00           C  
ATOM    927  O2  C      29      13.270 -17.252  75.338  1.00  0.00           O  
ATOM    928  C3' C      29      14.544 -15.811  79.341  1.00  0.00           C  
ATOM    929  H3' C      29      15.532 -16.089  78.969  1.00  0.00           H  
ATOM    930  C2' C      29      13.495 -16.261  78.306  1.00  0.00           C  
ATOM    931  H2' C      29      13.718 -17.280  77.983  1.00  0.00           H  
ATOM    932  O2' C      29      12.136 -16.162  78.748  1.00  0.00           O  
ATOM    933 HO2' C      29      11.545 -16.651  78.141  1.00  0.00           H  
ATOM    934  O3' C      29      14.304 -16.464  80.590  1.00  0.00           O  
ATOM    935  P   A      30      15.266 -16.312  81.893  1.00  0.00           P  
ATOM    936  OP1 A      30      15.022 -17.547  82.693  1.00  0.00           O  
ATOM    937  OP2 A      30      14.967 -15.007  82.548  1.00  0.00           O  
ATOM    938  O5' A      30      16.834 -16.353  81.404  1.00  0.00           O  
ATOM    939  C5' A      30      17.896 -16.449  82.357  1.00  0.00           C  
ATOM    940  H5' A      30      17.572 -17.084  83.183  1.00  0.00           H  
ATOM    941 H5'' A      30      18.087 -15.458  82.772  1.00  0.00           H  
ATOM    942  C4' A      30      19.250 -17.026  81.879  1.00  0.00           C  
ATOM    943  H4' A      30      19.852 -17.084  82.783  1.00  0.00           H  
ATOM    944  O4' A      30      19.107 -18.339  81.315  1.00  0.00           O  
ATOM    945  C1' A      30      19.324 -18.267  79.906  1.00  0.00           C  
ATOM    946  H1' A      30      20.249 -18.787  79.654  1.00  0.00           H  
ATOM    947  N9  A      30      18.211 -18.884  79.136  1.00  0.00           N  
ATOM    948  C8  A      30      16.854 -18.780  79.330  1.00  0.00           C  
ATOM    949  H8  A      30      16.429 -18.273  80.179  1.00  0.00           H  
ATOM    950  N7  A      30      16.114 -19.359  78.419  1.00  0.00           N  
ATOM    951  C5  A      30      17.070 -19.931  77.571  1.00  0.00           C  
ATOM    952  C6  A      30      17.014 -20.722  76.394  1.00  0.00           C  
ATOM    953  N6  A      30      15.905 -21.087  75.770  1.00  0.00           N  
ATOM    954  H61 A      30      16.010 -21.570  74.890  1.00  0.00           H  
ATOM    955  H62 A      30      15.015 -20.810  76.151  1.00  0.00           H  
ATOM    956  N1  A      30      18.118 -21.197  75.823  1.00  0.00           N  
ATOM    957  C2  A      30      19.280 -20.864  76.374  1.00  0.00           C  
ATOM    958  H2  A      30      20.163 -21.271  75.902  1.00  0.00           H  
ATOM    959  N3  A      30      19.502 -20.131  77.463  1.00  0.00           N  
ATOM    960  C4  A      30      18.345 -19.674  78.015  1.00  0.00           C  
ATOM    961  C3' A      30      20.029 -16.167  80.868  1.00  0.00           C  
ATOM    962  H3' A      30      19.687 -15.132  80.920  1.00  0.00           H  
ATOM    963  C2' A      30      19.532 -16.793  79.550  1.00  0.00           C  
ATOM    964  H2' A      30      18.562 -16.348  79.325  1.00  0.00           H  
ATOM    965  O2' A      30      20.405 -16.608  78.437  1.00  0.00           O  
ATOM    966 HO2' A      30      20.520 -15.649  78.315  1.00  0.00           H  
ATOM    967  O3' A      30      21.453 -16.262  81.105  1.00  0.00           O  
ATOM    968  P   A      31      22.298 -14.969  81.664  1.00  0.00           P  
ATOM    969  OP1 A      31      21.397 -14.076  82.445  1.00  0.00           O  
ATOM    970  OP2 A      31      23.027 -14.373  80.503  1.00  0.00           O  
ATOM    971  O5' A      31      23.478 -15.493  82.683  1.00  0.00           O  
ATOM    972  C5' A      31      23.244 -16.353  83.796  1.00  0.00           C  
ATOM    973  H5' A      31      24.210 -16.653  84.206  1.00  0.00           H  
ATOM    974 H5'' A      31      22.757 -17.248  83.430  1.00  0.00           H  
ATOM    975  C4' A      31      22.393 -15.806  84.954  1.00  0.00           C  
ATOM    976  H4' A      31      21.434 -15.473  84.570  1.00  0.00           H  
ATOM    977  O4' A      31      23.038 -14.765  85.678  1.00  0.00           O  
ATOM    978  C1' A      31      22.501 -14.720  87.000  1.00  0.00           C  
ATOM    979  H1' A      31      23.344 -14.691  87.696  1.00  0.00           H  
ATOM    980  N9  A      31      21.720 -13.457  87.198  1.00  0.00           N  
ATOM    981  C8  A      31      21.970 -12.483  88.139  1.00  0.00           C  
ATOM    982  H8  A      31      22.660 -12.633  88.961  1.00  0.00           H  
ATOM    983  N7  A      31      21.373 -11.338  87.916  1.00  0.00           N  
ATOM    984  C5  A      31      20.610 -11.602  86.766  1.00  0.00           C  
ATOM    985  C6  A      31      19.754 -10.830  85.931  1.00  0.00           C  
ATOM    986  N6  A      31      19.529  -9.532  86.052  1.00  0.00           N  
ATOM    987  H61 A      31      18.943  -9.087  85.364  1.00  0.00           H  
ATOM    988  H62 A      31      19.998  -9.010  86.778  1.00  0.00           H  
ATOM    989  N1  A      31      19.110 -11.369  84.896  1.00  0.00           N  
ATOM    990  C2  A      31      19.304 -12.662  84.664  1.00  0.00           C  
ATOM    991  H2  A      31      18.761 -13.085  83.826  1.00  0.00           H  
ATOM    992  N3  A      31      20.078 -13.506  85.340  1.00  0.00           N  
ATOM    993  C4  A      31      20.742 -12.913  86.375  1.00  0.00           C  
ATOM    994  C3' A      31      22.134 -16.889  86.005  1.00  0.00           C  
ATOM    995  H3' A      31      23.082 -17.399  86.202  1.00  0.00           H  
ATOM    996  C2' A      31      21.754 -16.054  87.248  1.00  0.00           C  
ATOM    997  H2' A      31      22.159 -16.542  88.138  1.00  0.00           H  
ATOM    998  O2' A      31      20.341 -15.902  87.396  1.00  0.00           O  
ATOM    999 HO2' A      31      19.918 -16.548  86.799  1.00  0.00           H  
ATOM   1000  O3' A      31      21.114 -17.819  85.638  1.00  0.00           O  
ATOM   1001  P   G      32      21.372 -19.421  85.699  1.00  0.00           P  
ATOM   1002  OP1 G      32      20.041 -20.089  85.649  1.00  0.00           O  
ATOM   1003  OP2 G      32      22.266 -19.714  86.855  1.00  0.00           O  
ATOM   1004  O5' G      32      22.177 -19.773  84.329  1.00  0.00           O  
ATOM   1005  C5' G      32      21.535 -19.560  83.077  1.00  0.00           C  
ATOM   1006  H5' G      32      21.172 -18.540  83.061  1.00  0.00           H  
ATOM   1007 H5'' G      32      20.665 -20.213  82.996  1.00  0.00           H  
ATOM   1008  C4' G      32      22.387 -19.733  81.812  1.00  0.00           C  
ATOM   1009  H4' G      32      21.781 -19.396  80.971  1.00  0.00           H  
ATOM   1010  O4' G      32      23.598 -18.991  81.825  1.00  0.00           O  
ATOM   1011  C1' G      32      24.309 -19.424  80.677  1.00  0.00           C  
ATOM   1012  H1' G      32      24.018 -18.785  79.840  1.00  0.00           H  
ATOM   1013  N9  G      32      25.775 -19.306  80.835  1.00  0.00           N  
ATOM   1014  C8  G      32      26.537 -19.334  81.978  1.00  0.00           C  
ATOM   1015  H8  G      32      26.110 -19.535  82.954  1.00  0.00           H  
ATOM   1016  N7  G      32      27.805 -19.065  81.784  1.00  0.00           N  
ATOM   1017  C5  G      32      27.892 -18.861  80.397  1.00  0.00           C  
ATOM   1018  C6  G      32      29.001 -18.505  79.542  1.00  0.00           C  
ATOM   1019  O6  G      32      30.174 -18.271  79.843  1.00  0.00           O  
ATOM   1020  N1  G      32      28.662 -18.419  78.202  1.00  0.00           N  
ATOM   1021  H1  G      32      29.390 -18.165  77.562  1.00  0.00           H  
ATOM   1022  C2  G      32      27.409 -18.660  77.728  1.00  0.00           C  
ATOM   1023  N2  G      32      27.216 -18.606  76.435  1.00  0.00           N  
ATOM   1024  H21 G      32      27.964 -18.398  75.795  1.00  0.00           H  
ATOM   1025  H22 G      32      26.293 -18.848  76.108  1.00  0.00           H  
ATOM   1026  N3  G      32      26.356 -18.965  78.481  1.00  0.00           N  
ATOM   1027  C4  G      32      26.658 -19.047  79.812  1.00  0.00           C  
ATOM   1028  C3' G      32      22.854 -21.153  81.507  1.00  0.00           C  
ATOM   1029  H3' G      32      23.412 -21.522  82.372  1.00  0.00           H  
ATOM   1030  C2' G      32      23.842 -20.852  80.354  1.00  0.00           C  
ATOM   1031  H2' G      32      24.673 -21.561  80.375  1.00  0.00           H  
ATOM   1032  O2' G      32      23.226 -20.803  79.063  1.00  0.00           O  
ATOM   1033 HO2' G      32      23.912 -20.792  78.372  1.00  0.00           H  
ATOM   1034  O3' G      32      21.794 -22.054  81.194  1.00  0.00           O  
ATOM   1035  P   U      33      22.055 -23.652  81.195  1.00  0.00           P  
ATOM   1036  OP1 U      33      20.804 -24.298  80.700  1.00  0.00           O  
ATOM   1037  OP2 U      33      22.561 -24.042  82.543  1.00  0.00           O  
ATOM   1038  O5' U      33      23.242 -23.932  80.116  1.00  0.00           O  
ATOM   1039  C5' U      33      23.633 -25.260  79.805  1.00  0.00           C  
ATOM   1040  H5' U      33      22.835 -25.953  80.076  1.00  0.00           H  
ATOM   1041 H5'' U      33      24.519 -25.522  80.385  1.00  0.00           H  
ATOM   1042  C4' U      33      23.950 -25.452  78.316  1.00  0.00           C  
ATOM   1043  H4' U      33      24.907 -24.991  78.091  1.00  0.00           H  
ATOM   1044  O4' U      33      22.985 -24.872  77.444  1.00  0.00           O  
ATOM   1045  C1' U      33      22.697 -25.784  76.397  1.00  0.00           C  
ATOM   1046  H1' U      33      21.692 -26.147  76.603  1.00  0.00           H  
ATOM   1047  N1  U      33      22.687 -25.131  75.050  1.00  0.00           N  
ATOM   1048  C6  U      33      21.548 -25.177  74.277  1.00  0.00           C  
ATOM   1049  H6  U      33      20.583 -25.330  74.744  1.00  0.00           H  
ATOM   1050  C5  U      33      21.628 -25.040  72.929  1.00  0.00           C  
ATOM   1051  H5  U      33      20.735 -25.099  72.324  1.00  0.00           H  
ATOM   1052  C4  U      33      22.897 -24.809  72.264  1.00  0.00           C  
ATOM   1053  O4  U      33      23.077 -24.848  71.049  1.00  0.00           O  
ATOM   1054  N3  U      33      23.943 -24.557  73.120  1.00  0.00           N  
ATOM   1055  H3  U      33      24.799 -24.214  72.721  1.00  0.00           H  
ATOM   1056  C2  U      33      23.879 -24.625  74.498  1.00  0.00           C  
ATOM   1057  O2  U      33      24.845 -24.255  75.170  1.00  0.00           O  
ATOM   1058  C3' U      33      23.980 -26.958  78.009  1.00  0.00           C  
ATOM   1059  H3' U      33      23.109 -27.377  78.507  1.00  0.00           H  
ATOM   1060  C2' U      33      23.620 -27.026  76.519  1.00  0.00           C  
ATOM   1061  H2' U      33      23.032 -27.928  76.340  1.00  0.00           H  
ATOM   1062  O2' U      33      24.749 -27.037  75.661  1.00  0.00           O  
ATOM   1063 HO2' U      33      25.427 -26.474  76.073  1.00  0.00           H  
ATOM   1064  O3' U      33      25.078 -27.750  78.482  1.00  0.00           O  
ATOM   1065  P   U      34      26.641 -27.283  78.434  1.00  0.00           P  
ATOM   1066  OP1 U      34      27.074 -27.093  79.848  1.00  0.00           O  
ATOM   1067  OP2 U      34      26.818 -26.155  77.476  1.00  0.00           O  
ATOM   1068  O5' U      34      27.446 -28.568  77.845  1.00  0.00           O  
ATOM   1069  C5' U      34      27.584 -28.748  76.440  1.00  0.00           C  
ATOM   1070  H5' U      34      28.210 -27.952  76.032  1.00  0.00           H  
ATOM   1071 H5'' U      34      26.602 -28.680  75.976  1.00  0.00           H  
ATOM   1072  C4' U      34      28.184 -30.099  76.032  1.00  0.00           C  
ATOM   1073  H4' U      34      28.324 -30.101  74.950  1.00  0.00           H  
ATOM   1074  O4' U      34      29.446 -30.328  76.646  1.00  0.00           O  
ATOM   1075  C1' U      34      29.570 -31.714  76.939  1.00  0.00           C  
ATOM   1076  H1' U      34      30.394 -32.111  76.341  1.00  0.00           H  
ATOM   1077  N1  U      34      29.889 -31.903  78.384  1.00  0.00           N  
ATOM   1078  C6  U      34      29.182 -31.245  79.368  1.00  0.00           C  
ATOM   1079  H6  U      34      28.350 -30.608  79.090  1.00  0.00           H  
ATOM   1080  C5  U      34      29.545 -31.352  80.675  1.00  0.00           C  
ATOM   1081  H5  U      34      28.997 -30.812  81.434  1.00  0.00           H  
ATOM   1082  C4  U      34      30.674 -32.157  81.085  1.00  0.00           C  
ATOM   1083  O4  U      34      31.080 -32.285  82.238  1.00  0.00           O  
ATOM   1084  N3  U      34      31.311 -32.809  80.054  1.00  0.00           N  
ATOM   1085  H3  U      34      32.100 -33.381  80.297  1.00  0.00           H  
ATOM   1086  C2  U      34      30.971 -32.730  78.719  1.00  0.00           C  
ATOM   1087  O2  U      34      31.622 -33.374  77.893  1.00  0.00           O  
ATOM   1088  C3' U      34      27.266 -31.271  76.390  1.00  0.00           C  
ATOM   1089  H3' U      34      26.811 -31.089  77.367  1.00  0.00           H  
ATOM   1090  C2' U      34      28.279 -32.430  76.507  1.00  0.00           C  
ATOM   1091  H2' U      34      27.942 -33.144  77.262  1.00  0.00           H  
ATOM   1092  O2' U      34      28.545 -33.090  75.261  1.00  0.00           O  
ATOM   1093 HO2' U      34      28.982 -33.951  75.416  1.00  0.00           H  
ATOM   1094  O3' U      34      26.271 -31.485  75.392  1.00  0.00           O  
ATOM   1095  P   U      35      24.729 -31.796  75.787  1.00  0.00           P  
ATOM   1096  OP1 U      35      24.034 -32.139  74.508  1.00  0.00           O  
ATOM   1097  OP2 U      35      24.211 -30.653  76.595  1.00  0.00           O  
ATOM   1098  O5' U      35      24.784 -33.114  76.758  1.00  0.00           O  
ATOM   1099  C5' U      35      24.936 -34.420  76.217  1.00  0.00           C  
ATOM   1100  H5' U      35      25.901 -34.492  75.712  1.00  0.00           H  
ATOM   1101 H5'' U      35      24.154 -34.594  75.476  1.00  0.00           H  
ATOM   1102  C4' U      35      24.840 -35.539  77.268  1.00  0.00           C  
ATOM   1103  H4' U      35      24.946 -36.496  76.754  1.00  0.00           H  
ATOM   1104  O4' U      35      25.880 -35.442  78.243  1.00  0.00           O  
ATOM   1105  C1' U      35      25.372 -35.862  79.510  1.00  0.00           C  
ATOM   1106  H1' U      35      25.990 -36.681  79.886  1.00  0.00           H  
ATOM   1107  N1  U      35      25.390 -34.771  80.533  1.00  0.00           N  
ATOM   1108  C6  U      35      25.650 -33.456  80.202  1.00  0.00           C  
ATOM   1109  H6  U      35      25.785 -33.184  79.163  1.00  0.00           H  
ATOM   1110  C5  U      35      25.754 -32.502  81.166  1.00  0.00           C  
ATOM   1111  H5  U      35      25.968 -31.479  80.892  1.00  0.00           H  
ATOM   1112  C4  U      35      25.582 -32.815  82.567  1.00  0.00           C  
ATOM   1113  O4  U      35      25.665 -32.015  83.494  1.00  0.00           O  
ATOM   1114  N3  U      35      25.302 -34.137  82.823  1.00  0.00           N  
ATOM   1115  H3  U      35      25.198 -34.401  83.786  1.00  0.00           H  
ATOM   1116  C2  U      35      25.223 -35.140  81.877  1.00  0.00           C  
ATOM   1117  O2  U      35      25.027 -36.299  82.248  1.00  0.00           O  
ATOM   1118  C3' U      35      23.512 -35.572  78.040  1.00  0.00           C  
ATOM   1119  H3' U      35      23.260 -34.559  78.363  1.00  0.00           H  
ATOM   1120  C2' U      35      23.948 -36.388  79.270  1.00  0.00           C  
ATOM   1121  H2' U      35      23.291 -36.171  80.113  1.00  0.00           H  
ATOM   1122  O2' U      35      24.024 -37.803  79.038  1.00  0.00           O  
ATOM   1123 HO2' U      35      24.049 -38.285  79.888  1.00  0.00           H  
ATOM   1124  O3' U      35      22.411 -36.186  77.363  1.00  0.00           O  
ATOM   1125  P   C      36      20.996 -35.399  77.182  1.00  0.00           P  
ATOM   1126  OP1 C      36      19.963 -36.424  76.840  1.00  0.00           O  
ATOM   1127  OP2 C      36      21.214 -34.278  76.227  1.00  0.00           O  
ATOM   1128  O5' C      36      20.640 -34.779  78.659  1.00  0.00           O  
ATOM   1129  C5' C      36      20.143 -35.626  79.688  1.00  0.00           C  
ATOM   1130  H5' C      36      20.606 -36.609  79.592  1.00  0.00           H  
ATOM   1131 H5'' C      36      19.068 -35.754  79.552  1.00  0.00           H  
ATOM   1132  C4' C      36      20.406 -35.132  81.124  1.00  0.00           C  
ATOM   1133  H4' C      36      20.326 -35.991  81.790  1.00  0.00           H  
ATOM   1134  O4' C      36      21.713 -34.567  81.272  1.00  0.00           O  
ATOM   1135  C1' C      36      21.674 -33.547  82.267  1.00  0.00           C  
ATOM   1136  H1' C      36      22.328 -33.841  83.092  1.00  0.00           H  
ATOM   1137  N1  C      36      22.136 -32.211  81.778  1.00  0.00           N  
ATOM   1138  C6  C      36      22.419 -31.965  80.454  1.00  0.00           C  
ATOM   1139  H6  C      36      22.243 -32.735  79.710  1.00  0.00           H  
ATOM   1140  C5  C      36      22.951 -30.773  80.085  1.00  0.00           C  
ATOM   1141  H5  C      36      23.207 -30.593  79.055  1.00  0.00           H  
ATOM   1142  C4  C      36      23.167 -29.806  81.102  1.00  0.00           C  
ATOM   1143  N4  C      36      23.705 -28.649  80.835  1.00  0.00           N  
ATOM   1144  H41 C      36      23.874 -28.029  81.602  1.00  0.00           H  
ATOM   1145  H42 C      36      24.036 -28.451  79.898  1.00  0.00           H  
ATOM   1146  N3  C      36      22.881 -30.005  82.371  1.00  0.00           N  
ATOM   1147  C2  C      36      22.385 -31.212  82.737  1.00  0.00           C  
ATOM   1148  O2  C      36      22.177 -31.401  83.939  1.00  0.00           O  
ATOM   1149  C3' C      36      19.414 -34.080  81.631  1.00  0.00           C  
ATOM   1150  H3' C      36      19.264 -33.321  80.860  1.00  0.00           H  
ATOM   1151  C2' C      36      20.233 -33.487  82.793  1.00  0.00           C  
ATOM   1152  H2' C      36      19.916 -32.460  82.984  1.00  0.00           H  
ATOM   1153  O2' C      36      20.187 -34.263  83.999  1.00  0.00           O  
ATOM   1154 HO2' C      36      20.552 -33.750  84.746  1.00  0.00           H  
ATOM   1155  O3' C      36      18.177 -34.620  82.105  1.00  0.00           O  
ATOM   1156  P   U      37      16.747 -34.063  81.587  1.00  0.00           P  
ATOM   1157  OP1 U      37      15.736 -34.393  82.636  1.00  0.00           O  
ATOM   1158  OP2 U      37      16.531 -34.585  80.209  1.00  0.00           O  
ATOM   1159  O5' U      37      16.898 -32.444  81.499  1.00  0.00           O  
ATOM   1160  C5' U      37      16.989 -31.636  82.661  1.00  0.00           C  
ATOM   1161  H5' U      37      17.641 -32.114  83.395  1.00  0.00           H  
ATOM   1162 H5'' U      37      16.000 -31.527  83.109  1.00  0.00           H  
ATOM   1163  C4' U      37      17.557 -30.238  82.357  1.00  0.00           C  
ATOM   1164  H4' U      37      17.510 -29.658  83.281  1.00  0.00           H  
ATOM   1165  O4' U      37      18.924 -30.282  81.945  1.00  0.00           O  
ATOM   1166  C1' U      37      19.145 -29.219  81.023  1.00  0.00           C  
ATOM   1167  H1' U      37      19.962 -28.590  81.383  1.00  0.00           H  
ATOM   1168  N1  U      37      19.530 -29.759  79.683  1.00  0.00           N  
ATOM   1169  C6  U      37      19.014 -30.940  79.195  1.00  0.00           C  
ATOM   1170  H6  U      37      18.294 -31.491  79.779  1.00  0.00           H  
ATOM   1171  C5  U      37      19.376 -31.408  77.975  1.00  0.00           C  
ATOM   1172  H5  U      37      18.942 -32.321  77.600  1.00  0.00           H  
ATOM   1173  C4  U      37      20.319 -30.698  77.139  1.00  0.00           C  
ATOM   1174  O4  U      37      20.609 -30.976  75.980  1.00  0.00           O  
ATOM   1175  N3  U      37      20.869 -29.583  77.725  1.00  0.00           N  
ATOM   1176  H3  U      37      21.606 -29.135  77.222  1.00  0.00           H  
ATOM   1177  C2  U      37      20.468 -29.040  78.928  1.00  0.00           C  
ATOM   1178  O2  U      37      20.934 -27.956  79.275  1.00  0.00           O  
ATOM   1179  C3' U      37      16.784 -29.447  81.290  1.00  0.00           C  
ATOM   1180  H3' U      37      16.672 -30.056  80.396  1.00  0.00           H  
ATOM   1181  C2' U      37      17.857 -28.375  80.992  1.00  0.00           C  
ATOM   1182  H2' U      37      17.715 -27.933  80.007  1.00  0.00           H  
ATOM   1183  O2' U      37      17.943 -27.358  81.997  1.00  0.00           O  
ATOM   1184 HO2' U      37      18.359 -26.552  81.632  1.00  0.00           H  
ATOM   1185  O3' U      37      15.500 -29.036  81.789  1.00  0.00           O  
ATOM   1186  P   A      38      14.511 -28.000  81.014  1.00  0.00           P  
ATOM   1187  OP1 A      38      15.202 -27.424  79.829  1.00  0.00           O  
ATOM   1188  OP2 A      38      14.034 -27.048  82.058  1.00  0.00           O  
ATOM   1189  O5' A      38      13.154 -28.768  80.504  1.00  0.00           O  
ATOM   1190  C5' A      38      13.063 -30.130  80.076  1.00  0.00           C  
ATOM   1191  H5' A      38      12.075 -30.290  79.640  1.00  0.00           H  
ATOM   1192 H5'' A      38      13.141 -30.777  80.950  1.00  0.00           H  
ATOM   1193  C4' A      38      14.105 -30.610  79.062  1.00  0.00           C  
ATOM   1194  H4' A      38      15.033 -30.781  79.594  1.00  0.00           H  
ATOM   1195  O4' A      38      14.315 -29.757  77.949  1.00  0.00           O  
ATOM   1196  C1' A      38      15.013 -30.548  76.981  1.00  0.00           C  
ATOM   1197  H1' A      38      14.480 -30.502  76.034  1.00  0.00           H  
ATOM   1198  N9  A      38      16.332 -29.928  76.779  1.00  0.00           N  
ATOM   1199  C8  A      38      16.957 -29.039  77.610  1.00  0.00           C  
ATOM   1200  H8  A      38      16.595 -28.868  78.610  1.00  0.00           H  
ATOM   1201  N7  A      38      17.969 -28.401  77.087  1.00  0.00           N  
ATOM   1202  C5  A      38      18.015 -28.945  75.797  1.00  0.00           C  
ATOM   1203  C6  A      38      18.831 -28.730  74.664  1.00  0.00           C  
ATOM   1204  N6  A      38      19.844 -27.884  74.650  1.00  0.00           N  
ATOM   1205  H61 A      38      20.376 -27.792  73.799  1.00  0.00           H  
ATOM   1206  H62 A      38      20.041 -27.383  75.495  1.00  0.00           H  
ATOM   1207  N1  A      38      18.591 -29.331  73.502  1.00  0.00           N  
ATOM   1208  C2  A      38      17.590 -30.203  73.471  1.00  0.00           C  
ATOM   1209  H2  A      38      17.388 -30.658  72.514  1.00  0.00           H  
ATOM   1210  N3  A      38      16.780 -30.575  74.457  1.00  0.00           N  
ATOM   1211  C4  A      38      17.036 -29.885  75.603  1.00  0.00           C  
ATOM   1212  C3' A      38      13.736 -31.888  78.316  1.00  0.00           C  
ATOM   1213  H3' A      38      12.946 -31.582  77.661  1.00  0.00           H  
ATOM   1214  C2' A      38      14.980 -32.029  77.429  1.00  0.00           C  
ATOM   1215  H2' A      38      14.781 -32.680  76.577  1.00  0.00           H  
ATOM   1216  O2' A      38      16.165 -32.414  78.129  1.00  0.00           O  
ATOM   1217 HO2' A      38      16.009 -33.239  78.627  1.00  0.00           H  
ATOM   1218  O3' A      38      13.180 -32.991  79.014  1.00  0.00           O  
ATOM   1219  P   C      39      12.059 -33.915  78.269  1.00  0.00           P  
ATOM   1220  OP1 C      39      11.222 -34.515  79.346  1.00  0.00           O  
ATOM   1221  OP2 C      39      12.773 -34.836  77.342  1.00  0.00           O  
ATOM   1222  O5' C      39      11.064 -32.919  77.400  1.00  0.00           O  
ATOM   1223  C5' C      39      10.975 -32.948  75.963  1.00  0.00           C  
ATOM   1224  H5' C      39       9.960 -33.256  75.700  1.00  0.00           H  
ATOM   1225 H5'' C      39      11.632 -33.713  75.553  1.00  0.00           H  
ATOM   1226  C4' C      39      11.290 -31.624  75.211  1.00  0.00           C  
ATOM   1227  H4' C      39      12.032 -31.861  74.447  1.00  0.00           H  
ATOM   1228  O4' C      39      11.862 -30.615  76.027  1.00  0.00           O  
ATOM   1229  C1' C      39      11.331 -29.339  75.741  1.00  0.00           C  
ATOM   1230  H1' C      39      10.733 -29.062  76.613  1.00  0.00           H  
ATOM   1231  N1  C      39      12.427 -28.324  75.593  1.00  0.00           N  
ATOM   1232  C6  C      39      12.410 -27.218  76.407  1.00  0.00           C  
ATOM   1233  H6  C      39      11.566 -27.049  77.066  1.00  0.00           H  
ATOM   1234  C5  C      39      13.460 -26.363  76.430  1.00  0.00           C  
ATOM   1235  H5  C      39      13.449 -25.518  77.099  1.00  0.00           H  
ATOM   1236  C4  C      39      14.556 -26.650  75.573  1.00  0.00           C  
ATOM   1237  N4  C      39      15.608 -25.869  75.577  1.00  0.00           N  
ATOM   1238  H41 C      39      16.375 -26.115  74.977  1.00  0.00           H  
ATOM   1239  H42 C      39      15.671 -25.122  76.246  1.00  0.00           H  
ATOM   1240  N3  C      39      14.592 -27.675  74.750  1.00  0.00           N  
ATOM   1241  C2  C      39      13.539 -28.542  74.744  1.00  0.00           C  
ATOM   1242  O2  C      39      13.644 -29.519  73.994  1.00  0.00           O  
ATOM   1243  C3' C      39      10.087 -31.010  74.471  1.00  0.00           C  
ATOM   1244  H3' C      39       9.161 -31.257  74.998  1.00  0.00           H  
ATOM   1245  C2' C      39      10.335 -29.484  74.574  1.00  0.00           C  
ATOM   1246  H2' C      39       9.395 -29.004  74.853  1.00  0.00           H  
ATOM   1247  O2' C      39      10.753 -28.918  73.361  1.00  0.00           O  
ATOM   1248 HO2' C      39      10.043 -29.238  72.762  1.00  0.00           H  
ATOM   1249  O3' C      39      10.062 -31.537  73.145  1.00  0.00           O  
ATOM   1250  P   C      40       8.930 -31.152  72.058  1.00  0.00           P  
ATOM   1251  OP1 C      40       8.675 -29.684  72.098  1.00  0.00           O  
ATOM   1252  OP2 C      40       7.780 -32.083  72.237  1.00  0.00           O  
ATOM   1253  O5' C      40       9.699 -31.523  70.675  1.00  0.00           O  
ATOM   1254  C5' C      40      10.459 -30.556  69.949  1.00  0.00           C  
ATOM   1255  H5' C      40      10.703 -29.707  70.588  1.00  0.00           H  
ATOM   1256 H5'' C      40       9.850 -30.185  69.123  1.00  0.00           H  
ATOM   1257  C4' C      40      11.784 -31.072  69.362  1.00  0.00           C  
ATOM   1258  H4' C      40      12.015 -30.441  68.506  1.00  0.00           H  
ATOM   1259  O4' C      40      12.897 -30.994  70.252  1.00  0.00           O  
ATOM   1260  C1' C      40      13.892 -31.900  69.765  1.00  0.00           C  
ATOM   1261  H1' C      40      14.745 -31.332  69.388  1.00  0.00           H  
ATOM   1262  N1  C      40      14.405 -32.825  70.827  1.00  0.00           N  
ATOM   1263  C6  C      40      13.910 -32.831  72.111  1.00  0.00           C  
ATOM   1264  H6  C      40      13.063 -32.203  72.366  1.00  0.00           H  
ATOM   1265  C5  C      40      14.496 -33.601  73.064  1.00  0.00           C  
ATOM   1266  H5  C      40      14.116 -33.591  74.073  1.00  0.00           H  
ATOM   1267  C4  C      40      15.631 -34.374  72.680  1.00  0.00           C  
ATOM   1268  N4  C      40      16.276 -35.103  73.553  1.00  0.00           N  
ATOM   1269  H41 C      40      17.128 -35.566  73.254  1.00  0.00           H  
ATOM   1270  H42 C      40      15.975 -35.121  74.511  1.00  0.00           H  
ATOM   1271  N3  C      40      16.115 -34.401  71.458  1.00  0.00           N  
ATOM   1272  C2  C      40      15.515 -33.629  70.517  1.00  0.00           C  
ATOM   1273  O2  C      40      15.992 -33.657  69.384  1.00  0.00           O  
ATOM   1274  C3' C      40      11.767 -32.514  68.851  1.00  0.00           C  
ATOM   1275  H3' C      40      11.508 -33.168  69.688  1.00  0.00           H  
ATOM   1276  C2' C      40      13.275 -32.661  68.570  1.00  0.00           C  
ATOM   1277  H2' C      40      13.558 -33.714  68.576  1.00  0.00           H  
ATOM   1278  O2' C      40      13.682 -32.020  67.358  1.00  0.00           O  
ATOM   1279 HO2' C      40      14.654 -31.985  67.300  1.00  0.00           H  
ATOM   1280  O3' C      40      10.885 -32.752  67.751  1.00  0.00           O  
ATOM   1281  P   G      41      10.442 -34.269  67.370  1.00  0.00           P  
ATOM   1282  OP1 G      41       9.404 -34.173  66.298  1.00  0.00           O  
ATOM   1283  OP2 G      41      10.074 -34.982  68.631  1.00  0.00           O  
ATOM   1284  O5' G      41      11.758 -35.014  66.761  1.00  0.00           O  
ATOM   1285  C5' G      41      12.293 -34.661  65.488  1.00  0.00           C  
ATOM   1286  H5' G      41      12.624 -33.621  65.497  1.00  0.00           H  
ATOM   1287 H5'' G      41      11.510 -34.751  64.734  1.00  0.00           H  
ATOM   1288  C4' G      41      13.468 -35.550  65.040  1.00  0.00           C  
ATOM   1289  H4' G      41      13.704 -35.279  64.012  1.00  0.00           H  
ATOM   1290  O4' G      41      14.661 -35.384  65.809  1.00  0.00           O  
ATOM   1291  C1' G      41      15.271 -36.658  65.971  1.00  0.00           C  
ATOM   1292  H1' G      41      16.321 -36.621  65.676  1.00  0.00           H  
ATOM   1293  N9  G      41      15.206 -37.046  67.399  1.00  0.00           N  
ATOM   1294  C8  G      41      14.374 -36.565  68.381  1.00  0.00           C  
ATOM   1295  H8  G      41      13.569 -35.879  68.168  1.00  0.00           H  
ATOM   1296  N7  G      41      14.660 -36.971  69.589  1.00  0.00           N  
ATOM   1297  C5  G      41      15.775 -37.791  69.392  1.00  0.00           C  
ATOM   1298  C6  G      41      16.612 -38.494  70.330  1.00  0.00           C  
ATOM   1299  O6  G      41      16.553 -38.522  71.558  1.00  0.00           O  
ATOM   1300  N1  G      41      17.626 -39.209  69.740  1.00  0.00           N  
ATOM   1301  H1  G      41      18.257 -39.709  70.339  1.00  0.00           H  
ATOM   1302  C2  G      41      17.844 -39.233  68.407  1.00  0.00           C  
ATOM   1303  N2  G      41      18.849 -39.967  68.000  1.00  0.00           N  
ATOM   1304  H21 G      41      19.391 -40.513  68.665  1.00  0.00           H  
ATOM   1305  H22 G      41      19.048 -40.006  67.016  1.00  0.00           H  
ATOM   1306  N3  G      41      17.106 -38.598  67.495  1.00  0.00           N  
ATOM   1307  C4  G      41      16.087 -37.878  68.051  1.00  0.00           C  
ATOM   1308  C3' G      41      13.109 -37.043  65.048  1.00  0.00           C  
ATOM   1309  H3' G      41      12.625 -37.287  65.995  1.00  0.00           H  
ATOM   1310  C2' G      41      14.522 -37.652  65.076  1.00  0.00           C  
ATOM   1311  H2' G      41      14.507 -38.634  65.531  1.00  0.00           H  
ATOM   1312  O2' G      41      15.155 -37.699  63.802  1.00  0.00           O  
ATOM   1313 HO2' G      41      16.020 -38.148  63.869  1.00  0.00           H  
ATOM   1314  O3' G      41      12.269 -37.409  63.947  1.00  0.00           O  
ATOM   1315  P   G      42      11.234 -38.657  64.050  1.00  0.00           P  
ATOM   1316  OP1 G      42      10.392 -38.654  62.815  1.00  0.00           O  
ATOM   1317  OP2 G      42      10.538 -38.596  65.368  1.00  0.00           O  
ATOM   1318  O5' G      42      12.140 -40.004  64.046  1.00  0.00           O  
ATOM   1319  C5' G      42      12.860 -40.410  62.892  1.00  0.00           C  
ATOM   1320  H5' G      42      13.284 -39.533  62.398  1.00  0.00           H  
ATOM   1321 H5'' G      42      12.180 -40.899  62.193  1.00  0.00           H  
ATOM   1322  C4' G      42      14.016 -41.371  63.224  1.00  0.00           C  
ATOM   1323  H4' G      42      14.494 -41.660  62.287  1.00  0.00           H  
ATOM   1324  O4' G      42      15.004 -40.754  64.054  1.00  0.00           O  
ATOM   1325  C1' G      42      15.471 -41.709  65.000  1.00  0.00           C  
ATOM   1326  H1' G      42      16.562 -41.723  65.022  1.00  0.00           H  
ATOM   1327  N9  G      42      14.985 -41.398  66.367  1.00  0.00           N  
ATOM   1328  C8  G      42      13.890 -40.673  66.768  1.00  0.00           C  
ATOM   1329  H8  G      42      13.209 -40.218  66.069  1.00  0.00           H  
ATOM   1330  N7  G      42      13.764 -40.536  68.059  1.00  0.00           N  
ATOM   1331  C5  G      42      14.838 -41.275  68.561  1.00  0.00           C  
ATOM   1332  C6  G      42      15.251 -41.542  69.913  1.00  0.00           C  
ATOM   1333  O6  G      42      14.761 -41.136  70.965  1.00  0.00           O  
ATOM   1334  N1  G      42      16.357 -42.355  69.998  1.00  0.00           N  
ATOM   1335  H1  G      42      16.684 -42.599  70.917  1.00  0.00           H  
ATOM   1336  C2  G      42      16.998 -42.860  68.921  1.00  0.00           C  
ATOM   1337  N2  G      42      17.984 -43.681  69.164  1.00  0.00           N  
ATOM   1338  H21 G      42      18.230 -43.919  70.121  1.00  0.00           H  
ATOM   1339  H22 G      42      18.498 -44.050  68.382  1.00  0.00           H  
ATOM   1340  N3  G      42      16.678 -42.623  67.650  1.00  0.00           N  
ATOM   1341  C4  G      42      15.579 -41.818  67.533  1.00  0.00           C  
ATOM   1342  C3' G      42      13.590 -42.659  63.942  1.00  0.00           C  
ATOM   1343  H3' G      42      12.913 -42.398  64.757  1.00  0.00           H  
ATOM   1344  C2' G      42      14.947 -43.070  64.541  1.00  0.00           C  
ATOM   1345  H2' G      42      14.812 -43.739  65.387  1.00  0.00           H  
ATOM   1346  O2' G      42      15.877 -43.610  63.595  1.00  0.00           O  
ATOM   1347 HO2' G      42      16.540 -44.154  64.060  1.00  0.00           H  
ATOM   1348  O3' G      42      12.981 -43.634  63.096  1.00  0.00           O  
ATOM   1349  P   G      43      12.129 -44.859  63.731  1.00  0.00           P  
ATOM   1350  OP1 G      43      11.571 -45.651  62.597  1.00  0.00           O  
ATOM   1351  OP2 G      43      11.177 -44.292  64.726  1.00  0.00           O  
ATOM   1352  O5' G      43      13.187 -45.786  64.542  1.00  0.00           O  
ATOM   1353  C5' G      43      14.176 -46.548  63.864  1.00  0.00           C  
ATOM   1354  H5' G      43      14.717 -45.909  63.165  1.00  0.00           H  
ATOM   1355 H5'' G      43      13.692 -47.338  63.287  1.00  0.00           H  
ATOM   1356  C4' G      43      15.195 -47.194  64.820  1.00  0.00           C  
ATOM   1357  H4' G      43      15.945 -47.714  64.222  1.00  0.00           H  
ATOM   1358  O4' G      43      15.868 -46.232  65.636  1.00  0.00           O  
ATOM   1359  C1' G      43      16.036 -46.771  66.945  1.00  0.00           C  
ATOM   1360  H1' G      43      17.082 -46.704  67.251  1.00  0.00           H  
ATOM   1361  N9  G      43      15.225 -46.016  67.931  1.00  0.00           N  
ATOM   1362  C8  G      43      14.206 -45.121  67.714  1.00  0.00           C  
ATOM   1363  H8  G      43      13.819 -44.911  66.730  1.00  0.00           H  
ATOM   1364  N7  G      43      13.760 -44.532  68.790  1.00  0.00           N  
ATOM   1365  C5  G      43      14.512 -45.117  69.813  1.00  0.00           C  
ATOM   1366  C6  G      43      14.489 -44.924  71.239  1.00  0.00           C  
ATOM   1367  O6  G      43      13.815 -44.145  71.908  1.00  0.00           O  
ATOM   1368  N1  G      43      15.348 -45.756  71.923  1.00  0.00           N  
ATOM   1369  H1  G      43      15.321 -45.720  72.926  1.00  0.00           H  
ATOM   1370  C2  G      43      16.179 -46.636  71.320  1.00  0.00           C  
ATOM   1371  N2  G      43      16.886 -47.411  72.104  1.00  0.00           N  
ATOM   1372  H21 G      43      16.799 -47.367  73.108  1.00  0.00           H  
ATOM   1373  H22 G      43      17.507 -48.072  71.662  1.00  0.00           H  
ATOM   1374  N3  G      43      16.264 -46.825  70.005  1.00  0.00           N  
ATOM   1375  C4  G      43      15.397 -46.040  69.297  1.00  0.00           C  
ATOM   1376  C3' G      43      14.564 -48.223  65.764  1.00  0.00           C  
ATOM   1377  H3' G      43      13.630 -47.818  66.161  1.00  0.00           H  
ATOM   1378  C2' G      43      15.617 -48.244  66.886  1.00  0.00           C  
ATOM   1379  H2' G      43      15.163 -48.555  67.825  1.00  0.00           H  
ATOM   1380  O2' G      43      16.777 -49.030  66.586  1.00  0.00           O  
ATOM   1381 HO2' G      43      17.270 -49.223  67.407  1.00  0.00           H  
ATOM   1382  O3' G      43      14.345 -49.489  65.138  1.00  0.00           O  
ATOM   1383  P   C      44      13.137 -50.456  65.606  1.00  0.00           P  
ATOM   1384  OP1 C      44      13.264 -51.737  64.855  1.00  0.00           O  
ATOM   1385  OP2 C      44      11.865 -49.691  65.478  1.00  0.00           O  
ATOM   1386  O5' C      44      13.378 -50.747  67.183  1.00  0.00           O  
ATOM   1387  C5' C      44      14.426 -51.589  67.645  1.00  0.00           C  
ATOM   1388  H5' C      44      15.363 -51.305  67.164  1.00  0.00           H  
ATOM   1389 H5'' C      44      14.205 -52.622  67.372  1.00  0.00           H  
ATOM   1390  C4' C      44      14.622 -51.514  69.172  1.00  0.00           C  
ATOM   1391  H4' C      44      15.406 -52.221  69.448  1.00  0.00           H  
ATOM   1392  O4' C      44      15.027 -50.214  69.612  1.00  0.00           O  
ATOM   1393  C1' C      44      14.398 -49.926  70.859  1.00  0.00           C  
ATOM   1394  H1' C      44      15.154 -49.630  71.591  1.00  0.00           H  
ATOM   1395  N1  C      44      13.397 -48.823  70.750  1.00  0.00           N  
ATOM   1396  C6  C      44      12.840 -48.444  69.552  1.00  0.00           C  
ATOM   1397  H6  C      44      13.127 -48.948  68.645  1.00  0.00           H  
ATOM   1398  C5  C      44      11.941 -47.433  69.500  1.00  0.00           C  
ATOM   1399  H5  C      44      11.514 -47.139  68.554  1.00  0.00           H  
ATOM   1400  C4  C      44      11.608 -46.796  70.726  1.00  0.00           C  
ATOM   1401  N4  C      44      10.767 -45.799  70.751  1.00  0.00           N  
ATOM   1402  H41 C      44      10.645 -45.330  71.642  1.00  0.00           H  
ATOM   1403  H42 C      44      10.380 -45.439  69.898  1.00  0.00           H  
ATOM   1404  N3  C      44      12.137 -47.135  71.883  1.00  0.00           N  
ATOM   1405  C2  C      44      13.026 -48.150  71.920  1.00  0.00           C  
ATOM   1406  O2  C      44      13.500 -48.437  73.021  1.00  0.00           O  
ATOM   1407  C3' C      44      13.370 -51.875  69.980  1.00  0.00           C  
ATOM   1408  H3' C      44      12.514 -51.346  69.558  1.00  0.00           H  
ATOM   1409  C2' C      44      13.736 -51.227  71.328  1.00  0.00           C  
ATOM   1410  H2' C      44      12.842 -51.028  71.916  1.00  0.00           H  
ATOM   1411  O2' C      44      14.705 -51.953  72.092  1.00  0.00           O  
ATOM   1412 HO2' C      44      14.607 -51.740  73.040  1.00  0.00           H  
ATOM   1413  O3' C      44      13.109 -53.278  70.031  1.00  0.00           O  
ATOM   1414  P   A      45      11.635 -53.838  70.396  1.00  0.00           P  
ATOM   1415  OP1 A      45      11.690 -55.327  70.322  1.00  0.00           O  
ATOM   1416  OP2 A      45      10.643 -53.130  69.541  1.00  0.00           O  
ATOM   1417  O5' A      45      11.357 -53.404  71.933  1.00  0.00           O  
ATOM   1418  C5' A      45      12.079 -53.991  73.007  1.00  0.00           C  
ATOM   1419  H5' A      45      13.147 -53.956  72.793  1.00  0.00           H  
ATOM   1420 H5'' A      45      11.791 -55.039  73.108  1.00  0.00           H  
ATOM   1421  C4' A      45      11.830 -53.281  74.349  1.00  0.00           C  
ATOM   1422  H4' A      45      12.469 -53.742  75.104  1.00  0.00           H  
ATOM   1423  O4' A      45      12.149 -51.890  74.290  1.00  0.00           O  
ATOM   1424  C1' A      45      11.177 -51.169  75.038  1.00  0.00           C  
ATOM   1425  H1' A      45      11.664 -50.507  75.756  1.00  0.00           H  
ATOM   1426  N9  A      45      10.350 -50.327  74.140  1.00  0.00           N  
ATOM   1427  C8  A      45      10.263 -50.326  72.767  1.00  0.00           C  
ATOM   1428  H8  A      45      10.732 -51.079  72.151  1.00  0.00           H  
ATOM   1429  N7  A      45       9.600 -49.316  72.266  1.00  0.00           N  
ATOM   1430  C5  A      45       9.187 -48.617  73.409  1.00  0.00           C  
ATOM   1431  C6  A      45       8.465 -47.421  73.653  1.00  0.00           C  
ATOM   1432  N6  A      45       8.034 -46.599  72.718  1.00  0.00           N  
ATOM   1433  H61 A      45       7.610 -45.726  73.005  1.00  0.00           H  
ATOM   1434  H62 A      45       8.237 -46.790  71.752  1.00  0.00           H  
ATOM   1435  N1  A      45       8.192 -47.014  74.896  1.00  0.00           N  
ATOM   1436  C2  A      45       8.618 -47.768  75.897  1.00  0.00           C  
ATOM   1437  H2  A      45       8.376 -47.416  76.892  1.00  0.00           H  
ATOM   1438  N3  A      45       9.334 -48.884  75.833  1.00  0.00           N  
ATOM   1439  C4  A      45       9.592 -49.257  74.549  1.00  0.00           C  
ATOM   1440  C3' A      45      10.382 -53.395  74.840  1.00  0.00           C  
ATOM   1441  H3' A      45       9.707 -53.206  74.002  1.00  0.00           H  
ATOM   1442  C2' A      45      10.335 -52.195  75.803  1.00  0.00           C  
ATOM   1443  H2' A      45       9.318 -51.837  75.936  1.00  0.00           H  
ATOM   1444  O2' A      45      10.957 -52.430  77.072  1.00  0.00           O  
ATOM   1445 HO2' A      45      10.555 -51.852  77.748  1.00  0.00           H  
ATOM   1446  O3' A      45      10.111 -54.662  75.442  1.00  0.00           O  
ATOM   1447  P   C      46       8.620 -55.293  75.451  1.00  0.00           P  
ATOM   1448  OP1 C      46       8.708 -56.630  76.107  1.00  0.00           O  
ATOM   1449  OP2 C      46       8.084 -55.227  74.062  1.00  0.00           O  
ATOM   1450  O5' C      46       7.715 -54.315  76.379  1.00  0.00           O  
ATOM   1451  C5' C      46       7.861 -54.264  77.794  1.00  0.00           C  
ATOM   1452  H5' C      46       8.916 -54.141  78.046  1.00  0.00           H  
ATOM   1453 H5'' C      46       7.515 -55.204  78.226  1.00  0.00           H  
ATOM   1454  C4' C      46       7.074 -53.108  78.443  1.00  0.00           C  
ATOM   1455  H4' C      46       7.213 -53.166  79.523  1.00  0.00           H  
ATOM   1456  O4' C      46       7.545 -51.828  78.010  1.00  0.00           O  
ATOM   1457  C1' C      46       6.431 -50.954  77.835  1.00  0.00           C  
ATOM   1458  H1' C      46       6.601 -50.031  78.396  1.00  0.00           H  
ATOM   1459  N1  C      46       6.219 -50.586  76.402  1.00  0.00           N  
ATOM   1460  C6  C      46       6.805 -51.283  75.376  1.00  0.00           C  
ATOM   1461  H6  C      46       7.341 -52.188  75.590  1.00  0.00           H  
ATOM   1462  C5  C      46       6.733 -50.839  74.102  1.00  0.00           C  
ATOM   1463  H5  C      46       7.214 -51.385  73.308  1.00  0.00           H  
ATOM   1464  C4  C      46       5.973 -49.663  73.879  1.00  0.00           C  
ATOM   1465  N4  C      46       5.809 -49.203  72.670  1.00  0.00           N  
ATOM   1466  H41 C      46       5.055 -48.555  72.565  1.00  0.00           H  
ATOM   1467  H42 C      46       6.146 -49.742  71.893  1.00  0.00           H  
ATOM   1468  N3  C      46       5.338 -49.017  74.831  1.00  0.00           N  
ATOM   1469  C2  C      46       5.462 -49.441  76.112  1.00  0.00           C  
ATOM   1470  O2  C      46       4.908 -48.793  77.006  1.00  0.00           O  
ATOM   1471  C3' C      46       5.564 -53.147  78.174  1.00  0.00           C  
ATOM   1472  H3' C      46       5.394 -53.383  77.120  1.00  0.00           H  
ATOM   1473  C2' C      46       5.206 -51.669  78.415  1.00  0.00           C  
ATOM   1474  H2' C      46       4.304 -51.405  77.869  1.00  0.00           H  
ATOM   1475  O2' C      46       5.082 -51.312  79.798  1.00  0.00           O  
ATOM   1476 HO2' C      46       4.626 -50.452  79.885  1.00  0.00           H  
ATOM   1477  O3' C      46       4.836 -54.033  79.026  1.00  0.00           O  
ATOM   1478  P   C      47       3.656 -54.969  78.435  1.00  0.00           P  
ATOM   1479  OP1 C      47       2.807 -55.406  79.581  1.00  0.00           O  
ATOM   1480  OP2 C      47       4.292 -56.019  77.593  1.00  0.00           O  
ATOM   1481  O5' C      47       2.776 -54.015  77.459  1.00  0.00           O  
ATOM   1482  C5' C      47       1.891 -53.019  77.958  1.00  0.00           C  
ATOM   1483  H5' C      47       2.389 -52.439  78.737  1.00  0.00           H  
ATOM   1484 H5'' C      47       1.014 -53.498  78.398  1.00  0.00           H  
ATOM   1485  C4' C      47       1.424 -52.049  76.855  1.00  0.00           C  
ATOM   1486  H4' C      47       0.738 -51.327  77.303  1.00  0.00           H  
ATOM   1487  O4' C      47       2.511 -51.329  76.270  1.00  0.00           O  
ATOM   1488  C1' C      47       2.227 -51.115  74.890  1.00  0.00           C  
ATOM   1489  H1' C      47       2.281 -50.044  74.679  1.00  0.00           H  
ATOM   1490  N1  C      47       3.193 -51.814  73.993  1.00  0.00           N  
ATOM   1491  C6  C      47       3.856 -52.954  74.371  1.00  0.00           C  
ATOM   1492  H6  C      47       3.684 -53.376  75.349  1.00  0.00           H  
ATOM   1493  C5  C      47       4.741 -53.540  73.531  1.00  0.00           C  
ATOM   1494  H5  C      47       5.277 -54.421  73.844  1.00  0.00           H  
ATOM   1495  C4  C      47       4.939 -52.933  72.262  1.00  0.00           C  
ATOM   1496  N4  C      47       5.832 -53.420  71.440  1.00  0.00           N  
ATOM   1497  H41 C      47       5.967 -52.963  70.554  1.00  0.00           H  
ATOM   1498  H42 C      47       6.399 -54.198  71.736  1.00  0.00           H  
ATOM   1499  N3  C      47       4.298 -51.855  71.860  1.00  0.00           N  
ATOM   1500  C2  C      47       3.418 -51.269  72.721  1.00  0.00           C  
ATOM   1501  O2  C      47       2.848 -50.232  72.374  1.00  0.00           O  
ATOM   1502  C3' C      47       0.690 -52.725  75.689  1.00  0.00           C  
ATOM   1503  H3' C      47       1.284 -53.574  75.346  1.00  0.00           H  
ATOM   1504  C2' C      47       0.794 -51.607  74.636  1.00  0.00           C  
ATOM   1505  H2' C      47       0.677 -52.011  73.628  1.00  0.00           H  
ATOM   1506  O2' C      47      -0.088 -50.503  74.864  1.00  0.00           O  
ATOM   1507 HO2' C      47      -0.031 -49.871  74.124  1.00  0.00           H  
ATOM   1508  O3' C      47      -0.639 -53.137  76.005  1.00  0.00           O  
ATOM   1509  P   G      48      -1.219 -54.550  75.470  1.00  0.00           P  
ATOM   1510  OP1 G      48      -2.564 -54.732  76.086  1.00  0.00           O  
ATOM   1511  OP2 G      48      -0.196 -55.610  75.694  1.00  0.00           O  
ATOM   1512  O5' G      48      -1.431 -54.366  73.869  1.00  0.00           O  
ATOM   1513  C5' G      48      -1.683 -55.492  73.031  1.00  0.00           C  
ATOM   1514  H5' G      48      -2.136 -56.294  73.617  1.00  0.00           H  
ATOM   1515 H5'' G      48      -0.734 -55.861  72.639  1.00  0.00           H  
ATOM   1516  C4' G      48      -2.626 -55.191  71.851  1.00  0.00           C  
ATOM   1517  H4' G      48      -2.695 -56.094  71.242  1.00  0.00           H  
ATOM   1518  O4' G      48      -3.946 -54.884  72.294  1.00  0.00           O  
ATOM   1519  C1' G      48      -4.448 -53.774  71.559  1.00  0.00           C  
ATOM   1520  H1' G      48      -5.427 -54.028  71.146  1.00  0.00           H  
ATOM   1521  N9  G      48      -4.653 -52.619  72.474  1.00  0.00           N  
ATOM   1522  C8  G      48      -4.174 -52.435  73.750  1.00  0.00           C  
ATOM   1523  H8  G      48      -3.464 -53.109  74.204  1.00  0.00           H  
ATOM   1524  N7  G      48      -4.677 -51.405  74.380  1.00  0.00           N  
ATOM   1525  C5  G      48      -5.559 -50.849  73.447  1.00  0.00           C  
ATOM   1526  C6  G      48      -6.441 -49.709  73.529  1.00  0.00           C  
ATOM   1527  O6  G      48      -6.614 -48.917  74.458  1.00  0.00           O  
ATOM   1528  N1  G      48      -7.199 -49.519  72.388  1.00  0.00           N  
ATOM   1529  H1  G      48      -7.846 -48.753  72.395  1.00  0.00           H  
ATOM   1530  C2  G      48      -7.137 -50.331  71.301  1.00  0.00           C  
ATOM   1531  N2  G      48      -7.957 -50.080  70.311  1.00  0.00           N  
ATOM   1532  H21 G      48      -8.615 -49.317  70.354  1.00  0.00           H  
ATOM   1533  H22 G      48      -7.932 -50.701  69.517  1.00  0.00           H  
ATOM   1534  N3  G      48      -6.331 -51.384  71.176  1.00  0.00           N  
ATOM   1535  C4  G      48      -5.556 -51.594  72.284  1.00  0.00           C  
ATOM   1536  C3' G      48      -2.137 -54.059  70.937  1.00  0.00           C  
ATOM   1537  H3' G      48      -1.666 -53.291  71.552  1.00  0.00           H  
ATOM   1538  C2' G      48      -3.473 -53.503  70.397  1.00  0.00           C  
ATOM   1539  H2' G      48      -3.384 -52.432  70.193  1.00  0.00           H  
ATOM   1540  O2' G      48      -3.959 -54.205  69.246  1.00  0.00           O  
ATOM   1541 HO2' G      48      -4.709 -53.721  68.847  1.00  0.00           H  
ATOM   1542  O3' G      48      -1.230 -54.579  69.955  1.00  0.00           O  
ATOM   1543  P   U      49      -0.006 -53.705  69.347  1.00  0.00           P  
ATOM   1544  OP1 U      49       0.965 -54.676  68.766  1.00  0.00           O  
ATOM   1545  OP2 U      49       0.473 -52.774  70.404  1.00  0.00           O  
ATOM   1546  O5' U      49      -0.633 -52.867  68.096  1.00  0.00           O  
ATOM   1547  C5' U      49       0.024 -51.733  67.524  1.00  0.00           C  
ATOM   1548  H5' U      49      -0.368 -51.559  66.521  1.00  0.00           H  
ATOM   1549 H5'' U      49       1.097 -51.919  67.446  1.00  0.00           H  
ATOM   1550  C4' U      49      -0.206 -50.471  68.363  1.00  0.00           C  
ATOM   1551  H4' U      49       0.347 -50.576  69.295  1.00  0.00           H  
ATOM   1552  O4' U      49      -1.590 -50.277  68.643  1.00  0.00           O  
ATOM   1553  C1' U      49      -1.767 -48.919  69.047  1.00  0.00           C  
ATOM   1554  H1' U      49      -2.511 -48.461  68.388  1.00  0.00           H  
ATOM   1555  N1  U      49      -2.253 -48.816  70.454  1.00  0.00           N  
ATOM   1556  C6  U      49      -2.059 -49.841  71.357  1.00  0.00           C  
ATOM   1557  H6  U      49      -1.631 -50.777  71.018  1.00  0.00           H  
ATOM   1558  C5  U      49      -2.366 -49.672  72.668  1.00  0.00           C  
ATOM   1559  H5  U      49      -2.203 -50.479  73.365  1.00  0.00           H  
ATOM   1560  C4  U      49      -2.886 -48.421  73.174  1.00  0.00           C  
ATOM   1561  O4  U      49      -3.150 -48.172  74.348  1.00  0.00           O  
ATOM   1562  N3  U      49      -3.077 -47.456  72.212  1.00  0.00           N  
ATOM   1563  H3  U      49      -3.427 -46.568  72.524  1.00  0.00           H  
ATOM   1564  C2  U      49      -2.791 -47.591  70.869  1.00  0.00           C  
ATOM   1565  O2  U      49      -3.016 -46.650  70.103  1.00  0.00           O  
ATOM   1566  C3' U      49       0.162 -49.125  67.727  1.00  0.00           C  
ATOM   1567  H3' U      49      -0.487 -49.019  66.853  1.00  0.00           H  
ATOM   1568  C2' U      49      -0.410 -48.206  68.822  1.00  0.00           C  
ATOM   1569  H2' U      49      -0.557 -47.193  68.440  1.00  0.00           H  
ATOM   1570  O2' U      49       0.353 -48.199  70.024  1.00  0.00           O  
ATOM   1571 HO2' U      49       1.233 -48.600  69.798  1.00  0.00           H  
ATOM   1572  O3' U      49       1.475 -48.892  67.210  1.00  0.00           O  
ATOM   1573  P   A      50       2.815 -48.669  68.086  1.00  0.00           P  
ATOM   1574  OP1 A      50       3.945 -49.211  67.283  1.00  0.00           O  
ATOM   1575  OP2 A      50       2.582 -49.212  69.443  1.00  0.00           O  
ATOM   1576  O5' A      50       3.027 -47.056  68.188  1.00  0.00           O  
ATOM   1577  C5' A      50       2.559 -46.284  69.291  1.00  0.00           C  
ATOM   1578  H5' A      50       2.841 -46.768  70.227  1.00  0.00           H  
ATOM   1579 H5'' A      50       1.476 -46.206  69.246  1.00  0.00           H  
ATOM   1580  C4' A      50       3.102 -44.847  69.306  1.00  0.00           C  
ATOM   1581  H4' A      50       2.602 -44.284  68.516  1.00  0.00           H  
ATOM   1582  O4' A      50       2.827 -44.262  70.586  1.00  0.00           O  
ATOM   1583  C1' A      50       4.016 -44.263  71.379  1.00  0.00           C  
ATOM   1584  H1' A      50       4.364 -43.233  71.495  1.00  0.00           H  
ATOM   1585  N9  A      50       3.777 -44.864  72.723  1.00  0.00           N  
ATOM   1586  C8  A      50       4.310 -46.024  73.236  1.00  0.00           C  
ATOM   1587  H8  A      50       4.982 -46.660  72.681  1.00  0.00           H  
ATOM   1588  N7  A      50       3.950 -46.299  74.456  1.00  0.00           N  
ATOM   1589  C5  A      50       3.151 -45.216  74.808  1.00  0.00           C  
ATOM   1590  C6  A      50       2.475 -44.844  75.995  1.00  0.00           C  
ATOM   1591  N6  A      50       2.467 -45.557  77.110  1.00  0.00           N  
ATOM   1592  H61 A      50       1.922 -45.232  77.891  1.00  0.00           H  
ATOM   1593  H62 A      50       2.951 -46.446  77.124  1.00  0.00           H  
ATOM   1594  N1  A      50       1.795 -43.701  76.067  1.00  0.00           N  
ATOM   1595  C2  A      50       1.784 -42.925  74.989  1.00  0.00           C  
ATOM   1596  H2  A      50       1.228 -42.001  75.085  1.00  0.00           H  
ATOM   1597  N3  A      50       2.370 -43.136  73.810  1.00  0.00           N  
ATOM   1598  C4  A      50       3.048 -44.321  73.772  1.00  0.00           C  
ATOM   1599  C3' A      50       4.625 -44.800  69.110  1.00  0.00           C  
ATOM   1600  H3' A      50       4.982 -45.629  68.495  1.00  0.00           H  
ATOM   1601  C2' A      50       5.062 -45.039  70.559  1.00  0.00           C  
ATOM   1602  H2' A      50       4.922 -46.105  70.726  1.00  0.00           H  
ATOM   1603  O2' A      50       6.424 -44.728  70.830  1.00  0.00           O  
ATOM   1604 HO2' A      50       6.495 -44.297  71.701  1.00  0.00           H  
ATOM   1605  O3' A      50       5.021 -43.559  68.538  1.00  0.00           O  
ATOM   1606  P   A      51       5.280 -43.457  66.945  1.00  0.00           P  
ATOM   1607  OP1 A      51       3.997 -43.750  66.243  1.00  0.00           O  
ATOM   1608  OP2 A      51       6.481 -44.270  66.595  1.00  0.00           O  
ATOM   1609  O5' A      51       5.621 -41.895  66.670  1.00  0.00           O  
ATOM   1610  C5' A      51       6.627 -41.197  67.403  1.00  0.00           C  
ATOM   1611  H5' A      51       7.421 -40.878  66.725  1.00  0.00           H  
ATOM   1612 H5'' A      51       7.065 -41.833  68.173  1.00  0.00           H  
ATOM   1613  C4' A      51       5.999 -39.960  68.065  1.00  0.00           C  
ATOM   1614  H4' A      51       5.221 -40.272  68.760  1.00  0.00           H  
ATOM   1615  O4' A      51       5.441 -39.128  67.051  1.00  0.00           O  
ATOM   1616  C1' A      51       5.190 -37.848  67.605  1.00  0.00           C  
ATOM   1617  H1' A      51       5.419 -37.079  66.863  1.00  0.00           H  
ATOM   1618  N9  A      51       3.734 -37.749  67.927  1.00  0.00           N  
ATOM   1619  C8  A      51       2.776 -38.739  67.873  1.00  0.00           C  
ATOM   1620  H8  A      51       3.013 -39.762  67.604  1.00  0.00           H  
ATOM   1621  N7  A      51       1.559 -38.340  68.152  1.00  0.00           N  
ATOM   1622  C5  A      51       1.733 -36.971  68.412  1.00  0.00           C  
ATOM   1623  C6  A      51       0.865 -35.902  68.761  1.00  0.00           C  
ATOM   1624  N6  A      51      -0.444 -36.000  68.911  1.00  0.00           N  
ATOM   1625  H61 A      51      -0.957 -35.171  69.165  1.00  0.00           H  
ATOM   1626  H62 A      51      -0.896 -36.892  68.776  1.00  0.00           H  
ATOM   1627  N1  A      51       1.324 -34.663  68.939  1.00  0.00           N  
ATOM   1628  C2  A      51       2.623 -34.455  68.755  1.00  0.00           C  
ATOM   1629  H2  A      51       2.966 -33.439  68.905  1.00  0.00           H  
ATOM   1630  N3  A      51       3.553 -35.336  68.396  1.00  0.00           N  
ATOM   1631  C4  A      51       3.046 -36.599  68.260  1.00  0.00           C  
ATOM   1632  C3' A      51       6.974 -39.018  68.785  1.00  0.00           C  
ATOM   1633  H3' A      51       7.790 -38.851  68.076  1.00  0.00           H  
ATOM   1634  C2' A      51       6.175 -37.698  68.793  1.00  0.00           C  
ATOM   1635  H2' A      51       6.864 -36.880  68.573  1.00  0.00           H  
ATOM   1636  O2' A      51       5.521 -37.422  70.014  1.00  0.00           O  
ATOM   1637 HO2' A      51       5.660 -38.158  70.638  1.00  0.00           H  
ATOM   1638  O3' A      51       7.618 -39.363  70.027  1.00  0.00           O  
ATOM   1639  P   A      52       6.967 -40.205  71.272  1.00  0.00           P  
ATOM   1640  OP1 A      52       8.050 -40.335  72.291  1.00  0.00           O  
ATOM   1641  OP2 A      52       6.346 -41.443  70.746  1.00  0.00           O  
ATOM   1642  O5' A      52       5.766 -39.310  71.915  1.00  0.00           O  
ATOM   1643  C5' A      52       5.961 -38.485  73.067  1.00  0.00           C  
ATOM   1644  H5' A      52       6.834 -37.851  72.892  1.00  0.00           H  
ATOM   1645 H5'' A      52       6.170 -39.105  73.942  1.00  0.00           H  
ATOM   1646  C4' A      52       4.763 -37.554  73.377  1.00  0.00           C  
ATOM   1647  H4' A      52       5.176 -36.560  73.558  1.00  0.00           H  
ATOM   1648  O4' A      52       3.875 -37.466  72.263  1.00  0.00           O  
ATOM   1649  C1' A      52       2.583 -37.118  72.710  1.00  0.00           C  
ATOM   1650  H1' A      52       2.267 -36.180  72.250  1.00  0.00           H  
ATOM   1651  N9  A      52       1.600 -38.169  72.359  1.00  0.00           N  
ATOM   1652  C8  A      52       1.769 -39.528  72.211  1.00  0.00           C  
ATOM   1653  H8  A      52       2.733 -40.013  72.323  1.00  0.00           H  
ATOM   1654  N7  A      52       0.666 -40.176  71.922  1.00  0.00           N  
ATOM   1655  C5  A      52      -0.301 -39.157  71.877  1.00  0.00           C  
ATOM   1656  C6  A      52      -1.698 -39.095  71.624  1.00  0.00           C  
ATOM   1657  N6  A      52      -2.472 -40.124  71.329  1.00  0.00           N  
ATOM   1658  H61 A      52      -3.452 -39.953  71.167  1.00  0.00           H  
ATOM   1659  H62 A      52      -2.070 -41.049  71.271  1.00  0.00           H  
ATOM   1660  N1  A      52      -2.362 -37.938  71.668  1.00  0.00           N  
ATOM   1661  C2  A      52      -1.676 -36.841  71.965  1.00  0.00           C  
ATOM   1662  H2  A      52      -2.241 -35.918  71.996  1.00  0.00           H  
ATOM   1663  N3  A      52      -0.376 -36.734  72.224  1.00  0.00           N  
ATOM   1664  C4  A      52       0.262 -37.939  72.155  1.00  0.00           C  
ATOM   1665  C3' A      52       3.856 -37.880  74.584  1.00  0.00           C  
ATOM   1666  H3' A      52       3.534 -38.924  74.529  1.00  0.00           H  
ATOM   1667  C2' A      52       2.676 -36.944  74.225  1.00  0.00           C  
ATOM   1668  H2' A      52       1.751 -37.281  74.694  1.00  0.00           H  
ATOM   1669  O2' A      52       2.928 -35.558  74.504  1.00  0.00           O  
ATOM   1670 HO2' A      52       2.101 -35.044  74.427  1.00  0.00           H  
ATOM   1671  O3' A      52       4.450 -37.613  75.860  1.00  0.00           O  
ATOM   1672  P   U      53       3.626 -37.721  77.268  1.00  0.00           P  
ATOM   1673  OP1 U      53       4.288 -36.809  78.242  1.00  0.00           O  
ATOM   1674  OP2 U      53       2.163 -37.557  77.049  1.00  0.00           O  
ATOM   1675  O5' U      53       3.818 -39.240  77.790  1.00  0.00           O  
ATOM   1676  C5' U      53       5.029 -39.681  78.379  1.00  0.00           C  
ATOM   1677  H5' U      53       5.442 -38.900  79.019  1.00  0.00           H  
ATOM   1678 H5'' U      53       5.759 -39.904  77.600  1.00  0.00           H  
ATOM   1679  C4' U      53       4.793 -40.914  79.267  1.00  0.00           C  
ATOM   1680  H4' U      53       4.211 -40.592  80.132  1.00  0.00           H  
ATOM   1681  O4' U      53       4.067 -41.976  78.647  1.00  0.00           O  
ATOM   1682  C1' U      53       4.883 -43.137  78.573  1.00  0.00           C  
ATOM   1683  H1' U      53       4.283 -44.025  78.786  1.00  0.00           H  
ATOM   1684  N1  U      53       5.469 -43.308  77.204  1.00  0.00           N  
ATOM   1685  C6  U      53       5.245 -42.391  76.192  1.00  0.00           C  
ATOM   1686  H6  U      53       4.677 -41.491  76.391  1.00  0.00           H  
ATOM   1687  C5  U      53       5.697 -42.613  74.932  1.00  0.00           C  
ATOM   1688  H5  U      53       5.509 -41.890  74.151  1.00  0.00           H  
ATOM   1689  C4  U      53       6.402 -43.825  74.583  1.00  0.00           C  
ATOM   1690  O4  U      53       6.798 -44.125  73.461  1.00  0.00           O  
ATOM   1691  N3  U      53       6.563 -44.702  75.624  1.00  0.00           N  
ATOM   1692  H3  U      53       7.038 -45.565  75.410  1.00  0.00           H  
ATOM   1693  C2  U      53       6.138 -44.509  76.919  1.00  0.00           C  
ATOM   1694  O2  U      53       6.371 -45.375  77.761  1.00  0.00           O  
ATOM   1695  C3' U      53       6.139 -41.446  79.771  1.00  0.00           C  
ATOM   1696  H3' U      53       6.916 -41.171  79.058  1.00  0.00           H  
ATOM   1697  C2' U      53       5.924 -42.968  79.694  1.00  0.00           C  
ATOM   1698  H2' U      53       6.857 -43.463  79.431  1.00  0.00           H  
ATOM   1699  O2' U      53       5.435 -43.496  80.910  1.00  0.00           O  
ATOM   1700 HO2' U      53       6.138 -43.232  81.554  1.00  0.00           H  
ATOM   1701  O3' U      53       6.404 -40.852  81.046  1.00  0.00           O  
ATOM   1702  P   G      54       7.566 -41.308  82.072  1.00  0.00           P  
ATOM   1703  OP1 G      54       7.370 -42.748  82.373  1.00  0.00           O  
ATOM   1704  OP2 G      54       7.505 -40.352  83.208  1.00  0.00           O  
ATOM   1705  O5' G      54       9.002 -41.064  81.353  1.00  0.00           O  
ATOM   1706  C5' G      54       9.514 -41.881  80.310  1.00  0.00           C  
ATOM   1707  H5' G      54      10.390 -41.381  79.893  1.00  0.00           H  
ATOM   1708 H5'' G      54       8.776 -41.934  79.520  1.00  0.00           H  
ATOM   1709  C4' G      54       9.906 -43.310  80.740  1.00  0.00           C  
ATOM   1710  H4' G      54       9.723 -43.425  81.808  1.00  0.00           H  
ATOM   1711  O4' G      54       9.127 -44.286  80.046  1.00  0.00           O  
ATOM   1712  C1' G      54       9.983 -45.125  79.283  1.00  0.00           C  
ATOM   1713  H1' G      54       9.613 -46.153  79.289  1.00  0.00           H  
ATOM   1714  N9  G      54      10.024 -44.661  77.871  1.00  0.00           N  
ATOM   1715  C8  G      54       9.328 -43.631  77.286  1.00  0.00           C  
ATOM   1716  H8  G      54       8.670 -42.978  77.836  1.00  0.00           H  
ATOM   1717  N7  G      54       9.496 -43.515  76.002  1.00  0.00           N  
ATOM   1718  C5  G      54      10.340 -44.583  75.690  1.00  0.00           C  
ATOM   1719  C6  G      54      10.849 -45.046  74.426  1.00  0.00           C  
ATOM   1720  O6  G      54      10.674 -44.580  73.303  1.00  0.00           O  
ATOM   1721  N1  G      54      11.635 -46.172  74.534  1.00  0.00           N  
ATOM   1722  H1  G      54      11.982 -46.577  73.680  1.00  0.00           H  
ATOM   1723  C2  G      54      11.897 -46.795  75.703  1.00  0.00           C  
ATOM   1724  N2  G      54      12.676 -47.842  75.645  1.00  0.00           N  
ATOM   1725  H21 G      54      13.046 -48.148  74.746  1.00  0.00           H  
ATOM   1726  H22 G      54      12.865 -48.335  76.502  1.00  0.00           H  
ATOM   1727  N3  G      54      11.458 -46.401  76.897  1.00  0.00           N  
ATOM   1728  C4  G      54      10.671 -45.286  76.829  1.00  0.00           C  
ATOM   1729  C3' G      54      11.391 -43.617  80.494  1.00  0.00           C  
ATOM   1730  H3' G      54      11.755 -42.983  79.683  1.00  0.00           H  
ATOM   1731  C2' G      54      11.351 -45.069  79.976  1.00  0.00           C  
ATOM   1732  H2' G      54      12.155 -45.232  79.260  1.00  0.00           H  
ATOM   1733  O2' G      54      11.377 -46.064  81.004  1.00  0.00           O  
ATOM   1734 HO2' G      54      11.638 -46.927  80.627  1.00  0.00           H  
ATOM   1735  O3' G      54      12.176 -43.435  81.672  1.00  0.00           O  
ATOM   1736  P   U      55      13.641 -42.766  81.599  1.00  0.00           P  
ATOM   1737  OP1 U      55      14.239 -42.807  82.963  1.00  0.00           O  
ATOM   1738  OP2 U      55      13.498 -41.446  80.925  1.00  0.00           O  
ATOM   1739  O5' U      55      14.493 -43.729  80.617  1.00  0.00           O  
ATOM   1740  C5' U      55      14.875 -45.047  80.984  1.00  0.00           C  
ATOM   1741  H5' U      55      14.020 -45.581  81.402  1.00  0.00           H  
ATOM   1742 H5'' U      55      15.653 -44.998  81.749  1.00  0.00           H  
ATOM   1743  C4' U      55      15.411 -45.849  79.781  1.00  0.00           C  
ATOM   1744  H4' U      55      15.759 -46.819  80.141  1.00  0.00           H  
ATOM   1745  O4' U      55      14.418 -46.080  78.781  1.00  0.00           O  
ATOM   1746  C1' U      55      15.007 -45.930  77.489  1.00  0.00           C  
ATOM   1747  H1' U      55      14.804 -46.823  76.896  1.00  0.00           H  
ATOM   1748  N1  U      55      14.449 -44.758  76.748  1.00  0.00           N  
ATOM   1749  C6  U      55      13.771 -43.742  77.383  1.00  0.00           C  
ATOM   1750  H6  U      55      13.707 -43.741  78.457  1.00  0.00           H  
ATOM   1751  C5  U      55      13.164 -42.753  76.679  1.00  0.00           C  
ATOM   1752  H5  U      55      12.632 -41.966  77.196  1.00  0.00           H  
ATOM   1753  C4  U      55      13.202 -42.722  75.236  1.00  0.00           C  
ATOM   1754  O4  U      55      12.676 -41.871  74.529  1.00  0.00           O  
ATOM   1755  N3  U      55      13.904 -43.756  74.672  1.00  0.00           N  
ATOM   1756  H3  U      55      13.923 -43.783  73.663  1.00  0.00           H  
ATOM   1757  C2  U      55      14.549 -44.765  75.352  1.00  0.00           C  
ATOM   1758  O2  U      55      15.168 -45.620  74.719  1.00  0.00           O  
ATOM   1759  C3' U      55      16.589 -45.163  79.084  1.00  0.00           C  
ATOM   1760  H3' U      55      16.362 -44.103  78.967  1.00  0.00           H  
ATOM   1761  C2' U      55      16.522 -45.827  77.696  1.00  0.00           C  
ATOM   1762  H2' U      55      16.983 -45.192  76.939  1.00  0.00           H  
ATOM   1763  O2' U      55      17.041 -47.159  77.645  1.00  0.00           O  
ATOM   1764 HO2' U      55      17.618 -47.254  76.863  1.00  0.00           H  
ATOM   1765  O3' U      55      17.808 -45.333  79.805  1.00  0.00           O  
ATOM   1766  P   C      56      19.055 -44.330  79.586  1.00  0.00           P  
ATOM   1767  OP1 C      56      20.118 -44.705  80.562  1.00  0.00           O  
ATOM   1768  OP2 C      56      18.544 -42.931  79.600  1.00  0.00           O  
ATOM   1769  O5' C      56      19.576 -44.651  78.091  1.00  0.00           O  
ATOM   1770  C5' C      56      20.217 -45.878  77.774  1.00  0.00           C  
ATOM   1771  H5' C      56      19.621 -46.713  78.141  1.00  0.00           H  
ATOM   1772 H5'' C      56      21.191 -45.916  78.266  1.00  0.00           H  
ATOM   1773  C4' C      56      20.424 -46.050  76.260  1.00  0.00           C  
ATOM   1774  H4' C      56      20.911 -47.010  76.082  1.00  0.00           H  
ATOM   1775  O4' C      56      19.192 -46.031  75.535  1.00  0.00           O  
ATOM   1776  C1' C      56      19.408 -45.390  74.281  1.00  0.00           C  
ATOM   1777  H1' C      56      19.159 -46.083  73.473  1.00  0.00           H  
ATOM   1778  N1  C      56      18.547 -44.176  74.145  1.00  0.00           N  
ATOM   1779  C6  C      56      18.147 -43.436  75.231  1.00  0.00           C  
ATOM   1780  H6  C      56      18.561 -43.650  76.205  1.00  0.00           H  
ATOM   1781  C5  C      56      17.215 -42.461  75.093  1.00  0.00           C  
ATOM   1782  H5  C      56      16.891 -41.898  75.956  1.00  0.00           H  
ATOM   1783  C4  C      56      16.705 -42.230  73.787  1.00  0.00           C  
ATOM   1784  N4  C      56      15.776 -41.337  73.588  1.00  0.00           N  
ATOM   1785  H41 C      56      15.422 -41.228  72.642  1.00  0.00           H  
ATOM   1786  H42 C      56      15.421 -40.787  74.347  1.00  0.00           H  
ATOM   1787  N3  C      56      17.113 -42.891  72.724  1.00  0.00           N  
ATOM   1788  C2  C      56      18.060 -43.843  72.875  1.00  0.00           C  
ATOM   1789  O2  C      56      18.463 -44.395  71.852  1.00  0.00           O  
ATOM   1790  C3' C      56      21.314 -44.958  75.659  1.00  0.00           C  
ATOM   1791  H3' C      56      20.985 -43.988  76.034  1.00  0.00           H  
ATOM   1792  C2' C      56      20.903 -45.073  74.180  1.00  0.00           C  
ATOM   1793  H2' C      56      21.060 -44.131  73.663  1.00  0.00           H  
ATOM   1794  O2' C      56      21.507 -46.157  73.471  1.00  0.00           O  
ATOM   1795 HO2' C      56      22.089 -45.795  72.777  1.00  0.00           H  
ATOM   1796  O3' C      56      22.698 -45.173  75.945  1.00  0.00           O  
ATOM   1797  P   C      57      23.733 -43.938  76.128  1.00  0.00           P  
ATOM   1798  OP1 C      57      25.030 -44.498  76.603  1.00  0.00           O  
ATOM   1799  OP2 C      57      23.080 -42.882  76.950  1.00  0.00           O  
ATOM   1800  O5' C      57      23.943 -43.343  74.639  1.00  0.00           O  
ATOM   1801  C5' C      57      24.694 -44.044  73.658  1.00  0.00           C  
ATOM   1802  H5' C      57      24.525 -45.117  73.763  1.00  0.00           H  
ATOM   1803 H5'' C      57      25.758 -43.849  73.804  1.00  0.00           H  
ATOM   1804  C4' C      57      24.295 -43.640  72.231  1.00  0.00           C  
ATOM   1805  H4' C      57      24.865 -44.246  71.526  1.00  0.00           H  
ATOM   1806  O4' C      57      22.899 -43.864  72.006  1.00  0.00           O  
ATOM   1807  C1' C      57      22.395 -42.858  71.133  1.00  0.00           C  
ATOM   1808  H1' C      57      21.949 -43.333  70.254  1.00  0.00           H  
ATOM   1809  N1  C      57      21.372 -41.979  71.774  1.00  0.00           N  
ATOM   1810  C6  C      57      21.404 -41.673  73.111  1.00  0.00           C  
ATOM   1811  H6  C      57      22.181 -42.084  73.736  1.00  0.00           H  
ATOM   1812  C5  C      57      20.457 -40.874  73.654  1.00  0.00           C  
ATOM   1813  H5  C      57      20.483 -40.647  74.708  1.00  0.00           H  
ATOM   1814  C4  C      57      19.470 -40.344  72.779  1.00  0.00           C  
ATOM   1815  N4  C      57      18.537 -39.563  73.244  1.00  0.00           N  
ATOM   1816  H41 C      57      17.834 -39.216  72.603  1.00  0.00           H  
ATOM   1817  H42 C      57      18.551 -39.289  74.209  1.00  0.00           H  
ATOM   1818  N3  C      57      19.429 -40.602  71.486  1.00  0.00           N  
ATOM   1819  C2  C      57      20.386 -41.401  70.960  1.00  0.00           C  
ATOM   1820  O2  C      57      20.356 -41.583  69.744  1.00  0.00           O  
ATOM   1821  C3' C      57      24.550 -42.168  71.893  1.00  0.00           C  
ATOM   1822  H3' C      57      24.176 -41.547  72.709  1.00  0.00           H  
ATOM   1823  C2' C      57      23.603 -42.037  70.690  1.00  0.00           C  
ATOM   1824  H2' C      57      23.330 -40.995  70.556  1.00  0.00           H  
ATOM   1825  O2' C      57      24.087 -42.634  69.481  1.00  0.00           O  
ATOM   1826 HO2' C      57      23.612 -42.259  68.716  1.00  0.00           H  
ATOM   1827  O3' C      57      25.909 -41.835  71.612  1.00  0.00           O  
ATOM   1828  P   G      58      26.399 -40.289  71.627  1.00  0.00           P  
ATOM   1829  OP1 G      58      27.827 -40.265  71.197  1.00  0.00           O  
ATOM   1830  OP2 G      58      26.060 -39.717  72.960  1.00  0.00           O  
ATOM   1831  O5' G      58      25.509 -39.505  70.517  1.00  0.00           O  
ATOM   1832  C5' G      58      25.662 -39.775  69.127  1.00  0.00           C  
ATOM   1833  H5' G      58      25.721 -40.849  68.963  1.00  0.00           H  
ATOM   1834 H5'' G      58      26.604 -39.346  68.780  1.00  0.00           H  
ATOM   1835  C4' G      58      24.514 -39.208  68.268  1.00  0.00           C  
ATOM   1836  H4' G      58      24.622 -39.590  67.251  1.00  0.00           H  
ATOM   1837  O4' G      58      23.211 -39.558  68.736  1.00  0.00           O  
ATOM   1838  C1' G      58      22.340 -38.441  68.608  1.00  0.00           C  
ATOM   1839  H1' G      58      21.481 -38.710  67.991  1.00  0.00           H  
ATOM   1840  N9  G      58      21.816 -37.984  69.918  1.00  0.00           N  
ATOM   1841  C8  G      58      22.272 -38.256  71.184  1.00  0.00           C  
ATOM   1842  H8  G      58      23.176 -38.823  71.366  1.00  0.00           H  
ATOM   1843  N7  G      58      21.507 -37.798  72.141  1.00  0.00           N  
ATOM   1844  C5  G      58      20.472 -37.144  71.460  1.00  0.00           C  
ATOM   1845  C6  G      58      19.295 -36.443  71.931  1.00  0.00           C  
ATOM   1846  O6  G      58      18.870 -36.278  73.074  1.00  0.00           O  
ATOM   1847  N1  G      58      18.550 -35.887  70.927  1.00  0.00           N  
ATOM   1848  H1  G      58      17.729 -35.362  71.173  1.00  0.00           H  
ATOM   1849  C2  G      58      18.859 -36.008  69.623  1.00  0.00           C  
ATOM   1850  N2  G      58      18.040 -35.404  68.823  1.00  0.00           N  
ATOM   1851  H21 G      58      17.297 -34.832  69.206  1.00  0.00           H  
ATOM   1852  H22 G      58      18.243 -35.372  67.836  1.00  0.00           H  
ATOM   1853  N3  G      58      19.896 -36.681  69.119  1.00  0.00           N  
ATOM   1854  C4  G      58      20.679 -37.227  70.097  1.00  0.00           C  
ATOM   1855  C3' G      58      24.579 -37.685  68.196  1.00  0.00           C  
ATOM   1856  H3' G      58      24.840 -37.292  69.181  1.00  0.00           H  
ATOM   1857  C2' G      58      23.110 -37.338  67.889  1.00  0.00           C  
ATOM   1858  H2' G      58      22.855 -36.362  68.298  1.00  0.00           H  
ATOM   1859  O2' G      58      22.734 -37.438  66.520  1.00  0.00           O  
ATOM   1860 HO2' G      58      22.580 -36.537  66.194  1.00  0.00           H  
ATOM   1861  O3' G      58      25.540 -37.292  67.218  1.00  0.00           O  
ATOM   1862  P   A      59      26.187 -35.816  67.220  1.00  0.00           P  
ATOM   1863  OP1 A      59      27.193 -35.774  66.118  1.00  0.00           O  
ATOM   1864  OP2 A      59      26.645 -35.507  68.606  1.00  0.00           O  
ATOM   1865  O5' A      59      24.942 -34.839  66.863  1.00  0.00           O  
ATOM   1866  C5' A      59      24.378 -34.821  65.556  1.00  0.00           C  
ATOM   1867  H5' A      59      24.172 -35.837  65.221  1.00  0.00           H  
ATOM   1868 H5'' A      59      25.092 -34.404  64.848  1.00  0.00           H  
ATOM   1869  C4' A      59      23.079 -33.999  65.494  1.00  0.00           C  
ATOM   1870  H4' A      59      22.670 -34.070  64.485  1.00  0.00           H  
ATOM   1871  O4' A      59      22.100 -34.495  66.406  1.00  0.00           O  
ATOM   1872  C1' A      59      21.388 -33.393  66.953  1.00  0.00           C  
ATOM   1873  H1' A      59      20.337 -33.469  66.677  1.00  0.00           H  
ATOM   1874  N9  A      59      21.424 -33.384  68.429  1.00  0.00           N  
ATOM   1875  C8  A      59      22.342 -33.916  69.302  1.00  0.00           C  
ATOM   1876  H8  A      59      23.276 -34.351  68.969  1.00  0.00           H  
ATOM   1877  N7  A      59      21.972 -33.887  70.559  1.00  0.00           N  
ATOM   1878  C5  A      59      20.733 -33.228  70.504  1.00  0.00           C  
ATOM   1879  C6  A      59      19.754 -32.824  71.452  1.00  0.00           C  
ATOM   1880  N6  A      59      19.810 -33.028  72.757  1.00  0.00           N  
ATOM   1881  H61 A      59      19.066 -32.661  73.321  1.00  0.00           H  
ATOM   1882  H62 A      59      20.618 -33.459  73.171  1.00  0.00           H  
ATOM   1883  N1  A      59      18.646 -32.187  71.076  1.00  0.00           N  
ATOM   1884  C2  A      59      18.493 -31.920  69.789  1.00  0.00           C  
ATOM   1885  H2  A      59      17.589 -31.384  69.526  1.00  0.00           H  
ATOM   1886  N3  A      59      19.307 -32.221  68.784  1.00  0.00           N  
ATOM   1887  C4  A      59      20.413 -32.890  69.214  1.00  0.00           C  
ATOM   1888  C3' A      59      23.299 -32.512  65.797  1.00  0.00           C  
ATOM   1889  H3' A      59      24.031 -32.392  66.600  1.00  0.00           H  
ATOM   1890  C2' A      59      21.920 -32.095  66.345  1.00  0.00           C  
ATOM   1891  H2' A      59      22.041 -31.326  67.111  1.00  0.00           H  
ATOM   1892  O2' A      59      20.958 -31.701  65.362  1.00  0.00           O  
ATOM   1893 HO2' A      59      20.733 -30.761  65.487  1.00  0.00           H  
ATOM   1894  O3' A      59      23.687 -31.789  64.631  1.00  0.00           O  
ATOM   1895  P   U      60      25.206 -31.266  64.411  1.00  0.00           P  
ATOM   1896  OP1 U      60      25.389 -31.012  62.952  1.00  0.00           O  
ATOM   1897  OP2 U      60      26.181 -32.160  65.093  1.00  0.00           O  
ATOM   1898  O5' U      60      25.209 -29.858  65.214  1.00  0.00           O  
ATOM   1899  C5' U      60      24.650 -28.691  64.638  1.00  0.00           C  
ATOM   1900  H5' U      60      23.561 -28.766  64.656  1.00  0.00           H  
ATOM   1901 H5'' U      60      24.965 -28.622  63.596  1.00  0.00           H  
ATOM   1902  C4' U      60      25.087 -27.388  65.322  1.00  0.00           C  
ATOM   1903  H4' U      60      25.327 -26.720  64.505  1.00  0.00           H  
ATOM   1904  O4' U      60      24.052 -26.723  66.034  1.00  0.00           O  
ATOM   1905  C1' U      60      24.454 -26.530  67.387  1.00  0.00           C  
ATOM   1906  H1' U      60      24.067 -25.579  67.757  1.00  0.00           H  
ATOM   1907  N1  U      60      23.828 -27.625  68.213  1.00  0.00           N  
ATOM   1908  C6  U      60      22.586 -28.115  67.839  1.00  0.00           C  
ATOM   1909  H6  U      60      22.137 -27.782  66.910  1.00  0.00           H  
ATOM   1910  C5  U      60      21.897 -28.990  68.617  1.00  0.00           C  
ATOM   1911  H5  U      60      20.926 -29.345  68.303  1.00  0.00           H  
ATOM   1912  C4  U      60      22.420 -29.452  69.879  1.00  0.00           C  
ATOM   1913  O4  U      60      21.868 -30.245  70.634  1.00  0.00           O  
ATOM   1914  N3  U      60      23.639 -28.913  70.213  1.00  0.00           N  
ATOM   1915  H3  U      60      24.025 -29.185  71.099  1.00  0.00           H  
ATOM   1916  C2  U      60      24.351 -27.989  69.471  1.00  0.00           C  
ATOM   1917  O2  U      60      25.384 -27.540  69.964  1.00  0.00           O  
ATOM   1918  C3' U      60      26.354 -27.446  66.189  1.00  0.00           C  
ATOM   1919  H3' U      60      26.469 -28.420  66.668  1.00  0.00           H  
ATOM   1920  C2' U      60      25.994 -26.425  67.278  1.00  0.00           C  
ATOM   1921  H2' U      60      26.509 -26.688  68.196  1.00  0.00           H  
ATOM   1922  O2' U      60      26.376 -25.107  66.920  1.00  0.00           O  
ATOM   1923 HO2' U      60      27.347 -25.206  66.773  1.00  0.00           H  
ATOM   1924  O3' U      60      27.492 -27.137  65.386  1.00  0.00           O  
ATOM   1925  P   U      61      28.954 -26.867  65.999  1.00  0.00           P  
ATOM   1926  OP1 U      61      29.430 -28.076  66.731  1.00  0.00           O  
ATOM   1927  OP2 U      61      28.896 -25.561  66.712  1.00  0.00           O  
ATOM   1928  O5' U      61      29.836 -26.649  64.655  1.00  0.00           O  
ATOM   1929  C5' U      61      30.265 -27.728  63.828  1.00  0.00           C  
ATOM   1930  H5' U      61      29.811 -28.666  64.152  1.00  0.00           H  
ATOM   1931 H5'' U      61      31.347 -27.830  63.927  1.00  0.00           H  
ATOM   1932  C4' U      61      29.933 -27.530  62.336  1.00  0.00           C  
ATOM   1933  H4' U      61      30.585 -28.189  61.759  1.00  0.00           H  
ATOM   1934  O4' U      61      28.585 -27.864  62.021  1.00  0.00           O  
ATOM   1935  C1' U      61      28.193 -27.110  60.876  1.00  0.00           C  
ATOM   1936  H1' U      61      27.976 -27.798  60.055  1.00  0.00           H  
ATOM   1937  N1  U      61      26.969 -26.305  61.158  1.00  0.00           N  
ATOM   1938  C6  U      61      26.732 -25.743  62.394  1.00  0.00           C  
ATOM   1939  H6  U      61      27.470 -25.860  63.179  1.00  0.00           H  
ATOM   1940  C5  U      61      25.578 -25.063  62.639  1.00  0.00           C  
ATOM   1941  H5  U      61      25.401 -24.628  63.612  1.00  0.00           H  
ATOM   1942  C4  U      61      24.562 -24.914  61.622  1.00  0.00           C  
ATOM   1943  O4  U      61      23.495 -24.321  61.748  1.00  0.00           O  
ATOM   1944  N3  U      61      24.874 -25.487  60.418  1.00  0.00           N  
ATOM   1945  H3  U      61      24.237 -25.321  59.652  1.00  0.00           H  
ATOM   1946  C2  U      61      26.052 -26.129  60.114  1.00  0.00           C  
ATOM   1947  O2  U      61      26.255 -26.501  58.958  1.00  0.00           O  
ATOM   1948  C3' U      61      30.130 -26.105  61.807  1.00  0.00           C  
ATOM   1949  H3' U      61      29.577 -25.421  62.452  1.00  0.00           H  
ATOM   1950  C2' U      61      29.377 -26.219  60.469  1.00  0.00           C  
ATOM   1951  H2' U      61      29.042 -25.241  60.131  1.00  0.00           H  
ATOM   1952  O2' U      61      30.117 -26.891  59.442  1.00  0.00           O  
ATOM   1953 HO2' U      61      29.770 -26.646  58.562  1.00  0.00           H  
ATOM   1954  O3' U      61      31.491 -25.693  61.713  1.00  0.00           O  
ATOM   1955  P   A      62      31.865 -24.119  61.724  1.00  0.00           P  
ATOM   1956  OP1 A      62      33.352 -24.008  61.670  1.00  0.00           O  
ATOM   1957  OP2 A      62      31.152 -23.469  62.859  1.00  0.00           O  
ATOM   1958  O5' A      62      31.238 -23.527  60.353  1.00  0.00           O  
ATOM   1959  C5' A      62      31.853 -23.762  59.094  1.00  0.00           C  
ATOM   1960  H5' A      62      31.905 -24.835  58.902  1.00  0.00           H  
ATOM   1961 H5'' A      62      32.870 -23.366  59.110  1.00  0.00           H  
ATOM   1962  C4' A      62      31.098 -23.085  57.942  1.00  0.00           C  
ATOM   1963  H4' A      62      31.649 -23.250  57.015  1.00  0.00           H  
ATOM   1964  O4' A      62      29.786 -23.611  57.780  1.00  0.00           O  
ATOM   1965  C1' A      62      28.923 -22.546  57.408  1.00  0.00           C  
ATOM   1966  H1' A      62      28.418 -22.785  56.468  1.00  0.00           H  
ATOM   1967  N9  A      62      27.886 -22.374  58.446  1.00  0.00           N  
ATOM   1968  C8  A      62      27.872 -22.779  59.759  1.00  0.00           C  
ATOM   1969  H8  A      62      28.750 -23.158  60.264  1.00  0.00           H  
ATOM   1970  N7  A      62      26.693 -22.711  60.325  1.00  0.00           N  
ATOM   1971  C5  A      62      25.897 -22.153  59.319  1.00  0.00           C  
ATOM   1972  C6  A      62      24.535 -21.781  59.189  1.00  0.00           C  
ATOM   1973  N6  A      62      23.586 -22.002  60.072  1.00  0.00           N  
ATOM   1974  H61 A      62      22.675 -21.693  59.762  1.00  0.00           H  
ATOM   1975  H62 A      62      23.742 -22.589  60.877  1.00  0.00           H  
ATOM   1976  N1  A      62      24.062 -21.187  58.087  1.00  0.00           N  
ATOM   1977  C2  A      62      24.905 -20.998  57.089  1.00  0.00           C  
ATOM   1978  H2  A      62      24.495 -20.528  56.204  1.00  0.00           H  
ATOM   1979  N3  A      62      26.195 -21.310  57.047  1.00  0.00           N  
ATOM   1980  C4  A      62      26.633 -21.887  58.200  1.00  0.00           C  
ATOM   1981  C3' A      62      30.953 -21.573  58.141  1.00  0.00           C  
ATOM   1982  H3' A      62      30.642 -21.380  59.169  1.00  0.00           H  
ATOM   1983  C2' A      62      29.761 -21.275  57.216  1.00  0.00           C  
ATOM   1984  H2' A      62      29.223 -20.389  57.555  1.00  0.00           H  
ATOM   1985  O2' A      62      30.098 -21.171  55.830  1.00  0.00           O  
ATOM   1986 HO2' A      62      29.413 -20.656  55.360  1.00  0.00           H  
ATOM   1987  O3' A      62      32.158 -20.874  57.836  1.00  0.00           O  
ATOM   1988  P   U      63      32.528 -19.490  58.580  1.00  0.00           P  
ATOM   1989  OP1 U      63      33.877 -19.067  58.108  1.00  0.00           O  
ATOM   1990  OP2 U      63      32.315 -19.667  60.043  1.00  0.00           O  
ATOM   1991  O5' U      63      31.428 -18.431  58.051  1.00  0.00           O  
ATOM   1992  C5' U      63      31.526 -17.834  56.767  1.00  0.00           C  
ATOM   1993  H5' U      63      31.667 -18.606  56.008  1.00  0.00           H  
ATOM   1994 H5'' U      63      32.382 -17.158  56.738  1.00  0.00           H  
ATOM   1995  C4' U      63      30.259 -17.040  56.423  1.00  0.00           C  
ATOM   1996  H4' U      63      30.398 -16.559  55.453  1.00  0.00           H  
ATOM   1997  O4' U      63      29.134 -17.911  56.340  1.00  0.00           O  
ATOM   1998  C1' U      63      27.983 -17.207  56.776  1.00  0.00           C  
ATOM   1999  H1' U      63      27.272 -17.145  55.950  1.00  0.00           H  
ATOM   2000  N1  U      63      27.332 -17.889  57.932  1.00  0.00           N  
ATOM   2001  C6  U      63      28.064 -18.441  58.958  1.00  0.00           C  
ATOM   2002  H6  U      63      29.144 -18.408  58.919  1.00  0.00           H  
ATOM   2003  C5  U      63      27.442 -19.023  60.014  1.00  0.00           C  
ATOM   2004  H5  U      63      28.023 -19.450  60.818  1.00  0.00           H  
ATOM   2005  C4  U      63      25.999 -19.049  60.118  1.00  0.00           C  
ATOM   2006  O4  U      63      25.365 -19.545  61.040  1.00  0.00           O  
ATOM   2007  N3  U      63      25.337 -18.490  59.063  1.00  0.00           N  
ATOM   2008  H3  U      63      24.360 -18.264  59.238  1.00  0.00           H  
ATOM   2009  C2  U      63      25.932 -17.911  57.972  1.00  0.00           C  
ATOM   2010  O2  U      63      25.231 -17.451  57.073  1.00  0.00           O  
ATOM   2011  C3' U      63      29.920 -15.946  57.447  1.00  0.00           C  
ATOM   2012  H3' U      63      30.028 -16.349  58.454  1.00  0.00           H  
ATOM   2013  C2' U      63      28.420 -15.786  57.140  1.00  0.00           C  
ATOM   2014  H2' U      63      27.880 -15.463  58.023  1.00  0.00           H  
ATOM   2015  O2' U      63      28.140 -14.950  56.014  1.00  0.00           O  
ATOM   2016 HO2' U      63      27.506 -14.251  56.267  1.00  0.00           H  
ATOM   2017  O3' U      63      30.717 -14.767  57.274  1.00  0.00           O  
ATOM   2018  P   G      64      31.229 -13.851  58.521  1.00  0.00           P  
ATOM   2019  OP1 G      64      32.273 -12.925  57.999  1.00  0.00           O  
ATOM   2020  OP2 G      64      31.593 -14.751  59.648  1.00  0.00           O  
ATOM   2021  O5' G      64      29.970 -12.954  59.013  1.00  0.00           O  
ATOM   2022  C5' G      64      29.313 -12.047  58.139  1.00  0.00           C  
ATOM   2023  H5' G      64      29.403 -12.404  57.110  1.00  0.00           H  
ATOM   2024 H5'' G      64      29.779 -11.063  58.197  1.00  0.00           H  
ATOM   2025  C4' G      64      27.811 -11.930  58.454  1.00  0.00           C  
ATOM   2026  H4' G      64      27.337 -11.437  57.603  1.00  0.00           H  
ATOM   2027  O4' G      64      27.243 -13.247  58.554  1.00  0.00           O  
ATOM   2028  C1' G      64      26.491 -13.366  59.755  1.00  0.00           C  
ATOM   2029  H1' G      64      25.550 -13.865  59.547  1.00  0.00           H  
ATOM   2030  N9  G      64      27.187 -14.208  60.787  1.00  0.00           N  
ATOM   2031  C8  G      64      28.260 -15.033  60.551  1.00  0.00           C  
ATOM   2032  H8  G      64      28.940 -14.867  59.738  1.00  0.00           H  
ATOM   2033  N7  G      64      28.342 -16.096  61.299  1.00  0.00           N  
ATOM   2034  C5  G      64      27.249 -15.971  62.146  1.00  0.00           C  
ATOM   2035  C6  G      64      26.726 -16.879  63.142  1.00  0.00           C  
ATOM   2036  O6  G      64      27.141 -17.977  63.510  1.00  0.00           O  
ATOM   2037  N1  G      64      25.580 -16.429  63.732  1.00  0.00           N  
ATOM   2038  H1  G      64      25.058 -17.032  64.329  1.00  0.00           H  
ATOM   2039  C2  G      64      25.074 -15.210  63.474  1.00  0.00           C  
ATOM   2040  N2  G      64      23.955 -15.062  64.063  1.00  0.00           N  
ATOM   2041  H21 G      64      23.334 -15.797  63.743  1.00  0.00           H  
ATOM   2042  H22 G      64      23.590 -14.138  63.847  1.00  0.00           H  
ATOM   2043  N3  G      64      25.584 -14.268  62.667  1.00  0.00           N  
ATOM   2044  C4  G      64      26.630 -14.747  61.943  1.00  0.00           C  
ATOM   2045  C3' G      64      27.424 -11.121  59.719  1.00  0.00           C  
ATOM   2046  H3' G      64      28.163 -11.268  60.507  1.00  0.00           H  
ATOM   2047  C2' G      64      26.156 -11.916  60.072  1.00  0.00           C  
ATOM   2048  H2' G      64      25.856 -11.809  61.113  1.00  0.00           H  
ATOM   2049  O2' G      64      25.101 -11.573  59.165  1.00  0.00           O  
ATOM   2050 HO2' G      64      25.020 -10.604  59.142  1.00  0.00           H  
ATOM   2051  O3' G      64      27.107  -9.723  59.476  1.00  0.00           O  
ATOM   2052  P   U      65      27.941  -8.456  60.116  1.00  0.00           P  
ATOM   2053  OP1 U      65      28.496  -7.660  58.984  1.00  0.00           O  
ATOM   2054  OP2 U      65      28.900  -8.999  61.116  1.00  0.00           O  
ATOM   2055  O5' U      65      26.887  -7.492  60.961  1.00  0.00           O  
ATOM   2056  C5' U      65      26.075  -6.465  60.374  1.00  0.00           C  
ATOM   2057  H5' U      65      25.946  -6.704  59.315  1.00  0.00           H  
ATOM   2058 H5'' U      65      26.594  -5.511  60.426  1.00  0.00           H  
ATOM   2059  C4' U      65      24.640  -6.302  60.957  1.00  0.00           C  
ATOM   2060  H4' U      65      24.136  -5.520  60.387  1.00  0.00           H  
ATOM   2061  O4' U      65      24.017  -7.568  60.635  1.00  0.00           O  
ATOM   2062  C1' U      65      23.123  -7.951  61.668  1.00  0.00           C  
ATOM   2063  H1' U      65      22.166  -8.245  61.264  1.00  0.00           H  
ATOM   2064  N1  U      65      23.588  -9.090  62.530  1.00  0.00           N  
ATOM   2065  C6  U      65      25.487  -9.797  62.558  1.00  0.00           C  
ATOM   2066  H6  U      65      26.155  -9.426  61.829  1.00  0.00           H  
ATOM   2067  C5  U      65      26.086 -11.146  63.718  1.00  0.00           C  
ATOM   2068  H5  U      65      27.090 -11.517  63.650  1.00  0.00           H  
ATOM   2069  C4  U      65      24.737 -12.045  65.184  1.00  0.00           C  
ATOM   2070  O4  U      65      25.114 -12.960  65.931  1.00  0.00           O  
ATOM   2071  N3  U      65      22.751 -11.370  65.223  1.00  0.00           N  
ATOM   2072  H3  U      65      22.077 -11.966  65.646  1.00  0.00           H  
ATOM   2073  C2  U      65      22.152  -9.963  63.786  1.00  0.00           C  
ATOM   2074  O2  U      65      20.966  -9.957  63.411  1.00  0.00           O  
ATOM   2075  C3' U      65      24.354  -6.035  62.478  1.00  0.00           C  
ATOM   2076  H3' U      65      25.096  -6.674  62.946  1.00  0.00           H  
ATOM   2077  C2' U      65      22.919  -6.619  62.380  1.00  0.00           C  
ATOM   2078  H2' U      65      22.511  -6.753  63.348  1.00  0.00           H  
ATOM   2079  O2' U      65      21.966  -5.827  61.654  1.00  0.00           O  
ATOM   2080 HO2' U      65      21.159  -5.676  62.188  1.00  0.00           H  
ATOM   2081  O3' U      65      24.250  -4.788  63.267  1.00  0.00           O  
ATOM   2082  P   C      66      24.720  -4.582  64.911  1.00  0.00           P  
ATOM   2083  OP1 C      66      25.025  -3.126  64.980  1.00  0.00           O  
ATOM   2084  OP2 C      66      25.871  -5.498  65.121  1.00  0.00           O  
ATOM   2085  O5' C      66      23.615  -4.817  66.212  1.00  0.00           O  
ATOM   2086  C5' C      66      23.976  -4.864  67.664  1.00  0.00           C  
ATOM   2087  H5' C      66      24.295  -3.852  67.928  1.00  0.00           H  
ATOM   2088 H5'' C      66      24.879  -5.462  67.762  1.00  0.00           H  
ATOM   2089  C4' C      66      22.958  -5.317  68.850  1.00  0.00           C  
ATOM   2090  H4' C      66      22.268  -4.477  68.952  1.00  0.00           H  
ATOM   2091  O4' C      66      22.124  -6.513  68.709  1.00  0.00           O  
ATOM   2092  C1' C      66      22.053  -7.720  69.654  1.00  0.00           C  
ATOM   2093  H1' C      66      20.987  -7.772  69.756  1.00  0.00           H  
ATOM   2094  N1  C      66      22.209  -9.488  69.470  1.00  0.00           N  
ATOM   2095  C6  C      66      22.796 -10.295  68.447  1.00  0.00           C  
ATOM   2096  H6  C      66      23.428  -9.979  67.689  1.00  0.00           H  
ATOM   2097  C5  C      66      23.332 -11.517  68.485  1.00  0.00           C  
ATOM   2098  H5  C      66      23.929 -11.845  67.666  1.00  0.00           H  
ATOM   2099  C4  C      66      23.619 -11.947  69.759  1.00  0.00           C  
ATOM   2100  N4  C      66      24.589 -12.817  69.812  1.00  0.00           N  
ATOM   2101  H41 C      66      24.792 -13.326  70.644  1.00  0.00           H  
ATOM   2102  H42 C      66      25.014 -13.079  68.949  1.00  0.00           H  
ATOM   2103  N3  C      66      22.950 -11.537  70.792  1.00  0.00           N  
ATOM   2104  C2  C      66      22.015 -10.585  70.441  1.00  0.00           C  
ATOM   2105  O2  C      66      20.971 -11.206  70.598  1.00  0.00           O  
ATOM   2106  C3' C      66      23.468  -5.604  70.278  1.00  0.00           C  
ATOM   2107  H3' C      66      24.365  -6.167  70.246  1.00  0.00           H  
ATOM   2108  C2' C      66      22.346  -6.558  70.736  1.00  0.00           C  
ATOM   2109  H2' C      66      22.656  -6.793  71.721  1.00  0.00           H  
ATOM   2110  O2' C      66      21.114  -5.836  70.973  1.00  0.00           O  
ATOM   2111 HO2' C      66      20.523  -6.348  71.554  1.00  0.00           H  
ATOM   2112  O3' C      66      23.690  -4.584  71.260  1.00  0.00           O  
ATOM   2113  P   C      67      25.064  -4.548  72.178  1.00  0.00           P  
ATOM   2114  OP1 C      67      24.679  -3.851  73.440  1.00  0.00           O  
ATOM   2115  OP2 C      67      26.103  -3.887  71.337  1.00  0.00           O  
ATOM   2116  O5' C      67      25.656  -6.048  72.598  1.00  0.00           O  
ATOM   2117  C5' C      67      25.626  -6.565  73.948  1.00  0.00           C  
ATOM   2118  H5' C      67      24.578  -6.572  74.262  1.00  0.00           H  
ATOM   2119 H5'' C      67      26.149  -5.866  74.604  1.00  0.00           H  
ATOM   2120  C4' C      67      26.190  -8.000  74.263  1.00  0.00           C  
ATOM   2121  H4' C      67      25.695  -8.329  75.180  1.00  0.00           H  
ATOM   2122  O4' C      67      25.937  -8.944  73.242  1.00  0.00           O  
ATOM   2123  C1' C      67      26.539 -10.199  73.510  1.00  0.00           C  
ATOM   2124  H1' C      67      25.802 -10.854  73.986  1.00  0.00           H  
ATOM   2125  N1  C      67      27.052 -10.874  72.274  1.00  0.00           N  
ATOM   2126  C6  C      67      27.576 -10.155  71.230  1.00  0.00           C  
ATOM   2127  H6  C      67      27.649  -9.076  71.302  1.00  0.00           H  
ATOM   2128  C5  C      67      27.935 -10.781  70.086  1.00  0.00           C  
ATOM   2129  H5  C      67      28.277 -10.196  69.251  1.00  0.00           H  
ATOM   2130  C4  C      67      27.764 -12.188  70.018  1.00  0.00           C  
ATOM   2131  N4  C      67      28.028 -12.828  68.904  1.00  0.00           N  
ATOM   2132  H41 C      67      27.911 -13.826  68.883  1.00  0.00           H  
ATOM   2133  H42 C      67      28.312 -12.306  68.093  1.00  0.00           H  
ATOM   2134  N3  C      67      27.331 -12.919  71.028  1.00  0.00           N  
ATOM   2135  C2  C      67      26.933 -12.272  72.156  1.00  0.00           C  
ATOM   2136  O2  C      67      26.454 -12.961  73.060  1.00  0.00           O  
ATOM   2137  C3' C      67      27.687  -8.300  74.416  1.00  0.00           C  
ATOM   2138  H3' C      67      28.191  -8.011  73.489  1.00  0.00           H  
ATOM   2139  C2' C      67      27.636  -9.854  74.511  1.00  0.00           C  
ATOM   2140  H2' C      67      28.577 -10.295  74.198  1.00  0.00           H  
ATOM   2141  O2' C      67      27.225 -10.346  75.795  1.00  0.00           O  
ATOM   2142 HO2' C      67      27.104 -11.315  75.776  1.00  0.00           H  
ATOM   2143  O3' C      67      28.346  -7.707  75.527  1.00  0.00           O  
ATOM   2144  P   A3     68      29.924  -7.386  75.423  1.00  0.00           P  
ATOM   2145  OP1 A3     68      30.456  -7.266  76.809  1.00  0.00           O  
ATOM   2146  OP2 A3     68      30.075  -6.219  74.511  1.00  0.00           O  
ATOM   2147  O5' A3     68      30.625  -8.665  74.695  1.00  0.00           O  
ATOM   2148  C5' A3     68      30.871  -9.884  75.390  1.00  0.00           C  
ATOM   2149  H5' A3     68      29.950 -10.248  75.845  1.00  0.00           H  
ATOM   2150 H5'' A3     68      31.579  -9.699  76.199  1.00  0.00           H  
ATOM   2151  C4' A3     68      31.446 -10.995  74.488  1.00  0.00           C  
ATOM   2152  H4' A3     68      31.581 -11.889  75.098  1.00  0.00           H  
ATOM   2153  O4' A3     68      30.614 -11.334  73.377  1.00  0.00           O  
ATOM   2154  C1' A3     68      31.444 -11.799  72.310  1.00  0.00           C  
ATOM   2155  H1' A3     68      31.187 -12.831  72.056  1.00  0.00           H  
ATOM   2156  N9  A3     68      31.253 -10.959  71.101  1.00  0.00           N  
ATOM   2157  C8  A3     68      31.033  -9.603  71.010  1.00  0.00           C  
ATOM   2158  H8  A3     68      30.985  -8.961  71.882  1.00  0.00           H  
ATOM   2159  N7  A3     68      30.862  -9.165  69.786  1.00  0.00           N  
ATOM   2160  C5  A3     68      30.969 -10.335  69.013  1.00  0.00           C  
ATOM   2161  C6  A3     68      30.805 -10.653  67.639  1.00  0.00           C  
ATOM   2162  N6  A3     68      30.422  -9.810  66.697  1.00  0.00           N  
ATOM   2163  H61 A3     68      30.284 -10.165  65.764  1.00  0.00           H  
ATOM   2164  H62 A3     68      30.189  -8.860  66.945  1.00  0.00           H  
ATOM   2165  N1  A3     68      30.986 -11.896  67.188  1.00  0.00           N  
ATOM   2166  C2  A3     68      31.317 -12.832  68.069  1.00  0.00           C  
ATOM   2167  H2  A3     68      31.466 -13.827  67.670  1.00  0.00           H  
ATOM   2168  N3  A3     68      31.461 -12.702  69.386  1.00  0.00           N  
ATOM   2169  C4  A3     68      31.256 -11.418  69.803  1.00  0.00           C  
ATOM   2170  C3' A3     68      32.802 -10.641  73.872  1.00  0.00           C  
ATOM   2171  H3' A3     68      32.731  -9.662  73.390  1.00  0.00           H  
ATOM   2172  C2' A3     68      32.903 -11.731  72.789  1.00  0.00           C  
ATOM   2173  H2' A3     68      33.574 -11.414  71.985  1.00  0.00           H  
ATOM   2174  O2' A3     68      33.288 -13.012  73.305  1.00  0.00           O  
ATOM   2175 HO2' A3     68      33.495 -13.624  72.569  1.00  0.00           H  
ATOM   2176  O3' A3     68      33.883 -10.644  74.807  1.00  0.00           O  
ATOM   2177 HO3' A3     68      34.708 -10.399  74.340  1.00  0.00           H  
TER   
END   
