# Supplementary material for: RPocket: an intuitive database of RNA pocket topology information with RNA-ligand data resources
Source: BMC Bioinformatics. 2021 Sep 8;22:428. doi: 10.1186/s12859-021-04349-4 (PMC8424408; doi:10.1186/s12859-021-04349-4)
Supplement: Supplementary file 7 — Additional file 7. Folder S3: Nine other experimental structures and their modeling structures and pockets. [file 12859_2021_4349_MOESM7_ESM.zip › 12859_2021_4349_MOESM7_ESM/3GOT_s1.pdb]

ATOM      1  P     G A   1       0.777  23.962  17.257  1.00  0.00
ATOM      2  OP1   G A   1      -0.424  24.360  16.488  1.00  0.00
ATOM      3  OP2   G A   1       0.871  22.633  17.897  1.00  0.00
ATOM      4  O5'   G A   1       2.064  24.031  16.308  1.00  0.00
ATOM      5  C5'   G A   1       2.194  25.131  15.419  1.00  0.00
ATOM      6  C4'   G A   1       3.560  25.171  14.790  1.00  0.00
ATOM      7  O4'   G A   1       4.566  25.203  15.829  1.00  0.00
ATOM      8  C3'   G A   1       3.949  23.955  13.974  1.00  0.00
ATOM      9  O3'   G A   1       3.411  23.976  12.674  1.00  0.00
ATOM     10  C2'   G A   1       5.466  24.013  13.984  1.00  0.00
ATOM     11  O2'   G A   1       5.922  25.007  13.081  1.00  0.00
ATOM     12  C1'   G A   1       5.714  24.495  15.408  1.00  0.00
ATOM     13  N9    G A   1       5.936  23.397  16.317  1.00  0.00
ATOM     14  C8    G A   1       5.102  22.840  17.255  1.00  0.00
ATOM     15  N7    G A   1       5.652  21.858  17.917  1.00  0.00
ATOM     16  C5    G A   1       6.925  21.760  17.388  1.00  0.00
ATOM     17  C6    G A   1       7.990  20.876  17.702  1.00  0.00
ATOM     18  O6    G A   1       8.011  19.972  18.547  1.00  0.00
ATOM     19  N1    G A   1       9.116  21.119  16.920  1.00  0.00
ATOM     20  C2    G A   1       9.206  22.093  15.955  1.00  0.00
ATOM     21  N2    G A   1      10.375  22.176  15.306  1.00  0.00
ATOM     22  N3    G A   1       8.225  22.921  15.651  1.00  0.00
ATOM     23  C4    G A   1       7.121  22.703  16.397  1.00  0.00
ATOM     24  P     G A   2       2.874  22.707  12.275  1.00  0.00
ATOM     25  OP1   G A   2       2.192  22.989  10.990  1.00  0.00
ATOM     26  OP2   G A   2       2.773  21.378  12.911  1.00  0.00
ATOM     27  O5'   G A   2       4.444  22.906  12.089  1.00  0.00
ATOM     28  C5'   G A   2       5.026  22.234  10.992  1.00  0.00
ATOM     29  C4'   G A   2       6.528  22.248  11.043  1.00  0.00
ATOM     30  O4'   G A   2       7.010  22.525  12.382  1.00  0.00
ATOM     31  C3'   G A   2       7.141  20.907  10.707  1.00  0.00
ATOM     32  O3'   G A   2       7.141  20.661   9.317  1.00  0.00
ATOM     33  C2'   G A   2       8.504  20.980  11.370  1.00  0.00
ATOM     34  O2'   G A   2       9.370  21.821  10.632  1.00  0.00
ATOM     35  C1'   G A   2       8.123  21.700  12.660  1.00  0.00
ATOM     36  N9    G A   2       7.676  20.820  13.765  1.00  0.00
ATOM     37  C8    G A   2       6.403  20.787  14.279  1.00  0.00
ATOM     38  N7    G A   2       6.246  19.885  15.209  1.00  0.00
ATOM     39  C5    G A   2       7.488  19.287  15.320  1.00  0.00
ATOM     40  C6    G A   2       7.936  18.238  16.163  1.00  0.00
ATOM     41  O6    G A   2       7.291  17.609  17.012  1.00  0.00
ATOM     42  N1    G A   2       9.277  17.935  15.950  1.00  0.00
ATOM     43  C2    G A   2      10.088  18.566  15.037  1.00  0.00
ATOM     44  N2    G A   2      11.356  18.136  14.976  1.00  0.00
ATOM     45  N3    G A   2       9.687  19.541  14.247  1.00  0.00
ATOM     46  C4    G A   2       8.387  19.852  14.435  1.00  0.00
ATOM     47  P     A A   3       6.159  19.467   8.787  1.00  0.00
ATOM     48  OP1   A A   3       5.913  19.763   7.355  1.00  0.00
ATOM     49  OP2   A A   3       5.039  19.031   9.656  1.00  0.00
ATOM     50  O5'   A A   3       7.315  18.364   8.910  1.00  0.00
ATOM     51  C5'   A A   3       8.483  18.439   8.093  1.00  0.00
ATOM     52  C4'   A A   3       9.662  17.752   8.756  1.00  0.00
ATOM     53  O4'   A A   3       9.759  18.140  10.152  1.00  0.00
ATOM     54  C3'   A A   3       9.582  16.235   8.832  1.00  0.00
ATOM     55  O3'   A A   3       9.905  15.634   7.598  1.00  0.00
ATOM     56  C2'   A A   3      10.624  15.951   9.904  1.00  0.00
ATOM     57  O2'   A A   3      11.962  16.093   9.456  1.00  0.00
ATOM     58  C1'   A A   3      10.262  17.046  10.907  1.00  0.00
ATOM     59  N9    A A   3       9.236  16.641  11.907  1.00  0.00
ATOM     60  C8    A A   3       8.038  17.297  12.021  1.00  0.00
ATOM     61  N7    A A   3       7.348  16.958  13.084  1.00  0.00
ATOM     62  C5    A A   3       8.147  16.014  13.711  1.00  0.00
ATOM     63  C6    A A   3       7.981  15.268  14.891  1.00  0.00
ATOM     64  N6    A A   3       6.909  15.362  15.680  1.00  0.00
ATOM     65  N1    A A   3       8.966  14.411  15.234  1.00  0.00
ATOM     66  C2    A A   3      10.041  14.318  14.442  1.00  0.00
ATOM     67  N3    A A   3      10.311  14.966  13.311  1.00  0.00
ATOM     68  C4    A A   3       9.312  15.808  12.997  1.00  0.00
ATOM     69  P     C A   4       8.773  14.863   6.867  1.00  0.00
ATOM     70  OP1   C A   4       9.046  15.040   5.449  1.00  0.00
ATOM     71  OP2   C A   4       7.460  14.915   7.500  1.00  0.00
ATOM     72  O5'   C A   4       9.446  13.633   7.569  1.00  0.00
ATOM     73  C5'   C A   4      10.842  13.541   7.588  1.00  0.00
ATOM     74  C4'   C A   4      11.168  12.478   8.617  1.00  0.00
ATOM     75  O4'   C A   4      10.726  13.087   9.828  1.00  0.00
ATOM     76  C3'   C A   4      10.398  11.150   8.660  1.00  0.00
ATOM     77  O3'   C A   4      10.894  10.067   7.811  1.00  0.00
ATOM     78  C2'   C A   4      10.752  10.766  10.060  1.00  0.00
ATOM     79  O2'   C A   4      12.136  10.510  10.220  1.00  0.00
ATOM     80  C1'   C A   4      10.484  12.044  10.776  1.00  0.00
ATOM     81  N1    C A   4       9.147  12.159  11.313  1.00  0.00
ATOM     82  C2    C A   4       8.802  11.616  12.556  1.00  0.00
ATOM     83  O2    C A   4       9.649  10.947  13.171  1.00  0.00
ATOM     84  N3    C A   4       7.560  11.834  13.049  1.00  0.00
ATOM     85  C4    C A   4       6.682  12.558  12.352  1.00  0.00
ATOM     86  N4    C A   4       5.470  12.746  12.879  1.00  0.00
ATOM     87  C5    C A   4       7.012  13.117  11.091  1.00  0.00
ATOM     88  C6    C A   4       8.240  12.899  10.608  1.00  0.00
ATOM     89  P     A A   5       9.861   9.247   6.874  1.00  0.00
ATOM     90  OP1   A A   5      10.568   8.482   5.818  1.00  0.00
ATOM     91  OP2   A A   5       8.495   9.750   6.643  1.00  0.00
ATOM     92  O5'   A A   5       9.945   8.336   8.166  1.00  0.00
ATOM     93  C5'   A A   5      11.160   7.699   8.508  1.00  0.00
ATOM     94  C4'   A A   5      10.873   6.870   9.738  1.00  0.00
ATOM     95  O4'   A A   5      10.397   7.765  10.790  1.00  0.00
ATOM     96  C3'   A A   5       9.731   5.871   9.599  1.00  0.00
ATOM     97  O3'   A A   5      10.134   4.640   8.972  1.00  0.00
ATOM     98  C2'   A A   5       9.374   5.641  11.063  1.00  0.00
ATOM     99  O2'   A A   5      10.229   4.641  11.574  1.00  0.00
ATOM    100  C1'   A A   5       9.586   7.025  11.702  1.00  0.00
ATOM    101  N9    A A   5       8.394   7.787  11.816  1.00  0.00
ATOM    102  C8    A A   5       7.853   8.711  10.960  1.00  0.00
ATOM    103  N7    A A   5       6.705   9.199  11.366  1.00  0.00
ATOM    104  C5    A A   5       6.476   8.551  12.569  1.00  0.00
ATOM    105  C6    A A   5       5.425   8.628  13.499  1.00  0.00
ATOM    106  N6    A A   5       4.365   9.426  13.353  1.00  0.00
ATOM    107  N1    A A   5       5.502   7.846  14.598  1.00  0.00
ATOM    108  C2    A A   5       6.565   7.047  14.744  1.00  0.00
ATOM    109  N3    A A   5       7.614   6.889  13.941  1.00  0.00
ATOM    110  C4    A A   5       7.507   7.678  12.859  1.00  0.00
ATOM    111  P     U A   6       9.076   3.765   7.961  1.00  0.00
ATOM    112  OP1   U A   6       9.536   2.645   7.101  1.00  0.00
ATOM    113  OP2   U A   6       8.236   4.839   7.377  1.00  0.00
ATOM    114  O5'   U A   6       8.297   3.169   9.216  1.00  0.00
ATOM    115  C5'   U A   6       8.896   2.165  10.063  1.00  0.00
ATOM    116  C4'   U A   6       7.903   1.701  11.107  1.00  0.00
ATOM    117  O4'   U A   6       7.645   2.773  12.055  1.00  0.00
ATOM    118  C3'   U A   6       6.526   1.354  10.571  1.00  0.00
ATOM    119  O3'   U A   6       6.464   0.051  10.017  1.00  0.00
ATOM    120  C2'   U A   6       5.651   1.508  11.803  1.00  0.00
ATOM    121  O2'   U A   6       5.764   0.404  12.678  1.00  0.00
ATOM    122  C1'   U A   6       6.277   2.749  12.442  1.00  0.00
ATOM    123  N1    U A   6       5.645   4.012  11.956  1.00  0.00
ATOM    124  C2    U A   6       4.563   4.449  12.696  1.00  0.00
ATOM    125  O2    U A   6       4.157   3.868  13.687  1.00  0.00
ATOM    126  N3    U A   6       3.967   5.597  12.231  1.00  0.00
ATOM    127  C4    U A   6       4.336   6.335  11.126  1.00  0.00
ATOM    128  O4    U A   6       3.703   7.346  10.835  1.00  0.00
ATOM    129  C5    U A   6       5.468   5.816  10.410  1.00  0.00
ATOM    130  C6    U A   6       6.066   4.702  10.840  1.00  0.00
ATOM    131  P     A A   7       5.624  -0.136   8.839  1.00  0.00
ATOM    132  OP1   A A   7       6.099  -1.487   8.458  1.00  0.00
ATOM    133  OP2   A A   7       5.749   0.997   7.897  1.00  0.00
ATOM    134  O5'   A A   7       4.066  -0.167   9.200  1.00  0.00
ATOM    135  C5'   A A   7       3.671  -0.751  10.433  1.00  0.00
ATOM    136  C4'   A A   7       2.301  -0.300  10.867  1.00  0.00
ATOM    137  O4'   A A   7       2.346   1.059  11.376  1.00  0.00
ATOM    138  C3'   A A   7       1.249  -0.220   9.778  1.00  0.00
ATOM    139  O3'   A A   7       0.747  -1.480   9.386  1.00  0.00
ATOM    140  C2'   A A   7       0.208   0.681  10.421  1.00  0.00
ATOM    141  O2'   A A   7      -0.512  -0.028  11.418  1.00  0.00
ATOM    142  C1'   A A   7       1.113   1.699  11.114  1.00  0.00
ATOM    143  N9    A A   7       1.313   2.860  10.272  1.00  0.00
ATOM    144  C8    A A   7       2.465   3.196   9.609  1.00  0.00
ATOM    145  N7    A A   7       2.402   4.354   8.996  1.00  0.00
ATOM    146  C5    A A   7       1.123   4.808   9.273  1.00  0.00
ATOM    147  C6    A A   7       0.436   5.980   8.911  1.00  0.00
ATOM    148  N6    A A   7       0.968   6.947   8.159  1.00  0.00
ATOM    149  N1    A A   7      -0.831   6.126   9.353  1.00  0.00
ATOM    150  C2    A A   7      -1.364   5.157  10.107  1.00  0.00
ATOM    151  N3    A A   7      -0.818   4.013  10.514  1.00  0.00
ATOM    152  C4    A A   7       0.440   3.898  10.057  1.00  0.00
ATOM    153  P     U A   8       0.857  -1.372   8.623  1.00  0.00
ATOM    154  OP1   U A   8       0.693  -2.813   8.310  1.00  0.00
ATOM    155  OP2   U A   8       1.870  -0.562   7.891  1.00  0.00
ATOM    156  O5'   U A   8      -0.549  -0.654   8.430  1.00  0.00
ATOM    157  C5'   U A   8      -1.717  -1.146   9.101  1.00  0.00
ATOM    158  C4'   U A   8      -2.925  -0.374   8.656  1.00  0.00
ATOM    159  O4'   U A   8      -2.770   1.014   9.038  1.00  0.00
ATOM    160  C3'   U A   8      -3.150  -0.326   7.156  1.00  0.00
ATOM    161  O3'   U A   8      -3.838  -1.482   6.704  1.00  0.00
ATOM    162  C2'   U A   8      -3.969   0.946   6.980  1.00  0.00
ATOM    163  O2'   U A   8      -5.346   0.742   7.238  1.00  0.00
ATOM    164  C1'   U A   8      -3.392   1.844   8.074  1.00  0.00
ATOM    165  N1    U A   8      -2.458   2.753   7.452  1.00  0.00
ATOM    166  C2    U A   8      -2.914   3.993   7.045  1.00  0.00
ATOM    167  O2    U A   8      -4.065   4.361   7.202  1.00  0.00
ATOM    168  N3    U A   8      -1.970   4.791   6.445  1.00  0.00
ATOM    169  C4    U A   8      -0.646   4.481   6.215  1.00  0.00
ATOM    170  O4    U A   8       0.081   5.304   5.665  1.00  0.00
ATOM    171  C5    U A   8      -0.250   3.176   6.665  1.00  0.00
ATOM    172  C6    U A   8      -1.147   2.379   7.252  1.00  0.00
ATOM    173  P     A A   9      -3.088  -2.220   5.146  1.00  0.00
ATOM    174  OP1   A A   9      -3.967  -1.542   4.166  1.00  0.00
ATOM    175  OP2   A A   9      -3.612  -3.326   5.982  1.00  0.00
ATOM    176  O5'   A A   9      -1.834  -2.868   4.390  1.00  0.00
ATOM    177  C5'   A A   9      -0.869  -2.029   3.769  1.00  0.00
ATOM    178  C4'   A A   9       0.473  -2.708   3.639  1.00  0.00
ATOM    179  O4'   A A   9       0.860  -3.281   4.915  1.00  0.00
ATOM    180  C3'   A A   9       0.546  -3.877   2.667  1.00  0.00
ATOM    181  O3'   A A   9       0.715  -3.462   1.320  1.00  0.00
ATOM    182  C2'   A A   9       1.722  -4.691   3.193  1.00  0.00
ATOM    183  O2'   A A   9       2.952  -4.178   2.703  1.00  0.00
ATOM    184  C1'   A A   9       1.648  -4.432   4.700  1.00  0.00
ATOM    185  N9    A A   9       1.037  -5.450   5.457  1.00  0.00
ATOM    186  C8    A A   9      -0.133  -5.392   6.167  1.00  0.00
ATOM    187  N7    A A   9      -0.468  -6.530   6.729  1.00  0.00
ATOM    188  C5    A A   9       0.552  -7.393   6.363  1.00  0.00
ATOM    189  C6    A A   9       0.787  -8.752   6.640  1.00  0.00
ATOM    190  N6    A A   9      -0.027  -9.506   7.383  1.00  0.00
ATOM    191  N1    A A   9       1.899  -9.314   6.121  1.00  0.00
ATOM    192  C2    A A   9       2.714  -8.557   5.377  1.00  0.00
ATOM    193  N3    A A   9       2.601  -7.273   5.048  1.00  0.00
ATOM    194  C4    A A   9       1.486  -6.743   5.578  1.00  0.00
ATOM    195  P     A A  10       0.238  -4.320   0.064  1.00  0.00
ATOM    196  OP1   A A  10       0.708  -3.882  -1.269  1.00  0.00
ATOM    197  OP2   A A  10      -1.192  -4.720   0.239  1.00  0.00
ATOM    198  O5'   A A  10       1.168  -5.544   0.481  1.00  0.00
ATOM    199  C5'   A A  10       2.594  -5.445   0.417  1.00  0.00
ATOM    200  C4'   A A  10       3.215  -6.771   0.777  1.00  0.00
ATOM    201  O4'   A A  10       2.981  -7.045   2.191  1.00  0.00
ATOM    202  C3'   A A  10       2.549  -7.928   0.054  1.00  0.00
ATOM    203  O3'   A A  10       3.043  -8.142  -1.260  1.00  0.00
ATOM    204  C2'   A A  10       2.762  -9.099   1.001  1.00  0.00
ATOM    205  O2'   A A  10       4.023  -9.718   0.848  1.00  0.00
ATOM    206  C1'   A A  10       2.638  -8.415   2.365  1.00  0.00
ATOM    207  N9    A A  10       1.235  -8.472   2.889  1.00  0.00
ATOM    208  C8    A A  10       0.171  -7.633   2.682  1.00  0.00
ATOM    209  N7    A A  10      -0.946  -8.052   3.228  1.00  0.00
ATOM    210  C5    A A  10      -0.592  -9.246   3.834  1.00  0.00
ATOM    211  C6    A A  10      -1.327 -10.182   4.582  1.00  0.00
ATOM    212  N6    A A  10      -2.627 -10.051   4.857  1.00  0.00
ATOM    213  N1    A A  10      -0.673 -11.270   5.043  1.00  0.00
ATOM    214  C2    A A  10       0.630 -11.399   4.768  1.00  0.00
ATOM    215  N3    A A  10       1.428 -10.589   4.078  1.00  0.00
ATOM    216  C4    A A  10       0.748  -9.519   3.633  1.00  0.00
ATOM    217  P     U A  11       1.840  -8.658  -2.630  1.00  0.00
ATOM    218  OP1   U A  11       1.912  -8.093  -4.009  1.00  0.00
ATOM    219  OP2   U A  11       0.513  -8.920  -2.014  1.00  0.00
ATOM    220  O5'   U A  11       2.702 -10.004  -2.586  1.00  0.00
ATOM    221  C5'   U A  11       2.154 -11.250  -3.018  1.00  0.00
ATOM    222  C4'   U A  11       2.383 -12.306  -1.968  1.00  0.00
ATOM    223  O4'   U A  11       2.209 -11.712  -0.659  1.00  0.00
ATOM    224  C3'   U A  11       1.401 -13.461  -2.014  1.00  0.00
ATOM    225  O3'   U A  11       1.861 -14.489  -2.883  1.00  0.00
ATOM    226  C2'   U A  11       1.350 -13.935  -0.564  1.00  0.00
ATOM    227  O2'   U A  11       2.352 -14.879  -0.250  1.00  0.00
ATOM    228  C1'   U A  11       1.584 -12.636   0.206  1.00  0.00
ATOM    229  N1    U A  11       0.329 -12.058   0.755  1.00  0.00
ATOM    230  C2    U A  11      -0.235 -12.595   1.897  1.00  0.00
ATOM    231  O2    U A  11       0.205 -13.587   2.451  1.00  0.00
ATOM    232  N3    U A  11      -1.338 -11.927   2.370  1.00  0.00
ATOM    233  C4    U A  11      -1.922 -10.801   1.828  1.00  0.00
ATOM    234  O4    U A  11      -2.912 -10.313   2.367  1.00  0.00
ATOM    235  C5    U A  11      -1.280 -10.305   0.643  1.00  0.00
ATOM    236  C6    U A  11      -0.205 -10.935   0.162  1.00  0.00
ATOM    237  P     C A  12       0.930 -15.362  -3.399  1.00  0.00
ATOM    238  OP1   C A  12       1.598 -16.365  -4.280  1.00  0.00
ATOM    239  OP2   C A  12       0.131 -14.269  -4.019  1.00  0.00
ATOM    240  O5'   C A  12       0.037 -16.097  -2.293  1.00  0.00
ATOM    241  C5'   C A  12       0.569 -17.199  -1.566  1.00  0.00
ATOM    242  C4'   C A  12      -0.368 -17.647  -0.467  1.00  0.00
ATOM    243  O4'   C A  12      -0.534 -16.599   0.516  1.00  0.00
ATOM    244  C3'   C A  12      -1.801 -17.999  -0.833  1.00  0.00
ATOM    245  O3'   C A  12      -1.879 -19.279  -1.443  1.00  0.00
ATOM    246  C2'   C A  12      -2.469 -17.979   0.540  1.00  0.00
ATOM    247  O2'   C A  12      -2.262 -19.141   1.330  1.00  0.00
ATOM    248  C1'   C A  12      -1.767 -16.787   1.195  1.00  0.00
ATOM    249  N1    C A  12      -2.514 -15.540   1.111  1.00  0.00
ATOM    250  C2    C A  12      -3.534 -15.396   2.059  1.00  0.00
ATOM    251  O2    C A  12      -3.665 -16.269   2.934  1.00  0.00
ATOM    252  N3    C A  12      -4.345 -14.314   1.995  1.00  0.00
ATOM    253  C4    C A  12      -4.168 -13.403   1.038  1.00  0.00
ATOM    254  N4    C A  12      -4.992 -12.353   1.014  1.00  0.00
ATOM    255  C5    C A  12      -3.141 -13.530   0.068  1.00  0.00
ATOM    256  C6    C A  12      -2.341 -14.601   0.135  1.00  0.00
ATOM    257  P     G A  13      -3.184 -19.642  -2.417  1.00  0.00
ATOM    258  OP1   G A  13      -3.086 -20.907  -3.172  1.00  0.00
ATOM    259  OP2   G A  13      -3.098 -18.343  -3.154  1.00  0.00
ATOM    260  O5'   G A  13      -4.564 -19.641  -1.615  1.00  0.00
ATOM    261  C5'   G A  13      -4.883 -20.693  -0.710  1.00  0.00
ATOM    262  C4'   G A  13      -6.222 -20.442  -0.055  1.00  0.00
ATOM    263  O4'   G A  13      -6.091 -19.383   0.929  1.00  0.00
ATOM    264  C3'   G A  13      -7.376 -19.988  -0.935  1.00  0.00
ATOM    265  O3'   G A  13      -8.069 -21.021  -1.625  1.00  0.00
ATOM    266  C2'   G A  13      -8.307 -19.326   0.068  1.00  0.00
ATOM    267  O2'   G A  13      -9.081 -20.275   0.747  1.00  0.00
ATOM    268  C1'   G A  13      -7.326 -18.699   1.052  1.00  0.00
ATOM    269  N9    G A  13      -7.063 -17.264   0.745  1.00  0.00
ATOM    270  C8    G A  13      -6.008 -16.711   0.059  1.00  0.00
ATOM    271  N7    G A  13      -6.159 -15.436  -0.177  1.00  0.00
ATOM    272  C5    G A  13      -7.382 -15.125   0.386  1.00  0.00
ATOM    273  C6    G A  13      -8.084 -13.893   0.447  1.00  0.00
ATOM    274  O6    G A  13      -7.742 -12.793  -0.004  1.00  0.00
ATOM    275  N1    G A  13      -9.300 -14.020   1.113  1.00  0.00
ATOM    276  C2    G A  13      -9.781 -15.189   1.654  1.00  0.00
ATOM    277  N2    G A  13     -10.974 -15.113   2.259  1.00  0.00
ATOM    278  N3    G A  13      -9.141 -16.340   1.604  1.00  0.00
ATOM    279  C4    G A  13      -7.958 -16.242   0.961  1.00  0.00
ATOM    280  P     C A  14      -8.990 -20.665  -2.859  1.00  0.00
ATOM    281  OP1   C A  14      -9.339 -21.944  -3.533  1.00  0.00
ATOM    282  OP2   C A  14      -8.197 -19.659  -3.583  1.00  0.00
ATOM    283  O5'   C A  14     -10.341 -19.954  -2.413  1.00  0.00
ATOM    284  C5'   C A  14     -11.361 -20.660  -1.720  1.00  0.00
ATOM    285  C4'   C A  14     -12.601 -19.807  -1.639  1.00  0.00
ATOM    286  O4'   C A  14     -12.352 -18.675  -0.765  1.00  0.00
ATOM    287  C3'   C A  14     -13.017 -19.169  -2.955  1.00  0.00
ATOM    288  O3'   C A  14     -13.777 -20.055  -3.767  1.00  0.00
ATOM    289  C2'   C A  14     -13.837 -17.979  -2.481  1.00  0.00
ATOM    290  O2'   C A  14     -15.153 -18.346  -2.116  1.00  0.00
ATOM    291  C1'   C A  14     -13.031 -17.531  -1.258  1.00  0.00
ATOM    292  N1    C A  14     -12.009 -16.487  -1.572  1.00  0.00
ATOM    293  C2    C A  14     -12.439 -15.155  -1.557  1.00  0.00
ATOM    294  O2    C A  14     -13.605 -14.907  -1.203  1.00  0.00
ATOM    295  N3    C A  14     -11.576 -14.179  -1.927  1.00  0.00
ATOM    296  C4    C A  14     -10.335 -14.493  -2.300  1.00  0.00
ATOM    297  N4    C A  14      -9.519 -13.497  -2.656  1.00  0.00
ATOM    298  C5    C A  14      -9.880 -15.836  -2.322  1.00  0.00
ATOM    299  C6    C A  14     -10.735 -16.797  -1.956  1.00  0.00
ATOM    300  P     G A  15     -13.857 -19.811  -5.434  1.00  0.00
ATOM    301  OP1   G A  15     -14.638 -20.856  -6.152  1.00  0.00
ATOM    302  OP2   G A  15     -12.402 -19.668  -5.685  1.00  0.00
ATOM    303  O5'   G A  15     -14.539 -18.385  -5.660  1.00  0.00
ATOM    304  C5'   G A  15     -15.958 -18.275  -5.843  1.00  0.00
ATOM    305  C4'   G A  15     -16.380 -16.827  -5.905  1.00  0.00
ATOM    306  O4'   G A  15     -15.881 -16.137  -4.731  1.00  0.00
ATOM    307  C3'   G A  15     -15.894 -15.964  -7.068  1.00  0.00
ATOM    308  O3'   G A  15     -16.697 -16.094  -8.236  1.00  0.00
ATOM    309  C2'   G A  15     -16.047 -14.558  -6.508  1.00  0.00
ATOM    310  O2'   G A  15     -17.384 -14.120  -6.614  1.00  0.00
ATOM    311  C1'   G A  15     -15.682 -14.766  -5.040  1.00  0.00
ATOM    312  N9    G A  15     -14.276 -14.375  -4.818  1.00  0.00
ATOM    313  C8    G A  15     -13.178 -15.169  -4.593  1.00  0.00
ATOM    314  N7    G A  15     -12.073 -14.491  -4.446  1.00  0.00
ATOM    315  C5    G A  15     -12.460 -13.170  -4.578  1.00  0.00
ATOM    316  C6    G A  15     -11.700 -11.974  -4.517  1.00  0.00
ATOM    317  O6    G A  15     -10.484 -11.848  -4.324  1.00  0.00
ATOM    318  N1    G A  15     -12.491 -10.844  -4.708  1.00  0.00
ATOM    319  C2    G A  15     -13.847 -10.865  -4.930  1.00  0.00
ATOM    320  N2    G A  15     -14.438  -9.672  -5.090  1.00  0.00
ATOM    321  N3    G A  15     -14.567 -11.968  -4.990  1.00  0.00
ATOM    322  C4    G A  15     -13.819 -13.077  -4.809  1.00  0.00
ATOM    323  P     U A  16     -16.096 -15.636  -9.807  1.00  0.00
ATOM    324  OP1   U A  16     -16.775 -16.244 -10.969  1.00  0.00
ATOM    325  OP2   U A  16     -14.631 -15.775  -9.637  1.00  0.00
ATOM    326  O5'   U A  16     -16.324 -14.055  -9.847  1.00  0.00
ATOM    327  C5'   U A  16     -17.619 -13.502  -9.982  1.00  0.00
ATOM    328  C4'   U A  16     -17.598 -12.063  -9.562  1.00  0.00
ATOM    329  O4'   U A  16     -16.743 -11.938  -8.404  1.00  0.00
ATOM    330  C3'   U A  16     -16.967 -11.116 -10.557  1.00  0.00
ATOM    331  O3'   U A  16     -17.840 -10.783 -11.617  1.00  0.00
ATOM    332  C2'   U A  16     -16.557  -9.949  -9.669  1.00  0.00
ATOM    333  O2'   U A  16     -17.681  -9.177  -9.275  1.00  0.00
ATOM    334  C1'   U A  16     -16.050 -10.710  -8.446  1.00  0.00
ATOM    335  N1    U A  16     -14.558 -10.942  -8.576  1.00  0.00
ATOM    336  C2    U A  16     -13.684  -9.880  -8.440  1.00  0.00
ATOM    337  O2    U A  16     -14.053  -8.721  -8.365  1.00  0.00
ATOM    338  N3    U A  16     -12.354 -10.224  -8.396  1.00  0.00
ATOM    339  C4    U A  16     -11.823 -11.494  -8.473  1.00  0.00
ATOM    340  O4    U A  16     -10.605 -11.645  -8.418  1.00  0.00
ATOM    341  C5    U A  16     -12.794 -12.542  -8.614  1.00  0.00
ATOM    342  C6    U A  16     -14.094 -12.236  -8.659  1.00  0.00
ATOM    343  P     G A  17     -17.558 -11.409 -12.936  1.00  0.00
ATOM    344  OP1   G A  17     -18.331 -11.959 -14.080  1.00  0.00
ATOM    345  OP2   G A  17     -16.092 -11.603 -12.886  1.00  0.00
ATOM    346  O5'   G A  17     -17.822  -9.852 -12.787  1.00  0.00
ATOM    347  C5'   G A  17     -17.327  -8.991 -13.765  1.00  0.00
ATOM    348  C4'   G A  17     -16.619  -7.822 -13.148  1.00  0.00
ATOM    349  O4'   G A  17     -15.968  -8.113 -11.874  1.00  0.00
ATOM    350  C3'   G A  17     -15.468  -7.395 -14.021  1.00  0.00
ATOM    351  O3'   G A  17     -15.894  -6.829 -15.235  1.00  0.00
ATOM    352  C2'   G A  17     -14.633  -6.545 -13.078  1.00  0.00
ATOM    353  O2'   G A  17     -15.113  -5.220 -12.927  1.00  0.00
ATOM    354  C1'   G A  17     -14.767  -7.336 -11.771  1.00  0.00
ATOM    355  N9    G A  17     -13.655  -8.095 -11.592  1.00  0.00
ATOM    356  C8    G A  17     -13.688  -9.459 -11.429  1.00  0.00
ATOM    357  N7    G A  17     -12.511  -9.980 -11.216  1.00  0.00
ATOM    358  C5    G A  17     -11.648  -8.900 -11.236  1.00  0.00
ATOM    359  C6    G A  17     -10.241  -8.839 -11.065  1.00  0.00
ATOM    360  O6    G A  17      -9.454  -9.770 -10.853  1.00  0.00
ATOM    361  N1    G A  17      -9.761  -7.536 -11.162  1.00  0.00
ATOM    362  C2    G A  17     -10.540  -6.428 -11.395  1.00  0.00
ATOM    363  N2    G A  17      -9.896  -5.255 -11.454  1.00  0.00
ATOM    364  N3    G A  17     -11.848  -6.469 -11.556  1.00  0.00
ATOM    365  C4    G A  17     -12.336  -7.725 -11.467  1.00  0.00
ATOM    366  P     G A  18     -15.119  -7.234 -16.505  1.00  0.00
ATOM    367  OP1   G A  18     -15.957  -6.933 -17.684  1.00  0.00
ATOM    368  OP2   G A  18     -13.992  -8.185 -16.637  1.00  0.00
ATOM    369  O5'   G A  18     -14.567  -5.847 -15.929  1.00  0.00
ATOM    370  C5'   G A  18     -13.689  -5.046 -16.713  1.00  0.00
ATOM    371  C4'   G A  18     -12.516  -4.534 -15.895  1.00  0.00
ATOM    372  O4'   G A  18     -12.336  -5.325 -14.694  1.00  0.00
ATOM    373  C3'   G A  18     -11.168  -4.642 -16.586  1.00  0.00
ATOM    374  O3'   G A  18     -11.014  -3.582 -17.524  1.00  0.00
ATOM    375  C2'   G A  18     -10.224  -4.506 -15.397  1.00  0.00
ATOM    376  O2'   G A  18     -10.085  -3.170 -14.961  1.00  0.00
ATOM    377  C1'   G A  18     -10.961  -5.321 -14.339  1.00  0.00
ATOM    378  N9    G A  18     -10.332  -6.699 -14.476  1.00  0.00
ATOM    379  C8    G A  18     -11.077  -7.847 -14.601  1.00  0.00
ATOM    380  N7    G A  18     -10.360  -8.936 -14.542  1.00  0.00
ATOM    381  C5    G A  18      -9.065  -8.485 -14.367  1.00  0.00
ATOM    382  C6    G A  18      -7.847  -9.202 -14.237  1.00  0.00
ATOM    383  O6    G A  18      -7.675 -10.427 -14.252  1.00  0.00
ATOM    384  N1    G A  18      -6.757  -8.351 -14.077  1.00  0.00
ATOM    385  C2    G A  18      -6.831  -6.979 -14.045  1.00  0.00
ATOM    386  N2    G A  18      -5.671  -6.329 -13.881  1.00  0.00
ATOM    387  N3    G A  18      -7.954  -6.299 -14.165  1.00  0.00
ATOM    388  C4    G A  18      -9.026  -7.105 -14.323  1.00  0.00
ATOM    389  P     A A  19     -10.423  -3.907 -18.721  1.00  0.00
ATOM    390  OP1   A A  19     -11.174  -3.283 -19.836  1.00  0.00
ATOM    391  OP2   A A  19      -9.544  -5.075 -18.952  1.00  0.00
ATOM    392  O5'   A A  19      -9.459  -2.807 -18.079  1.00  0.00
ATOM    393  C5'   A A  19      -9.869  -1.454 -18.156  1.00  0.00
ATOM    394  C4'   A A  19      -8.854  -0.505 -17.573  1.00  0.00
ATOM    395  O4'   A A  19      -8.279  -1.057 -16.364  1.00  0.00
ATOM    396  C3'   A A  19      -7.638  -0.202 -18.429  1.00  0.00
ATOM    397  O3'   A A  19      -7.918   0.723 -19.461  1.00  0.00
ATOM    398  C2'   A A  19      -6.630   0.317 -17.413  1.00  0.00
ATOM    399  O2'   A A  19      -6.857   1.686 -17.114  1.00  0.00
ATOM    400  C1'   A A  19      -7.000  -0.484 -16.170  1.00  0.00
ATOM    401  N9    A A  19      -5.993  -1.454 -15.826  1.00  0.00
ATOM    402  C8    A A  19      -6.167  -2.810 -15.729  1.00  0.00
ATOM    403  N7    A A  19      -5.105  -3.451 -15.302  1.00  0.00
ATOM    404  C5    A A  19      -4.169  -2.448 -15.107  1.00  0.00
ATOM    405  C6    A A  19      -2.835  -2.473 -14.661  1.00  0.00
ATOM    406  N6    A A  19      -2.192  -3.591 -14.317  1.00  0.00
ATOM    407  N1    A A  19      -2.180  -1.295 -14.581  1.00  0.00
ATOM    408  C2    A A  19      -2.827  -0.176 -14.925  1.00  0.00
ATOM    409  N3    A A  19      -4.077  -0.026 -15.357  1.00  0.00
ATOM    410  C4    A A  19      -4.700  -1.213 -15.426  1.00  0.00
ATOM    411  P     U A  20      -7.195   0.577 -20.493  1.00  0.00
ATOM    412  OP1   U A  20      -8.113   0.991 -21.577  1.00  0.00
ATOM    413  OP2   U A  20      -7.361  -0.769 -19.902  1.00  0.00
ATOM    414  O5'   U A  20      -5.668   0.615 -20.978  1.00  0.00
ATOM    415  C5'   U A  20      -4.898   1.807 -20.974  1.00  0.00
ATOM    416  C4'   U A  20      -3.418   1.530 -21.102  1.00  0.00
ATOM    417  O4'   U A  20      -2.895   0.949 -19.879  1.00  0.00
ATOM    418  C3'   U A  20      -3.008   0.536 -22.173  1.00  0.00
ATOM    419  O3'   U A  20      -2.963   1.112 -23.462  1.00  0.00
ATOM    420  C2'   U A  20      -1.649   0.047 -21.688  1.00  0.00
ATOM    421  O2'   U A  20      -0.623   0.968 -22.037  1.00  0.00
ATOM    422  C1'   U A  20      -1.832   0.068 -20.171  1.00  0.00
ATOM    423  N1    U A  20      -2.218  -1.223 -19.514  1.00  0.00
ATOM    424  C2    U A  20      -1.196  -2.109 -19.230  1.00  0.00
ATOM    425  O2    U A  20      -0.035  -1.903 -19.535  1.00  0.00
ATOM    426  N3    U A  20      -1.584  -3.252 -18.574  1.00  0.00
ATOM    427  C4    U A  20      -2.862  -3.590 -18.182  1.00  0.00
ATOM    428  O4    U A  20      -3.054  -4.654 -17.598  1.00  0.00
ATOM    429  C5    U A  20      -3.867  -2.620 -18.513  1.00  0.00
ATOM    430  C6    U A  20      -3.518  -1.500 -19.151  1.00  0.00
ATOM    431  P     A A  21      -3.121   0.310 -24.945  1.00  0.00
ATOM    432  OP1   A A  21      -1.793  -0.274 -24.653  1.00  0.00
ATOM    433  OP2   A A  21      -3.298   1.314 -26.023  1.00  0.00
ATOM    434  O5'   A A  21      -4.124  -0.879 -25.322  1.00  0.00
ATOM    435  C5'   A A  21      -4.485  -1.787 -24.291  1.00  0.00
ATOM    436  C4'   A A  21      -4.550  -3.217 -24.771  1.00  0.00
ATOM    437  O4'   A A  21      -3.534  -3.433 -25.779  1.00  0.00
ATOM    438  C3'   A A  21      -4.286  -4.262 -23.696  1.00  0.00
ATOM    439  O3'   A A  21      -5.463  -4.641 -22.997  1.00  0.00
ATOM    440  C2'   A A  21      -3.636  -5.409 -24.458  1.00  0.00
ATOM    441  O2'   A A  21      -4.626  -6.244 -25.027  1.00  0.00
ATOM    442  C1'   A A  21      -2.909  -4.684 -25.592  1.00  0.00
ATOM    443  N9    A A  21      -1.356  -4.188 -25.308  1.00  0.00
ATOM    444  C8    A A  21      -0.907  -2.981 -25.777  1.00  0.00
ATOM    445  N7    A A  21       0.397  -2.847 -25.731  1.00  0.00
ATOM    446  C5    A A  21       0.834  -4.047 -25.193  1.00  0.00
ATOM    447  C6    A A  21       2.117  -4.535 -24.888  1.00  0.00
ATOM    448  N6    A A  21       3.240  -3.842 -25.091  1.00  0.00
ATOM    449  N1    A A  21       2.207  -5.775 -24.360  1.00  0.00
ATOM    450  C2    A A  21       1.081  -6.469 -24.157  1.00  0.00
ATOM    451  N3    A A  21      -0.179  -6.119 -24.404  1.00  0.00
ATOM    452  C4    A A  21      -0.234  -4.882 -24.927  1.00  0.00
ATOM    453  P     U A  22      -5.616  -4.074 -21.637  1.00  0.00
ATOM    454  OP1   U A  22      -6.837  -3.732 -20.873  1.00  0.00
ATOM    455  OP2   U A  22      -4.299  -3.728 -21.057  1.00  0.00
ATOM    456  O5'   U A  22      -5.615  -5.635 -21.996  1.00  0.00
ATOM    457  C5'   U A  22      -5.238  -6.553 -20.995  1.00  0.00
ATOM    458  C4'   U A  22      -3.982  -7.334 -21.342  1.00  0.00
ATOM    459  O4'   U A  22      -3.132  -6.677 -22.315  1.00  0.00
ATOM    460  C3'   U A  22      -2.995  -7.521 -20.202  1.00  0.00
ATOM    461  O3'   U A  22      -3.532  -8.320 -19.168  1.00  0.00
ATOM    462  C2'   U A  22      -1.833  -8.138 -20.980  1.00  0.00
ATOM    463  O2'   U A  22      -2.063  -9.424 -21.523  1.00  0.00
ATOM    464  C1'   U A  22      -1.788  -7.092 -22.089  1.00  0.00
ATOM    465  N1    U A  22      -0.903  -5.975 -21.687  1.00  0.00
ATOM    466  C2    U A  22       0.456  -6.035 -21.446  1.00  0.00
ATOM    467  O2    U A  22       1.033  -7.066 -21.148  1.00  0.00
ATOM    468  N3    U A  22       1.121  -4.839 -21.566  1.00  0.00
ATOM    469  C4    U A  22       0.575  -3.615 -21.896  1.00  0.00
ATOM    470  O4    U A  22       1.303  -2.628 -21.966  1.00  0.00
ATOM    471  C5    U A  22      -0.841  -3.635 -22.130  1.00  0.00
ATOM    472  C6    U A  22      -1.512  -4.784 -22.020  1.00  0.00
ATOM    473  P     G A  23      -3.893  -7.533 -18.295  1.00  0.00
ATOM    474  OP1   G A  23      -5.017  -8.267 -17.667  1.00  0.00
ATOM    475  OP2   G A  23      -3.971  -6.061 -18.433  1.00  0.00
ATOM    476  O5'   G A  23      -2.536  -7.870 -17.512  1.00  0.00
ATOM    477  C5'   G A  23      -2.164  -9.216 -17.227  1.00  0.00
ATOM    478  C4'   G A  23      -0.691  -9.286 -16.877  1.00  0.00
ATOM    479  O4'   G A  23       0.126  -8.706 -17.926  1.00  0.00
ATOM    480  C3'   G A  23      -0.250  -8.458 -15.683  1.00  0.00
ATOM    481  O3'   G A  23      -0.691  -8.983 -14.457  1.00  0.00
ATOM    482  C2'   G A  23       1.254  -8.569 -15.851  1.00  0.00
ATOM    483  O2'   G A  23       1.768  -9.851 -15.537  1.00  0.00
ATOM    484  C1'   G A  23       1.353  -8.285 -17.349  1.00  0.00
ATOM    485  N9    G A  23       1.634  -6.872 -17.621  1.00  0.00
ATOM    486  C8    G A  23       0.744  -6.048 -18.266  1.00  0.00
ATOM    487  N7    G A  23       1.262  -4.901 -18.611  1.00  0.00
ATOM    488  C5    G A  23       2.571  -4.969 -18.172  1.00  0.00
ATOM    489  C6    G A  23       3.625  -4.024 -18.259  1.00  0.00
ATOM    490  O6    G A  23       3.601  -2.895 -18.765  1.00  0.00
ATOM    491  N1    G A  23       4.800  -4.498 -17.682  1.00  0.00
ATOM    492  C2    G A  23       4.941  -5.731 -17.093  1.00  0.00
ATOM    493  N2    G A  23       6.152  -6.011 -16.591  1.00  0.00
ATOM    494  N3    G A  23       3.972  -6.620 -17.003  1.00  0.00
ATOM    495  C4    G A  23       2.821  -6.181 -17.557  1.00  0.00
ATOM    496  P     G A  24      -1.124  -8.195 -13.918  1.00  0.00
ATOM    497  OP1   G A  24      -1.633  -8.414 -12.545  1.00  0.00
ATOM    498  OP2   G A  24      -1.507  -6.990 -14.686  1.00  0.00
ATOM    499  O5'   G A  24       0.473  -8.148 -13.887  1.00  0.00
ATOM    500  C5'   G A  24       1.162  -8.707 -12.785  1.00  0.00
ATOM    501  C4'   G A  24       1.920  -7.633 -12.053  1.00  0.00
ATOM    502  O4'   G A  24       2.755  -6.915 -12.988  1.00  0.00
ATOM    503  C3'   G A  24       1.070  -6.578 -11.347  1.00  0.00
ATOM    504  O3'   G A  24       0.852  -6.981  -9.993  1.00  0.00
ATOM    505  C2'   G A  24       1.812  -5.250 -11.538  1.00  0.00
ATOM    506  O2'   G A  24       2.374  -4.776 -10.326  1.00  0.00
ATOM    507  C1'   G A  24       2.958  -5.620 -12.482  1.00  0.00
ATOM    508  N9    G A  24       3.165  -4.899 -13.615  1.00  0.00
ATOM    509  C8    G A  24       1.928  -4.425 -13.981  1.00  0.00
ATOM    510  N7    G A  24       1.964  -3.218 -14.476  1.00  0.00
ATOM    511  C5    G A  24       3.302  -2.872 -14.439  1.00  0.00
ATOM    512  C6    G A  24       3.959  -1.681 -14.843  1.00  0.00
ATOM    513  O6    G A  24       3.461  -0.660 -15.332  1.00  0.00
ATOM    514  N1    G A  24       5.333  -1.747 -14.629  1.00  0.00
ATOM    515  C2    G A  24       5.993  -2.827 -14.094  1.00  0.00
ATOM    516  N2    G A  24       7.321  -2.705 -13.966  1.00  0.00
ATOM    517  N3    G A  24       5.396  -3.940 -13.714  1.00  0.00
ATOM    518  C4    G A  24       4.061  -3.898 -13.911  1.00  0.00
ATOM    519  P     C A  25       0.560  -6.159  -8.573  1.00  0.00
ATOM    520  OP1   C A  25       1.312  -5.296  -7.638  1.00  0.00
ATOM    521  OP2   C A  25       0.027  -7.469  -8.139  1.00  0.00
ATOM    522  O5'   C A  25      -0.728  -5.351  -9.069  1.00  0.00
ATOM    523  C5'   C A  25      -0.602  -4.002  -9.492  1.00  0.00
ATOM    524  C4'   C A  25      -1.948  -3.406  -9.808  1.00  0.00
ATOM    525  O4'   C A  25      -2.469  -4.010 -11.020  1.00  0.00
ATOM    526  C3'   C A  25      -3.046  -3.677  -8.790  1.00  0.00
ATOM    527  O3'   C A  25      -3.001  -2.857  -7.641  1.00  0.00
ATOM    528  C2'   C A  25      -4.302  -3.469  -9.611  1.00  0.00
ATOM    529  O2'   C A  25      -4.508  -2.081  -9.814  1.00  0.00
ATOM    530  C1'   C A  25      -3.878  -4.117 -10.930  1.00  0.00
ATOM    531  N1    C A  25      -4.371  -5.500 -10.847  1.00  0.00
ATOM    532  C2    C A  25      -5.730  -5.769 -11.050  1.00  0.00
ATOM    533  O2    C A  25      -6.497  -4.821 -11.290  1.00  0.00
ATOM    534  N3    C A  25      -6.167  -7.048 -10.978  1.00  0.00
ATOM    535  C4    C A  25      -5.308  -8.034 -10.717  1.00  0.00
ATOM    536  N4    C A  25      -5.784  -9.279 -10.656  1.00  0.00
ATOM    537  C5    C A  25      -3.927  -7.783 -10.508  1.00  0.00
ATOM    538  C6    C A  25      -3.499  -6.517 -10.580  1.00  0.00
ATOM    539  P     A A  26      -3.554  -3.461  -6.330  1.00  0.00
ATOM    540  OP1   A A  26      -3.117  -2.451  -5.333  1.00  0.00
ATOM    541  OP2   A A  26      -3.444  -4.909  -6.008  1.00  0.00
ATOM    542  O5'   A A  26      -5.075  -3.157  -6.717  1.00  0.00
ATOM    543  C5'   A A  26      -5.467  -1.862  -7.194  1.00  0.00
ATOM    544  C4'   A A  26      -6.947  -1.825  -7.520  1.00  0.00
ATOM    545  O4'   A A  26      -7.240  -2.781  -8.574  1.00  0.00
ATOM    546  C3'   A A  26      -7.874  -2.224  -6.386  1.00  0.00
ATOM    547  O3'   A A  26      -8.150  -1.130  -5.529  1.00  0.00
ATOM    548  C2'   A A  26      -9.124  -2.681  -7.123  1.00  0.00
ATOM    549  O2'   A A  26      -9.961  -1.612  -7.519  1.00  0.00
ATOM    550  C1'   A A  26      -8.513  -3.368  -8.346  1.00  0.00
ATOM    551  N9    A A  26      -8.321  -4.858  -8.152  1.00  0.00
ATOM    552  C8    A A  26      -7.225  -5.565  -7.734  1.00  0.00
ATOM    553  N7    A A  26      -7.444  -6.852  -7.601  1.00  0.00
ATOM    554  C5    A A  26      -8.776  -6.999  -7.955  1.00  0.00
ATOM    555  C6    A A  26      -9.618  -8.123  -8.023  1.00  0.00
ATOM    556  N6    A A  26      -9.221  -9.363  -7.725  1.00  0.00
ATOM    557  N1    A A  26     -10.895  -7.927  -8.413  1.00  0.00
ATOM    558  C2    A A  26     -11.291  -6.684  -8.713  1.00  0.00
ATOM    559  N3    A A  26     -10.594  -5.551  -8.688  1.00  0.00
ATOM    560  C4    A A  26      -9.330  -5.780  -8.296  1.00  0.00
ATOM    561  P     C A  27      -8.838  -1.371  -3.993  1.00  0.00
ATOM    562  OP1   C A  27      -8.904  -0.208  -3.086  1.00  0.00
ATOM    563  OP2   C A  27      -7.856  -2.447  -3.732  1.00  0.00
ATOM    564  O5'   C A  27     -10.276  -2.056  -4.058  1.00  0.00
ATOM    565  C5'   C A  27     -11.455  -1.288  -4.337  1.00  0.00
ATOM    566  C4'   C A  27     -12.668  -2.188  -4.364  1.00  0.00
ATOM    567  O4'   C A  27     -12.569  -3.109  -5.479  1.00  0.00
ATOM    568  C3'   C A  27     -12.856  -3.091  -3.155  1.00  0.00
ATOM    569  O3'   C A  27     -13.486  -2.400  -2.082  1.00  0.00
ATOM    570  C2'   C A  27     -13.754  -4.186  -3.712  1.00  0.00
ATOM    571  O2'   C A  27     -15.120  -3.828  -3.751  1.00  0.00
ATOM    572  C1'   C A  27     -13.216  -4.327  -5.140  1.00  0.00
ATOM    573  N1    C A  27     -12.243  -5.445  -5.248  1.00  0.00
ATOM    574  C2    C A  27     -12.809  -6.716  -5.400  1.00  0.00
ATOM    575  O2    C A  27     -14.020  -6.803  -5.665  1.00  0.00
ATOM    576  N3    C A  27     -12.023  -7.809  -5.255  1.00  0.00
ATOM    577  C4    C A  27     -10.728  -7.667  -4.970  1.00  0.00
ATOM    578  N4    C A  27      -9.993  -8.773  -4.836  1.00  0.00
ATOM    579  C5    C A  27     -10.136  -6.388  -4.812  1.00  0.00
ATOM    580  C6    C A  27     -10.915  -5.311  -4.956  1.00  0.00
ATOM    581  P     G A  28     -13.316  -2.924  -0.491  1.00  0.00
ATOM    582  OP1   G A  28     -14.233  -2.052   0.287  1.00  0.00
ATOM    583  OP2   G A  28     -12.135  -3.529   0.176  1.00  0.00
ATOM    584  O5'   G A  28     -14.181  -4.103  -1.114  1.00  0.00
ATOM    585  C5'   G A  28     -15.568  -4.204  -0.833  1.00  0.00
ATOM    586  C4'   G A  28     -15.907  -5.604  -0.387  1.00  0.00
ATOM    587  O4'   G A  28     -15.577  -6.536  -1.451  1.00  0.00
ATOM    588  C3'   G A  28     -15.116  -6.150   0.791  1.00  0.00
ATOM    589  O3'   G A  28     -15.612  -5.706   2.046  1.00  0.00
ATOM    590  C2'   G A  28     -15.331  -7.646   0.634  1.00  0.00
ATOM    591  O2'   G A  28     -16.599  -8.061   1.105  1.00  0.00
ATOM    592  C1'   G A  28     -15.273  -7.799  -0.885  1.00  0.00
ATOM    593  N9    G A  28     -14.013  -8.202  -1.368  1.00  0.00
ATOM    594  C8    G A  28     -12.913  -7.390  -1.499  1.00  0.00
ATOM    595  N7    G A  28     -11.801  -8.052  -1.672  1.00  0.00
ATOM    596  C5    G A  28     -12.186  -9.379  -1.656  1.00  0.00
ATOM    597  C6    G A  28     -11.419 -10.565  -1.793  1.00  0.00
ATOM    598  O6    G A  28     -10.198 -10.672  -1.964  1.00  0.00
ATOM    599  N1    G A  28     -12.209 -11.708  -1.715  1.00  0.00
ATOM    600  C2    G A  28     -13.571 -11.709  -1.528  1.00  0.00
ATOM    601  N2    G A  28     -14.160 -12.912  -1.480  1.00  0.00
ATOM    602  N3    G A  28     -14.297 -10.616  -1.398  1.00  0.00
ATOM    603  C4    G A  28     -13.550  -9.494  -1.469  1.00  0.00
ATOM    604  P     C A  29     -14.734  -5.922   3.429  1.00  0.00
ATOM    605  OP1   C A  29     -15.121  -4.912   4.443  1.00  0.00
ATOM    606  OP2   C A  29     -13.502  -5.706   2.637  1.00  0.00
ATOM    607  O5'   C A  29     -14.526  -7.372   4.090  1.00  0.00
ATOM    608  C5'   C A  29     -15.588  -8.038   4.761  1.00  0.00
ATOM    609  C4'   C A  29     -15.540  -9.546   4.630  1.00  0.00
ATOM    610  O4'   C A  29     -15.277  -9.945   3.255  1.00  0.00
ATOM    611  C3'   C A  29     -14.453 -10.286   5.395  1.00  0.00
ATOM    612  O3'   C A  29     -14.656 -10.368   6.795  1.00  0.00
ATOM    613  C2'   C A  29     -14.476 -11.636   4.689  1.00  0.00
ATOM    614  O2'   C A  29     -15.655 -12.354   5.012  1.00  0.00
ATOM    615  C1'   C A  29     -14.588 -11.182   3.237  1.00  0.00
ATOM    616  N1    C A  29     -13.264 -11.001   2.652  1.00  0.00
ATOM    617  C2    C A  29     -12.447 -12.079   2.291  1.00  0.00
ATOM    618  O2    C A  29     -12.749 -13.218   2.687  1.00  0.00
ATOM    619  N3    C A  29     -11.354 -11.851   1.524  1.00  0.00
ATOM    620  C4    C A  29     -11.068 -10.612   1.122  1.00  0.00
ATOM    621  N4    C A  29      -9.981 -10.435   0.367  1.00  0.00
ATOM    622  C5    C A  29     -11.883  -9.506   1.477  1.00  0.00
ATOM    623  C6    C A  29     -12.961  -9.736   2.235  1.00  0.00
ATOM    624  P     A A  30     -13.512  -9.956   7.681  1.00  0.00
ATOM    625  OP1   A A  30     -14.295  -9.794   8.934  1.00  0.00
ATOM    626  OP2   A A  30     -12.772  -8.788   7.141  1.00  0.00
ATOM    627  O5'   A A  30     -12.512 -11.204   7.865  1.00  0.00
ATOM    628  C5'   A A  30     -13.032 -12.497   8.231  1.00  0.00
ATOM    629  C4'   A A  30     -12.092 -13.647   7.895  1.00  0.00
ATOM    630  O4'   A A  30     -11.931 -13.793   6.467  1.00  0.00
ATOM    631  C3'   A A  30     -10.662 -13.508   8.381  1.00  0.00
ATOM    632  O3'   A A  30     -10.623 -13.869   9.744  1.00  0.00
ATOM    633  C2'   A A  30      -9.924 -14.465   7.453  1.00  0.00
ATOM    634  O2'   A A  30     -10.151 -15.830   7.725  1.00  0.00
ATOM    635  C1'   A A  30     -10.576 -14.066   6.147  1.00  0.00
ATOM    636  N9    A A  30      -9.985 -12.892   5.393  1.00  0.00
ATOM    637  C8    A A  30     -10.491 -11.644   5.141  1.00  0.00
ATOM    638  N7    A A  30      -9.721 -10.905   4.377  1.00  0.00
ATOM    639  C5    A A  30      -8.636 -11.725   4.109  1.00  0.00
ATOM    640  C6    A A  30      -7.468 -11.530   3.351  1.00  0.00
ATOM    641  N6    A A  30      -7.191 -10.399   2.697  1.00  0.00
ATOM    642  N1    A A  30      -6.585 -12.549   3.288  1.00  0.00
ATOM    643  C2    A A  30      -6.864 -13.682   3.943  1.00  0.00
ATOM    644  N3    A A  30      -7.926 -13.984   4.685  1.00  0.00
ATOM    645  C4    A A  30      -8.784 -12.951   4.729  1.00  0.00
ATOM    646  P     A A  31      -9.829 -13.008  10.735  1.00  0.00
ATOM    647  OP1   A A  31     -10.542 -13.645  11.868  1.00  0.00
ATOM    648  OP2   A A  31      -8.871 -11.901  10.947  1.00  0.00
ATOM    649  O5'   A A  31      -9.076 -14.221  10.014  1.00  0.00
ATOM    650  C5'   A A  31      -8.602 -15.375  10.693  1.00  0.00
ATOM    651  C4'   A A  31      -7.402 -15.934   9.967  1.00  0.00
ATOM    652  O4'   A A  31      -7.485 -15.572   8.567  1.00  0.00
ATOM    653  C3'   A A  31      -6.041 -15.462  10.474  1.00  0.00
ATOM    654  O3'   A A  31      -5.375 -16.570  11.067  1.00  0.00
ATOM    655  C2'   A A  31      -5.311 -14.892   9.263  1.00  0.00
ATOM    656  O2'   A A  31      -4.052 -15.500   9.067  1.00  0.00
ATOM    657  C1'   A A  31      -6.207 -15.250   8.078  1.00  0.00
ATOM    658  N9    A A  31      -5.850 -14.268   7.485  1.00  0.00
ATOM    659  C8    A A  31      -6.450 -13.085   7.826  1.00  0.00
ATOM    660  N7    A A  31      -5.940 -12.038   7.221  1.00  0.00
ATOM    661  C5    A A  31      -4.935 -12.571   6.428  1.00  0.00
ATOM    662  C6    A A  31      -4.019 -11.982   5.539  1.00  0.00
ATOM    663  N6    A A  31      -3.969 -10.671   5.291  1.00  0.00
ATOM    664  N1    A A  31      -3.147 -12.796   4.907  1.00  0.00
ATOM    665  C2    A A  31      -3.200 -14.110   5.156  1.00  0.00
ATOM    666  N3    A A  31      -4.014 -14.780   5.968  1.00  0.00
ATOM    667  C4    A A  31      -4.867 -13.943   6.581  1.00  0.00
ATOM    668  P     G A  32      -4.534 -16.741  11.353  1.00  0.00
ATOM    669  OP1   G A  32      -3.781 -18.004  11.641  1.00  0.00
ATOM    670  OP2   G A  32      -5.462 -16.149  12.369  1.00  0.00
ATOM    671  O5'   G A  32      -3.539 -15.573  10.857  1.00  0.00
ATOM    672  C5'   G A  32      -2.231 -15.868  10.446  1.00  0.00
ATOM    673  C4'   G A  32      -1.796 -14.820   9.469  1.00  0.00
ATOM    674  O4'   G A  32      -2.974 -14.258   8.865  1.00  0.00
ATOM    675  C3'   G A  32      -1.150 -13.604  10.085  1.00  0.00
ATOM    676  O3'   G A  32       0.193 -13.907  10.426  1.00  0.00
ATOM    677  C2'   G A  32      -1.347 -12.515   9.018  1.00  0.00
ATOM    678  O2'   G A  32      -0.511 -12.506   7.873  1.00  0.00
ATOM    679  C1'   G A  32      -2.763 -12.876   8.601  1.00  0.00
ATOM    680  N9    G A  32      -3.742 -12.079   9.201  1.00  0.00
ATOM    681  C8    G A  32      -4.717 -12.644   9.987  1.00  0.00
ATOM    682  N7    G A  32      -5.605 -11.784  10.404  1.00  0.00
ATOM    683  C5    G A  32      -5.197 -10.579   9.863  1.00  0.00
ATOM    684  C6    G A  32      -5.761  -9.282   9.967  1.00  0.00
ATOM    685  O6    G A  32      -6.776  -8.935  10.584  1.00  0.00
ATOM    686  N1    G A  32      -5.025  -8.336   9.260  1.00  0.00
ATOM    687  C2    G A  32      -3.885  -8.606   8.541  1.00  0.00
ATOM    688  N2    G A  32      -3.315  -7.562   7.923  1.00  0.00
ATOM    689  N3    G A  32      -3.349  -9.806   8.435  1.00  0.00
ATOM    690  C4    G A  32      -4.046 -10.740   9.115  1.00  0.00
ATOM    691  P     U A  33       0.643 -13.446  11.870  1.00  0.00
ATOM    692  OP1   U A  33       1.994 -13.850  12.316  1.00  0.00
ATOM    693  OP2   U A  33      -0.489 -13.489  12.830  1.00  0.00
ATOM    694  O5'   U A  33       0.716 -11.964  11.290  1.00  0.00
ATOM    695  C5'   U A  33       1.674 -11.610  10.276  1.00  0.00
ATOM    696  C4'   U A  33       1.639 -10.123  10.034  1.00  0.00
ATOM    697  O4'   U A  33       0.380  -9.767   9.414  1.00  0.00
ATOM    698  C3'   U A  33       1.672  -9.274  11.291  1.00  0.00
ATOM    699  O3'   U A  33       2.987  -9.108  11.786  1.00  0.00
ATOM    700  C2'   U A  33       1.050  -7.969  10.821  1.00  0.00
ATOM    701  O2'   U A  33       1.948  -7.146  10.116  1.00  0.00
ATOM    702  C1'   U A  33      -0.025  -8.484   9.866  1.00  0.00
ATOM    703  N1    U A  33      -1.327  -8.592  10.489  1.00  0.00
ATOM    704  C2    U A  33      -2.148  -7.481  10.535  1.00  0.00
ATOM    705  O2    U A  33      -1.855  -6.416  10.021  1.00  0.00
ATOM    706  N3    U A  33      -3.331  -7.661  11.210  1.00  0.00
ATOM    707  C4    U A  33      -3.765  -8.814  11.829  1.00  0.00
ATOM    708  O4    U A  33      -4.855  -8.823  12.396  1.00  0.00
ATOM    709  C5    U A  33      -2.857  -9.923  11.738  1.00  0.00
ATOM    710  C6    U A  33      -1.700  -9.775  11.087  1.00  0.00
ATOM    711  P     U A  34       3.235  -8.528  13.345  1.00  0.00
ATOM    712  OP1   U A  34       4.538  -8.663  14.033  1.00  0.00
ATOM    713  OP2   U A  34       2.087  -9.369  13.759  1.00  0.00
ATOM    714  O5'   U A  34       2.700  -7.022  13.491  1.00  0.00
ATOM    715  C5'   U A  34       3.461  -5.916  13.020  1.00  0.00
ATOM    716  C4'   U A  34       2.775  -4.598  13.292  1.00  0.00
ATOM    717  O4'   U A  34       1.586  -4.471  12.471  1.00  0.00
ATOM    718  C3'   U A  34       2.257  -4.410  14.706  1.00  0.00
ATOM    719  O3'   U A  34       3.274  -4.007  15.602  1.00  0.00
ATOM    720  C2'   U A  34       1.145  -3.383  14.535  1.00  0.00
ATOM    721  O2'   U A  34       1.690  -2.080  14.398  1.00  0.00
ATOM    722  C1'   U A  34       0.569  -3.791  13.181  1.00  0.00
ATOM    723  N1    U A  34      -0.602  -4.668  13.303  1.00  0.00
ATOM    724  C2    U A  34      -1.837  -4.114  13.025  1.00  0.00
ATOM    725  O2    U A  34      -1.983  -2.952  12.689  1.00  0.00
ATOM    726  N3    U A  34      -2.902  -4.971  13.156  1.00  0.00
ATOM    727  C4    U A  34      -2.858  -6.299  13.529  1.00  0.00
ATOM    728  O4    U A  34      -3.902  -6.942  13.602  1.00  0.00
ATOM    729  C5    U A  34      -1.540  -6.801  13.801  1.00  0.00
ATOM    730  C6    U A  34      -0.487  -5.988  13.682  1.00  0.00
ATOM    731  P     U A  35       3.279  -4.555  17.252  1.00  0.00
ATOM    732  OP1   U A  35       3.413  -3.078  17.316  1.00  0.00
ATOM    733  OP2   U A  35       4.416  -5.413  17.681  1.00  0.00
ATOM    734  O5'   U A  35       1.997  -4.981  18.104  1.00  0.00
ATOM    735  C5'   U A  35       0.760  -4.265  18.015  1.00  0.00
ATOM    736  C4'   U A  35       0.573  -3.380  19.232  1.00  0.00
ATOM    737  O4'   U A  35       1.642  -2.399  19.246  1.00  0.00
ATOM    738  C3'   U A  35      -0.715  -2.562  19.264  1.00  0.00
ATOM    739  O3'   U A  35      -1.768  -3.286  19.903  1.00  0.00
ATOM    740  C2'   U A  35      -0.309  -1.340  20.081  1.00  0.00
ATOM    741  O2'   U A  35      -0.331  -1.567  21.476  1.00  0.00
ATOM    742  C1'   U A  35       1.132  -1.132  19.620  1.00  0.00
ATOM    743  N1    U A  35       1.354  -0.245  18.126  1.00  0.00
ATOM    744  C2    U A  35       1.103   1.113  18.158  1.00  0.00
ATOM    745  O2    U A  35       0.456   1.648  19.042  1.00  0.00
ATOM    746  N3    U A  35       1.636   1.828  17.113  1.00  0.00
ATOM    747  C4    U A  35       2.380   1.331  16.063  1.00  0.00
ATOM    748  O4    U A  35       2.793   2.100  15.198  1.00  0.00
ATOM    749  C5    U A  35       2.597  -0.087  16.100  1.00  0.00
ATOM    750  C6    U A  35       2.089  -0.806  17.105  1.00  0.00
ATOM    751  P     C A  36      -2.792  -3.231  19.193  1.00  0.00
ATOM    752  OP1   C A  36      -3.701  -4.166  19.893  1.00  0.00
ATOM    753  OP2   C A  36      -2.484  -3.487  17.767  1.00  0.00
ATOM    754  O5'   C A  36      -3.377  -1.740  19.328  1.00  0.00
ATOM    755  C5'   C A  36      -3.896  -1.268  20.578  1.00  0.00
ATOM    756  C4'   C A  36      -4.143   0.232  20.573  1.00  0.00
ATOM    757  O4'   C A  36      -2.950   0.980  20.219  1.00  0.00
ATOM    758  C3'   C A  36      -5.165   0.703  19.557  1.00  0.00
ATOM    759  O3'   C A  36      -6.470   0.492  20.042  1.00  0.00
ATOM    760  C2'   C A  36      -4.828   2.184  19.448  1.00  0.00
ATOM    761  O2'   C A  36      -5.311   2.954  20.533  1.00  0.00
ATOM    762  C1'   C A  36      -3.303   2.120  19.446  1.00  0.00
ATOM    763  N1    C A  36      -2.708   2.000  18.092  1.00  0.00
ATOM    764  C2    C A  36      -2.690   3.122  17.255  1.00  0.00
ATOM    765  O2    C A  36      -3.301   4.144  17.612  1.00  0.00
ATOM    766  N3    C A  36      -2.011   3.061  16.084  1.00  0.00
ATOM    767  C4    C A  36      -1.371   1.942  15.742  1.00  0.00
ATOM    768  N4    C A  36      -0.716   1.928  14.579  1.00  0.00
ATOM    769  C5    C A  36      -1.377   0.795  16.576  1.00  0.00
ATOM    770  C6    C A  36      -2.048   0.859  17.731  1.00  0.00
ATOM    771  P     U A  37      -7.538   0.015  19.035  1.00  0.00
ATOM    772  OP1   U A  37      -8.892  -0.205  19.590  1.00  0.00
ATOM    773  OP2   U A  37      -6.648  -1.147  18.806  1.00  0.00
ATOM    774  O5'   U A  37      -7.655   0.731  17.604  1.00  0.00
ATOM    775  C5'   U A  37      -8.470   1.900  17.575  1.00  0.00
ATOM    776  C4'   U A  37      -8.499   2.672  16.270  1.00  0.00
ATOM    777  O4'   U A  37      -7.230   3.349  16.034  1.00  0.00
ATOM    778  C3'   U A  37      -8.789   1.874  15.003  1.00  0.00
ATOM    779  O3'   U A  37     -10.153   1.935  14.604  1.00  0.00
ATOM    780  C2'   U A  37      -7.933   2.522  13.919  1.00  0.00
ATOM    781  O2'   U A  37      -8.693   3.320  13.038  1.00  0.00
ATOM    782  C1'   U A  37      -6.930   3.403  14.654  1.00  0.00
ATOM    783  N1    U A  37      -5.664   2.741  14.201  1.00  0.00
ATOM    784  C2    U A  37      -4.887   3.514  13.359  1.00  0.00
ATOM    785  O2    U A  37      -5.274   4.563  12.875  1.00  0.00
ATOM    786  N3    U A  37      -3.635   3.012  13.099  1.00  0.00
ATOM    787  C4    U A  37      -3.094   1.841  13.587  1.00  0.00
ATOM    788  O4    U A  37      -1.952   1.522  13.265  1.00  0.00
ATOM    789  C5    U A  37      -3.962   1.094  14.454  1.00  0.00
ATOM    790  C6    U A  37      -5.185   1.560  14.722  1.00  0.00
ATOM    791  P     A A  38     -10.722   0.479  14.262  1.00  0.00
ATOM    792  OP1   A A  38     -11.946   0.851  13.522  1.00  0.00
ATOM    793  OP2   A A  38     -10.691  -0.781  15.036  1.00  0.00
ATOM    794  O5'   A A  38      -9.511   0.453  13.219  1.00  0.00
ATOM    795  C5'   A A  38      -9.439   1.406  12.171  1.00  0.00
ATOM    796  C4'   A A  38      -8.133   1.269  11.420  1.00  0.00
ATOM    797  O4'   A A  38      -7.210   0.412  12.136  1.00  0.00
ATOM    798  C3'   A A  38      -8.298   0.575  10.088  1.00  0.00
ATOM    799  O3'   A A  38      -8.688   1.497   9.099  1.00  0.00
ATOM    800  C2'   A A  38      -6.919  -0.012   9.829  1.00  0.00
ATOM    801  O2'   A A  38      -5.998   0.942   9.346  1.00  0.00
ATOM    802  C1'   A A  38      -6.561  -0.476  11.238  1.00  0.00
ATOM    803  N9    A A  38      -6.685  -1.712  11.300  1.00  0.00
ATOM    804  C8    A A  38      -7.713  -2.200  12.063  1.00  0.00
ATOM    805  N7    A A  38      -7.650  -3.494  12.272  1.00  0.00
ATOM    806  C5    A A  38      -6.502  -3.882  11.598  1.00  0.00
ATOM    807  C6    A A  38      -5.879  -5.132  11.434  1.00  0.00
ATOM    808  N6    A A  38      -6.347  -6.266  11.960  1.00  0.00
ATOM    809  N1    A A  38      -4.745  -5.175  10.702  1.00  0.00
ATOM    810  C2    A A  38      -4.277  -4.037  10.176  1.00  0.00
ATOM    811  N3    A A  38      -4.772  -2.805  10.262  1.00  0.00
ATOM    812  C4    A A  38      -5.898  -2.796  10.994  1.00  0.00
ATOM    813  P     C A  39      -9.889   1.021   7.828  1.00  0.00
ATOM    814  OP1   C A  39     -10.289   2.069   6.855  1.00  0.00
ATOM    815  OP2   C A  39     -10.831  -0.070   8.168  1.00  0.00
ATOM    816  O5'   C A  39      -8.534   0.357   7.330  1.00  0.00
ATOM    817  C5'   C A  39      -7.419   1.169   6.981  1.00  0.00
ATOM    818  C4'   C A  39      -6.270   0.313   6.514  1.00  0.00
ATOM    819  O4'   C A  39      -5.932  -0.624   7.570  1.00  0.00
ATOM    820  C3'   C A  39      -6.562  -0.574   5.314  1.00  0.00
ATOM    821  O3'   C A  39      -6.339   0.124   4.092  1.00  0.00
ATOM    822  C2'   C A  39      -5.535  -1.683   5.480  1.00  0.00
ATOM    823  O2'   C A  39      -4.260  -1.258   5.044  1.00  0.00
ATOM    824  C1'   C A  39      -5.514  -1.852   6.996  1.00  0.00
ATOM    825  N1    C A  39      -6.349  -2.949   7.514  1.00  0.00
ATOM    826  C2    C A  39      -5.825  -4.246   7.528  1.00  0.00
ATOM    827  O2    C A  39      -4.698  -4.441   7.041  1.00  0.00
ATOM    828  N3    C A  39      -6.558  -5.248   8.070  1.00  0.00
ATOM    829  C4    C A  39      -7.763  -4.992   8.581  1.00  0.00
ATOM    830  N4    C A  39      -8.448  -6.012   9.104  1.00  0.00
ATOM    831  C5    C A  39      -8.312  -3.685   8.576  1.00  0.00
ATOM    832  C6    C A  39      -7.585  -2.698   8.041  1.00  0.00
ATOM    833  P     C A  40      -6.990  -0.105   3.266  1.00  0.00
ATOM    834  OP1   C A  40      -8.173  -0.814   2.729  1.00  0.00
ATOM    835  OP2   C A  40      -5.622  -0.578   2.934  1.00  0.00
ATOM    836  O5'   C A  40      -7.036   1.409   2.755  1.00  0.00
ATOM    837  C5'   C A  40      -8.252   2.116   2.979  1.00  0.00
ATOM    838  C4'   C A  40      -8.313   3.439   2.262  1.00  0.00
ATOM    839  O4'   C A  40      -7.679   4.472   3.070  1.00  0.00
ATOM    840  C3'   C A  40      -7.614   3.421   0.912  1.00  0.00
ATOM    841  O3'   C A  40      -8.492   3.627  -0.187  1.00  0.00
ATOM    842  C2'   C A  40      -6.589   4.544   0.963  1.00  0.00
ATOM    843  O2'   C A  40      -6.722   5.453  -0.106  1.00  0.00
ATOM    844  C1'   C A  40      -6.816   5.264   2.285  1.00  0.00
ATOM    845  N1    C A  40      -5.509   5.277   2.830  1.00  0.00
ATOM    846  C2    C A  40      -4.841   6.479   2.569  1.00  0.00
ATOM    847  O2    C A  40      -5.512   7.507   2.378  1.00  0.00
ATOM    848  N3    C A  40      -3.487   6.485   2.531  1.00  0.00
ATOM    849  C4    C A  40      -2.808   5.357   2.741  1.00  0.00
ATOM    850  N4    C A  40      -1.475   5.412   2.694  1.00  0.00
ATOM    851  C5    C A  40      -3.466   4.129   3.007  1.00  0.00
ATOM    852  C6    C A  40      -4.803   4.127   3.043  1.00  0.00
ATOM    853  P     G A  41      -8.019   2.758  -1.326  1.00  0.00
ATOM    854  OP1   G A  41      -9.105   2.142  -2.143  1.00  0.00
ATOM    855  OP2   G A  41      -6.909   1.908  -0.800  1.00  0.00
ATOM    856  O5'   G A  41      -7.379   3.971  -2.138  1.00  0.00
ATOM    857  C5'   G A  41      -8.224   4.887  -2.806  1.00  0.00
ATOM    858  C4'   G A  41      -7.542   6.218  -2.976  1.00  0.00
ATOM    859  O4'   G A  41      -6.781   6.532  -1.789  1.00  0.00
ATOM    860  C3'   G A  41      -6.543   6.383  -4.109  1.00  0.00
ATOM    861  O3'   G A  41      -7.211   6.601  -5.356  1.00  0.00
ATOM    862  C2'   G A  41      -5.767   7.616  -3.646  1.00  0.00
ATOM    863  O2'   G A  41      -6.404   8.839  -3.942  1.00  0.00
ATOM    864  C1'   G A  41      -5.770   7.448  -2.128  1.00  0.00
ATOM    865  N9    G A  41      -4.489   6.971  -1.692  1.00  0.00
ATOM    866  C8    G A  41      -4.138   5.727  -1.226  1.00  0.00
ATOM    867  N7    G A  41      -2.853   5.591  -1.040  1.00  0.00
ATOM    868  C5    G A  41      -2.322   6.815  -1.401  1.00  0.00
ATOM    869  C6    G A  41      -0.979   7.271  -1.414  1.00  0.00
ATOM    870  O6    G A  41       0.043   6.652  -1.092  1.00  0.00
ATOM    871  N1    G A  41      -0.880   8.588  -1.855  1.00  0.00
ATOM    872  C2    G A  41      -1.945   9.369  -2.237  1.00  0.00
ATOM    873  N2    G A  41      -1.651  10.615  -2.632  1.00  0.00
ATOM    874  N3    G A  41      -3.198   8.959  -2.231  1.00  0.00
ATOM    875  C4    G A  41      -3.318   7.683  -1.807  1.00  0.00
ATOM    876  P     G A  42      -6.585   5.913  -6.887  1.00  0.00
ATOM    877  OP1   G A  42      -7.938   6.132  -7.458  1.00  0.00
ATOM    878  OP2   G A  42      -5.600   5.077  -7.614  1.00  0.00
ATOM    879  O5'   G A  42      -5.930   7.355  -6.737  1.00  0.00
ATOM    880  C5'   G A  42      -6.413   8.477  -7.477  1.00  0.00
ATOM    881  C4'   G A  42      -5.380   9.571  -7.459  1.00  0.00
ATOM    882  O4'   G A  42      -4.625   9.442  -6.214  1.00  0.00
ATOM    883  C3'   G A  42      -4.304   9.500  -8.533  1.00  0.00
ATOM    884  O3'   G A  42      -4.719  10.164  -9.714  1.00  0.00
ATOM    885  C2'   G A  42      -3.168  10.257  -7.873  1.00  0.00
ATOM    886  O2'   G A  42      -3.480  11.632  -7.861  1.00  0.00
ATOM    887  C1'   G A  42      -3.254   9.743  -6.437  1.00  0.00
ATOM    888  N9    G A  42      -2.476   8.638  -6.170  1.00  0.00
ATOM    889  C8    G A  42      -2.923   7.342  -6.096  1.00  0.00
ATOM    890  N7    G A  42      -1.970   6.480  -5.866  1.00  0.00
ATOM    891  C5    G A  42      -0.825   7.250  -5.779  1.00  0.00
ATOM    892  C6    G A  42       0.524   6.877  -5.544  1.00  0.00
ATOM    893  O6    G A  42       0.983   5.743  -5.359  1.00  0.00
ATOM    894  N1    G A  42       1.375   7.978  -5.537  1.00  0.00
ATOM    895  C2    G A  42       0.977   9.279  -5.731  1.00  0.00
ATOM    896  N2    G A  42       1.943  10.205  -5.688  1.00  0.00
ATOM    897  N3    G A  42      -0.272   9.641  -5.951  1.00  0.00
ATOM    898  C4    G A  42      -1.116   8.588  -5.964  1.00  0.00
ATOM    899  P     G A  43      -4.404   9.506 -11.244  1.00  0.00
ATOM    900  OP1   G A  43      -5.279  10.279 -12.175  1.00  0.00
ATOM    901  OP2   G A  43      -4.527   8.029 -11.136  1.00  0.00
ATOM    902  O5'   G A  43      -2.833   9.738 -11.562  1.00  0.00
ATOM    903  C5'   G A  43      -2.382  11.057 -11.827  1.00  0.00
ATOM    904  C4'   G A  43      -1.015  11.334 -11.248  1.00  0.00
ATOM    905  O4'   G A  43      -0.864  10.825  -9.891  1.00  0.00
ATOM    906  C3'   G A  43       0.127  10.657 -11.957  1.00  0.00
ATOM    907  O3'   G A  43       0.399  11.271 -13.170  1.00  0.00
ATOM    908  C2'   G A  43       1.243  10.934 -10.965  1.00  0.00
ATOM    909  O2'   G A  43       1.686  12.273 -10.970  1.00  0.00
ATOM    910  C1'   G A  43       0.519  10.593  -9.666  1.00  0.00
ATOM    911  N9    G A  43       0.714   9.155  -9.413  1.00  0.00
ATOM    912  C8    G A  43      -0.303   8.232  -9.406  1.00  0.00
ATOM    913  N7    G A  43       0.061   7.068  -8.940  1.00  0.00
ATOM    914  C5    G A  43       1.395   7.229  -8.618  1.00  0.00
ATOM    915  C6    G A  43       2.331   6.313  -8.073  1.00  0.00
ATOM    916  O6    G A  43       2.149   5.131  -7.755  1.00  0.00
ATOM    917  N1    G A  43       3.587   6.889  -7.904  1.00  0.00
ATOM    918  C2    G A  43       3.902   8.189  -8.221  1.00  0.00
ATOM    919  N2    G A  43       5.167   8.564  -7.986  1.00  0.00
ATOM    920  N3    G A  43       3.045   9.051  -8.730  1.00  0.00
ATOM    921  C4    G A  43       1.819   8.513  -8.903  1.00  0.00
ATOM    922  P     C A  44       1.000  10.386 -14.392  1.00  0.00
ATOM    923  OP1   C A  44       1.078  11.197 -15.691  1.00  0.00
ATOM    924  OP2   C A  44       0.278   9.057 -14.382  1.00  0.00
ATOM    925  O5'   C A  44       2.485  10.097 -13.899  1.00  0.00
ATOM    926  C5'   C A  44       3.398  11.207 -13.906  1.00  0.00
ATOM    927  C4'   C A  44       4.686  10.667 -13.354  1.00  0.00
ATOM    928  O4'   C A  44       4.409  10.035 -12.082  1.00  0.00
ATOM    929  C3'   C A  44       5.221   9.514 -14.170  1.00  0.00
ATOM    930  O3'   C A  44       5.913   9.991 -15.272  1.00  0.00
ATOM    931  C2'   C A  44       6.118   8.802 -13.173  1.00  0.00
ATOM    932  O2'   C A  44       7.335   9.458 -12.902  1.00  0.00
ATOM    933  C1'   C A  44       5.241   8.888 -11.938  1.00  0.00
ATOM    934  N1    C A  44       4.623   7.649 -11.783  1.00  0.00
ATOM    935  C2    C A  44       5.281   6.510 -11.306  1.00  0.00
ATOM    936  O2    C A  44       6.494   6.585 -11.045  1.00  0.00
ATOM    937  N3    C A  44       4.580   5.362 -11.143  1.00  0.00
ATOM    938  C4    C A  44       3.280   5.327 -11.437  1.00  0.00
ATOM    939  N4    C A  44       2.630   4.174 -11.260  1.00  0.00
ATOM    940  C5    C A  44       2.594   6.471 -11.922  1.00  0.00
ATOM    941  C6    C A  44       3.290   7.602 -12.081  1.00  0.00
ATOM    942  P     A A  45       5.811   9.154 -16.534  1.00  0.00
ATOM    943  OP1   A A  45       6.133  10.386 -17.290  1.00  0.00
ATOM    944  OP2   A A  45       4.477   8.520 -16.672  1.00  0.00
ATOM    945  O5'   A A  45       6.896   8.024 -16.849  1.00  0.00
ATOM    946  C5'   A A  45       8.264   8.389 -16.783  1.00  0.00
ATOM    947  C4'   A A  45       9.023   7.535 -15.788  1.00  0.00
ATOM    948  O4'   A A  45       8.204   7.274 -14.621  1.00  0.00
ATOM    949  C3'   A A  45       9.379   6.150 -16.279  1.00  0.00
ATOM    950  O3'   A A  45      10.498   6.216 -17.127  1.00  0.00
ATOM    951  C2'   A A  45       9.715   5.487 -14.949  1.00  0.00
ATOM    952  O2'   A A  45      10.958   5.899 -14.418  1.00  0.00
ATOM    953  C1'   A A  45       8.580   6.021 -14.083  1.00  0.00
ATOM    954  N9    A A  45       7.406   5.214 -13.891  1.00  0.00
ATOM    955  C8    A A  45       6.134   5.561 -14.264  1.00  0.00
ATOM    956  N7    A A  45       5.222   4.684 -13.916  1.00  0.00
ATOM    957  C5    A A  45       5.945   3.693 -13.270  1.00  0.00
ATOM    958  C6    A A  45       5.560   2.484 -12.664  1.00  0.00
ATOM    959  N6    A A  45       4.298   2.054 -12.609  1.00  0.00
ATOM    960  N1    A A  45       6.529   1.725 -12.111  1.00  0.00
ATOM    961  C2    A A  45       7.794   2.157 -12.166  1.00  0.00
ATOM    962  N3    A A  45       8.279   3.273 -12.706  1.00  0.00
ATOM    963  C4    A A  45       7.291   4.005 -13.248  1.00  0.00
ATOM    964  P     C A  46      10.600   5.190 -18.353  1.00  0.00
ATOM    965  OP1   C A  46      11.693   5.376 -19.331  1.00  0.00
ATOM    966  OP2   C A  46       9.182   5.073 -18.769  1.00  0.00
ATOM    967  O5'   C A  46      10.870   3.841 -17.542  1.00  0.00
ATOM    968  C5'   C A  46      12.172   3.605 -17.035  1.00  0.00
ATOM    969  C4'   C A  46      12.170   2.435 -16.092  1.00  0.00
ATOM    970  O4'   C A  46      11.023   2.520 -15.209  1.00  0.00
ATOM    971  C3'   C A  46      12.009   1.077 -16.741  1.00  0.00
ATOM    972  O3'   C A  46      13.218   0.608 -17.296  1.00  0.00
ATOM    973  C2'   C A  46      11.511   0.231 -15.582  1.00  0.00
ATOM    974  O2'   C A  46      12.583  -0.078 -14.702  1.00  0.00
ATOM    975  C1'   C A  46      10.575   1.222 -14.887  1.00  0.00
ATOM    976  N1    C A  46       9.194   1.133 -15.383  1.00  0.00
ATOM    977  C2    C A  46       8.334   0.131 -14.920  1.00  0.00
ATOM    978  O2    C A  46       8.786  -0.741 -14.159  1.00  0.00
ATOM    979  N3    C A  46       7.038   0.140 -15.314  1.00  0.00
ATOM    980  C4    C A  46       6.596   1.096 -16.133  1.00  0.00
ATOM    981  N4    C A  46       5.311   1.064 -16.494  1.00  0.00
ATOM    982  C5    C A  46       7.452   2.120 -16.613  1.00  0.00
ATOM    983  C6    C A  46       8.731   2.107 -16.222  1.00  0.00
ATOM    984  P     C A  47      13.107  -0.289 -18.460  1.00  0.00
ATOM    985  OP1   C A  47      14.494  -0.707 -18.754  1.00  0.00
ATOM    986  OP2   C A  47      12.208   0.178 -19.539  1.00  0.00
ATOM    987  O5'   C A  47      12.338  -1.534 -17.815  1.00  0.00
ATOM    988  C5'   C A  47      12.952  -2.290 -16.782  1.00  0.00
ATOM    989  C4'   C A  47      12.103  -3.475 -16.402  1.00  0.00
ATOM    990  O4'   C A  47      10.912  -3.013 -15.714  1.00  0.00
ATOM    991  C3'   C A  47      11.538  -4.281 -17.561  1.00  0.00
ATOM    992  O3'   C A  47      12.451  -5.181 -18.156  1.00  0.00
ATOM    993  C2'   C A  47      10.358  -4.982 -16.919  1.00  0.00
ATOM    994  O2'   C A  47      10.826  -6.042 -16.103  1.00  0.00
ATOM    995  C1'   C A  47       9.821  -3.857 -16.032  1.00  0.00
ATOM    996  N1    C A  47       8.756  -3.141 -16.741  1.00  0.00
ATOM    997  C2    C A  47       7.460  -3.671 -16.761  1.00  0.00
ATOM    998  O2    C A  47       7.253  -4.764 -16.208  1.00  0.00
ATOM    999  N3    C A  47       6.474  -2.979 -17.381  1.00  0.00
ATOM   1000  C4    C A  47       6.743  -1.809 -17.962  1.00  0.00
ATOM   1001  N4    C A  47       5.740  -1.164 -18.560  1.00  0.00
ATOM   1002  C5    C A  47       8.049  -1.255 -17.953  1.00  0.00
ATOM   1003  C6    C A  47       9.020  -1.941 -17.340  1.00  0.00
ATOM   1004  P     G A  48      12.437  -5.223 -19.800  1.00  0.00
ATOM   1005  OP1   G A  48      13.850  -5.650 -19.949  1.00  0.00
ATOM   1006  OP2   G A  48      11.894  -4.162 -20.688  1.00  0.00
ATOM   1007  O5'   G A  48      11.496  -6.505 -19.973  1.00  0.00
ATOM   1008  C5'   G A  48      11.915  -7.786 -19.500  1.00  0.00
ATOM   1009  C4'   G A  48      10.727  -8.698 -19.289  1.00  0.00
ATOM   1010  O4'   G A  48       9.738  -7.980 -18.508  1.00  0.00
ATOM   1011  C3'   G A  48       9.981  -9.174 -20.527  1.00  0.00
ATOM   1012  O3'   G A  48      10.526 -10.398 -21.025  1.00  0.00
ATOM   1013  C2'   G A  48       8.566  -9.411 -20.009  1.00  0.00
ATOM   1014  O2'   G A  48       8.382 -10.683 -19.440  1.00  0.00
ATOM   1015  C1'   G A  48       8.439  -8.363 -18.910  1.00  0.00
ATOM   1016  N9    G A  48       7.724  -7.253 -19.439  1.00  0.00
ATOM   1017  C8    G A  48       8.256  -6.051 -19.838  1.00  0.00
ATOM   1018  N7    G A  48       7.371  -5.242 -20.354  1.00  0.00
ATOM   1019  C5    G A  48       6.184  -5.948 -20.292  1.00  0.00
ATOM   1020  C6    G A  48       4.875  -5.591 -20.705  1.00  0.00
ATOM   1021  O6    G A  48       4.498  -4.534 -21.227  1.00  0.00
ATOM   1022  N1    G A  48       3.956  -6.607 -20.460  1.00  0.00
ATOM   1023  C2    G A  48       4.261  -7.819 -19.888  1.00  0.00
ATOM   1024  N2    G A  48       3.239  -8.672 -19.731  1.00  0.00
ATOM   1025  N3    G A  48       5.472  -8.166 -19.500  1.00  0.00
ATOM   1026  C4    G A  48       6.381  -7.194 -19.729  1.00  0.00
ATOM   1027  P     U A  49       9.834 -11.143 -22.408  1.00  0.00
ATOM   1028  OP1   U A  49      10.531 -12.308 -21.830  1.00  0.00
ATOM   1029  OP2   U A  49       9.897 -10.896 -23.871  1.00  0.00
ATOM   1030  O5'   U A  49       8.302 -11.249 -21.993  1.00  0.00
ATOM   1031  C5'   U A  49       7.898 -11.975 -20.822  1.00  0.00
ATOM   1032  C4'   U A  49       6.407 -12.160 -20.840  1.00  0.00
ATOM   1033  O4'   U A  49       5.811 -10.837 -20.917  1.00  0.00
ATOM   1034  C3'   U A  49       5.875 -12.925 -22.050  1.00  0.00
ATOM   1035  O3'   U A  49       4.645 -13.556 -21.701  1.00  0.00
ATOM   1036  C2'   U A  49       5.633 -11.805 -23.051  1.00  0.00
ATOM   1037  O2'   U A  49       4.698 -12.141 -24.052  1.00  0.00
ATOM   1038  C1'   U A  49       5.106 -10.696 -22.138  1.00  0.00
ATOM   1039  N1    U A  49       5.171  -9.356 -22.570  1.00  0.00
ATOM   1040  C2    U A  49       4.040  -8.625 -22.882  1.00  0.00
ATOM   1041  O2    U A  49       2.910  -9.027 -22.669  1.00  0.00
ATOM   1042  N3    U A  49       4.280  -7.400 -23.456  1.00  0.00
ATOM   1043  C4    U A  49       5.510  -6.845 -23.743  1.00  0.00
ATOM   1044  O4    U A  49       5.566  -5.731 -24.259  1.00  0.00
ATOM   1045  C5    U A  49       6.635  -7.665 -23.391  1.00  0.00
ATOM   1046  C6    U A  49       6.430  -8.861 -22.832  1.00  0.00
ATOM   1047  P     A A  50       4.203 -15.210 -22.267  1.00  0.00
ATOM   1048  OP1   A A  50       4.825 -16.547 -22.401  1.00  0.00
ATOM   1049  OP2   A A  50       3.475 -14.583 -23.394  1.00  0.00
ATOM   1050  O5'   A A  50       3.131 -15.238 -21.079  1.00  0.00
ATOM   1051  C5'   A A  50       2.425 -16.421 -20.731  1.00  0.00
ATOM   1052  C4'   A A  50       2.703 -16.832 -19.305  1.00  0.00
ATOM   1053  O4'   A A  50       3.873 -17.690 -19.252  1.00  0.00
ATOM   1054  C3'   A A  50       3.008 -15.705 -18.327  1.00  0.00
ATOM   1055  O3'   A A  50       1.831 -15.088 -17.830  1.00  0.00
ATOM   1056  C2'   A A  50       3.836 -16.399 -17.250  1.00  0.00
ATOM   1057  O2'   A A  50       2.992 -17.024 -16.294  1.00  0.00
ATOM   1058  C1'   A A  50       4.566 -17.491 -18.037  1.00  0.00
ATOM   1059  N9    A A  50       5.803 -17.411 -18.205  1.00  0.00
ATOM   1060  C8    A A  50       6.366 -16.997 -19.383  1.00  0.00
ATOM   1061  N7    A A  50       7.670 -16.862 -19.329  1.00  0.00
ATOM   1062  C5    A A  50       7.985 -17.210 -18.025  1.00  0.00
ATOM   1063  C6    A A  50       9.206 -17.274 -17.331  1.00  0.00
ATOM   1064  N6    A A  50      10.385 -16.976 -17.882  1.00  0.00
ATOM   1065  N1    A A  50       9.173 -17.659 -16.038  1.00  0.00
ATOM   1066  C2    A A  50       7.991 -17.958 -15.487  1.00  0.00
ATOM   1067  N3    A A  50       6.778 -17.937 -16.036  1.00  0.00
ATOM   1068  C4    A A  50       6.845 -17.550 -17.320  1.00  0.00
ATOM   1069  P     A A  51       1.904 -13.720 -16.991  1.00  0.00
ATOM   1070  OP1   A A  51       0.626 -14.072 -16.309  1.00  0.00
ATOM   1071  OP2   A A  51       1.908 -12.655 -18.024  1.00  0.00
ATOM   1072  O5'   A A  51       3.002 -13.372 -15.880  1.00  0.00
ATOM   1073  C5'   A A  51       3.054 -14.123 -14.660  1.00  0.00
ATOM   1074  C4'   A A  51       4.408 -13.994 -13.970  1.00  0.00
ATOM   1075  O4'   A A  51       5.464 -13.902 -14.947  1.00  0.00
ATOM   1076  C3'   A A  51       4.669 -12.830 -13.022  1.00  0.00
ATOM   1077  O3'   A A  51       4.241 -13.144 -11.706  1.00  0.00
ATOM   1078  C2'   A A  51       6.184 -12.775 -12.976  1.00  0.00
ATOM   1079  O2'   A A  51       6.711 -13.699 -12.051  1.00  0.00
ATOM   1080  C1'   A A  51       6.553 -13.192 -14.396  1.00  0.00
ATOM   1081  N9    A A  51       6.850 -12.112 -15.310  1.00  0.00
ATOM   1082  C8    A A  51       6.055 -11.552 -16.275  1.00  0.00
ATOM   1083  N7    A A  51       6.555 -10.460 -16.804  1.00  0.00
ATOM   1084  C5    A A  51       7.760 -10.292 -16.141  1.00  0.00
ATOM   1085  C6    A A  51       8.769  -9.318 -16.243  1.00  0.00
ATOM   1086  N6    A A  51       8.718  -8.287 -17.091  1.00  0.00
ATOM   1087  N1    A A  51       9.844  -9.441 -15.436  1.00  0.00
ATOM   1088  C2    A A  51       9.894 -10.474 -14.587  1.00  0.00
ATOM   1089  N3    A A  51       9.011 -11.453 -14.400  1.00  0.00
ATOM   1090  C4    A A  51       7.955 -11.301 -15.217  1.00  0.00
ATOM   1091  P     A A  52       3.407 -12.005 -10.800  1.00  0.00
ATOM   1092  OP1   A A  52       2.607 -12.655  -9.737  1.00  0.00
ATOM   1093  OP2   A A  52       2.751 -11.068 -11.741  1.00  0.00
ATOM   1094  O5'   A A  52       4.656 -11.260 -10.136  1.00  0.00
ATOM   1095  C5'   A A  52       5.579 -12.006  -9.353  1.00  0.00
ATOM   1096  C4'   A A  52       6.925 -11.308  -9.318  1.00  0.00
ATOM   1097  O4'   A A  52       7.535 -11.384 -10.628  1.00  0.00
ATOM   1098  C3'   A A  52       6.855  -9.828  -8.972  1.00  0.00
ATOM   1099  O3'   A A  52       7.076  -9.666  -7.578  1.00  0.00
ATOM   1100  C2'   A A  52       7.986  -9.198  -9.780  1.00  0.00
ATOM   1101  O2'   A A  52       9.178  -9.071  -9.028  1.00  0.00
ATOM   1102  C1'   A A  52       8.198 -10.172 -10.938  1.00  0.00
ATOM   1103  N9    A A  52       7.769  -9.632 -12.043  1.00  0.00
ATOM   1104  C8    A A  52       6.511  -9.806 -12.559  1.00  0.00
ATOM   1105  N7    A A  52       6.255  -9.044 -13.595  1.00  0.00
ATOM   1106  C5    A A  52       7.423  -8.319 -13.771  1.00  0.00
ATOM   1107  C6    A A  52       7.795  -7.337 -14.705  1.00  0.00
ATOM   1108  N6    A A  52       6.992  -6.899 -15.678  1.00  0.00
ATOM   1109  N1    A A  52       9.035  -6.813 -14.604  1.00  0.00
ATOM   1110  C2    A A  52       9.840  -7.253 -13.630  1.00  0.00
ATOM   1111  N3    A A  52       9.605  -8.170 -12.694  1.00  0.00
ATOM   1112  C4    A A  52       8.364  -8.670 -12.822  1.00  0.00
ATOM   1113  P     U A  53       6.749  -8.402  -6.979  1.00  0.00
ATOM   1114  OP1   U A  53       7.399  -9.037  -5.805  1.00  0.00
ATOM   1115  OP2   U A  53       5.266  -8.489  -7.137  1.00  0.00
ATOM   1116  O5'   U A  53       7.132  -6.860  -7.038  1.00  0.00
ATOM   1117  C5'   U A  53       6.629  -6.038  -8.099  1.00  0.00
ATOM   1118  C4'   U A  53       7.718  -5.148  -8.636  1.00  0.00
ATOM   1119  O4'   U A  53       7.286  -4.597  -9.895  1.00  0.00
ATOM   1120  C3'   U A  53       8.060  -3.959  -7.760  1.00  0.00
ATOM   1121  O3'   U A  53       9.095  -4.324  -6.876  1.00  0.00
ATOM   1122  C2'   U A  53       8.525  -2.908  -8.760  1.00  0.00
ATOM   1123  O2'   U A  53       9.895  -3.050  -9.101  1.00  0.00
ATOM   1124  C1'   U A  53       7.660  -3.238  -9.978  1.00  0.00
ATOM   1125  N1    U A  53       6.867  -2.723 -10.605  1.00  0.00
ATOM   1126  C2    U A  53       7.209  -1.467 -11.070  1.00  0.00
ATOM   1127  O2    U A  53       8.359  -1.131 -11.292  1.00  0.00
ATOM   1128  N3    U A  53       6.151  -0.613 -11.265  1.00  0.00
ATOM   1129  C4    U A  53       4.816  -0.882 -11.048  1.00  0.00
ATOM   1130  O4    U A  53       3.979  -0.010 -11.271  1.00  0.00
ATOM   1131  C5    U A  53       4.542  -2.206 -10.565  1.00  0.00
ATOM   1132  C6    U A  53       5.552  -3.057 -10.366  1.00  0.00
ATOM   1133  P     G A  54       9.087  -3.765  -5.407  1.00  0.00
ATOM   1134  OP1   G A  54      10.071  -4.170  -4.376  1.00  0.00
ATOM   1135  OP2   G A  54       7.662  -3.588  -5.037  1.00  0.00
ATOM   1136  O5'   G A  54       9.557  -2.409  -6.095  1.00  0.00
ATOM   1137  C5'   G A  54      10.874  -2.302  -6.648  1.00  0.00
ATOM   1138  C4'   G A  54      11.096  -0.935  -7.249  1.00  0.00
ATOM   1139  O4'   G A  54      10.389  -0.802  -8.513  1.00  0.00
ATOM   1140  C3'   G A  54      10.629   0.257  -6.435  1.00  0.00
ATOM   1141  O3'   G A  54      11.520   0.634  -5.414  1.00  0.00
ATOM   1142  C2'   G A  54      10.522   1.345  -7.490  1.00  0.00
ATOM   1143  O2'   G A  54      11.766   1.949  -7.781  1.00  0.00
ATOM   1144  C1'   G A  54      10.015   0.554  -8.698  1.00  0.00
ATOM   1145  N9    G A  54       8.582   0.648  -8.768  1.00  0.00
ATOM   1146  C8    G A  54       7.633  -0.239  -8.321  1.00  0.00
ATOM   1147  N7    G A  54       6.412   0.198  -8.463  1.00  0.00
ATOM   1148  C5    G A  54       6.559   1.446  -9.040  1.00  0.00
ATOM   1149  C6    G A  54       5.587   2.404  -9.429  1.00  0.00
ATOM   1150  O6    G A  54       4.355   2.327  -9.335  1.00  0.00
ATOM   1151  N1    G A  54       6.169   3.544  -9.975  1.00  0.00
ATOM   1152  C2    G A  54       7.521   3.738 -10.128  1.00  0.00
ATOM   1153  N2    G A  54       7.893   4.902 -10.677  1.00  0.00
ATOM   1154  N3    G A  54       8.436   2.858  -9.771  1.00  0.00
ATOM   1155  C4    G A  54       7.894   1.743  -9.237  1.00  0.00
ATOM   1156  P     U A  55      10.945   1.413  -4.075  1.00  0.00
ATOM   1157  OP1   U A  55      12.242   0.822  -3.692  1.00  0.00
ATOM   1158  OP2   U A  55       9.735   1.061  -3.290  1.00  0.00
ATOM   1159  O5'   U A  55      11.125   2.990  -4.040  1.00  0.00
ATOM   1160  C5'   U A  55      11.905   3.621  -5.059  1.00  0.00
ATOM   1161  C4'   U A  55      11.132   4.725  -5.756  1.00  0.00
ATOM   1162  O4'   U A  55      10.175   4.228  -6.727  1.00  0.00
ATOM   1163  C3'   U A  55      10.285   5.642  -4.905  1.00  0.00
ATOM   1164  O3'   U A  55      11.089   6.542  -4.177  1.00  0.00
ATOM   1165  C2'   U A  55       9.478   6.370  -5.971  1.00  0.00
ATOM   1166  O2'   U A  55      10.224   7.370  -6.633  1.00  0.00
ATOM   1167  C1'   U A  55       9.192   5.234  -6.952  1.00  0.00
ATOM   1168  N1    U A  55       7.864   4.597  -6.716  1.00  0.00
ATOM   1169  C2    U A  55       6.733   5.249  -7.169  1.00  0.00
ATOM   1170  O2    U A  55       6.775   6.274  -7.825  1.00  0.00
ATOM   1171  N3    U A  55       5.543   4.655  -6.824  1.00  0.00
ATOM   1172  C4    U A  55       5.374   3.501  -6.088  1.00  0.00
ATOM   1173  O4    U A  55       4.239   3.090  -5.859  1.00  0.00
ATOM   1174  C5    U A  55       6.595   2.884  -5.653  1.00  0.00
ATOM   1175  C6    U A  55       7.766   3.440  -5.975  1.00  0.00
ATOM   1176  P     C A  56      10.487   7.250  -2.707  1.00  0.00
ATOM   1177  OP1   C A  56      11.660   7.873  -2.047  1.00  0.00
ATOM   1178  OP2   C A  56       9.715   6.203  -1.987  1.00  0.00
ATOM   1179  O5'   C A  56       9.498   8.422  -3.172  1.00  0.00
ATOM   1180  C5'   C A  56      10.002   9.713  -3.535  1.00  0.00
ATOM   1181  C4'   C A  56       9.041  10.433  -4.463  1.00  0.00
ATOM   1182  O4'   C A  56       8.381   9.449  -5.302  1.00  0.00
ATOM   1183  C3'   C A  56       7.893  11.227  -3.847  1.00  0.00
ATOM   1184  O3'   C A  56       8.262  12.559  -3.507  1.00  0.00
ATOM   1185  C2'   C A  56       6.867  11.244  -4.974  1.00  0.00
ATOM   1186  O2'   C A  56       7.174  12.221  -5.955  1.00  0.00
ATOM   1187  C1'   C A  56       7.048   9.853  -5.570  1.00  0.00
ATOM   1188  N1    C A  56       6.213   8.767  -4.917  1.00  0.00
ATOM   1189  C2    C A  56       4.839   8.737  -5.180  1.00  0.00
ATOM   1190  O2    C A  56       4.350   9.619  -5.907  1.00  0.00
ATOM   1191  N3    C A  56       4.085   7.752  -4.636  1.00  0.00
ATOM   1192  C4    C A  56       4.653   6.827  -3.862  1.00  0.00
ATOM   1193  N4    C A  56       3.870   5.876  -3.347  1.00  0.00
ATOM   1194  C5    C A  56       6.044   6.840  -3.583  1.00  0.00
ATOM   1195  C6    C A  56       6.785   7.814  -4.122  1.00  0.00
ATOM   1196  P     C A  57       7.674  13.114  -2.432  1.00  0.00
ATOM   1197  OP1   C A  57       8.286  14.464  -2.332  1.00  0.00
ATOM   1198  OP2   C A  57       7.597  12.210  -1.257  1.00  0.00
ATOM   1199  O5'   C A  57       6.153  13.250  -2.910  1.00  0.00
ATOM   1200  C5'   C A  57       5.718  14.380  -3.650  1.00  0.00
ATOM   1201  C4'   C A  57       4.212  14.435  -3.734  1.00  0.00
ATOM   1202  O4'   C A  57       3.730  13.226  -4.378  1.00  0.00
ATOM   1203  C3'   C A  57       3.445  14.464  -2.414  1.00  0.00
ATOM   1204  O3'   C A  57       3.393  15.736  -1.785  1.00  0.00
ATOM   1205  C2'   C A  57       2.076  13.952  -2.838  1.00  0.00
ATOM   1206  O2'   C A  57       1.363  14.961  -3.542  1.00  0.00
ATOM   1207  C1'   C A  57       2.481  12.858  -3.826  1.00  0.00
ATOM   1208  N1    C A  57       2.581  11.486  -3.209  1.00  0.00
ATOM   1209  C2    C A  57       1.387  10.778  -3.027  1.00  0.00
ATOM   1210  O2    C A  57       0.321  11.299  -3.396  1.00  0.00
ATOM   1211  N3    C A  57       1.429   9.551  -2.454  1.00  0.00
ATOM   1212  C4    C A  57       2.596   9.032  -2.073  1.00  0.00
ATOM   1213  N4    C A  57       2.588   7.820  -1.513  1.00  0.00
ATOM   1214  C5    C A  57       3.817   9.733  -2.249  1.00  0.00
ATOM   1215  C6    C A  57       3.771  10.944  -2.814  1.00  0.00
ATOM   1216  P     G A  58       3.277  15.942   0.082  1.00  0.00
ATOM   1217  OP1   G A  58       3.410  17.353   0.517  1.00  0.00
ATOM   1218  OP2   G A  58       4.183  14.918   0.654  1.00  0.00
ATOM   1219  O5'   G A  58       1.768  15.499   0.328  1.00  0.00
ATOM   1220  C5'   G A  58       0.702  16.242  -0.275  1.00  0.00
ATOM   1221  C4'   G A  58      -0.609  15.507  -0.150  1.00  0.00
ATOM   1222  O4'   G A  58      -0.486  14.171  -0.690  1.00  0.00
ATOM   1223  C3'   G A  58      -1.146  15.277   1.245  1.00  0.00
ATOM   1224  O3'   G A  58      -1.801  16.436   1.718  1.00  0.00
ATOM   1225  C2'   G A  58      -2.123  14.124   1.035  1.00  0.00
ATOM   1226  O2'   G A  58      -3.386  14.531   0.554  1.00  0.00
ATOM   1227  C1'   G A  58      -1.435  13.325  -0.069  1.00  0.00
ATOM   1228  N9    G A  58      -0.736  12.102   0.369  1.00  0.00
ATOM   1229  C8    G A  58       0.588  11.862   0.647  1.00  0.00
ATOM   1230  N7    G A  58       0.817  10.642   1.051  1.00  0.00
ATOM   1231  C5    G A  58      -0.426  10.037   1.038  1.00  0.00
ATOM   1232  C6    G A  58      -0.813   8.715   1.378  1.00  0.00
ATOM   1233  O6    G A  58      -0.098   7.785   1.772  1.00  0.00
ATOM   1234  N1    G A  58      -2.182   8.518   1.223  1.00  0.00
ATOM   1235  C2    G A  58      -3.069   9.476   0.794  1.00  0.00
ATOM   1236  N2    G A  58      -4.352   9.097   0.707  1.00  0.00
ATOM   1237  N3    G A  58      -2.725  10.708   0.476  1.00  0.00
ATOM   1238  C4    G A  58      -1.400  10.923   0.619  1.00  0.00
ATOM   1239  P     A A  59      -2.012  16.728   3.301  1.00  0.00
ATOM   1240  OP1   A A  59      -2.236  18.153   3.639  1.00  0.00
ATOM   1241  OP2   A A  59      -0.707  16.078   3.564  1.00  0.00
ATOM   1242  O5'   A A  59      -3.077  15.805   4.066  1.00  0.00
ATOM   1243  C5'   A A  59      -4.449  16.172   4.071  1.00  0.00
ATOM   1244  C4'   A A  59      -5.365  15.000   4.333  1.00  0.00
ATOM   1245  O4'   A A  59      -5.003  13.872   3.492  1.00  0.00
ATOM   1246  C3'   A A  59      -5.344  14.410   5.735  1.00  0.00
ATOM   1247  O3'   A A  59      -6.058  15.182   6.683  1.00  0.00
ATOM   1248  C2'   A A  59      -5.957  13.038   5.493  1.00  0.00
ATOM   1249  O2'   A A  59      -7.357  13.155   5.283  1.00  0.00
ATOM   1250  C1'   A A  59      -5.313  12.664   4.160  1.00  0.00
ATOM   1251  N9    A A  59      -4.078  11.868   4.339  1.00  0.00
ATOM   1252  C8    A A  59      -2.789  12.320   4.226  1.00  0.00
ATOM   1253  N7    A A  59      -1.884  11.395   4.436  1.00  0.00
ATOM   1254  C5    A A  59      -2.628  10.257   4.705  1.00  0.00
ATOM   1255  C6    A A  59      -2.259   8.935   5.009  1.00  0.00
ATOM   1256  N6    A A  59      -0.992   8.523   5.096  1.00  0.00
ATOM   1257  N1    A A  59      -3.248   8.042   5.224  1.00  0.00
ATOM   1258  C2    A A  59      -4.517   8.456   5.136  1.00  0.00
ATOM   1259  N3    A A  59      -4.989   9.669   4.857  1.00  0.00
ATOM   1260  C4    A A  59      -3.981  10.533   4.650  1.00  0.00
ATOM   1261  P     U A  60      -5.497  15.357   7.921  1.00  0.00
ATOM   1262  OP1   U A  60      -6.324  16.345   8.656  1.00  0.00
ATOM   1263  OP2   U A  60      -4.018  15.409   8.024  1.00  0.00
ATOM   1264  O5'   U A  60      -5.984  13.902   8.335  1.00  0.00
ATOM   1265  C5'   U A  60      -7.368  13.612   8.408  1.00  0.00
ATOM   1266  C4'   U A  60      -7.574  12.211   8.902  1.00  0.00
ATOM   1267  O4'   U A  60      -7.037  11.283   7.923  1.00  0.00
ATOM   1268  C3'   U A  60      -6.820  11.868  10.172  1.00  0.00
ATOM   1269  O3'   U A  60      -7.482  12.343  11.343  1.00  0.00
ATOM   1270  C2'   U A  60      -6.750  10.350  10.078  1.00  0.00
ATOM   1271  O2'   U A  60      -7.952   9.686  10.422  1.00  0.00
ATOM   1272  C1'   U A  60      -6.458  10.172   8.588  1.00  0.00
ATOM   1273  N1    U A  60      -4.950  10.186   8.384  1.00  0.00
ATOM   1274  C2    U A  60      -4.258   9.012   8.612  1.00  0.00
ATOM   1275  O2    U A  60      -4.783   8.007   9.058  1.00  0.00
ATOM   1276  N3    U A  60      -2.921   9.055   8.298  1.00  0.00
ATOM   1277  C4    U A  60      -2.222  10.131   7.791  1.00  0.00
ATOM   1278  O4    U A  60      -1.021  10.017   7.558  1.00  0.00
ATOM   1279  C5    U A  60      -3.010  11.313   7.583  1.00  0.00
ATOM   1280  C6    U A  60      -4.312  11.299   7.880  1.00  0.00
ATOM   1281  P     U A  61      -6.695  13.177  12.206  1.00  0.00
ATOM   1282  OP1   U A  61      -7.616  14.002  13.026  1.00  0.00
ATOM   1283  OP2   U A  61      -5.358  13.703  11.836  1.00  0.00
ATOM   1284  O5'   U A  61      -6.485  11.753  12.941  1.00  0.00
ATOM   1285  C5'   U A  61      -7.610  10.952  13.313  1.00  0.00
ATOM   1286  C4'   U A  61      -7.188   9.600  13.921  1.00  0.00
ATOM   1287  O4'   U A  61      -6.627   8.723  12.906  1.00  0.00
ATOM   1288  C3'   U A  61      -6.108   9.781  14.958  1.00  0.00
ATOM   1289  O3'   U A  61      -6.625   9.970  16.266  1.00  0.00
ATOM   1290  C2'   U A  61      -5.282   8.577  14.873  1.00  0.00
ATOM   1291  O2'   U A  61      -5.735   7.597  15.813  1.00  0.00
ATOM   1292  C1'   U A  61      -5.454   8.062  13.469  1.00  0.00
ATOM   1293  N1    U A  61      -4.213   8.415  12.693  1.00  0.00
ATOM   1294  C2    U A  61      -3.375   7.372  12.347  1.00  0.00
ATOM   1295  O2    U A  61      -3.617   6.209  12.614  1.00  0.00
ATOM   1296  N3    U A  61      -2.235   7.742  11.675  1.00  0.00
ATOM   1297  C4    U A  61      -1.857   9.021  11.323  1.00  0.00
ATOM   1298  O4    U A  61      -0.802   9.195  10.718  1.00  0.00
ATOM   1299  C5    U A  61      -2.779  10.048  11.718  1.00  0.00
ATOM   1300  C6    U A  61      -3.895   9.717  12.372  1.00  0.00
ATOM   1301  P     A A  62      -5.653  10.566  17.437  1.00  0.00
ATOM   1302  OP1   A A  62      -6.305  11.290  18.550  1.00  0.00
ATOM   1303  OP2   A A  62      -4.791  11.311  16.500  1.00  0.00
ATOM   1304  O5'   A A  62      -4.668   9.427  17.991  1.00  0.00
ATOM   1305  C5'   A A  62      -5.094   8.424  18.904  1.00  0.00
ATOM   1306  C4'   A A  62      -4.163   7.231  18.948  1.00  0.00
ATOM   1307  O4'   A A  62      -3.982   6.678  17.616  1.00  0.00
ATOM   1308  C3'   A A  62      -2.746   7.479  19.445  1.00  0.00
ATOM   1309  O3'   A A  62      -2.664   7.545  20.858  1.00  0.00
ATOM   1310  C2'   A A  62      -1.999   6.293  18.849  1.00  0.00
ATOM   1311  O2'   A A  62      -2.266   5.110  19.587  1.00  0.00
ATOM   1312  C1'   A A  62      -2.677   6.156  17.485  1.00  0.00
ATOM   1313  N9    A A  62      -1.908   6.919  16.387  1.00  0.00
ATOM   1314  C8    A A  62      -2.189   8.130  15.811  1.00  0.00
ATOM   1315  N7    A A  62      -1.385   8.445  14.823  1.00  0.00
ATOM   1316  C5    A A  62      -0.516   7.368  14.746  1.00  0.00
ATOM   1317  C6    A A  62       0.572   7.089  13.902  1.00  0.00
ATOM   1318  N6    A A  62       0.985   7.908  12.932  1.00  0.00
ATOM   1319  N1    A A  62       1.229   5.924  14.090  1.00  0.00
ATOM   1320  C2    A A  62       0.814   5.103  15.061  1.00  0.00
ATOM   1321  N3    A A  62      -0.194   5.255  15.917  1.00  0.00
ATOM   1322  C4    A A  62      -0.825   6.421  15.704  1.00  0.00
ATOM   1323  P     U A  63      -1.593   8.425  21.626  1.00  0.00
ATOM   1324  OP1   U A  63      -1.810   8.207  23.081  1.00  0.00
ATOM   1325  OP2   U A  63      -1.343   9.806  21.123  1.00  0.00
ATOM   1326  O5'   U A  63      -0.389   7.499  21.110  1.00  0.00
ATOM   1327  C5'   U A  63      -0.355   6.097  21.391  1.00  0.00
ATOM   1328  C4'   U A  63       0.902   5.449  20.823  1.00  0.00
ATOM   1329  O4'   U A  63       0.820   5.306  19.382  1.00  0.00
ATOM   1330  C3'   U A  63       2.221   6.155  21.063  1.00  0.00
ATOM   1331  O3'   U A  63       2.744   5.833  22.332  1.00  0.00
ATOM   1332  C2'   U A  63       3.114   5.601  19.961  1.00  0.00
ATOM   1333  O2'   U A  63       3.700   4.369  20.319  1.00  0.00
ATOM   1334  C1'   U A  63       2.117   5.400  18.818  1.00  0.00
ATOM   1335  N1    U A  63       2.101   6.539  17.956  1.00  0.00
ATOM   1336  C2    U A  63       3.075   6.611  16.978  1.00  0.00
ATOM   1337  O2    U A  63       3.821   5.685  16.714  1.00  0.00
ATOM   1338  N3    U A  63       3.146   7.814  16.317  1.00  0.00
ATOM   1339  C4    U A  63       2.359   8.926  16.531  1.00  0.00
ATOM   1340  O4    U A  63       2.542   9.936  15.855  1.00  0.00
ATOM   1341  C5    U A  63       1.372   8.773  17.563  1.00  0.00
ATOM   1342  C6    U A  63       1.281   7.614  18.221  1.00  0.00
ATOM   1343  P     G A  64       4.010   6.808  23.023  1.00  0.00
ATOM   1344  OP1   G A  64       4.247   6.350  24.402  1.00  0.00
ATOM   1345  OP2   G A  64       3.509   8.162  22.727  1.00  0.00
ATOM   1346  O5'   G A  64       5.383   6.662  22.219  1.00  0.00
ATOM   1347  C5'   G A  64       6.142   5.482  22.287  1.00  0.00
ATOM   1348  C4'   G A  64       7.218   5.522  21.227  1.00  0.00
ATOM   1349  O4'   G A  64       6.616   5.559  19.918  1.00  0.00
ATOM   1350  C3'   G A  64       8.105   6.757  21.253  1.00  0.00
ATOM   1351  O3'   G A  64       9.080   6.590  22.227  1.00  0.00
ATOM   1352  C2'   G A  64       8.661   6.741  19.835  1.00  0.00
ATOM   1353  O2'   G A  64       9.625   5.751  19.569  1.00  0.00
ATOM   1354  C1'   G A  64       7.379   6.421  19.087  1.00  0.00
ATOM   1355  N9    G A  64       6.632   7.671  18.735  1.00  0.00
ATOM   1356  C8    G A  64       5.425   8.078  19.250  1.00  0.00
ATOM   1357  N7    G A  64       4.947   9.141  18.664  1.00  0.00
ATOM   1358  C5    G A  64       5.890   9.457  17.704  1.00  0.00
ATOM   1359  C6    G A  64       5.925  10.511  16.756  1.00  0.00
ATOM   1360  O6    G A  64       5.091  11.408  16.576  1.00  0.00
ATOM   1361  N1    G A  64       7.071  10.465  15.967  1.00  0.00
ATOM   1362  C2    G A  64       8.062   9.518  16.078  1.00  0.00
ATOM   1363  N2    G A  64       9.090   9.637  15.227  1.00  0.00
ATOM   1364  N3    G A  64       8.043   8.533  16.954  1.00  0.00
ATOM   1365  C4    G A  64       6.940   8.559  17.731  1.00  0.00
ATOM   1366  P     U A  65       9.532   7.702  22.993  1.00  0.00
ATOM   1367  OP1   U A  65      10.282   6.784  23.888  1.00  0.00
ATOM   1368  OP2   U A  65       8.676   8.799  23.528  1.00  0.00
ATOM   1369  O5'   U A  65      10.558   8.457  22.015  1.00  0.00
ATOM   1370  C5'   U A  65      11.819   7.958  21.636  1.00  0.00
ATOM   1371  C4'   U A  65      12.258   8.628  20.348  1.00  0.00
ATOM   1372  O4'   U A  65      11.162   8.716  19.388  1.00  0.00
ATOM   1373  C3'   U A  65      12.680  10.079  20.470  1.00  0.00
ATOM   1374  O3'   U A  65      13.952  10.247  21.070  1.00  0.00
ATOM   1375  C2'   U A  65      12.727  10.433  18.999  1.00  0.00
ATOM   1376  O2'   U A  65      13.803   9.854  18.307  1.00  0.00
ATOM   1377  C1'   U A  65      11.441   9.786  18.517  1.00  0.00
ATOM   1378  N1    U A  65      10.351  10.728  18.523  1.00  0.00
ATOM   1379  C2    U A  65      10.236  11.722  17.570  1.00  0.00
ATOM   1380  O2    U A  65      11.090  11.938  16.729  1.00  0.00
ATOM   1381  N3    U A  65       9.079  12.460  17.637  1.00  0.00
ATOM   1382  C4    U A  65       8.048  12.307  18.541  1.00  0.00
ATOM   1383  O4    U A  65       7.070  13.048  18.475  1.00  0.00
ATOM   1384  C5    U A  65       8.242  11.255  19.499  1.00  0.00
ATOM   1385  C6    U A  65       9.358  10.522  19.456  1.00  0.00
ATOM   1386  P     C A  66      14.258  11.526  21.898  1.00  0.00
ATOM   1387  OP1   C A  66      15.573  11.252  22.544  1.00  0.00
ATOM   1388  OP2   C A  66      13.241  12.353  22.617  1.00  0.00
ATOM   1389  O5'   C A  66      14.531  12.206  20.473  1.00  0.00
ATOM   1390  C5'   C A  66      15.833  12.678  20.126  1.00  0.00
ATOM   1391  C4'   C A  66      15.838  13.326  18.753  1.00  0.00
ATOM   1392  O4'   C A  66      14.670  12.923  17.991  1.00  0.00
ATOM   1393  C3'   C A  66      15.742  14.838  18.722  1.00  0.00
ATOM   1394  O3'   C A  66      16.947  15.477  19.005  1.00  0.00
ATOM   1395  C2'   C A  66      15.266  15.119  17.316  1.00  0.00
ATOM   1396  O2'   C A  66      16.293  15.070  16.351  1.00  0.00
ATOM   1397  C1'   C A  66      14.272  13.983  17.120  1.00  0.00
ATOM   1398  N1    C A  66      12.874  14.500  17.632  1.00  0.00
ATOM   1399  C2    C A  66      12.125  15.370  16.831  1.00  0.00
ATOM   1400  O2    C A  66      12.642  15.826  15.798  1.00  0.00
ATOM   1401  N3    C A  66      10.862  15.689  17.205  1.00  0.00
ATOM   1402  C4    C A  66      10.348  15.176  18.324  1.00  0.00
ATOM   1403  N4    C A  66       9.101  15.519  18.652  1.00  0.00
ATOM   1404  C5    C A  66      11.091  14.293  19.149  1.00  0.00
ATOM   1405  C6    C A  66      12.337  13.980  18.776  1.00  0.00
ATOM   1406  P     C A  67      16.981  16.442  20.334  1.00  0.00
ATOM   1407  OP1   C A  67      18.427  16.615  20.632  1.00  0.00
ATOM   1408  OP2   C A  67      15.980  16.595  21.421  1.00  0.00
ATOM   1409  O5'   C A  67      16.586  17.408  19.144  1.00  0.00
ATOM   1410  C5'   C A  67      17.490  17.592  18.061  1.00  0.00
ATOM   1411  C4'   C A  67      16.952  18.610  17.109  1.00  0.00
ATOM   1412  O4'   C A  67      15.790  18.073  16.439  1.00  0.00
ATOM   1413  C3'   C A  67      16.478  19.909  17.732  1.00  0.00
ATOM   1414  O3'   C A  67      17.567  20.795  17.959  1.00  0.00
ATOM   1415  C2'   C A  67      15.503  20.418  16.682  1.00  0.00
ATOM   1416  O2'   C A  67      16.137  21.056  15.596  1.00  0.00
ATOM   1417  C1'   C A  67      14.871  19.114  16.188  1.00  0.00
ATOM   1418  N1    C A  67      13.635  18.877  16.911  1.00  0.00
ATOM   1419  C2    C A  67      12.490  19.627  16.620  1.00  0.00
ATOM   1420  O2    C A  67      12.560  20.514  15.752  1.00  0.00
ATOM   1421  N3    C A  67      11.343  19.367  17.291  1.00  0.00
ATOM   1422  C4    C A  67      11.314  18.407  18.216  1.00  0.00
ATOM   1423  N4    C A  67      10.161  18.186  18.852  1.00  0.00
ATOM   1424  C5    C A  67      12.464  17.635  18.526  1.00  0.00
ATOM   1425  C6    C A  67      13.594  17.896  17.860  1.00  0.00
ATOM   1426  P     A A  68      17.781  22.610  18.709  1.00  0.00
ATOM   1427  OP1   A A  68      17.898  23.206  20.067  1.00  0.00
ATOM   1428  OP2   A A  68      17.244  21.230  18.553  1.00  0.00
ATOM   1429  O5'   A A  68      16.914  23.573  17.780  1.00  0.00
ATOM   1430  C5'   A A  68      15.611  23.966  18.181  1.00  0.00
ATOM   1431  C4'   A A  68      15.152  25.179  17.408  1.00  0.00
ATOM   1432  O4'   A A  68      14.680  24.772  16.092  1.00  0.00
ATOM   1433  C3'   A A  68      13.945  25.840  18.052  1.00  0.00
ATOM   1434  O3'   A A  68      14.341  26.743  19.074  1.00  0.00
ATOM   1435  C2'   A A  68      13.237  26.489  16.871  1.00  0.00
ATOM   1436  O2'   A A  68      13.801  27.729  16.482  1.00  0.00
ATOM   1437  C1'   A A  68      13.467  25.443  15.780  1.00  0.00
ATOM   1438  N9    A A  68      12.258  23.751  18.354  1.00  0.00
ATOM   1439  C8    A A  68      12.889  22.666  18.905  1.00  0.00
ATOM   1440  N7    A A  68      12.083  21.858  19.551  1.00  0.00
ATOM   1441  C5    A A  68      10.838  22.453  19.416  1.00  0.00
ATOM   1442  C6    A A  68       9.561  22.088  19.876  1.00  0.00
ATOM   1443  N6    A A  68       9.319  20.989  20.594  1.00  0.00
ATOM   1444  N1    A A  68       8.528  22.902  19.568  1.00  0.00
ATOM   1445  C2    A A  68       8.771  24.003  18.848  1.00  0.00
ATOM   1446  N3    A A  68       9.925  24.450  18.359  1.00  0.00
ATOM   1447  C4    A A  68      10.931  23.620  18.682  1.00  0.00
TER   
END   
