# Supplementary material for: RPocket: an intuitive database of RNA pocket topology information with RNA-ligand data resources
Source: BMC Bioinformatics. 2021 Sep 8;22:428. doi: 10.1186/s12859-021-04349-4 (PMC8424408; doi:10.1186/s12859-021-04349-4)
Supplement: Supplementary file 7 — Additional file 7. Folder S3: Nine other experimental structures and their modeling structures and pockets. [file 12859_2021_4349_MOESM7_ESM.zip › 12859_2021_4349_MOESM7_ESM/3GOT_s2.pdb]

ATOM      1  P     G A   1       9.834   0.512  -1.562  1.00  0.00
ATOM      2  OP1   G A   1       8.398   0.543  -1.922  1.00  0.00
ATOM      3  OP2   G A   1      10.351  -0.572  -0.699  1.00  0.00
ATOM      4  O5'   G A   1      10.768   0.434  -2.860  1.00  0.00
ATOM      5  C5'   G A   1      11.014   1.601  -3.633  1.00  0.00
ATOM      6  C4'   G A   1      11.993   1.328  -4.745  1.00  0.00
ATOM      7  O4'   G A   1      13.352   1.493  -4.264  1.00  0.00
ATOM      8  C3'   G A   1      11.960  -0.087  -5.300  1.00  0.00
ATOM      9  O3'   G A   1      10.912  -0.318  -6.226  1.00  0.00
ATOM     10  C2'   G A   1      13.353  -0.259  -5.886  1.00  0.00
ATOM     11  O2'   G A   1      13.433   0.320  -7.177  1.00  0.00
ATOM     12  C1'   G A   1      14.194   0.556  -4.900  1.00  0.00
ATOM     13  N9    G A   1      14.764  -0.335  -3.902  1.00  0.00
ATOM     14  C8    G A   1      14.180  -0.764  -2.734  1.00  0.00
ATOM     15  N7    G A   1      14.836  -1.733  -2.156  1.00  0.00
ATOM     16  C5    G A   1      15.918  -1.957  -2.986  1.00  0.00
ATOM     17  C6    G A   1      16.983  -2.889  -2.883  1.00  0.00
ATOM     18  O6    G A   1      17.182  -3.731  -1.998  1.00  0.00
ATOM     19  N1    G A   1      17.874  -2.782  -3.948  1.00  0.00
ATOM     20  C2    G A   1      17.753  -1.887  -4.984  1.00  0.00
ATOM     21  N2    G A   1      18.712  -1.933  -5.919  1.00  0.00
ATOM     22  N3    G A   1      16.770  -1.016  -5.094  1.00  0.00
ATOM     23  C4    G A   1      15.892  -1.103  -4.072  1.00  0.00
ATOM     24  P     G A   2      10.272  -1.966  -6.341  1.00  0.00
ATOM     25  OP1   G A   2       9.032  -2.063  -7.143  1.00  0.00
ATOM     26  OP2   G A   2      10.275  -2.334  -4.906  1.00  0.00
ATOM     27  O5'   G A   2      11.402  -2.898  -6.988  1.00  0.00
ATOM     28  C5'   G A   2      11.544  -2.879  -8.398  1.00  0.00
ATOM     29  C4'   G A   2      12.935  -3.248  -8.842  1.00  0.00
ATOM     30  O4'   G A   2      13.920  -2.779  -7.885  1.00  0.00
ATOM     31  C3'   G A   2      13.244  -4.730  -8.930  1.00  0.00
ATOM     32  O3'   G A   2      12.654  -5.369 -10.041  1.00  0.00
ATOM     33  C2'   G A   2      14.764  -4.715  -8.968  1.00  0.00
ATOM     34  O2'   G A   2      15.237  -4.268 -10.228  1.00  0.00
ATOM     35  C1'   G A   2      15.049  -3.631  -7.930  1.00  0.00
ATOM     36  N9    G A   2      15.232  -4.417  -6.643  1.00  0.00
ATOM     37  C8    G A   2      14.406  -4.209  -5.565  1.00  0.00
ATOM     38  N7    G A   2      14.826  -4.790  -4.475  1.00  0.00
ATOM     39  C5    G A   2      15.999  -5.418  -4.850  1.00  0.00
ATOM     40  C6    G A   2      16.905  -6.209  -4.098  1.00  0.00
ATOM     41  O6    G A   2      16.840  -6.518  -2.901  1.00  0.00
ATOM     42  N1    G A   2      17.972  -6.657  -4.871  1.00  0.00
ATOM     43  C2    G A   2      18.146  -6.376  -6.205  1.00  0.00
ATOM     44  N2    G A   2      19.239  -6.896  -6.781  1.00  0.00
ATOM     45  N3    G A   2      17.313  -5.644  -6.918  1.00  0.00
ATOM     46  C4    G A   2      16.268  -5.199  -6.188  1.00  0.00
ATOM     47  P     A A   3      11.732  -6.712  -9.723  1.00  0.00
ATOM     48  OP1   A A   3      11.024  -7.044 -10.990  1.00  0.00
ATOM     49  OP2   A A   3      11.091  -7.024  -8.422  1.00  0.00
ATOM     50  O5'   A A   3      13.166  -7.408  -9.757  1.00  0.00
ATOM     51  C5'   A A   3      14.008  -7.310 -10.923  1.00  0.00
ATOM     52  C4'   A A   3      15.214  -8.203 -10.771  1.00  0.00
ATOM     53  O4'   A A   3      16.142  -7.636  -9.810  1.00  0.00
ATOM     54  C3'   A A   3      14.924  -9.581 -10.211  1.00  0.00
ATOM     55  O3'   A A   3      14.424 -10.473 -11.182  1.00  0.00
ATOM     56  C2'   A A   3      16.285 -10.005  -9.687  1.00  0.00
ATOM     57  O2'   A A   3      17.149 -10.441 -10.713  1.00  0.00
ATOM     58  C1'   A A   3      16.792  -8.685  -9.105  1.00  0.00
ATOM     59  N9    A A   3      16.465  -8.573  -7.699  1.00  0.00
ATOM     60  C8    A A   3      15.369  -7.984  -7.124  1.00  0.00
ATOM     61  N7    A A   3      15.292  -8.162  -5.827  1.00  0.00
ATOM     62  C5    A A   3      16.413  -8.921  -5.529  1.00  0.00
ATOM     63  C6    A A   3      16.908  -9.443  -4.321  1.00  0.00
ATOM     64  N6    A A   3      16.309  -9.271  -3.141  1.00  0.00
ATOM     65  N1    A A   3      18.053 -10.157  -4.370  1.00  0.00
ATOM     66  C2    A A   3      18.653 -10.329  -5.554  1.00  0.00
ATOM     67  N3    A A   3      18.285  -9.887  -6.754  1.00  0.00
ATOM     68  C4    A A   3      17.144  -9.182  -6.672  1.00  0.00
ATOM     69  P     C A   4      13.211 -11.366 -10.783  1.00  0.00
ATOM     70  OP1   C A   4      12.327 -11.410 -11.974  1.00  0.00
ATOM     71  OP2   C A   4      12.697 -10.797  -9.508  1.00  0.00
ATOM     72  O5'   C A   4      13.772 -12.822 -10.470  1.00  0.00
ATOM     73  C5'   C A   4      14.818 -13.377 -11.247  1.00  0.00
ATOM     74  C4'   C A   4      15.772 -14.132 -10.366  1.00  0.00
ATOM     75  O4'   C A   4      16.473 -13.214  -9.488  1.00  0.00
ATOM     76  C3'   C A   4      15.148 -15.137  -9.415  1.00  0.00
ATOM     77  O3'   C A   4      14.870 -16.358 -10.091  1.00  0.00
ATOM     78  C2'   C A   4      16.261 -15.309  -8.391  1.00  0.00
ATOM     79  O2'   C A   4      17.289 -16.170  -8.834  1.00  0.00
ATOM     80  C1'   C A   4      16.785 -13.875  -8.273  1.00  0.00
ATOM     81  N1    C A   4      16.144 -13.173  -7.148  1.00  0.00
ATOM     82  C2    C A   4      16.567 -13.472  -5.848  1.00  0.00
ATOM     83  O2    C A   4      17.431 -14.351  -5.689  1.00  0.00
ATOM     84  N3    C A   4      16.025 -12.798  -4.806  1.00  0.00
ATOM     85  C4    C A   4      15.099 -11.863  -5.026  1.00  0.00
ATOM     86  N4    C A   4      14.593 -11.225  -3.968  1.00  0.00
ATOM     87  C5    C A   4      14.656 -11.545  -6.335  1.00  0.00
ATOM     88  C6    C A   4      15.195 -12.213  -7.361  1.00  0.00
ATOM     89  P     A A   5      13.674 -17.315  -9.538  1.00  0.00
ATOM     90  OP1   A A   5      13.348 -18.069 -10.789  1.00  0.00
ATOM     91  OP2   A A   5      12.664 -16.374  -8.958  1.00  0.00
ATOM     92  O5'   A A   5      14.047 -18.306  -8.358  1.00  0.00
ATOM     93  C5'   A A   5      15.297 -18.951  -8.296  1.00  0.00
ATOM     94  C4'   A A   5      15.561 -19.403  -6.880  1.00  0.00
ATOM     95  O4'   A A   5      16.039 -18.291  -6.077  1.00  0.00
ATOM     96  C3'   A A   5      14.372 -19.951  -6.102  1.00  0.00
ATOM     97  O3'   A A   5      14.082 -21.324  -6.411  1.00  0.00
ATOM     98  C2'   A A   5      14.827 -19.768  -4.654  1.00  0.00
ATOM     99  O2'   A A   5      15.674 -20.818  -4.238  1.00  0.00
ATOM    100  C1'   A A   5      15.654 -18.482  -4.730  1.00  0.00
ATOM    101  N9    A A   5      14.924 -17.259  -4.259  1.00  0.00
ATOM    102  C8    A A   5      14.255 -16.324  -5.005  1.00  0.00
ATOM    103  N7    A A   5      13.681 -15.387  -4.287  1.00  0.00
ATOM    104  C5    A A   5      13.992 -15.732  -2.982  1.00  0.00
ATOM    105  C6    A A   5      13.678 -15.138  -1.746  1.00  0.00
ATOM    106  N6    A A   5      12.951 -14.025  -1.625  1.00  0.00
ATOM    107  N1    A A   5      14.144 -15.735  -0.628  1.00  0.00
ATOM    108  C2    A A   5      14.874 -16.849  -0.752  1.00  0.00
ATOM    109  N3    A A   5      15.235 -17.500  -1.855  1.00  0.00
ATOM    110  C4    A A   5      14.756 -16.883  -2.948  1.00  0.00
ATOM    111  P     U A   6      12.305 -21.930  -6.348  1.00  0.00
ATOM    112  OP1   U A   6      13.775 -22.225  -6.379  1.00  0.00
ATOM    113  OP2   U A   6      11.411 -22.559  -7.365  1.00  0.00
ATOM    114  O5'   U A   6      11.778 -22.264  -4.875  1.00  0.00
ATOM    115  C5'   U A   6      12.496 -21.765  -3.740  1.00  0.00
ATOM    116  C4'   U A   6      11.814 -22.069  -2.411  1.00  0.00
ATOM    117  O4'   U A   6      12.641 -21.354  -1.450  1.00  0.00
ATOM    118  C3'   U A   6      10.402 -21.513  -2.204  1.00  0.00
ATOM    119  O3'   U A   6       9.436 -22.540  -2.257  1.00  0.00
ATOM    120  C2'   U A   6      10.410 -21.006  -0.774  1.00  0.00
ATOM    121  O2'   U A   6      10.245 -22.071   0.122  1.00  0.00
ATOM    122  C1'   U A   6      11.842 -20.506  -0.656  1.00  0.00
ATOM    123  N1    U A   6      11.918 -19.145  -1.199  1.00  0.00
ATOM    124  C2    U A   6      11.849 -18.070  -0.332  1.00  0.00
ATOM    125  O2    U A   6      11.713 -18.195   0.872  1.00  0.00
ATOM    126  N3    U A   6      11.944 -16.836  -0.929  1.00  0.00
ATOM    127  C4    U A   6      12.098 -16.574  -2.274  1.00  0.00
ATOM    128  O4    U A   6      12.170 -15.410  -2.660  1.00  0.00
ATOM    129  C5    U A   6      12.160 -17.741  -3.108  1.00  0.00
ATOM    130  C6    U A   6      12.070 -18.954  -2.555  1.00  0.00
ATOM    131  P     A A   7       7.540 -22.049  -2.395  1.00  0.00
ATOM    132  OP1   A A   7       6.805 -23.330  -2.214  1.00  0.00
ATOM    133  OP2   A A   7       7.832 -21.546  -3.753  1.00  0.00
ATOM    134  O5'   A A   7       6.748 -20.897  -1.635  1.00  0.00
ATOM    135  C5'   A A   7       5.855 -21.207  -0.543  1.00  0.00
ATOM    136  C4'   A A   7       6.198 -20.366   0.672  1.00  0.00
ATOM    137  O4'   A A   7       7.545 -19.834   0.539  1.00  0.00
ATOM    138  C3'   A A   7       5.351 -19.138   0.948  1.00  0.00
ATOM    139  O3'   A A   7       4.171 -19.486   1.649  1.00  0.00
ATOM    140  C2'   A A   7       6.280 -18.321   1.830  1.00  0.00
ATOM    141  O2'   A A   7       6.326 -18.855   3.135  1.00  0.00
ATOM    142  C1'   A A   7       7.633 -18.578   1.176  1.00  0.00
ATOM    143  N9    A A   7       7.911 -17.458   0.168  1.00  0.00
ATOM    144  C8    A A   7       8.393 -17.647  -1.101  1.00  0.00
ATOM    145  N7    A A   7       8.889 -16.562  -1.646  1.00  0.00
ATOM    146  C5    A A   7       8.720 -15.593  -0.669  1.00  0.00
ATOM    147  C6    A A   7       9.041 -14.225  -0.628  1.00  0.00
ATOM    148  N6    A A   7       9.625 -13.572  -1.636  1.00  0.00
ATOM    149  N1    A A   7       8.738 -13.544   0.498  1.00  0.00
ATOM    150  C2    A A   7       8.154 -14.199   1.507  1.00  0.00
ATOM    151  N3    A A   7       7.805 -15.481   1.587  1.00  0.00
ATOM    152  C4    A A   7       8.118 -16.130   0.453  1.00  0.00
ATOM    153  P     U A   8       3.319 -18.564   1.738  1.00  0.00
ATOM    154  OP1   U A   8       2.193 -19.048   2.574  1.00  0.00
ATOM    155  OP2   U A   8       3.249 -18.677   0.261  1.00  0.00
ATOM    156  O5'   U A   8       3.569 -17.035   2.101  1.00  0.00
ATOM    157  C5'   U A   8       3.891 -16.652   3.439  1.00  0.00
ATOM    158  C4'   U A   8       4.622 -15.325   3.460  1.00  0.00
ATOM    159  O4'   U A   8       5.676 -15.323   2.463  1.00  0.00
ATOM    160  C3'   U A   8       3.833 -14.059   3.164  1.00  0.00
ATOM    161  O3'   U A   8       3.173 -13.573   4.320  1.00  0.00
ATOM    162  C2'   U A   8       4.931 -13.085   2.776  1.00  0.00
ATOM    163  O2'   U A   8       5.569 -12.526   3.902  1.00  0.00
ATOM    164  C1'   U A   8       5.929 -13.992   2.058  1.00  0.00
ATOM    165  N1    U A   8       5.685 -13.848   0.640  1.00  0.00
ATOM    166  C2    U A   8       6.110 -12.736  -0.062  1.00  0.00
ATOM    167  O2    U A   8       6.616 -11.766   0.475  1.00  0.00
ATOM    168  N3    U A   8       5.921 -12.799  -1.421  1.00  0.00
ATOM    169  C4    U A   8       5.361 -13.839  -2.133  1.00  0.00
ATOM    170  O4    U A   8       5.258 -13.750  -3.354  1.00  0.00
ATOM    171  C5    U A   8       4.944 -14.956  -1.334  1.00  0.00
ATOM    172  C6    U A   8       5.116 -14.922  -0.010  1.00  0.00
ATOM    173  P     A A   9       2.093 -12.606   4.137  1.00  0.00
ATOM    174  OP1   A A   9       1.810 -12.425   5.586  1.00  0.00
ATOM    175  OP2   A A   9       0.958 -12.748   3.185  1.00  0.00
ATOM    176  O5'   A A   9       3.012 -11.397   3.616  1.00  0.00
ATOM    177  C5'   A A   9       3.791 -10.604   4.529  1.00  0.00
ATOM    178  C4'   A A   9       4.527  -9.460   3.823  1.00  0.00
ATOM    179  O4'   A A   9       5.528  -9.978   2.895  1.00  0.00
ATOM    180  C3'   A A   9       3.724  -8.394   3.063  1.00  0.00
ATOM    181  O3'   A A   9       4.168  -7.064   3.374  1.00  0.00
ATOM    182  C2'   A A   9       4.034  -8.701   1.603  1.00  0.00
ATOM    183  O2'   A A   9       4.001  -7.565   0.766  1.00  0.00
ATOM    184  C1'   A A   9       5.453  -9.267   1.672  1.00  0.00
ATOM    185  N9    A A   9       5.735  -9.876   0.591  1.00  0.00
ATOM    186  C8    A A   9       4.856 -10.814   0.117  1.00  0.00
ATOM    187  N7    A A   9       4.970 -11.044  -1.170  1.00  0.00
ATOM    188  C5    A A   9       5.993 -10.199  -1.568  1.00  0.00
ATOM    189  C6    A A   9       6.595  -9.966  -2.818  1.00  0.00
ATOM    190  N6    A A   9       6.236 -10.594  -3.940  1.00  0.00
ATOM    191  N1    A A   9       7.590  -9.055  -2.873  1.00  0.00
ATOM    192  C2    A A   9       7.949  -8.427  -1.748  1.00  0.00
ATOM    193  N3    A A   9       7.460  -8.561  -0.517  1.00  0.00
ATOM    194  C4    A A   9       6.473  -9.472  -0.496  1.00  0.00
ATOM    195  P     A A  10       3.285  -5.716   2.963  1.00  0.00
ATOM    196  OP1   A A  10       2.613  -4.613   3.687  1.00  0.00
ATOM    197  OP2   A A  10       2.523  -6.855   2.394  1.00  0.00
ATOM    198  O5'   A A  10       4.056  -5.110   1.702  1.00  0.00
ATOM    199  C5'   A A  10       4.907  -3.982   1.822  1.00  0.00
ATOM    200  C4'   A A  10       5.488  -3.630   0.477  1.00  0.00
ATOM    201  O4'   A A  10       6.158  -4.792  -0.076  1.00  0.00
ATOM    202  C3'   A A  10       4.485  -3.213  -0.589  1.00  0.00
ATOM    203  O3'   A A  10       4.150  -1.834  -0.485  1.00  0.00
ATOM    204  C2'   A A  10       5.195  -3.596  -1.886  1.00  0.00
ATOM    205  O2'   A A  10       6.129  -2.600  -2.275  1.00  0.00
ATOM    206  C1'   A A  10       5.991  -4.836  -1.472  1.00  0.00
ATOM    207  N9    A A  10       5.309  -6.127  -1.718  1.00  0.00
ATOM    208  C8    A A  10       4.329  -6.783  -1.020  1.00  0.00
ATOM    209  N7    A A  10       3.780  -7.774  -1.683  1.00  0.00
ATOM    210  C5    A A  10       4.445  -7.768  -2.899  1.00  0.00
ATOM    211  C6    A A  10       4.328  -8.574  -4.045  1.00  0.00
ATOM    212  N6    A A  10       3.463  -9.585  -4.152  1.00  0.00
ATOM    213  N1    A A  10       5.141  -8.302  -5.088  1.00  0.00
ATOM    214  C2    A A  10       6.008  -7.289  -4.979  1.00  0.00
ATOM    215  N3    A A  10       6.211  -6.462  -3.955  1.00  0.00
ATOM    216  C4    A A  10       5.388  -6.758  -2.936  1.00  0.00
ATOM    217  P     U A  11       3.035  -1.172  -1.347  1.00  0.00
ATOM    218  OP1   U A  11       2.438   0.184  -1.334  1.00  0.00
ATOM    219  OP2   U A  11       2.311  -2.300  -0.720  1.00  0.00
ATOM    220  O5'   U A  11       3.269  -1.658  -2.857  1.00  0.00
ATOM    221  C5'   U A  11       4.174  -0.966  -3.705  1.00  0.00
ATOM    222  C4'   U A  11       3.805  -1.111  -5.162  1.00  0.00
ATOM    223  O4'   U A  11       3.965  -2.494  -5.567  1.00  0.00
ATOM    224  C3'   U A  11       2.368  -0.768  -5.546  1.00  0.00
ATOM    225  O3'   U A  11       2.147   0.620  -5.727  1.00  0.00
ATOM    226  C2'   U A  11       2.162  -1.571  -6.824  1.00  0.00
ATOM    227  O2'   U A  11       2.740  -0.895  -7.939  1.00  0.00
ATOM    228  C1'   U A  11       2.974  -2.833  -6.519  1.00  0.00
ATOM    229  N1    U A  11       2.191  -3.943  -6.014  1.00  0.00
ATOM    230  C2    U A  11       1.380  -4.644  -6.887  1.00  0.00
ATOM    231  O2    U A  11       1.292  -4.374  -8.072  1.00  0.00
ATOM    232  N3    U A  11       0.672  -5.676  -6.322  1.00  0.00
ATOM    233  C4    U A  11       0.692  -6.070  -5.000  1.00  0.00
ATOM    234  O4    U A  11      -0.000  -7.019  -4.640  1.00  0.00
ATOM    235  C5    U A  11       1.557  -5.293  -4.156  1.00  0.00
ATOM    236  C6    U A  11       2.257  -4.284  -4.681  1.00  0.00
ATOM    237  P     C A  12       0.664   1.248  -5.485  1.00  0.00
ATOM    238  OP1   C A  12       0.748   2.731  -5.663  1.00  0.00
ATOM    239  OP2   C A  12       0.214   0.647  -4.229  1.00  0.00
ATOM    240  O5'   C A  12      -0.206   0.762  -6.753  1.00  0.00
ATOM    241  C5'   C A  12       0.092   1.286  -8.070  1.00  0.00
ATOM    242  C4'   C A  12      -0.644   0.501  -9.139  1.00  0.00
ATOM    243  O4'   C A  12      -0.302  -0.918  -9.054  1.00  0.00
ATOM    244  C3'   C A  12      -2.163   0.569  -8.929  1.00  0.00
ATOM    245  O3'   C A  12      -2.714   0.422 -10.273  1.00  0.00
ATOM    246  C2'   C A  12      -2.479  -0.694  -8.098  1.00  0.00
ATOM    247  O2'   C A  12      -3.767  -1.261  -8.264  1.00  0.00
ATOM    248  C1'   C A  12      -1.470  -1.623  -8.716  1.00  0.00
ATOM    249  N1    C A  12      -1.417  -2.610  -8.169  1.00  0.00
ATOM    250  C2    C A  12      -2.100  -3.809  -8.399  1.00  0.00
ATOM    251  O2    C A  12      -2.307  -4.163  -9.573  1.00  0.00
ATOM    252  N3    C A  12      -2.517  -4.545  -7.341  1.00  0.00
ATOM    253  C4    C A  12      -2.274  -4.124  -6.099  1.00  0.00
ATOM    254  N4    C A  12      -2.704  -4.883  -5.088  1.00  0.00
ATOM    255  C5    C A  12      -1.583  -2.912  -5.844  1.00  0.00
ATOM    256  C6    C A  12      -1.174  -2.188  -6.892  1.00  0.00
ATOM    257  P     G A  13      -3.744   1.343 -10.559  1.00  0.00
ATOM    258  OP1   G A  13      -2.749   1.973 -11.464  1.00  0.00
ATOM    259  OP2   G A  13      -4.290   2.118  -9.423  1.00  0.00
ATOM    260  O5'   G A  13      -4.980   0.861 -11.421  1.00  0.00
ATOM    261  C5'   G A  13      -4.757   0.006 -12.537  1.00  0.00
ATOM    262  C4'   G A  13      -5.544  -1.284 -12.448  1.00  0.00
ATOM    263  O4'   G A  13      -4.925  -2.196 -11.508  1.00  0.00
ATOM    264  C3'   G A  13      -6.970  -1.200 -11.946  1.00  0.00
ATOM    265  O3'   G A  13      -7.866  -0.751 -12.928  1.00  0.00
ATOM    266  C2'   G A  13      -7.256  -2.632 -11.525  1.00  0.00
ATOM    267  O2'   G A  13      -7.487  -3.480 -12.618  1.00  0.00
ATOM    268  C1'   G A  13      -5.919  -3.025 -10.925  1.00  0.00
ATOM    269  N9    G A  13      -5.846  -2.834  -9.427  1.00  0.00
ATOM    270  C8    G A  13      -5.105  -1.902  -8.741  1.00  0.00
ATOM    271  N7    G A  13      -5.169  -2.045  -7.445  1.00  0.00
ATOM    272  C5    G A  13      -6.000  -3.135  -7.261  1.00  0.00
ATOM    273  C6    G A  13      -6.445  -3.765  -6.070  1.00  0.00
ATOM    274  O6    G A  13      -6.177  -3.468  -4.900  1.00  0.00
ATOM    275  N1    G A  13      -7.284  -4.844  -6.335  1.00  0.00
ATOM    276  C2    G A  13      -7.648  -5.264  -7.592  1.00  0.00
ATOM    277  N2    G A  13      -8.465  -6.325  -7.647  1.00  0.00
ATOM    278  N3    G A  13      -7.244  -4.688  -8.707  1.00  0.00
ATOM    279  C4    G A  13      -6.429  -3.637  -8.474  1.00  0.00
ATOM    280  P     C A  14      -9.211   0.214 -12.474  1.00  0.00
ATOM    281  OP1   C A  14      -9.900   0.702 -13.676  1.00  0.00
ATOM    282  OP2   C A  14      -8.860   1.227 -11.442  1.00  0.00
ATOM    283  O5'   C A  14     -10.119  -0.957 -11.857  1.00  0.00
ATOM    284  C5'   C A  14     -10.826  -1.884 -12.705  1.00  0.00
ATOM    285  C4'   C A  14     -11.571  -2.922 -11.877  1.00  0.00
ATOM    286  O4'   C A  14     -10.659  -3.598 -10.985  1.00  0.00
ATOM    287  C3'   C A  14     -12.598  -2.367 -10.911  1.00  0.00
ATOM    288  O3'   C A  14     -13.779  -2.177 -11.572  1.00  0.00
ATOM    289  C2'   C A  14     -12.784  -3.511  -9.925  1.00  0.00
ATOM    290  O2'   C A  14     -13.528  -4.625 -10.416  1.00  0.00
ATOM    291  C1'   C A  14     -11.329  -3.898  -9.764  1.00  0.00
ATOM    292  N1    C A  14     -10.611  -3.295  -8.653  1.00  0.00
ATOM    293  C2    C A  14     -10.804  -3.815  -7.369  1.00  0.00
ATOM    294  O2    C A  14     -11.558  -4.793  -7.227  1.00  0.00
ATOM    295  N3    C A  14     -10.168  -3.239  -6.321  1.00  0.00
ATOM    296  C4    C A  14      -9.368  -2.190  -6.521  1.00  0.00
ATOM    297  N4    C A  14      -8.762  -1.656  -5.458  1.00  0.00
ATOM    298  C5    C A  14      -9.159  -1.648  -7.814  1.00  0.00
ATOM    299  C6    C A  14      -9.789  -2.220  -8.846  1.00  0.00
ATOM    300  P     G A  15     -14.783  -1.101 -11.053  1.00  0.00
ATOM    301  OP1   G A  15     -15.839  -0.984 -12.084  1.00  0.00
ATOM    302  OP2   G A  15     -14.050   0.086 -10.558  1.00  0.00
ATOM    303  O5'   G A  15     -15.393  -1.765  -9.728  1.00  0.00
ATOM    304  C5'   G A  15     -16.267  -2.874  -9.841  1.00  0.00
ATOM    305  C4'   G A  15     -16.630  -3.456  -8.495  1.00  0.00
ATOM    306  O4'   G A  15     -15.436  -3.852  -7.773  1.00  0.00
ATOM    307  C3'   G A  15     -17.335  -2.540  -7.507  1.00  0.00
ATOM    308  O3'   G A  15     -18.707  -2.332  -7.789  1.00  0.00
ATOM    309  C2'   G A  15     -17.103  -3.265  -6.191  1.00  0.00
ATOM    310  O2'   G A  15     -17.934  -4.411  -6.118  1.00  0.00
ATOM    311  C1'   G A  15     -15.667  -3.741  -6.384  1.00  0.00
ATOM    312  N9    G A  15     -14.711  -2.786  -5.836  1.00  0.00
ATOM    313  C8    G A  15     -13.987  -1.850  -6.534  1.00  0.00
ATOM    314  N7    G A  15     -13.230  -1.110  -5.770  1.00  0.00
ATOM    315  C5    G A  15     -13.465  -1.583  -4.493  1.00  0.00
ATOM    316  C6    G A  15     -12.932  -1.172  -3.244  1.00  0.00
ATOM    317  O6    G A  15     -12.113  -0.272  -3.019  1.00  0.00
ATOM    318  N1    G A  15     -13.442  -1.923  -2.188  1.00  0.00
ATOM    319  C2    G A  15     -14.353  -2.943  -2.320  1.00  0.00
ATOM    320  N2    G A  15     -14.727  -3.552  -1.186  1.00  0.00
ATOM    321  N3    G A  15     -14.858  -3.335  -3.473  1.00  0.00
ATOM    322  C4    G A  15     -14.378  -2.620  -4.512  1.00  0.00
ATOM    323  P     U A  16     -19.257  -1.010  -7.284  1.00  0.00
ATOM    324  OP1   U A  16     -20.427  -0.640  -8.128  1.00  0.00
ATOM    325  OP2   U A  16     -17.925  -0.391  -7.552  1.00  0.00
ATOM    326  O5'   U A  16     -19.653  -0.748  -5.758  1.00  0.00
ATOM    327  C5'   U A  16     -20.774  -1.434  -5.152  1.00  0.00
ATOM    328  C4'   U A  16     -20.531  -1.677  -3.668  1.00  0.00
ATOM    329  O4'   U A  16     -19.120  -1.954  -3.436  1.00  0.00
ATOM    330  C3'   U A  16     -20.837  -0.552  -2.686  1.00  0.00
ATOM    331  O3'   U A  16     -22.204  -0.485  -2.317  1.00  0.00
ATOM    332  C2'   U A  16     -20.001  -0.947  -1.480  1.00  0.00
ATOM    333  O2'   U A  16     -20.639  -1.955  -0.725  1.00  0.00
ATOM    334  C1'   U A  16     -18.748  -1.509  -2.143  1.00  0.00
ATOM    335  N1    U A  16     -17.789  -0.522  -2.330  1.00  0.00
ATOM    336  C2    U A  16     -16.962  -0.102  -1.305  1.00  0.00
ATOM    337  O2    U A  16     -17.090  -0.476  -0.153  1.00  0.00
ATOM    338  N3    U A  16     -15.975   0.779  -1.678  1.00  0.00
ATOM    339  C4    U A  16     -15.737   1.270  -2.945  1.00  0.00
ATOM    340  O4    U A  16     -14.810   2.055  -3.125  1.00  0.00
ATOM    341  C5    U A  16     -16.638   0.787  -3.954  1.00  0.00
ATOM    342  C6    U A  16     -17.607  -0.069  -3.618  1.00  0.00
ATOM    343  P     G A  17     -22.759   0.822  -1.463  1.00  0.00
ATOM    344  OP1   G A  17     -24.125   0.807  -0.948  1.00  0.00
ATOM    345  OP2   G A  17     -22.247   1.957  -2.279  1.00  0.00
ATOM    346  O5'   G A  17     -21.742   0.701  -0.221  1.00  0.00
ATOM    347  C5'   G A  17     -21.720  -0.503   0.555  1.00  0.00
ATOM    348  C4'   G A  17     -20.812  -0.375   1.767  1.00  0.00
ATOM    349  O4'   G A  17     -19.431  -0.407   1.353  1.00  0.00
ATOM    350  C3'   G A  17     -20.950   0.912   2.566  1.00  0.00
ATOM    351  O3'   G A  17     -22.092   0.855   3.464  1.00  0.00
ATOM    352  C2'   G A  17     -19.598   0.931   3.293  1.00  0.00
ATOM    353  O2'   G A  17     -19.526   0.013   4.355  1.00  0.00
ATOM    354  C1'   G A  17     -18.657   0.478   2.170  1.00  0.00
ATOM    355  N9    G A  17     -18.189   1.651   1.182  1.00  0.00
ATOM    356  C8    G A  17     -18.605   2.008  -0.078  1.00  0.00
ATOM    357  N7    G A  17     -17.945   3.020  -0.571  1.00  0.00
ATOM    358  C5    G A  17     -17.038   3.352   0.418  1.00  0.00
ATOM    359  C6    G A  17     -16.052   4.372   0.462  1.00  0.00
ATOM    360  O6    G A  17     -15.780   5.212  -0.405  1.00  0.00
ATOM    361  N1    G A  17     -15.345   4.361   1.661  1.00  0.00
ATOM    362  C2    G A  17     -15.560   3.477   2.691  1.00  0.00
ATOM    363  N2    G A  17     -14.777   3.623   3.768  1.00  0.00
ATOM    364  N3    G A  17     -16.473   2.526   2.665  1.00  0.00
ATOM    365  C4    G A  17     -17.173   2.518   1.511  1.00  0.00
ATOM    366  P     G A  18     -22.826   2.292   4.079  1.00  0.00
ATOM    367  OP1   G A  18     -24.136   2.241   4.766  1.00  0.00
ATOM    368  OP2   G A  18     -22.561   3.279   3.008  1.00  0.00
ATOM    369  O5'   G A  18     -21.708   2.602   5.173  1.00  0.00
ATOM    370  C5'   G A  18     -20.498   3.229   4.767  1.00  0.00
ATOM    371  C4'   G A  18     -19.898   3.979   5.923  1.00  0.00
ATOM    372  O4'   G A  18     -18.528   4.306   5.582  1.00  0.00
ATOM    373  C3'   G A  18     -20.608   5.288   6.248  1.00  0.00
ATOM    374  O3'   G A  18     -21.326   5.255   7.478  1.00  0.00
ATOM    375  C2'   G A  18     -19.513   6.345   6.322  1.00  0.00
ATOM    376  O2'   G A  18     -19.265   6.790   7.640  1.00  0.00
ATOM    377  C1'   G A  18     -18.269   5.683   5.745  1.00  0.00
ATOM    378  N9    G A  18     -17.968   5.762   3.930  1.00  0.00
ATOM    379  C8    G A  18     -18.804   5.436   2.889  1.00  0.00
ATOM    380  N7    G A  18     -18.576   6.131   1.808  1.00  0.00
ATOM    381  C5    G A  18     -17.528   6.965   2.151  1.00  0.00
ATOM    382  C6    G A  18     -16.845   7.949   1.391  1.00  0.00
ATOM    383  O6    G A  18     -17.044   8.286   0.217  1.00  0.00
ATOM    384  N1    G A  18     -15.839   8.570   2.127  1.00  0.00
ATOM    385  C2    G A  18     -15.530   8.278   3.434  1.00  0.00
ATOM    386  N2    G A  18     -14.527   8.982   3.975  1.00  0.00
ATOM    387  N3    G A  18     -16.156   7.367   4.153  1.00  0.00
ATOM    388  C4    G A  18     -17.137   6.752   3.459  1.00  0.00
ATOM    389  P     A A  19     -22.798   6.192   7.492  1.00  0.00
ATOM    390  OP1   A A  19     -22.728   4.957   8.315  1.00  0.00
ATOM    391  OP2   A A  19     -24.132   6.752   7.115  1.00  0.00
ATOM    392  O5'   A A  19     -21.965   7.339   8.214  1.00  0.00
ATOM    393  C5'   A A  19     -21.840   8.606   7.585  1.00  0.00
ATOM    394  C4'   A A  19     -20.602   9.328   8.051  1.00  0.00
ATOM    395  O4'   A A  19     -19.424   8.822   7.362  1.00  0.00
ATOM    396  C3'   A A  19     -20.642  10.780   7.639  1.00  0.00
ATOM    397  O3'   A A  19     -21.446  11.495   8.550  1.00  0.00
ATOM    398  C2'   A A  19     -19.172  11.160   7.636  1.00  0.00
ATOM    399  O2'   A A  19     -18.630  11.382   8.923  1.00  0.00
ATOM    400  C1'   A A  19     -18.569   9.905   7.007  1.00  0.00
ATOM    401  N9    A A  19     -18.342  10.068   5.620  1.00  0.00
ATOM    402  C8    A A  19     -19.033   9.549   4.556  1.00  0.00
ATOM    403  N7    A A  19     -18.544   9.895   3.388  1.00  0.00
ATOM    404  C5    A A  19     -17.459  10.696   3.707  1.00  0.00
ATOM    405  C6    A A  19     -16.519  11.376   2.912  1.00  0.00
ATOM    406  N6    A A  19     -16.526  11.353   1.577  1.00  0.00
ATOM    407  N1    A A  19     -15.562  12.088   3.545  1.00  0.00
ATOM    408  C2    A A  19     -15.556  12.109   4.882  1.00  0.00
ATOM    409  N3    A A  19     -16.383  11.511   5.737  1.00  0.00
ATOM    410  C4    A A  19     -17.323  10.813   5.077  1.00  0.00
ATOM    411  P     U A  20     -22.775  12.411   7.972  1.00  0.00
ATOM    412  OP1   U A  20     -23.831  12.510   8.999  1.00  0.00
ATOM    413  OP2   U A  20     -23.129  11.986   6.604  1.00  0.00
ATOM    414  O5'   U A  20     -22.083  13.833   7.789  1.00  0.00
ATOM    415  C5'   U A  20     -21.641  14.430   8.996  1.00  0.00
ATOM    416  C4'   U A  20     -20.331  15.167   8.856  1.00  0.00
ATOM    417  O4'   U A  20     -19.323  14.320   8.243  1.00  0.00
ATOM    418  C3'   U A  20     -20.324  16.426   8.003  1.00  0.00
ATOM    419  O3'   U A  20     -20.923  17.543   8.643  1.00  0.00
ATOM    420  C2'   U A  20     -18.830  16.587   7.771  1.00  0.00
ATOM    421  O2'   U A  20     -18.221  17.085   8.956  1.00  0.00
ATOM    422  C1'   U A  20     -18.391  15.130   7.561  1.00  0.00
ATOM    423  N1    U A  20     -18.583  14.738   5.974  1.00  0.00
ATOM    424  C2    U A  20     -17.502  14.998   5.152  1.00  0.00
ATOM    425  O2    U A  20     -16.532  15.640   5.514  1.00  0.00
ATOM    426  N3    U A  20     -17.598  14.477   3.885  1.00  0.00
ATOM    427  C4    U A  20     -18.642  13.739   3.367  1.00  0.00
ATOM    428  O4    U A  20     -18.583  13.338   2.207  1.00  0.00
ATOM    429  C5    U A  20     -19.726  13.513   4.281  1.00  0.00
ATOM    430  C6    U A  20     -19.660  14.008   5.520  1.00  0.00
ATOM    431  P     A A  21     -21.866  18.462   7.757  1.00  0.00
ATOM    432  OP1   A A  21     -20.468  18.811   7.409  1.00  0.00
ATOM    433  OP2   A A  21     -22.540  19.119   8.912  1.00  0.00
ATOM    434  O5'   A A  21     -22.800  18.667   6.470  1.00  0.00
ATOM    435  C5'   A A  21     -23.373  17.572   5.757  1.00  0.00
ATOM    436  C4'   A A  21     -23.499  17.929   4.291  1.00  0.00
ATOM    437  O4'   A A  21     -23.180  19.340   4.133  1.00  0.00
ATOM    438  C3'   A A  21     -22.540  17.220   3.356  1.00  0.00
ATOM    439  O3'   A A  21     -23.020  15.953   2.955  1.00  0.00
ATOM    440  C2'   A A  21     -22.402  18.206   2.200  1.00  0.00
ATOM    441  O2'   A A  21     -23.474  18.171   1.282  1.00  0.00
ATOM    442  C1'   A A  21     -22.461  19.547   2.927  1.00  0.00
ATOM    443  N9    A A  21     -21.157  19.994   3.279  1.00  0.00
ATOM    444  C8    A A  21     -20.762  20.240   4.568  1.00  0.00
ATOM    445  N7    A A  21     -19.567  20.774   4.662  1.00  0.00
ATOM    446  C5    A A  21     -19.149  20.885   3.345  1.00  0.00
ATOM    447  C6    A A  21     -17.965  21.377   2.767  1.00  0.00
ATOM    448  N6    A A  21     -16.946  21.869   3.475  1.00  0.00
ATOM    449  N1    A A  21     -17.865  21.344   1.421  1.00  0.00
ATOM    450  C2    A A  21     -18.887  20.852   0.713  1.00  0.00
ATOM    451  N3    A A  21     -20.048  20.362   1.141  1.00  0.00
ATOM    452  C4    A A  21     -20.117  20.408   2.482  1.00  0.00
ATOM    453  P     U A  22     -22.047  14.731   2.910  1.00  0.00
ATOM    454  OP1   U A  22     -23.329  13.999   2.901  1.00  0.00
ATOM    455  OP2   U A  22     -21.255  14.780   4.164  1.00  0.00
ATOM    456  O5'   U A  22     -21.143  14.095   1.769  1.00  0.00
ATOM    457  C5'   U A  22     -21.474  14.348   0.401  1.00  0.00
ATOM    458  C4'   U A  22     -20.295  14.918  -0.366  1.00  0.00
ATOM    459  O4'   U A  22     -20.072  16.329  -0.107  1.00  0.00
ATOM    460  C3'   U A  22     -18.930  14.321  -0.112  1.00  0.00
ATOM    461  O3'   U A  22     -18.817  13.048  -0.706  1.00  0.00
ATOM    462  C2'   U A  22     -18.033  15.333  -0.812  1.00  0.00
ATOM    463  O2'   U A  22     -18.038  15.188  -2.217  1.00  0.00
ATOM    464  C1'   U A  22     -18.725  16.645  -0.445  1.00  0.00
ATOM    465  N1    U A  22     -18.087  17.233   0.704  1.00  0.00
ATOM    466  C2    U A  22     -16.982  18.045   0.533  1.00  0.00
ATOM    467  O2    U A  22     -16.486  18.271  -0.557  1.00  0.00
ATOM    468  N3    U A  22     -16.473  18.586   1.689  1.00  0.00
ATOM    469  C4    U A  22     -16.948  18.400   2.971  1.00  0.00
ATOM    470  O4    U A  22     -16.384  18.954   3.911  1.00  0.00
ATOM    471  C5    U A  22     -18.097  17.543   3.066  1.00  0.00
ATOM    472  C6    U A  22     -18.612  17.005   1.958  1.00  0.00
ATOM    473  P     G A  23     -17.482  11.594   0.051  1.00  0.00
ATOM    474  OP1   G A  23     -17.799  10.293  -0.585  1.00  0.00
ATOM    475  OP2   G A  23     -17.531  11.708   1.529  1.00  0.00
ATOM    476  O5'   G A  23     -16.049  12.126  -0.455  1.00  0.00
ATOM    477  C5'   G A  23     -15.752  12.077  -1.847  1.00  0.00
ATOM    478  C4'   G A  23     -14.500  12.853  -2.216  1.00  0.00
ATOM    479  O4'   G A  23     -14.703  14.272  -1.987  1.00  0.00
ATOM    480  C3'   G A  23     -13.248  12.530  -1.409  1.00  0.00
ATOM    481  O3'   G A  23     -12.596  11.370  -1.887  1.00  0.00
ATOM    482  C2'   G A  23     -12.421  13.766  -1.708  1.00  0.00
ATOM    483  O2'   G A  23     -11.983  13.757  -3.044  1.00  0.00
ATOM    484  C1'   G A  23     -13.485  14.838  -1.528  1.00  0.00
ATOM    485  N9    G A  23     -13.618  15.245  -0.079  1.00  0.00
ATOM    486  C8    G A  23     -14.629  14.888   0.780  1.00  0.00
ATOM    487  N7    G A  23     -14.491  15.392   1.976  1.00  0.00
ATOM    488  C5    G A  23     -13.323  16.128   1.906  1.00  0.00
ATOM    489  C6    G A  23     -12.658  16.901   2.892  1.00  0.00
ATOM    490  O6    G A  23     -12.991  17.091   4.069  1.00  0.00
ATOM    491  N1    G A  23     -11.495  17.485   2.399  1.00  0.00
ATOM    492  C2    G A  23     -11.030  17.344   1.114  1.00  0.00
ATOM    493  N2    G A  23      -9.890  17.985   0.823  1.00  0.00
ATOM    494  N3    G A  23     -11.636  16.629   0.186  1.00  0.00
ATOM    495  C4    G A  23     -12.768  16.051   0.643  1.00  0.00
ATOM    496  P     G A  24     -12.117  10.662  -0.996  1.00  0.00
ATOM    497  OP1   G A  24     -11.927   9.375  -1.703  1.00  0.00
ATOM    498  OP2   G A  24     -12.925  10.726   0.243  1.00  0.00
ATOM    499  O5'   G A  24     -10.674  11.201  -0.568  1.00  0.00
ATOM    500  C5'   G A  24      -9.735  11.557  -1.571  1.00  0.00
ATOM    501  C4'   G A  24      -8.509  12.183  -0.959  1.00  0.00
ATOM    502  O4'   G A  24      -8.744  13.586  -0.692  1.00  0.00
ATOM    503  C3'   G A  24      -8.076  11.588   0.369  1.00  0.00
ATOM    504  O3'   G A  24      -7.222  10.486   0.154  1.00  0.00
ATOM    505  C2'   G A  24      -7.369  12.741   1.066  1.00  0.00
ATOM    506  O2'   G A  24      -6.006  12.809   0.667  1.00  0.00
ATOM    507  C1'   G A  24      -8.106  13.961   0.511  1.00  0.00
ATOM    508  N9    G A  24      -9.034  14.267   1.738  1.00  0.00
ATOM    509  C8    G A  24     -10.246  13.746   2.122  1.00  0.00
ATOM    510  N7    G A  24     -10.634  14.157   3.298  1.00  0.00
ATOM    511  C5    G A  24      -9.623  15.002   3.717  1.00  0.00
ATOM    512  C6    G A  24      -9.480  15.746   4.916  1.00  0.00
ATOM    513  O6    G A  24     -10.255  15.804   5.879  1.00  0.00
ATOM    514  N1    G A  24      -8.294  16.476   4.937  1.00  0.00
ATOM    515  C2    G A  24      -7.362  16.487   3.927  1.00  0.00
ATOM    516  N2    G A  24      -6.282  17.254   4.129  1.00  0.00
ATOM    517  N3    G A  24      -7.481  15.800   2.808  1.00  0.00
ATOM    518  C4    G A  24      -8.624  15.083   2.766  1.00  0.00
ATOM    519  P     C A  25      -7.396   9.141   0.964  1.00  0.00
ATOM    520  OP1   C A  25      -5.991   9.596   1.071  1.00  0.00
ATOM    521  OP2   C A  25      -7.872   8.486  -0.277  1.00  0.00
ATOM    522  O5'   C A  25      -7.690   8.076   2.124  1.00  0.00
ATOM    523  C5'   C A  25      -7.368   8.375   3.476  1.00  0.00
ATOM    524  C4'   C A  25      -8.318   7.716   4.449  1.00  0.00
ATOM    525  O4'   C A  25      -9.686   8.110   4.156  1.00  0.00
ATOM    526  C3'   C A  25      -8.355   6.196   4.421  1.00  0.00
ATOM    527  O3'   C A  25      -7.285   5.604   5.141  1.00  0.00
ATOM    528  C2'   C A  25      -9.735   5.896   4.994  1.00  0.00
ATOM    529  O2'   C A  25      -9.733   6.027   6.407  1.00  0.00
ATOM    530  C1'   C A  25     -10.566   7.037   4.412  1.00  0.00
ATOM    531  N1    C A  25     -11.232   6.761   3.038  1.00  0.00
ATOM    532  C2    C A  25     -12.378   5.959   3.072  1.00  0.00
ATOM    533  O2    C A  25     -12.808   5.577   4.174  1.00  0.00
ATOM    534  N3    C A  25     -12.983   5.622   1.908  1.00  0.00
ATOM    535  C4    C A  25     -12.485   6.054   0.749  1.00  0.00
ATOM    536  N4    C A  25     -13.115   5.698  -0.373  1.00  0.00
ATOM    537  C5    C A  25     -11.325   6.868   0.693  1.00  0.00
ATOM    538  C6    C A  25     -10.730   7.198   1.845  1.00  0.00
ATOM    539  P     A A  26      -7.017   4.026   5.181  1.00  0.00
ATOM    540  OP1   A A  26      -6.149   3.657   6.324  1.00  0.00
ATOM    541  OP2   A A  26      -6.581   3.828   3.780  1.00  0.00
ATOM    542  O5'   A A  26      -8.384   3.210   5.290  1.00  0.00
ATOM    543  C5'   A A  26      -8.883   3.068   6.609  1.00  0.00
ATOM    544  C4'   A A  26     -10.256   2.461   6.591  1.00  0.00
ATOM    545  O4'   A A  26     -11.108   3.237   5.711  1.00  0.00
ATOM    546  C3'   A A  26     -10.345   1.061   6.015  1.00  0.00
ATOM    547  O3'   A A  26      -9.922   0.049   6.908  1.00  0.00
ATOM    548  C2'   A A  26     -11.817   0.982   5.640  1.00  0.00
ATOM    549  O2'   A A  26     -12.632   0.875   6.798  1.00  0.00
ATOM    550  C1'   A A  26     -12.016   2.378   5.059  1.00  0.00
ATOM    551  N9    A A  26     -11.717   2.371   3.605  1.00  0.00
ATOM    552  C8    A A  26     -10.619   2.946   3.021  1.00  0.00
ATOM    553  N7    A A  26     -10.658   2.952   1.710  1.00  0.00
ATOM    554  C5    A A  26     -11.864   2.337   1.412  1.00  0.00
ATOM    555  C6    A A  26     -12.497   2.036   0.192  1.00  0.00
ATOM    556  N6    A A  26     -11.977   2.329  -1.002  1.00  0.00
ATOM    557  N1    A A  26     -13.695   1.417   0.245  1.00  0.00
ATOM    558  C2    A A  26     -14.216   1.125   1.442  1.00  0.00
ATOM    559  N3    A A  26     -13.718   1.358   2.654  1.00  0.00
ATOM    560  C4    A A  26     -12.527   1.973   2.568  1.00  0.00
ATOM    561  P     C A  27      -9.012  -1.125   6.317  1.00  0.00
ATOM    562  OP1   C A  27      -8.620  -1.593   7.665  1.00  0.00
ATOM    563  OP2   C A  27      -8.058  -1.220   5.185  1.00  0.00
ATOM    564  O5'   C A  27     -10.293  -1.927   5.798  1.00  0.00
ATOM    565  C5'   C A  27     -11.364  -2.226   6.680  1.00  0.00
ATOM    566  C4'   C A  27     -12.518  -2.868   5.957  1.00  0.00
ATOM    567  O4'   C A  27     -13.083  -1.910   5.027  1.00  0.00
ATOM    568  C3'   C A  27     -12.182  -4.048   5.057  1.00  0.00
ATOM    569  O3'   C A  27     -11.939  -5.277   5.725  1.00  0.00
ATOM    570  C2'   C A  27     -13.396  -4.070   4.141  1.00  0.00
ATOM    571  O2'   C A  27     -14.543  -4.489   4.867  1.00  0.00
ATOM    572  C1'   C A  27     -13.536  -2.575   3.867  1.00  0.00
ATOM    573  N1    C A  27     -12.753  -2.084   2.674  1.00  0.00
ATOM    574  C2    C A  27     -13.283  -2.274   1.393  1.00  0.00
ATOM    575  O2    C A  27     -14.326  -2.938   1.270  1.00  0.00
ATOM    576  N3    C A  27     -12.645  -1.732   0.328  1.00  0.00
ATOM    577  C4    C A  27     -11.526  -1.028   0.508  1.00  0.00
ATOM    578  N4    C A  27     -10.932  -0.514  -0.571  1.00  0.00
ATOM    579  C5    C A  27     -10.973  -0.824   1.798  1.00  0.00
ATOM    580  C6    C A  27     -11.606  -1.361   2.847  1.00  0.00
ATOM    581  P     G A  28     -10.709  -6.086   5.264  1.00  0.00
ATOM    582  OP1   G A  28     -10.481  -7.133   6.293  1.00  0.00
ATOM    583  OP2   G A  28      -9.632  -5.111   4.963  1.00  0.00
ATOM    584  O5'   G A  28     -11.132  -6.783   3.893  1.00  0.00
ATOM    585  C5'   G A  28     -12.062  -7.875   3.901  1.00  0.00
ATOM    586  C4'   G A  28     -12.581  -8.158   2.508  1.00  0.00
ATOM    587  O4'   G A  28     -13.081  -6.927   1.920  1.00  0.00
ATOM    588  C3'   G A  28     -11.605  -8.654   1.456  1.00  0.00
ATOM    589  O3'   G A  28     -11.312 -10.042   1.588  1.00  0.00
ATOM    590  C2'   G A  28     -12.401  -8.386   0.192  1.00  0.00
ATOM    591  O2'   G A  28     -13.454  -9.314   0.088  1.00  0.00
ATOM    592  C1'   G A  28     -12.988  -7.008   0.502  1.00  0.00
ATOM    593  N9    G A  28     -12.092  -5.963   0.036  1.00  0.00
ATOM    594  C8    G A  28     -11.412  -5.071   0.827  1.00  0.00
ATOM    595  N7    G A  28     -10.768  -4.163   0.145  1.00  0.00
ATOM    596  C5    G A  28     -11.039  -4.471  -1.176  1.00  0.00
ATOM    597  C6    G A  28     -10.617  -3.843  -2.376  1.00  0.00
ATOM    598  O6    G A  28      -9.890  -2.849  -2.505  1.00  0.00
ATOM    599  N1    G A  28     -11.123  -4.481  -3.504  1.00  0.00
ATOM    600  C2    G A  28     -11.937  -5.588  -3.479  1.00  0.00
ATOM    601  N2    G A  28     -12.326  -6.062  -4.671  1.00  0.00
ATOM    602  N3    G A  28     -12.338  -6.183  -2.373  1.00  0.00
ATOM    603  C4    G A  28     -11.857  -5.581  -1.265  1.00  0.00
ATOM    604  P     C A  29     -10.105 -10.506   1.114  1.00  0.00
ATOM    605  OP1   C A  29     -10.128 -11.871   1.670  1.00  0.00
ATOM    606  OP2   C A  29      -8.986  -9.590   1.447  1.00  0.00
ATOM    607  O5'   C A  29     -10.123 -10.599  -0.479  1.00  0.00
ATOM    608  C5'   C A  29     -11.135 -11.331  -1.167  1.00  0.00
ATOM    609  C4'   C A  29     -11.214 -10.896  -2.615  1.00  0.00
ATOM    610  O4'   C A  29     -11.427  -9.461  -2.657  1.00  0.00
ATOM    611  C3'   C A  29     -10.001 -11.118  -3.518  1.00  0.00
ATOM    612  O3'   C A  29      -9.962 -12.456  -4.019  1.00  0.00
ATOM    613  C2'   C A  29     -10.252 -10.095  -4.623  1.00  0.00
ATOM    614  O2'   C A  29     -11.213 -10.518  -5.567  1.00  0.00
ATOM    615  C1'   C A  29     -10.863  -8.932  -3.842  1.00  0.00
ATOM    616  N1    C A  29      -9.853  -7.926  -3.484  1.00  0.00
ATOM    617  C2    C A  29      -9.375  -7.053  -4.468  1.00  0.00
ATOM    618  O2    C A  29      -9.862  -7.117  -5.610  1.00  0.00
ATOM    619  N3    C A  29      -8.399  -6.170  -4.149  1.00  0.00
ATOM    620  C4    C A  29      -7.907  -6.138  -2.910  1.00  0.00
ATOM    621  N4    C A  29      -6.946  -5.251  -2.643  1.00  0.00
ATOM    622  C5    C A  29      -8.377  -7.014  -1.898  1.00  0.00
ATOM    623  C6    C A  29      -9.341  -7.885  -2.218  1.00  0.00
ATOM    624  P     A A  30      -8.512 -13.117  -4.799  1.00  0.00
ATOM    625  OP1   A A  30      -8.804 -14.567  -4.869  1.00  0.00
ATOM    626  OP2   A A  30      -7.360 -12.628  -4.008  1.00  0.00
ATOM    627  O5'   A A  30      -8.259 -12.556  -6.275  1.00  0.00
ATOM    628  C5'   A A  30      -9.192 -12.831  -7.310  1.00  0.00
ATOM    629  C4'   A A  30      -8.940 -11.974  -8.523  1.00  0.00
ATOM    630  O4'   A A  30      -9.040 -10.576  -8.152  1.00  0.00
ATOM    631  C3'   A A  30      -7.552 -12.073  -9.128  1.00  0.00
ATOM    632  O3'   A A  30      -7.360 -13.213  -9.937  1.00  0.00
ATOM    633  C2'   A A  30      -7.433 -10.756  -9.875  1.00  0.00
ATOM    634  O2'   A A  30      -8.251 -10.764 -11.034  1.00  0.00
ATOM    635  C1'   A A  30      -8.073  -9.828  -8.853  1.00  0.00
ATOM    636  N9    A A  30      -7.053  -9.313  -7.815  1.00  0.00
ATOM    637  C8    A A  30      -6.817  -9.763  -6.542  1.00  0.00
ATOM    638  N7    A A  30      -5.918  -9.063  -5.891  1.00  0.00
ATOM    639  C5    A A  30      -5.537  -8.088  -6.799  1.00  0.00
ATOM    640  C6    A A  30      -4.613  -7.031  -6.718  1.00  0.00
ATOM    641  N6    A A  30      -3.878  -6.772  -5.635  1.00  0.00
ATOM    642  N1    A A  30      -4.470  -6.240  -7.804  1.00  0.00
ATOM    643  C2    A A  30      -5.208  -6.500  -8.889  1.00  0.00
ATOM    644  N3    A A  30      -6.108  -7.461  -9.083  1.00  0.00
ATOM    645  C4    A A  30      -6.226  -8.230  -7.988  1.00  0.00
ATOM    646  P     A A  31      -6.080 -14.133  -9.530  1.00  0.00
ATOM    647  OP1   A A  31      -6.533 -15.454 -10.021  1.00  0.00
ATOM    648  OP2   A A  31      -5.346 -14.009  -8.250  1.00  0.00
ATOM    649  O5'   A A  31      -5.086 -13.476 -10.591  1.00  0.00
ATOM    650  C5'   A A  31      -5.622 -12.961 -11.792  1.00  0.00
ATOM    651  C4'   A A  31      -4.785 -11.821 -12.303  1.00  0.00
ATOM    652  O4'   A A  31      -4.943 -10.651 -11.456  1.00  0.00
ATOM    653  C3'   A A  31      -3.280 -12.027 -12.322  1.00  0.00
ATOM    654  O3'   A A  31      -2.836 -12.893 -13.353  1.00  0.00
ATOM    655  C2'   A A  31      -2.794 -10.591 -12.458  1.00  0.00
ATOM    656  O2'   A A  31      -2.929 -10.123 -13.792  1.00  0.00
ATOM    657  C1'   A A  31      -3.790  -9.848 -11.568  1.00  0.00
ATOM    658  N9    A A  31      -3.297  -9.582 -10.260  1.00  0.00
ATOM    659  C8    A A  31      -3.604 -10.325  -9.150  1.00  0.00
ATOM    660  N7    A A  31      -3.034  -9.893  -8.050  1.00  0.00
ATOM    661  C5    A A  31      -2.303  -8.791  -8.467  1.00  0.00
ATOM    662  C6    A A  31      -1.475  -7.890  -7.776  1.00  0.00
ATOM    663  N6    A A  31      -1.237  -7.961  -6.464  1.00  0.00
ATOM    664  N1    A A  31      -0.893  -6.901  -8.488  1.00  0.00
ATOM    665  C2    A A  31      -1.133  -6.830  -9.802  1.00  0.00
ATOM    666  N3    A A  31      -1.892  -7.616 -10.562  1.00  0.00
ATOM    667  C4    A A  31      -2.454  -8.589  -9.825  1.00  0.00
ATOM    668  P     G A  32      -1.279 -13.143 -13.599  1.00  0.00
ATOM    669  OP1   G A  32      -1.107 -13.904 -14.861  1.00  0.00
ATOM    670  OP2   G A  32      -1.184 -13.852 -12.295  1.00  0.00
ATOM    671  O5'   G A  32      -0.250 -11.928 -13.583  1.00  0.00
ATOM    672  C5'   G A  32      -0.237 -10.970 -14.639  1.00  0.00
ATOM    673  C4'   G A  32       0.641  -9.799 -14.274  1.00  0.00
ATOM    674  O4'   G A  32       0.059  -9.082 -13.152  1.00  0.00
ATOM    675  C3'   G A  32       2.037 -10.150 -13.793  1.00  0.00
ATOM    676  O3'   G A  32       2.918 -10.398 -14.883  1.00  0.00
ATOM    677  C2'   G A  32       2.423  -8.898 -13.016  1.00  0.00
ATOM    678  O2'   G A  32       2.816  -7.831 -13.857  1.00  0.00
ATOM    679  C1'   G A  32       1.097  -8.554 -12.334  1.00  0.00
ATOM    680  N9    G A  32       0.990  -9.141 -11.009  1.00  0.00
ATOM    681  C8    G A  32       0.274 -10.249 -10.627  1.00  0.00
ATOM    682  N7    G A  32       0.411 -10.539  -9.362  1.00  0.00
ATOM    683  C5    G A  32       1.265  -9.567  -8.877  1.00  0.00
ATOM    684  C6    G A  32       1.784  -9.360  -7.573  1.00  0.00
ATOM    685  O6    G A  32       1.575 -10.026  -6.551  1.00  0.00
ATOM    686  N1    G A  32       2.622  -8.250  -7.516  1.00  0.00
ATOM    687  C2    G A  32       2.924  -7.440  -8.584  1.00  0.00
ATOM    688  N2    G A  32       3.752  -6.416  -8.333  1.00  0.00
ATOM    689  N3    G A  32       2.451  -7.620  -9.801  1.00  0.00
ATOM    690  C4    G A  32       1.635  -8.692  -9.880  1.00  0.00
ATOM    691  P     U A  33       4.477 -11.050 -14.565  1.00  0.00
ATOM    692  OP1   U A  33       5.178 -10.853 -15.850  1.00  0.00
ATOM    693  OP2   U A  33       4.403 -12.380 -13.919  1.00  0.00
ATOM    694  O5'   U A  33       5.205 -10.116 -13.497  1.00  0.00
ATOM    695  C5'   U A  33       5.406  -8.741 -13.782  1.00  0.00
ATOM    696  C4'   U A  33       6.432  -8.179 -12.840  1.00  0.00
ATOM    697  O4'   U A  33       5.804  -7.815 -11.589  1.00  0.00
ATOM    698  C3'   U A  33       7.514  -9.172 -12.475  1.00  0.00
ATOM    699  O3'   U A  33       8.550  -9.150 -13.440  1.00  0.00
ATOM    700  C2'   U A  33       7.927  -8.718 -11.086  1.00  0.00
ATOM    701  O2'   U A  33       8.781  -7.594 -11.180  1.00  0.00
ATOM    702  C1'   U A  33       6.606  -8.216 -10.507  1.00  0.00
ATOM    703  N1    U A  33       5.775  -9.001  -9.687  1.00  0.00
ATOM    704  C2    U A  33       5.805  -8.866  -8.312  1.00  0.00
ATOM    705  O2    U A  33       6.360  -7.940  -7.748  1.00  0.00
ATOM    706  N3    U A  33       5.158  -9.859  -7.617  1.00  0.00
ATOM    707  C4    U A  33       4.500 -10.949  -8.147  1.00  0.00
ATOM    708  O4    U A  33       3.964 -11.757  -7.392  1.00  0.00
ATOM    709  C5    U A  33       4.515 -11.019  -9.581  1.00  0.00
ATOM    710  C6    U A  33       5.136 -10.067 -10.282  1.00  0.00
ATOM    711  P     U A  34       9.632 -10.442 -13.749  1.00  0.00
ATOM    712  OP1   U A  34      10.902  -9.701 -13.923  1.00  0.00
ATOM    713  OP2   U A  34       9.302 -11.565 -14.655  1.00  0.00
ATOM    714  O5'   U A  34       9.575 -10.969 -12.242  1.00  0.00
ATOM    715  C5'   U A  34      10.579 -11.849 -11.749  1.00  0.00
ATOM    716  C4'   U A  34      10.119 -12.533 -10.473  1.00  0.00
ATOM    717  O4'   U A  34      10.579 -11.792  -9.315  1.00  0.00
ATOM    718  C3'   U A  34       8.607 -12.680 -10.318  1.00  0.00
ATOM    719  O3'   U A  34       8.296 -13.972  -9.790  1.00  0.00
ATOM    720  C2'   U A  34       8.203 -11.548  -9.369  1.00  0.00
ATOM    721  O2'   U A  34       7.219 -11.951  -8.433  1.00  0.00
ATOM    722  C1'   U A  34       9.499 -11.170  -8.648  1.00  0.00
ATOM    723  N1    U A  34       8.939 -10.004  -8.192  1.00  0.00
ATOM    724  C2    U A  34       8.220  -9.768  -7.036  1.00  0.00
ATOM    725  O2    U A  34       7.592 -10.636  -6.455  1.00  0.00
ATOM    726  N3    U A  34       8.259  -8.472  -6.581  1.00  0.00
ATOM    727  C4    U A  34       8.931  -7.412  -7.154  1.00  0.00
ATOM    728  O4    U A  34       8.873  -6.303  -6.628  1.00  0.00
ATOM    729  C5    U A  34       9.653  -7.737  -8.352  1.00  0.00
ATOM    730  C6    U A  34       9.632  -8.990  -8.816  1.00  0.00
ATOM    731  P     U A  35       7.758 -15.545 -10.906  1.00  0.00
ATOM    732  OP1   U A  35       6.816 -15.086 -11.954  1.00  0.00
ATOM    733  OP2   U A  35       7.621 -15.020  -9.521  1.00  0.00
ATOM    734  O5'   U A  35       7.688 -17.136 -10.850  1.00  0.00
ATOM    735  C5'   U A  35       8.872 -17.930 -10.943  1.00  0.00
ATOM    736  C4'   U A  35       8.984 -18.853  -9.751  1.00  0.00
ATOM    737  O4'   U A  35       9.941 -18.322  -8.790  1.00  0.00
ATOM    738  C3'   U A  35       7.721 -19.036  -8.930  1.00  0.00
ATOM    739  O3'   U A  35       6.837 -19.950  -9.558  1.00  0.00
ATOM    740  C2'   U A  35       8.287 -19.541  -7.611  1.00  0.00
ATOM    741  O2'   U A  35       8.645 -20.907  -7.646  1.00  0.00
ATOM    742  C1'   U A  35       9.534 -18.662  -7.470  1.00  0.00
ATOM    743  N1    U A  35       9.350 -17.466  -6.768  1.00  0.00
ATOM    744  C2    U A  35       8.930 -17.501  -5.452  1.00  0.00
ATOM    745  O2    U A  35       8.714 -18.538  -4.851  1.00  0.00
ATOM    746  N3    U A  35       8.770 -16.271  -4.860  1.00  0.00
ATOM    747  C4    U A  35       8.982 -15.038  -5.440  1.00  0.00
ATOM    748  O4    U A  35       8.796 -14.019  -4.779  1.00  0.00
ATOM    749  C5    U A  35       9.416 -15.085  -6.808  1.00  0.00
ATOM    750  C6    U A  35       9.580 -16.268  -7.408  1.00  0.00
ATOM    751  P     C A  36       5.234 -19.756  -9.317  1.00  0.00
ATOM    752  OP1   C A  36       4.503 -20.843 -10.004  1.00  0.00
ATOM    753  OP2   C A  36       5.183 -18.376  -9.853  1.00  0.00
ATOM    754  O5'   C A  36       4.767 -19.742  -7.786  1.00  0.00
ATOM    755  C5'   C A  36       4.794 -20.943  -7.025  1.00  0.00
ATOM    756  C4'   C A  36       4.533 -20.652  -5.559  1.00  0.00
ATOM    757  O4'   C A  36       5.613 -19.852  -5.018  1.00  0.00
ATOM    758  C3'   C A  36       3.282 -19.833  -5.282  1.00  0.00
ATOM    759  O3'   C A  36       2.148 -20.677  -5.203  1.00  0.00
ATOM    760  C2'   C A  36       3.612 -19.222  -3.926  1.00  0.00
ATOM    761  O2'   C A  36       3.412 -20.130  -2.861  1.00  0.00
ATOM    762  C1'   C A  36       5.093 -18.905  -4.105  1.00  0.00
ATOM    763  N1    C A  36       5.295 -17.548  -4.695  1.00  0.00
ATOM    764  C2    C A  36       5.173 -16.448  -3.839  1.00  0.00
ATOM    765  O2    C A  36       4.930 -16.650  -2.637  1.00  0.00
ATOM    766  N3    C A  36       5.321 -15.199  -4.343  1.00  0.00
ATOM    767  C4    C A  36       5.580 -15.030  -5.641  1.00  0.00
ATOM    768  N4    C A  36       5.718 -13.782  -6.092  1.00  0.00
ATOM    769  C5    C A  36       5.708 -16.132  -6.525  1.00  0.00
ATOM    770  C6    C A  36       5.561 -17.363  -6.023  1.00  0.00
ATOM    771  P     U A  37       0.704 -20.275  -6.156  1.00  0.00
ATOM    772  OP1   U A  37       0.068 -21.611  -6.219  1.00  0.00
ATOM    773  OP2   U A  37       0.232 -19.184  -7.048  1.00  0.00
ATOM    774  O5'   U A  37       0.592 -19.814  -4.638  1.00  0.00
ATOM    775  C5'   U A  37      -0.336 -18.790  -4.221  1.00  0.00
ATOM    776  C4'   U A  37       0.049 -18.287  -2.847  1.00  0.00
ATOM    777  O4'   U A  37       1.438 -17.867  -2.870  1.00  0.00
ATOM    778  C3'   U A  37      -0.690 -17.072  -2.320  1.00  0.00
ATOM    779  O3'   U A  37      -1.930 -17.425  -1.734  1.00  0.00
ATOM    780  C2'   U A  37       0.295 -16.522  -1.297  1.00  0.00
ATOM    781  O2'   U A  37       0.313 -17.275  -0.103  1.00  0.00
ATOM    782  C1'   U A  37       1.622 -16.756  -2.015  1.00  0.00
ATOM    783  N1    U A  37       2.029 -15.622  -2.979  1.00  0.00
ATOM    784  C2    U A  37       2.519 -14.450  -2.435  1.00  0.00
ATOM    785  O2    U A  37       2.689 -14.294  -1.238  1.00  0.00
ATOM    786  N3    U A  37       2.803 -13.460  -3.344  1.00  0.00
ATOM    787  C4    U A  37       2.649 -13.523  -4.714  1.00  0.00
ATOM    788  O4    U A  37       2.949 -12.550  -5.401  1.00  0.00
ATOM    789  C5    U A  37       2.135 -14.772  -5.202  1.00  0.00
ATOM    790  C6    U A  37       1.850 -15.751  -4.340  1.00  0.00
ATOM    791  P     A A  38      -2.362 -16.426  -1.420  1.00  0.00
ATOM    792  OP1   A A  38      -2.893 -17.540  -0.603  1.00  0.00
ATOM    793  OP2   A A  38      -2.965 -16.125  -2.735  1.00  0.00
ATOM    794  O5'   A A  38      -2.399 -15.087  -0.542  1.00  0.00
ATOM    795  C5'   A A  38      -2.142 -15.128   0.858  1.00  0.00
ATOM    796  C4'   A A  38      -1.431 -13.865   1.310  1.00  0.00
ATOM    797  O4'   A A  38      -0.307 -13.633   0.424  1.00  0.00
ATOM    798  C3'   A A  38      -2.258 -12.585   1.264  1.00  0.00
ATOM    799  O3'   A A  38      -2.895 -12.366   2.524  1.00  0.00
ATOM    800  C2'   A A  38      -1.195 -11.520   1.004  1.00  0.00
ATOM    801  O2'   A A  38      -0.592 -11.069   2.201  1.00  0.00
ATOM    802  C1'   A A  38      -0.168 -12.253   0.147  1.00  0.00
ATOM    803  N9    A A  38      -0.282 -12.038  -1.182  1.00  0.00
ATOM    804  C8    A A  38      -0.821 -12.933  -2.069  1.00  0.00
ATOM    805  N7    A A  38      -0.812 -12.515  -3.313  1.00  0.00
ATOM    806  C5    A A  38      -0.229 -11.260  -3.237  1.00  0.00
ATOM    807  C6    A A  38       0.068 -10.294  -4.215  1.00  0.00
ATOM    808  N6    A A  38      -0.193 -10.454  -5.515  1.00  0.00
ATOM    809  N1    A A  38       0.649  -9.147  -3.806  1.00  0.00
ATOM    810  C2    A A  38       0.912  -8.988  -2.504  1.00  0.00
ATOM    811  N3    A A  38       0.680  -9.822  -1.492  1.00  0.00
ATOM    812  C4    A A  38       0.101 -10.952  -1.931  1.00  0.00
ATOM    813  P     C A  39      -4.059 -11.511   2.534  1.00  0.00
ATOM    814  OP1   C A  39      -4.989 -11.976   3.589  1.00  0.00
ATOM    815  OP2   C A  39      -4.541 -11.377   1.134  1.00  0.00
ATOM    816  O5'   C A  39      -3.474 -10.120   3.033  1.00  0.00
ATOM    817  C5'   C A  39      -3.757  -8.917   2.341  1.00  0.00
ATOM    818  C4'   C A  39      -2.528  -8.451   1.620  1.00  0.00
ATOM    819  O4'   C A  39      -2.297  -9.332   0.490  1.00  0.00
ATOM    820  C3'   C A  39      -2.652  -7.071   0.997  1.00  0.00
ATOM    821  O3'   C A  39      -2.249  -6.106   1.970  1.00  0.00
ATOM    822  C2'   C A  39      -1.616  -7.134  -0.133  1.00  0.00
ATOM    823  O2'   C A  39      -0.272  -6.912   0.264  1.00  0.00
ATOM    824  C1'   C A  39      -1.715  -8.595  -0.567  1.00  0.00
ATOM    825  N1    C A  39      -2.607  -9.211  -1.824  1.00  0.00
ATOM    826  C2    C A  39      -2.212  -8.801  -3.102  1.00  0.00
ATOM    827  O2    C A  39      -1.735  -7.662  -3.243  1.00  0.00
ATOM    828  N3    C A  39      -2.360  -9.654  -4.144  1.00  0.00
ATOM    829  C4    C A  39      -2.877 -10.867  -3.944  1.00  0.00
ATOM    830  N4    C A  39      -3.004 -11.673  -5.001  1.00  0.00
ATOM    831  C5    C A  39      -3.284 -11.302  -2.657  1.00  0.00
ATOM    832  C6    C A  39      -3.136 -10.456  -1.631  1.00  0.00
ATOM    833  P     C A  40      -3.758  -5.064   3.155  1.00  0.00
ATOM    834  OP1   C A  40      -5.056  -5.704   3.471  1.00  0.00
ATOM    835  OP2   C A  40      -3.719  -3.762   2.451  1.00  0.00
ATOM    836  O5'   C A  40      -2.939  -4.885   4.521  1.00  0.00
ATOM    837  C5'   C A  40      -2.795  -5.967   5.437  1.00  0.00
ATOM    838  C4'   C A  40      -1.782  -5.625   6.515  1.00  0.00
ATOM    839  O4'   C A  40      -0.587  -5.121   5.876  1.00  0.00
ATOM    840  C3'   C A  40      -2.195  -4.516   7.469  1.00  0.00
ATOM    841  O3'   C A  40      -2.995  -5.037   8.550  1.00  0.00
ATOM    842  C2'   C A  40      -0.836  -3.999   7.941  1.00  0.00
ATOM    843  O2'   C A  40      -0.265  -4.779   8.971  1.00  0.00
ATOM    844  C1'   C A  40       0.043  -4.171   6.714  1.00  0.00
ATOM    845  N1    C A  40       0.531  -3.202   6.444  1.00  0.00
ATOM    846  C2    C A  40       1.536  -2.438   7.048  1.00  0.00
ATOM    847  O2    C A  40       2.193  -2.940   7.976  1.00  0.00
ATOM    848  N3    C A  40       1.761  -1.178   6.606  1.00  0.00
ATOM    849  C4    C A  40       1.030  -0.680   5.609  1.00  0.00
ATOM    850  N4    C A  40       1.288   0.567   5.207  1.00  0.00
ATOM    851  C5    C A  40       0.007  -1.438   4.984  1.00  0.00
ATOM    852  C6    C A  40      -0.212  -2.682   5.423  1.00  0.00
ATOM    853  P     G A  41      -4.270  -4.682   8.793  1.00  0.00
ATOM    854  OP1   G A  41      -5.388  -5.545   9.235  1.00  0.00
ATOM    855  OP2   G A  41      -4.547  -3.483   7.970  1.00  0.00
ATOM    856  O5'   G A  41      -3.444  -4.244  10.095  1.00  0.00
ATOM    857  C5'   G A  41      -2.629  -3.074  10.061  1.00  0.00
ATOM    858  C4'   G A  41      -1.835  -2.897  11.346  1.00  0.00
ATOM    859  O4'   G A  41      -0.419  -3.026  11.048  1.00  0.00
ATOM    860  C3'   G A  41      -1.984  -1.528  12.001  1.00  0.00
ATOM    861  O3'   G A  41      -3.036  -1.532  12.969  1.00  0.00
ATOM    862  C2'   G A  41      -0.609  -1.312  12.630  1.00  0.00
ATOM    863  O2'   G A  41      -0.442  -2.025  13.839  1.00  0.00
ATOM    864  C1'   G A  41       0.288  -1.906  11.550  1.00  0.00
ATOM    865  N9    G A  41       0.703  -0.902  10.575  1.00  0.00
ATOM    866  C8    G A  41       0.345  -0.786   9.254  1.00  0.00
ATOM    867  N7    G A  41       0.864   0.259   8.669  1.00  0.00
ATOM    868  C5    G A  41       1.611   0.870   9.659  1.00  0.00
ATOM    869  C6    G A  41       2.402   2.047   9.625  1.00  0.00
ATOM    870  O6    G A  41       2.602   2.808   8.669  1.00  0.00
ATOM    871  N1    G A  41       2.993   2.314  10.856  1.00  0.00
ATOM    872  C2    G A  41       2.841   1.541  11.983  1.00  0.00
ATOM    873  N2    G A  41       3.491   1.958  13.078  1.00  0.00
ATOM    874  N3    G A  41       2.109   0.445  12.030  1.00  0.00
ATOM    875  C4    G A  41       1.525   0.167  10.845  1.00  0.00
ATOM    876  P     G A  42      -4.542  -0.604  12.716  1.00  0.00
ATOM    877  OP1   G A  42      -5.828  -1.026  13.332  1.00  0.00
ATOM    878  OP2   G A  42      -4.562   0.391  11.612  1.00  0.00
ATOM    879  O5'   G A  42      -3.589  -0.031  13.875  1.00  0.00
ATOM    880  C5'   G A  42      -3.587   1.372  14.169  1.00  0.00
ATOM    881  C4'   G A  42      -2.409   1.793  15.049  1.00  0.00
ATOM    882  O4'   G A  42      -1.137   1.348  14.507  1.00  0.00
ATOM    883  C3'   G A  42      -2.335   3.314  15.108  1.00  0.00
ATOM    884  O3'   G A  42      -3.017   3.730  16.282  1.00  0.00
ATOM    885  C2'   G A  42      -0.846   3.632  15.148  1.00  0.00
ATOM    886  O2'   G A  42      -0.343   3.642  16.460  1.00  0.00
ATOM    887  C1'   G A  42      -0.258   2.455  14.360  1.00  0.00
ATOM    888  N9    G A  42      -0.144   2.802  12.978  1.00  0.00
ATOM    889  C8    G A  42      -0.685   2.175  11.882  1.00  0.00
ATOM    890  N7    G A  42      -0.419   2.781  10.757  1.00  0.00
ATOM    891  C5    G A  42       0.346   3.871  11.128  1.00  0.00
ATOM    892  C6    G A  42       0.930   4.899  10.343  1.00  0.00
ATOM    893  O6    G A  42       0.881   5.047   9.116  1.00  0.00
ATOM    894  N1    G A  42       1.627   5.817  11.124  1.00  0.00
ATOM    895  C2    G A  42       1.748   5.752  12.491  1.00  0.00
ATOM    896  N2    G A  42       2.461   6.729  13.068  1.00  0.00
ATOM    897  N3    G A  42       1.211   4.804  13.233  1.00  0.00
ATOM    898  C4    G A  42       0.528   3.902  12.497  1.00  0.00
ATOM    899  P     G A  43      -4.672   4.840  16.319  1.00  0.00
ATOM    900  OP1   G A  43      -5.752   4.636  17.313  1.00  0.00
ATOM    901  OP2   G A  43      -4.964   4.835  14.868  1.00  0.00
ATOM    902  O5'   G A  43      -3.979   6.259  16.573  1.00  0.00
ATOM    903  C5'   G A  43      -3.066   6.415  17.648  1.00  0.00
ATOM    904  C4'   G A  43      -2.069   7.507  17.364  1.00  0.00
ATOM    905  O4'   G A  43      -1.121   7.073  16.357  1.00  0.00
ATOM    906  C3'   G A  43      -2.657   8.795  16.816  1.00  0.00
ATOM    907  O3'   G A  43      -3.126   9.632  17.858  1.00  0.00
ATOM    908  C2'   G A  43      -1.495   9.403  16.040  1.00  0.00
ATOM    909  O2'   G A  43      -0.659  10.155  16.903  1.00  0.00
ATOM    910  C1'   G A  43      -0.720   8.169  15.567  1.00  0.00
ATOM    911  N9    G A  43      -0.860   7.872  14.210  1.00  0.00
ATOM    912  C8    G A  43      -1.651   6.892  13.660  1.00  0.00
ATOM    913  N7    G A  43      -1.646   6.899  12.355  1.00  0.00
ATOM    914  C5    G A  43      -0.803   7.942  12.020  1.00  0.00
ATOM    915  C6    G A  43      -0.406   8.438  10.752  1.00  0.00
ATOM    916  O6    G A  43      -0.738   8.031   9.632  1.00  0.00
ATOM    917  N1    G A  43       0.466   9.518  10.864  1.00  0.00
ATOM    918  C2    G A  43       0.902  10.053  12.053  1.00  0.00
ATOM    919  N2    G A  43       1.742  11.093  11.960  1.00  0.00
ATOM    920  N3    G A  43       0.541   9.604  13.239  1.00  0.00
ATOM    921  C4    G A  43      -0.306   8.557  13.154  1.00  0.00
ATOM    922  P     C A  44      -4.452  10.668  17.728  1.00  0.00
ATOM    923  OP1   C A  44      -4.918  11.307  18.981  1.00  0.00
ATOM    924  OP2   C A  44      -5.436  10.135  16.755  1.00  0.00
ATOM    925  O5'   C A  44      -3.503  11.667  16.928  1.00  0.00
ATOM    926  C5'   C A  44      -2.129  11.766  17.262  1.00  0.00
ATOM    927  C4'   C A  44      -1.422  12.677  16.304  1.00  0.00
ATOM    928  O4'   C A  44      -0.731  11.901  15.299  1.00  0.00
ATOM    929  C3'   C A  44      -2.306  13.618  15.518  1.00  0.00
ATOM    930  O3'   C A  44      -2.520  14.763  16.321  1.00  0.00
ATOM    931  C2'   C A  44      -1.387  13.954  14.354  1.00  0.00
ATOM    932  O2'   C A  44      -0.363  14.826  14.747  1.00  0.00
ATOM    933  C1'   C A  44      -0.760  12.592  14.066  1.00  0.00
ATOM    934  N1    C A  44      -1.524  11.771  13.036  1.00  0.00
ATOM    935  C2    C A  44      -1.191  12.098  11.717  1.00  0.00
ATOM    936  O2    C A  44      -0.189  12.805  11.511  1.00  0.00
ATOM    937  N3    C A  44      -1.966  11.637  10.707  1.00  0.00
ATOM    938  C4    C A  44      -3.032  10.882  10.976  1.00  0.00
ATOM    939  N4    C A  44      -3.767  10.450   9.948  1.00  0.00
ATOM    940  C5    C A  44      -3.387  10.539  12.306  1.00  0.00
ATOM    941  C6    C A  44      -2.618  10.997  13.300  1.00  0.00
ATOM    942  P     A A  45      -3.988  15.473  16.326  1.00  0.00
ATOM    943  OP1   A A  45      -3.902  16.330  17.528  1.00  0.00
ATOM    944  OP2   A A  45      -5.285  14.882  15.926  1.00  0.00
ATOM    945  O5'   A A  45      -3.458  16.256  15.063  1.00  0.00
ATOM    946  C5'   A A  45      -2.620  17.332  15.292  1.00  0.00
ATOM    947  C4'   A A  45      -2.107  17.778  13.957  1.00  0.00
ATOM    948  O4'   A A  45      -1.787  16.633  13.142  1.00  0.00
ATOM    949  C3'   A A  45      -3.121  18.482  13.088  1.00  0.00
ATOM    950  O3'   A A  45      -3.268  19.784  13.538  1.00  0.00
ATOM    951  C2'   A A  45      -2.403  18.417  11.760  1.00  0.00
ATOM    952  O2'   A A  45      -1.264  19.263  11.713  1.00  0.00
ATOM    953  C1'   A A  45      -2.004  16.952  11.789  1.00  0.00
ATOM    954  N9    A A  45      -3.144  16.099  11.254  1.00  0.00
ATOM    955  C8    A A  45      -3.984  15.302  11.988  1.00  0.00
ATOM    956  N7    A A  45      -4.828  14.611  11.259  1.00  0.00
ATOM    957  C5    A A  45      -4.523  14.980   9.958  1.00  0.00
ATOM    958  C6    A A  45      -5.060  14.598   8.716  1.00  0.00
ATOM    959  N6    A A  45      -6.059  13.723   8.580  1.00  0.00
ATOM    960  N1    A A  45      -4.528  15.154   7.607  1.00  0.00
ATOM    961  C2    A A  45      -3.526  16.029   7.744  1.00  0.00
ATOM    962  N3    A A  45      -2.937  16.466   8.855  1.00  0.00
ATOM    963  C4    A A  45      -3.489  15.896   9.939  1.00  0.00
ATOM    964  P     C A  46      -4.507  20.484  13.248  1.00  0.00
ATOM    965  OP1   C A  46      -4.880  21.756  13.909  1.00  0.00
ATOM    966  OP2   C A  46      -5.156  19.208  13.618  1.00  0.00
ATOM    967  O5'   C A  46      -4.780  20.598  11.685  1.00  0.00
ATOM    968  C5'   C A  46      -4.756  21.878  11.075  1.00  0.00
ATOM    969  C4'   C A  46      -4.254  21.752   9.665  1.00  0.00
ATOM    970  O4'   C A  46      -4.093  20.347   9.343  1.00  0.00
ATOM    971  C3'   C A  46      -5.181  22.269   8.582  1.00  0.00
ATOM    972  O3'   C A  46      -5.113  23.672   8.432  1.00  0.00
ATOM    973  C2'   C A  46      -4.668  21.502   7.377  1.00  0.00
ATOM    974  O2'   C A  46      -3.404  22.011   6.985  1.00  0.00
ATOM    975  C1'   C A  46      -4.459  20.127   8.002  1.00  0.00
ATOM    976  N1    C A  46      -5.590  19.459   7.978  1.00  0.00
ATOM    977  C2    C A  46      -6.031  18.644   6.928  1.00  0.00
ATOM    978  O2    C A  46      -5.618  18.874   5.779  1.00  0.00
ATOM    979  N3    C A  46      -6.894  17.635   7.195  1.00  0.00
ATOM    980  C4    C A  46      -7.311  17.426   8.444  1.00  0.00
ATOM    981  N4    C A  46      -8.161  16.419   8.659  1.00  0.00
ATOM    982  C5    C A  46      -6.876  18.240   9.521  1.00  0.00
ATOM    983  C6    C A  46      -6.024  19.236   9.254  1.00  0.00
ATOM    984  P     C A  47      -6.106  24.239   7.816  1.00  0.00
ATOM    985  OP1   C A  47      -5.437  25.495   8.181  1.00  0.00
ATOM    986  OP2   C A  47      -7.363  23.996   8.569  1.00  0.00
ATOM    987  O5'   C A  47      -6.399  24.066   6.263  1.00  0.00
ATOM    988  C5'   C A  47      -5.319  24.176   5.340  1.00  0.00
ATOM    989  C4'   C A  47      -5.621  23.400   4.089  1.00  0.00
ATOM    990  O4'   C A  47      -5.763  21.992   4.416  1.00  0.00
ATOM    991  C3'   C A  47      -6.925  23.717   3.344  1.00  0.00
ATOM    992  O3'   C A  47      -6.788  24.862   2.535  1.00  0.00
ATOM    993  C2'   C A  47      -6.953  22.485   2.424  1.00  0.00
ATOM    994  O2'   C A  47      -5.956  22.649   1.415  1.00  0.00
ATOM    995  C1'   C A  47      -6.560  21.378   3.410  1.00  0.00
ATOM    996  N1    C A  47      -7.610  20.738   4.171  1.00  0.00
ATOM    997  C2    C A  47      -8.361  19.793   3.462  1.00  0.00
ATOM    998  O2    C A  47      -7.968  19.440   2.337  1.00  0.00
ATOM    999  N3    C A  47      -9.489  19.293   4.020  1.00  0.00
ATOM   1000  C4    C A  47      -9.873  19.702   5.230  1.00  0.00
ATOM   1001  N4    C A  47     -10.991  19.182   5.740  1.00  0.00
ATOM   1002  C5    C A  47      -9.126  20.659   5.965  1.00  0.00
ATOM   1003  C6    C A  47      -8.013  21.150   5.410  1.00  0.00
ATOM   1004  P     G A  48      -8.028  25.869   1.979  1.00  0.00
ATOM   1005  OP1   G A  48      -7.403  27.107   1.462  1.00  0.00
ATOM   1006  OP2   G A  48      -9.187  25.878   2.916  1.00  0.00
ATOM   1007  O5'   G A  48      -8.458  24.995   0.726  1.00  0.00
ATOM   1008  C5'   G A  48      -7.571  24.867  -0.390  1.00  0.00
ATOM   1009  C4'   G A  48      -7.910  23.646  -1.240  1.00  0.00
ATOM   1010  O4'   G A  48      -8.071  22.472  -0.413  1.00  0.00
ATOM   1011  C3'   G A  48      -9.251  23.715  -1.953  1.00  0.00
ATOM   1012  O3'   G A  48      -9.148  24.487  -3.123  1.00  0.00
ATOM   1013  C2'   G A  48      -9.553  22.251  -2.237  1.00  0.00
ATOM   1014  O2'   G A  48      -8.868  21.778  -3.378  1.00  0.00
ATOM   1015  C1'   G A  48      -9.102  21.630  -0.913  1.00  0.00
ATOM   1016  N9    G A  48     -10.178  21.685   0.074  1.00  0.00
ATOM   1017  C8    G A  48     -10.105  22.344   1.277  1.00  0.00
ATOM   1018  N7    G A  48     -11.127  22.111   2.055  1.00  0.00
ATOM   1019  C5    G A  48     -11.923  21.247   1.326  1.00  0.00
ATOM   1020  C6    G A  48     -13.167  20.645   1.647  1.00  0.00
ATOM   1021  O6    G A  48     -13.832  20.766   2.683  1.00  0.00
ATOM   1022  N1    G A  48     -13.633  19.832   0.618  1.00  0.00
ATOM   1023  C2    G A  48     -12.980  19.623  -0.574  1.00  0.00
ATOM   1024  N2    G A  48     -13.585  18.804  -1.444  1.00  0.00
ATOM   1025  N3    G A  48     -11.824  20.176  -0.886  1.00  0.00
ATOM   1026  C4    G A  48     -11.353  20.970   0.098  1.00  0.00
ATOM   1027  P     U A  49     -10.477  25.415  -3.574  1.00  0.00
ATOM   1028  OP1   U A  49     -10.461  26.209  -4.821  1.00  0.00
ATOM   1029  OP2   U A  49     -10.705  26.105  -2.282  1.00  0.00
ATOM   1030  O5'   U A  49     -11.567  24.228  -3.709  1.00  0.00
ATOM   1031  C5'   U A  49     -11.392  23.209  -4.711  1.00  0.00
ATOM   1032  C4'   U A  49     -12.421  22.100  -4.640  1.00  0.00
ATOM   1033  O4'   U A  49     -12.554  21.426  -3.384  1.00  0.00
ATOM   1034  C3'   U A  49     -13.710  22.804  -4.796  1.00  0.00
ATOM   1035  O3'   U A  49     -13.769  23.120  -6.169  1.00  0.00
ATOM   1036  C2'   U A  49     -14.741  21.870  -4.250  1.00  0.00
ATOM   1037  O2'   U A  49     -15.097  20.899  -5.243  1.00  0.00
ATOM   1038  C1'   U A  49     -13.963  21.260  -3.087  1.00  0.00
ATOM   1039  N1    U A  49     -14.257  22.024  -1.744  1.00  0.00
ATOM   1040  C2    U A  49     -15.376  21.570  -1.073  1.00  0.00
ATOM   1041  O2    U A  49     -16.111  20.705  -1.516  1.00  0.00
ATOM   1042  N3    U A  49     -15.607  22.167   0.143  1.00  0.00
ATOM   1043  C4    U A  49     -14.849  23.152   0.741  1.00  0.00
ATOM   1044  O4    U A  49     -15.183  23.590   1.839  1.00  0.00
ATOM   1045  C5    U A  49     -13.705  23.571  -0.018  1.00  0.00
ATOM   1046  C6    U A  49     -13.456  23.007  -1.203  1.00  0.00
ATOM   1047  P     A A  50     -14.408  24.628  -6.400  1.00  0.00
ATOM   1048  OP1   A A  50     -14.034  25.655  -7.396  1.00  0.00
ATOM   1049  OP2   A A  50     -15.560  24.887  -5.518  1.00  0.00
ATOM   1050  O5'   A A  50     -14.667  23.230  -7.124  1.00  0.00
ATOM   1051  C5'   A A  50     -15.788  23.075  -7.993  1.00  0.00
ATOM   1052  C4'   A A  50     -15.508  22.060  -9.093  1.00  0.00
ATOM   1053  O4'   A A  50     -14.684  22.649 -10.135  1.00  0.00
ATOM   1054  C3'   A A  50     -14.732  20.828  -8.654  1.00  0.00
ATOM   1055  O3'   A A  50     -15.640  19.861  -8.171  1.00  0.00
ATOM   1056  C2'   A A  50     -14.031  20.381  -9.930  1.00  0.00
ATOM   1057  O2'   A A  50     -14.882  19.597 -10.741  1.00  0.00
ATOM   1058  C1'   A A  50     -13.739  21.708 -10.628  1.00  0.00
ATOM   1059  N9    A A  50     -12.368  22.236 -10.432  1.00  0.00
ATOM   1060  C8    A A  50     -11.993  23.258  -9.599  1.00  0.00
ATOM   1061  N7    A A  50     -10.708  23.522  -9.630  1.00  0.00
ATOM   1062  C5    A A  50     -10.204  22.610 -10.544  1.00  0.00
ATOM   1063  C6    A A  50      -8.904  22.373 -11.025  1.00  0.00
ATOM   1064  N6    A A  50      -7.833  23.065 -10.631  1.00  0.00
ATOM   1065  N1    A A  50      -8.743  21.387 -11.933  1.00  0.00
ATOM   1066  C2    A A  50      -9.818  20.695 -12.327  1.00  0.00
ATOM   1067  N3    A A  50     -11.087  20.825 -11.950  1.00  0.00
ATOM   1068  C4    A A  50     -11.214  21.811 -11.046  1.00  0.00
ATOM   1069  P     A A  51     -15.100  18.854  -6.953  1.00  0.00
ATOM   1070  OP1   A A  51     -16.430  18.202  -7.104  1.00  0.00
ATOM   1071  OP2   A A  51     -14.817  19.661  -5.742  1.00  0.00
ATOM   1072  O5'   A A  51     -13.977  17.721  -6.944  1.00  0.00
ATOM   1073  C5'   A A  51     -13.808  16.835  -8.055  1.00  0.00
ATOM   1074  C4'   A A  51     -12.343  16.566  -8.301  1.00  0.00
ATOM   1075  O4'   A A  51     -11.717  17.723  -8.892  1.00  0.00
ATOM   1076  C3'   A A  51     -11.515  16.257  -7.066  1.00  0.00
ATOM   1077  O3'   A A  51     -11.611  14.865  -6.813  1.00  0.00
ATOM   1078  C2'   A A  51     -10.098  16.676  -7.464  1.00  0.00
ATOM   1079  O2'   A A  51      -9.273  15.648  -7.969  1.00  0.00
ATOM   1080  C1'   A A  51     -10.350  17.726  -8.552  1.00  0.00
ATOM   1081  N9    A A  51     -10.018  19.083  -8.241  1.00  0.00
ATOM   1082  C8    A A  51     -10.785  19.893  -7.444  1.00  0.00
ATOM   1083  N7    A A  51     -10.134  20.921  -6.953  1.00  0.00
ATOM   1084  C5    A A  51      -8.853  20.776  -7.461  1.00  0.00
ATOM   1085  C6    A A  51      -7.684  21.543  -7.313  1.00  0.00
ATOM   1086  N6    A A  51      -7.618  22.656  -6.579  1.00  0.00
ATOM   1087  N1    A A  51      -6.573  21.122  -7.954  1.00  0.00
ATOM   1088  C2    A A  51      -6.640  20.007  -8.690  1.00  0.00
ATOM   1089  N3    A A  51      -7.678  19.203  -8.906  1.00  0.00
ATOM   1090  C4    A A  51      -8.766  19.648  -8.255  1.00  0.00
ATOM   1091  P     A A  52     -11.089  14.181  -5.287  1.00  0.00
ATOM   1092  OP1   A A  52     -11.410  12.733  -5.297  1.00  0.00
ATOM   1093  OP2   A A  52     -11.676  15.042  -4.229  1.00  0.00
ATOM   1094  O5'   A A  52      -9.503  14.354  -5.321  1.00  0.00
ATOM   1095  C5'   A A  52      -8.751  13.943  -6.489  1.00  0.00
ATOM   1096  C4'   A A  52      -7.435  14.694  -6.590  1.00  0.00
ATOM   1097  O4'   A A  52      -7.680  16.119  -6.725  1.00  0.00
ATOM   1098  C3'   A A  52      -6.473  14.579  -5.418  1.00  0.00
ATOM   1099  O3'   A A  52      -5.670  13.417  -5.505  1.00  0.00
ATOM   1100  C2'   A A  52      -5.621  15.834  -5.559  1.00  0.00
ATOM   1101  O2'   A A  52      -4.580  15.682  -6.503  1.00  0.00
ATOM   1102  C1'   A A  52      -6.641  16.846  -6.082  1.00  0.00
ATOM   1103  N9    A A  52      -7.273  17.666  -5.039  1.00  0.00
ATOM   1104  C8    A A  52      -8.497  17.538  -4.437  1.00  0.00
ATOM   1105  N7    A A  52      -8.767  18.493  -3.579  1.00  0.00
ATOM   1106  C5    A A  52      -7.643  19.303  -3.619  1.00  0.00
ATOM   1107  C6    A A  52      -7.305  20.486  -2.939  1.00  0.00
ATOM   1108  N6    A A  52      -8.102  21.080  -2.049  1.00  0.00
ATOM   1109  N1    A A  52      -6.105  21.042  -3.208  1.00  0.00
ATOM   1110  C2    A A  52      -5.307  20.446  -4.102  1.00  0.00
ATOM   1111  N3    A A  52      -5.514  19.335  -4.805  1.00  0.00
ATOM   1112  C4    A A  52      -6.714  18.806  -4.513  1.00  0.00
ATOM   1113  P     U A  53      -5.472  12.849  -3.865  1.00  0.00
ATOM   1114  OP1   U A  53      -3.992  12.838  -3.931  1.00  0.00
ATOM   1115  OP2   U A  53      -6.198  11.584  -3.542  1.00  0.00
ATOM   1116  O5'   U A  53      -5.830  13.937  -2.766  1.00  0.00
ATOM   1117  C5'   U A  53      -5.771  13.601  -1.384  1.00  0.00
ATOM   1118  C4'   U A  53      -4.617  14.304  -0.722  1.00  0.00
ATOM   1119  O4'   U A  53      -5.089  14.921   0.505  1.00  0.00
ATOM   1120  C3'   U A  53      -3.479  13.394  -0.296  1.00  0.00
ATOM   1121  O3'   U A  53      -2.275  14.149  -0.262  1.00  0.00
ATOM   1122  C2'   U A  53      -3.897  12.980   1.109  1.00  0.00
ATOM   1123  O2'   U A  53      -2.807  12.637   1.930  1.00  0.00
ATOM   1124  C1'   U A  53      -4.507  14.277   1.625  1.00  0.00
ATOM   1125  N1    U A  53      -5.595  14.697   2.339  1.00  0.00
ATOM   1126  C2    U A  53      -5.255  15.197   3.582  1.00  0.00
ATOM   1127  O2    U A  53      -4.639  16.236   3.735  1.00  0.00
ATOM   1128  N3    U A  53      -5.664  14.431   4.648  1.00  0.00
ATOM   1129  C4    U A  53      -6.362  13.243   4.596  1.00  0.00
ATOM   1130  O4    U A  53      -6.660  12.670   5.641  1.00  0.00
ATOM   1131  C5    U A  53      -6.677  12.790   3.270  1.00  0.00
ATOM   1132  C6    U A  53      -6.291  13.515   2.216  1.00  0.00
ATOM   1133  P     G A  54      -1.216  13.353  -0.958  1.00  0.00
ATOM   1134  OP1   G A  54      -0.696  13.329  -2.358  1.00  0.00
ATOM   1135  OP2   G A  54      -1.998  12.207  -0.430  1.00  0.00
ATOM   1136  O5'   G A  54      -0.018  13.616   0.053  1.00  0.00
ATOM   1137  C5'   G A  54       0.620  14.890   0.111  1.00  0.00
ATOM   1138  C4'   G A  54       0.890  15.303   1.550  1.00  0.00
ATOM   1139  O4'   G A  54      -0.366  15.506   2.265  1.00  0.00
ATOM   1140  C3'   G A  54       1.657  14.323   2.434  1.00  0.00
ATOM   1141  O3'   G A  54       3.060  14.299   2.244  1.00  0.00
ATOM   1142  C2'   G A  54       1.287  14.772   3.844  1.00  0.00
ATOM   1143  O2'   G A  54       2.120  15.790   4.382  1.00  0.00
ATOM   1144  C1'   G A  54      -0.162  15.244   3.653  1.00  0.00
ATOM   1145  N9    G A  54      -1.076  14.201   4.112  1.00  0.00
ATOM   1146  C8    G A  54      -1.858  13.344   3.375  1.00  0.00
ATOM   1147  N7    G A  54      -2.504  12.478   4.108  1.00  0.00
ATOM   1148  C5    G A  54      -2.132  12.780   5.404  1.00  0.00
ATOM   1149  C6    G A  54      -2.507  12.182   6.635  1.00  0.00
ATOM   1150  O6    G A  54      -3.275  11.230   6.822  1.00  0.00
ATOM   1151  N1    G A  54      -1.893  12.799   7.722  1.00  0.00
ATOM   1152  C2    G A  54      -1.024  13.860   7.633  1.00  0.00
ATOM   1153  N2    G A  54      -0.534  14.321   8.792  1.00  0.00
ATOM   1154  N3    G A  54      -0.666  14.425   6.497  1.00  0.00
ATOM   1155  C4    G A  54      -1.249  13.842   5.429  1.00  0.00
ATOM   1156  P     U A  55       3.830  12.725   2.171  1.00  0.00
ATOM   1157  OP1   U A  55       4.970  13.481   1.605  1.00  0.00
ATOM   1158  OP2   U A  55       3.974  11.284   2.474  1.00  0.00
ATOM   1159  O5'   U A  55       3.328  13.454   3.505  1.00  0.00
ATOM   1160  C5'   U A  55       4.236  14.215   4.287  1.00  0.00
ATOM   1161  C4'   U A  55       4.029  13.990   5.775  1.00  0.00
ATOM   1162  O4'   U A  55       2.641  13.689   6.066  1.00  0.00
ATOM   1163  C3'   U A  55       4.765  12.794   6.358  1.00  0.00
ATOM   1164  O3'   U A  55       6.138  13.107   6.554  1.00  0.00
ATOM   1165  C2'   U A  55       4.025  12.631   7.681  1.00  0.00
ATOM   1166  O2'   U A  55       4.468  13.533   8.679  1.00  0.00
ATOM   1167  C1'   U A  55       2.587  12.954   7.278  1.00  0.00
ATOM   1168  N1    U A  55       1.769  11.760   6.999  1.00  0.00
ATOM   1169  C2    U A  55       1.156  11.076   8.032  1.00  0.00
ATOM   1170  O2    U A  55       1.258  11.407   9.200  1.00  0.00
ATOM   1171  N3    U A  55       0.416   9.984   7.648  1.00  0.00
ATOM   1172  C4    U A  55       0.231   9.518   6.363  1.00  0.00
ATOM   1173  O4    U A  55      -0.464   8.522   6.174  1.00  0.00
ATOM   1174  C5    U A  55       0.900  10.281   5.347  1.00  0.00
ATOM   1175  C6    U A  55       1.626  11.347   5.693  1.00  0.00
ATOM   1176  P     C A  56       7.084  12.058   6.264  1.00  0.00
ATOM   1177  OP1   C A  56       8.437  12.605   6.029  1.00  0.00
ATOM   1178  OP2   C A  56       6.638  10.868   5.495  1.00  0.00
ATOM   1179  O5'   C A  56       6.917  11.732   7.823  1.00  0.00
ATOM   1180  C5'   C A  56       7.215  12.715   8.824  1.00  0.00
ATOM   1181  C4'   C A  56       6.676  12.298  10.184  1.00  0.00
ATOM   1182  O4'   C A  56       5.239  12.108  10.089  1.00  0.00
ATOM   1183  C3'   C A  56       7.155  10.980  10.764  1.00  0.00
ATOM   1184  O3'   C A  56       8.422  11.036  11.362  1.00  0.00
ATOM   1185  C2'   C A  56       6.057  10.623  11.753  1.00  0.00
ATOM   1186  O2'   C A  56       6.160  11.275  13.010  1.00  0.00
ATOM   1187  C1'   C A  56       4.816  11.076  10.985  1.00  0.00
ATOM   1188  N1    C A  56       4.296   9.947  10.234  1.00  0.00
ATOM   1189  C2    C A  56       3.688   8.842  10.840  1.00  0.00
ATOM   1190  O2    C A  56       3.800   8.698  12.070  1.00  0.00
ATOM   1191  N3    C A  56       2.999   7.964  10.072  1.00  0.00
ATOM   1192  C4    C A  56       2.907   8.159   8.756  1.00  0.00
ATOM   1193  N4    C A  56       2.218   7.267   8.040  1.00  0.00
ATOM   1194  C5    C A  56       3.516   9.273   8.123  1.00  0.00
ATOM   1195  C6    C A  56       4.195  10.137   8.885  1.00  0.00
ATOM   1196  P     C A  57       9.524  10.183  10.651  1.00  0.00
ATOM   1197  OP1   C A  57      10.911  10.568  11.023  1.00  0.00
ATOM   1198  OP2   C A  57       9.255   9.641   9.295  1.00  0.00
ATOM   1199  O5'   C A  57       9.011   9.064  11.640  1.00  0.00
ATOM   1200  C5'   C A  57       9.433   8.963  12.984  1.00  0.00
ATOM   1201  C4'   C A  57       8.759   7.709  13.497  1.00  0.00
ATOM   1202  O4'   C A  57       7.343   7.750  13.164  1.00  0.00
ATOM   1203  C3'   C A  57       9.163   6.425  12.809  1.00  0.00
ATOM   1204  O3'   C A  57      10.426   5.999  13.250  1.00  0.00
ATOM   1205  C2'   C A  57       8.060   5.541  13.365  1.00  0.00
ATOM   1206  O2'   C A  57       8.301   5.199  14.725  1.00  0.00
ATOM   1207  C1'   C A  57       6.828   6.442  13.208  1.00  0.00
ATOM   1208  N1    C A  57       6.119   6.209  11.964  1.00  0.00
ATOM   1209  C2    C A  57       5.258   5.108  11.892  1.00  0.00
ATOM   1210  O2    C A  57       5.017   4.469  12.931  1.00  0.00
ATOM   1211  N3    C A  57       4.716   4.771  10.698  1.00  0.00
ATOM   1212  C4    C A  57       5.005   5.485   9.609  1.00  0.00
ATOM   1213  N4    C A  57       4.447   5.115   8.454  1.00  0.00
ATOM   1214  C5    C A  57       5.875   6.604   9.661  1.00  0.00
ATOM   1215  C6    C A  57       6.408   6.934  10.842  1.00  0.00
ATOM   1216  P     G A  58      11.452   4.931  12.334  1.00  0.00
ATOM   1217  OP1   G A  58      12.808   4.845  12.955  1.00  0.00
ATOM   1218  OP2   G A  58      11.302   5.508  10.972  1.00  0.00
ATOM   1219  O5'   G A  58      10.815   3.472  12.309  1.00  0.00
ATOM   1220  C5'   G A  58      10.637   2.718  13.506  1.00  0.00
ATOM   1221  C4'   G A  58       9.901   1.436  13.195  1.00  0.00
ATOM   1222  O4'   G A  58       8.543   1.706  12.758  1.00  0.00
ATOM   1223  C3'   G A  58      10.527   0.642  12.066  1.00  0.00
ATOM   1224  O3'   G A  58      11.543  -0.205  12.587  1.00  0.00
ATOM   1225  C2'   G A  58       9.356  -0.168  11.522  1.00  0.00
ATOM   1226  O2'   G A  58       9.143  -1.371  12.226  1.00  0.00
ATOM   1227  C1'   G A  58       8.162   0.755  11.782  1.00  0.00
ATOM   1228  N9    G A  58       7.214   1.203  11.105  1.00  0.00
ATOM   1229  C8    G A  58       7.637   2.270  10.352  1.00  0.00
ATOM   1230  N7    G A  58       6.972   2.411   9.237  1.00  0.00
ATOM   1231  C5    G A  58       6.054   1.378   9.254  1.00  0.00
ATOM   1232  C6    G A  58       5.058   1.012   8.311  1.00  0.00
ATOM   1233  O6    G A  58       4.787   1.558   7.234  1.00  0.00
ATOM   1234  N1    G A  58       4.341  -0.108   8.719  1.00  0.00
ATOM   1235  C2    G A  58       4.555  -0.793   9.892  1.00  0.00
ATOM   1236  N2    G A  58       3.761  -1.849  10.113  1.00  0.00
ATOM   1237  N3    G A  58       5.476  -0.466  10.777  1.00  0.00
ATOM   1238  C4    G A  58       6.186   0.619  10.401  1.00  0.00
ATOM   1239  P     A A  59      13.606  -0.025  12.129  1.00  0.00
ATOM   1240  OP1   A A  59      12.324  -0.494  12.743  1.00  0.00
ATOM   1241  OP2   A A  59      14.889  -0.611  12.578  1.00  0.00
ATOM   1242  O5'   A A  59      13.552  -0.296  10.556  1.00  0.00
ATOM   1243  C5'   A A  59      14.710  -0.153   9.753  1.00  0.00
ATOM   1244  C4'   A A  59      14.310   0.390   8.414  1.00  0.00
ATOM   1245  O4'   A A  59      15.406   1.119   7.805  1.00  0.00
ATOM   1246  C3'   A A  59      13.870  -0.603   7.351  1.00  0.00
ATOM   1247  O3'   A A  59      12.528  -1.012   7.504  1.00  0.00
ATOM   1248  C2'   A A  59      14.019   0.227   6.088  1.00  0.00
ATOM   1249  O2'   A A  59      12.907   1.098   5.938  1.00  0.00
ATOM   1250  C1'   A A  59      15.291   1.030   6.393  1.00  0.00
ATOM   1251  N9    A A  59      16.527   0.425   5.841  1.00  0.00
ATOM   1252  C8    A A  59      17.495  -0.279   6.507  1.00  0.00
ATOM   1253  N7    A A  59      18.493  -0.658   5.745  1.00  0.00
ATOM   1254  C5    A A  59      18.158  -0.170   4.492  1.00  0.00
ATOM   1255  C6    A A  59      18.806  -0.235   3.246  1.00  0.00
ATOM   1256  N6    A A  59      19.977  -0.846   3.054  1.00  0.00
ATOM   1257  N1    A A  59      18.201   0.355   2.193  1.00  0.00
ATOM   1258  C2    A A  59      17.028   0.968   2.387  1.00  0.00
ATOM   1259  N3    A A  59      16.322   1.097   3.508  1.00  0.00
ATOM   1260  C4    A A  59      16.949   0.499   4.535  1.00  0.00
ATOM   1261  P     U A  60      12.158  -2.205   6.890  1.00  0.00
ATOM   1262  OP1   U A  60      10.737  -2.390   7.300  1.00  0.00
ATOM   1263  OP2   U A  60      13.167  -3.214   7.289  1.00  0.00
ATOM   1264  O5'   U A  60      12.222  -2.025   5.311  1.00  0.00
ATOM   1265  C5'   U A  60      11.361  -1.088   4.646  1.00  0.00
ATOM   1266  C4'   U A  60      11.653  -1.060   3.163  1.00  0.00
ATOM   1267  O4'   U A  60      12.961  -0.477   2.925  1.00  0.00
ATOM   1268  C3'   U A  60      11.682  -2.413   2.465  1.00  0.00
ATOM   1269  O3'   U A  60      10.374  -2.820   2.071  1.00  0.00
ATOM   1270  C2'   U A  60      12.583  -2.153   1.262  1.00  0.00
ATOM   1271  O2'   U A  60      11.883  -1.617   0.156  1.00  0.00
ATOM   1272  C1'   U A  60      13.568  -1.119   1.819  1.00  0.00
ATOM   1273  N1    U A  60      14.795  -1.753   2.200  1.00  0.00
ATOM   1274  C2    U A  60      15.780  -1.871   1.238  1.00  0.00
ATOM   1275  O2    U A  60      15.702  -1.349   0.140  1.00  0.00
ATOM   1276  N3    U A  60      16.866  -2.627   1.608  1.00  0.00
ATOM   1277  C4    U A  60      17.061  -3.263   2.817  1.00  0.00
ATOM   1278  O4    U A  60      18.092  -3.906   3.002  1.00  0.00
ATOM   1279  C5    U A  60      15.994  -3.094   3.762  1.00  0.00
ATOM   1280  C6    U A  60      14.926  -2.364   3.428  1.00  0.00
ATOM   1281  P     U A  61      10.107  -4.026   1.592  1.00  0.00
ATOM   1282  OP1   U A  61      10.778  -4.570   0.379  1.00  0.00
ATOM   1283  OP2   U A  61       9.027  -3.023   1.441  1.00  0.00
ATOM   1284  O5'   U A  61       9.517  -5.255   2.420  1.00  0.00
ATOM   1285  C5'   U A  61       8.621  -5.031   3.518  1.00  0.00
ATOM   1286  C4'   U A  61       8.144  -6.343   4.086  1.00  0.00
ATOM   1287  O4'   U A  61       7.413  -7.087   3.074  1.00  0.00
ATOM   1288  C3'   U A  61       9.225  -7.310   4.535  1.00  0.00
ATOM   1289  O3'   U A  61       9.707  -6.972   5.832  1.00  0.00
ATOM   1290  C2'   U A  61       8.472  -8.630   4.534  1.00  0.00
ATOM   1291  O2'   U A  61       7.638  -8.748   5.668  1.00  0.00
ATOM   1292  C1'   U A  61       7.605  -8.480   3.280  1.00  0.00
ATOM   1293  N1    U A  61       8.254  -9.182   2.156  1.00  0.00
ATOM   1294  C2    U A  61       7.988 -10.529   1.999  1.00  0.00
ATOM   1295  O2    U A  61       7.288 -11.162   2.769  1.00  0.00
ATOM   1296  N3    U A  61       8.575 -11.113   0.902  1.00  0.00
ATOM   1297  C4    U A  61       9.383 -10.499  -0.032  1.00  0.00
ATOM   1298  O4    U A  61       9.837 -11.156  -0.965  1.00  0.00
ATOM   1299  C5    U A  61       9.613  -9.101   0.201  1.00  0.00
ATOM   1300  C6    U A  61       9.054  -8.508   1.260  1.00  0.00
ATOM   1301  P     A A  62      11.381  -7.417   6.242  1.00  0.00
ATOM   1302  OP1   A A  62      12.013  -6.732   7.393  1.00  0.00
ATOM   1303  OP2   A A  62      11.958  -7.304   4.885  1.00  0.00
ATOM   1304  O5'   A A  62      11.370  -8.994   6.526  1.00  0.00
ATOM   1305  C5'   A A  62      11.360  -9.528   7.843  1.00  0.00
ATOM   1306  C4'   A A  62      11.318 -11.040   7.829  1.00  0.00
ATOM   1307  O4'   A A  62      10.296 -11.492   6.899  1.00  0.00
ATOM   1308  C3'   A A  62      12.579 -11.759   7.357  1.00  0.00
ATOM   1309  O3'   A A  62      13.582 -11.862   8.360  1.00  0.00
ATOM   1310  C2'   A A  62      12.025 -13.105   6.901  1.00  0.00
ATOM   1311  O2'   A A  62      11.703 -13.926   8.016  1.00  0.00
ATOM   1312  C1'   A A  62      10.710 -12.680   6.252  1.00  0.00
ATOM   1313  N9    A A  62      10.855 -12.384   4.827  1.00  0.00
ATOM   1314  C8    A A  62      10.965 -11.176   4.187  1.00  0.00
ATOM   1315  N7    A A  62      11.129 -11.278   2.890  1.00  0.00
ATOM   1316  C5    A A  62      11.128 -12.645   2.661  1.00  0.00
ATOM   1317  C6    A A  62      11.262 -13.407   1.487  1.00  0.00
ATOM   1318  N6    A A  62      11.427 -12.875   0.274  1.00  0.00
ATOM   1319  N1    A A  62      11.218 -14.752   1.606  1.00  0.00
ATOM   1320  C2    A A  62      11.051 -15.284   2.822  1.00  0.00
ATOM   1321  N3    A A  62      10.914 -14.672   3.996  1.00  0.00
ATOM   1322  C4    A A  62      10.962 -13.338   3.844  1.00  0.00
ATOM   1323  P     U A  63      15.305 -11.889   8.087  1.00  0.00
ATOM   1324  OP1   U A  63      16.428 -11.868   9.042  1.00  0.00
ATOM   1325  OP2   U A  63      15.422 -11.106   6.838  1.00  0.00
ATOM   1326  O5'   U A  63      14.975 -13.397   7.732  1.00  0.00
ATOM   1327  C5'   U A  63      15.654 -14.451   8.299  1.00  0.00
ATOM   1328  C4'   U A  63      15.882 -15.431   7.199  1.00  0.00
ATOM   1329  O4'   U A  63      14.704 -15.540   6.376  1.00  0.00
ATOM   1330  C3'   U A  63      16.902 -14.987   6.196  1.00  0.00
ATOM   1331  O3'   U A  63      18.211 -15.078   6.744  1.00  0.00
ATOM   1332  C2'   U A  63      16.610 -15.959   5.059  1.00  0.00
ATOM   1333  O2'   U A  63      17.128 -17.261   5.261  1.00  0.00
ATOM   1334  C1'   U A  63      15.097 -15.959   5.081  1.00  0.00
ATOM   1335  N1    U A  63      14.779 -15.064   4.065  1.00  0.00
ATOM   1336  C2    U A  63      14.770 -15.453   2.739  1.00  0.00
ATOM   1337  O2    U A  63      15.162 -16.544   2.364  1.00  0.00
ATOM   1338  N3    U A  63      14.284 -14.514   1.861  1.00  0.00
ATOM   1339  C4    U A  63      13.817 -13.253   2.169  1.00  0.00
ATOM   1340  O4    U A  63      13.410 -12.522   1.270  1.00  0.00
ATOM   1341  C5    U A  63      13.860 -12.923   3.566  1.00  0.00
ATOM   1342  C6    U A  63      14.328 -13.818   4.441  1.00  0.00
ATOM   1343  P     G A  64      19.094 -14.382   6.121  1.00  0.00
ATOM   1344  OP1   G A  64      20.204 -14.968   6.914  1.00  0.00
ATOM   1345  OP2   G A  64      19.279 -13.065   5.460  1.00  0.00
ATOM   1346  O5'   G A  64      18.688 -15.436   5.003  1.00  0.00
ATOM   1347  C5'   G A  64      19.400 -16.657   4.872  1.00  0.00
ATOM   1348  C4'   G A  64      19.807 -16.870   3.436  1.00  0.00
ATOM   1349  O4'   G A  64      18.616 -16.933   2.607  1.00  0.00
ATOM   1350  C3'   G A  64      20.606 -15.752   2.785  1.00  0.00
ATOM   1351  O3'   G A  64      21.988 -15.797   3.109  1.00  0.00
ATOM   1352  C2'   G A  64      20.397 -16.049   1.309  1.00  0.00
ATOM   1353  O2'   G A  64      21.220 -17.104   0.850  1.00  0.00
ATOM   1354  C1'   G A  64      18.936 -16.496   1.298  1.00  0.00
ATOM   1355  N9    G A  64      18.131 -15.430   0.986  1.00  0.00
ATOM   1356  C8    G A  64      17.585 -14.557   1.895  1.00  0.00
ATOM   1357  N7    G A  64      16.960 -13.556   1.336  1.00  0.00
ATOM   1358  C5    G A  64      17.099 -13.780  -0.021  1.00  0.00
ATOM   1359  C6    G A  64      16.634 -13.032  -1.133  1.00  0.00
ATOM   1360  O6    G A  64      15.979 -11.981  -1.129  1.00  0.00
ATOM   1361  N1    G A  64      16.998 -13.615  -2.343  1.00  0.00
ATOM   1362  C2    G A  64      17.722 -14.777  -2.467  1.00  0.00
ATOM   1363  N2    G A  64      17.975 -15.185  -3.718  1.00  0.00
ATOM   1364  N3    G A  64      18.161 -15.483  -1.444  1.00  0.00
ATOM   1365  C4    G A  64      17.820 -14.935  -0.259  1.00  0.00
ATOM   1366  P     U A  65      22.821 -14.570   2.887  1.00  0.00
ATOM   1367  OP1   U A  65      24.092 -15.000   3.514  1.00  0.00
ATOM   1368  OP2   U A  65      22.100 -13.397   3.432  1.00  0.00
ATOM   1369  O5'   U A  65      23.083 -14.303   1.339  1.00  0.00
ATOM   1370  C5'   U A  65      23.949 -15.163   0.583  1.00  0.00
ATOM   1371  C4'   U A  65      23.850 -14.850  -0.890  1.00  0.00
ATOM   1372  O4'   U A  65      22.473 -14.996  -1.335  1.00  0.00
ATOM   1373  C3'   U A  65      24.208 -13.437  -1.320  1.00  0.00
ATOM   1374  O3'   U A  65      25.617 -13.250  -1.404  1.00  0.00
ATOM   1375  C2'   U A  65      23.537 -13.355  -2.684  1.00  0.00
ATOM   1376  O2'   U A  65      24.276 -14.025  -3.686  1.00  0.00
ATOM   1377  C1'   U A  65      22.233 -14.116  -2.422  1.00  0.00
ATOM   1378  N1    U A  65      21.134 -13.213  -2.063  1.00  0.00
ATOM   1379  C2    U A  65      20.439 -12.612  -3.095  1.00  0.00
ATOM   1380  O2    U A  65      20.682 -12.823  -4.270  1.00  0.00
ATOM   1381  N3    U A  65      19.445 -11.749  -2.701  1.00  0.00
ATOM   1382  C4    U A  65      19.085 -11.435  -1.408  1.00  0.00
ATOM   1383  O4    U A  65      18.168 -10.641  -1.212  1.00  0.00
ATOM   1384  C5    U A  65      19.853 -12.098  -0.393  1.00  0.00
ATOM   1385  C6    U A  65      20.826 -12.942  -0.748  1.00  0.00
ATOM   1386  P     C A  66      26.232 -11.723  -1.592  1.00  0.00
ATOM   1387  OP1   C A  66      27.708 -11.877  -1.506  1.00  0.00
ATOM   1388  OP2   C A  66      25.493 -11.138  -0.441  1.00  0.00
ATOM   1389  O5'   C A  66      25.876 -10.877  -2.891  1.00  0.00
ATOM   1390  C5'   C A  66      26.302 -11.308  -4.178  1.00  0.00
ATOM   1391  C4'   C A  66      25.606 -10.506  -5.246  1.00  0.00
ATOM   1392  O4'   C A  66      24.210 -10.899  -5.313  1.00  0.00
ATOM   1393  C3'   C A  66      25.514  -9.016  -4.978  1.00  0.00
ATOM   1394  O3'   C A  66      26.707  -8.310  -5.250  1.00  0.00
ATOM   1395  C2'   C A  66      24.382  -8.612  -5.903  1.00  0.00
ATOM   1396  O2'   C A  66      24.760  -8.543  -7.260  1.00  0.00
ATOM   1397  C1'   C A  66      23.420  -9.777  -5.690  1.00  0.00
ATOM   1398  N1    C A  66      22.473  -9.459  -4.604  1.00  0.00
ATOM   1399  C2    C A  66      21.356  -8.690  -4.952  1.00  0.00
ATOM   1400  O2    C A  66      21.191  -8.381  -6.144  1.00  0.00
ATOM   1401  N3    C A  66      20.492  -8.305  -3.982  1.00  0.00
ATOM   1402  C4    C A  66      20.711  -8.659  -2.715  1.00  0.00
ATOM   1403  N4    C A  66      19.832  -8.257  -1.794  1.00  0.00
ATOM   1404  C5    C A  66      21.836  -9.438  -2.342  1.00  0.00
ATOM   1405  C6    C A  66      22.687  -9.816  -3.303  1.00  0.00
ATOM   1406  P     C A  67      27.033  -7.220  -4.361  1.00  0.00
ATOM   1407  OP1   C A  67      28.452  -6.870  -4.577  1.00  0.00
ATOM   1408  OP2   C A  67      26.480  -7.302  -2.988  1.00  0.00
ATOM   1409  O5'   C A  67      26.120  -6.215  -5.209  1.00  0.00
ATOM   1410  C5'   C A  67      26.436  -5.940  -6.567  1.00  0.00
ATOM   1411  C4'   C A  67      25.493  -4.912  -7.157  1.00  0.00
ATOM   1412  O4'   C A  67      24.131  -5.379  -7.046  1.00  0.00
ATOM   1413  C3'   C A  67      25.459  -3.578  -6.437  1.00  0.00
ATOM   1414  O3'   C A  67      26.544  -2.745  -6.815  1.00  0.00
ATOM   1415  C2'   C A  67      24.133  -3.021  -6.913  1.00  0.00
ATOM   1416  O2'   C A  67      24.232  -2.496  -8.224  1.00  0.00
ATOM   1417  C1'   C A  67      23.264  -4.277  -6.831  1.00  0.00
ATOM   1418  N1    C A  67      22.529  -4.472  -5.595  1.00  0.00
ATOM   1419  C2    C A  67      21.356  -3.744  -5.368  1.00  0.00
ATOM   1420  O2    C A  67      20.973  -2.942  -6.236  1.00  0.00
ATOM   1421  N3    C A  67      20.675  -3.934  -4.213  1.00  0.00
ATOM   1422  C4    C A  67      21.125  -4.806  -3.309  1.00  0.00
ATOM   1423  N4    C A  67      20.420  -4.960  -2.185  1.00  0.00
ATOM   1424  C5    C A  67      22.312  -5.553  -3.520  1.00  0.00
ATOM   1425  C6    C A  67      22.981  -5.362  -4.662  1.00  0.00
ATOM   1426  P     A A  68      26.750  -1.594  -5.051  1.00  0.00
ATOM   1427  OP1   A A  68      27.040  -0.512  -4.073  1.00  0.00
ATOM   1428  OP2   A A  68      26.482  -2.975  -4.564  1.00  0.00
ATOM   1429  O5'   A A  68      25.523  -1.161  -5.972  1.00  0.00
ATOM   1430  C5'   A A  68      24.289  -0.783  -5.383  1.00  0.00
ATOM   1431  C4'   A A  68      23.434  -0.018  -6.365  1.00  0.00
ATOM   1432  O4'   A A  68      22.776  -0.949  -7.271  1.00  0.00
ATOM   1433  C3'   A A  68      22.291   0.709  -5.678  1.00  0.00
ATOM   1434  O3'   A A  68      22.710   1.973  -5.184  1.00  0.00
ATOM   1435  C2'   A A  68      21.223   0.774  -6.761  1.00  0.00
ATOM   1436  O2'   A A  68      21.424   1.820  -7.695  1.00  0.00
ATOM   1437  C1'   A A  68      21.414  -0.581  -7.443  1.00  0.00
ATOM   1438  N9    A A  68      21.919  -0.988  -3.416  1.00  0.00
ATOM   1439  C8    A A  68      23.006  -1.553  -2.803  1.00  0.00
ATOM   1440  N7    A A  68      22.756  -2.014  -1.601  1.00  0.00
ATOM   1441  C5    A A  68      21.412  -1.731  -1.410  1.00  0.00
ATOM   1442  C6    A A  68      20.539  -1.967  -0.334  1.00  0.00
ATOM   1443  N6    A A  68      20.909  -2.568   0.799  1.00  0.00
ATOM   1444  N1    A A  68      19.259  -1.559  -0.465  1.00  0.00
ATOM   1445  C2    A A  68      18.890  -0.957  -1.601  1.00  0.00
ATOM   1446  N3    A A  68      19.617  -0.681  -2.681  1.00  0.00
ATOM   1447  C4    A A  68      20.884  -1.098  -2.519  1.00  0.00
TER   
END   
