# Supplementary material for: RPocket: an intuitive database of RNA pocket topology information with RNA-ligand data resources
Source: BMC Bioinformatics. 2021 Sep 8;22:428. doi: 10.1186/s12859-021-04349-4 (PMC8424408; doi:10.1186/s12859-021-04349-4)
Supplement: Supplementary file 7 — Additional file 7. Folder S3: Nine other experimental structures and their modeling structures and pockets. [file 12859_2021_4349_MOESM7_ESM.zip › 12859_2021_4349_MOESM7_ESM/3GOT_s3.pdb]

ATOM      1  P     G A   1      25.533   7.234   6.794  1.00  0.00
ATOM      2  OP1   G A   1      25.758   7.206   5.331  1.00  0.00
ATOM      3  OP2   G A   1      24.152   7.363   7.327  1.00  0.00
ATOM      4  O5'   G A   1      26.205   5.938   7.431  1.00  0.00
ATOM      5  C5'   G A   1      25.744   4.631   7.115  1.00  0.00
ATOM      6  C4'   G A   1      26.891   3.648   7.166  1.00  0.00
ATOM      7  O4'   G A   1      27.404   3.546   8.522  1.00  0.00
ATOM      8  C3'   G A   1      26.513   2.222   6.831  1.00  0.00
ATOM      9  O3'   G A   1      26.423   2.070   5.427  1.00  0.00
ATOM     10  C2'   G A   1      27.646   1.430   7.471  1.00  0.00
ATOM     11  O2'   G A   1      28.840   1.428   6.714  1.00  0.00
ATOM     12  C1'   G A   1      27.845   2.213   8.772  1.00  0.00
ATOM     13  N9    G A   1      27.093   1.670   9.793  1.00  0.00
ATOM     14  C8    G A   1      26.180   2.351  10.562  1.00  0.00
ATOM     15  N7    G A   1      25.696   1.636  11.541  1.00  0.00
ATOM     16  C5    G A   1      26.325   0.411  11.415  1.00  0.00
ATOM     17  C6    G A   1      26.206  -0.772  12.189  1.00  0.00
ATOM     18  O6    G A   1      25.490  -0.971  13.178  1.00  0.00
ATOM     19  N1    G A   1      27.028  -1.790  11.714  1.00  0.00
ATOM     20  C2    G A   1      27.862  -1.682  10.627  1.00  0.00
ATOM     21  N2    G A   1      28.579  -2.772  10.321  1.00  0.00
ATOM     22  N3    G A   1      27.983  -0.590   9.898  1.00  0.00
ATOM     23  C4    G A   1      27.194   0.412  10.340  1.00  0.00
ATOM     24  P     G A   2      24.865   2.014   4.686  1.00  0.00
ATOM     25  OP1   G A   2      24.635   2.551   3.324  1.00  0.00
ATOM     26  OP2   G A   2      23.826   2.189   5.729  1.00  0.00
ATOM     27  O5'   G A   2      25.268   0.481   4.551  1.00  0.00
ATOM     28  C5'   G A   2      26.571   0.134   4.079  1.00  0.00
ATOM     29  C4'   G A   2      26.949  -1.263   4.512  1.00  0.00
ATOM     30  O4'   G A   2      27.485  -1.288   5.861  1.00  0.00
ATOM     31  C3'   G A   2      25.806  -2.242   4.569  1.00  0.00
ATOM     32  O3'   G A   2      25.420  -2.669   3.287  1.00  0.00
ATOM     33  C2'   G A   2      26.408  -3.345   5.417  1.00  0.00
ATOM     34  O2'   G A   2      27.315  -4.145   4.693  1.00  0.00
ATOM     35  C1'   G A   2      27.122  -2.512   6.485  1.00  0.00
ATOM     36  N9    G A   2      26.088  -2.179   7.584  1.00  0.00
ATOM     37  C8    G A   2      25.449  -0.983   7.809  1.00  0.00
ATOM     38  N7    G A   2      24.616  -1.025   8.813  1.00  0.00
ATOM     39  C5    G A   2      24.710  -2.323   9.282  1.00  0.00
ATOM     40  C6    G A   2      24.042  -2.966  10.356  1.00  0.00
ATOM     41  O6    G A   2      23.205  -2.490  11.133  1.00  0.00
ATOM     42  N1    G A   2      24.431  -4.296  10.488  1.00  0.00
ATOM     43  C2    G A   2      25.350  -4.929   9.685  1.00  0.00
ATOM     44  N2    G A   2      25.596  -6.215   9.968  1.00  0.00
ATOM     45  N3    G A   2      25.977  -4.344   8.683  1.00  0.00
ATOM     46  C4    G A   2      25.614  -3.052   8.535  1.00  0.00
ATOM     47  P     A A   3      23.889  -2.840   2.983  1.00  0.00
ATOM     48  OP1   A A   3      23.536  -2.815   1.546  1.00  0.00
ATOM     49  OP2   A A   3      23.286  -1.841   3.913  1.00  0.00
ATOM     50  O5'   A A   3      23.597  -4.311   3.488  1.00  0.00
ATOM     51  C5'   A A   3      24.461  -5.345   3.062  1.00  0.00
ATOM     52  C4'   A A   3      24.357  -6.537   3.961  1.00  0.00
ATOM     53  O4'   A A   3      24.716  -6.155   5.310  1.00  0.00
ATOM     54  C3'   A A   3      22.948  -7.056   4.125  1.00  0.00
ATOM     55  O3'   A A   3      22.587  -7.877   3.045  1.00  0.00
ATOM     56  C2'   A A   3      23.040  -7.825   5.427  1.00  0.00
ATOM     57  O2'   A A   3      23.664  -9.078   5.243  1.00  0.00
ATOM     58  C1'   A A   3      23.959  -6.916   6.231  1.00  0.00
ATOM     59  N9    A A   3      23.239  -6.031   7.068  1.00  0.00
ATOM     60  C8    A A   3      23.204  -4.666   6.942  1.00  0.00
ATOM     61  N7    A A   3      22.528  -4.064   7.891  1.00  0.00
ATOM     62  C5    A A   3      22.088  -5.104   8.695  1.00  0.00
ATOM     63  C6    A A   3      21.317  -5.129   9.871  1.00  0.00
ATOM     64  N6    A A   3      20.835  -4.034  10.463  1.00  0.00
ATOM     65  N1    A A   3      21.056  -6.334  10.423  1.00  0.00
ATOM     66  C2    A A   3      21.540  -7.431   9.829  1.00  0.00
ATOM     67  N3    A A   3      22.276  -7.534   8.725  1.00  0.00
ATOM     68  C4    A A   3      22.517  -6.321   8.200  1.00  0.00
ATOM     69  P     C A   4      21.411  -7.605   2.539  1.00  0.00
ATOM     70  OP1   C A   4      21.184  -8.183   1.198  1.00  0.00
ATOM     71  OP2   C A   4      21.426  -6.142   2.648  1.00  0.00
ATOM     72  O5'   C A   4      20.331  -8.272   3.516  1.00  0.00
ATOM     73  C5'   C A   4      20.092  -9.671   3.376  1.00  0.00
ATOM     74  C4'   C A   4      19.340 -10.281   4.537  1.00  0.00
ATOM     75  O4'   C A   4      19.970  -9.924   5.792  1.00  0.00
ATOM     76  C3'   C A   4      17.923  -9.778   4.669  1.00  0.00
ATOM     77  O3'   C A   4      17.022 -10.494   3.855  1.00  0.00
ATOM     78  C2'   C A   4      17.637 -10.016   6.134  1.00  0.00
ATOM     79  O2'   C A   4      17.232 -11.341   6.408  1.00  0.00
ATOM     80  C1'   C A   4      18.976  -9.612   6.759  1.00  0.00
ATOM     81  N1    C A   4      18.879  -8.156   7.099  1.00  0.00
ATOM     82  C2    C A   4      18.321  -7.721   8.307  1.00  0.00
ATOM     83  O2    C A   4      17.870  -8.567   9.097  1.00  0.00
ATOM     84  N3    C A   4      18.289  -6.394   8.577  1.00  0.00
ATOM     85  C4    C A   4      18.784  -5.522   7.699  1.00  0.00
ATOM     86  N4    C A   4      18.730  -4.224   8.009  1.00  0.00
ATOM     87  C5    C A   4      19.353  -5.943   6.470  1.00  0.00
ATOM     88  C6    C A   4      19.383  -7.254   6.206  1.00  0.00
ATOM     89  P     A A   5      15.818  -9.688   3.380  1.00  0.00
ATOM     90  OP1   A A   5      15.713 -10.911   2.548  1.00  0.00
ATOM     91  OP2   A A   5      15.847  -8.342   2.761  1.00  0.00
ATOM     92  O5'   A A   5      14.610  -9.623   4.430  1.00  0.00
ATOM     93  C5'   A A   5      14.384 -10.766   5.250  1.00  0.00
ATOM     94  C4'   A A   5      13.482 -10.510   6.438  1.00  0.00
ATOM     95  O4'   A A   5      14.235  -9.761   7.433  1.00  0.00
ATOM     96  C3'   A A   5      12.217  -9.701   6.161  1.00  0.00
ATOM     97  O3'   A A   5      11.016 -10.463   6.156  1.00  0.00
ATOM     98  C2'   A A   5      12.127  -8.677   7.286  1.00  0.00
ATOM     99  O2'   A A   5      11.127  -8.980   8.234  1.00  0.00
ATOM    100  C1'   A A   5      13.469  -8.713   7.985  1.00  0.00
ATOM    101  N9    A A   5      14.192  -7.445   7.777  1.00  0.00
ATOM    102  C8    A A   5      14.975  -6.977   6.753  1.00  0.00
ATOM    103  N7    A A   5      15.301  -5.712   6.873  1.00  0.00
ATOM    104  C5    A A   5      14.691  -5.322   8.055  1.00  0.00
ATOM    105  C6    A A   5      14.654  -4.095   8.740  1.00  0.00
ATOM    106  N6    A A   5      15.270  -2.991   8.313  1.00  0.00
ATOM    107  N1    A A   5      13.953  -4.043   9.893  1.00  0.00
ATOM    108  C2    A A   5      13.336  -5.150  10.321  1.00  0.00
ATOM    109  N3    A A   5      13.299  -6.359   9.765  1.00  0.00
ATOM    110  C4    A A   5      14.003  -6.378   8.622  1.00  0.00
ATOM    111  P     U A   6      10.228  -9.763   5.275  1.00  0.00
ATOM    112  OP1   U A   6       9.235 -10.540   4.467  1.00  0.00
ATOM    113  OP2   U A   6      10.723  -8.471   4.754  1.00  0.00
ATOM    114  O5'   U A   6       9.719  -9.631   6.816  1.00  0.00
ATOM    115  C5'   U A   6       8.606  -8.793   7.044  1.00  0.00
ATOM    116  C4'   U A   6       8.568  -8.160   8.414  1.00  0.00
ATOM    117  O4'   U A   6       9.842  -7.628   8.751  1.00  0.00
ATOM    118  C3'   U A   6       7.748  -6.873   8.311  1.00  0.00
ATOM    119  O3'   U A   6       6.328  -7.030   8.264  1.00  0.00
ATOM    120  C2'   U A   6       8.256  -5.969   9.405  1.00  0.00
ATOM    121  O2'   U A   6       7.736  -6.427  10.679  1.00  0.00
ATOM    122  C1'   U A   6       9.715  -6.312   9.348  1.00  0.00
ATOM    123  N1    U A   6      10.506  -5.422   8.506  1.00  0.00
ATOM    124  C2    U A   6      10.747  -4.118   8.895  1.00  0.00
ATOM    125  O2    U A   6      10.213  -3.604   9.862  1.00  0.00
ATOM    126  N3    U A   6      11.640  -3.432   8.108  1.00  0.00
ATOM    127  C4    U A   6      12.302  -3.908   6.995  1.00  0.00
ATOM    128  O4    U A   6      13.077  -3.171   6.390  1.00  0.00
ATOM    129  C5    U A   6      11.998  -5.270   6.655  1.00  0.00
ATOM    130  C6    U A   6      11.133  -5.960   7.403  1.00  0.00
ATOM    131  P     A A   7       5.463  -6.017   7.072  1.00  0.00
ATOM    132  OP1   A A   7       4.122  -6.522   7.472  1.00  0.00
ATOM    133  OP2   A A   7       6.136  -6.563   5.875  1.00  0.00
ATOM    134  O5'   A A   7       5.374  -4.441   6.873  1.00  0.00
ATOM    135  C5'   A A   7       4.345  -3.668   7.529  1.00  0.00
ATOM    136  C4'   A A   7       4.962  -2.509   8.289  1.00  0.00
ATOM    137  O4'   A A   7       6.381  -2.754   8.496  1.00  0.00
ATOM    138  C3'   A A   7       4.924  -1.137   7.645  1.00  0.00
ATOM    139  O3'   A A   7       3.682  -0.501   7.885  1.00  0.00
ATOM    140  C2'   A A   7       6.046  -0.424   8.381  1.00  0.00
ATOM    141  O2'   A A   7       5.639  -0.067   9.684  1.00  0.00
ATOM    142  C1'   A A   7       7.085  -1.532   8.507  1.00  0.00
ATOM    143  N9    A A   7       8.078  -1.482   7.460  1.00  0.00
ATOM    144  C8    A A   7       8.318  -2.478   6.550  1.00  0.00
ATOM    145  N7    A A   7       9.351  -2.249   5.774  1.00  0.00
ATOM    146  C5    A A   7       9.821  -1.018   6.203  1.00  0.00
ATOM    147  C6    A A   7      10.899  -0.218   5.784  1.00  0.00
ATOM    148  N6    A A   7      11.731  -0.558   4.796  1.00  0.00
ATOM    149  N1    A A   7      11.093   0.956   6.421  1.00  0.00
ATOM    150  C2    A A   7      10.259   1.295   7.411  1.00  0.00
ATOM    151  N3    A A   7       9.214   0.628   7.895  1.00  0.00
ATOM    152  C4    A A   7       9.047  -0.533   7.240  1.00  0.00
ATOM    153  P     U A   8       3.384   0.478   7.184  1.00  0.00
ATOM    154  OP1   U A   8       2.416   1.353   7.889  1.00  0.00
ATOM    155  OP2   U A   8       2.893  -0.495   6.172  1.00  0.00
ATOM    156  O5'   U A   8       4.508   1.367   6.484  1.00  0.00
ATOM    157  C5'   U A   8       4.960   2.605   7.062  1.00  0.00
ATOM    158  C4'   U A   8       5.898   3.315   6.107  1.00  0.00
ATOM    159  O4'   U A   8       7.114   2.537   5.907  1.00  0.00
ATOM    160  C3'   U A   8       5.362   3.493   4.702  1.00  0.00
ATOM    161  O3'   U A   8       4.466   4.582   4.628  1.00  0.00
ATOM    162  C2'   U A   8       6.637   3.708   3.908  1.00  0.00
ATOM    163  O2'   U A   8       7.182   5.003   4.070  1.00  0.00
ATOM    164  C1'   U A   8       7.564   2.693   4.568  1.00  0.00
ATOM    165  N1    U A   8       7.707   1.469   3.912  1.00  0.00
ATOM    166  C2    U A   8       8.230   1.504   2.633  1.00  0.00
ATOM    167  O2    U A   8       8.604   2.532   2.096  1.00  0.00
ATOM    168  N3    U A   8       8.300   0.286   2.001  1.00  0.00
ATOM    169  C4    U A   8       7.908  -0.935   2.508  1.00  0.00
ATOM    170  O4    U A   8       8.033  -1.945   1.818  1.00  0.00
ATOM    171  C5    U A   8       7.375  -0.888   3.840  1.00  0.00
ATOM    172  C6    U A   8       7.296   0.282   4.478  1.00  0.00
ATOM    173  P     A A   9       3.151   4.287   4.466  1.00  0.00
ATOM    174  OP1   A A   9       1.698   4.566   4.480  1.00  0.00
ATOM    175  OP2   A A   9       3.633   2.884   4.388  1.00  0.00
ATOM    176  O5'   A A   9       3.868   5.140   3.318  1.00  0.00
ATOM    177  C5'   A A   9       3.793   6.569   3.334  1.00  0.00
ATOM    178  C4'   A A   9       4.622   7.185   2.223  1.00  0.00
ATOM    179  O4'   A A   9       6.039   6.944   2.441  1.00  0.00
ATOM    180  C3'   A A   9       4.371   6.714   0.797  1.00  0.00
ATOM    181  O3'   A A   9       3.239   7.357   0.199  1.00  0.00
ATOM    182  C2'   A A   9       5.666   7.107   0.087  1.00  0.00
ATOM    183  O2'   A A   9       5.645   8.452  -0.341  1.00  0.00
ATOM    184  C1'   A A   9       6.717   6.931   1.192  1.00  0.00
ATOM    185  N9    A A   9       7.383   5.660   1.028  1.00  0.00
ATOM    186  C8    A A   9       7.150   4.508   1.732  1.00  0.00
ATOM    187  N7    A A   9       7.980   3.534   1.442  1.00  0.00
ATOM    188  C5    A A   9       8.814   4.084   0.481  1.00  0.00
ATOM    189  C6    A A   9       9.907   3.563  -0.233  1.00  0.00
ATOM    190  N6    A A   9      10.364   2.318  -0.080  1.00  0.00
ATOM    191  N1    A A   9      10.521   4.375  -1.120  1.00  0.00
ATOM    192  C2    A A   9      10.063   5.623  -1.271  1.00  0.00
ATOM    193  N3    A A   9       9.047   6.226  -0.658  1.00  0.00
ATOM    194  C4    A A   9       8.458   5.392   0.215  1.00  0.00
ATOM    195  P     A A  10       2.494   6.690  -0.936  1.00  0.00
ATOM    196  OP1   A A  10       1.093   6.960  -0.523  1.00  0.00
ATOM    197  OP2   A A  10       2.834   5.391  -1.579  1.00  0.00
ATOM    198  O5'   A A  10       2.949   7.851  -1.923  1.00  0.00
ATOM    199  C5'   A A  10       2.704   9.216  -1.605  1.00  0.00
ATOM    200  C4'   A A  10       2.908  10.064  -2.830  1.00  0.00
ATOM    201  O4'   A A  10       4.328  10.169  -3.135  1.00  0.00
ATOM    202  C3'   A A  10       2.316   9.452  -4.082  1.00  0.00
ATOM    203  O3'   A A  10       0.917   9.673  -4.170  1.00  0.00
ATOM    204  C2'   A A  10       3.124  10.139  -5.172  1.00  0.00
ATOM    205  O2'   A A  10       2.712  11.477  -5.382  1.00  0.00
ATOM    206  C1'   A A  10       4.520  10.128  -4.543  1.00  0.00
ATOM    207  N9    A A  10       5.304   8.942  -4.891  1.00  0.00
ATOM    208  C8    A A  10       5.476   7.797  -4.159  1.00  0.00
ATOM    209  N7    A A  10       6.232   6.901  -4.748  1.00  0.00
ATOM    210  C5    A A  10       6.579   7.498  -5.950  1.00  0.00
ATOM    211  C6    A A  10       7.370   7.064  -7.029  1.00  0.00
ATOM    212  N6    A A  10       7.977   5.876  -7.068  1.00  0.00
ATOM    213  N1    A A  10       7.515   7.902  -8.077  1.00  0.00
ATOM    214  C2    A A  10       6.906   9.093  -8.035  1.00  0.00
ATOM    215  N3    A A  10       6.140   9.613  -7.079  1.00  0.00
ATOM    216  C4    A A  10       6.014   8.755  -6.053  1.00  0.00
ATOM    217  P     U A  11       0.172   8.566  -4.753  1.00  0.00
ATOM    218  OP1   U A  11      -1.249   8.961  -4.620  1.00  0.00
ATOM    219  OP2   U A  11       0.541   7.135  -4.745  1.00  0.00
ATOM    220  O5'   U A  11       0.768   9.094  -6.142  1.00  0.00
ATOM    221  C5'   U A  11       0.918  10.476  -6.440  1.00  0.00
ATOM    222  C4'   U A  11       1.618  10.665  -7.763  1.00  0.00
ATOM    223  O4'   U A  11       2.987  10.192  -7.674  1.00  0.00
ATOM    224  C3'   U A  11       1.018   9.894  -8.925  1.00  0.00
ATOM    225  O3'   U A  11      -0.043  10.602  -9.535  1.00  0.00
ATOM    226  C2'   U A  11       2.198   9.682  -9.860  1.00  0.00
ATOM    227  O2'   U A  11       2.409  10.837 -10.655  1.00  0.00
ATOM    228  C1'   U A  11       3.362   9.556  -8.881  1.00  0.00
ATOM    229  N1    U A  11       3.786   8.292  -8.581  1.00  0.00
ATOM    230  C2    U A  11       4.716   7.692  -9.408  1.00  0.00
ATOM    231  O2    U A  11       5.341   8.302 -10.257  1.00  0.00
ATOM    232  N3    U A  11       4.888   6.343  -9.207  1.00  0.00
ATOM    233  C4    U A  11       4.238   5.553  -8.282  1.00  0.00
ATOM    234  O4    U A  11       4.500   4.354  -8.220  1.00  0.00
ATOM    235  C5    U A  11       3.288   6.249  -7.461  1.00  0.00
ATOM    236  C6    U A  11       3.101   7.560  -7.636  1.00  0.00
ATOM    237  P     C A  12      -1.312   9.793 -10.402  1.00  0.00
ATOM    238  OP1   C A  12      -2.692  10.261 -10.145  1.00  0.00
ATOM    239  OP2   C A  12      -0.998   8.343 -10.381  1.00  0.00
ATOM    240  O5'   C A  12      -0.846  10.281 -11.853  1.00  0.00
ATOM    241  C5'   C A  12       0.519  10.631 -12.035  1.00  0.00
ATOM    242  C4'   C A  12       1.034  10.322 -13.416  1.00  0.00
ATOM    243  O4'   C A  12       2.444   9.995 -13.268  1.00  0.00
ATOM    244  C3'   C A  12       0.374   9.131 -14.109  1.00  0.00
ATOM    245  O3'   C A  12      -0.414   9.487 -15.242  1.00  0.00
ATOM    246  C2'   C A  12       1.518   8.233 -14.570  1.00  0.00
ATOM    247  O2'   C A  12       1.667   8.195 -15.972  1.00  0.00
ATOM    248  C1'   C A  12       2.784   8.802 -13.946  1.00  0.00
ATOM    249  N1    C A  12       3.358   7.855 -13.006  1.00  0.00
ATOM    250  C2    C A  12       4.545   7.159 -13.263  1.00  0.00
ATOM    251  O2    C A  12       5.338   7.620 -14.101  1.00  0.00
ATOM    252  N3    C A  12       4.793   6.008 -12.594  1.00  0.00
ATOM    253  C4    C A  12       3.912   5.550 -11.703  1.00  0.00
ATOM    254  N4    C A  12       4.199   4.412 -11.069  1.00  0.00
ATOM    255  C5    C A  12       2.703   6.240 -11.428  1.00  0.00
ATOM    256  C6    C A  12       2.462   7.377 -12.091  1.00  0.00
ATOM    257  P     G A  13      -1.609   8.488 -15.609  1.00  0.00
ATOM    258  OP1   G A  13      -2.462   8.920 -16.739  1.00  0.00
ATOM    259  OP2   G A  13      -2.162   8.382 -14.247  1.00  0.00
ATOM    260  O5'   G A  13      -0.926   7.099 -16.017  1.00  0.00
ATOM    261  C5'   G A  13      -0.531   6.899 -17.368  1.00  0.00
ATOM    262  C4'   G A  13       0.205   5.591 -17.571  1.00  0.00
ATOM    263  O4'   G A  13       1.294   5.495 -16.622  1.00  0.00
ATOM    264  C3'   G A  13      -0.585   4.322 -17.307  1.00  0.00
ATOM    265  O3'   G A  13      -1.386   3.989 -18.396  1.00  0.00
ATOM    266  C2'   G A  13       0.556   3.329 -17.213  1.00  0.00
ATOM    267  O2'   G A  13       1.073   3.026 -18.491  1.00  0.00
ATOM    268  C1'   G A  13       1.555   4.123 -16.376  1.00  0.00
ATOM    269  N9    G A  13       1.386   3.764 -14.963  1.00  0.00
ATOM    270  C8    G A  13       1.013   4.665 -13.994  1.00  0.00
ATOM    271  N7    G A  13       1.094   4.183 -12.784  1.00  0.00
ATOM    272  C5    G A  13       1.548   2.889 -12.959  1.00  0.00
ATOM    273  C6    G A  13       1.827   1.872 -12.010  1.00  0.00
ATOM    274  O6    G A  13       1.723   1.924 -10.779  1.00  0.00
ATOM    275  N1    G A  13       2.269   0.700 -12.618  1.00  0.00
ATOM    276  C2    G A  13       2.422   0.529 -13.973  1.00  0.00
ATOM    277  N2    G A  13       2.861  -0.673 -14.371  1.00  0.00
ATOM    278  N3    G A  13       2.166   1.464 -14.867  1.00  0.00
ATOM    279  C4    G A  13       1.735   2.610 -14.300  1.00  0.00
ATOM    280  P     C A  14      -2.442   3.268 -18.157  1.00  0.00
ATOM    281  OP1   C A  14      -2.653   3.889 -19.491  1.00  0.00
ATOM    282  OP2   C A  14      -3.488   3.447 -17.152  1.00  0.00
ATOM    283  O5'   C A  14      -2.231   1.702 -18.403  1.00  0.00
ATOM    284  C5'   C A  14      -1.296   1.302 -19.416  1.00  0.00
ATOM    285  C4'   C A  14      -0.590   0.031 -19.023  1.00  0.00
ATOM    286  O4'   C A  14       0.169   0.250 -17.805  1.00  0.00
ATOM    287  C3'   C A  14      -1.480  -1.140 -18.667  1.00  0.00
ATOM    288  O3'   C A  14      -1.865  -1.862 -19.828  1.00  0.00
ATOM    289  C2'   C A  14      -0.518  -2.016 -17.858  1.00  0.00
ATOM    290  O2'   C A  14       0.352  -2.710 -18.751  1.00  0.00
ATOM    291  C1'   C A  14       0.235  -0.984 -17.072  1.00  0.00
ATOM    292  N1    C A  14      -0.212  -0.673 -15.726  1.00  0.00
ATOM    293  C2    C A  14       0.087  -1.549 -14.676  1.00  0.00
ATOM    294  O2    C A  14       0.767  -2.561 -14.917  1.00  0.00
ATOM    295  N3    C A  14      -0.373  -1.270 -13.433  1.00  0.00
ATOM    296  C4    C A  14      -1.100  -0.172 -13.222  1.00  0.00
ATOM    297  N4    C A  14      -1.532   0.062 -11.980  1.00  0.00
ATOM    298  C5    C A  14      -1.414   0.728 -14.273  1.00  0.00
ATOM    299  C6    C A  14      -0.957   0.449 -15.498  1.00  0.00
ATOM    300  P     G A  15      -3.282  -2.843 -19.872  1.00  0.00
ATOM    301  OP1   G A  15      -3.453  -3.282 -21.279  1.00  0.00
ATOM    302  OP2   G A  15      -4.386  -2.083 -19.190  1.00  0.00
ATOM    303  O5'   G A  15      -2.899  -4.134 -19.003  1.00  0.00
ATOM    304  C5'   G A  15      -1.924  -5.073 -19.462  1.00  0.00
ATOM    305  C4'   G A  15      -1.527  -6.055 -18.366  1.00  0.00
ATOM    306  O4'   G A  15      -0.978  -5.365 -17.205  1.00  0.00
ATOM    307  C3'   G A  15      -2.607  -6.950 -17.775  1.00  0.00
ATOM    308  O3'   G A  15      -2.936  -8.078 -18.572  1.00  0.00
ATOM    309  C2'   G A  15      -1.990  -7.395 -16.453  1.00  0.00
ATOM    310  O2'   G A  15      -1.196  -8.562 -16.521  1.00  0.00
ATOM    311  C1'   G A  15      -1.170  -6.169 -16.047  1.00  0.00
ATOM    312  N9    G A  15      -1.943  -5.453 -15.050  1.00  0.00
ATOM    313  C8    G A  15      -2.630  -4.293 -15.311  1.00  0.00
ATOM    314  N7    G A  15      -3.176  -3.767 -14.249  1.00  0.00
ATOM    315  C5    G A  15      -2.830  -4.628 -13.224  1.00  0.00
ATOM    316  C6    G A  15      -3.135  -4.584 -11.839  1.00  0.00
ATOM    317  O6    G A  15      -3.799  -3.737 -11.227  1.00  0.00
ATOM    318  N1    G A  15      -2.585  -5.661 -11.150  1.00  0.00
ATOM    319  C2    G A  15      -1.833  -6.658 -11.725  1.00  0.00
ATOM    320  N2    G A  15      -1.387  -7.613 -10.898  1.00  0.00
ATOM    321  N3    G A  15      -1.542  -6.712 -13.009  1.00  0.00
ATOM    322  C4    G A  15      -2.067  -5.677 -13.698  1.00  0.00
ATOM    323  P     U A  16      -4.399  -8.898 -18.341  1.00  0.00
ATOM    324  OP1   U A  16      -4.340  -9.922 -19.412  1.00  0.00
ATOM    325  OP2   U A  16      -5.673  -8.180 -18.107  1.00  0.00
ATOM    326  O5'   U A  16      -3.896  -9.507 -16.940  1.00  0.00
ATOM    327  C5'   U A  16      -3.234 -10.775 -16.875  1.00  0.00
ATOM    328  C4'   U A  16      -3.093 -11.219 -15.432  1.00  0.00
ATOM    329  O4'   U A  16      -2.698 -10.098 -14.604  1.00  0.00
ATOM    330  C3'   U A  16      -4.373 -11.673 -14.758  1.00  0.00
ATOM    331  O3'   U A  16      -4.674 -13.004 -15.125  1.00  0.00
ATOM    332  C2'   U A  16      -3.973 -11.584 -13.292  1.00  0.00
ATOM    333  O2'   U A  16      -3.103 -12.622 -12.905  1.00  0.00
ATOM    334  C1'   U A  16      -3.212 -10.268 -13.295  1.00  0.00
ATOM    335  N1    U A  16      -4.132  -9.136 -12.967  1.00  0.00
ATOM    336  C2    U A  16      -4.355  -8.853 -11.633  1.00  0.00
ATOM    337  O2    U A  16      -3.939  -9.553 -10.727  1.00  0.00
ATOM    338  N3    U A  16      -5.089  -7.716 -11.395  1.00  0.00
ATOM    339  C4    U A  16      -5.609  -6.853 -12.336  1.00  0.00
ATOM    340  O4    U A  16      -6.248  -5.870 -11.968  1.00  0.00
ATOM    341  C5    U A  16      -5.335  -7.215 -13.698  1.00  0.00
ATOM    342  C6    U A  16      -4.624  -8.316 -13.958  1.00  0.00
ATOM    343  P     G A  17      -6.037 -13.265 -15.324  1.00  0.00
ATOM    344  OP1   G A  17      -6.340 -14.591 -15.924  1.00  0.00
ATOM    345  OP2   G A  17      -6.821 -12.078 -15.740  1.00  0.00
ATOM    346  O5'   G A  17      -6.135 -13.351 -13.727  1.00  0.00
ATOM    347  C5'   G A  17      -5.695 -14.530 -13.064  1.00  0.00
ATOM    348  C4'   G A  17      -5.771 -14.346 -11.566  1.00  0.00
ATOM    349  O4'   G A  17      -5.192 -13.069 -11.240  1.00  0.00
ATOM    350  C3'   G A  17      -7.154 -14.224 -10.952  1.00  0.00
ATOM    351  O3'   G A  17      -7.791 -15.472 -10.863  1.00  0.00
ATOM    352  C2'   G A  17      -6.719 -13.712  -9.590  1.00  0.00
ATOM    353  O2'   G A  17      -6.024 -14.677  -8.826  1.00  0.00
ATOM    354  C1'   G A  17      -5.765 -12.621 -10.033  1.00  0.00
ATOM    355  N9    G A  17      -6.443 -11.380 -10.355  1.00  0.00
ATOM    356  C8    G A  17      -6.729 -10.918 -11.617  1.00  0.00
ATOM    357  N7    G A  17      -7.352  -9.771 -11.616  1.00  0.00
ATOM    358  C5    G A  17      -7.486  -9.454 -10.277  1.00  0.00
ATOM    359  C6    G A  17      -8.081  -8.330  -9.650  1.00  0.00
ATOM    360  O6    G A  17      -8.628  -7.356 -10.182  1.00  0.00
ATOM    361  N1    G A  17      -8.001  -8.405  -8.262  1.00  0.00
ATOM    362  C2    G A  17      -7.419  -9.436  -7.565  1.00  0.00
ATOM    363  N2    G A  17      -7.437  -9.331  -6.229  1.00  0.00
ATOM    364  N3    G A  17      -6.862 -10.487  -8.134  1.00  0.00
ATOM    365  C4    G A  17      -6.929 -10.436  -9.481  1.00  0.00
ATOM    366  P     G A  18      -9.232 -15.527 -10.668  1.00  0.00
ATOM    367  OP1   G A  18      -9.299 -16.990 -10.889  1.00  0.00
ATOM    368  OP2   G A  18      -9.999 -14.603 -11.534  1.00  0.00
ATOM    369  O5'   G A  18      -9.728 -15.185  -9.188  1.00  0.00
ATOM    370  C5'   G A  18      -8.828 -15.421  -8.113  1.00  0.00
ATOM    371  C4'   G A  18      -9.233 -14.671  -6.870  1.00  0.00
ATOM    372  O4'   G A  18      -8.752 -13.308  -6.931  1.00  0.00
ATOM    373  C3'   G A  18     -10.729 -14.553  -6.649  1.00  0.00
ATOM    374  O3'   G A  18     -11.241 -15.715  -6.022  1.00  0.00
ATOM    375  C2'   G A  18     -10.869 -13.264  -5.842  1.00  0.00
ATOM    376  O2'   G A  18     -10.660 -13.490  -4.458  1.00  0.00
ATOM    377  C1'   G A  18      -9.700 -12.430  -6.367  1.00  0.00
ATOM    378  N9    G A  18     -10.155 -11.494  -7.389  1.00  0.00
ATOM    379  C8    G A  18     -10.162 -11.644  -8.754  1.00  0.00
ATOM    380  N7    G A  18     -10.696 -10.632  -9.381  1.00  0.00
ATOM    381  C5    G A  18     -11.064  -9.760  -8.373  1.00  0.00
ATOM    382  C6    G A  18     -11.693  -8.490  -8.435  1.00  0.00
ATOM    383  O6    G A  18     -12.060  -7.865  -9.439  1.00  0.00
ATOM    384  N1    G A  18     -11.886  -7.942  -7.170  1.00  0.00
ATOM    385  C2    G A  18     -11.519  -8.544  -5.991  1.00  0.00
ATOM    386  N2    G A  18     -11.787  -7.860  -4.870  1.00  0.00
ATOM    387  N3    G A  18     -10.935  -9.723  -5.917  1.00  0.00
ATOM    388  C4    G A  18     -10.737 -10.274  -7.133  1.00  0.00
ATOM    389  P     A A  19     -12.862 -15.999  -5.746  1.00  0.00
ATOM    390  OP1   A A  19     -13.027 -17.460  -5.597  1.00  0.00
ATOM    391  OP2   A A  19     -13.217 -15.304  -7.023  1.00  0.00
ATOM    392  O5'   A A  19     -13.751 -15.238  -4.675  1.00  0.00
ATOM    393  C5'   A A  19     -13.446 -15.278  -3.312  1.00  0.00
ATOM    394  C4'   A A  19     -13.949 -14.030  -2.626  1.00  0.00
ATOM    395  O4'   A A  19     -13.296 -12.837  -3.202  1.00  0.00
ATOM    396  C3'   A A  19     -15.438 -13.688  -2.750  1.00  0.00
ATOM    397  O3'   A A  19     -16.247 -14.545  -1.920  1.00  0.00
ATOM    398  C2'   A A  19     -15.393 -12.238  -2.253  1.00  0.00
ATOM    399  O2'   A A  19     -15.179 -12.175  -0.854  1.00  0.00
ATOM    400  C1'   A A  19     -14.133 -11.708  -2.955  1.00  0.00
ATOM    401  N9    A A  19     -14.511 -11.183  -4.221  1.00  0.00
ATOM    402  C8    A A  19     -14.286 -11.808  -5.420  1.00  0.00
ATOM    403  N7    A A  19     -14.638 -11.094  -6.463  1.00  0.00
ATOM    404  C5    A A  19     -15.127  -9.920  -5.911  1.00  0.00
ATOM    405  C6    A A  19     -15.656  -8.753  -6.489  1.00  0.00
ATOM    406  N6    A A  19     -15.784  -8.571  -7.805  1.00  0.00
ATOM    407  N1    A A  19     -16.054  -7.767  -5.656  1.00  0.00
ATOM    408  C2    A A  19     -15.924  -7.949  -4.337  1.00  0.00
ATOM    409  N3    A A  19     -15.441  -8.999  -3.677  1.00  0.00
ATOM    410  C4    A A  19     -15.056  -9.961  -4.532  1.00  0.00
ATOM    411  P     U A  20     -17.834 -14.983  -2.322  1.00  0.00
ATOM    412  OP1   U A  20     -18.637 -15.948  -1.530  1.00  0.00
ATOM    413  OP2   U A  20     -17.749 -15.150  -3.796  1.00  0.00
ATOM    414  O5'   U A  20     -18.359 -13.520  -1.986  1.00  0.00
ATOM    415  C5'   U A  20     -18.070 -12.929  -0.718  1.00  0.00
ATOM    416  C4'   U A  20     -18.620 -11.534  -0.668  1.00  0.00
ATOM    417  O4'   U A  20     -17.825 -10.677  -1.504  1.00  0.00
ATOM    418  C3'   U A  20     -20.036 -11.404  -1.195  1.00  0.00
ATOM    419  O3'   U A  20     -20.956 -11.612  -0.138  1.00  0.00
ATOM    420  C2'   U A  20     -20.094  -9.964  -1.671  1.00  0.00
ATOM    421  O2'   U A  20     -20.447  -9.070  -0.646  1.00  0.00
ATOM    422  C1'   U A  20     -18.653  -9.715  -2.107  1.00  0.00
ATOM    423  N1    U A  20     -18.548  -9.890  -3.654  1.00  0.00
ATOM    424  C2    U A  20     -18.713  -8.767  -4.442  1.00  0.00
ATOM    425  O2    U A  20     -18.827  -7.644  -3.983  1.00  0.00
ATOM    426  N3    U A  20     -18.742  -9.006  -5.795  1.00  0.00
ATOM    427  C4    U A  20     -18.625 -10.228  -6.424  1.00  0.00
ATOM    428  O4    U A  20     -18.669 -10.283  -7.651  1.00  0.00
ATOM    429  C5    U A  20     -18.457 -11.345  -5.538  1.00  0.00
ATOM    430  C6    U A  20     -18.426 -11.141  -4.218  1.00  0.00
ATOM    431  P     A A  21     -22.232 -12.108  -0.165  1.00  0.00
ATOM    432  OP1   A A  21     -22.328 -12.645  -1.547  1.00  0.00
ATOM    433  OP2   A A  21     -23.464 -11.690   0.549  1.00  0.00
ATOM    434  O5'   A A  21     -21.489 -13.192   0.734  1.00  0.00
ATOM    435  C5'   A A  21     -22.052 -14.477   0.942  1.00  0.00
ATOM    436  C4'   A A  21     -22.706 -14.541   2.301  1.00  0.00
ATOM    437  O4'   A A  21     -23.148 -15.900   2.533  1.00  0.00
ATOM    438  C3'   A A  21     -21.792 -14.193   3.469  1.00  0.00
ATOM    439  O3'   A A  21     -21.900 -12.787   3.739  1.00  0.00
ATOM    440  C2'   A A  21     -22.367 -15.031   4.611  1.00  0.00
ATOM    441  O2'   A A  21     -23.443 -14.391   5.271  1.00  0.00
ATOM    442  C1'   A A  21     -22.888 -16.268   3.870  1.00  0.00
ATOM    443  N9    A A  21     -20.776 -16.968   2.965  1.00  0.00
ATOM    444  C8    A A  21     -19.931 -16.441   2.024  1.00  0.00
ATOM    445  N7    A A  21     -19.035 -17.293   1.582  1.00  0.00
ATOM    446  C5    A A  21     -19.311 -18.457   2.282  1.00  0.00
ATOM    447  C6    A A  21     -18.717 -19.731   2.269  1.00  0.00
ATOM    448  N6    A A  21     -17.680 -20.056   1.493  1.00  0.00
ATOM    449  N1    A A  21     -19.233 -20.671   3.090  1.00  0.00
ATOM    450  C2    A A  21     -20.273 -20.345   3.866  1.00  0.00
ATOM    451  N3    A A  21     -20.916 -19.184   3.965  1.00  0.00
ATOM    452  C4    A A  21     -20.379 -18.272   3.138  1.00  0.00
ATOM    453  P     U A  22     -20.568 -11.903   3.952  1.00  0.00
ATOM    454  OP1   U A  22     -19.100 -11.727   3.847  1.00  0.00
ATOM    455  OP2   U A  22     -21.198 -12.252   5.244  1.00  0.00
ATOM    456  O5'   U A  22     -21.266 -10.565   3.410  1.00  0.00
ATOM    457  C5'   U A  22     -20.500  -9.392   3.129  1.00  0.00
ATOM    458  C4'   U A  22     -20.443  -9.109   1.637  1.00  0.00
ATOM    459  O4'   U A  22     -21.766  -8.815   1.116  1.00  0.00
ATOM    460  C3'   U A  22     -19.616  -7.896   1.250  1.00  0.00
ATOM    461  O3'   U A  22     -18.252  -8.249   1.189  1.00  0.00
ATOM    462  C2'   U A  22     -20.154  -7.619  -0.146  1.00  0.00
ATOM    463  O2'   U A  22     -19.576  -8.480  -1.106  1.00  0.00
ATOM    464  C1'   U A  22     -21.639  -7.924   0.023  1.00  0.00
ATOM    465  N1    U A  22     -22.563  -6.797   0.597  1.00  0.00
ATOM    466  C2    U A  22     -23.006  -5.887  -0.344  1.00  0.00
ATOM    467  O2    U A  22     -22.911  -6.073  -1.544  1.00  0.00
ATOM    468  N3    U A  22     -23.566  -4.743   0.173  1.00  0.00
ATOM    469  C4    U A  22     -23.725  -4.426   1.506  1.00  0.00
ATOM    470  O4    U A  22     -24.248  -3.358   1.815  1.00  0.00
ATOM    471  C5    U A  22     -23.239  -5.421   2.420  1.00  0.00
ATOM    472  C6    U A  22     -22.690  -6.542   1.945  1.00  0.00
ATOM    473  P     G A  23     -16.777  -7.266   2.142  1.00  0.00
ATOM    474  OP1   G A  23     -15.430  -7.877   2.155  1.00  0.00
ATOM    475  OP2   G A  23     -17.189  -6.298   3.187  1.00  0.00
ATOM    476  O5'   G A  23     -16.995  -6.608   0.712  1.00  0.00
ATOM    477  C5'   G A  23     -16.818  -7.417  -0.431  1.00  0.00
ATOM    478  C4'   G A  23     -17.101  -6.584  -1.654  1.00  0.00
ATOM    479  O4'   G A  23     -18.516  -6.372  -1.814  1.00  0.00
ATOM    480  C3'   G A  23     -16.571  -5.176  -1.558  1.00  0.00
ATOM    481  O3'   G A  23     -15.170  -5.197  -1.713  1.00  0.00
ATOM    482  C2'   G A  23     -17.344  -4.527  -2.687  1.00  0.00
ATOM    483  O2'   G A  23     -16.931  -4.909  -3.976  1.00  0.00
ATOM    484  C1'   G A  23     -18.720  -5.097  -2.387  1.00  0.00
ATOM    485  N9    G A  23     -19.515  -4.225  -1.492  1.00  0.00
ATOM    486  C8    G A  23     -19.769  -4.378  -0.150  1.00  0.00
ATOM    487  N7    G A  23     -20.436  -3.381   0.365  1.00  0.00
ATOM    488  C5    G A  23     -20.637  -2.519  -0.697  1.00  0.00
ATOM    489  C6    G A  23     -21.298  -1.265  -0.755  1.00  0.00
ATOM    490  O6    G A  23     -21.858  -0.650   0.162  1.00  0.00
ATOM    491  N1    G A  23     -21.272  -0.721  -2.037  1.00  0.00
ATOM    492  C2    G A  23     -20.682  -1.313  -3.128  1.00  0.00
ATOM    493  N2    G A  23     -20.760  -0.637  -4.282  1.00  0.00
ATOM    494  N3    G A  23     -20.063  -2.477  -3.089  1.00  0.00
ATOM    495  C4    G A  23     -20.076  -3.023  -1.854  1.00  0.00
ATOM    496  P     G A  24     -14.507  -4.330  -0.924  1.00  0.00
ATOM    497  OP1   G A  24     -13.081  -4.686  -1.113  1.00  0.00
ATOM    498  OP2   G A  24     -14.984  -3.808   0.378  1.00  0.00
ATOM    499  O5'   G A  24     -14.926  -3.200  -1.985  1.00  0.00
ATOM    500  C5'   G A  24     -14.644  -3.306  -3.377  1.00  0.00
ATOM    501  C4'   G A  24     -14.942  -2.017  -4.107  1.00  0.00
ATOM    502  O4'   G A  24     -16.345  -1.687  -3.947  1.00  0.00
ATOM    503  C3'   G A  24     -14.185  -0.789  -3.619  1.00  0.00
ATOM    504  O3'   G A  24     -12.916  -0.651  -4.244  1.00  0.00
ATOM    505  C2'   G A  24     -15.137   0.367  -3.915  1.00  0.00
ATOM    506  O2'   G A  24     -14.965   0.841  -5.245  1.00  0.00
ATOM    507  C1'   G A  24     -16.515  -0.293  -3.794  1.00  0.00
ATOM    508  N9    G A  24     -17.180  -0.053  -2.483  1.00  0.00
ATOM    509  C8    G A  24     -17.040  -0.863  -1.383  1.00  0.00
ATOM    510  N7    G A  24     -17.733  -0.458  -0.353  1.00  0.00
ATOM    511  C5    G A  24     -18.370   0.685  -0.797  1.00  0.00
ATOM    512  C6    G A  24     -19.257   1.567  -0.127  1.00  0.00
ATOM    513  O6    G A  24     -19.667   1.501   1.039  1.00  0.00
ATOM    514  N1    G A  24     -19.673   2.610  -0.949  1.00  0.00
ATOM    515  C2    G A  24     -19.283   2.783  -2.255  1.00  0.00
ATOM    516  N2    G A  24     -19.792   3.850  -2.888  1.00  0.00
ATOM    517  N3    G A  24     -18.460   1.973  -2.891  1.00  0.00
ATOM    518  C4    G A  24     -18.042   0.953  -2.112  1.00  0.00
ATOM    519  P     C A  25     -12.159  -0.549  -3.405  1.00  0.00
ATOM    520  OP1   C A  25     -12.387   0.540  -2.423  1.00  0.00
ATOM    521  OP2   C A  25     -11.912  -0.219  -4.832  1.00  0.00
ATOM    522  O5'   C A  25     -10.979  -1.472  -2.879  1.00  0.00
ATOM    523  C5'   C A  25     -11.133  -2.155  -1.650  1.00  0.00
ATOM    524  C4'   C A  25     -10.523  -3.530  -1.711  1.00  0.00
ATOM    525  O4'   C A  25     -11.162  -4.357  -2.722  1.00  0.00
ATOM    526  C3'   C A  25      -9.068  -3.648  -2.093  1.00  0.00
ATOM    527  O3'   C A  25      -8.201  -3.198  -1.088  1.00  0.00
ATOM    528  C2'   C A  25      -8.954  -5.131  -2.377  1.00  0.00
ATOM    529  O2'   C A  25      -8.956  -5.905  -1.199  1.00  0.00
ATOM    530  C1'   C A  25     -10.255  -5.378  -3.130  1.00  0.00
ATOM    531  N1    C A  25      -9.979  -5.232  -4.580  1.00  0.00
ATOM    532  C2    C A  25      -9.416  -6.272  -5.329  1.00  0.00
ATOM    533  O2    C A  25      -8.938  -7.250  -4.728  1.00  0.00
ATOM    534  N3    C A  25      -9.408  -6.182  -6.680  1.00  0.00
ATOM    535  C4    C A  25      -9.931  -5.113  -7.281  1.00  0.00
ATOM    536  N4    C A  25      -9.900  -5.069  -8.615  1.00  0.00
ATOM    537  C5    C A  25     -10.506  -4.049  -6.541  1.00  0.00
ATOM    538  C6    C A  25     -10.512  -4.141  -5.206  1.00  0.00
ATOM    539  P     A A  26      -7.265  -2.164  -1.504  1.00  0.00
ATOM    540  OP1   A A  26      -6.792  -1.775  -0.153  1.00  0.00
ATOM    541  OP2   A A  26      -7.146  -1.224  -2.641  1.00  0.00
ATOM    542  O5'   A A  26      -6.557  -3.543  -1.906  1.00  0.00
ATOM    543  C5'   A A  26      -5.904  -4.338  -0.931  1.00  0.00
ATOM    544  C4'   A A  26      -5.744  -5.745  -1.456  1.00  0.00
ATOM    545  O4'   A A  26      -6.696  -6.005  -2.514  1.00  0.00
ATOM    546  C3'   A A  26      -4.402  -5.986  -2.109  1.00  0.00
ATOM    547  O3'   A A  26      -3.463  -6.298  -1.094  1.00  0.00
ATOM    548  C2'   A A  26      -4.683  -7.152  -3.053  1.00  0.00
ATOM    549  O2'   A A  26      -4.600  -8.425  -2.441  1.00  0.00
ATOM    550  C1'   A A  26      -6.120  -6.873  -3.474  1.00  0.00
ATOM    551  N9    A A  26      -5.918  -6.060  -4.777  1.00  0.00
ATOM    552  C8    A A  26      -6.379  -4.777  -4.918  1.00  0.00
ATOM    553  N7    A A  26      -6.437  -4.369  -6.164  1.00  0.00
ATOM    554  C5    A A  26      -5.982  -5.458  -6.891  1.00  0.00
ATOM    555  C6    A A  26      -5.803  -5.667  -8.270  1.00  0.00
ATOM    556  N6    A A  26      -6.075  -4.747  -9.198  1.00  0.00
ATOM    557  N1    A A  26      -5.330  -6.868  -8.665  1.00  0.00
ATOM    558  C2    A A  26      -5.059  -7.790  -7.734  1.00  0.00
ATOM    559  N3    A A  26      -5.186  -7.711  -6.411  1.00  0.00
ATOM    560  C4    A A  26      -5.657  -6.506  -6.050  1.00  0.00
ATOM    561  P     C A  27      -2.225  -5.725  -1.206  1.00  0.00
ATOM    562  OP1   C A  27      -1.254  -5.998  -0.132  1.00  0.00
ATOM    563  OP2   C A  27      -2.002  -4.555  -2.084  1.00  0.00
ATOM    564  O5'   C A  27      -2.370  -7.028  -2.096  1.00  0.00
ATOM    565  C5'   C A  27      -1.688  -8.189  -1.814  1.00  0.00
ATOM    566  C4'   C A  27      -1.223  -8.721  -3.127  1.00  0.00
ATOM    567  O4'   C A  27      -2.259  -8.579  -4.118  1.00  0.00
ATOM    568  C3'   C A  27      -0.115  -7.924  -3.744  1.00  0.00
ATOM    569  O3'   C A  27       1.107  -8.154  -3.054  1.00  0.00
ATOM    570  C2'   C A  27      -0.158  -8.453  -5.173  1.00  0.00
ATOM    571  O2'   C A  27       0.438  -9.726  -5.339  1.00  0.00
ATOM    572  C1'   C A  27      -1.654  -8.512  -5.397  1.00  0.00
ATOM    573  N1    C A  27      -2.151  -7.367  -6.037  1.00  0.00
ATOM    574  C2    C A  27      -2.026  -7.247  -7.426  1.00  0.00
ATOM    575  O2    C A  27      -1.623  -8.226  -8.077  1.00  0.00
ATOM    576  N3    C A  27      -2.347  -6.072  -8.018  1.00  0.00
ATOM    577  C4    C A  27      -2.775  -5.048  -7.279  1.00  0.00
ATOM    578  N4    C A  27      -3.080  -3.909  -7.906  1.00  0.00
ATOM    579  C5    C A  27      -2.908  -5.149  -5.870  1.00  0.00
ATOM    580  C6    C A  27      -2.590  -6.312  -5.290  1.00  0.00
ATOM    581  P     G A  28       2.252  -7.227  -3.337  1.00  0.00
ATOM    582  OP1   G A  28       2.799  -8.052  -2.248  1.00  0.00
ATOM    583  OP2   G A  28       2.533  -5.784  -3.408  1.00  0.00
ATOM    584  O5'   G A  28       2.772  -7.680  -4.778  1.00  0.00
ATOM    585  C5'   G A  28       2.436  -8.954  -5.360  1.00  0.00
ATOM    586  C4'   G A  28       2.393  -8.918  -6.874  1.00  0.00
ATOM    587  O4'   G A  28       1.121  -8.373  -7.299  1.00  0.00
ATOM    588  C3'   G A  28       3.389  -7.993  -7.551  1.00  0.00
ATOM    589  O3'   G A  28       4.679  -8.568  -7.544  1.00  0.00
ATOM    590  C2'   G A  28       2.731  -8.002  -8.922  1.00  0.00
ATOM    591  O2'   G A  28       2.831  -9.258  -9.562  1.00  0.00
ATOM    592  C1'   G A  28       1.266  -7.823  -8.570  1.00  0.00
ATOM    593  N9    G A  28       0.988  -6.347  -8.574  1.00  0.00
ATOM    594  C8    G A  28       0.869  -5.540  -7.469  1.00  0.00
ATOM    595  N7    G A  28       0.611  -4.295  -7.765  1.00  0.00
ATOM    596  C5    G A  28       0.555  -4.276  -9.146  1.00  0.00
ATOM    597  C6    G A  28       0.311  -3.206 -10.045  1.00  0.00
ATOM    598  O6    G A  28       0.087  -2.018  -9.780  1.00  0.00
ATOM    599  N1    G A  28       0.344  -3.624 -11.373  1.00  0.00
ATOM    600  C2    G A  28       0.582  -4.914 -11.783  1.00  0.00
ATOM    601  N2    G A  28       0.573  -5.124 -13.107  1.00  0.00
ATOM    602  N3    G A  28       0.811  -5.918 -10.960  1.00  0.00
ATOM    603  C4    G A  28       0.785  -5.535  -9.666  1.00  0.00
ATOM    604  P     C A  29       6.069  -7.617  -7.778  1.00  0.00
ATOM    605  OP1   C A  29       7.380  -8.321  -7.810  1.00  0.00
ATOM    606  OP2   C A  29       5.876  -6.488  -6.825  1.00  0.00
ATOM    607  O5'   C A  29       5.696  -7.127  -9.263  1.00  0.00
ATOM    608  C5'   C A  29       6.424  -7.575 -10.430  1.00  0.00
ATOM    609  C4'   C A  29       5.875  -6.947 -11.726  1.00  0.00
ATOM    610  O4'   C A  29       4.503  -6.501 -11.532  1.00  0.00
ATOM    611  C3'   C A  29       6.581  -5.722 -12.321  1.00  0.00
ATOM    612  O3'   C A  29       7.703  -6.013 -13.144  1.00  0.00
ATOM    613  C2'   C A  29       5.496  -5.090 -13.174  1.00  0.00
ATOM    614  O2'   C A  29       5.390  -5.691 -14.442  1.00  0.00
ATOM    615  C1'   C A  29       4.256  -5.350 -12.327  1.00  0.00
ATOM    616  N1    C A  29       3.993  -4.162 -11.504  1.00  0.00
ATOM    617  C2    C A  29       3.455  -3.007 -12.083  1.00  0.00
ATOM    618  O2    C A  29       3.339  -2.956 -13.319  1.00  0.00
ATOM    619  N3    C A  29       3.078  -1.981 -11.282  1.00  0.00
ATOM    620  C4    C A  29       3.222  -2.080  -9.960  1.00  0.00
ATOM    621  N4    C A  29       2.837  -1.044  -9.211  1.00  0.00
ATOM    622  C5    C A  29       3.765  -3.242  -9.354  1.00  0.00
ATOM    623  C6    C A  29       4.136  -4.252 -10.148  1.00  0.00
ATOM    624  P     A A  30       9.094  -5.118 -13.007  1.00  0.00
ATOM    625  OP1   A A  30      10.080  -6.017 -13.653  1.00  0.00
ATOM    626  OP2   A A  30       9.295  -4.689 -11.604  1.00  0.00
ATOM    627  O5'   A A  30       9.031  -3.747 -13.833  1.00  0.00
ATOM    628  C5'   A A  30       8.664  -3.764 -15.207  1.00  0.00
ATOM    629  C4'   A A  30       8.276  -2.397 -15.717  1.00  0.00
ATOM    630  O4'   A A  30       6.906  -2.071 -15.355  1.00  0.00
ATOM    631  C3'   A A  30       9.083  -1.236 -15.169  1.00  0.00
ATOM    632  O3'   A A  30      10.364  -1.139 -15.779  1.00  0.00
ATOM    633  C2'   A A  30       8.137  -0.072 -15.452  1.00  0.00
ATOM    634  O2'   A A  30       8.107   0.199 -16.842  1.00  0.00
ATOM    635  C1'   A A  30       6.781  -0.687 -15.107  1.00  0.00
ATOM    636  N9    A A  30       6.383  -0.541 -13.635  1.00  0.00
ATOM    637  C8    A A  30       6.606  -1.354 -12.554  1.00  0.00
ATOM    638  N7    A A  30       6.195  -0.846 -11.416  1.00  0.00
ATOM    639  C5    A A  30       5.667   0.384 -11.774  1.00  0.00
ATOM    640  C6    A A  30       5.068   1.411 -11.022  1.00  0.00
ATOM    641  N6    A A  30       4.894   1.354  -9.700  1.00  0.00
ATOM    642  N1    A A  30       4.650   2.510 -11.685  1.00  0.00
ATOM    643  C2    A A  30       4.823   2.565 -13.011  1.00  0.00
ATOM    644  N3    A A  30       5.370   1.666 -13.825  1.00  0.00
ATOM    645  C4    A A  30       5.777   0.587 -13.136  1.00  0.00
ATOM    646  P     A A  31      11.888  -0.525 -15.069  1.00  0.00
ATOM    647  OP1   A A  31      12.626  -1.361 -16.041  1.00  0.00
ATOM    648  OP2   A A  31      11.649  -0.964 -13.676  1.00  0.00
ATOM    649  O5'   A A  31      12.669   0.855 -14.906  1.00  0.00
ATOM    650  C5'   A A  31      12.691   1.701 -16.044  1.00  0.00
ATOM    651  C4'   A A  31      12.051   3.038 -15.759  1.00  0.00
ATOM    652  O4'   A A  31      10.642   2.890 -15.448  1.00  0.00
ATOM    653  C3'   A A  31      12.632   3.805 -14.586  1.00  0.00
ATOM    654  O3'   A A  31      13.798   4.499 -14.988  1.00  0.00
ATOM    655  C2'   A A  31      11.483   4.708 -14.153  1.00  0.00
ATOM    656  O2'   A A  31      11.485   5.900 -14.918  1.00  0.00
ATOM    657  C1'   A A  31      10.242   3.894 -14.539  1.00  0.00
ATOM    658  N9    A A  31       9.639   3.374 -13.501  1.00  0.00
ATOM    659  C8    A A  31       9.897   2.125 -12.999  1.00  0.00
ATOM    660  N7    A A  31       9.271   1.867 -11.876  1.00  0.00
ATOM    661  C5    A A  31       8.554   3.025 -11.622  1.00  0.00
ATOM    662  C6    A A  31       7.685   3.390 -10.578  1.00  0.00
ATOM    663  N6    A A  31       7.381   2.588  -9.555  1.00  0.00
ATOM    664  N1    A A  31       7.134   4.622 -10.623  1.00  0.00
ATOM    665  C2    A A  31       7.438   5.424 -11.650  1.00  0.00
ATOM    666  N3    A A  31       8.238   5.194 -12.688  1.00  0.00
ATOM    667  C4    A A  31       8.771   3.963 -12.613  1.00  0.00
ATOM    668  P     G A  32      14.481   5.740 -14.081  1.00  0.00
ATOM    669  OP1   G A  32      15.414   6.817 -14.459  1.00  0.00
ATOM    670  OP2   G A  32      14.968   4.365 -13.804  1.00  0.00
ATOM    671  O5'   G A  32      13.676   6.265 -12.812  1.00  0.00
ATOM    672  C5'   G A  32      13.109   7.545 -12.902  1.00  0.00
ATOM    673  C4'   G A  32      12.142   7.778 -11.779  1.00  0.00
ATOM    674  O4'   G A  32      11.108   6.767 -11.772  1.00  0.00
ATOM    675  C3'   G A  32      12.756   7.654 -10.405  1.00  0.00
ATOM    676  O3'   G A  32      13.544   8.784 -10.145  1.00  0.00
ATOM    677  C2'   G A  32      11.478   7.561  -9.589  1.00  0.00
ATOM    678  O2'   G A  32      10.778   8.785  -9.517  1.00  0.00
ATOM    679  C1'   G A  32      10.733   6.530 -10.428  1.00  0.00
ATOM    680  N9    G A  32      11.091   5.122 -10.078  1.00  0.00
ATOM    681  C8    G A  32      11.835   4.260 -10.847  1.00  0.00
ATOM    682  N7    G A  32      12.007   3.092 -10.291  1.00  0.00
ATOM    683  C5    G A  32      11.336   3.183  -9.086  1.00  0.00
ATOM    684  C6    G A  32      11.169   2.231  -8.048  1.00  0.00
ATOM    685  O6    G A  32      11.602   1.073  -7.994  1.00  0.00
ATOM    686  N1    G A  32      10.414   2.737  -6.993  1.00  0.00
ATOM    687  C2    G A  32       9.884   4.005  -6.946  1.00  0.00
ATOM    688  N2    G A  32       9.183   4.311  -5.845  1.00  0.00
ATOM    689  N3    G A  32      10.031   4.900  -7.902  1.00  0.00
ATOM    690  C4    G A  32      10.762   4.431  -8.935  1.00  0.00
ATOM    691  P     U A  33      14.698   8.695  -8.951  1.00  0.00
ATOM    692  OP1   U A  33      15.371  10.013  -8.856  1.00  0.00
ATOM    693  OP2   U A  33      15.447   7.513  -9.442  1.00  0.00
ATOM    694  O5'   U A  33      14.077   8.327  -7.504  1.00  0.00
ATOM    695  C5'   U A  33      13.206   9.239  -6.832  1.00  0.00
ATOM    696  C4'   U A  33      12.661   8.660  -5.511  1.00  0.00
ATOM    697  O4'   U A  33      11.703   7.595  -5.763  1.00  0.00
ATOM    698  C3'   U A  33      13.764   8.041  -4.690  1.00  0.00
ATOM    699  O3'   U A  33      14.368   8.961  -3.793  1.00  0.00
ATOM    700  C2'   U A  33      13.140   6.925  -3.979  1.00  0.00
ATOM    701  O2'   U A  33      12.695   7.347  -2.687  1.00  0.00
ATOM    702  C1'   U A  33      11.963   6.513  -4.821  1.00  0.00
ATOM    703  N1    U A  33      12.382   5.265  -5.423  1.00  0.00
ATOM    704  C2    U A  33      12.075   4.143  -4.678  1.00  0.00
ATOM    705  O2    U A  33      11.436   4.188  -3.641  1.00  0.00
ATOM    706  N3    U A  33      12.547   2.959  -5.190  1.00  0.00
ATOM    707  C4    U A  33      13.278   2.788  -6.347  1.00  0.00
ATOM    708  O4    U A  33      13.630   1.658  -6.678  1.00  0.00
ATOM    709  C5    U A  33      13.557   4.000  -7.064  1.00  0.00
ATOM    710  C6    U A  33      13.110   5.165  -6.589  1.00  0.00
ATOM    711  P     U A  34      15.901   8.663  -3.221  1.00  0.00
ATOM    712  OP1   U A  34      16.848   9.775  -2.981  1.00  0.00
ATOM    713  OP2   U A  34      16.182   7.639  -4.254  1.00  0.00
ATOM    714  O5'   U A  34      15.736   7.820  -1.872  1.00  0.00
ATOM    715  C5'   U A  34      15.172   8.414  -0.712  1.00  0.00
ATOM    716  C4'   U A  34      14.581   7.374   0.210  1.00  0.00
ATOM    717  O4'   U A  34      13.742   6.468  -0.552  1.00  0.00
ATOM    718  C3'   U A  34      15.574   6.456   0.909  1.00  0.00
ATOM    719  O3'   U A  34      16.125   7.037   2.076  1.00  0.00
ATOM    720  C2'   U A  34      14.742   5.213   1.200  1.00  0.00
ATOM    721  O2'   U A  34      13.953   5.403   2.366  1.00  0.00
ATOM    722  C1'   U A  34      13.815   5.164  -0.015  1.00  0.00
ATOM    723  N1    U A  34      14.233   4.193  -1.045  1.00  0.00
ATOM    724  C2    U A  34      13.927   2.861  -0.839  1.00  0.00
ATOM    725  O2    U A  34      13.475   2.438   0.210  1.00  0.00
ATOM    726  N3    U A  34      14.172   2.036  -1.910  1.00  0.00
ATOM    727  C4    U A  34      14.680   2.402  -3.140  1.00  0.00
ATOM    728  O4    U A  34      14.844   1.545  -4.005  1.00  0.00
ATOM    729  C5    U A  34      14.973   3.801  -3.275  1.00  0.00
ATOM    730  C6    U A  34      14.744   4.625  -2.250  1.00  0.00
ATOM    731  P     U A  35      17.978   7.378   2.370  1.00  0.00
ATOM    732  OP1   U A  35      18.044   7.617   3.834  1.00  0.00
ATOM    733  OP2   U A  35      19.102   7.803   1.504  1.00  0.00
ATOM    734  O5'   U A  35      17.737   5.836   2.104  1.00  0.00
ATOM    735  C5'   U A  35      18.845   4.958   1.938  1.00  0.00
ATOM    736  C4'   U A  35      18.451   3.562   2.310  1.00  0.00
ATOM    737  O4'   U A  35      18.046   3.541   3.703  1.00  0.00
ATOM    738  C3'   U A  35      17.295   2.973   1.512  1.00  0.00
ATOM    739  O3'   U A  35      17.539   1.587   1.412  1.00  0.00
ATOM    740  C2'   U A  35      16.093   3.160   2.439  1.00  0.00
ATOM    741  O2'   U A  35      15.109   2.162   2.223  1.00  0.00
ATOM    742  C1'   U A  35      16.747   2.996   3.815  1.00  0.00
ATOM    743  N1    U A  35      16.162   3.601   5.087  1.00  0.00
ATOM    744  C2    U A  35      15.426   2.894   6.019  1.00  0.00
ATOM    745  O2    U A  35      15.204   1.699   5.922  1.00  0.00
ATOM    746  N3    U A  35      14.953   3.638   7.072  1.00  0.00
ATOM    747  C4    U A  35      15.139   4.988   7.284  1.00  0.00
ATOM    748  O4    U A  35      14.652   5.517   8.280  1.00  0.00
ATOM    749  C5    U A  35      15.913   5.652   6.273  1.00  0.00
ATOM    750  C6    U A  35      16.385   4.952   5.237  1.00  0.00
ATOM    751  P     C A  36      18.007   0.888  -0.175  1.00  0.00
ATOM    752  OP1   C A  36      17.083   0.675  -1.326  1.00  0.00
ATOM    753  OP2   C A  36      17.524   0.675   1.206  1.00  0.00
ATOM    754  O5'   C A  36      19.309  -0.012  -0.368  1.00  0.00
ATOM    755  C5'   C A  36      20.282  -0.122   0.697  1.00  0.00
ATOM    756  C4'   C A  36      20.584  -1.577   1.003  1.00  0.00
ATOM    757  O4'   C A  36      20.803  -1.697   2.433  1.00  0.00
ATOM    758  C3'   C A  36      19.451  -2.546   0.695  1.00  0.00
ATOM    759  O3'   C A  36      19.584  -3.020  -0.642  1.00  0.00
ATOM    760  C2'   C A  36      19.631  -3.654   1.730  1.00  0.00
ATOM    761  O2'   C A  36      20.536  -4.668   1.344  1.00  0.00
ATOM    762  C1'   C A  36      20.188  -2.877   2.922  1.00  0.00
ATOM    763  N1    C A  36      18.928  -2.491   3.791  1.00  0.00
ATOM    764  C2    C A  36      18.645  -3.399   4.818  1.00  0.00
ATOM    765  O2    C A  36      19.502  -4.247   5.120  1.00  0.00
ATOM    766  N3    C A  36      17.448  -3.330   5.448  1.00  0.00
ATOM    767  C4    C A  36      16.558  -2.404   5.089  1.00  0.00
ATOM    768  N4    C A  36      15.392  -2.373   5.738  1.00  0.00
ATOM    769  C5    C A  36      16.826  -1.474   4.051  1.00  0.00
ATOM    770  C6    C A  36      18.009  -1.547   3.432  1.00  0.00
ATOM    771  P     U A  37      18.263  -3.818  -1.416  1.00  0.00
ATOM    772  OP1   U A  37      18.783  -5.152  -1.786  1.00  0.00
ATOM    773  OP2   U A  37      17.661  -2.942  -2.488  1.00  0.00
ATOM    774  O5'   U A  37      17.124  -4.058  -0.315  1.00  0.00
ATOM    775  C5'   U A  37      16.664  -5.370   0.041  1.00  0.00
ATOM    776  C4'   U A  37      15.361  -5.256   0.787  1.00  0.00
ATOM    777  O4'   U A  37      15.379  -3.923   1.321  1.00  0.00
ATOM    778  C3'   U A  37      14.080  -5.349  -0.037  1.00  0.00
ATOM    779  O3'   U A  37      13.601  -6.703   0.040  1.00  0.00
ATOM    780  C2'   U A  37      13.128  -4.373   0.657  1.00  0.00
ATOM    781  O2'   U A  37      12.359  -4.937   1.691  1.00  0.00
ATOM    782  C1'   U A  37      14.086  -3.381   1.303  1.00  0.00
ATOM    783  N1    U A  37      14.014  -2.201   0.749  1.00  0.00
ATOM    784  C2    U A  37      12.939  -1.370   1.002  1.00  0.00
ATOM    785  O2    U A  37      12.107  -1.603   1.861  1.00  0.00
ATOM    786  N3    U A  37      12.871  -0.250   0.208  1.00  0.00
ATOM    787  C4    U A  37      13.750   0.114  -0.790  1.00  0.00
ATOM    788  O4    U A  37      13.557   1.152  -1.418  1.00  0.00
ATOM    789  C5    U A  37      14.839  -0.800  -0.992  1.00  0.00
ATOM    790  C6    U A  37      14.929  -1.897  -0.235  1.00  0.00
ATOM    791  P     A A  38      12.132  -7.120  -0.414  1.00  0.00
ATOM    792  OP1   A A  38      11.368  -8.397  -0.464  1.00  0.00
ATOM    793  OP2   A A  38      13.001  -6.732  -1.554  1.00  0.00
ATOM    794  O5'   A A  38      11.096  -5.933  -0.181  1.00  0.00
ATOM    795  C5'   A A  38      10.306  -5.866   1.013  1.00  0.00
ATOM    796  C4'   A A  38       9.748  -4.473   1.189  1.00  0.00
ATOM    797  O4'   A A  38      10.830  -3.511   1.039  1.00  0.00
ATOM    798  C3'   A A  38       8.713  -4.022   0.169  1.00  0.00
ATOM    799  O3'   A A  38       7.393  -4.466   0.476  1.00  0.00
ATOM    800  C2'   A A  38       8.845  -2.506   0.223  1.00  0.00
ATOM    801  O2'   A A  38       8.158  -1.946   1.325  1.00  0.00
ATOM    802  C1'   A A  38      10.352  -2.337   0.400  1.00  0.00
ATOM    803  N9    A A  38      10.915  -2.150  -0.827  1.00  0.00
ATOM    804  C8    A A  38      11.477  -3.103  -1.636  1.00  0.00
ATOM    805  N7    A A  38      12.015  -2.618  -2.730  1.00  0.00
ATOM    806  C5    A A  38      11.790  -1.254  -2.633  1.00  0.00
ATOM    807  C6    A A  38      12.119  -0.179  -3.477  1.00  0.00
ATOM    808  N6    A A  38      12.771  -0.319  -4.634  1.00  0.00
ATOM    809  N1    A A  38      11.749   1.060  -3.087  1.00  0.00
ATOM    810  C2    A A  38      11.096   1.200  -1.928  1.00  0.00
ATOM    811  N3    A A  38      10.733   0.268  -1.050  1.00  0.00
ATOM    812  C4    A A  38      11.114  -0.951  -1.467  1.00  0.00
ATOM    813  P     C A  39       6.169  -4.166  -0.494  1.00  0.00
ATOM    814  OP1   C A  39       4.931  -4.640   0.160  1.00  0.00
ATOM    815  OP2   C A  39       6.499  -4.560  -1.881  1.00  0.00
ATOM    816  O5'   C A  39       6.146  -2.569  -0.550  1.00  0.00
ATOM    817  C5'   C A  39       5.183  -1.790   0.146  1.00  0.00
ATOM    818  C4'   C A  39       5.099  -0.441  -0.512  1.00  0.00
ATOM    819  O4'   C A  39       6.441  -0.066  -0.899  1.00  0.00
ATOM    820  C3'   C A  39       4.248  -0.394  -1.775  1.00  0.00
ATOM    821  O3'   C A  39       3.011   0.249  -1.506  1.00  0.00
ATOM    822  C2'   C A  39       5.071   0.369  -2.816  1.00  0.00
ATOM    823  O2'   C A  39       4.496   1.640  -3.080  1.00  0.00
ATOM    824  C1'   C A  39       6.440   0.568  -2.152  1.00  0.00
ATOM    825  N1    C A  39       7.334   0.124  -3.039  1.00  0.00
ATOM    826  C2    C A  39       7.957   0.975  -3.958  1.00  0.00
ATOM    827  O2    C A  39       7.680   2.186  -3.935  1.00  0.00
ATOM    828  N3    C A  39       8.840   0.455  -4.844  1.00  0.00
ATOM    829  C4    C A  39       9.105  -0.852  -4.833  1.00  0.00
ATOM    830  N4    C A  39       9.982  -1.319  -5.725  1.00  0.00
ATOM    831  C5    C A  39       8.484  -1.731  -3.910  1.00  0.00
ATOM    832  C6    C A  39       7.613  -1.214  -3.036  1.00  0.00
ATOM    833  P     C A  40       1.449  -0.273  -1.461  1.00  0.00
ATOM    834  OP1   C A  40       1.091  -1.184  -2.577  1.00  0.00
ATOM    835  OP2   C A  40       2.146   1.010  -1.758  1.00  0.00
ATOM    836  O5'   C A  40       0.136   0.019  -0.610  1.00  0.00
ATOM    837  C5'   C A  40      -0.104   1.307  -0.050  1.00  0.00
ATOM    838  C4'   C A  40      -0.288   1.197   1.433  1.00  0.00
ATOM    839  O4'   C A  40       0.040   2.458   2.054  1.00  0.00
ATOM    840  C3'   C A  40      -1.669   0.855   1.988  1.00  0.00
ATOM    841  O3'   C A  40      -2.011  -0.537   1.919  1.00  0.00
ATOM    842  C2'   C A  40      -1.536   1.318   3.431  1.00  0.00
ATOM    843  O2'   C A  40      -0.838   0.363   4.218  1.00  0.00
ATOM    844  C1'   C A  40      -0.663   2.563   3.276  1.00  0.00
ATOM    845  N1    C A  40      -1.191   4.002   3.129  1.00  0.00
ATOM    846  C2    C A  40      -1.497   4.719   4.291  1.00  0.00
ATOM    847  O2    C A  40      -1.249   4.204   5.395  1.00  0.00
ATOM    848  N3    C A  40      -2.053   5.949   4.180  1.00  0.00
ATOM    849  C4    C A  40      -2.302   6.462   2.974  1.00  0.00
ATOM    850  N4    C A  40      -2.851   7.678   2.914  1.00  0.00
ATOM    851  C5    C A  40      -2.000   5.751   1.784  1.00  0.00
ATOM    852  C6    C A  40      -1.450   4.537   1.899  1.00  0.00
ATOM    853  P     G A  41      -3.432  -0.909   1.911  1.00  0.00
ATOM    854  OP1   G A  41      -3.620  -2.360   1.667  1.00  0.00
ATOM    855  OP2   G A  41      -4.113   0.082   1.046  1.00  0.00
ATOM    856  O5'   G A  41      -3.838  -0.578   3.442  1.00  0.00
ATOM    857  C5'   G A  41      -3.259  -1.319   4.514  1.00  0.00
ATOM    858  C4'   G A  41      -3.740  -0.844   5.892  1.00  0.00
ATOM    859  O4'   G A  41      -3.132   0.416   6.249  1.00  0.00
ATOM    860  C3'   G A  41      -5.223  -0.622   5.893  1.00  0.00
ATOM    861  O3'   G A  41      -5.948  -1.752   6.337  1.00  0.00
ATOM    862  C2'   G A  41      -5.462   0.540   6.747  1.00  0.00
ATOM    863  O2'   G A  41      -5.864   0.135   8.055  1.00  0.00
ATOM    864  C1'   G A  41      -4.161   1.288   6.797  1.00  0.00
ATOM    865  N9    G A  41      -4.352   2.490   6.003  1.00  0.00
ATOM    866  C8    G A  41      -4.312   2.719   4.649  1.00  0.00
ATOM    867  N7    G A  41      -4.826   3.869   4.306  1.00  0.00
ATOM    868  C5    G A  41      -5.229   4.435   5.501  1.00  0.00
ATOM    869  C6    G A  41      -5.857   5.678   5.768  1.00  0.00
ATOM    870  O6    G A  41      -6.192   6.556   4.963  1.00  0.00
ATOM    871  N1    G A  41      -6.095   5.860   7.128  1.00  0.00
ATOM    872  C2    G A  41      -5.767   4.956   8.109  1.00  0.00
ATOM    873  N2    G A  41      -6.074   5.309   9.365  1.00  0.00
ATOM    874  N3    G A  41      -5.183   3.796   7.876  1.00  0.00
ATOM    875  C4    G A  41      -4.944   3.598   6.563  1.00  0.00
ATOM    876  P     G A  42      -7.536  -1.864   5.895  1.00  0.00
ATOM    877  OP1   G A  42      -8.151  -3.137   6.335  1.00  0.00
ATOM    878  OP2   G A  42      -7.975  -1.209   4.641  1.00  0.00
ATOM    879  O5'   G A  42      -7.773  -0.750   7.018  1.00  0.00
ATOM    880  C5'   G A  42      -7.970  -1.102   8.378  1.00  0.00
ATOM    881  C4'   G A  42      -8.913  -0.131   9.041  1.00  0.00
ATOM    882  O4'   G A  42      -8.253   1.152   9.209  1.00  0.00
ATOM    883  C3'   G A  42     -10.155   0.221   8.238  1.00  0.00
ATOM    884  O3'   G A  42     -11.173  -0.764   8.271  1.00  0.00
ATOM    885  C2'   G A  42     -10.558   1.557   8.845  1.00  0.00
ATOM    886  O2'   G A  42     -11.143   1.377  10.126  1.00  0.00
ATOM    887  C1'   G A  42      -9.184   2.198   9.027  1.00  0.00
ATOM    888  N9    G A  42      -8.796   3.048   7.889  1.00  0.00
ATOM    889  C8    G A  42      -8.036   2.755   6.783  1.00  0.00
ATOM    890  N7    G A  42      -7.979   3.735   5.922  1.00  0.00
ATOM    891  C5    G A  42      -8.744   4.736   6.491  1.00  0.00
ATOM    892  C6    G A  42      -9.056   6.039   6.024  1.00  0.00
ATOM    893  O6    G A  42      -8.698   6.581   4.971  1.00  0.00
ATOM    894  N1    G A  42      -9.870   6.731   6.916  1.00  0.00
ATOM    895  C2    G A  42     -10.327   6.230   8.112  1.00  0.00
ATOM    896  N2    G A  42     -11.101   7.049   8.838  1.00  0.00
ATOM    897  N3    G A  42     -10.047   5.022   8.559  1.00  0.00
ATOM    898  C4    G A  42      -9.258   4.331   7.708  1.00  0.00
ATOM    899  P     G A  43     -11.993  -0.677   7.319  1.00  0.00
ATOM    900  OP1   G A  43     -12.821  -1.916   7.353  1.00  0.00
ATOM    901  OP2   G A  43     -11.246  -0.315   6.077  1.00  0.00
ATOM    902  O5'   G A  43     -12.971   0.509   7.722  1.00  0.00
ATOM    903  C5'   G A  43     -13.640   0.424   8.966  1.00  0.00
ATOM    904  C4'   G A  43     -14.768   1.399   9.036  1.00  0.00
ATOM    905  O4'   G A  43     -14.243   2.738   9.079  1.00  0.00
ATOM    906  C3'   G A  43     -15.767   1.350   7.902  1.00  0.00
ATOM    907  O3'   G A  43     -17.002   1.577   8.560  1.00  0.00
ATOM    908  C2'   G A  43     -15.307   2.491   7.004  1.00  0.00
ATOM    909  O2'   G A  43     -16.298   3.077   6.198  1.00  0.00
ATOM    910  C1'   G A  43     -14.789   3.491   8.027  1.00  0.00
ATOM    911  N9    G A  43     -13.881   4.276   7.550  1.00  0.00
ATOM    912  C8    G A  43     -13.042   3.682   6.639  1.00  0.00
ATOM    913  N7    G A  43     -12.713   4.470   5.652  1.00  0.00
ATOM    914  C5    G A  43     -13.370   5.655   5.925  1.00  0.00
ATOM    915  C6    G A  43     -13.400   6.880   5.210  1.00  0.00
ATOM    916  O6    G A  43     -12.823   7.164   4.153  1.00  0.00
ATOM    917  N1    G A  43     -14.198   7.831   5.840  1.00  0.00
ATOM    918  C2    G A  43     -14.883   7.627   7.013  1.00  0.00
ATOM    919  N2    G A  43     -15.600   8.664   7.467  1.00  0.00
ATOM    920  N3    G A  43     -14.867   6.494   7.688  1.00  0.00
ATOM    921  C4    G A  43     -14.099   5.556   7.094  1.00  0.00
ATOM    922  P     C A  44     -18.585   1.683   7.672  1.00  0.00
ATOM    923  OP1   C A  44     -19.686   0.694   7.648  1.00  0.00
ATOM    924  OP2   C A  44     -17.398   1.484   6.807  1.00  0.00
ATOM    925  O5'   C A  44     -19.148   3.124   7.247  1.00  0.00
ATOM    926  C5'   C A  44     -20.325   3.671   7.834  1.00  0.00
ATOM    927  C4'   C A  44     -20.274   5.181   7.894  1.00  0.00
ATOM    928  O4'   C A  44     -18.889   5.622   7.845  1.00  0.00
ATOM    929  C3'   C A  44     -20.916   5.932   6.737  1.00  0.00
ATOM    930  O3'   C A  44     -22.326   6.024   6.814  1.00  0.00
ATOM    931  C2'   C A  44     -20.205   7.277   6.815  1.00  0.00
ATOM    932  O2'   C A  44     -20.625   8.006   7.960  1.00  0.00
ATOM    933  C1'   C A  44     -18.782   6.790   7.058  1.00  0.00
ATOM    934  N1    C A  44     -18.017   6.453   5.860  1.00  0.00
ATOM    935  C2    C A  44     -17.605   7.415   4.931  1.00  0.00
ATOM    936  O2    C A  44     -17.952   8.597   5.100  1.00  0.00
ATOM    937  N3    C A  44     -16.843   7.033   3.879  1.00  0.00
ATOM    938  C4    C A  44     -16.495   5.753   3.737  1.00  0.00
ATOM    939  N4    C A  44     -15.743   5.423   2.684  1.00  0.00
ATOM    940  C5    C A  44     -16.902   4.763   4.667  1.00  0.00
ATOM    941  C6    C A  44     -17.655   5.145   5.705  1.00  0.00
ATOM    942  P     A A  45     -23.202   6.133   5.489  1.00  0.00
ATOM    943  OP1   A A  45     -24.633   6.036   5.857  1.00  0.00
ATOM    944  OP2   A A  45     -22.522   5.013   4.799  1.00  0.00
ATOM    945  O5'   A A  45     -22.960   7.387   4.518  1.00  0.00
ATOM    946  C5'   A A  45     -23.241   8.711   4.954  1.00  0.00
ATOM    947  C4'   A A  45     -22.519   9.763   4.142  1.00  0.00
ATOM    948  O4'   A A  45     -21.099   9.460   4.078  1.00  0.00
ATOM    949  C3'   A A  45     -22.950   9.904   2.688  1.00  0.00
ATOM    950  O3'   A A  45     -24.104  10.714   2.525  1.00  0.00
ATOM    951  C2'   A A  45     -21.711  10.487   2.019  1.00  0.00
ATOM    952  O2'   A A  45     -21.676  11.896   2.194  1.00  0.00
ATOM    953  C1'   A A  45     -20.571   9.854   2.827  1.00  0.00
ATOM    954  N9    A A  45     -19.977   8.728   2.098  1.00  0.00
ATOM    955  C8    A A  45     -19.997   7.452   2.598  1.00  0.00
ATOM    956  N7    A A  45     -19.281   6.601   1.902  1.00  0.00
ATOM    957  C5    A A  45     -18.757   7.369   0.875  1.00  0.00
ATOM    958  C6    A A  45     -17.911   7.057  -0.204  1.00  0.00
ATOM    959  N6    A A  45     -17.427   5.834  -0.434  1.00  0.00
ATOM    960  N1    A A  45     -17.577   8.056  -1.049  1.00  0.00
ATOM    961  C2    A A  45     -18.063   9.281  -0.817  1.00  0.00
ATOM    962  N3    A A  45     -18.863   9.698   0.161  1.00  0.00
ATOM    963  C4    A A  45     -19.177   8.681   0.982  1.00  0.00
ATOM    964  P     C A  46     -25.294  10.236   1.680  1.00  0.00
ATOM    965  OP1   C A  46     -26.332  11.245   1.376  1.00  0.00
ATOM    966  OP2   C A  46     -25.582   9.118   2.609  1.00  0.00
ATOM    967  O5'   C A  46     -24.828   9.520   0.325  1.00  0.00
ATOM    968  C5'   C A  46     -24.582  10.365  -0.792  1.00  0.00
ATOM    969  C4'   C A  46     -23.914   9.655  -1.944  1.00  0.00
ATOM    970  O4'   C A  46     -22.566   9.267  -1.554  1.00  0.00
ATOM    971  C3'   C A  46     -24.627   8.392  -2.426  1.00  0.00
ATOM    972  O3'   C A  46     -24.827   8.381  -3.837  1.00  0.00
ATOM    973  C2'   C A  46     -23.684   7.254  -2.055  1.00  0.00
ATOM    974  O2'   C A  46     -23.637   6.211  -3.005  1.00  0.00
ATOM    975  C1'   C A  46     -22.323   7.929  -1.930  1.00  0.00
ATOM    976  N1    C A  46     -21.859   7.198  -0.937  1.00  0.00
ATOM    977  C2    C A  46     -21.054   6.100  -1.259  1.00  0.00
ATOM    978  O2    C A  46     -20.572   6.027  -2.403  1.00  0.00
ATOM    979  N3    C A  46     -20.825   5.151  -0.320  1.00  0.00
ATOM    980  C4    C A  46     -21.365   5.270   0.894  1.00  0.00
ATOM    981  N4    C A  46     -21.111   4.311   1.787  1.00  0.00
ATOM    982  C5    C A  46     -22.183   6.375   1.240  1.00  0.00
ATOM    983  C6    C A  46     -22.407   7.310   0.310  1.00  0.00
ATOM    984  P     C A  47     -25.807   7.474  -4.218  1.00  0.00
ATOM    985  OP1   C A  47     -27.208   7.952  -4.313  1.00  0.00
ATOM    986  OP2   C A  47     -25.462   6.315  -3.354  1.00  0.00
ATOM    987  O5'   C A  47     -25.255   7.186  -5.671  1.00  0.00
ATOM    988  C5'   C A  47     -23.877   6.972  -5.850  1.00  0.00
ATOM    989  C4'   C A  47     -23.662   5.662  -6.527  1.00  0.00
ATOM    990  O4'   C A  47     -22.426   5.096  -6.015  1.00  0.00
ATOM    991  C3'   C A  47     -24.712   4.628  -6.184  1.00  0.00
ATOM    992  O3'   C A  47     -25.833   4.780  -7.044  1.00  0.00
ATOM    993  C2'   C A  47     -23.942   3.334  -6.400  1.00  0.00
ATOM    994  O2'   C A  47     -23.776   3.018  -7.767  1.00  0.00
ATOM    995  C1'   C A  47     -22.590   3.709  -5.789  1.00  0.00
ATOM    996  N1    C A  47     -22.584   3.463  -4.242  1.00  0.00
ATOM    997  C2    C A  47     -22.054   2.231  -3.841  1.00  0.00
ATOM    998  O2    C A  47     -21.411   1.560  -4.666  1.00  0.00
ATOM    999  N3    C A  47     -22.257   1.808  -2.570  1.00  0.00
ATOM   1000  C4    C A  47     -22.954   2.562  -1.720  1.00  0.00
ATOM   1001  N4    C A  47     -23.128   2.104  -0.478  1.00  0.00
ATOM   1002  C5    C A  47     -23.500   3.813  -2.107  1.00  0.00
ATOM   1003  C6    C A  47     -23.297   4.227  -3.362  1.00  0.00
ATOM   1004  P     G A  48     -27.459   3.995  -6.696  1.00  0.00
ATOM   1005  OP1   G A  48     -28.296   4.312  -7.883  1.00  0.00
ATOM   1006  OP2   G A  48     -28.101   3.843  -5.368  1.00  0.00
ATOM   1007  O5'   G A  48     -26.596   2.693  -7.002  1.00  0.00
ATOM   1008  C5'   G A  48     -25.824   2.602  -8.203  1.00  0.00
ATOM   1009  C4'   G A  48     -25.207   1.228  -8.339  1.00  0.00
ATOM   1010  O4'   G A  48     -24.146   1.031  -7.366  1.00  0.00
ATOM   1011  C3'   G A  48     -26.110   0.027  -8.120  1.00  0.00
ATOM   1012  O3'   G A  48     -26.935  -0.222  -9.244  1.00  0.00
ATOM   1013  C2'   G A  48     -25.088  -1.078  -7.919  1.00  0.00
ATOM   1014  O2'   G A  48     -24.501  -1.471  -9.142  1.00  0.00
ATOM   1015  C1'   G A  48     -24.033  -0.355  -7.079  1.00  0.00
ATOM   1016  N9    G A  48     -24.420  -0.220  -5.414  1.00  0.00
ATOM   1017  C8    G A  48     -25.080   0.731  -4.675  1.00  0.00
ATOM   1018  N7    G A  48     -25.283   0.372  -3.437  1.00  0.00
ATOM   1019  C5    G A  48     -24.723  -0.889  -3.349  1.00  0.00
ATOM   1020  C6    G A  48     -24.636  -1.787  -2.254  1.00  0.00
ATOM   1021  O6    G A  48     -25.054  -1.630  -1.100  1.00  0.00
ATOM   1022  N1    G A  48     -23.985  -2.968  -2.599  1.00  0.00
ATOM   1023  C2    G A  48     -23.481  -3.250  -3.846  1.00  0.00
ATOM   1024  N2    G A  48     -22.885  -4.442  -3.987  1.00  0.00
ATOM   1025  N3    G A  48     -23.556  -2.427  -4.873  1.00  0.00
ATOM   1026  C4    G A  48     -24.184  -1.274  -4.562  1.00  0.00
ATOM   1027  P     U A  49     -28.355  -1.626  -9.243  1.00  0.00
ATOM   1028  OP1   U A  49     -29.399  -0.654  -9.661  1.00  0.00
ATOM   1029  OP2   U A  49     -28.566  -2.440  -8.014  1.00  0.00
ATOM   1030  O5'   U A  49     -28.094  -2.621 -10.463  1.00  0.00
ATOM   1031  C5'   U A  49     -27.242  -3.787 -10.320  1.00  0.00
ATOM   1032  C4'   U A  49     -27.110  -4.499 -11.650  1.00  0.00
ATOM   1033  O4'   U A  49     -28.442  -4.725 -12.186  1.00  0.00
ATOM   1034  C3'   U A  49     -26.384  -3.733 -12.750  1.00  0.00
ATOM   1035  O3'   U A  49     -24.970  -3.931 -12.694  1.00  0.00
ATOM   1036  C2'   U A  49     -26.975  -4.336 -14.022  1.00  0.00
ATOM   1037  O2'   U A  49     -26.365  -5.553 -14.404  1.00  0.00
ATOM   1038  C1'   U A  49     -28.424  -4.588 -13.600  1.00  0.00
ATOM   1039  N1    U A  49     -29.252  -2.537 -13.751  1.00  0.00
ATOM   1040  C2    U A  49     -30.226  -3.037 -14.594  1.00  0.00
ATOM   1041  O2    U A  49     -30.215  -4.180 -15.017  1.00  0.00
ATOM   1042  N3    U A  49     -31.218  -2.148 -14.929  1.00  0.00
ATOM   1043  C4    U A  49     -31.332  -0.837 -14.515  1.00  0.00
ATOM   1044  O4    U A  49     -32.283  -0.161 -14.900  1.00  0.00
ATOM   1045  C5    U A  49     -30.282  -0.391 -13.642  1.00  0.00
ATOM   1046  C6    U A  49     -29.305  -1.236 -13.301  1.00  0.00
ATOM   1047  P     A A  50     -24.093  -3.131 -13.708  1.00  0.00
ATOM   1048  OP1   A A  50     -24.544  -2.662 -15.044  1.00  0.00
ATOM   1049  OP2   A A  50     -22.766  -3.833 -13.592  1.00  0.00
ATOM   1050  O5'   A A  50     -23.951  -1.782 -12.887  1.00  0.00
ATOM   1051  C5'   A A  50     -22.694  -1.159 -12.777  1.00  0.00
ATOM   1052  C4'   A A  50     -22.465  -0.695 -11.362  1.00  0.00
ATOM   1053  O4'   A A  50     -22.984  -1.668 -10.421  1.00  0.00
ATOM   1054  C3'   A A  50     -21.000  -0.621 -11.007  1.00  0.00
ATOM   1055  O3'   A A  50     -20.428   0.548 -11.518  1.00  0.00
ATOM   1056  C2'   A A  50     -21.018  -0.713  -9.494  1.00  0.00
ATOM   1057  O2'   A A  50     -21.383   0.517  -8.893  1.00  0.00
ATOM   1058  C1'   A A  50     -22.109  -1.767  -9.301  1.00  0.00
ATOM   1059  N9    A A  50     -21.558  -3.152  -9.227  1.00  0.00
ATOM   1060  C8    A A  50     -21.935  -4.157 -10.079  1.00  0.00
ATOM   1061  N7    A A  50     -21.501  -5.343  -9.723  1.00  0.00
ATOM   1062  C5    A A  50     -20.789  -5.100  -8.559  1.00  0.00
ATOM   1063  C6    A A  50     -20.080  -5.947  -7.690  1.00  0.00
ATOM   1064  N6    A A  50     -19.971  -7.266  -7.868  1.00  0.00
ATOM   1065  N1    A A  50     -19.482  -5.386  -6.618  1.00  0.00
ATOM   1066  C2    A A  50     -19.593  -4.064  -6.439  1.00  0.00
ATOM   1067  N3    A A  50     -20.231  -3.166  -7.185  1.00  0.00
ATOM   1068  C4    A A  50     -20.814  -3.755  -8.242  1.00  0.00
ATOM   1069  P     A A  51     -18.999   0.313 -12.106  1.00  0.00
ATOM   1070  OP1   A A  51     -18.876   1.429 -13.077  1.00  0.00
ATOM   1071  OP2   A A  51     -18.440  -1.021 -12.447  1.00  0.00
ATOM   1072  O5'   A A  51     -18.346   0.806 -10.741  1.00  0.00
ATOM   1073  C5'   A A  51     -16.937   0.735 -10.541  1.00  0.00
ATOM   1074  C4'   A A  51     -16.640   0.087  -9.211  1.00  0.00
ATOM   1075  O4'   A A  51     -17.242  -1.229  -9.182  1.00  0.00
ATOM   1076  C3'   A A  51     -15.178  -0.183  -8.891  1.00  0.00
ATOM   1077  O3'   A A  51     -14.593   0.972  -8.301  1.00  0.00
ATOM   1078  C2'   A A  51     -15.287  -1.269  -7.828  1.00  0.00
ATOM   1079  O2'   A A  51     -15.591  -0.712  -6.566  1.00  0.00
ATOM   1080  C1'   A A  51     -16.511  -2.053  -8.298  1.00  0.00
ATOM   1081  N9    A A  51     -16.663  -3.267  -9.171  1.00  0.00
ATOM   1082  C8    A A  51     -17.350  -3.370 -10.353  1.00  0.00
ATOM   1083  N7    A A  51     -17.891  -4.550 -10.549  1.00  0.00
ATOM   1084  C5    A A  51     -17.533  -5.270  -9.421  1.00  0.00
ATOM   1085  C6    A A  51     -17.797  -6.592  -9.020  1.00  0.00
ATOM   1086  N6    A A  51     -18.513  -7.455  -9.743  1.00  0.00
ATOM   1087  N1    A A  51     -17.293  -6.999  -7.835  1.00  0.00
ATOM   1088  C2    A A  51     -16.575  -6.133  -7.110  1.00  0.00
ATOM   1089  N3    A A  51     -16.261  -4.868  -7.381  1.00  0.00
ATOM   1090  C4    A A  51     -16.776  -4.494  -8.564  1.00  0.00
ATOM   1091  P     A A  52     -13.054   1.514  -9.014  1.00  0.00
ATOM   1092  OP1   A A  52     -11.776   1.388  -9.731  1.00  0.00
ATOM   1093  OP2   A A  52     -13.209   0.790  -7.741  1.00  0.00
ATOM   1094  O5'   A A  52     -13.323   3.073  -8.862  1.00  0.00
ATOM   1095  C5'   A A  52     -13.131   3.876  -9.997  1.00  0.00
ATOM   1096  C4'   A A  52     -14.202   4.925 -10.164  1.00  0.00
ATOM   1097  O4'   A A  52     -15.537   4.483  -9.843  1.00  0.00
ATOM   1098  C3'   A A  52     -13.998   6.092  -9.243  1.00  0.00
ATOM   1099  O3'   A A  52     -12.984   6.900  -9.768  1.00  0.00
ATOM   1100  C2'   A A  52     -15.334   6.776  -9.296  1.00  0.00
ATOM   1101  O2'   A A  52     -15.428   7.530 -10.487  1.00  0.00
ATOM   1102  C1'   A A  52     -16.272   5.577  -9.294  1.00  0.00
ATOM   1103  N9    A A  52     -16.738   5.269  -7.866  1.00  0.00
ATOM   1104  C8    A A  52     -16.540   4.073  -7.226  1.00  0.00
ATOM   1105  N7    A A  52     -17.226   3.948  -6.114  1.00  0.00
ATOM   1106  C5    A A  52     -17.919   5.144  -6.016  1.00  0.00
ATOM   1107  C6    A A  52     -18.824   5.636  -5.059  1.00  0.00
ATOM   1108  N6    A A  52     -19.199   4.953  -3.976  1.00  0.00
ATOM   1109  N1    A A  52     -19.336   6.870  -5.258  1.00  0.00
ATOM   1110  C2    A A  52     -18.960   7.553  -6.345  1.00  0.00
ATOM   1111  N3    A A  52     -18.120   7.197  -7.314  1.00  0.00
ATOM   1112  C4    A A  52     -17.628   5.968  -7.087  1.00  0.00
ATOM   1113  P     U A  53     -11.683   7.067  -8.751  1.00  0.00
ATOM   1114  OP1   U A  53     -10.387   7.464  -9.356  1.00  0.00
ATOM   1115  OP2   U A  53     -11.779   5.929  -7.808  1.00  0.00
ATOM   1116  O5'   U A  53     -12.292   8.293  -7.932  1.00  0.00
ATOM   1117  C5'   U A  53     -12.494   9.510  -8.624  1.00  0.00
ATOM   1118  C4'   U A  53     -13.650  10.260  -8.033  1.00  0.00
ATOM   1119  O4'   U A  53     -14.757   9.352  -7.827  1.00  0.00
ATOM   1120  C3'   U A  53     -13.425  10.845  -6.652  1.00  0.00
ATOM   1121  O3'   U A  53     -12.662  12.034  -6.694  1.00  0.00
ATOM   1122  C2'   U A  53     -14.858  11.048  -6.178  1.00  0.00
ATOM   1123  O2'   U A  53     -15.474  12.125  -6.877  1.00  0.00
ATOM   1124  C1'   U A  53     -15.495   9.765  -6.697  1.00  0.00
ATOM   1125  N1    U A  53     -15.487   8.721  -5.752  1.00  0.00
ATOM   1126  C2    U A  53     -16.275   8.749  -4.617  1.00  0.00
ATOM   1127  O2    U A  53     -16.947   9.714  -4.299  1.00  0.00
ATOM   1128  N3    U A  53     -16.247   7.602  -3.861  1.00  0.00
ATOM   1129  C4    U A  53     -15.526   6.455  -4.121  1.00  0.00
ATOM   1130  O4    U A  53     -15.604   5.503  -3.348  1.00  0.00
ATOM   1131  C5    U A  53     -14.732   6.504  -5.317  1.00  0.00
ATOM   1132  C6    U A  53     -14.741   7.607  -6.070  1.00  0.00
ATOM   1133  P     G A  54     -11.447  12.409  -5.546  1.00  0.00
ATOM   1134  OP1   G A  54     -10.433  13.438  -5.871  1.00  0.00
ATOM   1135  OP2   G A  54     -11.033  11.025  -5.222  1.00  0.00
ATOM   1136  O5'   G A  54     -12.293  12.874  -4.267  1.00  0.00
ATOM   1137  C5'   G A  54     -12.879  14.167  -4.215  1.00  0.00
ATOM   1138  C4'   G A  54     -13.954  14.253  -3.161  1.00  0.00
ATOM   1139  O4'   G A  54     -14.756  13.047  -3.187  1.00  0.00
ATOM   1140  C3'   G A  54     -13.478  14.372  -1.720  1.00  0.00
ATOM   1141  O3'   G A  54     -13.201  15.721  -1.381  1.00  0.00
ATOM   1142  C2'   G A  54     -14.628  13.770  -0.920  1.00  0.00
ATOM   1143  O2'   G A  54     -15.622  14.751  -0.670  1.00  0.00
ATOM   1144  C1'   G A  54     -15.216  12.741  -1.888  1.00  0.00
ATOM   1145  N9    G A  54     -14.889  11.423  -1.523  1.00  0.00
ATOM   1146  C8    G A  54     -13.977  10.586  -2.121  1.00  0.00
ATOM   1147  N7    G A  54     -13.894   9.418  -1.545  1.00  0.00
ATOM   1148  C5    G A  54     -14.804   9.483  -0.506  1.00  0.00
ATOM   1149  C6    G A  54     -15.157   8.519   0.473  1.00  0.00
ATOM   1150  O6    G A  54     -14.715   7.372   0.614  1.00  0.00
ATOM   1151  N1    G A  54     -16.129   8.998   1.348  1.00  0.00
ATOM   1152  C2    G A  54     -16.691  10.250   1.287  1.00  0.00
ATOM   1153  N2    G A  54     -17.614  10.530   2.217  1.00  0.00
ATOM   1154  N3    G A  54     -16.372  11.157   0.384  1.00  0.00
ATOM   1155  C4    G A  54     -15.430  10.715  -0.475  1.00  0.00
ATOM   1156  P     U A  55     -12.438  16.192  -0.019  1.00  0.00
ATOM   1157  OP1   U A  55     -12.354  17.661   0.210  1.00  0.00
ATOM   1158  OP2   U A  55     -11.216  15.421  -0.340  1.00  0.00
ATOM   1159  O5'   U A  55     -13.121  15.529   1.265  1.00  0.00
ATOM   1160  C5'   U A  55     -14.280  16.136   1.838  1.00  0.00
ATOM   1161  C4'   U A  55     -14.846  15.348   3.036  1.00  0.00
ATOM   1162  O4'   U A  55     -15.433  14.084   2.610  1.00  0.00
ATOM   1163  C3'   U A  55     -13.766  15.022   4.010  1.00  0.00
ATOM   1164  O3'   U A  55     -13.651  15.996   5.036  1.00  0.00
ATOM   1165  C2'   U A  55     -14.100  13.691   4.553  1.00  0.00
ATOM   1166  O2'   U A  55     -14.766  13.817   5.814  1.00  0.00
ATOM   1167  C1'   U A  55     -15.014  13.041   3.526  1.00  0.00
ATOM   1168  N1    U A  55     -14.260  11.953   2.791  1.00  0.00
ATOM   1169  C2    U A  55     -14.383  10.684   3.325  1.00  0.00
ATOM   1170  O2    U A  55     -15.176  10.409   4.207  1.00  0.00
ATOM   1171  N3    U A  55     -13.539   9.743   2.787  1.00  0.00
ATOM   1172  C4    U A  55     -12.605   9.939   1.791  1.00  0.00
ATOM   1173  O4    U A  55     -11.918   8.994   1.411  1.00  0.00
ATOM   1174  C5    U A  55     -12.537  11.283   1.289  1.00  0.00
ATOM   1175  C6    U A  55     -13.347  12.217   1.794  1.00  0.00
ATOM   1176  P     C A  56     -12.148  16.228   5.784  1.00  0.00
ATOM   1177  OP1   C A  56     -11.872  17.556   6.378  1.00  0.00
ATOM   1178  OP2   C A  56     -11.204  15.691   4.775  1.00  0.00
ATOM   1179  O5'   C A  56     -12.320  15.156   6.961  1.00  0.00
ATOM   1180  C5'   C A  56     -13.125  15.441   8.095  1.00  0.00
ATOM   1181  C4'   C A  56     -13.160  14.204   8.965  1.00  0.00
ATOM   1182  O4'   C A  56     -13.640  13.097   8.169  1.00  0.00
ATOM   1183  C3'   C A  56     -11.792  13.713   9.399  1.00  0.00
ATOM   1184  O3'   C A  56     -11.287  14.436  10.514  1.00  0.00
ATOM   1185  C2'   C A  56     -12.120  12.277   9.767  1.00  0.00
ATOM   1186  O2'   C A  56     -12.813  12.209  10.994  1.00  0.00
ATOM   1187  C1'   C A  56     -13.032  11.895   8.613  1.00  0.00
ATOM   1188  N1    C A  56     -12.307  11.274   7.481  1.00  0.00
ATOM   1189  C2    C A  56     -11.823   9.965   7.588  1.00  0.00
ATOM   1190  O2    C A  56     -12.056   9.325   8.628  1.00  0.00
ATOM   1191  N3    C A  56     -11.117   9.437   6.561  1.00  0.00
ATOM   1192  C4    C A  56     -10.890  10.162   5.465  1.00  0.00
ATOM   1193  N4    C A  56     -10.189   9.600   4.477  1.00  0.00
ATOM   1194  C5    C A  56     -11.372  11.490   5.337  1.00  0.00
ATOM   1195  C6    C A  56     -12.069  12.008   6.354  1.00  0.00
ATOM   1196  P     C A  57      -9.647  14.576  10.689  1.00  0.00
ATOM   1197  OP1   C A  57      -9.496  15.567  11.788  1.00  0.00
ATOM   1198  OP2   C A  57      -8.971  14.819   9.386  1.00  0.00
ATOM   1199  O5'   C A  57      -9.299  13.089  11.171  1.00  0.00
ATOM   1200  C5'   C A  57      -9.670  12.619  12.475  1.00  0.00
ATOM   1201  C4'   C A  57      -8.846  11.403  12.855  1.00  0.00
ATOM   1202  O4'   C A  57      -9.343  10.246  12.129  1.00  0.00
ATOM   1203  C3'   C A  57      -7.351  11.459  12.537  1.00  0.00
ATOM   1204  O3'   C A  57      -6.556  12.148  13.516  1.00  0.00
ATOM   1205  C2'   C A  57      -6.990   9.983  12.382  1.00  0.00
ATOM   1206  O2'   C A  57      -6.744   9.319  13.607  1.00  0.00
ATOM   1207  C1'   C A  57      -8.257   9.416  11.742  1.00  0.00
ATOM   1208  N1    C A  57      -8.170   9.390  10.245  1.00  0.00
ATOM   1209  C2    C A  57      -7.764   8.191   9.649  1.00  0.00
ATOM   1210  O2    C A  57      -7.636   7.181  10.363  1.00  0.00
ATOM   1211  N3    C A  57      -7.522   8.165   8.316  1.00  0.00
ATOM   1212  C4    C A  57      -7.671   9.273   7.589  1.00  0.00
ATOM   1213  N4    C A  57      -7.421   9.200   6.280  1.00  0.00
ATOM   1214  C5    C A  57      -8.082  10.498   8.174  1.00  0.00
ATOM   1215  C6    C A  57      -8.320  10.519   9.490  1.00  0.00
ATOM   1216  P     G A  58      -5.017  12.520  13.138  1.00  0.00
ATOM   1217  OP1   G A  58      -4.028  12.923  14.164  1.00  0.00
ATOM   1218  OP2   G A  58      -4.943  13.052  11.756  1.00  0.00
ATOM   1219  O5'   G A  58      -4.994  10.929  12.956  1.00  0.00
ATOM   1220  C5'   G A  58      -4.525  10.084  13.994  1.00  0.00
ATOM   1221  C4'   G A  58      -3.535   9.075  13.463  1.00  0.00
ATOM   1222  O4'   G A  58      -4.156   8.303  12.403  1.00  0.00
ATOM   1223  C3'   G A  58      -2.273   9.639  12.820  1.00  0.00
ATOM   1224  O3'   G A  58      -1.270  10.004  13.760  1.00  0.00
ATOM   1225  C2'   G A  58      -1.846   8.512  11.887  1.00  0.00
ATOM   1226  O2'   G A  58      -1.156   7.496  12.600  1.00  0.00
ATOM   1227  C1'   G A  58      -3.194   7.953  11.432  1.00  0.00
ATOM   1228  N9    G A  58      -3.594   8.505  10.156  1.00  0.00
ATOM   1229  C8    G A  58      -4.307   9.652   9.903  1.00  0.00
ATOM   1230  N7    G A  58      -4.356   9.959   8.635  1.00  0.00
ATOM   1231  C5    G A  58      -3.636   8.957   8.011  1.00  0.00
ATOM   1232  C6    G A  58      -3.340   8.750   6.639  1.00  0.00
ATOM   1233  O6    G A  58      -3.673   9.444   5.671  1.00  0.00
ATOM   1234  N1    G A  58      -2.576   7.604   6.439  1.00  0.00
ATOM   1235  C2    G A  58      -2.150   6.760   7.437  1.00  0.00
ATOM   1236  N2    G A  58      -1.423   5.704   7.048  1.00  0.00
ATOM   1237  N3    G A  58      -2.417   6.940   8.716  1.00  0.00
ATOM   1238  C4    G A  58      -3.157   8.047   8.934  1.00  0.00
ATOM   1239  P     A A  59      -0.138  10.986  13.366  1.00  0.00
ATOM   1240  OP1   A A  59       0.542  11.379  14.624  1.00  0.00
ATOM   1241  OP2   A A  59      -0.703  12.034  12.473  1.00  0.00
ATOM   1242  O5'   A A  59       0.869  10.058  12.565  1.00  0.00
ATOM   1243  C5'   A A  59       1.932  10.613  11.842  1.00  0.00
ATOM   1244  C4'   A A  59       2.787   9.520  11.274  1.00  0.00
ATOM   1245  O4'   A A  59       1.950   8.506  10.662  1.00  0.00
ATOM   1246  C3'   A A  59       3.674  10.058  10.170  1.00  0.00
ATOM   1247  O3'   A A  59       4.870  10.587  10.723  1.00  0.00
ATOM   1248  C2'   A A  59       3.811   8.867   9.227  1.00  0.00
ATOM   1249  O2'   A A  59       4.818   7.944   9.602  1.00  0.00
ATOM   1250  C1'   A A  59       2.416   8.236   9.348  1.00  0.00
ATOM   1251  N9    A A  59       1.511   8.572   8.594  1.00  0.00
ATOM   1252  C8    A A  59       0.419   9.345   8.889  1.00  0.00
ATOM   1253  N7    A A  59      -0.276   9.704   7.835  1.00  0.00
ATOM   1254  C5    A A  59       0.408   9.128   6.776  1.00  0.00
ATOM   1255  C6    A A  59       0.181   9.134   5.388  1.00  0.00
ATOM   1256  N6    A A  59      -0.844   9.765   4.810  1.00  0.00
ATOM   1257  N1    A A  59       1.053   8.461   4.608  1.00  0.00
ATOM   1258  C2    A A  59       2.078   7.828   5.189  1.00  0.00
ATOM   1259  N3    A A  59       2.396   7.750   6.479  1.00  0.00
ATOM   1260  C4    A A  59       1.511   8.429   7.227  1.00  0.00
ATOM   1261  P     U A  60       4.614  12.532  11.355  1.00  0.00
ATOM   1262  OP1   U A  60       3.665  12.117  12.424  1.00  0.00
ATOM   1263  OP2   U A  60       4.736  13.975  11.014  1.00  0.00
ATOM   1264  O5'   U A  60       6.087  12.018  11.721  1.00  0.00
ATOM   1265  C5'   U A  60       7.067  11.805  10.691  1.00  0.00
ATOM   1266  C4'   U A  60       8.440  11.586  11.291  1.00  0.00
ATOM   1267  O4'   U A  60       8.355  10.607  12.367  1.00  0.00
ATOM   1268  C3'   U A  60       9.472  11.005  10.335  1.00  0.00
ATOM   1269  O3'   U A  60      10.085  12.002   9.522  1.00  0.00
ATOM   1270  C2'   U A  60      10.467  10.328  11.278  1.00  0.00
ATOM   1271  O2'   U A  60      11.443  11.203  11.814  1.00  0.00
ATOM   1272  C1'   U A  60       9.533   9.806  12.378  1.00  0.00
ATOM   1273  N1    U A  60       8.672   8.359  11.505  1.00  0.00
ATOM   1274  C2    U A  60       9.332   7.144  11.527  1.00  0.00
ATOM   1275  O2    U A  60      10.521   7.039  11.770  1.00  0.00
ATOM   1276  N3    U A  60       8.547   6.051  11.251  1.00  0.00
ATOM   1277  C4    U A  60       7.198   6.050  10.961  1.00  0.00
ATOM   1278  O4    U A  60       6.628   4.986  10.735  1.00  0.00
ATOM   1279  C5    U A  60       6.585   7.349  10.957  1.00  0.00
ATOM   1280  C6    U A  60       7.325   8.429  11.222  1.00  0.00
ATOM   1281  P     U A  61      10.720  11.853   7.543  1.00  0.00
ATOM   1282  OP1   U A  61      11.044  12.459   8.862  1.00  0.00
ATOM   1283  OP2   U A  61      11.217  12.502   6.299  1.00  0.00
ATOM   1284  O5'   U A  61      11.244  10.341   7.539  1.00  0.00
ATOM   1285  C5'   U A  61      12.661  10.044   7.442  1.00  0.00
ATOM   1286  C4'   U A  61      12.965   8.670   8.011  1.00  0.00
ATOM   1287  O4'   U A  61      12.313   7.636   7.218  1.00  0.00
ATOM   1288  C3'   U A  61      14.446   8.296   8.035  1.00  0.00
ATOM   1289  O3'   U A  61      14.713   7.433   9.131  1.00  0.00
ATOM   1290  C2'   U A  61      14.598   7.464   6.769  1.00  0.00
ATOM   1291  O2'   U A  61      15.690   6.566   6.840  1.00  0.00
ATOM   1292  C1'   U A  61      13.280   6.700   6.773  1.00  0.00
ATOM   1293  N1    U A  61      12.898   5.577   6.233  1.00  0.00
ATOM   1294  C2    U A  61      12.066   4.493   6.439  1.00  0.00
ATOM   1295  O2    U A  61      11.615   4.200   7.532  1.00  0.00
ATOM   1296  N3    U A  61      11.780   3.759   5.313  1.00  0.00
ATOM   1297  C4    U A  61      12.233   3.995   4.032  1.00  0.00
ATOM   1298  O4    U A  61      11.887   3.246   3.121  1.00  0.00
ATOM   1299  C5    U A  61      13.092   5.138   3.900  1.00  0.00
ATOM   1300  C6    U A  61      13.387   5.869   4.979  1.00  0.00
ATOM   1301  P     A A  62      14.525   7.576  11.561  1.00  0.00
ATOM   1302  OP1   A A  62      15.145   8.451  12.578  1.00  0.00
ATOM   1303  OP2   A A  62      15.365   6.826  10.599  1.00  0.00
ATOM   1304  O5'   A A  62      13.629   6.441  12.230  1.00  0.00
ATOM   1305  C5'   A A  62      13.025   6.703  13.479  1.00  0.00
ATOM   1306  C4'   A A  62      11.894   5.742  13.703  1.00  0.00
ATOM   1307  O4'   A A  62      11.405   5.320  12.408  1.00  0.00
ATOM   1308  C3'   A A  62      12.251   4.438  14.394  1.00  0.00
ATOM   1309  O3'   A A  62      12.280   4.544  15.801  1.00  0.00
ATOM   1310  C2'   A A  62      11.146   3.521  13.920  1.00  0.00
ATOM   1311  O2'   A A  62       9.954   3.865  14.599  1.00  0.00
ATOM   1312  C1'   A A  62      10.986   3.976  12.474  1.00  0.00
ATOM   1313  N9    A A  62      11.877   3.187  11.535  1.00  0.00
ATOM   1314  C8    A A  62      12.997   3.639  10.886  1.00  0.00
ATOM   1315  N7    A A  62      13.527   2.759  10.071  1.00  0.00
ATOM   1316  C5    A A  62      12.701   1.653  10.192  1.00  0.00
ATOM   1317  C6    A A  62      12.723   0.384   9.586  1.00  0.00
ATOM   1318  N6    A A  62      13.646   0.005   8.700  1.00  0.00
ATOM   1319  N1    A A  62      11.752  -0.490   9.928  1.00  0.00
ATOM   1320  C2    A A  62      10.827  -0.108  10.816  1.00  0.00
ATOM   1321  N3    A A  62      10.701   1.055  11.451  1.00  0.00
ATOM   1322  C4    A A  62      11.681   1.901  11.091  1.00  0.00
ATOM   1323  P     U A  63      13.643   4.228  16.524  1.00  0.00
ATOM   1324  OP1   U A  63      13.924   4.685  17.902  1.00  0.00
ATOM   1325  OP2   U A  63      14.694   4.344  15.497  1.00  0.00
ATOM   1326  O5'   U A  63      13.295   2.661  16.497  1.00  0.00
ATOM   1327  C5'   U A  63      12.277   2.089  17.307  1.00  0.00
ATOM   1328  C4'   U A  63      11.829   0.728  16.818  1.00  0.00
ATOM   1329  O4'   U A  63      11.408   0.800  15.429  1.00  0.00
ATOM   1330  C3'   U A  63      12.864  -0.388  16.837  1.00  0.00
ATOM   1331  O3'   U A  63      13.038  -0.952  18.125  1.00  0.00
ATOM   1332  C2'   U A  63      12.283  -1.363  15.821  1.00  0.00
ATOM   1333  O2'   U A  63      11.198  -2.086  16.383  1.00  0.00
ATOM   1334  C1'   U A  63      11.714  -0.410  14.770  1.00  0.00
ATOM   1335  N1    U A  63      12.651  -0.105  13.638  1.00  0.00
ATOM   1336  C2    U A  63      12.790  -1.126  12.717  1.00  0.00
ATOM   1337  O2    U A  63      12.112  -2.138  12.740  1.00  0.00
ATOM   1338  N3    U A  63      13.757  -0.921  11.763  1.00  0.00
ATOM   1339  C4    U A  63      14.581   0.178  11.639  1.00  0.00
ATOM   1340  O4    U A  63      15.403   0.219  10.727  1.00  0.00
ATOM   1341  C5    U A  63      14.377   1.194  12.633  1.00  0.00
ATOM   1342  C6    U A  63      13.443   1.021  13.572  1.00  0.00
ATOM   1343  P     G A  64      14.368  -1.676  18.634  1.00  0.00
ATOM   1344  OP1   G A  64      14.180  -2.019  20.069  1.00  0.00
ATOM   1345  OP2   G A  64      15.653  -1.075  18.187  1.00  0.00
ATOM   1346  O5'   G A  64      14.024  -2.910  17.673  1.00  0.00
ATOM   1347  C5'   G A  64      12.930  -3.796  17.954  1.00  0.00
ATOM   1348  C4'   G A  64      13.098  -5.102  17.201  1.00  0.00
ATOM   1349  O4'   G A  64      12.768  -4.891  15.801  1.00  0.00
ATOM   1350  C3'   G A  64      14.500  -5.713  17.191  1.00  0.00
ATOM   1351  O3'   G A  64      14.824  -6.488  18.357  1.00  0.00
ATOM   1352  C2'   G A  64      14.497  -6.525  15.896  1.00  0.00
ATOM   1353  O2'   G A  64      13.899  -7.801  16.018  1.00  0.00
ATOM   1354  C1'   G A  64      13.643  -5.649  14.979  1.00  0.00
ATOM   1355  N9    G A  64      14.590  -4.733  14.227  1.00  0.00
ATOM   1356  C8    G A  64      15.105  -3.486  14.485  1.00  0.00
ATOM   1357  N7    G A  64      16.051  -3.138  13.655  1.00  0.00
ATOM   1358  C5    G A  64      16.168  -4.215  12.797  1.00  0.00
ATOM   1359  C6    G A  64      17.030  -4.424  11.690  1.00  0.00
ATOM   1360  O6    G A  64      17.893  -3.662  11.236  1.00  0.00
ATOM   1361  N1    G A  64      16.819  -5.664  11.093  1.00  0.00
ATOM   1362  C2    G A  64      15.892  -6.588  11.510  1.00  0.00
ATOM   1363  N2    G A  64      15.835  -7.727  10.807  1.00  0.00
ATOM   1364  N3    G A  64      15.085  -6.409  12.537  1.00  0.00
ATOM   1365  C4    G A  64      15.273  -5.212  13.134  1.00  0.00
ATOM   1366  P     U A  65      16.421  -6.736  18.745  1.00  0.00
ATOM   1367  OP1   U A  65      16.265  -7.135  20.163  1.00  0.00
ATOM   1368  OP2   U A  65      16.911  -5.372  18.417  1.00  0.00
ATOM   1369  O5'   U A  65      17.343  -7.809  18.001  1.00  0.00
ATOM   1370  C5'   U A  65      16.902  -9.164  17.822  1.00  0.00
ATOM   1371  C4'   U A  65      17.739  -9.866  16.769  1.00  0.00
ATOM   1372  O4'   U A  65      17.466  -9.296  15.461  1.00  0.00
ATOM   1373  C3'   U A  65      19.252  -9.748  16.928  1.00  0.00
ATOM   1374  O3'   U A  65      19.752 -10.703  17.874  1.00  0.00
ATOM   1375  C2'   U A  65      19.757  -9.990  15.501  1.00  0.00
ATOM   1376  O2'   U A  65      19.939 -11.355  15.171  1.00  0.00
ATOM   1377  C1'   U A  65      18.628  -9.383  14.648  1.00  0.00
ATOM   1378  N1    U A  65      18.924  -8.011  14.154  1.00  0.00
ATOM   1379  C2    U A  65      19.633  -7.878  12.975  1.00  0.00
ATOM   1380  O2    U A  65      19.988  -8.830  12.303  1.00  0.00
ATOM   1381  N3    U A  65      19.915  -6.584  12.608  1.00  0.00
ATOM   1382  C4    U A  65      19.566  -5.435  13.287  1.00  0.00
ATOM   1383  O4    U A  65      19.891  -4.342  12.832  1.00  0.00
ATOM   1384  C5    U A  65      18.833  -5.656  14.502  1.00  0.00
ATOM   1385  C6    U A  65      18.545  -6.904  14.882  1.00  0.00
ATOM   1386  P     C A  66      21.197 -10.455  18.622  1.00  0.00
ATOM   1387  OP1   C A  66      21.642 -10.895  19.966  1.00  0.00
ATOM   1388  OP2   C A  66      21.321  -9.034  18.225  1.00  0.00
ATOM   1389  O5'   C A  66      21.989 -11.270  17.498  1.00  0.00
ATOM   1390  C5'   C A  66      23.402 -11.261  17.447  1.00  0.00
ATOM   1391  C4'   C A  66      23.869 -11.516  16.041  1.00  0.00
ATOM   1392  O4'   C A  66      22.969 -10.877  15.103  1.00  0.00
ATOM   1393  C3'   C A  66      25.225 -10.932  15.703  1.00  0.00
ATOM   1394  O3'   C A  66      26.289 -11.745  16.149  1.00  0.00
ATOM   1395  C2'   C A  66      25.151 -10.770  14.192  1.00  0.00
ATOM   1396  O2'   C A  66      25.298 -12.026  13.547  1.00  0.00
ATOM   1397  C1'   C A  66      23.702 -10.326  14.030  1.00  0.00
ATOM   1398  N1    C A  66      23.509  -8.789  14.065  1.00  0.00
ATOM   1399  C2    C A  66      23.890  -7.995  12.977  1.00  0.00
ATOM   1400  O2    C A  66      24.591  -8.501  12.084  1.00  0.00
ATOM   1401  N3    C A  66      23.485  -6.704  12.929  1.00  0.00
ATOM   1402  C4    C A  66      22.735  -6.203  13.911  1.00  0.00
ATOM   1403  N4    C A  66      22.360  -4.925  13.821  1.00  0.00
ATOM   1404  C5    C A  66      22.339  -6.991  15.022  1.00  0.00
ATOM   1405  C6    C A  66      22.740  -8.266  15.065  1.00  0.00
ATOM   1406  P     C A  67      27.475 -10.972  16.866  1.00  0.00
ATOM   1407  OP1   C A  67      28.286 -12.039  17.352  1.00  0.00
ATOM   1408  OP2   C A  67      26.962  -9.962  17.761  1.00  0.00
ATOM   1409  O5'   C A  67      28.171 -10.127  15.732  1.00  0.00
ATOM   1410  C5'   C A  67      28.827 -10.791  14.639  1.00  0.00
ATOM   1411  C4'   C A  67      29.252  -9.786  13.623  1.00  0.00
ATOM   1412  O4'   C A  67      28.098  -9.160  13.040  1.00  0.00
ATOM   1413  C3'   C A  67      30.065  -8.604  14.155  1.00  0.00
ATOM   1414  O3'   C A  67      31.416  -9.029  14.209  1.00  0.00
ATOM   1415  C2'   C A  67      29.901  -7.594  13.026  1.00  0.00
ATOM   1416  O2'   C A  67      30.681  -7.920  11.913  1.00  0.00
ATOM   1417  C1'   C A  67      28.444  -7.840  12.592  1.00  0.00
ATOM   1418  N1    C A  67      27.626  -6.834  13.281  1.00  0.00
ATOM   1419  C2    C A  67      27.508  -5.546  12.747  1.00  0.00
ATOM   1420  O2    C A  67      28.167  -5.255  11.734  1.00  0.00
ATOM   1421  N3    C A  67      26.683  -4.656  13.348  1.00  0.00
ATOM   1422  C4    C A  67      25.996  -5.011  14.434  1.00  0.00
ATOM   1423  N4    C A  67      25.195  -4.100  14.993  1.00  0.00
ATOM   1424  C5    C A  67      26.101  -6.312  14.991  1.00  0.00
ATOM   1425  C6    C A  67      26.917  -7.187  14.394  1.00  0.00
ATOM   1426  P     A A  68      33.034  -9.120  14.652  1.00  0.00
ATOM   1427  OP1   A A  68      33.539  -8.703  15.988  1.00  0.00
ATOM   1428  OP2   A A  68      31.579  -9.368  14.458  1.00  0.00
ATOM   1429  O5'   A A  68      33.494  -8.057  13.556  1.00  0.00
ATOM   1430  C5'   A A  68      33.173  -6.685  13.717  1.00  0.00
ATOM   1431  C4'   A A  68      34.042  -5.821  12.834  1.00  0.00
ATOM   1432  O4'   A A  68      33.525  -5.836  11.473  1.00  0.00
ATOM   1433  C3'   A A  68      33.989  -4.358  13.240  1.00  0.00
ATOM   1434  O3'   A A  68      34.915  -4.082  14.281  1.00  0.00
ATOM   1435  C2'   A A  68      34.267  -3.627  11.934  1.00  0.00
ATOM   1436  O2'   A A  68      35.642  -3.561  11.602  1.00  0.00
ATOM   1437  C1'   A A  68      33.528  -4.520  10.936  1.00  0.00
ATOM   1438  N9    A A  68      31.412  -3.827  13.169  1.00  0.00
ATOM   1439  C8    A A  68      30.859  -4.643  14.121  1.00  0.00
ATOM   1440  N7    A A  68      29.881  -4.084  14.793  1.00  0.00
ATOM   1441  C5    A A  68      29.785  -2.815  14.246  1.00  0.00
ATOM   1442  C6    A A  68      28.939  -1.727  14.522  1.00  0.00
ATOM   1443  N6    A A  68      27.988  -1.750  15.459  1.00  0.00
ATOM   1444  N1    A A  68      29.106  -0.602  13.794  1.00  0.00
ATOM   1445  C2    A A  68      30.058  -0.581  12.855  1.00  0.00
ATOM   1446  N3    A A  68      30.914  -1.538  12.503  1.00  0.00
ATOM   1447  C4    A A  68      30.723  -2.641  13.245  1.00  0.00
TER   
END   
