# Supplementary material for: RPocket: an intuitive database of RNA pocket topology information with RNA-ligand data resources
Source: BMC Bioinformatics. 2021 Sep 8;22:428. doi: 10.1186/s12859-021-04349-4 (PMC8424408; doi:10.1186/s12859-021-04349-4)
Supplement: Supplementary file 7 — Additional file 7. Folder S3: Nine other experimental structures and their modeling structures and pockets. [file 12859_2021_4349_MOESM7_ESM.zip › 12859_2021_4349_MOESM7_ESM/3GOT_v.pdb]

MODEL   1
ATOM      1  P     G X   1     174.331 200.311 180.614 1.000 0.000
ATOM      2  OP1   G X   1     174.648 201.215 181.750 1.000 0.000
ATOM      3  OP2   G X   1     175.382 199.398 180.070 1.000 0.000
ATOM      4  O5'   G X   1     173.069 199.440 181.040 1.000 0.000
ATOM      5  C5'   G X   1     172.044 200.047 181.851 1.000 0.000
ATOM      6  C4'   G X   1     171.074 198.919 182.185 1.000 0.000
ATOM      7  O4'   G X   1     170.470 198.436 180.977 1.000 0.000
ATOM      8  C3'   G X   1     171.713 197.676 182.778 1.000 0.000
ATOM      9  O3'   G X   1     171.766 197.847 184.201 1.000 0.000
ATOM     10  C2'   G X   1     170.664 196.620 182.480 1.000 0.000
ATOM     11  O2'   G X   1     169.501 196.675 183.299 1.000 0.000
ATOM     12  C1'   G X   1     170.274 197.006 181.049 1.000 0.000
ATOM     13  N9    G X   1     171.095 196.352 180.032 1.000 0.000
ATOM     14  C8    G X   1     172.420 196.592 179.751 1.000 0.000
ATOM     15  N7    G X   1     172.886 195.832 178.797 1.000 0.000
ATOM     16  C5    G X   1     171.798 195.046 178.425 1.000 0.000
ATOM     17  C6    G X   1     171.682 194.008 177.447 1.000 0.000
ATOM     18  O6    G X   1     172.546 193.545 176.698 1.000 0.000
ATOM     19  N1    G X   1     170.390 193.484 177.409 1.000 0.000
ATOM     20  C2    G X   1     169.356 193.879 178.209 1.000 0.000
ATOM     21  N2    G X   1     168.190 193.236 178.037 1.000 0.000
ATOM     22  N3    G X   1     169.450 194.831 179.119 1.000 0.000
ATOM     23  C4    G X   1     170.688 195.365 179.175 1.000 0.000
ATOM     24  P     G X   2     173.459 196.687 185.089 1.000 0.000
ATOM     25  OP1   G X   2     173.272 196.775 186.560 1.000 0.000
ATOM     26  OP2   G X   2     174.832 196.765 184.505 1.000 0.000
ATOM     27  O5'   G X   2     172.775 195.334 184.605 1.000 0.000
ATOM     28  C5'   G X   2     171.557 194.870 185.239 1.000 0.000
ATOM     29  C4'   G X   2     171.246 193.524 184.649 1.000 0.000
ATOM     30  O4'   G X   2     171.031 193.693 183.231 1.000 0.000
ATOM     31  C3'   G X   2     172.373 192.505 184.718 1.000 0.000
ATOM     32  O3'   G X   2     172.411 191.840 185.974 1.000 0.000
ATOM     33  C2'   G X   2     172.016 191.559 183.581 1.000 0.000
ATOM     34  O2'   G X   2     170.965 190.670 183.933 1.000 0.000
ATOM     35  C1'   G X   2     171.498 192.567 182.566 1.000 0.000
ATOM     36  N9    G X   2     172.560 192.937 181.633 1.000 0.000
ATOM     37  C8    G X   2     173.372 194.046 181.692 1.000 0.000
ATOM     38  N7    G X   2     174.246 194.093 180.722 1.000 0.000
ATOM     39  C5    G X   2     173.990 192.945 179.977 1.000 0.000
ATOM     40  C6    G X   2     174.626 192.426 178.805 1.000 0.000
ATOM     41  O6    G X   2     175.586 192.880 178.176 1.000 0.000
ATOM     42  N1    G X   2     174.037 191.232 178.389 1.000 0.000
ATOM     43  C2    G X   2     172.998 190.606 179.018 1.000 0.000
ATOM     44  N2    G X   2     172.585 189.450 178.476 1.000 0.000
ATOM     45  N3    G X   2     172.405 191.070 180.103 1.000 0.000
ATOM     46  C4    G X   2     172.947 192.231 180.525 1.000 0.000
ATOM     47  P     A X   3     173.972 191.330 186.552 1.000 0.000
ATOM     48  OP1   A X   3     173.665 190.873 187.931 1.000 0.000
ATOM     49  OP2   A X   3     175.189 192.158 186.293 1.000 0.000
ATOM     50  O5'   A X   3     174.030 190.037 185.626 1.000 0.000
ATOM     51  C5'   A X   3     173.127 188.930 185.869 1.000 0.000
ATOM     52  C4'   A X   3     173.518 187.833 184.919 1.000 0.000
ATOM     53  O4'   A X   3     173.349 188.323 183.571 1.000 0.000
ATOM     54  C3'   A X   3     174.981 187.422 184.965 1.000 0.000
ATOM     55  O3'   A X   3     175.238 186.485 186.003 1.000 0.000
ATOM     56  C2'   A X   3     175.185 186.815 183.584 1.000 0.000
ATOM     57  O2'   A X   3     174.646 185.504 183.491 1.000 0.000
ATOM     58  C1'   A X   3     174.341 187.756 182.736 1.000 0.000
ATOM     59  N9    A X   3     175.156 188.830 182.199 1.000 0.000
ATOM     60  C8    A X   3     175.369 190.104 182.658 1.000 0.000
ATOM     61  N7    A X   3     176.175 190.803 181.895 1.000 0.000
ATOM     62  C5    A X   3     176.511 189.924 180.871 1.000 0.000
ATOM     63  C6    A X   3     177.334 190.039 179.737 1.000 0.000
ATOM     64  N6    A X   3     177.988 191.148 179.417 1.000 0.000
ATOM     65  N1    A X   3     177.455 188.964 178.925 1.000 0.000
ATOM     66  C2    A X   3     176.778 187.854 179.238 1.000 0.000
ATOM     67  N3    A X   3     175.972 187.627 180.264 1.000 0.000
ATOM     68  C4    A X   3     175.888 188.713 181.055 1.000 0.000
ATOM     69  P     C X   4     176.815 186.534 186.743 1.000 0.000
ATOM     70  OP1   C X   4     176.660 185.589 187.878 1.000 0.000
ATOM     71  OP2   C X   4     177.521 187.835 186.944 1.000 0.000
ATOM     72  O5'   C X   4     177.531 185.742 185.562 1.000 0.000
ATOM     73  C5'   C X   4     177.231 184.342 185.341 1.000 0.000
ATOM     74  C4'   C X   4     178.153 183.867 184.254 1.000 0.000
ATOM     75  O4'   C X   4     177.868 184.627 183.059 1.000 0.000
ATOM     76  C3'   C X   4     179.632 184.124 184.493 1.000 0.000
ATOM     77  O3'   C X   4     180.222 183.114 185.303 1.000 0.000
ATOM     78  C2'   C X   4     180.189 184.119 183.077 1.000 0.000
ATOM     79  O2'   C X   4     180.329 182.802 182.561 1.000 0.000
ATOM     80  C1'   C X   4     179.062 184.881 182.350 1.000 0.000
ATOM     81  N1    C X   4     179.336 186.318 182.228 1.000 0.000
ATOM     82  C2    C X   4     180.161 186.752 181.191 1.000 0.000
ATOM     83  O2    C X   4     180.594 185.919 180.388 1.000 0.000
ATOM     84  N3    C X   4     180.463 188.056 181.088 1.000 0.000
ATOM     85  C4    C X   4     179.972 188.923 181.971 1.000 0.000
ATOM     86  N4    C X   4     180.311 190.195 181.832 1.000 0.000
ATOM     87  C5    C X   4     179.108 188.514 183.030 1.000 0.000
ATOM     88  C6    C X   4     178.817 187.215 183.119 1.000 0.000
ATOM     89  P     A X   5     181.538 183.598 186.335 1.000 0.000
ATOM     90  OP1   A X   5     181.762 182.378 187.152 1.000 0.000
ATOM     91  OP2   A X   5     181.543 184.943 186.985 1.000 0.000
ATOM     92  O5'   A X   5     182.620 183.592 185.168 1.000 0.000
ATOM     93  C5'   A X   5     183.022 182.340 184.558 1.000 0.000
ATOM     94  C4'   A X   5     184.131 182.662 183.597 1.000 0.000
ATOM     95  O4'   A X   5     183.610 183.556 182.591 1.000 0.000
ATOM     96  C3'   A X   5     185.301 183.434 184.187 1.000 0.000
ATOM     97  O3'   A X   5     186.235 182.575 184.829 1.000 0.000
ATOM     98  C2'   A X   5     185.893 184.103 182.954 1.000 0.000
ATOM     99  O2'   A X   5     186.665 183.200 182.174 1.000 0.000
ATOM    100  C1'   A X   5     184.626 184.456 182.188 1.000 0.000
ATOM    101  N9    A X   5     184.196 185.805 182.507 1.000 0.000
ATOM    102  C8    A X   5     183.276 186.257 183.416 1.000 0.000
ATOM    103  N7    A X   5     183.145 187.562 183.418 1.000 0.000
ATOM    104  C5    A X   5     184.043 187.989 182.445 1.000 0.000
ATOM    105  C6    A X   5     184.397 189.258 181.954 1.000 0.000
ATOM    106  N6    A X   5     183.850 190.387 182.384 1.000 0.000
ATOM    107  N1    A X   5     185.338 189.327 180.984 1.000 0.000
ATOM    108  C2    A X   5     185.872 188.185 180.537 1.000 0.000
ATOM    109  N3    A X   5     185.619 186.940 180.912 1.000 0.000
ATOM    110  C4    A X   5     184.690 186.913 181.885 1.000 0.000
ATOM    111  P     U X   6     187.101 183.226 186.191 1.000 0.000
ATOM    112  OP1   U X   6     187.810 182.031 186.716 1.000 0.000
ATOM    113  OP2   U X   6     186.435 184.174 187.136 1.000 0.000
ATOM    114  O5'   U X   6     188.140 184.040 185.301 1.000 0.000
ATOM    115  C5'   U X   6     189.119 183.333 184.500 1.000 0.000
ATOM    116  C4'   U X   6     190.015 184.374 183.891 1.000 0.000
ATOM    117  O4'   U X   6     189.208 185.224 183.047 1.000 0.000
ATOM    118  C3'   U X   6     190.647 185.346 184.874 1.000 0.000
ATOM    119  O3'   U X   6     191.827 184.813 185.463 1.000 0.000
ATOM    120  C2'   U X   6     190.945 186.547 183.986 1.000 0.000
ATOM    121  O2'   U X   6     192.099 186.346 183.183 1.000 0.000
ATOM    122  C1'   U X   6     189.667 186.570 183.120 1.000 0.000
ATOM    123  N1    U X   6     188.634 187.469 183.649 1.000 0.000
ATOM    124  C2    U X   6     188.740 188.806 183.342 1.000 0.000
ATOM    125  O2    U X   6     189.627 189.249 182.650 1.000 0.000
ATOM    126  N3    U X   6     187.769 189.605 183.884 1.000 0.000
ATOM    127  C4    U X   6     186.716 189.205 184.690 1.000 0.000
ATOM    128  O4    U X   6     185.857 190.030 185.033 1.000 0.000
ATOM    129  C5    U X   6     186.679 187.799 184.962 1.000 0.000
ATOM    130  C6    U X   6     187.609 187.001 184.438 1.000 0.000
ATOM    131  P     A X   7     192.684 185.098 185.726 1.000 0.000
ATOM    132  OP1   A X   7     193.935 184.308 185.590 1.000 0.000
ATOM    133  OP2   A X   7     191.731 184.804 186.838 1.000 0.000
ATOM    134  O5'   A X   7     193.099 186.632 185.802 1.000 0.000
ATOM    135  C5'   A X   7     194.235 187.103 185.030 1.000 0.000
ATOM    136  C4'   A X   7     194.418 188.553 185.417 1.000 0.000
ATOM    137  O4'   A X   7     193.219 189.298 185.079 1.000 0.000
ATOM    138  C3'   A X   7     194.579 188.796 186.911 1.000 0.000
ATOM    139  O3'   A X   7     195.942 188.614 187.303 1.000 0.000
ATOM    140  C2'   A X   7     194.143 190.253 187.055 1.000 0.000
ATOM    141  O2'   A X   7     195.194 191.158 186.588 1.000 0.000
ATOM    142  C1'   A X   7     193.039 190.367 185.996 1.000 0.000
ATOM    143  N9    A X   7     191.686 190.363 186.519 1.000 0.000
ATOM    144  C8    A X   7     190.918 189.335 187.001 1.000 0.000
ATOM    145  N7    A X   7     189.723 189.716 187.386 1.000 0.000
ATOM    146  C5    A X   7     189.714 191.084 187.142 1.000 0.000
ATOM    147  C6    A X   7     188.748 192.088 187.332 1.000 0.000
ATOM    148  N6    A X   7     187.537 191.855 187.820 1.000 0.000
ATOM    149  N1    A X   7     189.070 193.357 186.989 1.000 0.000
ATOM    150  C2    A X   7     190.284 193.586 186.477 1.000 0.000
ATOM    151  N3    A X   7     191.269 192.731 186.245 1.000 0.000
ATOM    152  C4    A X   7     190.917 191.485 186.611 1.000 0.000
ATOM    153  P     U X   8     196.280 186.333 189.236 1.000 0.000
ATOM    154  OP1   U X   8     195.795 184.995 189.661 1.000 0.000
ATOM    155  OP2   U X   8     196.272 186.705 187.788 1.000 0.000
ATOM    156  O5'   U X   8     195.446 187.419 190.046 1.000 0.000
ATOM    157  C5'   U X   8     195.325 187.526 190.962 1.000 0.000
ATOM    158  C4'   U X   8     194.202 188.111 191.785 1.000 0.000
ATOM    159  O4'   U X   8     194.618 189.419 192.281 1.000 0.000
ATOM    160  C3'   U X   8     192.939 188.383 190.971 1.000 0.000
ATOM    161  O3'   U X   8     191.787 188.339 191.803 1.000 0.000
ATOM    162  C2'   U X   8     193.176 189.795 190.440 1.000 0.000
ATOM    163  O2'   U X   8     192.031 190.228 192.481 1.000 0.000
ATOM    164  C1'   U X   8     193.898 190.438 191.618 1.000 0.000
ATOM    165  N1    U X   8     194.824 191.526 191.280 1.000 0.000
ATOM    166  C2    U X   8     194.449 192.807 191.617 1.000 0.000
ATOM    167  O2    U X   8     193.411 193.053 192.188 1.000 0.000
ATOM    168  N3    U X   8     195.332 193.787 191.254 1.000 0.000
ATOM    169  C4    U X   8     196.540 193.616 190.597 1.000 0.000
ATOM    170  O4    U X   8     197.283 194.591 190.415 1.000 0.000
ATOM    171  C5    U X   8     196.856 192.254 190.281 1.000 0.000
ATOM    172  C6    U X   8     196.013 191.284 190.633 1.000 0.000
ATOM    173  P     A X   9     190.948 189.476 192.732 1.000 0.000
ATOM    174  OP1   A X   9     189.514 189.383 193.106 1.000 0.000
ATOM    175  OP2   A X   9     191.556 190.805 192.423 1.000 0.000
ATOM    176  O5'   A X   9     191.787 188.790 193.897 1.000 0.000
ATOM    177  C5'   A X   9     191.238 187.598 194.601 1.000 0.000
ATOM    178  C4'   A X   9     192.229 187.334 195.691 1.000 0.000
ATOM    179  O4'   A X   9     193.510 187.054 195.084 1.000 0.000
ATOM    180  C3'   A X   9     192.533 188.495 196.618 1.000 0.000
ATOM    181  O3'   A X   9     191.549 188.545 197.649 1.000 0.000
ATOM    182  C2'   A X   9     193.887 188.084 197.193 1.000 0.000
ATOM    183  O2'   A X   9     193.764 187.039 198.199 1.000 0.000
ATOM    184  C1'   A X   9     194.522 187.385 196.008 1.000 0.000
ATOM    185  N9    A X   9     195.584 188.099 195.323 1.000 0.000
ATOM    186  C8    A X   9     196.763 187.648 194.790 1.000 0.000
ATOM    187  N7    A X   9     197.485 188.599 194.248 1.000 0.000
ATOM    188  C5    A X   9     196.723 189.747 194.438 1.000 0.000
ATOM    189  C6    A X   9     196.915 191.096 194.094 1.000 0.000
ATOM    190  N6    A X   9     197.997 191.546 193.471 1.000 0.000
ATOM    191  N1    A X   9     195.949 191.983 194.427 1.000 0.000
ATOM    192  C2    A X   9     194.870 191.531 195.074 1.000 0.000
ATOM    193  N3    A X   9     194.580 190.297 195.456 1.000 0.000
ATOM    194  C4    A X   9     195.555 189.443 195.096 1.000 0.000
ATOM    195  P     A X  10     190.931 189.494 198.183 1.000 0.000
ATOM    196  OP1   A X  10     192.321 189.060 198.472 1.000 0.000
ATOM    197  OP2   A X  10     189.834 189.180 199.148 1.000 0.000
ATOM    198  O5'   A X  10     190.965 191.068 197.945 1.000 0.000
ATOM    199  C5'   A X  10     192.097 191.662 197.272 1.000 0.000
ATOM    200  C4'   A X  10     191.881 193.152 197.338 1.000 0.000
ATOM    201  O4'   A X  10     190.672 193.471 196.608 1.000 0.000
ATOM    202  C3'   A X  10     191.631 193.726 198.726 1.000 0.000
ATOM    203  O3'   A X  10     192.857 194.017 199.386 1.000 0.000
ATOM    204  C2'   A X  10     190.871 195.010 198.412 1.000 0.000
ATOM    205  O2'   A X  10     191.762 196.053 197.932 1.000 0.000
ATOM    206  C1'   A X  10     190.024 194.617 197.208 1.000 0.000
ATOM    207  N9    A X  10     188.670 194.196 197.516 1.000 0.000
ATOM    208  C8    A X  10     188.121 192.943 197.597 1.000 0.000
ATOM    209  N7    A X  10     186.844 192.954 197.897 1.000 0.000
ATOM    210  C5    A X  10     186.542 194.305 198.022 1.000 0.000
ATOM    211  C6    A X  10     185.360 195.001 198.331 1.000 0.000
ATOM    212  N6    A X  10     184.199 194.404 198.565 1.000 0.000
ATOM    213  N1    A X  10     185.410 196.352 198.381 1.000 0.000
ATOM    214  C2    A X  10     186.577 196.953 198.124 1.000 0.000
ATOM    215  N3    A X  10     187.746 196.413 197.817 1.000 0.000
ATOM    216  C4    A X  10     187.660 195.070 197.790 1.000 0.000
ATOM    217  P     U X  11     193.237 193.336 201.065 1.000 0.000
ATOM    218  OP1   U X  11     192.754 192.552 202.231 1.000 0.000
ATOM    219  OP2   U X  11     193.812 194.700 201.267 1.000 0.000
ATOM    220  O5'   U X  11     194.308 192.439 200.302 1.000 0.000
ATOM    221  C5'   U X  11     194.143 191.034 200.235 1.000 0.000
ATOM    222  C4'   U X  11     195.368 190.453 199.579 1.000 0.000
ATOM    223  O4'   U X  11     195.452 190.937 198.214 1.000 0.000
ATOM    224  C3'   U X  11     196.682 190.861 200.214 1.000 0.000
ATOM    225  O3'   U X  11     196.978 189.965 201.279 1.000 0.000
ATOM    226  C2'   U X  11     197.652 190.705 199.050 1.000 0.000
ATOM    227  O2'   U X  11     197.982 189.314 198.812 1.000 0.000
ATOM    228  C1'   U X  11     196.805 191.210 197.884 1.000 0.000
ATOM    229  N1    U X  11     196.927 192.650 197.627 1.000 0.000
ATOM    230  C2    U X  11     198.127 193.107 197.131 1.000 0.000
ATOM    231  O2    U X  11     199.055 192.370 196.888 1.000 0.000
ATOM    232  N3    U X  11     198.200 194.459 196.937 1.000 0.000
ATOM    233  C4    U X  11     197.204 195.390 197.186 1.000 0.000
ATOM    234  O4    U X  11     197.380 196.576 196.874 1.000 0.000
ATOM    235  C5    U X  11     195.988 194.833 197.702 1.000 0.000
ATOM    236  C6    U X  11     195.893 193.518 197.890 1.000 0.000
ATOM    237  P     C X  12     197.531 190.777 202.674 1.000 0.000
ATOM    238  OP1   C X  12     197.874 189.718 203.658 1.000 0.000
ATOM    239  OP2   C X  12     196.824 192.014 203.124 1.000 0.000
ATOM    240  O5'   C X  12     198.881 191.199 201.943 1.000 0.000
ATOM    241  C5'   C X  12     199.927 190.172 201.674 1.000 0.000
ATOM    242  C4'   C X  12     201.074 190.942 201.083 1.000 0.000
ATOM    243  O4'   C X  12     200.647 191.605 199.857 1.000 0.000
ATOM    244  C3'   C X  12     201.597 192.090 201.926 1.000 0.000
ATOM    245  O3'   C X  12     202.450 191.636 202.975 1.000 0.000
ATOM    246  C2'   C X  12     202.349 192.882 200.870 1.000 0.000
ATOM    247  O2'   C X  12     203.574 192.411 200.533 1.000 0.000
ATOM    248  C1'   C X  12     201.336 192.852 199.724 1.000 0.000
ATOM    249  N1    C X  12     200.358 193.942 199.844 1.000 0.000
ATOM    250  C2    C X  12     200.680 195.185 199.301 1.000 0.000
ATOM    251  O2    C X  12     201.753 195.312 198.703 1.000 0.000
ATOM    252  N3    C X  12     199.822 196.209 199.440 1.000 0.000
ATOM    253  C4    C X  12     198.673 196.029 200.089 1.000 0.000
ATOM    254  N4    C X  12     197.869 197.074 200.208 1.000 0.000
ATOM    255  C5    C X  12     198.306 194.764 200.635 1.000 0.000
ATOM    256  C6    C X  12     199.169 193.756 200.490 1.000 0.000
ATOM    257  P     G X  13     202.935 191.962 203.779 1.000 0.000
ATOM    258  OP1   G X  13     203.254 191.008 204.872 1.000 0.000
ATOM    259  OP2   G X  13     201.879 193.000 203.978 1.000 0.000
ATOM    260  O5'   G X  13     204.292 192.687 203.371 1.000 0.000
ATOM    261  C5'   G X  13     205.541 191.952 203.389 1.000 0.000
ATOM    262  C4'   G X  13     206.631 192.940 203.083 1.000 0.000
ATOM    263  O4'   G X  13     206.393 193.478 201.764 1.000 0.000
ATOM    264  C3'   G X  13     206.660 194.175 203.970 1.000 0.000
ATOM    265  O3'   G X  13     207.350 193.936 205.190 1.000 0.000
ATOM    266  C2'   G X  13     207.387 195.181 203.090 1.000 0.000
ATOM    267  O2'   G X  13     208.790 194.958 203.067 1.000 0.000
ATOM    268  C1'   G X  13     206.800 194.806 201.737 1.000 0.000
ATOM    269  N9    G X  13     205.669 195.674 201.418 1.000 0.000
ATOM    270  C8    G X  13     204.332 195.402 201.602 1.000 0.000
ATOM    271  N7    G X  13     203.556 196.387 201.238 1.000 0.000
ATOM    272  C5    G X  13     204.436 197.365 200.783 1.000 0.000
ATOM    273  C6    G X  13     204.195 198.680 200.273 1.000 0.000
ATOM    274  O6    G X  13     203.122 199.274 200.130 1.000 0.000
ATOM    275  N1    G X  13     205.384 199.322 199.930 1.000 0.000
ATOM    276  C2    G X  13     206.635 198.792 200.075 1.000 0.000
ATOM    277  N2    G X  13     207.660 199.577 199.710 1.000 0.000
ATOM    278  N3    G X  13     206.873 197.583 200.549 1.000 0.000
ATOM    279  C4    G X  13     205.740 196.931 200.882 1.000 0.000
ATOM    280  P     C X  14     206.811 194.821 206.589 1.000 0.000
ATOM    281  OP1   C X  14     207.595 194.191 207.682 1.000 0.000
ATOM    282  OP2   C X  14     205.362 195.125 206.789 1.000 0.000
ATOM    283  O5'   C X  14     207.562 196.164 206.182 1.000 0.000
ATOM    284  C5'   C X  14     209.010 196.220 206.200 1.000 0.000
ATOM    285  C4'   C X  14     209.394 197.640 205.893 1.000 0.000
ATOM    286  O4'   C X  14     208.903 197.965 204.574 1.000 0.000
ATOM    287  C3'   C X  14     208.752 198.695 206.780 1.000 0.000
ATOM    288  O3'   C X  14     209.461 198.867 208.000 1.000 0.000
ATOM    289  C2'   C X  14     208.820 199.935 205.900 1.000 0.000
ATOM    290  O2'   C X  14     210.122 200.505 205.877 1.000 0.000
ATOM    291  C1'   C X  14     208.468 199.307 204.535 1.000 0.000
ATOM    292  N1    C X  14     207.039 199.414 204.214 1.000 0.000
ATOM    293  C2    C X  14     206.568 200.609 203.672 1.000 0.000
ATOM    294  O2    C X  14     207.375 201.516 203.442 1.000 0.000
ATOM    295  N3    C X  14     205.257 200.747 203.415 1.000 0.000
ATOM    296  C4    C X  14     204.421 199.744 203.674 1.000 0.000
ATOM    297  N4    C X  14     203.137 199.936 203.413 1.000 0.000
ATOM    298  C5    C X  14     204.875 198.501 204.207 1.000 0.000
ATOM    299  C6    C X  14     206.180 198.380 204.458 1.000 0.000
ATOM    300  P     G X  15     208.530 199.323 209.400 1.000 0.000
ATOM    301  OP1   G X  15     209.530 199.216 210.493 1.000 0.000
ATOM    302  OP2   G X  15     207.146 198.795 209.599 1.000 0.000
ATOM    303  O5'   G X  15     208.436 200.859 208.992 1.000 0.000
ATOM    304  C5'   G X  15     209.624 201.688 209.010 1.000 0.000
ATOM    305  C4'   G X  15     209.180 203.090 208.704 1.000 0.000
ATOM    306  O4'   G X  15     208.592 203.098 207.385 1.000 0.000
ATOM    307  C3'   G X  15     208.069 203.631 209.590 1.000 0.000
ATOM    308  O3'   G X  15     208.574 204.159 210.811 1.000 0.000
ATOM    309  C2'   G X  15     207.457 204.711 208.710 1.000 0.000
ATOM    310  O2'   G X  15     208.244 205.894 208.688 1.000 0.000
ATOM    311  C1'   G X  15     207.554 204.020 207.358 1.000 0.000
ATOM    312  N9    G X  15     206.294 203.353 207.038 1.000 0.000
ATOM    313  C8    G X  15     205.984 202.025 207.222 1.000 0.000
ATOM    314  N7    G X  15     204.766 201.729 206.857 1.000 0.000
ATOM    315  C5    G X  15     204.244 202.937 206.402 1.000 0.000
ATOM    316  C6    G X  15     202.948 203.265 205.892 1.000 0.000
ATOM    317  O6    G X  15     201.961 202.537 205.748 1.000 0.000
ATOM    318  N1    G X  15     202.859 204.614 205.549 1.000 0.000
ATOM    319  C2    G X  15     203.862 205.530 205.695 1.000 0.000
ATOM    320  N2    G X  15     203.575 206.790 205.329 1.000 0.000
ATOM    321  N3    G X  15     205.060 205.243 206.169 1.000 0.000
ATOM    322  C4    G X  15     205.180 203.941 206.501 1.000 0.000
ATOM    323  P     U X  16     207.544 204.038 212.210 1.000 0.000
ATOM    324  OP1   U X  16     208.443 204.488 213.302 1.000 0.000
ATOM    325  OP2   U X  16     206.665 202.846 212.409 1.000 0.000
ATOM    326  O5'   U X  16     206.635 205.279 211.802 1.000 0.000
ATOM    327  C5'   U X  16     207.187 206.619 211.820 1.000 0.000
ATOM    328  C4'   U X  16     206.056 207.559 211.513 1.000 0.000
ATOM    329  O4'   U X  16     205.556 207.248 210.195 1.000 0.000
ATOM    330  C3'   U X  16     204.829 207.414 212.401 1.000 0.000
ATOM    331  O3'   U X  16     204.969 208.131 213.621 1.000 0.000
ATOM    332  C2'   U X  16     203.730 207.992 211.520 1.000 0.000
ATOM    333  O2'   U X  16     203.754 209.413 211.498 1.000 0.000
ATOM    334  C1'   U X  16     204.143 207.413 210.151 1.000 0.000
ATOM    335  N1    U X  16     203.459 206.154 209.833 1.000 0.000
ATOM    336  C2    U X  16     202.193 206.236 209.299 1.000 0.000
ATOM    337  O2    U X  16     201.650 207.292 209.071 1.000 0.000
ATOM    338  N3    U X  16     201.588 205.034 209.049 1.000 0.000
ATOM    339  C4    U X  16     202.116 203.774 209.277 1.000 0.000
ATOM    340  O4    U X  16     201.486 202.770 208.914 1.000 0.000
ATOM    341  C5    U X  16     203.435 203.776 209.835 1.000 0.000
ATOM    342  C6    U X  16     204.047 204.934 210.078 1.000 0.000
ATOM    343  P     G X  17     204.167 207.474 215.020 1.000 0.000
ATOM    344  OP1   G X  17     204.681 208.339 216.113 1.000 0.000
ATOM    345  OP2   G X  17     204.071 205.996 215.220 1.000 0.000
ATOM    346  O5'   G X  17     202.732 208.028 214.613 1.000 0.000
ATOM    347  C5'   G X  17     202.472 209.453 214.630 1.000 0.000
ATOM    348  C4'   G X  17     201.012 209.633 214.324 1.000 0.000
ATOM    349  O4'   G X  17     200.760 209.101 213.005 1.000 0.000
ATOM    350  C3'   G X  17     200.059 208.848 215.211 1.000 0.000
ATOM    351  O3'   G X  17     199.788 209.527 216.431 1.000 0.000
ATOM    352  C2'   G X  17     198.821 208.741 214.331 1.000 0.000
ATOM    353  O2'   G X  17     198.074 209.949 214.308 1.000 0.000
ATOM    354  C1'   G X  17     199.490 208.541 212.979 1.000 0.000
ATOM    355  N9    G X  17     199.572 207.118 212.659 1.000 0.000
ATOM    356  C8    G X  17     200.651 206.283 212.842 1.000 0.000
ATOM    357  N7    G X  17     200.412 205.052 212.478 1.000 0.000
ATOM    358  C5    G X  17     199.096 205.080 212.023 1.000 0.000
ATOM    359  C6    G X  17     198.258 204.038 211.514 1.000 0.000
ATOM    360  O6    G X  17     198.509 202.838 211.370 1.000 0.000
ATOM    361  N1    G X  17     196.995 204.519 211.171 1.000 0.000
ATOM    362  C2    G X  17     196.579 205.813 211.317 1.000 0.000
ATOM    363  N2    G X  17     195.315 206.076 210.952 1.000 0.000
ATOM    364  N3    G X  17     197.339 206.783 211.791 1.000 0.000
ATOM    365  C4    G X  17     198.573 206.350 212.122 1.000 0.000
ATOM    366  P     G X  18     200.180 208.810 217.891 1.000 0.000
ATOM    367  OP1   G X  18     200.902 207.868 216.997 1.000 0.000
ATOM    368  OP2   G X  18     198.886 208.403 218.517 1.000 0.000
ATOM    369  O5'   G X  18     201.191 209.239 219.043 1.000 0.000
ATOM    370  C5'   G X  18     202.620 209.407 218.723 1.000 0.000
ATOM    371  C4'   G X  18     203.285 209.696 220.048 1.000 0.000
ATOM    372  O4'   G X  18     202.741 210.924 220.616 1.000 0.000
ATOM    373  C3'   G X  18     203.078 208.680 221.161 1.000 0.000
ATOM    374  O3'   G X  18     203.842 207.497 221.046 1.000 0.000
ATOM    375  C2'   G X  18     203.390 209.513 222.388 1.000 0.000
ATOM    376  O2'   G X  18     204.704 209.639 222.646 1.000 0.000
ATOM    377  C1'   G X  18     202.640 210.793 222.003 1.000 0.000
ATOM    378  N9    G X  18     201.243 210.620 222.396 1.000 0.000
ATOM    379  C8    G X  18     200.168 210.384 221.570 1.000 0.000
ATOM    380  N7    G X  18     199.043 210.253 222.219 1.000 0.000
ATOM    381  C5    G X  18     199.400 210.418 223.555 1.000 0.000
ATOM    382  C6    G X  18     198.613 210.365 224.749 1.000 0.000
ATOM    383  O6    G X  18     197.406 210.139 224.875 1.000 0.000
ATOM    384  N1    G X  18     199.390 210.590 225.884 1.000 0.000
ATOM    385  C2    G X  18     200.738 210.812 225.884 1.000 0.000
ATOM    386  N2    G X  18     201.313 210.984 227.085 1.000 0.000
ATOM    387  N3    G X  18     201.478 210.857 224.792 1.000 0.000
ATOM    388  C4    G X  18     200.752 210.653 223.673 1.000 0.000
ATOM    389  P     A X  19     202.783 206.060 221.631 1.000 0.000
ATOM    390  OP1   A X  19     204.014 205.339 221.218 1.000 0.000
ATOM    391  OP2   A X  19     201.441 205.527 221.248 1.000 0.000
ATOM    392  O5'   A X  19     202.835 206.218 223.214 1.000 0.000
ATOM    393  C5'   A X  19     204.137 206.429 223.861 1.000 0.000
ATOM    394  C4'   A X  19     203.809 206.424 225.340 1.000 0.000
ATOM    395  O4'   A X  19     202.898 207.505 225.676 1.000 0.000
ATOM    396  C3'   A X  19     203.122 205.178 225.880 1.000 0.000
ATOM    397  O3'   A X  19     204.024 204.103 226.089 1.000 0.000
ATOM    398  C2'   A X  19     202.460 205.694 227.157 1.000 0.000
ATOM    399  O2'   A X  19     203.404 205.794 228.212 1.000 0.000
ATOM    400  C1'   A X  19     201.999 207.078 226.780 1.000 0.000
ATOM    401  N9    A X  19     200.664 207.208 226.225 1.000 0.000
ATOM    402  C8    A X  19     200.240 207.736 225.034 1.000 0.000
ATOM    403  N7    A X  19     198.938 207.686 224.878 1.000 0.000
ATOM    404  C5    A X  19     198.485 207.081 226.045 1.000 0.000
ATOM    405  C6    A X  19     197.206 206.730 226.512 1.000 0.000
ATOM    406  N6    A X  19     196.090 206.964 225.834 1.000 0.000
ATOM    407  N1    A X  19     197.111 206.131 227.721 1.000 0.000
ATOM    408  C2    A X  19     198.235 205.915 228.412 1.000 0.000
ATOM    409  N3    A X  19     199.486 206.204 228.086 1.000 0.000
ATOM    410  C4    A X  19     199.542 206.786 226.874 1.000 0.000
ATOM    411  P     U X  20     203.281 202.438 225.343 1.000 0.000
ATOM    412  OP1   U X  20     204.517 201.644 225.563 1.000 0.000
ATOM    413  OP2   U X  20     202.464 202.222 224.111 1.000 0.000
ATOM    414  O5'   U X  20     202.349 202.229 226.616 1.000 0.000
ATOM    415  C5'   U X  20     202.991 202.080 227.959 1.000 0.000
ATOM    416  C4'   U X  20     201.803 201.805 228.850 1.000 0.000
ATOM    417  O4'   U X  20     200.860 202.905 228.815 1.000 0.000
ATOM    418  C3'   U X  20     200.956 200.590 228.511 1.000 0.000
ATOM    419  O3'   U X  20     201.548 199.376 228.933 1.000 0.000
ATOM    420  C2'   U X  20     199.635 200.895 229.214 1.000 0.000
ATOM    421  O2'   U X  20     199.737 200.618 230.624 1.000 0.000
ATOM    422  C1'   U X  20     199.570 202.435 229.100 1.000 0.000
ATOM    423  N1    U X  20     198.584 202.911 228.122 1.000 0.000
ATOM    424  C2    U X  20     197.259 202.634 228.370 1.000 0.000
ATOM    425  O2    U X  20     196.891 202.040 229.358 1.000 0.000
ATOM    426  N3    U X  20     196.384 203.072 227.414 1.000 0.000
ATOM    427  C4    U X  20     196.698 203.754 226.249 1.000 0.000
ATOM    428  O4    U X  20     195.788 204.171 225.518 1.000 0.000
ATOM    429  C5    U X  20     198.097 204.001 226.066 1.000 0.000
ATOM    430  C6    U X  20     198.966 203.590 226.989 1.000 0.000
ATOM    431  P     A X  21     202.767 197.571 227.506 1.000 0.000
ATOM    432  OP1   A X  21     203.980 196.998 226.870 1.000 0.000
ATOM    433  OP2   A X  21     202.902 198.509 228.662 1.000 0.000
ATOM    434  O5'   A X  21     201.926 198.290 226.362 1.000 0.000
ATOM    435  C5'   A X  21     201.613 197.892 225.528 1.000 0.000
ATOM    436  C4'   A X  21     201.292 198.619 224.245 1.000 0.000
ATOM    437  O4'   A X  21     199.848 198.740 224.154 1.000 0.000
ATOM    438  C3'   A X  21     201.846 200.043 224.131 1.000 0.000
ATOM    439  O3'   A X  21     202.124 200.410 222.774 1.000 0.000
ATOM    440  C2'   A X  21     200.689 200.897 224.638 1.000 0.000
ATOM    441  O2'   A X  21     200.165 200.838 222.376 1.000 0.000
ATOM    442  C1'   A X  21     199.437 200.121 224.141 1.000 0.000
ATOM    443  N9    A X  21     198.329 200.251 225.069 1.000 0.000
ATOM    444  C8    A X  21     198.249 199.973 226.409 1.000 0.000
ATOM    445  N7    A X  21     197.065 200.213 226.919 1.000 0.000
ATOM    446  C5    A X  21     196.324 200.682 225.840 1.000 0.000
ATOM    447  C6    A X  21     194.994 201.117 225.703 1.000 0.000
ATOM    448  N6    A X  21     194.124 201.136 226.704 1.000 0.000
ATOM    449  N1    A X  21     194.580 201.528 224.482 1.000 0.000
ATOM    450  C2    A X  21     195.453 201.487 223.470 1.000 0.000
ATOM    451  N3    A X  21     196.718 201.095 223.472 1.000 0.000
ATOM    452  C4    A X  21     197.097 200.707 224.703 1.000 0.000
ATOM    453  P     U X  22     201.034 200.000 219.382 1.000 0.000
ATOM    454  OP1   U X  22     202.354 199.630 218.810 1.000 0.000
ATOM    455  OP2   U X  22     200.047 200.758 218.555 1.000 0.000
ATOM    456  O5'   U X  22     200.347 198.658 219.892 1.000 0.000
ATOM    457  C5'   U X  22     201.166 197.604 220.460 1.000 0.000
ATOM    458  C4'   U X  22     200.234 196.452 220.732 1.000 0.000
ATOM    459  O4'   U X  22     199.214 196.851 221.689 1.000 0.000
ATOM    460  C3'   U X  22     199.439 195.948 219.543 1.000 0.000
ATOM    461  O3'   U X  22     200.185 195.102 218.690 1.000 0.000
ATOM    462  C2'   U X  22     198.251 195.275 220.210 1.000 0.000
ATOM    463  O2'   U X  22     198.582 193.995 220.686 1.000 0.000
ATOM    464  C1'   U X  22     197.963 196.242 221.357 1.000 0.000
ATOM    465  N1    U X  22     197.030 197.309 220.971 1.000 0.000
ATOM    466  C2    U X  22     195.684 197.044 221.078 1.000 0.000
ATOM    467  O2    U X  22     195.257 195.990 221.491 1.000 0.000
ATOM    468  N3    U X  22     194.858 198.059 220.679 1.000 0.000
ATOM    469  C4    U X  22     195.239 199.298 220.189 1.000 0.000
ATOM    470  O4    U X  22     194.376 200.156 219.953 1.000 0.000
ATOM    471  C5    U X  22     196.656 199.493 220.108 1.000 0.000
ATOM    472  C6    U X  22     197.478 198.520 220.500 1.000 0.000
ATOM    473  P     G X  23     200.333 195.750 216.259 1.000 0.000
ATOM    474  OP1   G X  23     200.855 194.619 215.449 1.000 0.000
ATOM    475  OP2   G X  23     200.584 197.157 215.825 1.000 0.000
ATOM    476  O5'   G X  23     198.764 195.536 216.416 1.000 0.000
ATOM    477  C5'   G X  23     198.231 194.161 216.543 1.000 0.000
ATOM    478  C4'   G X  23     196.734 194.341 216.561 1.000 0.000
ATOM    479  O4'   G X  23     196.339 195.164 217.695 1.000 0.000
ATOM    480  C3'   G X  23     196.121 195.066 215.376 1.000 0.000
ATOM    481  O3'   G X  23     196.001 194.281 214.207 1.000 0.000
ATOM    482  C2'   G X  23     194.788 195.519 215.944 1.000 0.000
ATOM    483  O2'   G X  23     193.838 194.530 215.960 1.000 0.000
ATOM    484  C1'   G X  23     195.240 195.949 217.349 1.000 0.000
ATOM    485  N9    G X  23     195.586 197.369 217.324 1.000 0.000
ATOM    486  C8    G X  23     196.842 197.923 217.420 1.000 0.000
ATOM    487  N7    G X  23     196.833 199.226 217.344 1.000 0.000
ATOM    488  C5    G X  23     195.487 199.550 217.193 1.000 0.000
ATOM    489  C6    G X  23     194.839 200.816 217.037 1.000 0.000
ATOM    490  O6    G X  23     195.338 201.944 216.982 1.000 0.000
ATOM    491  N1    G X  23     193.457 200.672 216.918 1.000 0.000
ATOM    492  C2    G X  23     192.786 199.482 216.924 1.000 0.000
ATOM    493  N2    G X  23     191.454 199.548 216.772 1.000 0.000
ATOM    494  N3    G X  23     193.371 198.306 217.061 1.000 0.000
ATOM    495  C4    G X  23     194.710 198.413 217.189 1.000 0.000
ATOM    496  P     G X  24     195.619 195.914 210.910 1.000 0.000
ATOM    497  OP1   G X  24     195.016 194.777 210.168 1.000 0.000
ATOM    498  OP2   G X  24     196.514 196.878 210.200 1.000 0.000
ATOM    499  O5'   G X  24     194.428 196.726 211.584 1.000 0.000
ATOM    500  C5'   G X  24     193.298 196.027 212.067 1.000 0.000
ATOM    501  C4'   G X  24     192.307 197.068 212.532 1.000 0.000
ATOM    502  O4'   G X  24     192.872 197.838 213.620 1.000 0.000
ATOM    503  C3'   G X  24     191.919 198.099 211.484 1.000 0.000
ATOM    504  O3'   G X  24     190.859 197.637 210.663 1.000 0.000
ATOM    505  C2'   G X  24     191.554 199.336 212.308 1.000 0.000
ATOM    506  O2'   G X  24     190.157 199.090 212.867 1.000 0.000
ATOM    507  C1'   G X  24     192.410 199.210 213.561 1.000 0.000
ATOM    508  N9    G X  24     193.598 200.055 213.664 1.000 0.000
ATOM    509  C8    G X  24     194.912 199.648 213.681 1.000 0.000
ATOM    510  N7    G X  24     195.755 200.642 213.761 1.000 0.000
ATOM    511  C5    G X  24     194.944 201.774 213.804 1.000 0.000
ATOM    512  C6    G X  24     195.276 203.164 213.873 1.000 0.000
ATOM    513  O6    G X  24     196.390 203.697 213.895 1.000 0.000
ATOM    514  N1    G X  24     194.134 203.963 213.896 1.000 0.000
ATOM    515  C2    G X  24     192.849 203.501 213.837 1.000 0.000
ATOM    516  N2    G X  24     191.881 204.431 213.848 1.000 0.000
ATOM    517  N3    G X  24     192.528 202.222 213.768 1.000 0.000
ATOM    518  C4    G X  24     193.613 201.422 213.754 1.000 0.000
ATOM    519  P     C X  25     191.942 196.957 207.529 1.000 0.000
ATOM    520  OP1   C X  25     191.010 196.563 206.442 1.000 0.000
ATOM    521  OP2   C X  25     193.417 196.821 207.334 1.000 0.000
ATOM    522  O5'   C X  25     191.615 198.468 207.909 1.000 0.000
ATOM    523  C5'   C X  25     190.274 198.956 207.875 1.000 0.000
ATOM    524  C4'   C X  25     190.278 200.427 208.157 1.000 0.000
ATOM    525  O4'   C X  25     190.827 200.624 209.487 1.000 0.000
ATOM    526  C3'   C X  25     191.208 201.230 207.260 1.000 0.000
ATOM    527  O3'   C X  25     190.585 201.555 206.023 1.000 0.000
ATOM    528  C2'   C X  25     191.504 202.444 208.128 1.000 0.000
ATOM    529  O2'   C X  25     190.433 203.370 208.125 1.000 0.000
ATOM    530  C1'   C X  25     191.710 201.766 209.514 1.000 0.000
ATOM    531  N1    C X  25     193.079 201.316 209.795 1.000 0.000
ATOM    532  C2    C X  25     194.010 202.256 210.236 1.000 0.000
ATOM    533  O2    C X  25     193.638 203.420 210.417 1.000 0.000
ATOM    534  N3    C X  25     195.279 201.877 210.454 1.000 0.000
ATOM    535  C4    C X  25     195.638 200.611 210.251 1.000 0.000
ATOM    536  N4    C X  25     196.905 200.293 210.469 1.000 0.000
ATOM    537  C5    C X  25     194.705 199.621 209.822 1.000 0.000
ATOM    538  C6    C X  25     193.447 200.014 209.609 1.000 0.000
ATOM    539  P     A X  26     191.628 201.774 204.650 1.000 0.000
ATOM    540  OP1   A X  26     190.639 201.956 203.557 1.000 0.000
ATOM    541  OP2   A X  26     192.805 200.874 204.451 1.000 0.000
ATOM    542  O5'   A X  26     192.155 203.219 205.058 1.000 0.000
ATOM    543  C5'   A X  26     191.251 204.352 205.040 1.000 0.000
ATOM    544  C4'   A X  26     192.076 205.570 205.347 1.000 0.000
ATOM    545  O4'   A X  26     192.642 205.411 206.666 1.000 0.000
ATOM    546  C3'   A X  26     193.294 205.773 204.460 1.000 0.000
ATOM    547  O3'   A X  26     192.961 206.423 203.239 1.000 0.000
ATOM    548  C2'   A X  26     194.188 206.635 205.340 1.000 0.000
ATOM    549  O2'   A X  26     193.770 207.992 205.363 1.000 0.000
ATOM    550  C1'   A X  26     193.922 206.015 206.705 1.000 0.000
ATOM    551  N9    A X  26     194.904 204.989 207.001 1.000 0.000
ATOM    552  C8    A X  26     194.853 203.630 206.834 1.000 0.000
ATOM    553  N7    A X  26     195.944 203.017 207.228 1.000 0.000
ATOM    554  C5    A X  26     196.762 204.047 207.678 1.000 0.000
ATOM    555  C6    A X  26     198.059 204.077 208.221 1.000 0.000
ATOM    556  N6    A X  26     198.791 202.991 208.429 1.000 0.000
ATOM    557  N1    A X  26     198.581 205.279 208.557 1.000 0.000
ATOM    558  C2    A X  26     197.833 206.371 208.366 1.000 0.000
ATOM    559  N3    A X  26     196.607 206.470 207.874 1.000 0.000
ATOM    560  C4    A X  26     196.127 205.258 207.540 1.000 0.000
ATOM    561  P     C X  27     193.894 205.924 202.010 1.000 0.000
ATOM    562  OP1   C X  27     193.106 206.569 200.929 1.000 0.000
ATOM    563  OP2   C X  27     194.431 204.542 201.820 1.000 0.000
ATOM    564  O5'   C X  27     195.104 206.897 202.360 1.000 0.000
ATOM    565  C5'   C X  27     194.909 208.389 202.280 1.000 0.000
ATOM    566  C4'   C X  27     196.267 208.958 202.580 1.000 0.000
ATOM    567  O4'   C X  27     196.715 208.496 203.876 1.000 0.000
ATOM    568  C3'   C X  27     197.382 208.491 201.679 1.000 0.000
ATOM    569  O3'   C X  27     197.350 209.128 200.416 1.000 0.000
ATOM    570  C2'   C X  27     198.604 208.845 202.512 1.000 0.000
ATOM    571  O2'   C X  27     198.957 210.156 202.478 1.000 0.000
ATOM    572  C1'   C X  27     198.124 208.396 203.884 1.000 0.000
ATOM    573  N1    C X  27     198.511 206.999 204.125 1.000 0.000
ATOM    574  C2    C X  27     199.766 206.742 204.672 1.000 0.000
ATOM    575  O2    C X  27     200.489 207.697 204.975 1.000 0.000
ATOM    576  N3    C X  27     200.160 205.472 204.856 1.000 0.000
ATOM    577  C4    C X  27     199.349 204.470 204.520 1.000 0.000
ATOM    578  N4    C X  27     199.790 203.237 204.712 1.000 0.000
ATOM    579  C5    C X  27     198.050 204.701 203.979 1.000 0.000
ATOM    580  C6    C X  27     197.673 205.969 203.801 1.000 0.000
ATOM    581  P     G X  28     198.127 208.348 199.029 1.000 0.000
ATOM    582  OP1   G X  28     197.881 209.323 197.936 1.000 0.000
ATOM    583  OP2   G X  28     197.800 206.904 198.830 1.000 0.000
ATOM    584  O5'   G X  28     199.661 208.472 199.437 1.000 0.000
ATOM    585  C5'   G X  28     200.314 209.765 199.420 1.000 0.000
ATOM    586  C4'   G X  28     201.765 209.523 199.727 1.000 0.000
ATOM    587  O4'   G X  28     201.855 208.942 201.046 1.000 0.000
ATOM    588  C3'   G X  28     202.457 208.500 198.840 1.000 0.000
ATOM    589  O3'   G X  28     202.909 209.074 197.620 1.000 0.000
ATOM    590  C2'   G X  28     203.613 208.046 199.721 1.000 0.000
ATOM    591  O2'   G X  28     204.672 208.992 199.744 1.000 0.000
ATOM    592  C1'   G X  28     202.914 208.045 201.073 1.000 0.000
ATOM    593  N9    G X  28     202.431 206.703 201.392 1.000 0.000
ATOM    594  C8    G X  28     201.160 206.209 201.208 1.000 0.000
ATOM    595  N7    G X  28     201.039 204.961 201.572 1.000 0.000
ATOM    596  C5    G X  28     202.309 204.614 202.027 1.000 0.000
ATOM    597  C6    G X  28     202.817 203.377 202.537 1.000 0.000
ATOM    598  O6    G X  28     202.235 202.298 202.680 1.000 0.000
ATOM    599  N1    G X  28     204.164 203.480 202.880 1.000 0.000
ATOM    600  C2    G X  28     204.930 204.602 202.735 1.000 0.000
ATOM    601  N2    G X  28     206.217 204.496 203.101 1.000 0.000
ATOM    602  N3    G X  28     204.477 205.748 202.261 1.000 0.000
ATOM    603  C4    G X  28     203.171 205.684 201.929 1.000 0.000
ATOM    604  P     C X  29     202.935 208.038 196.221 1.000 0.000
ATOM    605  OP1   C X  29     203.254 208.992 195.128 1.000 0.000
ATOM    606  OP2   C X  29     201.879 207.000 196.022 1.000 0.000
ATOM    607  O5'   C X  29     204.292 207.313 196.629 1.000 0.000
ATOM    608  C5'   C X  29     205.541 208.048 196.611 1.000 0.000
ATOM    609  C4'   C X  29     206.631 207.060 196.917 1.000 0.000
ATOM    610  O4'   C X  29     206.393 206.522 198.236 1.000 0.000
ATOM    611  C3'   C X  29     206.660 205.825 196.030 1.000 0.000
ATOM    612  O3'   C X  29     207.350 206.064 194.810 1.000 0.000
ATOM    613  C2'   C X  29     207.387 204.819 196.910 1.000 0.000
ATOM    614  O2'   C X  29     208.790 205.042 196.933 1.000 0.000
ATOM    615  C1'   C X  29     206.752 205.157 198.275 1.000 0.000
ATOM    616  N1    C X  29     205.607 204.294 198.596 1.000 0.000
ATOM    617  C2    C X  29     205.856 203.034 199.138 1.000 0.000
ATOM    618  O2    C X  29     207.024 202.707 199.368 1.000 0.000
ATOM    619  N3    C X  29     204.827 202.211 199.395 1.000 0.000
ATOM    620  C4    C X  29     203.581 202.603 199.136 1.000 0.000
ATOM    621  N4    C X  29     202.604 201.749 199.397 1.000 0.000
ATOM    622  C5    C X  29     203.293 203.895 198.603 1.000 0.000
ATOM    623  C6    C X  29     204.326 204.702 198.352 1.000 0.000
ATOM    624  P     A X  30     206.091 204.734 193.086 1.000 0.000
ATOM    625  OP1   A X  30     206.872 205.089 191.873 1.000 0.000
ATOM    626  OP2   A X  30     204.602 204.627 193.011 1.000 0.000
ATOM    627  O5'   A X  30     206.674 203.361 193.640 1.000 0.000
ATOM    628  C5'   A X  30     208.202 203.094 193.493 1.000 0.000
ATOM    629  C4'   A X  30     208.261 201.683 194.050 1.000 0.000
ATOM    630  O4'   A X  30     207.771 201.616 195.417 1.000 0.000
ATOM    631  C3'   A X  30     207.427 200.619 193.368 1.000 0.000
ATOM    632  O3'   A X  30     207.976 200.227 192.121 1.000 0.000
ATOM    633  C2'   A X  30     207.517 199.503 194.396 1.000 0.000
ATOM    634  O2'   A X  30     208.615 198.767 194.421 1.000 0.000
ATOM    635  C1'   A X  30     207.289 200.277 195.691 1.000 0.000
ATOM    636  N9    A X  30     205.867 200.384 195.960 1.000 0.000
ATOM    637  C8    A X  30     205.004 201.435 195.792 1.000 0.000
ATOM    638  N7    A X  30     203.774 201.160 196.155 1.000 0.000
ATOM    639  C5    A X  30     203.840 199.840 196.586 1.000 0.000
ATOM    640  C6    A X  30     202.882 198.945 197.094 1.000 0.000
ATOM    641  N6    A X  30     201.609 199.265 197.281 1.000 0.000
ATOM    642  N1    A X  30     203.286 197.695 197.419 1.000 0.000
ATOM    643  C2    A X  30     204.575 197.381 197.249 1.000 0.000
ATOM    644  N3    A X  30     205.565 198.131 196.790 1.000 0.000
ATOM    645  C4    A X  30     205.123 199.360 196.466 1.000 0.000
ATOM    646  P     A X  31     206.629 199.454 190.550 1.000 0.000
ATOM    647  OP1   A X  31     207.694 199.188 189.548 1.000 0.000
ATOM    648  OP2   A X  31     205.299 199.971 190.107 1.000 0.000
ATOM    649  O5'   A X  31     206.406 198.110 191.372 1.000 0.000
ATOM    650  C5'   A X  31     207.582 197.227 191.659 1.000 0.000
ATOM    651  C4'   A X  31     206.965 196.031 192.345 1.000 0.000
ATOM    652  O4'   A X  31     206.265 196.462 193.540 1.000 0.000
ATOM    653  C3'   A X  31     205.871 195.325 191.568 1.000 0.000
ATOM    654  O3'   A X  31     206.408 194.439 190.605 1.000 0.000
ATOM    655  C2'   A X  31     205.158 194.550 192.664 1.000 0.000
ATOM    656  O2'   A X  31     205.847 193.396 193.090 1.000 0.000
ATOM    657  C1'   A X  31     205.199 195.540 193.827 1.000 0.000
ATOM    658  N9    A X  31     203.967 196.295 193.961 1.000 0.000
ATOM    659  C8    A X  31     203.658 197.575 193.582 1.000 0.000
ATOM    660  N7    A X  31     202.428 197.922 193.878 1.000 0.000
ATOM    661  C5    A X  31     201.899 196.790 194.488 1.000 0.000
ATOM    662  C6    A X  31     200.638 196.493 195.034 1.000 0.000
ATOM    663  N6    A X  31     199.634 197.359 195.071 1.000 0.000
ATOM    664  N1    A X  31     200.445 195.261 195.559 1.000 0.000
ATOM    665  C2    A X  31     201.465 194.396 195.540 1.000 0.000
ATOM    666  N3    A X  31     202.691 194.560 195.065 1.000 0.000
ATOM    667  C4    A X  31     202.841 195.790 194.541 1.000 0.000
ATOM    668  P     G X  32     205.371 194.176 189.288 1.000 0.000
ATOM    669  OP1   G X  32     206.151 193.146 188.556 1.000 0.000
ATOM    670  OP2   G X  32     204.860 195.380 188.565 1.000 0.000
ATOM    671  O5'   G X  32     204.142 193.438 189.980 1.000 0.000
ATOM    672  C5'   G X  32     204.321 192.108 190.503 1.000 0.000
ATOM    673  C4'   G X  32     202.950 191.656 190.956 1.000 0.000
ATOM    674  O4'   G X  32     202.500 192.509 192.037 1.000 0.000
ATOM    675  C3'   G X  32     201.841 191.748 189.923 1.000 0.000
ATOM    676  O3'   G X  32     201.819 190.594 189.097 1.000 0.000
ATOM    677  C2'   G X  32     200.600 191.820 190.796 1.000 0.000
ATOM    678  O2'   G X  32     200.229 190.549 191.328 1.000 0.000
ATOM    679  C1'   G X  32     201.093 192.707 191.941 1.000 0.000
ATOM    680  N9    G X  32     200.832 194.130 191.736 1.000 0.000
ATOM    681  C8    G X  32     201.576 195.014 190.989 1.000 0.000
ATOM    682  N7    G X  32     201.078 196.221 190.978 1.000 0.000
ATOM    683  C5    G X  32     199.937 196.125 191.771 1.000 0.000
ATOM    684  C6    G X  32     198.955 197.104 192.124 1.000 0.000
ATOM    685  O6    G X  32     198.882 198.289 191.786 1.000 0.000
ATOM    686  N1    G X  32     197.969 196.566 192.950 1.000 0.000
ATOM    687  C2    G X  32     197.913 195.265 193.364 1.000 0.000
ATOM    688  N2    G X  32     196.869 194.931 194.139 1.000 0.000
ATOM    689  N3    G X  32     198.808 194.349 193.041 1.000 0.000
ATOM    690  C4    G X  32     199.782 194.843 192.249 1.000 0.000
ATOM    691  P     U X  33     201.606 189.671 187.818 1.000 0.000
ATOM    692  OP1   U X  33     201.452 188.229 187.496 1.000 0.000
ATOM    693  OP2   U X  33     202.841 190.402 187.399 1.000 0.000
ATOM    694  O5'   U X  33     200.339 190.427 187.222 1.000 0.000
ATOM    695  C5'   U X  33     199.427 190.269 187.375 1.000 0.000
ATOM    696  C4'   U X  33     198.222 190.530 186.501 1.000 0.000
ATOM    697  O4'   U X  33     197.510 191.693 187.017 1.000 0.000
ATOM    698  C3'   U X  33     198.560 190.882 185.052 1.000 0.000
ATOM    699  O3'   U X  33     197.496 190.516 184.174 1.000 0.000
ATOM    700  C2'   U X  33     198.719 192.398 185.099 1.000 0.000
ATOM    701  O2'   U X  33     196.417 192.175 184.568 1.000 0.000
ATOM    702  C1'   U X  33     197.643 192.770 186.113 1.000 0.000
ATOM    703  N1    U X  33     197.877 194.018 186.848 1.000 0.000
ATOM    704  C2    U X  33     196.816 194.885 186.981 1.000 0.000
ATOM    705  O2    U X  33     195.717 194.643 186.538 1.000 0.000
ATOM    706  N3    U X  33     197.094 196.047 187.648 1.000 0.000
ATOM    707  C4    U X  33     198.312 196.425 188.189 1.000 0.000
ATOM    708  O4    U X  33     198.392 197.470 188.850 1.000 0.000
ATOM    709  C5    U X  33     199.364 195.469 188.006 1.000 0.000
ATOM    710  C6    U X  33     199.112 194.327 187.367 1.000 0.000
ATOM    711  P     U X  34     196.120 191.306 182.311 1.000 0.000
ATOM    712  OP1   U X  34     196.657 192.070 183.466 1.000 0.000
ATOM    713  OP2   U X  34     194.842 191.731 181.663 1.000 0.000
ATOM    714  O5'   U X  34     197.262 191.260 181.203 1.000 0.000
ATOM    715  C5'   U X  34     198.490 191.073 181.580 1.000 0.000
ATOM    716  C4'   U X  34     199.401 191.273 180.391 1.000 0.000
ATOM    717  O4'   U X  34     199.192 190.186 179.473 1.000 0.000
ATOM    718  C3'   U X  34     199.165 192.546 179.578 1.000 0.000
ATOM    719  O3'   U X  34     200.207 193.503 179.767 1.000 0.000
ATOM    720  C2'   U X  34     199.192 192.096 178.109 1.000 0.000
ATOM    721  O2'   U X  34     201.074 192.054 177.990 1.000 0.000
ATOM    722  C1'   U X  34     199.550 190.616 178.189 1.000 0.000
ATOM    723  N1    U X  34     198.818 189.798 177.214 1.000 0.000
ATOM    724  C2    U X  34     199.513 189.345 176.116 1.000 0.000
ATOM    725  O2    U X  34     200.687 189.579 175.945 1.000 0.000
ATOM    726  N3    U X  34     198.777 188.612 175.224 1.000 0.000
ATOM    727  C4    U X  34     197.433 188.290 175.320 1.000 0.000
ATOM    728  O4    U X  34     196.921 187.538 174.479 1.000 0.000
ATOM    729  C5    U X  34     196.784 188.801 176.491 1.000 0.000
ATOM    730  C6    U X  34     197.483 189.509 177.376 1.000 0.000
ATOM    731  P     U X  35     200.039 193.990 180.605 1.000 0.000
ATOM    732  OP1   U X  35     200.987 194.976 180.025 1.000 0.000
ATOM    733  OP2   U X  35     200.483 193.090 181.712 1.000 0.000
ATOM    734  O5'   U X  35     198.754 194.796 181.087 1.000 0.000
ATOM    735  C5'   U X  35     198.171 195.344 180.589 1.000 0.000
ATOM    736  C4'   U X  35     197.367 196.539 181.058 1.000 0.000
ATOM    737  O4'   U X  35     195.964 196.165 181.052 1.000 0.000
ATOM    738  C3'   U X  35     197.637 197.015 182.483 1.000 0.000
ATOM    739  O3'   U X  35     197.296 198.387 182.622 1.000 0.000
ATOM    740  C2'   U X  35     196.690 196.159 183.317 1.000 0.000
ATOM    741  O2'   U X  35     195.345 198.055 182.887 1.000 0.000
ATOM    742  C1'   U X  35     195.496 196.037 182.380 1.000 0.000
ATOM    743  N1    U X  35     194.717 194.798 182.502 1.000 0.000
ATOM    744  C2    U X  35     193.349 194.895 182.388 1.000 0.000
ATOM    745  O2    U X  35     192.785 195.943 182.174 1.000 0.000
ATOM    746  N3    U X  35     192.668 193.717 182.539 1.000 0.000
ATOM    747  C4    U X  35     193.212 192.468 182.789 1.000 0.000
ATOM    748  O4    U X  35     192.476 191.471 182.810 1.000 0.000
ATOM    749  C5    U X  35     194.641 192.454 182.896 1.000 0.000
ATOM    750  C6    U X  35     195.325 193.588 182.743 1.000 0.000
ATOM    751  P     C X  36     198.163 199.520 184.107 1.000 0.000
ATOM    752  OP1   C X  36     199.338 200.425 184.042 1.000 0.000
ATOM    753  OP2   C X  36     197.886 198.743 185.353 1.000 0.000
ATOM    754  O5'   C X  36     196.877 200.387 183.751 1.000 0.000
ATOM    755  C5'   C X  36     196.982 201.472 182.752 1.000 0.000
ATOM    756  C4'   C X  36     195.629 202.135 182.756 1.000 0.000
ATOM    757  O4'   C X  36     194.624 201.154 182.404 1.000 0.000
ATOM    758  C3'   C X  36     195.154 202.629 184.108 1.000 0.000
ATOM    759  O3'   C X  36     195.718 203.894 184.411 1.000 0.000
ATOM    760  C2'   C X  36     193.645 202.713 183.910 1.000 0.000
ATOM    761  O2'   C X  36     193.264 203.861 183.147 1.000 0.000
ATOM    762  C1'   C X  36     193.389 201.506 183.014 1.000 0.000
ATOM    763  N1    C X  36     192.880 200.318 183.711 1.000 0.000
ATOM    764  C2    C X  36     191.610 200.375 184.281 1.000 0.000
ATOM    765  O2    C X  36     190.942 201.405 184.141 1.000 0.000
ATOM    766  N3    C X  36     191.143 199.318 184.964 1.000 0.000
ATOM    767  C4    C X  36     191.893 198.225 185.089 1.000 0.000
ATOM    768  N4    C X  36     191.391 197.215 185.782 1.000 0.000
ATOM    769  C5    C X  36     193.188 198.126 184.498 1.000 0.000
ATOM    770  C6    C X  36     193.638 199.186 183.823 1.000 0.000
ATOM    771  P     U X  37     196.362 204.122 186.315 1.000 0.000
ATOM    772  OP1   U X  37     196.666 205.554 186.568 1.000 0.000
ATOM    773  OP2   U X  37     197.286 203.062 186.820 1.000 0.000
ATOM    774  O5'   U X  37     194.903 203.840 186.885 1.000 0.000
ATOM    775  C5'   U X  37     193.882 204.878 186.774 1.000 0.000
ATOM    776  C4'   U X  37     192.692 204.325 187.528 1.000 0.000
ATOM    777  O4'   U X  37     192.213 203.125 186.864 1.000 0.000
ATOM    778  C3'   U X  37     192.938 203.877 188.960 1.000 0.000
ATOM    779  O3'   U X  37     192.881 204.983 189.856 1.000 0.000
ATOM    780  C2'   U X  37     191.770 202.924 189.177 1.000 0.000
ATOM    781  O2'   U X  37     190.552 203.572 189.430 1.000 0.000
ATOM    782  C1'   U X  37     191.725 202.211 187.831 1.000 0.000
ATOM    783  N1    U X  37     192.547 200.996 187.776 1.000 0.000
ATOM    784  C2    U X  37     191.998 199.835 188.272 1.000 0.000
ATOM    785  O2    U X  37     190.877 199.785 188.722 1.000 0.000
ATOM    786  N3    U X  37     192.816 198.739 188.225 1.000 0.000
ATOM    787  C4    U X  37     194.111 198.688 187.736 1.000 0.000
ATOM    788  O4    U X  37     194.700 197.599 187.672 1.000 0.000
ATOM    789  C5    U X  37     194.608 199.937 187.241 1.000 0.000
ATOM    790  C6    U X  37     193.825 201.015 187.270 1.000 0.000
ATOM    791  P     A X  38     193.622 205.034 191.701 1.000 0.000
ATOM    792  OP1   A X  38     193.092 206.259 192.354 1.000 0.000
ATOM    793  OP2   A X  38     195.063 204.669 191.856 1.000 0.000
ATOM    794  O5'   A X  38     192.731 203.811 192.195 1.000 0.000
ATOM    795  C5'   A X  38     191.379 203.972 192.410 1.000 0.000
ATOM    796  C4'   A X  38     190.802 202.719 193.007 1.000 0.000
ATOM    797  O4'   A X  38     190.913 201.652 192.033 1.000 0.000
ATOM    798  C3'   A X  38     191.546 202.221 194.236 1.000 0.000
ATOM    799  O3'   A X  38     190.957 202.794 195.397 1.000 0.000
ATOM    800  C2'   A X  38     191.316 200.713 194.186 1.000 0.000
ATOM    801  O2'   A X  38     189.906 200.418 194.642 1.000 0.000
ATOM    802  C1'   A X  38     191.291 200.413 192.680 1.000 0.000
ATOM    803  N9    A X  38     192.562 200.008 192.109 1.000 0.000
ATOM    804  C8    A X  38     193.584 200.754 191.584 1.000 0.000
ATOM    805  N7    A X  38     194.588 200.029 191.151 1.000 0.000
ATOM    806  C5    A X  38     194.194 198.722 191.415 1.000 0.000
ATOM    807  C6    A X  38     194.804 197.473 191.203 1.000 0.000
ATOM    808  N6    A X  38     195.992 197.327 190.633 1.000 0.000
ATOM    809  N1    A X  38     194.136 196.363 191.593 1.000 0.000
ATOM    810  C2    A X  38     192.929 196.512 192.149 1.000 0.000
ATOM    811  N3    A X  38     192.252 197.624 192.392 1.000 0.000
ATOM    812  C4    A X  38     192.952 198.705 192.003 1.000 0.000
ATOM    813  P     C X  39     192.261 203.460 197.195 1.000 0.000
ATOM    814  OP1   C X  39     191.606 203.940 198.438 1.000 0.000
ATOM    815  OP2   C X  39     193.506 204.123 196.702 1.000 0.000
ATOM    816  O5'   C X  39     192.551 201.906 197.382 1.000 0.000
ATOM    817  C5'   C X  39     191.604 201.098 198.061 1.000 0.000
ATOM    818  C4'   C X  39     192.238 199.735 198.225 1.000 0.000
ATOM    819  O4'   C X  39     192.392 199.161 196.901 1.000 0.000
ATOM    820  C3'   C X  39     193.644 199.705 198.814 1.000 0.000
ATOM    821  O3'   C X  39     193.605 199.595 200.234 1.000 0.000
ATOM    822  C2'   C X  39     194.205 198.409 198.233 1.000 0.000
ATOM    823  O2'   C X  39     193.680 197.235 198.927 1.000 0.000
ATOM    824  C1'   C X  39     193.580 198.396 196.845 1.000 0.000
ATOM    825  N1    C X  39     194.477 198.964 195.830 1.000 0.000
ATOM    826  C2    C X  39     195.160 198.091 194.984 1.000 0.000
ATOM    827  O2    C X  39     194.952 196.878 195.090 1.000 0.000
ATOM    828  N3    C X  39     196.021 198.585 194.080 1.000 0.000
ATOM    829  C4    C X  39     196.213 199.900 193.995 1.000 0.000
ATOM    830  N4    C X  39     197.082 200.333 193.095 1.000 0.000
ATOM    831  C5    C X  39     195.513 200.820 194.830 1.000 0.000
ATOM    832  C6    C X  39     194.661 200.314 195.724 1.000 0.000
ATOM    833  P     C X  40     193.875 200.698 202.872 1.000 0.000
ATOM    834  OP1   C X  40     194.169 202.037 203.444 1.000 0.000
ATOM    835  OP2   C X  40     194.144 199.467 203.677 1.000 0.000
ATOM    836  O5'   C X  40     192.345 200.695 202.433 1.000 0.000
ATOM    837  C5'   C X  40     191.726 202.073 201.846 1.000 0.000
ATOM    838  C4'   C X  40     190.310 201.539 201.707 1.000 0.000
ATOM    839  O4'   C X  40     190.234 200.371 200.853 1.000 0.000
ATOM    840  C3'   C X  40     189.563 201.043 202.935 1.000 0.000
ATOM    841  O3'   C X  40     189.180 202.103 203.799 1.000 0.000
ATOM    842  C2'   C X  40     188.332 200.432 202.274 1.000 0.000
ATOM    843  O2'   C X  40     187.357 201.235 201.876 1.000 0.000
ATOM    844  C1'   C X  40     188.958 199.765 201.047 1.000 0.000
ATOM    845  N1    C X  40     189.128 198.320 201.249 1.000 0.000
ATOM    846  C2    C X  40     188.004 197.501 201.163 1.000 0.000
ATOM    847  O2    C X  40     186.916 198.013 200.878 1.000 0.000
ATOM    848  N3    C X  40     188.126 196.184 201.391 1.000 0.000
ATOM    849  C4    C X  40     189.318 195.670 201.691 1.000 0.000
ATOM    850  N4    C X  40     189.382 194.367 201.918 1.000 0.000
ATOM    851  C5    C X  40     190.491 196.478 201.764 1.000 0.000
ATOM    852  C6    C X  40     190.352 197.786 201.536 1.000 0.000
ATOM    853  P     G X  41     189.839 201.467 205.705 1.000 0.000
ATOM    854  OP1   G X  41     189.980 202.724 206.484 1.000 0.000
ATOM    855  OP2   G X  41     190.630 200.258 206.088 1.000 0.000
ATOM    856  O5'   G X  41     188.294 201.084 205.700 1.000 0.000
ATOM    857  C5'   G X  41     187.289 202.126 205.639 1.000 0.000
ATOM    858  C4'   G X  41     185.954 201.451 205.778 1.000 0.000
ATOM    859  O4'   G X  41     185.791 200.541 204.668 1.000 0.000
ATOM    860  C3'   G X  41     185.800 200.555 206.997 1.000 0.000
ATOM    861  O3'   G X  41     185.441 201.293 208.157 1.000 0.000
ATOM    862  C2'   G X  41     184.693 199.607 206.558 1.000 0.000
ATOM    863  O2'   G X  41     183.410 200.212 206.632 1.000 0.000
ATOM    864  C1'   G X  41     185.078 199.430 205.096 1.000 0.000
ATOM    865  N9    G X  41     185.880 198.220 204.927 1.000 0.000
ATOM    866  C8    G X  41     187.252 198.131 204.862 1.000 0.000
ATOM    867  N7    G X  41     187.680 196.905 204.729 1.000 0.000
ATOM    868  C5    G X  41     186.517 196.140 204.700 1.000 0.000
ATOM    869  C6    G X  41     186.327 194.726 204.592 1.000 0.000
ATOM    870  O6    G X  41     187.174 193.831 204.514 1.000 0.000
ATOM    871  N1    G X  41     184.974 194.388 204.603 1.000 0.000
ATOM    872  C2    G X  41     183.943 195.276 204.725 1.000 0.000
ATOM    873  N2    G X  41     182.706 194.753 204.739 1.000 0.000
ATOM    874  N3    G X  41     184.102 196.582 204.831 1.000 0.000
ATOM    875  C4    G X  41     185.403 196.942 204.813 1.000 0.000
ATOM    876  P     G X  42     186.012 200.689 209.689 1.000 0.000
ATOM    877  OP1   G X  42     185.633 201.782 210.621 1.000 0.000
ATOM    878  OP2   G X  42     187.355 200.043 209.800 1.000 0.000
ATOM    879  O5'   G X  42     184.894 199.562 209.802 1.000 0.000
ATOM    880  C5'   G X  42     183.507 199.933 210.005 1.000 0.000
ATOM    881  C4'   G X  42     182.739 198.656 210.194 1.000 0.000
ATOM    882  O4'   G X  42     182.869 197.870 208.990 1.000 0.000
ATOM    883  C3'   G X  42     183.268 197.731 211.279 1.000 0.000
ATOM    884  O3'   G X  42     182.791 198.098 212.568 1.000 0.000
ATOM    885  C2'   G X  42     182.731 196.378 210.834 1.000 0.000
ATOM    886  O2'   G X  42     181.352 196.223 211.140 1.000 0.000
ATOM    887  C1'   G X  42     182.896 196.523 209.329 1.000 0.000
ATOM    888  N9    G X  42     184.155 195.920 208.897 1.000 0.000
ATOM    889  C8    G X  42     185.351 196.561 208.666 1.000 0.000
ATOM    890  N7    G X  42     186.306 195.747 208.308 1.000 0.000
ATOM    891  C5    G X  42     185.701 194.493 208.299 1.000 0.000
ATOM    892  C6    G X  42     186.232 193.196 208.009 1.000 0.000
ATOM    893  O6    G X  42     187.386 192.879 207.706 1.000 0.000
ATOM    894  N1    G X  42     185.257 192.206 208.123 1.000 0.000
ATOM    895  C2    G X  42     183.958 192.419 208.487 1.000 0.000
ATOM    896  N2    G X  42     183.175 191.331 208.564 1.000 0.000
ATOM    897  N3    G X  42     183.455 193.608 208.764 1.000 0.000
ATOM    898  C4    G X  42     184.373 194.590 208.652 1.000 0.000
ATOM    899  P     G X  43     183.841 197.777 213.920 1.000 0.000
ATOM    900  OP1   G X  43     183.130 198.450 215.037 1.000 0.000
ATOM    901  OP2   G X  43     185.322 197.916 213.785 1.000 0.000
ATOM    902  O5'   G X  43     183.479 196.229 213.993 1.000 0.000
ATOM    903  C5'   G X  43     182.152 195.813 214.402 1.000 0.000
ATOM    904  C4'   G X  43     182.175 194.313 214.489 1.000 0.000
ATOM    905  O4'   G X  43     182.474 193.790 213.177 1.000 0.000
ATOM    906  C3'   G X  43     183.273 193.727 215.363 1.000 0.000
ATOM    907  O3'   G X  43     182.905 193.707 216.736 1.000 0.000
ATOM    908  C2'   G X  43     183.422 192.325 214.789 1.000 0.000
ATOM    909  O2'   G X  43     182.383 191.457 215.222 1.000 0.000
ATOM    910  C1'   G X  43     183.231 192.635 213.313 1.000 0.000
ATOM    911  N9    G X  43     184.528 192.801 212.659 1.000 0.000
ATOM    912  C8    G X  43     185.180 193.983 212.390 1.000 0.000
ATOM    913  N7    G X  43     186.338 193.808 211.813 1.000 0.000
ATOM    914  C5    G X  43     186.453 192.426 211.692 1.000 0.000
ATOM    915  C6    G X  43     187.505 191.616 211.159 1.000 0.000
ATOM    916  O6    G X  43     188.591 191.964 210.686 1.000 0.000
ATOM    917  N1    G X  43     187.196 190.258 211.238 1.000 0.000
ATOM    918  C2    G X  43     186.049 189.742 211.773 1.000 0.000
ATOM    919  N2    G X  43     185.946 188.404 211.779 1.000 0.000
ATOM    920  N3    G X  43     185.073 190.476 212.273 1.000 0.000
ATOM    921  C4    G X  43     185.339 191.797 212.202 1.000 0.000
ATOM    922  P     C X  44     184.186 193.886 217.902 1.000 0.000
ATOM    923  OP1   C X  44     183.436 194.018 219.177 1.000 0.000
ATOM    924  OP2   C X  44     185.349 194.783 217.623 1.000 0.000
ATOM    925  O5'   C X  44     184.670 192.374 217.790 1.000 0.000
ATOM    926  C5'   C X  44     183.825 191.304 218.280 1.000 0.000
ATOM    927  C4'   C X  44     184.612 190.032 218.146 1.000 0.000
ATOM    928  O4'   C X  44     184.904 189.829 216.746 1.000 0.000
ATOM    929  C3'   C X  44     185.986 190.045 218.796 1.000 0.000
ATOM    930  O3'   C X  44     185.920 189.744 220.185 1.000 0.000
ATOM    931  C2'   C X  44     186.719 188.964 218.013 1.000 0.000
ATOM    932  O2'   C X  44     186.348 187.657 218.428 1.000 0.000
ATOM    933  C1'   C X  44     186.189 189.265 216.595 1.000 0.000
ATOM    934  N1    C X  44     187.088 190.136 215.827 1.000 0.000
ATOM    935  C2    C X  44     188.184 189.561 215.186 1.000 0.000
ATOM    936  O2    C X  44     188.334 188.336 215.252 1.000 0.000
ATOM    937  N3    C X  44     189.045 190.344 214.518 1.000 0.000
ATOM    938  C4    C X  44     188.845 191.659 214.468 1.000 0.000
ATOM    939  N4    C X  44     189.730 192.388 213.806 1.000 0.000
ATOM    940  C5    C X  44     187.721 192.276 215.093 1.000 0.000
ATOM    941  C6    C X  44     186.874 191.484 215.755 1.000 0.000
ATOM    942  P     A X  45     187.114 190.485 221.212 1.000 0.000
ATOM    943  OP1   A X  45     186.631 190.123 222.570 1.000 0.000
ATOM    944  OP2   A X  45     187.602 191.870 220.938 1.000 0.000
ATOM    945  O5'   A X  45     188.265 189.454 220.829 1.000 0.000
ATOM    946  C5'   A X  45     188.169 188.071 221.250 1.000 0.000
ATOM    947  C4'   A X  45     189.454 187.404 220.845 1.000 0.000
ATOM    948  O4'   A X  45     189.564 187.475 219.407 1.000 0.000
ATOM    949  C3'   A X  45     190.723 188.083 221.332 1.000 0.000
ATOM    950  O3'   A X  45     191.056 187.701 222.661 1.000 0.000
ATOM    951  C2'   A X  45     191.753 187.595 220.323 1.000 0.000
ATOM    952  O2'   A X  45     192.166 186.261 220.583 1.000 0.000
ATOM    953  C1'   A X  45     190.926 187.612 219.045 1.000 0.000
ATOM    954  N9    A X  45     191.089 188.875 218.348 1.000 0.000
ATOM    955  C8    A X  45     190.323 190.011 218.367 1.000 0.000
ATOM    956  N7    A X  45     190.785 190.962 217.591 1.000 0.000
ATOM    957  C5    A X  45     191.931 190.409 217.031 1.000 0.000
ATOM    958  C6    A X  45     192.889 190.895 216.123 1.000 0.000
ATOM    959  N6    A X  45     192.834 192.103 215.579 1.000 0.000
ATOM    960  N1    A X  45     193.915 190.081 215.781 1.000 0.000
ATOM    961  C2    A X  45     193.956 188.856 216.315 1.000 0.000
ATOM    962  N3    A X  45     193.118 188.285 217.167 1.000 0.000
ATOM    963  C4    A X  45     192.121 189.128 217.494 1.000 0.000
ATOM    964  P     C X  46     191.575 188.608 224.128 1.000 0.000
ATOM    965  OP1   C X  46     191.786 187.668 225.259 1.000 0.000
ATOM    966  OP2   C X  46     191.012 189.969 224.384 1.000 0.000
ATOM    967  O5'   C X  46     192.969 188.766 223.377 1.000 0.000
ATOM    968  C5'   C X  46     193.874 187.566 223.243 1.000 0.000
ATOM    969  C4'   C X  46     195.110 188.155 222.622 1.000 0.000
ATOM    970  O4'   C X  46     194.759 188.691 221.321 1.000 0.000
ATOM    971  C3'   C X  46     195.768 189.342 223.314 1.000 0.000
ATOM    972  O3'   C X  46     196.593 188.952 224.417 1.000 0.000
ATOM    973  C2'   C X  46     196.616 189.886 222.167 1.000 0.000
ATOM    974  O2'   C X  46     197.781 189.226 221.923 1.000 0.000
ATOM    975  C1'   C X  46     195.641 189.762 220.996 1.000 0.000
ATOM    976  N1    C X  46     194.847 190.976 220.770 1.000 0.000
ATOM    977  C2    C X  46     195.375 191.973 219.952 1.000 0.000
ATOM    978  O2    C X  46     196.469 191.780 219.412 1.000 0.000
ATOM    979  N3    C X  46     194.688 193.112 219.769 1.000 0.000
ATOM    980  C4    C X  46     193.509 193.279 220.366 1.000 0.000
ATOM    981  N4    C X  46     192.878 194.425 220.162 1.000 0.000
ATOM    982  C5    C X  46     192.931 192.269 221.191 1.000 0.000
ATOM    983  C6    C X  46     193.627 191.143 221.363 1.000 0.000
ATOM    984  P     C X  47     193.571 192.512 226.753 1.000 0.000
ATOM    985  OP1   C X  47     193.913 191.434 227.715 1.000 0.000
ATOM    986  OP2   C X  47     193.013 193.806 227.248 1.000 0.000
ATOM    987  O5'   C X  47     194.878 192.814 225.896 1.000 0.000
ATOM    988  C5'   C X  47     195.758 191.687 225.521 1.000 0.000
ATOM    989  C4'   C X  47     196.907 192.406 224.874 1.000 0.000
ATOM    990  O4'   C X  47     196.453 193.068 223.686 1.000 0.000
ATOM    991  C3'   C X  47     197.611 193.491 225.683 1.000 0.000
ATOM    992  O3'   C X  47     198.657 192.912 226.474 1.000 0.000
ATOM    993  C2'   C X  47     198.271 194.350 224.593 1.000 0.000
ATOM    994  O2'   C X  47     199.507 193.620 224.051 1.000 0.000
ATOM    995  C1'   C X  47     197.393 194.098 223.367 1.000 0.000
ATOM    996  N1    C X  47     196.710 195.115 222.557 1.000 0.000
ATOM    997  C2    C X  47     197.475 196.125 221.975 1.000 0.000
ATOM    998  O2    C X  47     198.701 196.102 222.125 1.000 0.000
ATOM    999  N3    C X  47     196.867 197.092 221.270 1.000 0.000
ATOM   1000  C4    C X  47     195.543 197.078 221.129 1.000 0.000
ATOM   1001  N4    C X  47     194.992 198.061 220.434 1.000 0.000
ATOM   1002  C5    C X  47     194.735 196.046 221.693 1.000 0.000
ATOM   1003  C6    C X  47     195.354 195.093 222.392 1.000 0.000
ATOM   1004  P     G X  48     201.006 195.738 228.702 1.000 0.000
ATOM   1005  OP1   G X  48     201.088 194.876 227.495 1.000 0.000
ATOM   1006  OP2   G X  48     202.010 196.824 228.913 1.000 0.000
ATOM   1007  O5'   G X  48     199.549 196.378 228.728 1.000 0.000
ATOM   1008  C5'   G X  48     198.331 195.581 228.202 1.000 0.000
ATOM   1009  C4'   G X  48     197.204 196.549 228.315 1.000 0.000
ATOM   1010  O4'   G X  48     197.069 196.997 229.704 1.000 0.000
ATOM   1011  C3'   G X  48     197.305 197.848 227.552 1.000 0.000
ATOM   1012  O3'   G X  48     197.313 197.674 226.111 1.000 0.000
ATOM   1013  C2'   G X  48     196.206 198.619 228.269 1.000 0.000
ATOM   1014  O2'   G X  48     195.044 198.463 227.812 1.000 0.000
ATOM   1015  C1'   G X  48     196.646 198.364 229.729 1.000 0.000
ATOM   1016  N9    G X  48     197.747 199.218 230.166 1.000 0.000
ATOM   1017  C8    G X  48     199.091 198.921 230.147 1.000 0.000
ATOM   1018  N7    G X  48     199.838 199.899 230.584 1.000 0.000
ATOM   1019  C5    G X  48     198.928 200.900 230.915 1.000 0.000
ATOM   1020  C6    G X  48     199.132 202.220 231.428 1.000 0.000
ATOM   1021  O6    G X  48     200.192 202.798 231.687 1.000 0.000
ATOM   1022  N1    G X  48     197.923 202.889 231.616 1.000 0.000
ATOM   1023  C2    G X  48     196.689 202.377 231.332 1.000 0.000
ATOM   1024  N2    G X  48     195.642 203.186 231.561 1.000 0.000
ATOM   1025  N3    G X  48     196.485 201.164 230.854 1.000 0.000
ATOM   1026  C4    G X  48     197.637 200.487 230.669 1.000 0.000
ATOM   1027  P     U X  49     195.988 197.582 225.602 1.000 0.000
ATOM   1028  OP1   U X  49     194.841 196.681 225.883 1.000 0.000
ATOM   1029  OP2   U X  49     197.088 197.131 224.697 1.000 0.000
ATOM   1030  O5'   U X  49     195.392 198.947 225.041 1.000 0.000
ATOM   1031  C5'   U X  49     194.087 199.427 225.486 1.000 0.000
ATOM   1032  C4'   U X  49     193.766 200.694 224.738 1.000 0.000
ATOM   1033  O4'   U X  49     194.857 201.668 224.915 1.000 0.000
ATOM   1034  C3'   U X  49     193.812 200.450 223.238 1.000 0.000
ATOM   1035  O3'   U X  49     192.568 199.939 222.902 1.000 0.000
ATOM   1036  C2'   U X  49     194.006 201.863 222.711 1.000 0.000
ATOM   1037  O2'   U X  49     192.840 202.677 222.793 1.000 0.000
ATOM   1038  C1'   U X  49     195.020 202.361 223.745 1.000 0.000
ATOM   1039  N1    U X  49     196.351 202.226 223.142 1.000 0.000
ATOM   1040  C2    U X  49     196.703 203.136 222.171 1.000 0.000
ATOM   1041  O2    U X  49     195.972 204.034 221.823 1.000 0.000
ATOM   1042  N3    U X  49     197.941 202.949 221.619 1.000 0.000
ATOM   1043  C4    U X  49     198.853 201.955 221.939 1.000 0.000
ATOM   1044  O4    U X  49     199.978 201.965 221.420 1.000 0.000
ATOM   1045  C5    U X  49     198.409 201.049 222.956 1.000 0.000
ATOM   1046  C6    U X  49     197.210 201.218 223.512 1.000 0.000
ATOM   1047  P     A X  50     192.400 198.760 221.285 1.000 0.000
ATOM   1048  OP1   A X  50     191.028 198.347 220.892 1.000 0.000
ATOM   1049  OP2   A X  50     193.492 197.744 221.368 1.000 0.000
ATOM   1050  O5'   A X  50     192.851 199.914 220.286 1.000 0.000
ATOM   1051  C5'   A X  50     191.873 200.891 219.826 1.000 0.000
ATOM   1052  C4'   A X  50     192.579 201.725 218.793 1.000 0.000
ATOM   1053  O4'   A X  50     193.689 202.419 219.478 1.000 0.000
ATOM   1054  C3'   A X  50     193.284 200.963 217.673 1.000 0.000
ATOM   1055  O3'   A X  50     192.390 200.669 216.594 1.000 0.000
ATOM   1056  C2'   A X  50     194.331 201.990 217.221 1.000 0.000
ATOM   1057  O2'   A X  50     193.794 203.027 216.426 1.000 0.000
ATOM   1058  C1'   A X  50     194.767 202.603 218.580 1.000 0.000
ATOM   1059  N9    A X  50     195.889 201.783 218.999 1.000 0.000
ATOM   1060  C8    A X  50     195.942 200.707 219.845 1.000 0.000
ATOM   1061  N7    A X  50     197.151 200.219 219.990 1.000 0.000
ATOM   1062  C5    A X  50     197.938 201.031 219.181 1.000 0.000
ATOM   1063  C6    A X  50     199.312 201.049 218.883 1.000 0.000
ATOM   1064  N6    A X  50     200.185 200.197 219.404 1.000 0.000
ATOM   1065  N1    A X  50     199.767 201.992 218.026 1.000 0.000
ATOM   1066  C2    A X  50     198.889 202.863 217.518 1.000 0.000
ATOM   1067  N3    A X  50     197.584 202.952 217.725 1.000 0.000
ATOM   1068  C4    A X  50     197.167 201.992 218.570 1.000 0.000
ATOM   1069  P     A X  51     192.686 199.085 215.189 1.000 0.000
ATOM   1070  OP1   A X  51     191.815 199.363 214.018 1.000 0.000
ATOM   1071  OP2   A X  51     192.760 197.703 215.753 1.000 0.000
ATOM   1072  O5'   A X  51     194.157 199.560 214.808 1.000 0.000
ATOM   1073  C5'   A X  51     194.341 200.708 213.989 1.000 0.000
ATOM   1074  C4'   A X  51     195.817 200.844 213.702 1.000 0.000
ATOM   1075  O4'   A X  51     196.542 201.041 214.954 1.000 0.000
ATOM   1076  C3'   A X  51     196.451 199.589 213.119 1.000 0.000
ATOM   1077  O3'   A X  51     196.302 199.564 211.716 1.000 0.000
ATOM   1078  C2'   A X  51     197.909 199.760 213.501 1.000 0.000
ATOM   1079  O2'   A X  51     198.592 200.707 212.688 1.000 0.000
ATOM   1080  C1'   A X  51     197.770 200.308 214.915 1.000 0.000
ATOM   1081  N9    A X  51     197.620 199.236 215.882 1.000 0.000
ATOM   1082  C8    A X  51     196.527 198.831 216.603 1.000 0.000
ATOM   1083  N7    A X  51     196.775 197.816 217.396 1.000 0.000
ATOM   1084  C5    A X  51     198.119 197.539 217.174 1.000 0.000
ATOM   1085  C6    A X  51     199.002 196.578 217.697 1.000 0.000
ATOM   1086  N6    A X  51     198.651 195.682 218.610 1.000 0.000
ATOM   1087  N1    A X  51     200.279 196.576 217.251 1.000 0.000
ATOM   1088  C2    A X  51     200.636 197.493 216.346 1.000 0.000
ATOM   1089  N3    A X  51     199.905 198.446 215.787 1.000 0.000
ATOM   1090  C4    A X  51     198.640 198.409 216.245 1.000 0.000
ATOM   1091  P     A X  52     196.079 197.965 210.730 1.000 0.000
ATOM   1092  OP1   A X  52     196.097 198.271 209.277 1.000 0.000
ATOM   1093  OP2   A X  52     195.044 197.041 211.286 1.000 0.000
ATOM   1094  O5'   A X  52     197.519 197.408 211.115 1.000 0.000
ATOM   1095  C5'   A X  52     198.707 197.926 210.473 1.000 0.000
ATOM   1096  C4'   A X  52     199.895 197.149 210.953 1.000 0.000
ATOM   1097  O4'   A X  52     199.977 197.299 212.400 1.000 0.000
ATOM   1098  C3'   A X  52     199.765 195.636 210.772 1.000 0.000
ATOM   1099  O3'   A X  52     200.045 195.196 209.429 1.000 0.000
ATOM   1100  C2'   A X  52     200.736 195.132 211.840 1.000 0.000
ATOM   1101  O2'   A X  52     202.043 195.191 211.436 1.000 0.000
ATOM   1102  C1'   A X  52     200.379 196.033 213.010 1.000 0.000
ATOM   1103  N9    A X  52     199.239 195.626 213.810 1.000 0.000
ATOM   1104  C8    A X  52     197.953 196.100 213.840 1.000 0.000
ATOM   1105  N7    A X  52     197.191 195.480 214.709 1.000 0.000
ATOM   1106  C5    A X  52     198.037 194.537 215.282 1.000 0.000
ATOM   1107  C6    A X  52     197.852 193.555 216.272 1.000 0.000
ATOM   1108  N6    A X  52     196.703 193.361 216.904 1.000 0.000
ATOM   1109  N1    A X  52     198.908 192.775 216.601 1.000 0.000
ATOM   1110  C2    A X  52     200.072 192.987 215.977 1.000 0.000
ATOM   1111  N3    A X  52     200.370 193.876 215.042 1.000 0.000
ATOM   1112  C4    A X  52     199.294 194.623 214.732 1.000 0.000
ATOM   1113  P     U X  53     199.741 194.664 209.436 1.000 0.000
ATOM   1114  OP1   U X  53     200.504 194.461 208.177 1.000 0.000
ATOM   1115  OP2   U X  53     198.329 195.150 209.383 1.000 0.000
ATOM   1116  O5'   U X  53     199.779 193.292 210.240 1.000 0.000
ATOM   1117  C5'   U X  53     200.967 192.463 210.205 1.000 0.000
ATOM   1118  C4'   U X  53     200.637 191.199 210.948 1.000 0.000
ATOM   1119  O4'   U X  53     200.320 191.549 212.312 1.000 0.000
ATOM   1120  C3'   U X  53     199.393 190.467 210.470 1.000 0.000
ATOM   1121  O3'   U X  53     199.665 189.627 209.354 1.000 0.000
ATOM   1122  C2'   U X  53     199.000 189.668 211.704 1.000 0.000
ATOM   1123  O2'   U X  53     199.815 188.517 211.878 1.000 0.000
ATOM   1124  C1'   U X  53     199.279 190.713 212.806 1.000 0.000
ATOM   1125  N1    U X  53     198.088 191.487 213.174 1.000 0.000
ATOM   1126  C2    U X  53     197.217 190.921 214.077 1.000 0.000
ATOM   1127  O2    U X  53     197.411 189.838 214.580 1.000 0.000
ATOM   1128  N3    U X  53     196.108 191.670 214.364 1.000 0.000
ATOM   1129  C4    U X  53     195.787 192.914 213.845 1.000 0.000
ATOM   1130  O4    U X  53     194.791 193.518 214.268 1.000 0.000
ATOM   1131  C5    U X  53     196.744 193.432 212.911 1.000 0.000
ATOM   1132  C6    U X  53     197.835 192.722 212.625 1.000 0.000
ATOM   1133  P     G X  54     198.438 189.383 208.270 1.000 0.000
ATOM   1134  OP1   G X  54     199.131 188.651 207.178 1.000 0.000
ATOM   1135  OP2   G X  54     197.511 190.508 207.943 1.000 0.000
ATOM   1136  O5'   G X  54     197.648 188.306 209.135 1.000 0.000
ATOM   1137  C5'   G X  54     198.188 187.002 209.348 1.000 0.000
ATOM   1138  C4'   G X  54     197.186 186.168 210.086 1.000 0.000
ATOM   1139  O4'   G X  54     196.938 186.801 211.369 1.000 0.000
ATOM   1140  C3'   G X  54     195.813 186.124 209.433 1.000 0.000
ATOM   1141  O3'   G X  54     195.754 185.137 208.410 1.000 0.000
ATOM   1142  C2'   G X  54     194.914 185.819 210.623 1.000 0.000
ATOM   1143  O2'   G X  54     194.966 184.452 210.988 1.000 0.000
ATOM   1144  C1'   G X  54     195.559 186.697 211.700 1.000 0.000
ATOM   1145  N9    G X  54     195.011 188.051 211.733 1.000 0.000
ATOM   1146  C8    G X  54     195.549 189.183 211.165 1.000 0.000
ATOM   1147  N7    G X  54     194.814 190.246 211.347 1.000 0.000
ATOM   1148  C5    G X  54     193.726 189.786 212.084 1.000 0.000
ATOM   1149  C6    G X  54     192.569 190.470 212.575 1.000 0.000
ATOM   1150  O6    G X  54     192.251 191.656 212.441 1.000 0.000
ATOM   1151  N1    G X  54     191.723 189.610 213.274 1.000 0.000
ATOM   1152  C2    G X  54     191.939 188.273 213.459 1.000 0.000
ATOM   1153  N2    G X  54     190.995 187.606 214.141 1.000 0.000
ATOM   1154  N3    G X  54     192.999 187.628 213.008 1.000 0.000
ATOM   1155  C4    G X  54     193.843 188.437 212.335 1.000 0.000
ATOM   1156  P     U X  55     194.631 185.414 207.113 1.000 0.000
ATOM   1157  OP1   U X  55     194.948 184.283 206.205 1.000 0.000
ATOM   1158  OP2   U X  55     194.449 186.790 206.558 1.000 0.000
ATOM   1159  O5'   U X  55     193.322 185.016 207.927 1.000 0.000
ATOM   1160  C5'   U X  55     193.111 183.641 208.333 1.000 0.000
ATOM   1161  C4'   U X  55     191.745 183.578 208.958 1.000 0.000
ATOM   1162  O4'   U X  55     191.739 184.442 210.116 1.000 0.000
ATOM   1163  C3'   U X  55     190.611 184.122 208.104 1.000 0.000
ATOM   1164  O3'   U X  55     190.129 183.153 207.180 1.000 0.000
ATOM   1165  C2'   U X  55     189.568 184.481 209.152 1.000 0.000
ATOM   1166  O2'   U X  55     188.879 183.337 209.636 1.000 0.000
ATOM   1167  C1'   U X  55     190.475 185.082 210.246 1.000 0.000
ATOM   1168  N1    U X  55     190.593 186.543 210.152 1.000 0.000
ATOM   1169  C2    U X  55     189.590 187.298 210.716 1.000 0.000
ATOM   1170  O2    U X  55     188.647 186.805 211.291 1.000 0.000
ATOM   1171  N3    U X  55     189.732 188.652 210.575 1.000 0.000
ATOM   1172  C4    U X  55     190.765 189.318 209.936 1.000 0.000
ATOM   1173  O4    U X  55     190.810 190.556 209.967 1.000 0.000
ATOM   1174  C5    U X  55     191.766 188.459 209.375 1.000 0.000
ATOM   1175  C6    U X  55     191.652 187.139 209.508 1.000 0.000
ATOM   1176  P     C X  56     189.622 183.830 205.797 1.000 0.000
ATOM   1177  OP1   C X  56     189.475 182.564 205.035 1.000 0.000
ATOM   1178  OP2   C X  56     190.216 185.033 205.139 1.000 0.000
ATOM   1179  O5'   C X  56     188.184 184.215 206.359 1.000 0.000
ATOM   1180  C5'   C X  56     187.228 183.126 206.774 1.000 0.000
ATOM   1181  C4'   C X  56     185.971 183.858 207.149 1.000 0.000
ATOM   1182  O4'   C X  56     186.256 184.816 208.196 1.000 0.000
ATOM   1183  C3'   C X  56     185.383 184.737 206.073 1.000 0.000
ATOM   1184  O3'   C X  56     184.701 183.987 205.086 1.000 0.000
ATOM   1185  C2'   C X  56     184.475 185.640 206.892 1.000 0.000
ATOM   1186  O2'   C X  56     183.292 185.082 207.256 1.000 0.000
ATOM   1187  C1'   C X  56     185.387 185.923 208.077 1.000 0.000
ATOM   1188  N1    C X  56     186.177 187.137 207.831 1.000 0.000
ATOM   1189  C2    C X  56     185.628 188.369 208.182 1.000 0.000
ATOM   1190  O2    C X  56     184.519 188.392 208.726 1.000 0.000
ATOM   1191  N3    C X  56     186.312 189.495 207.923 1.000 0.000
ATOM   1192  C4    C X  56     187.507 189.427 207.339 1.000 0.000
ATOM   1193  N4    C X  56     188.134 190.567 207.095 1.000 0.000
ATOM   1194  C5    C X  56     188.105 188.180 206.989 1.000 0.000
ATOM   1195  C6    C X  56     187.413 187.070 207.251 1.000 0.000
ATOM   1196  P     C X  57     184.468 184.682 203.474 1.000 0.000
ATOM   1197  OP1   C X  57     183.720 183.609 202.770 1.000 0.000
ATOM   1198  OP2   C X  57     185.684 185.282 202.845 1.000 0.000
ATOM   1199  O5'   C X  57     183.434 185.848 203.797 1.000 0.000
ATOM   1200  C5'   C X  57     182.066 185.526 204.151 1.000 0.000
ATOM   1201  C4'   C X  57     181.329 186.831 204.267 1.000 0.000
ATOM   1202  O4'   C X  57     181.944 187.603 205.321 1.000 0.000
ATOM   1203  C3'   C X  57     181.426 187.744 203.055 1.000 0.000
ATOM   1204  O3'   C X  57     180.473 187.403 202.056 1.000 0.000
ATOM   1205  C2'   C X  57     181.151 189.112 203.665 1.000 0.000
ATOM   1206  O2'   C X  57     179.768 189.316 203.919 1.000 0.000
ATOM   1207  C1'   C X  57     181.941 188.973 204.983 1.000 0.000
ATOM   1208  N1    C X  57     183.300 189.521 204.889 1.000 0.000
ATOM   1209  C2    C X  57     183.474 190.896 205.045 1.000 0.000
ATOM   1210  O2    C X  57     182.488 191.594 205.299 1.000 0.000
ATOM   1211  N3    C X  57     184.701 191.425 204.916 1.000 0.000
ATOM   1212  C4    C X  57     185.740 190.637 204.645 1.000 0.000
ATOM   1213  N4    C X  57     186.926 191.211 204.517 1.000 0.000
ATOM   1214  C5    C X  57     185.598 189.225 204.503 1.000 0.000
ATOM   1215  C6    C X  57     184.372 188.713 204.633 1.000 0.000
ATOM   1216  P     G X  58     180.754 187.895 199.773 1.000 0.000
ATOM   1217  OP1   G X  58     179.531 187.428 199.070 1.000 0.000
ATOM   1218  OP2   G X  58     182.096 187.701 199.146 1.000 0.000
ATOM   1219  O5'   G X  58     180.557 189.443 200.088 1.000 0.000
ATOM   1220  C5'   G X  58     179.224 189.953 200.405 1.000 0.000
ATOM   1221  C4'   G X  58     179.389 191.445 200.531 1.000 0.000
ATOM   1222  O4'   G X  58     180.312 191.757 201.606 1.000 0.000
ATOM   1223  C3'   G X  58     179.996 192.124 199.324 1.000 0.000
ATOM   1224  O3'   G X  58     178.974 192.369 198.376 1.000 0.000
ATOM   1225  C2'   G X  58     180.522 193.419 199.929 1.000 0.000
ATOM   1226  O2'   G X  58     179.488 194.375 200.184 1.000 0.000
ATOM   1227  C1'   G X  58     181.034 192.930 201.284 1.000 0.000
ATOM   1228  N9    G X  58     182.456 192.598 201.234 1.000 0.000
ATOM   1229  C8    G X  58     183.015 191.353 201.057 1.000 0.000
ATOM   1230  N7    G X  58     184.321 191.377 201.036 1.000 0.000
ATOM   1231  C5    G X  58     184.640 192.721 201.215 1.000 0.000
ATOM   1232  C6    G X  58     185.906 193.386 201.263 1.000 0.000
ATOM   1233  O6    G X  58     187.038 192.911 201.138 1.000 0.000
ATOM   1234  N1    G X  58     185.756 194.757 201.463 1.000 0.000
ATOM   1235  C2    G X  58     184.561 195.410 201.578 1.000 0.000
ATOM   1236  N2    G X  58     184.623 196.741 201.743 1.000 0.000
ATOM   1237  N3    G X  58     183.386 194.811 201.530 1.000 0.000
ATOM   1238  C4    G X  58     183.497 193.479 201.347 1.000 0.000
ATOM   1239  P     A X  59     181.082 192.340 194.371 1.000 0.000
ATOM   1240  OP1   A X  59     179.626 192.259 194.086 1.000 0.000
ATOM   1241  OP2   A X  59     182.071 191.940 193.326 1.000 0.000
ATOM   1242  O5'   A X  59     181.394 193.835 194.822 1.000 0.000
ATOM   1243  C5'   A X  59     180.536 194.524 195.566 1.000 0.000
ATOM   1244  C4'   A X  59     180.932 195.964 195.738 1.000 0.000
ATOM   1245  O4'   A X  59     182.128 196.033 196.563 1.000 0.000
ATOM   1246  C3'   A X  59     181.292 196.660 194.440 1.000 0.000
ATOM   1247  O3'   A X  59     180.162 197.329 193.921 1.000 0.000
ATOM   1248  C2'   A X  59     182.351 197.655 194.885 1.000 0.000
ATOM   1249  O2'   A X  59     181.702 198.821 195.548 1.000 0.000
ATOM   1250  C1'   A X  59     183.129 196.843 195.913 1.000 0.000
ATOM   1251  N9    A X  59     184.120 195.926 195.383 1.000 0.000
ATOM   1252  C8    A X  59     184.044 194.583 195.119 1.000 0.000
ATOM   1253  N7    A X  59     185.159 194.082 194.645 1.000 0.000
ATOM   1254  C5    A X  59     186.019 195.173 194.593 1.000 0.000
ATOM   1255  C6    A X  59     187.355 195.326 194.180 1.000 0.000
ATOM   1256  N6    A X  59     188.102 194.324 193.735 1.000 0.000
ATOM   1257  N1    A X  59     187.908 196.559 194.252 1.000 0.000
ATOM   1258  C2    A X  59     187.159 197.563 194.721 1.000 0.000
ATOM   1259  N3    A X  59     185.904 197.544 195.143 1.000 0.000
ATOM   1260  C4    A X  59     185.385 196.306 195.044 1.000 0.000
ATOM   1261  P     U X  60     180.055 197.467 191.952 1.000 0.000
ATOM   1262  OP1   U X  60     178.961 198.404 191.590 1.000 0.000
ATOM   1263  OP2   U X  60     180.233 196.196 191.188 1.000 0.000
ATOM   1264  O5'   U X  60     181.418 198.288 191.900 1.000 0.000
ATOM   1265  C5'   U X  60     181.431 199.700 192.311 1.000 0.000
ATOM   1266  C4'   U X  60     182.829 200.188 192.027 1.000 0.000
ATOM   1267  O4'   U X  60     183.779 199.417 192.813 1.000 0.000
ATOM   1268  C3'   U X  60     183.322 199.990 190.607 1.000 0.000
ATOM   1269  O3'   U X  60     182.839 200.991 189.734 1.000 0.000
ATOM   1270  C2'   U X  60     184.829 200.070 190.804 1.000 0.000
ATOM   1271  O2'   U X  60     185.321 201.341 190.938 1.000 0.000
ATOM   1272  C1'   U X  60     184.983 199.228 192.065 1.000 0.000
ATOM   1273  N1    U X  60     185.127 197.794 191.783 1.000 0.000
ATOM   1274  C2    U X  60     186.383 197.335 191.455 1.000 0.000
ATOM   1275  O2    U X  60     187.351 198.059 191.413 1.000 0.000
ATOM   1276  N3    U X  60     186.457 195.998 191.172 1.000 0.000
ATOM   1277  C4    U X  60     185.415 195.085 191.186 1.000 0.000
ATOM   1278  O4    U X  60     185.650 193.883 190.997 1.000 0.000
ATOM   1279  C5    U X  60     184.143 195.644 191.535 1.000 0.000
ATOM   1280  C6    U X  60     184.049 196.941 191.823 1.000 0.000
ATOM   1281  P     U X  61     182.687 200.467 188.195 1.000 0.000
ATOM   1282  OP1   U X  61     182.156 201.745 187.657 1.000 0.000
ATOM   1283  OP2   U X  61     182.031 199.174 187.833 1.000 0.000
ATOM   1284  O5'   U X  61     184.225 200.387 187.796 1.000 0.000
ATOM   1285  C5'   U X  61     185.023 201.591 187.781 1.000 0.000
ATOM   1286  C4'   U X  61     186.378 201.200 187.244 1.000 0.000
ATOM   1287  O4'   U X  61     186.977 200.234 188.146 1.000 0.000
ATOM   1288  C3'   U X  61     186.369 200.481 185.907 1.000 0.000
ATOM   1289  O3'   U X  61     186.314 201.371 184.807 1.000 0.000
ATOM   1290  C2'   U X  61     187.687 199.730 185.944 1.000 0.000
ATOM   1291  O2'   U X  61     188.799 200.560 185.667 1.000 0.000
ATOM   1292  C1'   U X  61     187.722 199.296 187.406 1.000 0.000
ATOM   1293  N1    U X  61     187.144 197.960 187.593 1.000 0.000
ATOM   1294  C2    U X  61     187.945 196.876 187.317 1.000 0.000
ATOM   1295  O2    U X  61     189.093 196.990 186.952 1.000 0.000
ATOM   1296  N3    U X  61     187.349 195.655 187.478 1.000 0.000
ATOM   1297  C4    U X  61     186.047 195.412 187.885 1.000 0.000
ATOM   1298  O4    U X  61     185.671 194.247 188.077 1.000 0.000
ATOM   1299  C5    U X  61     185.279 196.593 188.151 1.000 0.000
ATOM   1300  C6    U X  61     185.843 197.791 188.008 1.000 0.000
ATOM   1301  P     A X  62     185.340 200.717 183.518 1.000 0.000
ATOM   1302  OP1   A X  62     185.172 201.925 182.670 1.000 0.000
ATOM   1303  OP2   A X  62     184.203 199.764 183.695 1.000 0.000
ATOM   1304  O5'   A X  62     186.595 199.915 182.958 1.000 0.000
ATOM   1305  C5'   A X  62     187.726 200.607 182.427 1.000 0.000
ATOM   1306  C4'   A X  62     188.694 199.610 181.866 1.000 0.000
ATOM   1307  O4'   A X  62     189.124 198.748 182.952 1.000 0.000
ATOM   1308  C3'   A X  62     188.082 198.646 180.861 1.000 0.000
ATOM   1309  O3'   A X  62     188.040 199.213 179.557 1.000 0.000
ATOM   1310  C2'   A X  62     189.013 197.449 180.973 1.000 0.000
ATOM   1311  O2'   A X  62     190.230 197.658 180.280 1.000 0.000
ATOM   1312  C1'   A X  62     189.257 197.381 182.485 1.000 0.000
ATOM   1313  N9    A X  62     188.244 196.623 183.196 1.000 0.000
ATOM   1314  C8    A X  62     187.126 197.040 183.870 1.000 0.000
ATOM   1315  N7    A X  62     186.441 196.055 184.401 1.000 0.000
ATOM   1316  C5    A X  62     187.160 194.919 184.045 1.000 0.000
ATOM   1317  C6    A X  62     186.973 193.547 184.288 1.000 0.000
ATOM   1318  N6    A X  62     185.963 193.061 184.997 1.000 0.000
ATOM   1319  N1    A X  62     187.878 192.679 183.779 1.000 0.000
ATOM   1320  C2    A X  62     188.907 193.173 183.083 1.000 0.000
ATOM   1321  N3    A X  62     189.194 194.434 182.795 1.000 0.000
ATOM   1322  C4    A X  62     188.267 195.264 183.305 1.000 0.000
ATOM   1323  P     U X  63     186.783 198.651 178.495 1.000 0.000
ATOM   1324  OP1   U X  63     186.973 199.541 177.321 1.000 0.000
ATOM   1325  OP2   U X  63     185.410 198.398 179.026 1.000 0.000
ATOM   1326  O5'   U X  63     187.460 197.254 178.145 1.000 0.000
ATOM   1327  C5'   U X  63     188.676 197.214 177.358 1.000 0.000
ATOM   1328  C4'   U X  63     188.979 195.765 177.100 1.000 0.000
ATOM   1329  O4'   U X  63     189.194 195.116 178.373 1.000 0.000
ATOM   1330  C3'   U X  63     187.848 194.963 176.478 1.000 0.000
ATOM   1331  O3'   U X  63     187.808 195.107 175.064 1.000 0.000
ATOM   1332  C2'   U X  63     188.198 193.542 176.897 1.000 0.000
ATOM   1333  O2'   U X  63     189.245 192.993 176.109 1.000 0.000
ATOM   1334  C1'   U X  63     188.671 193.792 178.345 1.000 0.000
ATOM   1335  N1    U X  63     187.604 193.608 179.336 1.000 0.000
ATOM   1336  C2    U X  63     187.342 192.324 179.755 1.000 0.000
ATOM   1337  O2    U X  63     187.965 191.368 179.356 1.000 0.000
ATOM   1338  N3    U X  63     186.318 192.203 180.656 1.000 0.000
ATOM   1339  C4    U X  63     185.541 193.227 181.173 1.000 0.000
ATOM   1340  O4    U X  63     184.706 192.978 182.055 1.000 0.000
ATOM   1341  C5    U X  63     185.876 194.531 180.684 1.000 0.000
ATOM   1342  C6    U X  63     186.875 194.672 179.814 1.000 0.000
ATOM   1343  P     G X  64     186.293 195.041 174.488 1.000 0.000
ATOM   1344  OP1   G X  64     186.618 195.489 173.110 1.000 0.000
ATOM   1345  OP2   G X  64     185.070 195.559 175.173 1.000 0.000
ATOM   1346  O5'   G X  64     186.230 193.451 174.467 1.000 0.000
ATOM   1347  C5'   G X  64     187.154 192.679 173.562 1.000 0.000
ATOM   1348  C4'   G X  64     186.742 191.246 173.744 1.000 0.000
ATOM   1349  O4'   G X  64     186.851 190.879 175.140 1.000 0.000
ATOM   1350  C3'   G X  64     185.294 190.943 173.454 1.000 0.000
ATOM   1351  O3'   G X  64     185.029 190.884 172.065 1.000 0.000
ATOM   1352  C2'   G X  64     185.121 189.611 174.166 1.000 0.000
ATOM   1353  O2'   G X  64     185.610 188.537 173.494 1.000 0.000
ATOM   1354  C1'   G X  64     185.921 189.880 175.410 1.000 0.000
ATOM   1355  N9    G X  64     185.005 190.396 176.425 1.000 0.000
ATOM   1356  C8    G X  64     184.708 191.714 176.686 1.000 0.000
ATOM   1357  N7    G X  64     183.833 191.861 177.645 1.000 0.000
ATOM   1358  C5    G X  64     183.541 190.558 178.041 1.000 0.000
ATOM   1359  C6    G X  64     182.639 190.061 179.035 1.000 0.000
ATOM   1360  O6    G X  64     181.881 190.688 179.780 1.000 0.000
ATOM   1361  N1    G X  64     182.665 188.668 179.098 1.000 0.000
ATOM   1362  C2    G X  64     183.428 187.859 178.305 1.000 0.000
ATOM   1363  N2    G X  64     183.295 186.537 178.501 1.000 0.000
ATOM   1364  N3    G X  64     184.259 188.303 177.380 1.000 0.000
ATOM   1365  C4    G X  64     184.264 189.650 177.302 1.000 0.000
ATOM   1366  P     U X  65     183.377 191.148 171.483 1.000 0.000
ATOM   1367  OP1   U X  65     183.529 190.993 170.014 1.000 0.000
ATOM   1368  OP2   U X  65     182.678 192.346 172.040 1.000 0.000
ATOM   1369  O5'   U X  65     182.656 189.838 172.026 1.000 0.000
ATOM   1370  C5'   U X  65     182.948 188.550 171.431 1.000 0.000
ATOM   1371  C4'   U X  65     182.023 187.554 172.073 1.000 0.000
ATOM   1372  O4'   U X  65     182.310 187.521 173.488 1.000 0.000
ATOM   1373  C3'   U X  65     180.545 187.909 172.019 1.000 0.000
ATOM   1374  O3'   U X  65     179.951 187.522 170.786 1.000 0.000
ATOM   1375  C2'   U X  65     179.986 187.120 173.195 1.000 0.000
ATOM   1376  O2'   U X  65     179.839 185.739 172.892 1.000 0.000
ATOM   1377  C1'   U X  65     181.109 187.341 174.230 1.000 0.000
ATOM   1378  N1    U X  65     180.847 188.475 175.124 1.000 0.000
ATOM   1379  C2    U X  65     180.032 188.252 176.211 1.000 0.000
ATOM   1380  O2    U X  65     179.553 187.169 176.455 1.000 0.000
ATOM   1381  N3    U X  65     179.795 189.348 176.995 1.000 0.000
ATOM   1382  C4    U X  65     180.287 190.629 176.805 1.000 0.000
ATOM   1383  O4    U X  65     180.063 191.505 177.652 1.000 0.000
ATOM   1384  C5    U X  65     181.125 190.777 175.652 1.000 0.000
ATOM   1385  C6    U X  65     181.376 189.721 174.879 1.000 0.000
ATOM   1386  P     C X  66     178.639 188.504 170.198 1.000 0.000
ATOM   1387  OP1   C X  66     178.410 187.945 168.841 1.000 0.000
ATOM   1388  OP2   C X  66     178.642 189.984 170.406 1.000 0.000
ATOM   1389  O5'   C X  66     177.555 187.856 171.167 1.000 0.000
ATOM   1390  C5'   C X  66     177.146 186.478 170.979 1.000 0.000
ATOM   1391  C4'   C X  66     176.036 186.217 171.958 1.000 0.000
ATOM   1392  O4'   C X  66     176.561 186.399 173.291 1.000 0.000
ATOM   1393  C3'   C X  66     174.871 187.193 171.900 1.000 0.000
ATOM   1394  O3'   C X  66     173.934 186.841 170.890 1.000 0.000
ATOM   1395  C2'   C X  66     174.281 187.067 173.296 1.000 0.000
ATOM   1396  O2'   C X  66     173.503 185.887 173.445 1.000 0.000
ATOM   1397  C1'   C X  66     175.580 186.981 174.124 1.000 0.000
ATOM   1398  N1    C X  66     176.006 188.285 174.649 1.000 0.000
ATOM   1399  C2    C X  66     175.412 188.756 175.819 1.000 0.000
ATOM   1400  O2    C X  66     174.584 188.042 176.393 1.000 0.000
ATOM   1401  N3    C X  66     175.750 189.966 176.291 1.000 0.000
ATOM   1402  C4    C X  66     176.650 190.703 175.644 1.000 0.000
ATOM   1403  N4    C X  66     176.940 191.894 176.145 1.000 0.000
ATOM   1404  C5    C X  66     177.293 190.240 174.457 1.000 0.000
ATOM   1405  C6    C X  66     176.945 189.036 174.000 1.000 0.000
ATOM   1406  P     C X  67     173.692 188.342 170.663 1.000 0.000
ATOM   1407  OP1   C X  67     172.935 187.380 169.821 1.000 0.000
ATOM   1408  OP2   C X  67     174.719 189.232 170.041 1.000 0.000
ATOM   1409  O5'   C X  67     172.627 189.246 171.424 1.000 0.000
ATOM   1410  C5'   C X  67     171.294 188.597 171.836 1.000 0.000
ATOM   1411  C4'   C X  67     170.607 189.822 172.430 1.000 0.000
ATOM   1412  O4'   C X  67     171.331 190.412 173.546 1.000 0.000
ATOM   1413  C3'   C X  67     170.366 190.994 171.491 1.000 0.000
ATOM   1414  O3'   C X  67     169.297 190.730 170.578 1.000 0.000
ATOM   1415  C2'   C X  67     170.048 192.100 172.494 1.000 0.000
ATOM   1416  O2'   C X  67     168.733 192.060 172.974 1.000 0.000
ATOM   1417  C1'   C X  67     170.993 191.855 173.691 1.000 0.000
ATOM   1418  N1    C X  67     172.215 192.670 173.727 1.000 0.000
ATOM   1419  C2    C X  67     172.132 193.968 174.226 1.000 0.000
ATOM   1420  O2    C X  67     171.047 194.370 174.660 1.000 0.000
ATOM   1421  N3    C X  67     173.225 194.748 174.225 1.000 0.000
ATOM   1422  C4    C X  67     174.377 194.276 173.753 1.000 0.000
ATOM   1423  N4    C X  67     175.421 195.090 173.764 1.000 0.000
ATOM   1424  C5    C X  67     174.499 192.944 173.257 1.000 0.000
ATOM   1425  C6    C X  67     173.404 192.182 173.263 1.000 0.000
ATOM   1426  P     A X  68     169.451 191.705 168.108 1.000 0.000
ATOM   1427  OP1   A X  68     168.126 191.465 167.480 1.000 0.000
ATOM   1428  OP2   A X  68     170.684 191.731 167.264 1.000 0.000
ATOM   1429  O5'   A X  68     169.353 193.077 168.909 1.000 0.000
ATOM   1430  C5'   A X  68     168.057 193.424 169.588 1.000 0.000
ATOM   1431  C4'   A X  68     168.348 194.821 170.111 1.000 0.000
ATOM   1432  O4'   A X  68     169.479 194.776 171.014 1.000 0.000
ATOM   1433  C3'   A X  68     168.772 195.862 169.086 1.000 0.000
ATOM   1434  O3'   A X  68     167.628 196.394 168.425 1.000 0.000
ATOM   1435  C2'   A X  68     169.482 196.897 169.960 1.000 0.000
ATOM   1436  O2'   A X  68     168.475 197.724 170.674 1.000 0.000
ATOM   1437  C1'   A X  68     170.049 196.001 171.096 1.000 0.000
ATOM   1438  N9    A X  68     171.498 196.073 171.149 1.000 0.000
ATOM   1439  C8    A X  68     172.325 197.004 171.721 1.000 0.000
ATOM   1440  N7    A X  68     173.599 196.736 171.558 1.000 0.000
ATOM   1441  C5    A X  68     173.601 195.549 170.834 1.000 0.000
ATOM   1442  C6    A X  68     174.629 194.728 170.337 1.000 0.000
ATOM   1443  N6    A X  68     175.919 194.998 170.487 1.000 0.000
ATOM   1444  N1    A X  68     174.280 193.608 169.663 1.000 0.000
ATOM   1445  C2    A X  68     172.979 193.348 169.495 1.000 0.000
ATOM   1446  N3    A X  68     171.928 194.042 169.905 1.000 0.000
ATOM   1447  C4    A X  68     172.314 195.139 170.582 1.000 0.000
TER
ENDMDL
END
