# Supplementary material for: RPocket: an intuitive database of RNA pocket topology information with RNA-ligand data resources
Source: BMC Bioinformatics. 2021 Sep 8;22:428. doi: 10.1186/s12859-021-04349-4 (PMC8424408; doi:10.1186/s12859-021-04349-4)
Supplement: Supplementary file 7 — Additional file 7. Folder S3: Nine other experimental structures and their modeling structures and pockets. [file 12859_2021_4349_MOESM7_ESM.zip › 12859_2021_4349_MOESM7_ESM/3LA5_c.pdb]

MODEL        1
ATOM      1 HO5'   G A   1      -0.416   0.276   0.257  1.00  0.00           H  
ATOM      2  O5'   G A   1       0.092   0.098  -0.538  1.00  0.00           O  
ATOM      3  C5'   G A   1       1.469   0.036  -0.154  1.00  0.00           C  
ATOM      4  H5'   G A   1       1.988   0.926  -0.514  1.00  0.00           H  
ATOM      5 H5''   G A   1       1.934  -0.844  -0.595  1.00  0.00           H  
ATOM      6  C4'   G A   1       1.606  -0.043   1.349  1.00  0.00           C  
ATOM      7  H4'   G A   1       2.618  -0.385   1.570  1.00  0.00           H  
ATOM      8  O4'   G A   1       1.294   1.261   1.916  1.00  0.00           O  
ATOM      9  C1'   G A   1       0.440   1.105   3.035  1.00  0.00           C  
ATOM     10  H1'   G A   1       0.834   1.739   3.830  1.00  0.00           H  
ATOM     11  N9    G A   1      -0.886   1.598   2.673  1.00  0.00           N  
ATOM     12  C4    G A   1      -1.985   1.668   3.495  1.00  0.00           C  
ATOM     13  N3    G A   1      -2.032   1.296   4.792  1.00  0.00           N  
ATOM     14  C2    G A   1      -3.232   1.480   5.314  1.00  0.00           C  
ATOM     15  N2    G A   1      -3.456   1.160   6.591  1.00  0.00           N  
ATOM     16  H21   G A   1      -2.702   0.780   7.144  1.00  0.00           H  
ATOM     17  H22   G A   1      -4.371   1.292   6.998  1.00  0.00           H  
ATOM     18  N1    G A   1      -4.301   1.989   4.622  1.00  0.00           N  
ATOM     19  H1    G A   1      -5.175   2.089   5.115  1.00  0.00           H  
ATOM     20  C6    G A   1      -4.276   2.379   3.289  1.00  0.00           C  
ATOM     21  O6    G A   1      -5.300   2.829   2.762  1.00  0.00           O  
ATOM     22  C5    G A   1      -2.995   2.187   2.712  1.00  0.00           C  
ATOM     23  N7    G A   1      -2.539   2.441   1.425  1.00  0.00           N  
ATOM     24  C8    G A   1      -1.287   2.078   1.451  1.00  0.00           C  
ATOM     25  H8    G A   1      -0.630   2.148   0.596  1.00  0.00           H  
ATOM     26  C2'   G A   1       0.467  -0.375   3.409  1.00  0.00           C  
ATOM     27  H2'   G A   1      -0.474  -0.695   3.860  1.00  0.00           H  
ATOM     28  O2'   G A   1       1.587  -0.614   4.242  1.00  0.00           O  
ATOM     29 HO2'   G A   1       1.892  -1.499   4.047  1.00  0.00           H  
ATOM     30  C3'   G A   1       0.653  -1.012   2.038  1.00  0.00           C  
ATOM     31  H3'   G A   1      -0.285  -1.109   1.492  1.00  0.00           H  
ATOM     32  O3'   G A   1       1.205  -2.323   2.114  1.00  0.00           O  
ATOM     33  P     G A   2       0.233  -3.604   2.065  1.00  0.00           P  
ATOM     34  OP1   G A   2       1.098  -4.812   2.067  1.00  0.00           O  
ATOM     35  OP2   G A   2      -0.750  -3.409   0.969  1.00  0.00           O  
ATOM     36  O5'   G A   2      -0.548  -3.549   3.453  1.00  0.00           O  
ATOM     37  C5'   G A   2       0.153  -3.630   4.692  1.00  0.00           C  
ATOM     38  H5'   G A   2       0.840  -2.788   4.782  1.00  0.00           H  
ATOM     39 H5''   G A   2       0.723  -4.558   4.734  1.00  0.00           H  
ATOM     40  C4'   G A   2      -0.821  -3.603   5.847  1.00  0.00           C  
ATOM     41  H4'   G A   2      -0.273  -3.875   6.749  1.00  0.00           H  
ATOM     42  O4'   G A   2      -1.443  -2.294   5.919  1.00  0.00           O  
ATOM     43  C1'   G A   2      -2.762  -2.425   6.423  1.00  0.00           C  
ATOM     44  H1'   G A   2      -2.811  -1.840   7.342  1.00  0.00           H  
ATOM     45  N9    G A   2      -3.686  -1.831   5.462  1.00  0.00           N  
ATOM     46  C4    G A   2      -5.028  -1.606   5.654  1.00  0.00           C  
ATOM     47  N3    G A   2      -5.730  -1.903   6.767  1.00  0.00           N  
ATOM     48  C2    G A   2      -7.002  -1.567   6.652  1.00  0.00           C  
ATOM     49  N2    G A   2      -7.841  -1.794   7.665  1.00  0.00           N  
ATOM     50  H21   G A   2      -7.490  -2.222   8.509  1.00  0.00           H  
ATOM     51  H22   G A   2      -8.816  -1.544   7.590  1.00  0.00           H  
ATOM     52  N1    G A   2      -7.544  -0.985   5.536  1.00  0.00           N  
ATOM     53  H1    G A   2      -8.531  -0.767   5.550  1.00  0.00           H  
ATOM     54  C6    G A   2      -6.843  -0.669   4.379  1.00  0.00           C  
ATOM     55  O6    G A   2      -7.433  -0.143   3.428  1.00  0.00           O  
ATOM     56  C5    G A   2      -5.473  -1.026   4.485  1.00  0.00           C  
ATOM     57  N7    G A   2      -4.433  -0.892   3.574  1.00  0.00           N  
ATOM     58  C8    G A   2      -3.397  -1.384   4.196  1.00  0.00           C  
ATOM     59  H8    G A   2      -2.411  -1.435   3.759  1.00  0.00           H  
ATOM     60  C2'   G A   2      -3.018  -3.912   6.677  1.00  0.00           C  
ATOM     61  H2'   G A   2      -4.034  -4.199   6.400  1.00  0.00           H  
ATOM     62  O2'   G A   2      -2.718  -4.199   8.030  1.00  0.00           O  
ATOM     63 HO2'   G A   2      -2.239  -5.028   8.034  1.00  0.00           H  
ATOM     64  C3'   G A   2      -2.002  -4.555   5.741  1.00  0.00           C  
ATOM     65  H3'   G A   2      -2.365  -4.634   4.717  1.00  0.00           H  
ATOM     66  O3'   G A   2      -1.652  -5.877   6.143  1.00  0.00           O  
ATOM     67  P     C A   3      -2.463  -7.133   5.549  1.00  0.00           P  
ATOM     68  OP1   C A   3      -1.911  -8.356   6.186  1.00  0.00           O  
ATOM     69  OP2   C A   3      -2.484  -7.023   4.068  1.00  0.00           O  
ATOM     70  O5'   C A   3      -3.950  -6.922   6.084  1.00  0.00           O  
ATOM     71  C5'   C A   3      -4.254  -7.039   7.474  1.00  0.00           C  
ATOM     72  H5'   C A   3      -3.646  -6.335   8.044  1.00  0.00           H  
ATOM     73 H5''   C A   3      -4.037  -8.050   7.815  1.00  0.00           H  
ATOM     74  C4'   C A   3      -5.716  -6.743   7.717  1.00  0.00           C  
ATOM     75  H4'   C A   3      -5.932  -6.976   8.760  1.00  0.00           H  
ATOM     76  O4'   C A   3      -5.986  -5.360   7.363  1.00  0.00           O  
ATOM     77  C1'   C A   3      -7.291  -5.254   6.819  1.00  0.00           C  
ATOM     78  H1'   C A   3      -7.832  -4.531   7.431  1.00  0.00           H  
ATOM     79  N1    C A   3      -7.185  -4.705   5.457  1.00  0.00           N  
ATOM     80  C6    C A   3      -6.008  -4.768   4.764  1.00  0.00           C  
ATOM     81  H6    C A   3      -5.142  -5.248   5.218  1.00  0.00           H  
ATOM     82  C2    C A   3      -8.311  -4.110   4.881  1.00  0.00           C  
ATOM     83  O2    C A   3      -9.369  -4.072   5.526  1.00  0.00           O  
ATOM     84  N3    C A   3      -8.221  -3.592   3.637  1.00  0.00           N  
ATOM     85  C4    C A   3      -7.066  -3.651   2.973  1.00  0.00           C  
ATOM     86  N4    C A   3      -7.025  -3.120   1.752  1.00  0.00           N  
ATOM     87  H41   C A   3      -6.170  -3.142   1.216  1.00  0.00           H  
ATOM     88  H42   C A   3      -7.854  -2.689   1.367  1.00  0.00           H  
ATOM     89  C5    C A   3      -5.903  -4.255   3.532  1.00  0.00           C  
ATOM     90  H5    C A   3      -4.965  -4.298   2.979  1.00  0.00           H  
ATOM     91  C2'   C A   3      -7.931  -6.642   6.874  1.00  0.00           C  
ATOM     92  H2'   C A   3      -8.550  -6.834   5.996  1.00  0.00           H  
ATOM     93  O2'   C A   3      -8.650  -6.757   8.087  1.00  0.00           O  
ATOM     94 HO2'   C A   3      -8.322  -7.541   8.530  1.00  0.00           H  
ATOM     95  C3'   C A   3      -6.700  -7.539   6.873  1.00  0.00           C  
ATOM     96  H3'   C A   3      -6.314  -7.722   5.870  1.00  0.00           H  
ATOM     97  O3'   C A   3      -6.962  -8.821   7.438  1.00  0.00           O  
ATOM     98  P     U A   4      -7.607  -9.980   6.527  1.00  0.00           P  
ATOM     99  OP1   U A   4      -7.620 -11.225   7.336  1.00  0.00           O  
ATOM    100  OP2   U A   4      -6.929  -9.972   5.205  1.00  0.00           O  
ATOM    101  O5'   U A   4      -9.115  -9.510   6.312  1.00  0.00           O  
ATOM    102  C5'   U A   4     -10.031  -9.457   7.405  1.00  0.00           C  
ATOM    103  H5'   U A   4      -9.701  -8.709   8.126  1.00  0.00           H  
ATOM    104 H5''   U A   4     -10.076 -10.428   7.897  1.00  0.00           H  
ATOM    105  C4'   U A   4     -11.413  -9.095   6.911  1.00  0.00           C  
ATOM    106  H4'   U A   4     -12.114  -9.278   7.727  1.00  0.00           H  
ATOM    107  O4'   U A   4     -11.405  -7.717   6.451  1.00  0.00           O  
ATOM    108  C1'   U A   4     -12.225  -7.591   5.301  1.00  0.00           C  
ATOM    109  H1'   U A   4     -12.941  -6.796   5.508  1.00  0.00           H  
ATOM    110  N1    U A   4     -11.379  -7.158   4.178  1.00  0.00           N  
ATOM    111  C6    U A   4     -10.043  -7.483   4.125  1.00  0.00           C  
ATOM    112  H6    U A   4      -9.617  -8.091   4.923  1.00  0.00           H  
ATOM    113  C2    U A   4     -11.970  -6.407   3.178  1.00  0.00           C  
ATOM    114  O2    U A   4     -13.150  -6.107   3.183  1.00  0.00           O  
ATOM    115  N3    U A   4     -11.126  -6.019   2.170  1.00  0.00           N  
ATOM    116  H3    U A   4     -11.536  -5.471   1.428  1.00  0.00           H  
ATOM    117  C4    U A   4      -9.784  -6.297   2.060  1.00  0.00           C  
ATOM    118  O4    U A   4      -9.153  -5.856   1.099  1.00  0.00           O  
ATOM    119  C5    U A   4      -9.250  -7.084   3.126  1.00  0.00           C  
ATOM    120  H5    U A   4      -8.195  -7.358   3.125  1.00  0.00           H  
ATOM    121  C2'   U A   4     -12.913  -8.937   5.077  1.00  0.00           C  
ATOM    122  H2'   U A   4     -13.035  -9.156   4.015  1.00  0.00           H  
ATOM    123  O2'   U A   4     -14.141  -8.939   5.781  1.00  0.00           O  
ATOM    124 HO2'   U A   4     -14.219  -9.795   6.201  1.00  0.00           H  
ATOM    125  C3'   U A   4     -11.912  -9.893   5.715  1.00  0.00           C  
ATOM    126  H3'   U A   4     -11.099 -10.160   5.041  1.00  0.00           H  
ATOM    127  O3'   U A   4     -12.513 -11.120   6.121  1.00  0.00           O  
ATOM    128  P     U A   5     -12.492 -12.388   5.130  1.00  0.00           P  
ATOM    129  OP1   U A   5     -13.083 -13.535   5.864  1.00  0.00           O  
ATOM    130  OP2   U A   5     -11.130 -12.511   4.550  1.00  0.00           O  
ATOM    131  O5'   U A   5     -13.492 -11.979   3.959  1.00  0.00           O  
ATOM    132  C5'   U A   5     -14.870 -11.719   4.223  1.00  0.00           C  
ATOM    133  H5'   U A   5     -14.961 -11.049   5.079  1.00  0.00           H  
ATOM    134 H5''   U A   5     -15.385 -12.652   4.448  1.00  0.00           H  
ATOM    135  C4'   U A   5     -15.520 -11.078   3.019  1.00  0.00           C  
ATOM    136  H4'   U A   5     -16.593 -11.028   3.210  1.00  0.00           H  
ATOM    137  O4'   U A   5     -14.908  -9.777   2.790  1.00  0.00           O  
ATOM    138  C1'   U A   5     -14.685  -9.587   1.404  1.00  0.00           C  
ATOM    139  H1'   U A   5     -15.081  -8.604   1.148  1.00  0.00           H  
ATOM    140  N1    U A   5     -13.234  -9.572   1.167  1.00  0.00           N  
ATOM    141  C6    U A   5     -12.381 -10.303   1.960  1.00  0.00           C  
ATOM    142  H6    U A   5     -12.800 -10.910   2.763  1.00  0.00           H  
ATOM    143  C2    U A   5     -12.752  -8.795   0.128  1.00  0.00           C  
ATOM    144  O2    U A   5     -13.474  -8.138  -0.602  1.00  0.00           O  
ATOM    145  N3    U A   5     -11.389  -8.818  -0.026  1.00  0.00           N  
ATOM    146  H3    U A   5     -11.002  -8.264  -0.773  1.00  0.00           H  
ATOM    147  C4    U A   5     -10.481  -9.520   0.733  1.00  0.00           C  
ATOM    148  O4    U A   5      -9.281  -9.431   0.477  1.00  0.00           O  
ATOM    149  C5    U A   5     -11.058 -10.300   1.781  1.00  0.00           C  
ATOM    150  H5    U A   5     -10.419 -10.893   2.435  1.00  0.00           H  
ATOM    151  C2'   U A   5     -15.421 -10.710   0.674  1.00  0.00           C  
ATOM    152  H2'   U A   5     -14.909 -10.996  -0.245  1.00  0.00           H  
ATOM    153  O2'   U A   5     -16.759 -10.307   0.455  1.00  0.00           O  
ATOM    154 HO2'   U A   5     -17.313 -11.060   0.665  1.00  0.00           H  
ATOM    155  C3'   U A   5     -15.341 -11.828   1.706  1.00  0.00           C  
ATOM    156  H3'   U A   5     -14.390 -12.360   1.674  1.00  0.00           H  
ATOM    157  O3'   U A   5     -16.353 -12.815   1.524  1.00  0.00           O  
ATOM    158  P     C A   6     -16.077 -14.078   0.567  1.00  0.00           P  
ATOM    159  OP1   C A   6     -17.126 -15.089   0.853  1.00  0.00           O  
ATOM    160  OP2   C A   6     -14.645 -14.455   0.677  1.00  0.00           O  
ATOM    161  O5'   C A   6     -16.325 -13.508  -0.900  1.00  0.00           O  
ATOM    162  C5'   C A   6     -17.613 -13.045  -1.301  1.00  0.00           C  
ATOM    163  H5'   C A   6     -17.989 -12.325  -0.572  1.00  0.00           H  
ATOM    164 H5''   C A   6     -18.305 -13.884  -1.360  1.00  0.00           H  
ATOM    165  C4'   C A   6     -17.528 -12.382  -2.656  1.00  0.00           C  
ATOM    166  H4'   C A   6     -18.547 -12.196  -2.997  1.00  0.00           H  
ATOM    167  O4'   C A   6     -16.723 -11.176  -2.542  1.00  0.00           O  
ATOM    168  C1'   C A   6     -15.881 -11.054  -3.676  1.00  0.00           C  
ATOM    169  H1'   C A   6     -16.012 -10.043  -4.064  1.00  0.00           H  
ATOM    170  N1    C A   6     -14.483 -11.198  -3.235  1.00  0.00           N  
ATOM    171  C6    C A   6     -14.157 -12.034  -2.203  1.00  0.00           C  
ATOM    172  H6    C A   6     -14.940 -12.609  -1.709  1.00  0.00           H  
ATOM    173  C2    C A   6     -13.489 -10.463  -3.886  1.00  0.00           C  
ATOM    174  O2    C A   6     -13.809  -9.714  -4.819  1.00  0.00           O  
ATOM    175  N3    C A   6     -12.204 -10.586  -3.483  1.00  0.00           N  
ATOM    176  C4    C A   6     -11.899 -11.399  -2.470  1.00  0.00           C  
ATOM    177  N4    C A   6     -10.621 -11.482  -2.101  1.00  0.00           N  
ATOM    178  H41   C A   6     -10.349 -12.085  -1.339  1.00  0.00           H  
ATOM    179  H42   C A   6      -9.921 -10.934  -2.583  1.00  0.00           H  
ATOM    180  C5    C A   6     -12.890 -12.162  -1.790  1.00  0.00           C  
ATOM    181  H5    C A   6     -12.628 -12.824  -0.965  1.00  0.00           H  
ATOM    182  C2'   C A   6     -16.321 -12.118  -4.679  1.00  0.00           C  
ATOM    183  H2'   C A   6     -15.481 -12.488  -5.269  1.00  0.00           H  
ATOM    184  O2'   C A   6     -17.361 -11.586  -5.478  1.00  0.00           O  
ATOM    185 HO2'   C A   6     -17.778 -12.330  -5.912  1.00  0.00           H  
ATOM    186  C3'   C A   6     -16.840 -13.199  -3.740  1.00  0.00           C  
ATOM    187  H3'   C A   6     -16.040 -13.815  -3.331  1.00  0.00           H  
ATOM    188  O3'   C A   6     -17.744 -14.097  -4.379  1.00  0.00           O  
ATOM    189  P     A A   7     -17.199 -15.484  -4.983  1.00  0.00           P  
ATOM    190  OP1   A A   7     -18.381 -16.281  -5.398  1.00  0.00           O  
ATOM    191  OP2   A A   7     -16.222 -16.065  -4.027  1.00  0.00           O  
ATOM    192  O5'   A A   7     -16.411 -15.044  -6.297  1.00  0.00           O  
ATOM    193  C5'   A A   7     -17.106 -14.521  -7.427  1.00  0.00           C  
ATOM    194  H5'   A A   7     -17.823 -13.766  -7.103  1.00  0.00           H  
ATOM    195 H5''   A A   7     -17.643 -15.323  -7.933  1.00  0.00           H  
ATOM    196  C4'   A A   7     -16.132 -13.898  -8.398  1.00  0.00           C  
ATOM    197  H4'   A A   7     -16.704 -13.526  -9.249  1.00  0.00           H  
ATOM    198  O4'   A A   7     -15.361 -12.871  -7.722  1.00  0.00           O  
ATOM    199  C1'   A A   7     -14.062 -12.804  -8.288  1.00  0.00           C  
ATOM    200  H1'   A A   7     -13.945 -11.799  -8.694  1.00  0.00           H  
ATOM    201  N9    A A   7     -13.086 -12.968  -7.210  1.00  0.00           N  
ATOM    202  C4    A A   7     -11.770 -12.573  -7.233  1.00  0.00           C  
ATOM    203  N3    A A   7     -11.113 -11.977  -8.243  1.00  0.00           N  
ATOM    204  C2    A A   7      -9.846 -11.738  -7.905  1.00  0.00           C  
ATOM    205  H2    A A   7      -9.239 -11.259  -8.673  1.00  0.00           H  
ATOM    206  N1    A A   7      -9.212 -12.007  -6.755  1.00  0.00           N  
ATOM    207  C6    A A   7      -9.903 -12.603  -5.760  1.00  0.00           C  
ATOM    208  N6    A A   7      -9.275 -12.862  -4.613  1.00  0.00           N  
ATOM    209  H61   A A   7      -9.779 -13.304  -3.859  1.00  0.00           H  
ATOM    210  H62   A A   7      -8.303 -12.611  -4.494  1.00  0.00           H  
ATOM    211  C5    A A   7     -11.253 -12.913  -5.996  1.00  0.00           C  
ATOM    212  N7    A A   7     -12.223 -13.518  -5.208  1.00  0.00           N  
ATOM    213  C8    A A   7     -13.287 -13.531  -5.974  1.00  0.00           C  
ATOM    214  H8    A A   7     -14.232 -13.949  -5.662  1.00  0.00           H  
ATOM    215  C2'   A A   7     -13.969 -13.875  -9.377  1.00  0.00           C  
ATOM    216  H2'   A A   7     -12.999 -14.374  -9.369  1.00  0.00           H  
ATOM    217  O2'   A A   7     -14.264 -13.273 -10.624  1.00  0.00           O  
ATOM    218 HO2'   A A   7     -14.533 -13.973 -11.220  1.00  0.00           H  
ATOM    219  C3'   A A   7     -15.075 -14.838  -8.954  1.00  0.00           C  
ATOM    220  H3'   A A   7     -14.741 -15.555  -8.205  1.00  0.00           H  
ATOM    221  O3'   A A   7     -15.583 -15.606 -10.042  1.00  0.00           O  
ATOM    222  P     U A   8     -15.020 -17.088 -10.306  1.00  0.00           P  
ATOM    223  OP1   U A   8     -15.720 -17.620 -11.503  1.00  0.00           O  
ATOM    224  OP2   U A   8     -15.073 -17.844  -9.029  1.00  0.00           O  
ATOM    225  O5'   U A   8     -13.489 -16.850 -10.677  1.00  0.00           O  
ATOM    226  C5'   U A   8     -12.811 -17.694 -11.605  1.00  0.00           C  
ATOM    227  H5'   U A   8     -13.534 -18.177 -12.263  1.00  0.00           H  
ATOM    228 H5''   U A   8     -12.254 -18.460 -11.067  1.00  0.00           H  
ATOM    229  C4'   U A   8     -11.845 -16.881 -12.440  1.00  0.00           C  
ATOM    230  H4'   U A   8     -12.210 -16.890 -13.468  1.00  0.00           H  
ATOM    231  O4'   U A   8     -11.748 -15.544 -11.869  1.00  0.00           O  
ATOM    232  C1'   U A   8     -10.390 -15.199 -11.682  1.00  0.00           C  
ATOM    233  H1'   U A   8     -10.279 -14.157 -11.983  1.00  0.00           H  
ATOM    234  N1    U A   8     -10.078 -15.296 -10.248  1.00  0.00           N  
ATOM    235  C6    U A   8     -10.998 -15.787  -9.350  1.00  0.00           C  
ATOM    236  H6    U A   8     -11.973 -16.108  -9.718  1.00  0.00           H  
ATOM    237  C2    U A   8      -8.827 -14.878  -9.827  1.00  0.00           C  
ATOM    238  O2    U A   8      -7.987 -14.431 -10.586  1.00  0.00           O  
ATOM    239  N3    U A   8      -8.597 -15.001  -8.481  1.00  0.00           N  
ATOM    240  H3    U A   8      -7.689 -14.716  -8.147  1.00  0.00           H  
ATOM    241  C4    U A   8      -9.471 -15.479  -7.532  1.00  0.00           C  
ATOM    242  O4    U A   8      -9.126 -15.503  -6.351  1.00  0.00           O  
ATOM    243  C5    U A   8     -10.741 -15.887  -8.044  1.00  0.00           C  
ATOM    244  H5    U A   8     -11.500 -16.279  -7.368  1.00  0.00           H  
ATOM    245  C2'   U A   8      -9.577 -16.144 -12.563  1.00  0.00           C  
ATOM    246  H2'   U A   8      -8.576 -16.314 -12.158  1.00  0.00           H  
ATOM    247  O2'   U A   8      -9.556 -15.634 -13.883  1.00  0.00           O  
ATOM    248 HO2'   U A   8      -9.675 -16.381 -14.470  1.00  0.00           H  
ATOM    249  C3'   U A   8     -10.415 -17.415 -12.479  1.00  0.00           C  
ATOM    250  H3'   U A   8     -10.183 -18.011 -11.597  1.00  0.00           H  
ATOM    251  O3'   U A   8     -10.210 -18.271 -13.601  1.00  0.00           O  
ATOM    252  P     A A   9      -9.324 -19.607 -13.444  1.00  0.00           P  
ATOM    253  OP1   A A   9     -10.239 -20.702 -13.033  1.00  0.00           O  
ATOM    254  OP2   A A   9      -8.499 -19.758 -14.672  1.00  0.00           O  
ATOM    255  O5'   A A   9      -8.354 -19.300 -12.216  1.00  0.00           O  
ATOM    256  C5'   A A   9      -6.940 -19.455 -12.337  1.00  0.00           C  
ATOM    257  H5'   A A   9      -6.714 -20.267 -13.029  1.00  0.00           H  
ATOM    258 H5''   A A   9      -6.511 -19.691 -11.363  1.00  0.00           H  
ATOM    259  C4'   A A   9      -6.317 -18.177 -12.849  1.00  0.00           C  
ATOM    260  H4'   A A   9      -6.396 -18.186 -13.938  1.00  0.00           H  
ATOM    261  O4'   A A   9      -6.999 -17.062 -12.228  1.00  0.00           O  
ATOM    262  C1'   A A   9      -6.191 -16.558 -11.200  1.00  0.00           C  
ATOM    263  H1'   A A   9      -6.472 -15.515 -11.056  1.00  0.00           H  
ATOM    264  N9    A A   9      -6.504 -17.292  -9.972  1.00  0.00           N  
ATOM    265  C4    A A   9      -5.641 -17.616  -8.951  1.00  0.00           C  
ATOM    266  N3    A A   9      -4.331 -17.329  -8.865  1.00  0.00           N  
ATOM    267  C2    A A   9      -3.819 -17.805  -7.731  1.00  0.00           C  
ATOM    268  H2    A A   9      -2.755 -17.620  -7.586  1.00  0.00           H  
ATOM    269  N1    A A   9      -4.425 -18.483  -6.746  1.00  0.00           N  
ATOM    270  C6    A A   9      -5.742 -18.753  -6.865  1.00  0.00           C  
ATOM    271  N6    A A   9      -6.345 -19.426  -5.885  1.00  0.00           N  
ATOM    272  H61   A A   9      -7.330 -19.638  -5.953  1.00  0.00           H  
ATOM    273  H62   A A   9      -5.816 -19.742  -5.085  1.00  0.00           H  
ATOM    274  C5    A A   9      -6.400 -18.303  -8.021  1.00  0.00           C  
ATOM    275  N7    A A   9      -7.717 -18.412  -8.446  1.00  0.00           N  
ATOM    276  C8    A A   9      -7.726 -17.798  -9.603  1.00  0.00           C  
ATOM    277  H8    A A   9      -8.613 -17.695 -10.208  1.00  0.00           H  
ATOM    278  C2'   A A   9      -4.760 -16.701 -11.709  1.00  0.00           C  
ATOM    279  H2'   A A   9      -4.048 -16.795 -10.888  1.00  0.00           H  
ATOM    280  O2'   A A   9      -4.483 -15.593 -12.546  1.00  0.00           O  
ATOM    281 HO2'   A A   9      -5.011 -15.700 -13.339  1.00  0.00           H  
ATOM    282  C3'   A A   9      -4.831 -18.004 -12.517  1.00  0.00           C  
ATOM    283  H3'   A A   9      -4.439 -18.859 -11.966  1.00  0.00           H  
ATOM    284  O3'   A A   9      -4.063 -17.932 -13.716  1.00  0.00           O  
ATOM    285  P     U A  10      -2.461 -17.829 -13.637  1.00  0.00           P  
ATOM    286  OP1   U A  10      -1.980 -17.550 -15.015  1.00  0.00           O  
ATOM    287  OP2   U A  10      -2.083 -16.915 -12.528  1.00  0.00           O  
ATOM    288  O5'   U A  10      -2.003 -19.303 -13.245  1.00  0.00           O  
ATOM    289  C5'   U A  10      -0.692 -19.556 -12.742  1.00  0.00           C  
ATOM    290  H5'   U A  10      -0.026 -18.737 -13.019  1.00  0.00           H  
ATOM    291 H5''   U A  10      -0.307 -20.482 -13.167  1.00  0.00           H  
ATOM    292  C4'   U A  10      -0.725 -19.683 -11.235  1.00  0.00           C  
ATOM    293  H4'   U A  10      -0.700 -18.674 -10.819  1.00  0.00           H  
ATOM    294  O4'   U A  10      -1.900 -20.438 -10.857  1.00  0.00           O  
ATOM    295  C1'   U A  10      -1.524 -21.773 -10.662  1.00  0.00           C  
ATOM    296  H1'   U A  10      -2.274 -22.222 -10.008  1.00  0.00           H  
ATOM    297  N1    U A  10      -1.590 -22.449 -11.970  1.00  0.00           N  
ATOM    298  C6    U A  10      -2.653 -22.215 -12.815  1.00  0.00           C  
ATOM    299  H6    U A  10      -3.439 -21.530 -12.493  1.00  0.00           H  
ATOM    300  C2    U A  10      -0.569 -23.319 -12.335  1.00  0.00           C  
ATOM    301  O2    U A  10       0.384 -23.566 -11.623  1.00  0.00           O  
ATOM    302  N3    U A  10      -0.712 -23.893 -13.573  1.00  0.00           N  
ATOM    303  H3    U A  10       0.010 -24.543 -13.853  1.00  0.00           H  
ATOM    304  C4    U A  10      -1.744 -23.698 -14.462  1.00  0.00           C  
ATOM    305  O4    U A  10      -1.733 -24.295 -15.539  1.00  0.00           O  
ATOM    306  C5    U A  10      -2.758 -22.796 -14.013  1.00  0.00           C  
ATOM    307  H5    U A  10      -3.617 -22.581 -14.650  1.00  0.00           H  
ATOM    308  C2'   U A  10      -0.153 -21.696  -9.993  1.00  0.00           C  
ATOM    309  H2'   U A  10       0.454 -22.575 -10.219  1.00  0.00           H  
ATOM    310  O2'   U A  10      -0.342 -21.510  -8.602  1.00  0.00           O  
ATOM    311 HO2'   U A  10       0.198 -20.757  -8.353  1.00  0.00           H  
ATOM    312  C3'   U A  10       0.460 -20.439 -10.630  1.00  0.00           C  
ATOM    313  H3'   U A  10       1.209 -20.678 -11.383  1.00  0.00           H  
ATOM    314  O3'   U A  10       1.126 -19.628  -9.663  1.00  0.00           O  
ATOM    315  P     A A  11       2.646 -19.162  -9.913  1.00  0.00           P  
ATOM    316  OP1   A A  11       2.865 -17.938  -9.101  1.00  0.00           O  
ATOM    317  OP2   A A  11       2.909 -19.127 -11.376  1.00  0.00           O  
ATOM    318  O5'   A A  11       3.516 -20.327  -9.262  1.00  0.00           O  
ATOM    319  C5'   A A  11       3.088 -20.984  -8.067  1.00  0.00           C  
ATOM    320  H5'   A A  11       2.278 -20.418  -7.604  1.00  0.00           H  
ATOM    321 H5''   A A  11       3.917 -21.050  -7.366  1.00  0.00           H  
ATOM    322  C4'   A A  11       2.600 -22.382  -8.381  1.00  0.00           C  
ATOM    323  H4'   A A  11       1.604 -22.493  -7.951  1.00  0.00           H  
ATOM    324  O4'   A A  11       2.644 -22.607  -9.810  1.00  0.00           O  
ATOM    325  C1'   A A  11       2.806 -23.990 -10.062  1.00  0.00           C  
ATOM    326  H1'   A A  11       1.870 -24.340 -10.496  1.00  0.00           H  
ATOM    327  N9    A A  11       3.852 -24.154 -11.073  1.00  0.00           N  
ATOM    328  C4    A A  11       4.339 -23.179 -11.910  1.00  0.00           C  
ATOM    329  N3    A A  11       3.963 -21.890 -11.966  1.00  0.00           N  
ATOM    330  C2    A A  11       4.650 -21.240 -12.901  1.00  0.00           C  
ATOM    331  H2    A A  11       4.406 -20.183 -13.009  1.00  0.00           H  
ATOM    332  N1    A A  11       5.600 -21.697 -13.727  1.00  0.00           N  
ATOM    333  C6    A A  11       5.954 -22.997 -13.647  1.00  0.00           C  
ATOM    334  N6    A A  11       6.896 -23.449 -14.475  1.00  0.00           N  
ATOM    335  H61   A A  11       7.178 -24.417 -14.437  1.00  0.00           H  
ATOM    336  H62   A A  11       7.316 -22.816 -15.139  1.00  0.00           H  
ATOM    337  C5    A A  11       5.299 -23.796 -12.691  1.00  0.00           C  
ATOM    338  N7    A A  11       5.419 -25.137 -12.353  1.00  0.00           N  
ATOM    339  C8    A A  11       4.542 -25.298 -11.391  1.00  0.00           C  
ATOM    340  H8    A A  11       4.376 -26.245 -10.897  1.00  0.00           H  
ATOM    341  C2'   A A  11       3.111 -24.687  -8.731  1.00  0.00           C  
ATOM    342  H2'   A A  11       3.962 -25.365  -8.817  1.00  0.00           H  
ATOM    343  O2'   A A  11       1.935 -25.341  -8.292  1.00  0.00           O  
ATOM    344 HO2'   A A  11       1.706 -24.964  -7.443  1.00  0.00           H  
ATOM    345  C3'   A A  11       3.453 -23.507  -7.820  1.00  0.00           C  
ATOM    346  H3'   A A  11       4.513 -23.257  -7.839  1.00  0.00           H  
ATOM    347  O3'   A A  11       3.128 -23.757  -6.455  1.00  0.00           O  
ATOM    348  P     A A  12       4.285 -24.179  -5.421  1.00  0.00           P  
ATOM    349  OP1   A A  12       3.643 -24.379  -4.098  1.00  0.00           O  
ATOM    350  OP2   A A  12       5.407 -23.215  -5.553  1.00  0.00           O  
ATOM    351  O5'   A A  12       4.777 -25.598  -5.952  1.00  0.00           O  
ATOM    352  C5'   A A  12       6.144 -25.821  -6.282  1.00  0.00           C  
ATOM    353  H5'   A A  12       6.735 -25.903  -5.368  1.00  0.00           H  
ATOM    354 H5''   A A  12       6.521 -24.990  -6.875  1.00  0.00           H  
ATOM    355  C4'   A A  12       6.285 -27.094  -7.080  1.00  0.00           C  
ATOM    356  H4'   A A  12       5.744 -27.878  -6.548  1.00  0.00           H  
ATOM    357  O4'   A A  12       5.795 -26.858  -8.429  1.00  0.00           O  
ATOM    358  C1'   A A  12       6.686 -27.428  -9.370  1.00  0.00           C  
ATOM    359  H1'   A A  12       6.082 -27.997 -10.077  1.00  0.00           H  
ATOM    360  N9    A A  12       7.337 -26.341 -10.102  1.00  0.00           N  
ATOM    361  C4    A A  12       7.992 -26.448 -11.304  1.00  0.00           C  
ATOM    362  N3    A A  12       8.168 -27.557 -12.042  1.00  0.00           N  
ATOM    363  C2    A A  12       8.851 -27.281 -13.149  1.00  0.00           C  
ATOM    364  H2    A A  12       9.033 -28.129 -13.811  1.00  0.00           H  
ATOM    365  N1    A A  12       9.346 -26.108 -13.569  1.00  0.00           N  
ATOM    366  C6    A A  12       9.154 -25.014 -12.804  1.00  0.00           C  
ATOM    367  N6    A A  12       9.649 -23.849 -13.224  1.00  0.00           N  
ATOM    368  H61   A A  12       9.519 -23.016 -12.669  1.00  0.00           H  
ATOM    369  H62   A A  12      10.164 -23.805 -14.091  1.00  0.00           H  
ATOM    370  C5    A A  12       8.439 -25.173 -11.604  1.00  0.00           C  
ATOM    371  N7    A A  12       8.073 -24.278 -10.609  1.00  0.00           N  
ATOM    372  C8    A A  12       7.423 -25.018  -9.744  1.00  0.00           C  
ATOM    373  H8    A A  12       6.992 -24.624  -8.835  1.00  0.00           H  
ATOM    374  C2'   A A  12       7.653 -28.318  -8.591  1.00  0.00           C  
ATOM    375  H2'   A A  12       8.638 -28.350  -9.060  1.00  0.00           H  
ATOM    376  O2'   A A  12       7.071 -29.601  -8.450  1.00  0.00           O  
ATOM    377 HO2'   A A  12       6.776 -29.672  -7.542  1.00  0.00           H  
ATOM    378  C3'   A A  12       7.715 -27.586  -7.257  1.00  0.00           C  
ATOM    379  H3'   A A  12       8.426 -26.761  -7.265  1.00  0.00           H  
ATOM    380  O3'   A A  12       8.101 -28.435  -6.178  1.00  0.00           O  
ATOM    381  P     U A  13       9.404 -28.080  -5.302  1.00  0.00           P  
ATOM    382  OP1   U A  13       9.312 -28.861  -4.042  1.00  0.00           O  
ATOM    383  OP2   U A  13       9.563 -26.605  -5.240  1.00  0.00           O  
ATOM    384  O5'   U A  13      10.608 -28.676  -6.158  1.00  0.00           O  
ATOM    385  C5'   U A  13      10.638 -30.057  -6.510  1.00  0.00           C  
ATOM    386  H5'   U A  13       9.832 -30.276  -7.211  1.00  0.00           H  
ATOM    387 H5''   U A  13      10.508 -30.668  -5.617  1.00  0.00           H  
ATOM    388  C4'   U A  13      11.961 -30.403  -7.150  1.00  0.00           C  
ATOM    389  H4'   U A  13      12.230 -31.410  -6.831  1.00  0.00           H  
ATOM    390  O4'   U A  13      11.836 -30.265  -8.594  1.00  0.00           O  
ATOM    391  C1'   U A  13      13.018 -29.687  -9.122  1.00  0.00           C  
ATOM    392  H1'   U A  13      13.340 -30.316  -9.952  1.00  0.00           H  
ATOM    393  N1    U A  13      12.689 -28.356  -9.656  1.00  0.00           N  
ATOM    394  C6    U A  13      11.489 -27.745  -9.364  1.00  0.00           C  
ATOM    395  H6    U A  13      10.775 -28.266  -8.727  1.00  0.00           H  
ATOM    396  C2    U A  13      13.627 -27.735 -10.460  1.00  0.00           C  
ATOM    397  O2    U A  13      14.698 -28.239 -10.740  1.00  0.00           O  
ATOM    398  N3    U A  13      13.264 -26.497 -10.923  1.00  0.00           N  
ATOM    399  H3    U A  13      13.937 -26.026 -11.510  1.00  0.00           H  
ATOM    400  C4    U A  13      12.087 -25.830 -10.674  1.00  0.00           C  
ATOM    401  O4    U A  13      11.901 -24.723 -11.179  1.00  0.00           O  
ATOM    402  C5    U A  13      11.170 -26.536  -9.835  1.00  0.00           C  
ATOM    403  H5    U A  13      10.211 -26.087  -9.579  1.00  0.00           H  
ATOM    404  C2'   U A  13      14.043 -29.654  -7.990  1.00  0.00           C  
ATOM    405  H2'   U A  13      14.717 -28.800  -8.079  1.00  0.00           H  
ATOM    406  O2'   U A  13      14.725 -30.893  -7.954  1.00  0.00           O  
ATOM    407 HO2'   U A  13      14.759 -31.159  -7.035  1.00  0.00           H  
ATOM    408  C3'   U A  13      13.128 -29.496  -6.784  1.00  0.00           C  
ATOM    409  H3'   U A  13      12.803 -28.466  -6.639  1.00  0.00           H  
ATOM    410  O3'   U A  13      13.750 -29.892  -5.566  1.00  0.00           O  
ATOM    411  P     C A  14      14.478 -28.790  -4.647  1.00  0.00           P  
ATOM    412  OP1   C A  14      14.820 -29.439  -3.356  1.00  0.00           O  
ATOM    413  OP2   C A  14      13.654 -27.554  -4.652  1.00  0.00           O  
ATOM    414  O5'   C A  14      15.836 -28.482  -5.421  1.00  0.00           O  
ATOM    415  C5'   C A  14      16.769 -29.522  -5.706  1.00  0.00           C  
ATOM    416  H5'   C A  14      16.243 -30.389  -6.108  1.00  0.00           H  
ATOM    417 H5''   C A  14      17.286 -29.814  -4.793  1.00  0.00           H  
ATOM    418  C4'   C A  14      17.789 -29.049  -6.716  1.00  0.00           C  
ATOM    419  H4'   C A  14      18.502 -29.858  -6.871  1.00  0.00           H  
ATOM    420  O4'   C A  14      17.105 -28.637  -7.930  1.00  0.00           O  
ATOM    421  C1'   C A  14      17.790 -27.541  -8.514  1.00  0.00           C  
ATOM    422  H1'   C A  14      18.041 -27.829  -9.535  1.00  0.00           H  
ATOM    423  N1    C A  14      16.871 -26.392  -8.576  1.00  0.00           N  
ATOM    424  C6    C A  14      15.713 -26.379  -7.848  1.00  0.00           C  
ATOM    425  H6    C A  14      15.470 -27.227  -7.209  1.00  0.00           H  
ATOM    426  C2    C A  14      17.201 -25.308  -9.393  1.00  0.00           C  
ATOM    427  O2    C A  14      18.255 -25.343 -10.043  1.00  0.00           O  
ATOM    428  N3    C A  14      16.366 -24.247  -9.455  1.00  0.00           N  
ATOM    429  C4    C A  14      15.239 -24.245  -8.742  1.00  0.00           C  
ATOM    430  N4    C A  14      14.446 -23.178  -8.837  1.00  0.00           N  
ATOM    431  H41   C A  14      13.584 -23.137  -8.314  1.00  0.00           H  
ATOM    432  H42   C A  14      14.712 -22.407  -9.434  1.00  0.00           H  
ATOM    433  C5    C A  14      14.874 -25.336  -7.902  1.00  0.00           C  
ATOM    434  H5    C A  14      13.950 -25.323  -7.325  1.00  0.00           H  
ATOM    435  C2'   C A  14      19.037 -27.278  -7.668  1.00  0.00           C  
ATOM    436  H2'   C A  14      19.261 -26.212  -7.602  1.00  0.00           H  
ATOM    437  O2'   C A  14      20.112 -28.032  -8.196  1.00  0.00           O  
ATOM    438 HO2'   C A  14      20.530 -28.474  -7.457  1.00  0.00           H  
ATOM    439  C3'   C A  14      18.594 -27.821  -6.316  1.00  0.00           C  
ATOM    440  H3'   C A  14      17.988 -27.109  -5.756  1.00  0.00           H  
ATOM    441  O3'   C A  14      19.692 -28.160  -5.473  1.00  0.00           O  
ATOM    442  P     C A  15      20.295 -27.060  -4.465  1.00  0.00           P  
ATOM    443  OP1   C A  15      21.272 -27.753  -3.586  1.00  0.00           O  
ATOM    444  OP2   C A  15      19.170 -26.305  -3.858  1.00  0.00           O  
ATOM    445  O5'   C A  15      21.101 -26.067  -5.416  1.00  0.00           O  
ATOM    446  C5'   C A  15      22.178 -26.538  -6.222  1.00  0.00           C  
ATOM    447  H5'   C A  15      21.842 -27.378  -6.832  1.00  0.00           H  
ATOM    448 H5''   C A  15      22.999 -26.869  -5.587  1.00  0.00           H  
ATOM    449  C4'   C A  15      22.675 -25.436  -7.129  1.00  0.00           C  
ATOM    450  H4'   C A  15      23.605 -25.776  -7.585  1.00  0.00           H  
ATOM    451  O4'   C A  15      21.642 -25.101  -8.096  1.00  0.00           O  
ATOM    452  C1'   C A  15      21.716 -23.719  -8.408  1.00  0.00           C  
ATOM    453  H1'   C A  15      21.859 -23.642  -9.486  1.00  0.00           H  
ATOM    454  N1    C A  15      20.427 -23.091  -8.073  1.00  0.00           N  
ATOM    455  C6    C A  15      19.564 -23.684  -7.193  1.00  0.00           C  
ATOM    456  H6    C A  15      19.838 -24.629  -6.725  1.00  0.00           H  
ATOM    457  C2    C A  15      20.097 -21.872  -8.669  1.00  0.00           C  
ATOM    458  O2    C A  15      20.897 -21.356  -9.462  1.00  0.00           O  
ATOM    459  N3    C A  15      18.917 -21.286  -8.369  1.00  0.00           N  
ATOM    460  C4    C A  15      18.080 -21.875  -7.515  1.00  0.00           C  
ATOM    461  N4    C A  15      16.926 -21.262  -7.254  1.00  0.00           N  
ATOM    462  H41   C A  15      16.263 -21.673  -6.613  1.00  0.00           H  
ATOM    463  H42   C A  15      16.719 -20.378  -7.700  1.00  0.00           H  
ATOM    464  C5    C A  15      18.388 -23.118  -6.891  1.00  0.00           C  
ATOM    465  H5    C A  15      17.695 -23.591  -6.195  1.00  0.00           H  
ATOM    466  C2'   C A  15      22.897 -23.137  -7.628  1.00  0.00           C  
ATOM    467  H2'   C A  15      22.692 -22.124  -7.281  1.00  0.00           H  
ATOM    468  O2'   C A  15      24.056 -23.219  -8.436  1.00  0.00           O  
ATOM    469 HO2'   C A  15      24.718 -23.680  -7.921  1.00  0.00           H  
ATOM    470  C3'   C A  15      22.973 -24.105  -6.455  1.00  0.00           C  
ATOM    471  H3'   C A  15      22.246 -23.878  -5.676  1.00  0.00           H  
ATOM    472  O3'   C A  15      24.250 -24.099  -5.823  1.00  0.00           O  
ATOM    473  P     G A  16      24.567 -23.014  -4.678  1.00  0.00           P  
ATOM    474  OP1   G A  16      25.911 -23.330  -4.133  1.00  0.00           O  
ATOM    475  OP2   G A  16      23.402 -22.944  -3.759  1.00  0.00           O  
ATOM    476  O5'   G A  16      24.665 -21.634  -5.469  1.00  0.00           O  
ATOM    477  C5'   G A  16      25.655 -21.439  -6.477  1.00  0.00           C  
ATOM    478  H5'   G A  16      25.535 -22.189  -7.260  1.00  0.00           H  
ATOM    479 H5''   G A  16      26.649 -21.538  -6.042  1.00  0.00           H  
ATOM    480  C4'   G A  16      25.522 -20.062  -7.086  1.00  0.00           C  
ATOM    481  H4'   G A  16      26.392 -19.896  -7.722  1.00  0.00           H  
ATOM    482  O4'   G A  16      24.260 -19.962  -7.796  1.00  0.00           O  
ATOM    483  C1'   G A  16      23.814 -18.616  -7.775  1.00  0.00           C  
ATOM    484  H1'   G A  16      23.767 -18.280  -8.812  1.00  0.00           H  
ATOM    485  N9    G A  16      22.462 -18.581  -7.228  1.00  0.00           N  
ATOM    486  C4    G A  16      21.573 -17.538  -7.319  1.00  0.00           C  
ATOM    487  N3    G A  16      21.797 -16.358  -7.935  1.00  0.00           N  
ATOM    488  C2    G A  16      20.753 -15.554  -7.855  1.00  0.00           C  
ATOM    489  N2    G A  16      20.805 -14.344  -8.416  1.00  0.00           N  
ATOM    490  H21   G A  16      21.646 -14.058  -8.895  1.00  0.00           H  
ATOM    491  H22   G A  16      20.012 -13.720  -8.361  1.00  0.00           H  
ATOM    492  N1    G A  16      19.581 -15.878  -7.222  1.00  0.00           N  
ATOM    493  H1    G A  16      18.844 -15.189  -7.221  1.00  0.00           H  
ATOM    494  C6    G A  16      19.327 -17.084  -6.579  1.00  0.00           C  
ATOM    495  O6    G A  16      18.234 -17.271  -6.034  1.00  0.00           O  
ATOM    496  C5    G A  16      20.440 -17.961  -6.658  1.00  0.00           C  
ATOM    497  N7    G A  16      20.612 -19.247  -6.160  1.00  0.00           N  
ATOM    498  C8    G A  16      21.823 -19.571  -6.521  1.00  0.00           C  
ATOM    499  H8    G A  16      22.279 -20.520  -6.284  1.00  0.00           H  
ATOM    500  C2'   G A  16      24.821 -17.807  -6.954  1.00  0.00           C  
ATOM    501  H2'   G A  16      24.326 -17.068  -6.322  1.00  0.00           H  
ATOM    502  O2'   G A  16      25.764 -17.228  -7.838  1.00  0.00           O  
ATOM    503 HO2'   G A  16      26.631 -17.457  -7.500  1.00  0.00           H  
ATOM    504  C3'   G A  16      25.462 -18.900  -6.108  1.00  0.00           C  
ATOM    505  H3'   G A  16      24.873 -19.147  -5.225  1.00  0.00           H  
ATOM    506  O3'   G A  16      26.755 -18.533  -5.634  1.00  0.00           O  
ATOM    507  P     A A  17      26.898 -17.707  -4.260  1.00  0.00           P  
ATOM    508  OP1   A A  17      28.346 -17.450  -4.052  1.00  0.00           O  
ATOM    509  OP2   A A  17      26.119 -18.406  -3.207  1.00  0.00           O  
ATOM    510  O5'   A A  17      26.186 -16.315  -4.568  1.00  0.00           O  
ATOM    511  C5'   A A  17      26.712 -15.422  -5.548  1.00  0.00           C  
ATOM    512  H5'   A A  17      26.710 -15.906  -6.525  1.00  0.00           H  
ATOM    513 H5''   A A  17      27.736 -15.153  -5.290  1.00  0.00           H  
ATOM    514  C4'   A A  17      25.876 -14.164  -5.615  1.00  0.00           C  
ATOM    515  H4'   A A  17      26.433 -13.427  -6.194  1.00  0.00           H  
ATOM    516  O4'   A A  17      24.576 -14.478  -6.177  1.00  0.00           O  
ATOM    517  C1'   A A  17      23.606 -13.592  -5.645  1.00  0.00           C  
ATOM    518  H1'   A A  17      23.194 -13.030  -6.484  1.00  0.00           H  
ATOM    519  N9    A A  17      22.525 -14.382  -5.058  1.00  0.00           N  
ATOM    520  C4    A A  17      21.245 -13.946  -4.813  1.00  0.00           C  
ATOM    521  N3    A A  17      20.738 -12.727  -5.064  1.00  0.00           N  
ATOM    522  C2    A A  17      19.462 -12.663  -4.690  1.00  0.00           C  
ATOM    523  H2    A A  17      18.974 -11.703  -4.860  1.00  0.00           H  
ATOM    524  N1    A A  17      18.693 -13.610  -4.136  1.00  0.00           N  
ATOM    525  C6    A A  17      19.233 -14.825  -3.900  1.00  0.00           C  
ATOM    526  N6    A A  17      18.467 -15.767  -3.351  1.00  0.00           N  
ATOM    527  H61   A A  17      18.852 -16.682  -3.167  1.00  0.00           H  
ATOM    528  H62   A A  17      17.503 -15.567  -3.121  1.00  0.00           H  
ATOM    529  C5    A A  17      20.581 -15.020  -4.250  1.00  0.00           C  
ATOM    530  N7    A A  17      21.425 -16.117  -4.144  1.00  0.00           N  
ATOM    531  C8    A A  17      22.562 -15.688  -4.634  1.00  0.00           C  
ATOM    532  H8    A A  17      23.447 -16.303  -4.697  1.00  0.00           H  
ATOM    533  C2'   A A  17      24.309 -12.681  -4.636  1.00  0.00           C  
ATOM    534  H2'   A A  17      23.693 -12.506  -3.753  1.00  0.00           H  
ATOM    535  O2'   A A  17      24.682 -11.483  -5.292  1.00  0.00           O  
ATOM    536 HO2'   A A  17      25.618 -11.362  -5.133  1.00  0.00           H  
ATOM    537  C3'   A A  17      25.535 -13.516  -4.282  1.00  0.00           C  
ATOM    538  H3'   A A  17      25.328 -14.260  -3.514  1.00  0.00           H  
ATOM    539  O3'   A A  17      26.608 -12.719  -3.785  1.00  0.00           O  
ATOM    540  P     A A  18      26.647 -12.311  -2.230  1.00  0.00           P  
ATOM    541  OP1   A A  18      27.845 -11.455  -2.034  1.00  0.00           O  
ATOM    542  OP2   A A  18      26.485 -13.542  -1.416  1.00  0.00           O  
ATOM    543  O5'   A A  18      25.350 -11.404  -2.032  1.00  0.00           O  
ATOM    544  C5'   A A  18      25.215 -10.156  -2.709  1.00  0.00           C  
ATOM    545  H5'   A A  18      25.046 -10.330  -3.773  1.00  0.00           H  
ATOM    546 H5''   A A  18      26.125  -9.570  -2.587  1.00  0.00           H  
ATOM    547  C4'   A A  18      24.052  -9.374  -2.144  1.00  0.00           C  
ATOM    548  H4'   A A  18      24.221  -8.320  -2.367  1.00  0.00           H  
ATOM    549  O4'   A A  18      22.813  -9.889  -2.690  1.00  0.00           O  
ATOM    550  C1'   A A  18      21.761  -9.635  -1.777  1.00  0.00           C  
ATOM    551  H1'   A A  18      21.097  -8.911  -2.253  1.00  0.00           H  
ATOM    552  N9    A A  18      21.006 -10.873  -1.582  1.00  0.00           N  
ATOM    553  C4    A A  18      19.723 -10.967  -1.101  1.00  0.00           C  
ATOM    554  N3    A A  18      18.921  -9.958  -0.721  1.00  0.00           N  
ATOM    555  C2    A A  18      17.746 -10.424  -0.306  1.00  0.00           C  
ATOM    556  H2    A A  18      17.033  -9.667   0.022  1.00  0.00           H  
ATOM    557  N1    A A  18      17.314 -11.690  -0.232  1.00  0.00           N  
ATOM    558  C6    A A  18      18.147 -12.680  -0.622  1.00  0.00           C  
ATOM    559  N6    A A  18      17.716 -13.940  -0.549  1.00  0.00           N  
ATOM    560  H61   A A  18      18.318 -14.699  -0.835  1.00  0.00           H  
ATOM    561  H62   A A  18      16.786 -14.131  -0.200  1.00  0.00           H  
ATOM    562  C5    A A  18      19.424 -12.316  -1.084  1.00  0.00           C  
ATOM    563  N7    A A  18      20.499 -13.063  -1.547  1.00  0.00           N  
ATOM    564  C8    A A  18      21.409 -12.162  -1.829  1.00  0.00           C  
ATOM    565  H8    A A  18      22.385 -12.409  -2.220  1.00  0.00           H  
ATOM    566  C2'   A A  18      22.375  -9.087  -0.485  1.00  0.00           C  
ATOM    567  H2'   A A  18      21.942  -9.561   0.398  1.00  0.00           H  
ATOM    568  O2'   A A  18      22.222  -7.680  -0.479  1.00  0.00           O  
ATOM    569 HO2'   A A  18      23.072  -7.302  -0.243  1.00  0.00           H  
ATOM    570  C3'   A A  18      23.841  -9.481  -0.643  1.00  0.00           C  
ATOM    571  H3'   A A  18      24.048 -10.486  -0.278  1.00  0.00           H  
ATOM    572  O3'   A A  18      24.713  -8.611   0.073  1.00  0.00           O  
ATOM    573  P     U A  19      24.922  -8.813   1.655  1.00  0.00           P  
ATOM    574  OP1   U A  19      25.637  -7.617   2.159  1.00  0.00           O  
ATOM    575  OP2   U A  19      25.497 -10.163   1.884  1.00  0.00           O  
ATOM    576  O5'   U A  19      23.441  -8.795   2.246  1.00  0.00           O  
ATOM    577  C5'   U A  19      23.171  -9.247   3.573  1.00  0.00           C  
ATOM    578  H5'   U A  19      23.878 -10.031   3.848  1.00  0.00           H  
ATOM    579 H5''   U A  19      22.160  -9.648   3.627  1.00  0.00           H  
ATOM    580  C4'   U A  19      23.295  -8.100   4.548  1.00  0.00           C  
ATOM    581  H4'   U A  19      23.948  -7.355   4.092  1.00  0.00           H  
ATOM    582  O4'   U A  19      21.960  -7.601   4.836  1.00  0.00           O  
ATOM    583  C1'   U A  19      21.802  -7.466   6.228  1.00  0.00           C  
ATOM    584  H1'   U A  19      22.090  -6.445   6.486  1.00  0.00           H  
ATOM    585  N1    U A  19      20.377  -7.637   6.552  1.00  0.00           N  
ATOM    586  C6    U A  19      19.786  -8.881   6.552  1.00  0.00           C  
ATOM    587  H6    U A  19      20.391  -9.752   6.300  1.00  0.00           H  
ATOM    588  C2    U A  19      19.647  -6.503   6.858  1.00  0.00           C  
ATOM    589  O2    U A  19      20.132  -5.385   6.866  1.00  0.00           O  
ATOM    590  N3    U A  19      18.327  -6.724   7.153  1.00  0.00           N  
ATOM    591  H3    U A  19      17.773  -5.912   7.377  1.00  0.00           H  
ATOM    592  C4    U A  19      17.674  -7.936   7.175  1.00  0.00           C  
ATOM    593  O4    U A  19      16.479  -7.972   7.468  1.00  0.00           O  
ATOM    594  C5    U A  19      18.494  -9.059   6.847  1.00  0.00           C  
ATOM    595  H5    U A  19      18.066 -10.061   6.839  1.00  0.00           H  
ATOM    596  C2'   U A  19      22.729  -8.501   6.855  1.00  0.00           C  
ATOM    597  H2'   U A  19      22.277  -9.495   6.865  1.00  0.00           H  
ATOM    598  O2'   U A  19      23.095  -8.054   8.147  1.00  0.00           O  
ATOM    599 HO2'   U A  19      23.907  -7.554   8.046  1.00  0.00           H  
ATOM    600  C3'   U A  19      23.919  -8.460   5.898  1.00  0.00           C  
ATOM    601  H3'   U A  19      24.446  -9.412   5.852  1.00  0.00           H  
ATOM    602  O3'   U A  19      24.893  -7.496   6.292  1.00  0.00           O  
ATOM    603  P     G A  20      26.387  -7.579   5.699  1.00  0.00           P  
ATOM    604  OP1   G A  20      26.432  -6.724   4.489  1.00  0.00           O  
ATOM    605  OP2   G A  20      26.771  -9.011   5.598  1.00  0.00           O  
ATOM    606  O5'   G A  20      27.291  -6.901   6.823  1.00  0.00           O  
ATOM    607  C5'   G A  20      26.765  -5.891   7.683  1.00  0.00           C  
ATOM    608  H5'   G A  20      27.181  -6.009   8.685  1.00  0.00           H  
ATOM    609 H5''   G A  20      25.681  -5.982   7.739  1.00  0.00           H  
ATOM    610  C4'   G A  20      27.116  -4.515   7.159  1.00  0.00           C  
ATOM    611  H4'   G A  20      27.762  -4.035   7.894  1.00  0.00           H  
ATOM    612  O4'   G A  20      27.717  -4.631   5.843  1.00  0.00           O  
ATOM    613  C1'   G A  20      27.383  -3.495   5.065  1.00  0.00           C  
ATOM    614  H1'   G A  20      28.321  -3.002   4.808  1.00  0.00           H  
ATOM    615  N9    G A  20      26.767  -3.956   3.824  1.00  0.00           N  
ATOM    616  C4    G A  20      25.442  -4.271   3.628  1.00  0.00           C  
ATOM    617  N3    G A  20      24.465  -4.205   4.556  1.00  0.00           N  
ATOM    618  C2    G A  20      23.295  -4.576   4.068  1.00  0.00           C  
ATOM    619  N2    G A  20      22.216  -4.566   4.854  1.00  0.00           N  
ATOM    620  H21   G A  20      22.310  -4.273   5.816  1.00  0.00           H  
ATOM    621  H22   G A  20      21.319  -4.856   4.496  1.00  0.00           H  
ATOM    622  N1    G A  20      23.097  -4.982   2.774  1.00  0.00           N  
ATOM    623  H1    G A  20      22.163  -5.251   2.503  1.00  0.00           H  
ATOM    624  C6    G A  20      24.085  -5.056   1.800  1.00  0.00           C  
ATOM    625  O6    G A  20      23.796  -5.432   0.658  1.00  0.00           O  
ATOM    626  C5    G A  20      25.350  -4.659   2.308  1.00  0.00           C  
ATOM    627  N7    G A  20      26.589  -4.586   1.685  1.00  0.00           N  
ATOM    628  C8    G A  20      27.394  -4.165   2.621  1.00  0.00           C  
ATOM    629  H8    G A  20      28.450  -3.999   2.466  1.00  0.00           H  
ATOM    630  C2'   G A  20      26.480  -2.594   5.911  1.00  0.00           C  
ATOM    631  H2'   G A  20      25.670  -2.166   5.319  1.00  0.00           H  
ATOM    632  O2'   G A  20      27.285  -1.609   6.531  1.00  0.00           O  
ATOM    633 HO2'   G A  20      26.816  -1.316   7.313  1.00  0.00           H  
ATOM    634  C3'   G A  20      25.934  -3.584   6.935  1.00  0.00           C  
ATOM    635  H3'   G A  20      25.060  -4.123   6.571  1.00  0.00           H  
ATOM    636  O3'   G A  20      25.532  -2.945   8.144  1.00  0.00           O  
ATOM    637  P     A A  21      23.968  -2.813   8.497  1.00  0.00           P  
ATOM    638  OP1   A A  21      23.649  -3.870   9.490  1.00  0.00           O  
ATOM    639  OP2   A A  21      23.197  -2.741   7.229  1.00  0.00           O  
ATOM    640  O5'   A A  21      23.854  -1.401   9.228  1.00  0.00           O  
ATOM    641  C5'   A A  21      24.852  -0.966  10.152  1.00  0.00           C  
ATOM    642  H5'   A A  21      25.650  -1.707  10.210  1.00  0.00           H  
ATOM    643 H5''   A A  21      24.411  -0.842  11.140  1.00  0.00           H  
ATOM    644  C4'   A A  21      25.434   0.355   9.706  1.00  0.00           C  
ATOM    645  H4'   A A  21      26.072   0.725  10.509  1.00  0.00           H  
ATOM    646  O4'   A A  21      26.134   0.156   8.451  1.00  0.00           O  
ATOM    647  C1'   A A  21      25.965   1.290   7.621  1.00  0.00           C  
ATOM    648  H1'   A A  21      26.963   1.661   7.388  1.00  0.00           H  
ATOM    649  N9    A A  21      25.347   0.853   6.370  1.00  0.00           N  
ATOM    650  C4    A A  21      25.998   0.632   5.180  1.00  0.00           C  
ATOM    651  N3    A A  21      27.312   0.772   4.931  1.00  0.00           N  
ATOM    652  C2    A A  21      27.584   0.467   3.665  1.00  0.00           C  
ATOM    653  H2    A A  21      28.633   0.553   3.379  1.00  0.00           H  
ATOM    654  N1    A A  21      26.755   0.069   2.691  1.00  0.00           N  
ATOM    655  C6    A A  21      25.441  -0.061   2.975  1.00  0.00           C  
ATOM    656  N6    A A  21      24.617  -0.457   2.005  1.00  0.00           N  
ATOM    657  H61   A A  21      23.631  -0.561   2.195  1.00  0.00           H  
ATOM    658  H62   A A  21      24.985  -0.656   1.087  1.00  0.00           H  
ATOM    659  C5    A A  21      25.023   0.232   4.285  1.00  0.00           C  
ATOM    660  N7    A A  21      23.777   0.202   4.897  1.00  0.00           N  
ATOM    661  C8    A A  21      24.024   0.577   6.129  1.00  0.00           C  
ATOM    662  H8    A A  21      23.256   0.662   6.884  1.00  0.00           H  
ATOM    663  C2'   A A  21      25.138   2.322   8.390  1.00  0.00           C  
ATOM    664  H2'   A A  21      24.420   2.827   7.740  1.00  0.00           H  
ATOM    665  O2'   A A  21      26.023   3.224   9.028  1.00  0.00           O  
ATOM    666 HO2'   A A  21      25.865   3.145   9.970  1.00  0.00           H  
ATOM    667  C3'   A A  21      24.416   1.447   9.411  1.00  0.00           C  
ATOM    668  H3'   A A  21      23.484   1.035   9.026  1.00  0.00           H  
ATOM    669  O3'   A A  21      24.074   2.170  10.591  1.00  0.00           O  
ATOM    670  P     U A  22      22.573   2.716  10.792  1.00  0.00           P  
ATOM    671  OP1   U A  22      22.076   2.162  12.076  1.00  0.00           O  
ATOM    672  OP2   U A  22      21.806   2.473   9.543  1.00  0.00           O  
ATOM    673  O5'   U A  22      22.757   4.290  10.973  1.00  0.00           O  
ATOM    674  C5'   U A  22      23.675   5.026  10.163  1.00  0.00           C  
ATOM    675  H5'   U A  22      24.314   4.337   9.609  1.00  0.00           H  
ATOM    676 H5''   U A  22      24.299   5.656  10.795  1.00  0.00           H  
ATOM    677  C4'   U A  22      22.924   5.901   9.188  1.00  0.00           C  
ATOM    678  H4'   U A  22      22.290   6.573   9.767  1.00  0.00           H  
ATOM    679  O4'   U A  22      23.884   6.592   8.341  1.00  0.00           O  
ATOM    680  C1'   U A  22      23.431   6.590   6.999  1.00  0.00           C  
ATOM    681  H1'   U A  22      23.507   7.616   6.636  1.00  0.00           H  
ATOM    682  N1    U A  22      24.342   5.755   6.201  1.00  0.00           N  
ATOM    683  C6    U A  22      25.449   5.164   6.768  1.00  0.00           C  
ATOM    684  H6    U A  22      25.647   5.326   7.828  1.00  0.00           H  
ATOM    685  C2    U A  22      24.051   5.581   4.860  1.00  0.00           C  
ATOM    686  O2    U A  22      23.084   6.088   4.320  1.00  0.00           O  
ATOM    687  N3    U A  22      24.934   4.790   4.173  1.00  0.00           N  
ATOM    688  H3    U A  22      24.741   4.647   3.194  1.00  0.00           H  
ATOM    689  C4    U A  22      26.055   4.170   4.675  1.00  0.00           C  
ATOM    690  O4    U A  22      26.754   3.489   3.925  1.00  0.00           O  
ATOM    691  C5    U A  22      26.289   4.399   6.065  1.00  0.00           C  
ATOM    692  H5    U A  22      27.154   3.949   6.553  1.00  0.00           H  
ATOM    693  C2'   U A  22      21.987   6.090   7.012  1.00  0.00           C  
ATOM    694  H2'   U A  22      21.744   5.536   6.102  1.00  0.00           H  
ATOM    695  O2'   U A  22      21.125   7.192   7.229  1.00  0.00           O  
ATOM    696 HO2'   U A  22      20.412   6.884   7.791  1.00  0.00           H  
ATOM    697  C3'   U A  22      22.011   5.161   8.218  1.00  0.00           C  
ATOM    698  H3'   U A  22      22.399   4.172   7.976  1.00  0.00           H  
ATOM    699  O3'   U A  22      20.718   4.954   8.777  1.00  0.00           O  
ATOM    700  P     A A  23      19.608   4.139   7.945  1.00  0.00           P  
ATOM    701  OP1   A A  23      18.852   3.308   8.916  1.00  0.00           O  
ATOM    702  OP2   A A  23      20.268   3.492   6.781  1.00  0.00           O  
ATOM    703  O5'   A A  23      18.632   5.277   7.404  1.00  0.00           O  
ATOM    704  C5'   A A  23      18.046   5.192   6.106  1.00  0.00           C  
ATOM    705  H5'   A A  23      18.785   4.831   5.390  1.00  0.00           H  
ATOM    706 H5''   A A  23      17.702   6.177   5.792  1.00  0.00           H  
ATOM    707  C4'   A A  23      16.868   4.246   6.128  1.00  0.00           C  
ATOM    708  H4'   A A  23      16.940   3.657   7.042  1.00  0.00           H  
ATOM    709  O4'   A A  23      15.649   5.032   6.033  1.00  0.00           O  
ATOM    710  C1'   A A  23      15.012   4.786   4.795  1.00  0.00           C  
ATOM    711  H1'   A A  23      14.107   4.219   5.011  1.00  0.00           H  
ATOM    712  N9    A A  23      14.610   6.071   4.223  1.00  0.00           N  
ATOM    713  C4    A A  23      15.416   7.167   4.024  1.00  0.00           C  
ATOM    714  N3    A A  23      16.725   7.279   4.306  1.00  0.00           N  
ATOM    715  C2    A A  23      17.174   8.489   3.979  1.00  0.00           C  
ATOM    716  H2    A A  23      18.232   8.664   4.177  1.00  0.00           H  
ATOM    717  N1    A A  23      16.512   9.521   3.441  1.00  0.00           N  
ATOM    718  C6    A A  23      15.198   9.375   3.170  1.00  0.00           C  
ATOM    719  N6    A A  23      14.540  10.405   2.636  1.00  0.00           N  
ATOM    720  H61   A A  23      13.556  10.319   2.426  1.00  0.00           H  
ATOM    721  H62   A A  23      15.029  11.267   2.447  1.00  0.00           H  
ATOM    722  C5    A A  23      14.601   8.138   3.471  1.00  0.00           C  
ATOM    723  N7    A A  23      13.305   7.664   3.321  1.00  0.00           N  
ATOM    724  C8    A A  23      13.364   6.437   3.780  1.00  0.00           C  
ATOM    725  H8    A A  23      12.510   5.776   3.807  1.00  0.00           H  
ATOM    726  C2'   A A  23      15.986   3.998   3.921  1.00  0.00           C  
ATOM    727  H2'   A A  23      16.621   4.661   3.330  1.00  0.00           H  
ATOM    728  O2'   A A  23      15.249   3.094   3.120  1.00  0.00           O  
ATOM    729 HO2'   A A  23      15.121   2.303   3.644  1.00  0.00           H  
ATOM    730  C3'   A A  23      16.812   3.257   4.968  1.00  0.00           C  
ATOM    731  H3'   A A  23      17.815   3.033   4.604  1.00  0.00           H  
ATOM    732  O3'   A A  23      16.252   1.988   5.337  1.00  0.00           O  
ATOM    733  P     U A  24      14.892   1.903   6.203  1.00  0.00           P  
ATOM    734  OP1   U A  24      14.972   2.838   7.353  1.00  0.00           O  
ATOM    735  OP2   U A  24      14.631   0.464   6.454  1.00  0.00           O  
ATOM    736  O5'   U A  24      13.758   2.426   5.213  1.00  0.00           O  
ATOM    737  C5'   U A  24      12.411   2.590   5.659  1.00  0.00           C  
ATOM    738  H5'   U A  24      12.152   3.649   5.667  1.00  0.00           H  
ATOM    739 H5''   U A  24      12.303   2.192   6.668  1.00  0.00           H  
ATOM    740  C4'   U A  24      11.462   1.854   4.740  1.00  0.00           C  
ATOM    741  H4'   U A  24      10.579   1.586   5.320  1.00  0.00           H  
ATOM    742  O4'   U A  24      11.172   2.692   3.595  1.00  0.00           O  
ATOM    743  C1'   U A  24      10.913   1.878   2.467  1.00  0.00           C  
ATOM    744  H1'   U A  24       9.874   2.052   2.186  1.00  0.00           H  
ATOM    745  N1    U A  24      11.761   2.344   1.360  1.00  0.00           N  
ATOM    746  C6    U A  24      13.132   2.242   1.419  1.00  0.00           C  
ATOM    747  H6    U A  24      13.590   1.807   2.307  1.00  0.00           H  
ATOM    748  C2    U A  24      11.134   2.891   0.255  1.00  0.00           C  
ATOM    749  O2    U A  24       9.924   2.999   0.164  1.00  0.00           O  
ATOM    750  N3    U A  24      11.978   3.308  -0.742  1.00  0.00           N  
ATOM    751  H3    U A  24      11.544   3.715  -1.556  1.00  0.00           H  
ATOM    752  C4    U A  24      13.352   3.235  -0.750  1.00  0.00           C  
ATOM    753  O4    U A  24      13.973   3.649  -1.728  1.00  0.00           O  
ATOM    754  C5    U A  24      13.923   2.658   0.426  1.00  0.00           C  
ATOM    755  H5    U A  24      15.005   2.556   0.512  1.00  0.00           H  
ATOM    756  C2'   U A  24      11.158   0.418   2.863  1.00  0.00           C  
ATOM    757  H2'   U A  24      11.715  -0.119   2.093  1.00  0.00           H  
ATOM    758  O2'   U A  24       9.909  -0.183   3.151  1.00  0.00           O  
ATOM    759 HO2'   U A  24      10.050  -0.796   3.873  1.00  0.00           H  
ATOM    760  C3'   U A  24      12.000   0.570   4.128  1.00  0.00           C  
ATOM    761  H3'   U A  24      13.066   0.641   3.917  1.00  0.00           H  
ATOM    762  O3'   U A  24      11.846  -0.533   5.018  1.00  0.00           O  
ATOM    763  P     G A  25      12.750  -1.850   4.828  1.00  0.00           P  
ATOM    764  OP1   G A  25      13.408  -2.132   6.129  1.00  0.00           O  
ATOM    765  OP2   G A  25      13.581  -1.686   3.606  1.00  0.00           O  
ATOM    766  O5'   G A  25      11.690  -3.008   4.555  1.00  0.00           O  
ATOM    767  C5'   G A  25      10.618  -3.252   5.464  1.00  0.00           C  
ATOM    768  H5'   G A  25       9.984  -2.367   5.531  1.00  0.00           H  
ATOM    769 H5''   G A  25      11.015  -3.478   6.453  1.00  0.00           H  
ATOM    770  C4'   G A  25       9.788  -4.423   4.989  1.00  0.00           C  
ATOM    771  H4'   G A  25       9.073  -4.663   5.778  1.00  0.00           H  
ATOM    772  O4'   G A  25       9.163  -4.070   3.726  1.00  0.00           O  
ATOM    773  C1'   G A  25       9.187  -5.183   2.851  1.00  0.00           C  
ATOM    774  H1'   G A  25       8.165  -5.333   2.500  1.00  0.00           H  
ATOM    775  N9    G A  25      10.014  -4.842   1.697  1.00  0.00           N  
ATOM    776  C4    G A  25       9.778  -5.192   0.389  1.00  0.00           C  
ATOM    777  N3    G A  25       8.732  -5.916  -0.062  1.00  0.00           N  
ATOM    778  C2    G A  25       8.781  -6.089  -1.370  1.00  0.00           C  
ATOM    779  N2    G A  25       7.818  -6.784  -1.982  1.00  0.00           N  
ATOM    780  H21   G A  25       7.062  -7.170  -1.436  1.00  0.00           H  
ATOM    781  H22   G A  25       7.846  -6.929  -2.980  1.00  0.00           H  
ATOM    782  N1    G A  25       9.774  -5.595  -2.174  1.00  0.00           N  
ATOM    783  H1    G A  25       9.720  -5.787  -3.162  1.00  0.00           H  
ATOM    784  C6    G A  25      10.860  -4.846  -1.735  1.00  0.00           C  
ATOM    785  O6    G A  25      11.699  -4.445  -2.549  1.00  0.00           O  
ATOM    786  C5    G A  25      10.823  -4.650  -0.329  1.00  0.00           C  
ATOM    787  N7    G A  25      11.698  -3.971   0.510  1.00  0.00           N  
ATOM    788  C8    G A  25      11.178  -4.113   1.698  1.00  0.00           C  
ATOM    789  H8    G A  25      11.618  -3.698   2.593  1.00  0.00           H  
ATOM    790  C2'   G A  25       9.704  -6.384   3.642  1.00  0.00           C  
ATOM    791  H2'   G A  25      10.310  -7.046   3.019  1.00  0.00           H  
ATOM    792  O2'   G A  25       8.602  -7.047   4.233  1.00  0.00           O  
ATOM    793 HO2'   G A  25       8.919  -7.431   5.051  1.00  0.00           H  
ATOM    794  C3'   G A  25      10.567  -5.699   4.696  1.00  0.00           C  
ATOM    795  H3'   G A  25      11.572  -5.484   4.338  1.00  0.00           H  
ATOM    796  O3'   G A  25      10.721  -6.499   5.867  1.00  0.00           O  
ATOM    797  P     G A  26      12.193  -6.829   6.429  1.00  0.00           P  
ATOM    798  OP1   G A  26      12.264  -6.271   7.803  1.00  0.00           O  
ATOM    799  OP2   G A  26      13.209  -6.426   5.422  1.00  0.00           O  
ATOM    800  O5'   G A  26      12.208  -8.418   6.547  1.00  0.00           O  
ATOM    801  C5'   G A  26      12.164  -9.243   5.383  1.00  0.00           C  
ATOM    802  H5'   G A  26      12.807  -8.822   4.609  1.00  0.00           H  
ATOM    803 H5''   G A  26      11.144  -9.295   5.005  1.00  0.00           H  
ATOM    804  C4'   G A  26      12.637 -10.642   5.713  1.00  0.00           C  
ATOM    805  H4'   G A  26      11.778 -11.307   5.625  1.00  0.00           H  
ATOM    806  O4'   G A  26      13.729 -10.980   4.818  1.00  0.00           O  
ATOM    807  C1'   G A  26      14.954 -10.967   5.527  1.00  0.00           C  
ATOM    808  H1'   G A  26      15.336 -11.988   5.522  1.00  0.00           H  
ATOM    809  N9    G A  26      15.898 -10.132   4.790  1.00  0.00           N  
ATOM    810  C4    G A  26      17.122 -10.518   4.298  1.00  0.00           C  
ATOM    811  N3    G A  26      17.671 -11.747   4.409  1.00  0.00           N  
ATOM    812  C2    G A  26      18.859 -11.809   3.834  1.00  0.00           C  
ATOM    813  N2    G A  26      19.545 -12.956   3.850  1.00  0.00           N  
ATOM    814  H21   G A  26      19.142 -13.762   4.305  1.00  0.00           H  
ATOM    815  H22   G A  26      20.453 -13.019   3.413  1.00  0.00           H  
ATOM    816  N1    G A  26      19.464 -10.754   3.201  1.00  0.00           N  
ATOM    817  H1    G A  26      20.374 -10.903   2.793  1.00  0.00           H  
ATOM    818  C6    G A  26      18.919  -9.482   3.075  1.00  0.00           C  
ATOM    819  O6    G A  26      19.552  -8.600   2.484  1.00  0.00           O  
ATOM    820  C5    G A  26      17.641  -9.396   3.686  1.00  0.00           C  
ATOM    821  N7    G A  26      16.762  -8.327   3.791  1.00  0.00           N  
ATOM    822  C8    G A  26      15.745  -8.810   4.451  1.00  0.00           C  
ATOM    823  H8    G A  26      14.872  -8.227   4.707  1.00  0.00           H  
ATOM    824  C2'   G A  26      14.673 -10.467   6.945  1.00  0.00           C  
ATOM    825  H2'   G A  26      14.815  -9.388   7.024  1.00  0.00           H  
ATOM    826  O2'   G A  26      15.486 -11.192   7.848  1.00  0.00           O  
ATOM    827 HO2'   G A  26      14.893 -11.722   8.382  1.00  0.00           H  
ATOM    828  C3'   G A  26      13.200 -10.829   7.118  1.00  0.00           C  
ATOM    829  H3'   G A  26      12.702 -10.168   7.827  1.00  0.00           H  
ATOM    830  O3'   G A  26      13.035 -12.153   7.647  1.00  0.00           O  
ATOM    831  P     U A  27      12.658 -13.388   6.679  1.00  0.00           P  
ATOM    832  OP1   U A  27      12.353 -14.537   7.569  1.00  0.00           O  
ATOM    833  OP2   U A  27      13.705 -13.532   5.636  1.00  0.00           O  
ATOM    834  O5'   U A  27      11.297 -12.941   5.979  1.00  0.00           O  
ATOM    835  C5'   U A  27      10.893 -13.501   4.729  1.00  0.00           C  
ATOM    836  H5'   U A  27      11.771 -13.824   4.169  1.00  0.00           H  
ATOM    837 H5''   U A  27      10.359 -12.751   4.147  1.00  0.00           H  
ATOM    838  C4'   U A  27       9.981 -14.688   4.954  1.00  0.00           C  
ATOM    839  H4'   U A  27      10.506 -15.576   4.601  1.00  0.00           H  
ATOM    840  O4'   U A  27       9.620 -14.746   6.362  1.00  0.00           O  
ATOM    841  C1'   U A  27       8.231 -14.978   6.495  1.00  0.00           C  
ATOM    842  H1'   U A  27       8.110 -15.769   7.236  1.00  0.00           H  
ATOM    843  N1    U A  27       7.610 -13.757   7.029  1.00  0.00           N  
ATOM    844  C6    U A  27       8.025 -12.508   6.623  1.00  0.00           C  
ATOM    845  H6    U A  27       8.830 -12.433   5.893  1.00  0.00           H  
ATOM    846  C2    U A  27       6.592 -13.904   7.954  1.00  0.00           C  
ATOM    847  O2    U A  27       6.196 -14.989   8.337  1.00  0.00           O  
ATOM    848  N3    U A  27       6.055 -12.730   8.414  1.00  0.00           N  
ATOM    849  H3    U A  27       5.315 -12.812   9.094  1.00  0.00           H  
ATOM    850  C4    U A  27       6.420 -11.453   8.053  1.00  0.00           C  
ATOM    851  O4    U A  27       5.835 -10.493   8.555  1.00  0.00           O  
ATOM    852  C5    U A  27       7.476 -11.385   7.094  1.00  0.00           C  
ATOM    853  H5    U A  27       7.834 -10.416   6.745  1.00  0.00           H  
ATOM    854  C2'   U A  27       7.707 -15.393   5.122  1.00  0.00           C  
ATOM    855  H2'   U A  27       6.677 -15.065   4.968  1.00  0.00           H  
ATOM    856  O2'   U A  27       7.864 -16.792   4.978  1.00  0.00           O  
ATOM    857 HO2'   U A  27       8.408 -16.930   4.202  1.00  0.00           H  
ATOM    858  C3'   U A  27       8.656 -14.635   4.200  1.00  0.00           C  
ATOM    859  H3'   U A  27       8.334 -13.610   4.020  1.00  0.00           H  
ATOM    860  O3'   U A  27       8.763 -15.247   2.918  1.00  0.00           O  
ATOM    861  P     U A  28       9.034 -14.341   1.615  1.00  0.00           P  
ATOM    862  OP1   U A  28       7.741 -14.202   0.897  1.00  0.00           O  
ATOM    863  OP2   U A  28      10.211 -14.902   0.904  1.00  0.00           O  
ATOM    864  O5'   U A  28       9.447 -12.918   2.204  1.00  0.00           O  
ATOM    865  C5'   U A  28       8.561 -11.800   2.133  1.00  0.00           C  
ATOM    866  H5'   U A  28       7.986 -11.728   3.057  1.00  0.00           H  
ATOM    867 H5''   U A  28       7.873 -11.924   1.298  1.00  0.00           H  
ATOM    868  C4'   U A  28       9.346 -10.523   1.935  1.00  0.00           C  
ATOM    869  H4'   U A  28       8.706  -9.693   2.237  1.00  0.00           H  
ATOM    870  O4'   U A  28      10.588 -10.604   2.688  1.00  0.00           O  
ATOM    871  C1'   U A  28      11.648 -10.050   1.926  1.00  0.00           C  
ATOM    872  H1'   U A  28      12.161  -9.332   2.566  1.00  0.00           H  
ATOM    873  N1    U A  28      12.596 -11.124   1.593  1.00  0.00           N  
ATOM    874  C6    U A  28      12.250 -12.450   1.723  1.00  0.00           C  
ATOM    875  H6    U A  28      11.254 -12.699   2.092  1.00  0.00           H  
ATOM    876  C2    U A  28      13.849 -10.758   1.138  1.00  0.00           C  
ATOM    877  O2    U A  28      14.197  -9.598   1.013  1.00  0.00           O  
ATOM    878  N3    U A  28      14.683 -11.803   0.833  1.00  0.00           N  
ATOM    879  H3    U A  28      15.604 -11.560   0.501  1.00  0.00           H  
ATOM    880  C4    U A  28      14.401 -13.145   0.934  1.00  0.00           C  
ATOM    881  O4    U A  28      15.254 -13.968   0.602  1.00  0.00           O  
ATOM    882  C5    U A  28      13.090 -13.442   1.416  1.00  0.00           C  
ATOM    883  H5    U A  28      12.774 -14.479   1.532  1.00  0.00           H  
ATOM    884  C2'   U A  28      11.024  -9.385   0.700  1.00  0.00           C  
ATOM    885  H2'   U A  28      11.680  -9.450  -0.172  1.00  0.00           H  
ATOM    886  O2'   U A  28      10.682  -8.052   1.030  1.00  0.00           O  
ATOM    887 HO2'   U A  28       9.731  -7.973   0.944  1.00  0.00           H  
ATOM    888  C3'   U A  28       9.782 -10.245   0.503  1.00  0.00           C  
ATOM    889  H3'   U A  28       9.993 -11.166  -0.038  1.00  0.00           H  
ATOM    890  O3'   U A  28       8.764  -9.574  -0.235  1.00  0.00           O  
ATOM    891  P     U A  29       8.375 -10.087  -1.708  1.00  0.00           P  
ATOM    892  OP1   U A  29       7.144  -9.361  -2.115  1.00  0.00           O  
ATOM    893  OP2   U A  29       8.383 -11.572  -1.709  1.00  0.00           O  
ATOM    894  O5'   U A  29       9.573  -9.570  -2.625  1.00  0.00           O  
ATOM    895  C5'   U A  29      10.468 -10.486  -3.255  1.00  0.00           C  
ATOM    896  H5'   U A  29       9.964 -10.982  -4.085  1.00  0.00           H  
ATOM    897 H5''   U A  29      10.792 -11.239  -2.537  1.00  0.00           H  
ATOM    898  C4'   U A  29      11.681  -9.752  -3.776  1.00  0.00           C  
ATOM    899  H4'   U A  29      11.390  -8.716  -3.954  1.00  0.00           H  
ATOM    900  O4'   U A  29      12.767  -9.895  -2.818  1.00  0.00           O  
ATOM    901  C1'   U A  29      13.992 -10.086  -3.507  1.00  0.00           C  
ATOM    902  H1'   U A  29      14.705  -9.368  -3.100  1.00  0.00           H  
ATOM    903  N1    U A  29      14.487 -11.439  -3.215  1.00  0.00           N  
ATOM    904  C6    U A  29      13.690 -12.373  -2.591  1.00  0.00           C  
ATOM    905  H6    U A  29      12.678 -12.092  -2.301  1.00  0.00           H  
ATOM    906  C2    U A  29      15.781 -11.747  -3.593  1.00  0.00           C  
ATOM    907  O2    U A  29      16.519 -10.949  -4.141  1.00  0.00           O  
ATOM    908  N3    U A  29      16.180 -13.026  -3.306  1.00  0.00           N  
ATOM    909  H3    U A  29      17.122 -13.270  -3.575  1.00  0.00           H  
ATOM    910  C4    U A  29      15.438 -14.008  -2.693  1.00  0.00           C  
ATOM    911  O4    U A  29      15.935 -15.120  -2.519  1.00  0.00           O  
ATOM    912  C5    U A  29      14.115 -13.612  -2.327  1.00  0.00           C  
ATOM    913  H5    U A  29      13.451 -14.322  -1.832  1.00  0.00           H  
ATOM    914  C2'   U A  29      13.714  -9.846  -4.990  1.00  0.00           C  
ATOM    915  H2'   U A  29      14.345 -10.472  -5.624  1.00  0.00           H  
ATOM    916  O2'   U A  29      13.858  -8.465  -5.263  1.00  0.00           O  
ATOM    917 HO2'   U A  29      13.292  -8.268  -6.010  1.00  0.00           H  
ATOM    918  C3'   U A  29      12.258 -10.281  -5.082  1.00  0.00           C  
ATOM    919  H3'   U A  29      12.148 -11.362  -5.161  1.00  0.00           H  
ATOM    920  O3'   U A  29      11.595  -9.731  -6.217  1.00  0.00           O  
ATOM    921  P     C A  30      11.569 -10.550  -7.602  1.00  0.00           P  
ATOM    922  OP1   C A  30      10.709  -9.794  -8.547  1.00  0.00           O  
ATOM    923  OP2   C A  30      11.257 -11.971  -7.303  1.00  0.00           O  
ATOM    924  O5'   C A  30      13.073 -10.474  -8.123  1.00  0.00           O  
ATOM    925  C5'   C A  30      13.624  -9.248  -8.600  1.00  0.00           C  
ATOM    926  H5'   C A  30      13.593  -8.498  -7.809  1.00  0.00           H  
ATOM    927 H5''   C A  30      13.046  -8.889  -9.451  1.00  0.00           H  
ATOM    928  C4'   C A  30      15.058  -9.452  -9.034  1.00  0.00           C  
ATOM    929  H4'   C A  30      15.403  -8.521  -9.483  1.00  0.00           H  
ATOM    930  O4'   C A  30      15.849  -9.874  -7.889  1.00  0.00           O  
ATOM    931  C1'   C A  30      16.815 -10.829  -8.302  1.00  0.00           C  
ATOM    932  H1'   C A  30      17.785 -10.475  -7.953  1.00  0.00           H  
ATOM    933  N1    C A  30      16.525 -12.107  -7.631  1.00  0.00           N  
ATOM    934  C6    C A  30      15.277 -12.375  -7.142  1.00  0.00           C  
ATOM    935  H6    C A  30      14.486 -11.633  -7.252  1.00  0.00           H  
ATOM    936  C2    C A  30      17.548 -13.051  -7.504  1.00  0.00           C  
ATOM    937  O2    C A  30      18.672 -12.783  -7.953  1.00  0.00           O  
ATOM    938  N3    C A  30      17.289 -14.229  -6.896  1.00  0.00           N  
ATOM    939  C4    C A  30      16.068 -14.480  -6.421  1.00  0.00           C  
ATOM    940  N4    C A  30      15.860 -15.654  -5.829  1.00  0.00           N  
ATOM    941  H41   C A  30      14.951 -15.884  -5.456  1.00  0.00           H  
ATOM    942  H42   C A  30      16.616 -16.321  -5.760  1.00  0.00           H  
ATOM    943  C5    C A  30      15.006 -13.536  -6.533  1.00  0.00           C  
ATOM    944  H5    C A  30      14.013 -13.751  -6.140  1.00  0.00           H  
ATOM    945  C2'   C A  30      16.744 -10.911  -9.826  1.00  0.00           C  
ATOM    946  H2'   C A  30      16.958 -11.919 -10.187  1.00  0.00           H  
ATOM    947  O2'   C A  30      17.611  -9.935 -10.375  1.00  0.00           O  
ATOM    948 HO2'   C A  30      17.166  -9.572 -11.141  1.00  0.00           H  
ATOM    949  C3'   C A  30      15.285 -10.550 -10.064  1.00  0.00           C  
ATOM    950  H3'   C A  30      14.614 -11.394  -9.905  1.00  0.00           H  
ATOM    951  O3'   C A  30      15.043 -10.095 -11.392  1.00  0.00           O  
ATOM    952  P     G A  31      14.694 -11.158 -12.548  1.00  0.00           P  
ATOM    953  OP1   G A  31      14.488 -10.391 -13.803  1.00  0.00           O  
ATOM    954  OP2   G A  31      13.620 -12.056 -12.052  1.00  0.00           O  
ATOM    955  O5'   G A  31      16.031 -12.013 -12.702  1.00  0.00           O  
ATOM    956  C5'   G A  31      17.225 -11.419 -13.206  1.00  0.00           C  
ATOM    957  H5'   G A  31      17.463 -10.524 -12.629  1.00  0.00           H  
ATOM    958 H5''   G A  31      17.086 -11.140 -14.250  1.00  0.00           H  
ATOM    959  C4'   G A  31      18.378 -12.392 -13.109  1.00  0.00           C  
ATOM    960  H4'   G A  31      19.262 -11.901 -13.514  1.00  0.00           H  
ATOM    961  O4'   G A  31      18.539 -12.831 -11.736  1.00  0.00           O  
ATOM    962  C1'   G A  31      19.144 -14.114 -11.726  1.00  0.00           C  
ATOM    963  H1'   G A  31      20.124 -14.000 -11.262  1.00  0.00           H  
ATOM    964  N9    G A  31      18.348 -15.002 -10.884  1.00  0.00           N  
ATOM    965  C4    G A  31      18.706 -16.260 -10.466  1.00  0.00           C  
ATOM    966  N3    G A  31      19.862 -16.893 -10.759  1.00  0.00           N  
ATOM    967  C2    G A  31      19.918 -18.094 -10.214  1.00  0.00           C  
ATOM    968  N2    G A  31      20.997 -18.856 -10.406  1.00  0.00           N  
ATOM    969  H21   G A  31      21.758 -18.502 -10.967  1.00  0.00           H  
ATOM    970  H22   G A  31      21.054 -19.779  -9.998  1.00  0.00           H  
ATOM    971  N1    G A  31      18.923 -18.636  -9.443  1.00  0.00           N  
ATOM    972  H1    G A  31      19.069 -19.563  -9.074  1.00  0.00           H  
ATOM    973  C6    G A  31      17.724 -18.005  -9.127  1.00  0.00           C  
ATOM    974  O6    G A  31      16.891 -18.586  -8.422  1.00  0.00           O  
ATOM    975  C5    G A  31      17.648 -16.710  -9.706  1.00  0.00           C  
ATOM    976  N7    G A  31      16.643 -15.752  -9.645  1.00  0.00           N  
ATOM    977  C8    G A  31      17.102 -14.760 -10.358  1.00  0.00           C  
ATOM    978  H8    G A  31      16.556 -13.843 -10.520  1.00  0.00           H  
ATOM    979  C2'   G A  31      19.248 -14.590 -13.178  1.00  0.00           C  
ATOM    980  H2'   G A  31      18.979 -15.644 -13.278  1.00  0.00           H  
ATOM    981  O2'   G A  31      20.553 -14.310 -13.651  1.00  0.00           O  
ATOM    982 HO2'   G A  31      20.446 -13.853 -14.486  1.00  0.00           H  
ATOM    983  C3'   G A  31      18.215 -13.702 -13.862  1.00  0.00           C  
ATOM    984  H3'   G A  31      17.201 -14.094 -13.774  1.00  0.00           H  
ATOM    985  O3'   G A  31      18.463 -13.552 -15.257  1.00  0.00           O  
ATOM    986  P     G A  32      17.899 -14.649 -16.291  1.00  0.00           P  
ATOM    987  OP1   G A  32      18.328 -14.229 -17.650  1.00  0.00           O  
ATOM    988  OP2   G A  32      16.457 -14.863 -16.011  1.00  0.00           O  
ATOM    989  O5'   G A  32      18.688 -15.982 -15.913  1.00  0.00           O  
ATOM    990  C5'   G A  32      20.097 -16.080 -16.113  1.00  0.00           C  
ATOM    991  H5'   G A  32      20.607 -15.331 -15.506  1.00  0.00           H  
ATOM    992 H5''   G A  32      20.334 -15.906 -17.161  1.00  0.00           H  
ATOM    993  C4'   G A  32      20.591 -17.455 -15.722  1.00  0.00           C  
ATOM    994  H4'   G A  32      21.630 -17.536 -16.040  1.00  0.00           H  
ATOM    995  O4'   G A  32      20.405 -17.662 -14.299  1.00  0.00           O  
ATOM    996  C1'   G A  32      20.303 -19.053 -14.043  1.00  0.00           C  
ATOM    997  H1'   G A  32      21.181 -19.334 -13.461  1.00  0.00           H  
ATOM    998  N9    G A  32      19.121 -19.294 -13.220  1.00  0.00           N  
ATOM    999  C4    G A  32      18.825 -20.454 -12.546  1.00  0.00           C  
ATOM   1000  N3    G A  32      19.579 -21.573 -12.525  1.00  0.00           N  
ATOM   1001  C2    G A  32      19.031 -22.523 -11.790  1.00  0.00           C  
ATOM   1002  N2    G A  32      19.647 -23.701 -11.664  1.00  0.00           N  
ATOM   1003  H21   G A  32      20.527 -23.852 -12.134  1.00  0.00           H  
ATOM   1004  H22   G A  32      19.236 -24.437 -11.105  1.00  0.00           H  
ATOM   1005  N1    G A  32      17.840 -22.390 -11.126  1.00  0.00           N  
ATOM   1006  H1    G A  32      17.513 -23.181 -10.592  1.00  0.00           H  
ATOM   1007  C6    G A  32      17.045 -21.249 -11.132  1.00  0.00           C  
ATOM   1008  O6    G A  32      15.985 -21.237 -10.495  1.00  0.00           O  
ATOM   1009  C5    G A  32      17.620 -20.217 -11.919  1.00  0.00           C  
ATOM   1010  N7    G A  32      17.167 -18.932 -12.193  1.00  0.00           N  
ATOM   1011  C8    G A  32      18.088 -18.425 -12.966  1.00  0.00           C  
ATOM   1012  H8    G A  32      18.042 -17.424 -13.368  1.00  0.00           H  
ATOM   1013  C2'   G A  32      20.256 -19.773 -15.394  1.00  0.00           C  
ATOM   1014  H2'   G A  32      19.507 -20.567 -15.403  1.00  0.00           H  
ATOM   1015  O2'   G A  32      21.556 -20.242 -15.697  1.00  0.00           O  
ATOM   1016 HO2'   G A  32      21.747 -19.967 -16.593  1.00  0.00           H  
ATOM   1017  C3'   G A  32      19.851 -18.636 -16.327  1.00  0.00           C  
ATOM   1018  H3'   G A  32      18.773 -18.471 -16.343  1.00  0.00           H  
ATOM   1019  O3'   G A  32      20.235 -18.878 -17.678  1.00  0.00           O  
ATOM   1020  P     A A  33      19.318 -19.812 -18.614  1.00  0.00           P  
ATOM   1021  OP1   A A  33      19.987 -19.899 -19.937  1.00  0.00           O  
ATOM   1022  OP2   A A  33      17.916 -19.329 -18.532  1.00  0.00           O  
ATOM   1023  O5'   A A  33      19.394 -21.247 -17.924  1.00  0.00           O  
ATOM   1024  C5'   A A  33      20.602 -22.005 -17.941  1.00  0.00           C  
ATOM   1025  H5'   A A  33      21.410 -21.419 -17.500  1.00  0.00           H  
ATOM   1026 H5''   A A  33      20.866 -22.255 -18.968  1.00  0.00           H  
ATOM   1027  C4'   A A  33      20.432 -23.284 -17.154  1.00  0.00           C  
ATOM   1028  H4'   A A  33      21.382 -23.819 -17.181  1.00  0.00           H  
ATOM   1029  O4'   A A  33      19.978 -22.980 -15.811  1.00  0.00           O  
ATOM   1030  C1'   A A  33      19.246 -24.084 -15.305  1.00  0.00           C  
ATOM   1031  H1'   A A  33      19.814 -24.481 -14.462  1.00  0.00           H  
ATOM   1032  N9    A A  33      17.963 -23.601 -14.795  1.00  0.00           N  
ATOM   1033  C4    A A  33      17.107 -24.295 -13.973  1.00  0.00           C  
ATOM   1034  N3    A A  33      17.278 -25.533 -13.479  1.00  0.00           N  
ATOM   1035  C2    A A  33      16.240 -25.884 -12.723  1.00  0.00           C  
ATOM   1036  H2    A A  33      16.299 -26.880 -12.283  1.00  0.00           H  
ATOM   1037  N1    A A  33      15.134 -25.188 -12.425  1.00  0.00           N  
ATOM   1038  C6    A A  33      14.995 -23.946 -12.937  1.00  0.00           C  
ATOM   1039  N6    A A  33      13.895 -23.255 -12.639  1.00  0.00           N  
ATOM   1040  H61   A A  33      13.773 -22.324 -13.012  1.00  0.00           H  
ATOM   1041  H62   A A  33      13.185 -23.661 -12.046  1.00  0.00           H  
ATOM   1042  C5    A A  33      16.028 -23.458 -13.758  1.00  0.00           C  
ATOM   1043  N7    A A  33      16.199 -22.254 -14.429  1.00  0.00           N  
ATOM   1044  C8    A A  33      17.358 -22.390 -15.027  1.00  0.00           C  
ATOM   1045  H8    A A  33      17.796 -21.621 -15.646  1.00  0.00           H  
ATOM   1046  C2'   A A  33      19.105 -25.108 -16.435  1.00  0.00           C  
ATOM   1047  H2'   A A  33      18.100 -25.532 -16.470  1.00  0.00           H  
ATOM   1048  O2'   A A  33      20.109 -26.093 -16.280  1.00  0.00           O  
ATOM   1049 HO2'   A A  33      20.338 -26.391 -17.160  1.00  0.00           H  
ATOM   1050  C3'   A A  33      19.369 -24.243 -17.663  1.00  0.00           C  
ATOM   1051  H3'   A A  33      18.479 -23.714 -18.002  1.00  0.00           H  
ATOM   1052  O3'   A A  33      19.830 -25.001 -18.779  1.00  0.00           O  
ATOM   1053  P     G A  34      18.771 -25.589 -19.837  1.00  0.00           P  
ATOM   1054  OP1   G A  34      19.547 -26.243 -20.921  1.00  0.00           O  
ATOM   1055  OP2   G A  34      17.796 -24.521 -20.174  1.00  0.00           O  
ATOM   1056  O5'   G A  34      18.007 -26.727 -19.023  1.00  0.00           O  
ATOM   1057  C5'   G A  34      18.665 -27.943 -18.672  1.00  0.00           C  
ATOM   1058  H5'   G A  34      19.595 -27.720 -18.148  1.00  0.00           H  
ATOM   1059 H5''   G A  34      18.893 -28.511 -19.573  1.00  0.00           H  
ATOM   1060  C4'   G A  34      17.780 -28.778 -17.777  1.00  0.00           C  
ATOM   1061  H4'   G A  34      18.304 -29.711 -17.571  1.00  0.00           H  
ATOM   1062  O4'   G A  34      17.450 -28.021 -16.584  1.00  0.00           O  
ATOM   1063  C1'   G A  34      16.162 -28.398 -16.127  1.00  0.00           C  
ATOM   1064  H1'   G A  34      16.289 -28.801 -15.122  1.00  0.00           H  
ATOM   1065  N9    G A  34      15.336 -27.198 -16.029  1.00  0.00           N  
ATOM   1066  C4    G A  34      14.205 -27.047 -15.264  1.00  0.00           C  
ATOM   1067  N3    G A  34      13.660 -27.985 -14.462  1.00  0.00           N  
ATOM   1068  C2    G A  34      12.571 -27.545 -13.859  1.00  0.00           C  
ATOM   1069  N2    G A  34      11.903 -28.348 -13.026  1.00  0.00           N  
ATOM   1070  H21   G A  34      12.243 -29.286 -12.870  1.00  0.00           H  
ATOM   1071  H22   G A  34      11.062 -28.030 -12.567  1.00  0.00           H  
ATOM   1072  N1    G A  34      12.057 -26.285 -14.026  1.00  0.00           N  
ATOM   1073  H1    G A  34      11.217 -26.052 -13.520  1.00  0.00           H  
ATOM   1074  C6    G A  34      12.600 -25.302 -14.843  1.00  0.00           C  
ATOM   1075  O6    G A  34      12.054 -24.195 -14.920  1.00  0.00           O  
ATOM   1076  C5    G A  34      13.772 -25.760 -15.501  1.00  0.00           C  
ATOM   1077  N7    G A  34      14.615 -25.112 -16.395  1.00  0.00           N  
ATOM   1078  C8    G A  34      15.525 -26.003 -16.680  1.00  0.00           C  
ATOM   1079  H8    G A  34      16.342 -25.820 -17.363  1.00  0.00           H  
ATOM   1080  C2'   G A  34      15.607 -29.442 -17.098  1.00  0.00           C  
ATOM   1081  H2'   G A  34      14.543 -29.293 -17.287  1.00  0.00           H  
ATOM   1082  O2'   G A  34      15.897 -30.732 -16.592  1.00  0.00           O  
ATOM   1083 HO2'   G A  34      16.387 -31.191 -17.276  1.00  0.00           H  
ATOM   1084  C3'   G A  34      16.423 -29.152 -18.354  1.00  0.00           C  
ATOM   1085  H3'   G A  34      16.002 -28.343 -18.950  1.00  0.00           H  
ATOM   1086  O3'   G A  34      16.515 -30.280 -19.220  1.00  0.00           O  
ATOM   1087  P     C A  35      15.362 -30.550 -20.308  1.00  0.00           P  
ATOM   1088  OP1   C A  35      15.723 -31.793 -21.037  1.00  0.00           O  
ATOM   1089  OP2   C A  35      15.127 -29.296 -21.068  1.00  0.00           O  
ATOM   1090  O5'   C A  35      14.065 -30.847 -19.432  1.00  0.00           O  
ATOM   1091  C5'   C A  35      13.992 -31.997 -18.591  1.00  0.00           C  
ATOM   1092  H5'   C A  35      14.728 -31.916 -17.790  1.00  0.00           H  
ATOM   1093 H5''   C A  35      14.198 -32.895 -19.172  1.00  0.00           H  
ATOM   1094  C4'   C A  35      12.612 -32.110 -17.987  1.00  0.00           C  
ATOM   1095  H4'   C A  35      12.480 -33.140 -17.653  1.00  0.00           H  
ATOM   1096  O4'   C A  35      12.489 -31.131 -16.921  1.00  0.00           O  
ATOM   1097  C1'   C A  35      11.201 -30.544 -16.955  1.00  0.00           C  
ATOM   1098  H1'   C A  35      10.783 -30.639 -15.951  1.00  0.00           H  
ATOM   1099  N1    C A  35      11.355 -29.109 -17.247  1.00  0.00           N  
ATOM   1100  C6    C A  35      12.144 -28.684 -18.281  1.00  0.00           C  
ATOM   1101  H6    C A  35      12.669 -29.416 -18.894  1.00  0.00           H  
ATOM   1102  C2    C A  35      10.680 -28.181 -16.449  1.00  0.00           C  
ATOM   1103  O2    C A  35       9.975 -28.592 -15.516  1.00  0.00           O  
ATOM   1104  N3    C A  35      10.814 -26.862 -16.711  1.00  0.00           N  
ATOM   1105  C4    C A  35      11.585 -26.458 -17.722  1.00  0.00           C  
ATOM   1106  N4    C A  35      11.689 -25.148 -17.939  1.00  0.00           N  
ATOM   1107  H41   C A  35      12.264 -24.801 -18.693  1.00  0.00           H  
ATOM   1108  H42   C A  35      11.194 -24.503 -17.339  1.00  0.00           H  
ATOM   1109  C5    C A  35      12.286 -27.381 -18.552  1.00  0.00           C  
ATOM   1110  H5    C A  35      12.913 -27.038 -19.375  1.00  0.00           H  
ATOM   1111  C2'   C A  35      10.374 -31.304 -17.993  1.00  0.00           C  
ATOM   1112  H2'   C A  35       9.680 -30.644 -18.518  1.00  0.00           H  
ATOM   1113  O2'   C A  35       9.722 -32.384 -17.351  1.00  0.00           O  
ATOM   1114 HO2'   C A  35       9.582 -33.054 -18.019  1.00  0.00           H  
ATOM   1115  C3'   C A  35      11.463 -31.801 -18.937  1.00  0.00           C  
ATOM   1116  H3'   C A  35      11.744 -31.056 -19.679  1.00  0.00           H  
ATOM   1117  O3'   C A  35      11.065 -32.959 -19.668  1.00  0.00           O  
ATOM   1118  P     U A  36      11.080 -32.935 -21.277  1.00  0.00           P  
ATOM   1119  OP1   U A  36      11.048 -34.344 -21.745  1.00  0.00           O  
ATOM   1120  OP2   U A  36      12.176 -32.038 -21.729  1.00  0.00           O  
ATOM   1121  O5'   U A  36       9.693 -32.253 -21.666  1.00  0.00           O  
ATOM   1122  C5'   U A  36       8.453 -32.775 -21.184  1.00  0.00           C  
ATOM   1123  H5'   U A  36       8.616 -33.301 -20.242  1.00  0.00           H  
ATOM   1124 H5''   U A  36       8.038 -33.472 -21.910  1.00  0.00           H  
ATOM   1125  C4'   U A  36       7.466 -31.652 -20.962  1.00  0.00           C  
ATOM   1126  H4'   U A  36       6.568 -32.083 -20.518  1.00  0.00           H  
ATOM   1127  O4'   U A  36       8.093 -30.634 -20.135  1.00  0.00           O  
ATOM   1128  C1'   U A  36       7.710 -29.346 -20.588  1.00  0.00           C  
ATOM   1129  H1'   U A  36       7.319 -28.808 -19.723  1.00  0.00           H  
ATOM   1130  N1    U A  36       8.910 -28.640 -21.058  1.00  0.00           N  
ATOM   1131  C6    U A  36      10.028 -29.328 -21.476  1.00  0.00           C  
ATOM   1132  H6    U A  36      10.013 -30.417 -21.455  1.00  0.00           H  
ATOM   1133  C2    U A  36       8.879 -27.259 -21.068  1.00  0.00           C  
ATOM   1134  O2    U A  36       7.911 -26.615 -20.708  1.00  0.00           O  
ATOM   1135  N3    U A  36      10.025 -26.657 -21.518  1.00  0.00           N  
ATOM   1136  H3    U A  36      10.022 -25.649 -21.541  1.00  0.00           H  
ATOM   1137  C4    U A  36      11.174 -27.279 -21.948  1.00  0.00           C  
ATOM   1138  O4    U A  36      12.129 -26.595 -22.315  1.00  0.00           O  
ATOM   1139  C5    U A  36      11.129 -28.706 -21.908  1.00  0.00           C  
ATOM   1140  H5    U A  36      11.992 -29.288 -22.232  1.00  0.00           H  
ATOM   1141  C2'   U A  36       6.652 -29.535 -21.674  1.00  0.00           C  
ATOM   1142  H2'   U A  36       6.737 -28.777 -22.455  1.00  0.00           H  
ATOM   1143  O2'   U A  36       5.375 -29.551 -21.064  1.00  0.00           O  
ATOM   1144 HO2'   U A  36       4.957 -30.379 -21.302  1.00  0.00           H  
ATOM   1145  C3'   U A  36       7.028 -30.909 -22.217  1.00  0.00           C  
ATOM   1146  H3'   U A  36       7.827 -30.862 -22.955  1.00  0.00           H  
ATOM   1147  O3'   U A  36       5.932 -31.553 -22.861  1.00  0.00           O  
ATOM   1148  P     U A  37       5.608 -31.225 -24.402  1.00  0.00           P  
ATOM   1149  OP1   U A  37       4.205 -31.636 -24.667  1.00  0.00           O  
ATOM   1150  OP2   U A  37       6.705 -31.784 -25.234  1.00  0.00           O  
ATOM   1151  O5'   U A  37       5.688 -29.634 -24.484  1.00  0.00           O  
ATOM   1152  C5'   U A  37       5.435 -28.943 -25.707  1.00  0.00           C  
ATOM   1153  H5'   U A  37       5.778 -29.545 -26.550  1.00  0.00           H  
ATOM   1154 H5''   U A  37       5.969 -27.993 -25.711  1.00  0.00           H  
ATOM   1155  C4'   U A  37       3.955 -28.673 -25.857  1.00  0.00           C  
ATOM   1156  H4'   U A  37       3.468 -29.628 -26.048  1.00  0.00           H  
ATOM   1157  O4'   U A  37       3.482 -28.012 -24.650  1.00  0.00           O  
ATOM   1158  C1'   U A  37       2.927 -26.756 -24.980  1.00  0.00           C  
ATOM   1159  H1'   U A  37       1.843 -26.881 -25.006  1.00  0.00           H  
ATOM   1160  N1    U A  37       3.254 -25.806 -23.907  1.00  0.00           N  
ATOM   1161  C6    U A  37       4.438 -25.895 -23.211  1.00  0.00           C  
ATOM   1162  H6    U A  37       5.138 -26.691 -23.463  1.00  0.00           H  
ATOM   1163  C2    U A  37       2.331 -24.817 -23.622  1.00  0.00           C  
ATOM   1164  O2    U A  37       1.273 -24.707 -24.215  1.00  0.00           O  
ATOM   1165  N3    U A  37       2.693 -23.961 -22.615  1.00  0.00           N  
ATOM   1166  H3    U A  37       2.034 -23.232 -22.391  1.00  0.00           H  
ATOM   1167  C4    U A  37       3.856 -23.990 -21.880  1.00  0.00           C  
ATOM   1168  O4    U A  37       4.040 -23.142 -21.007  1.00  0.00           O  
ATOM   1169  C5    U A  37       4.757 -25.041 -22.234  1.00  0.00           C  
ATOM   1170  H5    U A  37       5.706 -25.146 -21.707  1.00  0.00           H  
ATOM   1171  C2'   U A  37       3.496 -26.380 -26.344  1.00  0.00           C  
ATOM   1172  H2'   U A  37       4.489 -25.934 -26.259  1.00  0.00           H  
ATOM   1173  O2'   U A  37       2.572 -25.540 -27.009  1.00  0.00           O  
ATOM   1174 HO2'   U A  37       1.898 -26.113 -27.379  1.00  0.00           H  
ATOM   1175  C3'   U A  37       3.573 -27.748 -27.012  1.00  0.00           C  
ATOM   1176  H3'   U A  37       4.307 -27.780 -27.816  1.00  0.00           H  
ATOM   1177  O3'   U A  37       2.326 -28.119 -27.595  1.00  0.00           O  
ATOM   1178  P     C A  38       2.297 -29.006 -28.937  1.00  0.00           P  
ATOM   1179  OP1   C A  38       3.673 -29.509 -29.186  1.00  0.00           O  
ATOM   1180  OP2   C A  38       1.601 -28.223 -29.990  1.00  0.00           O  
ATOM   1181  O5'   C A  38       1.378 -30.249 -28.549  1.00  0.00           O  
ATOM   1182  C5'   C A  38       1.636 -31.007 -27.369  1.00  0.00           C  
ATOM   1183  H5'   C A  38       1.030 -30.627 -26.547  1.00  0.00           H  
ATOM   1184 H5''   C A  38       2.688 -30.925 -27.101  1.00  0.00           H  
ATOM   1185  C4'   C A  38       1.305 -32.462 -27.599  1.00  0.00           C  
ATOM   1186  H4'   C A  38       0.223 -32.572 -27.515  1.00  0.00           H  
ATOM   1187  O4'   C A  38       1.833 -32.861 -28.894  1.00  0.00           O  
ATOM   1188  C1'   C A  38       2.882 -33.794 -28.722  1.00  0.00           C  
ATOM   1189  H1'   C A  38       2.498 -34.764 -29.037  1.00  0.00           H  
ATOM   1190  N1    C A  38       3.975 -33.420 -29.636  1.00  0.00           N  
ATOM   1191  C6    C A  38       4.707 -32.284 -29.427  1.00  0.00           C  
ATOM   1192  H6    C A  38       4.498 -31.660 -28.558  1.00  0.00           H  
ATOM   1193  C2    C A  38       4.246 -34.241 -30.735  1.00  0.00           C  
ATOM   1194  O2    C A  38       3.580 -35.275 -30.890  1.00  0.00           O  
ATOM   1195  N3    C A  38       5.226 -33.889 -31.598  1.00  0.00           N  
ATOM   1196  C4    C A  38       5.924 -32.772 -31.394  1.00  0.00           C  
ATOM   1197  N4    C A  38       6.868 -32.458 -32.281  1.00  0.00           N  
ATOM   1198  H41   C A  38       7.418 -31.619 -32.168  1.00  0.00           H  
ATOM   1199  H42   C A  38       7.020 -33.062 -33.076  1.00  0.00           H  
ATOM   1200  C5    C A  38       5.683 -31.925 -30.273  1.00  0.00           C  
ATOM   1201  H5    C A  38       6.269 -31.020 -30.110  1.00  0.00           H  
ATOM   1202  C2'   C A  38       3.260 -33.783 -27.241  1.00  0.00           C  
ATOM   1203  H2'   C A  38       4.012 -33.022 -27.023  1.00  0.00           H  
ATOM   1204  O2'   C A  38       3.679 -35.085 -26.874  1.00  0.00           O  
ATOM   1205 HO2'   C A  38       3.538 -35.177 -25.933  1.00  0.00           H  
ATOM   1206  C3'   C A  38       1.926 -33.424 -26.593  1.00  0.00           C  
ATOM   1207  H3'   C A  38       2.051 -32.955 -25.617  1.00  0.00           H  
ATOM   1208  O3'   C A  38       1.089 -34.558 -26.381  1.00  0.00           O  
ATOM   1209  P     C A  39       0.958 -35.192 -24.909  1.00  0.00           P  
ATOM   1210  OP1   C A  39       2.239 -35.881 -24.607  1.00  0.00           O  
ATOM   1211  OP2   C A  39      -0.317 -35.950 -24.840  1.00  0.00           O  
ATOM   1212  O5'   C A  39       0.838 -33.927 -23.946  1.00  0.00           O  
ATOM   1213  C5'   C A  39       0.789 -34.081 -22.527  1.00  0.00           C  
ATOM   1214  H5'   C A  39       1.082 -35.097 -22.256  1.00  0.00           H  
ATOM   1215 H5''   C A  39      -0.225 -33.900 -22.172  1.00  0.00           H  
ATOM   1216  C4'   C A  39       1.726 -33.099 -21.858  1.00  0.00           C  
ATOM   1217  H4'   C A  39       2.697 -33.587 -21.758  1.00  0.00           H  
ATOM   1218  O4'   C A  39       1.768 -31.874 -22.643  1.00  0.00           O  
ATOM   1219  C1'   C A  39       1.139 -30.825 -21.931  1.00  0.00           C  
ATOM   1220  H1'   C A  39       1.925 -30.139 -21.613  1.00  0.00           H  
ATOM   1221  N1    C A  39       0.254 -30.104 -22.861  1.00  0.00           N  
ATOM   1222  C6    C A  39      -0.202 -30.707 -24.001  1.00  0.00           C  
ATOM   1223  H6    C A  39       0.088 -31.735 -24.218  1.00  0.00           H  
ATOM   1224  C2    C A  39      -0.114 -28.788 -22.564  1.00  0.00           C  
ATOM   1225  O2    C A  39       0.308 -28.267 -21.520  1.00  0.00           O  
ATOM   1226  N3    C A  39      -0.921 -28.119 -23.419  1.00  0.00           N  
ATOM   1227  C4    C A  39      -1.355 -28.715 -24.530  1.00  0.00           C  
ATOM   1228  N4    C A  39      -2.143 -28.015 -25.344  1.00  0.00           N  
ATOM   1229  H41   C A  39      -2.488 -28.438 -26.194  1.00  0.00           H  
ATOM   1230  H42   C A  39      -2.386 -27.065 -25.108  1.00  0.00           H  
ATOM   1231  C5    C A  39      -1.000 -30.056 -24.855  1.00  0.00           C  
ATOM   1232  H5    C A  39      -1.365 -30.533 -25.765  1.00  0.00           H  
ATOM   1233  C2'   C A  39       0.413 -31.457 -20.745  1.00  0.00           C  
ATOM   1234  H2'   C A  39      -0.592 -31.785 -21.018  1.00  0.00           H  
ATOM   1235  O2'   C A  39       0.416 -30.543 -19.663  1.00  0.00           O  
ATOM   1236 HO2'   C A  39       0.957 -29.794 -19.922  1.00  0.00           H  
ATOM   1237  C3'   C A  39       1.311 -32.655 -20.461  1.00  0.00           C  
ATOM   1238  H3'   C A  39       0.793 -33.448 -19.922  1.00  0.00           H  
ATOM   1239  O3'   C A  39       2.446 -32.312 -19.670  1.00  0.00           O  
ATOM   1240  P     A A  40       2.526 -32.788 -18.136  1.00  0.00           P  
ATOM   1241  OP1   A A  40       3.188 -34.118 -18.119  1.00  0.00           O  
ATOM   1242  OP2   A A  40       1.181 -32.629 -17.523  1.00  0.00           O  
ATOM   1243  O5'   A A  40       3.505 -31.731 -17.456  1.00  0.00           O  
ATOM   1244  C5'   A A  40       4.906 -31.740 -17.728  1.00  0.00           C  
ATOM   1245  H5'   A A  40       5.087 -31.378 -18.741  1.00  0.00           H  
ATOM   1246 H5''   A A  40       5.294 -32.754 -17.639  1.00  0.00           H  
ATOM   1247  C4'   A A  40       5.631 -30.851 -16.746  1.00  0.00           C  
ATOM   1248  H4'   A A  40       6.618 -31.284 -16.575  1.00  0.00           H  
ATOM   1249  O4'   A A  40       5.672 -29.503 -17.292  1.00  0.00           O  
ATOM   1250  C1'   A A  40       5.208 -28.580 -16.328  1.00  0.00           C  
ATOM   1251  H1'   A A  40       5.878 -27.719 -16.365  1.00  0.00           H  
ATOM   1252  N9    A A  40       3.873 -28.133 -16.726  1.00  0.00           N  
ATOM   1253  C4    A A  40       3.097 -27.203 -16.077  1.00  0.00           C  
ATOM   1254  N3    A A  40       3.400 -26.527 -14.956  1.00  0.00           N  
ATOM   1255  C2    A A  40       2.406 -25.708 -14.618  1.00  0.00           C  
ATOM   1256  H2    A A  40       2.573 -25.119 -13.715  1.00  0.00           H  
ATOM   1257  N1    A A  40       1.230 -25.505 -15.227  1.00  0.00           N  
ATOM   1258  C6    A A  40       0.958 -26.201 -16.352  1.00  0.00           C  
ATOM   1259  N6    A A  40      -0.212 -25.997 -16.959  1.00  0.00           N  
ATOM   1260  H61   A A  40      -0.438 -26.504 -17.803  1.00  0.00           H  
ATOM   1261  H62   A A  40      -0.869 -25.336 -16.566  1.00  0.00           H  
ATOM   1262  C5    A A  40       1.932 -27.103 -16.816  1.00  0.00           C  
ATOM   1263  N7    A A  40       1.970 -27.955 -17.911  1.00  0.00           N  
ATOM   1264  C8    A A  40       3.138 -28.542 -17.812  1.00  0.00           C  
ATOM   1265  H8    A A  40       3.491 -29.278 -18.519  1.00  0.00           H  
ATOM   1266  C2'   A A  40       5.257 -29.286 -14.975  1.00  0.00           C  
ATOM   1267  H2'   A A  40       4.488 -28.912 -14.297  1.00  0.00           H  
ATOM   1268  O2'   A A  40       6.563 -29.164 -14.444  1.00  0.00           O  
ATOM   1269 HO2'   A A  40       6.837 -30.047 -14.195  1.00  0.00           H  
ATOM   1270  C3'   A A  40       4.963 -30.726 -15.380  1.00  0.00           C  
ATOM   1271  H3'   A A  40       3.895 -30.936 -15.434  1.00  0.00           H  
ATOM   1272  O3'   A A  40       5.502 -31.663 -14.452  1.00  0.00           O  
ATOM   1273  P     C A  41       4.522 -32.673 -13.672  1.00  0.00           P  
ATOM   1274  OP1   C A  41       5.134 -32.935 -12.344  1.00  0.00           O  
ATOM   1275  OP2   C A  41       4.217 -33.811 -14.577  1.00  0.00           O  
ATOM   1276  O5'   C A  41       3.183 -31.832 -13.461  1.00  0.00           O  
ATOM   1277  C5'   C A  41       2.624 -31.640 -12.160  1.00  0.00           C  
ATOM   1278  H5'   C A  41       2.971 -32.427 -11.489  1.00  0.00           H  
ATOM   1279 H5''   C A  41       1.537 -31.680 -12.218  1.00  0.00           H  
ATOM   1280  C4'   C A  41       3.036 -30.294 -11.604  1.00  0.00           C  
ATOM   1281  H4'   C A  41       3.947 -30.446 -11.024  1.00  0.00           H  
ATOM   1282  O4'   C A  41       3.203 -29.371 -12.716  1.00  0.00           O  
ATOM   1283  C1'   C A  41       2.363 -28.251 -12.541  1.00  0.00           C  
ATOM   1284  H1'   C A  41       2.920 -27.381 -12.891  1.00  0.00           H  
ATOM   1285  N1    C A  41       1.183 -28.418 -13.409  1.00  0.00           N  
ATOM   1286  C6    C A  41       1.104 -29.467 -14.283  1.00  0.00           C  
ATOM   1287  H6    C A  41       1.924 -30.184 -14.338  1.00  0.00           H  
ATOM   1288  C2    C A  41       0.142 -27.486 -13.331  1.00  0.00           C  
ATOM   1289  O2    C A  41       0.239 -26.542 -12.535  1.00  0.00           O  
ATOM   1290  N3    C A  41      -0.940 -27.636 -14.127  1.00  0.00           N  
ATOM   1291  C4    C A  41      -1.007 -28.664 -14.975  1.00  0.00           C  
ATOM   1292  N4    C A  41      -2.093 -28.771 -15.740  1.00  0.00           N  
ATOM   1293  H41   C A  41      -2.179 -29.535 -16.394  1.00  0.00           H  
ATOM   1294  H42   C A  41      -2.828 -28.081 -15.663  1.00  0.00           H  
ATOM   1295  C5    C A  41       0.038 -29.628 -15.077  1.00  0.00           C  
ATOM   1296  H5    C A  41      -0.029 -30.464 -15.773  1.00  0.00           H  
ATOM   1297  C2'   C A  41       2.056 -28.169 -11.048  1.00  0.00           C  
ATOM   1298  H2'   C A  41       1.088 -27.700 -10.862  1.00  0.00           H  
ATOM   1299  O2'   C A  41       3.122 -27.495 -10.405  1.00  0.00           O  
ATOM   1300 HO2'   C A  41       3.332 -27.993  -9.613  1.00  0.00           H  
ATOM   1301  C3'   C A  41       2.022 -29.646 -10.661  1.00  0.00           C  
ATOM   1302  H3'   C A  41       1.031 -30.084 -10.770  1.00  0.00           H  
ATOM   1303  O3'   C A  41       2.390 -29.840  -9.296  1.00  0.00           O  
ATOM   1304  P     C A  42       1.334 -30.476  -8.261  1.00  0.00           P  
ATOM   1305  OP1   C A  42       0.055 -29.735  -8.410  1.00  0.00           O  
ATOM   1306  OP2   C A  42       1.350 -31.952  -8.436  1.00  0.00           O  
ATOM   1307  O5'   C A  42       1.940 -30.134  -6.825  1.00  0.00           O  
ATOM   1308  C5'   C A  42       1.860 -31.069  -5.747  1.00  0.00           C  
ATOM   1309  H5'   C A  42       2.789 -31.638  -5.685  1.00  0.00           H  
ATOM   1310 H5''   C A  42       1.034 -31.758  -5.914  1.00  0.00           H  
ATOM   1311  C4'   C A  42       1.636 -30.342  -4.439  1.00  0.00           C  
ATOM   1312  H4'   C A  42       2.599 -29.947  -4.111  1.00  0.00           H  
ATOM   1313  O4'   C A  42       0.627 -29.318  -4.646  1.00  0.00           O  
ATOM   1314  C1'   C A  42      -0.288 -29.312  -3.566  1.00  0.00           C  
ATOM   1315  H1'   C A  42      -0.361 -28.279  -3.224  1.00  0.00           H  
ATOM   1316  N1    C A  42      -1.611 -29.709  -4.081  1.00  0.00           N  
ATOM   1317  C6    C A  42      -1.756 -30.164  -5.362  1.00  0.00           C  
ATOM   1318  H6    C A  42      -0.880 -30.252  -6.005  1.00  0.00           H  
ATOM   1319  C2    C A  42      -2.725 -29.603  -3.241  1.00  0.00           C  
ATOM   1320  O2    C A  42      -2.568 -29.198  -2.080  1.00  0.00           O  
ATOM   1321  N3    C A  42      -3.945 -29.945  -3.714  1.00  0.00           N  
ATOM   1322  C4    C A  42      -4.076 -30.380  -4.968  1.00  0.00           C  
ATOM   1323  N4    C A  42      -5.298 -30.699  -5.393  1.00  0.00           N  
ATOM   1324  H41   C A  42      -5.435 -31.032  -6.336  1.00  0.00           H  
ATOM   1325  H42   C A  42      -6.089 -30.604  -4.772  1.00  0.00           H  
ATOM   1326  C5    C A  42      -2.958 -30.505  -5.844  1.00  0.00           C  
ATOM   1327  H5    C A  42      -3.077 -30.866  -6.866  1.00  0.00           H  
ATOM   1328  C2'   C A  42       0.267 -30.232  -2.480  1.00  0.00           C  
ATOM   1329  H2'   C A  42      -0.531 -30.758  -1.952  1.00  0.00           H  
ATOM   1330  O2'   C A  42       1.081 -29.465  -1.611  1.00  0.00           O  
ATOM   1331 HO2'   C A  42       1.877 -29.978  -1.457  1.00  0.00           H  
ATOM   1332  C3'   C A  42       1.106 -31.207  -3.300  1.00  0.00           C  
ATOM   1333  H3'   C A  42       0.527 -32.051  -3.668  1.00  0.00           H  
ATOM   1334  O3'   C A  42       2.175 -31.760  -2.533  1.00  0.00           O  
ATOM   1335  P     A A  43       2.389 -33.355  -2.477  1.00  0.00           P  
ATOM   1336  OP1   A A  43       3.802 -33.615  -2.850  1.00  0.00           O  
ATOM   1337  OP2   A A  43       1.297 -34.025  -3.229  1.00  0.00           O  
ATOM   1338  O5'   A A  43       2.217 -33.713  -0.933  1.00  0.00           O  
ATOM   1339  C5'   A A  43       2.041 -32.690   0.048  1.00  0.00           C  
ATOM   1340  H5'   A A  43       1.757 -31.757  -0.440  1.00  0.00           H  
ATOM   1341 H5''   A A  43       2.972 -32.536   0.591  1.00  0.00           H  
ATOM   1342  C4'   A A  43       0.960 -33.086   1.029  1.00  0.00           C  
ATOM   1343  H4'   A A  43       1.378 -32.998   2.033  1.00  0.00           H  
ATOM   1344  O4'   A A  43      -0.202 -32.242   0.808  1.00  0.00           O  
ATOM   1345  C1'   A A  43      -1.385 -33.006   0.956  1.00  0.00           C  
ATOM   1346  H1'   A A  43      -2.017 -32.479   1.672  1.00  0.00           H  
ATOM   1347  N9    A A  43      -2.082 -33.026  -0.331  1.00  0.00           N  
ATOM   1348  C4    A A  43      -3.443 -33.033  -0.522  1.00  0.00           C  
ATOM   1349  N3    A A  43      -4.400 -33.026   0.422  1.00  0.00           N  
ATOM   1350  C2    A A  43      -5.609 -33.035  -0.135  1.00  0.00           C  
ATOM   1351  H2    A A  43      -6.445 -33.029   0.564  1.00  0.00           H  
ATOM   1352  N1    A A  43      -5.945 -33.050  -1.432  1.00  0.00           N  
ATOM   1353  C6    A A  43      -4.960 -33.058  -2.354  1.00  0.00           C  
ATOM   1354  N6    A A  43      -5.296 -33.075  -3.645  1.00  0.00           N  
ATOM   1355  H61   A A  43      -4.575 -33.082  -4.351  1.00  0.00           H  
ATOM   1356  H62   A A  43      -6.270 -33.083  -3.914  1.00  0.00           H  
ATOM   1357  C5    A A  43      -3.631 -33.048  -1.893  1.00  0.00           C  
ATOM   1358  N7    A A  43      -2.411 -33.052  -2.555  1.00  0.00           N  
ATOM   1359  C8    A A  43      -1.527 -33.040  -1.587  1.00  0.00           C  
ATOM   1360  H8    A A  43      -0.462 -33.040  -1.761  1.00  0.00           H  
ATOM   1361  C2'   A A  43      -0.979 -34.391   1.459  1.00  0.00           C  
ATOM   1362  H2'   A A  43      -1.623 -35.172   1.053  1.00  0.00           H  
ATOM   1363  O2'   A A  43      -0.968 -34.369   2.874  1.00  0.00           O  
ATOM   1364 HO2'   A A  43      -0.199 -34.867   3.152  1.00  0.00           H  
ATOM   1365  C3'   A A  43       0.432 -34.508   0.895  1.00  0.00           C  
ATOM   1366  H3'   A A  43       0.443 -34.845  -0.141  1.00  0.00           H  
ATOM   1367  O3'   A A  43       1.237 -35.433   1.623  1.00  0.00           O  
ATOM   1368  P     A A  44       1.400 -36.944   1.093  1.00  0.00           P  
ATOM   1369  OP1   A A  44       2.598 -37.514   1.761  1.00  0.00           O  
ATOM   1370  OP2   A A  44       1.317 -36.948  -0.389  1.00  0.00           O  
ATOM   1371  O5'   A A  44       0.115 -37.693   1.665  1.00  0.00           O  
ATOM   1372  C5'   A A  44      -0.186 -37.673   3.059  1.00  0.00           C  
ATOM   1373  H5'   A A  44      -0.075 -36.659   3.446  1.00  0.00           H  
ATOM   1374 H5''   A A  44       0.495 -38.334   3.595  1.00  0.00           H  
ATOM   1375  C4'   A A  44      -1.604 -38.140   3.294  1.00  0.00           C  
ATOM   1376  H4'   A A  44      -1.716 -38.335   4.360  1.00  0.00           H  
ATOM   1377  O4'   A A  44      -2.524 -37.133   2.788  1.00  0.00           O  
ATOM   1378  C1'   A A  44      -3.644 -37.766   2.193  1.00  0.00           C  
ATOM   1379  H1'   A A  44      -4.535 -37.337   2.655  1.00  0.00           H  
ATOM   1380  N9    A A  44      -3.663 -37.426   0.770  1.00  0.00           N  
ATOM   1381  C4    A A  44      -4.776 -37.327  -0.030  1.00  0.00           C  
ATOM   1382  N3    A A  44      -6.057 -37.525   0.326  1.00  0.00           N  
ATOM   1383  C2    A A  44      -6.867 -37.340  -0.714  1.00  0.00           C  
ATOM   1384  H2    A A  44      -7.928 -37.481  -0.510  1.00  0.00           H  
ATOM   1385  N1    A A  44      -6.565 -37.004  -1.975  1.00  0.00           N  
ATOM   1386  C6    A A  44      -5.268 -36.814  -2.300  1.00  0.00           C  
ATOM   1387  N6    A A  44      -4.969 -36.481  -3.556  1.00  0.00           N  
ATOM   1388  H61   A A  44      -4.005 -36.334  -3.821  1.00  0.00           H  
ATOM   1389  H62   A A  44      -5.706 -36.375  -4.239  1.00  0.00           H  
ATOM   1390  C5    A A  44      -4.308 -36.980  -1.285  1.00  0.00           C  
ATOM   1391  N7    A A  44      -2.925 -36.864  -1.278  1.00  0.00           N  
ATOM   1392  C8    A A  44      -2.592 -37.140  -0.041  1.00  0.00           C  
ATOM   1393  H8    A A  44      -1.570 -37.143   0.309  1.00  0.00           H  
ATOM   1394  C2'   A A  44      -3.519 -39.264   2.467  1.00  0.00           C  
ATOM   1395  H2'   A A  44      -3.915 -39.861   1.644  1.00  0.00           H  
ATOM   1396  O2'   A A  44      -4.140 -39.554   3.706  1.00  0.00           O  
ATOM   1397 HO2'   A A  44      -3.505 -40.061   4.214  1.00  0.00           H  
ATOM   1398  C3'   A A  44      -2.007 -39.415   2.567  1.00  0.00           C  
ATOM   1399  H3'   A A  44      -1.528 -39.491   1.591  1.00  0.00           H  
ATOM   1400  O3'   A A  44      -1.621 -40.579   3.293  1.00  0.00           O  
ATOM   1401  P     G A  45      -1.417 -41.974   2.517  1.00  0.00           P  
ATOM   1402  OP1   G A  45      -0.947 -42.966   3.517  1.00  0.00           O  
ATOM   1403  OP2   G A  45      -0.608 -41.723   1.298  1.00  0.00           O  
ATOM   1404  O5'   G A  45      -2.889 -42.384   2.065  1.00  0.00           O  
ATOM   1405  C5'   G A  45      -3.923 -42.585   3.027  1.00  0.00           C  
ATOM   1406  H5'   G A  45      -3.938 -41.753   3.732  1.00  0.00           H  
ATOM   1407 H5''   G A  45      -3.744 -43.510   3.575  1.00  0.00           H  
ATOM   1408  C4'   G A  45      -5.267 -42.677   2.340  1.00  0.00           C  
ATOM   1409  H4'   G A  45      -6.010 -42.929   3.097  1.00  0.00           H  
ATOM   1410  O4'   G A  45      -5.542 -41.430   1.651  1.00  0.00           O  
ATOM   1411  C1'   G A  45      -6.328 -41.689   0.500  1.00  0.00           C  
ATOM   1412  H1'   G A  45      -7.266 -41.147   0.629  1.00  0.00           H  
ATOM   1413  N9    G A  45      -5.643 -41.127  -0.661  1.00  0.00           N  
ATOM   1414  C4    G A  45      -6.210 -40.812  -1.874  1.00  0.00           C  
ATOM   1415  N3    G A  45      -7.506 -40.978  -2.211  1.00  0.00           N  
ATOM   1416  C2    G A  45      -7.750 -40.577  -3.447  1.00  0.00           C  
ATOM   1417  N2    G A  45      -8.986 -40.671  -3.943  1.00  0.00           N  
ATOM   1418  H21   G A  45      -9.723 -41.049  -3.366  1.00  0.00           H  
ATOM   1419  H22   G A  45      -9.184 -40.370  -4.887  1.00  0.00           H  
ATOM   1420  N1    G A  45      -6.800 -40.056  -4.287  1.00  0.00           N  
ATOM   1421  H1    G A  45      -7.093 -39.779  -5.212  1.00  0.00           H  
ATOM   1422  C6    G A  45      -5.460 -39.877  -3.964  1.00  0.00           C  
ATOM   1423  O6    G A  45      -4.685 -39.398  -4.800  1.00  0.00           O  
ATOM   1424  C5    G A  45      -5.181 -40.302  -2.638  1.00  0.00           C  
ATOM   1425  N7    G A  45      -3.990 -40.302  -1.923  1.00  0.00           N  
ATOM   1426  C8    G A  45      -4.313 -40.801  -0.762  1.00  0.00           C  
ATOM   1427  H8    G A  45      -3.603 -40.949   0.039  1.00  0.00           H  
ATOM   1428  C2'   G A  45      -6.548 -43.201   0.415  1.00  0.00           C  
ATOM   1429  H2'   G A  45      -6.486 -43.561  -0.613  1.00  0.00           H  
ATOM   1430  O2'   G A  45      -7.785 -43.509   1.031  1.00  0.00           O  
ATOM   1431 HO2'   G A  45      -7.604 -44.172   1.697  1.00  0.00           H  
ATOM   1432  C3'   G A  45      -5.379 -43.724   1.243  1.00  0.00           C  
ATOM   1433  H3'   G A  45      -4.458 -43.802   0.666  1.00  0.00           H  
ATOM   1434  O3'   G A  45      -5.624 -45.021   1.781  1.00  0.00           O  
ATOM   1435  P     A A  46      -5.275 -46.327   0.910  1.00  0.00           P  
ATOM   1436  OP1   A A  46      -5.451 -47.507   1.795  1.00  0.00           O  
ATOM   1437  OP2   A A  46      -3.973 -46.111   0.229  1.00  0.00           O  
ATOM   1438  O5'   A A  46      -6.417 -46.369  -0.200  1.00  0.00           O  
ATOM   1439  C5'   A A  46      -7.793 -46.468   0.165  1.00  0.00           C  
ATOM   1440  H5'   A A  46      -8.033 -45.707   0.909  1.00  0.00           H  
ATOM   1441 H5''   A A  46      -7.993 -47.452   0.588  1.00  0.00           H  
ATOM   1442  C4'   A A  46      -8.669 -46.270  -1.049  1.00  0.00           C  
ATOM   1443  H4'   A A  46      -9.702 -46.438  -0.743  1.00  0.00           H  
ATOM   1444  O4'   A A  46      -8.431 -44.944  -1.589  1.00  0.00           O  
ATOM   1445  C1'   A A  46      -8.508 -44.983  -3.002  1.00  0.00           C  
ATOM   1446  H1'   A A  46      -9.275 -44.266  -3.296  1.00  0.00           H  
ATOM   1447  N9    A A  46      -7.231 -44.520  -3.544  1.00  0.00           N  
ATOM   1448  C4    A A  46      -7.032 -43.954  -4.780  1.00  0.00           C  
ATOM   1449  N3    A A  46      -7.956 -43.719  -5.726  1.00  0.00           N  
ATOM   1450  C2    A A  46      -7.400 -43.158  -6.797  1.00  0.00           C  
ATOM   1451  H2    A A  46      -8.083 -42.934  -7.616  1.00  0.00           H  
ATOM   1452  N1    A A  46      -6.118 -42.830  -7.013  1.00  0.00           N  
ATOM   1453  C6    A A  46      -5.215 -43.080  -6.040  1.00  0.00           C  
ATOM   1454  N6    A A  46      -3.941 -42.753  -6.254  1.00  0.00           N  
ATOM   1455  H61   A A  46      -3.253 -42.932  -5.537  1.00  0.00           H  
ATOM   1456  H62   A A  46      -3.664 -42.329  -7.128  1.00  0.00           H  
ATOM   1457  C5    A A  46      -5.680 -43.673  -4.853  1.00  0.00           C  
ATOM   1458  N7    A A  46      -5.035 -44.056  -3.685  1.00  0.00           N  
ATOM   1459  C8    A A  46      -5.996 -44.553  -2.944  1.00  0.00           C  
ATOM   1460  H8    A A  46      -5.831 -44.952  -1.954  1.00  0.00           H  
ATOM   1461  C2'   A A  46      -8.872 -46.410  -3.417  1.00  0.00           C  
ATOM   1462  H2'   A A  46      -8.338 -46.715  -4.319  1.00  0.00           H  
ATOM   1463  O2'   A A  46     -10.278 -46.492  -3.560  1.00  0.00           O  
ATOM   1464 HO2'   A A  46     -10.521 -47.401  -3.385  1.00  0.00           H  
ATOM   1465  C3'   A A  46      -8.393 -47.212  -2.211  1.00  0.00           C  
ATOM   1466  H3'   A A  46      -7.338 -47.476  -2.274  1.00  0.00           H  
ATOM   1467  O3'   A A  46      -9.101 -48.440  -2.055  1.00  0.00           O  
ATOM   1468  P     G A  47      -8.618 -49.751  -2.851  1.00  0.00           P  
ATOM   1469  OP1   G A  47      -9.389 -50.898  -2.307  1.00  0.00           O  
ATOM   1470  OP2   G A  47      -7.133 -49.796  -2.839  1.00  0.00           O  
ATOM   1471  O5'   G A  47      -9.111 -49.497  -4.345  1.00  0.00           O  
ATOM   1472  C5'   G A  47      -8.180 -49.343  -5.415  1.00  0.00           C  
ATOM   1473  H5'   G A  47      -7.891 -50.324  -5.796  1.00  0.00           H  
ATOM   1474 H5''   G A  47      -7.290 -48.824  -5.060  1.00  0.00           H  
ATOM   1475  C4'   G A  47      -8.802 -48.539  -6.532  1.00  0.00           C  
ATOM   1476  H4'   G A  47      -9.879 -48.705  -6.497  1.00  0.00           H  
ATOM   1477  O4'   G A  47      -8.422 -47.146  -6.366  1.00  0.00           O  
ATOM   1478  C1'   G A  47      -8.056 -46.594  -7.616  1.00  0.00           C  
ATOM   1479  H1'   G A  47      -8.593 -45.650  -7.715  1.00  0.00           H  
ATOM   1480  N9    G A  47      -6.626 -46.298  -7.585  1.00  0.00           N  
ATOM   1481  C4    G A  47      -5.883 -45.740  -8.597  1.00  0.00           C  
ATOM   1482  N3    G A  47      -6.345 -45.367  -9.809  1.00  0.00           N  
ATOM   1483  C2    G A  47      -5.389 -44.860 -10.566  1.00  0.00           C  
ATOM   1484  N2    G A  47      -5.674 -44.438 -11.801  1.00  0.00           N  
ATOM   1485  H21   G A  47      -6.621 -44.512 -12.144  1.00  0.00           H  
ATOM   1486  H22   G A  47      -4.947 -44.057 -12.389  1.00  0.00           H  
ATOM   1487  N1    G A  47      -4.084 -44.727 -10.170  1.00  0.00           N  
ATOM   1488  H1    G A  47      -3.435 -44.328 -10.831  1.00  0.00           H  
ATOM   1489  C6    G A  47      -3.584 -45.103  -8.929  1.00  0.00           C  
ATOM   1490  O6    G A  47      -2.385 -44.939  -8.674  1.00  0.00           O  
ATOM   1491  C5    G A  47      -4.599 -45.651  -8.102  1.00  0.00           C  
ATOM   1492  N7    G A  47      -4.535 -46.145  -6.806  1.00  0.00           N  
ATOM   1493  C8    G A  47      -5.758 -46.517  -6.544  1.00  0.00           C  
ATOM   1494  H8    G A  47      -6.058 -46.952  -5.602  1.00  0.00           H  
ATOM   1495  C2'   G A  47      -8.460 -47.598  -8.695  1.00  0.00           C  
ATOM   1496  H2'   G A  47      -7.771 -47.578  -9.542  1.00  0.00           H  
ATOM   1497  O2'   G A  47      -9.800 -47.342  -9.073  1.00  0.00           O  
ATOM   1498 HO2'   G A  47     -10.263 -48.179  -9.025  1.00  0.00           H  
ATOM   1499  C3'   G A  47      -8.343 -48.915  -7.936  1.00  0.00           C  
ATOM   1500  H3'   G A  47      -7.329 -49.310  -7.936  1.00  0.00           H  
ATOM   1501  O3'   G A  47      -9.168 -49.935  -8.494  1.00  0.00           O  
ATOM   1502  P     C A  48      -8.495 -51.203  -9.220  1.00  0.00           P  
ATOM   1503  OP1   C A  48      -9.571 -52.195  -9.468  1.00  0.00           O  
ATOM   1504  OP2   C A  48      -7.290 -51.605  -8.450  1.00  0.00           O  
ATOM   1505  O5'   C A  48      -8.014 -50.633 -10.628  1.00  0.00           O  
ATOM   1506  C5'   C A  48      -8.887 -49.856 -11.447  1.00  0.00           C  
ATOM   1507  H5'   C A  48      -9.438 -49.146 -10.828  1.00  0.00           H  
ATOM   1508 H5''   C A  48      -9.597 -50.509 -11.954  1.00  0.00           H  
ATOM   1509  C4'   C A  48      -8.091 -49.098 -12.484  1.00  0.00           C  
ATOM   1510  H4'   C A  48      -8.780 -48.795 -13.273  1.00  0.00           H  
ATOM   1511  O4'   C A  48      -7.423 -47.981 -11.833  1.00  0.00           O  
ATOM   1512  C1'   C A  48      -6.090 -47.880 -12.301  1.00  0.00           C  
ATOM   1513  H1'   C A  48      -5.924 -46.836 -12.568  1.00  0.00           H  
ATOM   1514  N1    C A  48      -5.182 -48.217 -11.191  1.00  0.00           N  
ATOM   1515  C6    C A  48      -5.573 -49.078 -10.203  1.00  0.00           C  
ATOM   1516  H6    C A  48      -6.568 -49.520 -10.238  1.00  0.00           H  
ATOM   1517  C2    C A  48      -3.909 -47.642 -11.161  1.00  0.00           C  
ATOM   1518  O2    C A  48      -3.580 -46.865 -12.067  1.00  0.00           O  
ATOM   1519  N3    C A  48      -3.070 -47.946 -10.146  1.00  0.00           N  
ATOM   1520  C4    C A  48      -3.462 -48.787  -9.187  1.00  0.00           C  
ATOM   1521  N4    C A  48      -2.601 -49.056  -8.207  1.00  0.00           N  
ATOM   1522  H41   C A  48      -2.861 -49.687  -7.463  1.00  0.00           H  
ATOM   1523  H42   C A  48      -1.690 -48.620  -8.208  1.00  0.00           H  
ATOM   1524  C5    C A  48      -4.753 -49.388  -9.192  1.00  0.00           C  
ATOM   1525  H5    C A  48      -5.062 -50.073  -8.403  1.00  0.00           H  
ATOM   1526  C2'   C A  48      -5.963 -48.808 -13.508  1.00  0.00           C  
ATOM   1527  H2'   C A  48      -4.959 -49.230 -13.590  1.00  0.00           H  
ATOM   1528  O2'   C A  48      -6.358 -48.100 -14.668  1.00  0.00           O  
ATOM   1529 HO2'   C A  48      -6.996 -48.649 -15.125  1.00  0.00           H  
ATOM   1530  C3'   C A  48      -6.975 -49.891 -13.152  1.00  0.00           C  
ATOM   1531  H3'   C A  48      -6.562 -50.645 -12.484  1.00  0.00           H  
ATOM   1532  O3'   C A  48      -7.450 -50.592 -14.299  1.00  0.00           O  
ATOM   1533  P     C A  49      -6.801 -52.009 -14.697  1.00  0.00           P  
ATOM   1534  OP1   C A  49      -7.767 -52.698 -15.591  1.00  0.00           O  
ATOM   1535  OP2   C A  49      -6.336 -52.687 -13.460  1.00  0.00           O  
ATOM   1536  O5'   C A  49      -5.521 -51.618 -15.561  1.00  0.00           O  
ATOM   1537  C5'   C A  49      -5.638 -50.784 -16.713  1.00  0.00           C  
ATOM   1538  H5'   C A  49      -6.078 -49.827 -16.431  1.00  0.00           H  
ATOM   1539 H5''   C A  49      -6.279 -51.264 -17.452  1.00  0.00           H  
ATOM   1540  C4'   C A  49      -4.278 -50.544 -17.325  1.00  0.00           C  
ATOM   1541  H4'   C A  49      -4.431 -49.979 -18.246  1.00  0.00           H  
ATOM   1542  O4'   C A  49      -3.452 -49.849 -16.350  1.00  0.00           O  
ATOM   1543  C1'   C A  49      -2.252 -50.563 -16.149  1.00  0.00           C  
ATOM   1544  H1'   C A  49      -1.493 -50.099 -16.781  1.00  0.00           H  
ATOM   1545  N1    C A  49      -1.844 -50.397 -14.744  1.00  0.00           N  
ATOM   1546  C6    C A  49      -2.632 -50.860 -13.727  1.00  0.00           C  
ATOM   1547  H6    C A  49      -3.576 -51.354 -13.960  1.00  0.00           H  
ATOM   1548  C2    C A  49      -0.633 -49.758 -14.462  1.00  0.00           C  
ATOM   1549  O2    C A  49       0.062 -49.345 -15.402  1.00  0.00           O  
ATOM   1550  N3    C A  49      -0.249 -49.606 -13.175  1.00  0.00           N  
ATOM   1551  C4    C A  49      -1.024 -50.064 -12.191  1.00  0.00           C  
ATOM   1552  N4    C A  49      -0.603 -49.893 -10.937  1.00  0.00           N  
ATOM   1553  H41   C A  49      -1.160 -50.224 -10.164  1.00  0.00           H  
ATOM   1554  H42   C A  49       0.280 -49.431 -10.773  1.00  0.00           H  
ATOM   1555  C5    C A  49      -2.264 -50.717 -12.448  1.00  0.00           C  
ATOM   1556  H5    C A  49      -2.889 -51.086 -11.635  1.00  0.00           H  
ATOM   1557  C2'   C A  49      -2.537 -52.006 -16.552  1.00  0.00           C  
ATOM   1558  H2'   C A  49      -3.013 -52.564 -15.743  1.00  0.00           H  
ATOM   1559  O2'   C A  49      -1.329 -52.599 -16.992  1.00  0.00           O  
ATOM   1560 HO2'   C A  49      -1.197 -52.310 -17.896  1.00  0.00           H  
ATOM   1561  C3'   C A  49      -3.507 -51.806 -17.713  1.00  0.00           C  
ATOM   1562  H3'   C A  49      -4.174 -52.656 -17.850  1.00  0.00           H  
ATOM   1563  O3'   C A  49      -2.828 -51.637 -18.956  1.00  0.00           O  
ATOM   1564  P     U A  50      -3.429 -52.302 -20.292  1.00  0.00           P  
ATOM   1565  OP1   U A  50      -2.368 -52.247 -21.330  1.00  0.00           O  
ATOM   1566  OP2   U A  50      -4.753 -51.687 -20.564  1.00  0.00           O  
ATOM   1567  O5'   U A  50      -3.656 -53.828 -19.894  1.00  0.00           O  
ATOM   1568  C5'   U A  50      -2.596 -54.613 -19.348  1.00  0.00           C  
ATOM   1569  H5'   U A  50      -2.000 -54.004 -18.667  1.00  0.00           H  
ATOM   1570 H5''   U A  50      -1.956 -54.977 -20.150  1.00  0.00           H  
ATOM   1571  C4'   U A  50      -3.159 -55.795 -18.594  1.00  0.00           C  
ATOM   1572  H4'   U A  50      -3.792 -55.406 -17.796  1.00  0.00           H  
ATOM   1573  O4'   U A  50      -3.868 -56.649 -19.536  1.00  0.00           O  
ATOM   1574  C1'   U A  50      -3.229 -57.908 -19.618  1.00  0.00           C  
ATOM   1575  H1'   U A  50      -3.842 -58.615 -19.058  1.00  0.00           H  
ATOM   1576  N1    U A  50      -3.218 -58.328 -21.027  1.00  0.00           N  
ATOM   1577  C6    U A  50      -2.872 -57.451 -22.030  1.00  0.00           C  
ATOM   1578  H6    U A  50      -2.604 -56.428 -21.765  1.00  0.00           H  
ATOM   1579  C2    U A  50      -3.567 -59.636 -21.313  1.00  0.00           C  
ATOM   1580  O2    U A  50      -3.879 -60.441 -20.455  1.00  0.00           O  
ATOM   1581  N3    U A  50      -3.536 -59.966 -22.644  1.00  0.00           N  
ATOM   1582  H3    U A  50      -3.787 -60.914 -22.876  1.00  0.00           H  
ATOM   1583  C4    U A  50      -3.201 -59.143 -23.694  1.00  0.00           C  
ATOM   1584  O4    U A  50      -3.222 -59.589 -24.841  1.00  0.00           O  
ATOM   1585  C5    U A  50      -2.853 -57.809 -23.317  1.00  0.00           C  
ATOM   1586  H5    U A  50      -2.572 -57.083 -24.081  1.00  0.00           H  
ATOM   1587  C2'   U A  50      -1.840 -57.740 -19.007  1.00  0.00           C  
ATOM   1588  H2'   U A  50      -1.121 -57.361 -19.737  1.00  0.00           H  
ATOM   1589  O2'   U A  50      -1.443 -58.971 -18.434  1.00  0.00           O  
ATOM   1590 HO2'   U A  50      -1.835 -59.006 -17.559  1.00  0.00           H  
ATOM   1591  C3'   U A  50      -2.119 -56.695 -17.933  1.00  0.00           C  
ATOM   1592  H3'   U A  50      -1.226 -56.138 -17.650  1.00  0.00           H  
ATOM   1593  O3'   U A  50      -2.619 -57.278 -16.732  1.00  0.00           O  
ATOM   1594  P     U A  51      -2.360 -56.551 -15.321  1.00  0.00           P  
ATOM   1595  OP1   U A  51      -2.955 -57.412 -14.266  1.00  0.00           O  
ATOM   1596  OP2   U A  51      -2.789 -55.135 -15.438  1.00  0.00           O  
ATOM   1597  O5'   U A  51      -0.774 -56.580 -15.157  1.00  0.00           O  
ATOM   1598  C5'   U A  51      -0.109 -57.726 -14.626  1.00  0.00           C  
ATOM   1599  H5'   U A  51      -0.070 -58.512 -15.382  1.00  0.00           H  
ATOM   1600 H5''   U A  51      -0.650 -58.098 -13.757  1.00  0.00           H  
ATOM   1601  C4'   U A  51       1.299 -57.367 -14.209  1.00  0.00           C  
ATOM   1602  H4'   U A  51       1.601 -58.065 -13.428  1.00  0.00           H  
ATOM   1603  O4'   U A  51       2.158 -57.402 -15.382  1.00  0.00           O  
ATOM   1604  C1'   U A  51       3.090 -56.336 -15.325  1.00  0.00           C  
ATOM   1605  H1'   U A  51       4.081 -56.770 -15.464  1.00  0.00           H  
ATOM   1606  N1    U A  51       2.828 -55.431 -16.453  1.00  0.00           N  
ATOM   1607  C6    U A  51       1.545 -55.185 -16.888  1.00  0.00           C  
ATOM   1608  H6    U A  51       0.715 -55.677 -16.382  1.00  0.00           H  
ATOM   1609  C2    U A  51       3.915 -54.832 -17.065  1.00  0.00           C  
ATOM   1610  O2    U A  51       5.064 -55.025 -16.711  1.00  0.00           O  
ATOM   1611  N3    U A  51       3.606 -53.998 -18.108  1.00  0.00           N  
ATOM   1612  H3    U A  51       4.383 -53.547 -18.565  1.00  0.00           H  
ATOM   1613  C4    U A  51       2.351 -53.707 -18.593  1.00  0.00           C  
ATOM   1614  O4    U A  51       2.236 -52.934 -19.543  1.00  0.00           O  
ATOM   1615  C5    U A  51       1.282 -54.365 -17.910  1.00  0.00           C  
ATOM   1616  H5    U A  51       0.251 -54.197 -18.222  1.00  0.00           H  
ATOM   1617  C2'   U A  51       2.942 -55.669 -13.957  1.00  0.00           C  
ATOM   1618  H2'   U A  51       3.114 -54.592 -14.013  1.00  0.00           H  
ATOM   1619  O2'   U A  51       3.808 -56.315 -13.042  1.00  0.00           O  
ATOM   1620 HO2'   U A  51       3.938 -55.712 -12.309  1.00  0.00           H  
ATOM   1621  C3'   U A  51       1.481 -55.965 -13.642  1.00  0.00           C  
ATOM   1622  H3'   U A  51       0.800 -55.253 -14.106  1.00  0.00           H  
ATOM   1623  O3'   U A  51       1.205 -55.924 -12.245  1.00  0.00           O  
ATOM   1624  P     A A  52       1.048 -54.506 -11.503  1.00  0.00           P  
ATOM   1625  OP1   A A  52       0.619 -54.783 -10.109  1.00  0.00           O  
ATOM   1626  OP2   A A  52       0.221 -53.617 -12.360  1.00  0.00           O  
ATOM   1627  O5'   A A  52       2.533 -53.929 -11.455  1.00  0.00           O  
ATOM   1628  C5'   A A  52       2.809 -52.568 -11.789  1.00  0.00           C  
ATOM   1629  H5'   A A  52       2.679 -51.939 -10.907  1.00  0.00           H  
ATOM   1630 H5''   A A  52       2.127 -52.232 -12.569  1.00  0.00           H  
ATOM   1631  C4'   A A  52       4.228 -52.434 -12.289  1.00  0.00           C  
ATOM   1632  H4'   A A  52       4.886 -52.869 -11.536  1.00  0.00           H  
ATOM   1633  O4'   A A  52       4.324 -53.080 -13.589  1.00  0.00           O  
ATOM   1634  C1'   A A  52       5.072 -52.269 -14.475  1.00  0.00           C  
ATOM   1635  H1'   A A  52       5.813 -52.914 -14.949  1.00  0.00           H  
ATOM   1636  N9    A A  52       4.172 -51.772 -15.515  1.00  0.00           N  
ATOM   1637  C4    A A  52       4.535 -51.053 -16.627  1.00  0.00           C  
ATOM   1638  N3    A A  52       5.772 -50.663 -16.978  1.00  0.00           N  
ATOM   1639  C2    A A  52       5.743 -49.982 -18.121  1.00  0.00           C  
ATOM   1640  H2    A A  52       6.710 -49.627 -18.478  1.00  0.00           H  
ATOM   1641  N1    A A  52       4.696 -49.670 -18.896  1.00  0.00           N  
ATOM   1642  C6    A A  52       3.467 -50.077 -18.514  1.00  0.00           C  
ATOM   1643  N6    A A  52       2.426 -49.766 -19.286  1.00  0.00           N  
ATOM   1644  H61   A A  52       1.498 -50.061 -19.019  1.00  0.00           H  
ATOM   1645  H62   A A  52       2.569 -49.236 -20.133  1.00  0.00           H  
ATOM   1646  C5    A A  52       3.362 -50.808 -17.318  1.00  0.00           C  
ATOM   1647  N7    A A  52       2.277 -51.363 -16.654  1.00  0.00           N  
ATOM   1648  C8    A A  52       2.809 -51.921 -15.594  1.00  0.00           C  
ATOM   1649  H8    A A  52       2.229 -52.450 -14.851  1.00  0.00           H  
ATOM   1650  C2'   A A  52       5.722 -51.165 -13.642  1.00  0.00           C  
ATOM   1651  H2'   A A  52       5.821 -50.237 -14.209  1.00  0.00           H  
ATOM   1652  O2'   A A  52       6.960 -51.639 -13.146  1.00  0.00           O  
ATOM   1653 HO2'   A A  52       6.991 -51.411 -12.217  1.00  0.00           H  
ATOM   1654  C3'   A A  52       4.704 -51.005 -12.519  1.00  0.00           C  
ATOM   1655  H3'   A A  52       3.880 -50.345 -12.790  1.00  0.00           H  
ATOM   1656  O3'   A A  52       5.282 -50.453 -11.339  1.00  0.00           O  
ATOM   1657  P     A A  53       5.172 -48.873 -11.057  1.00  0.00           P  
ATOM   1658  OP1   A A  53       5.983 -48.584  -9.846  1.00  0.00           O  
ATOM   1659  OP2   A A  53       3.736 -48.492 -11.085  1.00  0.00           O  
ATOM   1660  O5'   A A  53       5.893 -48.205 -12.310  1.00  0.00           O  
ATOM   1661  C5'   A A  53       7.298 -48.350 -12.516  1.00  0.00           C  
ATOM   1662  H5'   A A  53       7.540 -49.401 -12.680  1.00  0.00           H  
ATOM   1663 H5''   A A  53       7.839 -47.995 -11.639  1.00  0.00           H  
ATOM   1664  C4'   A A  53       7.734 -47.547 -13.718  1.00  0.00           C  
ATOM   1665  H4'   A A  53       8.823 -47.480 -13.693  1.00  0.00           H  
ATOM   1666  O4'   A A  53       7.218 -48.191 -14.916  1.00  0.00           O  
ATOM   1667  C1'   A A  53       6.670 -47.219 -15.786  1.00  0.00           C  
ATOM   1668  H1'   A A  53       7.071 -47.420 -16.780  1.00  0.00           H  
ATOM   1669  N9    A A  53       5.221 -47.414 -15.836  1.00  0.00           N  
ATOM   1670  C4    A A  53       4.398 -47.138 -16.901  1.00  0.00           C  
ATOM   1671  N3    A A  53       4.753 -46.636 -18.096  1.00  0.00           N  
ATOM   1672  C2    A A  53       3.688 -46.499 -18.882  1.00  0.00           C  
ATOM   1673  H2    A A  53       3.888 -46.095 -19.875  1.00  0.00           H  
ATOM   1674  N1    A A  53       2.405 -46.786 -18.628  1.00  0.00           N  
ATOM   1675  C6    A A  53       2.083 -47.291 -17.418  1.00  0.00           C  
ATOM   1676  N6    A A  53       0.806 -47.581 -17.170  1.00  0.00           N  
ATOM   1677  H61   A A  53       0.544 -47.963 -16.270  1.00  0.00           H  
ATOM   1678  H62   A A  53       0.104 -47.418 -17.876  1.00  0.00           H  
ATOM   1679  C5    A A  53       3.123 -47.483 -16.492  1.00  0.00           C  
ATOM   1680  N7    A A  53       3.139 -47.968 -15.191  1.00  0.00           N  
ATOM   1681  C8    A A  53       4.403 -47.906 -14.849  1.00  0.00           C  
ATOM   1682  H8    A A  53       4.767 -48.214 -13.879  1.00  0.00           H  
ATOM   1683  C2'   A A  53       7.093 -45.847 -15.264  1.00  0.00           C  
ATOM   1684  H2'   A A  53       6.333 -45.088 -15.461  1.00  0.00           H  
ATOM   1685  O2'   A A  53       8.352 -45.518 -15.820  1.00  0.00           O  
ATOM   1686 HO2'   A A  53       8.908 -45.241 -15.090  1.00  0.00           H  
ATOM   1687  C3'   A A  53       7.206 -46.118 -13.768  1.00  0.00           C  
ATOM   1688  H3'   A A  53       6.252 -46.023 -13.251  1.00  0.00           H  
ATOM   1689  O3'   A A  53       8.101 -45.216 -13.120  1.00  0.00           O  
ATOM   1690  P     A A  54       7.523 -44.069 -12.152  1.00  0.00           P  
ATOM   1691  OP1   A A  54       8.665 -43.571 -11.344  1.00  0.00           O  
ATOM   1692  OP2   A A  54       6.312 -44.589 -11.464  1.00  0.00           O  
ATOM   1693  O5'   A A  54       7.089 -42.903 -13.151  1.00  0.00           O  
ATOM   1694  C5'   A A  54       5.780 -42.335 -13.105  1.00  0.00           C  
ATOM   1695  H5'   A A  54       5.853 -41.248 -13.062  1.00  0.00           H  
ATOM   1696 H5''   A A  54       5.252 -42.689 -12.221  1.00  0.00           H  
ATOM   1697  C4'   A A  54       4.999 -42.732 -14.336  1.00  0.00           C  
ATOM   1698  H4'   A A  54       5.573 -42.418 -15.208  1.00  0.00           H  
ATOM   1699  O4'   A A  54       4.748 -44.164 -14.289  1.00  0.00           O  
ATOM   1700  C1'   A A  54       3.430 -44.434 -14.731  1.00  0.00           C  
ATOM   1701  H1'   A A  54       3.503 -45.209 -15.494  1.00  0.00           H  
ATOM   1702  N9    A A  54       2.670 -44.976 -13.606  1.00  0.00           N  
ATOM   1703  C4    A A  54       1.394 -45.482 -13.656  1.00  0.00           C  
ATOM   1704  N3    A A  54       0.598 -45.584 -14.734  1.00  0.00           N  
ATOM   1705  C2    A A  54      -0.573 -46.123 -14.403  1.00  0.00           C  
ATOM   1706  H2    A A  54      -1.281 -46.243 -15.224  1.00  0.00           H  
ATOM   1707  N1    A A  54      -1.007 -46.539 -13.207  1.00  0.00           N  
ATOM   1708  C6    A A  54      -0.183 -46.421 -12.144  1.00  0.00           C  
ATOM   1709  N6    A A  54      -0.618 -46.831 -10.953  1.00  0.00           N  
ATOM   1710  H61   A A  54      -0.020 -46.751 -10.144  1.00  0.00           H  
ATOM   1711  H62   A A  54      -1.549 -47.214 -10.867  1.00  0.00           H  
ATOM   1712  C5    A A  54       1.090 -45.866 -12.362  1.00  0.00           C  
ATOM   1713  N7    A A  54       2.156 -45.609 -11.511  1.00  0.00           N  
ATOM   1714  C8    A A  54       3.065 -45.085 -12.295  1.00  0.00           C  
ATOM   1715  H8    A A  54       4.035 -44.767 -11.944  1.00  0.00           H  
ATOM   1716  C2'   A A  54       2.859 -43.131 -15.289  1.00  0.00           C  
ATOM   1717  H2'   A A  54       1.785 -43.053 -15.111  1.00  0.00           H  
ATOM   1718  O2'   A A  54       3.195 -43.038 -16.661  1.00  0.00           O  
ATOM   1719 HO2'   A A  54       3.538 -42.154 -16.800  1.00  0.00           H  
ATOM   1720  C3'   A A  54       3.619 -42.101 -14.464  1.00  0.00           C  
ATOM   1721  H3'   A A  54       3.164 -41.927 -13.489  1.00  0.00           H  
ATOM   1722  O3'   A A  54       3.682 -40.830 -15.106  1.00  0.00           O  
ATOM   1723  P     C A  55       2.901 -39.574 -14.473  1.00  0.00           P  
ATOM   1724  OP1   C A  55       3.185 -38.394 -15.330  1.00  0.00           O  
ATOM   1725  OP2   C A  55       3.209 -39.517 -13.021  1.00  0.00           O  
ATOM   1726  O5'   C A  55       1.361 -39.954 -14.639  1.00  0.00           O  
ATOM   1727  C5'   C A  55       0.688 -39.764 -15.882  1.00  0.00           C  
ATOM   1728  H5'   C A  55       1.319 -40.113 -16.700  1.00  0.00           H  
ATOM   1729 H5''   C A  55       0.473 -38.706 -16.027  1.00  0.00           H  
ATOM   1730  C4'   C A  55      -0.613 -40.534 -15.896  1.00  0.00           C  
ATOM   1731  H4'   C A  55      -1.013 -40.489 -16.909  1.00  0.00           H  
ATOM   1732  O4'   C A  55      -0.370 -41.888 -15.428  1.00  0.00           O  
ATOM   1733  C1'   C A  55      -1.485 -42.342 -14.680  1.00  0.00           C  
ATOM   1734  H1'   C A  55      -1.828 -43.264 -15.151  1.00  0.00           H  
ATOM   1735  N1    C A  55      -1.032 -42.671 -13.318  1.00  0.00           N  
ATOM   1736  C6    C A  55       0.249 -42.403 -12.920  1.00  0.00           C  
ATOM   1737  H6    C A  55       0.941 -41.930 -13.617  1.00  0.00           H  
ATOM   1738  C2    C A  55      -1.934 -43.268 -12.432  1.00  0.00           C  
ATOM   1739  O2    C A  55      -3.092 -43.494 -12.814  1.00  0.00           O  
ATOM   1740  N3    C A  55      -1.526 -43.581 -11.183  1.00  0.00           N  
ATOM   1741  C4    C A  55      -0.274 -43.320 -10.807  1.00  0.00           C  
ATOM   1742  N4    C A  55       0.083 -43.650  -9.566  1.00  0.00           N  
ATOM   1743  H41   C A  55       1.021 -43.470  -9.242  1.00  0.00           H  
ATOM   1744  H42   C A  55      -0.594 -44.083  -8.954  1.00  0.00           H  
ATOM   1745  C5    C A  55       0.668 -42.709 -11.686  1.00  0.00           C  
ATOM   1746  H5    C A  55       1.688 -42.500 -11.366  1.00  0.00           H  
ATOM   1747  C2'   C A  55      -2.551 -41.247 -14.724  1.00  0.00           C  
ATOM   1748  H2'   C A  55      -3.085 -41.166 -13.777  1.00  0.00           H  
ATOM   1749  O2'   C A  55      -3.412 -41.499 -15.819  1.00  0.00           O  
ATOM   1750 HO2'   C A  55      -3.399 -40.716 -16.370  1.00  0.00           H  
ATOM   1751  C3'   C A  55      -1.698 -40.007 -14.968  1.00  0.00           C  
ATOM   1752  H3'   C A  55      -1.279 -39.598 -14.050  1.00  0.00           H  
ATOM   1753  O3'   C A  55      -2.438 -38.950 -15.574  1.00  0.00           O  
ATOM   1754  P     U A  56      -3.319 -37.963 -14.658  1.00  0.00           P  
ATOM   1755  OP1   U A  56      -3.812 -36.869 -15.534  1.00  0.00           O  
ATOM   1756  OP2   U A  56      -2.541 -37.630 -13.437  1.00  0.00           O  
ATOM   1757  O5'   U A  56      -4.569 -38.850 -14.222  1.00  0.00           O  
ATOM   1758  C5'   U A  56      -5.511 -39.317 -15.186  1.00  0.00           C  
ATOM   1759  H5'   U A  56      -5.079 -40.144 -15.753  1.00  0.00           H  
ATOM   1760 H5''   U A  56      -5.766 -38.512 -15.874  1.00  0.00           H  
ATOM   1761  C4'   U A  56      -6.771 -39.791 -14.499  1.00  0.00           C  
ATOM   1762  H4'   U A  56      -7.568 -39.803 -15.243  1.00  0.00           H  
ATOM   1763  O4'   U A  56      -6.518 -41.092 -13.898  1.00  0.00           O  
ATOM   1764  C1'   U A  56      -7.142 -41.162 -12.628  1.00  0.00           C  
ATOM   1765  H1'   U A  56      -7.726 -42.083 -12.610  1.00  0.00           H  
ATOM   1766  N1    U A  56      -6.094 -41.266 -11.601  1.00  0.00           N  
ATOM   1767  C6    U A  56      -4.813 -40.825 -11.843  1.00  0.00           C  
ATOM   1768  H6    U A  56      -4.585 -40.381 -12.812  1.00  0.00           H  
ATOM   1769  C2    U A  56      -6.437 -41.826 -10.384  1.00  0.00           C  
ATOM   1770  O2    U A  56      -7.559 -42.222 -10.129  1.00  0.00           O  
ATOM   1771  N3    U A  56      -5.415 -41.903  -9.473  1.00  0.00           N  
ATOM   1772  H3    U A  56      -5.642 -42.313  -8.580  1.00  0.00           H  
ATOM   1773  C4    U A  56      -4.115 -41.488  -9.649  1.00  0.00           C  
ATOM   1774  O4    U A  56      -3.308 -41.627  -8.731  1.00  0.00           O  
ATOM   1775  C5    U A  56      -3.841 -40.918 -10.931  1.00  0.00           C  
ATOM   1776  H5    U A  56      -2.839 -40.560 -11.165  1.00  0.00           H  
ATOM   1777  C2'   U A  56      -8.022 -39.921 -12.487  1.00  0.00           C  
ATOM   1778  H2'   U A  56      -8.076 -39.579 -11.452  1.00  0.00           H  
ATOM   1779  O2'   U A  56      -9.294 -40.201 -13.041  1.00  0.00           O  
ATOM   1780 HO2'   U A  56      -9.468 -39.521 -13.692  1.00  0.00           H  
ATOM   1781  C3'   U A  56      -7.256 -38.923 -13.346  1.00  0.00           C  
ATOM   1782  H3'   U A  56      -6.426 -38.461 -12.814  1.00  0.00           H  
ATOM   1783  O3'   U A  56      -8.080 -37.854 -13.804  1.00  0.00           O  
ATOM   1784  P     C A  57      -8.265 -36.540 -12.895  1.00  0.00           P  
ATOM   1785  OP1   C A  57      -8.937 -35.513 -13.731  1.00  0.00           O  
ATOM   1786  OP2   C A  57      -6.965 -36.225 -12.250  1.00  0.00           O  
ATOM   1787  O5'   C A  57      -9.283 -36.996 -11.756  1.00  0.00           O  
ATOM   1788  C5'   C A  57     -10.572 -37.513 -12.085  1.00  0.00           C  
ATOM   1789  H5'   C A  57     -10.478 -38.270 -12.865  1.00  0.00           H  
ATOM   1790 H5''   C A  57     -11.211 -36.708 -12.448  1.00  0.00           H  
ATOM   1791  C4'   C A  57     -11.212 -38.135 -10.865  1.00  0.00           C  
ATOM   1792  H4'   C A  57     -12.209 -38.471 -11.150  1.00  0.00           H  
ATOM   1793  O4'   C A  57     -10.354 -39.204 -10.380  1.00  0.00           O  
ATOM   1794  C1'   C A  57     -10.303 -39.175  -8.964  1.00  0.00           C  
ATOM   1795  H1'   C A  57     -10.524 -40.186  -8.618  1.00  0.00           H  
ATOM   1796  N1    C A  57      -8.927 -38.846  -8.557  1.00  0.00           N  
ATOM   1797  C6    C A  57      -8.102 -38.138  -9.386  1.00  0.00           C  
ATOM   1798  H6    C A  57      -8.471 -37.805 -10.356  1.00  0.00           H  
ATOM   1799  C2    C A  57      -8.471 -39.272  -7.305  1.00  0.00           C  
ATOM   1800  O2    C A  57      -9.239 -39.907  -6.568  1.00  0.00           O  
ATOM   1801  N3    C A  57      -7.206 -38.980  -6.928  1.00  0.00           N  
ATOM   1802  C4    C A  57      -6.408 -38.292  -7.747  1.00  0.00           C  
ATOM   1803  N4    C A  57      -5.170 -38.030  -7.334  1.00  0.00           N  
ATOM   1804  H41   C A  57      -4.535 -37.512  -7.924  1.00  0.00           H  
ATOM   1805  H42   C A  57      -4.866 -38.353  -6.426  1.00  0.00           H  
ATOM   1806  C5    C A  57      -6.846 -37.844  -9.027  1.00  0.00           C  
ATOM   1807  H5    C A  57      -6.186 -37.282  -9.687  1.00  0.00           H  
ATOM   1808  C2'   C A  57     -11.347 -38.166  -8.491  1.00  0.00           C  
ATOM   1809  H2'   C A  57     -11.027 -37.651  -7.584  1.00  0.00           H  
ATOM   1810  O2'   C A  57     -12.585 -38.835  -8.334  1.00  0.00           O  
ATOM   1811 HO2'   C A  57     -13.199 -38.431  -8.947  1.00  0.00           H  
ATOM   1812  C3'   C A  57     -11.385 -37.203  -9.672  1.00  0.00           C  
ATOM   1813  H3'   C A  57     -10.596 -36.454  -9.628  1.00  0.00           H  
ATOM   1814  O3'   C A  57     -12.613 -36.483  -9.747  1.00  0.00           O  
ATOM   1815  P     U A  58     -12.786 -35.109  -8.928  1.00  0.00           P  
ATOM   1816  OP1   U A  58     -14.073 -34.501  -9.350  1.00  0.00           O  
ATOM   1817  OP2   U A  58     -11.530 -34.327  -9.050  1.00  0.00           O  
ATOM   1818  O5'   U A  58     -12.931 -35.579  -7.412  1.00  0.00           O  
ATOM   1819  C5'   U A  58     -13.976 -36.465  -7.013  1.00  0.00           C  
ATOM   1820  H5'   U A  58     -13.805 -37.453  -7.441  1.00  0.00           H  
ATOM   1821 H5''   U A  58     -14.935 -36.088  -7.365  1.00  0.00           H  
ATOM   1822  C4'   U A  58     -14.017 -36.577  -5.507  1.00  0.00           C  
ATOM   1823  H4'   U A  58     -15.035 -36.844  -5.223  1.00  0.00           H  
ATOM   1824  O4'   U A  58     -13.020 -37.548  -5.082  1.00  0.00           O  
ATOM   1825  C1'   U A  58     -12.340 -37.066  -3.936  1.00  0.00           C  
ATOM   1826  H1'   U A  58     -12.338 -37.874  -3.203  1.00  0.00           H  
ATOM   1827  N1    U A  58     -10.945 -36.787  -4.310  1.00  0.00           N  
ATOM   1828  C6    U A  58     -10.627 -36.305  -5.560  1.00  0.00           C  
ATOM   1829  H6    U A  58     -11.431 -36.124  -6.274  1.00  0.00           H  
ATOM   1830  C2    U A  58      -9.961 -37.025  -3.367  1.00  0.00           C  
ATOM   1831  O2    U A  58     -10.200 -37.448  -2.251  1.00  0.00           O  
ATOM   1832  N3    U A  58      -8.683 -36.749  -3.782  1.00  0.00           N  
ATOM   1833  H3    U A  58      -7.948 -36.915  -3.111  1.00  0.00           H  
ATOM   1834  C4    U A  58      -8.296 -36.272  -5.012  1.00  0.00           C  
ATOM   1835  O4    U A  58      -7.101 -36.079  -5.236  1.00  0.00           O  
ATOM   1836  C5    U A  58      -9.369 -36.050  -5.929  1.00  0.00           C  
ATOM   1837  H5    U A  58      -9.161 -35.672  -6.930  1.00  0.00           H  
ATOM   1838  C2'   U A  58     -13.107 -35.842  -3.440  1.00  0.00           C  
ATOM   1839  H2'   U A  58     -12.443 -35.112  -2.973  1.00  0.00           H  
ATOM   1840  O2'   U A  58     -14.142 -36.274  -2.577  1.00  0.00           O  
ATOM   1841 HO2'   U A  58     -14.902 -35.720  -2.756  1.00  0.00           H  
ATOM   1842  C3'   U A  58     -13.668 -35.303  -4.749  1.00  0.00           C  
ATOM   1843  H3'   U A  58     -12.947 -34.696  -5.295  1.00  0.00           H  
ATOM   1844  O3'   U A  58     -14.816 -34.480  -4.557  1.00  0.00           O  
ATOM   1845  P     U A  59     -14.662 -32.879  -4.559  1.00  0.00           P  
ATOM   1846  OP1   U A  59     -16.021 -32.304  -4.726  1.00  0.00           O  
ATOM   1847  OP2   U A  59     -13.585 -32.505  -5.512  1.00  0.00           O  
ATOM   1848  O5'   U A  59     -14.159 -32.541  -3.085  1.00  0.00           O  
ATOM   1849  C5'   U A  59     -14.891 -32.977  -1.941  1.00  0.00           C  
ATOM   1850  H5'   U A  59     -15.205 -34.013  -2.078  1.00  0.00           H  
ATOM   1851 H5''   U A  59     -15.775 -32.354  -1.809  1.00  0.00           H  
ATOM   1852  C4'   U A  59     -14.033 -32.877  -0.703  1.00  0.00           C  
ATOM   1853  H4'   U A  59     -14.678 -33.038   0.161  1.00  0.00           H  
ATOM   1854  O4'   U A  59     -12.946 -33.839  -0.804  1.00  0.00           O  
ATOM   1855  C1'   U A  59     -11.752 -33.267  -0.298  1.00  0.00           C  
ATOM   1856  H1'   U A  59     -11.349 -33.968   0.434  1.00  0.00           H  
ATOM   1857  N1    U A  59     -10.787 -33.157  -1.401  1.00  0.00           N  
ATOM   1858  C6    U A  59     -11.207 -33.008  -2.704  1.00  0.00           C  
ATOM   1859  H6    U A  59     -12.276 -32.964  -2.910  1.00  0.00           H  
ATOM   1860  C2    U A  59      -9.441 -33.208  -1.088  1.00  0.00           C  
ATOM   1861  O2    U A  59      -9.029 -33.336   0.050  1.00  0.00           O  
ATOM   1862  N3    U A  59      -8.593 -33.106  -2.160  1.00  0.00           N  
ATOM   1863  H3    U A  59      -7.606 -33.135  -1.952  1.00  0.00           H  
ATOM   1864  C4    U A  59      -8.942 -32.962  -3.483  1.00  0.00           C  
ATOM   1865  O4    U A  59      -8.057 -32.899  -4.337  1.00  0.00           O  
ATOM   1866  C5    U A  59     -10.350 -32.914  -3.725  1.00  0.00           C  
ATOM   1867  H5    U A  59     -10.724 -32.801  -4.742  1.00  0.00           H  
ATOM   1868  C2'   U A  59     -12.122 -31.926   0.334  1.00  0.00           C  
ATOM   1869  H2'   U A  59     -11.323 -31.191   0.216  1.00  0.00           H  
ATOM   1870  O2'   U A  59     -12.471 -32.143   1.689  1.00  0.00           O  
ATOM   1871 HO2'   U A  59     -13.173 -31.527   1.894  1.00  0.00           H  
ATOM   1872  C3'   U A  59     -13.340 -31.538  -0.494  1.00  0.00           C  
ATOM   1873  H3'   U A  59     -13.071 -31.073  -1.442  1.00  0.00           H  
ATOM   1874  O3'   U A  59     -14.186 -30.610   0.178  1.00  0.00           O  
ATOM   1875  P     G A  60     -13.986 -29.031  -0.054  1.00  0.00           P  
ATOM   1876  OP1   G A  60     -15.177 -28.347   0.512  1.00  0.00           O  
ATOM   1877  OP2   G A  60     -13.617 -28.803  -1.475  1.00  0.00           O  
ATOM   1878  O5'   G A  60     -12.729 -28.665   0.853  1.00  0.00           O  
ATOM   1879  C5'   G A  60     -12.782 -28.799   2.273  1.00  0.00           C  
ATOM   1880  H5'   G A  60     -13.086 -29.813   2.535  1.00  0.00           H  
ATOM   1881 H5''   G A  60     -13.506 -28.096   2.683  1.00  0.00           H  
ATOM   1882  C4'   G A  60     -11.427 -28.515   2.876  1.00  0.00           C  
ATOM   1883  H4'   G A  60     -11.549 -28.482   3.959  1.00  0.00           H  
ATOM   1884  O4'   G A  60     -10.491 -29.533   2.427  1.00  0.00           O  
ATOM   1885  C1'   G A  60      -9.252 -28.934   2.089  1.00  0.00           C  
ATOM   1886  H1'   G A  60      -8.476 -29.501   2.605  1.00  0.00           H  
ATOM   1887  N9    G A  60      -9.047 -29.094   0.653  1.00  0.00           N  
ATOM   1888  C4    G A  60      -7.842 -29.217   0.000  1.00  0.00           C  
ATOM   1889  N3    G A  60      -6.620 -29.199   0.575  1.00  0.00           N  
ATOM   1890  C2    G A  60      -5.654 -29.347  -0.316  1.00  0.00           C  
ATOM   1891  N2    G A  60      -4.379 -29.355   0.082  1.00  0.00           N  
ATOM   1892  H21   G A  60      -4.164 -29.249   1.062  1.00  0.00           H  
ATOM   1893  H22   G A  60      -3.634 -29.464  -0.593  1.00  0.00           H  
ATOM   1894  N1    G A  60      -5.867 -29.498  -1.662  1.00  0.00           N  
ATOM   1895  H1    G A  60      -5.059 -29.603  -2.257  1.00  0.00           H  
ATOM   1896  C6    G A  60      -7.113 -29.518  -2.276  1.00  0.00           C  
ATOM   1897  O6    G A  60      -7.191 -29.660  -3.502  1.00  0.00           O  
ATOM   1898  C5    G A  60      -8.162 -29.363  -1.334  1.00  0.00           C  
ATOM   1899  N7    G A  60      -9.538 -29.324  -1.518  1.00  0.00           N  
ATOM   1900  C8    G A  60     -10.018 -29.160  -0.316  1.00  0.00           C  
ATOM   1901  H8    G A  60     -11.074 -29.081  -0.104  1.00  0.00           H  
ATOM   1902  C2'   G A  60      -9.305 -27.480   2.557  1.00  0.00           C  
ATOM   1903  H2'   G A  60      -8.741 -26.822   1.894  1.00  0.00           H  
ATOM   1904  O2'   G A  60      -8.858 -27.421   3.899  1.00  0.00           O  
ATOM   1905 HO2'   G A  60      -9.624 -27.213   4.434  1.00  0.00           H  
ATOM   1906  C3'   G A  60     -10.799 -27.189   2.465  1.00  0.00           C  
ATOM   1907  H3'   G A  60     -11.108 -26.890   1.464  1.00  0.00           H  
ATOM   1908  O3'   G A  60     -11.208 -26.139   3.338  1.00  0.00           O  
ATOM   1909  P     A A  61     -11.122 -24.609   2.848  1.00  0.00           P  
ATOM   1910  OP1   A A  61     -11.821 -23.784   3.866  1.00  0.00           O  
ATOM   1911  OP2   A A  61     -11.549 -24.537   1.427  1.00  0.00           O  
ATOM   1912  O5'   A A  61      -9.568 -24.265   2.923  1.00  0.00           O  
ATOM   1913  C5'   A A  61      -8.829 -24.460   4.128  1.00  0.00           C  
ATOM   1914  H5'   A A  61      -8.809 -25.521   4.380  1.00  0.00           H  
ATOM   1915 H5''   A A  61      -9.299 -23.912   4.943  1.00  0.00           H  
ATOM   1916  C4'   A A  61      -7.412 -23.964   3.957  1.00  0.00           C  
ATOM   1917  H4'   A A  61      -6.895 -24.108   4.907  1.00  0.00           H  
ATOM   1918  O4'   A A  61      -6.799 -24.676   2.847  1.00  0.00           O  
ATOM   1919  C1'   A A  61      -6.595 -23.792   1.761  1.00  0.00           C  
ATOM   1920  H1'   A A  61      -5.519 -23.633   1.678  1.00  0.00           H  
ATOM   1921  N9    A A  61      -7.050 -24.456   0.540  1.00  0.00           N  
ATOM   1922  C4    A A  61      -6.272 -24.804  -0.537  1.00  0.00           C  
ATOM   1923  N3    A A  61      -4.951 -24.607  -0.687  1.00  0.00           N  
ATOM   1924  C2    A A  61      -4.538 -25.075  -1.862  1.00  0.00           C  
ATOM   1925  H2    A A  61      -3.473 -24.955  -2.064  1.00  0.00           H  
ATOM   1926  N1    A A  61      -5.242 -25.673  -2.832  1.00  0.00           N  
ATOM   1927  C6    A A  61      -6.567 -25.854  -2.650  1.00  0.00           C  
ATOM   1928  N6    A A  61      -7.269 -26.447  -3.617  1.00  0.00           N  
ATOM   1929  H61   A A  61      -8.262 -26.592  -3.501  1.00  0.00           H  
ATOM   1930  H62   A A  61      -6.804 -26.745  -4.462  1.00  0.00           H  
ATOM   1931  C5    A A  61      -7.129 -25.403  -1.443  1.00  0.00           C  
ATOM   1932  N7    A A  61      -8.425 -25.433  -0.947  1.00  0.00           N  
ATOM   1933  C8    A A  61      -8.324 -24.861   0.228  1.00  0.00           C  
ATOM   1934  H8    A A  61      -9.165 -24.722   0.891  1.00  0.00           H  
ATOM   1935  C2'   A A  61      -7.344 -22.498   2.080  1.00  0.00           C  
ATOM   1936  H2'   A A  61      -8.379 -22.539   1.737  1.00  0.00           H  
ATOM   1937  O2'   A A  61      -6.625 -21.412   1.526  1.00  0.00           O  
ATOM   1938 HO2'   A A  61      -7.046 -20.606   1.827  1.00  0.00           H  
ATOM   1939  C3'   A A  61      -7.283 -22.487   3.604  1.00  0.00           C  
ATOM   1940  H3'   A A  61      -8.082 -21.897   4.050  1.00  0.00           H  
ATOM   1941  O3'   A A  61      -6.064 -21.940   4.099  1.00  0.00           O  
ATOM   1942  P     C A  62      -6.006 -20.397   4.551  1.00  0.00           P  
ATOM   1943  OP1   C A  62      -6.165 -20.364   6.028  1.00  0.00           O  
ATOM   1944  OP2   C A  62      -6.944 -19.624   3.696  1.00  0.00           O  
ATOM   1945  O5'   C A  62      -4.519 -19.946   4.196  1.00  0.00           O  
ATOM   1946  C5'   C A  62      -3.489 -19.962   5.183  1.00  0.00           C  
ATOM   1947  H5'   C A  62      -3.618 -20.828   5.836  1.00  0.00           H  
ATOM   1948 H5''   C A  62      -3.540 -19.056   5.785  1.00  0.00           H  
ATOM   1949  C4'   C A  62      -2.131 -20.037   4.523  1.00  0.00           C  
ATOM   1950  H4'   C A  62      -1.456 -19.394   5.089  1.00  0.00           H  
ATOM   1951  O4'   C A  62      -1.712 -21.431   4.491  1.00  0.00           O  
ATOM   1952  C1'   C A  62      -1.549 -21.851   3.152  1.00  0.00           C  
ATOM   1953  H1'   C A  62      -0.477 -21.853   2.946  1.00  0.00           H  
ATOM   1954  N1    C A  62      -2.040 -23.234   3.038  1.00  0.00           N  
ATOM   1955  C6    C A  62      -3.325 -23.551   3.382  1.00  0.00           C  
ATOM   1956  H6    C A  62      -3.994 -22.771   3.745  1.00  0.00           H  
ATOM   1957  C2    C A  62      -1.170 -24.223   2.571  1.00  0.00           C  
ATOM   1958  O2    C A  62      -0.011 -23.907   2.265  1.00  0.00           O  
ATOM   1959  N3    C A  62      -1.612 -25.495   2.466  1.00  0.00           N  
ATOM   1960  C4    C A  62      -2.866 -25.795   2.805  1.00  0.00           C  
ATOM   1961  N4    C A  62      -3.257 -27.063   2.684  1.00  0.00           N  
ATOM   1962  H41   C A  62      -4.201 -27.322   2.932  1.00  0.00           H  
ATOM   1963  H42   C A  62      -2.603 -27.756   2.351  1.00  0.00           H  
ATOM   1964  C5    C A  62      -3.776 -24.808   3.283  1.00  0.00           C  
ATOM   1965  H5    C A  62      -4.799 -25.066   3.557  1.00  0.00           H  
ATOM   1966  C2'   C A  62      -2.298 -20.844   2.283  1.00  0.00           C  
ATOM   1967  H2'   C A  62      -3.363 -21.080   2.222  1.00  0.00           H  
ATOM   1968  O2'   C A  62      -1.674 -20.789   1.013  1.00  0.00           O  
ATOM   1969 HO2'   C A  62      -0.891 -20.243   1.102  1.00  0.00           H  
ATOM   1970  C3'   C A  62      -2.078 -19.559   3.074  1.00  0.00           C  
ATOM   1971  H3'   C A  62      -2.840 -18.808   2.871  1.00  0.00           H  
ATOM   1972  O3'   C A  62      -0.825 -18.943   2.783  1.00  0.00           O  
ATOM   1973  P     U A  63      -0.747 -17.746   1.709  1.00  0.00           P  
ATOM   1974  OP1   U A  63       0.467 -16.950   2.026  1.00  0.00           O  
ATOM   1975  OP2   U A  63      -2.069 -17.073   1.649  1.00  0.00           O  
ATOM   1976  O5'   U A  63      -0.503 -18.493   0.322  1.00  0.00           O  
ATOM   1977  C5'   U A  63       0.752 -19.106   0.022  1.00  0.00           C  
ATOM   1978  H5'   U A  63       0.654 -20.191   0.078  1.00  0.00           H  
ATOM   1979 H5''   U A  63       1.504 -18.781   0.740  1.00  0.00           H  
ATOM   1980  C4'   U A  63       1.204 -18.719  -1.368  1.00  0.00           C  
ATOM   1981  H4'   U A  63       2.268 -18.486  -1.316  1.00  0.00           H  
ATOM   1982  O4'   U A  63       0.891 -19.810  -2.280  1.00  0.00           O  
ATOM   1983  C1'   U A  63       0.342 -19.290  -3.478  1.00  0.00           C  
ATOM   1984  H1'   U A  63       0.855 -19.780  -4.306  1.00  0.00           H  
ATOM   1985  N1    U A  63      -1.081 -19.657  -3.537  1.00  0.00           N  
ATOM   1986  C6    U A  63      -1.679 -20.378  -2.527  1.00  0.00           C  
ATOM   1987  H6    U A  63      -1.076 -20.685  -1.673  1.00  0.00           H  
ATOM   1988  C2    U A  63      -1.803 -19.248  -4.644  1.00  0.00           C  
ATOM   1989  O2    U A  63      -1.310 -18.615  -5.560  1.00  0.00           O  
ATOM   1990  N3    U A  63      -3.125 -19.609  -4.638  1.00  0.00           N  
ATOM   1991  H3    U A  63      -3.664 -19.313  -5.438  1.00  0.00           H  
ATOM   1992  C4    U A  63      -3.786 -20.323  -3.666  1.00  0.00           C  
ATOM   1993  O4    U A  63      -4.984 -20.569  -3.807  1.00  0.00           O  
ATOM   1994  C5    U A  63      -2.972 -20.714  -2.558  1.00  0.00           C  
ATOM   1995  H5    U A  63      -3.406 -21.288  -1.738  1.00  0.00           H  
ATOM   1996  C2'   U A  63       0.583 -17.782  -3.460  1.00  0.00           C  
ATOM   1997  H2'   U A  63      -0.203 -17.241  -3.992  1.00  0.00           H  
ATOM   1998  O2'   U A  63       1.875 -17.523  -3.979  1.00  0.00           O  
ATOM   1999 HO2'   U A  63       2.007 -16.576  -3.943  1.00  0.00           H  
ATOM   2000  C3'   U A  63       0.514 -17.499  -1.966  1.00  0.00           C  
ATOM   2001  H3'   U A  63      -0.510 -17.402  -1.606  1.00  0.00           H  
ATOM   2002  O3'   U A  63       1.177 -16.291  -1.605  1.00  0.00           O  
ATOM   2003  P     A A  64       0.339 -14.924  -1.488  1.00  0.00           P  
ATOM   2004  OP1   A A  64       1.192 -13.943  -0.770  1.00  0.00           O  
ATOM   2005  OP2   A A  64      -1.014 -15.240  -0.964  1.00  0.00           O  
ATOM   2006  O5'   A A  64       0.188 -14.433  -2.997  1.00  0.00           O  
ATOM   2007  C5'   A A  64       1.319 -13.981  -3.741  1.00  0.00           C  
ATOM   2008  H5'   A A  64       2.088 -14.754  -3.748  1.00  0.00           H  
ATOM   2009 H5''   A A  64       1.727 -13.081  -3.281  1.00  0.00           H  
ATOM   2010  C4'   A A  64       0.918 -13.666  -5.164  1.00  0.00           C  
ATOM   2011  H4'   A A  64       1.832 -13.488  -5.733  1.00  0.00           H  
ATOM   2012  O4'   A A  64       0.115 -14.760  -5.685  1.00  0.00           O  
ATOM   2013  C1'   A A  64      -0.910 -14.246  -6.519  1.00  0.00           C  
ATOM   2014  H1'   A A  64      -0.830 -14.760  -7.478  1.00  0.00           H  
ATOM   2015  N9    A A  64      -2.203 -14.588  -5.927  1.00  0.00           N  
ATOM   2016  C4    A A  64      -3.417 -14.588  -6.571  1.00  0.00           C  
ATOM   2017  N3    A A  64      -3.659 -14.277  -7.856  1.00  0.00           N  
ATOM   2018  C2    A A  64      -4.956 -14.389  -8.131  1.00  0.00           C  
ATOM   2019  H2    A A  64      -5.239 -14.154  -9.157  1.00  0.00           H  
ATOM   2020  N1    A A  64      -5.965 -14.750  -7.326  1.00  0.00           N  
ATOM   2021  C6    A A  64      -5.688 -15.054  -6.039  1.00  0.00           C  
ATOM   2022  N6    A A  64      -6.692 -15.410  -5.238  1.00  0.00           N  
ATOM   2023  H61   A A  64      -6.506 -15.641  -4.273  1.00  0.00           H  
ATOM   2024  H62   A A  64      -7.637 -15.447  -5.595  1.00  0.00           H  
ATOM   2025  C5    A A  64      -4.347 -14.974  -5.623  1.00  0.00           C  
ATOM   2026  N7    A A  64      -3.731 -15.214  -4.402  1.00  0.00           N  
ATOM   2027  C8    A A  64      -2.464 -14.972  -4.635  1.00  0.00           C  
ATOM   2028  H8    A A  64      -1.697 -15.064  -3.880  1.00  0.00           H  
ATOM   2029  C2'   A A  64      -0.681 -12.741  -6.653  1.00  0.00           C  
ATOM   2030  H2'   A A  64      -1.623 -12.193  -6.712  1.00  0.00           H  
ATOM   2031  O2'   A A  64       0.161 -12.506  -7.766  1.00  0.00           O  
ATOM   2032 HO2'   A A  64       0.915 -12.012  -7.444  1.00  0.00           H  
ATOM   2033  C3'   A A  64       0.039 -12.436  -5.345  1.00  0.00           C  
ATOM   2034  H3'   A A  64      -0.647 -12.305  -4.509  1.00  0.00           H  
ATOM   2035  O3'   A A  64       0.811 -11.240  -5.418  1.00  0.00           O  
ATOM   2036  P     U A  65       0.104  -9.815  -5.175  1.00  0.00           P  
ATOM   2037  OP1   U A  65       1.140  -8.768  -5.366  1.00  0.00           O  
ATOM   2038  OP2   U A  65      -0.649  -9.876  -3.896  1.00  0.00           O  
ATOM   2039  O5'   U A  65      -0.949  -9.695  -6.365  1.00  0.00           O  
ATOM   2040  C5'   U A  65      -0.515  -9.562  -7.718  1.00  0.00           C  
ATOM   2041  H5'   U A  65       0.018 -10.463  -8.023  1.00  0.00           H  
ATOM   2042 H5''   U A  65       0.155  -8.707  -7.808  1.00  0.00           H  
ATOM   2043  C4'   U A  65      -1.701  -9.353  -8.631  1.00  0.00           C  
ATOM   2044  H4'   U A  65      -1.318  -9.067  -9.611  1.00  0.00           H  
ATOM   2045  O4'   U A  65      -2.510 -10.561  -8.654  1.00  0.00           O  
ATOM   2046  C1'   U A  65      -3.880 -10.213  -8.778  1.00  0.00           C  
ATOM   2047  H1'   U A  65      -4.262 -10.732  -9.658  1.00  0.00           H  
ATOM   2048  N1    U A  65      -4.598 -10.724  -7.600  1.00  0.00           N  
ATOM   2049  C6    U A  65      -3.956 -10.905  -6.396  1.00  0.00           C  
ATOM   2050  H6    U A  65      -2.898 -10.656  -6.321  1.00  0.00           H  
ATOM   2051  C2    U A  65      -5.942 -11.019  -7.742  1.00  0.00           C  
ATOM   2052  O2    U A  65      -6.547 -10.873  -8.789  1.00  0.00           O  
ATOM   2053  N3    U A  65      -6.553 -11.494  -6.611  1.00  0.00           N  
ATOM   2054  H3    U A  65      -7.537 -11.703  -6.685  1.00  0.00           H  
ATOM   2055  C4    U A  65      -5.974 -11.704  -5.381  1.00  0.00           C  
ATOM   2056  O4    U A  65      -6.657 -12.157  -4.463  1.00  0.00           O  
ATOM   2057  C5    U A  65      -4.585 -11.374  -5.314  1.00  0.00           C  
ATOM   2058  H5    U A  65      -4.039 -11.505  -4.380  1.00  0.00           H  
ATOM   2059  C2'   U A  65      -3.952  -8.693  -8.929  1.00  0.00           C  
ATOM   2060  H2'   U A  65      -4.834  -8.280  -8.437  1.00  0.00           H  
ATOM   2061  O2'   U A  65      -3.891  -8.372 -10.306  1.00  0.00           O  
ATOM   2062 HO2'   U A  65      -3.559  -7.476 -10.365  1.00  0.00           H  
ATOM   2063  C3'   U A  65      -2.681  -8.269  -8.206  1.00  0.00           C  
ATOM   2064  H3'   U A  65      -2.804  -8.242  -7.124  1.00  0.00           H  
ATOM   2065  O3'   U A  65      -2.237  -6.971  -8.590  1.00  0.00           O  
ATOM   2066  P     G A  66      -2.706  -5.685  -7.746  1.00  0.00           P  
ATOM   2067  OP1   G A  66      -1.974  -4.511  -8.288  1.00  0.00           O  
ATOM   2068  OP2   G A  66      -2.608  -6.006  -6.300  1.00  0.00           O  
ATOM   2069  O5'   G A  66      -4.247  -5.522  -8.118  1.00  0.00           O  
ATOM   2070  C5'   G A  66      -4.649  -5.161  -9.437  1.00  0.00           C  
ATOM   2071  H5'   G A  66      -4.153  -5.806 -10.163  1.00  0.00           H  
ATOM   2072 H5''   G A  66      -4.373  -4.126  -9.637  1.00  0.00           H  
ATOM   2073  C4'   G A  66      -6.146  -5.305  -9.587  1.00  0.00           C  
ATOM   2074  H4'   G A  66      -6.416  -4.954 -10.582  1.00  0.00           H  
ATOM   2075  O4'   G A  66      -6.527  -6.683  -9.335  1.00  0.00           O  
ATOM   2076  C1'   G A  66      -7.838  -6.718  -8.796  1.00  0.00           C  
ATOM   2077  H1'   G A  66      -8.455  -7.278  -9.499  1.00  0.00           H  
ATOM   2078  N9    G A  66      -7.804  -7.458  -7.538  1.00  0.00           N  
ATOM   2079  C4    G A  66      -8.881  -8.016  -6.893  1.00  0.00           C  
ATOM   2080  N3    G A  66     -10.165  -7.971  -7.307  1.00  0.00           N  
ATOM   2081  C2    G A  66     -10.974  -8.600  -6.475  1.00  0.00           C  
ATOM   2082  N2    G A  66     -12.282  -8.649  -6.735  1.00  0.00           N  
ATOM   2083  H21   G A  66     -12.638  -8.203  -7.568  1.00  0.00           H  
ATOM   2084  H22   G A  66     -12.913  -9.125  -6.104  1.00  0.00           H  
ATOM   2085  N1    G A  66     -10.561  -9.225  -5.327  1.00  0.00           N  
ATOM   2086  H1    G A  66     -11.261  -9.678  -4.759  1.00  0.00           H  
ATOM   2087  C6    G A  66      -9.246  -9.285  -4.879  1.00  0.00           C  
ATOM   2088  O6    G A  66      -8.982  -9.878  -3.827  1.00  0.00           O  
ATOM   2089  C5    G A  66      -8.363  -8.612  -5.763  1.00  0.00           C  
ATOM   2090  N7    G A  66      -6.987  -8.430  -5.696  1.00  0.00           N  
ATOM   2091  C8    G A  66      -6.704  -7.738  -6.765  1.00  0.00           C  
ATOM   2092  H8    G A  66      -5.706  -7.410  -7.012  1.00  0.00           H  
ATOM   2093  C2'   G A  66      -8.316  -5.273  -8.636  1.00  0.00           C  
ATOM   2094  H2'   G A  66      -8.868  -5.133  -7.706  1.00  0.00           H  
ATOM   2095  O2'   G A  66      -9.071  -4.920  -9.780  1.00  0.00           O  
ATOM   2096 HO2'   G A  66      -9.233  -3.978  -9.724  1.00  0.00           H  
ATOM   2097  C3'   G A  66      -6.991  -4.521  -8.595  1.00  0.00           C  
ATOM   2098  H3'   G A  66      -6.543  -4.516  -7.602  1.00  0.00           H  
ATOM   2099  O3'   G A  66      -7.128  -3.154  -8.975  1.00  0.00           O  
ATOM   2100  P     G A  67      -7.688  -2.082  -7.914  1.00  0.00           P  
ATOM   2101  OP1   G A  67      -7.462  -0.732  -8.491  1.00  0.00           O  
ATOM   2102  OP2   G A  67      -7.135  -2.409  -6.575  1.00  0.00           O  
ATOM   2103  O5'   G A  67      -9.258  -2.354  -7.883  1.00  0.00           O  
ATOM   2104  C5'   G A  67     -10.107  -1.883  -8.928  1.00  0.00           C  
ATOM   2105  H5'   G A  67      -9.842  -2.371  -9.867  1.00  0.00           H  
ATOM   2106 H5''   G A  67      -9.989  -0.806  -9.044  1.00  0.00           H  
ATOM   2107  C4'   G A  67     -11.553  -2.183  -8.604  1.00  0.00           C  
ATOM   2108  H4'   G A  67     -12.160  -1.823  -9.435  1.00  0.00           H  
ATOM   2109  O4'   G A  67     -11.701  -3.607  -8.350  1.00  0.00           O  
ATOM   2110  C1'   G A  67     -12.657  -3.812  -7.322  1.00  0.00           C  
ATOM   2111  H1'   G A  67     -13.410  -4.494  -7.719  1.00  0.00           H  
ATOM   2112  N9    G A  67     -11.994  -4.473  -6.201  1.00  0.00           N  
ATOM   2113  C4    G A  67     -12.600  -5.193  -5.198  1.00  0.00           C  
ATOM   2114  N3    G A  67     -13.925  -5.410  -5.064  1.00  0.00           N  
ATOM   2115  C2    G A  67     -14.200  -6.143  -4.000  1.00  0.00           C  
ATOM   2116  N2    G A  67     -15.468  -6.452  -3.717  1.00  0.00           N  
ATOM   2117  H21   G A  67     -16.203  -6.119  -4.323  1.00  0.00           H  
ATOM   2118  H22   G A  67     -15.690  -7.013  -2.908  1.00  0.00           H  
ATOM   2119  N1    G A  67     -13.254  -6.628  -3.135  1.00  0.00           N  
ATOM   2120  H1    G A  67     -13.570  -7.180  -2.351  1.00  0.00           H  
ATOM   2121  C6    G A  67     -11.885  -6.419  -3.250  1.00  0.00           C  
ATOM   2122  O6    G A  67     -11.118  -6.903  -2.410  1.00  0.00           O  
ATOM   2123  C5    G A  67     -11.571  -5.631  -4.390  1.00  0.00           C  
ATOM   2124  N7    G A  67     -10.345  -5.190  -4.871  1.00  0.00           N  
ATOM   2125  C8    G A  67     -10.647  -4.506  -5.941  1.00  0.00           C  
ATOM   2126  H8    G A  67      -9.911  -4.009  -6.555  1.00  0.00           H  
ATOM   2127  C2'   G A  67     -13.248  -2.446  -6.970  1.00  0.00           C  
ATOM   2128  H2'   G A  67     -13.477  -2.368  -5.906  1.00  0.00           H  
ATOM   2129  O2'   G A  67     -14.376  -2.214  -7.793  1.00  0.00           O  
ATOM   2130 HO2'   G A  67     -14.344  -1.292  -8.050  1.00  0.00           H  
ATOM   2131  C3'   G A  67     -12.094  -1.524  -7.344  1.00  0.00           C  
ATOM   2132  H3'   G A  67     -11.336  -1.465  -6.563  1.00  0.00           H  
ATOM   2133  O3'   G A  67     -12.520  -0.187  -7.588  1.00  0.00           O  
ATOM   2134  P     A A  68     -12.521   0.883  -6.387  1.00  0.00           P  
ATOM   2135  OP1   A A  68     -13.015   2.169  -6.942  1.00  0.00           O  
ATOM   2136  OP2   A A  68     -11.198   0.836  -5.714  1.00  0.00           O  
ATOM   2137  O5'   A A  68     -13.618   0.326  -5.374  1.00  0.00           O  
ATOM   2138  C5'   A A  68     -14.992   0.251  -5.748  1.00  0.00           C  
ATOM   2139  H5'   A A  68     -15.094  -0.337  -6.662  1.00  0.00           H  
ATOM   2140 H5''   A A  68     -15.381   1.252  -5.927  1.00  0.00           H  
ATOM   2141  C4'   A A  68     -15.799  -0.399  -4.648  1.00  0.00           C  
ATOM   2142  H4'   A A  68     -16.854  -0.266  -4.890  1.00  0.00           H  
ATOM   2143  O4'   A A  68     -15.401  -1.793  -4.529  1.00  0.00           O  
ATOM   2144  C1'   A A  68     -15.373  -2.167  -3.162  1.00  0.00           C  
ATOM   2145  H1'   A A  68     -15.974  -3.072  -3.066  1.00  0.00           H  
ATOM   2146  N9    A A  68     -13.994  -2.497  -2.803  1.00  0.00           N  
ATOM   2147  C4    A A  68     -13.590  -3.283  -1.750  1.00  0.00           C  
ATOM   2148  N3    A A  68     -14.370  -3.895  -0.842  1.00  0.00           N  
ATOM   2149  C2    A A  68     -13.630  -4.573   0.032  1.00  0.00           C  
ATOM   2150  H2    A A  68     -14.187  -5.102   0.805  1.00  0.00           H  
ATOM   2151  N1    A A  68     -12.297  -4.699   0.097  1.00  0.00           N  
ATOM   2152  C6    A A  68     -11.544  -4.071  -0.831  1.00  0.00           C  
ATOM   2153  N6    A A  68     -10.218  -4.198  -0.767  1.00  0.00           N  
ATOM   2154  H61   A A  68      -9.638  -3.736  -1.453  1.00  0.00           H  
ATOM   2155  H62   A A  68      -9.795  -4.757  -0.040  1.00  0.00           H  
ATOM   2156  C5    A A  68     -12.209  -3.319  -1.815  1.00  0.00           C  
ATOM   2157  N7    A A  68     -11.748  -2.567  -2.886  1.00  0.00           N  
ATOM   2158  C8    A A  68     -12.842  -2.099  -3.436  1.00  0.00           C  
ATOM   2159  H8    A A  68     -12.838  -1.456  -4.303  1.00  0.00           H  
ATOM   2160  C2'   A A  68     -15.957  -1.003  -2.361  1.00  0.00           C  
ATOM   2161  H2'   A A  68     -15.484  -0.909  -1.382  1.00  0.00           H  
ATOM   2162  O2'   A A  68     -17.360  -1.166  -2.281  1.00  0.00           O  
ATOM   2163 HO2'   A A  68     -17.744  -0.297  -2.398  1.00  0.00           H  
ATOM   2164  C3'   A A  68     -15.590   0.176  -3.254  1.00  0.00           C  
ATOM   2165  H3'   A A  68     -14.563   0.510  -3.106  1.00  0.00           H  
ATOM   2166  O3'   A A  68     -16.416   1.314  -3.025  1.00  0.00           O  
ATOM   2167  P     G A  69     -15.982   2.409  -1.929  1.00  0.00           P  
ATOM   2168  OP1   G A  69     -17.005   3.486  -1.956  1.00  0.00           O  
ATOM   2169  OP2   G A  69     -14.553   2.751  -2.142  1.00  0.00           O  
ATOM   2170  O5'   G A  69     -16.112   1.638  -0.540  1.00  0.00           O  
ATOM   2171  C5'   G A  69     -17.386   1.231  -0.044  1.00  0.00           C  
ATOM   2172  H5'   G A  69     -17.929   0.692  -0.822  1.00  0.00           H  
ATOM   2173 H5''   G A  69     -17.964   2.106   0.250  1.00  0.00           H  
ATOM   2174  C4'   G A  69     -17.217   0.330   1.158  1.00  0.00           C  
ATOM   2175  H4'   G A  69     -18.212   0.054   1.507  1.00  0.00           H  
ATOM   2176  O4'   G A  69     -16.392  -0.808   0.800  1.00  0.00           O  
ATOM   2177  C1'   G A  69     -15.677  -1.249   1.942  1.00  0.00           C  
ATOM   2178  H1'   G A  69     -16.002  -2.270   2.145  1.00  0.00           H  
ATOM   2179  N9    G A  69     -14.255  -1.288   1.611  1.00  0.00           N  
ATOM   2180  C4    G A  69     -13.266  -1.906   2.338  1.00  0.00           C  
ATOM   2181  N3    G A  69     -13.434  -2.580   3.494  1.00  0.00           N  
ATOM   2182  C2    G A  69     -12.294  -3.063   3.953  1.00  0.00           C  
ATOM   2183  N2    G A  69     -12.280  -3.760   5.092  1.00  0.00           N  
ATOM   2184  H21   G A  69     -13.145  -3.910   5.590  1.00  0.00           H  
ATOM   2185  H22   G A  69     -11.413  -4.133   5.453  1.00  0.00           H  
ATOM   2186  N1    G A  69     -11.084  -2.899   3.331  1.00  0.00           N  
ATOM   2187  H1    G A  69     -10.274  -3.309   3.769  1.00  0.00           H  
ATOM   2188  C6    G A  69     -10.885  -2.208   2.142  1.00  0.00           C  
ATOM   2189  O6    G A  69      -9.748  -2.120   1.666  1.00  0.00           O  
ATOM   2190  C5    G A  69     -12.101  -1.683   1.634  1.00  0.00           C  
ATOM   2191  N7    G A  69     -12.352  -0.937   0.489  1.00  0.00           N  
ATOM   2192  C8    G A  69     -13.639  -0.725   0.521  1.00  0.00           C  
ATOM   2193  H8    G A  69     -14.165  -0.158  -0.232  1.00  0.00           H  
ATOM   2194  C2'   G A  69     -16.010  -0.302   3.097  1.00  0.00           C  
ATOM   2195  H2'   G A  69     -15.128  -0.074   3.699  1.00  0.00           H  
ATOM   2196  O2'   G A  69     -17.061  -0.867   3.858  1.00  0.00           O  
ATOM   2197 HO2'   G A  69     -17.718  -0.180   3.971  1.00  0.00           H  
ATOM   2198  C3'   G A  69     -16.485   0.937   2.345  1.00  0.00           C  
ATOM   2199  H3'   G A  69     -15.662   1.576   2.026  1.00  0.00           H  
ATOM   2200  O3'   G A  69     -17.344   1.756   3.133  1.00  0.00           O  
ATOM   2201  P     U A  70     -16.724   2.955   4.006  1.00  0.00           P  
ATOM   2202  OP1   U A  70     -17.795   3.443   4.912  1.00  0.00           O  
ATOM   2203  OP2   U A  70     -16.053   3.907   3.085  1.00  0.00           O  
ATOM   2204  O5'   U A  70     -15.603   2.250   4.893  1.00  0.00           O  
ATOM   2205  C5'   U A  70     -15.955   1.381   5.969  1.00  0.00           C  
ATOM   2206  H5'   U A  70     -16.601   0.583   5.602  1.00  0.00           H  
ATOM   2207 H5''   U A  70     -16.485   1.941   6.738  1.00  0.00           H  
ATOM   2208  C4'   U A  70     -14.711   0.773   6.576  1.00  0.00           C  
ATOM   2209  H4'   U A  70     -15.012   0.223   7.468  1.00  0.00           H  
ATOM   2210  O4'   U A  70     -14.054  -0.052   5.578  1.00  0.00           O  
ATOM   2211  C1'   U A  70     -12.648   0.054   5.721  1.00  0.00           C  
ATOM   2212  H1'   U A  70     -12.267  -0.959   5.856  1.00  0.00           H  
ATOM   2213  N1    U A  70     -12.092   0.582   4.466  1.00  0.00           N  
ATOM   2214  C6    U A  70     -12.863   1.317   3.595  1.00  0.00           C  
ATOM   2215  H6    U A  70     -13.904   1.512   3.850  1.00  0.00           H  
ATOM   2216  C2    U A  70     -10.764   0.314   4.190  1.00  0.00           C  
ATOM   2217  O2    U A  70     -10.050  -0.331   4.937  1.00  0.00           O  
ATOM   2218  N3    U A  70     -10.302   0.830   3.007  1.00  0.00           N  
ATOM   2219  H3    U A  70      -9.342   0.639   2.767  1.00  0.00           H  
ATOM   2220  C4    U A  70     -11.015   1.571   2.092  1.00  0.00           C  
ATOM   2221  O4    U A  70     -10.449   1.990   1.083  1.00  0.00           O  
ATOM   2222  C5    U A  70     -12.379   1.803   2.448  1.00  0.00           C  
ATOM   2223  H5    U A  70     -13.025   2.377   1.784  1.00  0.00           H  
ATOM   2224  C2'   U A  70     -12.367   0.939   6.936  1.00  0.00           C  
ATOM   2225  H2'   U A  70     -11.500   1.581   6.772  1.00  0.00           H  
ATOM   2226  O2'   U A  70     -12.226   0.110   8.074  1.00  0.00           O  
ATOM   2227 HO2'   U A  70     -12.850   0.429   8.728  1.00  0.00           H  
ATOM   2228  C3'   U A  70     -13.643   1.768   7.008  1.00  0.00           C  
ATOM   2229  H3'   U A  70     -13.616   2.638   6.353  1.00  0.00           H  
ATOM   2230  O3'   U A  70     -13.892   2.266   8.320  1.00  0.00           O  
ATOM   2231  P     C A  71     -13.279   3.684   8.768  1.00  0.00           P  
ATOM   2232  OP1   C A  71     -14.291   4.354   9.623  1.00  0.00           O  
ATOM   2233  OP2   C A  71     -12.759   4.382   7.563  1.00  0.00           O  
ATOM   2234  O5'   C A  71     -12.038   3.294   9.690  1.00  0.00           O  
ATOM   2235  C5'   C A  71     -10.939   4.187   9.862  1.00  0.00           C  
ATOM   2236  H5'   C A  71     -11.161   4.892  10.665  1.00  0.00           H  
ATOM   2237 H5''   C A  71     -10.765   4.742   8.941  1.00  0.00           H  
ATOM   2238  C4'   C A  71      -9.688   3.414  10.212  1.00  0.00           C  
ATOM   2239  H4'   C A  71      -9.744   3.157  11.271  1.00  0.00           H  
ATOM   2240  O4'   C A  71      -9.592   2.257   9.335  1.00  0.00           O  
ATOM   2241  C1'   C A  71      -8.260   2.109   8.879  1.00  0.00           C  
ATOM   2242  H1'   C A  71      -7.985   1.065   9.033  1.00  0.00           H  
ATOM   2243  N1    C A  71      -8.233   2.378   7.431  1.00  0.00           N  
ATOM   2244  C6    C A  71      -9.333   2.877   6.790  1.00  0.00           C  
ATOM   2245  H6    C A  71     -10.240   3.083   7.359  1.00  0.00           H  
ATOM   2246  C2    C A  71      -7.060   2.115   6.717  1.00  0.00           C  
ATOM   2247  O2    C A  71      -6.076   1.665   7.320  1.00  0.00           O  
ATOM   2248  N3    C A  71      -7.028   2.359   5.388  1.00  0.00           N  
ATOM   2249  C4    C A  71      -8.108   2.840   4.771  1.00  0.00           C  
ATOM   2250  N4    C A  71      -8.032   3.057   3.459  1.00  0.00           N  
ATOM   2251  H41   C A  71      -8.826   3.420   2.953  1.00  0.00           H  
ATOM   2252  H42   C A  71      -7.172   2.852   2.968  1.00  0.00           H  
ATOM   2253  C5    C A  71      -9.316   3.119   5.474  1.00  0.00           C  
ATOM   2254  H5    C A  71     -10.192   3.515   4.959  1.00  0.00           H  
ATOM   2255  C2'   C A  71      -7.391   3.059   9.702  1.00  0.00           C  
ATOM   2256  H2'   C A  71      -6.550   3.441   9.120  1.00  0.00           H  
ATOM   2257  O2'   C A  71      -6.982   2.392  10.882  1.00  0.00           O  
ATOM   2258 HO2'   C A  71      -6.975   3.044  11.584  1.00  0.00           H  
ATOM   2259  H3'   C A  71      -8.462   4.895   9.198  1.00  0.00           H  
ATOM   2260  C3'   C A  71      -8.382   4.174  10.011  1.00  0.00           C  
ATOM   2261  O3'   C A  71      -8.009   4.928  11.169  1.00  0.00           O  
ATOM   2262 HO3'   C A  71      -8.814   5.290  11.546  1.00  0.00           H  
ENDMDL
END
