# Supplementary material for: RPocket: an intuitive database of RNA pocket topology information with RNA-ligand data resources
Source: BMC Bioinformatics. 2021 Sep 8;22:428. doi: 10.1186/s12859-021-04349-4 (PMC8424408; doi:10.1186/s12859-021-04349-4)
Supplement: Supplementary file 7 — Additional file 7. Folder S3: Nine other experimental structures and their modeling structures and pockets. [file 12859_2021_4349_MOESM7_ESM.zip › 12859_2021_4349_MOESM7_ESM/3LA5_d1.pdb]

REMARK                                                              
ATOM      1 HO5' G5      1      13.170  -1.929  27.750  1.00  0.00           H  
ATOM      2  O5' G5      1      13.304  -2.731  28.300  1.00  0.00           O  
ATOM      3  C5' G5      1      12.325  -3.707  27.957  1.00  0.00           C  
ATOM      4  H5' G5      1      12.413  -3.951  26.895  1.00  0.00           H  
ATOM      5 H5'' G5      1      11.325  -3.302  28.124  1.00  0.00           H  
ATOM      6  C4' G5      1      12.481  -5.012  28.758  1.00  0.00           C  
ATOM      7  H4' G5      1      13.395  -5.516  28.440  1.00  0.00           H  
ATOM      8  O4' G5      1      12.531  -4.850  30.176  1.00  0.00           O  
ATOM      9  C1' G5      1      11.538  -5.681  30.780  1.00  0.00           C  
ATOM     10  H1' G5      1      11.932  -6.159  31.681  1.00  0.00           H  
ATOM     11  N9  G5      1      10.385  -4.826  31.180  1.00  0.00           N  
ATOM     12  C8  G5      1      10.288  -3.454  31.115  1.00  0.00           C  
ATOM     13  H8  G5      1      11.065  -2.837  30.677  1.00  0.00           H  
ATOM     14  N7  G5      1       9.196  -2.960  31.637  1.00  0.00           N  
ATOM     15  C5  G5      1       8.512  -4.092  32.097  1.00  0.00           C  
ATOM     16  C6  G5      1       7.259  -4.223  32.800  1.00  0.00           C  
ATOM     17  O6  G5      1       6.476  -3.345  33.166  1.00  0.00           O  
ATOM     18  N1  G5      1       6.935  -5.529  33.106  1.00  0.00           N  
ATOM     19  H1  G5      1       6.071  -5.685  33.602  1.00  0.00           H  
ATOM     20  C2  G5      1       7.713  -6.591  32.785  1.00  0.00           C  
ATOM     21  N2  G5      1       7.274  -7.771  33.132  1.00  0.00           N  
ATOM     22  H21 G5      1       6.380  -7.867  33.610  1.00  0.00           H  
ATOM     23  H22 G5      1       7.848  -8.571  32.924  1.00  0.00           H  
ATOM     24  N3  G5      1       8.888  -6.519  32.158  1.00  0.00           N  
ATOM     25  C4  G5      1       9.236  -5.237  31.828  1.00  0.00           C  
ATOM     26  C3' G5      1      11.297  -5.926  28.448  1.00  0.00           C  
ATOM     27  H3' G5      1      10.394  -5.315  28.374  1.00  0.00           H  
ATOM     28  C2' G5      1      11.174  -6.755  29.737  1.00  0.00           C  
ATOM     29  H2' G5      1      10.149  -7.111  29.861  1.00  0.00           H  
ATOM     30  O2' G5      1      12.108  -7.837  29.831  1.00  0.00           O  
ATOM     31 HO2' G5      1      11.847  -8.440  30.556  1.00  0.00           H  
ATOM     32  O3' G5      1      11.524  -6.648  27.243  1.00  0.00           O  
ATOM     33  P   G       2      10.396  -6.695  26.096  1.00  0.00           P  
ATOM     34  OP1 G       2      10.985  -7.354  24.896  1.00  0.00           O  
ATOM     35  OP2 G       2       9.811  -5.332  25.949  1.00  0.00           O  
ATOM     36  O5' G       2       9.294  -7.665  26.762  1.00  0.00           O  
ATOM     37  C5' G       2       9.571  -9.049  26.936  1.00  0.00           C  
ATOM     38  H5' G       2      10.494  -9.174  27.504  1.00  0.00           H  
ATOM     39 H5'' G       2       9.706  -9.515  25.958  1.00  0.00           H  
ATOM     40  C4' G       2       8.447  -9.789  27.668  1.00  0.00           C  
ATOM     41  H4' G       2       8.694 -10.852  27.696  1.00  0.00           H  
ATOM     42  O4' G       2       8.265  -9.333  29.007  1.00  0.00           O  
ATOM     43  C1' G       2       6.876  -9.410  29.316  1.00  0.00           C  
ATOM     44  H1' G       2       6.719 -10.030  30.201  1.00  0.00           H  
ATOM     45  N9  G       2       6.335  -8.058  29.604  1.00  0.00           N  
ATOM     46  C8  G       2       6.850  -6.822  29.294  1.00  0.00           C  
ATOM     47  H8  G       2       7.766  -6.703  28.727  1.00  0.00           H  
ATOM     48  N7  G       2       6.154  -5.815  29.760  1.00  0.00           N  
ATOM     49  C5  G       2       5.079  -6.430  30.418  1.00  0.00           C  
ATOM     50  C6  G       2       3.947  -5.892  31.137  1.00  0.00           C  
ATOM     51  O6  G       2       3.634  -4.726  31.384  1.00  0.00           O  
ATOM     52  N1  G       2       3.086  -6.863  31.596  1.00  0.00           N  
ATOM     53  H1  G       2       2.221  -6.557  32.003  1.00  0.00           H  
ATOM     54  C2  G       2       3.286  -8.190  31.448  1.00  0.00           C  
ATOM     55  N2  G       2       2.362  -8.976  31.937  1.00  0.00           N  
ATOM     56  H21 G       2       1.545  -8.598  32.390  1.00  0.00           H  
ATOM     57  H22 G       2       2.495  -9.971  31.841  1.00  0.00           H  
ATOM     58  N3  G       2       4.319  -8.736  30.816  1.00  0.00           N  
ATOM     59  C4  G       2       5.183  -7.803  30.312  1.00  0.00           C  
ATOM     60  C3' G       2       7.099  -9.639  26.964  1.00  0.00           C  
ATOM     61  H3' G       2       6.927  -8.582  26.748  1.00  0.00           H  
ATOM     62  C2' G       2       6.166 -10.054  28.114  1.00  0.00           C  
ATOM     63  H2' G       2       5.175  -9.625  27.971  1.00  0.00           H  
ATOM     64  O2' G       2       6.100 -11.470  28.331  1.00  0.00           O  
ATOM     65 HO2' G       2       5.339 -11.683  28.905  1.00  0.00           H  
ATOM     66  O3' G       2       7.014 -10.415  25.769  1.00  0.00           O  
ATOM     67  P   C       3       6.109  -9.917  24.525  1.00  0.00           P  
ATOM     68  OP1 C       3       6.196 -10.950  23.452  1.00  0.00           O  
ATOM     69  OP2 C       3       6.486  -8.516  24.189  1.00  0.00           O  
ATOM     70  O5' C       3       4.604  -9.898  25.115  1.00  0.00           O  
ATOM     71  C5' C       3       3.932 -11.105  25.442  1.00  0.00           C  
ATOM     72  H5' C       3       4.583 -11.738  26.045  1.00  0.00           H  
ATOM     73 H5'' C       3       3.690 -11.643  24.524  1.00  0.00           H  
ATOM     74  C4' C       3       2.634 -10.860  26.227  1.00  0.00           C  
ATOM     75  H4' C       3       2.166 -11.824  26.429  1.00  0.00           H  
ATOM     76  O4' C       3       2.858 -10.194  27.471  1.00  0.00           O  
ATOM     77  C1' C       3       1.747  -9.345  27.746  1.00  0.00           C  
ATOM     78  H1' C       3       1.301  -9.639  28.700  1.00  0.00           H  
ATOM     79  N1  C       3       2.139  -7.905  27.832  1.00  0.00           N  
ATOM     80  C6  C       3       3.249  -7.400  27.198  1.00  0.00           C  
ATOM     81  H6  C       3       3.876  -8.056  26.608  1.00  0.00           H  
ATOM     82  C5  C       3       3.565  -6.086  27.318  1.00  0.00           C  
ATOM     83  H5  C       3       4.444  -5.698  26.827  1.00  0.00           H  
ATOM     84  C4  C       3       2.709  -5.273  28.108  1.00  0.00           C  
ATOM     85  N4  C       3       2.966  -4.008  28.285  1.00  0.00           N  
ATOM     86  H41 C       3       2.355  -3.470  28.889  1.00  0.00           H  
ATOM     87  H42 C       3       3.781  -3.599  27.863  1.00  0.00           H  
ATOM     88  N3  C       3       1.626  -5.731  28.703  1.00  0.00           N  
ATOM     89  C2  C       3       1.321  -7.043  28.574  1.00  0.00           C  
ATOM     90  O2  C       3       0.297  -7.436  29.129  1.00  0.00           O  
ATOM     91  C3' C       3       1.629 -10.000  25.462  1.00  0.00           C  
ATOM     92  H3' C       3       2.141  -9.114  25.080  1.00  0.00           H  
ATOM     93  C2' C       3       0.719  -9.579  26.630  1.00  0.00           C  
ATOM     94  H2' C       3       0.184  -8.662  26.382  1.00  0.00           H  
ATOM     95  O2' C       3      -0.176 -10.602  27.080  1.00  0.00           O  
ATOM     96 HO2' C       3      -0.900 -10.205  27.600  1.00  0.00           H  
ATOM     97  O3' C       3       0.990 -10.696  24.393  1.00  0.00           O  
ATOM     98  P   U       4       0.333  -9.882  23.162  1.00  0.00           P  
ATOM     99  OP1 U       4      -0.309 -10.873  22.251  1.00  0.00           O  
ATOM    100  OP2 U       4       1.363  -8.966  22.597  1.00  0.00           O  
ATOM    101  O5' U       4      -0.817  -8.973  23.846  1.00  0.00           O  
ATOM    102  C5' U       4      -1.988  -9.574  24.381  1.00  0.00           C  
ATOM    103  H5' U       4      -1.717 -10.380  25.061  1.00  0.00           H  
ATOM    104 H5'' U       4      -2.572 -10.009  23.568  1.00  0.00           H  
ATOM    105  C4' U       4      -2.874  -8.574  25.134  1.00  0.00           C  
ATOM    106  H4' U       4      -3.740  -9.108  25.529  1.00  0.00           H  
ATOM    107  O4' U       4      -2.210  -7.913  26.212  1.00  0.00           O  
ATOM    108  C1' U       4      -2.778  -6.610  26.354  1.00  0.00           C  
ATOM    109  H1' U       4      -3.229  -6.520  27.344  1.00  0.00           H  
ATOM    110  N1  U       4      -1.769  -5.521  26.208  1.00  0.00           N  
ATOM    111  C6  U       4      -0.532  -5.727  25.630  1.00  0.00           C  
ATOM    112  H6  U       4      -0.307  -6.687  25.176  1.00  0.00           H  
ATOM    113  C5  U       4       0.407  -4.742  25.633  1.00  0.00           C  
ATOM    114  H5  U       4       1.377  -4.914  25.189  1.00  0.00           H  
ATOM    115  C4  U       4       0.148  -3.451  26.234  1.00  0.00           C  
ATOM    116  O4  U       4       0.938  -2.521  26.330  1.00  0.00           O  
ATOM    117  N3  U       4      -1.120  -3.304  26.731  1.00  0.00           N  
ATOM    118  H3  U       4      -1.355  -2.409  27.130  1.00  0.00           H  
ATOM    119  C2  U       4      -2.106  -4.261  26.719  1.00  0.00           C  
ATOM    120  O2  U       4      -3.220  -3.969  27.148  1.00  0.00           O  
ATOM    121  C3' U       4      -3.379  -7.457  24.227  1.00  0.00           C  
ATOM    122  H3' U       4      -2.521  -7.006  23.722  1.00  0.00           H  
ATOM    123  C2' U       4      -3.887  -6.484  25.303  1.00  0.00           C  
ATOM    124  H2' U       4      -3.950  -5.471  24.905  1.00  0.00           H  
ATOM    125  O2' U       4      -5.107  -6.877  25.939  1.00  0.00           O  
ATOM    126 HO2' U       4      -5.613  -6.081  26.190  1.00  0.00           H  
ATOM    127  O3' U       4      -4.331  -7.908  23.267  1.00  0.00           O  
ATOM    128  P   U       5      -4.674  -7.017  21.964  1.00  0.00           P  
ATOM    129  OP1 U       5      -5.616  -7.792  21.107  1.00  0.00           O  
ATOM    130  OP2 U       5      -3.399  -6.535  21.362  1.00  0.00           O  
ATOM    131  O5' U       5      -5.447  -5.738  22.563  1.00  0.00           O  
ATOM    132  C5' U       5      -6.702  -5.876  23.209  1.00  0.00           C  
ATOM    133  H5' U       5      -6.659  -6.668  23.955  1.00  0.00           H  
ATOM    134 H5'' U       5      -7.463  -6.146  22.477  1.00  0.00           H  
ATOM    135  C4' U       5      -7.117  -4.571  23.901  1.00  0.00           C  
ATOM    136  H4' U       5      -8.065  -4.722  24.422  1.00  0.00           H  
ATOM    137  O4' U       5      -6.145  -4.115  24.840  1.00  0.00           O  
ATOM    138  C1' U       5      -6.114  -2.694  24.804  1.00  0.00           C  
ATOM    139  H1' U       5      -6.395  -2.318  25.791  1.00  0.00           H  
ATOM    140  N1  U       5      -4.753  -2.178  24.486  1.00  0.00           N  
ATOM    141  C6  U       5      -3.819  -2.893  23.763  1.00  0.00           C  
ATOM    142  H6  U       5      -4.108  -3.822  23.287  1.00  0.00           H  
ATOM    143  C5  U       5      -2.533  -2.452  23.664  1.00  0.00           C  
ATOM    144  H5  U       5      -1.800  -3.025  23.110  1.00  0.00           H  
ATOM    145  C4  U       5      -2.108  -1.229  24.307  1.00  0.00           C  
ATOM    146  O4  U       5      -0.986  -0.753  24.318  1.00  0.00           O  
ATOM    147  N3  U       5      -3.099  -0.560  24.962  1.00  0.00           N  
ATOM    148  H3  U       5      -2.805   0.148  25.604  1.00  0.00           H  
ATOM    149  C2  U       5      -4.406  -0.950  25.044  1.00  0.00           C  
ATOM    150  O2  U       5      -5.188  -0.200  25.614  1.00  0.00           O  
ATOM    151  C3' U       5      -7.301  -3.444  22.888  1.00  0.00           C  
ATOM    152  H3' U       5      -6.451  -3.448  22.203  1.00  0.00           H  
ATOM    153  C2' U       5      -7.168  -2.211  23.799  1.00  0.00           C  
ATOM    154  H2' U       5      -6.803  -1.355  23.233  1.00  0.00           H  
ATOM    155  O2' U       5      -8.333  -1.872  24.554  1.00  0.00           O  
ATOM    156 HO2' U       5      -8.639  -0.984  24.286  1.00  0.00           H  
ATOM    157  O3' U       5      -8.511  -3.612  22.155  1.00  0.00           O  
ATOM    158  P   C       6      -8.888  -2.638  20.938  1.00  0.00           P  
ATOM    159  OP1 C       6      -9.870  -3.345  20.068  1.00  0.00           O  
ATOM    160  OP2 C       6      -7.628  -2.126  20.330  1.00  0.00           O  
ATOM    161  O5' C       6      -9.680  -1.461  21.728  1.00  0.00           O  
ATOM    162  C5' C       6      -9.914  -0.177  21.168  1.00  0.00           C  
ATOM    163  H5' C       6     -10.666   0.337  21.772  1.00  0.00           H  
ATOM    164 H5'' C       6     -10.307  -0.285  20.152  1.00  0.00           H  
ATOM    165  C4' C       6      -8.646   0.680  21.122  1.00  0.00           C  
ATOM    166  H4' C       6      -7.994   0.283  20.353  1.00  0.00           H  
ATOM    167  O4' C       6      -7.932   0.760  22.352  1.00  0.00           O  
ATOM    168  C1' C       6      -7.054   1.879  22.260  1.00  0.00           C  
ATOM    169  H1' C       6      -7.184   2.498  23.151  1.00  0.00           H  
ATOM    170  N1  C       6      -5.613   1.467  22.166  1.00  0.00           N  
ATOM    171  C6  C       6      -5.236   0.247  21.657  1.00  0.00           C  
ATOM    172  H6  C       6      -5.998  -0.471  21.378  1.00  0.00           H  
ATOM    173  C5  C       6      -3.924  -0.042  21.466  1.00  0.00           C  
ATOM    174  H5  C       6      -3.643  -1.000  21.053  1.00  0.00           H  
ATOM    175  C4  C       6      -2.976   0.968  21.776  1.00  0.00           C  
ATOM    176  N4  C       6      -1.699   0.730  21.653  1.00  0.00           N  
ATOM    177  H41 C       6      -1.010   1.421  21.929  1.00  0.00           H  
ATOM    178  H42 C       6      -1.397  -0.169  21.318  1.00  0.00           H  
ATOM    179  N3  C       6      -3.308   2.152  22.241  1.00  0.00           N  
ATOM    180  C2  C       6      -4.630   2.438  22.396  1.00  0.00           C  
ATOM    181  O2  C       6      -4.915   3.578  22.762  1.00  0.00           O  
ATOM    182  C3' C       6      -8.938   2.140  20.813  1.00  0.00           C  
ATOM    183  H3' C       6      -9.551   2.518  21.633  1.00  0.00           H  
ATOM    184  C2' C       6      -7.517   2.695  21.024  1.00  0.00           C  
ATOM    185  H2' C       6      -7.541   3.771  21.242  1.00  0.00           H  
ATOM    186  O2' C       6      -6.663   2.412  19.928  1.00  0.00           O  
ATOM    187 HO2' C       6      -7.242   2.058  19.216  1.00  0.00           H  
ATOM    188  O3' C       6      -9.663   2.444  19.618  1.00  0.00           O  
ATOM    189  P   A       7      -9.079   2.341  18.113  1.00  0.00           P  
ATOM    190  OP1 A       7     -10.223   2.325  17.161  1.00  0.00           O  
ATOM    191  OP2 A       7      -8.086   1.239  18.075  1.00  0.00           O  
ATOM    192  O5' A       7      -8.240   3.701  17.916  1.00  0.00           O  
ATOM    193  C5' A       7      -8.775   4.975  18.233  1.00  0.00           C  
ATOM    194  H5' A       7      -9.276   4.942  19.201  1.00  0.00           H  
ATOM    195 H5'' A       7      -9.504   5.268  17.476  1.00  0.00           H  
ATOM    196  C4' A       7      -7.666   6.037  18.312  1.00  0.00           C  
ATOM    197  H4' A       7      -8.120   6.995  18.571  1.00  0.00           H  
ATOM    198  O4' A       7      -6.666   5.723  19.289  1.00  0.00           O  
ATOM    199  C1' A       7      -5.395   6.156  18.798  1.00  0.00           C  
ATOM    200  H1' A       7      -4.906   6.801  19.531  1.00  0.00           H  
ATOM    201  N9  A       7      -4.491   5.010  18.521  1.00  0.00           N  
ATOM    202  C8  A       7      -4.788   3.726  18.136  1.00  0.00           C  
ATOM    203  H8  A       7      -5.791   3.420  17.872  1.00  0.00           H  
ATOM    204  N7  A       7      -3.775   2.896  18.176  1.00  0.00           N  
ATOM    205  C5  A       7      -2.711   3.728  18.542  1.00  0.00           C  
ATOM    206  C6  A       7      -1.329   3.537  18.788  1.00  0.00           C  
ATOM    207  N6  A       7      -0.711   2.368  18.803  1.00  0.00           N  
ATOM    208  H61 A       7       0.281   2.329  19.009  1.00  0.00           H  
ATOM    209  H62 A       7      -1.241   1.534  18.605  1.00  0.00           H  
ATOM    210  N1  A       7      -0.531   4.573  19.041  1.00  0.00           N  
ATOM    211  C2  A       7      -1.069   5.786  19.074  1.00  0.00           C  
ATOM    212  H2  A       7      -0.389   6.603  19.274  1.00  0.00           H  
ATOM    213  N3  A       7      -2.346   6.114  18.920  1.00  0.00           N  
ATOM    214  C4  A       7      -3.125   5.028  18.663  1.00  0.00           C  
ATOM    215  C3' A       7      -6.906   6.215  16.997  1.00  0.00           C  
ATOM    216  H3' A       7      -6.601   5.230  16.638  1.00  0.00           H  
ATOM    217  C2' A       7      -5.663   6.952  17.523  1.00  0.00           C  
ATOM    218  H2' A       7      -4.834   6.849  16.826  1.00  0.00           H  
ATOM    219  O2' A       7      -5.889   8.318  17.893  1.00  0.00           O  
ATOM    220 HO2' A       7      -5.035   8.783  17.990  1.00  0.00           H  
ATOM    221  O3' A       7      -7.640   6.892  15.982  1.00  0.00           O  
ATOM    222  P   U       8      -7.211   6.724  14.434  1.00  0.00           P  
ATOM    223  OP1 U       8      -8.093   7.605  13.615  1.00  0.00           O  
ATOM    224  OP2 U       8      -7.176   5.268  14.117  1.00  0.00           O  
ATOM    225  O5' U       8      -5.691   7.280  14.369  1.00  0.00           O  
ATOM    226  C5' U       8      -5.394   8.658  14.563  1.00  0.00           C  
ATOM    227  H5' U       8      -5.869   9.021  15.473  1.00  0.00           H  
ATOM    228 H5'' U       8      -5.802   9.230  13.728  1.00  0.00           H  
ATOM    229  C4' U       8      -3.882   8.937  14.651  1.00  0.00           C  
ATOM    230  H4' U       8      -3.734  10.012  14.762  1.00  0.00           H  
ATOM    231  O4' U       8      -3.218   8.277  15.729  1.00  0.00           O  
ATOM    232  C1' U       8      -1.909   7.900  15.298  1.00  0.00           C  
ATOM    233  H1' U       8      -1.169   8.359  15.957  1.00  0.00           H  
ATOM    234  N1  U       8      -1.713   6.420  15.332  1.00  0.00           N  
ATOM    235  C6  U       8      -2.751   5.536  15.129  1.00  0.00           C  
ATOM    236  H6  U       8      -3.742   5.919  14.931  1.00  0.00           H  
ATOM    237  C5  U       8      -2.547   4.194  15.188  1.00  0.00           C  
ATOM    238  H5  U       8      -3.372   3.513  15.041  1.00  0.00           H  
ATOM    239  C4  U       8      -1.238   3.638  15.452  1.00  0.00           C  
ATOM    240  O4  U       8      -0.965   2.444  15.548  1.00  0.00           O  
ATOM    241  N3  U       8      -0.253   4.575  15.625  1.00  0.00           N  
ATOM    242  H3  U       8       0.675   4.225  15.806  1.00  0.00           H  
ATOM    243  C2  U       8      -0.421   5.941  15.584  1.00  0.00           C  
ATOM    244  O2  U       8       0.549   6.672  15.777  1.00  0.00           O  
ATOM    245  C3' U       8      -3.165   8.493  13.381  1.00  0.00           C  
ATOM    246  H3' U       8      -3.466   7.471  13.144  1.00  0.00           H  
ATOM    247  C2' U       8      -1.711   8.457  13.881  1.00  0.00           C  
ATOM    248  H2' U       8      -1.117   7.777  13.271  1.00  0.00           H  
ATOM    249  O2' U       8      -1.096   9.747  13.987  1.00  0.00           O  
ATOM    250 HO2' U       8      -0.135   9.669  13.835  1.00  0.00           H  
ATOM    251  O3' U       8      -3.444   9.362  12.287  1.00  0.00           O  
ATOM    252  P   A       9      -3.450   8.789  10.777  1.00  0.00           P  
ATOM    253  OP1 A       9      -3.773   9.932   9.872  1.00  0.00           O  
ATOM    254  OP2 A       9      -4.328   7.583  10.732  1.00  0.00           O  
ATOM    255  O5' A       9      -1.916   8.311  10.544  1.00  0.00           O  
ATOM    256  C5' A       9      -0.863   9.267  10.465  1.00  0.00           C  
ATOM    257  H5' A       9      -0.900   9.929  11.331  1.00  0.00           H  
ATOM    258 H5'' A       9      -0.989   9.885   9.577  1.00  0.00           H  
ATOM    259  C4' A       9       0.526   8.619  10.415  1.00  0.00           C  
ATOM    260  H4' A       9       1.267   9.411  10.322  1.00  0.00           H  
ATOM    261  O4' A       9       0.797   7.895  11.613  1.00  0.00           O  
ATOM    262  C1' A       9       1.635   6.799  11.294  1.00  0.00           C  
ATOM    263  H1' A       9       2.619   6.949  11.745  1.00  0.00           H  
ATOM    264  N9  A       9       1.068   5.539  11.813  1.00  0.00           N  
ATOM    265  C8  A       9      -0.247   5.145  11.858  1.00  0.00           C  
ATOM    266  H8  A       9      -1.059   5.799  11.565  1.00  0.00           H  
ATOM    267  N7  A       9      -0.425   3.920  12.285  1.00  0.00           N  
ATOM    268  C5  A       9       0.887   3.469  12.509  1.00  0.00           C  
ATOM    269  C6  A       9       1.472   2.246  12.929  1.00  0.00           C  
ATOM    270  N6  A       9       0.794   1.157  13.238  1.00  0.00           N  
ATOM    271  H61 A       9       1.302   0.362  13.607  1.00  0.00           H  
ATOM    272  H62 A       9      -0.212   1.195  13.245  1.00  0.00           H  
ATOM    273  N1  A       9       2.797   2.100  13.024  1.00  0.00           N  
ATOM    274  C2  A       9       3.550   3.146  12.710  1.00  0.00           C  
ATOM    275  H2  A       9       4.619   3.002  12.800  1.00  0.00           H  
ATOM    276  N3  A       9       3.159   4.347  12.297  1.00  0.00           N  
ATOM    277  C4  A       9       1.800   4.449  12.222  1.00  0.00           C  
ATOM    278  C3' A       9       0.711   7.679   9.214  1.00  0.00           C  
ATOM    279  H3' A       9      -0.199   7.095   9.052  1.00  0.00           H  
ATOM    280  C2' A       9       1.780   6.707   9.771  1.00  0.00           C  
ATOM    281  H2' A       9       1.547   5.698   9.444  1.00  0.00           H  
ATOM    282  O2' A       9       3.126   7.011   9.442  1.00  0.00           O  
ATOM    283 HO2' A       9       3.715   6.298   9.742  1.00  0.00           H  
ATOM    284  O3' A       9       1.078   8.381   8.013  1.00  0.00           O  
ATOM    285  P   U      10       0.066   8.517   6.737  1.00  0.00           P  
ATOM    286  OP1 U      10       0.688   9.441   5.741  1.00  0.00           O  
ATOM    287  OP2 U      10      -1.317   8.820   7.204  1.00  0.00           O  
ATOM    288  O5' U      10       0.116   7.011   6.124  1.00  0.00           O  
ATOM    289  C5' U      10      -0.984   6.392   5.471  1.00  0.00           C  
ATOM    290  H5' U      10      -1.005   6.679   4.417  1.00  0.00           H  
ATOM    291 H5'' U      10      -1.923   6.704   5.929  1.00  0.00           H  
ATOM    292  C4' U      10      -0.907   4.858   5.590  1.00  0.00           C  
ATOM    293  H4' U      10      -1.747   4.443   5.039  1.00  0.00           H  
ATOM    294  O4' U      10       0.312   4.363   5.032  1.00  0.00           O  
ATOM    295  C1' U      10       1.045   3.693   6.049  1.00  0.00           C  
ATOM    296  H1' U      10       0.808   2.630   5.995  1.00  0.00           H  
ATOM    297  N1  U      10       2.515   3.906   5.898  1.00  0.00           N  
ATOM    298  C6  U      10       3.054   5.171   5.792  1.00  0.00           C  
ATOM    299  H6  U      10       2.396   6.030   5.826  1.00  0.00           H  
ATOM    300  C5  U      10       4.391   5.351   5.631  1.00  0.00           C  
ATOM    301  H5  U      10       4.794   6.348   5.545  1.00  0.00           H  
ATOM    302  C4  U      10       5.303   4.230   5.575  1.00  0.00           C  
ATOM    303  O4  U      10       6.518   4.295   5.401  1.00  0.00           O  
ATOM    304  N3  U      10       4.704   3.006   5.738  1.00  0.00           N  
ATOM    305  H3  U      10       5.322   2.210   5.759  1.00  0.00           H  
ATOM    306  C2  U      10       3.353   2.782   5.896  1.00  0.00           C  
ATOM    307  O2  U      10       2.948   1.627   6.039  1.00  0.00           O  
ATOM    308  C3' U      10      -0.979   4.422   7.072  1.00  0.00           C  
ATOM    309  H3' U      10      -1.353   5.239   7.694  1.00  0.00           H  
ATOM    310  C2' U      10       0.514   4.211   7.384  1.00  0.00           C  
ATOM    311  H2' U      10       0.950   5.190   7.564  1.00  0.00           H  
ATOM    312  O2' U      10       0.790   3.352   8.497  1.00  0.00           O  
ATOM    313 HO2' U      10       1.746   3.173   8.572  1.00  0.00           H  
ATOM    314  O3' U      10      -1.775   3.249   7.283  1.00  0.00           O  
ATOM    315  P   A      11      -3.400   3.291   7.156  1.00  0.00           P  
ATOM    316  OP1 A      11      -3.880   4.646   7.547  1.00  0.00           O  
ATOM    317  OP2 A      11      -3.954   2.113   7.885  1.00  0.00           O  
ATOM    318  O5' A      11      -3.734   3.103   5.581  1.00  0.00           O  
ATOM    319  C5' A      11      -3.274   1.955   4.881  1.00  0.00           C  
ATOM    320  H5' A      11      -3.832   1.083   5.218  1.00  0.00           H  
ATOM    321 H5'' A      11      -2.215   1.802   5.096  1.00  0.00           H  
ATOM    322  C4' A      11      -3.421   2.088   3.362  1.00  0.00           C  
ATOM    323  H4' A      11      -4.469   1.973   3.083  1.00  0.00           H  
ATOM    324  O4' A      11      -2.957   3.366   2.940  1.00  0.00           O  
ATOM    325  C1' A      11      -2.415   3.262   1.639  1.00  0.00           C  
ATOM    326  H1' A      11      -3.075   3.789   0.946  1.00  0.00           H  
ATOM    327  N9  A      11      -1.086   3.928   1.605  1.00  0.00           N  
ATOM    328  C8  A      11      -0.817   5.148   1.032  1.00  0.00           C  
ATOM    329  H8  A      11      -1.588   5.750   0.564  1.00  0.00           H  
ATOM    330  N7  A      11       0.430   5.529   1.107  1.00  0.00           N  
ATOM    331  C5  A      11       1.041   4.458   1.773  1.00  0.00           C  
ATOM    332  C6  A      11       2.379   4.154   2.133  1.00  0.00           C  
ATOM    333  N6  A      11       3.399   4.963   1.922  1.00  0.00           N  
ATOM    334  H61 A      11       4.331   4.669   2.177  1.00  0.00           H  
ATOM    335  H62 A      11       3.223   5.882   1.552  1.00  0.00           H  
ATOM    336  N1  A      11       2.718   2.983   2.678  1.00  0.00           N  
ATOM    337  C2  A      11       1.726   2.142   2.945  1.00  0.00           C  
ATOM    338  H2  A      11       2.012   1.205   3.407  1.00  0.00           H  
ATOM    339  N3  A      11       0.428   2.293   2.705  1.00  0.00           N  
ATOM    340  C4  A      11       0.134   3.478   2.092  1.00  0.00           C  
ATOM    341  C3' A      11      -2.589   1.047   2.596  1.00  0.00           C  
ATOM    342  H3' A      11      -1.618   0.964   3.077  1.00  0.00           H  
ATOM    343  C2' A      11      -2.410   1.777   1.248  1.00  0.00           C  
ATOM    344  H2' A      11      -1.458   1.500   0.807  1.00  0.00           H  
ATOM    345  O2' A      11      -3.490   1.559   0.329  1.00  0.00           O  
ATOM    346 HO2' A      11      -3.256   1.881  -0.564  1.00  0.00           H  
ATOM    347  O3' A      11      -3.158  -0.257   2.454  1.00  0.00           O  
ATOM    348  P   A      12      -2.716  -1.504   3.408  1.00  0.00           P  
ATOM    349  OP1 A      12      -3.713  -2.585   3.158  1.00  0.00           O  
ATOM    350  OP2 A      12      -2.556  -1.031   4.811  1.00  0.00           O  
ATOM    351  O5' A      12      -1.268  -2.069   2.896  1.00  0.00           O  
ATOM    352  C5' A      12      -0.078  -1.286   2.987  1.00  0.00           C  
ATOM    353  H5' A      12      -0.201  -0.519   3.751  1.00  0.00           H  
ATOM    354 H5'' A      12       0.078  -0.764   2.049  1.00  0.00           H  
ATOM    355  C4' A      12       1.200  -2.077   3.338  1.00  0.00           C  
ATOM    356  H4' A      12       2.052  -1.419   3.162  1.00  0.00           H  
ATOM    357  O4' A      12       1.203  -2.419   4.724  1.00  0.00           O  
ATOM    358  C1' A      12       1.649  -3.766   4.865  1.00  0.00           C  
ATOM    359  H1' A      12       2.412  -3.834   5.643  1.00  0.00           H  
ATOM    360  N9  A      12       0.546  -4.674   5.243  1.00  0.00           N  
ATOM    361  C8  A      12      -0.795  -4.410   5.392  1.00  0.00           C  
ATOM    362  H8  A      12      -1.235  -3.465   5.105  1.00  0.00           H  
ATOM    363  N7  A      12      -1.471  -5.379   5.954  1.00  0.00           N  
ATOM    364  C5  A      12      -0.496  -6.366   6.156  1.00  0.00           C  
ATOM    365  C6  A      12      -0.470  -7.646   6.763  1.00  0.00           C  
ATOM    366  N6  A      12      -1.498  -8.213   7.368  1.00  0.00           N  
ATOM    367  H61 A      12      -1.341  -9.088   7.839  1.00  0.00           H  
ATOM    368  H62 A      12      -2.378  -7.724   7.403  1.00  0.00           H  
ATOM    369  N1  A      12       0.640  -8.384   6.808  1.00  0.00           N  
ATOM    370  C2  A      12       1.737  -7.865   6.275  1.00  0.00           C  
ATOM    371  H2  A      12       2.628  -8.479   6.325  1.00  0.00           H  
ATOM    372  N3  A      12       1.887  -6.673   5.709  1.00  0.00           N  
ATOM    373  C4  A      12       0.722  -5.964   5.683  1.00  0.00           C  
ATOM    374  C3' A      12       1.462  -3.371   2.542  1.00  0.00           C  
ATOM    375  H3' A      12       0.515  -3.887   2.374  1.00  0.00           H  
ATOM    376  C2' A      12       2.268  -4.201   3.545  1.00  0.00           C  
ATOM    377  H2' A      12       2.114  -5.263   3.366  1.00  0.00           H  
ATOM    378  O2' A      12       3.653  -3.898   3.610  1.00  0.00           O  
ATOM    379 HO2' A      12       4.044  -4.069   2.739  1.00  0.00           H  
ATOM    380  O3' A      12       2.221  -3.228   1.345  1.00  0.00           O  
ATOM    381  P   U      13       1.619  -3.647  -0.105  1.00  0.00           P  
ATOM    382  OP1 U      13       0.361  -4.443   0.078  1.00  0.00           O  
ATOM    383  OP2 U      13       2.734  -4.235  -0.901  1.00  0.00           O  
ATOM    384  O5' U      13       1.321  -2.166  -0.735  1.00  0.00           O  
ATOM    385  C5' U      13       0.056  -1.538  -0.649  1.00  0.00           C  
ATOM    386  H5' U      13      -0.404  -1.745   0.315  1.00  0.00           H  
ATOM    387 H5'' U      13      -0.600  -1.959  -1.410  1.00  0.00           H  
ATOM    388  C4' U      13       0.133  -0.009  -0.857  1.00  0.00           C  
ATOM    389  H4' U      13      -0.896   0.353  -0.864  1.00  0.00           H  
ATOM    390  O4' U      13       0.836   0.712   0.153  1.00  0.00           O  
ATOM    391  C1' U      13       1.490   1.819  -0.473  1.00  0.00           C  
ATOM    392  H1' U      13       1.246   2.748   0.028  1.00  0.00           H  
ATOM    393  N1  U      13       2.969   1.668  -0.450  1.00  0.00           N  
ATOM    394  C6  U      13       3.568   0.461  -0.167  1.00  0.00           C  
ATOM    395  H6  U      13       2.965  -0.423  -0.007  1.00  0.00           H  
ATOM    396  C5  U      13       4.912   0.367  -0.062  1.00  0.00           C  
ATOM    397  H5  U      13       5.370  -0.582   0.168  1.00  0.00           H  
ATOM    398  C4  U      13       5.763   1.516  -0.236  1.00  0.00           C  
ATOM    399  O4  U      13       6.982   1.487  -0.149  1.00  0.00           O  
ATOM    400  N3  U      13       5.107   2.689  -0.533  1.00  0.00           N  
ATOM    401  H3  U      13       5.676   3.503  -0.713  1.00  0.00           H  
ATOM    402  C2  U      13       3.741   2.816  -0.671  1.00  0.00           C  
ATOM    403  O2  U      13       3.261   3.899  -1.002  1.00  0.00           O  
ATOM    404  C3' U      13       0.771   0.434  -2.181  1.00  0.00           C  
ATOM    405  H3' U      13       1.748  -0.029  -2.319  1.00  0.00           H  
ATOM    406  C2' U      13       0.955   1.932  -1.892  1.00  0.00           C  
ATOM    407  H2' U      13       1.689   2.391  -2.547  1.00  0.00           H  
ATOM    408  O2' U      13      -0.239   2.718  -1.815  1.00  0.00           O  
ATOM    409 HO2' U      13      -0.514   3.010  -2.703  1.00  0.00           H  
ATOM    410  O3' U      13      -0.079   0.120  -3.246  1.00  0.00           O  
ATOM    411  P   C      14       0.387   0.073  -4.842  1.00  0.00           P  
ATOM    412  OP1 C      14      -0.918   0.723  -5.279  1.00  0.00           O  
ATOM    413  OP2 C      14       1.295  -2.395  -5.997  1.00  0.00           O  
ATOM    414  O5' C      14       1.420   1.425  -4.951  1.00  0.00           O  
ATOM    415  C5' C      14       0.905   2.636  -5.509  1.00  0.00           C  
ATOM    416  H5' C      14       0.090   2.975  -4.871  1.00  0.00           H  
ATOM    417 H5'' C      14       0.473   2.387  -6.479  1.00  0.00           H  
ATOM    418  C4' C      14       1.830   3.847  -5.736  1.00  0.00           C  
ATOM    419  H4' C      14       1.182   4.717  -5.850  1.00  0.00           H  
ATOM    420  O4' C      14       2.667   4.094  -4.611  1.00  0.00           O  
ATOM    421  C1' C      14       4.002   4.318  -5.050  1.00  0.00           C  
ATOM    422  H1' C      14       4.351   5.271  -4.644  1.00  0.00           H  
ATOM    423  N1  C      14       4.953   3.267  -4.585  1.00  0.00           N  
ATOM    424  C6  C      14       4.553   2.198  -3.825  1.00  0.00           C  
ATOM    425  H6  C      14       3.507   2.070  -3.597  1.00  0.00           H  
ATOM    426  C5  C      14       5.464   1.304  -3.371  1.00  0.00           C  
ATOM    427  H5  C      14       5.148   0.452  -2.796  1.00  0.00           H  
ATOM    428  C4  C      14       6.824   1.519  -3.721  1.00  0.00           C  
ATOM    429  N4  C      14       7.749   0.689  -3.329  1.00  0.00           N  
ATOM    430  H41 C      14       8.715   0.940  -3.499  1.00  0.00           H  
ATOM    431  H42 C      14       7.493  -0.150  -2.842  1.00  0.00           H  
ATOM    432  N3  C      14       7.237   2.565  -4.402  1.00  0.00           N  
ATOM    433  C2  C      14       6.317   3.457  -4.833  1.00  0.00           C  
ATOM    434  O2  C      14       6.736   4.448  -5.423  1.00  0.00           O  
ATOM    435  C3' C      14       2.678   3.773  -7.019  1.00  0.00           C  
ATOM    436  H3' C      14       2.875   2.725  -7.266  1.00  0.00           H  
ATOM    437  C2' C      14       3.985   4.455  -6.577  1.00  0.00           C  
ATOM    438  H2' C      14       4.827   3.933  -7.031  1.00  0.00           H  
ATOM    439  O2' C      14       4.064   5.858  -6.843  1.00  0.00           O  
ATOM    440 HO2' C      14       4.548   5.986  -7.677  1.00  0.00           H  
ATOM    441  O3' C      14       2.053   4.459  -8.114  1.00  0.00           O  
ATOM    442  P   C      15       2.545   4.233  -9.647  1.00  0.00           P  
ATOM    443  OP1 C      15       2.028   5.383 -10.449  1.00  0.00           O  
ATOM    444  OP2 C      15       2.101   2.878 -10.038  1.00  0.00           O  
ATOM    445  O5' C      15       4.180   4.337  -9.643  1.00  0.00           O  
ATOM    446  C5' C      15       5.024   3.543 -10.482  1.00  0.00           C  
ATOM    447  H5' C      15       4.757   3.684 -11.531  1.00  0.00           H  
ATOM    448 H5'' C      15       4.926   2.486 -10.242  1.00  0.00           H  
ATOM    449  C4' C      15       6.488   3.963 -10.276  1.00  0.00           C  
ATOM    450  H4' C      15       6.564   5.024 -10.516  1.00  0.00           H  
ATOM    451  O4' C      15       6.917   3.761  -8.930  1.00  0.00           O  
ATOM    452  C1' C      15       8.339   3.675  -8.917  1.00  0.00           C  
ATOM    453  H1' C      15       8.742   4.565  -8.428  1.00  0.00           H  
ATOM    454  N1  C      15       8.829   2.480  -8.157  1.00  0.00           N  
ATOM    455  C6  C      15       7.979   1.493  -7.719  1.00  0.00           C  
ATOM    456  H6  C      15       6.931   1.534  -7.990  1.00  0.00           H  
ATOM    457  C5  C      15       8.445   0.495  -6.927  1.00  0.00           C  
ATOM    458  H5  C      15       7.794  -0.274  -6.550  1.00  0.00           H  
ATOM    459  C4  C      15       9.818   0.512  -6.583  1.00  0.00           C  
ATOM    460  N4  C      15      10.300  -0.440  -5.832  1.00  0.00           N  
ATOM    461  H41 C      15      11.282  -0.416  -5.582  1.00  0.00           H  
ATOM    462  H42 C      15       9.701  -1.190  -5.540  1.00  0.00           H  
ATOM    463  N3  C      15      10.652   1.458  -6.969  1.00  0.00           N  
ATOM    464  C2  C      15      10.175   2.450  -7.760  1.00  0.00           C  
ATOM    465  O2  C      15      10.972   3.324  -8.098  1.00  0.00           O  
ATOM    466  C3' C      15       7.520   3.222 -11.137  1.00  0.00           C  
ATOM    467  H3' C      15       7.389   2.148 -10.990  1.00  0.00           H  
ATOM    468  C2' C      15       8.790   3.691 -10.392  1.00  0.00           C  
ATOM    469  H2' C      15       9.617   3.007 -10.562  1.00  0.00           H  
ATOM    470  O2' C      15       9.169   5.036 -10.705  1.00  0.00           O  
ATOM    471 HO2' C      15      10.101   5.189 -10.458  1.00  0.00           H  
ATOM    472  O3' C      15       7.454   3.558 -12.529  1.00  0.00           O  
ATOM    473  P   G      16       8.048   2.575 -13.687  1.00  0.00           P  
ATOM    474  OP1 G      16       7.573   3.100 -15.002  1.00  0.00           O  
ATOM    475  OP2 G      16       7.715   1.168 -13.334  1.00  0.00           O  
ATOM    476  O5' G      16       9.667   2.699 -13.652  1.00  0.00           O  
ATOM    477  C5' G      16      10.328   3.849 -14.164  1.00  0.00           C  
ATOM    478  H5' G      16       9.786   4.744 -13.854  1.00  0.00           H  
ATOM    479 H5'' G      16      10.336   3.815 -15.256  1.00  0.00           H  
ATOM    480  C4' G      16      11.772   3.967 -13.654  1.00  0.00           C  
ATOM    481  H4' G      16      12.153   4.953 -13.923  1.00  0.00           H  
ATOM    482  O4' G      16      11.795   3.852 -12.230  1.00  0.00           O  
ATOM    483  C1' G      16      12.955   3.139 -11.839  1.00  0.00           C  
ATOM    484  H1' G      16      13.529   3.737 -11.128  1.00  0.00           H  
ATOM    485  N9  G      16      12.628   1.855 -11.171  1.00  0.00           N  
ATOM    486  C8  G      16      11.428   1.194 -11.066  1.00  0.00           C  
ATOM    487  H8  G      16      10.544   1.504 -11.606  1.00  0.00           H  
ATOM    488  N7  G      16      11.439   0.190 -10.229  1.00  0.00           N  
ATOM    489  C5  G      16      12.771   0.133  -9.800  1.00  0.00           C  
ATOM    490  C6  G      16      13.456  -0.753  -8.891  1.00  0.00           C  
ATOM    491  O6  G      16      13.005  -1.664  -8.199  1.00  0.00           O  
ATOM    492  N1  G      16      14.811  -0.514  -8.801  1.00  0.00           N  
ATOM    493  H1  G      16      15.353  -1.115  -8.201  1.00  0.00           H  
ATOM    494  C2  G      16      15.442   0.477  -9.472  1.00  0.00           C  
ATOM    495  N2  G      16      16.735   0.567  -9.323  1.00  0.00           N  
ATOM    496  H21 G      16      17.234  -0.085  -8.721  1.00  0.00           H  
ATOM    497  H22 G      16      17.218   1.295  -9.822  1.00  0.00           H  
ATOM    498  N3  G      16      14.850   1.349 -10.283  1.00  0.00           N  
ATOM    499  C4  G      16      13.509   1.122 -10.413  1.00  0.00           C  
ATOM    500  C3' G      16      12.743   2.925 -14.231  1.00  0.00           C  
ATOM    501  H3' G      16      12.240   1.956 -14.266  1.00  0.00           H  
ATOM    502  C2' G      16      13.793   2.912 -13.096  1.00  0.00           C  
ATOM    503  H2' G      16      14.287   1.944 -13.033  1.00  0.00           H  
ATOM    504  O2' G      16      14.747   3.976 -13.177  1.00  0.00           O  
ATOM    505 HO2' G      16      15.468   3.836 -12.532  1.00  0.00           H  
ATOM    506  O3' G      16      13.239   3.312 -15.529  1.00  0.00           O  
ATOM    507  P   A      17      13.567   2.242 -16.718  1.00  0.00           P  
ATOM    508  OP1 A      17      13.536   2.997 -18.001  1.00  0.00           O  
ATOM    509  OP2 A      17      12.661   1.072 -16.570  1.00  0.00           O  
ATOM    510  O5' A      17      15.094   1.714 -16.530  1.00  0.00           O  
ATOM    511  C5' A      17      15.524   1.362 -15.238  1.00  0.00           C  
ATOM    512  H5' A      17      14.698   0.854 -14.754  1.00  0.00           H  
ATOM    513 H5'' A      17      15.726   2.288 -14.709  1.00  0.00           H  
ATOM    514  C4' A      17      16.758   0.488 -15.049  1.00  0.00           C  
ATOM    515  H4' A      17      17.641   0.995 -15.439  1.00  0.00           H  
ATOM    516  O4' A      17      16.872   0.360 -13.628  1.00  0.00           O  
ATOM    517  C1' A      17      17.086  -1.001 -13.296  1.00  0.00           C  
ATOM    518  H1' A      17      17.886  -1.086 -12.555  1.00  0.00           H  
ATOM    519  N9  A      17      15.868  -1.636 -12.720  1.00  0.00           N  
ATOM    520  C8  A      17      14.531  -1.403 -12.953  1.00  0.00           C  
ATOM    521  H8  A      17      14.171  -0.696 -13.683  1.00  0.00           H  
ATOM    522  N7  A      17      13.717  -2.098 -12.202  1.00  0.00           N  
ATOM    523  C5  A      17      14.587  -2.885 -11.437  1.00  0.00           C  
ATOM    524  C6  A      17      14.439  -3.874 -10.428  1.00  0.00           C  
ATOM    525  N6  A      17      13.297  -4.316  -9.931  1.00  0.00           N  
ATOM    526  H61 A      17      13.331  -4.997  -9.186  1.00  0.00           H  
ATOM    527  H62 A      17      12.425  -3.957 -10.283  1.00  0.00           H  
ATOM    528  N1  A      17      15.508  -4.458  -9.885  1.00  0.00           N  
ATOM    529  C2  A      17      16.707  -4.093 -10.308  1.00  0.00           C  
ATOM    530  H2  A      17      17.548  -4.592  -9.845  1.00  0.00           H  
ATOM    531  N3  A      17      17.006  -3.190 -11.231  1.00  0.00           N  
ATOM    532  C4  A      17      15.892  -2.617 -11.761  1.00  0.00           C  
ATOM    533  C3' A      17      16.688  -0.931 -15.636  1.00  0.00           C  
ATOM    534  H3' A      17      15.656  -1.281 -15.567  1.00  0.00           H  
ATOM    535  C2' A      17      17.541  -1.667 -14.590  1.00  0.00           C  
ATOM    536  H2' A      17      17.309  -2.723 -14.571  1.00  0.00           H  
ATOM    537  O2' A      17      18.950  -1.449 -14.710  1.00  0.00           O  
ATOM    538 HO2' A      17      19.403  -2.313 -14.710  1.00  0.00           H  
ATOM    539  O3' A      17      17.168  -1.057 -16.977  1.00  0.00           O  
ATOM    540  P   A      18      16.740  -2.311 -17.916  1.00  0.00           P  
ATOM    541  OP1 A      18      17.258  -2.042 -19.288  1.00  0.00           O  
ATOM    542  OP2 A      18      15.278  -2.529 -17.749  1.00  0.00           O  
ATOM    543  O5' A      18      17.493  -3.630 -17.335  1.00  0.00           O  
ATOM    544  C5' A      18      18.895  -3.818 -17.483  1.00  0.00           C  
ATOM    545  H5' A      18      19.399  -2.856 -17.381  1.00  0.00           H  
ATOM    546 H5'' A      18      19.112  -4.210 -18.479  1.00  0.00           H  
ATOM    547  C4' A      18      19.480  -4.768 -16.420  1.00  0.00           C  
ATOM    548  H4' A      18      20.568  -4.705 -16.472  1.00  0.00           H  
ATOM    549  O4' A      18      19.074  -4.349 -15.117  1.00  0.00           O  
ATOM    550  C1' A      18      18.745  -5.482 -14.328  1.00  0.00           C  
ATOM    551  H1' A      18      19.269  -5.431 -13.371  1.00  0.00           H  
ATOM    552  N9  A      18      17.295  -5.583 -14.034  1.00  0.00           N  
ATOM    553  C8  A      18      16.212  -4.956 -14.603  1.00  0.00           C  
ATOM    554  H8  A      18      16.296  -4.281 -15.441  1.00  0.00           H  
ATOM    555  N7  A      18      15.070  -5.208 -14.020  1.00  0.00           N  
ATOM    556  C5  A      18      15.421  -6.146 -13.043  1.00  0.00           C  
ATOM    557  C6  A      18      14.712  -6.918 -12.090  1.00  0.00           C  
ATOM    558  N6  A      18      13.408  -6.866 -11.912  1.00  0.00           N  
ATOM    559  H61 A      18      13.037  -7.359 -11.107  1.00  0.00           H  
ATOM    560  H62 A      18      12.867  -6.172 -12.398  1.00  0.00           H  
ATOM    561  N1  A      18      15.342  -7.796 -11.300  1.00  0.00           N  
ATOM    562  C2  A      18      16.659  -7.891 -11.413  1.00  0.00           C  
ATOM    563  H2  A      18      17.142  -8.604 -10.758  1.00  0.00           H  
ATOM    564  N3  A      18      17.458  -7.226 -12.237  1.00  0.00           N  
ATOM    565  C4  A      18      16.769  -6.375 -13.045  1.00  0.00           C  
ATOM    566  C3' A      18      19.107  -6.252 -16.559  1.00  0.00           C  
ATOM    567  H3' A      18      18.070  -6.340 -16.895  1.00  0.00           H  
ATOM    568  C2' A      18      19.231  -6.708 -15.092  1.00  0.00           C  
ATOM    569  H2' A      18      18.581  -7.563 -14.901  1.00  0.00           H  
ATOM    570  O2' A      18      20.577  -6.969 -14.672  1.00  0.00           O  
ATOM    571 HO2' A      18      20.575  -7.559 -13.895  1.00  0.00           H  
ATOM    572  O3' A      18      19.992  -6.973 -17.417  1.00  0.00           O  
ATOM    573  P   U      19      19.595  -8.422 -18.020  1.00  0.00           P  
ATOM    574  OP1 U      19      20.873  -9.127 -18.331  1.00  0.00           O  
ATOM    575  OP2 U      19      18.649  -8.165 -19.142  1.00  0.00           O  
ATOM    576  O5' U      19      18.783  -9.250 -16.870  1.00  0.00           O  
ATOM    577  C5' U      19      19.434 -10.024 -15.863  1.00  0.00           C  
ATOM    578  H5' U      19      20.086  -9.397 -15.258  1.00  0.00           H  
ATOM    579 H5'' U      19      20.058 -10.783 -16.338  1.00  0.00           H  
ATOM    580  C4' U      19      18.441 -10.749 -14.932  1.00  0.00           C  
ATOM    581  H4' U      19      19.009 -11.325 -14.198  1.00  0.00           H  
ATOM    582  O4' U      19      17.575  -9.872 -14.216  1.00  0.00           O  
ATOM    583  C1' U      19      16.281 -10.464 -14.126  1.00  0.00           C  
ATOM    584  H1' U      19      16.027 -10.594 -13.071  1.00  0.00           H  
ATOM    585  N1  U      19      15.242  -9.582 -14.733  1.00  0.00           N  
ATOM    586  C6  U      19      15.554  -8.651 -15.699  1.00  0.00           C  
ATOM    587  H6  U      19      16.535  -8.664 -16.151  1.00  0.00           H  
ATOM    588  C5  U      19      14.661  -7.692 -16.054  1.00  0.00           C  
ATOM    589  H5  U      19      14.931  -6.946 -16.786  1.00  0.00           H  
ATOM    590  C4  U      19      13.352  -7.613 -15.439  1.00  0.00           C  
ATOM    591  O4  U      19      12.508  -6.749 -15.652  1.00  0.00           O  
ATOM    592  N3  U      19      13.073  -8.638 -14.565  1.00  0.00           N  
ATOM    593  H3  U      19      12.171  -8.631 -14.131  1.00  0.00           H  
ATOM    594  C2  U      19      13.951  -9.633 -14.193  1.00  0.00           C  
ATOM    595  O2  U      19      13.579 -10.508 -13.412  1.00  0.00           O  
ATOM    596  C3' U      19      17.563 -11.732 -15.709  1.00  0.00           C  
ATOM    597  H3' U      19      17.229 -11.270 -16.640  1.00  0.00           H  
ATOM    598  C2' U      19      16.342 -11.855 -14.776  1.00  0.00           C  
ATOM    599  H2' U      19      15.442 -12.045 -15.361  1.00  0.00           H  
ATOM    600  O2' U      19      16.498 -12.826 -13.733  1.00  0.00           O  
ATOM    601 HO2' U      19      15.624 -13.142 -13.431  1.00  0.00           H  
ATOM    602  O3' U      19      18.281 -12.944 -15.951  1.00  0.00           O  
ATOM    603  P   G      20      18.377 -13.585 -17.433  1.00  0.00           P  
ATOM    604  OP1 G      20      19.233 -14.804 -17.359  1.00  0.00           O  
ATOM    605  OP2 G      20      18.739 -12.526 -18.415  1.00  0.00           O  
ATOM    606  O5' G      20      16.862 -14.036 -17.733  1.00  0.00           O  
ATOM    607  C5' G      20      16.248 -15.075 -16.990  1.00  0.00           C  
ATOM    608  H5' G      20      16.488 -14.962 -15.930  1.00  0.00           H  
ATOM    609 H5'' G      20      16.612 -16.045 -17.331  1.00  0.00           H  
ATOM    610  C4' G      20      14.729 -15.025 -17.130  1.00  0.00           C  
ATOM    611  H4' G      20      14.309 -15.895 -16.624  1.00  0.00           H  
ATOM    612  O4' G      20      14.219 -13.851 -16.489  1.00  0.00           O  
ATOM    613  C1' G      20      13.209 -13.300 -17.315  1.00  0.00           C  
ATOM    614  H1' G      20      12.331 -13.058 -16.712  1.00  0.00           H  
ATOM    615  N9  G      20      13.676 -12.039 -17.960  1.00  0.00           N  
ATOM    616  C8  G      20      14.772 -11.763 -18.746  1.00  0.00           C  
ATOM    617  H8  G      20      15.535 -12.487 -18.975  1.00  0.00           H  
ATOM    618  N7  G      20      14.829 -10.540 -19.203  1.00  0.00           N  
ATOM    619  C5  G      20      13.677  -9.945 -18.682  1.00  0.00           C  
ATOM    620  C6  G      20      13.134  -8.616 -18.834  1.00  0.00           C  
ATOM    621  O6  G      20      13.567  -7.653 -19.472  1.00  0.00           O  
ATOM    622  N1  G      20      11.964  -8.441 -18.141  1.00  0.00           N  
ATOM    623  H1  G      20      11.368  -7.673 -18.402  1.00  0.00           H  
ATOM    624  C2  G      20      11.403  -9.399 -17.382  1.00  0.00           C  
ATOM    625  N2  G      20      10.328  -9.072 -16.759  1.00  0.00           N  
ATOM    626  H21 G      20       9.892  -8.191 -17.006  1.00  0.00           H  
ATOM    627  H22 G      20       9.777  -9.820 -16.395  1.00  0.00           H  
ATOM    628  N3  G      20      11.852 -10.630 -17.188  1.00  0.00           N  
ATOM    629  C4  G      20      12.996 -10.851 -17.891  1.00  0.00           C  
ATOM    630  C3' G      20      14.208 -15.017 -18.581  1.00  0.00           C  
ATOM    631  H3' G      20      14.795 -14.326 -19.181  1.00  0.00           H  
ATOM    632  C2' G      20      12.837 -14.409 -18.304  1.00  0.00           C  
ATOM    633  H2' G      20      12.391 -14.020 -19.222  1.00  0.00           H  
ATOM    634  O2' G      20      11.996 -15.350 -17.622  1.00  0.00           O  
ATOM    635 HO2' G      20      11.045 -15.162 -17.735  1.00  0.00           H  
ATOM    636  O3' G      20      14.109 -16.260 -19.265  1.00  0.00           O  
ATOM    637  P   A      21      14.090 -16.289 -20.883  1.00  0.00           P  
ATOM    638  OP1 A      21      13.790 -17.692 -21.283  1.00  0.00           O  
ATOM    639  OP2 A      21      15.372 -15.692 -21.348  1.00  0.00           O  
ATOM    640  O5' A      21      12.865 -15.348 -21.432  1.00  0.00           O  
ATOM    641  C5' A      21      12.886 -14.880 -22.784  1.00  0.00           C  
ATOM    642  H5' A      21      13.247 -15.691 -23.420  1.00  0.00           H  
ATOM    643 H5'' A      21      13.608 -14.065 -22.859  1.00  0.00           H  
ATOM    644  C4' A      21      11.552 -14.401 -23.400  1.00  0.00           C  
ATOM    645  H4' A      21      11.778 -14.107 -24.426  1.00  0.00           H  
ATOM    646  O4' A      21      10.622 -15.475 -23.504  1.00  0.00           O  
ATOM    647  C1' A      21       9.326 -15.030 -23.139  1.00  0.00           C  
ATOM    648  H1' A      21       8.613 -15.292 -23.925  1.00  0.00           H  
ATOM    649  N9  A      21       8.912 -15.751 -21.909  1.00  0.00           N  
ATOM    650  C8  A      21       9.692 -16.475 -21.035  1.00  0.00           C  
ATOM    651  H8  A      21      10.759 -16.591 -21.164  1.00  0.00           H  
ATOM    652  N7  A      21       9.035 -17.018 -20.044  1.00  0.00           N  
ATOM    653  C5  A      21       7.712 -16.646 -20.302  1.00  0.00           C  
ATOM    654  C6  A      21       6.490 -16.773 -19.596  1.00  0.00           C  
ATOM    655  N6  A      21       6.406 -17.168 -18.339  1.00  0.00           N  
ATOM    656  H61 A      21       5.507 -17.141 -17.873  1.00  0.00           H  
ATOM    657  H62 A      21       7.235 -17.477 -17.856  1.00  0.00           H  
ATOM    658  N1  A      21       5.346 -16.337 -20.112  1.00  0.00           N  
ATOM    659  C2  A      21       5.399 -15.710 -21.282  1.00  0.00           C  
ATOM    660  H2  A      21       4.459 -15.340 -21.667  1.00  0.00           H  
ATOM    661  N3  A      21       6.474 -15.433 -22.022  1.00  0.00           N  
ATOM    662  C4  A      21       7.618 -15.926 -21.465  1.00  0.00           C  
ATOM    663  C3' A      21      10.875 -13.177 -22.749  1.00  0.00           C  
ATOM    664  H3' A      21      11.068 -13.191 -21.673  1.00  0.00           H  
ATOM    665  C2' A      21       9.381 -13.493 -23.014  1.00  0.00           C  
ATOM    666  H2' A      21       8.768 -13.141 -22.182  1.00  0.00           H  
ATOM    667  O2' A      21       8.905 -12.968 -24.258  1.00  0.00           O  
ATOM    668 HO2' A      21       7.950 -12.776 -24.199  1.00  0.00           H  
ATOM    669  O3' A      21      11.373 -11.969 -23.363  1.00  0.00           O  
ATOM    670  P   U      22      11.225 -10.470 -22.724  1.00  0.00           P  
ATOM    671  OP1 U      22      12.232  -9.628 -23.432  1.00  0.00           O  
ATOM    672  OP2 U      22      11.344 -10.593 -21.246  1.00  0.00           O  
ATOM    673  O5' U      22       9.757  -9.862 -23.156  1.00  0.00           O  
ATOM    674  C5' U      22       9.063  -8.819 -22.438  1.00  0.00           C  
ATOM    675  H5' U      22       8.241  -8.450 -23.054  1.00  0.00           H  
ATOM    676 H5'' U      22       9.738  -7.990 -22.222  1.00  0.00           H  
ATOM    677  C4' U      22       8.474  -9.346 -21.123  1.00  0.00           C  
ATOM    678  H4' U      22       9.317  -9.478 -20.451  1.00  0.00           H  
ATOM    679  O4' U      22       7.866 -10.611 -21.405  1.00  0.00           O  
ATOM    680  C1' U      22       7.147 -11.016 -20.258  1.00  0.00           C  
ATOM    681  H1' U      22       6.134 -11.294 -20.568  1.00  0.00           H  
ATOM    682  N1  U      22       7.819 -12.206 -19.656  1.00  0.00           N  
ATOM    683  C6  U      22       9.161 -12.197 -19.368  1.00  0.00           C  
ATOM    684  H6  U      22       9.756 -11.351 -19.662  1.00  0.00           H  
ATOM    685  C5  U      22       9.715 -13.174 -18.626  1.00  0.00           C  
ATOM    686  H5  U      22      10.730 -13.062 -18.326  1.00  0.00           H  
ATOM    687  C4  U      22       8.944 -14.292 -18.143  1.00  0.00           C  
ATOM    688  O4  U      22       9.362 -15.225 -17.469  1.00  0.00           O  
ATOM    689  N3  U      22       7.625 -14.251 -18.493  1.00  0.00           N  
ATOM    690  H3  U      22       7.056 -15.021 -18.188  1.00  0.00           H  
ATOM    691  C2  U      22       7.029 -13.280 -19.255  1.00  0.00           C  
ATOM    692  O2  U      22       5.854 -13.409 -19.563  1.00  0.00           O  
ATOM    693  C3' U      22       7.349  -8.624 -20.334  1.00  0.00           C  
ATOM    694  H3' U      22       6.492  -8.585 -21.010  1.00  0.00           H  
ATOM    695  C2' U      22       7.069  -9.767 -19.347  1.00  0.00           C  
ATOM    696  H2' U      22       6.080  -9.670 -18.895  1.00  0.00           H  
ATOM    697  O2' U      22       8.088  -9.810 -18.368  1.00  0.00           O  
ATOM    698 HO2' U      22       8.434  -8.917 -18.264  1.00  0.00           H  
ATOM    699  O3' U      22       7.414  -7.294 -19.755  1.00  0.00           O  
ATOM    700  P   A      23       8.576  -6.634 -18.789  1.00  0.00           P  
ATOM    701  OP1 A      23       8.408  -5.159 -18.899  1.00  0.00           O  
ATOM    702  OP2 A      23       9.855  -7.209 -19.252  1.00  0.00           O  
ATOM    703  O5' A      23       8.428  -7.074 -17.198  1.00  0.00           O  
ATOM    704  C5' A      23       7.803  -6.241 -16.179  1.00  0.00           C  
ATOM    705  H5' A      23       6.913  -5.822 -16.658  1.00  0.00           H  
ATOM    706 H5'' A      23       8.404  -5.355 -16.062  1.00  0.00           H  
ATOM    707  C4' A      23       7.245  -6.839 -14.796  1.00  0.00           C  
ATOM    708  H4' A      23       6.458  -6.140 -14.568  1.00  0.00           H  
ATOM    709  O4' A      23       6.634  -8.016 -15.454  1.00  0.00           O  
ATOM    710  C1' A      23       6.443 -10.210 -13.722  1.00  0.00           C  
ATOM    711  H1' A      23       5.485 -10.499 -13.471  1.00  0.00           H  
ATOM    712  N9  A      23       7.387 -11.846 -14.277  1.00  0.00           N  
ATOM    713  C8  A      23       8.305 -11.975 -15.428  1.00  0.00           C  
ATOM    714  H8  A      23       8.401 -11.323 -16.279  1.00  0.00           H  
ATOM    715  N7  A      23       9.326 -12.763 -15.546  1.00  0.00           N  
ATOM    716  C5  A      23       9.265 -13.502 -14.430  1.00  0.00           C  
ATOM    717  C6  A      23      10.127 -14.563 -13.957  1.00  0.00           C  
ATOM    718  N6  A      23      11.194 -15.092 -14.512  1.00  0.00           N  
ATOM    719  H61 A      23      11.634 -15.817 -13.974  1.00  0.00           H  
ATOM    720  H62 A      23      11.473 -14.855 -15.441  1.00  0.00           H  
ATOM    721  N1  A      23       9.983 -15.173 -12.796  1.00  0.00           N  
ATOM    722  C2  A      23       8.969 -14.739 -12.109  1.00  0.00           C  
ATOM    723  H2  A      23       8.793 -15.184 -11.129  1.00  0.00           H  
ATOM    724  N3  A      23       8.137 -13.801 -12.484  1.00  0.00           N  
ATOM    725  C4  A      23       8.178 -13.064 -13.671  1.00  0.00           C  
ATOM    726  C3' A      23       7.797  -7.322 -13.270  1.00  0.00           C  
ATOM    727  H3' A      23       8.818  -7.596 -13.499  1.00  0.00           H  
ATOM    728  C2' A      23       7.182  -8.792 -12.473  1.00  0.00           C  
ATOM    729  H2' A      23       8.061  -8.982 -11.886  1.00  0.00           H  
ATOM    730  O2' A      23       6.509  -8.551 -11.255  1.00  0.00           O  
ATOM    731 HO2' A      23       6.165  -7.618 -11.332  1.00  0.00           H  
ATOM    732  O3' A      23       8.227  -6.270 -12.408  1.00  0.00           O  
ATOM    733  P   U      24       9.005  -4.871 -12.816  1.00  0.00           P  
ATOM    734  OP1 U      24       9.432  -4.817 -14.226  1.00  0.00           O  
ATOM    735  OP2 U      24      10.108  -4.697 -11.826  1.00  0.00           O  
ATOM    736  O5' U      24       7.863  -3.713 -12.508  1.00  0.00           O  
ATOM    737  C5' U      24       7.270  -2.643 -13.291  1.00  0.00           C  
ATOM    738  H5' U      24       6.627  -2.691 -12.468  1.00  0.00           H  
ATOM    739 H5'' U      24       7.771  -1.698 -13.126  1.00  0.00           H  
ATOM    740  C4' U      24       6.026  -2.357 -14.226  1.00  0.00           C  
ATOM    741  H4' U      24       6.267  -1.400 -14.671  1.00  0.00           H  
ATOM    742  O4' U      24       5.585  -3.162 -15.333  1.00  0.00           O  
ATOM    743  C1' U      24       4.324  -2.578 -15.745  1.00  0.00           C  
ATOM    744  H1' U      24       4.566  -1.785 -16.453  1.00  0.00           H  
ATOM    745  N1  U      24       3.279  -3.444 -16.388  1.00  0.00           N  
ATOM    746  C6  U      24       2.924  -4.661 -15.864  1.00  0.00           C  
ATOM    747  H6  U      24       3.417  -5.006 -14.978  1.00  0.00           H  
ATOM    748  C5  U      24       1.969  -5.434 -16.444  1.00  0.00           C  
ATOM    749  H5  U      24       1.741  -6.407 -16.040  1.00  0.00           H  
ATOM    750  C4  U      24       1.241  -5.000 -17.606  1.00  0.00           C  
ATOM    751  O4  U      24       0.397  -5.658 -18.212  1.00  0.00           O  
ATOM    752  N3  U      24       1.547  -3.720 -18.005  1.00  0.00           N  
ATOM    753  H3  U      24       1.005  -3.344 -18.761  1.00  0.00           H  
ATOM    754  C2  U      24       2.515  -2.907 -17.440  1.00  0.00           C  
ATOM    755  O2  U      24       2.655  -1.760 -17.872  1.00  0.00           O  
ATOM    756  C3' U      24       4.734  -2.094 -13.423  1.00  0.00           C  
ATOM    757  H3' U      24       4.446  -2.997 -12.896  1.00  0.00           H  
ATOM    758  C2' U      24       3.696  -1.875 -14.542  1.00  0.00           C  
ATOM    759  H2' U      24       2.769  -2.380 -14.258  1.00  0.00           H  
ATOM    760  O2' U      24       3.464  -0.509 -14.916  1.00  0.00           O  
ATOM    761 HO2' U      24       2.504  -0.335 -14.948  1.00  0.00           H  
ATOM    762  O3' U      24       4.798  -1.081 -12.413  1.00  0.00           O  
ATOM    763  P   G      25       3.473  -0.785 -11.487  1.00  0.00           P  
ATOM    764  OP1 G      25       2.369  -1.712 -11.907  1.00  0.00           O  
ATOM    765  OP2 G      25       3.233   0.682 -11.667  1.00  0.00           O  
ATOM    766  O5' G      25       3.862  -1.126  -9.892  1.00  0.00           O  
ATOM    767  C5' G      25       4.842  -0.369  -9.185  1.00  0.00           C  
ATOM    768  H5' G      25       4.615   0.686  -9.310  1.00  0.00           H  
ATOM    769 H5'' G      25       5.803  -0.551  -9.664  1.00  0.00           H  
ATOM    770  C4' G      25       5.042  -0.615  -7.661  1.00  0.00           C  
ATOM    771  H4' G      25       6.057  -0.303  -7.502  1.00  0.00           H  
ATOM    772  O4' G      25       4.279   0.199  -6.766  1.00  0.00           O  
ATOM    773  C1' G      25       3.963  -0.578  -5.609  1.00  0.00           C  
ATOM    774  H1' G      25       4.299  -0.091  -4.716  1.00  0.00           H  
ATOM    775  N9  G      25       2.513  -0.797  -5.460  1.00  0.00           N  
ATOM    776  C8  G      25       1.538  -1.820  -4.008  1.00  0.00           C  
ATOM    777  H8  G      25       2.011  -2.137  -3.090  1.00  0.00           H  
ATOM    778  N7  G      25      -0.185  -2.208  -4.526  1.00  0.00           N  
ATOM    779  C5  G      25      -0.451  -1.404  -6.471  1.00  0.00           C  
ATOM    780  C6  G      25      -1.538  -1.063  -7.317  1.00  0.00           C  
ATOM    781  O6  G      25      -2.732  -1.277  -7.187  1.00  0.00           O  
ATOM    782  N1  G      25      -1.200  -0.197  -8.331  1.00  0.00           N  
ATOM    783  H1  G      25      -1.961   0.043  -8.916  1.00  0.00           H  
ATOM    784  C2  G      25       0.029   0.325  -8.651  1.00  0.00           C  
ATOM    785  N2  G      25      -0.052   1.226  -9.600  1.00  0.00           N  
ATOM    786  H21 G      25      -0.887   1.396 -10.116  1.00  0.00           H  
ATOM    787  H22 G      25       0.824   1.714  -9.801  1.00  0.00           H  
ATOM    788  N3  G      25       1.225   0.248  -8.048  1.00  0.00           N  
ATOM    789  C4  G      25       1.163  -0.561  -6.975  1.00  0.00           C  
ATOM    790  C3' G      25       5.030  -2.065  -7.166  1.00  0.00           C  
ATOM    791  H3' G      25       4.188  -2.575  -7.636  1.00  0.00           H  
ATOM    792  C2' G      25       4.704  -1.910  -5.673  1.00  0.00           C  
ATOM    793  H2' G      25       4.058  -2.729  -5.359  1.00  0.00           H  
ATOM    794  O2' G      25       5.845  -1.817  -4.819  1.00  0.00           O  
ATOM    795 HO2' G      25       6.326  -2.661  -4.872  1.00  0.00           H  
ATOM    796  O3' G      25       6.268  -2.756  -7.388  1.00  0.00           O  
ATOM    797  P   G      26       6.234  -4.376  -7.610  1.00  0.00           P  
ATOM    798  OP1 G      26       7.636  -4.802  -7.951  1.00  0.00           O  
ATOM    799  OP2 G      26       5.116  -4.676  -8.554  1.00  0.00           O  
ATOM    800  O5' G      26       5.805  -5.046  -6.173  1.00  0.00           O  
ATOM    801  C5' G      26       6.688  -5.795  -5.349  1.00  0.00           C  
ATOM    802  H5' G      26       7.425  -5.125  -4.904  1.00  0.00           H  
ATOM    803 H5'' G      26       7.217  -6.541  -5.944  1.00  0.00           H  
ATOM    804  C4' G      26       5.923  -6.535  -4.227  1.00  0.00           C  
ATOM    805  H4' G      26       6.638  -6.864  -3.478  1.00  0.00           H  
ATOM    806  O4' G      26       4.950  -5.678  -3.607  1.00  0.00           O  
ATOM    807  C1' G      26       3.742  -6.417  -3.431  1.00  0.00           C  
ATOM    808  H1' G      26       3.352  -6.248  -2.429  1.00  0.00           H  
ATOM    809  N9  G      26       2.667  -6.078  -4.391  1.00  0.00           N  
ATOM    810  C8  G      26       2.721  -5.982  -5.759  1.00  0.00           C  
ATOM    811  H8  G      26       3.642  -6.005  -6.314  1.00  0.00           H  
ATOM    812  N7  G      26       1.564  -5.912  -6.346  1.00  0.00           N  
ATOM    813  C5  G      26       0.659  -5.882  -5.282  1.00  0.00           C  
ATOM    814  C6  G      26      -0.778  -5.758  -5.259  1.00  0.00           C  
ATOM    815  O6  G      26      -1.558  -5.606  -6.200  1.00  0.00           O  
ATOM    816  N1  G      26      -1.325  -5.880  -3.992  1.00  0.00           N  
ATOM    817  H1  G      26      -2.300  -5.688  -3.898  1.00  0.00           H  
ATOM    818  C2  G      26      -0.573  -6.091  -2.879  1.00  0.00           C  
ATOM    819  N2  G      26      -1.203  -6.206  -1.736  1.00  0.00           N  
ATOM    820  H21 G      26      -2.201  -6.150  -1.671  1.00  0.00           H  
ATOM    821  H22 G      26      -0.621  -6.063  -0.921  1.00  0.00           H  
ATOM    822  N3  G      26       0.752  -6.222  -2.856  1.00  0.00           N  
ATOM    823  C4  G      26       1.322  -6.066  -4.088  1.00  0.00           C  
ATOM    824  C3' G      26       5.153  -7.779  -4.708  1.00  0.00           C  
ATOM    825  H3' G      26       4.687  -7.512  -5.652  1.00  0.00           H  
ATOM    826  C2' G      26       4.058  -7.895  -3.632  1.00  0.00           C  
ATOM    827  H2' G      26       3.193  -8.421  -4.038  1.00  0.00           H  
ATOM    828  O2' G      26       4.473  -8.477  -2.391  1.00  0.00           O  
ATOM    829 HO2' G      26       3.721  -8.518  -1.775  1.00  0.00           H  
ATOM    830  O3' G      26       5.866  -8.996  -4.926  1.00  0.00           O  
ATOM    831  P   U      27       5.267 -10.054  -6.020  1.00  0.00           P  
ATOM    832  OP1 U      27       6.119  -9.946  -7.237  1.00  0.00           O  
ATOM    833  OP2 U      27       3.797  -9.800  -6.178  1.00  0.00           O  
ATOM    834  O5' U      27       5.367 -11.574  -5.403  1.00  0.00           O  
ATOM    835  C5' U      27       6.553 -12.125  -4.830  1.00  0.00           C  
ATOM    836  H5' U      27       6.290 -13.088  -4.390  1.00  0.00           H  
ATOM    837 H5'' U      27       6.880 -11.479  -4.016  1.00  0.00           H  
ATOM    838  C4' U      27       7.763 -12.347  -5.760  1.00  0.00           C  
ATOM    839  H4' U      27       8.259 -11.396  -5.934  1.00  0.00           H  
ATOM    840  O4' U      27       7.474 -12.969  -7.010  1.00  0.00           O  
ATOM    841  C1' U      27       8.721 -13.417  -7.560  1.00  0.00           C  
ATOM    842  H1' U      27       8.554 -14.364  -8.078  1.00  0.00           H  
ATOM    843  N1  U      27       9.330 -12.471  -8.558  1.00  0.00           N  
ATOM    844  C6  U      27       9.009 -11.133  -8.587  1.00  0.00           C  
ATOM    845  H6  U      27       8.196 -10.788  -7.975  1.00  0.00           H  
ATOM    846  C5  U      27       9.658 -10.267  -9.401  1.00  0.00           C  
ATOM    847  H5  U      27       9.357  -9.234  -9.434  1.00  0.00           H  
ATOM    848  C4  U      27      10.718 -10.716 -10.279  1.00  0.00           C  
ATOM    849  O4  U      27      11.333 -10.018 -11.084  1.00  0.00           O  
ATOM    850  N3  U      27      11.035 -12.052 -10.162  1.00  0.00           N  
ATOM    851  H3  U      27      11.792 -12.390 -10.723  1.00  0.00           H  
ATOM    852  C2  U      27      10.364 -12.963  -9.370  1.00  0.00           C  
ATOM    853  O2  U      27      10.711 -14.148  -9.397  1.00  0.00           O  
ATOM    854  C3' U      27       8.756 -13.347  -5.156  1.00  0.00           C  
ATOM    855  H3' U      27       8.170 -14.256  -4.996  1.00  0.00           H  
ATOM    856  C2' U      27       9.662 -13.677  -6.356  1.00  0.00           C  
ATOM    857  H2' U      27       9.936 -14.734  -6.319  1.00  0.00           H  
ATOM    858  O2' U      27      10.829 -12.880  -6.442  1.00  0.00           O  
ATOM    859 HO2' U      27      11.141 -12.677  -5.539  1.00  0.00           H  
ATOM    860  O3' U      27       9.368 -13.116  -3.881  1.00  0.00           O  
ATOM    861  P   U      28      10.240 -11.805  -3.462  1.00  0.00           P  
ATOM    862  OP1 U      28      10.426 -11.848  -1.983  1.00  0.00           O  
ATOM    863  OP2 U      28       9.633 -10.592  -4.073  1.00  0.00           O  
ATOM    864  O5' U      28      11.698 -12.018  -4.163  1.00  0.00           O  
ATOM    865  C5' U      28      12.557 -13.110  -3.860  1.00  0.00           C  
ATOM    866  H5' U      28      12.067 -14.048  -4.128  1.00  0.00           H  
ATOM    867 H5'' U      28      12.759 -13.125  -2.787  1.00  0.00           H  
ATOM    868  C4' U      28      13.907 -13.024  -4.609  1.00  0.00           C  
ATOM    869  H4' U      28      14.514 -13.881  -4.314  1.00  0.00           H  
ATOM    870  O4' U      28      13.782 -13.042  -6.034  1.00  0.00           O  
ATOM    871  C1' U      28      14.780 -12.195  -6.612  1.00  0.00           C  
ATOM    872  H1' U      28      15.378 -12.774  -7.321  1.00  0.00           H  
ATOM    873  N1  U      28      14.180 -11.031  -7.340  1.00  0.00           N  
ATOM    874  C6  U      28      12.964 -10.500  -6.971  1.00  0.00           C  
ATOM    875  H6  U      28      12.432 -10.928  -6.139  1.00  0.00           H  
ATOM    876  C5  U      28      12.412  -9.461  -7.642  1.00  0.00           C  
ATOM    877  H5  U      28      11.454  -9.071  -7.338  1.00  0.00           H  
ATOM    878  C4  U      28      13.071  -8.858  -8.775  1.00  0.00           C  
ATOM    879  O4  U      28      12.638  -7.915  -9.426  1.00  0.00           O  
ATOM    880  N3  U      28      14.285  -9.424  -9.088  1.00  0.00           N  
ATOM    881  H3  U      28      14.766  -9.024  -9.881  1.00  0.00           H  
ATOM    882  C2  U      28      14.886 -10.472  -8.417  1.00  0.00           C  
ATOM    883  O2  U      28      15.998 -10.859  -8.776  1.00  0.00           O  
ATOM    884  C3' U      28      14.700 -11.758  -4.272  1.00  0.00           C  
ATOM    885  H3' U      28      14.039 -10.893  -4.352  1.00  0.00           H  
ATOM    886  C2' U      28      15.683 -11.735  -5.458  1.00  0.00           C  
ATOM    887  H2' U      28      16.049 -10.727  -5.634  1.00  0.00           H  
ATOM    888  O2' U      28      16.767 -12.664  -5.335  1.00  0.00           O  
ATOM    889 HO2' U      28      17.552 -12.325  -5.809  1.00  0.00           H  
ATOM    890  O3' U      28      15.292 -11.824  -2.975  1.00  0.00           O  
ATOM    891  P   U      29      15.590 -10.483  -2.118  1.00  0.00           P  
ATOM    892  OP1 U      29      16.126 -10.898  -0.789  1.00  0.00           O  
ATOM    893  OP2 U      29      14.379  -9.616  -2.153  1.00  0.00           O  
ATOM    894  O5' U      29      16.756  -9.712  -2.930  1.00  0.00           O  
ATOM    895  C5' U      29      18.067 -10.237  -3.062  1.00  0.00           C  
ATOM    896  H5' U      29      18.018 -11.294  -3.327  1.00  0.00           H  
ATOM    897 H5'' U      29      18.590 -10.146  -2.108  1.00  0.00           H  
ATOM    898  C4' U      29      18.870  -9.498  -4.148  1.00  0.00           C  
ATOM    899  H4' U      29      19.874  -9.922  -4.184  1.00  0.00           H  
ATOM    900  O4' U      29      18.284  -9.627  -5.445  1.00  0.00           O  
ATOM    901  C1' U      29      18.410  -8.391  -6.146  1.00  0.00           C  
ATOM    902  H1' U      29      18.908  -8.575  -7.101  1.00  0.00           H  
ATOM    903  N1  U      29      17.077  -7.772  -6.431  1.00  0.00           N  
ATOM    904  C6  U      29      15.956  -8.045  -5.674  1.00  0.00           C  
ATOM    905  H6  U      29      16.033  -8.718  -4.840  1.00  0.00           H  
ATOM    906  C5  U      29      14.753  -7.486  -5.961  1.00  0.00           C  
ATOM    907  H5  U      29      13.889  -7.719  -5.355  1.00  0.00           H  
ATOM    908  C4  U      29      14.594  -6.569  -7.064  1.00  0.00           C  
ATOM    909  O4  U      29      13.563  -5.979  -7.365  1.00  0.00           O  
ATOM    910  N3  U      29      15.738  -6.374  -7.793  1.00  0.00           N  
ATOM    911  H3  U      29      15.659  -5.742  -8.574  1.00  0.00           H  
ATOM    912  C2  U      29      16.978  -6.912  -7.530  1.00  0.00           C  
ATOM    913  O2  U      29      17.931  -6.621  -8.252  1.00  0.00           O  
ATOM    914  C3' U      29      19.008  -7.997  -3.874  1.00  0.00           C  
ATOM    915  H3' U      29      18.041  -7.602  -3.558  1.00  0.00           H  
ATOM    916  C2' U      29      19.307  -7.476  -5.293  1.00  0.00           C  
ATOM    917  H2' U      29      19.015  -6.430  -5.388  1.00  0.00           H  
ATOM    918  O2' U      29      20.667  -7.669  -5.704  1.00  0.00           O  
ATOM    919 HO2' U      29      20.888  -7.058  -6.434  1.00  0.00           H  
ATOM    920  O3' U      29      20.008  -7.724  -2.893  1.00  0.00           O  
ATOM    921  P   C      30      19.935  -6.394  -1.980  1.00  0.00           P  
ATOM    922  OP1 C      30      21.102  -6.419  -1.051  1.00  0.00           O  
ATOM    923  OP2 C      30      18.569  -6.303  -1.392  1.00  0.00           O  
ATOM    924  O5' C      30      20.111  -5.167  -3.020  1.00  0.00           O  
ATOM    925  C5' C      30      21.378  -4.836  -3.575  1.00  0.00           C  
ATOM    926  H5' C      30      21.787  -5.695  -4.108  1.00  0.00           H  
ATOM    927 H5'' C      30      22.067  -4.574  -2.770  1.00  0.00           H  
ATOM    928  C4' C      30      21.299  -3.643  -4.541  1.00  0.00           C  
ATOM    929  H4' C      30      22.311  -3.384  -4.854  1.00  0.00           H  
ATOM    930  O4' C      30      20.526  -3.925  -5.708  1.00  0.00           O  
ATOM    931  C1' C      30      19.857  -2.730  -6.107  1.00  0.00           C  
ATOM    932  H1' C      30      20.154  -2.473  -7.128  1.00  0.00           H  
ATOM    933  N1  C      30      18.372  -2.902  -6.075  1.00  0.00           N  
ATOM    934  C6  C      30      17.759  -3.835  -5.273  1.00  0.00           C  
ATOM    935  H6  C      30      18.356  -4.434  -4.598  1.00  0.00           H  
ATOM    936  C5  C      30      16.417  -4.012  -5.331  1.00  0.00           C  
ATOM    937  H5  C      30      15.943  -4.750  -4.701  1.00  0.00           H  
ATOM    938  C4  C      30      15.688  -3.175  -6.222  1.00  0.00           C  
ATOM    939  N4  C      30      14.397  -3.295  -6.337  1.00  0.00           N  
ATOM    940  H41 C      30      13.926  -2.708  -7.014  1.00  0.00           H  
ATOM    941  H42 C      30      13.914  -4.036  -5.865  1.00  0.00           H  
ATOM    942  N3  C      30      16.249  -2.265  -6.992  1.00  0.00           N  
ATOM    943  C2  C      30      17.591  -2.105  -6.923  1.00  0.00           C  
ATOM    944  O2  C      30      18.088  -1.233  -7.635  1.00  0.00           O  
ATOM    945  C3' C      30      20.673  -2.402  -3.897  1.00  0.00           C  
ATOM    946  H3' C      30      19.741  -2.692  -3.408  1.00  0.00           H  
ATOM    947  C2' C      30      20.323  -1.607  -5.165  1.00  0.00           C  
ATOM    948  H2' C      30      19.518  -0.904  -4.961  1.00  0.00           H  
ATOM    949  O2' C      30      21.442  -0.954  -5.774  1.00  0.00           O  
ATOM    950 HO2' C      30      21.134  -0.172  -6.270  1.00  0.00           H  
ATOM    951  O3' C      30      21.538  -1.751  -2.965  1.00  0.00           O  
ATOM    952  P   G      31      20.936  -0.872  -1.745  1.00  0.00           P  
ATOM    953  OP1 G      31      22.084  -0.393  -0.923  1.00  0.00           O  
ATOM    954  OP2 G      31      19.868  -1.658  -1.069  1.00  0.00           O  
ATOM    955  O5' G      31      20.236   0.405  -2.453  1.00  0.00           O  
ATOM    956  C5' G      31      21.027   1.437  -3.025  1.00  0.00           C  
ATOM    957  H5' G      31      21.847   0.995  -3.592  1.00  0.00           H  
ATOM    958 H5'' G      31      21.456   2.048  -2.228  1.00  0.00           H  
ATOM    959  C4' G      31      20.232   2.346  -3.973  1.00  0.00           C  
ATOM    960  H4' G      31      20.923   3.068  -4.410  1.00  0.00           H  
ATOM    961  O4' G      31      19.620   1.609  -5.033  1.00  0.00           O  
ATOM    962  C1' G      31      18.373   2.217  -5.347  1.00  0.00           C  
ATOM    963  H1' G      31      18.318   2.444  -6.414  1.00  0.00           H  
ATOM    964  N9  G      31      17.235   1.330  -5.010  1.00  0.00           N  
ATOM    965  C8  G      31      17.178   0.256  -4.155  1.00  0.00           C  
ATOM    966  H8  G      31      18.032  -0.079  -3.583  1.00  0.00           H  
ATOM    967  N7  G      31      16.009  -0.327  -4.103  1.00  0.00           N  
ATOM    968  C5  G      31      15.219   0.440  -4.969  1.00  0.00           C  
ATOM    969  C6  G      31      13.828   0.347  -5.337  1.00  0.00           C  
ATOM    970  O6  G      31      12.982  -0.473  -4.985  1.00  0.00           O  
ATOM    971  N1  G      31      13.418   1.341  -6.199  1.00  0.00           N  
ATOM    972  H1  G      31      12.450   1.351  -6.475  1.00  0.00           H  
ATOM    973  C2  G      31      14.230   2.323  -6.650  1.00  0.00           C  
ATOM    974  N2  G      31      13.694   3.238  -7.412  1.00  0.00           N  
ATOM    975  H21 G      31      12.700   3.220  -7.631  1.00  0.00           H  
ATOM    976  H22 G      31      14.291   3.974  -7.750  1.00  0.00           H  
ATOM    977  N3  G      31      15.524   2.437  -6.366  1.00  0.00           N  
ATOM    978  C4  G      31      15.963   1.464  -5.513  1.00  0.00           C  
ATOM    979  C3' G      31      19.109   3.134  -3.294  1.00  0.00           C  
ATOM    980  H3' G      31      18.521   2.451  -2.677  1.00  0.00           H  
ATOM    981  C2' G      31      18.292   3.517  -4.543  1.00  0.00           C  
ATOM    982  H2' G      31      17.263   3.759  -4.274  1.00  0.00           H  
ATOM    983  O2' G      31      18.880   4.546  -5.349  1.00  0.00           O  
ATOM    984 HO2' G      31      18.207   4.911  -5.955  1.00  0.00           H  
ATOM    985  O3' G      31      19.575   4.231  -2.510  1.00  0.00           O  
ATOM    986  P   G      32      18.618   4.926  -1.406  1.00  0.00           P  
ATOM    987  OP1 G      32      19.388   6.039  -0.779  1.00  0.00           O  
ATOM    988  OP2 G      32      18.080   3.857  -0.519  1.00  0.00           O  
ATOM    989  O5' G      32      17.375   5.554  -2.234  1.00  0.00           O  
ATOM    990  C5' G      32      17.569   6.656  -3.112  1.00  0.00           C  
ATOM    991  H5' G      32      18.368   6.436  -3.817  1.00  0.00           H  
ATOM    992 H5'' G      32      17.876   7.530  -2.535  1.00  0.00           H  
ATOM    993  C4' G      32      16.305   7.020  -3.904  1.00  0.00           C  
ATOM    994  H4' G      32      16.547   7.819  -4.606  1.00  0.00           H  
ATOM    995  O4' G      32      15.771   5.922  -4.640  1.00  0.00           O  
ATOM    996  C1' G      32      14.355   6.055  -4.669  1.00  0.00           C  
ATOM    997  H1' G      32      14.006   6.137  -5.701  1.00  0.00           H  
ATOM    998  N9  G      32      13.702   4.867  -4.072  1.00  0.00           N  
ATOM    999  C8  G      32      14.240   3.819  -3.364  1.00  0.00           C  
ATOM   1000  H8  G      32      15.287   3.781  -3.090  1.00  0.00           H  
ATOM   1001  N7  G      32      13.384   2.870  -3.075  1.00  0.00           N  
ATOM   1002  C5  G      32      12.177   3.337  -3.615  1.00  0.00           C  
ATOM   1003  C6  G      32      10.846   2.775  -3.645  1.00  0.00           C  
ATOM   1004  O6  G      32      10.437   1.702  -3.200  1.00  0.00           O  
ATOM   1005  N1  G      32       9.923   3.589  -4.268  1.00  0.00           N  
ATOM   1006  H1  G      32       8.973   3.258  -4.326  1.00  0.00           H  
ATOM   1007  C2  G      32      10.230   4.791  -4.811  1.00  0.00           C  
ATOM   1008  N2  G      32       9.262   5.482  -5.343  1.00  0.00           N  
ATOM   1009  H21 G      32       8.316   5.110  -5.360  1.00  0.00           H  
ATOM   1010  H22 G      32       9.479   6.382  -5.733  1.00  0.00           H  
ATOM   1011  N3  G      32      11.437   5.340  -4.830  1.00  0.00           N  
ATOM   1012  C4  G      32      12.372   4.564  -4.210  1.00  0.00           C  
ATOM   1013  C3' G      32      15.188   7.520  -2.988  1.00  0.00           C  
ATOM   1014  H3' G      32      15.089   6.830  -2.148  1.00  0.00           H  
ATOM   1015  C2' G      32      13.978   7.343  -3.919  1.00  0.00           C  
ATOM   1016  H2' G      32      13.070   7.206  -3.336  1.00  0.00           H  
ATOM   1017  O2' G      32      13.818   8.391  -4.880  1.00  0.00           O  
ATOM   1018 HO2' G      32      12.871   8.502  -5.089  1.00  0.00           H  
ATOM   1019  O3' G      32      15.443   8.849  -2.532  1.00  0.00           O  
ATOM   1020  P   A      33      14.823   9.400  -1.145  1.00  0.00           P  
ATOM   1021  OP1 A      33      15.444  10.729  -0.879  1.00  0.00           O  
ATOM   1022  OP2 A      33      14.964   8.339  -0.108  1.00  0.00           O  
ATOM   1023  O5' A      33      13.242   9.610  -1.432  1.00  0.00           O  
ATOM   1024  C5' A      33      12.783  10.705  -2.212  1.00  0.00           C  
ATOM   1025  H5' A      33      13.312  10.715  -3.167  1.00  0.00           H  
ATOM   1026 H5'' A      33      13.005  11.639  -1.694  1.00  0.00           H  
ATOM   1027  C4' A      33      11.275  10.656  -2.502  1.00  0.00           C  
ATOM   1028  H4' A      33      11.010  11.566  -3.043  1.00  0.00           H  
ATOM   1029  O4' A      33      10.927   9.536  -3.320  1.00  0.00           O  
ATOM   1030  C1' A      33       9.640   9.068  -2.926  1.00  0.00           C  
ATOM   1031  H1' A      33       8.959   9.009  -3.778  1.00  0.00           H  
ATOM   1032  N9  A      33       9.738   7.734  -2.294  1.00  0.00           N  
ATOM   1033  C8  A      33      10.840   7.110  -1.762  1.00  0.00           C  
ATOM   1034  H8  A      33      11.816   7.575  -1.741  1.00  0.00           H  
ATOM   1035  N7  A      33      10.613   5.908  -1.299  1.00  0.00           N  
ATOM   1036  C5  A      33       9.233   5.763  -1.494  1.00  0.00           C  
ATOM   1037  C6  A      33       8.296   4.744  -1.214  1.00  0.00           C  
ATOM   1038  N6  A      33       8.640   3.585  -0.698  1.00  0.00           N  
ATOM   1039  H61 A      33       7.930   2.875  -0.570  1.00  0.00           H  
ATOM   1040  H62 A      33       9.613   3.388  -0.534  1.00  0.00           H  
ATOM   1041  N1  A      33       6.992   4.890  -1.469  1.00  0.00           N  
ATOM   1042  C2  A      33       6.613   6.037  -2.022  1.00  0.00           C  
ATOM   1043  H2  A      33       5.553   6.145  -2.214  1.00  0.00           H  
ATOM   1044  N3  A      33       7.373   7.069  -2.381  1.00  0.00           N  
ATOM   1045  C4  A      33       8.687   6.872  -2.078  1.00  0.00           C  
ATOM   1046  C3' A      33      10.377  10.580  -1.258  1.00  0.00           C  
ATOM   1047  H3' A      33      10.772   9.832  -0.565  1.00  0.00           H  
ATOM   1048  C2' A      33       9.090  10.063  -1.914  1.00  0.00           C  
ATOM   1049  H2' A      33       8.456   9.559  -1.186  1.00  0.00           H  
ATOM   1050  O2' A      33       8.373  11.082  -2.617  1.00  0.00           O  
ATOM   1051 HO2' A      33       8.355  11.885  -2.063  1.00  0.00           H  
ATOM   1052  O3' A      33      10.143  11.816  -0.594  1.00  0.00           O  
ATOM   1053  P   G      34       9.695  11.835   0.961  1.00  0.00           P  
ATOM   1054  OP1 G      34       9.160  13.201   1.225  1.00  0.00           O  
ATOM   1055  OP2 G      34      10.864  11.371   1.760  1.00  0.00           O  
ATOM   1056  O5' G      34       8.502  10.728   1.133  1.00  0.00           O  
ATOM   1057  C5' G      34       7.165  10.977   0.701  1.00  0.00           C  
ATOM   1058  H5' G      34       7.137  11.153  -0.371  1.00  0.00           H  
ATOM   1059 H5'' G      34       6.797  11.884   1.180  1.00  0.00           H  
ATOM   1060  C4' G      34       6.176   9.837   1.025  1.00  0.00           C  
ATOM   1061  H4' G      34       5.216  10.075   0.563  1.00  0.00           H  
ATOM   1062  O4' G      34       6.578   8.548   0.563  1.00  0.00           O  
ATOM   1063  C1' G      34       6.118   7.561   1.491  1.00  0.00           C  
ATOM   1064  H1' G      34       5.429   6.876   0.995  1.00  0.00           H  
ATOM   1065  N9  G      34       7.273   6.773   1.986  1.00  0.00           N  
ATOM   1066  C8  G      34       8.550   7.212   2.236  1.00  0.00           C  
ATOM   1067  H8  G      34       8.840   8.249   2.112  1.00  0.00           H  
ATOM   1068  N7  G      34       9.378   6.273   2.608  1.00  0.00           N  
ATOM   1069  C5  G      34       8.585   5.118   2.622  1.00  0.00           C  
ATOM   1070  C6  G      34       8.911   3.751   2.939  1.00  0.00           C  
ATOM   1071  O6  G      34       9.995   3.271   3.274  1.00  0.00           O  
ATOM   1072  N1  G      34       7.842   2.890   2.844  1.00  0.00           N  
ATOM   1073  H1  G      34       7.998   1.924   3.083  1.00  0.00           H  
ATOM   1074  C2  G      34       6.582   3.298   2.560  1.00  0.00           C  
ATOM   1075  N2  G      34       5.650   2.383   2.674  1.00  0.00           N  
ATOM   1076  H21 G      34       5.928   1.425   2.863  1.00  0.00           H  
ATOM   1077  H22 G      34       4.677   2.643   2.573  1.00  0.00           H  
ATOM   1078  N3  G      34       6.233   4.544   2.216  1.00  0.00           N  
ATOM   1079  C4  G      34       7.286   5.419   2.266  1.00  0.00           C  
ATOM   1080  C3' G      34       5.930   9.702   2.529  1.00  0.00           C  
ATOM   1081  H3' G      34       6.889   9.730   3.056  1.00  0.00           H  
ATOM   1082  C2' G      34       5.372   8.267   2.628  1.00  0.00           C  
ATOM   1083  H2' G      34       5.624   7.830   3.594  1.00  0.00           H  
ATOM   1084  O2' G      34       3.979   8.129   2.356  1.00  0.00           O  
ATOM   1085 HO2' G      34       3.467   8.451   3.118  1.00  0.00           H  
ATOM   1086  O3' G      34       5.056  10.740   2.976  1.00  0.00           O  
ATOM   1087  P   C      35       5.539  11.831   4.077  1.00  0.00           P  
ATOM   1088  OP1 C      35       4.587  12.981   4.053  1.00  0.00           O  
ATOM   1089  OP2 C      35       6.994  12.116   3.935  1.00  0.00           O  
ATOM   1090  O5' C      35       5.346  11.022   5.448  1.00  0.00           O  
ATOM   1091  C5' C      35       4.055  10.634   5.898  1.00  0.00           C  
ATOM   1092  H5' C      35       3.603   9.937   5.191  1.00  0.00           H  
ATOM   1093 H5'' C      35       3.409  11.507   5.990  1.00  0.00           H  
ATOM   1094  C4' C      35       4.159   9.958   7.266  1.00  0.00           C  
ATOM   1095  H4' C      35       3.161   9.706   7.620  1.00  0.00           H  
ATOM   1096  O4' C      35       4.910   8.763   7.137  1.00  0.00           O  
ATOM   1097  C1' C      35       5.670   8.603   8.310  1.00  0.00           C  
ATOM   1098  H1' C      35       5.113   7.951   8.968  1.00  0.00           H  
ATOM   1099  N1  C      35       6.931   7.912   7.946  1.00  0.00           N  
ATOM   1100  C6  C      35       7.826   8.480   7.071  1.00  0.00           C  
ATOM   1101  H6  C      35       7.722   9.528   6.812  1.00  0.00           H  
ATOM   1102  C5  C      35       8.782   7.713   6.489  1.00  0.00           C  
ATOM   1103  H5  C      35       9.462   8.144   5.774  1.00  0.00           H  
ATOM   1104  C4  C      35       8.807   6.329   6.841  1.00  0.00           C  
ATOM   1105  N4  C      35       9.605   5.482   6.245  1.00  0.00           N  
ATOM   1106  H41 C      35       9.454   4.519   6.475  1.00  0.00           H  
ATOM   1107  H42 C      35      10.234   5.796   5.529  1.00  0.00           H  
ATOM   1108  N3  C      35       7.991   5.776   7.710  1.00  0.00           N  
ATOM   1109  C2  C      35       7.050   6.557   8.292  1.00  0.00           C  
ATOM   1110  O2  C      35       6.313   6.029   9.135  1.00  0.00           O  
ATOM   1111  C3' C      35       4.823  10.890   8.296  1.00  0.00           C  
ATOM   1112  H3' C      35       5.497  11.568   7.773  1.00  0.00           H  
ATOM   1113  C2' C      35       5.771   9.936   9.063  1.00  0.00           C  
ATOM   1114  H2' C      35       6.787  10.325   8.989  1.00  0.00           H  
ATOM   1115  O2' C      35       5.456   9.654  10.399  1.00  0.00           O  
ATOM   1116 HO2' C      35       4.602  10.114  10.594  1.00  0.00           H  
ATOM   1117  O3' C      35       3.819  11.742   8.883  1.00  0.00           O  
ATOM   1118  P   U      36       3.560  11.999  10.459  1.00  0.00           P  
ATOM   1119  OP1 U      36       3.273  10.688  11.094  1.00  0.00           O  
ATOM   1120  OP2 U      36       2.527  13.072  10.570  1.00  0.00           O  
ATOM   1121  O5' U      36       4.943  12.540  11.112  1.00  0.00           O  
ATOM   1122  C5' U      36       5.474  13.826  10.834  1.00  0.00           C  
ATOM   1123  H5' U      36       4.664  14.546  10.706  1.00  0.00           H  
ATOM   1124 H5'' U      36       6.048  13.795   9.908  1.00  0.00           H  
ATOM   1125  C4' U      36       6.368  14.320  11.989  1.00  0.00           C  
ATOM   1126  H4' U      36       6.734  15.316  11.738  1.00  0.00           H  
ATOM   1127  O4' U      36       5.602  14.410  13.195  1.00  0.00           O  
ATOM   1128  C1' U      36       6.424  14.084  14.314  1.00  0.00           C  
ATOM   1129  H1' U      36       6.450  14.951  14.978  1.00  0.00           H  
ATOM   1130  N1  U      36       5.913  12.917  15.097  1.00  0.00           N  
ATOM   1131  C6  U      36       5.210  11.892  14.503  1.00  0.00           C  
ATOM   1132  H6  U      36       5.030  11.915  13.438  1.00  0.00           H  
ATOM   1133  C5  U      36       4.709  10.872  15.245  1.00  0.00           C  
ATOM   1134  H5  U      36       4.127  10.095  14.780  1.00  0.00           H  
ATOM   1135  C4  U      36       4.918  10.787  16.669  1.00  0.00           C  
ATOM   1136  O4  U      36       4.493   9.888  17.385  1.00  0.00           O  
ATOM   1137  N3  U      36       5.647  11.828  17.197  1.00  0.00           N  
ATOM   1138  H3  U      36       5.810  11.811  18.188  1.00  0.00           H  
ATOM   1139  C2  U      36       6.148  12.901  16.482  1.00  0.00           C  
ATOM   1140  O2  U      36       6.769  13.785  17.077  1.00  0.00           O  
ATOM   1141  C3' U      36       7.588  13.440  12.312  1.00  0.00           C  
ATOM   1142  H3' U      36       7.304  12.386  12.275  1.00  0.00           H  
ATOM   1143  C2' U      36       7.840  13.831  13.782  1.00  0.00           C  
ATOM   1144  H2' U      36       8.325  13.005  14.309  1.00  0.00           H  
ATOM   1145  O2' U      36       8.588  15.047  13.939  1.00  0.00           O  
ATOM   1146 HO2' U      36       8.904  15.135  14.861  1.00  0.00           H  
ATOM   1147  O3' U      36       8.760  13.689  11.534  1.00  0.00           O  
ATOM   1148  P   U      37       9.314  12.619  10.457  1.00  0.00           P  
ATOM   1149  OP1 U      37      10.693  13.053  10.083  1.00  0.00           O  
ATOM   1150  OP2 U      37       8.312  12.485   9.366  1.00  0.00           O  
ATOM   1151  O5' U      37       9.413  11.196  11.254  1.00  0.00           O  
ATOM   1152  C5' U      37      10.451  10.930  12.194  1.00  0.00           C  
ATOM   1153  H5' U      37      10.279  11.507  13.105  1.00  0.00           H  
ATOM   1154 H5'' U      37      11.407  11.244  11.773  1.00  0.00           H  
ATOM   1155  C4' U      37      10.589   9.436  12.560  1.00  0.00           C  
ATOM   1156  H4' U      37      11.552   9.314  13.058  1.00  0.00           H  
ATOM   1157  O4' U      37       9.563   9.008  13.462  1.00  0.00           O  
ATOM   1158  C1' U      37       8.989   7.819  12.939  1.00  0.00           C  
ATOM   1159  H1' U      37       9.582   6.954  13.241  1.00  0.00           H  
ATOM   1160  N1  U      37       7.578   7.658  13.389  1.00  0.00           N  
ATOM   1161  C6  U      37       6.625   8.548  12.964  1.00  0.00           C  
ATOM   1162  H6  U      37       6.931   9.409  12.385  1.00  0.00           H  
ATOM   1163  C5  U      37       5.314   8.348  13.240  1.00  0.00           C  
ATOM   1164  H5  U      37       4.577   9.038  12.862  1.00  0.00           H  
ATOM   1165  C4  U      37       4.863   7.236  14.033  1.00  0.00           C  
ATOM   1166  O4  U      37       3.694   7.026  14.331  1.00  0.00           O  
ATOM   1167  N3  U      37       5.870   6.403  14.471  1.00  0.00           N  
ATOM   1168  H3  U      37       5.597   5.626  15.051  1.00  0.00           H  
ATOM   1169  C2  U      37       7.214   6.555  14.179  1.00  0.00           C  
ATOM   1170  O2  U      37       8.015   5.733  14.624  1.00  0.00           O  
ATOM   1171  C3' U      37      10.563   8.529  11.309  1.00  0.00           C  
ATOM   1172  H3' U      37      10.671   9.121  10.397  1.00  0.00           H  
ATOM   1173  C2' U      37       9.130   7.978  11.421  1.00  0.00           C  
ATOM   1174  H2' U      37       8.460   8.761  11.067  1.00  0.00           H  
ATOM   1175  O2' U      37       8.865   6.784  10.701  1.00  0.00           O  
ATOM   1176 HO2' U      37       7.910   6.609  10.678  1.00  0.00           H  
ATOM   1177  O3' U      37      11.595   7.548  11.399  1.00  0.00           O  
ATOM   1178  P   C      38      12.533   7.219  10.112  1.00  0.00           P  
ATOM   1179  OP1 C      38      13.486   8.355   9.926  1.00  0.00           O  
ATOM   1180  OP2 C      38      11.686   6.814   8.954  1.00  0.00           O  
ATOM   1181  O5' C      38      13.362   5.905  10.600  1.00  0.00           O  
ATOM   1182  C5' C      38      14.518   6.015  11.423  1.00  0.00           C  
ATOM   1183  H5' C      38      14.501   6.961  11.966  1.00  0.00           H  
ATOM   1184 H5'' C      38      15.405   6.005  10.787  1.00  0.00           H  
ATOM   1185  C4' C      38      14.641   4.888  12.464  1.00  0.00           C  
ATOM   1186  H4' C      38      15.605   4.997  12.963  1.00  0.00           H  
ATOM   1187  O4' C      38      13.626   4.978  13.465  1.00  0.00           O  
ATOM   1188  C1' C      38      13.199   3.665  13.816  1.00  0.00           C  
ATOM   1189  H1' C      38      13.288   3.533  14.897  1.00  0.00           H  
ATOM   1190  N1  C      38      11.776   3.405  13.445  1.00  0.00           N  
ATOM   1191  C6  C      38      11.091   4.210  12.573  1.00  0.00           C  
ATOM   1192  H6  C      38      11.586   5.052  12.111  1.00  0.00           H  
ATOM   1193  C5  C      38       9.794   3.958  12.296  1.00  0.00           C  
ATOM   1194  H5  C      38       9.265   4.584  11.608  1.00  0.00           H  
ATOM   1195  C4  C      38       9.187   2.842  12.920  1.00  0.00           C  
ATOM   1196  N4  C      38       7.925   2.600  12.684  1.00  0.00           N  
ATOM   1197  H41 C      38       7.502   1.783  13.104  1.00  0.00           H  
ATOM   1198  H42 C      38       7.432   3.176  12.033  1.00  0.00           H  
ATOM   1199  N3  C      38       9.829   2.026  13.733  1.00  0.00           N  
ATOM   1200  C2  C      38      11.122   2.312  14.039  1.00  0.00           C  
ATOM   1201  O2  C      38      11.701   1.598  14.861  1.00  0.00           O  
ATOM   1202  C3' C      38      14.593   3.474  11.874  1.00  0.00           C  
ATOM   1203  H3' C      38      13.804   3.421  11.121  1.00  0.00           H  
ATOM   1204  C2' C      38      14.146   2.681  13.115  1.00  0.00           C  
ATOM   1205  H2' C      38      13.611   1.787  12.807  1.00  0.00           H  
ATOM   1206  O2' C      38      15.207   2.356  14.022  1.00  0.00           O  
ATOM   1207 HO2' C      38      14.900   1.695  14.673  1.00  0.00           H  
ATOM   1208  O3' C      38      15.848   3.040  11.343  1.00  0.00           O  
ATOM   1209  P   C      39      15.924   2.201   9.962  1.00  0.00           P  
ATOM   1210  OP1 C      39      17.316   1.682   9.824  1.00  0.00           O  
ATOM   1211  OP2 C      39      15.388   3.063   8.873  1.00  0.00           O  
ATOM   1212  O5' C      39      14.912   0.943  10.146  1.00  0.00           O  
ATOM   1213  C5' C      39      15.208  -0.141  11.018  1.00  0.00           C  
ATOM   1214  H5' C      39      15.584   0.243  11.968  1.00  0.00           H  
ATOM   1215 H5'' C      39      15.989  -0.758  10.570  1.00  0.00           H  
ATOM   1216  C4' C      39      13.984  -1.034  11.309  1.00  0.00           C  
ATOM   1217  H4' C      39      14.314  -1.858  11.944  1.00  0.00           H  
ATOM   1218  O4' C      39      12.937  -0.348  12.001  1.00  0.00           O  
ATOM   1219  C1' C      39      11.677  -0.769  11.482  1.00  0.00           C  
ATOM   1220  H1' C      39      11.024  -1.078  12.302  1.00  0.00           H  
ATOM   1221  N1  C      39      10.972   0.314  10.729  1.00  0.00           N  
ATOM   1222  C6  C      39      11.618   1.445  10.299  1.00  0.00           C  
ATOM   1223  H6  C      39      12.673   1.562  10.484  1.00  0.00           H  
ATOM   1224  C5  C      39      10.939   2.429   9.669  1.00  0.00           C  
ATOM   1225  H5  C      39      11.450   3.324   9.355  1.00  0.00           H  
ATOM   1226  C4  C      39       9.541   2.238   9.492  1.00  0.00           C  
ATOM   1227  N4  C      39       8.810   3.180   8.962  1.00  0.00           N  
ATOM   1228  H41 C      39       7.830   3.018   8.851  1.00  0.00           H  
ATOM   1229  H42 C      39       9.201   4.082   8.743  1.00  0.00           H  
ATOM   1230  N3  C      39       8.891   1.152   9.865  1.00  0.00           N  
ATOM   1231  C2  C      39       9.593   0.173  10.494  1.00  0.00           C  
ATOM   1232  O2  C      39       8.977  -0.838  10.846  1.00  0.00           O  
ATOM   1233  C3' C      39      13.368  -1.653  10.050  1.00  0.00           C  
ATOM   1234  H3' C      39      13.274  -0.886   9.278  1.00  0.00           H  
ATOM   1235  C2' C      39      11.963  -1.981  10.587  1.00  0.00           C  
ATOM   1236  H2' C      39      11.252  -2.021   9.768  1.00  0.00           H  
ATOM   1237  O2' C      39      11.900  -3.161  11.396  1.00  0.00           O  
ATOM   1238 HO2' C      39      10.980  -3.479  11.442  1.00  0.00           H  
ATOM   1239  O3' C      39      14.132  -2.765   9.574  1.00  0.00           O  
ATOM   1240  P   A      40      14.148  -3.174   8.006  1.00  0.00           P  
ATOM   1241  OP1 A      40      15.098  -4.314   7.849  1.00  0.00           O  
ATOM   1242  OP2 A      40      14.393  -1.943   7.204  1.00  0.00           O  
ATOM   1243  O5' A      40      12.651  -3.695   7.663  1.00  0.00           O  
ATOM   1244  C5' A      40      12.126  -4.882   8.242  1.00  0.00           C  
ATOM   1245  H5' A      40      12.435  -4.951   9.286  1.00  0.00           H  
ATOM   1246 H5'' A      40      12.527  -5.749   7.713  1.00  0.00           H  
ATOM   1247  C4' A      40      10.587  -4.936   8.193  1.00  0.00           C  
ATOM   1248  H4' A      40      10.264  -5.838   8.715  1.00  0.00           H  
ATOM   1249  O4' A      40       9.971  -3.819   8.835  1.00  0.00           O  
ATOM   1250  C1' A      40       8.908  -3.331   8.024  1.00  0.00           C  
ATOM   1251  H1' A      40       8.010  -3.217   8.633  1.00  0.00           H  
ATOM   1252  N9  A      40       9.218  -1.991   7.458  1.00  0.00           N  
ATOM   1253  C8  A      40      10.423  -1.337   7.342  1.00  0.00           C  
ATOM   1254  H8  A      40      11.361  -1.790   7.619  1.00  0.00           H  
ATOM   1255  N7  A      40      10.343  -0.106   6.907  1.00  0.00           N  
ATOM   1256  C5  A      40       8.965   0.066   6.717  1.00  0.00           C  
ATOM   1257  C6  A      40       8.134   1.140   6.300  1.00  0.00           C  
ATOM   1258  N6  A      40       8.571   2.334   5.936  1.00  0.00           N  
ATOM   1259  H61 A      40       7.881   3.036   5.694  1.00  0.00           H  
ATOM   1260  H62 A      40       9.559   2.480   5.858  1.00  0.00           H  
ATOM   1261  N1  A      40       6.806   1.010   6.238  1.00  0.00           N  
ATOM   1262  C2  A      40       6.292  -0.167   6.570  1.00  0.00           C  
ATOM   1263  H2  A      40       5.215  -0.247   6.501  1.00  0.00           H  
ATOM   1264  N3  A      40       6.929  -1.260   6.979  1.00  0.00           N  
ATOM   1265  C4  A      40       8.279  -1.076   7.041  1.00  0.00           C  
ATOM   1266  C3' A      40      10.041  -5.013   6.765  1.00  0.00           C  
ATOM   1267  H3' A      40      10.631  -4.362   6.115  1.00  0.00           H  
ATOM   1268  C2' A      40       8.643  -4.386   6.942  1.00  0.00           C  
ATOM   1269  H2' A      40       8.318  -3.917   6.012  1.00  0.00           H  
ATOM   1270  O2' A      40       7.650  -5.293   7.440  1.00  0.00           O  
ATOM   1271 HO2' A      40       6.766  -4.896   7.345  1.00  0.00           H  
ATOM   1272  O3' A      40      10.051  -6.364   6.295  1.00  0.00           O  
ATOM   1273  P   C      41      10.485  -6.715   4.775  1.00  0.00           P  
ATOM   1274  OP1 C      41      10.388  -8.197   4.612  1.00  0.00           O  
ATOM   1275  OP2 C      41      11.803  -6.068   4.509  1.00  0.00           O  
ATOM   1276  O5' C      41       9.372  -5.988   3.842  1.00  0.00           O  
ATOM   1277  C5' C      41       8.025  -6.444   3.784  1.00  0.00           C  
ATOM   1278  H5' C      41       7.651  -6.609   4.795  1.00  0.00           H  
ATOM   1279 H5'' C      41       7.981  -7.395   3.259  1.00  0.00           H  
ATOM   1280  C4' C      41       7.083  -5.444   3.090  1.00  0.00           C  
ATOM   1281  H4' C      41       6.098  -5.902   3.007  1.00  0.00           H  
ATOM   1282  O4' C      41       6.959  -4.254   3.881  1.00  0.00           O  
ATOM   1283  C1' C      41       6.823  -3.124   3.020  1.00  0.00           C  
ATOM   1284  H1' C      41       5.894  -2.604   3.267  1.00  0.00           H  
ATOM   1285  N1  C      41       7.958  -2.164   3.187  1.00  0.00           N  
ATOM   1286  C6  C      41       9.251  -2.603   3.332  1.00  0.00           C  
ATOM   1287  H6  C      41       9.453  -3.663   3.351  1.00  0.00           H  
ATOM   1288  C5  C      41      10.269  -1.721   3.452  1.00  0.00           C  
ATOM   1289  H5  C      41      11.279  -2.081   3.565  1.00  0.00           H  
ATOM   1290  C4  C      41       9.941  -0.340   3.407  1.00  0.00           C  
ATOM   1291  N4  C      41      10.881   0.562   3.480  1.00  0.00           N  
ATOM   1292  H41 C      41      10.604   1.535   3.421  1.00  0.00           H  
ATOM   1293  H42 C      41      11.837   0.281   3.609  1.00  0.00           H  
ATOM   1294  N3  C      41       8.712   0.112   3.253  1.00  0.00           N  
ATOM   1295  C2  C      41       7.698  -0.783   3.152  1.00  0.00           C  
ATOM   1296  O2  C      41       6.559  -0.326   3.020  1.00  0.00           O  
ATOM   1297  C3' C      41       7.504  -4.999   1.674  1.00  0.00           C  
ATOM   1298  H3' C      41       8.567  -4.747   1.677  1.00  0.00           H  
ATOM   1299  C2' C      41       6.719  -3.672   1.591  1.00  0.00           C  
ATOM   1300  H2' C      41       7.181  -3.000   0.867  1.00  0.00           H  
ATOM   1301  O2' C      41       5.332  -3.858   1.323  1.00  0.00           O  
ATOM   1302 HO2' C      41       4.887  -3.013   1.155  1.00  0.00           H  
ATOM   1303  O3' C      41       7.223  -5.885   0.576  1.00  0.00           O  
ATOM   1304  P   C      42       8.340  -6.938  -0.001  1.00  0.00           P  
ATOM   1305  OP1 C      42       9.704  -6.361   0.210  1.00  0.00           O  
ATOM   1306  OP2 C      42       7.962  -7.274  -1.405  1.00  0.00           O  
ATOM   1307  O5' C      42       8.218  -8.303   0.902  1.00  0.00           O  
ATOM   1308  C5' C      42       7.264  -9.319   0.600  1.00  0.00           C  
ATOM   1309  H5' C      42       7.639  -9.941  -0.215  1.00  0.00           H  
ATOM   1310 H5'' C      42       6.331  -8.870   0.261  1.00  0.00           H  
ATOM   1311  C4' C      42       6.966 -10.220   1.813  1.00  0.00           C  
ATOM   1312  H4' C      42       7.900 -10.663   2.162  1.00  0.00           H  
ATOM   1313  O4' C      42       6.363  -9.510   2.904  1.00  0.00           O  
ATOM   1314  C1' C      42       5.142 -10.149   3.269  1.00  0.00           C  
ATOM   1315  H1' C      42       5.069 -10.193   4.359  1.00  0.00           H  
ATOM   1316  N1  C      42       3.939  -9.402   2.771  1.00  0.00           N  
ATOM   1317  C6  C      42       4.045  -8.279   1.981  1.00  0.00           C  
ATOM   1318  H6  C      42       5.012  -7.955   1.618  1.00  0.00           H  
ATOM   1319  C5  C      42       2.947  -7.546   1.679  1.00  0.00           C  
ATOM   1320  H5  C      42       3.043  -6.661   1.070  1.00  0.00           H  
ATOM   1321  C4  C      42       1.704  -7.969   2.222  1.00  0.00           C  
ATOM   1322  N4  C      42       0.617  -7.285   1.984  1.00  0.00           N  
ATOM   1323  H41 C      42      -0.235  -7.585   2.442  1.00  0.00           H  
ATOM   1324  H42 C      42       0.669  -6.448   1.427  1.00  0.00           H  
ATOM   1325  N3  C      42       1.572  -9.036   2.989  1.00  0.00           N  
ATOM   1326  C2  C      42       2.679  -9.762   3.277  1.00  0.00           C  
ATOM   1327  O2  C      42       2.533 -10.732   4.023  1.00  0.00           O  
ATOM   1328  C3' C      42       6.019 -11.361   1.416  1.00  0.00           C  
ATOM   1329  H3' C      42       5.320 -10.983   0.665  1.00  0.00           H  
ATOM   1330  C2' C      42       5.248 -11.584   2.730  1.00  0.00           C  
ATOM   1331  H2' C      42       4.266 -12.011   2.530  1.00  0.00           H  
ATOM   1332  O2' C      42       5.960 -12.368   3.697  1.00  0.00           O  
ATOM   1333 HO2' C      42       5.354 -12.669   4.400  1.00  0.00           H  
ATOM   1334  O3' C      42       6.720 -12.506   0.919  1.00  0.00           O  
ATOM   1335  P   A      43       6.000 -13.557  -0.090  1.00  0.00           P  
ATOM   1336  OP1 A      43       6.992 -14.618  -0.437  1.00  0.00           O  
ATOM   1337  OP2 A      43       5.378 -12.779  -1.199  1.00  0.00           O  
ATOM   1338  O5' A      43       4.791 -14.243   0.750  1.00  0.00           O  
ATOM   1339  C5' A      43       5.034 -15.179   1.790  1.00  0.00           C  
ATOM   1340  H5' A      43       5.717 -14.750   2.524  1.00  0.00           H  
ATOM   1341 H5'' A      43       5.500 -16.074   1.374  1.00  0.00           H  
ATOM   1342  C4' A      43       3.737 -15.594   2.505  1.00  0.00           C  
ATOM   1343  H4' A      43       3.983 -16.332   3.270  1.00  0.00           H  
ATOM   1344  O4' A      43       3.091 -14.492   3.144  1.00  0.00           O  
ATOM   1345  C1' A      43       1.687 -14.609   2.939  1.00  0.00           C  
ATOM   1346  H1' A      43       1.162 -14.531   3.894  1.00  0.00           H  
ATOM   1347  N9  A      43       1.203 -13.506   2.073  1.00  0.00           N  
ATOM   1348  C8  A      43       1.905 -12.665   1.241  1.00  0.00           C  
ATOM   1349  H8  A      43       2.948 -12.812   1.011  1.00  0.00           H  
ATOM   1350  N7  A      43       1.222 -11.644   0.791  1.00  0.00           N  
ATOM   1351  C5  A      43      -0.042 -11.846   1.358  1.00  0.00           C  
ATOM   1352  C6  A      43      -1.265 -11.129   1.368  1.00  0.00           C  
ATOM   1353  N6  A      43      -1.458  -9.954   0.790  1.00  0.00           N  
ATOM   1354  H61 A      43      -2.349  -9.484   0.903  1.00  0.00           H  
ATOM   1355  H62 A      43      -0.693  -9.513   0.309  1.00  0.00           H  
ATOM   1356  N1  A      43      -2.333 -11.601   2.014  1.00  0.00           N  
ATOM   1357  C2  A      43      -2.218 -12.755   2.655  1.00  0.00           C  
ATOM   1358  H2  A      43      -3.104 -13.108   3.166  1.00  0.00           H  
ATOM   1359  N3  A      43      -1.140 -13.521   2.764  1.00  0.00           N  
ATOM   1360  C4  A      43      -0.074 -13.003   2.092  1.00  0.00           C  
ATOM   1361  C3' A      43       2.718 -16.231   1.552  1.00  0.00           C  
ATOM   1362  H3' A      43       2.670 -15.643   0.634  1.00  0.00           H  
ATOM   1363  C2' A      43       1.418 -15.995   2.340  1.00  0.00           C  
ATOM   1364  H2' A      43       0.560 -15.973   1.670  1.00  0.00           H  
ATOM   1365  O2' A      43       1.211 -16.912   3.420  1.00  0.00           O  
ATOM   1366 HO2' A      43       0.256 -16.997   3.601  1.00  0.00           H  
ATOM   1367  O3' A      43       3.029 -17.594   1.259  1.00  0.00           O  
ATOM   1368  P   A      44       2.523 -18.290  -0.111  1.00  0.00           P  
ATOM   1369  OP1 A      44       3.056 -19.682  -0.137  1.00  0.00           O  
ATOM   1370  OP2 A      44       2.855 -17.388  -1.249  1.00  0.00           O  
ATOM   1371  O5' A      44       0.912 -18.350   0.012  1.00  0.00           O  
ATOM   1372  C5' A      44       0.265 -19.261   0.889  1.00  0.00           C  
ATOM   1373  H5' A      44       0.730 -19.215   1.876  1.00  0.00           H  
ATOM   1374 H5'' A      44       0.374 -20.277   0.506  1.00  0.00           H  
ATOM   1375  C4' A      44      -1.231 -18.947   1.045  1.00  0.00           C  
ATOM   1376  H4' A      44      -1.679 -19.706   1.688  1.00  0.00           H  
ATOM   1377  O4' A      44      -1.442 -17.667   1.644  1.00  0.00           O  
ATOM   1378  C1' A      44      -2.582 -17.067   1.040  1.00  0.00           C  
ATOM   1379  H1' A      44      -3.293 -16.745   1.805  1.00  0.00           H  
ATOM   1380  N9  A      44      -2.194 -15.880   0.242  1.00  0.00           N  
ATOM   1381  C8  A      44      -1.016 -15.601  -0.412  1.00  0.00           C  
ATOM   1382  H8  A      44      -0.178 -16.282  -0.417  1.00  0.00           H  
ATOM   1383  N7  A      44      -0.985 -14.435  -1.003  1.00  0.00           N  
ATOM   1384  C5  A      44      -2.265 -13.924  -0.746  1.00  0.00           C  
ATOM   1385  C6  A      44      -2.953 -12.731  -1.074  1.00  0.00           C  
ATOM   1386  N6  A      44      -2.435 -11.735  -1.770  1.00  0.00           N  
ATOM   1387  H61 A      44      -2.977 -10.888  -1.894  1.00  0.00           H  
ATOM   1388  H62 A      44      -1.497 -11.819  -2.126  1.00  0.00           H  
ATOM   1389  N1  A      44      -4.214 -12.526  -0.684  1.00  0.00           N  
ATOM   1390  C2  A      44      -4.799 -13.474   0.036  1.00  0.00           C  
ATOM   1391  H2  A      44      -5.818 -13.276   0.344  1.00  0.00           H  
ATOM   1392  N3  A      44      -4.289 -14.636   0.425  1.00  0.00           N  
ATOM   1393  C4  A      44      -3.006 -14.802  -0.002  1.00  0.00           C  
ATOM   1394  C3' A      44      -2.002 -18.939  -0.280  1.00  0.00           C  
ATOM   1395  H3' A      44      -1.439 -18.355  -1.010  1.00  0.00           H  
ATOM   1396  C2' A      44      -3.235 -18.127   0.148  1.00  0.00           C  
ATOM   1397  H2' A      44      -3.708 -17.669  -0.720  1.00  0.00           H  
ATOM   1398  O2' A      44      -4.180 -18.858   0.939  1.00  0.00           O  
ATOM   1399 HO2' A      44      -5.041 -18.398   0.932  1.00  0.00           H  
ATOM   1400  O3' A      44      -2.285 -20.234  -0.808  1.00  0.00           O  
ATOM   1401  P   G      45      -2.624 -20.427  -2.379  1.00  0.00           P  
ATOM   1402  OP1 G      45      -2.893 -21.875  -2.609  1.00  0.00           O  
ATOM   1403  OP2 G      45      -1.541 -19.780  -3.170  1.00  0.00           O  
ATOM   1404  O5' G      45      -3.990 -19.595  -2.649  1.00  0.00           O  
ATOM   1405  C5' G      45      -5.236 -20.045  -2.131  1.00  0.00           C  
ATOM   1406  H5' G      45      -5.122 -20.302  -1.078  1.00  0.00           H  
ATOM   1407 H5'' G      45      -5.546 -20.945  -2.665  1.00  0.00           H  
ATOM   1408  C4' G      45      -6.351 -18.995  -2.250  1.00  0.00           C  
ATOM   1409  H4' G      45      -7.252 -19.399  -1.785  1.00  0.00           H  
ATOM   1410  O4' G      45      -6.018 -17.774  -1.588  1.00  0.00           O  
ATOM   1411  C1' G      45      -6.545 -16.690  -2.343  1.00  0.00           C  
ATOM   1412  H1' G      45      -7.158 -16.046  -1.708  1.00  0.00           H  
ATOM   1413  N9  G      45      -5.462 -15.858  -2.922  1.00  0.00           N  
ATOM   1414  C8  G      45      -4.149 -16.166  -3.186  1.00  0.00           C  
ATOM   1415  H8  G      45      -3.727 -17.139  -2.975  1.00  0.00           H  
ATOM   1416  N7  G      45      -3.458 -15.182  -3.703  1.00  0.00           N  
ATOM   1417  C5  G      45      -4.391 -14.143  -3.810  1.00  0.00           C  
ATOM   1418  C6  G      45      -4.285 -12.794  -4.316  1.00  0.00           C  
ATOM   1419  O6  G      45      -3.316 -12.201  -4.790  1.00  0.00           O  
ATOM   1420  N1  G      45      -5.467 -12.094  -4.257  1.00  0.00           N  
ATOM   1421  H1  G      45      -5.471 -11.153  -4.614  1.00  0.00           H  
ATOM   1422  C2  G      45      -6.619 -12.604  -3.767  1.00  0.00           C  
ATOM   1423  N2  G      45      -7.678 -11.847  -3.816  1.00  0.00           N  
ATOM   1424  H21 G      45      -7.646 -10.957  -4.310  1.00  0.00           H  
ATOM   1425  H22 G      45      -8.542 -12.228  -3.475  1.00  0.00           H  
ATOM   1426  N3  G      45      -6.769 -13.830  -3.280  1.00  0.00           N  
ATOM   1427  C4  G      45      -5.615 -14.557  -3.331  1.00  0.00           C  
ATOM   1428  C3' G      45      -6.703 -18.631  -3.696  1.00  0.00           C  
ATOM   1429  H3' G      45      -5.780 -18.445  -4.249  1.00  0.00           H  
ATOM   1430  C2' G      45      -7.419 -17.292  -3.448  1.00  0.00           C  
ATOM   1431  H2' G      45      -7.395 -16.674  -4.343  1.00  0.00           H  
ATOM   1432  O2' G      45      -8.750 -17.418  -2.937  1.00  0.00           O  
ATOM   1433 HO2' G      45      -9.261 -16.615  -3.155  1.00  0.00           H  
ATOM   1434  O3' G      45      -7.488 -19.630  -4.349  1.00  0.00           O  
ATOM   1435  P   A      46      -7.569 -19.709  -5.963  1.00  0.00           P  
ATOM   1436  OP1 A      46      -8.442 -20.865  -6.316  1.00  0.00           O  
ATOM   1437  OP2 A      46      -6.178 -19.691  -6.495  1.00  0.00           O  
ATOM   1438  O5' A      46      -8.294 -18.344  -6.444  1.00  0.00           O  
ATOM   1439  C5' A      46      -9.674 -18.105  -6.202  1.00  0.00           C  
ATOM   1440  H5' A      46      -9.916 -18.350  -5.168  1.00  0.00           H  
ATOM   1441 H5'' A      46     -10.275 -18.744  -6.852  1.00  0.00           H  
ATOM   1442  C4' A      46     -10.062 -16.638  -6.455  1.00  0.00           C  
ATOM   1443  H4' A      46     -11.125 -16.518  -6.236  1.00  0.00           H  
ATOM   1444  O4' A      46      -9.326 -15.736  -5.622  1.00  0.00           O  
ATOM   1445  C1' A      46      -9.000 -14.578  -6.382  1.00  0.00           C  
ATOM   1446  H1' A      46      -9.274 -13.670  -5.839  1.00  0.00           H  
ATOM   1447  N9  A      46      -7.551 -14.509  -6.689  1.00  0.00           N  
ATOM   1448  C8  A      46      -6.586 -15.489  -6.671  1.00  0.00           C  
ATOM   1449  H8  A      46      -6.797 -16.509  -6.388  1.00  0.00           H  
ATOM   1450  N7  A      46      -5.391 -15.082  -7.015  1.00  0.00           N  
ATOM   1451  C5  A      46      -5.593 -13.728  -7.310  1.00  0.00           C  
ATOM   1452  C6  A      46      -4.773 -12.656  -7.750  1.00  0.00           C  
ATOM   1453  N6  A      46      -3.475 -12.736  -7.999  1.00  0.00           N  
ATOM   1454  H61 A      46      -2.964 -11.893  -8.233  1.00  0.00           H  
ATOM   1455  H62 A      46      -3.005 -13.619  -7.877  1.00  0.00           H  
ATOM   1456  N1  A      46      -5.279 -11.438  -7.937  1.00  0.00           N  
ATOM   1457  C2  A      46      -6.571 -11.255  -7.703  1.00  0.00           C  
ATOM   1458  H2  A      46      -6.951 -10.255  -7.865  1.00  0.00           H  
ATOM   1459  N3  A      46      -7.460 -12.149  -7.292  1.00  0.00           N  
ATOM   1460  C4  A      46      -6.902 -13.377  -7.112  1.00  0.00           C  
ATOM   1461  C3' A      46      -9.828 -16.181  -7.899  1.00  0.00           C  
ATOM   1462  H3' A      46      -8.833 -16.503  -8.211  1.00  0.00           H  
ATOM   1463  C2' A      46      -9.806 -14.659  -7.681  1.00  0.00           C  
ATOM   1464  H2' A      46      -9.277 -14.170  -8.497  1.00  0.00           H  
ATOM   1465  O2' A      46     -11.091 -14.067  -7.452  1.00  0.00           O  
ATOM   1466 HO2' A      46     -11.033 -13.099  -7.561  1.00  0.00           H  
ATOM   1467  O3' A      46     -10.805 -16.646  -8.828  1.00  0.00           O  
ATOM   1468  P   G      47     -10.471 -16.711 -10.413  1.00  0.00           P  
ATOM   1469  OP1 G      47     -11.696 -17.210 -11.102  1.00  0.00           O  
ATOM   1470  OP2 G      47      -9.207 -17.481 -10.585  1.00  0.00           O  
ATOM   1471  O5' G      47     -10.188 -15.181 -10.883  1.00  0.00           O  
ATOM   1472  C5' G      47     -11.234 -14.217 -10.884  1.00  0.00           C  
ATOM   1473  H5' G      47     -11.783 -14.280  -9.945  1.00  0.00           H  
ATOM   1474 H5'' G      47     -11.935 -14.444 -11.689  1.00  0.00           H  
ATOM   1475  C4' G      47     -10.752 -12.766 -11.050  1.00  0.00           C  
ATOM   1476  H4' G      47     -11.603 -12.110 -10.858  1.00  0.00           H  
ATOM   1477  O4' G      47      -9.733 -12.418 -10.116  1.00  0.00           O  
ATOM   1478  C1' G      47      -8.769 -11.607 -10.768  1.00  0.00           C  
ATOM   1479  H1' G      47      -8.581 -10.705 -10.182  1.00  0.00           H  
ATOM   1480  N9  G      47      -7.477 -12.316 -10.909  1.00  0.00           N  
ATOM   1481  C8  G      47      -7.152 -13.634 -10.693  1.00  0.00           C  
ATOM   1482  H8  G      47      -7.888 -14.379 -10.423  1.00  0.00           H  
ATOM   1483  N7  G      47      -5.878 -13.902 -10.818  1.00  0.00           N  
ATOM   1484  C5  G      47      -5.313 -12.664 -11.153  1.00  0.00           C  
ATOM   1485  C6  G      47      -3.952 -12.263 -11.409  1.00  0.00           C  
ATOM   1486  O6  G      47      -2.914 -12.929 -11.375  1.00  0.00           O  
ATOM   1487  N1  G      47      -3.839 -10.930 -11.739  1.00  0.00           N  
ATOM   1488  H1  G      47      -2.919 -10.586 -11.962  1.00  0.00           H  
ATOM   1489  C2  G      47      -4.875 -10.065 -11.777  1.00  0.00           C  
ATOM   1490  N2  G      47      -4.606  -8.841 -12.139  1.00  0.00           N  
ATOM   1491  H21 G      47      -3.677  -8.647 -12.504  1.00  0.00           H  
ATOM   1492  H22 G      47      -5.375  -8.210 -12.274  1.00  0.00           H  
ATOM   1493  N3  G      47      -6.139 -10.376 -11.526  1.00  0.00           N  
ATOM   1494  C4  G      47      -6.295 -11.698 -11.223  1.00  0.00           C  
ATOM   1495  C3' G      47     -10.237 -12.424 -12.453  1.00  0.00           C  
ATOM   1496  H3' G      47      -9.608 -13.232 -12.834  1.00  0.00           H  
ATOM   1497  C2' G      47      -9.338 -11.213 -12.137  1.00  0.00           C  
ATOM   1498  H2' G      47      -8.546 -11.124 -12.884  1.00  0.00           H  
ATOM   1499  O2' G      47     -10.034  -9.969 -11.988  1.00  0.00           O  
ATOM   1500 HO2' G      47      -9.398  -9.228 -11.991  1.00  0.00           H  
ATOM   1501  O3' G      47     -11.322 -12.116 -13.330  1.00  0.00           O  
ATOM   1502  P   C      48     -11.724 -13.051 -14.592  1.00  0.00           P  
ATOM   1503  OP1 C      48     -13.197 -12.923 -14.801  1.00  0.00           O  
ATOM   1504  OP2 C      48     -11.146 -14.414 -14.424  1.00  0.00           O  
ATOM   1505  O5' C      48     -10.953 -12.326 -15.819  1.00  0.00           O  
ATOM   1506  C5' C      48     -11.369 -11.053 -16.303  1.00  0.00           C  
ATOM   1507  H5' C      48     -11.749 -10.452 -15.474  1.00  0.00           H  
ATOM   1508 H5'' C      48     -12.179 -11.184 -17.022  1.00  0.00           H  
ATOM   1509  C4' C      48     -10.228 -10.261 -16.964  1.00  0.00           C  
ATOM   1510  H4' C      48     -10.646  -9.337 -17.367  1.00  0.00           H  
ATOM   1511  O4' C      48      -9.222  -9.907 -16.010  1.00  0.00           O  
ATOM   1512  C1' C      48      -7.938  -9.988 -16.627  1.00  0.00           C  
ATOM   1513  H1' C      48      -7.428  -9.028 -16.506  1.00  0.00           H  
ATOM   1514  N1  C      48      -7.079 -11.049 -16.012  1.00  0.00           N  
ATOM   1515  C6  C      48      -7.610 -12.093 -15.294  1.00  0.00           C  
ATOM   1516  H6  C      48      -8.681 -12.180 -15.192  1.00  0.00           H  
ATOM   1517  C5  C      48      -6.802 -12.998 -14.695  1.00  0.00           C  
ATOM   1518  H5  C      48      -7.228 -13.811 -14.130  1.00  0.00           H  
ATOM   1519  C4  C      48      -5.402 -12.826 -14.858  1.00  0.00           C  
ATOM   1520  N4  C      48      -4.571 -13.669 -14.313  1.00  0.00           N  
ATOM   1521  H41 C      48      -3.596 -13.574 -14.530  1.00  0.00           H  
ATOM   1522  H42 C      48      -4.930 -14.494 -13.865  1.00  0.00           H  
ATOM   1523  N3  C      48      -4.861 -11.840 -15.545  1.00  0.00           N  
ATOM   1524  C2  C      48      -5.685 -10.936 -16.136  1.00  0.00           C  
ATOM   1525  O2  C      48      -5.169 -10.013 -16.771  1.00  0.00           O  
ATOM   1526  C3' C      48      -9.521 -10.992 -18.116  1.00  0.00           C  
ATOM   1527  H3' C      48      -9.333 -12.028 -17.827  1.00  0.00           H  
ATOM   1528  C2' C      48      -8.177 -10.237 -18.125  1.00  0.00           C  
ATOM   1529  H2' C      48      -7.396 -10.864 -18.556  1.00  0.00           H  
ATOM   1530  O2' C      48      -8.234  -8.963 -18.783  1.00  0.00           O  
ATOM   1531 HO2' C      48      -7.333  -8.602 -18.905  1.00  0.00           H  
ATOM   1532  O3' C      48     -10.194 -10.919 -19.376  1.00  0.00           O  
ATOM   1533  P   C      49     -10.611 -12.261 -20.182  1.00  0.00           P  
ATOM   1534  OP1 C      49     -10.960 -11.852 -21.573  1.00  0.00           O  
ATOM   1535  OP2 C      49     -11.646 -12.979 -19.386  1.00  0.00           O  
ATOM   1536  O5' C      49      -9.266 -13.179 -20.226  1.00  0.00           O  
ATOM   1537  C5' C      49      -8.159 -12.825 -21.049  1.00  0.00           C  
ATOM   1538  H5' C      49      -8.023 -11.743 -21.017  1.00  0.00           H  
ATOM   1539 H5'' C      49      -8.375 -13.102 -22.082  1.00  0.00           H  
ATOM   1540  C4' C      49      -6.821 -13.470 -20.632  1.00  0.00           C  
ATOM   1541  H4' C      49      -6.031 -12.979 -21.202  1.00  0.00           H  
ATOM   1542  O4' C      49      -6.548 -13.264 -19.242  1.00  0.00           O  
ATOM   1543  C1' C      49      -5.814 -14.384 -18.752  1.00  0.00           C  
ATOM   1544  H1' C      49      -4.872 -14.030 -18.328  1.00  0.00           H  
ATOM   1545  N1  C      49      -6.554 -15.126 -17.689  1.00  0.00           N  
ATOM   1546  C6  C      49      -7.922 -15.229 -17.688  1.00  0.00           C  
ATOM   1547  H6  C      49      -8.494 -14.769 -18.482  1.00  0.00           H  
ATOM   1548  C5  C      49      -8.554 -15.892 -16.690  1.00  0.00           C  
ATOM   1549  H5  C      49      -9.630 -15.956 -16.685  1.00  0.00           H  
ATOM   1550  C4  C      49      -7.748 -16.467 -15.671  1.00  0.00           C  
ATOM   1551  N4  C      49      -8.304 -17.102 -14.673  1.00  0.00           N  
ATOM   1552  H41 C      49      -7.709 -17.491 -13.962  1.00  0.00           H  
ATOM   1553  H42 C      49      -9.307 -17.116 -14.596  1.00  0.00           H  
ATOM   1554  N3  C      49      -6.431 -16.404 -15.658  1.00  0.00           N  
ATOM   1555  C2  C      49      -5.809 -15.747 -16.674  1.00  0.00           C  
ATOM   1556  O2  C      49      -4.576 -15.698 -16.667  1.00  0.00           O  
ATOM   1557  C3' C      49      -6.674 -14.979 -20.897  1.00  0.00           C  
ATOM   1558  H3' C      49      -7.552 -15.511 -20.525  1.00  0.00           H  
ATOM   1559  C2' C      49      -5.497 -15.291 -19.947  1.00  0.00           C  
ATOM   1560  H2' C      49      -5.516 -16.344 -19.662  1.00  0.00           H  
ATOM   1561  O2' C      49      -4.195 -14.912 -20.413  1.00  0.00           O  
ATOM   1562 HO2' C      49      -3.527 -15.451 -19.948  1.00  0.00           H  
ATOM   1563  O3' C      49      -6.402 -15.308 -22.265  1.00  0.00           O  
ATOM   1564  P   U      50      -7.539 -15.901 -23.272  1.00  0.00           P  
ATOM   1565  OP1 U      50      -7.454 -15.132 -24.547  1.00  0.00           O  
ATOM   1566  OP2 U      50      -8.858 -15.976 -22.581  1.00  0.00           O  
ATOM   1567  O5' U      50      -7.014 -17.413 -23.579  1.00  0.00           O  
ATOM   1568  C5' U      50      -7.912 -18.494 -23.822  1.00  0.00           C  
ATOM   1569  H5' U      50      -8.447 -18.330 -24.759  1.00  0.00           H  
ATOM   1570 H5'' U      50      -8.645 -18.541 -23.015  1.00  0.00           H  
ATOM   1571  C4' U      50      -7.209 -19.863 -23.880  1.00  0.00           C  
ATOM   1572  H4' U      50      -7.976 -20.639 -23.907  1.00  0.00           H  
ATOM   1573  O4' U      50      -6.397 -20.026 -25.041  1.00  0.00           O  
ATOM   1574  C1' U      50      -5.149 -20.615 -24.674  1.00  0.00           C  
ATOM   1575  H1' U      50      -4.968 -21.487 -25.309  1.00  0.00           H  
ATOM   1576  N1  U      50      -4.002 -19.673 -24.880  1.00  0.00           N  
ATOM   1577  C6  U      50      -4.199 -18.362 -25.269  1.00  0.00           C  
ATOM   1578  H6  U      50      -5.204 -17.957 -25.300  1.00  0.00           H  
ATOM   1579  C5  U      50      -3.155 -17.575 -25.642  1.00  0.00           C  
ATOM   1580  H5  U      50      -3.333 -16.556 -25.954  1.00  0.00           H  
ATOM   1581  C4  U      50      -1.795 -18.065 -25.639  1.00  0.00           C  
ATOM   1582  O4  U      50      -0.801 -17.426 -25.973  1.00  0.00           O  
ATOM   1583  N3  U      50      -1.664 -19.365 -25.209  1.00  0.00           N  
ATOM   1584  H3  U      50      -0.737 -19.752 -25.218  1.00  0.00           H  
ATOM   1585  C2  U      50      -2.702 -20.204 -24.850  1.00  0.00           C  
ATOM   1586  O2  U      50      -2.447 -21.369 -24.543  1.00  0.00           O  
ATOM   1587  C3' U      50      -6.336 -20.120 -22.647  1.00  0.00           C  
ATOM   1588  H3' U      50      -5.819 -19.199 -22.369  1.00  0.00           H  
ATOM   1589  C2' U      50      -5.294 -21.097 -23.219  1.00  0.00           C  
ATOM   1590  H2' U      50      -4.356 -20.991 -22.677  1.00  0.00           H  
ATOM   1591  O2' U      50      -5.724 -22.465 -23.231  1.00  0.00           O  
ATOM   1592 HO2' U      50      -4.956 -23.059 -23.354  1.00  0.00           H  
ATOM   1593  O3' U      50      -7.086 -20.636 -21.546  1.00  0.00           O  
ATOM   1594  P   U      51      -6.823 -20.099 -20.042  1.00  0.00           P  
ATOM   1595  OP1 U      51      -7.578 -20.983 -19.105  1.00  0.00           O  
ATOM   1596  OP2 U      51      -7.096 -18.636 -20.005  1.00  0.00           O  
ATOM   1597  O5' U      51      -5.233 -20.323 -19.816  1.00  0.00           O  
ATOM   1598  C5' U      51      -4.690 -21.615 -19.582  1.00  0.00           C  
ATOM   1599  H5' U      51      -5.080 -22.320 -20.317  1.00  0.00           H  
ATOM   1600 H5'' U      51      -4.990 -21.953 -18.588  1.00  0.00           H  
ATOM   1601  C4' U      51      -3.155 -21.626 -19.659  1.00  0.00           C  
ATOM   1602  H4' U      51      -2.801 -22.627 -19.405  1.00  0.00           H  
ATOM   1603  O4' U      51      -2.669 -21.295 -20.961  1.00  0.00           O  
ATOM   1604  C1' U      51      -1.467 -20.541 -20.831  1.00  0.00           C  
ATOM   1605  H1' U      51      -0.661 -21.065 -21.352  1.00  0.00           H  
ATOM   1606  N1  U      51      -1.583 -19.169 -21.414  1.00  0.00           N  
ATOM   1607  C6  U      51      -2.802 -18.550 -21.586  1.00  0.00           C  
ATOM   1608  H6  U      51      -3.702 -19.041 -21.242  1.00  0.00           H  
ATOM   1609  C5  U      51      -2.890 -17.340 -22.196  1.00  0.00           C  
ATOM   1610  H5  U      51      -3.855 -16.875 -22.336  1.00  0.00           H  
ATOM   1611  C4  U      51      -1.718 -16.643 -22.675  1.00  0.00           C  
ATOM   1612  O4  U      51      -1.711 -15.569 -23.267  1.00  0.00           O  
ATOM   1613  N3  U      51      -0.531 -17.299 -22.435  1.00  0.00           N  
ATOM   1614  H3  U      51       0.307 -16.856 -22.767  1.00  0.00           H  
ATOM   1615  C2  U      51      -0.404 -18.532 -21.828  1.00  0.00           C  
ATOM   1616  O2  U      51       0.718 -19.017 -21.687  1.00  0.00           O  
ATOM   1617  C3' U      51      -2.512 -20.643 -18.681  1.00  0.00           C  
ATOM   1618  H3' U      51      -3.026 -19.682 -18.744  1.00  0.00           H  
ATOM   1619  C2' U      51      -1.132 -20.490 -19.337  1.00  0.00           C  
ATOM   1620  H2' U      51      -0.717 -19.521 -19.076  1.00  0.00           H  
ATOM   1621  O2' U      51      -0.223 -21.562 -19.057  1.00  0.00           O  
ATOM   1622 HO2' U      51       0.695 -21.232 -19.109  1.00  0.00           H  
ATOM   1623  O3' U      51      -2.510 -21.127 -17.337  1.00  0.00           O  
ATOM   1624  P   A      52      -2.470 -20.100 -16.085  1.00  0.00           P  
ATOM   1625  OP1 A      52      -2.461 -20.913 -14.833  1.00  0.00           O  
ATOM   1626  OP2 A      52      -3.558 -19.103 -16.266  1.00  0.00           O  
ATOM   1627  O5' A      52      -1.049 -19.330 -16.217  1.00  0.00           O  
ATOM   1628  C5' A      52       0.171 -20.022 -16.004  1.00  0.00           C  
ATOM   1629  H5' A      52       0.113 -21.010 -16.461  1.00  0.00           H  
ATOM   1630 H5'' A      52       0.323 -20.159 -14.931  1.00  0.00           H  
ATOM   1631  C4' A      52       1.393 -19.299 -16.591  1.00  0.00           C  
ATOM   1632  H4' A      52       2.257 -19.943 -16.424  1.00  0.00           H  
ATOM   1633  O4' A      52       1.290 -19.065 -17.999  1.00  0.00           O  
ATOM   1634  C1' A      52       1.822 -17.783 -18.309  1.00  0.00           C  
ATOM   1635  H1' A      52       2.507 -17.846 -19.160  1.00  0.00           H  
ATOM   1636  N9  A      52       0.754 -16.818 -18.691  1.00  0.00           N  
ATOM   1637  C8  A      52      -0.593 -16.835 -18.408  1.00  0.00           C  
ATOM   1638  H8  A      52      -1.039 -17.563 -17.751  1.00  0.00           H  
ATOM   1639  N7  A      52      -1.296 -15.926 -19.036  1.00  0.00           N  
ATOM   1640  C5  A      52      -0.326 -15.227 -19.765  1.00  0.00           C  
ATOM   1641  C6  A      52      -0.344 -14.131 -20.666  1.00  0.00           C  
ATOM   1642  N6  A      52      -1.419 -13.453 -21.031  1.00  0.00           N  
ATOM   1643  H61 A      52      -1.300 -12.703 -21.689  1.00  0.00           H  
ATOM   1644  H62 A      52      -2.335 -13.758 -20.731  1.00  0.00           H  
ATOM   1645  N1  A      52       0.778 -13.689 -21.238  1.00  0.00           N  
ATOM   1646  C2  A      52       1.914 -14.288 -20.917  1.00  0.00           C  
ATOM   1647  H2  A      52       2.807 -13.888 -21.379  1.00  0.00           H  
ATOM   1648  N3  A      52       2.090 -15.318 -20.097  1.00  0.00           N  
ATOM   1649  C4  A      52       0.921 -15.750 -19.546  1.00  0.00           C  
ATOM   1650  C3' A      52       1.701 -17.952 -15.932  1.00  0.00           C  
ATOM   1651  H3' A      52       0.783 -17.366 -15.863  1.00  0.00           H  
ATOM   1652  C2' A      52       2.590 -17.372 -17.053  1.00  0.00           C  
ATOM   1653  H2' A      52       2.646 -16.296 -16.997  1.00  0.00           H  
ATOM   1654  O2' A      52       3.902 -17.936 -17.140  1.00  0.00           O  
ATOM   1655 HO2' A      52       3.953 -18.583 -17.865  1.00  0.00           H  
ATOM   1656  O3' A      52       2.304 -18.147 -14.648  1.00  0.00           O  
ATOM   1657  P   A      53       1.884 -17.297 -13.320  1.00  0.00           P  
ATOM   1658  OP1 A      53       2.114 -18.172 -12.134  1.00  0.00           O  
ATOM   1659  OP2 A      53       0.532 -16.703 -13.507  1.00  0.00           O  
ATOM   1660  O5' A      53       2.928 -16.065 -13.215  1.00  0.00           O  
ATOM   1661  C5' A      53       4.328 -16.312 -13.204  1.00  0.00           C  
ATOM   1662  H5' A      53       4.535 -17.307 -13.614  1.00  0.00           H  
ATOM   1663 H5'' A      53       4.743 -16.270 -12.199  1.00  0.00           H  
ATOM   1664  C4' A      53       5.049 -15.332 -14.115  1.00  0.00           C  
ATOM   1665  H4' A      53       6.079 -15.689 -14.180  1.00  0.00           H  
ATOM   1666  O4' A      53       4.403 -15.464 -15.413  1.00  0.00           O  
ATOM   1667  C1' A      53       4.507 -14.270 -16.180  1.00  0.00           C  
ATOM   1668  H1' A      53       5.006 -14.469 -17.136  1.00  0.00           H  
ATOM   1669  N9  A      53       3.183 -13.694 -16.578  1.00  0.00           N  
ATOM   1670  C8  A      53       1.943 -14.126 -16.176  1.00  0.00           C  
ATOM   1671  H8  A      53       1.825 -14.853 -15.386  1.00  0.00           H  
ATOM   1672  N7  A      53       0.936 -13.643 -16.854  1.00  0.00           N  
ATOM   1673  C5  A      53       1.550 -12.776 -17.766  1.00  0.00           C  
ATOM   1674  C6  A      53       1.079 -11.839 -18.729  1.00  0.00           C  
ATOM   1675  N6  A      53      -0.189 -11.517 -18.927  1.00  0.00           N  
ATOM   1676  H61 A      53      -0.392 -10.786 -19.585  1.00  0.00           H  
ATOM   1677  H62 A      53      -0.903 -11.914 -18.342  1.00  0.00           H  
ATOM   1678  N1  A      53       1.914 -11.111 -19.470  1.00  0.00           N  
ATOM   1679  C2  A      53       3.207 -11.239 -19.212  1.00  0.00           C  
ATOM   1680  H2  A      53       3.859 -10.590 -19.788  1.00  0.00           H  
ATOM   1681  N3  A      53       3.799 -12.024 -18.310  1.00  0.00           N  
ATOM   1682  C4  A      53       2.917 -12.807 -17.621  1.00  0.00           C  
ATOM   1683  C3' A      53       5.088 -13.817 -13.755  1.00  0.00           C  
ATOM   1684  H3' A      53       4.029 -13.618 -13.640  1.00  0.00           H  
ATOM   1685  C2' A      53       5.471 -13.508 -15.275  1.00  0.00           C  
ATOM   1686  H2' A      53       5.459 -12.460 -15.512  1.00  0.00           H  
ATOM   1687  O2' A      53       6.664 -14.112 -15.800  1.00  0.00           O  
ATOM   1688 HO2' A      53       7.213 -13.473 -16.280  1.00  0.00           H  
ATOM   1689  O3' A      53       5.701 -13.361 -12.414  1.00  0.00           O  
ATOM   1690  P   A      54       6.474 -11.892 -11.564  1.00  0.00           P  
ATOM   1691  OP1 A      54       6.794 -12.507 -10.239  1.00  0.00           O  
ATOM   1692  OP2 A      54       5.279 -10.996 -11.468  1.00  0.00           O  
ATOM   1693  O5' A      54       8.268 -11.050 -12.107  1.00  0.00           O  
ATOM   1694  C5' A      54       9.000 -10.194 -13.435  1.00  0.00           C  
ATOM   1695  H5' A      54       9.783 -10.804 -13.884  1.00  0.00           H  
ATOM   1696 H5'' A      54       9.624  -9.408 -12.991  1.00  0.00           H  
ATOM   1697  C4' A      54       8.070  -9.343 -14.774  1.00  0.00           C  
ATOM   1698  H4' A      54       8.741  -8.612 -15.222  1.00  0.00           H  
ATOM   1699  O4' A      54       6.837 -10.102 -16.005  1.00  0.00           O  
ATOM   1700  C1' A      54       5.123  -9.885 -15.957  1.00  0.00           C  
ATOM   1701  H1' A      54       4.883  -9.633 -16.986  1.00  0.00           H  
ATOM   1702  N9  A      54       3.900 -10.747 -15.568  1.00  0.00           N  
ATOM   1703  C8  A      54       3.633 -11.405 -14.381  1.00  0.00           C  
ATOM   1704  H8  A      54       4.386 -11.706 -13.704  1.00  0.00           H  
ATOM   1705  N7  A      54       2.420 -11.764 -14.097  1.00  0.00           N  
ATOM   1706  C5  A      54       1.718 -11.124 -15.087  1.00  0.00           C  
ATOM   1707  C6  A      54       0.335 -10.950 -15.315  1.00  0.00           C  
ATOM   1708  N6  A      54      -0.621 -11.623 -14.696  1.00  0.00           N  
ATOM   1709  H61 A      54      -1.578 -11.393 -14.893  1.00  0.00           H  
ATOM   1710  H62 A      54      -0.369 -12.336 -14.031  1.00  0.00           H  
ATOM   1711  N1  A      54      -0.107 -10.027 -16.160  1.00  0.00           N  
ATOM   1712  C2  A      54       0.806  -9.375 -16.864  1.00  0.00           C  
ATOM   1713  H2  A      54       0.422  -8.630 -17.550  1.00  0.00           H  
ATOM   1714  N3  A      54       2.123  -9.552 -16.869  1.00  0.00           N  
ATOM   1715  C4  A      54       2.563 -10.460 -15.948  1.00  0.00           C  
ATOM   1716  C3' A      54       5.340  -8.308 -13.858  1.00  0.00           C  
ATOM   1717  H3' A      54       4.804  -8.983 -13.192  1.00  0.00           H  
ATOM   1718  C2' A      54       4.394  -8.699 -15.069  1.00  0.00           C  
ATOM   1719  H2' A      54       3.462  -8.918 -14.551  1.00  0.00           H  
ATOM   1720  O2' A      54       4.080  -7.611 -15.934  1.00  0.00           O  
ATOM   1721 HO2' A      54       4.166  -6.788 -15.437  1.00  0.00           H  
ATOM   1722  O3' A      54       4.633  -7.606 -12.855  1.00  0.00           O  
ATOM   1723  P   C      55       4.824  -6.175 -12.201  1.00  0.00           P  
ATOM   1724  OP1 C      55       5.808  -6.223 -11.078  1.00  0.00           O  
ATOM   1725  OP2 C      55       4.909  -5.172 -13.299  1.00  0.00           O  
ATOM   1726  O5' C      55       3.331  -6.215 -11.500  1.00  0.00           O  
ATOM   1727  C5' C      55       2.440  -5.146 -11.643  1.00  0.00           C  
ATOM   1728  H5' C      55       2.985  -4.241 -11.880  1.00  0.00           H  
ATOM   1729 H5'' C      55       2.001  -4.988 -10.672  1.00  0.00           H  
ATOM   1730  C4' C      55       1.294  -5.334 -12.656  1.00  0.00           C  
ATOM   1731  H4' C      55       1.258  -4.429 -13.270  1.00  0.00           H  
ATOM   1732  O4' C      55       1.341  -6.481 -13.530  1.00  0.00           O  
ATOM   1733  C1' C      55       0.078  -7.154 -13.495  1.00  0.00           C  
ATOM   1734  H1' C      55      -0.257  -7.400 -14.504  1.00  0.00           H  
ATOM   1735  N1  C      55       0.122  -8.425 -12.705  1.00  0.00           N  
ATOM   1736  C6  C      55       1.257  -8.897 -12.089  1.00  0.00           C  
ATOM   1737  H6  C      55       2.173  -8.331 -12.147  1.00  0.00           H  
ATOM   1738  C5  C      55       1.244 -10.081 -11.429  1.00  0.00           C  
ATOM   1739  H5  C      55       2.146 -10.448 -10.968  1.00  0.00           H  
ATOM   1740  C4  C      55       0.022 -10.803 -11.409  1.00  0.00           C  
ATOM   1741  N4  C      55      -0.070 -12.000 -10.890  1.00  0.00           N  
ATOM   1742  H41 C      55      -0.970 -12.460 -10.960  1.00  0.00           H  
ATOM   1743  H42 C      55       0.736 -12.445 -10.488  1.00  0.00           H  
ATOM   1744  N3  C      55      -1.078 -10.362 -11.972  1.00  0.00           N  
ATOM   1745  C2  C      55      -1.042  -9.199 -12.656  1.00  0.00           C  
ATOM   1746  O2  C      55      -2.080  -8.870 -13.231  1.00  0.00           O  
ATOM   1747  C3' C      55      -0.030  -5.445 -11.897  1.00  0.00           C  
ATOM   1748  H3' C      55       0.100  -6.118 -11.049  1.00  0.00           H  
ATOM   1749  C2' C      55      -0.924  -6.159 -12.898  1.00  0.00           C  
ATOM   1750  H2' C      55      -1.732  -6.651 -12.360  1.00  0.00           H  
ATOM   1751  O2' C      55      -1.440  -5.311 -13.921  1.00  0.00           O  
ATOM   1752 HO2' C      55      -1.751  -4.488 -13.498  1.00  0.00           H  
ATOM   1753  O3' C      55      -0.584  -4.207 -11.503  1.00  0.00           O  
ATOM   1754  P   U      56      -0.417  -3.700  -9.949  1.00  0.00           P  
ATOM   1755  OP1 U      56       0.062  -2.284  -9.962  1.00  0.00           O  
ATOM   1756  OP2 U      56       0.281  -4.736  -9.117  1.00  0.00           O  
ATOM   1757  O5' U      56      -1.967  -3.699  -9.465  1.00  0.00           O  
ATOM   1758  C5' U      56      -2.933  -2.896 -10.110  1.00  0.00           C  
ATOM   1759  H5' U      56      -2.668  -2.726 -11.155  1.00  0.00           H  
ATOM   1760 H5'' U      56      -3.009  -1.927  -9.619  1.00  0.00           H  
ATOM   1761  C4' U      56      -4.285  -3.607 -10.061  1.00  0.00           C  
ATOM   1762  H4' U      56      -5.030  -2.969 -10.536  1.00  0.00           H  
ATOM   1763  O4' U      56      -4.235  -4.851 -10.770  1.00  0.00           O  
ATOM   1764  C1' U      56      -4.901  -5.835  -9.989  1.00  0.00           C  
ATOM   1765  H1' U      56      -5.644  -6.335 -10.610  1.00  0.00           H  
ATOM   1766  N1  U      56      -3.998  -6.906  -9.460  1.00  0.00           N  
ATOM   1767  C6  U      56      -2.633  -6.924  -9.680  1.00  0.00           C  
ATOM   1768  H6  U      56      -2.156  -6.064 -10.125  1.00  0.00           H  
ATOM   1769  C5  U      56      -1.881  -8.009  -9.352  1.00  0.00           C  
ATOM   1770  H5  U      56      -0.815  -8.001  -9.523  1.00  0.00           H  
ATOM   1771  C4  U      56      -2.476  -9.185  -8.759  1.00  0.00           C  
ATOM   1772  O4  U      56      -1.901 -10.227  -8.457  1.00  0.00           O  
ATOM   1773  N3  U      56      -3.821  -9.083  -8.549  1.00  0.00           N  
ATOM   1774  H3  U      56      -4.281  -9.894  -8.170  1.00  0.00           H  
ATOM   1775  C2  U      56      -4.621  -8.021  -8.889  1.00  0.00           C  
ATOM   1776  O2  U      56      -5.834  -8.111  -8.702  1.00  0.00           O  
ATOM   1777  C3' U      56      -4.737  -3.882  -8.617  1.00  0.00           C  
ATOM   1778  H3' U      56      -3.897  -4.238  -8.017  1.00  0.00           H  
ATOM   1779  C2' U      56      -5.655  -5.079  -8.889  1.00  0.00           C  
ATOM   1780  H2' U      56      -5.744  -5.692  -8.000  1.00  0.00           H  
ATOM   1781  O2' U      56      -6.939  -4.748  -9.419  1.00  0.00           O  
ATOM   1782 HO2' U      56      -7.598  -4.883  -8.716  1.00  0.00           H  
ATOM   1783  O3' U      56      -5.325  -2.728  -8.008  1.00  0.00           O  
ATOM   1784  P   C      57      -5.415  -2.558  -6.377  1.00  0.00           P  
ATOM   1785  OP1 C      57      -5.776  -1.139  -6.054  1.00  0.00           O  
ATOM   1786  OP2 C      57      -4.260  -3.202  -5.676  1.00  0.00           O  
ATOM   1787  O5' C      57      -6.649  -3.473  -5.983  1.00  0.00           O  
ATOM   1788  C5' C      57      -7.958  -3.273  -6.449  1.00  0.00           C  
ATOM   1789  H5' C      57      -7.969  -3.076  -7.522  1.00  0.00           H  
ATOM   1790 H5'' C      57      -8.428  -2.442  -5.920  1.00  0.00           H  
ATOM   1791  C4' C      57      -8.685  -4.586  -6.146  1.00  0.00           C  
ATOM   1792  H4' C      57      -9.733  -4.501  -6.436  1.00  0.00           H  
ATOM   1793  O4' C      57      -8.086  -5.695  -6.827  1.00  0.00           O  
ATOM   1794  C1' C      57      -8.131  -6.833  -5.971  1.00  0.00           C  
ATOM   1795  H1' C      57      -8.686  -7.622  -6.482  1.00  0.00           H  
ATOM   1796  N1  C      57      -6.784  -7.391  -5.624  1.00  0.00           N  
ATOM   1797  C6  C      57      -5.623  -6.664  -5.674  1.00  0.00           C  
ATOM   1798  H6  C      57      -5.657  -5.605  -5.878  1.00  0.00           H  
ATOM   1799  C5  C      57      -4.427  -7.280  -5.521  1.00  0.00           C  
ATOM   1800  H5  C      57      -3.530  -6.708  -5.606  1.00  0.00           H  
ATOM   1801  C4  C      57      -4.421  -8.680  -5.290  1.00  0.00           C  
ATOM   1802  N4  C      57      -3.294  -9.341  -5.211  1.00  0.00           N  
ATOM   1803  H41 C      57      -3.330 -10.342  -5.051  1.00  0.00           H  
ATOM   1804  H42 C      57      -2.418  -8.858  -5.292  1.00  0.00           H  
ATOM   1805  N3  C      57      -5.525  -9.383  -5.160  1.00  0.00           N  
ATOM   1806  C2  C      57      -6.714  -8.750  -5.307  1.00  0.00           C  
ATOM   1807  O2  C      57      -7.730  -9.420  -5.142  1.00  0.00           O  
ATOM   1808  C3' C      57      -8.607  -4.925  -4.654  1.00  0.00           C  
ATOM   1809  H3' C      57      -7.574  -4.842  -4.309  1.00  0.00           H  
ATOM   1810  C2' C      57      -8.923  -6.425  -4.722  1.00  0.00           C  
ATOM   1811  H2' C      57      -8.545  -6.931  -3.837  1.00  0.00           H  
ATOM   1812  O2' C      57     -10.296  -6.738  -4.968  1.00  0.00           O  
ATOM   1813 HO2' C      57     -10.472  -7.654  -4.683  1.00  0.00           H  
ATOM   1814  O3' C      57      -9.436  -4.083  -3.854  1.00  0.00           O  
ATOM   1815  P   U      58      -9.122  -3.871  -2.281  1.00  0.00           P  
ATOM   1816  OP1 U      58     -10.099  -2.878  -1.745  1.00  0.00           O  
ATOM   1817  OP2 U      58      -7.667  -3.605  -2.093  1.00  0.00           O  
ATOM   1818  O5' U      58      -9.445  -5.319  -1.651  1.00  0.00           O  
ATOM   1819  C5' U      58     -10.749  -5.872  -1.747  1.00  0.00           C  
ATOM   1820  H5' U      58     -11.119  -5.781  -2.767  1.00  0.00           H  
ATOM   1821 H5'' U      58     -11.423  -5.313  -1.098  1.00  0.00           H  
ATOM   1822  C4' U      58     -10.786  -7.353  -1.347  1.00  0.00           C  
ATOM   1823  H4' U      58     -11.813  -7.709  -1.436  1.00  0.00           H  
ATOM   1824  O4' U      58      -9.952  -8.190  -2.149  1.00  0.00           O  
ATOM   1825  C1' U      58      -9.357  -9.181  -1.314  1.00  0.00           C  
ATOM   1826  H1' U      58      -9.609 -10.169  -1.706  1.00  0.00           H  
ATOM   1827  N1  U      58      -7.866  -9.071  -1.298  1.00  0.00           N  
ATOM   1828  C6  U      58      -7.202  -7.929  -1.700  1.00  0.00           C  
ATOM   1829  H6  U      58      -7.759  -7.016  -1.844  1.00  0.00           H  
ATOM   1830  C5  U      58      -5.865  -7.945  -1.946  1.00  0.00           C  
ATOM   1831  H5  U      58      -5.364  -7.049  -2.283  1.00  0.00           H  
ATOM   1832  C4  U      58      -5.083  -9.148  -1.776  1.00  0.00           C  
ATOM   1833  O4  U      58      -3.890  -9.279  -2.025  1.00  0.00           O  
ATOM   1834  N3  U      58      -5.792 -10.212  -1.282  1.00  0.00           N  
ATOM   1835  H3  U      58      -5.267 -11.052  -1.097  1.00  0.00           H  
ATOM   1836  C2  U      58      -7.138 -10.229  -1.000  1.00  0.00           C  
ATOM   1837  O2  U      58      -7.637 -11.239  -0.506  1.00  0.00           O  
ATOM   1838  C3' U      58     -10.345  -7.543   0.101  1.00  0.00           C  
ATOM   1839  H3' U      58      -9.427  -6.978   0.275  1.00  0.00           H  
ATOM   1840  C2' U      58      -9.994  -9.040   0.077  1.00  0.00           C  
ATOM   1841  H2' U      58      -9.277  -9.278   0.859  1.00  0.00           H  
ATOM   1842  O2' U      58     -11.136  -9.904   0.136  1.00  0.00           O  
ATOM   1843 HO2' U      58     -10.881 -10.773   0.501  1.00  0.00           H  
ATOM   1844  O3' U      58     -11.373  -7.139   1.005  1.00  0.00           O  
ATOM   1845  P   U      59     -11.014  -6.536   2.457  1.00  0.00           P  
ATOM   1846  OP1 U      59     -12.291  -6.183   3.141  1.00  0.00           O  
ATOM   1847  OP2 U      59      -9.978  -5.477   2.298  1.00  0.00           O  
ATOM   1848  O5' U      59     -10.334  -7.784   3.218  1.00  0.00           O  
ATOM   1849  C5' U      59     -11.094  -8.920   3.602  1.00  0.00           C  
ATOM   1850  H5' U      59     -11.714  -9.252   2.768  1.00  0.00           H  
ATOM   1851 H5'' U      59     -11.750  -8.654   4.432  1.00  0.00           H  
ATOM   1852  C4' U      59     -10.196 -10.089   4.032  1.00  0.00           C  
ATOM   1853  H4' U      59     -10.830 -10.890   4.414  1.00  0.00           H  
ATOM   1854  O4' U      59      -9.414 -10.605   2.955  1.00  0.00           O  
ATOM   1855  C1' U      59      -8.150 -11.017   3.468  1.00  0.00           C  
ATOM   1856  H1' U      59      -7.990 -12.069   3.219  1.00  0.00           H  
ATOM   1857  N1  U      59      -7.026 -10.223   2.886  1.00  0.00           N  
ATOM   1858  C6  U      59      -7.180  -8.924   2.444  1.00  0.00           C  
ATOM   1859  H6  U      59      -8.130  -8.430   2.574  1.00  0.00           H  
ATOM   1860  C5  U      59      -6.158  -8.266   1.834  1.00  0.00           C  
ATOM   1861  H5  U      59      -6.297  -7.254   1.483  1.00  0.00           H  
ATOM   1862  C4  U      59      -4.868  -8.891   1.645  1.00  0.00           C  
ATOM   1863  O4  U      59      -3.895  -8.396   1.087  1.00  0.00           O  
ATOM   1864  N3  U      59      -4.786 -10.166   2.131  1.00  0.00           N  
ATOM   1865  H3  U      59      -3.894 -10.626   2.037  1.00  0.00           H  
ATOM   1866  C2  U      59      -5.786 -10.859   2.769  1.00  0.00           C  
ATOM   1867  O2  U      59      -5.556 -11.986   3.205  1.00  0.00           O  
ATOM   1868  C3' U      59      -9.202  -9.708   5.132  1.00  0.00           C  
ATOM   1869  H3' U      59      -8.686  -8.792   4.839  1.00  0.00           H  
ATOM   1870  C2' U      59      -8.216 -10.879   4.995  1.00  0.00           C  
ATOM   1871  H2' U      59      -7.245 -10.616   5.410  1.00  0.00           H  
ATOM   1872  O2' U      59      -8.695 -12.116   5.535  1.00  0.00           O  
ATOM   1873 HO2' U      59      -7.941 -12.678   5.797  1.00  0.00           H  
ATOM   1874  O3' U      59      -9.810  -9.537   6.410  1.00  0.00           O  
ATOM   1875  P   G      60      -9.076  -8.666   7.556  1.00  0.00           P  
ATOM   1876  OP1 G      60      -9.974  -8.623   8.745  1.00  0.00           O  
ATOM   1877  OP2 G      60      -8.630  -7.376   6.962  1.00  0.00           O  
ATOM   1878  O5' G      60      -7.755  -9.521   7.925  1.00  0.00           O  
ATOM   1879  C5' G      60      -7.849 -10.767   8.600  1.00  0.00           C  
ATOM   1880  H5' G      60      -8.578 -11.405   8.098  1.00  0.00           H  
ATOM   1881 H5'' G      60      -8.194 -10.600   9.622  1.00  0.00           H  
ATOM   1882  C4' G      60      -6.503 -11.507   8.647  1.00  0.00           C  
ATOM   1883  H4' G      60      -6.637 -12.428   9.218  1.00  0.00           H  
ATOM   1884  O4' G      60      -6.014 -11.851   7.350  1.00  0.00           O  
ATOM   1885  C1' G      60      -4.595 -11.715   7.346  1.00  0.00           C  
ATOM   1886  H1' G      60      -4.128 -12.642   7.004  1.00  0.00           H  
ATOM   1887  N9  G      60      -4.191 -10.631   6.415  1.00  0.00           N  
ATOM   1888  C8  G      60      -4.884  -9.510   6.028  1.00  0.00           C  
ATOM   1889  H8  G      60      -5.869  -9.276   6.406  1.00  0.00           H  
ATOM   1890  N7  G      60      -4.261  -8.760   5.159  1.00  0.00           N  
ATOM   1891  C5  G      60      -3.035  -9.412   4.982  1.00  0.00           C  
ATOM   1892  C6  G      60      -1.864  -9.054   4.216  1.00  0.00           C  
ATOM   1893  O6  G      60      -1.673  -8.078   3.492  1.00  0.00           O  
ATOM   1894  N1  G      60      -0.816  -9.933   4.373  1.00  0.00           N  
ATOM   1895  H1  G      60       0.052  -9.709   3.917  1.00  0.00           H  
ATOM   1896  C2  G      60      -0.864 -11.017   5.178  1.00  0.00           C  
ATOM   1897  N2  G      60       0.230 -11.723   5.272  1.00  0.00           N  
ATOM   1898  H21 G      60       1.075 -11.409   4.800  1.00  0.00           H  
ATOM   1899  H22 G      60       0.230 -12.518   5.886  1.00  0.00           H  
ATOM   1900  N3  G      60      -1.923 -11.402   5.893  1.00  0.00           N  
ATOM   1901  C4  G      60      -2.984 -10.551   5.759  1.00  0.00           C  
ATOM   1902  C3' G      60      -5.400 -10.691   9.326  1.00  0.00           C  
ATOM   1903  H3' G      60      -5.410  -9.679   8.916  1.00  0.00           H  
ATOM   1904  C2' G      60      -4.156 -11.423   8.790  1.00  0.00           C  
ATOM   1905  H2' G      60      -3.282 -10.768   8.820  1.00  0.00           H  
ATOM   1906  O2' G      60      -3.898 -12.672   9.444  1.00  0.00           O  
ATOM   1907 HO2' G      60      -2.985 -12.967   9.257  1.00  0.00           H  
ATOM   1908  O3' G      60      -5.540 -10.645  10.745  1.00  0.00           O  
ATOM   1909  P   A      61      -4.741  -9.547  11.615  1.00  0.00           P  
ATOM   1910  OP1 A      61      -5.169  -9.704  13.034  1.00  0.00           O  
ATOM   1911  OP2 A      61      -4.893  -8.214  10.969  1.00  0.00           O  
ATOM   1912  O5' A      61      -3.196  -9.993  11.497  1.00  0.00           O  
ATOM   1913  C5' A      61      -2.192  -9.353  12.263  1.00  0.00           C  
ATOM   1914  H5' A      61      -2.264  -9.670  13.306  1.00  0.00           H  
ATOM   1915 H5'' A      61      -2.326  -8.271  12.221  1.00  0.00           H  
ATOM   1916  C4' A      61      -0.800  -9.698  11.723  1.00  0.00           C  
ATOM   1917  H4' A      61      -0.636 -10.774  11.810  1.00  0.00           H  
ATOM   1918  O4' A      61      -0.637  -9.315  10.355  1.00  0.00           O  
ATOM   1919  C1' A      61       0.641  -8.707  10.201  1.00  0.00           C  
ATOM   1920  H1' A      61       1.174  -9.143   9.353  1.00  0.00           H  
ATOM   1921  N9  A      61       0.485  -7.252   9.947  1.00  0.00           N  
ATOM   1922  C8  A      61      -0.653  -6.481  10.017  1.00  0.00           C  
ATOM   1923  H8  A      61      -1.596  -6.865  10.388  1.00  0.00           H  
ATOM   1924  N7  A      61      -0.509  -5.263   9.561  1.00  0.00           N  
ATOM   1925  C5  A      61       0.834  -5.232   9.161  1.00  0.00           C  
ATOM   1926  C6  A      61       1.674  -4.269   8.546  1.00  0.00           C  
ATOM   1927  N6  A      61       1.292  -3.056   8.182  1.00  0.00           N  
ATOM   1928  H61 A      61       1.972  -2.451   7.756  1.00  0.00           H  
ATOM   1929  H62 A      61       0.342  -2.764   8.344  1.00  0.00           H  
ATOM   1930  N1  A      61       2.949  -4.536   8.263  1.00  0.00           N  
ATOM   1931  C2  A      61       3.410  -5.735   8.588  1.00  0.00           C  
ATOM   1932  H2  A      61       4.451  -5.922   8.357  1.00  0.00           H  
ATOM   1933  N3  A      61       2.757  -6.739   9.170  1.00  0.00           N  
ATOM   1934  C4  A      61       1.454  -6.426   9.422  1.00  0.00           C  
ATOM   1935  C3' A      61       0.287  -8.980  12.526  1.00  0.00           C  
ATOM   1936  H3' A      61      -0.033  -7.949  12.695  1.00  0.00           H  
ATOM   1937  C2' A      61       1.422  -8.978  11.491  1.00  0.00           C  
ATOM   1938  H2' A      61       2.116  -8.166  11.685  1.00  0.00           H  
ATOM   1939  O2' A      61       2.105 -10.230  11.366  1.00  0.00           O  
ATOM   1940 HO2' A      61       2.999 -10.083  11.001  1.00  0.00           H  
ATOM   1941  O3' A      61       0.576  -9.633  13.762  1.00  0.00           O  
ATOM   1942  P   C      62       0.993  -8.796  15.083  1.00  0.00           P  
ATOM   1943  OP1 C      62       1.091  -9.757  16.217  1.00  0.00           O  
ATOM   1944  OP2 C      62       0.050  -7.650  15.208  1.00  0.00           O  
ATOM   1945  O5' C      62       2.467  -8.191  14.784  1.00  0.00           O  
ATOM   1946  C5' C      62       3.604  -9.029  14.615  1.00  0.00           C  
ATOM   1947  H5' C      62       3.315  -9.930  14.072  1.00  0.00           H  
ATOM   1948 H5'' C      62       3.979  -9.330  15.595  1.00  0.00           H  
ATOM   1949  C4' C      62       4.742  -8.345  13.829  1.00  0.00           C  
ATOM   1950  H4' C      62       5.540  -9.076  13.689  1.00  0.00           H  
ATOM   1951  O4' C      62       4.319  -7.903  12.536  1.00  0.00           O  
ATOM   1952  C1' C      62       4.886  -6.625  12.249  1.00  0.00           C  
ATOM   1953  H1' C      62       5.369  -6.664  11.270  1.00  0.00           H  
ATOM   1954  N1  C      62       3.867  -5.526  12.205  1.00  0.00           N  
ATOM   1955  C6  C      62       2.586  -5.692  12.667  1.00  0.00           C  
ATOM   1956  H6  C      62       2.304  -6.618  13.136  1.00  0.00           H  
ATOM   1957  C5  C      62       1.661  -4.717  12.516  1.00  0.00           C  
ATOM   1958  H5  C      62       0.655  -4.871  12.873  1.00  0.00           H  
ATOM   1959  C4  C      62       2.077  -3.521  11.874  1.00  0.00           C  
ATOM   1960  N4  C      62       1.216  -2.561  11.665  1.00  0.00           N  
ATOM   1961  H41 C      62       1.542  -1.728  11.208  1.00  0.00           H  
ATOM   1962  H42 C      62       0.268  -2.661  11.985  1.00  0.00           H  
ATOM   1963  N3  C      62       3.301  -3.320  11.435  1.00  0.00           N  
ATOM   1964  C2  C      62       4.216  -4.315  11.583  1.00  0.00           C  
ATOM   1965  O2  C      62       5.355  -4.122  11.150  1.00  0.00           O  
ATOM   1966  C3' C      62       5.356  -7.129  14.531  1.00  0.00           C  
ATOM   1967  H3' C      62       4.554  -6.525  14.961  1.00  0.00           H  
ATOM   1968  C2' C      62       5.957  -6.385  13.323  1.00  0.00           C  
ATOM   1969  H2' C      62       6.069  -5.323  13.540  1.00  0.00           H  
ATOM   1970  O2' C      62       7.190  -6.943  12.852  1.00  0.00           O  
ATOM   1971 HO2' C      62       7.614  -6.336  12.216  1.00  0.00           H  
ATOM   1972  O3' C      62       6.310  -7.498  15.527  1.00  0.00           O  
ATOM   1973  P   U      63       6.604  -6.537  16.793  1.00  0.00           P  
ATOM   1974  OP1 U      63       7.694  -7.169  17.592  1.00  0.00           O  
ATOM   1975  OP2 U      63       5.304  -6.267  17.469  1.00  0.00           O  
ATOM   1976  O5' U      63       7.143  -5.131  16.181  1.00  0.00           O  
ATOM   1977  C5' U      63       8.477  -4.974  15.711  1.00  0.00           C  
ATOM   1978  H5' U      63       8.693  -5.716  14.941  1.00  0.00           H  
ATOM   1979 H5'' U      63       9.169  -5.135  16.540  1.00  0.00           H  
ATOM   1980  C4' U      63       8.748  -3.570  15.139  1.00  0.00           C  
ATOM   1981  H4' U      63       9.804  -3.514  14.865  1.00  0.00           H  
ATOM   1982  O4' U      63       7.975  -3.262  13.975  1.00  0.00           O  
ATOM   1983  C1' U      63       7.603  -1.882  14.038  1.00  0.00           C  
ATOM   1984  H1' U      63       7.895  -1.376  13.116  1.00  0.00           H  
ATOM   1985  N1  U      63       6.127  -1.703  14.210  1.00  0.00           N  
ATOM   1986  C6  U      63       5.308  -2.726  14.636  1.00  0.00           C  
ATOM   1987  H6  U      63       5.744  -3.675  14.903  1.00  0.00           H  
ATOM   1988  C5  U      63       3.963  -2.561  14.720  1.00  0.00           C  
ATOM   1989  H5  U      63       3.336  -3.375  15.053  1.00  0.00           H  
ATOM   1990  C4  U      63       3.335  -1.308  14.368  1.00  0.00           C  
ATOM   1991  O4  U      63       2.133  -1.071  14.429  1.00  0.00           O  
ATOM   1992  N3  U      63       4.204  -0.337  13.940  1.00  0.00           N  
ATOM   1993  H3  U      63       3.798   0.548  13.674  1.00  0.00           H  
ATOM   1994  C2  U      63       5.576  -0.460  13.875  1.00  0.00           C  
ATOM   1995  O2  U      63       6.248   0.513  13.541  1.00  0.00           O  
ATOM   1996  C3' U      63       8.481  -2.458  16.159  1.00  0.00           C  
ATOM   1997  H3' U      63       7.496  -2.613  16.604  1.00  0.00           H  
ATOM   1998  C2' U      63       8.392  -1.259  15.199  1.00  0.00           C  
ATOM   1999  H2' U      63       7.835  -0.442  15.652  1.00  0.00           H  
ATOM   2000  O2' U      63       9.653  -0.819  14.692  1.00  0.00           O  
ATOM   2001 HO2' U      63       9.668   0.156  14.659  1.00  0.00           H  
ATOM   2002  O3' U      63       9.481  -2.392  17.178  1.00  0.00           O  
ATOM   2003  P   A      64       9.142  -1.803  18.652  1.00  0.00           P  
ATOM   2004  OP1 A      64      10.364  -1.961  19.495  1.00  0.00           O  
ATOM   2005  OP2 A      64       7.874  -2.423  19.132  1.00  0.00           O  
ATOM   2006  O5' A      64       8.864  -0.222  18.437  1.00  0.00           O  
ATOM   2007  C5' A      64       9.912   0.647  18.030  1.00  0.00           C  
ATOM   2008  H5' A      64      10.494   0.176  17.237  1.00  0.00           H  
ATOM   2009 H5'' A      64      10.579   0.832  18.873  1.00  0.00           H  
ATOM   2010  C4' A      64       9.397   1.994  17.502  1.00  0.00           C  
ATOM   2011  H4' A      64      10.254   2.563  17.137  1.00  0.00           H  
ATOM   2012  O4' A      64       8.474   1.846  16.426  1.00  0.00           O  
ATOM   2013  C1' A      64       7.479   2.854  16.524  1.00  0.00           C  
ATOM   2014  H1' A      64       7.416   3.405  15.583  1.00  0.00           H  
ATOM   2015  N9  A      64       6.160   2.208  16.766  1.00  0.00           N  
ATOM   2016  C8  A      64       5.887   0.906  17.124  1.00  0.00           C  
ATOM   2017  H8  A      64       6.662   0.199  17.388  1.00  0.00           H  
ATOM   2018  N7  A      64       4.622   0.578  17.078  1.00  0.00           N  
ATOM   2019  C5  A      64       4.003   1.774  16.691  1.00  0.00           C  
ATOM   2020  C6  A      64       2.663   2.175  16.443  1.00  0.00           C  
ATOM   2021  N6  A      64       1.601   1.389  16.492  1.00  0.00           N  
ATOM   2022  H61 A      64       0.705   1.777  16.223  1.00  0.00           H  
ATOM   2023  H62 A      64       1.721   0.408  16.683  1.00  0.00           H  
ATOM   2024  N1  A      64       2.369   3.436  16.134  1.00  0.00           N  
ATOM   2025  C2  A      64       3.372   4.293  16.020  1.00  0.00           C  
ATOM   2026  H2  A      64       3.083   5.304  15.788  1.00  0.00           H  
ATOM   2027  N3  A      64       4.676   4.070  16.172  1.00  0.00           N  
ATOM   2028  C4  A      64       4.929   2.775  16.522  1.00  0.00           C  
ATOM   2029  C3' A      64       8.704   2.841  18.572  1.00  0.00           C  
ATOM   2030  H3' A      64       7.997   2.218  19.126  1.00  0.00           H  
ATOM   2031  C2' A      64       7.922   3.804  17.651  1.00  0.00           C  
ATOM   2032  H2' A      64       7.057   4.224  18.161  1.00  0.00           H  
ATOM   2033  O2' A      64       8.750   4.834  17.102  1.00  0.00           O  
ATOM   2034 HO2' A      64       8.367   5.170  16.270  1.00  0.00           H  
ATOM   2035  O3' A      64       9.666   3.432  19.451  1.00  0.00           O  
ATOM   2036  P   U      65       9.290   3.830  20.971  1.00  0.00           P  
ATOM   2037  OP1 U      65      10.514   4.390  21.615  1.00  0.00           O  
ATOM   2038  OP2 U      65       8.627   2.662  21.616  1.00  0.00           O  
ATOM   2039  O5' U      65       8.192   5.006  20.837  1.00  0.00           O  
ATOM   2040  C5' U      65       8.535   6.276  20.297  1.00  0.00           C  
ATOM   2041  H5' U      65       9.076   6.150  19.360  1.00  0.00           H  
ATOM   2042 H5'' U      65       9.186   6.803  20.997  1.00  0.00           H  
ATOM   2043  C4' U      65       7.296   7.142  20.030  1.00  0.00           C  
ATOM   2044  H4' U      65       7.627   8.114  19.659  1.00  0.00           H  
ATOM   2045  O4' U      65       6.421   6.576  19.056  1.00  0.00           O  
ATOM   2046  C1' U      65       5.077   6.826  19.454  1.00  0.00           C  
ATOM   2047  H1' U      65       4.570   7.374  18.657  1.00  0.00           H  
ATOM   2048  N1  U      65       4.326   5.555  19.676  1.00  0.00           N  
ATOM   2049  C6  U      65       4.951   4.350  19.927  1.00  0.00           C  
ATOM   2050  H6  U      65       6.015   4.334  20.108  1.00  0.00           H  
ATOM   2051  C5  U      65       4.254   3.182  19.918  1.00  0.00           C  
ATOM   2052  H5  U      65       4.760   2.245  20.095  1.00  0.00           H  
ATOM   2053  C4  U      65       2.832   3.158  19.660  1.00  0.00           C  
ATOM   2054  O4  U      65       2.119   2.161  19.595  1.00  0.00           O  
ATOM   2055  N3  U      65       2.279   4.393  19.459  1.00  0.00           N  
ATOM   2056  H3  U      65       1.289   4.419  19.282  1.00  0.00           H  
ATOM   2057  C2  U      65       2.942   5.597  19.485  1.00  0.00           C  
ATOM   2058  O2  U      65       2.303   6.639  19.341  1.00  0.00           O  
ATOM   2059  C3' U      65       6.483   7.387  21.302  1.00  0.00           C  
ATOM   2060  H3' U      65       6.375   6.451  21.854  1.00  0.00           H  
ATOM   2061  C2' U      65       5.116   7.737  20.690  1.00  0.00           C  
ATOM   2062  H2' U      65       4.314   7.494  21.382  1.00  0.00           H  
ATOM   2063  O2' U      65       5.008   9.084  20.235  1.00  0.00           O  
ATOM   2064 HO2' U      65       4.110   9.416  20.412  1.00  0.00           H  
ATOM   2065  O3' U      65       7.122   8.367  22.126  1.00  0.00           O  
ATOM   2066  P   G      66       6.459   8.866  23.505  1.00  0.00           P  
ATOM   2067  OP1 G      66       7.526   9.529  24.309  1.00  0.00           O  
ATOM   2068  OP2 G      66       5.724   7.718  24.106  1.00  0.00           O  
ATOM   2069  O5' G      66       5.440  10.024  22.986  1.00  0.00           O  
ATOM   2070  C5' G      66       4.330  10.483  23.736  1.00  0.00           C  
ATOM   2071  H5' G      66       3.950  11.404  23.290  1.00  0.00           H  
ATOM   2072 H5'' G      66       4.652  10.704  24.755  1.00  0.00           H  
ATOM   2073  C4' G      66       3.187   9.464  23.783  1.00  0.00           C  
ATOM   2074  H4' G      66       3.566   8.544  24.217  1.00  0.00           H  
ATOM   2075  O4' G      66       2.572   9.147  22.540  1.00  0.00           O  
ATOM   2076  C1' G      66       1.372   8.450  22.858  1.00  0.00           C  
ATOM   2077  H1' G      66       0.574   8.761  22.179  1.00  0.00           H  
ATOM   2078  N9  G      66       1.537   6.971  22.720  1.00  0.00           N  
ATOM   2079  C8  G      66       2.658   6.199  22.918  1.00  0.00           C  
ATOM   2080  H8  G      66       3.619   6.631  23.159  1.00  0.00           H  
ATOM   2081  N7  G      66       2.468   4.911  22.786  1.00  0.00           N  
ATOM   2082  C5  G      66       1.092   4.811  22.549  1.00  0.00           C  
ATOM   2083  C6  G      66       0.225   3.667  22.380  1.00  0.00           C  
ATOM   2084  O6  G      66       0.486   2.466  22.336  1.00  0.00           O  
ATOM   2085  N1  G      66      -1.104   3.997  22.277  1.00  0.00           N  
ATOM   2086  H1  G      66      -1.773   3.255  22.180  1.00  0.00           H  
ATOM   2087  C2  G      66      -1.562   5.264  22.258  1.00  0.00           C  
ATOM   2088  N2  G      66      -2.854   5.402  22.166  1.00  0.00           N  
ATOM   2089  H21 G      66      -3.471   4.598  22.246  1.00  0.00           H  
ATOM   2090  H22 G      66      -3.225   6.335  22.141  1.00  0.00           H  
ATOM   2091  N3  G      66      -0.809   6.356  22.353  1.00  0.00           N  
ATOM   2092  C4  G      66       0.518   6.067  22.517  1.00  0.00           C  
ATOM   2093  C3' G      66       2.063   9.931  24.698  1.00  0.00           C  
ATOM   2094  H3' G      66       1.742  10.944  24.438  1.00  0.00           H  
ATOM   2095  C2' G      66       1.011   8.883  24.299  1.00  0.00           C  
ATOM   2096  H2' G      66      -0.001   9.291  24.357  1.00  0.00           H  
ATOM   2097  O2' G      66       1.211   7.865  25.237  1.00  0.00           O  
ATOM   2098 HO2' G      66       1.669   8.359  25.937  1.00  0.00           H  
ATOM   2099  O3' G      66       2.504   9.816  26.056  1.00  0.00           O  
ATOM   2100  P   G      67       1.669  10.372  27.312  1.00  0.00           P  
ATOM   2101  OP1 G      67       2.255  11.677  27.715  1.00  0.00           O  
ATOM   2102  OP2 G      67       1.672   9.255  28.291  1.00  0.00           O  
ATOM   2103  O5' G      67       0.162  10.631  26.762  1.00  0.00           O  
ATOM   2104  C5' G      67      -0.991  10.445  27.576  1.00  0.00           C  
ATOM   2105  H5' G      67      -1.832  10.984  27.141  1.00  0.00           H  
ATOM   2106 H5'' G      67      -0.800  10.849  28.571  1.00  0.00           H  
ATOM   2107  C4' G      67      -1.367   8.961  27.695  1.00  0.00           C  
ATOM   2108  H4' G      67      -0.478   8.411  27.980  1.00  0.00           H  
ATOM   2109  O4' G      67      -1.870   8.405  26.484  1.00  0.00           O  
ATOM   2110  C1' G      67      -2.396   7.125  26.818  1.00  0.00           C  
ATOM   2111  H1' G      67      -3.331   6.962  26.274  1.00  0.00           H  
ATOM   2112  N9  G      67      -1.440   6.035  26.443  1.00  0.00           N  
ATOM   2113  C8  G      67      -0.101   5.934  26.737  1.00  0.00           C  
ATOM   2114  H8  G      67       0.439   6.739  27.213  1.00  0.00           H  
ATOM   2115  N7  G      67       0.470   4.814  26.389  1.00  0.00           N  
ATOM   2116  C5  G      67      -0.604   4.059  25.927  1.00  0.00           C  
ATOM   2117  C6  G      67      -0.668   2.686  25.506  1.00  0.00           C  
ATOM   2118  O6  G      67       0.241   1.872  25.374  1.00  0.00           O  
ATOM   2119  N1  G      67      -1.945   2.242  25.252  1.00  0.00           N  
ATOM   2120  H1  G      67      -2.007   1.353  24.807  1.00  0.00           H  
ATOM   2121  C2  G      67      -3.047   3.016  25.439  1.00  0.00           C  
ATOM   2122  N2  G      67      -4.219   2.443  25.497  1.00  0.00           N  
ATOM   2123  H21 G      67      -4.375   1.445  25.494  1.00  0.00           H  
ATOM   2124  H22 G      67      -4.992   3.061  25.689  1.00  0.00           H  
ATOM   2125  N3  G      67      -3.036   4.302  25.769  1.00  0.00           N  
ATOM   2126  C4  G      67      -1.779   4.778  25.999  1.00  0.00           C  
ATOM   2127  C3' G      67      -2.423   8.638  28.754  1.00  0.00           C  
ATOM   2128  H3' G      67      -3.322   9.226  28.560  1.00  0.00           H  
ATOM   2129  C2' G      67      -2.681   7.174  28.341  1.00  0.00           C  
ATOM   2130  H2' G      67      -3.724   6.912  28.536  1.00  0.00           H  
ATOM   2131  O2' G      67      -1.796   6.314  29.023  1.00  0.00           O  
ATOM   2132 HO2' G      67      -1.765   6.604  29.965  1.00  0.00           H  
ATOM   2133  O3' G      67      -1.945   8.911  30.082  1.00  0.00           O  
ATOM   2134  P   A      68      -2.357   8.070  31.407  1.00  0.00           P  
ATOM   2135  OP1 A      68      -2.339   9.003  32.564  1.00  0.00           O  
ATOM   2136  OP2 A      68      -1.479   6.874  31.450  1.00  0.00           O  
ATOM   2137  O5' A      68      -3.881   7.586  31.159  1.00  0.00           O  
ATOM   2138  C5' A      68      -4.471   6.507  31.885  1.00  0.00           C  
ATOM   2139  H5' A      68      -5.554   6.602  31.811  1.00  0.00           H  
ATOM   2140 H5'' A      68      -4.204   6.597  32.941  1.00  0.00           H  
ATOM   2141  C4' A      68      -4.076   5.091  31.411  1.00  0.00           C  
ATOM   2142  H4' A      68      -3.058   4.877  31.733  1.00  0.00           H  
ATOM   2143  O4' A      68      -4.187   4.868  30.004  1.00  0.00           O  
ATOM   2144  C1' A      68      -4.226   3.456  29.770  1.00  0.00           C  
ATOM   2145  H1' A      68      -5.043   3.226  29.080  1.00  0.00           H  
ATOM   2146  N9  A      68      -2.956   2.927  29.187  1.00  0.00           N  
ATOM   2147  C8  A      68      -1.672   3.370  29.412  1.00  0.00           C  
ATOM   2148  H8  A      68      -1.466   4.278  29.954  1.00  0.00           H  
ATOM   2149  N7  A      68      -0.723   2.584  28.978  1.00  0.00           N  
ATOM   2150  C5  A      68      -1.441   1.471  28.535  1.00  0.00           C  
ATOM   2151  C6  A      68      -1.077   0.196  28.042  1.00  0.00           C  
ATOM   2152  N6  A      68       0.165  -0.169  27.784  1.00  0.00           N  
ATOM   2153  H61 A      68       0.364  -1.060  27.350  1.00  0.00           H  
ATOM   2154  H62 A      68       0.902   0.505  27.928  1.00  0.00           H  
ATOM   2155  N1  A      68      -1.999  -0.742  27.808  1.00  0.00           N  
ATOM   2156  C2  A      68      -3.266  -0.436  28.059  1.00  0.00           C  
ATOM   2157  H2  A      68      -3.989  -1.220  27.875  1.00  0.00           H  
ATOM   2158  N3  A      68      -3.763   0.734  28.436  1.00  0.00           N  
ATOM   2159  C4  A      68      -2.790   1.657  28.682  1.00  0.00           C  
ATOM   2160  C3' A      68      -5.013   4.013  31.961  1.00  0.00           C  
ATOM   2161  H3' A      68      -6.007   4.261  31.583  1.00  0.00           H  
ATOM   2162  C2' A      68      -4.519   2.806  31.142  1.00  0.00           C  
ATOM   2163  H2' A      68      -5.301   2.048  31.054  1.00  0.00           H  
ATOM   2164  O2' A      68      -3.319   2.262  31.668  1.00  0.00           O  
ATOM   2165 HO2' A      68      -3.224   2.621  32.577  1.00  0.00           H  
ATOM   2166  O3' A      68      -5.178   3.895  33.382  1.00  0.00           O  
ATOM   2167  P   G      69      -4.177   3.113  34.387  1.00  0.00           P  
ATOM   2168  OP1 G      69      -4.569   3.432  35.785  1.00  0.00           O  
ATOM   2169  OP2 G      69      -2.791   3.399  33.941  1.00  0.00           O  
ATOM   2170  O5' G      69      -4.426   1.539  34.110  1.00  0.00           O  
ATOM   2171  C5' G      69      -5.730   0.989  33.965  1.00  0.00           C  
ATOM   2172  H5' G      69      -6.330   1.628  33.316  1.00  0.00           H  
ATOM   2173 H5'' G      69      -6.217   0.945  34.940  1.00  0.00           H  
ATOM   2174  C4' G      69      -5.716  -0.420  33.339  1.00  0.00           C  
ATOM   2175  H4' G      69      -6.747  -0.769  33.267  1.00  0.00           H  
ATOM   2176  O4' G      69      -5.141  -0.448  32.030  1.00  0.00           O  
ATOM   2177  C1' G      69      -4.510  -1.714  31.830  1.00  0.00           C  
ATOM   2178  H1' G      69      -4.944  -2.219  30.964  1.00  0.00           H  
ATOM   2179  N9  G      69      -3.051  -1.579  31.591  1.00  0.00           N  
ATOM   2180  C8  G      69      -2.197  -0.565  31.941  1.00  0.00           C  
ATOM   2181  H8  G      69      -2.521   0.270  32.542  1.00  0.00           H  
ATOM   2182  N7  G      69      -0.980  -0.693  31.476  1.00  0.00           N  
ATOM   2183  C5  G      69      -1.004  -1.938  30.840  1.00  0.00           C  
ATOM   2184  C6  G      69       0.030  -2.704  30.187  1.00  0.00           C  
ATOM   2185  O6  G      69       1.201  -2.412  29.945  1.00  0.00           O  
ATOM   2186  N1  G      69      -0.372  -3.972  29.831  1.00  0.00           N  
ATOM   2187  H1  G      69       0.326  -4.590  29.451  1.00  0.00           H  
ATOM   2188  C2  G      69      -1.623  -4.447  30.028  1.00  0.00           C  
ATOM   2189  N2  G      69      -1.828  -5.705  29.752  1.00  0.00           N  
ATOM   2190  H21 G      69      -1.053  -6.313  29.489  1.00  0.00           H  
ATOM   2191  H22 G      69      -2.743  -6.078  29.944  1.00  0.00           H  
ATOM   2192  N3  G      69      -2.626  -3.760  30.563  1.00  0.00           N  
ATOM   2193  C4  G      69      -2.255  -2.508  30.962  1.00  0.00           C  
ATOM   2194  C3' G      69      -4.934  -1.451  34.152  1.00  0.00           C  
ATOM   2195  H3' G      69      -3.950  -1.039  34.384  1.00  0.00           H  
ATOM   2196  C2' G      69      -4.775  -2.549  33.084  1.00  0.00           C  
ATOM   2197  H2' G      69      -3.919  -3.179  33.315  1.00  0.00           H  
ATOM   2198  O2' G      69      -5.954  -3.328  32.850  1.00  0.00           O  
ATOM   2199 HO2' G      69      -5.716  -4.160  32.397  1.00  0.00           H  
ATOM   2200  O3' G      69      -5.602  -1.862  35.343  1.00  0.00           O  
ATOM   2201  P   U      70      -4.771  -2.481  36.582  1.00  0.00           P  
ATOM   2202  OP1 U      70      -5.749  -2.871  37.637  1.00  0.00           O  
ATOM   2203  OP2 U      70      -3.694  -1.517  36.942  1.00  0.00           O  
ATOM   2204  O5' U      70      -4.056  -3.815  36.010  1.00  0.00           O  
ATOM   2205  C5' U      70      -4.795  -4.970  35.634  1.00  0.00           C  
ATOM   2206  H5' U      70      -5.628  -4.686  34.992  1.00  0.00           H  
ATOM   2207 H5'' U      70      -5.209  -5.440  36.528  1.00  0.00           H  
ATOM   2208  C4' U      70      -3.926  -6.000  34.887  1.00  0.00           C  
ATOM   2209  H4' U      70      -4.553  -6.851  34.618  1.00  0.00           H  
ATOM   2210  O4' U      70      -3.341  -5.481  33.691  1.00  0.00           O  
ATOM   2211  C1' U      70      -2.016  -5.992  33.546  1.00  0.00           C  
ATOM   2212  H1' U      70      -1.936  -6.488  32.576  1.00  0.00           H  
ATOM   2213  N1  U      70      -0.985  -4.908  33.590  1.00  0.00           N  
ATOM   2214  C6  U      70      -1.222  -3.687  34.181  1.00  0.00           C  
ATOM   2215  H6  U      70      -2.158  -3.515  34.687  1.00  0.00           H  
ATOM   2216  C5  U      70      -0.301  -2.691  34.125  1.00  0.00           C  
ATOM   2217  H5  U      70      -0.510  -1.737  34.587  1.00  0.00           H  
ATOM   2218  C4  U      70       0.961  -2.860  33.443  1.00  0.00           C  
ATOM   2219  O4  U      70       1.841  -2.010  33.360  1.00  0.00           O  
ATOM   2220  N3  U      70       1.138  -4.103  32.880  1.00  0.00           N  
ATOM   2221  H3  U      70       2.007  -4.252  32.386  1.00  0.00           H  
ATOM   2222  C2  U      70       0.235  -5.145  32.947  1.00  0.00           C  
ATOM   2223  O2  U      70       0.528  -6.230  32.450  1.00  0.00           O  
ATOM   2224  C3' U      70      -2.771  -6.522  35.743  1.00  0.00           C  
ATOM   2225  H3' U      70      -2.295  -5.679  36.248  1.00  0.00           H  
ATOM   2226  C2' U      70      -1.820  -7.044  34.649  1.00  0.00           C  
ATOM   2227  H2' U      70      -0.790  -7.065  35.012  1.00  0.00           H  
ATOM   2228  O2' U      70      -2.208  -8.313  34.107  1.00  0.00           O  
ATOM   2229 HO2' U      70      -1.446  -8.747  33.678  1.00  0.00           H  
ATOM   2230  O3' U      70      -3.211  -7.494  36.691  1.00  0.00           O  
ATOM   2231  P   C3     71      -2.404  -7.740  38.064  1.00  0.00           P  
ATOM   2232  OP1 C3     71      -3.099  -8.824  38.815  1.00  0.00           O  
ATOM   2233  OP2 C3     71      -2.209  -6.429  38.741  1.00  0.00           O  
ATOM   2234  O5' C3     71      -0.954  -8.276  37.605  1.00  0.00           O  
ATOM   2235  C5' C3     71      -0.791  -9.571  37.040  1.00  0.00           C  
ATOM   2236  H5' C3     71      -1.411  -9.671  36.150  1.00  0.00           H  
ATOM   2237 H5'' C3     71      -1.105 -10.329  37.760  1.00  0.00           H  
ATOM   2238  C4' C3     71       0.672  -9.834  36.661  1.00  0.00           C  
ATOM   2239  H4' C3     71       0.749 -10.829  36.222  1.00  0.00           H  
ATOM   2240  O4' C3     71       1.131  -8.884  35.709  1.00  0.00           O  
ATOM   2241  C1' C3     71       2.512  -8.660  35.924  1.00  0.00           C  
ATOM   2242  H1' C3     71       3.081  -9.365  35.308  1.00  0.00           H  
ATOM   2243  N1  C3     71       2.854  -7.255  35.569  1.00  0.00           N  
ATOM   2244  C6  C3     71       2.078  -6.207  36.008  1.00  0.00           C  
ATOM   2245  H6  C3     71       1.174  -6.414  36.574  1.00  0.00           H  
ATOM   2246  C5  C3     71       2.447  -4.928  35.741  1.00  0.00           C  
ATOM   2247  H5  C3     71       1.840  -4.107  36.093  1.00  0.00           H  
ATOM   2248  C4  C3     71       3.655  -4.737  35.015  1.00  0.00           C  
ATOM   2249  N4  C3     71       4.066  -3.544  34.701  1.00  0.00           N  
ATOM   2250  H41 C3     71       4.899  -3.477  34.128  1.00  0.00           H  
ATOM   2251  H42 C3     71       3.484  -2.744  34.881  1.00  0.00           H  
ATOM   2252  N3  C3     71       4.407  -5.727  34.584  1.00  0.00           N  
ATOM   2253  C2  C3     71       4.028  -6.998  34.852  1.00  0.00           C  
ATOM   2254  O2  C3     71       4.753  -7.898  34.431  1.00  0.00           O  
ATOM   2255  C3' C3     71       1.597  -9.767  37.888  1.00  0.00           C  
ATOM   2256  H3' C3     71       1.115  -9.208  38.693  1.00  0.00           H  
ATOM   2257  C2' C3     71       2.814  -8.954  37.401  1.00  0.00           C  
ATOM   2258  H2' C3     71       2.839  -8.020  37.969  1.00  0.00           H  
ATOM   2259  O2' C3     71       4.066  -9.636  37.531  1.00  0.00           O  
ATOM   2260 HO2' C3     71       4.808  -9.014  37.391  1.00  0.00           H  
ATOM   2261  O3' C3     71       1.918 -11.082  38.349  1.00  0.00           O  
ATOM   2262 HO3' C3     71       2.695 -11.008  38.939  1.00  0.00           H  
TER   
END   
