# Supplementary material for: RPocket: an intuitive database of RNA pocket topology information with RNA-ligand data resources
Source: BMC Bioinformatics. 2021 Sep 8;22:428. doi: 10.1186/s12859-021-04349-4 (PMC8424408; doi:10.1186/s12859-021-04349-4)
Supplement: Supplementary file 7 — Additional file 7. Folder S3: Nine other experimental structures and their modeling structures and pockets. [file 12859_2021_4349_MOESM7_ESM.zip › 12859_2021_4349_MOESM7_ESM/3LA5_d2.pdb]

REMARK                                                              
ATOM      1 HO5' G5      1      13.357  -1.868  27.891  1.00  0.00           H  
ATOM      2  O5' G5      1      13.456  -2.694  28.413  1.00  0.00           O  
ATOM      3  C5' G5      1      12.413  -3.603  28.070  1.00  0.00           C  
ATOM      4  H5' G5      1      12.432  -3.792  26.994  1.00  0.00           H  
ATOM      5 H5'' G5      1      11.444  -3.163  28.315  1.00  0.00           H  
ATOM      6  C4' G5      1      12.551  -4.952  28.799  1.00  0.00           C  
ATOM      7  H4' G5      1      13.473  -5.437  28.475  1.00  0.00           H  
ATOM      8  O4' G5      1      12.571  -4.847  30.224  1.00  0.00           O  
ATOM      9  C1' G5      1      11.546  -5.677  30.771  1.00  0.00           C  
ATOM     10  H1' G5      1      11.900  -6.183  31.673  1.00  0.00           H  
ATOM     11  N9  G5      1      10.381  -4.830  31.148  1.00  0.00           N  
ATOM     12  C8  G5      1      10.262  -3.461  31.058  1.00  0.00           C  
ATOM     13  H8  G5      1      11.031  -2.838  30.616  1.00  0.00           H  
ATOM     14  N7  G5      1       9.159  -2.977  31.565  1.00  0.00           N  
ATOM     15  C5  G5      1       8.492  -4.112  32.042  1.00  0.00           C  
ATOM     16  C6  G5      1       7.242  -4.252  32.747  1.00  0.00           C  
ATOM     17  O6  G5      1       6.448  -3.379  33.102  1.00  0.00           O  
ATOM     18  N1  G5      1       6.938  -5.558  33.074  1.00  0.00           N  
ATOM     19  H1  G5      1       6.078  -5.719  33.575  1.00  0.00           H  
ATOM     20  C2  G5      1       7.730  -6.613  32.764  1.00  0.00           C  
ATOM     21  N2  G5      1       7.304  -7.795  33.123  1.00  0.00           N  
ATOM     22  H21 G5      1       6.411  -7.897  33.599  1.00  0.00           H  
ATOM     23  H22 G5      1       7.887  -8.590  32.920  1.00  0.00           H  
ATOM     24  N3  G5      1       8.904  -6.533  32.137  1.00  0.00           N  
ATOM     25  C4  G5      1       9.234  -5.249  31.792  1.00  0.00           C  
ATOM     26  C3' G5      1      11.373  -5.854  28.427  1.00  0.00           C  
ATOM     27  H3' G5      1      10.478  -5.234  28.333  1.00  0.00           H  
ATOM     28  C2' G5      1      11.208  -6.718  29.688  1.00  0.00           C  
ATOM     29  H2' G5      1      10.178  -7.073  29.774  1.00  0.00           H  
ATOM     30  O2' G5      1      12.136  -7.805  29.780  1.00  0.00           O  
ATOM     31 HO2' G5      1      11.875  -8.407  30.505  1.00  0.00           H  
ATOM     32  O3' G5      1      11.623  -6.564  27.218  1.00  0.00           O  
ATOM     33  P   G       2      10.472  -6.710  26.104  1.00  0.00           P  
ATOM     34  OP1 G       2      11.060  -7.415  24.930  1.00  0.00           O  
ATOM     35  OP2 G       2       9.859  -5.369  25.894  1.00  0.00           O  
ATOM     36  O5' G       2       9.381  -7.667  26.816  1.00  0.00           O  
ATOM     37  C5' G       2       9.646  -9.051  27.009  1.00  0.00           C  
ATOM     38  H5' G       2      10.553  -9.175  27.603  1.00  0.00           H  
ATOM     39 H5'' G       2       9.807  -9.526  26.039  1.00  0.00           H  
ATOM     40  C4' G       2       8.496  -9.785  27.711  1.00  0.00           C  
ATOM     41  H4' G       2       8.741 -10.847  27.760  1.00  0.00           H  
ATOM     42  O4' G       2       8.279  -9.312  29.039  1.00  0.00           O  
ATOM     43  C1' G       2       6.885  -9.397  29.320  1.00  0.00           C  
ATOM     44  H1' G       2       6.714 -10.026  30.197  1.00  0.00           H  
ATOM     45  N9  G       2       6.330  -8.052  29.610  1.00  0.00           N  
ATOM     46  C8  G       2       6.837  -6.811  29.308  1.00  0.00           C  
ATOM     47  H8  G       2       7.754  -6.682  28.746  1.00  0.00           H  
ATOM     48  N7  G       2       6.131  -5.813  29.778  1.00  0.00           N  
ATOM     49  C5  G       2       5.058  -6.441  30.427  1.00  0.00           C  
ATOM     50  C6  G       2       3.920  -5.917  31.148  1.00  0.00           C  
ATOM     51  O6  G       2       3.603  -4.755  31.406  1.00  0.00           O  
ATOM     52  N1  G       2       3.060  -6.897  31.592  1.00  0.00           N  
ATOM     53  H1  G       2       2.191  -6.599  31.995  1.00  0.00           H  
ATOM     54  C2  G       2       3.267  -8.222  31.427  1.00  0.00           C  
ATOM     55  N2  G       2       2.341  -9.021  31.891  1.00  0.00           N  
ATOM     56  H21 G       2       1.518  -8.656  32.346  1.00  0.00           H  
ATOM     57  H22 G       2       2.479 -10.013  31.778  1.00  0.00           H  
ATOM     58  N3  G       2       4.309  -8.755  30.798  1.00  0.00           N  
ATOM     59  C4  G       2       5.171  -7.812  30.310  1.00  0.00           C  
ATOM     60  C3' G       2       7.163  -9.645  26.972  1.00  0.00           C  
ATOM     61  H3' G       2       7.003  -8.593  26.727  1.00  0.00           H  
ATOM     62  C2' G       2       6.197 -10.034  28.104  1.00  0.00           C  
ATOM     63  H2' G       2       5.216  -9.593  27.931  1.00  0.00           H  
ATOM     64  O2' G       2       6.103 -11.445  28.334  1.00  0.00           O  
ATOM     65 HO2' G       2       5.294 -11.644  28.843  1.00  0.00           H  
ATOM     66  O3' G       2       7.085 -10.450  25.795  1.00  0.00           O  
ATOM     67  P   C       3       6.133 -10.016  24.561  1.00  0.00           P  
ATOM     68  OP1 C       3       6.202 -11.094  23.533  1.00  0.00           O  
ATOM     69  OP2 C       3       6.497  -8.630  24.154  1.00  0.00           O  
ATOM     70  O5' C       3       4.636  -9.972  25.178  1.00  0.00           O  
ATOM     71  C5' C       3       3.946 -11.165  25.525  1.00  0.00           C  
ATOM     72  H5' C       3       4.585 -11.793  26.146  1.00  0.00           H  
ATOM     73 H5'' C       3       3.708 -11.722  24.616  1.00  0.00           H  
ATOM     74  C4' C       3       2.639 -10.894  26.289  1.00  0.00           C  
ATOM     75  H4' C       3       2.161 -11.852  26.502  1.00  0.00           H  
ATOM     76  O4' C       3       2.851 -10.208  27.524  1.00  0.00           O  
ATOM     77  C1' C       3       1.736  -9.354  27.775  1.00  0.00           C  
ATOM     78  H1' C       3       1.279  -9.630  28.730  1.00  0.00           H  
ATOM     79  N1  C       3       2.126  -7.913  27.835  1.00  0.00           N  
ATOM     80  C6  C       3       3.243  -7.425  27.200  1.00  0.00           C  
ATOM     81  H6  C       3       3.865  -8.093  26.617  1.00  0.00           H  
ATOM     82  C5  C       3       3.574  -6.115  27.310  1.00  0.00           C  
ATOM     83  H5  C       3       4.459  -5.740  26.820  1.00  0.00           H  
ATOM     84  C4  C       3       2.723  -5.287  28.093  1.00  0.00           C  
ATOM     85  N4  C       3       3.001  -4.028  28.276  1.00  0.00           N  
ATOM     86  H41 C       3       2.387  -3.490  28.875  1.00  0.00           H  
ATOM     87  H42 C       3       3.830  -3.632  27.871  1.00  0.00           H  
ATOM     88  N3  C       3       1.627  -5.725  28.677  1.00  0.00           N  
ATOM     89  C2  C       3       1.305  -7.034  28.553  1.00  0.00           C  
ATOM     90  O2  C       3       0.262  -7.405  29.090  1.00  0.00           O  
ATOM     91  C3' C       3       1.645 -10.040  25.501  1.00  0.00           C  
ATOM     92  H3' C       3       2.167  -9.161  25.117  1.00  0.00           H  
ATOM     93  C2' C       3       0.721  -9.603  26.652  1.00  0.00           C  
ATOM     94  H2' C       3       0.186  -8.691  26.387  1.00  0.00           H  
ATOM     95  O2' C       3      -0.177 -10.622  27.108  1.00  0.00           O  
ATOM     96 HO2' C       3      -0.917 -10.216  27.599  1.00  0.00           H  
ATOM     97  O3' C       3       1.007 -10.736  24.432  1.00  0.00           O  
ATOM     98  P   U       4       0.342  -9.919  23.205  1.00  0.00           P  
ATOM     99  OP1 U       4      -0.295 -10.911  22.292  1.00  0.00           O  
ATOM    100  OP2 U       4       1.369  -9.000  22.641  1.00  0.00           O  
ATOM    101  O5' U       4      -0.815  -9.011  23.882  1.00  0.00           O  
ATOM    102  C5' U       4      -1.989  -9.610  24.413  1.00  0.00           C  
ATOM    103  H5' U       4      -1.721 -10.406  25.105  1.00  0.00           H  
ATOM    104 H5'' U       4      -2.562 -10.060  23.601  1.00  0.00           H  
ATOM    105  C4' U       4      -2.893  -8.608  25.146  1.00  0.00           C  
ATOM    106  H4' U       4      -3.756  -9.147  25.541  1.00  0.00           H  
ATOM    107  O4' U       4      -2.243  -7.933  26.224  1.00  0.00           O  
ATOM    108  C1' U       4      -2.809  -6.627  26.342  1.00  0.00           C  
ATOM    109  H1' U       4      -3.268  -6.522  27.327  1.00  0.00           H  
ATOM    110  N1  U       4      -1.793  -5.547  26.190  1.00  0.00           N  
ATOM    111  C6  U       4      -0.561  -5.766  25.607  1.00  0.00           C  
ATOM    112  H6  U       4      -0.347  -6.728  25.154  1.00  0.00           H  
ATOM    113  C5  U       4       0.387  -4.790  25.605  1.00  0.00           C  
ATOM    114  H5  U       4       1.353  -4.973  25.157  1.00  0.00           H  
ATOM    115  C4  U       4       0.143  -3.497  26.207  1.00  0.00           C  
ATOM    116  O4  U       4       0.944  -2.576  26.297  1.00  0.00           O  
ATOM    117  N3  U       4      -1.122  -3.337  26.710  1.00  0.00           N  
ATOM    118  H3  U       4      -1.349  -2.437  27.105  1.00  0.00           H  
ATOM    119  C2  U       4      -2.117  -4.284  26.703  1.00  0.00           C  
ATOM    120  O2  U       4      -3.227  -3.982  27.136  1.00  0.00           O  
ATOM    121  C3' U       4      -3.407  -7.506  24.222  1.00  0.00           C  
ATOM    122  H3' U       4      -2.557  -7.064  23.700  1.00  0.00           H  
ATOM    123  C2' U       4      -3.911  -6.512  25.281  1.00  0.00           C  
ATOM    124  H2' U       4      -3.966  -5.505  24.867  1.00  0.00           H  
ATOM    125  O2' U       4      -5.137  -6.887  25.917  1.00  0.00           O  
ATOM    126 HO2' U       4      -5.672  -6.088  26.080  1.00  0.00           H  
ATOM    127  O3' U       4      -4.375  -7.973  23.285  1.00  0.00           O  
ATOM    128  P   U       5      -4.745  -7.107  21.973  1.00  0.00           P  
ATOM    129  OP1 U       5      -5.700  -7.902  21.151  1.00  0.00           O  
ATOM    130  OP2 U       5      -3.481  -6.638  21.338  1.00  0.00           O  
ATOM    131  O5' U       5      -5.512  -5.811  22.550  1.00  0.00           O  
ATOM    132  C5' U       5      -6.772  -5.930  23.194  1.00  0.00           C  
ATOM    133  H5' U       5      -6.738  -6.724  23.939  1.00  0.00           H  
ATOM    134 H5'' U       5      -7.533  -6.192  22.457  1.00  0.00           H  
ATOM    135  C4' U       5      -7.181  -4.623  23.886  1.00  0.00           C  
ATOM    136  H4' U       5      -8.126  -4.779  24.408  1.00  0.00           H  
ATOM    137  O4' U       5      -6.213  -4.167  24.827  1.00  0.00           O  
ATOM    138  C1' U       5      -6.179  -2.743  24.795  1.00  0.00           C  
ATOM    139  H1' U       5      -6.453  -2.358  25.780  1.00  0.00           H  
ATOM    140  N1  U       5      -4.815  -2.239  24.462  1.00  0.00           N  
ATOM    141  C6  U       5      -3.916  -2.957  23.699  1.00  0.00           C  
ATOM    142  H6  U       5      -4.241  -3.861  23.203  1.00  0.00           H  
ATOM    143  C5  U       5      -2.620  -2.553  23.587  1.00  0.00           C  
ATOM    144  H5  U       5      -1.918  -3.131  23.001  1.00  0.00           H  
ATOM    145  C4  U       5      -2.142  -1.366  24.258  1.00  0.00           C  
ATOM    146  O4  U       5      -0.998  -0.944  24.265  1.00  0.00           O  
ATOM    147  N3  U       5      -3.103  -0.678  24.945  1.00  0.00           N  
ATOM    148  H3  U       5      -2.776   0.012  25.591  1.00  0.00           H  
ATOM    149  C2  U       5      -4.425  -1.027  25.035  1.00  0.00           C  
ATOM    150  O2  U       5      -5.182  -0.255  25.613  1.00  0.00           O  
ATOM    151  C3' U       5      -7.380  -3.494  22.878  1.00  0.00           C  
ATOM    152  H3' U       5      -6.550  -3.504  22.167  1.00  0.00           H  
ATOM    153  C2' U       5      -7.237  -2.264  23.792  1.00  0.00           C  
ATOM    154  H2' U       5      -6.872  -1.408  23.229  1.00  0.00           H  
ATOM    155  O2' U       5      -8.424  -1.912  24.502  1.00  0.00           O  
ATOM    156 HO2' U       5      -9.078  -1.601  23.846  1.00  0.00           H  
ATOM    157  O3' U       5      -8.618  -3.633  22.188  1.00  0.00           O  
ATOM    158  P   C       6      -9.028  -2.621  21.010  1.00  0.00           P  
ATOM    159  OP1 C       6     -10.100  -3.268  20.204  1.00  0.00           O  
ATOM    160  OP2 C       6      -7.785  -2.167  20.328  1.00  0.00           O  
ATOM    161  O5' C       6      -9.698  -1.413  21.862  1.00  0.00           O  
ATOM    162  C5' C       6      -9.962  -0.135  21.301  1.00  0.00           C  
ATOM    163  H5' C       6     -10.650   0.407  21.951  1.00  0.00           H  
ATOM    164 H5'' C       6     -10.431  -0.250  20.321  1.00  0.00           H  
ATOM    165  C4' C       6      -8.683   0.691  21.143  1.00  0.00           C  
ATOM    166  H4' C       6      -8.091   0.252  20.343  1.00  0.00           H  
ATOM    167  O4' C       6      -7.893   0.767  22.329  1.00  0.00           O  
ATOM    168  C1' C       6      -7.004   1.875  22.182  1.00  0.00           C  
ATOM    169  H1' C       6      -7.126   2.529  23.052  1.00  0.00           H  
ATOM    170  N1  C       6      -5.571   1.445  22.102  1.00  0.00           N  
ATOM    171  C6  C       6      -5.214   0.192  21.661  1.00  0.00           C  
ATOM    172  H6  C       6      -5.986  -0.531  21.423  1.00  0.00           H  
ATOM    173  C5  C       6      -3.907  -0.124  21.485  1.00  0.00           C  
ATOM    174  H5  C       6      -3.638  -1.106  21.125  1.00  0.00           H  
ATOM    175  C4  C       6      -2.949   0.892  21.740  1.00  0.00           C  
ATOM    176  N4  C       6      -1.676   0.649  21.609  1.00  0.00           N  
ATOM    177  H41 C       6      -1.006   1.378  21.834  1.00  0.00           H  
ATOM    178  H42 C       6      -1.367  -0.260  21.311  1.00  0.00           H  
ATOM    179  N3  C       6      -3.264   2.099  22.159  1.00  0.00           N  
ATOM    180  C2  C       6      -4.577   2.410  22.302  1.00  0.00           C  
ATOM    181  O2  C       6      -4.846   3.565  22.633  1.00  0.00           O  
ATOM    182  C3' C       6      -8.923   2.163  20.817  1.00  0.00           C  
ATOM    183  H3' C       6      -9.465   2.582  21.669  1.00  0.00           H  
ATOM    184  C2' C       6      -7.465   2.647  20.920  1.00  0.00           C  
ATOM    185  H2' C       6      -7.420   3.729  21.076  1.00  0.00           H  
ATOM    186  O2' C       6      -6.682   2.249  19.808  1.00  0.00           O  
ATOM    187 HO2' C       6      -7.320   1.955  19.119  1.00  0.00           H  
ATOM    188  O3' C       6      -9.709   2.489  19.666  1.00  0.00           O  
ATOM    189  P   A       7      -9.198   2.407  18.134  1.00  0.00           P  
ATOM    190  OP1 A       7     -10.387   2.483  17.241  1.00  0.00           O  
ATOM    191  OP2 A       7      -8.276   1.251  18.018  1.00  0.00           O  
ATOM    192  O5' A       7      -8.300   3.731  17.936  1.00  0.00           O  
ATOM    193  C5' A       7      -8.799   5.030  18.217  1.00  0.00           C  
ATOM    194  H5' A       7      -9.308   5.031  19.183  1.00  0.00           H  
ATOM    195 H5'' A       7      -9.519   5.320  17.450  1.00  0.00           H  
ATOM    196  C4' A       7      -7.671   6.075  18.276  1.00  0.00           C  
ATOM    197  H4' A       7      -8.107   7.039  18.543  1.00  0.00           H  
ATOM    198  O4' A       7      -6.672   5.742  19.245  1.00  0.00           O  
ATOM    199  C1' A       7      -5.402   6.179  18.760  1.00  0.00           C  
ATOM    200  H1' A       7      -4.928   6.839  19.491  1.00  0.00           H  
ATOM    201  N9  A       7      -4.486   5.038  18.516  1.00  0.00           N  
ATOM    202  C8  A       7      -4.767   3.753  18.120  1.00  0.00           C  
ATOM    203  H8  A       7      -5.765   3.440  17.845  1.00  0.00           H  
ATOM    204  N7  A       7      -3.741   2.938  18.152  1.00  0.00           N  
ATOM    205  C5  A       7      -2.690   3.777  18.543  1.00  0.00           C  
ATOM    206  C6  A       7      -1.307   3.602  18.800  1.00  0.00           C  
ATOM    207  N6  A       7      -0.666   2.447  18.783  1.00  0.00           N  
ATOM    208  H61 A       7       0.318   2.419  19.027  1.00  0.00           H  
ATOM    209  H62 A       7      -1.178   1.608  18.562  1.00  0.00           H  
ATOM    210  N1  A       7      -0.529   4.642  19.093  1.00  0.00           N  
ATOM    211  C2  A       7      -1.085   5.844  19.156  1.00  0.00           C  
ATOM    212  H2  A       7      -0.421   6.665  19.392  1.00  0.00           H  
ATOM    213  N3  A       7      -2.365   6.158  18.990  1.00  0.00           N  
ATOM    214  C4  A       7      -3.125   5.068  18.691  1.00  0.00           C  
ATOM    215  C3' A       7      -6.921   6.250  16.953  1.00  0.00           C  
ATOM    216  H3' A       7      -6.647   5.264  16.575  1.00  0.00           H  
ATOM    217  C2' A       7      -5.655   6.957  17.470  1.00  0.00           C  
ATOM    218  H2' A       7      -4.831   6.829  16.770  1.00  0.00           H  
ATOM    219  O2' A       7      -5.846   8.334  17.820  1.00  0.00           O  
ATOM    220 HO2' A       7      -4.980   8.778  17.901  1.00  0.00           H  
ATOM    221  O3' A       7      -7.644   6.973  15.960  1.00  0.00           O  
ATOM    222  P   U       8      -7.231   6.850  14.402  1.00  0.00           P  
ATOM    223  OP1 U       8      -8.095   7.788  13.630  1.00  0.00           O  
ATOM    224  OP2 U       8      -7.255   5.407  14.035  1.00  0.00           O  
ATOM    225  O5' U       8      -5.691   7.356  14.317  1.00  0.00           O  
ATOM    226  C5' U       8      -5.347   8.727  14.481  1.00  0.00           C  
ATOM    227  H5' U       8      -5.799   9.117  15.393  1.00  0.00           H  
ATOM    228 H5'' U       8      -5.750   9.298  13.644  1.00  0.00           H  
ATOM    229  C4' U       8      -3.827   8.966  14.545  1.00  0.00           C  
ATOM    230  H4' U       8      -3.651  10.038  14.657  1.00  0.00           H  
ATOM    231  O4' U       8      -3.184   8.291  15.626  1.00  0.00           O  
ATOM    232  C1' U       8      -1.875   7.901  15.209  1.00  0.00           C  
ATOM    233  H1' U       8      -1.139   8.360  15.873  1.00  0.00           H  
ATOM    234  N1  U       8      -1.695   6.420  15.260  1.00  0.00           N  
ATOM    235  C6  U       8      -2.745   5.545  15.076  1.00  0.00           C  
ATOM    236  H6  U       8      -3.734   5.936  14.880  1.00  0.00           H  
ATOM    237  C5  U       8      -2.553   4.201  15.145  1.00  0.00           C  
ATOM    238  H5  U       8      -3.385   3.526  15.008  1.00  0.00           H  
ATOM    239  C4  U       8      -1.248   3.636  15.406  1.00  0.00           C  
ATOM    240  O4  U       8      -0.985   2.441  15.506  1.00  0.00           O  
ATOM    241  N3  U       8      -0.253   4.565  15.563  1.00  0.00           N  
ATOM    242  H3  U       8       0.673   4.209  15.743  1.00  0.00           H  
ATOM    243  C2  U       8      -0.402   5.932  15.487  1.00  0.00           C  
ATOM    244  O2  U       8       0.588   6.653  15.612  1.00  0.00           O  
ATOM    245  C3' U       8      -3.109   8.503  13.279  1.00  0.00           C  
ATOM    246  H3' U       8      -3.441   7.491  13.039  1.00  0.00           H  
ATOM    247  C2' U       8      -1.658   8.436  13.785  1.00  0.00           C  
ATOM    248  H2' U       8      -1.073   7.741  13.178  1.00  0.00           H  
ATOM    249  O2' U       8      -1.015   9.714  13.876  1.00  0.00           O  
ATOM    250 HO2' U       8      -0.045   9.604  13.864  1.00  0.00           H  
ATOM    251  O3' U       8      -3.331   9.379  12.180  1.00  0.00           O  
ATOM    252  P   A       9      -3.273   8.821  10.666  1.00  0.00           P  
ATOM    253  OP1 A       9      -3.567   9.980   9.771  1.00  0.00           O  
ATOM    254  OP2 A       9      -4.159   7.624  10.580  1.00  0.00           O  
ATOM    255  O5' A       9      -1.733   8.331  10.458  1.00  0.00           O  
ATOM    256  C5' A       9      -0.682   9.274  10.272  1.00  0.00           C  
ATOM    257  H5' A       9      -0.646   9.944  11.133  1.00  0.00           H  
ATOM    258 H5'' A       9      -0.880   9.887   9.394  1.00  0.00           H  
ATOM    259  C4' A       9       0.701   8.622  10.111  1.00  0.00           C  
ATOM    260  H4' A       9       1.428   9.417   9.935  1.00  0.00           H  
ATOM    261  O4' A       9       1.057   7.970  11.331  1.00  0.00           O  
ATOM    262  C1' A       9       1.874   6.849  11.035  1.00  0.00           C  
ATOM    263  H1' A       9       2.843   6.963  11.528  1.00  0.00           H  
ATOM    264  N9  A       9       1.256   5.601  11.540  1.00  0.00           N  
ATOM    265  C8  A       9      -0.071   5.246  11.603  1.00  0.00           C  
ATOM    266  H8  A       9      -0.866   5.907  11.280  1.00  0.00           H  
ATOM    267  N7  A       9      -0.283   4.049  12.092  1.00  0.00           N  
ATOM    268  C5  A       9       1.014   3.574  12.353  1.00  0.00           C  
ATOM    269  C6  A       9       1.567   2.363  12.848  1.00  0.00           C  
ATOM    270  N6  A       9       0.867   1.305  13.210  1.00  0.00           N  
ATOM    271  H61 A       9       1.370   0.517  13.601  1.00  0.00           H  
ATOM    272  H62 A       9      -0.139   1.354  13.215  1.00  0.00           H  
ATOM    273  N1  A       9       2.887   2.196  12.972  1.00  0.00           N  
ATOM    274  C2  A       9       3.666   3.213  12.627  1.00  0.00           C  
ATOM    275  H2  A       9       4.730   3.053  12.746  1.00  0.00           H  
ATOM    276  N3  A       9       3.305   4.401  12.150  1.00  0.00           N  
ATOM    277  C4  A       9       1.952   4.518  12.029  1.00  0.00           C  
ATOM    278  C3' A       9       0.861   7.595   8.965  1.00  0.00           C  
ATOM    279  H3' A       9       0.002   6.919   8.939  1.00  0.00           H  
ATOM    280  C2' A       9       2.079   6.813   9.514  1.00  0.00           C  
ATOM    281  H2' A       9       2.069   5.789   9.137  1.00  0.00           H  
ATOM    282  O2' A       9       3.342   7.437   9.248  1.00  0.00           O  
ATOM    283 HO2' A       9       4.077   6.840   9.485  1.00  0.00           H  
ATOM    284  O3' A       9       1.137   8.115   7.652  1.00  0.00           O  
ATOM    285  P   U      10      -0.012   8.620   6.600  1.00  0.00           P  
ATOM    286  OP1 U      10       0.478   9.903   6.018  1.00  0.00           O  
ATOM    287  OP2 U      10      -1.354   8.620   7.237  1.00  0.00           O  
ATOM    288  O5' U      10      -0.081   7.553   5.364  1.00  0.00           O  
ATOM    289  C5' U      10      -0.653   6.254   5.509  1.00  0.00           C  
ATOM    290  H5' U      10      -0.923   5.862   4.527  1.00  0.00           H  
ATOM    291 H5'' U      10      -1.560   6.302   6.113  1.00  0.00           H  
ATOM    292  C4' U      10       0.327   5.281   6.162  1.00  0.00           C  
ATOM    293  H4' U      10       0.653   5.687   7.116  1.00  0.00           H  
ATOM    294  O4' U      10       1.449   5.028   5.332  1.00  0.00           O  
ATOM    295  C1' U      10       1.991   3.780   5.748  1.00  0.00           C  
ATOM    296  H1' U      10       1.915   3.103   4.907  1.00  0.00           H  
ATOM    297  N1  U      10       3.436   3.880   6.098  1.00  0.00           N  
ATOM    298  C6  U      10       4.056   5.104   6.244  1.00  0.00           C  
ATOM    299  H6  U      10       3.461   6.009   6.292  1.00  0.00           H  
ATOM    300  C5  U      10       5.409   5.193   6.286  1.00  0.00           C  
ATOM    301  H5  U      10       5.882   6.160   6.368  1.00  0.00           H  
ATOM    302  C4  U      10       6.246   4.021   6.206  1.00  0.00           C  
ATOM    303  O4  U      10       7.472   4.029   6.190  1.00  0.00           O  
ATOM    304  N3  U      10       5.563   2.830   6.157  1.00  0.00           N  
ATOM    305  H3  U      10       6.112   1.983   6.180  1.00  0.00           H  
ATOM    306  C2  U      10       4.190   2.699   6.078  1.00  0.00           C  
ATOM    307  O2  U      10       3.692   1.577   5.977  1.00  0.00           O  
ATOM    308  C3' U      10      -0.241   3.889   6.417  1.00  0.00           C  
ATOM    309  H3' U      10      -0.565   3.490   5.460  1.00  0.00           H  
ATOM    310  C2' U      10       1.063   3.183   6.819  1.00  0.00           C  
ATOM    311  H2' U      10       0.972   2.104   6.674  1.00  0.00           H  
ATOM    312  O2' U      10       1.481   3.493   8.152  1.00  0.00           O  
ATOM    313 HO2' U      10       0.795   3.185   8.774  1.00  0.00           H  
ATOM    314  O3' U      10      -1.264   3.821   7.405  1.00  0.00           O  
ATOM    315  P   A      11      -2.757   3.261   7.075  1.00  0.00           P  
ATOM    316  OP1 A      11      -3.716   4.309   7.520  1.00  0.00           O  
ATOM    317  OP2 A      11      -2.875   1.907   7.685  1.00  0.00           O  
ATOM    318  O5' A      11      -2.951   3.117   5.467  1.00  0.00           O  
ATOM    319  C5' A      11      -2.485   1.971   4.759  1.00  0.00           C  
ATOM    320  H5' A      11      -3.170   1.138   4.919  1.00  0.00           H  
ATOM    321 H5'' A      11      -1.503   1.684   5.132  1.00  0.00           H  
ATOM    322  C4' A      11      -2.362   2.236   3.253  1.00  0.00           C  
ATOM    323  H4' A      11      -3.359   2.265   2.808  1.00  0.00           H  
ATOM    324  O4' A      11      -1.703   3.474   3.017  1.00  0.00           O  
ATOM    325  C1' A      11      -1.179   3.456   1.703  1.00  0.00           C  
ATOM    326  H1' A      11      -1.832   4.048   1.056  1.00  0.00           H  
ATOM    327  N9  A      11       0.166   4.086   1.720  1.00  0.00           N  
ATOM    328  C8  A      11       0.469   5.362   1.306  1.00  0.00           C  
ATOM    329  H8  A      11      -0.281   6.036   0.908  1.00  0.00           H  
ATOM    330  N7  A      11       1.721   5.704   1.457  1.00  0.00           N  
ATOM    331  C5  A      11       2.299   4.542   1.986  1.00  0.00           C  
ATOM    332  C6  A      11       3.615   4.171   2.364  1.00  0.00           C  
ATOM    333  N6  A      11       4.650   4.986   2.370  1.00  0.00           N  
ATOM    334  H61 A      11       5.560   4.623   2.616  1.00  0.00           H  
ATOM    335  H62 A      11       4.526   5.971   2.179  1.00  0.00           H  
ATOM    336  N1  A      11       3.906   2.930   2.768  1.00  0.00           N  
ATOM    337  C2  A      11       2.902   2.071   2.866  1.00  0.00           C  
ATOM    338  H2  A      11       3.158   1.076   3.213  1.00  0.00           H  
ATOM    339  N3  A      11       1.614   2.288   2.621  1.00  0.00           N  
ATOM    340  C4  A      11       1.366   3.549   2.153  1.00  0.00           C  
ATOM    341  C3' A      11      -1.515   1.202   2.498  1.00  0.00           C  
ATOM    342  H3' A      11      -0.583   1.069   3.044  1.00  0.00           H  
ATOM    343  C2' A      11      -1.216   1.998   1.209  1.00  0.00           C  
ATOM    344  H2' A      11      -0.251   1.699   0.808  1.00  0.00           H  
ATOM    345  O2' A      11      -2.244   1.891   0.216  1.00  0.00           O  
ATOM    346 HO2' A      11      -1.944   2.272  -0.633  1.00  0.00           H  
ATOM    347  O3' A      11      -2.118  -0.073   2.262  1.00  0.00           O  
ATOM    348  P   A      12      -1.783  -1.364   3.202  1.00  0.00           P  
ATOM    349  OP1 A      12      -2.910  -2.323   3.011  1.00  0.00           O  
ATOM    350  OP2 A      12      -1.489  -0.908   4.589  1.00  0.00           O  
ATOM    351  O5' A      12      -0.437  -2.087   2.616  1.00  0.00           O  
ATOM    352  C5' A      12       0.793  -1.379   2.495  1.00  0.00           C  
ATOM    353  H5' A      12       0.789  -0.523   3.169  1.00  0.00           H  
ATOM    354 H5'' A      12       0.870  -0.994   1.486  1.00  0.00           H  
ATOM    355  C4' A      12       2.066  -2.184   2.813  1.00  0.00           C  
ATOM    356  H4' A      12       2.920  -1.585   2.496  1.00  0.00           H  
ATOM    357  O4' A      12       2.186  -2.367   4.225  1.00  0.00           O  
ATOM    358  C1' A      12       2.569  -3.711   4.479  1.00  0.00           C  
ATOM    359  H1' A      12       3.352  -3.754   5.238  1.00  0.00           H  
ATOM    360  N9  A      12       1.427  -4.522   4.953  1.00  0.00           N  
ATOM    361  C8  A      12       0.125  -4.143   5.175  1.00  0.00           C  
ATOM    362  H8  A      12      -0.239  -3.155   4.929  1.00  0.00           H  
ATOM    363  N7  A      12      -0.618  -5.059   5.740  1.00  0.00           N  
ATOM    364  C5  A      12       0.275  -6.129   5.891  1.00  0.00           C  
ATOM    365  C6  A      12       0.196  -7.419   6.465  1.00  0.00           C  
ATOM    366  N6  A      12      -0.882  -7.908   7.049  1.00  0.00           N  
ATOM    367  H61 A      12      -0.789  -8.780   7.544  1.00  0.00           H  
ATOM    368  H62 A      12      -1.710  -7.340   7.106  1.00  0.00           H  
ATOM    369  N1  A      12       1.247  -8.241   6.492  1.00  0.00           N  
ATOM    370  C2  A      12       2.378  -7.802   5.960  1.00  0.00           C  
ATOM    371  H2  A      12       3.215  -8.488   5.994  1.00  0.00           H  
ATOM    372  N3  A      12       2.617  -6.621   5.400  1.00  0.00           N  
ATOM    373  C4  A      12       1.513  -5.820   5.398  1.00  0.00           C  
ATOM    374  C3' A      12       2.216  -3.562   2.137  1.00  0.00           C  
ATOM    375  H3' A      12       1.254  -4.072   2.100  1.00  0.00           H  
ATOM    376  C2' A      12       3.101  -4.277   3.170  1.00  0.00           C  
ATOM    377  H2' A      12       2.936  -5.348   3.118  1.00  0.00           H  
ATOM    378  O2' A      12       4.498  -3.989   3.078  1.00  0.00           O  
ATOM    379 HO2' A      12       4.986  -4.498   3.750  1.00  0.00           H  
ATOM    380  O3' A      12       2.877  -3.610   0.880  1.00  0.00           O  
ATOM    381  P   U      13       2.088  -3.654  -0.530  1.00  0.00           P  
ATOM    382  OP1 U      13       0.710  -4.189  -0.303  1.00  0.00           O  
ATOM    383  OP2 U      13       2.970  -4.398  -1.473  1.00  0.00           O  
ATOM    384  O5' U      13       2.049  -2.070  -1.000  1.00  0.00           O  
ATOM    385  C5' U      13       0.846  -1.339  -1.212  1.00  0.00           C  
ATOM    386  H5' U      13       0.130  -1.598  -0.431  1.00  0.00           H  
ATOM    387 H5'' U      13       0.409  -1.636  -2.168  1.00  0.00           H  
ATOM    388  C4' U      13       1.035   0.205  -1.192  1.00  0.00           C  
ATOM    389  H4' U      13       0.045   0.644  -1.070  1.00  0.00           H  
ATOM    390  O4' U      13       1.852   0.630  -0.089  1.00  0.00           O  
ATOM    391  C1' U      13       2.671   1.732  -0.485  1.00  0.00           C  
ATOM    392  H1' U      13       2.509   2.574   0.181  1.00  0.00           H  
ATOM    393  N1  U      13       4.134   1.452  -0.464  1.00  0.00           N  
ATOM    394  C6  U      13       4.629   0.180  -0.284  1.00  0.00           C  
ATOM    395  H6  U      13       3.958  -0.668  -0.281  1.00  0.00           H  
ATOM    396  C5  U      13       5.951  -0.024  -0.075  1.00  0.00           C  
ATOM    397  H5  U      13       6.319  -1.025   0.084  1.00  0.00           H  
ATOM    398  C4  U      13       6.893   1.067  -0.041  1.00  0.00           C  
ATOM    399  O4  U      13       8.090   0.952   0.192  1.00  0.00           O  
ATOM    400  N3  U      13       6.347   2.305  -0.288  1.00  0.00           N  
ATOM    401  H3  U      13       6.981   3.088  -0.310  1.00  0.00           H  
ATOM    402  C2  U      13       5.004   2.554  -0.484  1.00  0.00           C  
ATOM    403  O2  U      13       4.629   3.714  -0.654  1.00  0.00           O  
ATOM    404  C3' U      13       1.649   0.861  -2.444  1.00  0.00           C  
ATOM    405  H3' U      13       2.482   0.245  -2.794  1.00  0.00           H  
ATOM    406  C2' U      13       2.186   2.173  -1.852  1.00  0.00           C  
ATOM    407  H2' U      13       3.007   2.563  -2.456  1.00  0.00           H  
ATOM    408  O2' U      13       1.181   3.169  -1.627  1.00  0.00           O  
ATOM    409 HO2' U      13       0.887   3.498  -2.497  1.00  0.00           H  
ATOM    410  O3' U      13       0.743   1.140  -3.511  1.00  0.00           O  
ATOM    411  P   C      14       1.297   1.878  -4.865  1.00  0.00           P  
ATOM    412  OP1 C      14       0.215   1.780  -5.892  1.00  0.00           O  
ATOM    413  OP2 C      14       2.657   1.343  -5.154  1.00  0.00           O  
ATOM    414  O5' C      14       1.456   3.475  -4.558  1.00  0.00           O  
ATOM    415  C5' C      14       1.923   4.349  -5.588  1.00  0.00           C  
ATOM    416  H5' C      14       1.319   5.257  -5.561  1.00  0.00           H  
ATOM    417 H5'' C      14       1.749   3.892  -6.565  1.00  0.00           H  
ATOM    418  C4' C      14       3.409   4.775  -5.510  1.00  0.00           C  
ATOM    419  H4' C      14       3.426   5.866  -5.486  1.00  0.00           H  
ATOM    420  O4' C      14       4.130   4.297  -4.374  1.00  0.00           O  
ATOM    421  C1' C      14       5.517   4.439  -4.668  1.00  0.00           C  
ATOM    422  H1' C      14       5.880   5.345  -4.178  1.00  0.00           H  
ATOM    423  N1  C      14       6.374   3.308  -4.214  1.00  0.00           N  
ATOM    424  C6  C      14       5.875   2.052  -3.984  1.00  0.00           C  
ATOM    425  H6  C      14       4.818   1.866  -4.115  1.00  0.00           H  
ATOM    426  C5  C      14       6.704   1.055  -3.591  1.00  0.00           C  
ATOM    427  H5  C      14       6.311   0.068  -3.413  1.00  0.00           H  
ATOM    428  C4  C      14       8.089   1.366  -3.451  1.00  0.00           C  
ATOM    429  N4  C      14       8.947   0.464  -3.057  1.00  0.00           N  
ATOM    430  H41 C      14       9.907   0.748  -2.920  1.00  0.00           H  
ATOM    431  H42 C      14       8.642  -0.483  -2.936  1.00  0.00           H  
ATOM    432  N3  C      14       8.592   2.563  -3.675  1.00  0.00           N  
ATOM    433  C2  C      14       7.748   3.547  -4.063  1.00  0.00           C  
ATOM    434  O2  C      14       8.243   4.655  -4.269  1.00  0.00           O  
ATOM    435  C3' C      14       4.250   4.352  -6.725  1.00  0.00           C  
ATOM    436  H3' C      14       4.145   3.273  -6.865  1.00  0.00           H  
ATOM    437  C2' C      14       5.660   4.663  -6.179  1.00  0.00           C  
ATOM    438  H2' C      14       6.390   3.979  -6.616  1.00  0.00           H  
ATOM    439  O2' C      14       6.072   6.024  -6.334  1.00  0.00           O  
ATOM    440 HO2' C      14       6.705   6.073  -7.074  1.00  0.00           H  
ATOM    441  O3' C      14       3.932   5.047  -7.936  1.00  0.00           O  
ATOM    442  P   C      15       4.613   4.611  -9.349  1.00  0.00           P  
ATOM    443  OP1 C      15       4.111   5.555 -10.391  1.00  0.00           O  
ATOM    444  OP2 C      15       4.373   3.157  -9.546  1.00  0.00           O  
ATOM    445  O5' C      15       6.213   4.880  -9.179  1.00  0.00           O  
ATOM    446  C5' C      15       7.187   4.077  -9.839  1.00  0.00           C  
ATOM    447  H5' C      15       7.043   4.133 -10.919  1.00  0.00           H  
ATOM    448 H5'' C      15       7.092   3.034  -9.533  1.00  0.00           H  
ATOM    449  C4' C      15       8.604   4.563  -9.496  1.00  0.00           C  
ATOM    450  H4' C      15       8.676   5.628  -9.722  1.00  0.00           H  
ATOM    451  O4' C      15       8.937   4.352  -8.123  1.00  0.00           O  
ATOM    452  C1' C      15      10.338   4.101  -8.024  1.00  0.00           C  
ATOM    453  H1' C      15      10.805   4.884  -7.421  1.00  0.00           H  
ATOM    454  N1  C      15      10.627   2.786  -7.374  1.00  0.00           N  
ATOM    455  C6  C      15       9.671   1.813  -7.232  1.00  0.00           C  
ATOM    456  H6  C      15       8.678   1.968  -7.634  1.00  0.00           H  
ATOM    457  C5  C      15       9.966   0.666  -6.577  1.00  0.00           C  
ATOM    458  H5  C      15       9.219  -0.095  -6.456  1.00  0.00           H  
ATOM    459  C4  C      15      11.275   0.510  -6.055  1.00  0.00           C  
ATOM    460  N4  C      15      11.600  -0.600  -5.444  1.00  0.00           N  
ATOM    461  H41 C      15      12.533  -0.701  -5.071  1.00  0.00           H  
ATOM    462  H42 C      15      10.932  -1.358  -5.427  1.00  0.00           H  
ATOM    463  N3  C      15      12.213   1.436  -6.169  1.00  0.00           N  
ATOM    464  C2  C      15      11.906   2.575  -6.838  1.00  0.00           C  
ATOM    465  O2  C      15      12.798   3.415  -6.955  1.00  0.00           O  
ATOM    466  C3' C      15       9.681   3.839 -10.307  1.00  0.00           C  
ATOM    467  H3' C      15       9.490   2.765 -10.249  1.00  0.00           H  
ATOM    468  C2' C      15      10.912   4.184  -9.448  1.00  0.00           C  
ATOM    469  H2' C      15      11.703   3.454  -9.597  1.00  0.00           H  
ATOM    470  O2' C      15      11.399   5.515  -9.639  1.00  0.00           O  
ATOM    471 HO2' C      15      12.370   5.528  -9.548  1.00  0.00           H  
ATOM    472  O3' C      15       9.733   4.276 -11.669  1.00  0.00           O  
ATOM    473  P   G      16      10.385   3.351 -12.836  1.00  0.00           P  
ATOM    474  OP1 G      16      10.020   3.961 -14.149  1.00  0.00           O  
ATOM    475  OP2 G      16      10.002   1.939 -12.577  1.00  0.00           O  
ATOM    476  O5' G      16      11.992   3.423 -12.668  1.00  0.00           O  
ATOM    477  C5' G      16      12.729   4.589 -12.993  1.00  0.00           C  
ATOM    478  H5' G      16      12.228   5.466 -12.580  1.00  0.00           H  
ATOM    479 H5'' G      16      12.790   4.701 -14.078  1.00  0.00           H  
ATOM    480  C4' G      16      14.147   4.517 -12.409  1.00  0.00           C  
ATOM    481  H4' G      16      14.641   5.476 -12.570  1.00  0.00           H  
ATOM    482  O4' G      16      14.085   4.268 -11.002  1.00  0.00           O  
ATOM    483  C1' G      16      15.128   3.376 -10.643  1.00  0.00           C  
ATOM    484  H1' G      16      15.719   3.808  -9.833  1.00  0.00           H  
ATOM    485  N9  G      16      14.616   2.066 -10.167  1.00  0.00           N  
ATOM    486  C8  G      16      13.351   1.533 -10.221  1.00  0.00           C  
ATOM    487  H8  G      16      12.547   1.997 -10.773  1.00  0.00           H  
ATOM    488  N7  G      16      13.193   0.445  -9.514  1.00  0.00           N  
ATOM    489  C5  G      16      14.475   0.191  -9.011  1.00  0.00           C  
ATOM    490  C6  G      16      14.990  -0.861  -8.168  1.00  0.00           C  
ATOM    491  O6  G      16      14.397  -1.788  -7.619  1.00  0.00           O  
ATOM    492  N1  G      16      16.352  -0.785  -7.960  1.00  0.00           N  
ATOM    493  H1  G      16      16.779  -1.499  -7.393  1.00  0.00           H  
ATOM    494  C2  G      16      17.131   0.195  -8.471  1.00  0.00           C  
ATOM    495  N2  G      16      18.411   0.127  -8.224  1.00  0.00           N  
ATOM    496  H21 G      16      18.793  -0.629  -7.661  1.00  0.00           H  
ATOM    497  H22 G      16      19.002   0.849  -8.602  1.00  0.00           H  
ATOM    498  N3  G      16      16.700   1.210  -9.213  1.00  0.00           N  
ATOM    499  C4  G      16      15.356   1.152  -9.454  1.00  0.00           C  
ATOM    500  C3' G      16      15.026   3.425 -13.040  1.00  0.00           C  
ATOM    501  H3' G      16      14.427   2.522 -13.169  1.00  0.00           H  
ATOM    502  C2' G      16      16.015   3.205 -11.875  1.00  0.00           C  
ATOM    503  H2' G      16      16.420   2.194 -11.891  1.00  0.00           H  
ATOM    504  O2' G      16      17.060   4.181 -11.810  1.00  0.00           O  
ATOM    505 HO2' G      16      17.736   3.913 -11.157  1.00  0.00           H  
ATOM    506  O3' G      16      15.609   3.847 -14.288  1.00  0.00           O  
ATOM    507  P   A      17      15.888   2.826 -15.531  1.00  0.00           P  
ATOM    508  OP1 A      17      15.949   3.653 -16.768  1.00  0.00           O  
ATOM    509  OP2 A      17      14.897   1.718 -15.477  1.00  0.00           O  
ATOM    510  O5' A      17      17.364   2.178 -15.330  1.00  0.00           O  
ATOM    511  C5' A      17      17.708   1.674 -14.061  1.00  0.00           C  
ATOM    512  H5' A      17      16.825   1.194 -13.652  1.00  0.00           H  
ATOM    513 H5'' A      17      17.969   2.525 -13.439  1.00  0.00           H  
ATOM    514  C4' A      17      18.851   0.675 -13.926  1.00  0.00           C  
ATOM    515  H4' A      17      19.795   1.138 -14.219  1.00  0.00           H  
ATOM    516  O4' A      17      18.882   0.366 -12.531  1.00  0.00           O  
ATOM    517  C1' A      17      18.948  -1.040 -12.361  1.00  0.00           C  
ATOM    518  H1' A      17      19.722  -1.288 -11.629  1.00  0.00           H  
ATOM    519  N9  A      17      17.669  -1.617 -11.873  1.00  0.00           N  
ATOM    520  C8  A      17      16.363  -1.271 -12.142  1.00  0.00           C  
ATOM    521  H8  A      17      16.091  -0.479 -12.823  1.00  0.00           H  
ATOM    522  N7  A      17      15.472  -1.972 -11.489  1.00  0.00           N  
ATOM    523  C5  A      17      16.252  -2.880 -10.760  1.00  0.00           C  
ATOM    524  C6  A      17      15.991  -3.940  -9.850  1.00  0.00           C  
ATOM    525  N6  A      17      14.797  -4.330  -9.440  1.00  0.00           N  
ATOM    526  H61 A      17      14.743  -5.061  -8.742  1.00  0.00           H  
ATOM    527  H62 A      17      13.979  -3.832  -9.746  1.00  0.00           H  
ATOM    528  N1  A      17      16.988  -4.645  -9.316  1.00  0.00           N  
ATOM    529  C2  A      17      18.229  -4.331  -9.653  1.00  0.00           C  
ATOM    530  H2  A      17      19.010  -4.926  -9.200  1.00  0.00           H  
ATOM    531  N3  A      17      18.630  -3.374 -10.480  1.00  0.00           N  
ATOM    532  C4  A      17      17.584  -2.678 -11.004  1.00  0.00           C  
ATOM    533  C3' A      17      18.671  -0.643 -14.693  1.00  0.00           C  
ATOM    534  H3' A      17      17.605  -0.875 -14.736  1.00  0.00           H  
ATOM    535  C2' A      17      19.360  -1.607 -13.713  1.00  0.00           C  
ATOM    536  H2' A      17      18.982  -2.618 -13.836  1.00  0.00           H  
ATOM    537  O2' A      17      20.787  -1.569 -13.749  1.00  0.00           O  
ATOM    538 HO2' A      17      21.107  -2.469 -13.944  1.00  0.00           H  
ATOM    539  O3' A      17      19.235  -0.654 -16.005  1.00  0.00           O  
ATOM    540  P   A      18      18.842  -1.807 -17.076  1.00  0.00           P  
ATOM    541  OP1 A      18      19.510  -1.474 -18.366  1.00  0.00           O  
ATOM    542  OP2 A      18      17.361  -1.951 -17.069  1.00  0.00           O  
ATOM    543  O5' A      18      19.467  -3.197 -16.515  1.00  0.00           O  
ATOM    544  C5' A      18      20.866  -3.449 -16.533  1.00  0.00           C  
ATOM    545  H5' A      18      21.401  -2.548 -16.229  1.00  0.00           H  
ATOM    546 H5'' A      18      21.182  -3.701 -17.547  1.00  0.00           H  
ATOM    547  C4' A      18      21.268  -4.590 -15.580  1.00  0.00           C  
ATOM    548  H4' A      18      22.357  -4.624 -15.519  1.00  0.00           H  
ATOM    549  O4' A      18      20.750  -4.364 -14.266  1.00  0.00           O  
ATOM    550  C1' A      18      20.328  -5.595 -13.696  1.00  0.00           C  
ATOM    551  H1' A      18      20.807  -5.738 -12.724  1.00  0.00           H  
ATOM    552  N9  A      18      18.860  -5.643 -13.484  1.00  0.00           N  
ATOM    553  C8  A      18      17.852  -4.942 -14.102  1.00  0.00           C  
ATOM    554  H8  A      18      18.034  -4.241 -14.905  1.00  0.00           H  
ATOM    555  N7  A      18      16.657  -5.170 -13.620  1.00  0.00           N  
ATOM    556  C5  A      18      16.894  -6.142 -12.639  1.00  0.00           C  
ATOM    557  C6  A      18      16.084  -6.884 -11.742  1.00  0.00           C  
ATOM    558  N6  A      18      14.774  -6.780 -11.665  1.00  0.00           N  
ATOM    559  H61 A      18      14.293  -7.296 -10.938  1.00  0.00           H  
ATOM    560  H62 A      18      14.285  -6.149 -12.277  1.00  0.00           H  
ATOM    561  N1  A      18      16.608  -7.794 -10.915  1.00  0.00           N  
ATOM    562  C2  A      18      17.921  -7.966 -10.952  1.00  0.00           C  
ATOM    563  H2  A      18      18.321  -8.709 -10.275  1.00  0.00           H  
ATOM    564  N3  A      18      18.807  -7.351 -11.729  1.00  0.00           N  
ATOM    565  C4  A      18      18.227  -6.442 -12.559  1.00  0.00           C  
ATOM    566  C3' A      18      20.789  -5.980 -16.011  1.00  0.00           C  
ATOM    567  H3' A      18      19.765  -5.907 -16.387  1.00  0.00           H  
ATOM    568  C2' A      18      20.790  -6.695 -14.647  1.00  0.00           C  
ATOM    569  H2' A      18      20.078  -7.514 -14.658  1.00  0.00           H  
ATOM    570  O2' A      18      22.084  -7.124 -14.205  1.00  0.00           O  
ATOM    571 HO2' A      18      21.990  -7.773 -13.482  1.00  0.00           H  
ATOM    572  O3' A      18      21.648  -6.595 -16.973  1.00  0.00           O  
ATOM    573  P   U      19      21.116  -7.776 -17.943  1.00  0.00           P  
ATOM    574  OP1 U      19      22.299  -8.339 -18.655  1.00  0.00           O  
ATOM    575  OP2 U      19      20.012  -7.205 -18.764  1.00  0.00           O  
ATOM    576  O5' U      19      20.473  -8.927 -16.993  1.00  0.00           O  
ATOM    577  C5' U      19      21.251  -9.783 -16.164  1.00  0.00           C  
ATOM    578  H5' U      19      21.985  -9.200 -15.610  1.00  0.00           H  
ATOM    579 H5'' U      19      21.799 -10.486 -16.794  1.00  0.00           H  
ATOM    580  C4' U      19      20.396 -10.590 -15.157  1.00  0.00           C  
ATOM    581  H4' U      19      21.069 -11.218 -14.571  1.00  0.00           H  
ATOM    582  O4' U      19      19.645  -9.790 -14.238  1.00  0.00           O  
ATOM    583  C1' U      19      18.334 -10.335 -14.061  1.00  0.00           C  
ATOM    584  H1' U      19      18.156 -10.487 -12.993  1.00  0.00           H  
ATOM    585  N1  U      19      17.271  -9.412 -14.578  1.00  0.00           N  
ATOM    586  C6  U      19      17.544  -8.483 -15.553  1.00  0.00           C  
ATOM    587  H6  U      19      18.527  -8.439 -15.978  1.00  0.00           H  
ATOM    588  C5  U      19      16.603  -7.613 -15.990  1.00  0.00           C  
ATOM    589  H5  U      19      16.844  -6.897 -16.760  1.00  0.00           H  
ATOM    590  C4  U      19      15.265  -7.620 -15.454  1.00  0.00           C  
ATOM    591  O4  U      19      14.356  -6.892 -15.832  1.00  0.00           O  
ATOM    592  N3  U      19      15.054  -8.547 -14.459  1.00  0.00           N  
ATOM    593  H3  U      19      14.172  -8.480 -13.977  1.00  0.00           H  
ATOM    594  C2  U      19      15.990  -9.459 -14.003  1.00  0.00           C  
ATOM    595  O2  U      19      15.673 -10.262 -13.127  1.00  0.00           O  
ATOM    596  C3' U      19      19.400 -11.516 -15.856  1.00  0.00           C  
ATOM    597  H3' U      19      18.943 -10.986 -16.695  1.00  0.00           H  
ATOM    598  C2' U      19      18.334 -11.705 -14.757  1.00  0.00           C  
ATOM    599  H2' U      19      17.362 -11.918 -15.203  1.00  0.00           H  
ATOM    600  O2' U      19      18.683 -12.702 -13.788  1.00  0.00           O  
ATOM    601 HO2' U      19      17.884 -13.031 -13.332  1.00  0.00           H  
ATOM    602  O3' U      19      20.045 -12.715 -16.287  1.00  0.00           O  
ATOM    603  P   G      20      19.745 -13.342 -17.742  1.00  0.00           P  
ATOM    604  OP1 G      20      20.515 -14.613 -17.867  1.00  0.00           O  
ATOM    605  OP2 G      20      19.951 -12.286 -18.771  1.00  0.00           O  
ATOM    606  O5' G      20      18.168 -13.682 -17.677  1.00  0.00           O  
ATOM    607  C5' G      20      17.676 -14.752 -16.886  1.00  0.00           C  
ATOM    608  H5' G      20      18.097 -14.695 -15.880  1.00  0.00           H  
ATOM    609 H5'' G      20      17.981 -15.700 -17.332  1.00  0.00           H  
ATOM    610  C4' G      20      16.145 -14.732 -16.770  1.00  0.00           C  
ATOM    611  H4' G      20      15.834 -15.667 -16.301  1.00  0.00           H  
ATOM    612  O4' G      20      15.661 -13.655 -15.962  1.00  0.00           O  
ATOM    613  C1' G      20      14.454 -13.166 -16.546  1.00  0.00           C  
ATOM    614  H1' G      20      13.660 -13.084 -15.799  1.00  0.00           H  
ATOM    615  N9  G      20      14.695 -11.822 -17.134  1.00  0.00           N  
ATOM    616  C8  G      20      15.877 -11.251 -17.538  1.00  0.00           C  
ATOM    617  H8  G      20      16.829 -11.741 -17.406  1.00  0.00           H  
ATOM    618  N7  G      20      15.755 -10.077 -18.095  1.00  0.00           N  
ATOM    619  C5  G      20      14.376  -9.843 -18.069  1.00  0.00           C  
ATOM    620  C6  G      20      13.583  -8.742 -18.563  1.00  0.00           C  
ATOM    621  O6  G      20      13.941  -7.706 -19.130  1.00  0.00           O  
ATOM    622  N1  G      20      12.240  -8.911 -18.356  1.00  0.00           N  
ATOM    623  H1  G      20      11.595  -8.263 -18.780  1.00  0.00           H  
ATOM    624  C2  G      20      11.715  -9.963 -17.698  1.00  0.00           C  
ATOM    625  N2  G      20      10.453  -9.829 -17.451  1.00  0.00           N  
ATOM    626  H21 G      20      10.073  -8.933 -17.737  1.00  0.00           H  
ATOM    627  H22 G      20      10.020 -10.349 -16.711  1.00  0.00           H  
ATOM    628  N3  G      20      12.391 -10.993 -17.190  1.00  0.00           N  
ATOM    629  C4  G      20      13.727 -10.892 -17.440  1.00  0.00           C  
ATOM    630  C3' G      20      15.427 -14.632 -18.122  1.00  0.00           C  
ATOM    631  H3' G      20      15.871 -13.822 -18.702  1.00  0.00           H  
ATOM    632  C2' G      20      14.047 -14.184 -17.625  1.00  0.00           C  
ATOM    633  H2' G      20      13.497 -13.713 -18.440  1.00  0.00           H  
ATOM    634  O2' G      20      13.318 -15.253 -17.006  1.00  0.00           O  
ATOM    635 HO2' G      20      12.357 -15.122 -17.073  1.00  0.00           H  
ATOM    636  O3' G      20      15.434 -15.843 -18.877  1.00  0.00           O  
ATOM    637  P   A      21      15.206 -15.829 -20.478  1.00  0.00           P  
ATOM    638  OP1 A      21      15.509 -17.208 -20.956  1.00  0.00           O  
ATOM    639  OP2 A      21      15.990 -14.705 -21.064  1.00  0.00           O  
ATOM    640  O5' A      21      13.627 -15.546 -20.761  1.00  0.00           O  
ATOM    641  C5' A      21      13.123 -15.708 -22.084  1.00  0.00           C  
ATOM    642  H5' A      21      13.259 -16.745 -22.395  1.00  0.00           H  
ATOM    643 H5'' A      21      13.716 -15.089 -22.759  1.00  0.00           H  
ATOM    644  C4' A      21      11.644 -15.349 -22.313  1.00  0.00           C  
ATOM    645  H4' A      21      11.456 -15.456 -23.384  1.00  0.00           H  
ATOM    646  O4' A      21      10.723 -16.174 -21.606  1.00  0.00           O  
ATOM    647  C1' A      21       9.445 -15.596 -21.841  1.00  0.00           C  
ATOM    648  H1' A      21       9.091 -15.980 -22.801  1.00  0.00           H  
ATOM    649  N9  A      21       8.358 -15.843 -20.851  1.00  0.00           N  
ATOM    650  C8  A      21       7.111 -15.256 -20.862  1.00  0.00           C  
ATOM    651  H8  A      21       6.819 -14.520 -21.602  1.00  0.00           H  
ATOM    652  N7  A      21       6.315 -15.644 -19.903  1.00  0.00           N  
ATOM    653  C5  A      21       7.095 -16.574 -19.203  1.00  0.00           C  
ATOM    654  C6  A      21       6.905 -17.340 -18.023  1.00  0.00           C  
ATOM    655  N6  A      21       5.844 -17.281 -17.237  1.00  0.00           N  
ATOM    656  H61 A      21       5.829 -17.861 -16.415  1.00  0.00           H  
ATOM    657  H62 A      21       5.089 -16.651 -17.465  1.00  0.00           H  
ATOM    658  N1  A      21       7.845 -18.172 -17.578  1.00  0.00           N  
ATOM    659  C2  A      21       8.973 -18.250 -18.269  1.00  0.00           C  
ATOM    660  H2  A      21       9.717 -18.936 -17.884  1.00  0.00           H  
ATOM    661  N3  A      21       9.309 -17.581 -19.368  1.00  0.00           N  
ATOM    662  C4  A      21       8.327 -16.732 -19.790  1.00  0.00           C  
ATOM    663  C3' A      21      11.229 -13.933 -21.915  1.00  0.00           C  
ATOM    664  H3' A      21      11.511 -13.774 -20.871  1.00  0.00           H  
ATOM    665  C2' A      21       9.696 -14.089 -22.015  1.00  0.00           C  
ATOM    666  H2' A      21       9.239 -13.520 -21.210  1.00  0.00           H  
ATOM    667  O2' A      21       9.148 -13.746 -23.292  1.00  0.00           O  
ATOM    668 HO2' A      21       8.362 -13.178 -23.184  1.00  0.00           H  
ATOM    669  O3' A      21      11.751 -12.891 -22.738  1.00  0.00           O  
ATOM    670  P   U      22      11.893 -11.384 -22.156  1.00  0.00           P  
ATOM    671  OP1 U      22      12.071 -10.471 -23.324  1.00  0.00           O  
ATOM    672  OP2 U      22      12.954 -11.407 -21.109  1.00  0.00           O  
ATOM    673  O5' U      22      10.487 -11.044 -21.407  1.00  0.00           O  
ATOM    674  C5' U      22       9.361 -10.468 -22.059  1.00  0.00           C  
ATOM    675  H5' U      22       9.105 -11.049 -22.945  1.00  0.00           H  
ATOM    676 H5'' U      22       9.597  -9.453 -22.380  1.00  0.00           H  
ATOM    677  C4' U      22       8.132 -10.414 -21.125  1.00  0.00           C  
ATOM    678  H4' U      22       7.315  -9.917 -21.649  1.00  0.00           H  
ATOM    679  O4' U      22       7.703 -11.735 -20.770  1.00  0.00           O  
ATOM    680  C1' U      22       7.324 -11.778 -19.396  1.00  0.00           C  
ATOM    681  H1' U      22       6.298 -12.145 -19.320  1.00  0.00           H  
ATOM    682  N1  U      22       8.196 -12.688 -18.606  1.00  0.00           N  
ATOM    683  C6  U      22       9.562 -12.652 -18.723  1.00  0.00           C  
ATOM    684  H6  U      22      10.026 -11.870 -19.297  1.00  0.00           H  
ATOM    685  C5  U      22      10.338 -13.599 -18.150  1.00  0.00           C  
ATOM    686  H5  U      22      11.401 -13.545 -18.282  1.00  0.00           H  
ATOM    687  C4  U      22       9.770 -14.678 -17.376  1.00  0.00           C  
ATOM    688  O4  U      22      10.403 -15.589 -16.854  1.00  0.00           O  
ATOM    689  N3  U      22       8.406 -14.610 -17.232  1.00  0.00           N  
ATOM    690  H3  U      22       7.997 -15.232 -16.561  1.00  0.00           H  
ATOM    691  C2  U      22       7.590 -13.630 -17.765  1.00  0.00           C  
ATOM    692  O2  U      22       6.394 -13.609 -17.468  1.00  0.00           O  
ATOM    693  C3' U      22       8.376  -9.658 -19.810  1.00  0.00           C  
ATOM    694  H3' U      22       9.374  -9.891 -19.474  1.00  0.00           H  
ATOM    695  C2' U      22       7.344 -10.338 -18.899  1.00  0.00           C  
ATOM    696  H2' U      22       7.628 -10.268 -17.846  1.00  0.00           H  
ATOM    697  O2' U      22       6.027  -9.856 -19.125  1.00  0.00           O  
ATOM    698 HO2' U      22       6.084  -8.925 -19.403  1.00  0.00           H  
ATOM    699  O3' U      22       8.191  -8.245 -19.816  1.00  0.00           O  
ATOM    700  P   A      23       9.455  -7.218 -19.754  1.00  0.00           P  
ATOM    701  OP1 A      23       8.951  -5.874 -20.152  1.00  0.00           O  
ATOM    702  OP2 A      23      10.597  -7.794 -20.503  1.00  0.00           O  
ATOM    703  O5' A      23       9.944  -7.165 -18.205  1.00  0.00           O  
ATOM    704  C5' A      23       9.284  -6.358 -17.250  1.00  0.00           C  
ATOM    705  H5' A      23       8.218  -6.466 -17.394  1.00  0.00           H  
ATOM    706 H5'' A      23       9.533  -5.309 -17.422  1.00  0.00           H  
ATOM    707  C4' A      23       9.612  -6.703 -15.787  1.00  0.00           C  
ATOM    708  H4' A      23       8.932  -6.125 -15.164  1.00  0.00           H  
ATOM    709  O4' A      23       9.414  -8.082 -15.497  1.00  0.00           O  
ATOM    710  C1' A      23      10.323  -8.452 -14.468  1.00  0.00           C  
ATOM    711  H1' A      23       9.911  -8.147 -13.506  1.00  0.00           H  
ATOM    712  N9  A      23      10.670  -9.899 -14.407  1.00  0.00           N  
ATOM    713  C8  A      23      11.851 -10.480 -13.993  1.00  0.00           C  
ATOM    714  H8  A      23      12.732  -9.898 -13.751  1.00  0.00           H  
ATOM    715  N7  A      23      11.828 -11.781 -13.899  1.00  0.00           N  
ATOM    716  C5  A      23      10.509 -12.082 -14.244  1.00  0.00           C  
ATOM    717  C6  A      23       9.739 -13.273 -14.301  1.00  0.00           C  
ATOM    718  N6  A      23      10.214 -14.470 -14.037  1.00  0.00           N  
ATOM    719  H61 A      23       9.584 -15.253 -14.121  1.00  0.00           H  
ATOM    720  H62 A      23      11.160 -14.562 -13.722  1.00  0.00           H  
ATOM    721  N1  A      23       8.456 -13.262 -14.653  1.00  0.00           N  
ATOM    722  C2  A      23       7.932 -12.102 -15.008  1.00  0.00           C  
ATOM    723  H2  A      23       6.890 -12.119 -15.300  1.00  0.00           H  
ATOM    724  N3  A      23       8.541 -10.927 -15.092  1.00  0.00           N  
ATOM    725  C4  A      23       9.817 -10.965 -14.623  1.00  0.00           C  
ATOM    726  C3' A      23      11.043  -6.328 -15.371  1.00  0.00           C  
ATOM    727  H3' A      23      11.655  -6.093 -16.246  1.00  0.00           H  
ATOM    728  C2' A      23      11.570  -7.625 -14.741  1.00  0.00           C  
ATOM    729  H2' A      23      12.151  -8.147 -15.510  1.00  0.00           H  
ATOM    730  O2' A      23      12.307  -7.447 -13.523  1.00  0.00           O  
ATOM    731 HO2' A      23      11.961  -6.653 -13.060  1.00  0.00           H  
ATOM    732  O3' A      23      11.036  -5.244 -14.445  1.00  0.00           O  
ATOM    733  P   U      24      10.789  -3.715 -14.952  1.00  0.00           P  
ATOM    734  OP1 U      24      11.415  -3.559 -16.297  1.00  0.00           O  
ATOM    735  OP2 U      24      11.266  -2.824 -13.855  1.00  0.00           O  
ATOM    736  O5' U      24       9.169  -3.501 -15.124  1.00  0.00           O  
ATOM    737  C5' U      24       8.633  -2.175 -15.120  1.00  0.00           C  
ATOM    738  H5' U      24       9.200  -1.563 -15.823  1.00  0.00           H  
ATOM    739 H5'' U      24       8.792  -1.759 -14.128  1.00  0.00           H  
ATOM    740  C4' U      24       7.135  -2.006 -15.475  1.00  0.00           C  
ATOM    741  H4' U      24       6.937  -0.943 -15.605  1.00  0.00           H  
ATOM    742  O4' U      24       6.854  -2.663 -16.716  1.00  0.00           O  
ATOM    743  C1' U      24       6.237  -3.867 -16.318  1.00  0.00           C  
ATOM    744  H1' U      24       6.990  -4.437 -15.780  1.00  0.00           H  
ATOM    745  N1  U      24       5.671  -4.784 -17.349  1.00  0.00           N  
ATOM    746  C6  U      24       5.827  -6.124 -17.125  1.00  0.00           C  
ATOM    747  H6  U      24       6.435  -6.444 -16.299  1.00  0.00           H  
ATOM    748  C5  U      24       5.227  -7.054 -17.899  1.00  0.00           C  
ATOM    749  H5  U      24       5.337  -8.091 -17.640  1.00  0.00           H  
ATOM    750  C4  U      24       4.353  -6.686 -18.984  1.00  0.00           C  
ATOM    751  O4  U      24       3.725  -7.467 -19.696  1.00  0.00           O  
ATOM    752  N3  U      24       4.247  -5.328 -19.178  1.00  0.00           N  
ATOM    753  H3  U      24       3.650  -5.033 -19.928  1.00  0.00           H  
ATOM    754  C2  U      24       4.892  -4.346 -18.437  1.00  0.00           C  
ATOM    755  O2  U      24       4.761  -3.170 -18.787  1.00  0.00           O  
ATOM    756  C3' U      24       6.174  -2.562 -14.382  1.00  0.00           C  
ATOM    757  H3' U      24       6.751  -3.221 -13.736  1.00  0.00           H  
ATOM    758  C2' U      24       5.243  -3.451 -15.244  1.00  0.00           C  
ATOM    759  H2' U      24       4.949  -4.335 -14.688  1.00  0.00           H  
ATOM    760  O2' U      24       4.111  -2.799 -15.844  1.00  0.00           O  
ATOM    761 HO2' U      24       3.348  -2.793 -15.244  1.00  0.00           H  
ATOM    762  O3' U      24       5.412  -1.640 -13.569  1.00  0.00           O  
ATOM    763  P   G      25       6.066  -0.521 -12.539  1.00  0.00           P  
ATOM    764  OP1 G      25       4.998   0.513 -12.372  1.00  0.00           O  
ATOM    765  OP2 G      25       7.343  -0.052 -13.150  1.00  0.00           O  
ATOM    766  O5' G      25       6.382  -1.128 -11.008  1.00  0.00           O  
ATOM    767  C5' G      25       7.518  -0.652 -10.260  1.00  0.00           C  
ATOM    768  H5' G      25       7.646   0.405 -10.500  1.00  0.00           H  
ATOM    769 H5'' G      25       8.405  -1.160 -10.638  1.00  0.00           H  
ATOM    770  C4' G      25       7.591  -0.729  -8.704  1.00  0.00           C  
ATOM    771  H4' G      25       8.606  -0.400  -8.509  1.00  0.00           H  
ATOM    772  O4' G      25       6.781   0.226  -8.019  1.00  0.00           O  
ATOM    773  C1' G      25       6.055  -0.437  -6.987  1.00  0.00           C  
ATOM    774  H1' G      25       6.072   0.145  -6.070  1.00  0.00           H  
ATOM    775  N9  G      25       4.632  -0.564  -7.363  1.00  0.00           N  
ATOM    776  C8  G      25       3.989   0.125  -8.359  1.00  0.00           C  
ATOM    777  H8  G      25       4.534   0.683  -9.109  1.00  0.00           H  
ATOM    778  N7  G      25       2.689   0.095  -8.297  1.00  0.00           N  
ATOM    779  C5  G      25       2.438  -0.739  -7.194  1.00  0.00           C  
ATOM    780  C6  G      25       1.197  -1.202  -6.605  1.00  0.00           C  
ATOM    781  O6  G      25       0.033  -1.063  -6.990  1.00  0.00           O  
ATOM    782  N1  G      25       1.365  -1.902  -5.433  1.00  0.00           N  
ATOM    783  H1  G      25       0.564  -2.286  -4.995  1.00  0.00           H  
ATOM    784  C2  G      25       2.585  -2.166  -4.918  1.00  0.00           C  
ATOM    785  N2  G      25       2.566  -2.782  -3.772  1.00  0.00           N  
ATOM    786  H21 G      25       1.713  -2.995  -3.305  1.00  0.00           H  
ATOM    787  H22 G      25       3.408  -3.123  -3.352  1.00  0.00           H  
ATOM    788  N3  G      25       3.767  -1.859  -5.455  1.00  0.00           N  
ATOM    789  C4  G      25       3.627  -1.126  -6.601  1.00  0.00           C  
ATOM    790  C3' G      25       7.506  -2.094  -7.986  1.00  0.00           C  
ATOM    791  H3' G      25       6.856  -2.730  -8.581  1.00  0.00           H  
ATOM    792  C2' G      25       6.734  -1.771  -6.686  1.00  0.00           C  
ATOM    793  H2' G      25       5.990  -2.550  -6.547  1.00  0.00           H  
ATOM    794  O2' G      25       7.472  -1.593  -5.476  1.00  0.00           O  
ATOM    795 HO2' G      25       7.881  -2.443  -5.247  1.00  0.00           H  
ATOM    796  O3' G      25       8.815  -2.685  -7.843  1.00  0.00           O  
ATOM    797  P   G      26       9.164  -3.950  -6.844  1.00  0.00           P  
ATOM    798  OP1 G      26       9.832  -3.350  -5.642  1.00  0.00           O  
ATOM    799  OP2 G      26       9.965  -4.930  -7.646  1.00  0.00           O  
ATOM    800  O5' G      26       7.795  -4.716  -6.317  1.00  0.00           O  
ATOM    801  C5' G      26       7.870  -5.710  -5.285  1.00  0.00           C  
ATOM    802  H5' G      26       8.528  -5.342  -4.497  1.00  0.00           H  
ATOM    803 H5'' G      26       8.337  -6.610  -5.688  1.00  0.00           H  
ATOM    804  C4' G      26       6.545  -6.121  -4.592  1.00  0.00           C  
ATOM    805  H4' G      26       6.785  -6.312  -3.546  1.00  0.00           H  
ATOM    806  O4' G      26       5.540  -5.103  -4.615  1.00  0.00           O  
ATOM    807  C1' G      26       4.271  -5.751  -4.600  1.00  0.00           C  
ATOM    808  H1' G      26       3.684  -5.413  -3.748  1.00  0.00           H  
ATOM    809  N9  G      26       3.493  -5.483  -5.822  1.00  0.00           N  
ATOM    810  C8  G      26       3.900  -5.486  -7.133  1.00  0.00           C  
ATOM    811  H8  G      26       4.927  -5.681  -7.419  1.00  0.00           H  
ATOM    812  N7  G      26       2.942  -5.238  -7.988  1.00  0.00           N  
ATOM    813  C5  G      26       1.822  -5.023  -7.172  1.00  0.00           C  
ATOM    814  C6  G      26       0.459  -4.658  -7.473  1.00  0.00           C  
ATOM    815  O6  G      26      -0.085  -4.513  -8.558  1.00  0.00           O  
ATOM    816  N1  G      26      -0.331  -4.474  -6.363  1.00  0.00           N  
ATOM    817  H1  G      26      -1.184  -3.946  -6.479  1.00  0.00           H  
ATOM    818  C2  G      26       0.080  -4.766  -5.113  1.00  0.00           C  
ATOM    819  N2  G      26      -0.764  -4.500  -4.146  1.00  0.00           N  
ATOM    820  H21 G      26      -1.671  -4.112  -4.362  1.00  0.00           H  
ATOM    821  H22 G      26      -0.510  -4.759  -3.204  1.00  0.00           H  
ATOM    822  N3  G      26       1.278  -5.242  -4.787  1.00  0.00           N  
ATOM    823  C4  G      26       2.136  -5.271  -5.854  1.00  0.00           C  
ATOM    824  C3' G      26       5.883  -7.415  -5.110  1.00  0.00           C  
ATOM    825  H3' G      26       5.801  -7.350  -6.200  1.00  0.00           H  
ATOM    826  C2' G      26       4.471  -7.260  -4.498  1.00  0.00           C  
ATOM    827  H2' G      26       3.739  -7.774  -5.120  1.00  0.00           H  
ATOM    828  O2' G      26       4.304  -7.656  -3.135  1.00  0.00           O  
ATOM    829 HO2' G      26       4.400  -8.624  -3.086  1.00  0.00           H  
ATOM    830  O3' G      26       6.549  -8.637  -4.758  1.00  0.00           O  
ATOM    831  P   U      27       5.836 -10.098  -5.029  1.00  0.00           P  
ATOM    832  OP1 U      27       4.884  -9.963  -6.179  1.00  0.00           O  
ATOM    833  OP2 U      27       5.239 -10.530  -3.724  1.00  0.00           O  
ATOM    834  O5' U      27       7.103 -11.118  -5.421  1.00  0.00           O  
ATOM    835  C5' U      27       6.910 -12.529  -5.578  1.00  0.00           C  
ATOM    836  H5' U      27       6.135 -12.689  -6.330  1.00  0.00           H  
ATOM    837 H5'' U      27       6.520 -12.920  -4.639  1.00  0.00           H  
ATOM    838  C4' U      27       8.135 -13.416  -5.970  1.00  0.00           C  
ATOM    839  H4' U      27       7.889 -14.422  -5.624  1.00  0.00           H  
ATOM    840  O4' U      27       8.380 -13.526  -7.375  1.00  0.00           O  
ATOM    841  C1' U      27       9.747 -13.898  -7.593  1.00  0.00           C  
ATOM    842  H1' U      27       9.780 -14.874  -8.080  1.00  0.00           H  
ATOM    843  N1  U      27      10.537 -12.948  -8.433  1.00  0.00           N  
ATOM    844  C6  U      27      10.205 -11.618  -8.534  1.00  0.00           C  
ATOM    845  H6  U      27       9.388 -11.238  -7.934  1.00  0.00           H  
ATOM    846  C5  U      27      10.860 -10.801  -9.399  1.00  0.00           C  
ATOM    847  H5  U      27      10.568  -9.766  -9.486  1.00  0.00           H  
ATOM    848  C4  U      27      11.953 -11.279 -10.216  1.00  0.00           C  
ATOM    849  O4  U      27      12.597 -10.605 -11.013  1.00  0.00           O  
ATOM    850  N3  U      27      12.282 -12.600 -10.011  1.00  0.00           N  
ATOM    851  H3  U      27      13.027 -12.974 -10.569  1.00  0.00           H  
ATOM    852  C2  U      27      11.634 -13.458  -9.144  1.00  0.00           C  
ATOM    853  O2  U      27      12.046 -14.614  -9.021  1.00  0.00           O  
ATOM    854  C3' U      27       9.508 -13.082  -5.368  1.00  0.00           C  
ATOM    855  H3' U      27       9.747 -12.045  -5.621  1.00  0.00           H  
ATOM    856  C2' U      27      10.395 -14.020  -6.218  1.00  0.00           C  
ATOM    857  H2' U      27      11.419 -13.652  -6.252  1.00  0.00           H  
ATOM    858  O2' U      27      10.350 -15.401  -5.827  1.00  0.00           O  
ATOM    859 HO2' U      27      11.062 -15.906  -6.267  1.00  0.00           H  
ATOM    860  O3' U      27       9.681 -13.301  -3.968  1.00  0.00           O  
ATOM    861  P   U      28      10.834 -12.466  -3.174  1.00  0.00           P  
ATOM    862  OP1 U      28      11.079 -13.145  -1.863  1.00  0.00           O  
ATOM    863  OP2 U      28      10.438 -11.026  -3.159  1.00  0.00           O  
ATOM    864  O5' U      28      12.196 -12.571  -4.076  1.00  0.00           O  
ATOM    865  C5' U      28      12.992 -13.749  -4.091  1.00  0.00           C  
ATOM    866  H5' U      28      12.414 -14.594  -4.462  1.00  0.00           H  
ATOM    867 H5'' U      28      13.299 -13.985  -3.071  1.00  0.00           H  
ATOM    868  C4' U      28      14.265 -13.597  -4.944  1.00  0.00           C  
ATOM    869  H4' U      28      14.842 -14.521  -4.868  1.00  0.00           H  
ATOM    870  O4' U      28      14.029 -13.318  -6.325  1.00  0.00           O  
ATOM    871  C1' U      28      15.136 -12.556  -6.816  1.00  0.00           C  
ATOM    872  H1' U      28      15.668 -13.145  -7.567  1.00  0.00           H  
ATOM    873  N1  U      28      14.691 -11.274  -7.444  1.00  0.00           N  
ATOM    874  C6  U      28      13.579 -10.598  -6.994  1.00  0.00           C  
ATOM    875  H6  U      28      13.024 -10.985  -6.146  1.00  0.00           H  
ATOM    876  C5  U      28      13.154  -9.469  -7.618  1.00  0.00           C  
ATOM    877  H5  U      28      12.268  -8.960  -7.270  1.00  0.00           H  
ATOM    878  C4  U      28      13.842  -8.932  -8.774  1.00  0.00           C  
ATOM    879  O4  U      28      13.487  -7.956  -9.430  1.00  0.00           O  
ATOM    880  N3  U      28      14.984  -9.614  -9.121  1.00  0.00           N  
ATOM    881  H3  U      28      15.510  -9.244  -9.899  1.00  0.00           H  
ATOM    882  C2  U      28      15.444 -10.766  -8.516  1.00  0.00           C  
ATOM    883  O2  U      28      16.479 -11.289  -8.927  1.00  0.00           O  
ATOM    884  C3' U      28      15.139 -12.452  -4.436  1.00  0.00           C  
ATOM    885  H3' U      28      14.533 -11.547  -4.370  1.00  0.00           H  
ATOM    886  C2' U      28      16.091 -12.306  -5.635  1.00  0.00           C  
ATOM    887  H2' U      28      16.504 -11.299  -5.671  1.00  0.00           H  
ATOM    888  O2' U      28      17.121 -13.298  -5.684  1.00  0.00           O  
ATOM    889 HO2' U      28      17.967 -12.884  -5.943  1.00  0.00           H  
ATOM    890  O3' U      28      15.732 -12.751  -3.172  1.00  0.00           O  
ATOM    891  P   U      29      16.077 -11.572  -2.119  1.00  0.00           P  
ATOM    892  OP1 U      29      16.595 -12.203  -0.870  1.00  0.00           O  
ATOM    893  OP2 U      29      14.914 -10.646  -2.016  1.00  0.00           O  
ATOM    894  O5' U      29      17.278 -10.772  -2.840  1.00  0.00           O  
ATOM    895  C5' U      29      18.554 -11.364  -3.021  1.00  0.00           C  
ATOM    896  H5' U      29      18.441 -12.374  -3.418  1.00  0.00           H  
ATOM    897 H5'' U      29      19.061 -11.430  -2.057  1.00  0.00           H  
ATOM    898  C4' U      29      19.423 -10.552  -3.992  1.00  0.00           C  
ATOM    899  H4' U      29      20.400 -11.032  -4.071  1.00  0.00           H  
ATOM    900  O4' U      29      18.849 -10.474  -5.296  1.00  0.00           O  
ATOM    901  C1' U      29      19.139  -9.194  -5.851  1.00  0.00           C  
ATOM    902  H1' U      29      19.691  -9.336  -6.784  1.00  0.00           H  
ATOM    903  N1  U      29      17.892  -8.430  -6.156  1.00  0.00           N  
ATOM    904  C6  U      29      16.732  -8.581  -5.423  1.00  0.00           C  
ATOM    905  H6  U      29      16.715  -9.266  -4.589  1.00  0.00           H  
ATOM    906  C5  U      29      15.609  -7.884  -5.739  1.00  0.00           C  
ATOM    907  H5  U      29      14.707  -8.017  -5.158  1.00  0.00           H  
ATOM    908  C4  U      29      15.585  -6.948  -6.841  1.00  0.00           C  
ATOM    909  O4  U      29      14.635  -6.248  -7.173  1.00  0.00           O  
ATOM    910  N3  U      29      16.765  -6.866  -7.531  1.00  0.00           N  
ATOM    911  H3  U      29      16.794  -6.198  -8.287  1.00  0.00           H  
ATOM    912  C2  U      29      17.928  -7.539  -7.235  1.00  0.00           C  
ATOM    913  O2  U      29      18.935  -7.330  -7.910  1.00  0.00           O  
ATOM    914  C3' U      29      19.640  -9.111  -3.525  1.00  0.00           C  
ATOM    915  H3' U      29      18.683  -8.692  -3.210  1.00  0.00           H  
ATOM    916  C2' U      29      20.047  -8.451  -4.855  1.00  0.00           C  
ATOM    917  H2' U      29      19.828  -7.382  -4.836  1.00  0.00           H  
ATOM    918  O2' U      29      21.409  -8.694  -5.227  1.00  0.00           O  
ATOM    919 HO2' U      29      21.706  -8.023  -5.872  1.00  0.00           H  
ATOM    920  O3' U      29      20.595  -9.025  -2.469  1.00  0.00           O  
ATOM    921  P   C      30      20.555  -7.800  -1.418  1.00  0.00           P  
ATOM    922  OP1 C      30      21.665  -8.004  -0.443  1.00  0.00           O  
ATOM    923  OP2 C      30      19.168  -7.675  -0.889  1.00  0.00           O  
ATOM    924  O5' C      30      20.867  -6.487  -2.311  1.00  0.00           O  
ATOM    925  C5' C      30      22.180  -6.207  -2.778  1.00  0.00           C  
ATOM    926  H5' C      30      22.543  -7.036  -3.387  1.00  0.00           H  
ATOM    927 H5'' C      30      22.851  -6.095  -1.924  1.00  0.00           H  
ATOM    928  C4' C      30      22.245  -4.917  -3.608  1.00  0.00           C  
ATOM    929  H4' C      30      23.289  -4.711  -3.847  1.00  0.00           H  
ATOM    930  O4' C      30      21.513  -5.012  -4.830  1.00  0.00           O  
ATOM    931  C1' C      30      20.994  -3.721  -5.144  1.00  0.00           C  
ATOM    932  H1' C      30      21.399  -3.392  -6.105  1.00  0.00           H  
ATOM    933  N1  C      30      19.502  -3.740  -5.238  1.00  0.00           N  
ATOM    934  C6  C      30      18.737  -4.667  -4.572  1.00  0.00           C  
ATOM    935  H6  C      30      19.215  -5.382  -3.913  1.00  0.00           H  
ATOM    936  C5  C      30      17.392  -4.691  -4.744  1.00  0.00           C  
ATOM    937  H5  C      30      16.796  -5.425  -4.222  1.00  0.00           H  
ATOM    938  C4  C      30      16.825  -3.709  -5.605  1.00  0.00           C  
ATOM    939  N4  C      30      15.543  -3.682  -5.829  1.00  0.00           N  
ATOM    940  H41 C      30      15.186  -2.995  -6.481  1.00  0.00           H  
ATOM    941  H42 C      30      14.952  -4.399  -5.455  1.00  0.00           H  
ATOM    942  N3  C      30      17.536  -2.797  -6.239  1.00  0.00           N  
ATOM    943  C2  C      30      18.877  -2.790  -6.058  1.00  0.00           C  
ATOM    944  O2  C      30      19.516  -1.916  -6.643  1.00  0.00           O  
ATOM    945  C3' C      30      21.680  -3.702  -2.865  1.00  0.00           C  
ATOM    946  H3' C      30      20.699  -3.962  -2.465  1.00  0.00           H  
ATOM    947  C2' C      30      21.479  -2.751  -4.056  1.00  0.00           C  
ATOM    948  H2' C      30      20.720  -2.007  -3.821  1.00  0.00           H  
ATOM    949  O2' C      30      22.684  -2.136  -4.524  1.00  0.00           O  
ATOM    950 HO2' C      30      22.485  -1.237  -4.847  1.00  0.00           H  
ATOM    951  O3' C      30      22.524  -3.218  -1.820  1.00  0.00           O  
ATOM    952  P   G      31      21.912  -2.348  -0.599  1.00  0.00           P  
ATOM    953  OP1 G      31      23.031  -2.025   0.332  1.00  0.00           O  
ATOM    954  OP2 G      31      20.729  -3.068  -0.051  1.00  0.00           O  
ATOM    955  O5' G      31      21.382  -0.973  -1.272  1.00  0.00           O  
ATOM    956  C5' G      31      22.296   0.016  -1.724  1.00  0.00           C  
ATOM    957  H5' G      31      23.090  -0.459  -2.302  1.00  0.00           H  
ATOM    958 H5'' G      31      22.753   0.510  -0.865  1.00  0.00           H  
ATOM    959  C4' G      31      21.631   1.080  -2.611  1.00  0.00           C  
ATOM    960  H4' G      31      22.402   1.778  -2.943  1.00  0.00           H  
ATOM    961  O4' G      31      21.019   0.500  -3.765  1.00  0.00           O  
ATOM    962  C1' G      31      19.845   1.242  -4.076  1.00  0.00           C  
ATOM    963  H1' G      31      19.870   1.575  -5.116  1.00  0.00           H  
ATOM    964  N9  G      31      18.617   0.434  -3.884  1.00  0.00           N  
ATOM    965  C8  G      31      18.400  -0.681  -3.111  1.00  0.00           C  
ATOM    966  H8  G      31      19.181  -1.137  -2.517  1.00  0.00           H  
ATOM    967  N7  G      31      17.177  -1.142  -3.161  1.00  0.00           N  
ATOM    968  C5  G      31      16.518  -0.243  -4.013  1.00  0.00           C  
ATOM    969  C6  G      31      15.147  -0.160  -4.461  1.00  0.00           C  
ATOM    970  O6  G      31      14.193  -0.901  -4.222  1.00  0.00           O  
ATOM    971  N1  G      31      14.900   0.931  -5.267  1.00  0.00           N  
ATOM    972  H1  G      31      13.955   1.067  -5.588  1.00  0.00           H  
ATOM    973  C2  G      31      15.840   1.840  -5.608  1.00  0.00           C  
ATOM    974  N2  G      31      15.456   2.855  -6.331  1.00  0.00           N  
ATOM    975  H21 G      31      14.474   2.986  -6.564  1.00  0.00           H  
ATOM    976  H22 G      31      16.150   3.537  -6.586  1.00  0.00           H  
ATOM    977  N3  G      31      17.118   1.792  -5.251  1.00  0.00           N  
ATOM    978  C4  G      31      17.398   0.726  -4.446  1.00  0.00           C  
ATOM    979  C3' G      31      20.537   1.894  -1.912  1.00  0.00           C  
ATOM    980  H3' G      31      19.864   1.205  -1.397  1.00  0.00           H  
ATOM    981  C2' G      31      19.823   2.463  -3.151  1.00  0.00           C  
ATOM    982  H2' G      31      18.802   2.761  -2.905  1.00  0.00           H  
ATOM    983  O2' G      31      20.532   3.518  -3.812  1.00  0.00           O  
ATOM    984 HO2' G      31      19.925   4.001  -4.405  1.00  0.00           H  
ATOM    985  O3' G      31      21.029   2.873  -0.999  1.00  0.00           O  
ATOM    986  P   G      32      20.054   3.526   0.117  1.00  0.00           P  
ATOM    987  OP1 G      32      20.862   4.505   0.898  1.00  0.00           O  
ATOM    988  OP2 G      32      19.391   2.416   0.857  1.00  0.00           O  
ATOM    989  O5' G      32      18.904   4.333  -0.696  1.00  0.00           O  
ATOM    990  C5' G      32      19.219   5.513  -1.426  1.00  0.00           C  
ATOM    991  H5' G      32      20.044   5.315  -2.109  1.00  0.00           H  
ATOM    992 H5'' G      32      19.550   6.289  -0.733  1.00  0.00           H  
ATOM    993  C4' G      32      18.035   6.065  -2.239  1.00  0.00           C  
ATOM    994  H4' G      32      18.389   6.907  -2.836  1.00  0.00           H  
ATOM    995  O4' G      32      17.462   5.099  -3.120  1.00  0.00           O  
ATOM    996  C1' G      32      16.068   5.375  -3.244  1.00  0.00           C  
ATOM    997  H1' G      32      15.820   5.601  -4.282  1.00  0.00           H  
ATOM    998  N9  G      32      15.257   4.203  -2.829  1.00  0.00           N  
ATOM    999  C8  G      32      15.644   3.060  -2.172  1.00  0.00           C  
ATOM   1000  H8  G      32      16.662   2.903  -1.833  1.00  0.00           H  
ATOM   1001  N7  G      32      14.686   2.183  -2.007  1.00  0.00           N  
ATOM   1002  C5  G      32      13.565   2.800  -2.583  1.00  0.00           C  
ATOM   1003  C6  G      32      12.190   2.374  -2.719  1.00  0.00           C  
ATOM   1004  O6  G      32      11.652   1.324  -2.366  1.00  0.00           O  
ATOM   1005  N1  G      32      11.384   3.308  -3.332  1.00  0.00           N  
ATOM   1006  H1  G      32      10.408   3.081  -3.446  1.00  0.00           H  
ATOM   1007  C2  G      32      11.835   4.496  -3.796  1.00  0.00           C  
ATOM   1008  N2  G      32      10.953   5.288  -4.341  1.00  0.00           N  
ATOM   1009  H21 G      32       9.967   5.032  -4.341  1.00  0.00           H  
ATOM   1010  H22 G      32      11.261   6.187  -4.670  1.00  0.00           H  
ATOM   1011  N3  G      32      13.091   4.930  -3.711  1.00  0.00           N  
ATOM   1012  C4  G      32      13.914   4.037  -3.086  1.00  0.00           C  
ATOM   1013  C3' G      32      16.896   6.568  -1.350  1.00  0.00           C  
ATOM   1014  H3' G      32      16.675   5.804  -0.602  1.00  0.00           H  
ATOM   1015  C2' G      32      15.755   6.607  -2.381  1.00  0.00           C  
ATOM   1016  H2' G      32      14.791   6.505  -1.884  1.00  0.00           H  
ATOM   1017  O2' G      32      15.777   7.758  -3.231  1.00  0.00           O  
ATOM   1018 HO2' G      32      14.863   8.034  -3.432  1.00  0.00           H  
ATOM   1019  O3' G      32      17.208   7.817  -0.730  1.00  0.00           O  
ATOM   1020  P   A      33      16.482   8.290   0.637  1.00  0.00           P  
ATOM   1021  OP1 A      33      17.179   9.524   1.103  1.00  0.00           O  
ATOM   1022  OP2 A      33      16.429   7.125   1.563  1.00  0.00           O  
ATOM   1023  O5' A      33      14.955   8.674   0.237  1.00  0.00           O  
ATOM   1024  C5' A      33      14.650   9.893  -0.431  1.00  0.00           C  
ATOM   1025  H5' A      33      15.295   9.997  -1.306  1.00  0.00           H  
ATOM   1026 H5'' A      33      14.853  10.732   0.236  1.00  0.00           H  
ATOM   1027  C4' A      33      13.186   9.983  -0.898  1.00  0.00           C  
ATOM   1028  H4' A      33      13.060  10.936  -1.414  1.00  0.00           H  
ATOM   1029  O4' A      33      12.857   8.935  -1.816  1.00  0.00           O  
ATOM   1030  C1' A      33      11.516   8.516  -1.576  1.00  0.00           C  
ATOM   1031  H1' A      33      10.928   8.535  -2.496  1.00  0.00           H  
ATOM   1032  N9  A      33      11.482   7.144  -1.020  1.00  0.00           N  
ATOM   1033  C8  A      33      12.488   6.422  -0.422  1.00  0.00           C  
ATOM   1034  H8  A      33      13.480   6.823  -0.276  1.00  0.00           H  
ATOM   1035  N7  A      33      12.149   5.213  -0.061  1.00  0.00           N  
ATOM   1036  C5  A      33      10.793   5.155  -0.409  1.00  0.00           C  
ATOM   1037  C6  A      33       9.777   4.178  -0.288  1.00  0.00           C  
ATOM   1038  N6  A      33       9.982   2.982   0.227  1.00  0.00           N  
ATOM   1039  H61 A      33       9.227   2.306   0.198  1.00  0.00           H  
ATOM   1040  H62 A      33      10.910   2.719   0.510  1.00  0.00           H  
ATOM   1041  N1  A      33       8.526   4.408  -0.699  1.00  0.00           N  
ATOM   1042  C2  A      33       8.280   5.593  -1.248  1.00  0.00           C  
ATOM   1043  H2  A      33       7.263   5.759  -1.582  1.00  0.00           H  
ATOM   1044  N3  A      33       9.124   6.603  -1.441  1.00  0.00           N  
ATOM   1045  C4  A      33      10.378   6.322  -0.989  1.00  0.00           C  
ATOM   1046  C3' A      33      12.142   9.928   0.228  1.00  0.00           C  
ATOM   1047  H3' A      33      12.412   9.141   0.937  1.00  0.00           H  
ATOM   1048  C2' A      33      10.911   9.505  -0.582  1.00  0.00           C  
ATOM   1049  H2' A      33      10.174   9.019   0.057  1.00  0.00           H  
ATOM   1050  O2' A      33      10.331  10.587  -1.317  1.00  0.00           O  
ATOM   1051 HO2' A      33      10.351  11.382  -0.752  1.00  0.00           H  
ATOM   1052  O3' A      33      11.899  11.166   0.891  1.00  0.00           O  
ATOM   1053  P   G      34      11.355  11.182   2.418  1.00  0.00           P  
ATOM   1054  OP1 G      34      10.980  12.591   2.734  1.00  0.00           O  
ATOM   1055  OP2 G      34      12.395  10.517   3.251  1.00  0.00           O  
ATOM   1056  O5' G      34      10.011  10.252   2.452  1.00  0.00           O  
ATOM   1057  C5' G      34       8.767  10.694   1.917  1.00  0.00           C  
ATOM   1058  H5' G      34       8.904  11.012   0.884  1.00  0.00           H  
ATOM   1059 H5'' G      34       8.420  11.560   2.485  1.00  0.00           H  
ATOM   1060  C4' G      34       7.658   9.620   1.949  1.00  0.00           C  
ATOM   1061  H4' G      34       6.775  10.039   1.463  1.00  0.00           H  
ATOM   1062  O4' G      34       8.007   8.423   1.254  1.00  0.00           O  
ATOM   1063  C1' G      34       7.487   7.302   1.964  1.00  0.00           C  
ATOM   1064  H1' G      34       6.880   6.679   1.306  1.00  0.00           H  
ATOM   1065  N9  G      34       8.596   6.477   2.498  1.00  0.00           N  
ATOM   1066  C8  G      34       9.884   6.853   2.793  1.00  0.00           C  
ATOM   1067  H8  G      34      10.246   7.858   2.637  1.00  0.00           H  
ATOM   1068  N7  G      34      10.629   5.895   3.273  1.00  0.00           N  
ATOM   1069  C5  G      34       9.771   4.790   3.293  1.00  0.00           C  
ATOM   1070  C6  G      34       9.985   3.432   3.719  1.00  0.00           C  
ATOM   1071  O6  G      34      10.993   2.920   4.208  1.00  0.00           O  
ATOM   1072  N1  G      34       8.888   2.622   3.540  1.00  0.00           N  
ATOM   1073  H1  G      34       8.976   1.651   3.792  1.00  0.00           H  
ATOM   1074  C2  G      34       7.693   3.067   3.092  1.00  0.00           C  
ATOM   1075  N2  G      34       6.727   2.189   3.079  1.00  0.00           N  
ATOM   1076  H21 G      34       6.935   1.220   3.305  1.00  0.00           H  
ATOM   1077  H22 G      34       5.787   2.486   2.847  1.00  0.00           H  
ATOM   1078  N3  G      34       7.432   4.320   2.713  1.00  0.00           N  
ATOM   1079  C4  G      34       8.522   5.139   2.821  1.00  0.00           C  
ATOM   1080  C3' G      34       7.242   9.209   3.365  1.00  0.00           C  
ATOM   1081  H3' G      34       8.133   9.089   3.986  1.00  0.00           H  
ATOM   1082  C2' G      34       6.607   7.833   3.099  1.00  0.00           C  
ATOM   1083  H2' G      34       6.675   7.198   3.985  1.00  0.00           H  
ATOM   1084  O2' G      34       5.261   7.899   2.619  1.00  0.00           O  
ATOM   1085 HO2' G      34       4.770   8.531   3.177  1.00  0.00           H  
ATOM   1086  O3' G      34       6.346  10.153   3.940  1.00  0.00           O  
ATOM   1087  P   C      35       6.180  10.278   5.544  1.00  0.00           P  
ATOM   1088  OP1 C      35       5.968   8.916   6.108  1.00  0.00           O  
ATOM   1089  OP2 C      35       5.154  11.329   5.805  1.00  0.00           O  
ATOM   1090  O5' C      35       7.611  10.824   6.091  1.00  0.00           O  
ATOM   1091  C5' C      35       8.295  11.894   5.444  1.00  0.00           C  
ATOM   1092  H5' C      35       7.622  12.419   4.764  1.00  0.00           H  
ATOM   1093 H5'' C      35       9.103  11.469   4.848  1.00  0.00           H  
ATOM   1094  C4' C      35       8.901  12.936   6.399  1.00  0.00           C  
ATOM   1095  H4' C      35       9.538  13.595   5.806  1.00  0.00           H  
ATOM   1096  O4' C      35       7.911  13.744   7.037  1.00  0.00           O  
ATOM   1097  C1' C      35       8.350  14.040   8.365  1.00  0.00           C  
ATOM   1098  H1' C      35       8.367  15.122   8.509  1.00  0.00           H  
ATOM   1099  N1  C      35       7.447  13.448   9.399  1.00  0.00           N  
ATOM   1100  C6  C      35       6.588  12.414   9.107  1.00  0.00           C  
ATOM   1101  H6  C      35       6.602  11.968   8.121  1.00  0.00           H  
ATOM   1102  C5  C      35       5.706  11.974  10.037  1.00  0.00           C  
ATOM   1103  H5  C      35       5.023  11.174   9.790  1.00  0.00           H  
ATOM   1104  C4  C      35       5.718  12.615  11.304  1.00  0.00           C  
ATOM   1105  N4  C      35       4.865  12.267  12.230  1.00  0.00           N  
ATOM   1106  H41 C      35       4.895  12.760  13.107  1.00  0.00           H  
ATOM   1107  H42 C      35       4.188  11.547  12.040  1.00  0.00           H  
ATOM   1108  N3  C      35       6.545  13.591  11.619  1.00  0.00           N  
ATOM   1109  C2  C      35       7.427  14.023  10.681  1.00  0.00           C  
ATOM   1110  O2  C      35       8.193  14.939  10.993  1.00  0.00           O  
ATOM   1111  C3' C      35       9.774  12.342   7.507  1.00  0.00           C  
ATOM   1112  H3' C      35       9.233  11.511   7.967  1.00  0.00           H  
ATOM   1113  C2' C      35       9.789  13.525   8.498  1.00  0.00           C  
ATOM   1114  H2' C      35       9.992  13.178   9.513  1.00  0.00           H  
ATOM   1115  O2' C      35      10.645  14.617   8.158  1.00  0.00           O  
ATOM   1116 HO2' C      35      11.524  14.457   8.546  1.00  0.00           H  
ATOM   1117  O3' C      35      11.041  11.885   7.042  1.00  0.00           O  
ATOM   1118  P   U      36      12.063  11.120   8.041  1.00  0.00           P  
ATOM   1119  OP1 U      36      13.073  10.387   7.221  1.00  0.00           O  
ATOM   1120  OP2 U      36      11.265  10.359   9.048  1.00  0.00           O  
ATOM   1121  O5' U      36      12.803  12.335   8.818  1.00  0.00           O  
ATOM   1122  C5' U      36      13.670  13.238   8.146  1.00  0.00           C  
ATOM   1123  H5' U      36      13.140  13.729   7.329  1.00  0.00           H  
ATOM   1124 H5'' U      36      14.515  12.691   7.722  1.00  0.00           H  
ATOM   1125  C4' U      36      14.209  14.309   9.108  1.00  0.00           C  
ATOM   1126  H4' U      36      14.859  14.990   8.555  1.00  0.00           H  
ATOM   1127  O4' U      36      13.166  15.064   9.722  1.00  0.00           O  
ATOM   1128  C1' U      36      13.548  15.375  11.062  1.00  0.00           C  
ATOM   1129  H1' U      36      13.563  16.462  11.173  1.00  0.00           H  
ATOM   1130  N1  U      36      12.559  14.814  12.037  1.00  0.00           N  
ATOM   1131  C6  U      36      11.967  13.581  11.849  1.00  0.00           C  
ATOM   1132  H6  U      36      12.253  12.978  11.002  1.00  0.00           H  
ATOM   1133  C5  U      36      11.009  13.122  12.695  1.00  0.00           C  
ATOM   1134  H5  U      36      10.546  12.162  12.516  1.00  0.00           H  
ATOM   1135  C4  U      36      10.572  13.899  13.833  1.00  0.00           C  
ATOM   1136  O4  U      36       9.728  13.548  14.655  1.00  0.00           O  
ATOM   1137  N3  U      36      11.212  15.109  13.973  1.00  0.00           N  
ATOM   1138  H3  U      36      10.972  15.657  14.778  1.00  0.00           H  
ATOM   1139  C2  U      36      12.199  15.602  13.140  1.00  0.00           C  
ATOM   1140  O2  U      36      12.715  16.692  13.395  1.00  0.00           O  
ATOM   1141  C3' U      36      15.016  13.694  10.252  1.00  0.00           C  
ATOM   1142  H3' U      36      14.449  12.860  10.666  1.00  0.00           H  
ATOM   1143  C2' U      36      14.979  14.842  11.275  1.00  0.00           C  
ATOM   1144  H2' U      36      15.114  14.452  12.285  1.00  0.00           H  
ATOM   1145  O2' U      36      15.914  15.892  10.993  1.00  0.00           O  
ATOM   1146 HO2' U      36      16.008  16.482  11.768  1.00  0.00           H  
ATOM   1147  O3' U      36      16.292  13.235   9.813  1.00  0.00           O  
ATOM   1148  P   U      37      17.124  12.157  10.677  1.00  0.00           P  
ATOM   1149  OP1 U      37      17.574  12.809  11.938  1.00  0.00           O  
ATOM   1150  OP2 U      37      18.161  11.589   9.768  1.00  0.00           O  
ATOM   1151  O5' U      37      16.043  10.995  11.062  1.00  0.00           O  
ATOM   1152  C5' U      37      16.313   9.613  10.862  1.00  0.00           C  
ATOM   1153  H5' U      37      17.378   9.422  11.006  1.00  0.00           H  
ATOM   1154 H5'' U      37      16.060   9.349   9.835  1.00  0.00           H  
ATOM   1155  C4' U      37      15.554   8.682  11.828  1.00  0.00           C  
ATOM   1156  H4' U      37      15.985   7.699  11.716  1.00  0.00           H  
ATOM   1157  O4' U      37      15.766   9.083  13.186  1.00  0.00           O  
ATOM   1158  C1' U      37      14.525   9.187  13.885  1.00  0.00           C  
ATOM   1159  H1' U      37      14.623   8.637  14.824  1.00  0.00           H  
ATOM   1160  N1  U      37      14.150  10.592  14.267  1.00  0.00           N  
ATOM   1161  C6  U      37      15.009  11.651  14.046  1.00  0.00           C  
ATOM   1162  H6  U      37      15.904  11.493  13.459  1.00  0.00           H  
ATOM   1163  C5  U      37      14.783  12.874  14.595  1.00  0.00           C  
ATOM   1164  H5  U      37      15.488  13.677  14.432  1.00  0.00           H  
ATOM   1165  C4  U      37      13.638  13.129  15.437  1.00  0.00           C  
ATOM   1166  O4  U      37      13.382  14.194  15.991  1.00  0.00           O  
ATOM   1167  N3  U      37      12.810  12.045  15.602  1.00  0.00           N  
ATOM   1168  H3  U      37      12.008  12.174  16.193  1.00  0.00           H  
ATOM   1169  C2  U      37      13.027  10.778  15.093  1.00  0.00           C  
ATOM   1170  O2  U      37      12.250   9.875  15.408  1.00  0.00           O  
ATOM   1171  C3' U      37      14.038   8.576  11.582  1.00  0.00           C  
ATOM   1172  H3' U      37      13.710   9.545  11.198  1.00  0.00           H  
ATOM   1173  C2' U      37      13.481   8.462  13.017  1.00  0.00           C  
ATOM   1174  H2' U      37      12.509   8.958  13.058  1.00  0.00           H  
ATOM   1175  O2' U      37      13.380   7.119  13.506  1.00  0.00           O  
ATOM   1176 HO2' U      37      12.852   7.098  14.328  1.00  0.00           H  
ATOM   1177  O3' U      37      13.468   7.566  10.720  1.00  0.00           O  
ATOM   1178  P   C      38      14.264   6.372   9.918  1.00  0.00           P  
ATOM   1179  OP1 C      38      15.577   6.871   9.415  1.00  0.00           O  
ATOM   1180  OP2 C      38      13.296   5.863   8.902  1.00  0.00           O  
ATOM   1181  O5' C      38      14.526   5.115  10.933  1.00  0.00           O  
ATOM   1182  C5' C      38      15.730   4.964  11.682  1.00  0.00           C  
ATOM   1183  H5' C      38      15.881   5.838  12.308  1.00  0.00           H  
ATOM   1184 H5'' C      38      16.575   4.873  10.997  1.00  0.00           H  
ATOM   1185  C4' C      38      15.738   3.748  12.624  1.00  0.00           C  
ATOM   1186  H4' C      38      16.716   3.706  13.106  1.00  0.00           H  
ATOM   1187  O4' C      38      14.761   3.885  13.655  1.00  0.00           O  
ATOM   1188  C1' C      38      14.162   2.620  13.903  1.00  0.00           C  
ATOM   1189  H1' C      38      14.264   2.389  14.966  1.00  0.00           H  
ATOM   1190  N1  C      38      12.701   2.601  13.577  1.00  0.00           N  
ATOM   1191  C6  C      38      12.104   3.562  12.797  1.00  0.00           C  
ATOM   1192  H6  C      38      12.703   4.354  12.369  1.00  0.00           H  
ATOM   1193  C5  C      38      10.764   3.541  12.588  1.00  0.00           C  
ATOM   1194  H5  C      38      10.306   4.307  11.984  1.00  0.00           H  
ATOM   1195  C4  C      38      10.020   2.494  13.200  1.00  0.00           C  
ATOM   1196  N4  C      38       8.724   2.435  13.035  1.00  0.00           N  
ATOM   1197  H41 C      38       8.218   1.666  13.450  1.00  0.00           H  
ATOM   1198  H42 C      38       8.266   3.115  12.459  1.00  0.00           H  
ATOM   1199  N3  C      38      10.568   1.564  13.956  1.00  0.00           N  
ATOM   1200  C2  C      38      11.908   1.611  14.177  1.00  0.00           C  
ATOM   1201  O2  C      38      12.404   0.776  14.936  1.00  0.00           O  
ATOM   1202  C3' C      38      15.522   2.396  11.930  1.00  0.00           C  
ATOM   1203  H3' C      38      14.751   2.499  11.162  1.00  0.00           H  
ATOM   1204  C2' C      38      14.956   1.575  13.105  1.00  0.00           C  
ATOM   1205  H2' C      38      14.300   0.791  12.731  1.00  0.00           H  
ATOM   1206  O2' C      38      15.958   1.033  13.974  1.00  0.00           O  
ATOM   1207 HO2' C      38      15.571   0.327  14.528  1.00  0.00           H  
ATOM   1208  O3' C      38      16.733   1.869  11.379  1.00  0.00           O  
ATOM   1209  P   C      39      16.722   0.923  10.065  1.00  0.00           P  
ATOM   1210  OP1 C      39      18.108   0.408   9.871  1.00  0.00           O  
ATOM   1211  OP2 C      39      16.101   1.695   8.954  1.00  0.00           O  
ATOM   1212  O5' C      39      15.744  -0.330  10.402  1.00  0.00           O  
ATOM   1213  C5' C      39      16.142  -1.378  11.277  1.00  0.00           C  
ATOM   1214  H5' C      39      16.557  -0.954  12.193  1.00  0.00           H  
ATOM   1215 H5'' C      39      16.924  -1.972  10.799  1.00  0.00           H  
ATOM   1216  C4' C      39      14.980  -2.316  11.661  1.00  0.00           C  
ATOM   1217  H4' C      39      15.383  -3.113  12.289  1.00  0.00           H  
ATOM   1218  O4' C      39      13.955  -1.648  12.402  1.00  0.00           O  
ATOM   1219  C1' C      39      12.680  -2.153  11.997  1.00  0.00           C  
ATOM   1220  H1' C      39      12.125  -2.496  12.872  1.00  0.00           H  
ATOM   1221  N1  C      39      11.834  -1.133  11.308  1.00  0.00           N  
ATOM   1222  C6  C      39      12.355   0.036  10.815  1.00  0.00           C  
ATOM   1223  H6  C      39      13.422   0.196  10.835  1.00  0.00           H  
ATOM   1224  C5  C      39      11.539   0.994  10.319  1.00  0.00           C  
ATOM   1225  H5  C      39      11.956   1.915   9.946  1.00  0.00           H  
ATOM   1226  C4  C      39      10.142   0.722  10.318  1.00  0.00           C  
ATOM   1227  N4  C      39       9.300   1.619   9.870  1.00  0.00           N  
ATOM   1228  H41 C      39       8.323   1.391   9.889  1.00  0.00           H  
ATOM   1229  H42 C      39       9.643   2.496   9.522  1.00  0.00           H  
ATOM   1230  N3  C      39       9.612  -0.406  10.743  1.00  0.00           N  
ATOM   1231  C2  C      39      10.448  -1.361  11.229  1.00  0.00           C  
ATOM   1232  O2  C      39       9.951  -2.435  11.575  1.00  0.00           O  
ATOM   1233  C3' C      39      14.298  -2.984  10.461  1.00  0.00           C  
ATOM   1234  H3' C      39      14.112  -2.228   9.695  1.00  0.00           H  
ATOM   1235  C2' C      39      12.951  -3.366  11.102  1.00  0.00           C  
ATOM   1236  H2' C      39      12.183  -3.463  10.337  1.00  0.00           H  
ATOM   1237  O2' C      39      12.989  -4.510  11.962  1.00  0.00           O  
ATOM   1238 HO2' C      39      12.414  -5.205  11.591  1.00  0.00           H  
ATOM   1239  O3' C      39      15.049  -4.066   9.903  1.00  0.00           O  
ATOM   1240  P   A      40      14.533  -4.826   8.568  1.00  0.00           P  
ATOM   1241  OP1 A      40      15.639  -5.717   8.112  1.00  0.00           O  
ATOM   1242  OP2 A      40      14.013  -3.797   7.624  1.00  0.00           O  
ATOM   1243  O5' A      40      13.326  -5.776   9.117  1.00  0.00           O  
ATOM   1244  C5' A      40      12.364  -6.388   8.263  1.00  0.00           C  
ATOM   1245  H5' A      40      11.849  -7.172   8.819  1.00  0.00           H  
ATOM   1246 H5'' A      40      12.871  -6.854   7.417  1.00  0.00           H  
ATOM   1247  C4' A      40      11.305  -5.412   7.724  1.00  0.00           C  
ATOM   1248  H4' A      40      11.760  -4.774   6.968  1.00  0.00           H  
ATOM   1249  O4' A      40      10.681  -4.604   8.721  1.00  0.00           O  
ATOM   1250  C1' A      40       9.516  -4.032   8.120  1.00  0.00           C  
ATOM   1251  H1' A      40       8.675  -4.101   8.813  1.00  0.00           H  
ATOM   1252  N9  A      40       9.751  -2.594   7.828  1.00  0.00           N  
ATOM   1253  C8  A      40      10.954  -1.945   7.689  1.00  0.00           C  
ATOM   1254  H8  A      40      11.898  -2.444   7.861  1.00  0.00           H  
ATOM   1255  N7  A      40      10.862  -0.689   7.338  1.00  0.00           N  
ATOM   1256  C5  A      40       9.475  -0.508   7.219  1.00  0.00           C  
ATOM   1257  C6  A      40       8.642   0.586   6.878  1.00  0.00           C  
ATOM   1258  N6  A      40       9.094   1.791   6.581  1.00  0.00           N  
ATOM   1259  H61 A      40       8.431   2.527   6.382  1.00  0.00           H  
ATOM   1260  H62 A      40      10.086   1.944   6.541  1.00  0.00           H  
ATOM   1261  N1  A      40       7.309   0.483   6.856  1.00  0.00           N  
ATOM   1262  C2  A      40       6.794  -0.706   7.150  1.00  0.00           C  
ATOM   1263  H2  A      40       5.713  -0.773   7.113  1.00  0.00           H  
ATOM   1264  N3  A      40       7.432  -1.822   7.495  1.00  0.00           N  
ATOM   1265  C4  A      40       8.789  -1.657   7.515  1.00  0.00           C  
ATOM   1266  C3' A      40      10.090  -6.106   7.110  1.00  0.00           C  
ATOM   1267  H3' A      40       9.615  -6.651   7.932  1.00  0.00           H  
ATOM   1268  C2' A      40       9.198  -4.875   6.854  1.00  0.00           C  
ATOM   1269  H2' A      40       8.145  -5.164   6.835  1.00  0.00           H  
ATOM   1270  O2' A      40       9.538  -4.167   5.673  1.00  0.00           O  
ATOM   1271 HO2' A      40       9.553  -4.810   4.942  1.00  0.00           H  
ATOM   1272  O3' A      40      10.256  -7.103   6.094  1.00  0.00           O  
ATOM   1273  P   C      41      10.981  -6.886   4.652  1.00  0.00           P  
ATOM   1274  OP1 C      41      11.116  -8.239   4.038  1.00  0.00           O  
ATOM   1275  OP2 C      41      12.221  -6.082   4.837  1.00  0.00           O  
ATOM   1276  O5' C      41       9.922  -6.003   3.775  1.00  0.00           O  
ATOM   1277  C5' C      41       8.663  -6.534   3.377  1.00  0.00           C  
ATOM   1278  H5' C      41       8.126  -6.890   4.257  1.00  0.00           H  
ATOM   1279 H5'' C      41       8.833  -7.391   2.733  1.00  0.00           H  
ATOM   1280  C4' C      41       7.747  -5.532   2.641  1.00  0.00           C  
ATOM   1281  H4' C      41       6.791  -6.021   2.451  1.00  0.00           H  
ATOM   1282  O4' C      41       7.507  -4.397   3.480  1.00  0.00           O  
ATOM   1283  C1' C      41       7.577  -3.198   2.712  1.00  0.00           C  
ATOM   1284  H1' C      41       6.661  -2.623   2.870  1.00  0.00           H  
ATOM   1285  N1  C      41       8.742  -2.335   3.085  1.00  0.00           N  
ATOM   1286  C6  C      41      10.041  -2.779   3.005  1.00  0.00           C  
ATOM   1287  H6  C      41      10.251  -3.800   2.737  1.00  0.00           H  
ATOM   1288  C5  C      41      11.075  -1.960   3.300  1.00  0.00           C  
ATOM   1289  H5  C      41      12.087  -2.332   3.249  1.00  0.00           H  
ATOM   1290  C4  C      41      10.760  -0.635   3.692  1.00  0.00           C  
ATOM   1291  N4  C      41      11.720   0.213   3.943  1.00  0.00           N  
ATOM   1292  H41 C      41      11.459   1.167   4.162  1.00  0.00           H  
ATOM   1293  H42 C      41      12.676  -0.091   3.924  1.00  0.00           H  
ATOM   1294  N3  C      41       9.529  -0.167   3.751  1.00  0.00           N  
ATOM   1295  C2  C      41       8.501  -1.002   3.459  1.00  0.00           C  
ATOM   1296  O2  C      41       7.364  -0.525   3.513  1.00  0.00           O  
ATOM   1297  C3' C      41       8.263  -5.007   1.288  1.00  0.00           C  
ATOM   1298  H3' C      41       9.337  -4.855   1.354  1.00  0.00           H  
ATOM   1299  C2' C      41       7.603  -3.613   1.242  1.00  0.00           C  
ATOM   1300  H2' C      41       8.219  -2.931   0.656  1.00  0.00           H  
ATOM   1301  O2' C      41       6.266  -3.571   0.762  1.00  0.00           O  
ATOM   1302 HO2' C      41       5.656  -3.863   1.460  1.00  0.00           H  
ATOM   1303  O3' C      41       7.987  -5.781   0.119  1.00  0.00           O  
ATOM   1304  P   C      42       9.100  -6.818  -0.483  1.00  0.00           P  
ATOM   1305  OP1 C      42      10.463  -6.240  -0.264  1.00  0.00           O  
ATOM   1306  OP2 C      42       8.710  -7.142  -1.888  1.00  0.00           O  
ATOM   1307  O5' C      42       8.969  -8.174   0.426  1.00  0.00           O  
ATOM   1308  C5' C      42       7.905  -9.097   0.226  1.00  0.00           C  
ATOM   1309  H5' C      42       8.194  -9.817  -0.542  1.00  0.00           H  
ATOM   1310 H5'' C      42       7.019  -8.578  -0.138  1.00  0.00           H  
ATOM   1311  C4' C      42       7.525  -9.859   1.510  1.00  0.00           C  
ATOM   1312  H4' C      42       8.430 -10.266   1.965  1.00  0.00           H  
ATOM   1313  O4' C      42       6.850  -9.047   2.480  1.00  0.00           O  
ATOM   1314  C1' C      42       5.598  -9.639   2.821  1.00  0.00           C  
ATOM   1315  H1' C      42       5.480  -9.621   3.907  1.00  0.00           H  
ATOM   1316  N1  C      42       4.434  -8.890   2.240  1.00  0.00           N  
ATOM   1317  C6  C      42       4.602  -7.811   1.402  1.00  0.00           C  
ATOM   1318  H6  C      42       5.584  -7.556   1.027  1.00  0.00           H  
ATOM   1319  C5  C      42       3.550  -7.029   1.073  1.00  0.00           C  
ATOM   1320  H5  C      42       3.693  -6.171   0.440  1.00  0.00           H  
ATOM   1321  C4  C      42       2.284  -7.354   1.626  1.00  0.00           C  
ATOM   1322  N4  C      42       1.260  -6.577   1.402  1.00  0.00           N  
ATOM   1323  H41 C      42       0.399  -6.796   1.878  1.00  0.00           H  
ATOM   1324  H42 C      42       1.414  -5.693   0.921  1.00  0.00           H  
ATOM   1325  N3  C      42       2.085  -8.390   2.422  1.00  0.00           N  
ATOM   1326  C2  C      42       3.150  -9.167   2.742  1.00  0.00           C  
ATOM   1327  O2  C      42       2.945 -10.105   3.517  1.00  0.00           O  
ATOM   1328  C3' C      42       6.602 -11.029   1.146  1.00  0.00           C  
ATOM   1329  H3' C      42       5.996 -10.733   0.285  1.00  0.00           H  
ATOM   1330  C2' C      42       5.683 -11.109   2.381  1.00  0.00           C  
ATOM   1331  H2' C      42       4.705 -11.498   2.098  1.00  0.00           H  
ATOM   1332  O2' C      42       6.238 -11.859   3.469  1.00  0.00           O  
ATOM   1333 HO2' C      42       5.523 -12.221   4.025  1.00  0.00           H  
ATOM   1334  O3' C      42       7.342 -12.222   0.863  1.00  0.00           O  
ATOM   1335  P   A      43       6.745 -13.357  -0.136  1.00  0.00           P  
ATOM   1336  OP1 A      43       7.731 -14.481  -0.202  1.00  0.00           O  
ATOM   1337  OP2 A      43       6.337 -12.699  -1.408  1.00  0.00           O  
ATOM   1338  O5' A      43       5.389 -13.907   0.569  1.00  0.00           O  
ATOM   1339  C5' A      43       5.444 -14.855   1.621  1.00  0.00           C  
ATOM   1340  H5' A      43       6.065 -14.472   2.432  1.00  0.00           H  
ATOM   1341 H5'' A      43       5.893 -15.778   1.251  1.00  0.00           H  
ATOM   1342  C4' A      43       4.049 -15.185   2.169  1.00  0.00           C  
ATOM   1343  H4' A      43       4.153 -15.947   2.943  1.00  0.00           H  
ATOM   1344  O4' A      43       3.412 -14.044   2.742  1.00  0.00           O  
ATOM   1345  C1' A      43       2.023 -14.117   2.444  1.00  0.00           C  
ATOM   1346  H1' A      43       1.441 -14.062   3.366  1.00  0.00           H  
ATOM   1347  N9  A      43       1.617 -12.976   1.590  1.00  0.00           N  
ATOM   1348  C8  A      43       2.376 -12.156   0.788  1.00  0.00           C  
ATOM   1349  H8  A      43       3.416 -12.356   0.570  1.00  0.00           H  
ATOM   1350  N7  A      43       1.748 -11.092   0.353  1.00  0.00           N  
ATOM   1351  C5  A      43       0.461 -11.249   0.888  1.00  0.00           C  
ATOM   1352  C6  A      43      -0.734 -10.483   0.891  1.00  0.00           C  
ATOM   1353  N6  A      43      -0.872  -9.283   0.353  1.00  0.00           N  
ATOM   1354  H61 A      43      -1.746  -8.785   0.475  1.00  0.00           H  
ATOM   1355  H62 A      43      -0.078  -8.844  -0.079  1.00  0.00           H  
ATOM   1356  N1  A      43      -1.839 -10.931   1.492  1.00  0.00           N  
ATOM   1357  C2  A      43      -1.787 -12.109   2.097  1.00  0.00           C  
ATOM   1358  H2  A      43      -2.700 -12.443   2.573  1.00  0.00           H  
ATOM   1359  N3  A      43      -0.743 -12.919   2.211  1.00  0.00           N  
ATOM   1360  C4  A      43       0.361 -12.424   1.585  1.00  0.00           C  
ATOM   1361  C3' A      43       3.105 -15.734   1.092  1.00  0.00           C  
ATOM   1362  H3' A      43       3.168 -15.103   0.203  1.00  0.00           H  
ATOM   1363  C2' A      43       1.755 -15.469   1.775  1.00  0.00           C  
ATOM   1364  H2' A      43       0.959 -15.391   1.037  1.00  0.00           H  
ATOM   1365  O2' A      43       1.424 -16.407   2.804  1.00  0.00           O  
ATOM   1366 HO2' A      43       0.456 -16.522   2.840  1.00  0.00           H  
ATOM   1367  O3' A      43       3.373 -17.096   0.754  1.00  0.00           O  
ATOM   1368  P   A      44       2.887 -17.711  -0.663  1.00  0.00           P  
ATOM   1369  OP1 A      44       3.351 -19.128  -0.724  1.00  0.00           O  
ATOM   1370  OP2 A      44       3.310 -16.786  -1.750  1.00  0.00           O  
ATOM   1371  O5' A      44       1.269 -17.695  -0.609  1.00  0.00           O  
ATOM   1372  C5' A      44       0.546 -18.607   0.206  1.00  0.00           C  
ATOM   1373  H5' A      44       0.977 -18.625   1.209  1.00  0.00           H  
ATOM   1374 H5'' A      44       0.622 -19.611  -0.214  1.00  0.00           H  
ATOM   1375  C4' A      44      -0.938 -18.230   0.325  1.00  0.00           C  
ATOM   1376  H4' A      44      -1.438 -18.980   0.939  1.00  0.00           H  
ATOM   1377  O4' A      44      -1.115 -16.952   0.940  1.00  0.00           O  
ATOM   1378  C1' A      44      -2.225 -16.303   0.330  1.00  0.00           C  
ATOM   1379  H1' A      44      -2.946 -15.986   1.088  1.00  0.00           H  
ATOM   1380  N9  A      44      -1.791 -15.103  -0.424  1.00  0.00           N  
ATOM   1381  C8  A      44      -0.588 -14.832  -1.034  1.00  0.00           C  
ATOM   1382  H8  A      44       0.234 -15.533  -1.038  1.00  0.00           H  
ATOM   1383  N7  A      44      -0.514 -13.647  -1.584  1.00  0.00           N  
ATOM   1384  C5  A      44      -1.790 -13.115  -1.349  1.00  0.00           C  
ATOM   1385  C6  A      44      -2.442 -11.894  -1.656  1.00  0.00           C  
ATOM   1386  N6  A      44      -1.878 -10.887  -2.298  1.00  0.00           N  
ATOM   1387  H61 A      44      -2.393 -10.021  -2.400  1.00  0.00           H  
ATOM   1388  H62 A      44      -0.930 -10.979  -2.621  1.00  0.00           H  
ATOM   1389  N1  A      44      -3.710 -11.672  -1.299  1.00  0.00           N  
ATOM   1390  C2  A      44      -4.339 -12.632  -0.633  1.00  0.00           C  
ATOM   1391  H2  A      44      -5.364 -12.424  -0.354  1.00  0.00           H  
ATOM   1392  N3  A      44      -3.867 -13.819  -0.270  1.00  0.00           N  
ATOM   1393  C4  A      44      -2.574 -14.000  -0.659  1.00  0.00           C  
ATOM   1394  C3' A      44      -1.669 -18.163  -1.021  1.00  0.00           C  
ATOM   1395  H3' A      44      -1.063 -17.583  -1.720  1.00  0.00           H  
ATOM   1396  C2' A      44      -2.885 -17.319  -0.606  1.00  0.00           C  
ATOM   1397  H2' A      44      -3.318 -16.825  -1.475  1.00  0.00           H  
ATOM   1398  O2' A      44      -3.875 -18.033   0.143  1.00  0.00           O  
ATOM   1399 HO2' A      44      -4.735 -17.578   0.064  1.00  0.00           H  
ATOM   1400  O3' A      44      -1.982 -19.435  -1.586  1.00  0.00           O  
ATOM   1401  P   G      45      -2.317 -19.576  -3.164  1.00  0.00           P  
ATOM   1402  OP1 G      45      -2.619 -21.010  -3.435  1.00  0.00           O  
ATOM   1403  OP2 G      45      -1.214 -18.933  -3.930  1.00  0.00           O  
ATOM   1404  O5' G      45      -3.662 -18.705  -3.415  1.00  0.00           O  
ATOM   1405  C5' G      45      -4.922 -19.136  -2.917  1.00  0.00           C  
ATOM   1406  H5' G      45      -4.822 -19.429  -1.872  1.00  0.00           H  
ATOM   1407 H5'' G      45      -5.252 -20.011  -3.480  1.00  0.00           H  
ATOM   1408  C4' G      45      -6.009 -18.053  -3.013  1.00  0.00           C  
ATOM   1409  H4' G      45      -6.927 -18.449  -2.576  1.00  0.00           H  
ATOM   1410  O4' G      45      -5.659 -16.860  -2.308  1.00  0.00           O  
ATOM   1411  C1' G      45      -6.149 -15.739  -3.035  1.00  0.00           C  
ATOM   1412  H1' G      45      -6.761 -15.102  -2.393  1.00  0.00           H  
ATOM   1413  N9  G      45      -5.038 -14.918  -3.571  1.00  0.00           N  
ATOM   1414  C8  G      45      -3.733 -15.266  -3.823  1.00  0.00           C  
ATOM   1415  H8  G      45      -3.347 -16.257  -3.627  1.00  0.00           H  
ATOM   1416  N7  G      45      -3.002 -14.299  -4.310  1.00  0.00           N  
ATOM   1417  C5  G      45      -3.898 -13.229  -4.410  1.00  0.00           C  
ATOM   1418  C6  G      45      -3.730 -11.883  -4.893  1.00  0.00           C  
ATOM   1419  O6  G      45      -2.725 -11.335  -5.343  1.00  0.00           O  
ATOM   1420  N1  G      45      -4.880 -11.130  -4.840  1.00  0.00           N  
ATOM   1421  H1  G      45      -4.836 -10.183  -5.176  1.00  0.00           H  
ATOM   1422  C2  G      45      -6.063 -11.598  -4.385  1.00  0.00           C  
ATOM   1423  N2  G      45      -7.084 -10.785  -4.449  1.00  0.00           N  
ATOM   1424  H21 G      45      -6.995  -9.875  -4.899  1.00  0.00           H  
ATOM   1425  H22 G      45      -7.973 -11.124  -4.124  1.00  0.00           H  
ATOM   1426  N3  G      45      -6.272 -12.829  -3.922  1.00  0.00           N  
ATOM   1427  C4  G      45      -5.146 -13.603  -3.959  1.00  0.00           C  
ATOM   1428  C3' G      45      -6.326 -17.636  -4.451  1.00  0.00           C  
ATOM   1429  H3' G      45      -5.388 -17.461  -4.983  1.00  0.00           H  
ATOM   1430  C2' G      45      -7.006 -16.283  -4.180  1.00  0.00           C  
ATOM   1431  H2' G      45      -6.936 -15.641  -5.056  1.00  0.00           H  
ATOM   1432  O2' G      45      -8.353 -16.377  -3.707  1.00  0.00           O  
ATOM   1433 HO2' G      45      -8.852 -15.592  -4.002  1.00  0.00           H  
ATOM   1434  O3' G      45      -7.128 -18.590  -5.147  1.00  0.00           O  
ATOM   1435  P   A      46      -7.187 -18.611  -6.762  1.00  0.00           P  
ATOM   1436  OP1 A      46      -8.097 -19.721  -7.168  1.00  0.00           O  
ATOM   1437  OP2 A      46      -5.789 -18.625  -7.275  1.00  0.00           O  
ATOM   1438  O5' A      46      -7.856 -17.203  -7.202  1.00  0.00           O  
ATOM   1439  C5' A      46      -9.230 -16.926  -6.969  1.00  0.00           C  
ATOM   1440  H5' A      46      -9.495 -17.204  -5.948  1.00  0.00           H  
ATOM   1441 H5'' A      46      -9.842 -17.521  -7.649  1.00  0.00           H  
ATOM   1442  C4' A      46      -9.570 -15.440  -7.169  1.00  0.00           C  
ATOM   1443  H4' A      46     -10.629 -15.293  -6.949  1.00  0.00           H  
ATOM   1444  O4' A      46      -8.809 -14.590  -6.307  1.00  0.00           O  
ATOM   1445  C1' A      46      -8.451 -13.417  -7.029  1.00  0.00           C  
ATOM   1446  H1' A      46      -8.706 -12.521  -6.458  1.00  0.00           H  
ATOM   1447  N9  A      46      -7.000 -13.371  -7.325  1.00  0.00           N  
ATOM   1448  C8  A      46      -6.053 -14.369  -7.332  1.00  0.00           C  
ATOM   1449  H8  A      46      -6.285 -15.395  -7.088  1.00  0.00           H  
ATOM   1450  N7  A      46      -4.847 -13.969  -7.648  1.00  0.00           N  
ATOM   1451  C5  A      46      -5.026 -12.602  -7.897  1.00  0.00           C  
ATOM   1452  C6  A      46      -4.188 -11.526  -8.291  1.00  0.00           C  
ATOM   1453  N6  A      46      -2.891 -11.613  -8.532  1.00  0.00           N  
ATOM   1454  H61 A      46      -2.377 -10.768  -8.749  1.00  0.00           H  
ATOM   1455  H62 A      46      -2.431 -12.504  -8.450  1.00  0.00           H  
ATOM   1456  N1  A      46      -4.678 -10.294  -8.441  1.00  0.00           N  
ATOM   1457  C2  A      46      -5.968 -10.101  -8.219  1.00  0.00           C  
ATOM   1458  H2  A      46      -6.331  -9.090  -8.353  1.00  0.00           H  
ATOM   1459  N3  A      46      -6.871 -10.997  -7.848  1.00  0.00           N  
ATOM   1460  C4  A      46      -6.331 -12.237  -7.704  1.00  0.00           C  
ATOM   1461  C3' A      46      -9.317 -14.944  -8.596  1.00  0.00           C  
ATOM   1462  H3' A      46      -8.334 -15.292  -8.918  1.00  0.00           H  
ATOM   1463  C2' A      46      -9.245 -13.429  -8.337  1.00  0.00           C  
ATOM   1464  H2' A      46      -8.696 -12.931  -9.137  1.00  0.00           H  
ATOM   1465  O2' A      46     -10.510 -12.799  -8.099  1.00  0.00           O  
ATOM   1466 HO2' A      46     -10.425 -11.834  -8.219  1.00  0.00           H  
ATOM   1467  O3' A      46     -10.311 -15.348  -9.532  1.00  0.00           O  
ATOM   1468  P   G      47      -9.977 -15.387 -11.115  1.00  0.00           P  
ATOM   1469  OP1 G      47     -11.231 -15.784 -11.819  1.00  0.00           O  
ATOM   1470  OP2 G      47      -8.765 -16.235 -11.306  1.00  0.00           O  
ATOM   1471  O5' G      47      -9.589 -13.862 -11.524  1.00  0.00           O  
ATOM   1472  C5' G      47     -10.578 -12.840 -11.544  1.00  0.00           C  
ATOM   1473  H5' G      47     -11.116 -12.832 -10.597  1.00  0.00           H  
ATOM   1474 H5'' G      47     -11.304 -13.056 -12.329  1.00  0.00           H  
ATOM   1475  C4' G      47     -10.010 -11.431 -11.788  1.00  0.00           C  
ATOM   1476  H4' G      47     -10.830 -10.718 -11.684  1.00  0.00           H  
ATOM   1477  O4' G      47      -9.000 -11.065 -10.849  1.00  0.00           O  
ATOM   1478  C1' G      47      -8.010 -10.295 -11.523  1.00  0.00           C  
ATOM   1479  H1' G      47      -7.851  -9.349 -11.000  1.00  0.00           H  
ATOM   1480  N9  G      47      -6.715 -11.018 -11.547  1.00  0.00           N  
ATOM   1481  C8  G      47      -6.434 -12.327 -11.241  1.00  0.00           C  
ATOM   1482  H8  G      47      -7.205 -13.039 -10.979  1.00  0.00           H  
ATOM   1483  N7  G      47      -5.161 -12.627 -11.273  1.00  0.00           N  
ATOM   1484  C5  G      47      -4.546 -11.422 -11.641  1.00  0.00           C  
ATOM   1485  C6  G      47      -3.158 -11.065 -11.843  1.00  0.00           C  
ATOM   1486  O6  G      47      -2.141 -11.752 -11.740  1.00  0.00           O  
ATOM   1487  N1  G      47      -2.981  -9.751 -12.209  1.00  0.00           N  
ATOM   1488  H1  G      47      -2.036  -9.430 -12.349  1.00  0.00           H  
ATOM   1489  C2  G      47      -3.995  -8.879 -12.387  1.00  0.00           C  
ATOM   1490  N2  G      47      -3.673  -7.673 -12.765  1.00  0.00           N  
ATOM   1491  H21 G      47      -2.702  -7.459 -12.984  1.00  0.00           H  
ATOM   1492  H22 G      47      -4.412  -7.023 -12.968  1.00  0.00           H  
ATOM   1493  N3  G      47      -5.284  -9.146 -12.198  1.00  0.00           N  
ATOM   1494  C4  G      47      -5.498 -10.442 -11.825  1.00  0.00           C  
ATOM   1495  C3' G      47      -9.422 -11.240 -13.191  1.00  0.00           C  
ATOM   1496  H3' G      47      -8.783 -12.087 -13.447  1.00  0.00           H  
ATOM   1497  C2' G      47      -8.523 -10.012 -12.944  1.00  0.00           C  
ATOM   1498  H2' G      47      -7.704  -9.993 -13.668  1.00  0.00           H  
ATOM   1499  O2' G      47      -9.224  -8.761 -12.926  1.00  0.00           O  
ATOM   1500 HO2' G      47      -8.589  -8.019 -12.970  1.00  0.00           H  
ATOM   1501  O3' G      47     -10.451 -11.031 -14.161  1.00  0.00           O  
ATOM   1502  P   C      48     -10.696 -12.054 -15.396  1.00  0.00           P  
ATOM   1503  OP1 C      48     -12.086 -11.839 -15.894  1.00  0.00           O  
ATOM   1504  OP2 C      48     -10.297 -13.433 -15.000  1.00  0.00           O  
ATOM   1505  O5' C      48      -9.657 -11.537 -16.525  1.00  0.00           O  
ATOM   1506  C5' C      48      -9.880 -10.312 -17.213  1.00  0.00           C  
ATOM   1507  H5' C      48     -10.227  -9.555 -16.508  1.00  0.00           H  
ATOM   1508 H5'' C      48     -10.656 -10.454 -17.968  1.00  0.00           H  
ATOM   1509  C4' C      48      -8.608  -9.780 -17.892  1.00  0.00           C  
ATOM   1510  H4' C      48      -8.839  -8.817 -18.350  1.00  0.00           H  
ATOM   1511  O4' C      48      -7.574  -9.576 -16.933  1.00  0.00           O  
ATOM   1512  C1' C      48      -6.320  -9.882 -17.523  1.00  0.00           C  
ATOM   1513  H1' C      48      -5.748  -8.953 -17.582  1.00  0.00           H  
ATOM   1514  N1  C      48      -5.579 -10.844 -16.651  1.00  0.00           N  
ATOM   1515  C6  C      48      -6.161 -12.012 -16.226  1.00  0.00           C  
ATOM   1516  H6  C      48      -7.158 -12.269 -16.566  1.00  0.00           H  
ATOM   1517  C5  C      48      -5.501 -12.825 -15.366  1.00  0.00           C  
ATOM   1518  H5  C      48      -5.969 -13.731 -15.023  1.00  0.00           H  
ATOM   1519  C4  C      48      -4.195 -12.436 -14.959  1.00  0.00           C  
ATOM   1520  N4  C      48      -3.509 -13.200 -14.150  1.00  0.00           N  
ATOM   1521  H41 C      48      -2.601 -12.884 -13.855  1.00  0.00           H  
ATOM   1522  H42 C      48      -3.912 -14.051 -13.807  1.00  0.00           H  
ATOM   1523  N3  C      48      -3.629 -11.299 -15.319  1.00  0.00           N  
ATOM   1524  C2  C      48      -4.302 -10.491 -16.177  1.00  0.00           C  
ATOM   1525  O2  C      48      -3.752  -9.441 -16.520  1.00  0.00           O  
ATOM   1526  C3' C      48      -8.074 -10.706 -18.995  1.00  0.00           C  
ATOM   1527  H3' C      48      -8.211 -11.747 -18.695  1.00  0.00           H  
ATOM   1528  C2' C      48      -6.567 -10.367 -18.964  1.00  0.00           C  
ATOM   1529  H2' C      48      -5.983 -11.262 -19.195  1.00  0.00           H  
ATOM   1530  O2' C      48      -6.217  -9.276 -19.824  1.00  0.00           O  
ATOM   1531 HO2' C      48      -5.274  -9.325 -20.072  1.00  0.00           H  
ATOM   1532  O3' C      48      -8.739 -10.441 -20.237  1.00  0.00           O  
ATOM   1533  P   C      49      -8.751 -11.510 -21.455  1.00  0.00           P  
ATOM   1534  OP1 C      49      -9.465 -10.859 -22.591  1.00  0.00           O  
ATOM   1535  OP2 C      49      -9.296 -12.797 -20.943  1.00  0.00           O  
ATOM   1536  O5' C      49      -7.201 -11.697 -21.916  1.00  0.00           O  
ATOM   1537  C5' C      49      -6.747 -12.847 -22.623  1.00  0.00           C  
ATOM   1538  H5' C      49      -5.854 -12.580 -23.190  1.00  0.00           H  
ATOM   1539 H5'' C      49      -7.510 -13.172 -23.333  1.00  0.00           H  
ATOM   1540  C4' C      49      -6.392 -14.022 -21.694  1.00  0.00           C  
ATOM   1541  H4' C      49      -7.300 -14.394 -21.222  1.00  0.00           H  
ATOM   1542  O4' C      49      -5.429 -13.672 -20.695  1.00  0.00           O  
ATOM   1543  C1' C      49      -4.765 -14.869 -20.284  1.00  0.00           C  
ATOM   1544  H1' C      49      -3.701 -14.718 -20.485  1.00  0.00           H  
ATOM   1545  N1  C      49      -4.906 -15.204 -18.827  1.00  0.00           N  
ATOM   1546  C6  C      49      -3.863 -15.841 -18.199  1.00  0.00           C  
ATOM   1547  H6  C      49      -2.906 -15.930 -18.701  1.00  0.00           H  
ATOM   1548  C5  C      49      -4.023 -16.375 -16.965  1.00  0.00           C  
ATOM   1549  H5  C      49      -3.199 -16.880 -16.491  1.00  0.00           H  
ATOM   1550  C4  C      49      -5.307 -16.271 -16.372  1.00  0.00           C  
ATOM   1551  N4  C      49      -5.536 -16.792 -15.194  1.00  0.00           N  
ATOM   1552  H41 C      49      -6.465 -16.707 -14.816  1.00  0.00           H  
ATOM   1553  H42 C      49      -4.811 -17.305 -14.725  1.00  0.00           H  
ATOM   1554  N3  C      49      -6.324 -15.652 -16.929  1.00  0.00           N  
ATOM   1555  C2  C      49      -6.143 -15.079 -18.150  1.00  0.00           C  
ATOM   1556  O2  C      49      -7.107 -14.448 -18.592  1.00  0.00           O  
ATOM   1557  C3' C      49      -5.712 -15.183 -22.427  1.00  0.00           C  
ATOM   1558  H3' C      49      -4.811 -14.761 -22.880  1.00  0.00           H  
ATOM   1559  C2' C      49      -5.246 -16.015 -21.216  1.00  0.00           C  
ATOM   1560  H2' C      49      -4.411 -16.660 -21.502  1.00  0.00           H  
ATOM   1561  O2' C      49      -6.279 -16.777 -20.616  1.00  0.00           O  
ATOM   1562 HO2' C      49      -6.975 -16.861 -21.314  1.00  0.00           H  
ATOM   1563  O3' C      49      -6.410 -15.795 -23.520  1.00  0.00           O  
ATOM   1564  P   U      50      -7.361 -17.095 -23.414  1.00  0.00           P  
ATOM   1565  OP1 U      50      -8.040 -17.263 -24.726  1.00  0.00           O  
ATOM   1566  OP2 U      50      -8.192 -16.967 -22.192  1.00  0.00           O  
ATOM   1567  O5' U      50      -6.319 -18.318 -23.216  1.00  0.00           O  
ATOM   1568  C5' U      50      -6.780 -19.651 -23.009  1.00  0.00           C  
ATOM   1569  H5' U      50      -7.499 -19.907 -23.790  1.00  0.00           H  
ATOM   1570 H5'' U      50      -7.293 -19.714 -22.048  1.00  0.00           H  
ATOM   1571  C4' U      50      -5.661 -20.711 -23.040  1.00  0.00           C  
ATOM   1572  H4' U      50      -6.117 -21.697 -22.931  1.00  0.00           H  
ATOM   1573  O4' U      50      -4.978 -20.670 -24.282  1.00  0.00           O  
ATOM   1574  C1' U      50      -3.741 -21.339 -24.114  1.00  0.00           C  
ATOM   1575  H1' U      50      -3.908 -22.391 -24.358  1.00  0.00           H  
ATOM   1576  N1  U      50      -2.701 -20.803 -25.039  1.00  0.00           N  
ATOM   1577  C6  U      50      -2.669 -19.467 -25.382  1.00  0.00           C  
ATOM   1578  H6  U      50      -3.348 -18.781 -24.886  1.00  0.00           H  
ATOM   1579  C5  U      50      -1.836 -19.021 -26.362  1.00  0.00           C  
ATOM   1580  H5  U      50      -1.841 -17.979 -26.647  1.00  0.00           H  
ATOM   1581  C4  U      50      -0.945 -19.917 -27.069  1.00  0.00           C  
ATOM   1582  O4  U      50      -0.189 -19.599 -27.984  1.00  0.00           O  
ATOM   1583  N3  U      50      -0.995 -21.224 -26.638  1.00  0.00           N  
ATOM   1584  H3  U      50      -0.388 -21.877 -27.100  1.00  0.00           H  
ATOM   1585  C2  U      50      -1.829 -21.715 -25.652  1.00  0.00           C  
ATOM   1586  O2  U      50      -1.782 -22.914 -25.366  1.00  0.00           O  
ATOM   1587  C3' U      50      -4.579 -20.573 -21.955  1.00  0.00           C  
ATOM   1588  H3' U      50      -4.352 -19.512 -21.820  1.00  0.00           H  
ATOM   1589  C2' U      50      -3.365 -21.272 -22.623  1.00  0.00           C  
ATOM   1590  H2' U      50      -2.469 -20.666 -22.466  1.00  0.00           H  
ATOM   1591  O2' U      50      -3.163 -22.627 -22.199  1.00  0.00           O  
ATOM   1592 HO2' U      50      -2.207 -22.825 -22.158  1.00  0.00           H  
ATOM   1593  O3' U      50      -4.992 -21.163 -20.717  1.00  0.00           O  
ATOM   1594  P   U      51      -4.265 -20.789 -19.313  1.00  0.00           P  
ATOM   1595  OP1 U      51      -4.809 -21.724 -18.285  1.00  0.00           O  
ATOM   1596  OP2 U      51      -4.434 -19.329 -19.089  1.00  0.00           O  
ATOM   1597  O5' U      51      -2.682 -21.138 -19.497  1.00  0.00           O  
ATOM   1598  C5' U      51      -1.694 -20.787 -18.528  1.00  0.00           C  
ATOM   1599  H5' U      51      -0.792 -21.366 -18.731  1.00  0.00           H  
ATOM   1600 H5'' U      51      -2.046 -21.054 -17.530  1.00  0.00           H  
ATOM   1601  C4' U      51      -1.315 -19.294 -18.537  1.00  0.00           C  
ATOM   1602  H4' U      51      -2.145 -18.722 -18.122  1.00  0.00           H  
ATOM   1603  O4' U      51      -1.031 -18.801 -19.845  1.00  0.00           O  
ATOM   1604  C1' U      51       0.001 -17.818 -19.765  1.00  0.00           C  
ATOM   1605  H1' U      51       0.912 -18.289 -20.146  1.00  0.00           H  
ATOM   1606  N1  U      51      -0.290 -16.660 -20.683  1.00  0.00           N  
ATOM   1607  C6  U      51      -0.361 -15.341 -20.268  1.00  0.00           C  
ATOM   1608  H6  U      51      -0.158 -15.079 -19.239  1.00  0.00           H  
ATOM   1609  C5  U      51      -0.690 -14.348 -21.137  1.00  0.00           C  
ATOM   1610  H5  U      51      -0.751 -13.326 -20.795  1.00  0.00           H  
ATOM   1611  C4  U      51      -0.949 -14.611 -22.534  1.00  0.00           C  
ATOM   1612  O4  U      51      -1.278 -13.776 -23.371  1.00  0.00           O  
ATOM   1613  N3  U      51      -0.778 -15.924 -22.897  1.00  0.00           N  
ATOM   1614  H3  U      51      -0.874 -16.139 -23.874  1.00  0.00           H  
ATOM   1615  C2  U      51      -0.412 -16.956 -22.054  1.00  0.00           C  
ATOM   1616  O2  U      51      -0.184 -18.062 -22.550  1.00  0.00           O  
ATOM   1617  C3' U      51      -0.066 -18.980 -17.702  1.00  0.00           C  
ATOM   1618  H3' U      51       0.731 -19.676 -17.973  1.00  0.00           H  
ATOM   1619  C2' U      51       0.242 -17.583 -18.257  1.00  0.00           C  
ATOM   1620  H2' U      51       1.278 -17.301 -18.059  1.00  0.00           H  
ATOM   1621  O2' U      51      -0.665 -16.670 -17.650  1.00  0.00           O  
ATOM   1622 HO2' U      51      -0.713 -16.908 -16.709  1.00  0.00           H  
ATOM   1623  O3' U      51      -0.269 -18.949 -16.291  1.00  0.00           O  
ATOM   1624  P   A      52       0.952 -19.263 -15.283  1.00  0.00           P  
ATOM   1625  OP1 A      52       1.436 -20.638 -15.586  1.00  0.00           O  
ATOM   1626  OP2 A      52       0.466 -18.978 -13.905  1.00  0.00           O  
ATOM   1627  O5' A      52       2.151 -18.226 -15.670  1.00  0.00           O  
ATOM   1628  C5' A      52       2.603 -17.194 -14.793  1.00  0.00           C  
ATOM   1629  H5' A      52       3.602 -16.885 -15.102  1.00  0.00           H  
ATOM   1630 H5'' A      52       2.682 -17.589 -13.779  1.00  0.00           H  
ATOM   1631  C4' A      52       1.708 -15.945 -14.778  1.00  0.00           C  
ATOM   1632  H4' A      52       0.675 -16.239 -14.590  1.00  0.00           H  
ATOM   1633  O4' A      52       1.789 -15.207 -15.994  1.00  0.00           O  
ATOM   1634  C1' A      52       1.454 -13.852 -15.707  1.00  0.00           C  
ATOM   1635  H1' A      52       2.285 -13.218 -16.025  1.00  0.00           H  
ATOM   1636  N9  A      52       0.253 -13.453 -16.487  1.00  0.00           N  
ATOM   1637  C8  A      52      -1.022 -13.965 -16.424  1.00  0.00           C  
ATOM   1638  H8  A      52      -1.283 -14.778 -15.758  1.00  0.00           H  
ATOM   1639  N7  A      52      -1.878 -13.407 -17.240  1.00  0.00           N  
ATOM   1640  C5  A      52      -1.108 -12.423 -17.867  1.00  0.00           C  
ATOM   1641  C6  A      52      -1.376 -11.429 -18.839  1.00  0.00           C  
ATOM   1642  N6  A      52      -2.549 -11.248 -19.422  1.00  0.00           N  
ATOM   1643  H61 A      52      -2.632 -10.527 -20.119  1.00  0.00           H  
ATOM   1644  H62 A      52      -3.316 -11.855 -19.179  1.00  0.00           H  
ATOM   1645  N1  A      52      -0.418 -10.611 -19.275  1.00  0.00           N  
ATOM   1646  C2  A      52       0.800 -10.760 -18.764  1.00  0.00           C  
ATOM   1647  H2  A      52       1.554 -10.078 -19.137  1.00  0.00           H  
ATOM   1648  N3  A      52       1.211 -11.649 -17.861  1.00  0.00           N  
ATOM   1649  C4  A      52       0.194 -12.455 -17.435  1.00  0.00           C  
ATOM   1650  C3' A      52       2.128 -14.942 -13.699  1.00  0.00           C  
ATOM   1651  H3' A      52       3.195 -14.733 -13.809  1.00  0.00           H  
ATOM   1652  C2' A      52       1.325 -13.717 -14.173  1.00  0.00           C  
ATOM   1653  H2' A      52       1.831 -12.819 -13.840  1.00  0.00           H  
ATOM   1654  O2' A      52      -0.023 -13.706 -13.697  1.00  0.00           O  
ATOM   1655 HO2' A      52       0.011 -13.720 -12.725  1.00  0.00           H  
ATOM   1656  O3' A      52       1.863 -15.394 -12.373  1.00  0.00           O  
ATOM   1657  P   A      53       2.399 -14.594 -11.064  1.00  0.00           P  
ATOM   1658  OP1 A      53       1.868 -15.345  -9.886  1.00  0.00           O  
ATOM   1659  OP2 A      53       2.048 -13.151 -11.196  1.00  0.00           O  
ATOM   1660  O5' A      53       4.030 -14.764 -11.078  1.00  0.00           O  
ATOM   1661  C5' A      53       4.737 -14.827  -9.840  1.00  0.00           C  
ATOM   1662  H5' A      53       4.497 -15.768  -9.344  1.00  0.00           H  
ATOM   1663 H5'' A      53       4.378 -14.028  -9.193  1.00  0.00           H  
ATOM   1664  C4' A      53       6.273 -14.724  -9.913  1.00  0.00           C  
ATOM   1665  H4' A      53       6.630 -14.649  -8.888  1.00  0.00           H  
ATOM   1666  O4' A      53       6.842 -15.916 -10.452  1.00  0.00           O  
ATOM   1667  C1' A      53       8.134 -15.589 -10.923  1.00  0.00           C  
ATOM   1668  H1' A      53       8.858 -15.622 -10.102  1.00  0.00           H  
ATOM   1669  N9  A      53       8.557 -16.483 -12.026  1.00  0.00           N  
ATOM   1670  C8  A      53       7.872 -16.743 -13.189  1.00  0.00           C  
ATOM   1671  H8  A      53       6.826 -16.492 -13.315  1.00  0.00           H  
ATOM   1672  N7  A      53       8.607 -17.237 -14.151  1.00  0.00           N  
ATOM   1673  C5  A      53       9.868 -17.367 -13.555  1.00  0.00           C  
ATOM   1674  C6  A      53      11.155 -17.764 -14.008  1.00  0.00           C  
ATOM   1675  N6  A      53      11.439 -18.141 -15.238  1.00  0.00           N  
ATOM   1676  H61 A      53      12.406 -18.293 -15.474  1.00  0.00           H  
ATOM   1677  H62 A      53      10.729 -18.035 -15.945  1.00  0.00           H  
ATOM   1678  N1  A      53      12.217 -17.722 -13.203  1.00  0.00           N  
ATOM   1679  C2  A      53      12.035 -17.277 -11.966  1.00  0.00           C  
ATOM   1680  H2  A      53      12.914 -17.249 -11.335  1.00  0.00           H  
ATOM   1681  N3  A      53      10.905 -16.852 -11.406  1.00  0.00           N  
ATOM   1682  C4  A      53       9.844 -16.925 -12.256  1.00  0.00           C  
ATOM   1683  C3' A      53       6.831 -13.510 -10.693  1.00  0.00           C  
ATOM   1684  H3' A      53       6.106 -13.141 -11.425  1.00  0.00           H  
ATOM   1685  C2' A      53       8.023 -14.148 -11.435  1.00  0.00           C  
ATOM   1686  H2' A      53       7.786 -14.125 -12.488  1.00  0.00           H  
ATOM   1687  O2' A      53       9.234 -13.448 -11.232  1.00  0.00           O  
ATOM   1688 HO2' A      53       8.959 -12.736 -10.629  1.00  0.00           H  
ATOM   1689  O3' A      53       7.334 -12.441  -9.888  1.00  0.00           O  
ATOM   1690  P   A      54       6.416 -11.147  -9.487  1.00  0.00           P  
ATOM   1691  OP1 A      54       7.151 -10.358  -8.453  1.00  0.00           O  
ATOM   1692  OP2 A      54       5.009 -11.589  -9.228  1.00  0.00           O  
ATOM   1693  O5' A      54       6.418 -10.257 -10.849  1.00  0.00           O  
ATOM   1694  C5' A      54       7.486  -9.354 -11.096  1.00  0.00           C  
ATOM   1695  H5' A      54       8.409  -9.901 -11.296  1.00  0.00           H  
ATOM   1696 H5'' A      54       7.651  -8.715 -10.228  1.00  0.00           H  
ATOM   1697  C4' A      54       7.173  -8.431 -12.264  1.00  0.00           C  
ATOM   1698  H4' A      54       8.013  -7.751 -12.408  1.00  0.00           H  
ATOM   1699  O4' A      54       6.944  -9.180 -13.453  1.00  0.00           O  
ATOM   1700  C1' A      54       5.979  -8.500 -14.245  1.00  0.00           C  
ATOM   1701  H1' A      54       6.355  -8.332 -15.252  1.00  0.00           H  
ATOM   1702  N9  A      54       4.692  -9.242 -14.330  1.00  0.00           N  
ATOM   1703  C8  A      54       4.347 -10.440 -13.753  1.00  0.00           C  
ATOM   1704  H8  A      54       5.032 -11.013 -13.138  1.00  0.00           H  
ATOM   1705  N7  A      54       3.123 -10.821 -14.014  1.00  0.00           N  
ATOM   1706  C5  A      54       2.600  -9.776 -14.785  1.00  0.00           C  
ATOM   1707  C6  A      54       1.330  -9.453 -15.341  1.00  0.00           C  
ATOM   1708  N6  A      54       0.218 -10.153 -15.198  1.00  0.00           N  
ATOM   1709  H61 A      54      -0.620  -9.790 -15.615  1.00  0.00           H  
ATOM   1710  H62 A      54       0.227 -10.997 -14.651  1.00  0.00           H  
ATOM   1711  N1  A      54       1.139  -8.332 -16.042  1.00  0.00           N  
ATOM   1712  C2  A      54       2.175  -7.521 -16.191  1.00  0.00           C  
ATOM   1713  H2  A      54       2.000  -6.616 -16.761  1.00  0.00           H  
ATOM   1714  N3  A      54       3.393  -7.662 -15.686  1.00  0.00           N  
ATOM   1715  C4  A      54       3.555  -8.819 -14.992  1.00  0.00           C  
ATOM   1716  C3' A      54       5.893  -7.610 -12.073  1.00  0.00           C  
ATOM   1717  H3' A      54       5.088  -8.328 -11.897  1.00  0.00           H  
ATOM   1718  C2' A      54       5.736  -7.170 -13.539  1.00  0.00           C  
ATOM   1719  H2' A      54       4.715  -6.869 -13.736  1.00  0.00           H  
ATOM   1720  O2' A      54       6.671  -6.197 -13.989  1.00  0.00           O  
ATOM   1721 HO2' A      54       6.975  -5.699 -13.182  1.00  0.00           H  
ATOM   1722  O3' A      54       5.789  -6.708 -10.957  1.00  0.00           O  
ATOM   1723  P   C      55       6.319  -5.144 -10.900  1.00  0.00           P  
ATOM   1724  OP1 C      55       6.670  -4.916  -9.472  1.00  0.00           O  
ATOM   1725  OP2 C      55       7.381  -4.955 -11.941  1.00  0.00           O  
ATOM   1726  O5' C      55       4.997  -4.197 -11.272  1.00  0.00           O  
ATOM   1727  C5' C      55       4.049  -4.805 -12.104  1.00  0.00           C  
ATOM   1728  H5' C      55       4.667  -5.212 -12.870  1.00  0.00           H  
ATOM   1729 H5'' C      55       3.581  -5.568 -11.501  1.00  0.00           H  
ATOM   1730  C4' C      55       2.952  -4.151 -12.928  1.00  0.00           C  
ATOM   1731  H4' C      55       3.369  -3.265 -13.394  1.00  0.00           H  
ATOM   1732  O4' C      55       2.589  -5.128 -13.916  1.00  0.00           O  
ATOM   1733  C1' C      55       1.293  -5.650 -13.631  1.00  0.00           C  
ATOM   1734  H1' C      55       0.762  -5.793 -14.575  1.00  0.00           H  
ATOM   1735  N1  C      55       1.180  -6.957 -12.902  1.00  0.00           N  
ATOM   1736  C6  C      55       2.232  -7.621 -12.319  1.00  0.00           C  
ATOM   1737  H6  C      55       3.229  -7.227 -12.377  1.00  0.00           H  
ATOM   1738  C5  C      55       2.045  -8.824 -11.728  1.00  0.00           C  
ATOM   1739  H5  C      55       2.878  -9.346 -11.289  1.00  0.00           H  
ATOM   1740  C4  C      55       0.743  -9.401 -11.802  1.00  0.00           C  
ATOM   1741  N4  C      55       0.502 -10.622 -11.400  1.00  0.00           N  
ATOM   1742  H41 C      55      -0.433 -10.982 -11.527  1.00  0.00           H  
ATOM   1743  H42 C      55       1.263 -11.256 -11.184  1.00  0.00           H  
ATOM   1744  N3  C      55      -0.281  -8.790 -12.361  1.00  0.00           N  
ATOM   1745  C2  C      55      -0.082  -7.575 -12.920  1.00  0.00           C  
ATOM   1746  O2  C      55      -1.060  -7.048 -13.453  1.00  0.00           O  
ATOM   1747  C3' C      55       1.691  -3.774 -12.160  1.00  0.00           C  
ATOM   1748  H3' C      55       1.782  -4.177 -11.148  1.00  0.00           H  
ATOM   1749  C2' C      55       0.572  -4.531 -12.893  1.00  0.00           C  
ATOM   1750  H2' C      55      -0.128  -4.935 -12.169  1.00  0.00           H  
ATOM   1751  O2' C      55      -0.112  -3.759 -13.878  1.00  0.00           O  
ATOM   1752 HO2' C      55      -0.196  -2.853 -13.531  1.00  0.00           H  
ATOM   1753  O3' C      55       1.430  -2.375 -12.171  1.00  0.00           O  
ATOM   1754  P   U      56       0.714  -1.726 -10.875  1.00  0.00           P  
ATOM   1755  OP1 U      56       0.563  -0.256 -11.154  1.00  0.00           O  
ATOM   1756  OP2 U      56       1.495  -2.189  -9.690  1.00  0.00           O  
ATOM   1757  O5' U      56      -0.777  -2.424 -10.844  1.00  0.00           O  
ATOM   1758  C5' U      56      -1.959  -1.662 -11.021  1.00  0.00           C  
ATOM   1759  H5' U      56      -2.025  -1.318 -12.055  1.00  0.00           H  
ATOM   1760 H5'' U      56      -1.911  -0.784 -10.375  1.00  0.00           H  
ATOM   1761  C4' U      56      -3.242  -2.429 -10.660  1.00  0.00           C  
ATOM   1762  H4' U      56      -4.088  -1.794 -10.927  1.00  0.00           H  
ATOM   1763  O4' U      56      -3.376  -3.673 -11.360  1.00  0.00           O  
ATOM   1764  C1' U      56      -4.100  -4.579 -10.524  1.00  0.00           C  
ATOM   1765  H1' U      56      -5.002  -4.919 -11.038  1.00  0.00           H  
ATOM   1766  N1  U      56      -3.321  -5.781 -10.116  1.00  0.00           N  
ATOM   1767  C6  U      56      -1.959  -5.853 -10.268  1.00  0.00           C  
ATOM   1768  H6  U      56      -1.438  -4.987 -10.648  1.00  0.00           H  
ATOM   1769  C5  U      56      -1.265  -6.960  -9.892  1.00  0.00           C  
ATOM   1770  H5  U      56      -0.191  -6.986  -9.991  1.00  0.00           H  
ATOM   1771  C4  U      56      -1.932  -8.106  -9.323  1.00  0.00           C  
ATOM   1772  O4  U      56      -1.403  -9.155  -8.969  1.00  0.00           O  
ATOM   1773  N3  U      56      -3.282  -7.949  -9.175  1.00  0.00           N  
ATOM   1774  H3  U      56      -3.782  -8.733  -8.789  1.00  0.00           H  
ATOM   1775  C2  U      56      -4.020  -6.850  -9.544  1.00  0.00           C  
ATOM   1776  O2  U      56      -5.236  -6.853  -9.354  1.00  0.00           O  
ATOM   1777  C3' U      56      -3.380  -2.764  -9.167  1.00  0.00           C  
ATOM   1778  H3' U      56      -2.472  -3.269  -8.828  1.00  0.00           H  
ATOM   1779  C2' U      56      -4.519  -3.788  -9.287  1.00  0.00           C  
ATOM   1780  H2' U      56      -4.549  -4.426  -8.411  1.00  0.00           H  
ATOM   1781  O2' U      56      -5.805  -3.241  -9.580  1.00  0.00           O  
ATOM   1782 HO2' U      56      -6.404  -3.486  -8.853  1.00  0.00           H  
ATOM   1783  O3' U      56      -3.666  -1.647  -8.323  1.00  0.00           O  
ATOM   1784  P   C      57      -3.624  -1.768  -6.692  1.00  0.00           P  
ATOM   1785  OP1 C      57      -3.608  -0.385  -6.125  1.00  0.00           O  
ATOM   1786  OP2 C      57      -2.564  -2.743  -6.285  1.00  0.00           O  
ATOM   1787  O5' C      57      -5.007  -2.461  -6.229  1.00  0.00           O  
ATOM   1788  C5' C      57      -6.293  -2.004  -6.596  1.00  0.00           C  
ATOM   1789  H5' C      57      -6.296  -1.653  -7.628  1.00  0.00           H  
ATOM   1790 H5'' C      57      -6.598  -1.179  -5.951  1.00  0.00           H  
ATOM   1791  C4' C      57      -7.283  -3.180  -6.453  1.00  0.00           C  
ATOM   1792  H4' C      57      -8.262  -2.867  -6.820  1.00  0.00           H  
ATOM   1793  O4' C      57      -6.863  -4.339  -7.187  1.00  0.00           O  
ATOM   1794  C1' C      57      -7.104  -5.522  -6.422  1.00  0.00           C  
ATOM   1795  H1' C      57      -7.712  -6.207  -7.019  1.00  0.00           H  
ATOM   1796  N1  C      57      -5.846  -6.252  -6.049  1.00  0.00           N  
ATOM   1797  C6  C      57      -4.607  -5.670  -6.124  1.00  0.00           C  
ATOM   1798  H6  C      57      -4.524  -4.624  -6.331  1.00  0.00           H  
ATOM   1799  C5  C      57      -3.478  -6.402  -5.987  1.00  0.00           C  
ATOM   1800  H5  C      57      -2.518  -5.928  -6.083  1.00  0.00           H  
ATOM   1801  C4  C      57      -3.630  -7.788  -5.743  1.00  0.00           C  
ATOM   1802  N4  C      57      -2.573  -8.550  -5.683  1.00  0.00           N  
ATOM   1803  H41 C      57      -2.701  -9.547  -5.547  1.00  0.00           H  
ATOM   1804  H42 C      57      -1.657  -8.151  -5.769  1.00  0.00           H  
ATOM   1805  N3  C      57      -4.804  -8.371  -5.611  1.00  0.00           N  
ATOM   1806  C2  C      57      -5.925  -7.618  -5.745  1.00  0.00           C  
ATOM   1807  O2  C      57      -7.002  -8.190  -5.590  1.00  0.00           O  
ATOM   1808  C3' C      57      -7.444  -3.633  -5.000  1.00  0.00           C  
ATOM   1809  H3' C      57      -6.461  -3.663  -4.524  1.00  0.00           H  
ATOM   1810  C2' C      57      -7.930  -5.080  -5.208  1.00  0.00           C  
ATOM   1811  H2' C      57      -7.705  -5.690  -4.335  1.00  0.00           H  
ATOM   1812  O2' C      57      -9.308  -5.189  -5.578  1.00  0.00           O  
ATOM   1813 HO2' C      57      -9.640  -6.077  -5.349  1.00  0.00           H  
ATOM   1814  O3' C      57      -8.325  -2.778  -4.271  1.00  0.00           O  
ATOM   1815  P   U      58      -8.261  -2.695  -2.659  1.00  0.00           P  
ATOM   1816  OP1 U      58      -9.308  -1.730  -2.213  1.00  0.00           O  
ATOM   1817  OP2 U      58      -6.850  -2.437  -2.256  1.00  0.00           O  
ATOM   1818  O5' U      58      -8.660  -4.177  -2.144  1.00  0.00           O  
ATOM   1819  C5' U      58      -9.980  -4.682  -2.291  1.00  0.00           C  
ATOM   1820  H5' U      58     -10.316  -4.556  -3.320  1.00  0.00           H  
ATOM   1821 H5'' U      58     -10.656  -4.115  -1.649  1.00  0.00           H  
ATOM   1822  C4' U      58     -10.082  -6.170  -1.918  1.00  0.00           C  
ATOM   1823  H4' U      58     -11.114  -6.495  -2.057  1.00  0.00           H  
ATOM   1824  O4' U      58      -9.238  -7.005  -2.711  1.00  0.00           O  
ATOM   1825  C1' U      58      -8.715  -8.048  -1.890  1.00  0.00           C  
ATOM   1826  H1' U      58      -9.010  -9.010  -2.316  1.00  0.00           H  
ATOM   1827  N1  U      58      -7.221  -8.017  -1.840  1.00  0.00           N  
ATOM   1828  C6  U      58      -6.495  -6.889  -2.161  1.00  0.00           C  
ATOM   1829  H6  U      58      -7.006  -5.944  -2.275  1.00  0.00           H  
ATOM   1830  C5  U      58      -5.152  -6.957  -2.365  1.00  0.00           C  
ATOM   1831  H5  U      58      -4.597  -6.071  -2.639  1.00  0.00           H  
ATOM   1832  C4  U      58      -4.432  -8.205  -2.235  1.00  0.00           C  
ATOM   1833  O4  U      58      -3.239  -8.379  -2.458  1.00  0.00           O  
ATOM   1834  N3  U      58      -5.204  -9.258  -1.820  1.00  0.00           N  
ATOM   1835  H3  U      58      -4.726 -10.132  -1.664  1.00  0.00           H  
ATOM   1836  C2  U      58      -6.560  -9.224  -1.583  1.00  0.00           C  
ATOM   1837  O2  U      58      -7.121 -10.234  -1.160  1.00  0.00           O  
ATOM   1838  C3' U      58      -9.704  -6.417  -0.457  1.00  0.00           C  
ATOM   1839  H3' U      58      -8.790  -5.866  -0.228  1.00  0.00           H  
ATOM   1840  C2' U      58      -9.369  -7.918  -0.507  1.00  0.00           C  
ATOM   1841  H2' U      58      -8.669  -8.178   0.285  1.00  0.00           H  
ATOM   1842  O2' U      58     -10.521  -8.770  -0.484  1.00  0.00           O  
ATOM   1843 HO2' U      58     -10.294  -9.624  -0.067  1.00  0.00           H  
ATOM   1844  O3' U      58     -10.759  -6.043   0.430  1.00  0.00           O  
ATOM   1845  P   U      59     -10.445  -5.564   1.939  1.00  0.00           P  
ATOM   1846  OP1 U      59     -11.745  -5.257   2.603  1.00  0.00           O  
ATOM   1847  OP2 U      59      -9.407  -4.498   1.892  1.00  0.00           O  
ATOM   1848  O5' U      59      -9.789  -6.863   2.643  1.00  0.00           O  
ATOM   1849  C5' U      59     -10.574  -7.992   2.997  1.00  0.00           C  
ATOM   1850  H5' U      59     -11.197  -8.290   2.152  1.00  0.00           H  
ATOM   1851 H5'' U      59     -11.230  -7.732   3.830  1.00  0.00           H  
ATOM   1852  C4' U      59      -9.707  -9.191   3.407  1.00  0.00           C  
ATOM   1853  H4' U      59     -10.363  -9.999   3.735  1.00  0.00           H  
ATOM   1854  O4' U      59      -8.903  -9.669   2.329  1.00  0.00           O  
ATOM   1855  C1' U      59      -7.670 -10.149   2.859  1.00  0.00           C  
ATOM   1856  H1' U      59      -7.552 -11.200   2.586  1.00  0.00           H  
ATOM   1857  N1  U      59      -6.501  -9.390   2.326  1.00  0.00           N  
ATOM   1858  C6  U      59      -6.578  -8.060   1.968  1.00  0.00           C  
ATOM   1859  H6  U      59      -7.502  -7.521   2.122  1.00  0.00           H  
ATOM   1860  C5  U      59      -5.512  -7.423   1.413  1.00  0.00           C  
ATOM   1861  H5  U      59      -5.587  -6.384   1.128  1.00  0.00           H  
ATOM   1862  C4  U      59      -4.254  -8.106   1.199  1.00  0.00           C  
ATOM   1863  O4  U      59      -3.245  -7.633   0.690  1.00  0.00           O  
ATOM   1864  N3  U      59      -4.250  -9.414   1.600  1.00  0.00           N  
ATOM   1865  H3  U      59      -3.381  -9.914   1.494  1.00  0.00           H  
ATOM   1866  C2  U      59      -5.297 -10.088   2.181  1.00  0.00           C  
ATOM   1867  O2  U      59      -5.135 -11.252   2.545  1.00  0.00           O  
ATOM   1868  C3' U      59      -8.738  -8.876   4.550  1.00  0.00           C  
ATOM   1869  H3' U      59      -8.208  -7.952   4.317  1.00  0.00           H  
ATOM   1870  C2' U      59      -7.760 -10.052   4.387  1.00  0.00           C  
ATOM   1871  H2' U      59      -6.793  -9.811   4.825  1.00  0.00           H  
ATOM   1872  O2' U      59      -8.258 -11.302   4.876  1.00  0.00           O  
ATOM   1873 HO2' U      59      -7.520 -11.831   5.236  1.00  0.00           H  
ATOM   1874  O3' U      59      -9.368  -8.767   5.824  1.00  0.00           O  
ATOM   1875  P   G      60      -8.633  -7.993   7.038  1.00  0.00           P  
ATOM   1876  OP1 G      60      -9.540  -8.030   8.220  1.00  0.00           O  
ATOM   1877  OP2 G      60      -8.176  -6.666   6.541  1.00  0.00           O  
ATOM   1878  O5' G      60      -7.317  -8.879   7.356  1.00  0.00           O  
ATOM   1879  C5' G      60      -7.421 -10.150   7.985  1.00  0.00           C  
ATOM   1880  H5' G      60      -8.164 -10.759   7.470  1.00  0.00           H  
ATOM   1881 H5'' G      60      -7.754 -10.016   9.016  1.00  0.00           H  
ATOM   1882  C4' G      60      -6.085 -10.910   7.997  1.00  0.00           C  
ATOM   1883  H4' G      60      -6.233 -11.861   8.512  1.00  0.00           H  
ATOM   1884  O4' G      60      -5.588 -11.181   6.685  1.00  0.00           O  
ATOM   1885  C1' G      60      -4.164 -11.099   6.710  1.00  0.00           C  
ATOM   1886  H1' G      60      -3.727 -12.033   6.349  1.00  0.00           H  
ATOM   1887  N9  G      60      -3.697 -10.002   5.826  1.00  0.00           N  
ATOM   1888  C8  G      60      -4.331  -8.833   5.480  1.00  0.00           C  
ATOM   1889  H8  G      60      -5.315  -8.576   5.850  1.00  0.00           H  
ATOM   1890  N7  G      60      -3.653  -8.071   4.664  1.00  0.00           N  
ATOM   1891  C5  G      60      -2.451  -8.767   4.480  1.00  0.00           C  
ATOM   1892  C6  G      60      -1.246  -8.427   3.756  1.00  0.00           C  
ATOM   1893  O6  G      60      -0.991  -7.425   3.084  1.00  0.00           O  
ATOM   1894  N1  G      60      -0.246  -9.365   3.886  1.00  0.00           N  
ATOM   1895  H1  G      60       0.640  -9.166   3.451  1.00  0.00           H  
ATOM   1896  C2  G      60      -0.364 -10.482   4.637  1.00  0.00           C  
ATOM   1897  N2  G      60       0.698 -11.236   4.721  1.00  0.00           N  
ATOM   1898  H21 G      60       1.562 -10.919   4.287  1.00  0.00           H  
ATOM   1899  H22 G      60       0.661 -12.050   5.309  1.00  0.00           H  
ATOM   1900  N3  G      60      -1.456 -10.853   5.309  1.00  0.00           N  
ATOM   1901  C4  G      60      -2.472  -9.946   5.197  1.00  0.00           C  
ATOM   1902  C3' G      60      -4.980 -10.147   8.728  1.00  0.00           C  
ATOM   1903  H3' G      60      -4.970  -9.114   8.377  1.00  0.00           H  
ATOM   1904  C2' G      60      -3.739 -10.870   8.170  1.00  0.00           C  
ATOM   1905  H2' G      60      -2.859 -10.226   8.234  1.00  0.00           H  
ATOM   1906  O2' G      60      -3.498 -12.147   8.774  1.00  0.00           O  
ATOM   1907 HO2' G      60      -2.571 -12.420   8.624  1.00  0.00           H  
ATOM   1908  O3' G      60      -5.134 -10.183  10.146  1.00  0.00           O  
ATOM   1909  P   A      61      -4.360  -9.124  11.080  1.00  0.00           P  
ATOM   1910  OP1 A      61      -4.700  -9.444  12.495  1.00  0.00           O  
ATOM   1911  OP2 A      61      -4.626  -7.749  10.576  1.00  0.00           O  
ATOM   1912  O5' A      61      -2.801  -9.460  10.840  1.00  0.00           O  
ATOM   1913  C5' A      61      -1.801  -8.883  11.656  1.00  0.00           C  
ATOM   1914  H5' A      61      -1.909  -9.245  12.680  1.00  0.00           H  
ATOM   1915 H5'' A      61      -1.911  -7.798  11.662  1.00  0.00           H  
ATOM   1916  C4' A      61      -0.402  -9.242  11.144  1.00  0.00           C  
ATOM   1917  H4' A      61      -0.274 -10.326  11.160  1.00  0.00           H  
ATOM   1918  O4' A      61      -0.159  -8.765   9.822  1.00  0.00           O  
ATOM   1919  C1' A      61       1.114  -8.127   9.784  1.00  0.00           C  
ATOM   1920  H1' A      61       1.703  -8.508   8.949  1.00  0.00           H  
ATOM   1921  N9  A      61       0.951  -6.664   9.593  1.00  0.00           N  
ATOM   1922  C8  A      61      -0.188  -5.902   9.716  1.00  0.00           C  
ATOM   1923  H8  A      61      -1.114  -6.297  10.116  1.00  0.00           H  
ATOM   1924  N7  A      61      -0.072  -4.679   9.268  1.00  0.00           N  
ATOM   1925  C5  A      61       1.254  -4.634   8.814  1.00  0.00           C  
ATOM   1926  C6  A      61       2.055  -3.667   8.153  1.00  0.00           C  
ATOM   1927  N6  A      61       1.635  -2.475   7.765  1.00  0.00           N  
ATOM   1928  H61 A      61       2.277  -1.887   7.260  1.00  0.00           H  
ATOM   1929  H62 A      61       0.678  -2.206   7.928  1.00  0.00           H  
ATOM   1930  N1  A      61       3.320  -3.922   7.822  1.00  0.00           N  
ATOM   1931  C2  A      61       3.811  -5.111   8.143  1.00  0.00           C  
ATOM   1932  H2  A      61       4.845  -5.284   7.870  1.00  0.00           H  
ATOM   1933  N3  A      61       3.191  -6.121   8.748  1.00  0.00           N  
ATOM   1934  C4  A      61       1.895  -5.821   9.049  1.00  0.00           C  
ATOM   1935  C3' A      61       0.652  -8.617  12.055  1.00  0.00           C  
ATOM   1936  H3' A      61       0.317  -7.616  12.336  1.00  0.00           H  
ATOM   1937  C2' A      61       1.834  -8.476  11.084  1.00  0.00           C  
ATOM   1938  H2' A      61       2.478  -7.657  11.391  1.00  0.00           H  
ATOM   1939  O2' A      61       2.573  -9.682  10.863  1.00  0.00           O  
ATOM   1940 HO2' A      61       3.482  -9.461  10.587  1.00  0.00           H  
ATOM   1941  O3' A      61       0.895  -9.408  13.216  1.00  0.00           O  
ATOM   1942  P   C      62       1.412  -8.726  14.583  1.00  0.00           P  
ATOM   1943  OP1 C      62       1.622  -9.809  15.585  1.00  0.00           O  
ATOM   1944  OP2 C      62       0.470  -7.622  14.918  1.00  0.00           O  
ATOM   1945  O5' C      62       2.840  -8.066  14.205  1.00  0.00           O  
ATOM   1946  C5' C      62       3.974  -8.865  13.887  1.00  0.00           C  
ATOM   1947  H5' C      62       3.691  -9.654  13.191  1.00  0.00           H  
ATOM   1948 H5'' C      62       4.345  -9.341  14.797  1.00  0.00           H  
ATOM   1949  C4' C      62       5.115  -8.045  13.258  1.00  0.00           C  
ATOM   1950  H4' C      62       5.953  -8.714  13.056  1.00  0.00           H  
ATOM   1951  O4' C      62       4.747  -7.412  12.030  1.00  0.00           O  
ATOM   1952  C1' C      62       5.345  -6.119  11.964  1.00  0.00           C  
ATOM   1953  H1' C      62       5.951  -6.058  11.057  1.00  0.00           H  
ATOM   1954  N1  C      62       4.334  -5.016  11.914  1.00  0.00           N  
ATOM   1955  C6  C      62       3.063  -5.166  12.411  1.00  0.00           C  
ATOM   1956  H6  C      62       2.797  -6.075  12.927  1.00  0.00           H  
ATOM   1957  C5  C      62       2.136  -4.195  12.232  1.00  0.00           C  
ATOM   1958  H5  C      62       1.133  -4.331  12.606  1.00  0.00           H  
ATOM   1959  C4  C      62       2.546  -3.022  11.543  1.00  0.00           C  
ATOM   1960  N4  C      62       1.684  -2.073  11.288  1.00  0.00           N  
ATOM   1961  H41 C      62       2.009  -1.264  10.787  1.00  0.00           H  
ATOM   1962  H42 C      62       0.729  -2.170  11.585  1.00  0.00           H  
ATOM   1963  N3  C      62       3.771  -2.826  11.106  1.00  0.00           N  
ATOM   1964  C2  C      62       4.688  -3.814  11.280  1.00  0.00           C  
ATOM   1965  O2  C      62       5.831  -3.623  10.860  1.00  0.00           O  
ATOM   1966  C3' C      62       5.614  -6.942  14.191  1.00  0.00           C  
ATOM   1967  H3' C      62       4.755  -6.429  14.627  1.00  0.00           H  
ATOM   1968  C2' C      62       6.277  -5.998  13.173  1.00  0.00           C  
ATOM   1969  H2' C      62       6.279  -4.980  13.555  1.00  0.00           H  
ATOM   1970  O2' C      62       7.583  -6.405  12.751  1.00  0.00           O  
ATOM   1971 HO2' C      62       8.098  -5.621  12.485  1.00  0.00           H  
ATOM   1972  O3' C      62       6.468  -7.452  15.216  1.00  0.00           O  
ATOM   1973  P   U      63       6.598  -6.694  16.637  1.00  0.00           P  
ATOM   1974  OP1 U      63       7.608  -7.428  17.453  1.00  0.00           O  
ATOM   1975  OP2 U      63       5.230  -6.516  17.201  1.00  0.00           O  
ATOM   1976  O5' U      63       7.180  -5.226  16.275  1.00  0.00           O  
ATOM   1977  C5' U      63       8.516  -5.063  15.820  1.00  0.00           C  
ATOM   1978  H5' U      63       8.735  -5.795  15.042  1.00  0.00           H  
ATOM   1979 H5'' U      63       9.204  -5.244  16.648  1.00  0.00           H  
ATOM   1980  C4' U      63       8.793  -3.660  15.256  1.00  0.00           C  
ATOM   1981  H4' U      63       9.847  -3.618  14.977  1.00  0.00           H  
ATOM   1982  O4' U      63       8.016  -3.338  14.099  1.00  0.00           O  
ATOM   1983  C1' U      63       7.725  -1.938  14.130  1.00  0.00           C  
ATOM   1984  H1' U      63       8.063  -1.471  13.202  1.00  0.00           H  
ATOM   1985  N1  U      63       6.260  -1.671  14.279  1.00  0.00           N  
ATOM   1986  C6  U      63       5.395  -2.618  14.785  1.00  0.00           C  
ATOM   1987  H6  U      63       5.788  -3.552  15.157  1.00  0.00           H  
ATOM   1988  C5  U      63       4.057  -2.398  14.820  1.00  0.00           C  
ATOM   1989  H5  U      63       3.393  -3.154  15.215  1.00  0.00           H  
ATOM   1990  C4  U      63       3.483  -1.160  14.345  1.00  0.00           C  
ATOM   1991  O4  U      63       2.286  -0.889  14.349  1.00  0.00           O  
ATOM   1992  N3  U      63       4.399  -0.252  13.867  1.00  0.00           N  
ATOM   1993  H3  U      63       4.027   0.625  13.536  1.00  0.00           H  
ATOM   1994  C2  U      63       5.770  -0.431  13.843  1.00  0.00           C  
ATOM   1995  O2  U      63       6.496   0.489  13.464  1.00  0.00           O  
ATOM   1996  C3' U      63       8.537  -2.540  16.269  1.00  0.00           C  
ATOM   1997  H3' U      63       7.534  -2.657  16.685  1.00  0.00           H  
ATOM   1998  C2' U      63       8.537  -1.351  15.292  1.00  0.00           C  
ATOM   1999  H2' U      63       8.038  -0.487  15.726  1.00  0.00           H  
ATOM   2000  O2' U      63       9.840  -1.034  14.798  1.00  0.00           O  
ATOM   2001 HO2' U      63       9.939  -0.071  14.670  1.00  0.00           H  
ATOM   2002  O3' U      63       9.506  -2.491  17.318  1.00  0.00           O  
ATOM   2003  P   A      64       9.164  -1.766  18.725  1.00  0.00           P  
ATOM   2004  OP1 A      64      10.377  -1.857  19.590  1.00  0.00           O  
ATOM   2005  OP2 A      64       7.889  -2.337  19.246  1.00  0.00           O  
ATOM   2006  O5' A      64       8.892  -0.207  18.371  1.00  0.00           O  
ATOM   2007  C5' A      64       9.937   0.631  17.889  1.00  0.00           C  
ATOM   2008  H5' A      64      10.458   0.137  17.069  1.00  0.00           H  
ATOM   2009 H5'' A      64      10.661   0.805  18.686  1.00  0.00           H  
ATOM   2010  C4' A      64       9.422   1.991  17.387  1.00  0.00           C  
ATOM   2011  H4' A      64      10.270   2.560  17.003  1.00  0.00           H  
ATOM   2012  O4' A      64       8.461   1.863  16.338  1.00  0.00           O  
ATOM   2013  C1' A      64       7.459   2.856  16.505  1.00  0.00           C  
ATOM   2014  H1' A      64       7.370   3.450  15.593  1.00  0.00           H  
ATOM   2015  N9  A      64       6.145   2.212  16.756  1.00  0.00           N  
ATOM   2016  C8  A      64       5.862   0.915  17.118  1.00  0.00           C  
ATOM   2017  H8  A      64       6.631   0.200  17.378  1.00  0.00           H  
ATOM   2018  N7  A      64       4.590   0.608  17.083  1.00  0.00           N  
ATOM   2019  C5  A      64       3.985   1.811  16.690  1.00  0.00           C  
ATOM   2020  C6  A      64       2.655   2.233  16.426  1.00  0.00           C  
ATOM   2021  N6  A      64       1.585   1.461  16.479  1.00  0.00           N  
ATOM   2022  H61 A      64       0.696   1.846  16.188  1.00  0.00           H  
ATOM   2023  H62 A      64       1.700   0.479  16.673  1.00  0.00           H  
ATOM   2024  N1  A      64       2.386   3.494  16.082  1.00  0.00           N  
ATOM   2025  C2  A      64       3.404   4.335  15.961  1.00  0.00           C  
ATOM   2026  H2  A      64       3.152   5.347  15.673  1.00  0.00           H  
ATOM   2027  N3  A      64       4.695   4.087  16.148  1.00  0.00           N  
ATOM   2028  C4  A      64       4.923   2.795  16.517  1.00  0.00           C  
ATOM   2029  C3' A      64       8.769   2.817  18.498  1.00  0.00           C  
ATOM   2030  H3' A      64       8.105   2.171  19.077  1.00  0.00           H  
ATOM   2031  C2' A      64       7.906   3.773  17.651  1.00  0.00           C  
ATOM   2032  H2' A      64       7.052   4.129  18.225  1.00  0.00           H  
ATOM   2033  O2' A      64       8.632   4.863  17.070  1.00  0.00           O  
ATOM   2034 HO2' A      64       8.017   5.589  16.857  1.00  0.00           H  
ATOM   2035  O3' A      64       9.737   3.434  19.350  1.00  0.00           O  
ATOM   2036  P   U      65       9.368   3.869  20.863  1.00  0.00           P  
ATOM   2037  OP1 U      65      10.592   4.453  21.483  1.00  0.00           O  
ATOM   2038  OP2 U      65       8.719   2.713  21.542  1.00  0.00           O  
ATOM   2039  O5' U      65       8.258   5.035  20.718  1.00  0.00           O  
ATOM   2040  C5' U      65       8.588   6.306  20.174  1.00  0.00           C  
ATOM   2041  H5' U      65       9.148   6.181  19.248  1.00  0.00           H  
ATOM   2042 H5'' U      65       9.216   6.852  20.881  1.00  0.00           H  
ATOM   2043  C4' U      65       7.338   7.147  19.878  1.00  0.00           C  
ATOM   2044  H4' U      65       7.654   8.104  19.459  1.00  0.00           H  
ATOM   2045  O4' U      65       6.458   6.524  18.945  1.00  0.00           O  
ATOM   2046  C1' U      65       5.112   6.798  19.327  1.00  0.00           C  
ATOM   2047  H1' U      65       4.611   7.323  18.513  1.00  0.00           H  
ATOM   2048  N1  U      65       4.346   5.545  19.596  1.00  0.00           N  
ATOM   2049  C6  U      65       4.957   4.360  19.953  1.00  0.00           C  
ATOM   2050  H6  U      65       6.013   4.358  20.176  1.00  0.00           H  
ATOM   2051  C5  U      65       4.254   3.196  19.998  1.00  0.00           C  
ATOM   2052  H5  U      65       4.751   2.272  20.259  1.00  0.00           H  
ATOM   2053  C4  U      65       2.840   3.159  19.695  1.00  0.00           C  
ATOM   2054  O4  U      65       2.129   2.160  19.656  1.00  0.00           O  
ATOM   2055  N3  U      65       2.295   4.382  19.412  1.00  0.00           N  
ATOM   2056  H3  U      65       1.302   4.407  19.242  1.00  0.00           H  
ATOM   2057  C2  U      65       2.965   5.581  19.374  1.00  0.00           C  
ATOM   2058  O2  U      65       2.336   6.615  19.147  1.00  0.00           O  
ATOM   2059  C3' U      65       6.531   7.441  21.142  1.00  0.00           C  
ATOM   2060  H3' U      65       6.462   6.534  21.748  1.00  0.00           H  
ATOM   2061  C2' U      65       5.149   7.744  20.536  1.00  0.00           C  
ATOM   2062  H2' U      65       4.359   7.496  21.241  1.00  0.00           H  
ATOM   2063  O2' U      65       4.992   9.090  20.090  1.00  0.00           O  
ATOM   2064 HO2' U      65       5.081   9.662  20.877  1.00  0.00           H  
ATOM   2065  O3' U      65       7.131   8.493  21.896  1.00  0.00           O  
ATOM   2066  P   G      66       6.487   8.997  23.279  1.00  0.00           P  
ATOM   2067  OP1 G      66       7.529   9.758  24.020  1.00  0.00           O  
ATOM   2068  OP2 G      66       5.834   7.835  23.939  1.00  0.00           O  
ATOM   2069  O5' G      66       5.378  10.057  22.738  1.00  0.00           O  
ATOM   2070  C5' G      66       4.353  10.578  23.574  1.00  0.00           C  
ATOM   2071  H5' G      66       3.930  11.476  23.121  1.00  0.00           H  
ATOM   2072 H5'' G      66       4.766  10.844  24.548  1.00  0.00           H  
ATOM   2073  C4' G      66       3.228   9.560  23.769  1.00  0.00           C  
ATOM   2074  H4' G      66       3.647   8.674  24.237  1.00  0.00           H  
ATOM   2075  O4' G      66       2.585   9.176  22.560  1.00  0.00           O  
ATOM   2076  C1' G      66       1.391   8.503  22.940  1.00  0.00           C  
ATOM   2077  H1' G      66       0.565   8.861  22.323  1.00  0.00           H  
ATOM   2078  N9  G      66       1.506   7.033  22.740  1.00  0.00           N  
ATOM   2079  C8  G      66       2.615   6.231  22.853  1.00  0.00           C  
ATOM   2080  H8  G      66       3.597   6.639  23.054  1.00  0.00           H  
ATOM   2081  N7  G      66       2.382   4.953  22.699  1.00  0.00           N  
ATOM   2082  C5  G      66       0.991   4.896  22.531  1.00  0.00           C  
ATOM   2083  C6  G      66       0.087   3.782  22.371  1.00  0.00           C  
ATOM   2084  O6  G      66       0.323   2.579  22.277  1.00  0.00           O  
ATOM   2085  N1  G      66      -1.239   4.150  22.338  1.00  0.00           N  
ATOM   2086  H1  G      66      -1.926   3.423  22.235  1.00  0.00           H  
ATOM   2087  C2  G      66      -1.662   5.433  22.380  1.00  0.00           C  
ATOM   2088  N2  G      66      -2.952   5.624  22.330  1.00  0.00           N  
ATOM   2089  H21 G      66      -3.598   4.838  22.354  1.00  0.00           H  
ATOM   2090  H22 G      66      -3.285   6.573  22.343  1.00  0.00           H  
ATOM   2091  N3  G      66      -0.872   6.499  22.475  1.00  0.00           N  
ATOM   2092  C4  G      66       0.452   6.166  22.565  1.00  0.00           C  
ATOM   2093  C3' G      66       2.108  10.040  24.690  1.00  0.00           C  
ATOM   2094  H3' G      66       1.705  10.994  24.339  1.00  0.00           H  
ATOM   2095  C2' G      66       1.126   8.887  24.415  1.00  0.00           C  
ATOM   2096  H2' G      66       0.092   9.201  24.561  1.00  0.00           H  
ATOM   2097  O2' G      66       1.445   7.837  25.308  1.00  0.00           O  
ATOM   2098 HO2' G      66       1.873   8.268  26.064  1.00  0.00           H  
ATOM   2099  O3' G      66       2.544  10.101  26.050  1.00  0.00           O  
ATOM   2100  P   G      67       1.619  10.683  27.242  1.00  0.00           P  
ATOM   2101  OP1 G      67       2.047  12.085  27.491  1.00  0.00           O  
ATOM   2102  OP2 G      67       1.722   9.706  28.360  1.00  0.00           O  
ATOM   2103  O5' G      67       0.082  10.719  26.698  1.00  0.00           O  
ATOM   2104  C5' G      67      -1.041  10.481  27.550  1.00  0.00           C  
ATOM   2105  H5' G      67      -1.932  10.941  27.122  1.00  0.00           H  
ATOM   2106 H5'' G      67      -0.867  10.942  28.524  1.00  0.00           H  
ATOM   2107  C4' G      67      -1.312   8.982  27.745  1.00  0.00           C  
ATOM   2108  H4' G      67      -0.390   8.513  28.082  1.00  0.00           H  
ATOM   2109  O4' G      67      -1.745   8.326  26.556  1.00  0.00           O  
ATOM   2110  C1' G      67      -2.279   7.063  26.949  1.00  0.00           C  
ATOM   2111  H1' G      67      -3.252   6.921  26.470  1.00  0.00           H  
ATOM   2112  N9  G      67      -1.388   5.944  26.540  1.00  0.00           N  
ATOM   2113  C8  G      67      -0.032   5.834  26.717  1.00  0.00           C  
ATOM   2114  H8  G      67       0.545   6.637  27.153  1.00  0.00           H  
ATOM   2115  N7  G      67       0.490   4.703  26.324  1.00  0.00           N  
ATOM   2116  C5  G      67      -0.629   3.970  25.926  1.00  0.00           C  
ATOM   2117  C6  G      67      -0.749   2.611  25.472  1.00  0.00           C  
ATOM   2118  O6  G      67       0.131   1.776  25.283  1.00  0.00           O  
ATOM   2119  N1  G      67      -2.049   2.213  25.244  1.00  0.00           N  
ATOM   2120  H1  G      67      -2.159   1.362  24.739  1.00  0.00           H  
ATOM   2121  C2  G      67      -3.123   3.007  25.489  1.00  0.00           C  
ATOM   2122  N2  G      67      -4.314   2.463  25.482  1.00  0.00           N  
ATOM   2123  H21 G      67      -4.486   1.468  25.424  1.00  0.00           H  
ATOM   2124  H22 G      67      -5.079   3.083  25.698  1.00  0.00           H  
ATOM   2125  N3  G      67      -3.063   4.275  25.885  1.00  0.00           N  
ATOM   2126  C4  G      67      -1.783   4.709  26.082  1.00  0.00           C  
ATOM   2127  C3' G      67      -2.403   8.641  28.771  1.00  0.00           C  
ATOM   2128  H3' G      67      -3.343   9.105  28.462  1.00  0.00           H  
ATOM   2129  C2' G      67      -2.475   7.134  28.479  1.00  0.00           C  
ATOM   2130  H2' G      67      -3.462   6.754  28.737  1.00  0.00           H  
ATOM   2131  O2' G      67      -1.449   6.469  29.196  1.00  0.00           O  
ATOM   2132 HO2' G      67      -1.565   6.753  30.136  1.00  0.00           H  
ATOM   2133  O3' G      67      -2.099   9.037  30.118  1.00  0.00           O  
ATOM   2134  P   A      68      -2.607   8.227  31.431  1.00  0.00           P  
ATOM   2135  OP1 A      68      -2.778   9.214  32.530  1.00  0.00           O  
ATOM   2136  OP2 A      68      -1.659   7.102  31.629  1.00  0.00           O  
ATOM   2137  O5' A      68      -4.069   7.631  31.055  1.00  0.00           O  
ATOM   2138  C5' A      68      -4.674   6.555  31.776  1.00  0.00           C  
ATOM   2139  H5' A      68      -5.743   6.554  31.562  1.00  0.00           H  
ATOM   2140 H5'' A      68      -4.550   6.729  32.848  1.00  0.00           H  
ATOM   2141  C4' A      68      -4.125   5.151  31.443  1.00  0.00           C  
ATOM   2142  H4' A      68      -3.129   5.053  31.874  1.00  0.00           H  
ATOM   2143  O4' A      68      -4.066   4.851  30.046  1.00  0.00           O  
ATOM   2144  C1' A      68      -4.103   3.430  29.876  1.00  0.00           C  
ATOM   2145  H1' A      68      -4.954   3.167  29.242  1.00  0.00           H  
ATOM   2146  N9  A      68      -2.868   2.882  29.256  1.00  0.00           N  
ATOM   2147  C8  A      68      -1.579   3.340  29.385  1.00  0.00           C  
ATOM   2148  H8  A      68      -1.353   4.277  29.866  1.00  0.00           H  
ATOM   2149  N7  A      68      -0.655   2.531  28.935  1.00  0.00           N  
ATOM   2150  C5  A      68      -1.399   1.412  28.547  1.00  0.00           C  
ATOM   2151  C6  A      68      -1.071   0.132  28.043  1.00  0.00           C  
ATOM   2152  N6  A      68       0.159  -0.251  27.755  1.00  0.00           N  
ATOM   2153  H61 A      68       0.336  -1.143  27.314  1.00  0.00           H  
ATOM   2154  H62 A      68       0.910   0.407  27.895  1.00  0.00           H  
ATOM   2155  N1  A      68      -2.016  -0.786  27.816  1.00  0.00           N  
ATOM   2156  C2  A      68      -3.271  -0.462  28.103  1.00  0.00           C  
ATOM   2157  H2  A      68      -4.014  -1.229  27.923  1.00  0.00           H  
ATOM   2158  N3  A      68      -3.735   0.705  28.531  1.00  0.00           N  
ATOM   2159  C4  A      68      -2.739   1.610  28.749  1.00  0.00           C  
ATOM   2160  C3' A      68      -5.012   4.018  31.975  1.00  0.00           C  
ATOM   2161  H3' A      68      -5.988   4.149  31.498  1.00  0.00           H  
ATOM   2162  C2' A      68      -4.325   2.830  31.279  1.00  0.00           C  
ATOM   2163  H2' A      68      -4.988   1.963  31.234  1.00  0.00           H  
ATOM   2164  O2' A      68      -3.071   2.499  31.862  1.00  0.00           O  
ATOM   2165 HO2' A      68      -3.107   2.832  32.786  1.00  0.00           H  
ATOM   2166  O3' A      68      -5.286   3.950  33.382  1.00  0.00           O  
ATOM   2167  P   G      69      -4.374   3.187  34.483  1.00  0.00           P  
ATOM   2168  OP1 G      69      -4.943   3.457  35.830  1.00  0.00           O  
ATOM   2169  OP2 G      69      -2.958   3.544  34.214  1.00  0.00           O  
ATOM   2170  O5' G      69      -4.533   1.612  34.144  1.00  0.00           O  
ATOM   2171  C5' G      69      -5.808   0.995  34.017  1.00  0.00           C  
ATOM   2172  H5' G      69      -6.453   1.611  33.388  1.00  0.00           H  
ATOM   2173 H5'' G      69      -6.272   0.917  35.002  1.00  0.00           H  
ATOM   2174  C4' G      69      -5.743  -0.409  33.381  1.00  0.00           C  
ATOM   2175  H4' G      69      -6.765  -0.776  33.264  1.00  0.00           H  
ATOM   2176  O4' G      69      -5.114  -0.413  32.097  1.00  0.00           O  
ATOM   2177  C1' G      69      -4.519  -1.693  31.880  1.00  0.00           C  
ATOM   2178  H1' G      69      -4.980  -2.179  31.018  1.00  0.00           H  
ATOM   2179  N9  G      69      -3.061  -1.594  31.617  1.00  0.00           N  
ATOM   2180  C8  G      69      -2.193  -0.575  31.915  1.00  0.00           C  
ATOM   2181  H8  G      69      -2.504   0.292  32.478  1.00  0.00           H  
ATOM   2182  N7  G      69      -0.981  -0.743  31.453  1.00  0.00           N  
ATOM   2183  C5  G      69      -1.030  -2.006  30.853  1.00  0.00           C  
ATOM   2184  C6  G      69      -0.015  -2.799  30.199  1.00  0.00           C  
ATOM   2185  O6  G      69       1.157  -2.525  29.943  1.00  0.00           O  
ATOM   2186  N1  G      69      -0.445  -4.061  29.854  1.00  0.00           N  
ATOM   2187  H1  G      69       0.238  -4.693  29.467  1.00  0.00           H  
ATOM   2188  C2  G      69      -1.704  -4.510  30.063  1.00  0.00           C  
ATOM   2189  N2  G      69      -1.934  -5.764  29.780  1.00  0.00           N  
ATOM   2190  H21 G      69      -1.172  -6.378  29.497  1.00  0.00           H  
ATOM   2191  H22 G      69      -2.855  -6.123  29.975  1.00  0.00           H  
ATOM   2192  N3  G      69      -2.687  -3.800  30.610  1.00  0.00           N  
ATOM   2193  C4  G      69      -2.289  -2.551  30.995  1.00  0.00           C  
ATOM   2194  C3' G      69      -4.973  -1.440  34.206  1.00  0.00           C  
ATOM   2195  H3' G      69      -3.998  -1.024  34.466  1.00  0.00           H  
ATOM   2196  C2' G      69      -4.790  -2.530  33.132  1.00  0.00           C  
ATOM   2197  H2' G      69      -3.935  -3.158  33.374  1.00  0.00           H  
ATOM   2198  O2' G      69      -5.964  -3.311  32.880  1.00  0.00           O  
ATOM   2199 HO2' G      69      -5.722  -4.122  32.393  1.00  0.00           H  
ATOM   2200  O3' G      69      -5.668  -1.870  35.376  1.00  0.00           O  
ATOM   2201  P   U      70      -4.869  -2.526  36.619  1.00  0.00           P  
ATOM   2202  OP1 U      70      -5.878  -2.965  37.625  1.00  0.00           O  
ATOM   2203  OP2 U      70      -3.822  -1.559  37.050  1.00  0.00           O  
ATOM   2204  O5' U      70      -4.113  -3.832  36.029  1.00  0.00           O  
ATOM   2205  C5' U      70      -4.822  -5.001  35.635  1.00  0.00           C  
ATOM   2206  H5' U      70      -5.650  -4.730  34.981  1.00  0.00           H  
ATOM   2207 H5'' U      70      -5.242  -5.484  36.519  1.00  0.00           H  
ATOM   2208  C4' U      70      -3.925  -6.014  34.898  1.00  0.00           C  
ATOM   2209  H4' U      70      -4.535  -6.872  34.613  1.00  0.00           H  
ATOM   2210  O4' U      70      -3.333  -5.475  33.715  1.00  0.00           O  
ATOM   2211  C1' U      70      -2.011  -5.990  33.570  1.00  0.00           C  
ATOM   2212  H1' U      70      -1.934  -6.486  32.599  1.00  0.00           H  
ATOM   2213  N1  U      70      -0.978  -4.911  33.616  1.00  0.00           N  
ATOM   2214  C6  U      70      -1.197  -3.704  34.242  1.00  0.00           C  
ATOM   2215  H6  U      70      -2.124  -3.539  34.770  1.00  0.00           H  
ATOM   2216  C5  U      70      -0.268  -2.714  34.192  1.00  0.00           C  
ATOM   2217  H5  U      70      -0.460  -1.770  34.682  1.00  0.00           H  
ATOM   2218  C4  U      70       0.983  -2.878  33.487  1.00  0.00           C  
ATOM   2219  O4  U      70       1.868  -2.032  33.407  1.00  0.00           O  
ATOM   2220  N3  U      70       1.144  -4.111  32.898  1.00  0.00           N  
ATOM   2221  H3  U      70       2.003  -4.258  32.389  1.00  0.00           H  
ATOM   2222  C2  U      70       0.232  -5.145  32.952  1.00  0.00           C  
ATOM   2223  O2  U      70       0.506  -6.220  32.425  1.00  0.00           O  
ATOM   2224  C3' U      70      -2.770  -6.526  35.763  1.00  0.00           C  
ATOM   2225  H3' U      70      -2.306  -5.677  36.268  1.00  0.00           H  
ATOM   2226  C2' U      70      -1.812  -7.042  34.673  1.00  0.00           C  
ATOM   2227  H2' U      70      -0.783  -7.055  35.040  1.00  0.00           H  
ATOM   2228  O2' U      70      -2.188  -8.313  34.129  1.00  0.00           O  
ATOM   2229 HO2' U      70      -1.422  -8.739  33.699  1.00  0.00           H  
ATOM   2230  O3' U      70      -3.198  -7.503  36.710  1.00  0.00           O  
ATOM   2231  P   C3     71      -2.378  -7.755  38.075  1.00  0.00           P  
ATOM   2232  OP1 C3     71      -3.069  -8.839  38.828  1.00  0.00           O  
ATOM   2233  OP2 C3     71      -2.177  -6.446  38.753  1.00  0.00           O  
ATOM   2234  O5' C3     71      -0.927  -8.293  37.612  1.00  0.00           O  
ATOM   2235  C5' C3     71      -0.765  -9.591  37.054  1.00  0.00           C  
ATOM   2236  H5' C3     71      -1.389  -9.696  36.166  1.00  0.00           H  
ATOM   2237 H5'' C3     71      -1.079 -10.344  37.778  1.00  0.00           H  
ATOM   2238  C4' C3     71       0.696  -9.863  36.671  1.00  0.00           C  
ATOM   2239  H4' C3     71       0.761 -10.859  36.230  1.00  0.00           H  
ATOM   2240  O4' C3     71       1.157  -8.917  35.714  1.00  0.00           O  
ATOM   2241  C1' C3     71       2.538  -8.689  35.932  1.00  0.00           C  
ATOM   2242  H1' C3     71       3.112  -9.400  35.329  1.00  0.00           H  
ATOM   2243  N1  C3     71       2.877  -7.286  35.569  1.00  0.00           N  
ATOM   2244  C6  C3     71       2.106  -6.238  36.015  1.00  0.00           C  
ATOM   2245  H6  C3     71       1.203  -6.445  36.582  1.00  0.00           H  
ATOM   2246  C5  C3     71       2.480  -4.960  35.756  1.00  0.00           C  
ATOM   2247  H5  C3     71       1.878  -4.138  36.116  1.00  0.00           H  
ATOM   2248  C4  C3     71       3.687  -4.769  35.028  1.00  0.00           C  
ATOM   2249  N4  C3     71       4.102  -3.575  34.723  1.00  0.00           N  
ATOM   2250  H41 C3     71       4.926  -3.508  34.137  1.00  0.00           H  
ATOM   2251  H42 C3     71       3.521  -2.776  34.908  1.00  0.00           H  
ATOM   2252  N3  C3     71       4.434  -5.760  34.588  1.00  0.00           N  
ATOM   2253  C2  C3     71       4.051  -7.031  34.848  1.00  0.00           C  
ATOM   2254  O2  C3     71       4.771  -7.931  34.419  1.00  0.00           O  
ATOM   2255  C3' C3     71       1.630  -9.807  37.891  1.00  0.00           C  
ATOM   2256  H3' C3     71       1.145  -9.283  38.717  1.00  0.00           H  
ATOM   2257  C2' C3     71       2.829  -8.962  37.415  1.00  0.00           C  
ATOM   2258  H2' C3     71       2.818  -8.024  37.977  1.00  0.00           H  
ATOM   2259  O2' C3     71       4.096  -9.610  37.572  1.00  0.00           O  
ATOM   2260 HO2' C3     71       4.824  -8.978  37.400  1.00  0.00           H  
ATOM   2261  O3' C3     71       1.996 -11.124  38.309  1.00  0.00           O  
ATOM   2262 HO3' C3     71       2.878 -11.057  38.728  1.00  0.00           H  
TER   
END   
