# Supplementary material for: RPocket: an intuitive database of RNA pocket topology information with RNA-ligand data resources
Source: BMC Bioinformatics. 2021 Sep 8;22:428. doi: 10.1186/s12859-021-04349-4 (PMC8424408; doi:10.1186/s12859-021-04349-4)
Supplement: Supplementary file 7 — Additional file 7. Folder S3: Nine other experimental structures and their modeling structures and pockets. [file 12859_2021_4349_MOESM7_ESM.zip › 12859_2021_4349_MOESM7_ESM/3LA5_d3.pdb]

REMARK                                                              
ATOM      1 HO5' G5      1      13.378  -1.869  27.873  1.00  0.00           H  
ATOM      2  O5' G5      1      13.468  -2.690  28.404  1.00  0.00           O  
ATOM      3  C5' G5      1      12.410  -3.587  28.078  1.00  0.00           C  
ATOM      4  H5' G5      1      12.407  -3.773  27.001  1.00  0.00           H  
ATOM      5 H5'' G5      1      11.450  -3.138  28.342  1.00  0.00           H  
ATOM      6  C4' G5      1      12.550  -4.938  28.802  1.00  0.00           C  
ATOM      7  H4' G5      1      13.474  -5.419  28.479  1.00  0.00           H  
ATOM      8  O4' G5      1      12.567  -4.837  30.227  1.00  0.00           O  
ATOM      9  C1' G5      1      11.544  -5.672  30.771  1.00  0.00           C  
ATOM     10  H1' G5      1      11.897  -6.176  31.675  1.00  0.00           H  
ATOM     11  N9  G5      1      10.374  -4.828  31.144  1.00  0.00           N  
ATOM     12  C8  G5      1      10.252  -3.460  31.055  1.00  0.00           C  
ATOM     13  H8  G5      1      11.020  -2.835  30.614  1.00  0.00           H  
ATOM     14  N7  G5      1       9.150  -2.977  31.564  1.00  0.00           N  
ATOM     15  C5  G5      1       8.486  -4.114  32.042  1.00  0.00           C  
ATOM     16  C6  G5      1       7.239  -4.254  32.752  1.00  0.00           C  
ATOM     17  O6  G5      1       6.448  -3.381  33.112  1.00  0.00           O  
ATOM     18  N1  G5      1       6.937  -5.560  33.079  1.00  0.00           N  
ATOM     19  H1  G5      1       6.079  -5.722  33.583  1.00  0.00           H  
ATOM     20  C2  G5      1       7.727  -6.615  32.764  1.00  0.00           C  
ATOM     21  N2  G5      1       7.300  -7.797  33.124  1.00  0.00           N  
ATOM     22  H21 G5      1       6.408  -7.898  33.603  1.00  0.00           H  
ATOM     23  H22 G5      1       7.881  -8.593  32.918  1.00  0.00           H  
ATOM     24  N3  G5      1       8.899  -6.534  32.134  1.00  0.00           N  
ATOM     25  C4  G5      1       9.228  -5.251  31.789  1.00  0.00           C  
ATOM     26  C3' G5      1      11.376  -5.846  28.426  1.00  0.00           C  
ATOM     27  H3' G5      1      10.478  -5.231  28.331  1.00  0.00           H  
ATOM     28  C2' G5      1      11.217  -6.713  29.686  1.00  0.00           C  
ATOM     29  H2' G5      1      10.190  -7.078  29.771  1.00  0.00           H  
ATOM     30  O2' G5      1      12.156  -7.791  29.776  1.00  0.00           O  
ATOM     31 HO2' G5      1      11.896  -8.405  30.491  1.00  0.00           H  
ATOM     32  O3' G5      1      11.632  -6.558  27.220  1.00  0.00           O  
ATOM     33  P   G       2      10.483  -6.718  26.105  1.00  0.00           P  
ATOM     34  OP1 G       2      11.078  -7.432  24.940  1.00  0.00           O  
ATOM     35  OP2 G       2       9.869  -5.380  25.881  1.00  0.00           O  
ATOM     36  O5' G       2       9.388  -7.671  26.820  1.00  0.00           O  
ATOM     37  C5' G       2       9.640  -9.060  27.000  1.00  0.00           C  
ATOM     38  H5' G       2      10.552  -9.198  27.584  1.00  0.00           H  
ATOM     39 H5'' G       2       9.787  -9.528  26.025  1.00  0.00           H  
ATOM     40  C4' G       2       8.489  -9.789  27.706  1.00  0.00           C  
ATOM     41  H4' G       2       8.730 -10.852  27.754  1.00  0.00           H  
ATOM     42  O4' G       2       8.273  -9.316  29.034  1.00  0.00           O  
ATOM     43  C1' G       2       6.879  -9.400  29.317  1.00  0.00           C  
ATOM     44  H1' G       2       6.709 -10.032  30.192  1.00  0.00           H  
ATOM     45  N9  G       2       6.326  -8.056  29.612  1.00  0.00           N  
ATOM     46  C8  G       2       6.834  -6.816  29.311  1.00  0.00           C  
ATOM     47  H8  G       2       7.750  -6.687  28.747  1.00  0.00           H  
ATOM     48  N7  G       2       6.130  -5.818  29.783  1.00  0.00           N  
ATOM     49  C5  G       2       5.058  -6.445  30.434  1.00  0.00           C  
ATOM     50  C6  G       2       3.923  -5.920  31.157  1.00  0.00           C  
ATOM     51  O6  G       2       3.609  -4.758  31.417  1.00  0.00           O  
ATOM     52  N1  G       2       3.062  -6.898  31.602  1.00  0.00           N  
ATOM     53  H1  G       2       2.193  -6.599  32.006  1.00  0.00           H  
ATOM     54  C2  G       2       3.264  -8.223  31.433  1.00  0.00           C  
ATOM     55  N2  G       2       2.334  -9.020  31.894  1.00  0.00           N  
ATOM     56  H21 G       2       1.512  -8.651  32.347  1.00  0.00           H  
ATOM     57  H22 G       2       2.467 -10.012  31.777  1.00  0.00           H  
ATOM     58  N3  G       2       4.304  -8.758  30.801  1.00  0.00           N  
ATOM     59  C4  G       2       5.168  -7.816  30.314  1.00  0.00           C  
ATOM     60  C3' G       2       7.156  -9.645  26.967  1.00  0.00           C  
ATOM     61  H3' G       2       6.999  -8.592  26.723  1.00  0.00           H  
ATOM     62  C2' G       2       6.189 -10.033  28.100  1.00  0.00           C  
ATOM     63  H2' G       2       5.210  -9.588  27.929  1.00  0.00           H  
ATOM     64  O2' G       2       6.091 -11.444  28.328  1.00  0.00           O  
ATOM     65 HO2' G       2       5.281 -11.640  28.838  1.00  0.00           H  
ATOM     66  O3' G       2       7.079 -10.449  25.791  1.00  0.00           O  
ATOM     67  P   C       3       6.130 -10.014  24.555  1.00  0.00           P  
ATOM     68  OP1 C       3       6.205 -11.089  23.524  1.00  0.00           O  
ATOM     69  OP2 C       3       6.493  -8.626  24.153  1.00  0.00           O  
ATOM     70  O5' C       3       4.633  -9.975  25.169  1.00  0.00           O  
ATOM     71  C5' C       3       3.945 -11.170  25.516  1.00  0.00           C  
ATOM     72  H5' C       3       4.586 -11.797  26.136  1.00  0.00           H  
ATOM     73 H5'' C       3       3.707 -11.726  24.607  1.00  0.00           H  
ATOM     74  C4' C       3       2.640 -10.899  26.282  1.00  0.00           C  
ATOM     75  H4' C       3       2.160 -11.856  26.493  1.00  0.00           H  
ATOM     76  O4' C       3       2.852 -10.214  27.518  1.00  0.00           O  
ATOM     77  C1' C       3       1.738  -9.358  27.769  1.00  0.00           C  
ATOM     78  H1' C       3       1.279  -9.636  28.722  1.00  0.00           H  
ATOM     79  N1  C       3       2.129  -7.917  27.834  1.00  0.00           N  
ATOM     80  C6  C       3       3.240  -7.429  27.189  1.00  0.00           C  
ATOM     81  H6  C       3       3.855  -8.095  26.597  1.00  0.00           H  
ATOM     82  C5  C       3       3.574  -6.119  27.301  1.00  0.00           C  
ATOM     83  H5  C       3       4.455  -5.744  26.803  1.00  0.00           H  
ATOM     84  C4  C       3       2.732  -5.294  28.095  1.00  0.00           C  
ATOM     85  N4  C       3       3.015  -4.036  28.281  1.00  0.00           N  
ATOM     86  H41 C       3       2.406  -3.499  28.887  1.00  0.00           H  
ATOM     87  H42 C       3       3.842  -3.641  27.871  1.00  0.00           H  
ATOM     88  N3  C       3       1.639  -5.732  28.687  1.00  0.00           N  
ATOM     89  C2  C       3       1.313  -7.039  28.560  1.00  0.00           C  
ATOM     90  O2  C       3       0.273  -7.409  29.102  1.00  0.00           O  
ATOM     91  C3' C       3       1.648 -10.042  25.494  1.00  0.00           C  
ATOM     92  H3' C       3       2.172  -9.164  25.111  1.00  0.00           H  
ATOM     93  C2' C       3       0.724  -9.603  26.644  1.00  0.00           C  
ATOM     94  H2' C       3       0.194  -8.688  26.379  1.00  0.00           H  
ATOM     95  O2' C       3      -0.177 -10.618  27.100  1.00  0.00           O  
ATOM     96 HO2' C       3      -0.920 -10.208  27.583  1.00  0.00           H  
ATOM     97  O3' C       3       1.010 -10.735  24.423  1.00  0.00           O  
ATOM     98  P   U       4       0.348  -9.914  23.198  1.00  0.00           P  
ATOM     99  OP1 U       4      -0.296 -10.902  22.285  1.00  0.00           O  
ATOM    100  OP2 U       4       1.379  -9.000  22.633  1.00  0.00           O  
ATOM    101  O5' U       4      -0.803  -9.002  23.881  1.00  0.00           O  
ATOM    102  C5' U       4      -1.976  -9.600  24.416  1.00  0.00           C  
ATOM    103  H5' U       4      -1.705 -10.400  25.104  1.00  0.00           H  
ATOM    104 H5'' U       4      -2.551 -10.048  23.604  1.00  0.00           H  
ATOM    105  C4' U       4      -2.878  -8.602  25.154  1.00  0.00           C  
ATOM    106  H4' U       4      -3.738  -9.144  25.552  1.00  0.00           H  
ATOM    107  O4' U       4      -2.231  -7.923  26.231  1.00  0.00           O  
ATOM    108  C1' U       4      -2.807  -6.620  26.348  1.00  0.00           C  
ATOM    109  H1' U       4      -3.264  -6.514  27.334  1.00  0.00           H  
ATOM    110  N1  U       4      -1.796  -5.535  26.191  1.00  0.00           N  
ATOM    111  C6  U       4      -0.565  -5.753  25.607  1.00  0.00           C  
ATOM    112  H6  U       4      -0.350  -6.714  25.153  1.00  0.00           H  
ATOM    113  C5  U       4       0.383  -4.777  25.607  1.00  0.00           C  
ATOM    114  H5  U       4       1.350  -4.959  25.159  1.00  0.00           H  
ATOM    115  C4  U       4       0.139  -3.486  26.210  1.00  0.00           C  
ATOM    116  O4  U       4       0.943  -2.566  26.300  1.00  0.00           O  
ATOM    117  N3  U       4      -1.126  -3.325  26.713  1.00  0.00           N  
ATOM    118  H3  U       4      -1.354  -2.425  27.108  1.00  0.00           H  
ATOM    119  C2  U       4      -2.122  -4.272  26.703  1.00  0.00           C  
ATOM    120  O2  U       4      -3.233  -3.970  27.134  1.00  0.00           O  
ATOM    121  C3' U       4      -3.399  -7.504  24.230  1.00  0.00           C  
ATOM    122  H3' U       4      -2.551  -7.056  23.709  1.00  0.00           H  
ATOM    123  C2' U       4      -3.911  -6.514  25.289  1.00  0.00           C  
ATOM    124  H2' U       4      -3.975  -5.507  24.875  1.00  0.00           H  
ATOM    125  O2' U       4      -5.134  -6.901  25.925  1.00  0.00           O  
ATOM    126 HO2' U       4      -5.680  -6.108  26.083  1.00  0.00           H  
ATOM    127  O3' U       4      -4.361  -7.980  23.292  1.00  0.00           O  
ATOM    128  P   U       5      -4.725  -7.126  21.972  1.00  0.00           P  
ATOM    129  OP1 U       5      -5.676  -7.931  21.153  1.00  0.00           O  
ATOM    130  OP2 U       5      -3.460  -6.664  21.337  1.00  0.00           O  
ATOM    131  O5' U       5      -5.497  -5.826  22.535  1.00  0.00           O  
ATOM    132  C5' U       5      -6.757  -5.946  23.180  1.00  0.00           C  
ATOM    133  H5' U       5      -6.720  -6.741  23.923  1.00  0.00           H  
ATOM    134 H5'' U       5      -7.517  -6.212  22.444  1.00  0.00           H  
ATOM    135  C4' U       5      -7.172  -4.642  23.878  1.00  0.00           C  
ATOM    136  H4' U       5      -8.106  -4.808  24.416  1.00  0.00           H  
ATOM    137  O4' U       5      -6.188  -4.181  24.801  1.00  0.00           O  
ATOM    138  C1' U       5      -6.171  -2.757  24.784  1.00  0.00           C  
ATOM    139  H1' U       5      -6.438  -2.392  25.778  1.00  0.00           H  
ATOM    140  N1  U       5      -4.821  -2.226  24.442  1.00  0.00           N  
ATOM    141  C6  U       5      -3.909  -2.927  23.678  1.00  0.00           C  
ATOM    142  H6  U       5      -4.220  -3.831  23.171  1.00  0.00           H  
ATOM    143  C5  U       5      -2.618  -2.505  23.580  1.00  0.00           C  
ATOM    144  H5  U       5      -1.902  -3.067  22.994  1.00  0.00           H  
ATOM    145  C4  U       5      -2.161  -1.320  24.268  1.00  0.00           C  
ATOM    146  O4  U       5      -1.022  -0.887  24.296  1.00  0.00           O  
ATOM    147  N3  U       5      -3.135  -0.647  24.947  1.00  0.00           N  
ATOM    148  H3  U       5      -2.824   0.034  25.610  1.00  0.00           H  
ATOM    149  C2  U       5      -4.454  -1.009  25.019  1.00  0.00           C  
ATOM    150  O2  U       5      -5.224  -0.245  25.591  1.00  0.00           O  
ATOM    151  C3' U       5      -7.390  -3.505  22.883  1.00  0.00           C  
ATOM    152  H3' U       5      -6.562  -3.502  22.170  1.00  0.00           H  
ATOM    153  C2' U       5      -7.244  -2.278  23.800  1.00  0.00           C  
ATOM    154  H2' U       5      -6.895  -1.416  23.236  1.00  0.00           H  
ATOM    155  O2' U       5      -8.411  -1.947  24.553  1.00  0.00           O  
ATOM    156 HO2' U       5      -9.032  -1.480  23.962  1.00  0.00           H  
ATOM    157  O3' U       5      -8.627  -3.644  22.191  1.00  0.00           O  
ATOM    158  P   C       6      -9.030  -2.634  21.007  1.00  0.00           P  
ATOM    159  OP1 C       6     -10.089  -3.289  20.189  1.00  0.00           O  
ATOM    160  OP2 C       6      -7.782  -2.177  20.337  1.00  0.00           O  
ATOM    161  O5' C       6      -9.715  -1.425  21.844  1.00  0.00           O  
ATOM    162  C5' C       6      -9.964  -0.147  21.276  1.00  0.00           C  
ATOM    163  H5' C       6     -10.668   0.396  21.907  1.00  0.00           H  
ATOM    164 H5'' C       6     -10.408  -0.263  20.286  1.00  0.00           H  
ATOM    165  C4' C       6      -8.681   0.679  21.145  1.00  0.00           C  
ATOM    166  H4' C       6      -8.082   0.250  20.345  1.00  0.00           H  
ATOM    167  O4' C       6      -7.897   0.750  22.335  1.00  0.00           O  
ATOM    168  C1' C       6      -7.010   1.863  22.196  1.00  0.00           C  
ATOM    169  H1' C       6      -7.136   2.512  23.068  1.00  0.00           H  
ATOM    170  N1  C       6      -5.575   1.441  22.115  1.00  0.00           N  
ATOM    171  C6  C       6      -5.214   0.187  21.683  1.00  0.00           C  
ATOM    172  H6  C       6      -5.982  -0.543  21.457  1.00  0.00           H  
ATOM    173  C5  C       6      -3.906  -0.122  21.498  1.00  0.00           C  
ATOM    174  H5  C       6      -3.632  -1.104  21.144  1.00  0.00           H  
ATOM    175  C4  C       6      -2.953   0.902  21.738  1.00  0.00           C  
ATOM    176  N4  C       6      -1.680   0.664  21.601  1.00  0.00           N  
ATOM    177  H41 C       6      -1.011   1.393  21.831  1.00  0.00           H  
ATOM    178  H42 C       6      -1.369  -0.245  21.306  1.00  0.00           H  
ATOM    179  N3  C       6      -3.272   2.109  22.151  1.00  0.00           N  
ATOM    180  C2  C       6      -4.586   2.415  22.300  1.00  0.00           C  
ATOM    181  O2  C       6      -4.857   3.572  22.623  1.00  0.00           O  
ATOM    182  C3' C       6      -8.925   2.153  20.834  1.00  0.00           C  
ATOM    183  H3' C       6      -9.465   2.564  21.690  1.00  0.00           H  
ATOM    184  C2' C       6      -7.469   2.639  20.936  1.00  0.00           C  
ATOM    185  H2' C       6      -7.425   3.720  21.097  1.00  0.00           H  
ATOM    186  O2' C       6      -6.688   2.248  19.818  1.00  0.00           O  
ATOM    187 HO2' C       6      -7.328   1.952  19.131  1.00  0.00           H  
ATOM    188  O3' C       6      -9.718   2.481  19.689  1.00  0.00           O  
ATOM    189  P   A       7      -9.218   2.394  18.156  1.00  0.00           P  
ATOM    190  OP1 A       7     -10.413   2.465  17.271  1.00  0.00           O  
ATOM    191  OP2 A       7      -8.293   1.240  18.037  1.00  0.00           O  
ATOM    192  O5' A       7      -8.326   3.719  17.952  1.00  0.00           O  
ATOM    193  C5' A       7      -8.825   5.013  18.251  1.00  0.00           C  
ATOM    194  H5' A       7      -9.329   5.006  19.218  1.00  0.00           H  
ATOM    195 H5'' A       7      -9.546   5.315  17.489  1.00  0.00           H  
ATOM    196  C4' A       7      -7.691   6.049  18.316  1.00  0.00           C  
ATOM    197  H4' A       7      -8.116   7.012  18.604  1.00  0.00           H  
ATOM    198  O4' A       7      -6.678   5.691  19.262  1.00  0.00           O  
ATOM    199  C1' A       7      -5.417   6.140  18.770  1.00  0.00           C  
ATOM    200  H1' A       7      -4.941   6.797  19.501  1.00  0.00           H  
ATOM    201  N9  A       7      -4.490   5.011  18.506  1.00  0.00           N  
ATOM    202  C8  A       7      -4.757   3.726  18.100  1.00  0.00           C  
ATOM    203  H8  A       7      -5.751   3.403  17.820  1.00  0.00           H  
ATOM    204  N7  A       7      -3.721   2.922  18.131  1.00  0.00           N  
ATOM    205  C5  A       7      -2.681   3.769  18.535  1.00  0.00           C  
ATOM    206  C6  A       7      -1.298   3.606  18.804  1.00  0.00           C  
ATOM    207  N6  A       7      -0.644   2.459  18.780  1.00  0.00           N  
ATOM    208  H61 A       7       0.339   2.438  19.031  1.00  0.00           H  
ATOM    209  H62 A       7      -1.143   1.618  18.538  1.00  0.00           H  
ATOM    210  N1  A       7      -0.532   4.651  19.113  1.00  0.00           N  
ATOM    211  C2  A       7      -1.100   5.848  19.173  1.00  0.00           C  
ATOM    212  H2  A       7      -0.447   6.675  19.418  1.00  0.00           H  
ATOM    213  N3  A       7      -2.381   6.150  18.995  1.00  0.00           N  
ATOM    214  C4  A       7      -3.128   5.055  18.685  1.00  0.00           C  
ATOM    215  C3' A       7      -6.964   6.234  16.984  1.00  0.00           C  
ATOM    216  H3' A       7      -6.696   5.251  16.593  1.00  0.00           H  
ATOM    217  C2' A       7      -5.690   6.930  17.493  1.00  0.00           C  
ATOM    218  H2' A       7      -4.880   6.803  16.779  1.00  0.00           H  
ATOM    219  O2' A       7      -5.870   8.304  17.864  1.00  0.00           O  
ATOM    220 HO2' A       7      -5.002   8.746  17.926  1.00  0.00           H  
ATOM    221  O3' A       7      -7.702   6.964  16.008  1.00  0.00           O  
ATOM    222  P   U       8      -7.307   6.857  14.444  1.00  0.00           P  
ATOM    223  OP1 U       8      -8.178   7.802  13.689  1.00  0.00           O  
ATOM    224  OP2 U       8      -7.332   5.417  14.062  1.00  0.00           O  
ATOM    225  O5' U       8      -5.769   7.367  14.357  1.00  0.00           O  
ATOM    226  C5' U       8      -5.431   8.734  14.562  1.00  0.00           C  
ATOM    227  H5' U       8      -5.909   9.104  15.468  1.00  0.00           H  
ATOM    228 H5'' U       8      -5.814   9.324  13.727  1.00  0.00           H  
ATOM    229  C4' U       8      -3.914   8.976  14.673  1.00  0.00           C  
ATOM    230  H4' U       8      -3.744  10.043  14.825  1.00  0.00           H  
ATOM    231  O4' U       8      -3.286   8.267  15.740  1.00  0.00           O  
ATOM    232  C1' U       8      -1.970   7.897  15.332  1.00  0.00           C  
ATOM    233  H1' U       8      -1.249   8.352  16.014  1.00  0.00           H  
ATOM    234  N1  U       8      -1.771   6.418  15.360  1.00  0.00           N  
ATOM    235  C6  U       8      -2.790   5.530  15.084  1.00  0.00           C  
ATOM    236  H6  U       8      -3.773   5.911  14.841  1.00  0.00           H  
ATOM    237  C5  U       8      -2.574   4.189  15.128  1.00  0.00           C  
ATOM    238  H5  U       8      -3.382   3.502  14.921  1.00  0.00           H  
ATOM    239  C4  U       8      -1.273   3.639  15.446  1.00  0.00           C  
ATOM    240  O4  U       8      -0.987   2.447  15.523  1.00  0.00           O  
ATOM    241  N3  U       8      -0.310   4.581  15.696  1.00  0.00           N  
ATOM    242  H3  U       8       0.617   4.238  15.893  1.00  0.00           H  
ATOM    243  C2  U       8      -0.489   5.945  15.673  1.00  0.00           C  
ATOM    244  O2  U       8       0.463   6.679  15.929  1.00  0.00           O  
ATOM    245  C3' U       8      -3.180   8.562  13.402  1.00  0.00           C  
ATOM    246  H3' U       8      -3.506   7.559  13.118  1.00  0.00           H  
ATOM    247  C2' U       8      -1.736   8.471  13.927  1.00  0.00           C  
ATOM    248  H2' U       8      -1.147   7.789  13.312  1.00  0.00           H  
ATOM    249  O2' U       8      -1.087   9.740  14.071  1.00  0.00           O  
ATOM    250 HO2' U       8      -0.143   9.656  13.839  1.00  0.00           H  
ATOM    251  O3' U       8      -3.406   9.485  12.342  1.00  0.00           O  
ATOM    252  P   A       9      -3.379   8.983  10.808  1.00  0.00           P  
ATOM    253  OP1 A       9      -3.636  10.177   9.948  1.00  0.00           O  
ATOM    254  OP2 A       9      -4.296   7.813  10.682  1.00  0.00           O  
ATOM    255  O5' A       9      -1.855   8.464  10.596  1.00  0.00           O  
ATOM    256  C5' A       9      -0.779   9.389  10.466  1.00  0.00           C  
ATOM    257  H5' A       9      -0.774  10.076  11.313  1.00  0.00           H  
ATOM    258 H5'' A       9      -0.914   9.978   9.558  1.00  0.00           H  
ATOM    259  C4' A       9       0.592   8.704  10.388  1.00  0.00           C  
ATOM    260  H4' A       9       1.348   9.470  10.224  1.00  0.00           H  
ATOM    261  O4' A       9       0.907   8.010  11.595  1.00  0.00           O  
ATOM    262  C1' A       9       1.701   6.880  11.272  1.00  0.00           C  
ATOM    263  H1' A       9       2.713   7.000  11.667  1.00  0.00           H  
ATOM    264  N9  A       9       1.124   5.649  11.849  1.00  0.00           N  
ATOM    265  C8  A       9      -0.196   5.276  11.933  1.00  0.00           C  
ATOM    266  H8  A       9      -1.006   5.942  11.659  1.00  0.00           H  
ATOM    267  N7  A       9      -0.382   4.054  12.361  1.00  0.00           N  
ATOM    268  C5  A       9       0.928   3.581  12.550  1.00  0.00           C  
ATOM    269  C6  A       9       1.505   2.346  12.947  1.00  0.00           C  
ATOM    270  N6  A       9       0.818   1.270  13.278  1.00  0.00           N  
ATOM    271  H61 A       9       1.329   0.475  13.644  1.00  0.00           H  
ATOM    272  H62 A       9      -0.185   1.330  13.337  1.00  0.00           H  
ATOM    273  N1  A       9       2.830   2.177  13.003  1.00  0.00           N  
ATOM    274  C2  A       9       3.590   3.218  12.691  1.00  0.00           C  
ATOM    275  H2  A       9       4.659   3.059  12.755  1.00  0.00           H  
ATOM    276  N3  A       9       3.207   4.433  12.312  1.00  0.00           N  
ATOM    277  C4  A       9       1.849   4.551  12.254  1.00  0.00           C  
ATOM    278  C3' A       9       0.675   7.706   9.228  1.00  0.00           C  
ATOM    279  H3' A       9      -0.254   7.133   9.180  1.00  0.00           H  
ATOM    280  C2' A       9       1.767   6.747   9.748  1.00  0.00           C  
ATOM    281  H2' A       9       1.516   5.729   9.466  1.00  0.00           H  
ATOM    282  O2' A       9       3.092   7.035   9.333  1.00  0.00           O  
ATOM    283 HO2' A       9       3.343   7.918   9.646  1.00  0.00           H  
ATOM    284  O3' A       9       0.953   8.318   7.959  1.00  0.00           O  
ATOM    285  P   U      10      -0.088   8.183   6.710  1.00  0.00           P  
ATOM    286  OP1 U      10       0.580   8.700   5.478  1.00  0.00           O  
ATOM    287  OP2 U      10      -1.414   8.753   7.087  1.00  0.00           O  
ATOM    288  O5' U      10      -0.206   6.569   6.587  1.00  0.00           O  
ATOM    289  C5' U      10      -1.210   5.902   5.841  1.00  0.00           C  
ATOM    290  H5' U      10      -1.153   6.189   4.788  1.00  0.00           H  
ATOM    291 H5'' U      10      -2.195   6.177   6.222  1.00  0.00           H  
ATOM    292  C4' U      10      -1.056   4.370   5.960  1.00  0.00           C  
ATOM    293  H4' U      10      -1.919   3.931   5.471  1.00  0.00           H  
ATOM    294  O4' U      10       0.126   3.916   5.296  1.00  0.00           O  
ATOM    295  C1' U      10       1.017   3.371   6.261  1.00  0.00           C  
ATOM    296  H1' U      10       0.937   2.284   6.223  1.00  0.00           H  
ATOM    297  N1  U      10       2.425   3.794   6.020  1.00  0.00           N  
ATOM    298  C6  U      10       2.762   5.116   5.820  1.00  0.00           C  
ATOM    299  H6  U      10       1.984   5.864   5.782  1.00  0.00           H  
ATOM    300  C5  U      10       4.056   5.489   5.658  1.00  0.00           C  
ATOM    301  H5  U      10       4.298   6.526   5.493  1.00  0.00           H  
ATOM    302  C4  U      10       5.129   4.522   5.693  1.00  0.00           C  
ATOM    303  O4  U      10       6.324   4.763   5.569  1.00  0.00           O  
ATOM    304  N3  U      10       4.720   3.231   5.902  1.00  0.00           N  
ATOM    305  H3  U      10       5.439   2.529   5.986  1.00  0.00           H  
ATOM    306  C2  U      10       3.420   2.812   6.070  1.00  0.00           C  
ATOM    307  O2  U      10       3.193   1.618   6.271  1.00  0.00           O  
ATOM    308  C3' U      10      -0.994   3.906   7.436  1.00  0.00           C  
ATOM    309  H3' U      10      -1.395   4.677   8.098  1.00  0.00           H  
ATOM    310  C2' U      10       0.531   3.817   7.639  1.00  0.00           C  
ATOM    311  H2' U      10       0.898   4.824   7.806  1.00  0.00           H  
ATOM    312  O2' U      10       0.967   2.981   8.717  1.00  0.00           O  
ATOM    313 HO2' U      10       1.940   2.977   8.783  1.00  0.00           H  
ATOM    314  O3' U      10      -1.669   2.666   7.678  1.00  0.00           O  
ATOM    315  P   A      11      -3.292   2.563   7.626  1.00  0.00           P  
ATOM    316  OP1 A      11      -3.872   3.851   8.100  1.00  0.00           O  
ATOM    317  OP2 A      11      -3.701   1.310   8.325  1.00  0.00           O  
ATOM    318  O5' A      11      -3.668   2.409   6.053  1.00  0.00           O  
ATOM    319  C5' A      11      -3.145   1.318   5.308  1.00  0.00           C  
ATOM    320  H5' A      11      -3.678   0.411   5.590  1.00  0.00           H  
ATOM    321 H5'' A      11      -2.090   1.190   5.552  1.00  0.00           H  
ATOM    322  C4' A      11      -3.242   1.499   3.789  1.00  0.00           C  
ATOM    323  H4' A      11      -4.282   1.406   3.472  1.00  0.00           H  
ATOM    324  O4' A      11      -2.731   2.762   3.381  1.00  0.00           O  
ATOM    325  C1' A      11      -2.247   2.658   2.052  1.00  0.00           C  
ATOM    326  H1' A      11      -2.961   3.156   1.391  1.00  0.00           H  
ATOM    327  N9  A      11      -0.952   3.388   1.966  1.00  0.00           N  
ATOM    328  C8  A      11      -0.794   4.691   1.555  1.00  0.00           C  
ATOM    329  H8  A      11      -1.624   5.291   1.198  1.00  0.00           H  
ATOM    330  N7  A      11       0.423   5.156   1.655  1.00  0.00           N  
ATOM    331  C5  A      11       1.135   4.060   2.163  1.00  0.00           C  
ATOM    332  C6  A      11       2.494   3.834   2.513  1.00  0.00           C  
ATOM    333  N6  A      11       3.441   4.756   2.474  1.00  0.00           N  
ATOM    334  H61 A      11       4.396   4.507   2.685  1.00  0.00           H  
ATOM    335  H62 A      11       3.199   5.711   2.257  1.00  0.00           H  
ATOM    336  N1  A      11       2.921   2.633   2.916  1.00  0.00           N  
ATOM    337  C2  A      11       2.012   1.672   3.027  1.00  0.00           C  
ATOM    338  H2  A      11       2.380   0.710   3.361  1.00  0.00           H  
ATOM    339  N3  A      11       0.711   1.734   2.765  1.00  0.00           N  
ATOM    340  C4  A      11       0.317   2.970   2.334  1.00  0.00           C  
ATOM    341  C3' A      11      -2.397   0.462   3.040  1.00  0.00           C  
ATOM    342  H3' A      11      -1.422   0.413   3.521  1.00  0.00           H  
ATOM    343  C2' A      11      -2.223   1.164   1.674  1.00  0.00           C  
ATOM    344  H2' A      11      -1.273   0.871   1.223  1.00  0.00           H  
ATOM    345  O2' A      11      -3.317   0.929   0.777  1.00  0.00           O  
ATOM    346 HO2' A      11      -3.087   1.197  -0.134  1.00  0.00           H  
ATOM    347  O3' A      11      -2.972  -0.845   2.948  1.00  0.00           O  
ATOM    348  P   A      12      -2.466  -2.078   3.889  1.00  0.00           P  
ATOM    349  OP1 A      12      -3.499  -3.149   3.769  1.00  0.00           O  
ATOM    350  OP2 A      12      -2.148  -1.578   5.256  1.00  0.00           O  
ATOM    351  O5' A      12      -1.087  -2.664   3.240  1.00  0.00           O  
ATOM    352  C5' A      12       0.062  -1.837   3.076  1.00  0.00           C  
ATOM    353  H5' A      12       0.046  -1.036   3.815  1.00  0.00           H  
ATOM    354 H5'' A      12       0.021  -1.374   2.091  1.00  0.00           H  
ATOM    355  C4' A      12       1.414  -2.556   3.236  1.00  0.00           C  
ATOM    356  H4' A      12       2.194  -1.861   2.922  1.00  0.00           H  
ATOM    357  O4' A      12       1.671  -2.883   4.603  1.00  0.00           O  
ATOM    358  C1' A      12       2.188  -4.207   4.669  1.00  0.00           C  
ATOM    359  H1' A      12       3.053  -4.243   5.334  1.00  0.00           H  
ATOM    360  N9  A      12       1.177  -5.142   5.215  1.00  0.00           N  
ATOM    361  C8  A      12      -0.136  -4.899   5.542  1.00  0.00           C  
ATOM    362  H8  A      12      -0.627  -3.962   5.317  1.00  0.00           H  
ATOM    363  N7  A      12      -0.725  -5.872   6.189  1.00  0.00           N  
ATOM    364  C5  A      12       0.286  -6.835   6.280  1.00  0.00           C  
ATOM    365  C6  A      12       0.390  -8.109   6.886  1.00  0.00           C  
ATOM    366  N6  A      12      -0.586  -8.688   7.562  1.00  0.00           N  
ATOM    367  H61 A      12      -0.378  -9.535   8.065  1.00  0.00           H  
ATOM    368  H62 A      12      -1.459  -8.199   7.674  1.00  0.00           H  
ATOM    369  N1  A      12       1.521  -8.815   6.846  1.00  0.00           N  
ATOM    370  C2  A      12       2.552  -8.274   6.213  1.00  0.00           C  
ATOM    371  H2  A      12       3.461  -8.864   6.199  1.00  0.00           H  
ATOM    372  N3  A      12       2.619  -7.093   5.603  1.00  0.00           N  
ATOM    373  C4  A      12       1.439  -6.412   5.675  1.00  0.00           C  
ATOM    374  C3' A      12       1.586  -3.831   2.396  1.00  0.00           C  
ATOM    375  H3' A      12       0.653  -4.400   2.412  1.00  0.00           H  
ATOM    376  C2' A      12       2.611  -4.600   3.252  1.00  0.00           C  
ATOM    377  H2' A      12       2.490  -5.671   3.106  1.00  0.00           H  
ATOM    378  O2' A      12       3.977  -4.213   3.071  1.00  0.00           O  
ATOM    379 HO2' A      12       4.545  -4.705   3.692  1.00  0.00           H  
ATOM    380  O3' A      12       2.012  -3.589   1.051  1.00  0.00           O  
ATOM    381  P   U      13       1.089  -4.056  -0.208  1.00  0.00           P  
ATOM    382  OP1 U      13       0.592  -5.435   0.075  1.00  0.00           O  
ATOM    383  OP2 U      13       1.885  -3.850  -1.456  1.00  0.00           O  
ATOM    384  O5' U      13      -0.217  -3.058  -0.214  1.00  0.00           O  
ATOM    385  C5' U      13      -0.475  -2.073  -1.219  1.00  0.00           C  
ATOM    386  H5' U      13      -1.444  -1.619  -1.009  1.00  0.00           H  
ATOM    387 H5'' U      13      -0.552  -2.568  -2.189  1.00  0.00           H  
ATOM    388  C4' U      13       0.560  -0.938  -1.356  1.00  0.00           C  
ATOM    389  H4' U      13       1.425  -1.315  -1.901  1.00  0.00           H  
ATOM    390  O4' U      13       0.981  -0.360  -0.118  1.00  0.00           O  
ATOM    391  C1' U      13       1.581   0.906  -0.419  1.00  0.00           C  
ATOM    392  H1' U      13       1.143   1.661   0.232  1.00  0.00           H  
ATOM    393  N1  U      13       3.059   0.921  -0.195  1.00  0.00           N  
ATOM    394  C6  U      13       3.774  -0.245  -0.025  1.00  0.00           C  
ATOM    395  H6  U      13       3.256  -1.196   0.025  1.00  0.00           H  
ATOM    396  C5  U      13       5.125  -0.219   0.059  1.00  0.00           C  
ATOM    397  H5  U      13       5.672  -1.137   0.186  1.00  0.00           H  
ATOM    398  C4  U      13       5.869   1.012  -0.033  1.00  0.00           C  
ATOM    399  O4  U      13       7.089   1.096   0.044  1.00  0.00           O  
ATOM    400  N3  U      13       5.103   2.138  -0.222  1.00  0.00           N  
ATOM    401  H3  U      13       5.593   3.012  -0.309  1.00  0.00           H  
ATOM    402  C2  U      13       3.722   2.157  -0.283  1.00  0.00           C  
ATOM    403  O2  U      13       3.137   3.237  -0.402  1.00  0.00           O  
ATOM    404  C3' U      13       0.013   0.297  -2.086  1.00  0.00           C  
ATOM    405  H3' U      13      -0.798   0.669  -1.454  1.00  0.00           H  
ATOM    406  C2' U      13       1.189   1.265  -1.871  1.00  0.00           C  
ATOM    407  H2' U      13       0.847   2.301  -1.930  1.00  0.00           H  
ATOM    408  O2' U      13       2.273   1.039  -2.758  1.00  0.00           O  
ATOM    409 HO2' U      13       1.910   1.100  -3.663  1.00  0.00           H  
ATOM    410  O3' U      13      -0.591   0.209  -3.382  1.00  0.00           O  
ATOM    411  P   C      14       0.166  -0.221  -4.764  1.00  0.00           P  
ATOM    412  OP1 C      14      -0.879  -0.301  -5.825  1.00  0.00           O  
ATOM    413  OP2 C      14       1.016  -1.417  -4.504  1.00  0.00           O  
ATOM    414  O5' C      14       1.157   1.032  -5.125  1.00  0.00           O  
ATOM    415  C5' C      14       0.637   2.321  -5.435  1.00  0.00           C  
ATOM    416  H5' C      14      -0.018   2.649  -4.626  1.00  0.00           H  
ATOM    417 H5'' C      14       0.039   2.262  -6.346  1.00  0.00           H  
ATOM    418  C4' C      14       1.726   3.394  -5.636  1.00  0.00           C  
ATOM    419  H4' C      14       1.234   4.361  -5.753  1.00  0.00           H  
ATOM    420  O4' C      14       2.626   3.474  -4.528  1.00  0.00           O  
ATOM    421  C1' C      14       3.908   3.889  -5.001  1.00  0.00           C  
ATOM    422  H1' C      14       4.166   4.842  -4.533  1.00  0.00           H  
ATOM    423  N1  C      14       4.984   2.899  -4.686  1.00  0.00           N  
ATOM    424  C6  C      14       4.750   1.546  -4.656  1.00  0.00           C  
ATOM    425  H6  C      14       3.771   1.166  -4.918  1.00  0.00           H  
ATOM    426  C5  C      14       5.729   0.690  -4.271  1.00  0.00           C  
ATOM    427  H5  C      14       5.528  -0.368  -4.223  1.00  0.00           H  
ATOM    428  C4  C      14       6.987   1.251  -3.925  1.00  0.00           C  
ATOM    429  N4  C      14       7.955   0.490  -3.494  1.00  0.00           N  
ATOM    430  H41 C      14       8.835   0.928  -3.246  1.00  0.00           H  
ATOM    431  H42 C      14       7.796  -0.492  -3.361  1.00  0.00           H  
ATOM    432  N3  C      14       7.263   2.534  -4.030  1.00  0.00           N  
ATOM    433  C2  C      14       6.276   3.375  -4.424  1.00  0.00           C  
ATOM    434  O2  C      14       6.572   4.564  -4.553  1.00  0.00           O  
ATOM    435  C3' C      14       2.611   3.175  -6.867  1.00  0.00           C  
ATOM    436  H3' C      14       2.967   2.143  -6.863  1.00  0.00           H  
ATOM    437  C2' C      14       3.784   4.111  -6.512  1.00  0.00           C  
ATOM    438  H2' C      14       4.694   3.805  -7.032  1.00  0.00           H  
ATOM    439  O2' C      14       3.502   5.501  -6.720  1.00  0.00           O  
ATOM    440 HO2' C      14       4.322   5.971  -6.964  1.00  0.00           H  
ATOM    441  O3' C      14       1.969   3.465  -8.109  1.00  0.00           O  
ATOM    442  P   C      15       2.655   3.001  -9.498  1.00  0.00           P  
ATOM    443  OP1 C      15       1.812   3.509 -10.619  1.00  0.00           O  
ATOM    444  OP2 C      15       2.936   1.540  -9.418  1.00  0.00           O  
ATOM    445  O5' C      15       4.061   3.804  -9.533  1.00  0.00           O  
ATOM    446  C5' C      15       5.169   3.306 -10.259  1.00  0.00           C  
ATOM    447  H5' C      15       4.951   3.355 -11.328  1.00  0.00           H  
ATOM    448 H5'' C      15       5.355   2.265  -9.994  1.00  0.00           H  
ATOM    449  C4' C      15       6.443   4.106  -9.964  1.00  0.00           C  
ATOM    450  H4' C      15       6.281   5.158 -10.208  1.00  0.00           H  
ATOM    451  O4' C      15       6.881   3.998  -8.609  1.00  0.00           O  
ATOM    452  C1' C      15       8.306   3.927  -8.589  1.00  0.00           C  
ATOM    453  H1' C      15       8.701   4.750  -7.987  1.00  0.00           H  
ATOM    454  N1  C      15       8.778   2.642  -7.978  1.00  0.00           N  
ATOM    455  C6  C      15       7.935   1.579  -7.745  1.00  0.00           C  
ATOM    456  H6  C      15       6.903   1.621  -8.077  1.00  0.00           H  
ATOM    457  C5  C      15       8.385   0.483  -7.083  1.00  0.00           C  
ATOM    458  H5  C      15       7.717  -0.344  -6.896  1.00  0.00           H  
ATOM    459  C4  C      15       9.739   0.485  -6.651  1.00  0.00           C  
ATOM    460  N4  C      15      10.231  -0.536  -6.005  1.00  0.00           N  
ATOM    461  H41 C      15      11.201  -0.498  -5.711  1.00  0.00           H  
ATOM    462  H42 C      15       9.655  -1.337  -5.822  1.00  0.00           H  
ATOM    463  N3  C      15      10.567   1.488  -6.864  1.00  0.00           N  
ATOM    464  C2  C      15      10.108   2.569  -7.538  1.00  0.00           C  
ATOM    465  O2  C      15      10.910   3.479  -7.743  1.00  0.00           O  
ATOM    466  C3' C      15       7.583   3.577 -10.830  1.00  0.00           C  
ATOM    467  H3' C      15       7.582   2.486 -10.765  1.00  0.00           H  
ATOM    468  C2' C      15       8.788   4.114 -10.040  1.00  0.00           C  
ATOM    469  H2' C      15       9.678   3.523 -10.244  1.00  0.00           H  
ATOM    470  O2' C      15       9.042   5.507 -10.248  1.00  0.00           O  
ATOM    471 HO2' C      15       9.997   5.685 -10.159  1.00  0.00           H  
ATOM    472  O3' C      15       7.447   4.012 -12.184  1.00  0.00           O  
ATOM    473  P   G      16       7.890   3.079 -13.428  1.00  0.00           P  
ATOM    474  OP1 G      16       7.332   3.684 -14.671  1.00  0.00           O  
ATOM    475  OP2 G      16       7.539   1.667 -13.112  1.00  0.00           O  
ATOM    476  O5' G      16       9.501   3.200 -13.473  1.00  0.00           O  
ATOM    477  C5' G      16      10.121   4.417 -13.865  1.00  0.00           C  
ATOM    478  H5' G      16       9.587   5.259 -13.420  1.00  0.00           H  
ATOM    479 H5'' G      16      10.076   4.520 -14.951  1.00  0.00           H  
ATOM    480  C4' G      16      11.583   4.501 -13.411  1.00  0.00           C  
ATOM    481  H4' G      16      11.961   5.498 -13.642  1.00  0.00           H  
ATOM    482  O4' G      16      11.675   4.306 -12.001  1.00  0.00           O  
ATOM    483  C1' G      16      12.840   3.548 -11.717  1.00  0.00           C  
ATOM    484  H1' G      16      13.453   4.070 -10.979  1.00  0.00           H  
ATOM    485  N9  G      16      12.499   2.219 -11.156  1.00  0.00           N  
ATOM    486  C8  G      16      11.282   1.590 -11.053  1.00  0.00           C  
ATOM    487  H8  G      16      10.386   1.975 -11.519  1.00  0.00           H  
ATOM    488  N7  G      16      11.292   0.516 -10.306  1.00  0.00           N  
ATOM    489  C5  G      16      12.637   0.387  -9.939  1.00  0.00           C  
ATOM    490  C6  G      16      13.321  -0.582  -9.120  1.00  0.00           C  
ATOM    491  O6  G      16      12.860  -1.523  -8.479  1.00  0.00           O  
ATOM    492  N1  G      16      14.686  -0.390  -9.060  1.00  0.00           N  
ATOM    493  H1  G      16      15.229  -1.043  -8.517  1.00  0.00           H  
ATOM    494  C2  G      16      15.328   0.629  -9.677  1.00  0.00           C  
ATOM    495  N2  G      16      16.627   0.673  -9.563  1.00  0.00           N  
ATOM    496  H21 G      16      17.127  -0.033  -9.027  1.00  0.00           H  
ATOM    497  H22 G      16      17.114   1.424 -10.023  1.00  0.00           H  
ATOM    498  N3  G      16      14.736   1.575 -10.401  1.00  0.00           N  
ATOM    499  C4  G      16      13.385   1.398 -10.500  1.00  0.00           C  
ATOM    500  C3' G      16      12.511   3.485 -14.092  1.00  0.00           C  
ATOM    501  H3' G      16      11.999   2.522 -14.138  1.00  0.00           H  
ATOM    502  C2' G      16      13.623   3.412 -13.023  1.00  0.00           C  
ATOM    503  H2' G      16      14.128   2.447 -13.046  1.00  0.00           H  
ATOM    504  O2' G      16      14.566   4.488 -13.091  1.00  0.00           O  
ATOM    505 HO2' G      16      15.323   4.314 -12.497  1.00  0.00           H  
ATOM    506  O3' G      16      12.920   3.929 -15.399  1.00  0.00           O  
ATOM    507  P   A      17      13.153   2.910 -16.650  1.00  0.00           P  
ATOM    508  OP1 A      17      13.002   3.710 -17.897  1.00  0.00           O  
ATOM    509  OP2 A      17      12.283   1.717 -16.469  1.00  0.00           O  
ATOM    510  O5' A      17      14.697   2.408 -16.598  1.00  0.00           O  
ATOM    511  C5' A      17      15.226   1.985 -15.364  1.00  0.00           C  
ATOM    512  H5' A      17      14.436   1.461 -14.834  1.00  0.00           H  
ATOM    513 H5'' A      17      15.494   2.877 -14.803  1.00  0.00           H  
ATOM    514  C4' A      17      16.444   1.069 -15.339  1.00  0.00           C  
ATOM    515  H4' A      17      17.321   1.589 -15.729  1.00  0.00           H  
ATOM    516  O4' A      17      16.629   0.788 -13.949  1.00  0.00           O  
ATOM    517  C1' A      17      16.808  -0.607 -13.766  1.00  0.00           C  
ATOM    518  H1' A      17      17.668  -0.782 -13.115  1.00  0.00           H  
ATOM    519  N9  A      17      15.628  -1.260 -13.136  1.00  0.00           N  
ATOM    520  C8  A      17      14.278  -1.047 -13.306  1.00  0.00           C  
ATOM    521  H8  A      17      13.877  -0.328 -14.007  1.00  0.00           H  
ATOM    522  N7  A      17      13.513  -1.777 -12.533  1.00  0.00           N  
ATOM    523  C5  A      17      14.432  -2.563 -11.823  1.00  0.00           C  
ATOM    524  C6  A      17      14.350  -3.574 -10.827  1.00  0.00           C  
ATOM    525  N6  A      17      13.241  -4.036 -10.279  1.00  0.00           N  
ATOM    526  H61 A      17      13.323  -4.729  -9.544  1.00  0.00           H  
ATOM    527  H62 A      17      12.352  -3.644 -10.539  1.00  0.00           H  
ATOM    528  N1  A      17      15.450  -4.154 -10.348  1.00  0.00           N  
ATOM    529  C2  A      17      16.623  -3.764 -10.823  1.00  0.00           C  
ATOM    530  H2  A      17      17.492  -4.261 -10.413  1.00  0.00           H  
ATOM    531  N3  A      17      16.861  -2.835 -11.740  1.00  0.00           N  
ATOM    532  C4  A      17      15.715  -2.265 -12.203  1.00  0.00           C  
ATOM    533  C3' A      17      16.280  -0.276 -16.065  1.00  0.00           C  
ATOM    534  H3' A      17      15.232  -0.574 -15.997  1.00  0.00           H  
ATOM    535  C2' A      17      17.122  -1.173 -15.145  1.00  0.00           C  
ATOM    536  H2' A      17      16.803  -2.208 -15.215  1.00  0.00           H  
ATOM    537  O2' A      17      18.533  -1.049 -15.329  1.00  0.00           O  
ATOM    538 HO2' A      17      18.874  -1.910 -15.632  1.00  0.00           H  
ATOM    539  O3' A      17      16.712  -0.293 -17.427  1.00  0.00           O  
ATOM    540  P   A      18      16.254  -1.479 -18.435  1.00  0.00           P  
ATOM    541  OP1 A      18      16.768  -1.143 -19.793  1.00  0.00           O  
ATOM    542  OP2 A      18      14.789  -1.679 -18.268  1.00  0.00           O  
ATOM    543  O5' A      18      16.984  -2.839 -17.929  1.00  0.00           O  
ATOM    544  C5' A      18      18.356  -3.104 -18.193  1.00  0.00           C  
ATOM    545  H5' A      18      18.934  -2.188 -18.061  1.00  0.00           H  
ATOM    546 H5'' A      18      18.474  -3.434 -19.226  1.00  0.00           H  
ATOM    547  C4' A      18      18.943  -4.174 -17.252  1.00  0.00           C  
ATOM    548  H4' A      18      20.024  -4.205 -17.399  1.00  0.00           H  
ATOM    549  O4' A      18      18.680  -3.834 -15.889  1.00  0.00           O  
ATOM    550  C1' A      18      18.402  -5.018 -15.153  1.00  0.00           C  
ATOM    551  H1' A      18      19.009  -5.051 -14.244  1.00  0.00           H  
ATOM    552  N9  A      18      16.978  -5.121 -14.756  1.00  0.00           N  
ATOM    553  C8  A      18      15.850  -4.563 -15.312  1.00  0.00           C  
ATOM    554  H8  A      18      15.880  -3.917 -16.175  1.00  0.00           H  
ATOM    555  N7  A      18      14.737  -4.858 -14.692  1.00  0.00           N  
ATOM    556  C5  A      18      15.167  -5.731 -13.684  1.00  0.00           C  
ATOM    557  C6  A      18      14.531  -6.472 -12.660  1.00  0.00           C  
ATOM    558  N6  A      18      13.238  -6.437 -12.416  1.00  0.00           N  
ATOM    559  H61 A      18      12.909  -6.896 -11.576  1.00  0.00           H  
ATOM    560  H62 A      18      12.633  -5.877 -12.994  1.00  0.00           H  
ATOM    561  N1  A      18      15.220  -7.297 -11.864  1.00  0.00           N  
ATOM    562  C2  A      18      16.532  -7.360 -12.037  1.00  0.00           C  
ATOM    563  H2  A      18      17.065  -8.035 -11.381  1.00  0.00           H  
ATOM    564  N3  A      18      17.272  -6.712 -12.927  1.00  0.00           N  
ATOM    565  C4  A      18      16.522  -5.908 -13.730  1.00  0.00           C  
ATOM    566  C3' A      18      18.412  -5.603 -17.438  1.00  0.00           C  
ATOM    567  H3' A      18      17.326  -5.562 -17.548  1.00  0.00           H  
ATOM    568  C2' A      18      18.768  -6.191 -16.058  1.00  0.00           C  
ATOM    569  H2' A      18      18.152  -7.064 -15.837  1.00  0.00           H  
ATOM    570  O2' A      18      20.161  -6.472 -15.868  1.00  0.00           O  
ATOM    571 HO2' A      18      20.287  -6.986 -15.047  1.00  0.00           H  
ATOM    572  O3' A      18      18.992  -6.323 -18.523  1.00  0.00           O  
ATOM    573  P   U      19      18.263  -7.639 -19.123  1.00  0.00           P  
ATOM    574  OP1 U      19      19.180  -8.231 -20.139  1.00  0.00           O  
ATOM    575  OP2 U      19      16.901  -7.231 -19.565  1.00  0.00           O  
ATOM    576  O5' U      19      18.084  -8.695 -17.899  1.00  0.00           O  
ATOM    577  C5' U      19      19.194  -9.393 -17.342  1.00  0.00           C  
ATOM    578  H5' U      19      19.967  -8.686 -17.048  1.00  0.00           H  
ATOM    579 H5'' U      19      19.623 -10.046 -18.104  1.00  0.00           H  
ATOM    580  C4' U      19      18.831 -10.258 -16.118  1.00  0.00           C  
ATOM    581  H4' U      19      19.750 -10.694 -15.723  1.00  0.00           H  
ATOM    582  O4' U      19      18.190  -9.535 -15.064  1.00  0.00           O  
ATOM    583  C1' U      19      17.220 -10.383 -14.441  1.00  0.00           C  
ATOM    584  H1' U      19      17.435 -10.454 -13.372  1.00  0.00           H  
ATOM    585  N1  U      19      15.829  -9.861 -14.596  1.00  0.00           N  
ATOM    586  C6  U      19      15.506  -8.910 -15.540  1.00  0.00           C  
ATOM    587  H6  U      19      16.259  -8.578 -16.242  1.00  0.00           H  
ATOM    588  C5  U      19      14.259  -8.374 -15.590  1.00  0.00           C  
ATOM    589  H5  U      19      14.025  -7.620 -16.327  1.00  0.00           H  
ATOM    590  C4  U      19      13.223  -8.775 -14.664  1.00  0.00           C  
ATOM    591  O4  U      19      12.090  -8.306 -14.618  1.00  0.00           O  
ATOM    592  N3  U      19      13.603  -9.748 -13.769  1.00  0.00           N  
ATOM    593  H3  U      19      12.906 -10.081 -13.133  1.00  0.00           H  
ATOM    594  C2  U      19      14.851 -10.332 -13.708  1.00  0.00           C  
ATOM    595  O2  U      19      15.049 -11.229 -12.890  1.00  0.00           O  
ATOM    596  C3' U      19      17.889 -11.409 -16.469  1.00  0.00           C  
ATOM    597  H3' U      19      17.059 -11.015 -17.060  1.00  0.00           H  
ATOM    598  C2' U      19      17.371 -11.778 -15.067  1.00  0.00           C  
ATOM    599  H2' U      19      16.412 -12.294 -15.135  1.00  0.00           H  
ATOM    600  O2' U      19      18.307 -12.524 -14.278  1.00  0.00           O  
ATOM    601 HO2' U      19      17.845 -12.979 -13.547  1.00  0.00           H  
ATOM    602  O3' U      19      18.550 -12.462 -17.166  1.00  0.00           O  
ATOM    603  P   G      20      17.720 -13.456 -18.126  1.00  0.00           P  
ATOM    604  OP1 G      20      18.675 -14.467 -18.665  1.00  0.00           O  
ATOM    605  OP2 G      20      16.950 -12.629 -19.096  1.00  0.00           O  
ATOM    606  O5' G      20      16.662 -14.195 -17.146  1.00  0.00           O  
ATOM    607  C5' G      20      17.078 -15.208 -16.238  1.00  0.00           C  
ATOM    608  H5' G      20      17.848 -14.818 -15.570  1.00  0.00           H  
ATOM    609 H5'' G      20      17.509 -16.039 -16.800  1.00  0.00           H  
ATOM    610  C4' G      20      15.916 -15.754 -15.392  1.00  0.00           C  
ATOM    611  H4' G      20      16.295 -16.568 -14.772  1.00  0.00           H  
ATOM    612  O4' G      20      15.353 -14.768 -14.530  1.00  0.00           O  
ATOM    613  C1' G      20      13.948 -14.978 -14.445  1.00  0.00           C  
ATOM    614  H1' G      20      13.663 -15.177 -13.412  1.00  0.00           H  
ATOM    615  N9  G      20      13.237 -13.757 -14.892  1.00  0.00           N  
ATOM    616  C8  G      20      13.575 -12.897 -15.907  1.00  0.00           C  
ATOM    617  H8  G      20      14.467 -13.028 -16.507  1.00  0.00           H  
ATOM    618  N7  G      20      12.734 -11.912 -16.078  1.00  0.00           N  
ATOM    619  C5  G      20      11.752 -12.138 -15.105  1.00  0.00           C  
ATOM    620  C6  G      20      10.542 -11.412 -14.787  1.00  0.00           C  
ATOM    621  O6  G      20      10.052 -10.431 -15.345  1.00  0.00           O  
ATOM    622  N1  G      20       9.884 -11.915 -13.693  1.00  0.00           N  
ATOM    623  H1  G      20       9.025 -11.484 -13.382  1.00  0.00           H  
ATOM    624  C2  G      20      10.268 -13.019 -13.030  1.00  0.00           C  
ATOM    625  N2  G      20       9.451 -13.336 -12.070  1.00  0.00           N  
ATOM    626  H21 G      20       8.673 -12.684 -11.952  1.00  0.00           H  
ATOM    627  H22 G      20       9.589 -14.158 -11.529  1.00  0.00           H  
ATOM    628  N3  G      20      11.364 -13.748 -13.287  1.00  0.00           N  
ATOM    629  C4  G      20      12.074 -13.249 -14.349  1.00  0.00           C  
ATOM    630  C3' G      20      14.785 -16.319 -16.259  1.00  0.00           C  
ATOM    631  H3' G      20      14.619 -15.658 -17.111  1.00  0.00           H  
ATOM    632  C2' G      20      13.591 -16.204 -15.297  1.00  0.00           C  
ATOM    633  H2' G      20      12.665 -16.047 -15.854  1.00  0.00           H  
ATOM    634  O2' G      20      13.476 -17.319 -14.413  1.00  0.00           O  
ATOM    635 HO2' G      20      13.489 -18.132 -14.949  1.00  0.00           H  
ATOM    636  O3' G      20      15.092 -17.647 -16.685  1.00  0.00           O  
ATOM    637  P   A      21      14.392 -18.314 -17.976  1.00  0.00           P  
ATOM    638  OP1 A      21      15.138 -19.567 -18.283  1.00  0.00           O  
ATOM    639  OP2 A      21      14.281 -17.279 -19.040  1.00  0.00           O  
ATOM    640  O5' A      21      12.916 -18.744 -17.447  1.00  0.00           O  
ATOM    641  C5' A      21      11.809 -18.900 -18.332  1.00  0.00           C  
ATOM    642  H5' A      21      11.047 -19.518 -17.856  1.00  0.00           H  
ATOM    643 H5'' A      21      12.135 -19.403 -19.245  1.00  0.00           H  
ATOM    644  C4' A      21      11.175 -17.553 -18.703  1.00  0.00           C  
ATOM    645  H4' A      21      11.922 -16.970 -19.233  1.00  0.00           H  
ATOM    646  O4' A      21      10.745 -16.813 -17.568  1.00  0.00           O  
ATOM    647  C1' A      21       9.899 -15.781 -18.044  1.00  0.00           C  
ATOM    648  H1' A      21       9.104 -15.586 -17.319  1.00  0.00           H  
ATOM    649  N9  A      21      10.665 -14.523 -18.245  1.00  0.00           N  
ATOM    650  C8  A      21      11.994 -14.375 -18.570  1.00  0.00           C  
ATOM    651  H8  A      21      12.712 -15.177 -18.462  1.00  0.00           H  
ATOM    652  N7  A      21      12.302 -13.211 -19.082  1.00  0.00           N  
ATOM    653  C5  A      21      11.078 -12.523 -19.041  1.00  0.00           C  
ATOM    654  C6  A      21      10.625 -11.257 -19.495  1.00  0.00           C  
ATOM    655  N6  A      21      11.360 -10.377 -20.150  1.00  0.00           N  
ATOM    656  H61 A      21      10.916  -9.533 -20.476  1.00  0.00           H  
ATOM    657  H62 A      21      12.328 -10.588 -20.346  1.00  0.00           H  
ATOM    658  N1  A      21       9.354 -10.877 -19.357  1.00  0.00           N  
ATOM    659  C2  A      21       8.523 -11.723 -18.762  1.00  0.00           C  
ATOM    660  H2  A      21       7.498 -11.389 -18.664  1.00  0.00           H  
ATOM    661  N3  A      21       8.784 -12.940 -18.291  1.00  0.00           N  
ATOM    662  C4  A      21      10.094 -13.289 -18.471  1.00  0.00           C  
ATOM    663  C3' A      21       9.976 -17.665 -19.652  1.00  0.00           C  
ATOM    664  H3' A      21       9.327 -18.486 -19.339  1.00  0.00           H  
ATOM    665  C2' A      21       9.273 -16.315 -19.359  1.00  0.00           C  
ATOM    666  H2' A      21       8.219 -16.521 -19.172  1.00  0.00           H  
ATOM    667  O2' A      21       9.357 -15.456 -20.476  1.00  0.00           O  
ATOM    668 HO2' A      21       9.026 -16.075 -21.173  1.00  0.00           H  
ATOM    669  O3' A      21      10.459 -17.864 -20.992  1.00  0.00           O  
ATOM    670  P   U      22       9.514 -17.932 -22.309  1.00  0.00           P  
ATOM    671  OP1 U      22      10.389 -17.592 -23.462  1.00  0.00           O  
ATOM    672  OP2 U      22       8.320 -17.078 -22.078  1.00  0.00           O  
ATOM    673  O5' U      22       9.029 -19.473 -22.480  1.00  0.00           O  
ATOM    674  C5' U      22       8.576 -19.944 -23.750  1.00  0.00           C  
ATOM    675  H5' U      22       9.403 -19.914 -24.463  1.00  0.00           H  
ATOM    676 H5'' U      22       7.796 -19.276 -24.119  1.00  0.00           H  
ATOM    677  C4' U      22       8.005 -21.373 -23.741  1.00  0.00           C  
ATOM    678  H4' U      22       7.645 -21.601 -24.747  1.00  0.00           H  
ATOM    679  O4' U      22       8.998 -22.343 -23.410  1.00  0.00           O  
ATOM    680  C1' U      22       8.419 -23.347 -22.578  1.00  0.00           C  
ATOM    681  H1' U      22       8.598 -24.329 -23.024  1.00  0.00           H  
ATOM    682  N1  U      22       9.015 -23.364 -21.205  1.00  0.00           N  
ATOM    683  C6  U      22       9.927 -22.413 -20.789  1.00  0.00           C  
ATOM    684  H6  U      22      10.160 -21.574 -21.435  1.00  0.00           H  
ATOM    685  C5  U      22      10.555 -22.529 -19.589  1.00  0.00           C  
ATOM    686  H5  U      22      11.274 -21.784 -19.281  1.00  0.00           H  
ATOM    687  C4  U      22      10.283 -23.630 -18.692  1.00  0.00           C  
ATOM    688  O4  U      22      10.808 -23.808 -17.596  1.00  0.00           O  
ATOM    689  N3  U      22       9.351 -24.526 -19.159  1.00  0.00           N  
ATOM    690  H3  U      22       9.150 -25.318 -18.575  1.00  0.00           H  
ATOM    691  C2  U      22       8.728 -24.469 -20.389  1.00  0.00           C  
ATOM    692  O2  U      22       7.977 -25.387 -20.721  1.00  0.00           O  
ATOM    693  C3' U      22       6.831 -21.565 -22.772  1.00  0.00           C  
ATOM    694  H3' U      22       7.057 -21.051 -21.835  1.00  0.00           H  
ATOM    695  C2' U      22       6.904 -23.086 -22.554  1.00  0.00           C  
ATOM    696  H2' U      22       6.466 -23.341 -21.589  1.00  0.00           H  
ATOM    697  O2' U      22       6.297 -23.849 -23.608  1.00  0.00           O  
ATOM    698 HO2' U      22       6.152 -24.772 -23.318  1.00  0.00           H  
ATOM    699  O3' U      22       5.565 -21.154 -23.290  1.00  0.00           O  
ATOM    700  P   A      23       4.431 -20.514 -22.325  1.00  0.00           P  
ATOM    701  OP1 A      23       3.134 -20.612 -23.055  1.00  0.00           O  
ATOM    702  OP2 A      23       4.904 -19.162 -21.924  1.00  0.00           O  
ATOM    703  O5' A      23       4.348 -21.431 -20.976  1.00  0.00           O  
ATOM    704  C5' A      23       3.596 -22.641 -20.936  1.00  0.00           C  
ATOM    705  H5' A      23       3.889 -23.269 -21.779  1.00  0.00           H  
ATOM    706 H5'' A      23       2.533 -22.416 -21.038  1.00  0.00           H  
ATOM    707  C4' A      23       3.808 -23.451 -19.639  1.00  0.00           C  
ATOM    708  H4' A      23       3.285 -24.403 -19.746  1.00  0.00           H  
ATOM    709  O4' A      23       5.199 -23.723 -19.466  1.00  0.00           O  
ATOM    710  C1' A      23       5.502 -23.770 -18.080  1.00  0.00           C  
ATOM    711  H1' A      23       5.846 -24.772 -17.814  1.00  0.00           H  
ATOM    712  N9  A      23       6.575 -22.815 -17.722  1.00  0.00           N  
ATOM    713  C8  A      23       7.072 -21.743 -18.425  1.00  0.00           C  
ATOM    714  H8  A      23       6.651 -21.418 -19.370  1.00  0.00           H  
ATOM    715  N7  A      23       8.113 -21.175 -17.869  1.00  0.00           N  
ATOM    716  C5  A      23       8.300 -21.923 -16.694  1.00  0.00           C  
ATOM    717  C6  A      23       9.224 -21.908 -15.614  1.00  0.00           C  
ATOM    718  N6  A      23      10.223 -21.056 -15.460  1.00  0.00           N  
ATOM    719  H61 A      23      10.825 -21.169 -14.662  1.00  0.00           H  
ATOM    720  H62 A      23      10.360 -20.325 -16.138  1.00  0.00           H  
ATOM    721  N1  A      23       9.126 -22.771 -14.601  1.00  0.00           N  
ATOM    722  C2  A      23       8.147 -23.664 -14.642  1.00  0.00           C  
ATOM    723  H2  A      23       8.089 -24.349 -13.806  1.00  0.00           H  
ATOM    724  N3  A      23       7.224 -23.818 -15.585  1.00  0.00           N  
ATOM    725  C4  A      23       7.354 -22.907 -16.592  1.00  0.00           C  
ATOM    726  C3' A      23       3.307 -22.797 -18.336  1.00  0.00           C  
ATOM    727  H3' A      23       3.521 -21.726 -18.361  1.00  0.00           H  
ATOM    728  C2' A      23       4.213 -23.495 -17.306  1.00  0.00           C  
ATOM    729  H2' A      23       4.389 -22.846 -16.445  1.00  0.00           H  
ATOM    730  O2' A      23       3.695 -24.764 -16.900  1.00  0.00           O  
ATOM    731 HO2' A      23       2.727 -24.675 -16.847  1.00  0.00           H  
ATOM    732  O3' A      23       1.934 -23.056 -18.021  1.00  0.00           O  
ATOM    733  P   U      24       1.087 -22.041 -17.069  1.00  0.00           P  
ATOM    734  OP1 U      24      -0.206 -22.714 -16.747  1.00  0.00           O  
ATOM    735  OP2 U      24       1.066 -20.731 -17.766  1.00  0.00           O  
ATOM    736  O5' U      24       1.947 -21.871 -15.690  1.00  0.00           O  
ATOM    737  C5' U      24       1.380 -21.840 -14.368  1.00  0.00           C  
ATOM    738  H5' U      24       1.017 -22.827 -14.078  1.00  0.00           H  
ATOM    739 H5'' U      24       0.562 -21.121 -14.332  1.00  0.00           H  
ATOM    740  C4' U      24       2.501 -21.381 -13.415  1.00  0.00           C  
ATOM    741  H4' U      24       2.722 -20.357 -13.703  1.00  0.00           H  
ATOM    742  O4' U      24       3.634 -22.211 -13.647  1.00  0.00           O  
ATOM    743  C1' U      24       4.676 -21.700 -12.850  1.00  0.00           C  
ATOM    744  H1' U      24       5.292 -22.531 -12.499  1.00  0.00           H  
ATOM    745  N1  U      24       5.541 -20.784 -13.670  1.00  0.00           N  
ATOM    746  C6  U      24       5.129 -20.269 -14.887  1.00  0.00           C  
ATOM    747  H6  U      24       4.139 -20.485 -15.261  1.00  0.00           H  
ATOM    748  C5  U      24       5.949 -19.495 -15.637  1.00  0.00           C  
ATOM    749  H5  U      24       5.606 -19.098 -16.580  1.00  0.00           H  
ATOM    750  C4  U      24       7.290 -19.176 -15.204  1.00  0.00           C  
ATOM    751  O4  U      24       8.105 -18.521 -15.847  1.00  0.00           O  
ATOM    752  N3  U      24       7.639 -19.721 -13.987  1.00  0.00           N  
ATOM    753  H3  U      24       8.558 -19.515 -13.649  1.00  0.00           H  
ATOM    754  C2  U      24       6.831 -20.512 -13.195  1.00  0.00           C  
ATOM    755  O2  U      24       7.281 -20.967 -12.140  1.00  0.00           O  
ATOM    756  C3' U      24       2.444 -21.367 -11.872  1.00  0.00           C  
ATOM    757  H3' U      24       2.225 -22.380 -11.526  1.00  0.00           H  
ATOM    758  C2' U      24       3.952 -21.063 -11.639  1.00  0.00           C  
ATOM    759  H2' U      24       4.285 -21.547 -10.718  1.00  0.00           H  
ATOM    760  O2' U      24       4.188 -19.666 -11.564  1.00  0.00           O  
ATOM    761 HO2' U      24       3.728 -19.366 -10.757  1.00  0.00           H  
ATOM    762  O3' U      24       1.554 -20.437 -11.226  1.00  0.00           O  
ATOM    763  P   G      25       1.566 -20.209  -9.597  1.00  0.00           P  
ATOM    764  OP1 G      25       1.948 -21.499  -8.955  1.00  0.00           O  
ATOM    765  OP2 G      25       0.274 -19.581  -9.201  1.00  0.00           O  
ATOM    766  O5' G      25       2.786 -19.145  -9.335  1.00  0.00           O  
ATOM    767  C5' G      25       2.633 -17.851  -8.724  1.00  0.00           C  
ATOM    768  H5' G      25       2.443 -17.942  -7.653  1.00  0.00           H  
ATOM    769 H5'' G      25       1.807 -17.310  -9.187  1.00  0.00           H  
ATOM    770  C4' G      25       3.918 -17.036  -8.961  1.00  0.00           C  
ATOM    771  H4' G      25       3.884 -16.742 -10.004  1.00  0.00           H  
ATOM    772  O4' G      25       5.082 -17.822  -8.712  1.00  0.00           O  
ATOM    773  C1' G      25       6.195 -16.967  -8.879  1.00  0.00           C  
ATOM    774  H1' G      25       6.996 -17.252  -8.193  1.00  0.00           H  
ATOM    775  N9  G      25       6.709 -17.104 -10.274  1.00  0.00           N  
ATOM    776  C8  G      25       6.000 -17.254 -11.442  1.00  0.00           C  
ATOM    777  H8  G      25       4.939 -17.431 -11.462  1.00  0.00           H  
ATOM    778  N7  G      25       6.698 -17.142 -12.533  1.00  0.00           N  
ATOM    779  C5  G      25       7.983 -16.877 -12.062  1.00  0.00           C  
ATOM    780  C6  G      25       9.203 -16.572 -12.766  1.00  0.00           C  
ATOM    781  O6  G      25       9.398 -16.438 -13.973  1.00  0.00           O  
ATOM    782  N1  G      25      10.288 -16.399 -11.933  1.00  0.00           N  
ATOM    783  H1  G      25      11.149 -16.140 -12.374  1.00  0.00           H  
ATOM    784  C2  G      25      10.209 -16.456 -10.579  1.00  0.00           C  
ATOM    785  N2  G      25      11.291 -16.175  -9.903  1.00  0.00           N  
ATOM    786  H21 G      25      12.162 -15.950 -10.354  1.00  0.00           H  
ATOM    787  H22 G      25      11.193 -16.120  -8.900  1.00  0.00           H  
ATOM    788  N3  G      25       9.102 -16.699  -9.883  1.00  0.00           N  
ATOM    789  C4  G      25       8.011 -16.904 -10.682  1.00  0.00           C  
ATOM    790  C3' G      25       4.175 -15.728  -8.196  1.00  0.00           C  
ATOM    791  H3' G      25       4.074 -15.923  -7.124  1.00  0.00           H  
ATOM    792  C2' G      25       5.689 -15.546  -8.521  1.00  0.00           C  
ATOM    793  H2' G      25       6.199 -15.211  -7.617  1.00  0.00           H  
ATOM    794  O2' G      25       5.956 -14.633  -9.588  1.00  0.00           O  
ATOM    795 HO2' G      25       5.553 -13.777  -9.380  1.00  0.00           H  
ATOM    796  O3' G      25       3.373 -14.606  -8.592  1.00  0.00           O  
ATOM    797  P   G      26       2.331 -13.885  -7.557  1.00  0.00           P  
ATOM    798  OP1 G      26       3.053 -13.616  -6.278  1.00  0.00           O  
ATOM    799  OP2 G      26       1.109 -14.744  -7.480  1.00  0.00           O  
ATOM    800  O5' G      26       1.864 -12.430  -8.194  1.00  0.00           O  
ATOM    801  C5' G      26       2.668 -11.727  -9.150  1.00  0.00           C  
ATOM    802  H5' G      26       2.213 -11.836 -10.137  1.00  0.00           H  
ATOM    803 H5'' G      26       3.655 -12.180  -9.203  1.00  0.00           H  
ATOM    804  C4' G      26       2.897 -10.221  -8.896  1.00  0.00           C  
ATOM    805  H4' G      26       3.655  -9.891  -9.609  1.00  0.00           H  
ATOM    806  O4' G      26       1.740  -9.409  -9.100  1.00  0.00           O  
ATOM    807  C1' G      26       1.791  -8.320  -8.180  1.00  0.00           C  
ATOM    808  H1' G      26       1.728  -7.371  -8.714  1.00  0.00           H  
ATOM    809  N9  G      26       0.626  -8.409  -7.275  1.00  0.00           N  
ATOM    810  C8  G      26      -0.063  -9.531  -6.886  1.00  0.00           C  
ATOM    811  H8  G      26       0.348 -10.528  -6.984  1.00  0.00           H  
ATOM    812  N7  G      26      -1.285  -9.293  -6.492  1.00  0.00           N  
ATOM    813  C5  G      26      -1.394  -7.901  -6.584  1.00  0.00           C  
ATOM    814  C6  G      26      -2.526  -7.010  -6.505  1.00  0.00           C  
ATOM    815  O6  G      26      -3.725  -7.258  -6.565  1.00  0.00           O  
ATOM    816  N1  G      26      -2.169  -5.691  -6.434  1.00  0.00           N  
ATOM    817  H1  G      26      -2.875  -4.983  -6.297  1.00  0.00           H  
ATOM    818  C2  G      26      -0.944  -5.248  -6.759  1.00  0.00           C  
ATOM    819  N2  G      26      -0.882  -3.959  -6.812  1.00  0.00           N  
ATOM    820  H21 G      26      -1.735  -3.471  -6.560  1.00  0.00           H  
ATOM    821  H22 G      26      -0.184  -3.545  -7.422  1.00  0.00           H  
ATOM    822  N3  G      26       0.095  -6.017  -7.099  1.00  0.00           N  
ATOM    823  C4  G      26      -0.182  -7.348  -6.940  1.00  0.00           C  
ATOM    824  C3' G      26       3.423  -9.877  -7.496  1.00  0.00           C  
ATOM    825  H3' G      26       2.790 -10.382  -6.762  1.00  0.00           H  
ATOM    826  C2' G      26       3.125  -8.367  -7.439  1.00  0.00           C  
ATOM    827  H2' G      26       3.028  -8.032  -6.404  1.00  0.00           H  
ATOM    828  O2' G      26       4.040  -7.549  -8.181  1.00  0.00           O  
ATOM    829 HO2' G      26       4.168  -6.693  -7.733  1.00  0.00           H  
ATOM    830  O3' G      26       4.787 -10.198  -7.255  1.00  0.00           O  
ATOM    831  P   U      27       5.395 -10.066  -5.751  1.00  0.00           P  
ATOM    832  OP1 U      27       4.401 -10.579  -4.755  1.00  0.00           O  
ATOM    833  OP2 U      27       5.896  -8.666  -5.572  1.00  0.00           O  
ATOM    834  O5' U      27       6.710 -11.043  -5.770  1.00  0.00           O  
ATOM    835  C5' U      27       6.632 -12.426  -6.121  1.00  0.00           C  
ATOM    836  H5' U      27       5.756 -12.610  -6.746  1.00  0.00           H  
ATOM    837 H5'' U      27       6.520 -13.027  -5.217  1.00  0.00           H  
ATOM    838  C4' U      27       7.878 -12.917  -6.897  1.00  0.00           C  
ATOM    839  H4' U      27       7.864 -14.007  -6.917  1.00  0.00           H  
ATOM    840  O4' U      27       7.921 -12.462  -8.250  1.00  0.00           O  
ATOM    841  C1' U      27       9.275 -12.176  -8.599  1.00  0.00           C  
ATOM    842  H1' U      27       9.546 -12.763  -9.475  1.00  0.00           H  
ATOM    843  N1  U      27       9.472 -10.744  -8.950  1.00  0.00           N  
ATOM    844  C6  U      27       8.764  -9.737  -8.334  1.00  0.00           C  
ATOM    845  H6  U      27       8.154  -9.970  -7.475  1.00  0.00           H  
ATOM    846  C5  U      27       8.774  -8.475  -8.834  1.00  0.00           C  
ATOM    847  H5  U      27       8.184  -7.706  -8.362  1.00  0.00           H  
ATOM    848  C4  U      27       9.511  -8.146 -10.035  1.00  0.00           C  
ATOM    849  O4  U      27       9.525  -7.046 -10.586  1.00  0.00           O  
ATOM    850  N3  U      27      10.260  -9.179 -10.546  1.00  0.00           N  
ATOM    851  H3  U      27      10.823  -8.969 -11.343  1.00  0.00           H  
ATOM    852  C2  U      27      10.335 -10.452 -10.014  1.00  0.00           C  
ATOM    853  O2  U      27      11.172 -11.243 -10.460  1.00  0.00           O  
ATOM    854  C3' U      27       9.199 -12.495  -6.250  1.00  0.00           C  
ATOM    855  H3' U      27       9.139 -11.436  -5.996  1.00  0.00           H  
ATOM    856  C2' U      27      10.169 -12.611  -7.439  1.00  0.00           C  
ATOM    857  H2' U      27      10.996 -11.917  -7.315  1.00  0.00           H  
ATOM    858  O2' U      27      10.638 -13.930  -7.724  1.00  0.00           O  
ATOM    859 HO2' U      27      11.613 -13.928  -7.715  1.00  0.00           H  
ATOM    860  O3' U      27       9.532 -13.250  -5.086  1.00  0.00           O  
ATOM    861  P   U      28      10.565 -12.625  -4.006  1.00  0.00           P  
ATOM    862  OP1 U      28      10.726 -13.603  -2.887  1.00  0.00           O  
ATOM    863  OP2 U      28      10.144 -11.230  -3.679  1.00  0.00           O  
ATOM    864  O5' U      28      11.959 -12.540  -4.828  1.00  0.00           O  
ATOM    865  C5' U      28      12.761 -13.694  -5.016  1.00  0.00           C  
ATOM    866  H5' U      28      12.181 -14.476  -5.509  1.00  0.00           H  
ATOM    867 H5'' U      28      13.084 -14.071  -4.045  1.00  0.00           H  
ATOM    868  C4' U      28      14.011 -13.396  -5.851  1.00  0.00           C  
ATOM    869  H4' U      28      14.663 -14.271  -5.825  1.00  0.00           H  
ATOM    870  O4' U      28      13.710 -13.087  -7.210  1.00  0.00           O  
ATOM    871  C1' U      28      14.745 -12.235  -7.697  1.00  0.00           C  
ATOM    872  H1' U      28      15.291 -12.750  -8.491  1.00  0.00           H  
ATOM    873  N1  U      28      14.186 -10.965  -8.238  1.00  0.00           N  
ATOM    874  C6  U      28      13.125 -10.327  -7.630  1.00  0.00           C  
ATOM    875  H6  U      28      12.706 -10.737  -6.720  1.00  0.00           H  
ATOM    876  C5  U      28      12.595  -9.201  -8.169  1.00  0.00           C  
ATOM    877  H5  U      28      11.759  -8.708  -7.695  1.00  0.00           H  
ATOM    878  C4  U      28      13.119  -8.637  -9.392  1.00  0.00           C  
ATOM    879  O4  U      28      12.668  -7.662  -9.976  1.00  0.00           O  
ATOM    880  N3  U      28      14.219  -9.279  -9.900  1.00  0.00           N  
ATOM    881  H3  U      28      14.650  -8.851 -10.705  1.00  0.00           H  
ATOM    882  C2  U      28      14.810 -10.398  -9.357  1.00  0.00           C  
ATOM    883  O2  U      28      15.857 -10.825  -9.844  1.00  0.00           O  
ATOM    884  C3' U      28      14.797 -12.194  -5.324  1.00  0.00           C  
ATOM    885  H3' U      28      14.121 -11.343  -5.241  1.00  0.00           H  
ATOM    886  C2' U      28      15.708 -11.954  -6.535  1.00  0.00           C  
ATOM    887  H2' U      28      16.039 -10.918  -6.549  1.00  0.00           H  
ATOM    888  O2' U      28      16.805 -12.869  -6.627  1.00  0.00           O  
ATOM    889 HO2' U      28      17.555 -12.445  -7.087  1.00  0.00           H  
ATOM    890  O3' U      28      15.448 -12.403  -4.073  1.00  0.00           O  
ATOM    891  P   U      29      15.768 -11.144  -3.103  1.00  0.00           P  
ATOM    892  OP1 U      29      16.444 -11.664  -1.880  1.00  0.00           O  
ATOM    893  OP2 U      29      14.527 -10.336  -2.935  1.00  0.00           O  
ATOM    894  O5' U      29      16.818 -10.244  -3.942  1.00  0.00           O  
ATOM    895  C5' U      29      18.134 -10.700  -4.212  1.00  0.00           C  
ATOM    896  H5' U      29      18.099 -11.730  -4.568  1.00  0.00           H  
ATOM    897 H5'' U      29      18.717 -10.680  -3.290  1.00  0.00           H  
ATOM    898  C4' U      29      18.846  -9.841  -5.273  1.00  0.00           C  
ATOM    899  H4' U      29      19.842 -10.253  -5.438  1.00  0.00           H  
ATOM    900  O4' U      29      18.153  -9.825  -6.521  1.00  0.00           O  
ATOM    901  C1' U      29      18.283  -8.536  -7.114  1.00  0.00           C  
ATOM    902  H1' U      29      18.735  -8.650  -8.102  1.00  0.00           H  
ATOM    903  N1  U      29      16.963  -7.852  -7.275  1.00  0.00           N  
ATOM    904  C6  U      29      15.923  -8.034  -6.387  1.00  0.00           C  
ATOM    905  H6  U      29      16.042  -8.717  -5.560  1.00  0.00           H  
ATOM    906  C5  U      29      14.751  -7.362  -6.534  1.00  0.00           C  
ATOM    907  H5  U      29      13.946  -7.516  -5.829  1.00  0.00           H  
ATOM    908  C4  U      29      14.541  -6.436  -7.623  1.00  0.00           C  
ATOM    909  O4  U      29      13.526  -5.775  -7.815  1.00  0.00           O  
ATOM    910  N3  U      29      15.607  -6.327  -8.478  1.00  0.00           N  
ATOM    911  H3  U      29      15.503  -5.677  -9.243  1.00  0.00           H  
ATOM    912  C2  U      29      16.821  -6.964  -8.347  1.00  0.00           C  
ATOM    913  O2  U      29      17.718  -6.726  -9.154  1.00  0.00           O  
ATOM    914  C3' U      29      19.006  -8.379  -4.853  1.00  0.00           C  
ATOM    915  H3' U      29      18.057  -8.023  -4.448  1.00  0.00           H  
ATOM    916  C2' U      29      19.236  -7.720  -6.227  1.00  0.00           C  
ATOM    917  H2' U      29      18.953  -6.667  -6.200  1.00  0.00           H  
ATOM    918  O2' U      29      20.566  -7.885  -6.734  1.00  0.00           O  
ATOM    919 HO2' U      29      20.754  -7.206  -7.410  1.00  0.00           H  
ATOM    920  O3' U      29      20.054  -8.198  -3.905  1.00  0.00           O  
ATOM    921  P   C      30      20.049  -6.933  -2.904  1.00  0.00           P  
ATOM    922  OP1 C      30      21.267  -7.031  -2.048  1.00  0.00           O  
ATOM    923  OP2 C      30      18.721  -6.874  -2.232  1.00  0.00           O  
ATOM    924  O5' C      30      20.177  -5.634  -3.864  1.00  0.00           O  
ATOM    925  C5' C      30      21.415  -5.274  -4.464  1.00  0.00           C  
ATOM    926  H5' C      30      21.774  -6.090  -5.093  1.00  0.00           H  
ATOM    927 H5'' C      30      22.157  -5.097  -3.683  1.00  0.00           H  
ATOM    928  C4' C      30      21.309  -4.000  -5.316  1.00  0.00           C  
ATOM    929  H4' C      30      22.307  -3.732  -5.664  1.00  0.00           H  
ATOM    930  O4' C      30      20.464  -4.167  -6.454  1.00  0.00           O  
ATOM    931  C1' C      30      19.831  -2.918  -6.733  1.00  0.00           C  
ATOM    932  H1' C      30      20.110  -2.586  -7.737  1.00  0.00           H  
ATOM    933  N1  C      30      18.344  -3.031  -6.662  1.00  0.00           N  
ATOM    934  C6  C      30      17.718  -3.984  -5.894  1.00  0.00           C  
ATOM    935  H6  C      30      18.311  -4.662  -5.293  1.00  0.00           H  
ATOM    936  C5  C      30      16.366  -4.077  -5.892  1.00  0.00           C  
ATOM    937  H5  C      30      15.879  -4.828  -5.289  1.00  0.00           H  
ATOM    938  C4  C      30      15.647  -3.138  -6.683  1.00  0.00           C  
ATOM    939  N4  C      30      14.349  -3.186  -6.752  1.00  0.00           N  
ATOM    940  H41 C      30      13.882  -2.546  -7.382  1.00  0.00           H  
ATOM    941  H42 C      30      13.860  -3.972  -6.366  1.00  0.00           H  
ATOM    942  N3  C      30      16.222  -2.206  -7.414  1.00  0.00           N  
ATOM    943  C2  C      30      17.573  -2.130  -7.409  1.00  0.00           C  
ATOM    944  O2  C      30      18.085  -1.240  -8.088  1.00  0.00           O  
ATOM    945  C3' C      30      20.744  -2.807  -4.538  1.00  0.00           C  
ATOM    946  H3' C      30      19.829  -3.121  -4.033  1.00  0.00           H  
ATOM    947  C2' C      30      20.358  -1.896  -5.715  1.00  0.00           C  
ATOM    948  H2' C      30      19.577  -1.199  -5.412  1.00  0.00           H  
ATOM    949  O2' C      30      21.463  -1.211  -6.313  1.00  0.00           O  
ATOM    950 HO2' C      30      21.164  -0.345  -6.650  1.00  0.00           H  
ATOM    951  O3' C      30      21.654  -2.239  -3.596  1.00  0.00           O  
ATOM    952  P   G      31      21.110  -1.373  -2.340  1.00  0.00           P  
ATOM    953  OP1 G      31      22.294  -0.939  -1.545  1.00  0.00           O  
ATOM    954  OP2 G      31      20.052  -2.161  -1.648  1.00  0.00           O  
ATOM    955  O5' G      31      20.404  -0.062  -2.982  1.00  0.00           O  
ATOM    956  C5' G      31      21.184   0.983  -3.548  1.00  0.00           C  
ATOM    957  H5' G      31      21.942   0.554  -4.205  1.00  0.00           H  
ATOM    958 H5'' G      31      21.697   1.525  -2.752  1.00  0.00           H  
ATOM    959  C4' G      31      20.350   1.980  -4.368  1.00  0.00           C  
ATOM    960  H4' G      31      21.029   2.720  -4.795  1.00  0.00           H  
ATOM    961  O4' G      31      19.655   1.336  -5.437  1.00  0.00           O  
ATOM    962  C1' G      31      18.407   1.994  -5.627  1.00  0.00           C  
ATOM    963  H1' G      31      18.293   2.303  -6.668  1.00  0.00           H  
ATOM    964  N9  G      31      17.267   1.111  -5.284  1.00  0.00           N  
ATOM    965  C8  G      31      17.219   0.003  -4.473  1.00  0.00           C  
ATOM    966  H8  G      31      18.092  -0.386  -3.966  1.00  0.00           H  
ATOM    967  N7  G      31      16.031  -0.537  -4.371  1.00  0.00           N  
ATOM    968  C5  G      31      15.220   0.293  -5.158  1.00  0.00           C  
ATOM    969  C6  G      31      13.805   0.271  -5.448  1.00  0.00           C  
ATOM    970  O6  G      31      12.941  -0.528  -5.086  1.00  0.00           O  
ATOM    971  N1  G      31      13.390   1.319  -6.244  1.00  0.00           N  
ATOM    972  H1  G      31      12.410   1.377  -6.465  1.00  0.00           H  
ATOM    973  C2  G      31      14.219   2.282  -6.706  1.00  0.00           C  
ATOM    974  N2  G      31      13.683   3.247  -7.402  1.00  0.00           N  
ATOM    975  H21 G      31      12.675   3.297  -7.534  1.00  0.00           H  
ATOM    976  H22 G      31      14.294   3.968  -7.746  1.00  0.00           H  
ATOM    977  N3  G      31      15.529   2.331  -6.494  1.00  0.00           N  
ATOM    978  C4  G      31      15.974   1.308  -5.706  1.00  0.00           C  
ATOM    979  C3' G      31      19.287   2.735  -3.562  1.00  0.00           C  
ATOM    980  H3' G      31      18.723   2.015  -2.966  1.00  0.00           H  
ATOM    981  C2' G      31      18.404   3.230  -4.722  1.00  0.00           C  
ATOM    982  H2' G      31      17.398   3.466  -4.369  1.00  0.00           H  
ATOM    983  O2' G      31      18.962   4.318  -5.470  1.00  0.00           O  
ATOM    984 HO2' G      31      18.264   4.741  -6.005  1.00  0.00           H  
ATOM    985  O3' G      31      19.806   3.767  -2.725  1.00  0.00           O  
ATOM    986  P   G      32      18.918   4.379  -1.517  1.00  0.00           P  
ATOM    987  OP1 G      32      19.738   5.428  -0.848  1.00  0.00           O  
ATOM    988  OP2 G      32      18.424   3.243  -0.689  1.00  0.00           O  
ATOM    989  O5' G      32      17.627   5.087  -2.204  1.00  0.00           O  
ATOM    990  C5' G      32      17.771   6.281  -2.966  1.00  0.00           C  
ATOM    991  H5' G      32      18.531   6.137  -3.733  1.00  0.00           H  
ATOM    992 H5'' G      32      18.113   7.085  -2.313  1.00  0.00           H  
ATOM    993  C4' G      32      16.471   6.738  -3.650  1.00  0.00           C  
ATOM    994  H4' G      32      16.700   7.600  -4.279  1.00  0.00           H  
ATOM    995  O4' G      32      15.888   5.728  -4.473  1.00  0.00           O  
ATOM    996  C1' G      32      14.472   5.890  -4.450  1.00  0.00           C  
ATOM    997  H1' G      32      14.095   6.070  -5.459  1.00  0.00           H  
ATOM    998  N9  G      32      13.812   4.669  -3.928  1.00  0.00           N  
ATOM    999  C8  G      32      14.367   3.585  -3.290  1.00  0.00           C  
ATOM   1000  H8  G      32      15.427   3.517  -3.077  1.00  0.00           H  
ATOM   1001  N7  G      32      13.508   2.650  -2.975  1.00  0.00           N  
ATOM   1002  C5  G      32      12.281   3.160  -3.422  1.00  0.00           C  
ATOM   1003  C6  G      32      10.939   2.634  -3.354  1.00  0.00           C  
ATOM   1004  O6  G      32      10.534   1.573  -2.879  1.00  0.00           O  
ATOM   1005  N1  G      32       9.991   3.473  -3.901  1.00  0.00           N  
ATOM   1006  H1  G      32       9.031   3.169  -3.882  1.00  0.00           H  
ATOM   1007  C2  G      32      10.281   4.667  -4.463  1.00  0.00           C  
ATOM   1008  N2  G      32       9.270   5.365  -4.908  1.00  0.00           N  
ATOM   1009  H21 G      32       8.315   5.039  -4.768  1.00  0.00           H  
ATOM   1010  H22 G      32       9.460   6.266  -5.312  1.00  0.00           H  
ATOM   1011  N3  G      32      11.500   5.195  -4.557  1.00  0.00           N  
ATOM   1012  C4  G      32      12.466   4.393  -4.012  1.00  0.00           C  
ATOM   1013  C3' G      32      15.390   7.167  -2.654  1.00  0.00           C  
ATOM   1014  H3' G      32      15.299   6.397  -1.885  1.00  0.00           H  
ATOM   1015  C2' G      32      14.154   7.111  -3.570  1.00  0.00           C  
ATOM   1016  H2' G      32      13.251   6.949  -2.983  1.00  0.00           H  
ATOM   1017  O2' G      32      14.011   8.247  -4.428  1.00  0.00           O  
ATOM   1018 HO2' G      32      13.062   8.442  -4.557  1.00  0.00           H  
ATOM   1019  O3' G      32      15.669   8.443  -2.072  1.00  0.00           O  
ATOM   1020  P   A      33      15.086   8.866  -0.622  1.00  0.00           P  
ATOM   1021  OP1 A      33      15.742  10.149  -0.240  1.00  0.00           O  
ATOM   1022  OP2 A      33      15.231   7.705   0.299  1.00  0.00           O  
ATOM   1023  O5' A      33      13.499   9.139  -0.826  1.00  0.00           O  
ATOM   1024  C5' A      33      13.035  10.333  -1.442  1.00  0.00           C  
ATOM   1025  H5' A      33      13.610  10.521  -2.350  1.00  0.00           H  
ATOM   1026 H5'' A      33      13.192  11.174  -0.763  1.00  0.00           H  
ATOM   1027  C4' A      33      11.546  10.284  -1.824  1.00  0.00           C  
ATOM   1028  H4' A      33      11.316  11.199  -2.372  1.00  0.00           H  
ATOM   1029  O4' A      33      11.249   9.171  -2.672  1.00  0.00           O  
ATOM   1030  C1' A      33       9.961   8.662  -2.331  1.00  0.00           C  
ATOM   1031  H1' A      33       9.326   8.582  -3.215  1.00  0.00           H  
ATOM   1032  N9  A      33      10.072   7.322  -1.705  1.00  0.00           N  
ATOM   1033  C8  A      33      11.183   6.689  -1.200  1.00  0.00           C  
ATOM   1034  H8  A      33      12.158   7.154  -1.180  1.00  0.00           H  
ATOM   1035  N7  A      33      10.967   5.475  -0.764  1.00  0.00           N  
ATOM   1036  C5  A      33       9.589   5.316  -0.963  1.00  0.00           C  
ATOM   1037  C6  A      33       8.660   4.277  -0.713  1.00  0.00           C  
ATOM   1038  N6  A      33       8.990   3.111  -0.199  1.00  0.00           N  
ATOM   1039  H61 A      33       8.265   2.406  -0.124  1.00  0.00           H  
ATOM   1040  H62 A      33       9.955   2.903  -0.010  1.00  0.00           H  
ATOM   1041  N1  A      33       7.363   4.410  -1.002  1.00  0.00           N  
ATOM   1042  C2  A      33       6.980   5.555  -1.554  1.00  0.00           C  
ATOM   1043  H2  A      33       5.926   5.639  -1.788  1.00  0.00           H  
ATOM   1044  N3  A      33       7.727   6.613  -1.860  1.00  0.00           N  
ATOM   1045  C4  A      33       9.037   6.432  -1.531  1.00  0.00           C  
ATOM   1046  C3' A      33      10.575  10.208  -0.636  1.00  0.00           C  
ATOM   1047  H3' A      33      10.939   9.479   0.092  1.00  0.00           H  
ATOM   1048  C2' A      33       9.336   9.662  -1.360  1.00  0.00           C  
ATOM   1049  H2' A      33       8.658   9.169  -0.662  1.00  0.00           H  
ATOM   1050  O2' A      33       8.658  10.661  -2.129  1.00  0.00           O  
ATOM   1051 HO2' A      33       8.744  11.515  -1.665  1.00  0.00           H  
ATOM   1052  O3' A      33      10.301  11.466  -0.028  1.00  0.00           O  
ATOM   1053  P   G      34       9.861  11.562   1.527  1.00  0.00           P  
ATOM   1054  OP1 G      34       9.459  12.976   1.774  1.00  0.00           O  
ATOM   1055  OP2 G      34      10.975  10.999   2.341  1.00  0.00           O  
ATOM   1056  O5' G      34       8.565  10.590   1.718  1.00  0.00           O  
ATOM   1057  C5' G      34       7.287  10.921   1.182  1.00  0.00           C  
ATOM   1058  H5' G      34       7.372  11.071   0.107  1.00  0.00           H  
ATOM   1059 H5'' G      34       6.946  11.864   1.607  1.00  0.00           H  
ATOM   1060  C4' G      34       6.200   9.853   1.424  1.00  0.00           C  
ATOM   1061  H4' G      34       5.296  10.192   0.916  1.00  0.00           H  
ATOM   1062  O4' G      34       6.556   8.597   0.845  1.00  0.00           O  
ATOM   1063  C1' G      34       6.157   7.538   1.706  1.00  0.00           C  
ATOM   1064  H1' G      34       5.498   6.850   1.173  1.00  0.00           H  
ATOM   1065  N9  G      34       7.339   6.776   2.160  1.00  0.00           N  
ATOM   1066  C8  G      34       8.614   7.234   2.381  1.00  0.00           C  
ATOM   1067  H8  G      34       8.892   8.266   2.231  1.00  0.00           H  
ATOM   1068  N7  G      34       9.457   6.320   2.774  1.00  0.00           N  
ATOM   1069  C5  G      34       8.675   5.163   2.831  1.00  0.00           C  
ATOM   1070  C6  G      34       9.015   3.821   3.216  1.00  0.00           C  
ATOM   1071  O6  G      34      10.086   3.380   3.632  1.00  0.00           O  
ATOM   1072  N1  G      34       7.975   2.935   3.095  1.00  0.00           N  
ATOM   1073  H1  G      34       8.151   1.975   3.334  1.00  0.00           H  
ATOM   1074  C2  G      34       6.716   3.300   2.773  1.00  0.00           C  
ATOM   1075  N2  G      34       5.825   2.349   2.889  1.00  0.00           N  
ATOM   1076  H21 G      34       6.135   1.408   3.105  1.00  0.00           H  
ATOM   1077  H22 G      34       4.843   2.557   2.755  1.00  0.00           H  
ATOM   1078  N3  G      34       6.336   4.531   2.411  1.00  0.00           N  
ATOM   1079  C4  G      34       7.374   5.427   2.452  1.00  0.00           C  
ATOM   1080  C3' G      34       5.814   9.626   2.897  1.00  0.00           C  
ATOM   1081  H3' G      34       6.683   9.739   3.550  1.00  0.00           H  
ATOM   1082  C2' G      34       5.385   8.141   2.879  1.00  0.00           C  
ATOM   1083  H2' G      34       5.655   7.657   3.821  1.00  0.00           H  
ATOM   1084  O2' G      34       3.999   7.948   2.595  1.00  0.00           O  
ATOM   1085 HO2' G      34       3.524   8.724   2.942  1.00  0.00           H  
ATOM   1086  O3' G      34       4.726  10.467   3.295  1.00  0.00           O  
ATOM   1087  P   C      35       4.916  11.782   4.239  1.00  0.00           P  
ATOM   1088  OP1 C      35       3.669  12.596   4.127  1.00  0.00           O  
ATOM   1089  OP2 C      35       6.211  12.448   3.935  1.00  0.00           O  
ATOM   1090  O5' C      35       5.010  11.187   5.742  1.00  0.00           O  
ATOM   1091  C5' C      35       3.871  10.571   6.332  1.00  0.00           C  
ATOM   1092  H5' C      35       3.300  10.047   5.564  1.00  0.00           H  
ATOM   1093 H5'' C      35       3.221  11.331   6.755  1.00  0.00           H  
ATOM   1094  C4' C      35       4.228   9.536   7.403  1.00  0.00           C  
ATOM   1095  H4' C      35       3.316   9.014   7.675  1.00  0.00           H  
ATOM   1096  O4' C      35       5.131   8.594   6.836  1.00  0.00           O  
ATOM   1097  C1' C      35       5.800   7.964   7.900  1.00  0.00           C  
ATOM   1098  H1' C      35       5.160   7.153   8.244  1.00  0.00           H  
ATOM   1099  N1  C      35       7.108   7.386   7.487  1.00  0.00           N  
ATOM   1100  C6  C      35       7.868   7.962   6.501  1.00  0.00           C  
ATOM   1101  H6  C      35       7.552   8.902   6.062  1.00  0.00           H  
ATOM   1102  C5  C      35       8.988   7.339   6.065  1.00  0.00           C  
ATOM   1103  H5  C      35       9.575   7.777   5.276  1.00  0.00           H  
ATOM   1104  C4  C      35       9.333   6.101   6.683  1.00  0.00           C  
ATOM   1105  N4  C      35      10.374   5.430   6.255  1.00  0.00           N  
ATOM   1106  H41 C      35      10.644   4.604   6.753  1.00  0.00           H  
ATOM   1107  H42 C      35      10.896   5.780   5.471  1.00  0.00           H  
ATOM   1108  N3  C      35       8.656   5.557   7.678  1.00  0.00           N  
ATOM   1109  C2  C      35       7.531   6.194   8.095  1.00  0.00           C  
ATOM   1110  O2  C      35       6.894   5.697   9.031  1.00  0.00           O  
ATOM   1111  C3' C      35       4.860  10.087   8.698  1.00  0.00           C  
ATOM   1112  H3' C      35       5.391  11.017   8.482  1.00  0.00           H  
ATOM   1113  C2' C      35       5.920   8.995   9.028  1.00  0.00           C  
ATOM   1114  H2' C      35       6.908   9.457   9.004  1.00  0.00           H  
ATOM   1115  O2' C      35       5.732   8.316  10.269  1.00  0.00           O  
ATOM   1116 HO2' C      35       5.978   7.381  10.183  1.00  0.00           H  
ATOM   1117  O3' C      35       3.920  10.284   9.770  1.00  0.00           O  
ATOM   1118  P   U      36       3.222  11.731  10.078  1.00  0.00           P  
ATOM   1119  OP1 U      36       2.521  11.634  11.392  1.00  0.00           O  
ATOM   1120  OP2 U      36       2.418  12.169   8.901  1.00  0.00           O  
ATOM   1121  O5' U      36       4.430  12.805  10.262  1.00  0.00           O  
ATOM   1122  C5' U      36       5.419  12.608  11.258  1.00  0.00           C  
ATOM   1123  H5' U      36       6.022  11.740  10.984  1.00  0.00           H  
ATOM   1124 H5'' U      36       4.945  12.407  12.220  1.00  0.00           H  
ATOM   1125  C4' U      36       6.342  13.824  11.412  1.00  0.00           C  
ATOM   1126  H4' U      36       6.704  14.121  10.428  1.00  0.00           H  
ATOM   1127  O4' U      36       5.657  14.924  12.010  1.00  0.00           O  
ATOM   1128  C1' U      36       6.482  15.461  13.032  1.00  0.00           C  
ATOM   1129  H1' U      36       7.204  16.148  12.584  1.00  0.00           H  
ATOM   1130  N1  U      36       5.666  16.155  14.069  1.00  0.00           N  
ATOM   1131  C6  U      36       4.659  15.490  14.740  1.00  0.00           C  
ATOM   1132  H6  U      36       4.419  14.470  14.462  1.00  0.00           H  
ATOM   1133  C5  U      36       3.962  16.104  15.734  1.00  0.00           C  
ATOM   1134  H5  U      36       3.177  15.572  16.253  1.00  0.00           H  
ATOM   1135  C4  U      36       4.239  17.469  16.124  1.00  0.00           C  
ATOM   1136  O4  U      36       3.658  18.090  17.011  1.00  0.00           O  
ATOM   1137  N3  U      36       5.244  18.073  15.402  1.00  0.00           N  
ATOM   1138  H3  U      36       5.462  19.024  15.638  1.00  0.00           H  
ATOM   1139  C2  U      36       5.976  17.485  14.388  1.00  0.00           C  
ATOM   1140  O2  U      36       6.854  18.140  13.822  1.00  0.00           O  
ATOM   1141  C3' U      36       7.536  13.458  12.315  1.00  0.00           C  
ATOM   1142  H3' U      36       7.514  12.397  12.572  1.00  0.00           H  
ATOM   1143  C2' U      36       7.255  14.267  13.594  1.00  0.00           C  
ATOM   1144  H2' U      36       6.595  13.666  14.225  1.00  0.00           H  
ATOM   1145  O2' U      36       8.419  14.643  14.337  1.00  0.00           O  
ATOM   1146 HO2' U      36       8.166  15.066  15.183  1.00  0.00           H  
ATOM   1147  O3' U      36       8.779  13.791  11.702  1.00  0.00           O  
ATOM   1148  P   U      37       9.435  12.798  10.608  1.00  0.00           P  
ATOM   1149  OP1 U      37      10.829  13.261  10.351  1.00  0.00           O  
ATOM   1150  OP2 U      37       8.508  12.681   9.450  1.00  0.00           O  
ATOM   1151  O5' U      37       9.482  11.358  11.360  1.00  0.00           O  
ATOM   1152  C5' U      37      10.414  11.094  12.401  1.00  0.00           C  
ATOM   1153  H5' U      37      10.180  11.708  13.274  1.00  0.00           H  
ATOM   1154 H5'' U      37      11.416  11.356  12.059  1.00  0.00           H  
ATOM   1155  C4' U      37      10.446   9.614  12.821  1.00  0.00           C  
ATOM   1156  H4' U      37      11.358   9.462  13.403  1.00  0.00           H  
ATOM   1157  O4' U      37       9.334   9.261  13.643  1.00  0.00           O  
ATOM   1158  C1' U      37       8.796   8.042  13.149  1.00  0.00           C  
ATOM   1159  H1' U      37       9.363   7.201  13.554  1.00  0.00           H  
ATOM   1160  N1  U      37       7.360   7.923  13.520  1.00  0.00           N  
ATOM   1161  C6  U      37       6.465   8.909  13.170  1.00  0.00           C  
ATOM   1162  H6  U      37       6.819   9.767  12.612  1.00  0.00           H  
ATOM   1163  C5  U      37       5.151   8.805  13.495  1.00  0.00           C  
ATOM   1164  H5  U      37       4.457   9.575  13.196  1.00  0.00           H  
ATOM   1165  C4  U      37       4.639   7.657  14.208  1.00  0.00           C  
ATOM   1166  O4  U      37       3.468   7.495  14.531  1.00  0.00           O  
ATOM   1167  N3  U      37       5.589   6.716  14.539  1.00  0.00           N  
ATOM   1168  H3  U      37       5.282   5.904  15.050  1.00  0.00           H  
ATOM   1169  C2  U      37       6.934   6.801  14.247  1.00  0.00           C  
ATOM   1170  O2  U      37       7.685   5.911  14.647  1.00  0.00           O  
ATOM   1171  C3' U      37      10.474   8.672  11.601  1.00  0.00           C  
ATOM   1172  H3' U      37      10.617   9.231  10.673  1.00  0.00           H  
ATOM   1173  C2' U      37       9.048   8.089  11.640  1.00  0.00           C  
ATOM   1174  H2' U      37       8.378   8.819  11.182  1.00  0.00           H  
ATOM   1175  O2' U      37       8.909   6.829  10.988  1.00  0.00           O  
ATOM   1176 HO2' U      37       7.983   6.660  10.754  1.00  0.00           H  
ATOM   1177  O3' U      37      11.513   7.714  11.775  1.00  0.00           O  
ATOM   1178  P   C      38      12.669   7.564  10.651  1.00  0.00           P  
ATOM   1179  OP1 C      38      13.518   8.792  10.677  1.00  0.00           O  
ATOM   1180  OP2 C      38      12.058   7.153   9.354  1.00  0.00           O  
ATOM   1181  O5' C      38      13.528   6.310  11.225  1.00  0.00           O  
ATOM   1182  C5' C      38      14.557   6.498  12.188  1.00  0.00           C  
ATOM   1183  H5' C      38      14.320   7.356  12.821  1.00  0.00           H  
ATOM   1184 H5'' C      38      15.493   6.711  11.669  1.00  0.00           H  
ATOM   1185  C4' C      38      14.760   5.285  13.112  1.00  0.00           C  
ATOM   1186  H4' C      38      15.693   5.436  13.658  1.00  0.00           H  
ATOM   1187  O4' C      38      13.717   5.174  14.080  1.00  0.00           O  
ATOM   1188  C1' C      38      13.373   3.800  14.248  1.00  0.00           C  
ATOM   1189  H1' C      38      13.421   3.544  15.308  1.00  0.00           H  
ATOM   1190  N1  C      38      11.980   3.500  13.787  1.00  0.00           N  
ATOM   1191  C6  C      38      11.183   4.465  13.223  1.00  0.00           C  
ATOM   1192  H6  C      38      11.596   5.434  12.977  1.00  0.00           H  
ATOM   1193  C5  C      38       9.874   4.219  12.999  1.00  0.00           C  
ATOM   1194  H5  C      38       9.254   4.984  12.579  1.00  0.00           H  
ATOM   1195  C4  C      38       9.370   2.935  13.328  1.00  0.00           C  
ATOM   1196  N4  C      38       8.102   2.691  13.108  1.00  0.00           N  
ATOM   1197  H41 C      38       7.746   1.758  13.258  1.00  0.00           H  
ATOM   1198  H42 C      38       7.545   3.406  12.690  1.00  0.00           H  
ATOM   1199  N3  C      38      10.115   1.973  13.843  1.00  0.00           N  
ATOM   1200  C2  C      38      11.418   2.252  14.117  1.00  0.00           C  
ATOM   1201  O2  C      38      12.085   1.386  14.689  1.00  0.00           O  
ATOM   1202  C3' C      38      14.876   3.942  12.379  1.00  0.00           C  
ATOM   1203  H3' C      38      14.122   3.897  11.591  1.00  0.00           H  
ATOM   1204  C2' C      38      14.450   2.989  13.508  1.00  0.00           C  
ATOM   1205  H2' C      38      14.031   2.080  13.086  1.00  0.00           H  
ATOM   1206  O2' C      38      15.492   2.693  14.445  1.00  0.00           O  
ATOM   1207 HO2' C      38      15.328   1.820  14.852  1.00  0.00           H  
ATOM   1208  O3' C      38      16.183   3.713  11.839  1.00  0.00           O  
ATOM   1209  P   C      39      16.453   2.534  10.760  1.00  0.00           P  
ATOM   1210  OP1 C      39      17.869   2.669  10.314  1.00  0.00           O  
ATOM   1211  OP2 C      39      15.385   2.607   9.724  1.00  0.00           O  
ATOM   1212  O5' C      39      16.350   1.141  11.607  1.00  0.00           O  
ATOM   1213  C5' C      39      16.014  -0.117  11.018  1.00  0.00           C  
ATOM   1214  H5' C      39      16.228  -0.912  11.733  1.00  0.00           H  
ATOM   1215 H5'' C      39      16.628  -0.285  10.132  1.00  0.00           H  
ATOM   1216  C4' C      39      14.535  -0.213  10.612  1.00  0.00           C  
ATOM   1217  H4' C      39      14.407   0.374   9.705  1.00  0.00           H  
ATOM   1218  O4' C      39      13.623   0.250  11.610  1.00  0.00           O  
ATOM   1219  C1' C      39      12.330  -0.273  11.295  1.00  0.00           C  
ATOM   1220  H1' C      39      11.965  -0.836  12.159  1.00  0.00           H  
ATOM   1221  N1  C      39      11.312   0.772  10.972  1.00  0.00           N  
ATOM   1222  C6  C      39      11.673   2.031  10.554  1.00  0.00           C  
ATOM   1223  H6  C      39      12.712   2.335  10.606  1.00  0.00           H  
ATOM   1224  C5  C      39      10.739   2.875  10.055  1.00  0.00           C  
ATOM   1225  H5  C      39      11.018   3.863   9.733  1.00  0.00           H  
ATOM   1226  C4  C      39       9.400   2.390   9.981  1.00  0.00           C  
ATOM   1227  N4  C      39       8.443   3.131   9.487  1.00  0.00           N  
ATOM   1228  H41 C      39       7.525   2.744   9.450  1.00  0.00           H  
ATOM   1229  H42 C      39       8.629   4.061   9.128  1.00  0.00           H  
ATOM   1230  N3  C      39       9.024   1.186  10.366  1.00  0.00           N  
ATOM   1231  C2  C      39       9.969   0.365  10.895  1.00  0.00           C  
ATOM   1232  O2  C      39       9.603  -0.747  11.298  1.00  0.00           O  
ATOM   1233  C3' C      39      14.012  -1.629  10.343  1.00  0.00           C  
ATOM   1234  H3' C      39      14.075  -2.168  11.292  1.00  0.00           H  
ATOM   1235  C2' C      39      12.533  -1.262  10.121  1.00  0.00           C  
ATOM   1236  H2' C      39      11.892  -2.139  10.234  1.00  0.00           H  
ATOM   1237  O2' C      39      12.315  -0.611   8.876  1.00  0.00           O  
ATOM   1238 HO2' C      39      13.097  -0.840   8.324  1.00  0.00           H  
ATOM   1239  O3' C      39      14.686  -2.469   9.399  1.00  0.00           O  
ATOM   1240  P   A      40      14.499  -2.403   7.795  1.00  0.00           P  
ATOM   1241  OP1 A      40      15.547  -3.261   7.178  1.00  0.00           O  
ATOM   1242  OP2 A      40      14.428  -0.969   7.419  1.00  0.00           O  
ATOM   1243  O5' A      40      13.042  -3.039   7.477  1.00  0.00           O  
ATOM   1244  C5' A      40      12.606  -4.275   8.033  1.00  0.00           C  
ATOM   1245  H5' A      40      12.833  -4.294   9.100  1.00  0.00           H  
ATOM   1246 H5'' A      40      13.140  -5.099   7.557  1.00  0.00           H  
ATOM   1247  C4' A      40      11.085  -4.496   7.872  1.00  0.00           C  
ATOM   1248  H4' A      40      10.815  -5.408   8.408  1.00  0.00           H  
ATOM   1249  O4' A      40      10.318  -3.425   8.427  1.00  0.00           O  
ATOM   1250  C1' A      40       9.209  -3.144   7.578  1.00  0.00           C  
ATOM   1251  H1' A      40       8.284  -3.218   8.155  1.00  0.00           H  
ATOM   1252  N9  A      40       9.284  -1.761   7.049  1.00  0.00           N  
ATOM   1253  C8  A      40      10.379  -1.042   6.635  1.00  0.00           C  
ATOM   1254  H8  A      40      11.367  -1.476   6.573  1.00  0.00           H  
ATOM   1255  N7  A      40      10.138   0.217   6.371  1.00  0.00           N  
ATOM   1256  C5  A      40       8.758   0.319   6.581  1.00  0.00           C  
ATOM   1257  C6  A      40       7.804   1.363   6.473  1.00  0.00           C  
ATOM   1258  N6  A      40       8.081   2.603   6.120  1.00  0.00           N  
ATOM   1259  H61 A      40       7.340   3.289   6.071  1.00  0.00           H  
ATOM   1260  H62 A      40       9.026   2.847   5.890  1.00  0.00           H  
ATOM   1261  N1  A      40       6.511   1.150   6.713  1.00  0.00           N  
ATOM   1262  C2  A      40       6.144  -0.078   7.055  1.00  0.00           C  
ATOM   1263  H2  A      40       5.086  -0.224   7.234  1.00  0.00           H  
ATOM   1264  N3  A      40       6.912  -1.153   7.210  1.00  0.00           N  
ATOM   1265  C4  A      40       8.226  -0.885   6.960  1.00  0.00           C  
ATOM   1266  C3' A      40      10.643  -4.677   6.414  1.00  0.00           C  
ATOM   1267  H3' A      40      11.211  -3.992   5.780  1.00  0.00           H  
ATOM   1268  C2' A      40       9.176  -4.204   6.472  1.00  0.00           C  
ATOM   1269  H2' A      40       8.886  -3.764   5.518  1.00  0.00           H  
ATOM   1270  O2' A      40       8.247  -5.215   6.880  1.00  0.00           O  
ATOM   1271 HO2' A      40       7.364  -5.010   6.522  1.00  0.00           H  
ATOM   1272  O3' A      40      10.805  -6.030   5.984  1.00  0.00           O  
ATOM   1273  P   C      41      11.078  -6.390   4.431  1.00  0.00           P  
ATOM   1274  OP1 C      41      11.033  -7.877   4.304  1.00  0.00           O  
ATOM   1275  OP2 C      41      12.337  -5.695   4.032  1.00  0.00           O  
ATOM   1276  O5' C      41       9.860  -5.730   3.571  1.00  0.00           O  
ATOM   1277  C5' C      41       8.565  -6.318   3.490  1.00  0.00           C  
ATOM   1278  H5' C      41       8.220  -6.583   4.490  1.00  0.00           H  
ATOM   1279 H5'' C      41       8.632  -7.240   2.916  1.00  0.00           H  
ATOM   1280  C4' C      41       7.504  -5.398   2.838  1.00  0.00           C  
ATOM   1281  H4' C      41       6.584  -5.975   2.743  1.00  0.00           H  
ATOM   1282  O4' C      41       7.225  -4.263   3.670  1.00  0.00           O  
ATOM   1283  C1' C      41       7.089  -3.084   2.879  1.00  0.00           C  
ATOM   1284  H1' C      41       6.127  -2.611   3.096  1.00  0.00           H  
ATOM   1285  N1  C      41       8.177  -2.096   3.145  1.00  0.00           N  
ATOM   1286  C6  C      41       9.497  -2.467   3.105  1.00  0.00           C  
ATOM   1287  H6  C      41       9.755  -3.507   3.020  1.00  0.00           H  
ATOM   1288  C5  C      41      10.481  -1.541   3.151  1.00  0.00           C  
ATOM   1289  H5  C      41      11.514  -1.849   3.112  1.00  0.00           H  
ATOM   1290  C4  C      41      10.085  -0.180   3.228  1.00  0.00           C  
ATOM   1291  N4  C      41      10.991   0.759   3.214  1.00  0.00           N  
ATOM   1292  H41 C      41      10.677   1.711   3.358  1.00  0.00           H  
ATOM   1293  H42 C      41      11.965   0.515   3.224  1.00  0.00           H  
ATOM   1294  N3  C      41       8.826   0.207   3.279  1.00  0.00           N  
ATOM   1295  C2  C      41       7.851  -0.734   3.264  1.00  0.00           C  
ATOM   1296  O2  C      41       6.688  -0.333   3.351  1.00  0.00           O  
ATOM   1297  C3' C      41       7.853  -4.865   1.434  1.00  0.00           C  
ATOM   1298  H3' C      41       8.919  -4.639   1.392  1.00  0.00           H  
ATOM   1299  C2' C      41       7.101  -3.518   1.409  1.00  0.00           C  
ATOM   1300  H2' C      41       7.669  -2.807   0.804  1.00  0.00           H  
ATOM   1301  O2' C      41       5.756  -3.575   0.932  1.00  0.00           O  
ATOM   1302 HO2' C      41       5.170  -3.942   1.613  1.00  0.00           H  
ATOM   1303  O3' C      41       7.475  -5.682   0.324  1.00  0.00           O  
ATOM   1304  P   C      42       8.536  -6.656  -0.425  1.00  0.00           P  
ATOM   1305  OP1 C      42       9.879  -6.004  -0.430  1.00  0.00           O  
ATOM   1306  OP2 C      42       7.940  -7.027  -1.742  1.00  0.00           O  
ATOM   1307  O5' C      42       8.607  -7.989   0.510  1.00  0.00           O  
ATOM   1308  C5' C      42       7.675  -9.049   0.346  1.00  0.00           C  
ATOM   1309  H5' C      42       8.027  -9.711  -0.447  1.00  0.00           H  
ATOM   1310 H5'' C      42       6.710  -8.652   0.033  1.00  0.00           H  
ATOM   1311  C4' C      42       7.459  -9.876   1.625  1.00  0.00           C  
ATOM   1312  H4' C      42       8.418 -10.244   1.991  1.00  0.00           H  
ATOM   1313  O4' C      42       6.805  -9.149   2.672  1.00  0.00           O  
ATOM   1314  C1' C      42       5.661  -9.878   3.117  1.00  0.00           C  
ATOM   1315  H1' C      42       5.641  -9.894   4.210  1.00  0.00           H  
ATOM   1316  N1  C      42       4.380  -9.258   2.651  1.00  0.00           N  
ATOM   1317  C6  C      42       4.353  -8.189   1.783  1.00  0.00           C  
ATOM   1318  H6  C      42       5.271  -7.804   1.358  1.00  0.00           H  
ATOM   1319  C5  C      42       3.179  -7.586   1.482  1.00  0.00           C  
ATOM   1320  H5  C      42       3.161  -6.735   0.820  1.00  0.00           H  
ATOM   1321  C4  C      42       2.006  -8.083   2.115  1.00  0.00           C  
ATOM   1322  N4  C      42       0.856  -7.510   1.911  1.00  0.00           N  
ATOM   1323  H41 C      42       0.067  -7.825   2.457  1.00  0.00           H  
ATOM   1324  H42 C      42       0.808  -6.704   1.288  1.00  0.00           H  
ATOM   1325  N3  C      42       2.002  -9.104   2.948  1.00  0.00           N  
ATOM   1326  C2  C      42       3.179  -9.708   3.225  1.00  0.00           C  
ATOM   1327  O2  C      42       3.147 -10.652   4.018  1.00  0.00           O  
ATOM   1328  C3' C      42       6.570 -11.076   1.285  1.00  0.00           C  
ATOM   1329  H3' C      42       5.832 -10.750   0.548  1.00  0.00           H  
ATOM   1330  C2' C      42       5.837 -11.319   2.612  1.00  0.00           C  
ATOM   1331  H2' C      42       4.876 -11.801   2.428  1.00  0.00           H  
ATOM   1332  O2' C      42       6.598 -12.046   3.583  1.00  0.00           O  
ATOM   1333 HO2' C      42       6.001 -12.446   4.242  1.00  0.00           H  
ATOM   1334  O3' C      42       7.316 -12.188   0.787  1.00  0.00           O  
ATOM   1335  P   A      43       6.629 -13.245  -0.233  1.00  0.00           P  
ATOM   1336  OP1 A      43       7.656 -14.264  -0.602  1.00  0.00           O  
ATOM   1337  OP2 A      43       5.970 -12.469  -1.322  1.00  0.00           O  
ATOM   1338  O5' A      43       5.457 -13.983   0.615  1.00  0.00           O  
ATOM   1339  C5' A      43       5.757 -14.939   1.621  1.00  0.00           C  
ATOM   1340  H5' A      43       6.432 -14.503   2.358  1.00  0.00           H  
ATOM   1341 H5'' A      43       6.255 -15.799   1.169  1.00  0.00           H  
ATOM   1342  C4' A      43       4.491 -15.435   2.338  1.00  0.00           C  
ATOM   1343  H4' A      43       4.783 -16.169   3.091  1.00  0.00           H  
ATOM   1344  O4' A      43       3.794 -14.375   2.994  1.00  0.00           O  
ATOM   1345  C1' A      43       2.397 -14.577   2.818  1.00  0.00           C  
ATOM   1346  H1' A      43       1.894 -14.564   3.787  1.00  0.00           H  
ATOM   1347  N9  A      43       1.812 -13.487   2.000  1.00  0.00           N  
ATOM   1348  C8  A      43       2.427 -12.578   1.170  1.00  0.00           C  
ATOM   1349  H8  A      43       3.469 -12.651   0.897  1.00  0.00           H  
ATOM   1350  N7  A      43       1.660 -11.592   0.781  1.00  0.00           N  
ATOM   1351  C5  A      43       0.433 -11.894   1.389  1.00  0.00           C  
ATOM   1352  C6  A      43      -0.832 -11.257   1.478  1.00  0.00           C  
ATOM   1353  N6  A      43      -1.119 -10.069   0.972  1.00  0.00           N  
ATOM   1354  H61 A      43      -2.030  -9.659   1.145  1.00  0.00           H  
ATOM   1355  H62 A      43      -0.398  -9.547   0.507  1.00  0.00           H  
ATOM   1356  N1  A      43      -1.843 -11.822   2.143  1.00  0.00           N  
ATOM   1357  C2  A      43      -1.628 -12.991   2.728  1.00  0.00           C  
ATOM   1358  H2  A      43      -2.469 -13.423   3.255  1.00  0.00           H  
ATOM   1359  N3  A      43      -0.499 -13.687   2.767  1.00  0.00           N  
ATOM   1360  C4  A      43       0.505 -13.075   2.078  1.00  0.00           C  
ATOM   1361  C3' A      43       3.501 -16.110   1.381  1.00  0.00           C  
ATOM   1362  H3' A      43       3.415 -15.509   0.474  1.00  0.00           H  
ATOM   1363  C2' A      43       2.198 -15.958   2.184  1.00  0.00           C  
ATOM   1364  H2' A      43       1.336 -15.964   1.520  1.00  0.00           H  
ATOM   1365  O2' A      43       2.046 -16.909   3.243  1.00  0.00           O  
ATOM   1366 HO2' A      43       1.102 -17.139   3.338  1.00  0.00           H  
ATOM   1367  O3' A      43       3.873 -17.451   1.060  1.00  0.00           O  
ATOM   1368  P   A      44       3.361 -18.153  -0.305  1.00  0.00           P  
ATOM   1369  OP1 A      44       3.949 -19.523  -0.358  1.00  0.00           O  
ATOM   1370  OP2 A      44       3.635 -17.227  -1.440  1.00  0.00           O  
ATOM   1371  O5' A      44       1.753 -18.280  -0.153  1.00  0.00           O  
ATOM   1372  C5' A      44       1.165 -19.250   0.702  1.00  0.00           C  
ATOM   1373  H5' A      44       1.654 -19.226   1.677  1.00  0.00           H  
ATOM   1374 H5'' A      44       1.304 -20.245   0.275  1.00  0.00           H  
ATOM   1375  C4' A      44      -0.338 -19.007   0.910  1.00  0.00           C  
ATOM   1376  H4' A      44      -0.730 -19.793   1.558  1.00  0.00           H  
ATOM   1377  O4' A      44      -0.583 -17.744   1.531  1.00  0.00           O  
ATOM   1378  C1' A      44      -1.780 -17.200   0.990  1.00  0.00           C  
ATOM   1379  H1' A      44      -2.476 -16.942   1.792  1.00  0.00           H  
ATOM   1380  N9  A      44      -1.506 -15.973   0.207  1.00  0.00           N  
ATOM   1381  C8  A      44      -0.373 -15.584  -0.468  1.00  0.00           C  
ATOM   1382  H8  A      44       0.516 -16.198  -0.515  1.00  0.00           H  
ATOM   1383  N7  A      44      -0.452 -14.401  -1.022  1.00  0.00           N  
ATOM   1384  C5  A      44      -1.763 -14.003  -0.721  1.00  0.00           C  
ATOM   1385  C6  A      44      -2.556 -12.858  -0.984  1.00  0.00           C  
ATOM   1386  N6  A      44      -2.141 -11.789  -1.639  1.00  0.00           N  
ATOM   1387  H61 A      44      -2.731 -10.965  -1.628  1.00  0.00           H  
ATOM   1388  H62 A      44      -1.205 -11.770  -2.007  1.00  0.00           H  
ATOM   1389  N1  A      44      -3.819 -12.771  -0.557  1.00  0.00           N  
ATOM   1390  C2  A      44      -4.306 -13.790   0.138  1.00  0.00           C  
ATOM   1391  H2  A      44      -5.329 -13.690   0.475  1.00  0.00           H  
ATOM   1392  N3  A      44      -3.691 -14.917   0.473  1.00  0.00           N  
ATOM   1393  C4  A      44      -2.411 -14.961   0.011  1.00  0.00           C  
ATOM   1394  C3' A      44      -1.157 -19.016  -0.387  1.00  0.00           C  
ATOM   1395  H3' A      44      -0.646 -18.397  -1.127  1.00  0.00           H  
ATOM   1396  C2' A      44      -2.411 -18.270   0.097  1.00  0.00           C  
ATOM   1397  H2' A      44      -2.934 -17.819  -0.745  1.00  0.00           H  
ATOM   1398  O2' A      44      -3.294 -19.057   0.904  1.00  0.00           O  
ATOM   1399 HO2' A      44      -4.192 -18.676   0.871  1.00  0.00           H  
ATOM   1400  O3' A      44      -1.408 -20.314  -0.923  1.00  0.00           O  
ATOM   1401  P   G      45      -1.836 -20.494  -2.475  1.00  0.00           P  
ATOM   1402  OP1 G      45      -2.050 -21.950  -2.715  1.00  0.00           O  
ATOM   1403  OP2 G      45      -0.829 -19.786  -3.312  1.00  0.00           O  
ATOM   1404  O5' G      45      -3.254 -19.722  -2.656  1.00  0.00           O  
ATOM   1405  C5' G      45      -4.456 -20.241  -2.099  1.00  0.00           C  
ATOM   1406  H5' G      45      -4.287 -20.518  -1.058  1.00  0.00           H  
ATOM   1407 H5'' G      45      -4.745 -21.143  -2.641  1.00  0.00           H  
ATOM   1408  C4' G      45      -5.627 -19.243  -2.149  1.00  0.00           C  
ATOM   1409  H4' G      45      -6.488 -19.702  -1.660  1.00  0.00           H  
ATOM   1410  O4' G      45      -5.333 -18.018  -1.475  1.00  0.00           O  
ATOM   1411  C1' G      45      -5.940 -16.945  -2.188  1.00  0.00           C  
ATOM   1412  H1' G      45      -6.562 -16.344  -1.521  1.00  0.00           H  
ATOM   1413  N9  G      45      -4.918 -16.055  -2.790  1.00  0.00           N  
ATOM   1414  C8  G      45      -3.602 -16.308  -3.090  1.00  0.00           C  
ATOM   1415  H8  G      45      -3.135 -17.263  -2.894  1.00  0.00           H  
ATOM   1416  N7  G      45      -2.965 -15.299  -3.621  1.00  0.00           N  
ATOM   1417  C5  G      45      -3.941 -14.300  -3.703  1.00  0.00           C  
ATOM   1418  C6  G      45      -3.893 -12.948  -4.207  1.00  0.00           C  
ATOM   1419  O6  G      45      -2.958 -12.312  -4.691  1.00  0.00           O  
ATOM   1420  N1  G      45      -5.095 -12.294  -4.122  1.00  0.00           N  
ATOM   1421  H1  G      45      -5.124 -11.335  -4.420  1.00  0.00           H  
ATOM   1422  C2  G      45      -6.217 -12.835  -3.611  1.00  0.00           C  
ATOM   1423  N2  G      45      -7.290 -12.091  -3.661  1.00  0.00           N  
ATOM   1424  H21 G      45      -7.278 -11.211  -4.174  1.00  0.00           H  
ATOM   1425  H22 G      45      -8.141 -12.469  -3.284  1.00  0.00           H  
ATOM   1426  N3  G      45      -6.317 -14.069  -3.120  1.00  0.00           N  
ATOM   1427  C4  G      45      -5.139 -14.759  -3.195  1.00  0.00           C  
ATOM   1428  C3' G      45      -6.053 -18.868  -3.572  1.00  0.00           C  
ATOM   1429  H3' G      45      -5.161 -18.634  -4.157  1.00  0.00           H  
ATOM   1430  C2' G      45      -6.816 -17.565  -3.280  1.00  0.00           C  
ATOM   1431  H2' G      45      -6.842 -16.932  -4.165  1.00  0.00           H  
ATOM   1432  O2' G      45      -8.127 -17.756  -2.739  1.00  0.00           O  
ATOM   1433 HO2' G      45      -8.704 -17.020  -3.021  1.00  0.00           H  
ATOM   1434  O3' G      45      -6.824 -19.882  -4.217  1.00  0.00           O  
ATOM   1435  P   A      46      -6.951 -19.933  -5.829  1.00  0.00           P  
ATOM   1436  OP1 A      46      -7.809 -21.103  -6.174  1.00  0.00           O  
ATOM   1437  OP2 A      46      -5.577 -19.877  -6.399  1.00  0.00           O  
ATOM   1438  O5' A      46      -7.722 -18.575  -6.270  1.00  0.00           O  
ATOM   1439  C5' A      46      -9.113 -18.401  -6.032  1.00  0.00           C  
ATOM   1440  H5' A      46      -9.345 -18.682  -5.004  1.00  0.00           H  
ATOM   1441 H5'' A      46      -9.683 -19.052  -6.697  1.00  0.00           H  
ATOM   1442  C4' A      46      -9.571 -16.949  -6.248  1.00  0.00           C  
ATOM   1443  H4' A      46     -10.636 -16.888  -6.013  1.00  0.00           H  
ATOM   1444  O4' A      46      -8.868 -16.045  -5.391  1.00  0.00           O  
ATOM   1445  C1' A      46      -8.652 -14.827  -6.095  1.00  0.00           C  
ATOM   1446  H1' A      46      -8.996 -13.973  -5.507  1.00  0.00           H  
ATOM   1447  N9  A      46      -7.224 -14.620  -6.422  1.00  0.00           N  
ATOM   1448  C8  A      46      -6.183 -15.516  -6.465  1.00  0.00           C  
ATOM   1449  H8  A      46      -6.298 -16.557  -6.196  1.00  0.00           H  
ATOM   1450  N7  A      46      -5.045 -15.004  -6.858  1.00  0.00           N  
ATOM   1451  C5  A      46      -5.376 -13.667  -7.123  1.00  0.00           C  
ATOM   1452  C6  A      46      -4.685 -12.531  -7.624  1.00  0.00           C  
ATOM   1453  N6  A      46      -3.419 -12.528  -7.997  1.00  0.00           N  
ATOM   1454  H61 A      46      -3.033 -11.678  -8.390  1.00  0.00           H  
ATOM   1455  H62 A      46      -2.883 -13.375  -7.942  1.00  0.00           H  
ATOM   1456  N1  A      46      -5.296 -11.351  -7.776  1.00  0.00           N  
ATOM   1457  C2  A      46      -6.576 -11.279  -7.446  1.00  0.00           C  
ATOM   1458  H2  A      46      -7.048 -10.314  -7.584  1.00  0.00           H  
ATOM   1459  N3  A      46      -7.360 -12.249  -6.992  1.00  0.00           N  
ATOM   1460  C4  A      46      -6.695 -13.428  -6.851  1.00  0.00           C  
ATOM   1461  C3' A      46      -9.379 -16.423  -7.678  1.00  0.00           C  
ATOM   1462  H3' A      46      -8.370 -16.672  -8.010  1.00  0.00           H  
ATOM   1463  C2' A      46      -9.457 -14.914  -7.392  1.00  0.00           C  
ATOM   1464  H2' A      46      -8.974 -14.354  -8.191  1.00  0.00           H  
ATOM   1465  O2' A      46     -10.776 -14.419  -7.132  1.00  0.00           O  
ATOM   1466 HO2' A      46     -10.796 -13.454  -7.277  1.00  0.00           H  
ATOM   1467  O3' A      46     -10.337 -16.889  -8.627  1.00  0.00           O  
ATOM   1468  P   G      47     -10.049 -16.785 -10.223  1.00  0.00           P  
ATOM   1469  OP1 G      47     -11.249 -17.333 -10.919  1.00  0.00           O  
ATOM   1470  OP2 G      47      -8.731 -17.428 -10.493  1.00  0.00           O  
ATOM   1471  O5' G      47      -9.912 -15.202 -10.591  1.00  0.00           O  
ATOM   1472  C5' G      47     -11.035 -14.327 -10.538  1.00  0.00           C  
ATOM   1473  H5' G      47     -11.570 -14.483  -9.601  1.00  0.00           H  
ATOM   1474 H5'' G      47     -11.721 -14.567 -11.352  1.00  0.00           H  
ATOM   1475  C4' G      47     -10.663 -12.832 -10.634  1.00  0.00           C  
ATOM   1476  H4' G      47     -11.546 -12.244 -10.379  1.00  0.00           H  
ATOM   1477  O4' G      47      -9.618 -12.481  -9.721  1.00  0.00           O  
ATOM   1478  C1' G      47      -8.696 -11.603 -10.362  1.00  0.00           C  
ATOM   1479  H1' G      47      -8.519 -10.727  -9.737  1.00  0.00           H  
ATOM   1480  N9  G      47      -7.381 -12.257 -10.596  1.00  0.00           N  
ATOM   1481  C8  G      47      -6.973 -13.521 -10.251  1.00  0.00           C  
ATOM   1482  H8  G      47      -7.654 -14.261  -9.854  1.00  0.00           H  
ATOM   1483  N7  G      47      -5.694 -13.740 -10.404  1.00  0.00           N  
ATOM   1484  C5  G      47      -5.211 -12.539 -10.935  1.00  0.00           C  
ATOM   1485  C6  G      47      -3.880 -12.121 -11.324  1.00  0.00           C  
ATOM   1486  O6  G      47      -2.812 -12.721 -11.231  1.00  0.00           O  
ATOM   1487  N1  G      47      -3.835 -10.867 -11.879  1.00  0.00           N  
ATOM   1488  H1  G      47      -2.941 -10.436 -12.034  1.00  0.00           H  
ATOM   1489  C2  G      47      -4.910 -10.068 -11.959  1.00  0.00           C  
ATOM   1490  N2  G      47      -4.676  -8.881 -12.445  1.00  0.00           N  
ATOM   1491  H21 G      47      -3.727  -8.624 -12.714  1.00  0.00           H  
ATOM   1492  H22 G      47      -5.448  -8.249 -12.570  1.00  0.00           H  
ATOM   1493  N3  G      47      -6.142 -10.360 -11.546  1.00  0.00           N  
ATOM   1494  C4  G      47      -6.243 -11.633 -11.066  1.00  0.00           C  
ATOM   1495  C3' G      47     -10.208 -12.391 -12.032  1.00  0.00           C  
ATOM   1496  H3' G      47      -9.571 -13.168 -12.450  1.00  0.00           H  
ATOM   1497  C2' G      47      -9.359 -11.161 -11.668  1.00  0.00           C  
ATOM   1498  H2' G      47      -8.620 -10.976 -12.439  1.00  0.00           H  
ATOM   1499  O2' G      47     -10.124  -9.977 -11.405  1.00  0.00           O  
ATOM   1500 HO2' G      47      -9.543  -9.192 -11.414  1.00  0.00           H  
ATOM   1501  O3' G      47     -11.276 -12.053 -12.921  1.00  0.00           O  
ATOM   1502  P   C      48     -11.258 -12.489 -14.482  1.00  0.00           P  
ATOM   1503  OP1 C      48     -12.301 -11.684 -15.179  1.00  0.00           O  
ATOM   1504  OP2 C      48     -11.382 -13.972 -14.522  1.00  0.00           O  
ATOM   1505  O5' C      48      -9.801 -12.103 -15.102  1.00  0.00           O  
ATOM   1506  C5' C      48      -9.385 -10.757 -15.315  1.00  0.00           C  
ATOM   1507  H5' C      48      -9.707 -10.141 -14.473  1.00  0.00           H  
ATOM   1508 H5'' C      48      -9.869 -10.371 -16.212  1.00  0.00           H  
ATOM   1509  C4' C      48      -7.849 -10.611 -15.460  1.00  0.00           C  
ATOM   1510  H4' C      48      -7.619  -9.545 -15.496  1.00  0.00           H  
ATOM   1511  O4' C      48      -7.201 -11.160 -14.315  1.00  0.00           O  
ATOM   1512  C1' C      48      -6.135 -12.012 -14.692  1.00  0.00           C  
ATOM   1513  H1' C      48      -5.212 -11.533 -14.369  1.00  0.00           H  
ATOM   1514  N1  C      48      -6.183 -13.360 -14.067  1.00  0.00           N  
ATOM   1515  C6  C      48      -7.361 -14.010 -13.812  1.00  0.00           C  
ATOM   1516  H6  C      48      -8.293 -13.538 -14.066  1.00  0.00           H  
ATOM   1517  C5  C      48      -7.356 -15.235 -13.242  1.00  0.00           C  
ATOM   1518  H5  C      48      -8.286 -15.736 -13.032  1.00  0.00           H  
ATOM   1519  C4  C      48      -6.086 -15.819 -12.962  1.00  0.00           C  
ATOM   1520  N4  C      48      -6.015 -17.012 -12.427  1.00  0.00           N  
ATOM   1521  H41 C      48      -5.094 -17.438 -12.352  1.00  0.00           H  
ATOM   1522  H42 C      48      -6.853 -17.453 -12.094  1.00  0.00           H  
ATOM   1523  N3  C      48      -4.939 -15.233 -13.248  1.00  0.00           N  
ATOM   1524  C2  C      48      -4.964 -14.003 -13.814  1.00  0.00           C  
ATOM   1525  O2  C      48      -3.890 -13.461 -14.100  1.00  0.00           O  
ATOM   1526  C3' C      48      -7.245 -11.266 -16.721  1.00  0.00           C  
ATOM   1527  H3' C      48      -7.982 -11.941 -17.162  1.00  0.00           H  
ATOM   1528  C2' C      48      -6.072 -12.130 -16.211  1.00  0.00           C  
ATOM   1529  H2' C      48      -6.251 -13.163 -16.521  1.00  0.00           H  
ATOM   1530  O2' C      48      -4.759 -11.711 -16.608  1.00  0.00           O  
ATOM   1531 HO2' C      48      -4.193 -12.492 -16.756  1.00  0.00           H  
ATOM   1532  O3' C      48      -6.784 -10.322 -17.691  1.00  0.00           O  
ATOM   1533  P   C      49      -7.738  -9.802 -18.876  1.00  0.00           P  
ATOM   1534  OP1 C      49      -6.889  -9.030 -19.830  1.00  0.00           O  
ATOM   1535  OP2 C      49      -8.910  -9.115 -18.265  1.00  0.00           O  
ATOM   1536  O5' C      49      -8.269 -11.167 -19.584  1.00  0.00           O  
ATOM   1537  C5' C      49      -7.511 -11.901 -20.542  1.00  0.00           C  
ATOM   1538  H5' C      49      -7.159 -12.840 -20.108  1.00  0.00           H  
ATOM   1539 H5'' C      49      -6.646 -11.337 -20.897  1.00  0.00           H  
ATOM   1540  C4' C      49      -8.445 -12.190 -21.728  1.00  0.00           C  
ATOM   1541  H4' C      49      -9.379 -12.581 -21.317  1.00  0.00           H  
ATOM   1542  O4' C      49      -8.726 -10.998 -22.447  1.00  0.00           O  
ATOM   1543  C1' C      49      -9.314 -11.390 -23.673  1.00  0.00           C  
ATOM   1544  H1' C      49     -10.305 -11.800 -23.453  1.00  0.00           H  
ATOM   1545  N1  C      49      -9.511 -10.295 -24.689  1.00  0.00           N  
ATOM   1546  C6  C      49      -9.718 -10.642 -26.007  1.00  0.00           C  
ATOM   1547  H6  C      49      -9.572 -11.670 -26.320  1.00  0.00           H  
ATOM   1548  C5  C      49     -10.112  -9.720 -26.918  1.00  0.00           C  
ATOM   1549  H5  C      49     -10.278 -10.012 -27.944  1.00  0.00           H  
ATOM   1550  C4  C      49     -10.304  -8.392 -26.458  1.00  0.00           C  
ATOM   1551  N4  C      49     -10.751  -7.468 -27.264  1.00  0.00           N  
ATOM   1552  H41 C      49     -10.916  -6.551 -26.881  1.00  0.00           H  
ATOM   1553  H42 C      49     -10.974  -7.703 -28.217  1.00  0.00           H  
ATOM   1554  N3  C      49     -10.102  -8.018 -25.215  1.00  0.00           N  
ATOM   1555  C2  C      49      -9.703  -8.946 -24.305  1.00  0.00           C  
ATOM   1556  O2  C      49      -9.562  -8.522 -23.155  1.00  0.00           O  
ATOM   1557  C3' C      49      -7.963 -13.201 -22.780  1.00  0.00           C  
ATOM   1558  H3' C      49      -8.549 -14.108 -22.629  1.00  0.00           H  
ATOM   1559  C2' C      49      -8.399 -12.556 -24.119  1.00  0.00           C  
ATOM   1560  H2' C      49      -8.977 -13.286 -24.692  1.00  0.00           H  
ATOM   1561  O2' C      49      -7.287 -12.089 -24.887  1.00  0.00           O  
ATOM   1562 HO2' C      49      -6.511 -12.593 -24.585  1.00  0.00           H  
ATOM   1563  O3' C      49      -6.574 -13.512 -22.715  1.00  0.00           O  
ATOM   1564  P   U      50      -6.018 -14.935 -23.231  1.00  0.00           P  
ATOM   1565  OP1 U      50      -4.535 -14.828 -23.287  1.00  0.00           O  
ATOM   1566  OP2 U      50      -6.740 -15.318 -24.475  1.00  0.00           O  
ATOM   1567  O5' U      50      -6.392 -15.996 -22.058  1.00  0.00           O  
ATOM   1568  C5' U      50      -7.726 -16.443 -21.826  1.00  0.00           C  
ATOM   1569  H5' U      50      -8.311 -16.393 -22.745  1.00  0.00           H  
ATOM   1570 H5'' U      50      -8.195 -15.794 -21.084  1.00  0.00           H  
ATOM   1571  C4' U      50      -7.787 -17.893 -21.320  1.00  0.00           C  
ATOM   1572  H4' U      50      -8.833 -18.156 -21.154  1.00  0.00           H  
ATOM   1573  O4' U      50      -7.257 -18.806 -22.281  1.00  0.00           O  
ATOM   1574  C1' U      50      -6.357 -19.712 -21.649  1.00  0.00           C  
ATOM   1575  H1' U      50      -6.667 -20.732 -21.885  1.00  0.00           H  
ATOM   1576  N1  U      50      -4.945 -19.562 -22.118  1.00  0.00           N  
ATOM   1577  C6  U      50      -4.546 -18.514 -22.919  1.00  0.00           C  
ATOM   1578  H6  U      50      -5.261 -17.753 -23.192  1.00  0.00           H  
ATOM   1579  C5  U      50      -3.274 -18.429 -23.388  1.00  0.00           C  
ATOM   1580  H5  U      50      -2.982 -17.590 -24.004  1.00  0.00           H  
ATOM   1581  C4  U      50      -2.289 -19.440 -23.088  1.00  0.00           C  
ATOM   1582  O4  U      50      -1.117 -19.429 -23.452  1.00  0.00           O  
ATOM   1583  N3  U      50      -2.763 -20.477 -22.320  1.00  0.00           N  
ATOM   1584  H3  U      50      -2.095 -21.172 -22.035  1.00  0.00           H  
ATOM   1585  C2  U      50      -4.041 -20.590 -21.813  1.00  0.00           C  
ATOM   1586  O2  U      50      -4.331 -21.576 -21.134  1.00  0.00           O  
ATOM   1587  C3' U      50      -7.044 -18.077 -19.995  1.00  0.00           C  
ATOM   1588  H3' U      50      -6.199 -17.386 -19.952  1.00  0.00           H  
ATOM   1589  C2' U      50      -6.502 -19.510 -20.134  1.00  0.00           C  
ATOM   1590  H2' U      50      -5.529 -19.559 -19.650  1.00  0.00           H  
ATOM   1591  O2' U      50      -7.382 -20.530 -19.647  1.00  0.00           O  
ATOM   1592 HO2' U      50      -6.857 -21.294 -19.339  1.00  0.00           H  
ATOM   1593  O3' U      50      -7.909 -17.884 -18.875  1.00  0.00           O  
ATOM   1594  P   U      51      -7.339 -17.316 -17.471  1.00  0.00           P  
ATOM   1595  OP1 U      51      -8.405 -17.521 -16.446  1.00  0.00           O  
ATOM   1596  OP2 U      51      -6.844 -15.931 -17.712  1.00  0.00           O  
ATOM   1597  O5' U      51      -6.058 -18.253 -17.106  1.00  0.00           O  
ATOM   1598  C5' U      51      -6.218 -19.555 -16.554  1.00  0.00           C  
ATOM   1599  H5' U      51      -6.974 -20.105 -17.115  1.00  0.00           H  
ATOM   1600 H5'' U      51      -6.569 -19.469 -15.524  1.00  0.00           H  
ATOM   1601  C4' U      51      -4.912 -20.375 -16.558  1.00  0.00           C  
ATOM   1602  H4' U      51      -5.101 -21.338 -16.080  1.00  0.00           H  
ATOM   1603  O4' U      51      -4.396 -20.608 -17.871  1.00  0.00           O  
ATOM   1604  C1' U      51      -2.969 -20.575 -17.827  1.00  0.00           C  
ATOM   1605  H1' U      51      -2.584 -21.531 -18.181  1.00  0.00           H  
ATOM   1606  N1  U      51      -2.396 -19.496 -18.693  1.00  0.00           N  
ATOM   1607  C6  U      51      -2.842 -18.189 -18.655  1.00  0.00           C  
ATOM   1608  H6  U      51      -3.665 -17.919 -18.010  1.00  0.00           H  
ATOM   1609  C5  U      51      -2.286 -17.237 -19.450  1.00  0.00           C  
ATOM   1610  H5  U      51      -2.658 -16.223 -19.419  1.00  0.00           H  
ATOM   1611  C4  U      51      -1.188 -17.535 -20.344  1.00  0.00           C  
ATOM   1612  O4  U      51      -0.648 -16.747 -21.118  1.00  0.00           O  
ATOM   1613  N3  U      51      -0.775 -18.844 -20.308  1.00  0.00           N  
ATOM   1614  H3  U      51      -0.046 -19.102 -20.947  1.00  0.00           H  
ATOM   1615  C2  U      51      -1.396 -19.861 -19.608  1.00  0.00           C  
ATOM   1616  O2  U      51      -1.119 -21.029 -19.890  1.00  0.00           O  
ATOM   1617  C3' U      51      -3.781 -19.683 -15.801  1.00  0.00           C  
ATOM   1618  H3' U      51      -3.727 -18.663 -16.163  1.00  0.00           H  
ATOM   1619  C2' U      51      -2.563 -20.437 -16.355  1.00  0.00           C  
ATOM   1620  H2' U      51      -1.663 -19.836 -16.256  1.00  0.00           H  
ATOM   1621  O2' U      51      -2.377 -21.738 -15.803  1.00  0.00           O  
ATOM   1622 HO2' U      51      -1.522 -22.082 -16.160  1.00  0.00           H  
ATOM   1623  O3' U      51      -3.922 -19.639 -14.387  1.00  0.00           O  
ATOM   1624  P   A      52      -3.010 -18.576 -13.564  1.00  0.00           P  
ATOM   1625  OP1 A      52      -3.560 -18.508 -12.172  1.00  0.00           O  
ATOM   1626  OP2 A      52      -2.914 -17.321 -14.366  1.00  0.00           O  
ATOM   1627  O5' A      52      -1.547 -19.305 -13.518  1.00  0.00           O  
ATOM   1628  C5' A      52      -0.349 -18.558 -13.366  1.00  0.00           C  
ATOM   1629  H5' A      52       0.461 -19.233 -13.101  1.00  0.00           H  
ATOM   1630 H5'' A      52      -0.477 -17.856 -12.542  1.00  0.00           H  
ATOM   1631  C4' A      52       0.126 -17.747 -14.587  1.00  0.00           C  
ATOM   1632  H4' A      52      -0.597 -16.959 -14.782  1.00  0.00           H  
ATOM   1633  O4' A      52       0.347 -18.475 -15.801  1.00  0.00           O  
ATOM   1634  C1' A      52       1.545 -17.993 -16.411  1.00  0.00           C  
ATOM   1635  H1' A      52       2.036 -18.781 -16.979  1.00  0.00           H  
ATOM   1636  N9  A      52       1.306 -16.852 -17.343  1.00  0.00           N  
ATOM   1637  C8  A      52       0.150 -16.130 -17.524  1.00  0.00           C  
ATOM   1638  H8  A      52      -0.748 -16.323 -16.949  1.00  0.00           H  
ATOM   1639  N7  A      52       0.210 -15.215 -18.458  1.00  0.00           N  
ATOM   1640  C5  A      52       1.535 -15.319 -18.910  1.00  0.00           C  
ATOM   1641  C6  A      52       2.332 -14.605 -19.845  1.00  0.00           C  
ATOM   1642  N6  A      52       1.927 -13.585 -20.586  1.00  0.00           N  
ATOM   1643  H61 A      52       2.589 -13.158 -21.212  1.00  0.00           H  
ATOM   1644  H62 A      52       0.968 -13.281 -20.526  1.00  0.00           H  
ATOM   1645  N1  A      52       3.613 -14.910 -20.055  1.00  0.00           N  
ATOM   1646  C2  A      52       4.112 -15.935 -19.378  1.00  0.00           C  
ATOM   1647  H2  A      52       5.154 -16.163 -19.567  1.00  0.00           H  
ATOM   1648  N3  A      52       3.497 -16.709 -18.490  1.00  0.00           N  
ATOM   1649  C4  A      52       2.202 -16.330 -18.263  1.00  0.00           C  
ATOM   1650  C3' A      52       1.445 -17.080 -14.177  1.00  0.00           C  
ATOM   1651  H3' A      52       1.755 -17.445 -13.197  1.00  0.00           H  
ATOM   1652  C2' A      52       2.417 -17.680 -15.199  1.00  0.00           C  
ATOM   1653  H2' A      52       2.715 -18.640 -14.787  1.00  0.00           H  
ATOM   1654  O2' A      52       3.606 -16.970 -15.470  1.00  0.00           O  
ATOM   1655 HO2' A      52       3.715 -16.268 -14.822  1.00  0.00           H  
ATOM   1656  O3' A      52       1.278 -15.666 -14.198  1.00  0.00           O  
ATOM   1657  P   A      53       1.593 -14.776 -12.860  1.00  0.00           P  
ATOM   1658  OP1 A      53       1.736 -15.689 -11.680  1.00  0.00           O  
ATOM   1659  OP2 A      53       0.567 -13.687 -12.797  1.00  0.00           O  
ATOM   1660  O5' A      53       3.055 -14.113 -13.216  1.00  0.00           O  
ATOM   1661  C5' A      53       4.263 -14.849 -13.064  1.00  0.00           C  
ATOM   1662  H5' A      53       4.079 -15.897 -13.292  1.00  0.00           H  
ATOM   1663 H5'' A      53       4.575 -14.800 -12.020  1.00  0.00           H  
ATOM   1664  C4' A      53       5.434 -14.357 -13.945  1.00  0.00           C  
ATOM   1665  H4' A      53       6.332 -14.862 -13.593  1.00  0.00           H  
ATOM   1666  O4' A      53       5.305 -14.674 -15.332  1.00  0.00           O  
ATOM   1667  C1' A      53       5.393 -13.488 -16.113  1.00  0.00           C  
ATOM   1668  H1' A      53       6.034 -13.658 -16.980  1.00  0.00           H  
ATOM   1669  N9  A      53       4.058 -13.083 -16.610  1.00  0.00           N  
ATOM   1670  C8  A      53       2.835 -13.621 -16.305  1.00  0.00           C  
ATOM   1671  H8  A      53       2.738 -14.481 -15.665  1.00  0.00           H  
ATOM   1672  N7  A      53       1.816 -13.016 -16.852  1.00  0.00           N  
ATOM   1673  C5  A      53       2.425 -12.023 -17.618  1.00  0.00           C  
ATOM   1674  C6  A      53       1.946 -11.015 -18.484  1.00  0.00           C  
ATOM   1675  N6  A      53       0.665 -10.788 -18.723  1.00  0.00           N  
ATOM   1676  H61 A      53       0.410 -10.039 -19.345  1.00  0.00           H  
ATOM   1677  H62 A      53      -0.025 -11.351 -18.250  1.00  0.00           H  
ATOM   1678  N1  A      53       2.783 -10.213 -19.143  1.00  0.00           N  
ATOM   1679  C2  A      53       4.085 -10.397 -18.954  1.00  0.00           C  
ATOM   1680  H2  A      53       4.740  -9.740 -19.511  1.00  0.00           H  
ATOM   1681  N3  A      53       4.686 -11.284 -18.165  1.00  0.00           N  
ATOM   1682  C4  A      53       3.790 -12.077 -17.511  1.00  0.00           C  
ATOM   1683  C3' A      53       5.672 -12.852 -13.799  1.00  0.00           C  
ATOM   1684  H3' A      53       4.740 -12.371 -13.501  1.00  0.00           H  
ATOM   1685  C2' A      53       6.015 -12.400 -15.233  1.00  0.00           C  
ATOM   1686  H2' A      53       5.550 -11.433 -15.430  1.00  0.00           H  
ATOM   1687  O2' A      53       7.418 -12.348 -15.494  1.00  0.00           O  
ATOM   1688 HO2' A      53       7.581 -11.984 -16.378  1.00  0.00           H  
ATOM   1689  O3' A      53       6.689 -12.560 -12.850  1.00  0.00           O  
ATOM   1690  P   A      54       6.653 -11.158 -12.052  1.00  0.00           P  
ATOM   1691  OP1 A      54       8.085 -10.821 -11.809  1.00  0.00           O  
ATOM   1692  OP2 A      54       5.730 -11.327 -10.891  1.00  0.00           O  
ATOM   1693  O5' A      54       5.987 -10.016 -13.027  1.00  0.00           O  
ATOM   1694  C5' A      54       6.766  -9.002 -13.641  1.00  0.00           C  
ATOM   1695  H5' A      54       7.539  -9.459 -14.262  1.00  0.00           H  
ATOM   1696 H5'' A      54       7.253  -8.414 -12.861  1.00  0.00           H  
ATOM   1697  C4' A      54       5.922  -8.041 -14.504  1.00  0.00           C  
ATOM   1698  H4' A      54       6.575  -7.264 -14.902  1.00  0.00           H  
ATOM   1699  O4' A      54       5.284  -8.715 -15.597  1.00  0.00           O  
ATOM   1700  C1' A      54       3.967  -8.185 -15.758  1.00  0.00           C  
ATOM   1701  H1' A      54       3.784  -7.903 -16.796  1.00  0.00           H  
ATOM   1702  N9  A      54       2.927  -9.154 -15.357  1.00  0.00           N  
ATOM   1703  C8  A      54       3.040 -10.278 -14.581  1.00  0.00           C  
ATOM   1704  H8  A      54       3.978 -10.602 -14.162  1.00  0.00           H  
ATOM   1705  N7  A      54       1.921 -10.921 -14.403  1.00  0.00           N  
ATOM   1706  C5  A      54       0.991 -10.155 -15.115  1.00  0.00           C  
ATOM   1707  C6  A      54      -0.396 -10.254 -15.396  1.00  0.00           C  
ATOM   1708  N6  A      54      -1.179 -11.253 -15.034  1.00  0.00           N  
ATOM   1709  H61 A      54      -2.142 -11.241 -15.312  1.00  0.00           H  
ATOM   1710  H62 A      54      -0.775 -12.008 -14.498  1.00  0.00           H  
ATOM   1711  N1  A      54      -1.033  -9.302 -16.085  1.00  0.00           N  
ATOM   1712  C2  A      54      -0.319  -8.275 -16.523  1.00  0.00           C  
ATOM   1713  H2  A      54      -0.861  -7.514 -17.069  1.00  0.00           H  
ATOM   1714  N3  A      54       0.984  -8.064 -16.379  1.00  0.00           N  
ATOM   1715  C4  A      54       1.590  -9.053 -15.662  1.00  0.00           C  
ATOM   1716  C3' A      54       4.792  -7.360 -13.721  1.00  0.00           C  
ATOM   1717  H3' A      54       4.259  -8.155 -13.196  1.00  0.00           H  
ATOM   1718  C2' A      54       3.854  -6.944 -14.874  1.00  0.00           C  
ATOM   1719  H2' A      54       2.837  -6.823 -14.509  1.00  0.00           H  
ATOM   1720  O2' A      54       4.232  -5.838 -15.686  1.00  0.00           O  
ATOM   1721 HO2' A      54       4.227  -5.051 -15.116  1.00  0.00           H  
ATOM   1722  O3' A      54       5.152  -6.441 -12.678  1.00  0.00           O  
ATOM   1723  P   C      55       5.415  -4.853 -12.877  1.00  0.00           P  
ATOM   1724  OP1 C      55       5.779  -4.270 -11.554  1.00  0.00           O  
ATOM   1725  OP2 C      55       6.343  -4.638 -14.022  1.00  0.00           O  
ATOM   1726  O5' C      55       3.936  -4.309 -13.284  1.00  0.00           O  
ATOM   1727  C5' C      55       2.885  -4.328 -12.324  1.00  0.00           C  
ATOM   1728  H5' C      55       3.039  -3.521 -11.607  1.00  0.00           H  
ATOM   1729 H5'' C      55       2.912  -5.269 -11.773  1.00  0.00           H  
ATOM   1730  C4' C      55       1.485  -4.187 -12.946  1.00  0.00           C  
ATOM   1731  H4' C      55       1.443  -3.284 -13.557  1.00  0.00           H  
ATOM   1732  O4' C      55       1.123  -5.315 -13.742  1.00  0.00           O  
ATOM   1733  C1' C      55      -0.218  -5.711 -13.461  1.00  0.00           C  
ATOM   1734  H1' C      55      -0.795  -5.689 -14.389  1.00  0.00           H  
ATOM   1735  N1  C      55      -0.303  -7.097 -12.908  1.00  0.00           N  
ATOM   1736  C6  C      55       0.799  -7.769 -12.441  1.00  0.00           C  
ATOM   1737  H6  C      55       1.763  -7.277 -12.400  1.00  0.00           H  
ATOM   1738  C5  C      55       0.682  -9.060 -12.055  1.00  0.00           C  
ATOM   1739  H5  C      55       1.550  -9.597 -11.713  1.00  0.00           H  
ATOM   1740  C4  C      55      -0.607  -9.673 -12.128  1.00  0.00           C  
ATOM   1741  N4  C      55      -0.741 -10.921 -11.770  1.00  0.00           N  
ATOM   1742  H41 C      55      -1.643 -11.361 -11.672  1.00  0.00           H  
ATOM   1743  H42 C      55       0.084 -11.456 -11.586  1.00  0.00           H  
ATOM   1744  N3  C      55      -1.689  -9.037 -12.551  1.00  0.00           N  
ATOM   1745  C2  C      55      -1.547  -7.752 -12.951  1.00  0.00           C  
ATOM   1746  O2  C      55      -2.566  -7.182 -13.342  1.00  0.00           O  
ATOM   1747  C3' C      55       0.438  -4.079 -11.835  1.00  0.00           C  
ATOM   1748  H3' C      55       0.737  -4.735 -11.013  1.00  0.00           H  
ATOM   1749  C2' C      55      -0.814  -4.669 -12.506  1.00  0.00           C  
ATOM   1750  H2' C      55      -1.455  -5.135 -11.758  1.00  0.00           H  
ATOM   1751  O2' C      55      -1.553  -3.734 -13.296  1.00  0.00           O  
ATOM   1752 HO2' C      55      -2.486  -4.016 -13.358  1.00  0.00           H  
ATOM   1753  O3' C      55       0.275  -2.742 -11.374  1.00  0.00           O  
ATOM   1754  P   U      56      -0.228  -2.447  -9.865  1.00  0.00           P  
ATOM   1755  OP1 U      56      -0.421  -0.971  -9.754  1.00  0.00           O  
ATOM   1756  OP2 U      56       0.734  -3.110  -8.936  1.00  0.00           O  
ATOM   1757  O5' U      56      -1.683  -3.188  -9.721  1.00  0.00           O  
ATOM   1758  C5' U      56      -2.875  -2.540 -10.152  1.00  0.00           C  
ATOM   1759  H5' U      56      -2.817  -2.342 -11.224  1.00  0.00           H  
ATOM   1760 H5'' U      56      -2.963  -1.580  -9.639  1.00  0.00           H  
ATOM   1761  C4' U      56      -4.163  -3.330  -9.865  1.00  0.00           C  
ATOM   1762  H4' U      56      -5.012  -2.704 -10.145  1.00  0.00           H  
ATOM   1763  O4' U      56      -4.244  -4.537 -10.614  1.00  0.00           O  
ATOM   1764  C1' U      56      -4.988  -5.483  -9.851  1.00  0.00           C  
ATOM   1765  H1' U      56      -5.895  -5.753 -10.398  1.00  0.00           H  
ATOM   1766  N1  U      56      -4.210  -6.723  -9.607  1.00  0.00           N  
ATOM   1767  C6  U      56      -2.837  -6.748  -9.716  1.00  0.00           C  
ATOM   1768  H6  U      56      -2.303  -5.825  -9.893  1.00  0.00           H  
ATOM   1769  C5  U      56      -2.161  -7.918  -9.608  1.00  0.00           C  
ATOM   1770  H5  U      56      -1.088  -7.943  -9.706  1.00  0.00           H  
ATOM   1771  C4  U      56      -2.852  -9.162  -9.339  1.00  0.00           C  
ATOM   1772  O4  U      56      -2.336 -10.271  -9.285  1.00  0.00           O  
ATOM   1773  N3  U      56      -4.204  -9.041  -9.149  1.00  0.00           N  
ATOM   1774  H3  U      56      -4.696  -9.869  -8.855  1.00  0.00           H  
ATOM   1775  C2  U      56      -4.928  -7.885  -9.296  1.00  0.00           C  
ATOM   1776  O2  U      56      -6.154  -7.923  -9.170  1.00  0.00           O  
ATOM   1777  C3' U      56      -4.340  -3.709  -8.392  1.00  0.00           C  
ATOM   1778  H3' U      56      -3.413  -4.149  -8.022  1.00  0.00           H  
ATOM   1779  C2' U      56      -5.401  -4.812  -8.537  1.00  0.00           C  
ATOM   1780  H2' U      56      -5.354  -5.508  -7.697  1.00  0.00           H  
ATOM   1781  O2' U      56      -6.729  -4.327  -8.747  1.00  0.00           O  
ATOM   1782 HO2' U      56      -7.316  -4.717  -8.074  1.00  0.00           H  
ATOM   1783  O3' U      56      -4.718  -2.598  -7.584  1.00  0.00           O  
ATOM   1784  P   C      57      -4.612  -2.658  -5.968  1.00  0.00           P  
ATOM   1785  OP1 C      57      -4.907  -1.292  -5.443  1.00  0.00           O  
ATOM   1786  OP2 C      57      -3.320  -3.306  -5.616  1.00  0.00           O  
ATOM   1787  O5' C      57      -5.789  -3.653  -5.472  1.00  0.00           O  
ATOM   1788  C5' C      57      -7.157  -3.306  -5.626  1.00  0.00           C  
ATOM   1789  H5' C      57      -7.323  -2.914  -6.630  1.00  0.00           H  
ATOM   1790 H5'' C      57      -7.425  -2.524  -4.913  1.00  0.00           H  
ATOM   1791  C4' C      57      -8.081  -4.518  -5.419  1.00  0.00           C  
ATOM   1792  H4' C      57      -9.061  -4.293  -5.842  1.00  0.00           H  
ATOM   1793  O4' C      57      -7.549  -5.683  -6.061  1.00  0.00           O  
ATOM   1794  C1' C      57      -7.804  -6.820  -5.245  1.00  0.00           C  
ATOM   1795  H1' C      57      -8.350  -7.552  -5.845  1.00  0.00           H  
ATOM   1796  N1  C      57      -6.558  -7.471  -4.731  1.00  0.00           N  
ATOM   1797  C6  C      57      -5.506  -6.779  -4.172  1.00  0.00           C  
ATOM   1798  H6  C      57      -5.561  -5.707  -4.056  1.00  0.00           H  
ATOM   1799  C5  C      57      -4.370  -7.434  -3.813  1.00  0.00           C  
ATOM   1800  H5  C      57      -3.535  -6.886  -3.410  1.00  0.00           H  
ATOM   1801  C4  C      57      -4.310  -8.828  -4.112  1.00  0.00           C  
ATOM   1802  N4  C      57      -3.212  -9.520  -3.957  1.00  0.00           N  
ATOM   1803  H41 C      57      -3.202 -10.477  -4.288  1.00  0.00           H  
ATOM   1804  H42 C      57      -2.369  -9.054  -3.686  1.00  0.00           H  
ATOM   1805  N3  C      57      -5.345  -9.523  -4.526  1.00  0.00           N  
ATOM   1806  C2  C      57      -6.494  -8.867  -4.786  1.00  0.00           C  
ATOM   1807  O2  C      57      -7.480  -9.561  -5.034  1.00  0.00           O  
ATOM   1808  C3' C      57      -8.283  -4.895  -3.947  1.00  0.00           C  
ATOM   1809  H3' C      57      -7.320  -4.854  -3.440  1.00  0.00           H  
ATOM   1810  C2' C      57      -8.716  -6.362  -4.109  1.00  0.00           C  
ATOM   1811  H2' C      57      -8.521  -6.925  -3.198  1.00  0.00           H  
ATOM   1812  O2' C      57     -10.068  -6.526  -4.557  1.00  0.00           O  
ATOM   1813 HO2' C      57     -10.361  -7.446  -4.411  1.00  0.00           H  
ATOM   1814  O3' C      57      -9.220  -4.085  -3.242  1.00  0.00           O  
ATOM   1815  P   U      58      -9.195  -4.043  -1.624  1.00  0.00           P  
ATOM   1816  OP1 U      58     -10.351  -3.215  -1.175  1.00  0.00           O  
ATOM   1817  OP2 U      58      -7.827  -3.626  -1.205  1.00  0.00           O  
ATOM   1818  O5' U      58      -9.416  -5.575  -1.126  1.00  0.00           O  
ATOM   1819  C5' U      58     -10.681  -6.219  -1.231  1.00  0.00           C  
ATOM   1820  H5' U      58     -11.062  -6.124  -2.247  1.00  0.00           H  
ATOM   1821 H5'' U      58     -11.390  -5.723  -0.565  1.00  0.00           H  
ATOM   1822  C4' U      58     -10.633  -7.714  -0.861  1.00  0.00           C  
ATOM   1823  H4' U      58     -11.636  -8.130  -0.969  1.00  0.00           H  
ATOM   1824  O4' U      58      -9.744  -8.471  -1.682  1.00  0.00           O  
ATOM   1825  C1' U      58      -9.166  -9.511  -0.895  1.00  0.00           C  
ATOM   1826  H1' U      58      -9.434 -10.477  -1.331  1.00  0.00           H  
ATOM   1827  N1  U      58      -7.679  -9.411  -0.858  1.00  0.00           N  
ATOM   1828  C6  U      58      -7.022  -8.204  -0.976  1.00  0.00           C  
ATOM   1829  H6  U      58      -7.595  -7.287  -1.038  1.00  0.00           H  
ATOM   1830  C5  U      58      -5.665  -8.156  -1.021  1.00  0.00           C  
ATOM   1831  H5  U      58      -5.159  -7.206  -1.116  1.00  0.00           H  
ATOM   1832  C4  U      58      -4.862  -9.357  -0.963  1.00  0.00           C  
ATOM   1833  O4  U      58      -3.640  -9.419  -1.036  1.00  0.00           O  
ATOM   1834  N3  U      58      -5.584 -10.508  -0.798  1.00  0.00           N  
ATOM   1835  H3  U      58      -5.050 -11.360  -0.721  1.00  0.00           H  
ATOM   1836  C2  U      58      -6.952 -10.596  -0.694  1.00  0.00           C  
ATOM   1837  O2  U      58      -7.467 -11.686  -0.452  1.00  0.00           O  
ATOM   1838  C3' U      58     -10.184  -7.945   0.582  1.00  0.00           C  
ATOM   1839  H3' U      58      -9.293  -7.343   0.773  1.00  0.00           H  
ATOM   1840  C2' U      58      -9.771  -9.426   0.512  1.00  0.00           C  
ATOM   1841  H2' U      58      -9.025  -9.647   1.275  1.00  0.00           H  
ATOM   1842  O2' U      58     -10.869 -10.343   0.577  1.00  0.00           O  
ATOM   1843 HO2' U      58     -10.573 -11.188   0.969  1.00  0.00           H  
ATOM   1844  O3' U      58     -11.208  -7.643   1.528  1.00  0.00           O  
ATOM   1845  P   U      59     -10.835  -7.171   3.025  1.00  0.00           P  
ATOM   1846  OP1 U      59     -12.109  -6.982   3.776  1.00  0.00           O  
ATOM   1847  OP2 U      59      -9.893  -6.021   2.931  1.00  0.00           O  
ATOM   1848  O5' U      59     -10.026  -8.419   3.661  1.00  0.00           O  
ATOM   1849  C5' U      59     -10.690  -9.606   4.072  1.00  0.00           C  
ATOM   1850  H5' U      59     -11.340  -9.963   3.272  1.00  0.00           H  
ATOM   1851 H5'' U      59     -11.309  -9.391   4.945  1.00  0.00           H  
ATOM   1852  C4' U      59      -9.702 -10.727   4.435  1.00  0.00           C  
ATOM   1853  H4' U      59     -10.269 -11.587   4.795  1.00  0.00           H  
ATOM   1854  O4' U      59      -8.915 -11.137   3.317  1.00  0.00           O  
ATOM   1855  C1' U      59      -7.622 -11.512   3.785  1.00  0.00           C  
ATOM   1856  H1' U      59      -7.424 -12.549   3.503  1.00  0.00           H  
ATOM   1857  N1  U      59      -6.549 -10.649   3.210  1.00  0.00           N  
ATOM   1858  C6  U      59      -6.760  -9.323   2.892  1.00  0.00           C  
ATOM   1859  H6  U      59      -7.736  -8.887   3.048  1.00  0.00           H  
ATOM   1860  C5  U      59      -5.754  -8.558   2.393  1.00  0.00           C  
ATOM   1861  H5  U      59      -5.931  -7.520   2.149  1.00  0.00           H  
ATOM   1862  C4  U      59      -4.428  -9.097   2.186  1.00  0.00           C  
ATOM   1863  O4  U      59      -3.459  -8.488   1.751  1.00  0.00           O  
ATOM   1864  N3  U      59      -4.306 -10.425   2.494  1.00  0.00           N  
ATOM   1865  H3  U      59      -3.399 -10.840   2.351  1.00  0.00           H  
ATOM   1866  C2  U      59      -5.286 -11.224   3.032  1.00  0.00           C  
ATOM   1867  O2  U      59      -5.017 -12.385   3.335  1.00  0.00           O  
ATOM   1868  C3' U      59      -8.707 -10.328   5.528  1.00  0.00           C  
ATOM   1869  H3' U      59      -8.271  -9.362   5.270  1.00  0.00           H  
ATOM   1870  C2' U      59      -7.641 -11.417   5.316  1.00  0.00           C  
ATOM   1871  H2' U      59      -6.677 -11.091   5.705  1.00  0.00           H  
ATOM   1872  O2' U      59      -8.002 -12.703   5.830  1.00  0.00           O  
ATOM   1873 HO2' U      59      -7.207 -13.154   6.173  1.00  0.00           H  
ATOM   1874  O3' U      59      -9.276 -10.270   6.834  1.00  0.00           O  
ATOM   1875  P   G      60      -8.542  -9.439   8.010  1.00  0.00           P  
ATOM   1876  OP1 G      60      -9.378  -9.552   9.239  1.00  0.00           O  
ATOM   1877  OP2 G      60      -8.225  -8.077   7.496  1.00  0.00           O  
ATOM   1878  O5' G      60      -7.142 -10.213   8.251  1.00  0.00           O  
ATOM   1879  C5' G      60      -7.104 -11.481   8.892  1.00  0.00           C  
ATOM   1880  H5' G      60      -7.814 -12.158   8.416  1.00  0.00           H  
ATOM   1881 H5'' G      60      -7.401 -11.365   9.936  1.00  0.00           H  
ATOM   1882  C4' G      60      -5.708 -12.122   8.851  1.00  0.00           C  
ATOM   1883  H4' G      60      -5.750 -13.074   9.383  1.00  0.00           H  
ATOM   1884  O4' G      60      -5.244 -12.370   7.523  1.00  0.00           O  
ATOM   1885  C1' G      60      -3.831 -12.170   7.491  1.00  0.00           C  
ATOM   1886  H1' G      60      -3.328 -13.063   7.116  1.00  0.00           H  
ATOM   1887  N9  G      60      -3.499 -11.040   6.590  1.00  0.00           N  
ATOM   1888  C8  G      60      -4.246  -9.926   6.289  1.00  0.00           C  
ATOM   1889  H8  G      60      -5.228  -9.755   6.708  1.00  0.00           H  
ATOM   1890  N7  G      60      -3.672  -9.103   5.455  1.00  0.00           N  
ATOM   1891  C5  G      60      -2.432  -9.700   5.200  1.00  0.00           C  
ATOM   1892  C6  G      60      -1.305  -9.263   4.411  1.00  0.00           C  
ATOM   1893  O6  G      60      -1.166  -8.238   3.746  1.00  0.00           O  
ATOM   1894  N1  G      60      -0.231 -10.119   4.464  1.00  0.00           N  
ATOM   1895  H1  G      60       0.609  -9.841   3.985  1.00  0.00           H  
ATOM   1896  C2  G      60      -0.204 -11.237   5.219  1.00  0.00           C  
ATOM   1897  N2  G      60       0.934 -11.879   5.250  1.00  0.00           N  
ATOM   1898  H21 G      60       1.745 -11.478   4.785  1.00  0.00           H  
ATOM   1899  H22 G      60       1.011 -12.681   5.850  1.00  0.00           H  
ATOM   1900  N3  G      60      -1.220 -11.698   5.954  1.00  0.00           N  
ATOM   1901  C4  G      60      -2.315 -10.880   5.904  1.00  0.00           C  
ATOM   1902  C3' G      60      -4.644 -11.256   9.525  1.00  0.00           C  
ATOM   1903  H3' G      60      -4.734 -10.233   9.155  1.00  0.00           H  
ATOM   1904  C2' G      60      -3.370 -11.885   8.929  1.00  0.00           C  
ATOM   1905  H2' G      60      -2.543 -11.171   8.950  1.00  0.00           H  
ATOM   1906  O2' G      60      -3.000 -13.129   9.538  1.00  0.00           O  
ATOM   1907 HO2' G      60      -2.064 -13.331   9.344  1.00  0.00           H  
ATOM   1908  O3' G      60      -4.741 -11.270  10.948  1.00  0.00           O  
ATOM   1909  P   A      61      -4.022 -10.127  11.826  1.00  0.00           P  
ATOM   1910  OP1 A      61      -4.244 -10.458  13.262  1.00  0.00           O  
ATOM   1911  OP2 A      61      -4.447  -8.791  11.326  1.00  0.00           O  
ATOM   1912  O5' A      61      -2.459 -10.329  11.484  1.00  0.00           O  
ATOM   1913  C5' A      61      -1.450  -9.701  12.248  1.00  0.00           C  
ATOM   1914  H5' A      61      -1.509 -10.037  13.284  1.00  0.00           H  
ATOM   1915 H5'' A      61      -1.584  -8.618  12.225  1.00  0.00           H  
ATOM   1916  C4' A      61      -0.067 -10.055  11.688  1.00  0.00           C  
ATOM   1917  H4' A      61       0.057 -11.140  11.701  1.00  0.00           H  
ATOM   1918  O4' A      61       0.125  -9.588  10.353  1.00  0.00           O  
ATOM   1919  C1' A      61       1.415  -8.993  10.250  1.00  0.00           C  
ATOM   1920  H1' A      61       1.969  -9.421   9.412  1.00  0.00           H  
ATOM   1921  N9  A      61       1.292  -7.534  10.012  1.00  0.00           N  
ATOM   1922  C8  A      61       0.188  -6.727  10.158  1.00  0.00           C  
ATOM   1923  H8  A      61      -0.731  -7.071  10.617  1.00  0.00           H  
ATOM   1924  N7  A      61       0.324  -5.529   9.650  1.00  0.00           N  
ATOM   1925  C5  A      61       1.631  -5.548   9.144  1.00  0.00           C  
ATOM   1926  C6  A      61       2.440  -4.630   8.428  1.00  0.00           C  
ATOM   1927  N6  A      61       2.053  -3.425   8.043  1.00  0.00           N  
ATOM   1928  H61 A      61       2.710  -2.850   7.546  1.00  0.00           H  
ATOM   1929  H62 A      61       1.125  -3.106   8.270  1.00  0.00           H  
ATOM   1930  N1  A      61       3.681  -4.938   8.053  1.00  0.00           N  
ATOM   1931  C2  A      61       4.145  -6.131   8.396  1.00  0.00           C  
ATOM   1932  H2  A      61       5.161  -6.353   8.092  1.00  0.00           H  
ATOM   1933  N3  A      61       3.517  -7.098   9.063  1.00  0.00           N  
ATOM   1934  C4  A      61       2.243  -6.746   9.400  1.00  0.00           C  
ATOM   1935  C3' A      61       1.028  -9.439  12.557  1.00  0.00           C  
ATOM   1936  H3' A      61       0.710  -8.438  12.858  1.00  0.00           H  
ATOM   1937  C2' A      61       2.171  -9.300  11.540  1.00  0.00           C  
ATOM   1938  H2' A      61       2.801  -8.456  11.797  1.00  0.00           H  
ATOM   1939  O2' A      61       2.946 -10.481  11.341  1.00  0.00           O  
ATOM   1940 HO2' A      61       3.534 -10.584  12.112  1.00  0.00           H  
ATOM   1941  O3' A      61       1.284 -10.241  13.709  1.00  0.00           O  
ATOM   1942  P   C      62       2.280  -9.744  14.875  1.00  0.00           P  
ATOM   1943  OP1 C      62       2.055 -10.619  16.059  1.00  0.00           O  
ATOM   1944  OP2 C      62       2.114  -8.273  15.028  1.00  0.00           O  
ATOM   1945  O5' C      62       3.737 -10.110  14.257  1.00  0.00           O  
ATOM   1946  C5' C      62       4.942  -9.501  14.706  1.00  0.00           C  
ATOM   1947  H5' C      62       5.786 -10.108  14.376  1.00  0.00           H  
ATOM   1948 H5'' C      62       4.956  -9.463  15.796  1.00  0.00           H  
ATOM   1949  C4' C      62       5.125  -8.080  14.158  1.00  0.00           C  
ATOM   1950  H4' C      62       4.490  -7.395  14.719  1.00  0.00           H  
ATOM   1951  O4' C      62       4.857  -7.968  12.764  1.00  0.00           O  
ATOM   1952  C1' C      62       5.380  -6.717  12.321  1.00  0.00           C  
ATOM   1953  H1' C      62       5.919  -6.878  11.384  1.00  0.00           H  
ATOM   1954  N1  C      62       4.299  -5.710  12.069  1.00  0.00           N  
ATOM   1955  C6  C      62       3.057  -5.825  12.644  1.00  0.00           C  
ATOM   1956  H6  C      62       2.815  -6.712  13.214  1.00  0.00           H  
ATOM   1957  C5  C      62       2.148  -4.831  12.520  1.00  0.00           C  
ATOM   1958  H5  C      62       1.177  -4.930  12.976  1.00  0.00           H  
ATOM   1959  C4  C      62       2.548  -3.673  11.799  1.00  0.00           C  
ATOM   1960  N4  C      62       1.713  -2.679  11.645  1.00  0.00           N  
ATOM   1961  H41 C      62       2.028  -1.872  11.137  1.00  0.00           H  
ATOM   1962  H42 C      62       0.795  -2.732  12.053  1.00  0.00           H  
ATOM   1963  N3  C      62       3.734  -3.525  11.246  1.00  0.00           N  
ATOM   1964  C2  C      62       4.631  -4.542  11.363  1.00  0.00           C  
ATOM   1965  O2  C      62       5.731  -4.409  10.816  1.00  0.00           O  
ATOM   1966  C3' C      62       6.564  -7.580  14.201  1.00  0.00           C  
ATOM   1967  H3' C      62       7.128  -8.250  13.547  1.00  0.00           H  
ATOM   1968  C2' C      62       6.392  -6.267  13.407  1.00  0.00           C  
ATOM   1969  H2' C      62       7.338  -5.968  12.950  1.00  0.00           H  
ATOM   1970  O2' C      62       5.847  -5.211  14.180  1.00  0.00           O  
ATOM   1971 HO2' C      62       6.461  -5.070  14.924  1.00  0.00           H  
ATOM   1972  O3' C      62       7.292  -7.617  15.434  1.00  0.00           O  
ATOM   1973  P   U      63       6.961  -6.749  16.763  1.00  0.00           P  
ATOM   1974  OP1 U      63       7.895  -7.207  17.829  1.00  0.00           O  
ATOM   1975  OP2 U      63       5.500  -6.791  17.036  1.00  0.00           O  
ATOM   1976  O5' U      63       7.372  -5.236  16.333  1.00  0.00           O  
ATOM   1977  C5' U      63       8.687  -4.948  15.873  1.00  0.00           C  
ATOM   1978  H5' U      63       8.949  -5.628  15.060  1.00  0.00           H  
ATOM   1979 H5'' U      63       9.401  -5.105  16.683  1.00  0.00           H  
ATOM   1980  C4' U      63       8.844  -3.512  15.350  1.00  0.00           C  
ATOM   1981  H4' U      63       9.872  -3.393  15.003  1.00  0.00           H  
ATOM   1982  O4' U      63       7.966  -3.208  14.265  1.00  0.00           O  
ATOM   1983  C1' U      63       7.666  -1.811  14.309  1.00  0.00           C  
ATOM   1984  H1' U      63       7.997  -1.343  13.380  1.00  0.00           H  
ATOM   1985  N1  U      63       6.203  -1.546  14.474  1.00  0.00           N  
ATOM   1986  C6  U      63       5.394  -2.352  15.247  1.00  0.00           C  
ATOM   1987  H6  U      63       5.830  -3.168  15.804  1.00  0.00           H  
ATOM   1988  C5  U      63       4.050  -2.161  15.287  1.00  0.00           C  
ATOM   1989  H5  U      63       3.428  -2.816  15.879  1.00  0.00           H  
ATOM   1990  C4  U      63       3.415  -1.101  14.541  1.00  0.00           C  
ATOM   1991  O4  U      63       2.207  -0.887  14.505  1.00  0.00           O  
ATOM   1992  N3  U      63       4.283  -0.293  13.846  1.00  0.00           N  
ATOM   1993  H3  U      63       3.879   0.504  13.379  1.00  0.00           H  
ATOM   1994  C2  U      63       5.656  -0.442  13.805  1.00  0.00           C  
ATOM   1995  O2  U      63       6.336   0.394  13.209  1.00  0.00           O  
ATOM   1996  C3' U      63       8.580  -2.436  16.403  1.00  0.00           C  
ATOM   1997  H3' U      63       7.603  -2.615  16.855  1.00  0.00           H  
ATOM   1998  C2' U      63       8.482  -1.221  15.463  1.00  0.00           C  
ATOM   1999  H2' U      63       7.948  -0.404  15.939  1.00  0.00           H  
ATOM   2000  O2' U      63       9.746  -0.806  14.939  1.00  0.00           O  
ATOM   2001 HO2' U      63       9.733   0.148  14.740  1.00  0.00           H  
ATOM   2002  O3' U      63       9.572  -2.368  17.425  1.00  0.00           O  
ATOM   2003  P   A      64       9.234  -1.665  18.844  1.00  0.00           P  
ATOM   2004  OP1 A      64      10.462  -1.735  19.690  1.00  0.00           O  
ATOM   2005  OP2 A      64       7.979  -2.267  19.377  1.00  0.00           O  
ATOM   2006  O5' A      64       8.926  -0.112  18.493  1.00  0.00           O  
ATOM   2007  C5' A      64       9.952   0.735  17.989  1.00  0.00           C  
ATOM   2008  H5' A      64      10.479   0.234  17.178  1.00  0.00           H  
ATOM   2009 H5'' A      64      10.677   0.931  18.780  1.00  0.00           H  
ATOM   2010  C4' A      64       9.427   2.082  17.463  1.00  0.00           C  
ATOM   2011  H4' A      64      10.278   2.648  17.081  1.00  0.00           H  
ATOM   2012  O4' A      64       8.472   1.957  16.408  1.00  0.00           O  
ATOM   2013  C1' A      64       7.501   2.989  16.533  1.00  0.00           C  
ATOM   2014  H1' A      64       7.430   3.557  15.603  1.00  0.00           H  
ATOM   2015  N9  A      64       6.173   2.373  16.800  1.00  0.00           N  
ATOM   2016  C8  A      64       5.901   1.086  17.204  1.00  0.00           C  
ATOM   2017  H8  A      64       6.675   0.395  17.508  1.00  0.00           H  
ATOM   2018  N7  A      64       4.639   0.751  17.148  1.00  0.00           N  
ATOM   2019  C5  A      64       4.021   1.930  16.713  1.00  0.00           C  
ATOM   2020  C6  A      64       2.681   2.307  16.432  1.00  0.00           C  
ATOM   2021  N6  A      64       1.633   1.504  16.480  1.00  0.00           N  
ATOM   2022  H61 A      64       0.738   1.861  16.169  1.00  0.00           H  
ATOM   2023  H62 A      64       1.779   0.524  16.657  1.00  0.00           H  
ATOM   2024  N1  A      64       2.377   3.556  16.084  1.00  0.00           N  
ATOM   2025  C2  A      64       3.372   4.419  15.959  1.00  0.00           C  
ATOM   2026  H2  A      64       3.080   5.417  15.675  1.00  0.00           H  
ATOM   2027  N3  A      64       4.676   4.214  16.137  1.00  0.00           N  
ATOM   2028  C4  A      64       4.941   2.933  16.530  1.00  0.00           C  
ATOM   2029  C3' A      64       8.764   2.926  18.552  1.00  0.00           C  
ATOM   2030  H3' A      64       8.048   2.306  19.097  1.00  0.00           H  
ATOM   2031  C2' A      64       7.990   3.915  17.656  1.00  0.00           C  
ATOM   2032  H2' A      64       7.147   4.346  18.190  1.00  0.00           H  
ATOM   2033  O2' A      64       8.820   4.926  17.072  1.00  0.00           O  
ATOM   2034 HO2' A      64       8.340   5.371  16.351  1.00  0.00           H  
ATOM   2035  O3' A      64       9.728   3.487  19.446  1.00  0.00           O  
ATOM   2036  P   U      65       9.325   3.902  20.954  1.00  0.00           P  
ATOM   2037  OP1 U      65      10.536   4.468  21.616  1.00  0.00           O  
ATOM   2038  OP2 U      65       8.648   2.742  21.600  1.00  0.00           O  
ATOM   2039  O5' U      65       8.228   5.077  20.785  1.00  0.00           O  
ATOM   2040  C5' U      65       8.570   6.329  20.206  1.00  0.00           C  
ATOM   2041  H5' U      65       9.130   6.173  19.285  1.00  0.00           H  
ATOM   2042 H5'' U      65       9.208   6.884  20.895  1.00  0.00           H  
ATOM   2043  C4' U      65       7.330   7.179  19.884  1.00  0.00           C  
ATOM   2044  H4' U      65       7.661   8.129  19.462  1.00  0.00           H  
ATOM   2045  O4' U      65       6.449   6.562  18.947  1.00  0.00           O  
ATOM   2046  C1' U      65       5.103   6.818  19.333  1.00  0.00           C  
ATOM   2047  H1' U      65       4.594   7.328  18.513  1.00  0.00           H  
ATOM   2048  N1  U      65       4.347   5.562  19.615  1.00  0.00           N  
ATOM   2049  C6  U      65       4.965   4.373  19.948  1.00  0.00           C  
ATOM   2050  H6  U      65       6.025   4.366  20.151  1.00  0.00           H  
ATOM   2051  C5  U      65       4.261   3.210  19.997  1.00  0.00           C  
ATOM   2052  H5  U      65       4.759   2.283  20.241  1.00  0.00           H  
ATOM   2053  C4  U      65       2.843   3.176  19.714  1.00  0.00           C  
ATOM   2054  O4  U      65       2.130   2.178  19.678  1.00  0.00           O  
ATOM   2055  N3  U      65       2.294   4.400  19.447  1.00  0.00           N  
ATOM   2056  H3  U      65       1.301   4.425  19.286  1.00  0.00           H  
ATOM   2057  C2  U      65       2.963   5.600  19.418  1.00  0.00           C  
ATOM   2058  O2  U      65       2.328   6.636  19.221  1.00  0.00           O  
ATOM   2059  C3' U      65       6.512   7.485  21.138  1.00  0.00           C  
ATOM   2060  H3' U      65       6.431   6.581  21.745  1.00  0.00           H  
ATOM   2061  C2' U      65       5.130   7.776  20.529  1.00  0.00           C  
ATOM   2062  H2' U      65       4.340   7.535  21.238  1.00  0.00           H  
ATOM   2063  O2' U      65       4.972   9.106  20.036  1.00  0.00           O  
ATOM   2064 HO2' U      65       4.932   9.702  20.807  1.00  0.00           H  
ATOM   2065  O3' U      65       7.120   8.531  21.894  1.00  0.00           O  
ATOM   2066  P   G      66       6.487   9.022  23.283  1.00  0.00           P  
ATOM   2067  OP1 G      66       7.534   9.775  24.029  1.00  0.00           O  
ATOM   2068  OP2 G      66       5.833   7.855  23.937  1.00  0.00           O  
ATOM   2069  O5' G      66       5.383  10.087  22.747  1.00  0.00           O  
ATOM   2070  C5' G      66       4.350  10.595  23.576  1.00  0.00           C  
ATOM   2071  H5' G      66       3.929  11.493  23.125  1.00  0.00           H  
ATOM   2072 H5'' G      66       4.760  10.857  24.553  1.00  0.00           H  
ATOM   2073  C4' G      66       3.232   9.565  23.761  1.00  0.00           C  
ATOM   2074  H4' G      66       3.659   8.687  24.237  1.00  0.00           H  
ATOM   2075  O4' G      66       2.605   9.159  22.551  1.00  0.00           O  
ATOM   2076  C1' G      66       1.406   8.492  22.926  1.00  0.00           C  
ATOM   2077  H1' G      66       0.587   8.846  22.295  1.00  0.00           H  
ATOM   2078  N9  G      66       1.517   7.018  22.745  1.00  0.00           N  
ATOM   2079  C8  G      66       2.624   6.210  22.860  1.00  0.00           C  
ATOM   2080  H8  G      66       3.612   6.610  23.048  1.00  0.00           H  
ATOM   2081  N7  G      66       2.380   4.932  22.721  1.00  0.00           N  
ATOM   2082  C5  G      66       0.988   4.884  22.560  1.00  0.00           C  
ATOM   2083  C6  G      66       0.077   3.776  22.404  1.00  0.00           C  
ATOM   2084  O6  G      66       0.306   2.572  22.312  1.00  0.00           O  
ATOM   2085  N1  G      66      -1.247   4.152  22.366  1.00  0.00           N  
ATOM   2086  H1  G      66      -1.937   3.430  22.256  1.00  0.00           H  
ATOM   2087  C2  G      66      -1.663   5.437  22.396  1.00  0.00           C  
ATOM   2088  N2  G      66      -2.951   5.636  22.326  1.00  0.00           N  
ATOM   2089  H21 G      66      -3.602   4.854  22.341  1.00  0.00           H  
ATOM   2090  H22 G      66      -3.278   6.586  22.317  1.00  0.00           H  
ATOM   2091  N3  G      66      -0.865   6.498  22.487  1.00  0.00           N  
ATOM   2092  C4  G      66       0.457   6.157  22.584  1.00  0.00           C  
ATOM   2093  C3' G      66       2.102  10.046  24.669  1.00  0.00           C  
ATOM   2094  H3' G      66       1.702  10.999  24.315  1.00  0.00           H  
ATOM   2095  C2' G      66       1.126   8.889  24.394  1.00  0.00           C  
ATOM   2096  H2' G      66       0.089   9.206  24.522  1.00  0.00           H  
ATOM   2097  O2' G      66       1.472   7.856  25.302  1.00  0.00           O  
ATOM   2098 HO2' G      66       1.910   8.311  26.039  1.00  0.00           H  
ATOM   2099  O3' G      66       2.539  10.110  26.028  1.00  0.00           O  
ATOM   2100  P   G      67       1.614  10.659  27.234  1.00  0.00           P  
ATOM   2101  OP1 G      67       2.039  12.053  27.525  1.00  0.00           O  
ATOM   2102  OP2 G      67       1.729   9.644  28.315  1.00  0.00           O  
ATOM   2103  O5' G      67       0.077  10.710  26.697  1.00  0.00           O  
ATOM   2104  C5' G      67      -1.041  10.481  27.556  1.00  0.00           C  
ATOM   2105  H5' G      67      -1.930  10.939  27.121  1.00  0.00           H  
ATOM   2106 H5'' G      67      -0.858  10.945  28.527  1.00  0.00           H  
ATOM   2107  C4' G      67      -1.316   8.983  27.757  1.00  0.00           C  
ATOM   2108  H4' G      67      -0.399   8.515  28.108  1.00  0.00           H  
ATOM   2109  O4' G      67      -1.730   8.332  26.560  1.00  0.00           O  
ATOM   2110  C1' G      67      -2.270   7.070  26.940  1.00  0.00           C  
ATOM   2111  H1' G      67      -3.235   6.931  26.444  1.00  0.00           H  
ATOM   2112  N9  G      67      -1.376   5.953  26.536  1.00  0.00           N  
ATOM   2113  C8  G      67      -0.021   5.842  26.718  1.00  0.00           C  
ATOM   2114  H8  G      67       0.558   6.645  27.151  1.00  0.00           H  
ATOM   2115  N7  G      67       0.498   4.705  26.336  1.00  0.00           N  
ATOM   2116  C5  G      67      -0.622   3.974  25.936  1.00  0.00           C  
ATOM   2117  C6  G      67      -0.745   2.612  25.491  1.00  0.00           C  
ATOM   2118  O6  G      67       0.134   1.774  25.312  1.00  0.00           O  
ATOM   2119  N1  G      67      -2.045   2.216  25.263  1.00  0.00           N  
ATOM   2120  H1  G      67      -2.154   1.354  24.778  1.00  0.00           H  
ATOM   2121  C2  G      67      -3.118   3.018  25.492  1.00  0.00           C  
ATOM   2122  N2  G      67      -4.313   2.485  25.475  1.00  0.00           N  
ATOM   2123  H21 G      67      -4.496   1.492  25.416  1.00  0.00           H  
ATOM   2124  H22 G      67      -5.075   3.117  25.673  1.00  0.00           H  
ATOM   2125  N3  G      67      -3.053   4.289  25.877  1.00  0.00           N  
ATOM   2126  C4  G      67      -1.773   4.719  26.080  1.00  0.00           C  
ATOM   2127  C3' G      67      -2.421   8.639  28.768  1.00  0.00           C  
ATOM   2128  H3' G      67      -3.358   9.104  28.452  1.00  0.00           H  
ATOM   2129  C2' G      67      -2.490   7.132  28.467  1.00  0.00           C  
ATOM   2130  H2' G      67      -3.481   6.750  28.709  1.00  0.00           H  
ATOM   2131  O2' G      67      -1.476   6.455  29.191  1.00  0.00           O  
ATOM   2132 HO2' G      67      -1.593   6.739  30.132  1.00  0.00           H  
ATOM   2133  O3' G      67      -2.132   9.032  30.118  1.00  0.00           O  
ATOM   2134  P   A      68      -2.629   8.209  31.427  1.00  0.00           P  
ATOM   2135  OP1 A      68      -2.803   9.188  32.533  1.00  0.00           O  
ATOM   2136  OP2 A      68      -1.672   7.090  31.617  1.00  0.00           O  
ATOM   2137  O5' A      68      -4.087   7.600  31.066  1.00  0.00           O  
ATOM   2138  C5' A      68      -4.673   6.525  31.804  1.00  0.00           C  
ATOM   2139  H5' A      68      -5.748   6.525  31.619  1.00  0.00           H  
ATOM   2140 H5'' A      68      -4.522   6.693  32.872  1.00  0.00           H  
ATOM   2141  C4' A      68      -4.127   5.126  31.455  1.00  0.00           C  
ATOM   2142  H4' A      68      -3.133   5.014  31.889  1.00  0.00           H  
ATOM   2143  O4' A      68      -4.070   4.845  30.055  1.00  0.00           O  
ATOM   2144  C1' A      68      -4.105   3.429  29.871  1.00  0.00           C  
ATOM   2145  H1' A      68      -4.946   3.174  29.218  1.00  0.00           H  
ATOM   2146  N9  A      68      -2.863   2.888  29.260  1.00  0.00           N  
ATOM   2147  C8  A      68      -1.571   3.335  29.409  1.00  0.00           C  
ATOM   2148  H8  A      68      -1.340   4.265  29.902  1.00  0.00           H  
ATOM   2149  N7  A      68      -0.650   2.523  28.959  1.00  0.00           N  
ATOM   2150  C5  A      68      -1.400   1.415  28.551  1.00  0.00           C  
ATOM   2151  C6  A      68      -1.082   0.136  28.036  1.00  0.00           C  
ATOM   2152  N6  A      68       0.146  -0.253  27.751  1.00  0.00           N  
ATOM   2153  H61 A      68       0.318  -1.139  27.294  1.00  0.00           H  
ATOM   2154  H62 A      68       0.900   0.401  27.892  1.00  0.00           H  
ATOM   2155  N1  A      68      -2.034  -0.772  27.797  1.00  0.00           N  
ATOM   2156  C2  A      68      -3.288  -0.438  28.079  1.00  0.00           C  
ATOM   2157  H2  A      68      -4.038  -1.193  27.885  1.00  0.00           H  
ATOM   2158  N3  A      68      -3.743   0.731  28.507  1.00  0.00           N  
ATOM   2159  C4  A      68      -2.740   1.623  28.742  1.00  0.00           C  
ATOM   2160  C3' A      68      -5.022   3.995  31.972  1.00  0.00           C  
ATOM   2161  H3' A      68      -5.996   4.137  31.496  1.00  0.00           H  
ATOM   2162  C2' A      68      -4.346   2.809  31.264  1.00  0.00           C  
ATOM   2163  H2' A      68      -5.024   1.956  31.194  1.00  0.00           H  
ATOM   2164  O2' A      68      -3.104   2.455  31.860  1.00  0.00           O  
ATOM   2165 HO2' A      68      -3.132   2.808  32.779  1.00  0.00           H  
ATOM   2166  O3' A      68      -5.301   3.922  33.376  1.00  0.00           O  
ATOM   2167  P   G      69      -4.369   3.191  34.476  1.00  0.00           P  
ATOM   2168  OP1 G      69      -4.920   3.488  35.825  1.00  0.00           O  
ATOM   2169  OP2 G      69      -2.961   3.550  34.176  1.00  0.00           O  
ATOM   2170  O5' G      69      -4.525   1.610  34.172  1.00  0.00           O  
ATOM   2171  C5' G      69      -5.801   0.994  34.047  1.00  0.00           C  
ATOM   2172  H5' G      69      -6.450   1.615  33.429  1.00  0.00           H  
ATOM   2173 H5'' G      69      -6.259   0.906  35.034  1.00  0.00           H  
ATOM   2174  C4' G      69      -5.736  -0.401  33.396  1.00  0.00           C  
ATOM   2175  H4' G      69      -6.758  -0.763  33.272  1.00  0.00           H  
ATOM   2176  O4' G      69      -5.099  -0.399  32.115  1.00  0.00           O  
ATOM   2177  C1' G      69      -4.513  -1.683  31.890  1.00  0.00           C  
ATOM   2178  H1' G      69      -4.978  -2.159  31.024  1.00  0.00           H  
ATOM   2179  N9  G      69      -3.053  -1.595  31.629  1.00  0.00           N  
ATOM   2180  C8  G      69      -2.177  -0.585  31.937  1.00  0.00           C  
ATOM   2181  H8  G      69      -2.480   0.278  32.511  1.00  0.00           H  
ATOM   2182  N7  G      69      -0.967  -0.754  31.468  1.00  0.00           N  
ATOM   2183  C5  G      69      -1.024  -2.012  30.857  1.00  0.00           C  
ATOM   2184  C6  G      69      -0.013  -2.805  30.200  1.00  0.00           C  
ATOM   2185  O6  G      69       1.161  -2.536  29.946  1.00  0.00           O  
ATOM   2186  N1  G      69      -0.447  -4.066  29.851  1.00  0.00           N  
ATOM   2187  H1  G      69       0.236  -4.700  29.468  1.00  0.00           H  
ATOM   2188  C2  G      69      -1.707  -4.511  30.059  1.00  0.00           C  
ATOM   2189  N2  G      69      -1.938  -5.765  29.778  1.00  0.00           N  
ATOM   2190  H21 G      69      -1.174  -6.381  29.500  1.00  0.00           H  
ATOM   2191  H22 G      69      -2.858  -6.124  29.973  1.00  0.00           H  
ATOM   2192  N3  G      69      -2.688  -3.798  30.607  1.00  0.00           N  
ATOM   2193  C4  G      69      -2.286  -2.551  30.998  1.00  0.00           C  
ATOM   2194  C3' G      69      -4.973  -1.440  34.217  1.00  0.00           C  
ATOM   2195  H3' G      69      -3.996  -1.028  34.481  1.00  0.00           H  
ATOM   2196  C2' G      69      -4.795  -2.524  33.137  1.00  0.00           C  
ATOM   2197  H2' G      69      -3.945  -3.160  33.378  1.00  0.00           H  
ATOM   2198  O2' G      69      -5.975  -3.295  32.879  1.00  0.00           O  
ATOM   2199 HO2' G      69      -5.740  -4.105  32.388  1.00  0.00           H  
ATOM   2200  O3' G      69      -5.673  -1.870  35.383  1.00  0.00           O  
ATOM   2201  P   U      70      -4.880  -2.527  36.628  1.00  0.00           P  
ATOM   2202  OP1 U      70      -5.892  -2.976  37.626  1.00  0.00           O  
ATOM   2203  OP2 U      70      -3.839  -1.558  37.069  1.00  0.00           O  
ATOM   2204  O5' U      70      -4.116  -3.827  36.033  1.00  0.00           O  
ATOM   2205  C5' U      70      -4.822  -4.996  35.634  1.00  0.00           C  
ATOM   2206  H5' U      70      -5.650  -4.723  34.980  1.00  0.00           H  
ATOM   2207 H5'' U      70      -5.242  -5.482  36.516  1.00  0.00           H  
ATOM   2208  C4' U      70      -3.924  -6.006  34.894  1.00  0.00           C  
ATOM   2209  H4' U      70      -4.535  -6.864  34.606  1.00  0.00           H  
ATOM   2210  O4' U      70      -3.333  -5.465  33.713  1.00  0.00           O  
ATOM   2211  C1' U      70      -2.013  -5.984  33.564  1.00  0.00           C  
ATOM   2212  H1' U      70      -1.940  -6.480  32.593  1.00  0.00           H  
ATOM   2213  N1  U      70      -0.976  -4.909  33.609  1.00  0.00           N  
ATOM   2214  C6  U      70      -1.190  -3.700  34.233  1.00  0.00           C  
ATOM   2215  H6  U      70      -2.118  -3.530  34.760  1.00  0.00           H  
ATOM   2216  C5  U      70      -0.257  -2.715  34.184  1.00  0.00           C  
ATOM   2217  H5  U      70      -0.444  -1.769  34.672  1.00  0.00           H  
ATOM   2218  C4  U      70       0.994  -2.885  33.481  1.00  0.00           C  
ATOM   2219  O4  U      70       1.883  -2.044  33.400  1.00  0.00           O  
ATOM   2220  N3  U      70       1.150  -4.119  32.894  1.00  0.00           N  
ATOM   2221  H3  U      70       2.010  -4.271  32.385  1.00  0.00           H  
ATOM   2222  C2  U      70       0.233  -5.150  32.948  1.00  0.00           C  
ATOM   2223  O2  U      70       0.504  -6.226  32.422  1.00  0.00           O  
ATOM   2224  C3' U      70      -2.771  -6.522  35.757  1.00  0.00           C  
ATOM   2225  H3' U      70      -2.305  -5.675  36.265  1.00  0.00           H  
ATOM   2226  C2' U      70      -1.813  -7.037  34.666  1.00  0.00           C  
ATOM   2227  H2' U      70      -0.784  -7.052  35.032  1.00  0.00           H  
ATOM   2228  O2' U      70      -2.191  -8.308  34.122  1.00  0.00           O  
ATOM   2229 HO2' U      70      -1.425  -8.736  33.693  1.00  0.00           H  
ATOM   2230  O3' U      70      -3.200  -7.502  36.701  1.00  0.00           O  
ATOM   2231  P   C3     71      -2.384  -7.757  38.067  1.00  0.00           P  
ATOM   2232  OP1 C3     71      -3.078  -8.842  38.816  1.00  0.00           O  
ATOM   2233  OP2 C3     71      -2.185  -6.449  38.749  1.00  0.00           O  
ATOM   2234  O5' C3     71      -0.931  -8.295  37.610  1.00  0.00           O  
ATOM   2235  C5' C3     71      -0.765  -9.596  37.060  1.00  0.00           C  
ATOM   2236  H5' C3     71      -1.389  -9.709  36.174  1.00  0.00           H  
ATOM   2237 H5'' C3     71      -1.074 -10.346  37.790  1.00  0.00           H  
ATOM   2238  C4' C3     71       0.697  -9.863  36.676  1.00  0.00           C  
ATOM   2239  H4' C3     71       0.767 -10.859  36.236  1.00  0.00           H  
ATOM   2240  O4' C3     71       1.153  -8.915  35.720  1.00  0.00           O  
ATOM   2241  C1' C3     71       2.535  -8.687  35.933  1.00  0.00           C  
ATOM   2242  H1' C3     71       3.106  -9.397  35.327  1.00  0.00           H  
ATOM   2243  N1  C3     71       2.875  -7.284  35.570  1.00  0.00           N  
ATOM   2244  C6  C3     71       2.105  -6.235  36.018  1.00  0.00           C  
ATOM   2245  H6  C3     71       1.203  -6.441  36.586  1.00  0.00           H  
ATOM   2246  C5  C3     71       2.481  -4.957  35.760  1.00  0.00           C  
ATOM   2247  H5  C3     71       1.881  -4.134  36.122  1.00  0.00           H  
ATOM   2248  C4  C3     71       3.688  -4.768  35.032  1.00  0.00           C  
ATOM   2249  N4  C3     71       4.105  -3.575  34.727  1.00  0.00           N  
ATOM   2250  H41 C3     71       4.928  -3.510  34.139  1.00  0.00           H  
ATOM   2251  H42 C3     71       3.521  -2.775  34.904  1.00  0.00           H  
ATOM   2252  N3  C3     71       4.434  -5.759  34.591  1.00  0.00           N  
ATOM   2253  C2  C3     71       4.048  -7.029  34.850  1.00  0.00           C  
ATOM   2254  O2  C3     71       4.768  -7.931  34.420  1.00  0.00           O  
ATOM   2255  C3' C3     71       1.632  -9.802  37.895  1.00  0.00           C  
ATOM   2256  H3' C3     71       1.149  -9.272  38.719  1.00  0.00           H  
ATOM   2257  C2' C3     71       2.832  -8.961  37.414  1.00  0.00           C  
ATOM   2258  H2' C3     71       2.827  -8.022  37.976  1.00  0.00           H  
ATOM   2259  O2' C3     71       4.099  -9.612  37.564  1.00  0.00           O  
ATOM   2260 HO2' C3     71       4.827  -8.983  37.383  1.00  0.00           H  
ATOM   2261  O3' C3     71       1.997 -11.117  38.321  1.00  0.00           O  
ATOM   2262 HO3' C3     71       2.877 -11.047  38.743  1.00  0.00           H  
TER   
END   
