# Supplementary material for: RPocket: an intuitive database of RNA pocket topology information with RNA-ligand data resources
Source: BMC Bioinformatics. 2021 Sep 8;22:428. doi: 10.1186/s12859-021-04349-4 (PMC8424408; doi:10.1186/s12859-021-04349-4)
Supplement: Supplementary file 7 — Additional file 7. Folder S3: Nine other experimental structures and their modeling structures and pockets. [file 12859_2021_4349_MOESM7_ESM.zip › 12859_2021_4349_MOESM7_ESM/3LA5_s1.pdb]

ATOM      1  P     G A   1       7.911 -14.241  24.580  1.00  0.00
ATOM      2  OP1   G A   1       8.761 -14.259  23.367  1.00  0.00
ATOM      3  OP2   G A   1       7.050 -13.075  24.877  1.00  0.00
ATOM      4  O5'   G A   1       6.897 -15.479  24.578  1.00  0.00
ATOM      5  C5'   G A   1       7.414 -16.773  24.850  1.00  0.00
ATOM      6  C4'   G A   1       6.341 -17.736  25.288  1.00  0.00
ATOM      7  O4'   G A   1       5.938 -17.467  26.656  1.00  0.00
ATOM      8  C3'   G A   1       5.031 -17.666  24.528  1.00  0.00
ATOM      9  O3'   G A   1       5.089 -18.260  23.249  1.00  0.00
ATOM     10  C2'   G A   1       4.082 -18.366  25.486  1.00  0.00
ATOM     11  O2'   G A   1       4.308 -19.768  25.472  1.00  0.00
ATOM     12  C1'   G A   1       4.577 -17.812  26.821  1.00  0.00
ATOM     13  N9    G A   1       3.784 -16.650  27.189  1.00  0.00
ATOM     14  C8    G A   1       4.332 -15.398  27.333  1.00  0.00
ATOM     15  N7    G A   1       3.509 -14.533  27.861  1.00  0.00
ATOM     16  C5    G A   1       2.350 -15.253  28.082  1.00  0.00
ATOM     17  C6    G A   1       1.105 -14.853  28.633  1.00  0.00
ATOM     18  O6    G A   1       0.776 -13.736  29.051  1.00  0.00
ATOM     19  N1    G A   1       0.192 -15.904  28.675  1.00  0.00
ATOM     20  C2    G A   1       0.447 -17.182  28.240  1.00  0.00
ATOM     21  N2    G A   1      -0.558 -18.060  28.362  1.00  0.00
ATOM     22  N3    G A   1       1.598 -17.568  27.724  1.00  0.00
ATOM     23  C4    G A   1       2.499 -16.565  27.673  1.00  0.00
ATOM     24  P     G A   2       4.340 -17.497  22.133  1.00  0.00
ATOM     25  OP1   G A   2       4.679 -18.385  20.999  1.00  0.00
ATOM     26  OP2   G A   2       4.454 -16.029  21.996  1.00  0.00
ATOM     27  O5'   G A   2       2.802 -17.741  22.503  1.00  0.00
ATOM     28  C5'   G A   2       2.159 -18.928  22.058  1.00  0.00
ATOM     29  C4'   G A   2       0.776 -19.113  22.642  1.00  0.00
ATOM     30  O4'   G A   2       0.761 -18.787  24.059  1.00  0.00
ATOM     31  C3'   G A   2      -0.329 -18.231  22.081  1.00  0.00
ATOM     32  O3'   G A   2      -0.798 -18.628  20.808  1.00  0.00
ATOM     33  C2'   G A   2      -1.389 -18.323  23.170  1.00  0.00
ATOM     34  O2'   G A   2      -2.066 -19.569  23.106  1.00  0.00
ATOM     35  C1'   G A   2      -0.516 -18.294  24.425  1.00  0.00
ATOM     36  N9    G A   2      -0.311 -16.962  24.875  1.00  0.00
ATOM     37  C8    G A   2       0.710 -16.069  24.657  1.00  0.00
ATOM     38  N7    G A   2       0.408 -14.847  25.001  1.00  0.00
ATOM     39  C5    G A   2      -0.887 -14.935  25.476  1.00  0.00
ATOM     40  C6    G A   2      -1.752 -13.935  25.990  1.00  0.00
ATOM     41  O6    G A   2      -1.527 -12.726  26.130  1.00  0.00
ATOM     42  N1    G A   2      -2.989 -14.455  26.361  1.00  0.00
ATOM     43  C2    G A   2      -3.348 -15.777  26.250  1.00  0.00
ATOM     44  N2    G A   2      -4.585 -16.090  26.661  1.00  0.00
ATOM     45  N3    G A   2      -2.556 -16.718  25.774  1.00  0.00
ATOM     46  C4    G A   2      -1.350 -16.235  25.407  1.00  0.00
ATOM     47  P     C A   3      -0.784 -17.518  19.673  1.00  0.00
ATOM     48  OP1   C A   3      -0.803 -17.864  18.224  1.00  0.00
ATOM     49  OP2   C A   3       0.245 -16.613  20.217  1.00  0.00
ATOM     50  O5'   C A   3      -2.231 -16.991  20.107  1.00  0.00
ATOM     51  C5'   C A   3      -3.422 -17.745  19.771  1.00  0.00
ATOM     52  C4'   C A   3      -4.690 -16.950  20.051  1.00  0.00
ATOM     53  O4'   C A   3      -4.821 -16.696  21.476  1.00  0.00
ATOM     54  C3'   C A   3      -4.773 -15.565  19.409  1.00  0.00
ATOM     55  O3'   C A   3      -5.192 -15.658  18.058  1.00  0.00
ATOM     56  C2'   C A   3      -5.791 -14.889  20.324  1.00  0.00
ATOM     57  O2'   C A   3      -7.131 -15.262  20.087  1.00  0.00
ATOM     58  C1'   C A   3      -5.339 -15.393  21.676  1.00  0.00
ATOM     59  N1    C A   3      -4.289 -14.514  22.264  1.00  0.00
ATOM     60  C2    C A   3      -4.685 -13.461  23.096  1.00  0.00
ATOM     61  O2    C A   3      -5.893 -13.327  23.356  1.00  0.00
ATOM     62  N3    C A   3      -3.745 -12.622  23.591  1.00  0.00
ATOM     63  C4    C A   3      -2.460 -12.804  23.284  1.00  0.00
ATOM     64  N4    C A   3      -1.569 -11.951  23.796  1.00  0.00
ATOM     65  C5    C A   3      -2.038 -13.865  22.443  1.00  0.00
ATOM     66  C6    C A   3      -2.970 -14.691  21.956  1.00  0.00
ATOM     67  P     U A   4      -5.055 -14.441  17.030  1.00  0.00
ATOM     68  OP1   U A   4      -5.538 -14.743  15.660  1.00  0.00
ATOM     69  OP2   U A   4      -3.608 -14.202  17.259  1.00  0.00
ATOM     70  O5'   U A   4      -5.842 -13.169  17.586  1.00  0.00
ATOM     71  C5'   U A   4      -7.265 -13.168  17.675  1.00  0.00
ATOM     72  C4'   U A   4      -7.760 -11.936  18.408  1.00  0.00
ATOM     73  O4'   U A   4      -7.108 -11.831  19.702  1.00  0.00
ATOM     74  C3'   U A   4      -7.482 -10.574  17.790  1.00  0.00
ATOM     75  O3'   U A   4      -8.402 -10.293  16.743  1.00  0.00
ATOM     76  C2'   U A   4      -7.707  -9.646  18.981  1.00  0.00
ATOM     77  O2'   U A   4      -9.075  -9.412  19.254  1.00  0.00
ATOM     78  C1'   U A   4      -7.129 -10.476  20.126  1.00  0.00
ATOM     79  N1    U A   4      -5.695 -10.061  20.449  1.00  0.00
ATOM     80  C2    U A   4      -5.558  -8.992  21.314  1.00  0.00
ATOM     81  O2    U A   4      -6.507  -8.363  21.748  1.00  0.00
ATOM     82  N3    U A   4      -4.263  -8.681  21.653  1.00  0.00
ATOM     83  C4    U A   4      -3.117  -9.318  21.224  1.00  0.00
ATOM     84  O4    U A   4      -2.022  -8.923  21.618  1.00  0.00
ATOM     85  C5    U A   4      -3.342 -10.417  20.328  1.00  0.00
ATOM     86  C6    U A   4      -4.591 -10.741  19.982  1.00  0.00
ATOM     87  P     U A   5      -8.045  -9.410  15.974  1.00  0.00
ATOM     88  OP1   U A   5      -9.034  -9.857  14.958  1.00  0.00
ATOM     89  OP2   U A   5      -6.613  -9.298  15.615  1.00  0.00
ATOM     90  O5'   U A   5      -8.512  -8.003  16.570  1.00  0.00
ATOM     91  C5'   U A   5      -9.838  -7.813  17.053  1.00  0.00
ATOM     92  C4'   U A   5      -9.912  -6.557  17.899  1.00  0.00
ATOM     93  O4'   U A   5      -9.090  -6.713  19.092  1.00  0.00
ATOM     94  C3'   U A   5      -9.421  -5.272  17.242  1.00  0.00
ATOM     95  O3'   U A   5     -10.443  -4.642  16.456  1.00  0.00
ATOM     96  C2'   U A   5      -9.032  -4.417  18.444  1.00  0.00
ATOM     97  O2'   U A   5     -10.158  -3.760  18.990  1.00  0.00
ATOM     98  C1'   U A   5      -8.524  -5.468  19.443  1.00  0.00
ATOM     99  N1    U A   5      -7.028  -5.735  19.479  1.00  0.00
ATOM    100  C2    U A   5      -6.308  -4.914  20.326  1.00  0.00
ATOM    101  O2    U A   5      -6.829  -4.079  21.044  1.00  0.00
ATOM    102  N3    U A   5      -4.948  -5.105  20.303  1.00  0.00
ATOM    103  C4    U A   5      -4.251  -6.014  19.534  1.00  0.00
ATOM    104  O4    U A   5      -3.027  -6.069  19.623  1.00  0.00
ATOM    105  C5    U A   5      -5.069  -6.829  18.680  1.00  0.00
ATOM    106  C6    U A   5      -6.394  -6.664  18.683  1.00  0.00
ATOM    107  P     C A   6     -10.030  -3.617  15.222  1.00  0.00
ATOM    108  OP1   C A   6     -11.125  -3.036  14.439  1.00  0.00
ATOM    109  OP2   C A   6      -8.821  -4.115  14.531  1.00  0.00
ATOM    110  O5'   C A   6      -9.591  -2.574  16.334  1.00  0.00
ATOM    111  C5'   C A   6     -10.575  -1.833  17.056  1.00  0.00
ATOM    112  C4'   C A   6      -9.914  -0.785  17.912  1.00  0.00
ATOM    113  O4'   C A   6      -9.166  -1.407  18.987  1.00  0.00
ATOM    114  C3'   C A   6      -8.865   0.071  17.231  1.00  0.00
ATOM    115  O3'   C A   6      -9.423   1.070  16.420  1.00  0.00
ATOM    116  C2'   C A   6      -8.127   0.646  18.428  1.00  0.00
ATOM    117  O2'   C A   6      -8.864   1.652  19.100  1.00  0.00
ATOM    118  C1'   C A   6      -8.045  -0.592  19.316  1.00  0.00
ATOM    119  N1    C A   6      -6.817  -1.343  19.028  1.00  0.00
ATOM    120  C2    C A   6      -5.621  -0.947  19.639  1.00  0.00
ATOM    121  O2    C A   6      -5.637   0.032  20.405  1.00  0.00
ATOM    122  N3    C A   6      -4.487  -1.639  19.377  1.00  0.00
ATOM    123  C4    C A   6      -4.518  -2.682  18.548  1.00  0.00
ATOM    124  N4    C A   6      -3.375  -3.334  18.320  1.00  0.00
ATOM    125  C5    C A   6      -5.719  -3.099  17.919  1.00  0.00
ATOM    126  C6    C A   6      -6.837  -2.413  18.180  1.00  0.00
ATOM    127  P     A A   7      -8.491   1.779  15.255  1.00  0.00
ATOM    128  OP1   A A   7      -9.244   2.852  14.560  1.00  0.00
ATOM    129  OP2   A A   7      -8.052   0.589  14.495  1.00  0.00
ATOM    130  O5'   A A   7      -7.202   2.424  15.926  1.00  0.00
ATOM    131  C5'   A A   7      -7.328   3.540  16.799  1.00  0.00
ATOM    132  C4'   A A   7      -5.971   4.088  17.137  1.00  0.00
ATOM    133  O4'   A A   7      -5.329   3.234  18.119  1.00  0.00
ATOM    134  C3'   A A   7      -4.992   4.092  15.982  1.00  0.00
ATOM    135  O3'   A A   7      -5.174   5.179  15.095  1.00  0.00
ATOM    136  C2'   A A   7      -3.665   4.153  16.710  1.00  0.00
ATOM    137  O2'   A A   7      -3.398   5.450  17.193  1.00  0.00
ATOM    138  C1'   A A   7      -3.931   3.187  17.866  1.00  0.00
ATOM    139  N9    A A   7      -3.533   1.792  17.483  1.00  0.00
ATOM    140  C8    A A   7      -4.209   0.765  16.877  1.00  0.00
ATOM    141  N7    A A   7      -3.478  -0.306  16.680  1.00  0.00
ATOM    142  C5    A A   7      -2.236   0.042  17.189  1.00  0.00
ATOM    143  C6    A A   7      -1.022  -0.660  17.282  1.00  0.00
ATOM    144  N6    A A   7      -0.855  -1.911  16.846  1.00  0.00
ATOM    145  N1    A A   7       0.028  -0.024  17.845  1.00  0.00
ATOM    146  C2    A A   7      -0.140   1.229  18.283  1.00  0.00
ATOM    147  N3    A A   7      -1.231   1.991  18.252  1.00  0.00
ATOM    148  C4    A A   7      -2.255   1.331  17.686  1.00  0.00
ATOM    149  P     U A   8      -4.966   4.919  13.424  1.00  0.00
ATOM    150  OP1   U A   8      -5.232   6.227  12.770  1.00  0.00
ATOM    151  OP2   U A   8      -5.127   3.662  12.644  1.00  0.00
ATOM    152  O5'   U A   8      -3.481   4.948  13.994  1.00  0.00
ATOM    153  C5'   U A   8      -3.008   6.062  14.740  1.00  0.00
ATOM    154  C4'   U A   8      -1.510   5.994  14.854  1.00  0.00
ATOM    155  O4'   U A   8      -1.127   4.939  15.782  1.00  0.00
ATOM    156  C3'   U A   8      -0.833   5.597  13.559  1.00  0.00
ATOM    157  O3'   U A   8      -0.708   6.693  12.668  1.00  0.00
ATOM    158  C2'   U A   8       0.494   5.050  14.062  1.00  0.00
ATOM    159  O2'   U A   8       1.385   6.079  14.453  1.00  0.00
ATOM    160  C1'   U A   8       0.035   4.275  15.299  1.00  0.00
ATOM    161  N1    U A   8      -0.450   2.825  15.016  1.00  0.00
ATOM    162  C2    U A   8       0.536   1.861  15.105  1.00  0.00
ATOM    163  O2    U A   8       1.670   2.102  15.480  1.00  0.00
ATOM    164  N3    U A   8       0.146   0.596  14.737  1.00  0.00
ATOM    165  C4    U A   8      -1.102   0.207  14.298  1.00  0.00
ATOM    166  O4    U A   8      -1.301  -0.969  14.003  1.00  0.00
ATOM    167  C5    U A   8      -2.070   1.265  14.232  1.00  0.00
ATOM    168  C6    U A   8      -1.718   2.505  14.584  1.00  0.00
ATOM    169  P     A A   9      -0.756   6.399  11.171  1.00  0.00
ATOM    170  OP1   A A   9      -0.715   7.700  10.455  1.00  0.00
ATOM    171  OP2   A A   9      -1.743   5.350  10.830  1.00  0.00
ATOM    172  O5'   A A   9       0.646   5.654  10.986  1.00  0.00
ATOM    173  C5'   A A   9       1.786   6.427  10.646  1.00  0.00
ATOM    174  C4'   A A   9       3.009   5.559  10.619  1.00  0.00
ATOM    175  O4'   A A   9       2.920   4.594  11.697  1.00  0.00
ATOM    176  C3'   A A   9       3.188   4.694   9.385  1.00  0.00
ATOM    177  O3'   A A   9       3.725   5.405   8.280  1.00  0.00
ATOM    178  C2'   A A   9       4.111   3.607   9.914  1.00  0.00
ATOM    179  O2'   A A   9       5.435   4.093  10.074  1.00  0.00
ATOM    180  C1'   A A   9       3.538   3.388  11.310  1.00  0.00
ATOM    181  N9    A A   9       2.576   2.290  11.261  1.00  0.00
ATOM    182  C8    A A   9       1.216   2.425  11.163  1.00  0.00
ATOM    183  N7    A A   9       0.565   1.287  11.221  1.00  0.00
ATOM    184  C5    A A   9       1.567   0.340  11.368  1.00  0.00
ATOM    185  C6    A A   9       1.534  -1.060  11.489  1.00  0.00
ATOM    186  N6    A A   9       0.408  -1.777  11.482  1.00  0.00
ATOM    187  N1    A A   9       2.713  -1.705  11.619  1.00  0.00
ATOM    188  C2    A A   9       3.841  -0.986  11.626  1.00  0.00
ATOM    189  N3    A A   9       3.999   0.331  11.521  1.00  0.00
ATOM    190  C4    A A   9       2.810   0.943  11.393  1.00  0.00
ATOM    191  P     U A  10       3.313   5.083   6.772  1.00  0.00
ATOM    192  OP1   U A  10       4.099   6.095   5.992  1.00  0.00
ATOM    193  OP2   U A  10       1.823   5.016   6.623  1.00  0.00
ATOM    194  O5'   U A  10       3.896   3.590   6.516  1.00  0.00
ATOM    195  C5'   U A  10       5.296   3.293   6.404  1.00  0.00
ATOM    196  C4'   U A  10       5.478   1.838   6.000  1.00  0.00
ATOM    197  O4'   U A  10       5.104   0.936   7.092  1.00  0.00
ATOM    198  C3'   U A  10       4.570   1.367   4.867  1.00  0.00
ATOM    199  O3'   U A  10       4.923   1.853   3.550  1.00  0.00
ATOM    200  C2'   U A  10       4.646  -0.146   5.059  1.00  0.00
ATOM    201  O2'   U A  10       5.938  -0.623   4.724  1.00  0.00
ATOM    202  C1'   U A  10       4.400  -0.204   6.577  1.00  0.00
ATOM    203  N1    U A  10       3.372  -0.473   7.367  1.00  0.00
ATOM    204  C2    U A  10       3.091  -1.738   7.848  1.00  0.00
ATOM    205  O2    U A  10       3.852  -2.681   7.721  1.00  0.00
ATOM    206  N3    U A  10       1.880  -1.860   8.486  1.00  0.00
ATOM    207  C4    U A  10       0.944  -0.868   8.686  1.00  0.00
ATOM    208  O4    U A  10      -0.100  -1.132   9.279  1.00  0.00
ATOM    209  C5    U A  10       1.308   0.416   8.157  1.00  0.00
ATOM    210  C6    U A  10       2.480   0.563   7.532  1.00  0.00
ATOM    211  P     A A  11       3.642   2.442   2.685  1.00  0.00
ATOM    212  OP1   A A  11       3.183   1.124   2.193  1.00  0.00
ATOM    213  OP2   A A  11       5.074   2.814   2.588  1.00  0.00
ATOM    214  O5'   A A  11       2.800   3.589   1.948  1.00  0.00
ATOM    215  C5'   A A  11       1.374   3.508   1.855  1.00  0.00
ATOM    216  C4'   A A  11       0.761   4.894   1.735  1.00  0.00
ATOM    217  O4'   A A  11       1.316   5.772   2.749  1.00  0.00
ATOM    218  C3'   A A  11       1.022   5.625   0.425  1.00  0.00
ATOM    219  O3'   A A  11       0.071   5.241  -0.540  1.00  0.00
ATOM    220  C2'   A A  11       0.766   7.055   0.855  1.00  0.00
ATOM    221  O2'   A A  11      -0.615   7.331   0.949  1.00  0.00
ATOM    222  C1'   A A  11       1.420   7.079   2.234  1.00  0.00
ATOM    223  N9    A A  11       2.822   7.507   2.155  1.00  0.00
ATOM    224  C8    A A  11       3.912   6.683   2.262  1.00  0.00
ATOM    225  N7    A A  11       5.055   7.324   2.326  1.00  0.00
ATOM    226  C5    A A  11       4.691   8.659   2.256  1.00  0.00
ATOM    227  C6    A A  11       5.444   9.847   2.274  1.00  0.00
ATOM    228  N6    A A  11       6.775   9.877   2.374  1.00  0.00
ATOM    229  N1    A A  11       4.773  11.015   2.185  1.00  0.00
ATOM    230  C2    A A  11       3.439  10.983   2.086  1.00  0.00
ATOM    231  N3    A A  11       2.623   9.933   2.060  1.00  0.00
ATOM    232  C4    A A  11       3.320   8.788   2.149  1.00  0.00
ATOM    233  P     A A  12       0.385   5.386  -1.971  1.00  0.00
ATOM    234  OP1   A A  12      -0.891   4.991  -2.628  1.00  0.00
ATOM    235  OP2   A A  12       1.673   4.851  -2.490  1.00  0.00
ATOM    236  O5'   A A  12       0.521   6.979  -1.969  1.00  0.00
ATOM    237  C5'   A A  12      -0.583   7.823  -1.556  1.00  0.00
ATOM    238  C4'   A A  12      -0.142   9.270  -1.435  1.00  0.00
ATOM    239  O4'   A A  12       0.824   9.399  -0.361  1.00  0.00
ATOM    240  C3'   A A  12       0.541   9.899  -2.640  1.00  0.00
ATOM    241  O3'   A A  12      -0.390  10.379  -3.604  1.00  0.00
ATOM    242  C2'   A A  12       1.343  11.039  -2.019  1.00  0.00
ATOM    243  O2'   A A  12       0.590  12.224  -1.836  1.00  0.00
ATOM    244  C1'   A A  12       1.728  10.452  -0.658  1.00  0.00
ATOM    245  N9    A A  12       3.088   9.950  -0.647  1.00  0.00
ATOM    246  C8    A A  12       3.517   8.654  -0.757  1.00  0.00
ATOM    247  N7    A A  12       4.823   8.525  -0.727  1.00  0.00
ATOM    248  C5    A A  12       5.281   9.826  -0.590  1.00  0.00
ATOM    249  C6    A A  12       6.575  10.368  -0.497  1.00  0.00
ATOM    250  N6    A A  12       7.689   9.632  -0.530  1.00  0.00
ATOM    251  N1    A A  12       6.686  11.707  -0.368  1.00  0.00
ATOM    252  C2    A A  12       5.569  12.443  -0.335  1.00  0.00
ATOM    253  N3    A A  12       4.300  12.050  -0.412  1.00  0.00
ATOM    254  C4    A A  12       4.224  10.714  -0.540  1.00  0.00
ATOM    255  P     U A  13      -0.032  10.562  -5.141  1.00  0.00
ATOM    256  OP1   U A  13      -1.271  11.008  -5.803  1.00  0.00
ATOM    257  OP2   U A  13       0.656   9.318  -5.606  1.00  0.00
ATOM    258  O5'   U A  13       1.016  11.743  -5.250  1.00  0.00
ATOM    259  C5'   U A  13       0.735  12.996  -4.677  1.00  0.00
ATOM    260  C4'   U A  13       2.017  13.756  -4.458  1.00  0.00
ATOM    261  O4'   U A  13       2.829  13.085  -3.455  1.00  0.00
ATOM    262  C3'   U A  13       2.945  13.882  -5.650  1.00  0.00
ATOM    263  O3'   U A  13       2.533  14.893  -6.574  1.00  0.00
ATOM    264  C2'   U A  13       4.272  14.202  -4.973  1.00  0.00
ATOM    265  O2'   U A  13       4.336  15.571  -4.605  1.00  0.00
ATOM    266  C1'   U A  13       4.193  13.354  -3.699  1.00  0.00
ATOM    267  N1    U A  13       4.921  12.081  -3.708  1.00  0.00
ATOM    268  C2    U A  13       6.298  12.102  -3.595  1.00  0.00
ATOM    269  O2    U A  13       6.939  13.130  -3.463  1.00  0.00
ATOM    270  N3    U A  13       6.904  10.869  -3.643  1.00  0.00
ATOM    271  C4    U A  13       6.284   9.646  -3.789  1.00  0.00
ATOM    272  O4    U A  13       6.963   8.622  -3.814  1.00  0.00
ATOM    273  C5    U A  13       4.854   9.708  -3.901  1.00  0.00
ATOM    274  C6    U A  13       4.240  10.893  -3.858  1.00  0.00
ATOM    275  P     C A  14       3.025  14.835  -8.368  1.00  0.00
ATOM    276  OP1   C A  14       1.890  15.085  -9.285  1.00  0.00
ATOM    277  OP2   C A  14       3.939  13.710  -8.666  1.00  0.00
ATOM    278  O5'   C A  14       3.900  16.166  -8.203  1.00  0.00
ATOM    279  C5'   C A  14       4.809  16.502  -9.227  1.00  0.00
ATOM    280  C4'   C A  14       6.256  16.504  -8.763  1.00  0.00
ATOM    281  O4'   C A  14       6.497  15.692  -7.586  1.00  0.00
ATOM    282  C3'   C A  14       7.251  15.883  -9.729  1.00  0.00
ATOM    283  O3'   C A  14       7.351  16.623 -10.929  1.00  0.00
ATOM    284  C2'   C A  14       8.495  15.889  -8.842  1.00  0.00
ATOM    285  O2'   C A  14       9.010  17.163  -8.504  1.00  0.00
ATOM    286  C1'   C A  14       7.846  15.237  -7.625  1.00  0.00
ATOM    287  N1    C A  14       7.786  13.782  -7.576  1.00  0.00
ATOM    288  C2    C A  14       8.967  13.034  -7.507  1.00  0.00
ATOM    289  O2    C A  14      10.056  13.629  -7.571  1.00  0.00
ATOM    290  N3    C A  14       8.889  11.688  -7.374  1.00  0.00
ATOM    291  C4    C A  14       7.698  11.092  -7.310  1.00  0.00
ATOM    292  N4    C A  14       7.670   9.764  -7.179  1.00  0.00
ATOM    293  C5    C A  14       6.489  11.832  -7.378  1.00  0.00
ATOM    294  C6    C A  14       6.571  13.161  -7.510  1.00  0.00
ATOM    295  P     C A  15       6.736  15.946 -12.320  1.00  0.00
ATOM    296  OP1   C A  15       6.563  17.141 -13.176  1.00  0.00
ATOM    297  OP2   C A  15       5.945  14.719 -12.597  1.00  0.00
ATOM    298  O5'   C A  15       8.322  15.478 -12.336  1.00  0.00
ATOM    299  C5'   C A  15       9.391  16.310 -12.813  1.00  0.00
ATOM    300  C4'   C A  15      10.791  15.659 -12.826  1.00  0.00
ATOM    301  O4'   C A  15      11.089  15.091 -11.554  1.00  0.00
ATOM    302  C3'   C A  15      10.892  14.469 -13.754  1.00  0.00
ATOM    303  O3'   C A  15      11.036  14.819 -15.139  1.00  0.00
ATOM    304  C2'   C A  15      12.057  13.665 -13.184  1.00  0.00
ATOM    305  O2'   C A  15      13.392  14.035 -13.595  1.00  0.00
ATOM    306  C1'   C A  15      11.853  13.874 -11.696  1.00  0.00
ATOM    307  N1    C A  15      11.100  12.641 -11.264  1.00  0.00
ATOM    308  C2    C A  15      11.824  11.533 -10.808  1.00  0.00
ATOM    309  O2    C A  15      13.066  11.578 -10.836  1.00  0.00
ATOM    310  N3    C A  15      11.154  10.449 -10.351  1.00  0.00
ATOM    311  C4    C A  15       9.820  10.445 -10.340  1.00  0.00
ATOM    312  N4    C A  15       9.202   9.354  -9.881  1.00  0.00
ATOM    313  C5    C A  15       9.068  11.557 -10.798  1.00  0.00
ATOM    314  C6    C A  15       9.734  12.626 -11.248  1.00  0.00
ATOM    315  P     G A  16      10.432  14.087 -16.469  1.00  0.00
ATOM    316  OP1   G A  16      10.639  14.939 -17.672  1.00  0.00
ATOM    317  OP2   G A  16       9.196  13.267 -16.340  1.00  0.00
ATOM    318  O5'   G A  16      11.636  13.072 -16.228  1.00  0.00
ATOM    319  C5'   G A  16      11.480  11.730 -16.634  1.00  0.00
ATOM    320  C4'   G A  16      12.778  10.972 -16.558  1.00  0.00
ATOM    321  O4'   G A  16      13.078  10.633 -15.176  1.00  0.00
ATOM    322  C3'   G A  16      12.520   9.648 -17.249  1.00  0.00
ATOM    323  O3'   G A  16      12.921   9.795 -18.591  1.00  0.00
ATOM    324  C2'   G A  16      13.313   8.637 -16.446  1.00  0.00
ATOM    325  O2'   G A  16      14.667   8.627 -16.820  1.00  0.00
ATOM    326  C1'   G A  16      13.190   9.228 -15.038  1.00  0.00
ATOM    327  N9    G A  16      11.925   8.850 -14.119  1.00  0.00
ATOM    328  C8    G A  16      10.811   9.556 -13.733  1.00  0.00
ATOM    329  N7    G A  16       9.940   8.830 -13.087  1.00  0.00
ATOM    330  C5    G A  16      10.509   7.571 -13.040  1.00  0.00
ATOM    331  C6    G A  16      10.033   6.363 -12.470  1.00  0.00
ATOM    332  O6    G A  16       8.969   6.167 -11.869  1.00  0.00
ATOM    333  N1    G A  16      10.929   5.313 -12.649  1.00  0.00
ATOM    334  C2    G A  16      12.136   5.415 -13.298  1.00  0.00
ATOM    335  N2    G A  16      12.865   4.293 -13.370  1.00  0.00
ATOM    336  N3    G A  16      12.592   6.530 -13.834  1.00  0.00
ATOM    337  C4    G A  16      11.738   7.563 -13.673  1.00  0.00
ATOM    338  P     A A  17      11.941   9.168 -19.868  1.00  0.00
ATOM    339  OP1   A A  17      12.780   9.411 -21.070  1.00  0.00
ATOM    340  OP2   A A  17      10.492   9.475 -19.909  1.00  0.00
ATOM    341  O5'   A A  17      12.113   7.659 -19.376  1.00  0.00
ATOM    342  C5'   A A  17      13.403   7.062 -19.316  1.00  0.00
ATOM    343  C4'   A A  17      13.320   5.655 -18.769  1.00  0.00
ATOM    344  O4'   A A  17      12.939   5.679 -17.373  1.00  0.00
ATOM    345  C3'   A A  17      12.301   4.724 -19.396  1.00  0.00
ATOM    346  O3'   A A  17      12.807   4.178 -20.601  1.00  0.00
ATOM    347  C2'   A A  17      12.196   3.641 -18.334  1.00  0.00
ATOM    348  O2'   A A  17      13.315   2.781 -18.381  1.00  0.00
ATOM    349  C1'   A A  17      12.267   4.471 -17.051  1.00  0.00
ATOM    350  N9    A A  17      10.926   4.840 -16.462  1.00  0.00
ATOM    351  C8    A A  17      10.238   6.023 -16.540  1.00  0.00
ATOM    352  N7    A A  17       9.081   6.003 -15.922  1.00  0.00
ATOM    353  C5    A A  17       9.003   4.720 -15.404  1.00  0.00
ATOM    354  C6    A A  17       8.019   4.066 -14.642  1.00  0.00
ATOM    355  N6    A A  17       6.880   4.644 -14.253  1.00  0.00
ATOM    356  N1    A A  17       8.250   2.784 -14.289  1.00  0.00
ATOM    357  C2    A A  17       9.393   2.206 -14.678  1.00  0.00
ATOM    358  N3    A A  17      10.391   2.717 -15.394  1.00  0.00
ATOM    359  C4    A A  17      10.131   3.992 -15.730  1.00  0.00
ATOM    360  P     A A  18      11.682   3.515 -21.869  1.00  0.00
ATOM    361  OP1   A A  18      12.059   3.407 -23.300  1.00  0.00
ATOM    362  OP2   A A  18      10.686   4.517 -21.453  1.00  0.00
ATOM    363  O5'   A A  18      11.155   2.112 -21.320  1.00  0.00
ATOM    364  C5'   A A  18      11.880   0.904 -21.560  1.00  0.00
ATOM    365  C4'   A A  18      11.607  -0.110 -20.464  1.00  0.00
ATOM    366  O4'   A A  18      11.363   0.569 -19.205  1.00  0.00
ATOM    367  C3'   A A  18      10.405  -1.028 -20.611  1.00  0.00
ATOM    368  O3'   A A  18      10.692  -2.134 -21.447  1.00  0.00
ATOM    369  C2'   A A  18      10.169  -1.477 -19.173  1.00  0.00
ATOM    370  O2'   A A  18      11.062  -2.473 -18.717  1.00  0.00
ATOM    371  C1'   A A  18      10.485  -0.204 -18.405  1.00  0.00
ATOM    372  N9    A A  18       9.259   0.595 -18.145  1.00  0.00
ATOM    373  C8    A A  18       8.864   1.791 -18.685  1.00  0.00
ATOM    374  N7    A A  18       7.733   2.244 -18.197  1.00  0.00
ATOM    375  C5    A A  18       7.360   1.279 -17.275  1.00  0.00
ATOM    376  C6    A A  18       6.251   1.169 -16.417  1.00  0.00
ATOM    377  N6    A A  18       5.277   2.079 -16.349  1.00  0.00
ATOM    378  N1    A A  18       6.179   0.080 -15.623  1.00  0.00
ATOM    379  C2    A A  18       7.157  -0.831 -15.691  1.00  0.00
ATOM    380  N3    A A  18       8.247  -0.838 -16.455  1.00  0.00
ATOM    381  C4    A A  18       8.289   0.257 -17.232  1.00  0.00
ATOM    382  P     U A  19       9.667  -2.728 -22.173  1.00  0.00
ATOM    383  OP1   U A  19      10.468  -3.559 -23.094  1.00  0.00
ATOM    384  OP2   U A  19       8.773  -1.672 -22.699  1.00  0.00
ATOM    385  O5'   U A  19       8.783  -3.680 -21.238  1.00  0.00
ATOM    386  C5'   U A  19       9.413  -4.599 -20.350  1.00  0.00
ATOM    387  C4'   U A  19       8.395  -5.182 -19.384  1.00  0.00
ATOM    388  O4'   U A  19       7.783  -4.107 -18.623  1.00  0.00
ATOM    389  C3'   U A  19       7.246  -5.926 -20.061  1.00  0.00
ATOM    390  O3'   U A  19       6.848  -7.027 -19.270  1.00  0.00
ATOM    391  C2'   U A  19       6.141  -4.878 -20.084  1.00  0.00
ATOM    392  O2'   U A  19       4.851  -5.455 -20.130  1.00  0.00
ATOM    393  C1'   U A  19       6.377  -4.208 -18.737  1.00  0.00
ATOM    394  N1    U A  19       5.905  -2.723 -18.784  1.00  0.00
ATOM    395  C2    U A  19       4.836  -2.329 -18.002  1.00  0.00
ATOM    396  O2    U A  19       4.334  -3.046 -17.153  1.00  0.00
ATOM    397  N3    U A  19       4.370  -1.061 -18.250  1.00  0.00
ATOM    398  C4    U A  19       4.856  -0.166 -19.180  1.00  0.00
ATOM    399  O4    U A  19       4.332   0.940 -19.286  1.00  0.00
ATOM    400  C5    U A  19       5.966  -0.649 -19.953  1.00  0.00
ATOM    401  C6    U A  19       6.438  -1.878 -19.733  1.00  0.00
ATOM    402  P     G A  20       7.150  -8.999 -19.587  1.00  0.00
ATOM    403  OP1   G A  20       7.676 -10.244 -20.197  1.00  0.00
ATOM    404  OP2   G A  20       6.538  -7.967 -20.450  1.00  0.00
ATOM    405  O5'   G A  20       6.080  -9.405 -18.481  1.00  0.00
ATOM    406  C5'   G A  20       6.072 -10.729 -17.920  1.00  0.00
ATOM    407  C4'   G A  20       5.051 -10.845 -16.804  1.00  0.00
ATOM    408  O4'   G A  20       5.403  -9.954 -15.714  1.00  0.00
ATOM    409  C3'   G A  20       3.606 -10.465 -17.098  1.00  0.00
ATOM    410  O3'   G A  20       2.891 -11.461 -17.806  1.00  0.00
ATOM    411  C2'   G A  20       3.060 -10.298 -15.689  1.00  0.00
ATOM    412  O2'   G A  20       2.859 -11.513 -15.012  1.00  0.00
ATOM    413  C1'   G A  20       4.221  -9.568 -15.024  1.00  0.00
ATOM    414  N9    G A  20       4.056  -7.933 -15.597  1.00  0.00
ATOM    415  C8    G A  20       4.773  -7.273 -16.565  1.00  0.00
ATOM    416  N7    G A  20       4.391  -6.037 -16.736  1.00  0.00
ATOM    417  C5    G A  20       3.362  -5.867 -15.828  1.00  0.00
ATOM    418  C6    G A  20       2.554  -4.735 -15.550  1.00  0.00
ATOM    419  O6    G A  20       2.596  -3.616 -16.077  1.00  0.00
ATOM    420  N1    G A  20       1.622  -4.994 -14.549  1.00  0.00
ATOM    421  C2    G A  20       1.486  -6.195 -13.896  1.00  0.00
ATOM    422  N2    G A  20       0.530  -6.254 -12.958  1.00  0.00
ATOM    423  N3    G A  20       2.229  -7.256 -14.144  1.00  0.00
ATOM    424  C4    G A  20       3.140  -7.028 -15.113  1.00  0.00
ATOM    425  P     A A  21       1.666 -11.032 -18.811  1.00  0.00
ATOM    426  OP1   A A  21       2.078 -12.438 -19.016  1.00  0.00
ATOM    427  OP2   A A  21       2.101  -9.998 -19.774  1.00  0.00
ATOM    428  O5'   A A  21       0.069 -10.968 -18.708  1.00  0.00
ATOM    429  C5'   A A  21      -0.631 -11.827 -17.807  1.00  0.00
ATOM    430  C4'   A A  21      -1.444 -11.060 -16.774  1.00  0.00
ATOM    431  O4'   A A  21      -0.662 -10.017 -16.129  1.00  0.00
ATOM    432  C3'   A A  21      -2.648 -10.301 -17.310  1.00  0.00
ATOM    433  O3'   A A  21      -3.708 -11.188 -17.647  1.00  0.00
ATOM    434  C2'   A A  21      -2.946  -9.399 -16.115  1.00  0.00
ATOM    435  O2'   A A  21      -3.595 -10.059 -15.043  1.00  0.00
ATOM    436  C1'   A A  21      -1.531  -8.966 -15.729  1.00  0.00
ATOM    437  N9    A A  21      -1.237  -7.753 -16.254  1.00  0.00
ATOM    438  C8    A A  21      -0.217  -7.616 -17.159  1.00  0.00
ATOM    439  N7    A A  21       0.070  -6.369 -17.448  1.00  0.00
ATOM    440  C5    A A  21      -0.823  -5.637 -16.682  1.00  0.00
ATOM    441  C6    A A  21      -1.033  -4.255 -16.536  1.00  0.00
ATOM    442  N6    A A  21      -0.325  -3.327 -17.185  1.00  0.00
ATOM    443  N1    A A  21      -2.007  -3.855 -15.690  1.00  0.00
ATOM    444  C2    A A  21      -2.715  -4.785 -15.040  1.00  0.00
ATOM    445  N3    A A  21      -2.610  -6.111 -15.093  1.00  0.00
ATOM    446  C4    A A  21      -1.635  -6.476 -15.942  1.00  0.00
ATOM    447  P     U A  22      -4.725 -10.782 -18.817  1.00  0.00
ATOM    448  OP1   U A  22      -5.714 -11.852 -19.116  1.00  0.00
ATOM    449  OP2   U A  22      -3.907 -10.211 -19.918  1.00  0.00
ATOM    450  O5'   U A  22      -5.482  -9.588 -18.083  1.00  0.00
ATOM    451  C5'   U A  22      -6.266  -9.844 -16.916  1.00  0.00
ATOM    452  C4'   U A  22      -7.059  -8.622 -16.531  1.00  0.00
ATOM    453  O4'   U A  22      -6.211  -7.652 -15.856  1.00  0.00
ATOM    454  C3'   U A  22      -7.665  -7.834 -17.675  1.00  0.00
ATOM    455  O3'   U A  22      -8.817  -8.447 -18.207  1.00  0.00
ATOM    456  C2'   U A  22      -7.902  -6.475 -17.027  1.00  0.00
ATOM    457  O2'   U A  22      -9.049  -6.454 -16.179  1.00  0.00
ATOM    458  C1'   U A  22      -6.631  -6.334 -16.182  1.00  0.00
ATOM    459  N1    U A  22      -5.684  -5.742 -17.068  1.00  0.00
ATOM    460  C2    U A  22      -5.603  -4.369 -17.192  1.00  0.00
ATOM    461  O2    U A  22      -6.384  -3.605 -16.653  1.00  0.00
ATOM    462  N3    U A  22      -4.569  -3.917 -17.976  1.00  0.00
ATOM    463  C4    U A  22      -3.630  -4.684 -18.633  1.00  0.00
ATOM    464  O4    U A  22      -2.758  -4.132 -19.301  1.00  0.00
ATOM    465  C5    U A  22      -3.782  -6.100 -18.456  1.00  0.00
ATOM    466  C6    U A  22      -4.779  -6.567 -17.699  1.00  0.00
ATOM    467  P     A A  23      -9.246  -8.004 -19.470  1.00  0.00
ATOM    468  OP1   A A  23     -10.006  -6.933 -18.801  1.00  0.00
ATOM    469  OP2   A A  23      -9.953  -8.960 -20.373  1.00  0.00
ATOM    470  O5'   A A  23      -8.029  -7.358 -20.290  1.00  0.00
ATOM    471  C5'   A A  23      -7.351  -8.128 -21.276  1.00  0.00
ATOM    472  C4'   A A  23      -6.893  -7.255 -22.425  1.00  0.00
ATOM    473  O4'   A A  23      -8.016  -6.574 -23.035  1.00  0.00
ATOM    474  C3'   A A  23      -5.929  -6.151 -22.064  1.00  0.00
ATOM    475  O3'   A A  23      -4.614  -6.666 -22.011  1.00  0.00
ATOM    476  C2'   A A  23      -6.117  -5.147 -23.190  1.00  0.00
ATOM    477  O2'   A A  23      -5.343  -5.501 -24.324  1.00  0.00
ATOM    478  C1'   A A  23      -7.613  -5.291 -23.481  1.00  0.00
ATOM    479  N9    A A  23      -8.363  -4.392 -23.066  1.00  0.00
ATOM    480  C8    A A  23      -9.407  -4.780 -22.267  1.00  0.00
ATOM    481  N7    A A  23     -10.243  -3.810 -21.982  1.00  0.00
ATOM    482  C5    A A  23      -9.711  -2.710 -22.637  1.00  0.00
ATOM    483  C6    A A  23     -10.130  -1.371 -22.730  1.00  0.00
ATOM    484  N6    A A  23     -11.228  -0.896 -22.136  1.00  0.00
ATOM    485  N1    A A  23      -9.372  -0.527 -23.463  1.00  0.00
ATOM    486  C2    A A  23      -8.273  -1.004 -24.058  1.00  0.00
ATOM    487  N3    A A  23      -7.778  -2.240 -24.045  1.00  0.00
ATOM    488  C4    A A  23      -8.553  -3.053 -23.308  1.00  0.00
ATOM    489  P     U A  24      -4.021  -6.428 -20.797  1.00  0.00
ATOM    490  OP1   U A  24      -2.906  -7.402 -20.569  1.00  0.00
ATOM    491  OP2   U A  24      -5.246  -6.496 -19.951  1.00  0.00
ATOM    492  O5'   U A  24      -3.509  -4.926 -20.750  1.00  0.00
ATOM    493  C5'   U A  24      -2.491  -4.512 -21.631  1.00  0.00
ATOM    494  C4'   U A  24      -2.534  -3.027 -21.806  1.00  0.00
ATOM    495  O4'   U A  24      -3.782  -2.653 -22.414  1.00  0.00
ATOM    496  C3'   U A  24      -2.559  -2.233 -20.527  1.00  0.00
ATOM    497  O3'   U A  24      -1.272  -2.142 -19.973  1.00  0.00
ATOM    498  C2'   U A  24      -3.065  -0.893 -21.011  1.00  0.00
ATOM    499  O2'   U A  24      -2.065  -0.150 -21.666  1.00  0.00
ATOM    500  C1'   U A  24      -4.115  -1.344 -22.018  1.00  0.00
ATOM    501  N1    U A  24      -5.436  -1.402 -21.422  1.00  0.00
ATOM    502  C2    U A  24      -6.104  -0.208 -21.224  1.00  0.00
ATOM    503  O2    U A  24      -5.622   0.876 -21.498  1.00  0.00
ATOM    504  N3    U A  24      -7.364  -0.330 -20.689  1.00  0.00
ATOM    505  C4    U A  24      -8.009  -1.498 -20.341  1.00  0.00
ATOM    506  O4    U A  24      -9.143  -1.447 -19.872  1.00  0.00
ATOM    507  C5    U A  24      -7.250  -2.694 -20.576  1.00  0.00
ATOM    508  C6    U A  24      -6.022  -2.605 -21.095  1.00  0.00
ATOM    509  P     G A  25      -1.100  -2.087 -18.360  1.00  0.00
ATOM    510  OP1   G A  25       0.336  -2.271 -18.063  1.00  0.00
ATOM    511  OP2   G A  25      -2.141  -2.831 -17.602  1.00  0.00
ATOM    512  O5'   G A  25      -1.396  -0.545 -18.147  1.00  0.00
ATOM    513  C5'   G A  25      -0.510   0.402 -18.683  1.00  0.00
ATOM    514  C4'   G A  25      -1.231   1.685 -18.929  1.00  0.00
ATOM    515  O4'   G A  25      -2.483   1.408 -19.608  1.00  0.00
ATOM    516  C3'   G A  25      -1.622   2.481 -17.700  1.00  0.00
ATOM    517  O3'   G A  25      -0.510   3.237 -17.225  1.00  0.00
ATOM    518  C2'   G A  25      -2.724   3.352 -18.276  1.00  0.00
ATOM    519  O2'   G A  25      -2.156   4.374 -19.067  1.00  0.00
ATOM    520  C1'   G A  25      -3.433   2.386 -19.230  1.00  0.00
ATOM    521  N9    G A  25      -4.625   1.679 -18.623  1.00  0.00
ATOM    522  C8    G A  25      -4.823   0.322 -18.548  1.00  0.00
ATOM    523  N7    G A  25      -5.986  -0.003 -18.054  1.00  0.00
ATOM    524  C5    G A  25      -6.597   1.209 -17.789  1.00  0.00
ATOM    525  C6    G A  25      -7.873   1.500 -17.242  1.00  0.00
ATOM    526  O6    G A  25      -8.747   0.705 -16.873  1.00  0.00
ATOM    527  N1    G A  25      -8.096   2.870 -17.139  1.00  0.00
ATOM    528  C2    G A  25      -7.199   3.841 -17.517  1.00  0.00
ATOM    529  N2    G A  25      -7.593   5.109 -17.343  1.00  0.00
ATOM    530  N3    G A  25      -6.009   3.586 -18.026  1.00  0.00
ATOM    531  C4    G A  25      -5.771   2.262 -18.134  1.00  0.00
ATOM    532  P     G A  26      -0.357   3.545 -15.978  1.00  0.00
ATOM    533  OP1   G A  26       0.620   3.086 -14.948  1.00  0.00
ATOM    534  OP2   G A  26      -1.673   2.880 -16.091  1.00  0.00
ATOM    535  O5'   G A  26      -0.627   5.106 -15.792  1.00  0.00
ATOM    536  C5'   G A  26      -1.671   5.759 -16.553  1.00  0.00
ATOM    537  C4'   G A  26      -2.593   6.544 -15.639  1.00  0.00
ATOM    538  O4'   G A  26      -3.939   6.450 -16.174  1.00  0.00
ATOM    539  C3'   G A  26      -2.696   6.010 -14.217  1.00  0.00
ATOM    540  O3'   G A  26      -1.706   6.634 -13.404  1.00  0.00
ATOM    541  C2'   G A  26      -4.116   6.374 -13.795  1.00  0.00
ATOM    542  O2'   G A  26      -4.247   7.676 -13.261  1.00  0.00
ATOM    543  C1'   G A  26      -4.870   6.270 -15.120  1.00  0.00
ATOM    544  N9    G A  26      -5.533   4.973 -15.054  1.00  0.00
ATOM    545  C8    G A  26      -5.051   3.720 -15.349  1.00  0.00
ATOM    546  N7    G A  26      -5.881   2.762 -15.037  1.00  0.00
ATOM    547  C5    G A  26      -6.977   3.416 -14.506  1.00  0.00
ATOM    548  C6    G A  26      -8.196   2.906 -13.989  1.00  0.00
ATOM    549  O6    G A  26      -8.555   1.726 -13.900  1.00  0.00
ATOM    550  N1    G A  26      -9.039   3.922 -13.548  1.00  0.00
ATOM    551  C2    G A  26      -8.745   5.263 -13.598  1.00  0.00
ATOM    552  N2    G A  26      -9.686   6.093 -13.126  1.00  0.00
ATOM    553  N3    G A  26      -7.617   5.752 -14.074  1.00  0.00
ATOM    554  C4    G A  26      -6.782   4.784 -14.508  1.00  0.00
ATOM    555  P     U A  27      -1.499   5.851 -12.702  1.00  0.00
ATOM    556  OP1   U A  27      -1.335   6.734 -11.516  1.00  0.00
ATOM    557  OP2   U A  27      -0.337   5.603 -13.595  1.00  0.00
ATOM    558  O5'   U A  27      -2.060   4.444 -12.197  1.00  0.00
ATOM    559  C5'   U A  27      -3.144   4.378 -11.267  1.00  0.00
ATOM    560  C4'   U A  27      -3.648   2.955 -11.125  1.00  0.00
ATOM    561  O4'   U A  27      -4.086   2.459 -12.419  1.00  0.00
ATOM    562  C3'   U A  27      -2.653   1.905 -10.654  1.00  0.00
ATOM    563  O3'   U A  27      -2.525   1.913  -9.234  1.00  0.00
ATOM    564  C2'   U A  27      -3.307   0.616 -11.138  1.00  0.00
ATOM    565  O2'   U A  27      -4.351   0.188 -10.284  1.00  0.00
ATOM    566  C1'   U A  27      -3.897   1.055 -12.480  1.00  0.00
ATOM    567  N1    U A  27      -3.081   0.788 -13.650  1.00  0.00
ATOM    568  C2    U A  27      -3.039  -0.513 -14.115  1.00  0.00
ATOM    569  O2    U A  27      -3.683  -1.418 -13.614  1.00  0.00
ATOM    570  N3    U A  27      -2.210  -0.719 -15.191  1.00  0.00
ATOM    571  C4    U A  27      -1.437   0.224 -15.836  1.00  0.00
ATOM    572  O4    U A  27      -0.743  -0.113 -16.792  1.00  0.00
ATOM    573  C5    U A  27      -1.535   1.550 -15.294  1.00  0.00
ATOM    574  C6    U A  27      -2.333   1.779 -14.248  1.00  0.00
ATOM    575  P     U A  28      -1.384   0.851  -8.481  1.00  0.00
ATOM    576  OP1   U A  28      -1.900   0.775  -7.094  1.00  0.00
ATOM    577  OP2   U A  28      -0.837   2.128  -8.989  1.00  0.00
ATOM    578  O5'   U A  28      -0.190  -0.195  -8.693  1.00  0.00
ATOM    579  C5'   U A  28      -0.425  -1.596  -8.650  1.00  0.00
ATOM    580  C4'   U A  28       0.693  -2.378  -9.302  1.00  0.00
ATOM    581  O4'   U A  28       0.675  -2.180 -10.742  1.00  0.00
ATOM    582  C3'   U A  28       2.110  -1.999  -8.902  1.00  0.00
ATOM    583  O3'   U A  28       2.509  -2.552  -7.659  1.00  0.00
ATOM    584  C2'   U A  28       2.934  -2.498 -10.084  1.00  0.00
ATOM    585  O2'   U A  28       3.139  -3.898  -9.983  1.00  0.00
ATOM    586  C1'   U A  28       1.990  -2.230 -11.259  1.00  0.00
ATOM    587  N1    U A  28       2.292  -0.928 -11.925  1.00  0.00
ATOM    588  C2    U A  28       3.345  -1.005 -12.817  1.00  0.00
ATOM    589  O2    U A  28       3.972  -2.031 -13.018  1.00  0.00
ATOM    590  N3    U A  28       3.641   0.167 -13.469  1.00  0.00
ATOM    591  C4    U A  28       3.005   1.382 -13.322  1.00  0.00
ATOM    592  O4    U A  28       3.385   2.348 -13.980  1.00  0.00
ATOM    593  C5    U A  28       1.923   1.381 -12.378  1.00  0.00
ATOM    594  C6    U A  28       1.614   0.255 -11.729  1.00  0.00
ATOM    595  P     U A  29       3.139  -1.551  -6.576  1.00  0.00
ATOM    596  OP1   U A  29       2.974  -2.050  -5.209  1.00  0.00
ATOM    597  OP2   U A  29       3.047  -0.107  -6.864  1.00  0.00
ATOM    598  O5'   U A  29       4.549  -2.061  -7.153  1.00  0.00
ATOM    599  C5'   U A  29       4.793  -3.401  -7.401  1.00  0.00
ATOM    600  C4'   U A  29       5.978  -3.538  -8.360  1.00  0.00
ATOM    601  O4'   U A  29       5.569  -3.226  -9.722  1.00  0.00
ATOM    602  C3'   U A  29       7.182  -2.616  -8.152  1.00  0.00
ATOM    603  O3'   U A  29       8.033  -3.061  -7.046  1.00  0.00
ATOM    604  C2'   U A  29       7.877  -2.699  -9.512  1.00  0.00
ATOM    605  O2'   U A  29       8.452  -3.960  -9.801  1.00  0.00
ATOM    606  C1'   U A  29       6.664  -2.628 -10.416  1.00  0.00
ATOM    607  N1    U A  29       6.322  -1.321 -10.860  1.00  0.00
ATOM    608  C2    U A  29       6.995  -0.801 -11.949  1.00  0.00
ATOM    609  O2    U A  29       7.870  -1.407 -12.541  1.00  0.00
ATOM    610  N3    U A  29       6.607   0.464 -12.323  1.00  0.00
ATOM    611  C4    U A  29       5.634   1.242 -11.730  1.00  0.00
ATOM    612  O4    U A  29       5.397   2.360 -12.180  1.00  0.00
ATOM    613  C5    U A  29       4.982   0.632 -10.605  1.00  0.00
ATOM    614  C6    U A  29       5.340  -0.596 -10.221  1.00  0.00
ATOM    615  P     C A  30       8.812  -2.032  -6.016  1.00  0.00
ATOM    616  OP1   C A  30       9.446  -2.791  -4.915  1.00  0.00
ATOM    617  OP2   C A  30       7.963  -0.856  -5.715  1.00  0.00
ATOM    618  O5'   C A  30      10.033  -1.604  -6.968  1.00  0.00
ATOM    619  C5'   C A  30      10.974  -2.573  -7.416  1.00  0.00
ATOM    620  C4'   C A  30      11.793  -2.101  -8.598  1.00  0.00
ATOM    621  O4'   C A  30      10.924  -1.562  -9.628  1.00  0.00
ATOM    622  C3'   C A  30      12.804  -0.994  -8.335  1.00  0.00
ATOM    623  O3'   C A  30      14.029  -1.489  -7.820  1.00  0.00
ATOM    624  C2'   C A  30      12.966  -0.347  -9.704  1.00  0.00
ATOM    625  O2'   C A  30      13.873  -1.100 -10.495  1.00  0.00
ATOM    626  C1'   C A  30      11.565  -0.497 -10.301  1.00  0.00
ATOM    627  N1    C A  30      10.592   0.705 -10.245  1.00  0.00
ATOM    628  C2    C A  30      10.903   1.823 -11.029  1.00  0.00
ATOM    629  O2    C A  30      11.964   1.823 -11.675  1.00  0.00
ATOM    630  N3    C A  30      10.041   2.868 -11.058  1.00  0.00
ATOM    631  C4    C A  30       8.914   2.824 -10.347  1.00  0.00
ATOM    632  N4    C A  30       8.096   3.877 -10.407  1.00  0.00
ATOM    633  C5    C A  30       8.581   1.701  -9.547  1.00  0.00
ATOM    634  C6    C A  30       9.434   0.671  -9.520  1.00  0.00
ATOM    635  P     G A  31      14.399  -1.046  -6.802  1.00  0.00
ATOM    636  OP1   G A  31      15.162  -2.190  -6.241  1.00  0.00
ATOM    637  OP2   G A  31      13.332  -0.409  -5.985  1.00  0.00
ATOM    638  O5'   G A  31      15.418   0.100  -7.250  1.00  0.00
ATOM    639  C5'   G A  31      14.943   1.323  -7.814  1.00  0.00
ATOM    640  C4'   G A  31      16.015   1.966  -8.661  1.00  0.00
ATOM    641  O4'   G A  31      15.375   2.510  -9.847  1.00  0.00
ATOM    642  C3'   G A  31      16.718   3.151  -8.019  1.00  0.00
ATOM    643  O3'   G A  31      17.996   3.115  -7.407  1.00  0.00
ATOM    644  C2'   G A  31      16.081   4.426  -8.554  1.00  0.00
ATOM    645  O2'   G A  31      17.042   5.376  -8.980  1.00  0.00
ATOM    646  C1'   G A  31      15.330   3.932  -9.790  1.00  0.00
ATOM    647  N9    G A  31      13.861   4.265  -9.651  1.00  0.00
ATOM    648  C8    G A  31      12.894   3.772  -8.808  1.00  0.00
ATOM    649  N7    G A  31      11.963   4.642  -8.528  1.00  0.00
ATOM    650  C5    G A  31      12.332   5.777  -9.226  1.00  0.00
ATOM    651  C6    G A  31      11.712   7.050  -9.313  1.00  0.00
ATOM    652  O6    G A  31      10.671   7.434  -8.765  1.00  0.00
ATOM    653  N1    G A  31      12.423   7.920 -10.135  1.00  0.00
ATOM    654  C2    G A  31      13.587   7.603 -10.793  1.00  0.00
ATOM    655  N2    G A  31      14.127   8.574 -11.541  1.00  0.00
ATOM    656  N3    G A  31      14.175   6.425 -10.721  1.00  0.00
ATOM    657  C4    G A  31      13.503   5.564  -9.928  1.00  0.00
ATOM    658  P     G A  32      18.439   4.282  -5.913  1.00  0.00
ATOM    659  OP1   G A  32      19.775   4.076  -5.290  1.00  0.00
ATOM    660  OP2   G A  32      17.237   3.704  -5.263  1.00  0.00
ATOM    661  O5'   G A  32      18.157   5.840  -6.141  1.00  0.00
ATOM    662  C5'   G A  32      19.075   6.677  -6.857  1.00  0.00
ATOM    663  C4'   G A  32      18.556   8.102  -6.931  1.00  0.00
ATOM    664  O4'   G A  32      17.462   8.183  -7.882  1.00  0.00
ATOM    665  C3'   G A  32      17.999   8.702  -5.639  1.00  0.00
ATOM    666  O3'   G A  32      19.021   9.241  -4.792  1.00  0.00
ATOM    667  C2'   G A  32      17.049   9.783  -6.149  1.00  0.00
ATOM    668  O2'   G A  32      17.685  11.017  -6.398  1.00  0.00
ATOM    669  C1'   G A  32      16.538   9.175  -7.459  1.00  0.00
ATOM    670  N9    G A  32      15.260   8.505  -7.323  1.00  0.00
ATOM    671  C8    G A  32      15.009   7.177  -7.079  1.00  0.00
ATOM    672  N7    G A  32      13.752   6.928  -6.828  1.00  0.00
ATOM    673  C5    G A  32      13.135   8.162  -6.912  1.00  0.00
ATOM    674  C6    G A  32      11.776   8.528  -6.735  1.00  0.00
ATOM    675  O6    G A  32      10.815   7.798  -6.460  1.00  0.00
ATOM    676  N1    G A  32      11.578   9.895  -6.910  1.00  0.00
ATOM    677  C2    G A  32      12.567  10.798  -7.217  1.00  0.00
ATOM    678  N2    G A  32      12.183  12.075  -7.347  1.00  0.00
ATOM    679  N3    G A  32      13.834  10.473  -7.383  1.00  0.00
ATOM    680  C4    G A  32      14.050   9.151  -7.217  1.00  0.00
ATOM    681  P     A A  33      18.685   9.603  -3.232  1.00  0.00
ATOM    682  OP1   A A  33      19.958   9.855  -2.514  1.00  0.00
ATOM    683  OP2   A A  33      17.971   8.311  -3.026  1.00  0.00
ATOM    684  O5'   A A  33      17.694  10.828  -2.961  1.00  0.00
ATOM    685  C5'   A A  33      18.168  12.183  -3.090  1.00  0.00
ATOM    686  C4'   A A  33      17.017  13.141  -3.307  1.00  0.00
ATOM    687  O4'   A A  33      16.242  12.708  -4.452  1.00  0.00
ATOM    688  C3'   A A  33      15.981  13.277  -2.198  1.00  0.00
ATOM    689  O3'   A A  33      16.402  14.182  -1.181  1.00  0.00
ATOM    690  C2'   A A  33      14.807  13.864  -2.959  1.00  0.00
ATOM    691  O2'   A A  33      14.989  15.239  -3.226  1.00  0.00
ATOM    692  C1'   A A  33      14.885  13.080  -4.269  1.00  0.00
ATOM    693  N9    A A  33      14.085  11.844  -4.205  1.00  0.00
ATOM    694  C8    A A  33      14.577  10.564  -4.215  1.00  0.00
ATOM    695  N7    A A  33      13.647   9.640  -4.254  1.00  0.00
ATOM    696  C5    A A  33      12.463  10.361  -4.269  1.00  0.00
ATOM    697  C6    A A  33      11.115   9.965  -4.309  1.00  0.00
ATOM    698  N6    A A  33      10.719   8.691  -4.343  1.00  0.00
ATOM    699  N1    A A  33      10.177  10.936  -4.313  1.00  0.00
ATOM    700  C2    A A  33      10.574  12.214  -4.280  1.00  0.00
ATOM    701  N3    A A  33      11.809  12.709  -4.242  1.00  0.00
ATOM    702  C4    A A  33      12.717  11.719  -4.238  1.00  0.00
ATOM    703  P     G A  34      15.925  13.908   0.393  1.00  0.00
ATOM    704  OP1   G A  34      16.144  15.083   1.266  1.00  0.00
ATOM    705  OP2   G A  34      16.737  12.684   0.587  1.00  0.00
ATOM    706  O5'   G A  34      14.410  13.406   0.537  1.00  0.00
ATOM    707  C5'   G A  34      13.344  14.343   0.480  1.00  0.00
ATOM    708  C4'   G A  34      11.989  13.689   0.611  1.00  0.00
ATOM    709  O4'   G A  34      11.745  12.813  -0.520  1.00  0.00
ATOM    710  C3'   G A  34      11.784  12.767   1.801  1.00  0.00
ATOM    711  O3'   G A  34      11.565  13.438   3.026  1.00  0.00
ATOM    712  C2'   G A  34      10.592  11.939   1.350  1.00  0.00
ATOM    713  O2'   G A  34       9.398  12.708   1.401  1.00  0.00
ATOM    714  C1'   G A  34      10.963  11.707  -0.112  1.00  0.00
ATOM    715  N9    G A  34      11.786  10.485  -0.322  1.00  0.00
ATOM    716  C8    G A  34      13.141  10.400  -0.535  1.00  0.00
ATOM    717  N7    G A  34      13.567   9.172  -0.655  1.00  0.00
ATOM    718  C5    G A  34      12.430   8.398  -0.516  1.00  0.00
ATOM    719  C6    G A  34      12.261   6.990  -0.551  1.00  0.00
ATOM    720  O6    G A  34      13.124   6.119  -0.721  1.00  0.00
ATOM    721  N1    G A  34      10.932   6.620  -0.363  1.00  0.00
ATOM    722  C2    G A  34       9.894   7.499  -0.167  1.00  0.00
ATOM    723  N2    G A  34       8.681   6.953  -0.006  1.00  0.00
ATOM    724  N3    G A  34      10.035   8.809  -0.130  1.00  0.00
ATOM    725  C4    G A  34      11.317   9.191  -0.309  1.00  0.00
ATOM    726  P     C A  35      12.148  12.779   4.187  1.00  0.00
ATOM    727  OP1   C A  35      11.865  13.739   5.284  1.00  0.00
ATOM    728  OP2   C A  35      13.548  12.394   3.897  1.00  0.00
ATOM    729  O5'   C A  35      11.321  11.447   4.451  1.00  0.00
ATOM    730  C5'   C A  35       9.974  11.501   4.952  1.00  0.00
ATOM    731  C4'   C A  35       9.485  10.109   5.270  1.00  0.00
ATOM    732  O4'   C A  35       9.526   9.309   4.058  1.00  0.00
ATOM    733  C3'   C A  35      10.349   9.331   6.249  1.00  0.00
ATOM    734  O3'   C A  35      10.043   9.662   7.596  1.00  0.00
ATOM    735  C2'   C A  35      10.012   7.890   5.894  1.00  0.00
ATOM    736  O2'   C A  35       8.755   7.485   6.393  1.00  0.00
ATOM    737  C1'   C A  35       9.919   7.980   4.372  1.00  0.00
ATOM    738  N1    C A  35      11.178   7.771   3.691  1.00  0.00
ATOM    739  C2    C A  35      11.641   6.457   3.560  1.00  0.00
ATOM    740  O2    C A  35      10.915   5.526   3.949  1.00  0.00
ATOM    741  N3    C A  35      12.862   6.238   3.017  1.00  0.00
ATOM    742  C4    C A  35      13.608   7.269   2.615  1.00  0.00
ATOM    743  N4    C A  35      14.805   7.005   2.086  1.00  0.00
ATOM    744  C5    C A  35      13.157   8.608   2.739  1.00  0.00
ATOM    745  C6    C A  35      11.950   8.819   3.275  1.00  0.00
ATOM    746  P     U A  36      11.207   9.753   8.666  1.00  0.00
ATOM    747  OP1   U A  36      10.763  10.539   9.840  1.00  0.00
ATOM    748  OP2   U A  36      12.460  10.103   7.955  1.00  0.00
ATOM    749  O5'   U A  36      11.433   8.225   9.104  1.00  0.00
ATOM    750  C5'   U A  36      10.472   7.571   9.926  1.00  0.00
ATOM    751  C4'   U A  36      10.524   6.065   9.815  1.00  0.00
ATOM    752  O4'   U A  36      10.680   5.669   8.427  1.00  0.00
ATOM    753  C3'   U A  36      11.685   5.368  10.502  1.00  0.00
ATOM    754  O3'   U A  36      11.535   5.250  11.907  1.00  0.00
ATOM    755  C2'   U A  36      11.709   4.032   9.775  1.00  0.00
ATOM    756  O2'   U A  36      10.615   3.229  10.187  1.00  0.00
ATOM    757  C1'   U A  36      11.439   4.483   8.343  1.00  0.00
ATOM    758  N1    U A  36      12.756   4.762   7.647  1.00  0.00
ATOM    759  C2    U A  36      13.546   3.714   7.216  1.00  0.00
ATOM    760  O2    U A  36      13.347   2.556   7.537  1.00  0.00
ATOM    761  N3    U A  36      14.584   4.070   6.390  1.00  0.00
ATOM    762  C4    U A  36      14.905   5.342   5.962  1.00  0.00
ATOM    763  O4    U A  36      15.869   5.505   5.218  1.00  0.00
ATOM    764  C5    U A  36      14.039   6.376   6.454  1.00  0.00
ATOM    765  C6    U A  36      13.021   6.057   7.258  1.00  0.00
ATOM    766  P     U A  37      12.813   5.679  12.856  1.00  0.00
ATOM    767  OP1   U A  37      11.802   5.600  13.944  1.00  0.00
ATOM    768  OP2   U A  37      14.089   6.399  13.099  1.00  0.00
ATOM    769  O5'   U A  37      13.219   4.200  12.434  1.00  0.00
ATOM    770  C5'   U A  37      14.460   3.680  12.870  1.00  0.00
ATOM    771  C4'   U A  37      14.339   2.236  13.258  1.00  0.00
ATOM    772  O4'   U A  37      13.076   2.031  13.955  1.00  0.00
ATOM    773  C3'   U A  37      14.299   1.304  12.051  1.00  0.00
ATOM    774  O3'   U A  37      15.483   0.500  11.885  1.00  0.00
ATOM    775  C2'   U A  37      12.828   0.932  11.816  1.00  0.00
ATOM    776  O2'   U A  37      12.533  -0.434  11.604  1.00  0.00
ATOM    777  C1'   U A  37      12.227   1.204  13.186  1.00  0.00
ATOM    778  N1    U A  37      11.054   1.582  14.107  1.00  0.00
ATOM    779  C2    U A  37      10.170   0.523  14.189  1.00  0.00
ATOM    780  O2    U A  37      10.516  -0.610  14.472  1.00  0.00
ATOM    781  N3    U A  37       8.859   0.838  13.926  1.00  0.00
ATOM    782  C4    U A  37       8.354   2.079  13.596  1.00  0.00
ATOM    783  O4    U A  37       7.150   2.206  13.389  1.00  0.00
ATOM    784  C5    U A  37       9.334   3.126  13.530  1.00  0.00
ATOM    785  C6    U A  37      10.616   2.847  13.781  1.00  0.00
ATOM    786  P     C A  38      15.328  -0.768  11.278  1.00  0.00
ATOM    787  OP1   C A  38      16.605  -1.520  11.251  1.00  0.00
ATOM    788  OP2   C A  38      14.965   0.189  10.205  1.00  0.00
ATOM    789  O5'   C A  38      14.103  -1.803  11.309  1.00  0.00
ATOM    790  C5'   C A  38      14.139  -2.968  12.121  1.00  0.00
ATOM    791  C4'   C A  38      12.822  -3.694  12.061  1.00  0.00
ATOM    792  O4'   C A  38      11.760  -2.797  12.480  1.00  0.00
ATOM    793  C3'   C A  38      12.378  -4.112  10.675  1.00  0.00
ATOM    794  O3'   C A  38      13.010  -5.280  10.192  1.00  0.00
ATOM    795  C2'   C A  38      10.877  -4.260  10.851  1.00  0.00
ATOM    796  O2'   C A  38      10.584  -5.424  11.608  1.00  0.00
ATOM    797  C1'   C A  38      10.593  -3.041  11.721  1.00  0.00
ATOM    798  N1    C A  38      10.294  -1.843  10.952  1.00  0.00
ATOM    799  C2    C A  38       8.995  -1.627  10.476  1.00  0.00
ATOM    800  O2    C A  38       8.146  -2.521  10.631  1.00  0.00
ATOM    801  N3    C A  38       8.705  -0.456   9.860  1.00  0.00
ATOM    802  C4    C A  38       9.649   0.474   9.715  1.00  0.00
ATOM    803  N4    C A  38       9.316   1.612   9.102  1.00  0.00
ATOM    804  C5    C A  38      10.971   0.275  10.191  1.00  0.00
ATOM    805  C6    C A  38      11.254  -0.883  10.798  1.00  0.00
ATOM    806  P     C A  39      13.390  -5.199   8.672  1.00  0.00
ATOM    807  OP1   C A  39      13.931  -5.823   9.905  1.00  0.00
ATOM    808  OP2   C A  39      14.163  -5.272   7.406  1.00  0.00
ATOM    809  O5'   C A  39      11.921  -5.838   8.483  1.00  0.00
ATOM    810  C5'   C A  39      11.528  -6.508   7.294  1.00  0.00
ATOM    811  C4'   C A  39      10.231  -5.928   6.765  1.00  0.00
ATOM    812  O4'   C A  39      10.253  -4.474   6.719  1.00  0.00
ATOM    813  C3'   C A  39       9.928  -6.265   5.314  1.00  0.00
ATOM    814  O3'   C A  39       9.592  -7.634   5.124  1.00  0.00
ATOM    815  C2'   C A  39       8.786  -5.287   5.061  1.00  0.00
ATOM    816  O2'   C A  39       7.597  -5.605   5.762  1.00  0.00
ATOM    817  C1'   C A  39       9.456  -4.027   5.624  1.00  0.00
ATOM    818  N1    C A  39      10.361  -3.262   4.661  1.00  0.00
ATOM    819  C2    C A  39       9.816  -2.660   3.521  1.00  0.00
ATOM    820  O2    C A  39       8.694  -3.023   3.131  1.00  0.00
ATOM    821  N3    C A  39      10.527  -1.703   2.878  1.00  0.00
ATOM    822  C4    C A  39      11.728  -1.345   3.332  1.00  0.00
ATOM    823  N4    C A  39      12.391  -0.397   2.665  1.00  0.00
ATOM    824  C5    C A  39      12.298  -1.943   4.485  1.00  0.00
ATOM    825  C6    C A  39      11.593  -2.888   5.118  1.00  0.00
ATOM    826  P     A A  40      10.524  -8.268   4.311  1.00  0.00
ATOM    827  OP1   A A  40      10.491  -9.735   4.499  1.00  0.00
ATOM    828  OP2   A A  40      11.635  -7.632   3.566  1.00  0.00
ATOM    829  O5'   A A  40       9.199  -7.799   3.542  1.00  0.00
ATOM    830  C5'   A A  40       8.663  -8.575   2.477  1.00  0.00
ATOM    831  C4'   A A  40       7.231  -8.201   2.176  1.00  0.00
ATOM    832  O4'   A A  40       6.414  -8.410   3.357  1.00  0.00
ATOM    833  C3'   A A  40       6.986  -6.748   1.789  1.00  0.00
ATOM    834  O3'   A A  40       7.218  -6.497   0.412  1.00  0.00
ATOM    835  C2'   A A  40       5.536  -6.524   2.205  1.00  0.00
ATOM    836  O2'   A A  40       4.648  -7.017   1.213  1.00  0.00
ATOM    837  C1'   A A  40       5.418  -7.414   3.442  1.00  0.00
ATOM    838  N9    A A  40       5.960  -6.800   4.714  1.00  0.00
ATOM    839  C8    A A  40       7.226  -6.725   5.232  1.00  0.00
ATOM    840  N7    A A  40       7.367  -5.802   6.154  1.00  0.00
ATOM    841  C5    A A  40       6.107  -5.232   6.247  1.00  0.00
ATOM    842  C6    A A  40       5.595  -4.195   7.047  1.00  0.00
ATOM    843  N6    A A  40       6.324  -3.523   7.941  1.00  0.00
ATOM    844  N1    A A  40       4.294  -3.869   6.893  1.00  0.00
ATOM    845  C2    A A  40       3.565  -4.544   5.996  1.00  0.00
ATOM    846  N3    A A  40       3.933  -5.536   5.189  1.00  0.00
ATOM    847  C4    A A  40       5.231  -5.835   5.366  1.00  0.00
ATOM    848  P     C A  41       8.134  -5.069  -0.046  1.00  0.00
ATOM    849  OP1   C A  41       6.716  -5.065  -0.488  1.00  0.00
ATOM    850  OP2   C A  41       9.180  -5.565  -0.983  1.00  0.00
ATOM    851  O5'   C A  41       8.560  -3.599   0.404  1.00  0.00
ATOM    852  C5'   C A  41       7.742  -2.828   1.314  1.00  0.00
ATOM    853  C4'   C A  41       7.106  -1.646   0.594  1.00  0.00
ATOM    854  O4'   C A  41       8.006  -0.502   0.516  1.00  0.00
ATOM    855  C3'   C A  41       6.605  -1.892  -0.829  1.00  0.00
ATOM    856  O3'   C A  41       5.340  -1.273  -0.974  1.00  0.00
ATOM    857  C2'   C A  41       7.626  -1.139  -1.684  1.00  0.00
ATOM    858  O2'   C A  41       7.136  -0.713  -2.939  1.00  0.00
ATOM    859  C1'   C A  41       7.924   0.048  -0.775  1.00  0.00
ATOM    860  N1    C A  41       9.118   1.253   0.379  1.00  0.00
ATOM    861  C2    C A  41       9.233   2.641   0.519  1.00  0.00
ATOM    862  O2    C A  41       8.206   3.307   0.734  1.00  0.00
ATOM    863  N3    C A  41      10.456   3.215   0.415  1.00  0.00
ATOM    864  C4    C A  41      11.530   2.460   0.183  1.00  0.00
ATOM    865  N4    C A  41      12.714   3.070   0.089  1.00  0.00
ATOM    866  C5    C A  41      11.434   1.052   0.038  1.00  0.00
ATOM    867  C6    C A  41      10.226   0.489   0.141  1.00  0.00
ATOM    868  P     C A  42       3.956  -2.333  -1.685  1.00  0.00
ATOM    869  OP1   C A  42       4.245  -3.023  -2.938  1.00  0.00
ATOM    870  OP2   C A  42       2.856  -1.327  -1.660  1.00  0.00
ATOM    871  O5'   C A  42       3.758  -3.375  -0.511  1.00  0.00
ATOM    872  C5'   C A  42       4.587  -4.530  -0.418  1.00  0.00
ATOM    873  C4'   C A  42       3.808  -5.718   0.095  1.00  0.00
ATOM    874  O4'   C A  42       3.417  -5.499   1.477  1.00  0.00
ATOM    875  C3'   C A  42       2.484  -5.987  -0.592  1.00  0.00
ATOM    876  O3'   C A  42       2.714  -6.662  -1.802  1.00  0.00
ATOM    877  C2'   C A  42       1.801  -6.848   0.462  1.00  0.00
ATOM    878  O2'   C A  42       2.377  -8.128   0.607  1.00  0.00
ATOM    879  C1'   C A  42       2.140  -6.059   1.704  1.00  0.00
ATOM    880  N1    C A  42       1.151  -5.033   2.037  1.00  0.00
ATOM    881  C2    C A  42      -0.134  -5.385   2.465  1.00  0.00
ATOM    882  O2    C A  42      -0.403  -6.588   2.624  1.00  0.00
ATOM    883  N3    C A  42      -1.044  -4.408   2.693  1.00  0.00
ATOM    884  C4    C A  42      -0.710  -3.130   2.509  1.00  0.00
ATOM    885  N4    C A  42      -1.640  -2.201   2.746  1.00  0.00
ATOM    886  C5    C A  42       0.587  -2.753   2.075  1.00  0.00
ATOM    887  C6    C A  42       1.482  -3.721   1.851  1.00  0.00
ATOM    888  P     A A  43       1.744  -6.543  -2.942  1.00  0.00
ATOM    889  OP1   A A  43       2.147  -7.374  -4.106  1.00  0.00
ATOM    890  OP2   A A  43       1.369  -5.120  -3.152  1.00  0.00
ATOM    891  O5'   A A  43       0.495  -7.261  -2.275  1.00  0.00
ATOM    892  C5'   A A  43       0.576  -8.626  -1.858  1.00  0.00
ATOM    893  C4'   A A  43      -0.763  -9.080  -1.357  1.00  0.00
ATOM    894  O4'   A A  43      -1.140  -8.306  -0.188  1.00  0.00
ATOM    895  C3'   A A  43      -1.890  -8.838  -2.339  1.00  0.00
ATOM    896  O3'   A A  43      -1.963  -9.859  -3.311  1.00  0.00
ATOM    897  C2'   A A  43      -3.111  -8.765  -1.434  1.00  0.00
ATOM    898  O2'   A A  43      -3.589 -10.046  -1.067  1.00  0.00
ATOM    899  C1'   A A  43      -2.536  -8.056  -0.209  1.00  0.00
ATOM    900  N9    A A  43      -2.766  -6.654  -0.225  1.00  0.00
ATOM    901  C8    A A  43      -1.932  -5.672  -0.692  1.00  0.00
ATOM    902  N7    A A  43      -2.413  -4.459  -0.553  1.00  0.00
ATOM    903  C5    A A  43      -3.647  -4.658   0.045  1.00  0.00
ATOM    904  C6    A A  43      -4.654  -3.767   0.457  1.00  0.00
ATOM    905  N6    A A  43      -4.569  -2.442   0.321  1.00  0.00
ATOM    906  N1    A A  43      -5.764  -4.292   1.018  1.00  0.00
ATOM    907  C2    A A  43      -5.848  -5.620   1.155  1.00  0.00
ATOM    908  N3    A A  43      -4.970  -6.558   0.808  1.00  0.00
ATOM    909  C4    A A  43      -3.879  -6.005   0.252  1.00  0.00
ATOM    910  P     A A  44      -2.398  -9.453  -5.047  1.00  0.00
ATOM    911  OP1   A A  44      -2.576 -10.578  -5.984  1.00  0.00
ATOM    912  OP2   A A  44      -2.396  -8.064  -5.562  1.00  0.00
ATOM    913  O5'   A A  44      -3.627  -9.487  -4.056  1.00  0.00
ATOM    914  C5'   A A  44      -4.239 -10.698  -3.692  1.00  0.00
ATOM    915  C4'   A A  44      -5.583 -10.380  -3.131  1.00  0.00
ATOM    916  O4'   A A  44      -5.416  -9.386  -2.082  1.00  0.00
ATOM    917  C3'   A A  44      -6.476  -9.709  -4.154  1.00  0.00
ATOM    918  O3'   A A  44      -7.192 -10.710  -4.862  1.00  0.00
ATOM    919  C2'   A A  44      -7.390  -8.845  -3.303  1.00  0.00
ATOM    920  O2'   A A  44      -8.476  -9.603  -2.826  1.00  0.00
ATOM    921  C1'   A A  44      -6.479  -8.451  -2.129  1.00  0.00
ATOM    922  N9    A A  44      -5.900  -7.112  -2.240  1.00  0.00
ATOM    923  C8    A A  44      -4.665  -6.760  -2.719  1.00  0.00
ATOM    924  N7    A A  44      -4.485  -5.464  -2.816  1.00  0.00
ATOM    925  C5    A A  44      -5.684  -4.929  -2.372  1.00  0.00
ATOM    926  C6    A A  44      -6.133  -3.604  -2.230  1.00  0.00
ATOM    927  N6    A A  44      -5.393  -2.535  -2.534  1.00  0.00
ATOM    928  N1    A A  44      -7.384  -3.414  -1.759  1.00  0.00
ATOM    929  C2    A A  44      -8.125  -4.485  -1.454  1.00  0.00
ATOM    930  N3    A A  44      -7.814  -5.776  -1.544  1.00  0.00
ATOM    931  C4    A A  44      -6.565  -5.931  -2.015  1.00  0.00
ATOM    932  P     G A  45      -8.284 -10.282  -6.151  1.00  0.00
ATOM    933  OP1   G A  45      -8.864 -11.506  -6.751  1.00  0.00
ATOM    934  OP2   G A  45      -7.382  -9.412  -6.941  1.00  0.00
ATOM    935  O5'   G A  45      -9.464  -9.315  -5.662  1.00  0.00
ATOM    936  C5'   G A  45     -10.310  -9.782  -4.621  1.00  0.00
ATOM    937  C4'   G A  45     -11.140  -8.691  -3.986  1.00  0.00
ATOM    938  O4'   G A  45     -10.325  -7.849  -3.126  1.00  0.00
ATOM    939  C3'   G A  45     -11.789  -7.682  -4.918  1.00  0.00
ATOM    940  O3'   G A  45     -12.892  -8.179  -5.655  1.00  0.00
ATOM    941  C2'   G A  45     -12.150  -6.587  -3.929  1.00  0.00
ATOM    942  O2'   G A  45     -13.176  -7.034  -3.056  1.00  0.00
ATOM    943  C1'   G A  45     -10.855  -6.537  -3.125  1.00  0.00
ATOM    944  N9    G A  45      -9.883  -5.596  -3.767  1.00  0.00
ATOM    945  C8    G A  45      -8.742  -6.025  -4.402  1.00  0.00
ATOM    946  N7    G A  45      -7.918  -5.055  -4.692  1.00  0.00
ATOM    947  C5    G A  45      -8.548  -3.918  -4.221  1.00  0.00
ATOM    948  C6    G A  45      -8.141  -2.559  -4.249  1.00  0.00
ATOM    949  O6    G A  45      -7.100  -2.081  -4.716  1.00  0.00
ATOM    950  N1    G A  45      -9.084  -1.721  -3.659  1.00  0.00
ATOM    951  C2    G A  45     -10.272  -2.141  -3.110  1.00  0.00
ATOM    952  N2    G A  45     -11.051  -1.185  -2.587  1.00  0.00
ATOM    953  N3    G A  45     -10.663  -3.399  -3.077  1.00  0.00
ATOM    954  C4    G A  45      -9.764  -4.231  -3.645  1.00  0.00
ATOM    955  P     A A  46     -12.977  -7.694  -6.963  1.00  0.00
ATOM    956  OP1   A A  46     -14.304  -8.024  -7.531  1.00  0.00
ATOM    957  OP2   A A  46     -11.772  -7.723  -7.828  1.00  0.00
ATOM    958  O5'   A A  46     -12.992  -6.255  -6.278  1.00  0.00
ATOM    959  C5'   A A  46     -13.985  -5.890  -5.318  1.00  0.00
ATOM    960  C4'   A A  46     -14.221  -4.397  -5.348  1.00  0.00
ATOM    961  O4'   A A  46     -13.026  -3.680  -4.910  1.00  0.00
ATOM    962  C3'   A A  46     -14.563  -3.838  -6.729  1.00  0.00
ATOM    963  O3'   A A  46     -15.673  -2.952  -6.641  1.00  0.00
ATOM    964  C2'   A A  46     -13.286  -3.103  -7.121  1.00  0.00
ATOM    965  O2'   A A  46     -13.460  -2.041  -8.026  1.00  0.00
ATOM    966  C1'   A A  46     -12.826  -2.585  -5.768  1.00  0.00
ATOM    967  N9    A A  46     -11.549  -2.304  -5.771  1.00  0.00
ATOM    968  C8    A A  46     -10.696  -3.236  -6.302  1.00  0.00
ATOM    969  N7    A A  46      -9.631  -2.718  -6.866  1.00  0.00
ATOM    970  C5    A A  46      -9.795  -1.353  -6.694  1.00  0.00
ATOM    971  C6    A A  46      -9.007  -0.251  -7.069  1.00  0.00
ATOM    972  N6    A A  46      -7.847  -0.359  -7.721  1.00  0.00
ATOM    973  N1    A A  46      -9.458   0.980  -6.746  1.00  0.00
ATOM    974  C2    A A  46     -10.620   1.088  -6.093  1.00  0.00
ATOM    975  N3    A A  46     -11.448   0.128  -5.687  1.00  0.00
ATOM    976  C4    A A  46     -10.973  -1.083  -6.023  1.00  0.00
ATOM    977  P     G A  47     -16.554  -2.694  -7.865  1.00  0.00
ATOM    978  OP1   G A  47     -17.961  -3.132  -8.071  1.00  0.00
ATOM    979  OP2   G A  47     -15.440  -3.381  -8.596  1.00  0.00
ATOM    980  O5'   G A  47     -16.543  -1.133  -8.149  1.00  0.00
ATOM    981  C5'   G A  47     -17.501  -0.287  -7.505  1.00  0.00
ATOM    982  C4'   G A  47     -17.077   1.154  -7.599  1.00  0.00
ATOM    983  O4'   G A  47     -15.772   1.306  -7.001  1.00  0.00
ATOM    984  C3'   G A  47     -16.924   1.718  -8.997  1.00  0.00
ATOM    985  O3'   G A  47     -18.176   2.176  -9.488  1.00  0.00
ATOM    986  C2'   G A  47     -15.952   2.864  -8.774  1.00  0.00
ATOM    987  O2'   G A  47     -16.592   4.005  -8.237  1.00  0.00
ATOM    988  C1'   G A  47     -15.034   2.280  -7.703  1.00  0.00
ATOM    989  N9    G A  47     -13.866   1.598  -8.270  1.00  0.00
ATOM    990  C8    G A  47     -13.716   0.242  -8.432  1.00  0.00
ATOM    991  N7    G A  47     -12.560  -0.092  -8.937  1.00  0.00
ATOM    992  C5    G A  47     -11.904   1.112  -9.118  1.00  0.00
ATOM    993  C6    G A  47     -10.613   1.391  -9.635  1.00  0.00
ATOM    994  O6    G A  47      -9.764   0.591 -10.048  1.00  0.00
ATOM    995  N1    G A  47     -10.341   2.756  -9.646  1.00  0.00
ATOM    996  C2    G A  47     -11.206   3.732  -9.213  1.00  0.00
ATOM    997  N2    G A  47     -10.765   4.994  -9.301  1.00  0.00
ATOM    998  N3    G A  47     -12.409   3.488  -8.731  1.00  0.00
ATOM    999  C4    G A  47     -12.695   2.169  -8.712  1.00  0.00
ATOM   1000  P     C A  48     -18.349   2.433 -11.035  1.00  0.00
ATOM   1001  OP1   C A  48     -19.663   3.120 -11.141  1.00  0.00
ATOM   1002  OP2   C A  48     -17.940   1.473 -12.090  1.00  0.00
ATOM   1003  O5'   C A  48     -17.207   3.543 -10.933  1.00  0.00
ATOM   1004  C5'   C A  48     -17.431   4.778 -10.221  1.00  0.00
ATOM   1005  C4'   C A  48     -16.295   5.743 -10.473  1.00  0.00
ATOM   1006  O4'   C A  48     -15.080   5.216  -9.881  1.00  0.00
ATOM   1007  C3'   C A  48     -15.940   5.979 -11.934  1.00  0.00
ATOM   1008  O3'   C A  48     -16.755   6.978 -12.542  1.00  0.00
ATOM   1009  C2'   C A  48     -14.476   6.394 -11.865  1.00  0.00
ATOM   1010  O2'   C A  48     -14.297   7.766 -11.579  1.00  0.00
ATOM   1011  C1'   C A  48     -13.968   5.549 -10.695  1.00  0.00
ATOM   1012  N1    C A  48     -13.331   4.305 -11.150  1.00  0.00
ATOM   1013  C2    C A  48     -12.039   4.388 -11.682  1.00  0.00
ATOM   1014  O2    C A  48     -11.454   5.484 -11.662  1.00  0.00
ATOM   1015  N3    C A  48     -11.466   3.276 -12.200  1.00  0.00
ATOM   1016  C4    C A  48     -12.132   2.120 -12.201  1.00  0.00
ATOM   1017  N4    C A  48     -11.527   1.051 -12.723  1.00  0.00
ATOM   1018  C5    C A  48     -13.442   2.015 -11.667  1.00  0.00
ATOM   1019  C6    C A  48     -14.004   3.116 -11.156  1.00  0.00
ATOM   1020  P     C A  49     -16.870   7.086 -14.248  1.00  0.00
ATOM   1021  OP1   C A  49     -17.816   8.203 -14.462  1.00  0.00
ATOM   1022  OP2   C A  49     -17.171   5.728 -14.760  1.00  0.00
ATOM   1023  O5'   C A  49     -15.479   7.463 -14.956  1.00  0.00
ATOM   1024  C5'   C A  49     -15.072   8.817 -15.132  1.00  0.00
ATOM   1025  C4'   C A  49     -13.602   8.961 -15.468  1.00  0.00
ATOM   1026  O4'   C A  49     -12.814   7.936 -14.801  1.00  0.00
ATOM   1027  C3'   C A  49     -13.215   8.822 -16.935  1.00  0.00
ATOM   1028  O3'   C A  49     -13.443  10.002 -17.690  1.00  0.00
ATOM   1029  C2'   C A  49     -11.739   8.442 -16.860  1.00  0.00
ATOM   1030  O2'   C A  49     -10.930   9.602 -16.716  1.00  0.00
ATOM   1031  C1'   C A  49     -11.672   7.615 -15.572  1.00  0.00
ATOM   1032  N1    C A  49     -11.607   6.248 -15.856  1.00  0.00
ATOM   1033  C2    C A  49     -10.439   5.631 -16.319  1.00  0.00
ATOM   1034  O2    C A  49      -9.437   6.333 -16.534  1.00  0.00
ATOM   1035  N3    C A  49     -10.437   4.291 -16.521  1.00  0.00
ATOM   1036  C4    C A  49     -11.537   3.578 -16.278  1.00  0.00
ATOM   1037  N4    C A  49     -11.487   2.261 -16.491  1.00  0.00
ATOM   1038  C5    C A  49     -12.730   4.184 -15.808  1.00  0.00
ATOM   1039  C6    C A  49     -12.729   5.507 -15.611  1.00  0.00
ATOM   1040  P     U A  50     -13.640   9.927 -19.327  1.00  0.00
ATOM   1041  OP1   U A  50     -13.939  11.222 -20.009  1.00  0.00
ATOM   1042  OP2   U A  50     -14.667   8.839 -19.335  1.00  0.00
ATOM   1043  O5'   U A  50     -12.244   9.390 -19.895  1.00  0.00
ATOM   1044  C5'   U A  50     -11.102  10.261 -19.908  1.00  0.00
ATOM   1045  C4'   U A  50      -9.880   9.561 -20.450  1.00  0.00
ATOM   1046  O4'   U A  50      -9.560   8.437 -19.601  1.00  0.00
ATOM   1047  C3'   U A  50      -9.962   8.964 -21.845  1.00  0.00
ATOM   1048  O3'   U A  50      -9.725   9.938 -22.870  1.00  0.00
ATOM   1049  C2'   U A  50      -8.855   7.916 -21.818  1.00  0.00
ATOM   1050  O2'   U A  50      -7.607   8.480 -22.107  1.00  0.00
ATOM   1051  C1'   U A  50      -8.836   7.488 -20.352  1.00  0.00
ATOM   1052  N1    U A  50      -9.449   6.275 -20.086  1.00  0.00
ATOM   1053  C2    U A  50      -8.841   5.180 -20.671  1.00  0.00
ATOM   1054  O2    U A  50      -7.741   5.230 -21.193  1.00  0.00
ATOM   1055  N3    U A  50      -9.571   4.017 -20.624  1.00  0.00
ATOM   1056  C4    U A  50     -10.819   3.843 -20.064  1.00  0.00
ATOM   1057  O4    U A  50     -11.349   2.735 -20.099  1.00  0.00
ATOM   1058  C5    U A  50     -11.384   5.026 -19.478  1.00  0.00
ATOM   1059  C6    U A  50     -10.695   6.170 -19.509  1.00  0.00
ATOM   1060  P     U A  51     -10.468   9.731 -24.246  1.00  0.00
ATOM   1061  OP1   U A  51     -10.115  10.961 -24.995  1.00  0.00
ATOM   1062  OP2   U A  51     -11.646   8.921 -24.641  1.00  0.00
ATOM   1063  O5'   U A  51      -9.234   8.720 -24.315  1.00  0.00
ATOM   1064  C5'   U A  51      -8.474   8.677 -25.513  1.00  0.00
ATOM   1065  C4'   U A  51      -7.195   7.919 -25.303  1.00  0.00
ATOM   1066  O4'   U A  51      -7.374   7.052 -24.154  1.00  0.00
ATOM   1067  C3'   U A  51      -6.797   7.037 -26.481  1.00  0.00
ATOM   1068  O3'   U A  51      -5.380   7.043 -26.644  1.00  0.00
ATOM   1069  C2'   U A  51      -7.280   5.653 -26.058  1.00  0.00
ATOM   1070  O2'   U A  51      -6.523   4.577 -26.576  1.00  0.00
ATOM   1071  C1'   U A  51      -7.203   5.703 -24.535  1.00  0.00
ATOM   1072  N1    U A  51      -8.253   4.758 -23.969  1.00  0.00
ATOM   1073  C2    U A  51      -8.031   3.395 -23.942  1.00  0.00
ATOM   1074  O2    U A  51      -6.972   2.888 -24.265  1.00  0.00
ATOM   1075  N3    U A  51      -9.100   2.640 -23.522  1.00  0.00
ATOM   1076  C4    U A  51     -10.341   3.103 -23.134  1.00  0.00
ATOM   1077  O4    U A  51     -11.202   2.301 -22.780  1.00  0.00
ATOM   1078  C5    U A  51     -10.493   4.529 -23.191  1.00  0.00
ATOM   1079  C6    U A  51      -9.470   5.286 -23.596  1.00  0.00
ATOM   1080  P     A A  52      -4.880   7.367 -27.717  1.00  0.00
ATOM   1081  OP1   A A  52      -4.990   7.083 -29.170  1.00  0.00
ATOM   1082  OP2   A A  52      -4.277   6.356 -26.809  1.00  0.00
ATOM   1083  O5'   A A  52      -4.094   8.737 -27.542  1.00  0.00
ATOM   1084  C5'   A A  52      -2.673   8.796 -27.598  1.00  0.00
ATOM   1085  C4'   A A  52      -2.192  10.000 -26.835  1.00  0.00
ATOM   1086  O4'   A A  52      -3.007  11.132 -27.242  1.00  0.00
ATOM   1087  C3'   A A  52      -2.360   9.884 -25.327  1.00  0.00
ATOM   1088  O3'   A A  52      -1.133   9.399 -24.769  1.00  0.00
ATOM   1089  C2'   A A  52      -2.653  11.322 -24.906  1.00  0.00
ATOM   1090  O2'   A A  52      -1.474  12.089 -24.759  1.00  0.00
ATOM   1091  C1'   A A  52      -3.454  11.842 -26.104  1.00  0.00
ATOM   1092  N9    A A  52      -4.906  11.812 -26.041  1.00  0.00
ATOM   1093  C8    A A  52      -5.802  10.896 -26.526  1.00  0.00
ATOM   1094  N7    A A  52      -7.039  11.110 -26.142  1.00  0.00
ATOM   1095  C5    A A  52      -6.948  12.244 -25.350  1.00  0.00
ATOM   1096  C6    A A  52      -7.913  12.983 -24.643  1.00  0.00
ATOM   1097  N6    A A  52      -9.211  12.674 -24.622  1.00  0.00
ATOM   1098  N1    A A  52      -7.491  14.062 -23.951  1.00  0.00
ATOM   1099  C2    A A  52      -6.189  14.371 -23.973  1.00  0.00
ATOM   1100  N3    A A  52      -5.190  13.755 -24.600  1.00  0.00
ATOM   1101  C4    A A  52      -5.641  12.687 -25.277  1.00  0.00
ATOM   1102  P     A A  53      -0.854   9.093 -23.107  1.00  0.00
ATOM   1103  OP1   A A  53       0.589   9.030 -23.431  1.00  0.00
ATOM   1104  OP2   A A  53      -1.412   8.255 -22.021  1.00  0.00
ATOM   1105  O5'   A A  53      -1.196  10.591 -22.664  1.00  0.00
ATOM   1106  C5'   A A  53      -0.123  11.377 -22.155  1.00  0.00
ATOM   1107  C4'   A A  53      -0.584  12.520 -21.283  1.00  0.00
ATOM   1108  O4'   A A  53      -1.880  12.969 -21.768  1.00  0.00
ATOM   1109  C3'   A A  53      -0.750  12.178 -19.803  1.00  0.00
ATOM   1110  O3'   A A  53       0.130  12.906 -18.944  1.00  0.00
ATOM   1111  C2'   A A  53      -2.199  12.525 -19.456  1.00  0.00
ATOM   1112  O2'   A A  53      -2.332  13.461 -18.408  1.00  0.00
ATOM   1113  C1'   A A  53      -2.815  13.106 -20.717  1.00  0.00
ATOM   1114  N9    A A  53      -3.855  12.146 -21.400  1.00  0.00
ATOM   1115  C8    A A  53      -3.752  11.168 -22.354  1.00  0.00
ATOM   1116  N7    A A  53      -4.848  10.464 -22.511  1.00  0.00
ATOM   1117  C5    A A  53      -5.731  11.017 -21.597  1.00  0.00
ATOM   1118  C6    A A  53      -7.066  10.718 -21.271  1.00  0.00
ATOM   1119  N6    A A  53      -7.770   9.746 -21.857  1.00  0.00
ATOM   1120  N1    A A  53      -7.658  11.460 -20.311  1.00  0.00
ATOM   1121  C2    A A  53      -6.951  12.434 -19.726  1.00  0.00
ATOM   1122  N3    A A  53      -5.694  12.810 -19.947  1.00  0.00
ATOM   1123  C4    A A  53      -5.134  12.053 -20.905  1.00  0.00
ATOM   1124  P     A A  54       0.294  12.316 -17.348  1.00  0.00
ATOM   1125  OP1   A A  54       1.301  12.918 -16.461  1.00  0.00
ATOM   1126  OP2   A A  54       0.579  10.976 -17.875  1.00  0.00
ATOM   1127  O5'   A A  54      -1.060  12.218 -16.505  1.00  0.00
ATOM   1128  C5'   A A  54      -1.631  13.377 -15.932  1.00  0.00
ATOM   1129  C4'   A A  54      -3.016  13.081 -15.364  1.00  0.00
ATOM   1130  O4'   A A  54      -4.009  12.954 -16.421  1.00  0.00
ATOM   1131  C3'   A A  54      -3.193  11.845 -14.513  1.00  0.00
ATOM   1132  O3'   A A  54      -2.739  12.087 -13.204  1.00  0.00
ATOM   1133  C2'   A A  54      -4.703  11.640 -14.576  1.00  0.00
ATOM   1134  O2'   A A  54      -5.464  12.517 -13.744  1.00  0.00
ATOM   1135  C1'   A A  54      -4.980  11.989 -16.034  1.00  0.00
ATOM   1136  N9    A A  54      -4.796  10.744 -16.899  1.00  0.00
ATOM   1137  C8    A A  54      -3.715  10.500 -17.705  1.00  0.00
ATOM   1138  N7    A A  54      -3.856   9.447 -18.475  1.00  0.00
ATOM   1139  C5    A A  54      -5.114   8.965 -18.151  1.00  0.00
ATOM   1140  C6    A A  54      -5.855   7.865 -18.618  1.00  0.00
ATOM   1141  N6    A A  54      -5.414   7.020 -19.552  1.00  0.00
ATOM   1142  N1    A A  54      -7.080   7.664 -18.086  1.00  0.00
ATOM   1143  C2    A A  54      -7.521   8.513 -17.151  1.00  0.00
ATOM   1144  N3    A A  54      -6.919   9.580 -16.633  1.00  0.00
ATOM   1145  C4    A A  54      -5.705   9.752 -17.181  1.00  0.00
ATOM   1146  P     C A  55      -2.395  10.615 -12.581  1.00  0.00
ATOM   1147  OP1   C A  55      -1.173  11.310 -12.108  1.00  0.00
ATOM   1148  OP2   C A  55      -2.279   9.562 -13.630  1.00  0.00
ATOM   1149  O5'   C A  55      -3.160  10.025 -11.316  1.00  0.00
ATOM   1150  C5'   C A  55      -3.819   8.762 -11.381  1.00  0.00
ATOM   1151  C4'   C A  55      -5.264   8.917 -11.019  1.00  0.00
ATOM   1152  O4'   C A  55      -6.027   7.844 -11.612  1.00  0.00
ATOM   1153  C3'   C A  55      -5.669   8.894  -9.547  1.00  0.00
ATOM   1154  O3'   C A  55      -5.442  10.126  -8.847  1.00  0.00
ATOM   1155  C2'   C A  55      -7.156   8.587  -9.649  1.00  0.00
ATOM   1156  O2'   C A  55      -7.903   9.750  -9.973  1.00  0.00
ATOM   1157  C1'   C A  55      -7.191   7.629 -10.840  1.00  0.00
ATOM   1158  N1    C A  55      -7.139   6.096 -10.744  1.00  0.00
ATOM   1159  C2    C A  55      -8.336   5.403 -10.526  1.00  0.00
ATOM   1160  O2    C A  55      -9.401   6.042 -10.507  1.00  0.00
ATOM   1161  N3    C A  55      -8.297   4.062 -10.343  1.00  0.00
ATOM   1162  C4    C A  55      -7.130   3.417 -10.371  1.00  0.00
ATOM   1163  N4    C A  55      -7.142   2.095 -10.184  1.00  0.00
ATOM   1164  C5    C A  55      -5.907   4.101 -10.590  1.00  0.00
ATOM   1165  C6    C A  55      -5.949   5.425 -10.771  1.00  0.00
ATOM   1166  P     U A  56      -4.727  10.439  -7.368  1.00  0.00
ATOM   1167  OP1   U A  56      -4.715  11.735  -6.646  1.00  0.00
ATOM   1168  OP2   U A  56      -3.483   9.635  -7.450  1.00  0.00
ATOM   1169  O5'   U A  56      -5.868   9.512  -6.737  1.00  0.00
ATOM   1170  C5'   U A  56      -7.152  10.061  -6.384  1.00  0.00
ATOM   1171  C4'   U A  56      -8.175   8.964  -6.136  1.00  0.00
ATOM   1172  O4'   U A  56      -8.063   7.930  -7.149  1.00  0.00
ATOM   1173  C3'   U A  56      -8.074   8.128  -4.871  1.00  0.00
ATOM   1174  O3'   U A  56      -8.552   8.832  -3.726  1.00  0.00
ATOM   1175  C2'   U A  56      -9.036   6.993  -5.205  1.00  0.00
ATOM   1176  O2'   U A  56     -10.385   7.397  -5.089  1.00  0.00
ATOM   1177  C1'   U A  56      -8.758   6.783  -6.693  1.00  0.00
ATOM   1178  N1    U A  56      -7.919   5.618  -6.973  1.00  0.00
ATOM   1179  C2    U A  56      -8.486   4.367  -6.817  1.00  0.00
ATOM   1180  O2    U A  56      -9.644   4.201  -6.479  1.00  0.00
ATOM   1181  N3    U A  56      -7.644   3.312  -7.072  1.00  0.00
ATOM   1182  C4    U A  56      -6.321   3.380  -7.457  1.00  0.00
ATOM   1183  O4    U A  56      -5.693   2.342  -7.650  1.00  0.00
ATOM   1184  C5    U A  56      -5.805   4.713  -7.596  1.00  0.00
ATOM   1185  C6    U A  56      -6.602   5.757  -7.355  1.00  0.00
ATOM   1186  P     C A  57      -8.186   8.275  -2.136  1.00  0.00
ATOM   1187  OP1   C A  57      -8.697   9.415  -1.316  1.00  0.00
ATOM   1188  OP2   C A  57      -6.803   7.683  -2.073  1.00  0.00
ATOM   1189  O5'   C A  57      -9.210   7.034  -2.071  1.00  0.00
ATOM   1190  C5'   C A  57     -10.588   7.371  -1.897  1.00  0.00
ATOM   1191  C4'   C A  57     -11.520   6.196  -2.038  1.00  0.00
ATOM   1192  O4'   C A  57     -11.139   5.457  -3.207  1.00  0.00
ATOM   1193  C3'   C A  57     -11.428   5.109  -1.007  1.00  0.00
ATOM   1194  O3'   C A  57     -12.194   5.444   0.078  1.00  0.00
ATOM   1195  C2'   C A  57     -12.089   3.942  -1.685  1.00  0.00
ATOM   1196  O2'   C A  57     -13.499   4.132  -1.679  1.00  0.00
ATOM   1197  C1'   C A  57     -11.371   4.070  -3.014  1.00  0.00
ATOM   1198  N1    C A  57     -10.002   3.377  -3.026  1.00  0.00
ATOM   1199  C2    C A  57      -9.971   2.005  -3.299  1.00  0.00
ATOM   1200  O2    C A  57     -11.045   1.384  -3.366  1.00  0.00
ATOM   1201  N3    C A  57      -8.774   1.396  -3.480  1.00  0.00
ATOM   1202  C4    C A  57      -7.647   2.103  -3.397  1.00  0.00
ATOM   1203  N4    C A  57      -6.491   1.460  -3.583  1.00  0.00
ATOM   1204  C5    C A  57      -7.657   3.494  -3.121  1.00  0.00
ATOM   1205  C6    C A  57      -8.841   4.092  -2.943  1.00  0.00
ATOM   1206  P     U A  58     -11.562   5.097   1.467  1.00  0.00
ATOM   1207  OP1   U A  58     -11.646   6.249   2.404  1.00  0.00
ATOM   1208  OP2   U A  58     -10.344   4.236   1.467  1.00  0.00
ATOM   1209  O5'   U A  58     -12.807   4.127   1.670  1.00  0.00
ATOM   1210  C5'   U A  58     -12.682   2.967   2.468  1.00  0.00
ATOM   1211  C4'   U A  58     -13.220   1.769   1.736  1.00  0.00
ATOM   1212  O4'   U A  58     -12.617   1.671   0.415  1.00  0.00
ATOM   1213  C3'   U A  58     -12.833   0.463   2.395  1.00  0.00
ATOM   1214  O3'   U A  58     -13.653   0.179   3.508  1.00  0.00
ATOM   1215  C2'   U A  58     -12.945  -0.521   1.247  1.00  0.00
ATOM   1216  O2'   U A  58     -14.288  -0.848   0.941  1.00  0.00
ATOM   1217  C1'   U A  58     -12.326   0.307   0.122  1.00  0.00
ATOM   1218  N1    U A  58     -10.832   0.052   0.150  1.00  0.00
ATOM   1219  C2    U A  58     -10.156  -1.142  -0.020  1.00  0.00
ATOM   1220  O2    U A  58     -10.660  -2.228   0.204  1.00  0.00
ATOM   1221  N3    U A  58      -8.861  -1.018  -0.463  1.00  0.00
ATOM   1222  C4    U A  58      -8.190   0.153  -0.746  1.00  0.00
ATOM   1223  O4    U A  58      -7.026   0.104  -1.138  1.00  0.00
ATOM   1224  C5    U A  58      -8.959   1.349  -0.544  1.00  0.00
ATOM   1225  C6    U A  58     -10.220   1.258  -0.114  1.00  0.00
ATOM   1226  P     U A  59     -12.995  -0.062   4.674  1.00  0.00
ATOM   1227  OP1   U A  59     -14.026  -0.128   5.735  1.00  0.00
ATOM   1228  OP2   U A  59     -11.731   0.665   4.932  1.00  0.00
ATOM   1229  O5'   U A  59     -12.658  -1.546   4.204  1.00  0.00
ATOM   1230  C5'   U A  59     -13.719  -2.473   3.890  1.00  0.00
ATOM   1231  C4'   U A  59     -13.155  -3.847   3.655  1.00  0.00
ATOM   1232  O4'   U A  59     -12.404  -3.834   2.415  1.00  0.00
ATOM   1233  C3'   U A  59     -12.158  -4.295   4.709  1.00  0.00
ATOM   1234  O3'   U A  59     -12.763  -4.857   5.860  1.00  0.00
ATOM   1235  C2'   U A  59     -11.261  -5.262   3.943  1.00  0.00
ATOM   1236  O2'   U A  59     -11.779  -6.572   3.833  1.00  0.00
ATOM   1237  C1'   U A  59     -11.216  -4.606   2.561  1.00  0.00
ATOM   1238  N1    U A  59     -10.042  -3.743   2.372  1.00  0.00
ATOM   1239  C2    U A  59      -8.883  -4.364   1.946  1.00  0.00
ATOM   1240  O2    U A  59      -8.816  -5.558   1.715  1.00  0.00
ATOM   1241  N3    U A  59      -7.799  -3.533   1.800  1.00  0.00
ATOM   1242  C4    U A  59      -7.758  -2.174   2.033  1.00  0.00
ATOM   1243  O4    U A  59      -6.708  -1.561   1.856  1.00  0.00
ATOM   1244  C5    U A  59      -9.000  -1.603   2.473  1.00  0.00
ATOM   1245  C6    U A  59     -10.070  -2.389   2.623  1.00  0.00
ATOM   1246  P     G A  60     -12.015  -4.703   7.294  1.00  0.00
ATOM   1247  OP1   G A  60     -13.337  -5.315   7.546  1.00  0.00
ATOM   1248  OP2   G A  60     -11.587  -3.540   8.110  1.00  0.00
ATOM   1249  O5'   G A  60     -10.894  -5.821   7.442  1.00  0.00
ATOM   1250  C5'   G A  60     -11.210  -7.182   7.219  1.00  0.00
ATOM   1251  C4'   G A  60     -10.126  -7.872   6.421  1.00  0.00
ATOM   1252  O4'   G A  60      -9.723  -7.099   5.257  1.00  0.00
ATOM   1253  C3'   G A  60      -8.809  -8.227   7.088  1.00  0.00
ATOM   1254  O3'   G A  60      -8.939  -9.425   7.815  1.00  0.00
ATOM   1255  C2'   G A  60      -7.938  -8.536   5.883  1.00  0.00
ATOM   1256  O2'   G A  60      -8.257  -9.833   5.413  1.00  0.00
ATOM   1257  C1'   G A  60      -8.421  -7.504   4.865  1.00  0.00
ATOM   1258  N9    G A  60      -7.512  -6.345   4.855  1.00  0.00
ATOM   1259  C8    G A  60      -7.925  -5.073   5.170  1.00  0.00
ATOM   1260  N7    G A  60      -7.013  -4.166   4.946  1.00  0.00
ATOM   1261  C5    G A  60      -5.935  -4.877   4.453  1.00  0.00
ATOM   1262  C6    G A  60      -4.653  -4.437   4.034  1.00  0.00
ATOM   1263  O6    G A  60      -4.207  -3.283   4.016  1.00  0.00
ATOM   1264  N1    G A  60      -3.856  -5.493   3.603  1.00  0.00
ATOM   1265  C2    G A  60      -4.245  -6.811   3.578  1.00  0.00
ATOM   1266  N2    G A  60      -3.337  -7.688   3.127  1.00  0.00
ATOM   1267  N3    G A  60      -5.432  -7.235   3.965  1.00  0.00
ATOM   1268  C4    G A  60      -6.223  -6.226   4.389  1.00  0.00
ATOM   1269  P     A A  61      -8.010  -9.707   8.916  1.00  0.00
ATOM   1270  OP1   A A  61      -8.404 -11.072   9.367  1.00  0.00
ATOM   1271  OP2   A A  61      -8.242  -8.529   9.807  1.00  0.00
ATOM   1272  O5'   A A  61      -6.470  -9.717   8.514  1.00  0.00
ATOM   1273  C5'   A A  61      -5.878 -10.866   7.915  1.00  0.00
ATOM   1274  C4'   A A  61      -4.376 -10.727   7.892  1.00  0.00
ATOM   1275  O4'   A A  61      -4.005  -9.727   6.915  1.00  0.00
ATOM   1276  C3'   A A  61      -3.722 -10.280   9.187  1.00  0.00
ATOM   1277  O3'   A A  61      -3.479 -11.407  10.020  1.00  0.00
ATOM   1278  C2'   A A  61      -2.435  -9.619   8.704  1.00  0.00
ATOM   1279  O2'   A A  61      -1.405 -10.559   8.477  1.00  0.00
ATOM   1280  C1'   A A  61      -2.870  -9.014   7.364  1.00  0.00
ATOM   1281  N9    A A  61      -3.255  -7.571   7.459  1.00  0.00
ATOM   1282  C8    A A  61      -4.480  -7.010   7.714  1.00  0.00
ATOM   1283  N7    A A  61      -4.441  -5.709   7.882  1.00  0.00
ATOM   1284  C5    A A  61      -3.100  -5.395   7.728  1.00  0.00
ATOM   1285  C6    A A  61      -2.402  -4.176   7.788  1.00  0.00
ATOM   1286  N6    A A  61      -2.986  -3.000   8.029  1.00  0.00
ATOM   1287  N1    A A  61      -1.067  -4.209   7.590  1.00  0.00
ATOM   1288  C2    A A  61      -0.482  -5.388   7.347  1.00  0.00
ATOM   1289  N3    A A  61      -1.031  -6.597   7.265  1.00  0.00
ATOM   1290  C4    A A  61      -2.358  -6.531   7.468  1.00  0.00
ATOM   1291  P     C A  62      -2.979 -11.224  11.625  1.00  0.00
ATOM   1292  OP1   C A  62      -3.392 -12.308  12.556  1.00  0.00
ATOM   1293  OP2   C A  62      -3.652  -9.897  11.695  1.00  0.00
ATOM   1294  O5'   C A  62      -1.410 -10.982  11.794  1.00  0.00
ATOM   1295  C5'   C A  62      -0.467 -12.033  11.513  1.00  0.00
ATOM   1296  C4'   C A  62       0.831 -11.458  10.988  1.00  0.00
ATOM   1297  O4'   C A  62       0.535 -10.474   9.961  1.00  0.00
ATOM   1298  C3'   C A  62       1.721 -10.685  11.952  1.00  0.00
ATOM   1299  O3'   C A  62       2.509 -11.561  12.758  1.00  0.00
ATOM   1300  C2'   C A  62       2.600  -9.903  10.982  1.00  0.00
ATOM   1301  O2'   C A  62       3.605 -10.700  10.387  1.00  0.00
ATOM   1302  C1'   C A  62       1.593  -9.532   9.895  1.00  0.00
ATOM   1303  N1    C A  62       0.910  -8.100  10.054  1.00  0.00
ATOM   1304  C2    C A  62       1.648  -6.937   9.806  1.00  0.00
ATOM   1305  O2    C A  62       2.839  -7.045   9.468  1.00  0.00
ATOM   1306  N3    C A  62       1.045  -5.732   9.942  1.00  0.00
ATOM   1307  C4    C A  62      -0.235  -5.664  10.308  1.00  0.00
ATOM   1308  N4    C A  62      -0.787  -4.454  10.429  1.00  0.00
ATOM   1309  C5    C A  62      -1.000  -6.831  10.564  1.00  0.00
ATOM   1310  C6    C A  62      -0.401  -8.019  10.428  1.00  0.00
ATOM   1311  P     U A  63       3.220 -11.043  14.159  1.00  0.00
ATOM   1312  OP1   U A  63       4.102 -11.935  14.944  1.00  0.00
ATOM   1313  OP2   U A  63       2.081 -10.324  14.772  1.00  0.00
ATOM   1314  O5'   U A  63       4.111  -9.887  13.514  1.00  0.00
ATOM   1315  C5'   U A  63       5.089 -10.255  12.554  1.00  0.00
ATOM   1316  C4'   U A  63       5.982  -9.087  12.235  1.00  0.00
ATOM   1317  O4'   U A  63       5.313  -8.188  11.312  1.00  0.00
ATOM   1318  C3'   U A  63       6.349  -8.218  13.429  1.00  0.00
ATOM   1319  O3'   U A  63       7.421  -8.771  14.180  1.00  0.00
ATOM   1320  C2'   U A  63       6.641  -6.867  12.777  1.00  0.00
ATOM   1321  O2'   U A  63       7.944  -6.842  12.215  1.00  0.00
ATOM   1322  C1'   U A  63       5.628  -6.851  11.630  1.00  0.00
ATOM   1323  N1    U A  63       4.324  -6.174  11.927  1.00  0.00
ATOM   1324  C2    U A  63       4.247  -4.821  11.658  1.00  0.00
ATOM   1325  O2    U A  63       5.161  -4.190  11.156  1.00  0.00
ATOM   1326  N3    U A  63       3.056  -4.227  11.999  1.00  0.00
ATOM   1327  C4    U A  63       1.959  -4.837  12.570  1.00  0.00
ATOM   1328  O4    U A  63       0.957  -4.171  12.818  1.00  0.00
ATOM   1329  C5    U A  63       2.117  -6.242  12.820  1.00  0.00
ATOM   1330  C6    U A  63       3.265  -6.845  12.498  1.00  0.00
ATOM   1331  P     A A  64       7.795  -8.256  15.699  1.00  0.00
ATOM   1332  OP1   A A  64       9.008  -8.824  16.329  1.00  0.00
ATOM   1333  OP2   A A  64       6.454  -8.531  16.260  1.00  0.00
ATOM   1334  O5'   A A  64       7.896  -6.659  15.683  1.00  0.00
ATOM   1335  C5'   A A  64       9.057  -6.036  15.152  1.00  0.00
ATOM   1336  C4'   A A  64       8.959  -4.534  15.235  1.00  0.00
ATOM   1337  O4'   A A  64       8.064  -4.039  14.207  1.00  0.00
ATOM   1338  C3'   A A  64       8.370  -3.984  16.523  1.00  0.00
ATOM   1339  O3'   A A  64       9.296  -3.948  17.594  1.00  0.00
ATOM   1340  C2'   A A  64       7.877  -2.611  16.090  1.00  0.00
ATOM   1341  O2'   A A  64       8.966  -1.709  15.958  1.00  0.00
ATOM   1342  C1'   A A  64       7.343  -2.927  14.693  1.00  0.00
ATOM   1343  N9    A A  64       5.863  -3.261  14.724  1.00  0.00
ATOM   1344  C8    A A  64       5.260  -4.485  14.856  1.00  0.00
ATOM   1345  N7    A A  64       3.954  -4.422  14.967  1.00  0.00
ATOM   1346  C5    A A  64       3.681  -3.064  14.904  1.00  0.00
ATOM   1347  C6    A A  64       2.478  -2.338  14.962  1.00  0.00
ATOM   1348  N6    A A  64       1.278  -2.905  15.102  1.00  0.00
ATOM   1349  N1    A A  64       2.554  -0.993  14.870  1.00  0.00
ATOM   1350  C2    A A  64       3.758  -0.426  14.729  1.00  0.00
ATOM   1351  N3    A A  64       4.956  -1.002  14.660  1.00  0.00
ATOM   1352  C4    A A  64       4.846  -2.337  14.756  1.00  0.00
ATOM   1353  P     U A  65       8.805  -4.408  19.031  1.00  0.00
ATOM   1354  OP1   U A  65       9.911  -4.730  19.960  1.00  0.00
ATOM   1355  OP2   U A  65       7.762  -5.418  18.737  1.00  0.00
ATOM   1356  O5'   U A  65       7.985  -3.125  19.536  1.00  0.00
ATOM   1357  C5'   U A  65       8.673  -2.025  20.118  1.00  0.00
ATOM   1358  C4'   U A  65       7.768  -0.846  20.386  1.00  0.00
ATOM   1359  O4'   U A  65       7.043  -0.505  19.174  1.00  0.00
ATOM   1360  C3'   U A  65       6.679  -1.033  21.438  1.00  0.00
ATOM   1361  O3'   U A  65       7.130  -0.890  22.777  1.00  0.00
ATOM   1362  C2'   U A  65       5.668   0.033  21.036  1.00  0.00
ATOM   1363  O2'   U A  65       6.092   1.314  21.483  1.00  0.00
ATOM   1364  C1'   U A  65       5.763  -0.013  19.509  1.00  0.00
ATOM   1365  N1    U A  65       4.717  -0.889  18.914  1.00  0.00
ATOM   1366  C2    U A  65       3.495  -0.314  18.622  1.00  0.00
ATOM   1367  O2    U A  65       3.243   0.858  18.841  1.00  0.00
ATOM   1368  N3    U A  65       2.572  -1.164  18.062  1.00  0.00
ATOM   1369  C4    U A  65       2.745  -2.501  17.772  1.00  0.00
ATOM   1370  O4    U A  65       1.821  -3.135  17.268  1.00  0.00
ATOM   1371  C5    U A  65       4.040  -3.024  18.105  1.00  0.00
ATOM   1372  C6    U A  65       4.956  -2.220  18.650  1.00  0.00
ATOM   1373  P     G A  66       6.323  -1.441  23.943  1.00  0.00
ATOM   1374  OP1   G A  66       7.059  -1.227  25.203  1.00  0.00
ATOM   1375  OP2   G A  66       5.973  -2.809  23.482  1.00  0.00
ATOM   1376  O5'   G A  66       4.991  -0.577  24.047  1.00  0.00
ATOM   1377  C5'   G A  66       5.129   0.763  24.439  1.00  0.00
ATOM   1378  C4'   G A  66       3.857   1.521  24.199  1.00  0.00
ATOM   1379  O4'   G A  66       3.464   1.441  22.810  1.00  0.00
ATOM   1380  C3'   G A  66       2.661   0.960  24.930  1.00  0.00
ATOM   1381  O3'   G A  66       2.756   1.279  26.291  1.00  0.00
ATOM   1382  C2'   G A  66       1.565   1.692  24.174  1.00  0.00
ATOM   1383  O2'   G A  66       1.508   3.069  24.479  1.00  0.00
ATOM   1384  C1'   G A  66       2.050   1.445  22.750  1.00  0.00
ATOM   1385  N9    G A  66       1.621   0.184  22.223  1.00  0.00
ATOM   1386  C8    G A  66       2.348  -0.981  22.178  1.00  0.00
ATOM   1387  N7    G A  66       1.712  -1.964  21.601  1.00  0.00
ATOM   1388  C5    G A  66       0.494  -1.419  21.240  1.00  0.00
ATOM   1389  C6    G A  66      -0.619  -2.001  20.581  1.00  0.00
ATOM   1390  O6    G A  66      -0.745  -3.162  20.171  1.00  0.00
ATOM   1391  N1    G A  66      -1.658  -1.090  20.411  1.00  0.00
ATOM   1392  C2    G A  66      -1.629   0.220  20.825  1.00  0.00
ATOM   1393  N2    G A  66      -2.727   0.945  20.571  1.00  0.00
ATOM   1394  N3    G A  66      -0.603   0.775  21.439  1.00  0.00
ATOM   1395  C4    G A  66       0.418  -0.091  21.616  1.00  0.00
ATOM   1396  P     G A  67       2.122   0.239  27.451  1.00  0.00
ATOM   1397  OP1   G A  67       2.242   0.968  28.770  1.00  0.00
ATOM   1398  OP2   G A  67       2.264  -1.236  27.595  1.00  0.00
ATOM   1399  O5'   G A  67       0.809   0.724  26.678  1.00  0.00
ATOM   1400  C5'   G A  67       0.129   1.847  27.317  1.00  0.00
ATOM   1401  C4'   G A  67      -1.302   1.819  26.849  1.00  0.00
ATOM   1402  O4'   G A  67      -1.325   1.719  25.433  1.00  0.00
ATOM   1403  C3'   G A  67      -2.165   0.682  27.330  1.00  0.00
ATOM   1404  O3'   G A  67      -2.692   0.783  28.659  1.00  0.00
ATOM   1405  C2'   G A  67      -3.278   0.671  26.279  1.00  0.00
ATOM   1406  O2'   G A  67      -4.222   1.645  26.643  1.00  0.00
ATOM   1407  C1'   G A  67      -2.511   1.023  25.012  1.00  0.00
ATOM   1408  N9    G A  67      -2.159  -0.292  24.383  1.00  0.00
ATOM   1409  C8    G A  67      -0.954  -0.949  24.445  1.00  0.00
ATOM   1410  N7    G A  67      -0.951  -2.083  23.799  1.00  0.00
ATOM   1411  C5    G A  67      -2.228  -2.184  23.278  1.00  0.00
ATOM   1412  C6    G A  67      -2.824  -3.198  22.485  1.00  0.00
ATOM   1413  O6    G A  67      -2.313  -4.247  22.073  1.00  0.00
ATOM   1414  N1    G A  67      -4.148  -2.904  22.172  1.00  0.00
ATOM   1415  C2    G A  67      -4.816  -1.771  22.573  1.00  0.00
ATOM   1416  N2    G A  67      -6.089  -1.663  22.172  1.00  0.00
ATOM   1417  N3    G A  67      -4.276  -0.821  23.311  1.00  0.00
ATOM   1418  C4    G A  67      -2.990  -1.086  23.627  1.00  0.00
ATOM   1419  P     A A  68      -2.490  -0.393  29.541  1.00  0.00
ATOM   1420  OP1   A A  68      -2.987   0.242  30.787  1.00  0.00
ATOM   1421  OP2   A A  68      -1.512  -1.510  29.624  1.00  0.00
ATOM   1422  O5'   A A  68      -3.719  -0.898  28.662  1.00  0.00
ATOM   1423  C5'   A A  68      -4.980  -0.204  28.671  1.00  0.00
ATOM   1424  C4'   A A  68      -6.071  -1.111  28.157  1.00  0.00
ATOM   1425  O4'   A A  68      -5.883  -1.351  26.735  1.00  0.00
ATOM   1426  C3'   A A  68      -6.047  -2.504  28.759  1.00  0.00
ATOM   1427  O3'   A A  68      -6.650  -2.561  30.038  1.00  0.00
ATOM   1428  C2'   A A  68      -6.778  -3.321  27.712  1.00  0.00
ATOM   1429  O2'   A A  68      -8.181  -3.134  27.766  1.00  0.00
ATOM   1430  C1'   A A  68      -6.216  -2.703  26.432  1.00  0.00
ATOM   1431  N9    A A  68      -4.914  -3.355  25.957  1.00  0.00
ATOM   1432  C8    A A  68      -3.589  -3.026  26.079  1.00  0.00
ATOM   1433  N7    A A  68      -2.774  -3.909  25.552  1.00  0.00
ATOM   1434  C5    A A  68      -3.622  -4.884  25.050  1.00  0.00
ATOM   1435  C6    A A  68      -3.378  -6.090  24.370  1.00  0.00
ATOM   1436  N6    A A  68      -2.156  -6.533  24.065  1.00  0.00
ATOM   1437  N1    A A  68      -4.446  -6.833  24.009  1.00  0.00
ATOM   1438  C2    A A  68      -5.670  -6.388  24.313  1.00  0.00
ATOM   1439  N3    A A  68      -6.026  -5.273  24.948  1.00  0.00
ATOM   1440  C4    A A  68      -4.942  -4.558  25.294  1.00  0.00
ATOM   1441  P     G A  69      -6.086  -3.594  31.089  1.00  0.00
ATOM   1442  OP1   G A  69      -6.495  -3.408  32.504  1.00  0.00
ATOM   1443  OP2   G A  69      -4.666  -3.874  30.776  1.00  0.00
ATOM   1444  O5'   G A  69      -6.903  -4.752  30.353  1.00  0.00
ATOM   1445  C5'   G A  69      -8.278  -4.597  30.062  1.00  0.00
ATOM   1446  C4'   G A  69      -8.726  -5.606  29.019  1.00  0.00
ATOM   1447  O4'   G A  69      -7.973  -5.425  27.795  1.00  0.00
ATOM   1448  C3'   G A  69      -8.593  -7.097  29.298  1.00  0.00
ATOM   1449  O3'   G A  69      -9.602  -7.633  30.141  1.00  0.00
ATOM   1450  C2'   G A  69      -8.699  -7.678  27.897  1.00  0.00
ATOM   1451  O2'   G A  69     -10.021  -7.735  27.403  1.00  0.00
ATOM   1452  C1'   G A  69      -7.928  -6.645  27.087  1.00  0.00
ATOM   1453  N9    G A  69      -6.511  -7.106  26.939  1.00  0.00
ATOM   1454  C8    G A  69      -5.412  -6.477  27.472  1.00  0.00
ATOM   1455  N7    G A  69      -4.282  -7.016  27.106  1.00  0.00
ATOM   1456  C5    G A  69      -4.652  -8.061  26.280  1.00  0.00
ATOM   1457  C6    G A  69      -3.862  -9.011  25.582  1.00  0.00
ATOM   1458  O6    G A  69      -2.629  -9.113  25.559  1.00  0.00
ATOM   1459  N1    G A  69      -4.643  -9.905  24.856  1.00  0.00
ATOM   1460  C2    G A  69      -6.017  -9.887  24.808  1.00  0.00
ATOM   1461  N2    G A  69      -6.594 -10.830  24.051  1.00  0.00
ATOM   1462  N3    G A  69      -6.764  -9.012  25.451  1.00  0.00
ATOM   1463  C4    G A  69      -6.027  -8.134  26.164  1.00  0.00
ATOM   1464  P     U A  70      -9.157  -8.448  31.501  1.00  0.00
ATOM   1465  OP1   U A  70     -10.277  -8.985  32.317  1.00  0.00
ATOM   1466  OP2   U A  70      -7.854  -8.129  32.156  1.00  0.00
ATOM   1467  O5'   U A  70      -8.868  -9.484  30.333  1.00  0.00
ATOM   1468  C5'   U A  70      -9.923  -9.925  29.495  1.00  0.00
ATOM   1469  C4'   U A  70      -9.556 -11.237  28.880  1.00  0.00
ATOM   1470  O4'   U A  70      -8.627 -10.995  27.794  1.00  0.00
ATOM   1471  C3'   U A  70      -8.826 -12.173  29.828  1.00  0.00
ATOM   1472  O3'   U A  70      -9.683 -12.925  30.693  1.00  0.00
ATOM   1473  C2'   U A  70      -8.026 -13.034  28.863  1.00  0.00
ATOM   1474  O2'   U A  70      -8.807 -14.081  28.334  1.00  0.00
ATOM   1475  C1'   U A  70      -7.657 -12.024  27.766  1.00  0.00
ATOM   1476  N1    U A  70      -6.338 -11.389  27.912  1.00  0.00
ATOM   1477  C2    U A  70      -5.290 -12.093  27.350  1.00  0.00
ATOM   1478  O2    U A  70      -5.452 -13.039  26.599  1.00  0.00
ATOM   1479  N3    U A  70      -4.038 -11.650  27.701  1.00  0.00
ATOM   1480  C4    U A  70      -3.736 -10.597  28.539  1.00  0.00
ATOM   1481  O4    U A  70      -2.560 -10.317  28.759  1.00  0.00
ATOM   1482  C5    U A  70      -4.878  -9.917  29.083  1.00  0.00
ATOM   1483  C6    U A  70      -6.106 -10.327  28.758  1.00  0.00
ATOM   1484  P     C A  71      -9.524 -13.463  30.820  1.00  0.00
ATOM   1485  OP1   C A  71     -10.444 -13.873  31.914  1.00  0.00
ATOM   1486  OP2   C A  71      -8.445 -12.475  31.095  1.00  0.00
ATOM   1487  O5'   C A  71      -8.844 -14.758  30.186  1.00  0.00
ATOM   1488  C5'   C A  71      -8.135 -15.667  31.013  1.00  0.00
ATOM   1489  C4'   C A  71      -7.952 -16.996  30.321  1.00  0.00
ATOM   1490  O4'   C A  71      -6.845 -16.910  29.379  1.00  0.00
ATOM   1491  C3'   C A  71      -7.536 -18.090  31.290  1.00  0.00
ATOM   1492  O3'   C A  71      -8.667 -18.668  31.925  1.00  0.00
ATOM   1493  C2'   C A  71      -6.743 -19.046  30.411  1.00  0.00
ATOM   1494  O2'   C A  71      -7.555 -19.925  29.653  1.00  0.00
ATOM   1495  C1'   C A  71      -6.024 -18.065  29.484  1.00  0.00
ATOM   1496  N1    C A  71      -4.857 -16.002  29.659  1.00  0.00
ATOM   1497  C2    C A  71      -3.522 -16.146  29.264  1.00  0.00
ATOM   1498  O2    C A  71      -3.164 -17.217  28.747  1.00  0.00
ATOM   1499  N3    C A  71      -2.663 -15.117  29.458  1.00  0.00
ATOM   1500  C4    C A  71      -3.093 -13.985  30.018  1.00  0.00
ATOM   1501  N4    C A  71      -2.210 -12.998  30.188  1.00  0.00
ATOM   1502  C5    C A  71      -4.441 -13.820  30.425  1.00  0.00
ATOM   1503  C6    C A  71      -5.286 -14.838  30.232  1.00  0.00
TER   
END   
