# Supplementary material for: RPocket: an intuitive database of RNA pocket topology information with RNA-ligand data resources
Source: BMC Bioinformatics. 2021 Sep 8;22:428. doi: 10.1186/s12859-021-04349-4 (PMC8424408; doi:10.1186/s12859-021-04349-4)
Supplement: Supplementary file 7 — Additional file 7. Folder S3: Nine other experimental structures and their modeling structures and pockets. [file 12859_2021_4349_MOESM7_ESM.zip › 12859_2021_4349_MOESM7_ESM/3LA5_s2.pdb]

ATOM      1  P     G A   1       6.966  28.924 -10.275  1.00  0.00
ATOM      2  OP1   G A   1       7.500  27.640 -10.787  1.00  0.00
ATOM      3  OP2   G A   1       5.505  29.049 -10.028  1.00  0.00
ATOM      4  O5'   G A   1       7.809  29.276  -8.971  1.00  0.00
ATOM      5  C5'   G A   1       9.179  28.944  -9.032  1.00  0.00
ATOM      6  C4'   G A   1       9.716  28.981  -7.637  1.00  0.00
ATOM      7  O4'   G A   1       9.534  30.322  -7.134  1.00  0.00
ATOM      8  C3'   G A   1       8.934  28.180  -6.613  1.00  0.00
ATOM      9  O3'   G A   1       9.091  26.778  -6.778  1.00  0.00
ATOM     10  C2'   G A   1       9.609  28.750  -5.370  1.00  0.00
ATOM     11  O2'   G A   1      10.937  28.284  -5.185  1.00  0.00
ATOM     12  C1'   G A   1       9.544  30.239  -5.718  1.00  0.00
ATOM     13  N9    G A   1       8.306  30.787  -5.174  1.00  0.00
ATOM     14  C8    G A   1       7.074  30.901  -5.771  1.00  0.00
ATOM     15  N7    G A   1       6.179  31.460  -5.003  1.00  0.00
ATOM     16  C5    G A   1       6.857  31.734  -3.829  1.00  0.00
ATOM     17  C6    G A   1       6.412  32.337  -2.625  1.00  0.00
ATOM     18  O6    G A   1       5.282  32.764  -2.354  1.00  0.00
ATOM     19  N1    G A   1       7.429  32.424  -1.679  1.00  0.00
ATOM     20  C2    G A   1       8.717  31.984  -1.870  1.00  0.00
ATOM     21  N2    G A   1       9.559  32.154  -0.841  1.00  0.00
ATOM     22  N3    G A   1       9.146  31.421  -2.983  1.00  0.00
ATOM     23  C4    G A   1       8.174  31.326  -3.915  1.00  0.00
ATOM     24  P     G A   2       8.518  25.694  -5.682  1.00  0.00
ATOM     25  OP1   G A   2       9.110  24.586  -6.475  1.00  0.00
ATOM     26  OP2   G A   2       7.055  25.850  -5.520  1.00  0.00
ATOM     27  O5'   G A   2       9.055  25.669  -4.187  1.00  0.00
ATOM     28  C5'   G A   2      10.458  25.822  -4.099  1.00  0.00
ATOM     29  C4'   G A   2      10.897  26.183  -2.709  1.00  0.00
ATOM     30  O4'   G A   2      10.749  27.611  -2.498  1.00  0.00
ATOM     31  C3'   G A   2      10.100  25.558  -1.576  1.00  0.00
ATOM     32  O3'   G A   2      10.396  24.180  -1.388  1.00  0.00
ATOM     33  C2'   G A   2      10.498  26.474  -0.428  1.00  0.00
ATOM     34  O2'   G A   2      11.830  26.192  -0.010  1.00  0.00
ATOM     35  C1'   G A   2      10.466  27.835  -1.137  1.00  0.00
ATOM     36  N9    G A   2       9.177  28.567  -1.150  1.00  0.00
ATOM     37  C8    G A   2       8.122  28.460  -2.022  1.00  0.00
ATOM     38  N7    G A   2       7.014  28.969  -1.556  1.00  0.00
ATOM     39  C5    G A   2       7.355  29.442  -0.303  1.00  0.00
ATOM     40  C6    G A   2       6.571  30.095   0.683  1.00  0.00
ATOM     41  O6    G A   2       5.371  30.395   0.632  1.00  0.00
ATOM     42  N1    G A   2       7.314  30.406   1.818  1.00  0.00
ATOM     43  C2    G A   2       8.648  30.122   1.984  1.00  0.00
ATOM     44  N2    G A   2       9.192  30.500   3.149  1.00  0.00
ATOM     45  N3    G A   2       9.390  29.515   1.079  1.00  0.00
ATOM     46  C4    G A   2       8.689  29.203  -0.032  1.00  0.00
ATOM     47  P     C A   3       9.673  23.204  -0.472  1.00  0.00
ATOM     48  OP1   C A   3      10.459  21.963  -0.519  1.00  0.00
ATOM     49  OP2   C A   3       8.407  23.293  -1.208  1.00  0.00
ATOM     50  O5'   C A   3       9.397  23.563   1.038  1.00  0.00
ATOM     51  C5'   C A   3      10.495  23.642   1.931  1.00  0.00
ATOM     52  C4'   C A   3      10.051  24.076   3.305  1.00  0.00
ATOM     53  O4'   C A   3       9.697  25.473   3.280  1.00  0.00
ATOM     54  C3'   C A   3       8.809  23.381   3.817  1.00  0.00
ATOM     55  O3'   C A   3       9.116  22.102   4.318  1.00  0.00
ATOM     56  C2'   C A   3       8.354  24.350   4.874  1.00  0.00
ATOM     57  O2'   C A   3       9.120  24.268   6.053  1.00  0.00
ATOM     58  C1'   C A   3       8.580  25.666   4.133  1.00  0.00
ATOM     59  N1    C A   3       7.416  26.107   3.332  1.00  0.00
ATOM     60  C2    C A   3       6.369  26.791   3.960  1.00  0.00
ATOM     61  O2    C A   3       6.453  27.025   5.178  1.00  0.00
ATOM     62  N3    C A   3       5.299  27.177   3.225  1.00  0.00
ATOM     63  C4    C A   3       5.252  26.903   1.921  1.00  0.00
ATOM     64  N4    C A   3       4.177  27.303   1.237  1.00  0.00
ATOM     65  C5    C A   3       6.302  26.211   1.266  1.00  0.00
ATOM     66  C6    C A   3       7.357  25.832   1.995  1.00  0.00
ATOM     67  P     U A   4       8.011  20.981   4.091  1.00  0.00
ATOM     68  OP1   U A   4       8.797  19.739   4.265  1.00  0.00
ATOM     69  OP2   U A   4       7.114  21.160   2.927  1.00  0.00
ATOM     70  O5'   U A   4       7.045  21.131   5.355  1.00  0.00
ATOM     71  C5'   U A   4       7.595  21.214   6.655  1.00  0.00
ATOM     72  C4'   U A   4       6.611  21.853   7.595  1.00  0.00
ATOM     73  O4'   U A   4       6.375  23.235   7.221  1.00  0.00
ATOM     74  C3'   U A   4       5.220  21.256   7.576  1.00  0.00
ATOM     75  O3'   U A   4       5.136  20.018   8.256  1.00  0.00
ATOM     76  C2'   U A   4       4.390  22.370   8.198  1.00  0.00
ATOM     77  O2'   U A   4       4.575  22.422   9.604  1.00  0.00
ATOM     78  C1'   U A   4       5.052  23.594   7.566  1.00  0.00
ATOM     79  N1    U A   4       4.369  24.026   6.367  1.00  0.00
ATOM     80  C2    U A   4       3.180  24.728   6.445  1.00  0.00
ATOM     81  O2    U A   4       2.599  24.935   7.496  1.00  0.00
ATOM     82  N3    U A   4       2.692  25.180   5.243  1.00  0.00
ATOM     83  C4    U A   4       3.260  25.005   3.999  1.00  0.00
ATOM     84  O4    U A   4       2.703  25.471   3.008  1.00  0.00
ATOM     85  C5    U A   4       4.492  24.266   4.000  1.00  0.00
ATOM     86  C6    U A   4       4.989  23.815   5.155  1.00  0.00
ATOM     87  P     U A   5       4.149  18.990   7.695  1.00  0.00
ATOM     88  OP1   U A   5       4.544  17.607   8.042  1.00  0.00
ATOM     89  OP2   U A   5       4.130  19.443   6.287  1.00  0.00
ATOM     90  O5'   U A   5       2.655  19.252   8.201  1.00  0.00
ATOM     91  C5'   U A   5       2.442  19.552   9.569  1.00  0.00
ATOM     92  C4'   U A   5       1.323  20.546   9.748  1.00  0.00
ATOM     93  O4'   U A   5       1.465  21.643   8.804  1.00  0.00
ATOM     94  C3'   U A   5      -0.075  20.037   9.449  1.00  0.00
ATOM     95  O3'   U A   5      -0.607  19.185  10.447  1.00  0.00
ATOM     96  C2'   U A   5      -0.836  21.343   9.272  1.00  0.00
ATOM     97  O2'   U A   5      -1.018  21.990  10.524  1.00  0.00
ATOM     98  C1'   U A   5       0.186  22.142   8.462  1.00  0.00
ATOM     99  N1    U A   5       0.070  22.035   7.024  1.00  0.00
ATOM    100  C2    U A   5      -0.879  22.757   6.326  1.00  0.00
ATOM    101  O2    U A   5      -1.809  23.329   6.866  1.00  0.00
ATOM    102  N3    U A   5      -0.700  22.787   4.964  1.00  0.00
ATOM    103  C4    U A   5       0.309  22.180   4.246  1.00  0.00
ATOM    104  O4    U A   5       0.338  22.298   3.023  1.00  0.00
ATOM    105  C5    U A   5       1.254  21.448   5.042  1.00  0.00
ATOM    106  C6    U A   5       1.104  21.403   6.369  1.00  0.00
ATOM    107  P     C A   6      -1.586  17.962   9.959  1.00  0.00
ATOM    108  OP1   C A   6      -1.949  17.207  11.180  1.00  0.00
ATOM    109  OP2   C A   6      -1.168  17.258   8.725  1.00  0.00
ATOM    110  O5'   C A   6      -2.838  18.840   9.492  1.00  0.00
ATOM    111  C5'   C A   6      -3.513  19.672  10.423  1.00  0.00
ATOM    112  C4'   C A   6      -4.714  20.336   9.797  1.00  0.00
ATOM    113  O4'   C A   6      -4.277  21.386   8.894  1.00  0.00
ATOM    114  C3'   C A   6      -5.577  19.455   8.903  1.00  0.00
ATOM    115  O3'   C A   6      -6.420  18.549   9.593  1.00  0.00
ATOM    116  C2'   C A   6      -6.309  20.496   8.066  1.00  0.00
ATOM    117  O2'   C A   6      -7.273  21.190   8.842  1.00  0.00
ATOM    118  C1'   C A   6      -5.156  21.456   7.790  1.00  0.00
ATOM    119  N1    C A   6      -4.445  21.114   6.507  1.00  0.00
ATOM    120  C2    C A   6      -5.025  21.492   5.290  1.00  0.00
ATOM    121  O2    C A   6      -6.130  22.060   5.306  1.00  0.00
ATOM    122  N3    C A   6      -4.367  21.228   4.136  1.00  0.00
ATOM    123  C4    C A   6      -3.183  20.616   4.167  1.00  0.00
ATOM    124  N4    C A   6      -2.573  20.377   3.004  1.00  0.00
ATOM    125  C5    C A   6      -2.579  20.225   5.389  1.00  0.00
ATOM    126  C6    C A   6      -3.231  20.487   6.527  1.00  0.00
ATOM    127  P     A A   7      -6.156  16.896   9.227  1.00  0.00
ATOM    128  OP1   A A   7      -6.418  16.086  10.447  1.00  0.00
ATOM    129  OP2   A A   7      -4.871  16.736   8.496  1.00  0.00
ATOM    130  O5'   A A   7      -7.358  16.691   8.216  1.00  0.00
ATOM    131  C5'   A A   7      -8.666  16.890   8.680  1.00  0.00
ATOM    132  C4'   A A   7      -9.475  17.572   7.637  1.00  0.00
ATOM    133  O4'   A A   7      -8.621  18.541   6.985  1.00  0.00
ATOM    134  C3'   A A   7      -9.848  16.661   6.491  1.00  0.00
ATOM    135  O3'   A A   7     -10.923  15.796   6.798  1.00  0.00
ATOM    136  C2'   A A   7     -10.116  17.650   5.373  1.00  0.00
ATOM    137  O2'   A A   7     -11.370  18.287   5.495  1.00  0.00
ATOM    138  C1'   A A   7      -8.996  18.656   5.622  1.00  0.00
ATOM    139  N9    A A   7      -7.826  18.337   4.815  1.00  0.00
ATOM    140  C8    A A   7      -6.634  17.863   5.297  1.00  0.00
ATOM    141  N7    A A   7      -5.680  17.815   4.397  1.00  0.00
ATOM    142  C5    A A   7      -6.288  18.289   3.245  1.00  0.00
ATOM    143  C6    A A   7      -5.811  18.487   1.937  1.00  0.00
ATOM    144  N6    A A   7      -4.560  18.219   1.558  1.00  0.00
ATOM    145  N1    A A   7      -6.676  18.974   1.022  1.00  0.00
ATOM    146  C2    A A   7      -7.930  19.243   1.403  1.00  0.00
ATOM    147  N3    A A   7      -8.494  19.101   2.601  1.00  0.00
ATOM    148  C4    A A   7      -7.609  18.614   3.487  1.00  0.00
ATOM    149  P     U A   8     -10.823  14.263   6.419  1.00  0.00
ATOM    150  OP1   U A   8     -12.004  13.567   6.971  1.00  0.00
ATOM    151  OP2   U A   8      -9.503  13.609   6.486  1.00  0.00
ATOM    152  O5'   U A   8     -11.106  14.579   4.880  1.00  0.00
ATOM    153  C5'   U A   8     -12.381  15.090   4.444  1.00  0.00
ATOM    154  C4'   U A   8     -12.396  15.273   2.937  1.00  0.00
ATOM    155  O4'   U A   8     -11.351  16.203   2.548  1.00  0.00
ATOM    156  C3'   U A   8     -12.143  14.034   2.086  1.00  0.00
ATOM    157  O3'   U A   8     -13.360  13.289   1.915  1.00  0.00
ATOM    158  C2'   U A   8     -11.654  14.639   0.774  1.00  0.00
ATOM    159  O2'   U A   8     -12.720  15.099  -0.029  1.00  0.00
ATOM    160  C1'   U A   8     -10.864  15.860   1.262  1.00  0.00
ATOM    161  N1    U A   8      -9.439  15.735   1.393  1.00  0.00
ATOM    162  C2    U A   8      -8.652  15.988   0.285  1.00  0.00
ATOM    163  O2    U A   8      -9.107  16.364  -0.781  1.00  0.00
ATOM    164  N3    U A   8      -7.306  15.784   0.469  1.00  0.00
ATOM    165  C4    U A   8      -6.681  15.361   1.624  1.00  0.00
ATOM    166  O4    U A   8      -5.461  15.224   1.636  1.00  0.00
ATOM    167  C5    U A   8      -7.566  15.118   2.729  1.00  0.00
ATOM    168  C6    U A   8      -8.879  15.309   2.578  1.00  0.00
ATOM    169  P     A A   9     -13.389  11.878   1.401  1.00  0.00
ATOM    170  OP1   A A   9     -14.745  11.269   1.302  1.00  0.00
ATOM    171  OP2   A A   9     -12.598  11.688   2.638  1.00  0.00
ATOM    172  O5'   A A   9     -12.489  11.359   0.195  1.00  0.00
ATOM    173  C5'   A A   9     -13.081  11.032  -1.052  1.00  0.00
ATOM    174  C4'   A A   9     -12.038  11.000  -2.130  1.00  0.00
ATOM    175  O4'   A A   9     -11.275  12.232  -2.061  1.00  0.00
ATOM    176  C3'   A A   9     -10.978   9.911  -2.056  1.00  0.00
ATOM    177  O3'   A A   9     -11.420   8.664  -2.600  1.00  0.00
ATOM    178  C2'   A A   9      -9.842  10.516  -2.879  1.00  0.00
ATOM    179  O2'   A A   9      -9.987  10.343  -4.278  1.00  0.00
ATOM    180  C1'   A A   9      -9.960  12.004  -2.541  1.00  0.00
ATOM    181  N9    A A   9      -9.040  12.488  -1.527  1.00  0.00
ATOM    182  C8    A A   9      -9.231  12.695  -0.186  1.00  0.00
ATOM    183  N7    A A   9      -8.131  12.987   0.467  1.00  0.00
ATOM    184  C5    A A   9      -7.150  12.968  -0.512  1.00  0.00
ATOM    185  C6    A A   9      -5.763  13.197  -0.466  1.00  0.00
ATOM    186  N6    A A   9      -5.102  13.503   0.652  1.00  0.00
ATOM    187  N1    A A   9      -5.074  13.100  -1.622  1.00  0.00
ATOM    188  C2    A A   9      -5.738  12.794  -2.743  1.00  0.00
ATOM    189  N3    A A   9      -7.037  12.558  -2.912  1.00  0.00
ATOM    190  C4    A A   9      -7.694  12.661  -1.745  1.00  0.00
ATOM    191  P     U A  10     -10.766   7.392  -2.036  1.00  0.00
ATOM    192  OP1   U A  10     -11.808   6.427  -2.455  1.00  0.00
ATOM    193  OP2   U A  10     -10.430   7.533  -0.603  1.00  0.00
ATOM    194  O5'   U A  10      -9.403   7.067  -2.796  1.00  0.00
ATOM    195  C5'   U A  10      -9.371   6.883  -4.217  1.00  0.00
ATOM    196  C4'   U A  10      -7.998   7.215  -4.753  1.00  0.00
ATOM    197  O4'   U A  10      -7.632   8.540  -4.291  1.00  0.00
ATOM    198  C3'   U A  10      -6.842   6.337  -4.297  1.00  0.00
ATOM    199  O3'   U A  10      -6.747   5.163  -5.106  1.00  0.00
ATOM    200  C2'   U A  10      -5.641   7.251  -4.513  1.00  0.00
ATOM    201  O2'   U A  10      -5.234   7.306  -5.863  1.00  0.00
ATOM    202  C1'   U A  10      -6.227   8.615  -4.147  1.00  0.00
ATOM    203  N1    U A  10      -5.901   9.019  -2.805  1.00  0.00
ATOM    204  C2    U A  10      -4.607   9.403  -2.505  1.00  0.00
ATOM    205  O2    U A  10      -3.708   9.406  -3.327  1.00  0.00
ATOM    206  N3    U A  10      -4.402   9.785  -1.201  1.00  0.00
ATOM    207  C4    U A  10      -5.338   9.820  -0.189  1.00  0.00
ATOM    208  O4    U A  10      -5.002  10.187   0.934  1.00  0.00
ATOM    209  C5    U A  10      -6.657   9.406  -0.579  1.00  0.00
ATOM    210  C6    U A  10      -6.885   9.030  -1.840  1.00  0.00
ATOM    211  P     A A  11      -5.975   3.765  -4.521  1.00  0.00
ATOM    212  OP1   A A  11      -6.657   2.664  -5.242  1.00  0.00
ATOM    213  OP2   A A  11      -6.142   3.902  -3.040  1.00  0.00
ATOM    214  O5'   A A  11      -4.424   3.752  -4.868  1.00  0.00
ATOM    215  C5'   A A  11      -3.950   4.447  -6.013  1.00  0.00
ATOM    216  C4'   A A  11      -2.660   5.155  -5.701  1.00  0.00
ATOM    217  O4'   A A  11      -2.870   6.326  -4.869  1.00  0.00
ATOM    218  C3'   A A  11      -1.674   4.322  -4.924  1.00  0.00
ATOM    219  O3'   A A  11      -1.027   3.405  -5.773  1.00  0.00
ATOM    220  C2'   A A  11      -0.763   5.367  -4.304  1.00  0.00
ATOM    221  O2'   A A  11       0.234   5.815  -5.194  1.00  0.00
ATOM    222  C1'   A A  11      -1.751   6.499  -4.018  1.00  0.00
ATOM    223  N9    A A  11      -1.979   6.454  -2.736  1.00  0.00
ATOM    224  C8    A A  11      -3.175   5.964  -2.280  1.00  0.00
ATOM    225  N7    A A  11      -3.368   6.151  -0.995  1.00  0.00
ATOM    226  C5    A A  11      -2.220   6.806  -0.579  1.00  0.00
ATOM    227  C6    A A  11      -1.807   7.285   0.677  1.00  0.00
ATOM    228  N6    A A  11      -2.537   7.171   1.788  1.00  0.00
ATOM    229  N1    A A  11      -0.603   7.892   0.750  1.00  0.00
ATOM    230  C2    A A  11       0.127   8.007  -0.364  1.00  0.00
ATOM    231  N3    A A  11      -0.154   7.599  -1.600  1.00  0.00
ATOM    232  C4    A A  11      -1.355   6.999  -1.639  1.00  0.00
ATOM    233  P     A A  12      -0.721   1.961  -5.244  1.00  0.00
ATOM    234  OP1   A A  12      -0.813   0.819  -6.177  1.00  0.00
ATOM    235  OP2   A A  12      -1.862   2.247  -4.332  1.00  0.00
ATOM    236  O5'   A A  12       0.647   1.724  -4.439  1.00  0.00
ATOM    237  C5'   A A  12       1.902   1.735  -5.141  1.00  0.00
ATOM    238  C4'   A A  12       3.098   2.095  -4.262  1.00  0.00
ATOM    239  O4'   A A  12       3.041   3.460  -3.733  1.00  0.00
ATOM    240  C3'   A A  12       3.336   1.192  -3.060  1.00  0.00
ATOM    241  O3'   A A  12       4.020   0.067  -3.522  1.00  0.00
ATOM    242  C2'   A A  12       4.241   2.096  -2.225  1.00  0.00
ATOM    243  O2'   A A  12       5.583   2.138  -2.689  1.00  0.00
ATOM    244  C1'   A A  12       3.542   3.447  -2.404  1.00  0.00
ATOM    245  N9    A A  12       2.387   3.817  -1.451  1.00  0.00
ATOM    246  C8    A A  12       1.130   3.275  -1.384  1.00  0.00
ATOM    247  N7    A A  12       0.388   3.775  -0.425  1.00  0.00
ATOM    248  C5    A A  12       1.214   4.710   0.180  1.00  0.00
ATOM    249  C6    A A  12       1.019   5.584   1.264  1.00  0.00
ATOM    250  N6    A A  12      -0.119   5.659   1.957  1.00  0.00
ATOM    251  N1    A A  12       2.047   6.386   1.615  1.00  0.00
ATOM    252  C2    A A  12       3.187   6.310   0.919  1.00  0.00
ATOM    253  N3    A A  12       3.489   5.531  -0.118  1.00  0.00
ATOM    254  C4    A A  12       2.448   4.746  -0.440  1.00  0.00
ATOM    255  P     U A  13       3.659  -1.461  -3.075  1.00  0.00
ATOM    256  OP1   U A  13       4.148  -2.595  -3.891  1.00  0.00
ATOM    257  OP2   U A  13       2.423  -1.626  -2.278  1.00  0.00
ATOM    258  O5'   U A  13       4.822  -0.979  -2.084  1.00  0.00
ATOM    259  C5'   U A  13       6.173  -0.926  -2.532  1.00  0.00
ATOM    260  C4'   U A  13       7.131  -0.617  -1.393  1.00  0.00
ATOM    261  O4'   U A  13       6.639   0.514  -0.628  1.00  0.00
ATOM    262  C3'   U A  13       7.292  -1.713  -0.351  1.00  0.00
ATOM    263  O3'   U A  13       8.203  -2.713  -0.787  1.00  0.00
ATOM    264  C2'   U A  13       7.841  -0.911   0.821  1.00  0.00
ATOM    265  O2'   U A  13       9.206  -0.579   0.658  1.00  0.00
ATOM    266  C1'   U A  13       6.977   0.347   0.736  1.00  0.00
ATOM    267  N1    U A  13       5.653   0.278   1.518  1.00  0.00
ATOM    268  C2    U A  13       5.708   0.321   2.898  1.00  0.00
ATOM    269  O2    U A  13       6.755   0.321   3.521  1.00  0.00
ATOM    270  N3    U A  13       4.487   0.364   3.527  1.00  0.00
ATOM    271  C4    U A  13       3.245   0.367   2.927  1.00  0.00
ATOM    272  O4    U A  13       2.236   0.409   3.627  1.00  0.00
ATOM    273  C5    U A  13       3.272   0.320   1.492  1.00  0.00
ATOM    274  C6    U A  13       4.445   0.278   0.856  1.00  0.00
ATOM    275  P     C A  14       7.852  -3.935  -0.491  1.00  0.00
ATOM    276  OP1   C A  14       8.870  -4.822  -1.121  1.00  0.00
ATOM    277  OP2   C A  14       6.410  -4.296  -0.575  1.00  0.00
ATOM    278  O5'   C A  14       8.260  -3.765   1.037  1.00  0.00
ATOM    279  C5'   C A  14       9.632  -3.623   1.387  1.00  0.00
ATOM    280  C4'   C A  14       9.809  -3.762   2.867  1.00  0.00
ATOM    281  O4'   C A  14       9.166  -2.650   3.532  1.00  0.00
ATOM    282  C3'   C A  14       9.193  -4.979   3.531  1.00  0.00
ATOM    283  O3'   C A  14       9.979  -6.145   3.384  1.00  0.00
ATOM    284  C2'   C A  14       9.104  -4.519   4.976  1.00  0.00
ATOM    285  O2'   C A  14      10.362  -4.546   5.612  1.00  0.00
ATOM    286  C1'   C A  14       8.692  -3.061   4.800  1.00  0.00
ATOM    287  N1    C A  14       7.227  -2.943   4.813  1.00  0.00
ATOM    288  C2    C A  14       6.562  -2.988   6.044  1.00  0.00
ATOM    289  O2    C A  14       7.235  -3.084   7.084  1.00  0.00
ATOM    290  N3    C A  14       5.209  -2.927   6.065  1.00  0.00
ATOM    291  C4    C A  14       4.528  -2.825   4.923  1.00  0.00
ATOM    292  N4    C A  14       3.196  -2.768   4.993  1.00  0.00
ATOM    293  C5    C A  14       5.183  -2.778   3.666  1.00  0.00
ATOM    294  C6    C A  14       6.519  -2.838   3.649  1.00  0.00
ATOM    295  P     C A  15       9.203  -7.947   3.360  1.00  0.00
ATOM    296  OP1   C A  15      10.406  -8.723   2.963  1.00  0.00
ATOM    297  OP2   C A  15       7.879  -8.283   2.767  1.00  0.00
ATOM    298  O5'   C A  15       9.054  -7.993   4.944  1.00  0.00
ATOM    299  C5'   C A  15      10.189  -7.843   5.793  1.00  0.00
ATOM    300  C4'   C A  15       9.748  -7.801   7.232  1.00  0.00
ATOM    301  O4'   C A  15       9.008  -6.576   7.482  1.00  0.00
ATOM    302  C3'   C A  15       8.765  -8.888   7.624  1.00  0.00
ATOM    303  O3'   C A  15       9.421 -10.116   7.891  1.00  0.00
ATOM    304  C2'   C A  15       8.126  -8.290   8.868  1.00  0.00
ATOM    305  O2'   C A  15       8.945  -8.404  10.011  1.00  0.00
ATOM    306  C1'   C A  15       8.003  -6.819   8.455  1.00  0.00
ATOM    307  N1    C A  15       6.712  -6.559   7.851  1.00  0.00
ATOM    308  C2    C A  15       5.609  -6.375   8.693  1.00  0.00
ATOM    309  O2    C A  15       5.790  -6.371   9.922  1.00  0.00
ATOM    310  N3    C A  15       4.382  -6.209   8.145  1.00  0.00
ATOM    311  C4    C A  15       4.236  -6.222   6.819  1.00  0.00
ATOM    312  N4    C A  15       3.007  -6.054   6.324  1.00  0.00
ATOM    313  C5    C A  15       5.341  -6.407   5.949  1.00  0.00
ATOM    314  C6    C A  15       6.551  -6.571   6.494  1.00  0.00
ATOM    315  P     G A  16       8.528 -11.629   7.847  1.00  0.00
ATOM    316  OP1   G A  16       9.680 -12.562   7.911  1.00  0.00
ATOM    317  OP2   G A  16       7.226 -12.052   7.275  1.00  0.00
ATOM    318  O5'   G A  16       8.168 -11.043   9.294  1.00  0.00
ATOM    319  C5'   G A  16       7.928 -11.846  10.434  1.00  0.00
ATOM    320  C4'   G A  16       7.144 -11.073  11.454  1.00  0.00
ATOM    321  O4'   G A  16       6.604  -9.870  10.854  1.00  0.00
ATOM    322  C3'   G A  16       5.910 -11.796  11.945  1.00  0.00
ATOM    323  O3'   G A  16       6.197 -12.767  12.924  1.00  0.00
ATOM    324  C2'   G A  16       5.012 -10.671  12.425  1.00  0.00
ATOM    325  O2'   G A  16       5.464 -10.184  13.674  1.00  0.00
ATOM    326  C1'   G A  16       5.309  -9.617  11.365  1.00  0.00
ATOM    327  N9    G A  16       4.369  -9.641  10.289  1.00  0.00
ATOM    328  C8    G A  16       4.771  -9.780   8.983  1.00  0.00
ATOM    329  N7    G A  16       3.801  -9.619   8.125  1.00  0.00
ATOM    330  C5    G A  16       2.692  -9.356   8.907  1.00  0.00
ATOM    331  C6    G A  16       1.345  -9.098   8.542  1.00  0.00
ATOM    332  O6    G A  16       0.855  -9.048   7.407  1.00  0.00
ATOM    333  N1    G A  16       0.536  -8.883   9.654  1.00  0.00
ATOM    334  C2    G A  16       0.971  -8.913  10.958  1.00  0.00
ATOM    335  N2    G A  16       0.043  -8.681  11.896  1.00  0.00
ATOM    336  N3    G A  16       2.218  -9.153  11.312  1.00  0.00
ATOM    337  C4    G A  16       3.022  -9.365  10.248  1.00  0.00
ATOM    338  P     A A  17       5.466 -14.068  12.664  1.00  0.00
ATOM    339  OP1   A A  17       6.122 -14.956  13.665  1.00  0.00
ATOM    340  OP2   A A  17       5.633 -14.342  11.206  1.00  0.00
ATOM    341  O5'   A A  17       3.911 -13.913  12.984  1.00  0.00
ATOM    342  C5'   A A  17       3.504 -13.678  14.298  1.00  0.00
ATOM    343  C4'   A A  17       2.013 -13.794  14.382  1.00  0.00
ATOM    344  O4'   A A  17       1.396 -12.726  13.630  1.00  0.00
ATOM    345  C3'   A A  17       1.424 -15.038  13.755  1.00  0.00
ATOM    346  O3'   A A  17       1.625 -16.163  14.576  1.00  0.00
ATOM    347  C2'   A A  17      -0.030 -14.586  13.619  1.00  0.00
ATOM    348  O2'   A A  17      -0.752 -14.533  14.844  1.00  0.00
ATOM    349  C1'   A A  17       0.179 -13.184  13.070  1.00  0.00
ATOM    350  N9    A A  17       0.273 -13.142  11.618  1.00  0.00
ATOM    351  C8    A A  17       1.366 -13.408  10.835  1.00  0.00
ATOM    352  N7    A A  17       1.135 -13.295   9.549  1.00  0.00
ATOM    353  C5    A A  17      -0.201 -12.931   9.482  1.00  0.00
ATOM    354  C6    A A  17      -1.054 -12.658   8.398  1.00  0.00
ATOM    355  N6    A A  17      -0.667 -12.711   7.121  1.00  0.00
ATOM    356  N1    A A  17      -2.332 -12.325   8.675  1.00  0.00
ATOM    357  C2    A A  17      -2.718 -12.271   9.955  1.00  0.00
ATOM    358  N3    A A  17      -2.010 -12.505  11.058  1.00  0.00
ATOM    359  C4    A A  17      -0.745 -12.834  10.748  1.00  0.00
ATOM    360  P     A A  18       1.135 -17.587  14.007  1.00  0.00
ATOM    361  OP1   A A  18       0.842 -18.705  14.898  1.00  0.00
ATOM    362  OP2   A A  18       1.863 -17.860  12.735  1.00  0.00
ATOM    363  O5'   A A  18      -0.178 -16.758  13.707  1.00  0.00
ATOM    364  C5'   A A  18      -1.131 -16.510  14.737  1.00  0.00
ATOM    365  C4'   A A  18      -2.539 -16.533  14.192  1.00  0.00
ATOM    366  O4'   A A  18      -2.745 -15.409  13.295  1.00  0.00
ATOM    367  C3'   A A  18      -2.893 -17.725  13.326  1.00  0.00
ATOM    368  O3'   A A  18      -3.194 -18.825  14.145  1.00  0.00
ATOM    369  C2'   A A  18      -4.103 -17.173  12.585  1.00  0.00
ATOM    370  O2'   A A  18      -5.238 -16.997  13.405  1.00  0.00
ATOM    371  C1'   A A  18      -3.588 -15.798  12.231  1.00  0.00
ATOM    372  N9    A A  18      -2.642 -15.679  10.950  1.00  0.00
ATOM    373  C8    A A  18      -1.289 -15.864  10.836  1.00  0.00
ATOM    374  N7    A A  18      -0.821 -15.617   9.635  1.00  0.00
ATOM    375  C5    A A  18      -1.943 -15.247   8.911  1.00  0.00
ATOM    376  C6    A A  18      -2.119 -14.860   7.571  1.00  0.00
ATOM    377  N6    A A  18      -1.122 -14.781   6.687  1.00  0.00
ATOM    378  N1    A A  18      -3.371 -14.555   7.166  1.00  0.00
ATOM    379  C2    A A  18      -4.369 -14.634   8.053  1.00  0.00
ATOM    380  N3    A A  18      -4.328 -14.982   9.337  1.00  0.00
ATOM    381  C4    A A  18      -3.072 -15.281   9.708  1.00  0.00
ATOM    382  P     U A  19      -2.925 -20.243  13.635  1.00  0.00
ATOM    383  OP1   U A  19      -3.426 -19.730  14.937  1.00  0.00
ATOM    384  OP2   U A  19      -2.952 -21.701  13.369  1.00  0.00
ATOM    385  O5'   U A  19      -3.715 -19.528  12.441  1.00  0.00
ATOM    386  C5'   U A  19      -4.596 -18.432  12.701  1.00  0.00
ATOM    387  C4'   U A  19      -5.823 -18.480  11.806  1.00  0.00
ATOM    388  O4'   U A  19      -5.471 -18.148  10.438  1.00  0.00
ATOM    389  C3'   U A  19      -6.459 -19.863  11.752  1.00  0.00
ATOM    390  O3'   U A  19      -7.872 -19.754  11.916  1.00  0.00
ATOM    391  C2'   U A  19      -5.938 -20.507  10.459  1.00  0.00
ATOM    392  O2'   U A  19      -6.906 -21.245   9.743  1.00  0.00
ATOM    393  C1'   U A  19      -5.624 -19.277   9.612  1.00  0.00
ATOM    394  N1    U A  19      -4.005 -18.731   8.812  1.00  0.00
ATOM    395  C2    U A  19      -4.096 -18.278   7.509  1.00  0.00
ATOM    396  O2    U A  19      -5.155 -17.991   6.978  1.00  0.00
ATOM    397  N3    U A  19      -2.898 -18.174   6.845  1.00  0.00
ATOM    398  C4    U A  19      -1.646 -18.469   7.342  1.00  0.00
ATOM    399  O4    U A  19      -0.660 -18.324   6.624  1.00  0.00
ATOM    400  C5    U A  19      -1.634 -18.934   8.701  1.00  0.00
ATOM    401  C6    U A  19      -2.785 -19.045   9.370  1.00  0.00
ATOM    402  P     G A  20      -8.872 -20.857  12.901  1.00  0.00
ATOM    403  OP1   G A  20      -8.021 -20.259  13.956  1.00  0.00
ATOM    404  OP2   G A  20      -9.600 -22.121  13.158  1.00  0.00
ATOM    405  O5'   G A  20      -9.926 -19.772  12.373  1.00  0.00
ATOM    406  C5'   G A  20     -10.572 -18.866  13.256  1.00  0.00
ATOM    407  C4'   G A  20     -10.949 -17.593  12.517  1.00  0.00
ATOM    408  O4'   G A  20      -9.742 -16.865  12.178  1.00  0.00
ATOM    409  C3'   G A  20     -11.626 -17.785  11.165  1.00  0.00
ATOM    410  O3'   G A  20     -13.017 -18.077  11.313  1.00  0.00
ATOM    411  C2'   G A  20     -11.388 -16.419  10.526  1.00  0.00
ATOM    412  O2'   G A  20     -12.315 -15.443  10.955  1.00  0.00
ATOM    413  C1'   G A  20      -9.995 -16.059  11.043  1.00  0.00
ATOM    414  N9    G A  20      -8.893 -16.221  10.201  1.00  0.00
ATOM    415  C8    G A  20      -7.827 -16.998  10.585  1.00  0.00
ATOM    416  N7    G A  20      -6.875 -17.043   9.694  1.00  0.00
ATOM    417  C5    G A  20      -7.334 -16.249   8.660  1.00  0.00
ATOM    418  C6    G A  20      -6.738 -15.917   7.416  1.00  0.00
ATOM    419  O6    G A  20      -5.641 -16.277   6.972  1.00  0.00
ATOM    420  N1    G A  20      -7.550 -15.078   6.658  1.00  0.00
ATOM    421  C2    G A  20      -8.783 -14.616   7.049  1.00  0.00
ATOM    422  N2    G A  20      -9.417 -13.815   6.182  1.00  0.00
ATOM    423  N3    G A  20      -9.350 -14.917   8.201  1.00  0.00
ATOM    424  C4    G A  20      -8.580 -15.731   8.954  1.00  0.00
ATOM    425  P     A A  21     -13.853 -19.174  10.246  1.00  0.00
ATOM    426  OP1   A A  21     -15.245 -18.817  10.639  1.00  0.00
ATOM    427  OP2   A A  21     -13.561 -20.536   9.726  1.00  0.00
ATOM    428  O5'   A A  21     -13.338 -18.117   9.153  1.00  0.00
ATOM    429  C5'   A A  21     -14.167 -17.007   8.728  1.00  0.00
ATOM    430  C4'   A A  21     -13.719 -16.420   7.394  1.00  0.00
ATOM    431  O4'   A A  21     -12.342 -15.942   7.437  1.00  0.00
ATOM    432  C3'   A A  21     -13.758 -17.310   6.160  1.00  0.00
ATOM    433  O3'   A A  21     -15.087 -17.394   5.652  1.00  0.00
ATOM    434  C2'   A A  21     -12.876 -16.537   5.191  1.00  0.00
ATOM    435  O2'   A A  21     -13.613 -15.480   4.627  1.00  0.00
ATOM    436  C1'   A A  21     -11.802 -15.967   6.124  1.00  0.00
ATOM    437  N9    A A  21     -10.568 -16.791   6.208  1.00  0.00
ATOM    438  C8    A A  21     -10.207 -17.683   7.184  1.00  0.00
ATOM    439  N7    A A  21      -9.036 -18.240   6.984  1.00  0.00
ATOM    440  C5    A A  21      -8.599 -17.677   5.796  1.00  0.00
ATOM    441  C6    A A  21      -7.425 -17.851   5.042  1.00  0.00
ATOM    442  N6    A A  21      -6.437 -18.678   5.393  1.00  0.00
ATOM    443  N1    A A  21      -7.300 -17.137   3.903  1.00  0.00
ATOM    444  C2    A A  21      -8.290 -16.308   3.553  1.00  0.00
ATOM    445  N3    A A  21      -9.439 -16.059   4.178  1.00  0.00
ATOM    446  C4    A A  21      -9.532 -16.784   5.305  1.00  0.00
ATOM    447  P     U A  22     -15.728 -18.987   5.121  1.00  0.00
ATOM    448  OP1   U A  22     -17.153 -18.738   4.803  1.00  0.00
ATOM    449  OP2   U A  22     -15.326 -20.192   5.884  1.00  0.00
ATOM    450  O5'   U A  22     -14.868 -19.069   3.769  1.00  0.00
ATOM    451  C5'   U A  22     -15.256 -18.354   2.603  1.00  0.00
ATOM    452  C4'   U A  22     -14.261 -18.510   1.478  1.00  0.00
ATOM    453  O4'   U A  22     -13.028 -17.814   1.801  1.00  0.00
ATOM    454  C3'   U A  22     -13.810 -19.927   1.159  1.00  0.00
ATOM    455  O3'   U A  22     -14.729 -20.641   0.351  1.00  0.00
ATOM    456  C2'   U A  22     -12.469 -19.697   0.476  1.00  0.00
ATOM    457  O2'   U A  22     -12.656 -19.281  -0.869  1.00  0.00
ATOM    458  C1'   U A  22     -11.922 -18.520   1.281  1.00  0.00
ATOM    459  N1    U A  22     -11.078 -18.985   2.259  1.00  0.00
ATOM    460  C2    U A  22      -9.755 -19.205   1.926  1.00  0.00
ATOM    461  O2    U A  22      -9.275 -18.869   0.858  1.00  0.00
ATOM    462  N3    U A  22      -9.010 -19.837   2.891  1.00  0.00
ATOM    463  C4    U A  22      -9.446 -20.263   4.129  1.00  0.00
ATOM    464  O4    U A  22      -8.656 -20.816   4.891  1.00  0.00
ATOM    465  C5    U A  22     -10.831 -19.999   4.400  1.00  0.00
ATOM    466  C6    U A  22     -11.578 -19.386   3.479  1.00  0.00
ATOM    467  P     A A  23     -14.414 -22.065  -0.296  1.00  0.00
ATOM    468  OP1   A A  23     -15.693 -22.818  -0.183  1.00  0.00
ATOM    469  OP2   A A  23     -13.158 -22.658   0.233  1.00  0.00
ATOM    470  O5'   A A  23     -14.163 -21.758  -1.840  1.00  0.00
ATOM    471  C5'   A A  23     -15.240 -21.544  -2.746  1.00  0.00
ATOM    472  C4'   A A  23     -14.762 -20.720  -3.907  1.00  0.00
ATOM    473  O4'   A A  23     -14.318 -19.436  -3.384  1.00  0.00
ATOM    474  C3'   A A  23     -13.532 -21.277  -4.609  1.00  0.00
ATOM    475  O3'   A A  23     -13.885 -22.224  -5.604  1.00  0.00
ATOM    476  C2'   A A  23     -12.882 -20.019  -5.171  1.00  0.00
ATOM    477  O2'   A A  23     -13.566 -19.554  -6.312  1.00  0.00
ATOM    478  C1'   A A  23     -13.138 -19.017  -4.048  1.00  0.00
ATOM    479  N9    A A  23     -12.036 -19.006  -2.996  1.00  0.00
ATOM    480  C8    A A  23     -12.091 -19.321  -1.664  1.00  0.00
ATOM    481  N7    A A  23     -10.948 -19.171  -1.037  1.00  0.00
ATOM    482  C5    A A  23     -10.083 -18.729  -2.026  1.00  0.00
ATOM    483  C6    A A  23      -8.720 -18.386  -2.007  1.00  0.00
ATOM    484  N6    A A  23      -7.960 -18.439  -0.910  1.00  0.00
ATOM    485  N1    A A  23      -8.158 -17.984  -3.166  1.00  0.00
ATOM    486  C2    A A  23      -8.921 -17.931  -4.265  1.00  0.00
ATOM    487  N3    A A  23     -10.211 -18.226  -4.408  1.00  0.00
ATOM    488  C4    A A  23     -10.739 -18.623  -3.238  1.00  0.00
ATOM    489  P     U A  24     -12.816 -23.553  -5.984  1.00  0.00
ATOM    490  OP1   U A  24     -13.665 -24.719  -6.238  1.00  0.00
ATOM    491  OP2   U A  24     -12.008 -23.506  -4.752  1.00  0.00
ATOM    492  O5'   U A  24     -11.694 -23.311  -7.080  1.00  0.00
ATOM    493  C5'   U A  24     -11.298 -21.982  -7.357  1.00  0.00
ATOM    494  C4'   U A  24      -9.821 -21.738  -7.181  1.00  0.00
ATOM    495  O4'   U A  24      -9.616 -20.800  -6.106  1.00  0.00
ATOM    496  C3'   U A  24      -8.929 -22.901  -6.814  1.00  0.00
ATOM    497  O3'   U A  24      -8.633 -23.590  -7.987  1.00  0.00
ATOM    498  C2'   U A  24      -7.711 -22.149  -6.294  1.00  0.00
ATOM    499  O2'   U A  24      -6.875 -21.652  -7.314  1.00  0.00
ATOM    500  C1'   U A  24      -8.359 -21.023  -5.494  1.00  0.00
ATOM    501  N1    U A  24      -8.634 -21.343  -4.100  1.00  0.00
ATOM    502  C2    U A  24      -7.576 -21.199  -3.223  1.00  0.00
ATOM    503  O2    U A  24      -6.521 -20.677  -3.537  1.00  0.00
ATOM    504  N3    U A  24      -7.796 -21.691  -1.960  1.00  0.00
ATOM    505  C4    U A  24      -8.944 -22.300  -1.495  1.00  0.00
ATOM    506  O4    U A  24      -8.992 -22.690  -0.331  1.00  0.00
ATOM    507  C5    U A  24      -9.997 -22.413  -2.465  1.00  0.00
ATOM    508  C6    U A  24      -9.809 -21.943  -3.701  1.00  0.00
ATOM    509  P     G A  25      -7.533 -24.687  -7.861  1.00  0.00
ATOM    510  OP1   G A  25      -6.760 -25.468  -8.856  1.00  0.00
ATOM    511  OP2   G A  25      -8.266 -25.387  -6.779  1.00  0.00
ATOM    512  O5'   G A  25      -6.487 -23.736  -7.151  1.00  0.00
ATOM    513  C5'   G A  25      -5.143 -24.120  -7.127  1.00  0.00
ATOM    514  C4'   G A  25      -4.493 -23.748  -5.832  1.00  0.00
ATOM    515  O4'   G A  25      -3.415 -24.711  -5.709  1.00  0.00
ATOM    516  C3'   G A  25      -3.833 -22.365  -5.847  1.00  0.00
ATOM    517  O3'   G A  25      -4.629 -21.345  -5.210  1.00  0.00
ATOM    518  C2'   G A  25      -2.501 -22.639  -5.159  1.00  0.00
ATOM    519  O2'   G A  25      -2.627 -22.768  -3.758  1.00  0.00
ATOM    520  C1'   G A  25      -2.179 -24.037  -5.686  1.00  0.00
ATOM    521  N9    G A  25      -1.378 -23.872  -7.417  1.00  0.00
ATOM    522  C8    G A  25      -1.690 -24.048  -8.743  1.00  0.00
ATOM    523  N7    G A  25      -0.696 -23.782  -9.546  1.00  0.00
ATOM    524  C5    G A  25       0.335 -23.409  -8.704  1.00  0.00
ATOM    525  C6    G A  25       1.664 -23.006  -8.993  1.00  0.00
ATOM    526  O6    G A  25       2.207 -22.898 -10.100  1.00  0.00
ATOM    527  N1    G A  25       2.383 -22.713  -7.838  1.00  0.00
ATOM    528  C2    G A  25       1.883 -22.798  -6.561  1.00  0.00
ATOM    529  N2    G A  25       2.729 -22.476  -5.572  1.00  0.00
ATOM    530  N3    G A  25       0.651 -23.170  -6.276  1.00  0.00
ATOM    531  C4    G A  25      -0.066 -23.459  -7.382  1.00  0.00
ATOM    532  P     G A  26      -4.378 -19.861  -5.579  1.00  0.00
ATOM    533  OP1   G A  26      -5.343 -19.118  -4.716  1.00  0.00
ATOM    534  OP2   G A  26      -4.369 -19.640  -7.055  1.00  0.00
ATOM    535  O5'   G A  26      -2.899 -19.738  -5.017  1.00  0.00
ATOM    536  C5'   G A  26      -2.648 -19.932  -3.632  1.00  0.00
ATOM    537  C4'   G A  26      -1.331 -19.332  -3.283  1.00  0.00
ATOM    538  O4'   G A  26      -0.297 -20.143  -3.863  1.00  0.00
ATOM    539  C3'   G A  26      -1.126 -17.951  -3.870  1.00  0.00
ATOM    540  O3'   G A  26      -1.635 -16.991  -2.965  1.00  0.00
ATOM    541  C2'   G A  26       0.382 -17.860  -4.011  1.00  0.00
ATOM    542  O2'   G A  26       0.979 -17.446  -2.802  1.00  0.00
ATOM    543  C1'   G A  26       0.757 -19.316  -4.299  1.00  0.00
ATOM    544  N9    G A  26       0.975 -19.745  -5.690  1.00  0.00
ATOM    545  C8    G A  26       0.075 -19.927  -6.711  1.00  0.00
ATOM    546  N7    G A  26       0.605 -19.794  -7.896  1.00  0.00
ATOM    547  C5    G A  26       1.935 -19.508  -7.647  1.00  0.00
ATOM    548  C6    G A  26       3.009 -19.259  -8.540  1.00  0.00
ATOM    549  O6    G A  26       2.988 -19.243  -9.777  1.00  0.00
ATOM    550  N1    G A  26       4.200 -19.009  -7.864  1.00  0.00
ATOM    551  C2    G A  26       4.339 -19.001  -6.497  1.00  0.00
ATOM    552  N2    G A  26       5.568 -18.741  -6.030  1.00  0.00
ATOM    553  N3    G A  26       3.351 -19.230  -5.655  1.00  0.00
ATOM    554  C4    G A  26       2.184 -19.474  -6.289  1.00  0.00
ATOM    555  P     U A  27      -2.258 -15.776  -3.585  1.00  0.00
ATOM    556  OP1   U A  27      -2.330 -14.850  -4.736  1.00  0.00
ATOM    557  OP2   U A  27      -1.135 -15.721  -2.623  1.00  0.00
ATOM    558  O5'   U A  27      -3.567 -15.635  -2.684  1.00  0.00
ATOM    559  C5'   U A  27      -4.792 -16.057  -3.262  1.00  0.00
ATOM    560  C4'   U A  27      -5.899 -16.075  -2.245  1.00  0.00
ATOM    561  O4'   U A  27      -5.663 -17.150  -1.305  1.00  0.00
ATOM    562  C3'   U A  27      -6.005 -14.832  -1.377  1.00  0.00
ATOM    563  O3'   U A  27      -6.692 -13.780  -2.035  1.00  0.00
ATOM    564  C2'   U A  27      -6.708 -15.366  -0.136  1.00  0.00
ATOM    565  O2'   U A  27      -8.101 -15.522  -0.381  1.00  0.00
ATOM    566  C1'   U A  27      -6.070 -16.756  -0.013  1.00  0.00
ATOM    567  N1    U A  27      -4.824 -16.844   0.890  1.00  0.00
ATOM    568  C2    U A  27      -5.057 -16.955   2.248  1.00  0.00
ATOM    569  O2    U A  27      -6.175 -17.021   2.727  1.00  0.00
ATOM    570  N3    U A  27      -3.928 -16.986   3.030  1.00  0.00
ATOM    571  C4    U A  27      -2.619 -16.918   2.601  1.00  0.00
ATOM    572  O4    U A  27      -1.709 -16.959   3.425  1.00  0.00
ATOM    573  C5    U A  27      -2.460 -16.803   1.178  1.00  0.00
ATOM    574  C6    U A  27      -3.541 -16.771   0.394  1.00  0.00
ATOM    575  P     U A  28      -6.576 -12.249  -1.595  1.00  0.00
ATOM    576  OP1   U A  28      -7.396 -11.260  -2.325  1.00  0.00
ATOM    577  OP2   U A  28      -5.130 -12.066  -1.354  1.00  0.00
ATOM    578  O5'   U A  28      -7.197 -12.490  -0.148  1.00  0.00
ATOM    579  C5'   U A  28      -8.585 -12.570   0.013  1.00  0.00
ATOM    580  C4'   U A  28      -8.875 -12.685   1.480  1.00  0.00
ATOM    581  O4'   U A  28      -8.132 -13.793   2.017  1.00  0.00
ATOM    582  C3'   U A  28      -8.393 -11.527   2.324  1.00  0.00
ATOM    583  O3'   U A  28      -9.281 -10.445   2.181  1.00  0.00
ATOM    584  C2'   U A  28      -8.385 -12.157   3.698  1.00  0.00
ATOM    585  O2'   U A  28      -9.697 -12.355   4.197  1.00  0.00
ATOM    586  C1'   U A  28      -7.740 -13.489   3.352  1.00  0.00
ATOM    587  N1    U A  28      -6.249 -13.655   3.425  1.00  0.00
ATOM    588  C2    U A  28      -5.664 -13.954   4.641  1.00  0.00
ATOM    589  O2    U A  28      -6.308 -14.165   5.653  1.00  0.00
ATOM    590  N3    U A  28      -4.291 -13.996   4.630  1.00  0.00
ATOM    591  C4    U A  28      -3.462 -13.774   3.550  1.00  0.00
ATOM    592  O4    U A  28      -2.245 -13.848   3.696  1.00  0.00
ATOM    593  C5    U A  28      -4.145 -13.469   2.324  1.00  0.00
ATOM    594  C6    U A  28      -5.479 -13.421   2.306  1.00  0.00
ATOM    595  P     U A  29      -8.702  -9.042   2.327  1.00  0.00
ATOM    596  OP1   U A  29      -9.939  -8.434   1.777  1.00  0.00
ATOM    597  OP2   U A  29      -7.388  -8.709   1.711  1.00  0.00
ATOM    598  O5'   U A  29      -8.627  -8.730   3.896  1.00  0.00
ATOM    599  C5'   U A  29      -9.823  -8.647   4.685  1.00  0.00
ATOM    600  C4'   U A  29      -9.606  -9.192   6.090  1.00  0.00
ATOM    601  O4'   U A  29      -8.824 -10.417   6.038  1.00  0.00
ATOM    602  C3'   U A  29      -8.873  -8.320   7.102  1.00  0.00
ATOM    603  O3'   U A  29      -9.767  -7.399   7.729  1.00  0.00
ATOM    604  C2'   U A  29      -8.363  -9.342   8.120  1.00  0.00
ATOM    605  O2'   U A  29      -9.329  -9.658   9.102  1.00  0.00
ATOM    606  C1'   U A  29      -8.103 -10.574   7.250  1.00  0.00
ATOM    607  N1    U A  29      -6.720 -10.770   6.889  1.00  0.00
ATOM    608  C2    U A  29      -5.842 -11.179   7.874  1.00  0.00
ATOM    609  O2    U A  29      -6.191 -11.431   9.013  1.00  0.00
ATOM    610  N3    U A  29      -4.530 -11.282   7.476  1.00  0.00
ATOM    611  C4    U A  29      -4.022 -11.023   6.220  1.00  0.00
ATOM    612  O4    U A  29      -2.818 -11.162   6.015  1.00  0.00
ATOM    613  C5    U A  29      -4.996 -10.603   5.254  1.00  0.00
ATOM    614  C6    U A  29      -6.278 -10.494   5.613  1.00  0.00
ATOM    615  P     C A  30      -9.159  -6.099   8.605  1.00  0.00
ATOM    616  OP1   C A  30     -10.242  -5.307   9.248  1.00  0.00
ATOM    617  OP2   C A  30      -8.412  -5.520   7.444  1.00  0.00
ATOM    618  O5'   C A  30      -8.086  -6.549   9.701  1.00  0.00
ATOM    619  C5'   C A  30      -8.506  -7.118  10.943  1.00  0.00
ATOM    620  C4'   C A  30      -7.313  -7.434  11.817  1.00  0.00
ATOM    621  O4'   C A  30      -6.590  -8.571  11.281  1.00  0.00
ATOM    622  C3'   C A  30      -6.249  -6.361  11.908  1.00  0.00
ATOM    623  O3'   C A  30      -6.593  -5.311  12.791  1.00  0.00
ATOM    624  C2'   C A  30      -5.046  -7.157  12.383  1.00  0.00
ATOM    625  O2'   C A  30      -5.076  -7.443  13.762  1.00  0.00
ATOM    626  C1'   C A  30      -5.210  -8.438  11.568  1.00  0.00
ATOM    627  N1    C A  30      -4.477  -8.327  10.302  1.00  0.00
ATOM    628  C2    C A  30      -3.118  -8.661  10.344  1.00  0.00
ATOM    629  O2    C A  30      -2.634  -9.061  11.417  1.00  0.00
ATOM    630  N3    C A  30      -2.374  -8.538   9.220  1.00  0.00
ATOM    631  C4    C A  30      -2.936  -8.103   8.092  1.00  0.00
ATOM    632  N4    C A  30      -2.163  -7.997   7.008  1.00  0.00
ATOM    633  C5    C A  30      -4.311  -7.759   8.028  1.00  0.00
ATOM    634  C6    C A  30      -5.043  -7.883   9.141  1.00  0.00
ATOM    635  P     G A  31      -6.048  -3.795  12.487  1.00  0.00
ATOM    636  OP1   G A  31      -6.807  -2.725  13.182  1.00  0.00
ATOM    637  OP2   G A  31      -5.736  -3.645  11.048  1.00  0.00
ATOM    638  O5'   G A  31      -4.645  -4.113  13.179  1.00  0.00
ATOM    639  C5'   G A  31      -4.587  -4.730  14.450  1.00  0.00
ATOM    640  C4'   G A  31      -3.204  -5.302  14.710  1.00  0.00
ATOM    641  O4'   G A  31      -2.877  -6.291  13.703  1.00  0.00
ATOM    642  C3'   G A  31      -1.989  -4.384  14.711  1.00  0.00
ATOM    643  O3'   G A  31      -1.818  -3.630  15.901  1.00  0.00
ATOM    644  C2'   G A  31      -0.855  -5.382  14.539  1.00  0.00
ATOM    645  O2'   G A  31      -0.521  -6.072  15.725  1.00  0.00
ATOM    646  C1'   G A  31      -1.475  -6.373  13.564  1.00  0.00
ATOM    647  N9    G A  31      -1.055  -5.962  12.175  1.00  0.00
ATOM    648  C8    G A  31      -1.888  -5.489  11.189  1.00  0.00
ATOM    649  N7    G A  31      -1.294  -5.353  10.035  1.00  0.00
ATOM    650  C5    G A  31       0.006  -5.761  10.267  1.00  0.00
ATOM    651  C6    G A  31       1.121  -5.834   9.393  1.00  0.00
ATOM    652  O6    G A  31       1.173  -5.540   8.192  1.00  0.00
ATOM    653  N1    G A  31       2.260  -6.303  10.041  1.00  0.00
ATOM    654  C2    G A  31       2.319  -6.659  11.367  1.00  0.00
ATOM    655  N2    G A  31       3.507  -7.091  11.812  1.00  0.00
ATOM    656  N3    G A  31       1.292  -6.596  12.192  1.00  0.00
ATOM    657  C4    G A  31       0.175  -6.142  11.585  1.00  0.00
ATOM    658  P     G A  32      -1.656  -2.038  15.857  1.00  0.00
ATOM    659  OP1   G A  32      -1.738  -1.222  17.102  1.00  0.00
ATOM    660  OP2   G A  32      -2.453  -1.644  14.659  1.00  0.00
ATOM    661  O5'   G A  32      -0.137  -2.244  15.419  1.00  0.00
ATOM    662  C5'   G A  32       0.811  -2.591  16.383  1.00  0.00
ATOM    663  C4'   G A  32       2.181  -2.507  15.782  1.00  0.00
ATOM    664  O4'   G A  32       2.332  -3.521  14.764  1.00  0.00
ATOM    665  C3'   G A  32       2.484  -1.227  15.036  1.00  0.00
ATOM    666  O3'   G A  32       2.737  -0.168  15.927  1.00  0.00
ATOM    667  C2'   G A  32       3.690  -1.691  14.220  1.00  0.00
ATOM    668  O2'   G A  32       4.887  -1.854  14.972  1.00  0.00
ATOM    669  C1'   G A  32       3.182  -3.041  13.740  1.00  0.00
ATOM    670  N9    G A  32       2.522  -3.024  12.470  1.00  0.00
ATOM    671  C8    G A  32       1.197  -2.749  12.231  1.00  0.00
ATOM    672  N7    G A  32       0.918  -2.621  10.963  1.00  0.00
ATOM    673  C5    G A  32       2.127  -2.824  10.323  1.00  0.00
ATOM    674  C6    G A  32       2.455  -2.807   8.943  1.00  0.00
ATOM    675  O6    G A  32       1.706  -2.602   7.980  1.00  0.00
ATOM    676  N1    G A  32       3.806  -3.062   8.727  1.00  0.00
ATOM    677  C2    G A  32       4.728  -3.302   9.717  1.00  0.00
ATOM    678  N2    G A  32       5.985  -3.528   9.313  1.00  0.00
ATOM    679  N3    G A  32       4.438  -3.320  11.003  1.00  0.00
ATOM    680  C4    G A  32       3.131  -3.075  11.238  1.00  0.00
ATOM    681  P     A A  33       2.834   1.300  15.347  1.00  0.00
ATOM    682  OP1   A A  33       2.863   2.277  16.471  1.00  0.00
ATOM    683  OP2   A A  33       1.619   1.214  14.490  1.00  0.00
ATOM    684  O5'   A A  33       4.080   1.535  14.372  1.00  0.00
ATOM    685  C5'   A A  33       5.390   1.155  14.779  1.00  0.00
ATOM    686  C4'   A A  33       6.299   0.945  13.584  1.00  0.00
ATOM    687  O4'   A A  33       5.823  -0.143  12.749  1.00  0.00
ATOM    688  C3'   A A  33       6.482   2.104  12.623  1.00  0.00
ATOM    689  O3'   A A  33       7.440   3.025  13.122  1.00  0.00
ATOM    690  C2'   A A  33       6.956   1.413  11.347  1.00  0.00
ATOM    691  O2'   A A  33       8.341   1.144  11.356  1.00  0.00
ATOM    692  C1'   A A  33       6.193   0.090  11.400  1.00  0.00
ATOM    693  N9    A A  33       5.084   0.193  10.556  1.00  0.00
ATOM    694  C8    A A  33       3.793   0.480  10.916  1.00  0.00
ATOM    695  N7    A A  33       2.965   0.552   9.901  1.00  0.00
ATOM    696  C5    A A  33       3.766   0.295   8.800  1.00  0.00
ATOM    697  C6    A A  33       3.488   0.225   7.423  1.00  0.00
ATOM    698  N6    A A  33       2.273   0.416   6.904  1.00  0.00
ATOM    699  N1    A A  33       4.514  -0.051   6.590  1.00  0.00
ATOM    700  C2    A A  33       5.731  -0.242   7.112  1.00  0.00
ATOM    701  N3    A A  33       6.116  -0.204   8.385  1.00  0.00
ATOM    702  C4    A A  33       5.074   0.073   9.187  1.00  0.00
ATOM    703  P     G A  34       7.473   4.552  12.597  1.00  0.00
ATOM    704  OP1   G A  34       8.320   5.512  13.356  1.00  0.00
ATOM    705  OP2   G A  34       5.995   4.555  12.792  1.00  0.00
ATOM    706  O5'   G A  34       7.778   4.717  11.048  1.00  0.00
ATOM    707  C5'   G A  34       9.132   4.674  10.577  1.00  0.00
ATOM    708  C4'   G A  34       9.175   4.849   9.082  1.00  0.00
ATOM    709  O4'   G A  34       8.787   3.620   8.411  1.00  0.00
ATOM    710  C3'   G A  34       8.233   5.891   8.519  1.00  0.00
ATOM    711  O3'   G A  34       8.704   7.211   8.647  1.00  0.00
ATOM    712  C2'   G A  34       8.101   5.461   7.071  1.00  0.00
ATOM    713  O2'   G A  34       9.207   5.899   6.308  1.00  0.00
ATOM    714  C1'   G A  34       8.110   3.935   7.205  1.00  0.00
ATOM    715  N9    G A  34       6.756   3.401   7.268  1.00  0.00
ATOM    716  C8    G A  34       5.973   3.169   8.373  1.00  0.00
ATOM    717  N7    G A  34       4.718   2.961   8.080  1.00  0.00
ATOM    718  C5    G A  34       4.666   3.060   6.702  1.00  0.00
ATOM    719  C6    G A  34       3.572   2.931   5.808  1.00  0.00
ATOM    720  O6    G A  34       2.388   2.693   6.076  1.00  0.00
ATOM    721  N1    G A  34       3.960   3.106   4.483  1.00  0.00
ATOM    722  C2    G A  34       5.243   3.374   4.069  1.00  0.00
ATOM    723  N2    G A  34       5.423   3.510   2.749  1.00  0.00
ATOM    724  N3    G A  34       6.269   3.497   4.888  1.00  0.00
ATOM    725  C4    G A  34       5.916   3.331   6.181  1.00  0.00
ATOM    726  P     C A  35       7.646   8.406   8.781  1.00  0.00
ATOM    727  OP1   C A  35       8.371   9.588   9.316  1.00  0.00
ATOM    728  OP2   C A  35       6.366   7.998   9.417  1.00  0.00
ATOM    729  O5'   C A  35       7.332   8.726   7.249  1.00  0.00
ATOM    730  C5'   C A  35       8.315   9.326   6.390  1.00  0.00
ATOM    731  C4'   C A  35       7.746   9.536   5.005  1.00  0.00
ATOM    732  O4'   C A  35       7.302   8.262   4.464  1.00  0.00
ATOM    733  C3'   C A  35       6.510  10.418   4.974  1.00  0.00
ATOM    734  O3'   C A  35       6.872  11.793   4.918  1.00  0.00
ATOM    735  C2'   C A  35       5.772   9.930   3.734  1.00  0.00
ATOM    736  O2'   C A  35       6.307  10.478   2.547  1.00  0.00
ATOM    737  C1'   C A  35       6.085   8.433   3.752  1.00  0.00
ATOM    738  N1    C A  35       5.019   7.596   4.371  1.00  0.00
ATOM    739  C2    C A  35       3.960   7.149   3.572  1.00  0.00
ATOM    740  O2    C A  35       4.014   7.342   2.346  1.00  0.00
ATOM    741  N3    C A  35       2.911   6.523   4.157  1.00  0.00
ATOM    742  C4    C A  35       2.896   6.339   5.478  1.00  0.00
ATOM    743  N4    C A  35       1.842   5.716   6.010  1.00  0.00
ATOM    744  C5    C A  35       3.959   6.784   6.305  1.00  0.00
ATOM    745  C6    C A  35       4.993   7.403   5.723  1.00  0.00
ATOM    746  P     U A  36       5.766  12.718   5.063  1.00  0.00
ATOM    747  OP1   U A  36       6.394  14.071   5.000  1.00  0.00
ATOM    748  OP2   U A  36       5.173  12.241   6.340  1.00  0.00
ATOM    749  O5'   U A  36       4.631  12.636   3.948  1.00  0.00
ATOM    750  C5'   U A  36       4.926  12.853   2.571  1.00  0.00
ATOM    751  C4'   U A  36       3.693  12.589   1.739  1.00  0.00
ATOM    752  O4'   U A  36       3.320  11.187   1.790  1.00  0.00
ATOM    753  C3'   U A  36       2.469  13.340   2.223  1.00  0.00
ATOM    754  O3'   U A  36       2.443  14.635   1.637  1.00  0.00
ATOM    755  C2'   U A  36       1.315  12.481   1.719  1.00  0.00
ATOM    756  O2'   U A  36       0.948  12.776   0.390  1.00  0.00
ATOM    757  C1'   U A  36       1.910  11.071   1.748  1.00  0.00
ATOM    758  N1    U A  36       1.736  10.251   3.119  1.00  0.00
ATOM    759  C2    U A  36       0.612   9.448   3.151  1.00  0.00
ATOM    760  O2    U A  36      -0.103   9.266   2.182  1.00  0.00
ATOM    761  N3    U A  36       0.351   8.861   4.366  1.00  0.00
ATOM    762  C4    U A  36       1.086   8.994   5.526  1.00  0.00
ATOM    763  O4    U A  36       0.727   8.403   6.541  1.00  0.00
ATOM    764  C5    U A  36       2.237   9.845   5.412  1.00  0.00
ATOM    765  C6    U A  36       2.514  10.428   4.242  1.00  0.00
ATOM    766  P     U A  37       2.988  15.922   2.967  1.00  0.00
ATOM    767  OP1   U A  37       2.122  15.725   1.771  1.00  0.00
ATOM    768  OP2   U A  37       3.130  17.278   3.556  1.00  0.00
ATOM    769  O5'   U A  37       2.463  14.941   4.102  1.00  0.00
ATOM    770  C5'   U A  37       2.974  15.050   5.431  1.00  0.00
ATOM    771  C4'   U A  37       1.851  15.256   6.415  1.00  0.00
ATOM    772  O4'   U A  37       0.958  16.294   5.929  1.00  0.00
ATOM    773  C3'   U A  37       0.935  14.072   6.676  1.00  0.00
ATOM    774  O3'   U A  37       1.473  13.206   7.653  1.00  0.00
ATOM    775  C2'   U A  37      -0.312  14.747   7.219  1.00  0.00
ATOM    776  O2'   U A  37      -0.170  15.082   8.588  1.00  0.00
ATOM    777  C1'   U A  37      -0.358  16.025   6.382  1.00  0.00
ATOM    778  N1    U A  37      -1.266  15.974   5.314  1.00  0.00
ATOM    779  C2    U A  37      -2.623  15.815   5.524  1.00  0.00
ATOM    780  O2    U A  37      -3.106  15.620   6.625  1.00  0.00
ATOM    781  N3    U A  37      -3.399  15.892   4.393  1.00  0.00
ATOM    782  C4    U A  37      -2.964  16.106   3.101  1.00  0.00
ATOM    783  O4    U A  37      -3.783  16.151   2.187  1.00  0.00
ATOM    784  C5    U A  37      -1.543  16.260   2.965  1.00  0.00
ATOM    785  C6    U A  37      -0.765  16.190   4.049  1.00  0.00
ATOM    786  P     C A  38       0.956  11.666   7.901  1.00  0.00
ATOM    787  OP1   C A  38       1.674  10.902   8.947  1.00  0.00
ATOM    788  OP2   C A  38       1.198  11.353   6.475  1.00  0.00
ATOM    789  O5'   C A  38      -0.607  11.583   8.197  1.00  0.00
ATOM    790  C5'   C A  38      -1.116  11.842   9.523  1.00  0.00
ATOM    791  C4'   C A  38      -2.583  11.521   9.588  1.00  0.00
ATOM    792  O4'   C A  38      -3.307  12.500   8.802  1.00  0.00
ATOM    793  C3'   C A  38      -2.951  10.182   8.975  1.00  0.00
ATOM    794  O3'   C A  38      -2.782   9.087   9.859  1.00  0.00
ATOM    795  C2'   C A  38      -4.390  10.396   8.520  1.00  0.00
ATOM    796  O2'   C A  38      -5.354  10.228   9.541  1.00  0.00
ATOM    797  C1'   C A  38      -4.355  11.861   8.080  1.00  0.00
ATOM    798  N1    C A  38      -4.062  11.965   6.629  1.00  0.00
ATOM    799  C2    C A  38      -5.131  11.963   5.725  1.00  0.00
ATOM    800  O2    C A  38      -6.290  11.939   6.171  1.00  0.00
ATOM    801  N3    C A  38      -4.870  11.987   4.396  1.00  0.00
ATOM    802  C4    C A  38      -3.609  12.012   3.964  1.00  0.00
ATOM    803  N4    C A  38      -3.401  12.035   2.645  1.00  0.00
ATOM    804  C5    C A  38      -2.512  12.014   4.863  1.00  0.00
ATOM    805  C6    C A  38      -2.774  11.991   6.175  1.00  0.00
ATOM    806  P     C A  39      -2.346   7.682   9.251  1.00  0.00
ATOM    807  OP1   C A  39      -2.052   6.601  10.227  1.00  0.00
ATOM    808  OP2   C A  39      -1.550   7.774   8.000  1.00  0.00
ATOM    809  O5'   C A  39      -3.879   7.587   8.843  1.00  0.00
ATOM    810  C5'   C A  39      -4.873   7.745   9.829  1.00  0.00
ATOM    811  C4'   C A  39      -6.101   6.982   9.454  1.00  0.00
ATOM    812  O4'   C A  39      -6.919   7.831   8.607  1.00  0.00
ATOM    813  C3'   C A  39      -5.805   5.719   8.670  1.00  0.00
ATOM    814  O3'   C A  39      -5.694   4.492   9.349  1.00  0.00
ATOM    815  C2'   C A  39      -6.637   5.761   7.394  1.00  0.00
ATOM    816  O2'   C A  39      -7.702   4.825   7.468  1.00  0.00
ATOM    817  C1'   C A  39      -7.230   7.173   7.393  1.00  0.00
ATOM    818  N1    C A  39      -6.676   7.876   6.278  1.00  0.00
ATOM    819  C2    C A  39      -7.413   7.890   5.088  1.00  0.00
ATOM    820  O2    C A  39      -8.611   7.562   5.123  1.00  0.00
ATOM    821  N3    C A  39      -6.800   8.258   3.937  1.00  0.00
ATOM    822  C4    C A  39      -5.512   8.601   3.947  1.00  0.00
ATOM    823  N4    C A  39      -4.950   8.956   2.789  1.00  0.00
ATOM    824  C5    C A  39      -4.748   8.593   5.143  1.00  0.00
ATOM    825  C6    C A  39      -5.357   8.230   6.277  1.00  0.00
ATOM    826  P     A A  40      -5.140   3.302   8.609  1.00  0.00
ATOM    827  OP1   A A  40      -5.114   2.499   9.859  1.00  0.00
ATOM    828  OP2   A A  40      -3.905   4.007   8.162  1.00  0.00
ATOM    829  O5'   A A  40      -5.615   2.360   7.412  1.00  0.00
ATOM    830  C5'   A A  40      -6.802   1.567   7.503  1.00  0.00
ATOM    831  C4'   A A  40      -7.226   1.113   6.120  1.00  0.00
ATOM    832  O4'   A A  40      -7.701   2.257   5.357  1.00  0.00
ATOM    833  C3'   A A  40      -6.100   0.513   5.288  1.00  0.00
ATOM    834  O3'   A A  40      -6.011  -0.895   5.490  1.00  0.00
ATOM    835  C2'   A A  40      -6.502   0.880   3.866  1.00  0.00
ATOM    836  O2'   A A  40      -7.496   0.027   3.334  1.00  0.00
ATOM    837  C1'   A A  40      -7.084   2.277   4.080  1.00  0.00
ATOM    838  N9    A A  40      -6.077   3.336   4.118  1.00  0.00
ATOM    839  C8    A A  40      -5.496   3.815   5.264  1.00  0.00
ATOM    840  N7    A A  40      -4.665   4.809   5.059  1.00  0.00
ATOM    841  C5    A A  40      -4.702   4.996   3.686  1.00  0.00
ATOM    842  C6    A A  40      -4.042   5.901   2.837  1.00  0.00
ATOM    843  N6    A A  40      -3.182   6.826   3.267  1.00  0.00
ATOM    844  N1    A A  40      -4.301   5.821   1.514  1.00  0.00
ATOM    845  C2    A A  40      -5.165   4.894   1.084  1.00  0.00
ATOM    846  N3    A A  40      -5.846   3.990   1.784  1.00  0.00
ATOM    847  C4    A A  40      -5.566   4.095   3.093  1.00  0.00
ATOM    848  P     C A  41      -4.776  -1.373   5.016  1.00  0.00
ATOM    849  OP1   C A  41      -4.308  -2.417   5.960  1.00  0.00
ATOM    850  OP2   C A  41      -4.388   0.040   5.243  1.00  0.00
ATOM    851  O5'   C A  41      -4.266  -1.767   3.555  1.00  0.00
ATOM    852  C5'   C A  41      -4.598  -3.015   2.937  1.00  0.00
ATOM    853  C4'   C A  41      -5.410  -2.746   1.691  1.00  0.00
ATOM    854  O4'   C A  41      -5.184  -1.363   1.325  1.00  0.00
ATOM    855  C3'   C A  41      -5.086  -3.512   0.412  1.00  0.00
ATOM    856  O3'   C A  41      -5.784  -4.738   0.250  1.00  0.00
ATOM    857  C2'   C A  41      -5.638  -2.589  -0.657  1.00  0.00
ATOM    858  O2'   C A  41      -7.015  -2.792  -0.798  1.00  0.00
ATOM    859  C1'   C A  41      -5.351  -1.214  -0.071  1.00  0.00
ATOM    860  N1    C A  41      -3.408  -0.736  -0.275  1.00  0.00
ATOM    861  C2    C A  41      -3.275   0.038  -1.434  1.00  0.00
ATOM    862  O2    C A  41      -4.302   0.452  -1.998  1.00  0.00
ATOM    863  N3    C A  41      -2.034   0.311  -1.905  1.00  0.00
ATOM    864  C4    C A  41      -0.961  -0.155  -1.267  1.00  0.00
ATOM    865  N4    C A  41       0.241   0.139  -1.768  1.00  0.00
ATOM    866  C5    C A  41      -1.075  -0.941  -0.091  1.00  0.00
ATOM    867  C6    C A  41      -2.301  -1.209   0.371  1.00  0.00
ATOM    868  P     C A  42      -5.781  -5.469  -1.067  1.00  0.00
ATOM    869  OP1   C A  42      -6.439  -6.793  -1.073  1.00  0.00
ATOM    870  OP2   C A  42      -4.317  -5.368  -0.884  1.00  0.00
ATOM    871  O5'   C A  42      -6.055  -4.725  -2.460  1.00  0.00
ATOM    872  C5'   C A  42      -7.312  -4.874  -3.107  1.00  0.00
ATOM    873  C4'   C A  42      -7.514  -3.892  -4.239  1.00  0.00
ATOM    874  O4'   C A  42      -6.869  -2.627  -3.929  1.00  0.00
ATOM    875  C3'   C A  42      -6.920  -4.255  -5.595  1.00  0.00
ATOM    876  O3'   C A  42      -7.658  -5.232  -6.317  1.00  0.00
ATOM    877  C2'   C A  42      -6.897  -2.897  -6.283  1.00  0.00
ATOM    878  O2'   C A  42      -8.208  -2.528  -6.686  1.00  0.00
ATOM    879  C1'   C A  42      -6.496  -1.980  -5.130  1.00  0.00
ATOM    880  N1    C A  42      -5.084  -1.694  -5.064  1.00  0.00
ATOM    881  C2    C A  42      -4.500  -0.855  -6.020  1.00  0.00
ATOM    882  O2    C A  42      -5.224  -0.347  -6.893  1.00  0.00
ATOM    883  N3    C A  42      -3.166  -0.622  -5.966  1.00  0.00
ATOM    884  C4    C A  42      -2.428  -1.189  -5.011  1.00  0.00
ATOM    885  N4    C A  42      -1.118  -0.930  -4.998  1.00  0.00
ATOM    886  C5    C A  42      -3.001  -2.042  -4.034  1.00  0.00
ATOM    887  C6    C A  42      -4.318  -2.270  -4.090  1.00  0.00
ATOM    888  P     A A  43      -6.902  -6.223  -7.366  1.00  0.00
ATOM    889  OP1   A A  43      -7.770  -7.327  -7.841  1.00  0.00
ATOM    890  OP2   A A  43      -5.602  -6.540  -6.705  1.00  0.00
ATOM    891  O5'   A A  43      -6.633  -5.279  -8.619  1.00  0.00
ATOM    892  C5'   A A  43      -7.710  -4.738  -9.367  1.00  0.00
ATOM    893  C4'   A A  43      -7.169  -3.907 -10.494  1.00  0.00
ATOM    894  O4'   A A  43      -6.273  -2.911  -9.928  1.00  0.00
ATOM    895  C3'   A A  43      -6.281  -4.675 -11.461  1.00  0.00
ATOM    896  O3'   A A  43      -7.030  -5.360 -12.455  1.00  0.00
ATOM    897  C2'   A A  43      -5.411  -3.574 -12.049  1.00  0.00
ATOM    898  O2'   A A  43      -6.060  -2.837 -13.069  1.00  0.00
ATOM    899  C1'   A A  43      -5.174  -2.702 -10.810  1.00  0.00
ATOM    900  N9    A A  43      -3.984  -2.977 -10.129  1.00  0.00
ATOM    901  C8    A A  43      -3.823  -3.774  -9.026  1.00  0.00
ATOM    902  N7    A A  43      -2.586  -3.836  -8.594  1.00  0.00
ATOM    903  C5    A A  43      -1.886  -3.025  -9.474  1.00  0.00
ATOM    904  C6    A A  43      -0.528  -2.671  -9.558  1.00  0.00
ATOM    905  N6    A A  43       0.404  -3.109  -8.709  1.00  0.00
ATOM    906  N1    A A  43      -0.158  -1.841 -10.557  1.00  0.00
ATOM    907  C2    A A  43      -1.093  -1.402 -11.406  1.00  0.00
ATOM    908  N3    A A  43      -2.398  -1.663 -11.429  1.00  0.00
ATOM    909  C4    A A  43      -2.734  -2.490 -10.425  1.00  0.00
ATOM    910  P     A A  44      -6.480  -6.838 -13.065  1.00  0.00
ATOM    911  OP1   A A  44      -7.887  -7.310 -13.181  1.00  0.00
ATOM    912  OP2   A A  44      -5.589  -7.419 -12.025  1.00  0.00
ATOM    913  O5'   A A  44      -5.752  -6.930 -14.468  1.00  0.00
ATOM    914  C5'   A A  44      -5.943  -5.900 -15.416  1.00  0.00
ATOM    915  C4'   A A  44      -4.629  -5.483 -15.991  1.00  0.00
ATOM    916  O4'   A A  44      -3.880  -4.696 -15.041  1.00  0.00
ATOM    917  C3'   A A  44      -3.690  -6.633 -16.245  1.00  0.00
ATOM    918  O3'   A A  44      -4.040  -7.316 -17.417  1.00  0.00
ATOM    919  C2'   A A  44      -2.358  -5.929 -16.380  1.00  0.00
ATOM    920  O2'   A A  44      -2.208  -5.359 -17.661  1.00  0.00
ATOM    921  C1'   A A  44      -2.496  -4.850 -15.305  1.00  0.00
ATOM    922  N9    A A  44      -1.886  -5.186 -14.034  1.00  0.00
ATOM    923  C8    A A  44      -2.532  -5.682 -12.932  1.00  0.00
ATOM    924  N7    A A  44      -1.729  -5.977 -11.937  1.00  0.00
ATOM    925  C5    A A  44      -0.470  -5.653 -12.419  1.00  0.00
ATOM    926  C6    A A  44       0.811  -5.732 -11.846  1.00  0.00
ATOM    927  N6    A A  44       1.042  -6.181 -10.610  1.00  0.00
ATOM    928  N1    A A  44       1.859  -5.329 -12.596  1.00  0.00
ATOM    929  C2    A A  44       1.626  -4.879 -13.835  1.00  0.00
ATOM    930  N3    A A  44       0.469  -4.756 -14.481  1.00  0.00
ATOM    931  C4    A A  44      -0.551  -5.166 -13.709  1.00  0.00
ATOM    932  P     G A  45      -4.219  -8.844 -17.279  1.00  0.00
ATOM    933  OP1   G A  45      -4.952  -9.183 -18.493  1.00  0.00
ATOM    934  OP2   G A  45      -4.542  -9.424 -15.946  1.00  0.00
ATOM    935  O5'   G A  45      -2.640  -8.980 -17.436  1.00  0.00
ATOM    936  C5'   G A  45      -2.156  -8.981 -18.736  1.00  0.00
ATOM    937  C4'   G A  45      -0.739  -8.482 -18.667  1.00  0.00
ATOM    938  O4'   G A  45      -0.723  -7.633 -17.540  1.00  0.00
ATOM    939  C3'   G A  45       0.329  -9.464 -18.287  1.00  0.00
ATOM    940  O3'   G A  45       0.809 -10.248 -19.392  1.00  0.00
ATOM    941  C2'   G A  45       1.337  -8.451 -17.839  1.00  0.00
ATOM    942  O2'   G A  45       1.544  -7.527 -18.856  1.00  0.00
ATOM    943  C1'   G A  45       0.539  -7.655 -16.917  1.00  0.00
ATOM    944  N9    G A  45       0.660  -8.083 -15.600  1.00  0.00
ATOM    945  C8    G A  45      -0.492  -8.294 -14.882  1.00  0.00
ATOM    946  N7    G A  45      -0.274  -8.533 -13.618  1.00  0.00
ATOM    947  C5    G A  45       1.101  -8.476 -13.490  1.00  0.00
ATOM    948  C6    G A  45       1.931  -8.655 -12.353  1.00  0.00
ATOM    949  O6    G A  45       1.592  -8.909 -11.190  1.00  0.00
ATOM    950  N1    G A  45       3.280  -8.513 -12.665  1.00  0.00
ATOM    951  C2    G A  45       3.769  -8.231 -13.918  1.00  0.00
ATOM    952  N2    G A  45       5.101  -8.130 -14.022  1.00  0.00
ATOM    953  N3    G A  45       3.012  -8.063 -14.983  1.00  0.00
ATOM    954  C4    G A  45       1.698  -8.198 -14.704  1.00  0.00
ATOM    955  P     A A  46       0.622 -11.504 -19.198  1.00  0.00
ATOM    956  OP1   A A  46       0.344 -11.892 -20.600  1.00  0.00
ATOM    957  OP2   A A  46      -0.262 -11.996 -18.114  1.00  0.00
ATOM    958  O5'   A A  46       2.151 -11.868 -18.869  1.00  0.00
ATOM    959  C5'   A A  46       3.191 -11.182 -19.569  1.00  0.00
ATOM    960  C4'   A A  46       4.422 -10.938 -18.710  1.00  0.00
ATOM    961  O4'   A A  46       4.138 -10.057 -17.589  1.00  0.00
ATOM    962  C3'   A A  46       5.011 -12.161 -18.030  1.00  0.00
ATOM    963  O3'   A A  46       5.718 -12.968 -18.953  1.00  0.00
ATOM    964  C2'   A A  46       5.940 -11.470 -17.046  1.00  0.00
ATOM    965  O2'   A A  46       7.041 -10.855 -17.682  1.00  0.00
ATOM    966  C1'   A A  46       4.989 -10.408 -16.508  1.00  0.00
ATOM    967  N9    A A  46       4.158 -10.915 -15.394  1.00  0.00
ATOM    968  C8    A A  46       2.809 -11.146 -15.474  1.00  0.00
ATOM    969  N7    A A  46       2.248 -11.413 -14.319  1.00  0.00
ATOM    970  C5    A A  46       3.301 -11.355 -13.418  1.00  0.00
ATOM    971  C6    A A  46       3.366 -11.545 -12.027  1.00  0.00
ATOM    972  N6    A A  46       2.307 -11.842 -11.270  1.00  0.00
ATOM    973  N1    A A  46       4.572 -11.416 -11.433  1.00  0.00
ATOM    974  C2    A A  46       5.633 -11.118 -12.192  1.00  0.00
ATOM    975  N3    A A  46       5.696 -10.916 -13.506  1.00  0.00
ATOM    976  C4    A A  46       4.483 -11.051 -14.066  1.00  0.00
ATOM    977  P     G A  47       5.547 -14.570 -18.854  1.00  0.00
ATOM    978  OP1   G A  47       6.094 -15.098 -20.125  1.00  0.00
ATOM    979  OP2   G A  47       4.186 -14.995 -18.405  1.00  0.00
ATOM    980  O5'   G A  47       6.594 -14.886 -17.697  1.00  0.00
ATOM    981  C5'   G A  47       7.976 -14.556 -17.858  1.00  0.00
ATOM    982  C4'   G A  47       8.699 -14.661 -16.537  1.00  0.00
ATOM    983  O4'   G A  47       8.125 -13.717 -15.603  1.00  0.00
ATOM    984  C3'   G A  47       8.615 -16.003 -15.828  1.00  0.00
ATOM    985  O3'   G A  47       9.646 -16.861 -16.274  1.00  0.00
ATOM    986  C2'   G A  47       8.817 -15.635 -14.363  1.00  0.00
ATOM    987  O2'   G A  47      10.180 -15.515 -13.996  1.00  0.00
ATOM    988  C1'   G A  47       8.150 -14.262 -14.295  1.00  0.00
ATOM    989  N9    G A  47       6.789 -14.366 -13.815  1.00  0.00
ATOM    990  C8    G A  47       5.627 -14.474 -14.540  1.00  0.00
ATOM    991  N7    G A  47       4.587 -14.767 -13.808  1.00  0.00
ATOM    992  C5    G A  47       5.088 -14.859 -12.523  1.00  0.00
ATOM    993  C6    G A  47       4.436 -15.154 -11.297  1.00  0.00
ATOM    994  O6    G A  47       3.239 -15.400 -11.106  1.00  0.00
ATOM    995  N1    G A  47       5.321 -15.146 -10.223  1.00  0.00
ATOM    996  C2    G A  47       6.667 -14.885 -10.317  1.00  0.00
ATOM    997  N2    G A  47       7.358 -14.922  -9.169  1.00  0.00
ATOM    998  N3    G A  47       7.286 -14.611 -11.448  1.00  0.00
ATOM    999  C4    G A  47       6.447 -14.614 -12.505  1.00  0.00
ATOM   1000  P     C A  48       9.605 -18.358 -15.885  1.00  0.00
ATOM   1001  OP1   C A  48      10.718 -19.104 -16.523  1.00  0.00
ATOM   1002  OP2   C A  48       8.202 -18.753 -16.167  1.00  0.00
ATOM   1003  O5'   C A  48       9.858 -18.423 -14.316  1.00  0.00
ATOM   1004  C5'   C A  48      11.126 -18.039 -13.763  1.00  0.00
ATOM   1005  C4'   C A  48      11.162 -18.346 -12.289  1.00  0.00
ATOM   1006  O4'   C A  48      10.112 -17.589 -11.620  1.00  0.00
ATOM   1007  C3'   C A  48      10.926 -19.803 -11.911  1.00  0.00
ATOM   1008  O3'   C A  48      11.655 -20.031 -10.712  1.00  0.00
ATOM   1009  C2'   C A  48       9.420 -19.827 -11.658  1.00  0.00
ATOM   1010  O2'   C A  48       8.969 -20.874 -10.827  1.00  0.00
ATOM   1011  C1'   C A  48       9.223 -18.478 -10.974  1.00  0.00
ATOM   1012  N1    C A  48       8.012 -18.069 -11.021  1.00  0.00
ATOM   1013  C2    C A  48       7.122 -18.310  -9.968  1.00  0.00
ATOM   1014  O2    C A  48       7.556 -18.299  -8.804  1.00  0.00
ATOM   1015  N3    C A  48       5.818 -18.546 -10.248  1.00  0.00
ATOM   1016  C4    C A  48       5.397 -18.549 -11.514  1.00  0.00
ATOM   1017  N4    C A  48       4.103 -18.787 -11.741  1.00  0.00
ATOM   1018  C5    C A  48       6.283 -18.307 -12.595  1.00  0.00
ATOM   1019  C6    C A  48       7.570 -18.074 -12.314  1.00  0.00
ATOM   1020  P     C A  49      12.030 -21.615 -10.379  1.00  0.00
ATOM   1021  OP1   C A  49      13.503 -22.039 -10.190  1.00  0.00
ATOM   1022  OP2   C A  49      11.204 -22.288 -11.380  1.00  0.00
ATOM   1023  O5'   C A  49      11.327 -21.955  -8.997  1.00  0.00
ATOM   1024  C5'   C A  49      11.866 -21.379  -7.840  1.00  0.00
ATOM   1025  C4'   C A  49      10.956 -21.600  -6.685  1.00  0.00
ATOM   1026  O4'   C A  49       9.787 -20.719  -6.806  1.00  0.00
ATOM   1027  C3'   C A  49      10.356 -23.015  -6.591  1.00  0.00
ATOM   1028  O3'   C A  49      11.282 -23.914  -5.964  1.00  0.00
ATOM   1029  C2'   C A  49       9.135 -22.750  -5.694  1.00  0.00
ATOM   1030  O2'   C A  49       9.559 -22.462  -4.365  1.00  0.00
ATOM   1031  C1'   C A  49       8.633 -21.402  -6.284  1.00  0.00
ATOM   1032  N1    C A  49       7.757 -21.606  -7.463  1.00  0.00
ATOM   1033  C2    C A  49       6.441 -22.008  -7.208  1.00  0.00
ATOM   1034  O2    C A  49       6.058 -22.087  -6.029  1.00  0.00
ATOM   1035  N3    C A  49       5.627 -22.299  -8.251  1.00  0.00
ATOM   1036  C4    C A  49       6.082 -22.200  -9.501  1.00  0.00
ATOM   1037  N4    C A  49       5.243 -22.497 -10.496  1.00  0.00
ATOM   1038  C5    C A  49       7.412 -21.795  -9.780  1.00  0.00
ATOM   1039  C6    C A  49       8.213 -21.508  -8.748  1.00  0.00
ATOM   1040  P     U A  50      11.437 -25.622  -6.711  1.00  0.00
ATOM   1041  OP1   U A  50      12.763 -26.256  -6.523  1.00  0.00
ATOM   1042  OP2   U A  50      10.692 -25.818  -7.975  1.00  0.00
ATOM   1043  O5'   U A  50      10.412 -26.098  -5.576  1.00  0.00
ATOM   1044  C5'   U A  50      10.785 -26.037  -4.206  1.00  0.00
ATOM   1045  C4'   U A  50       9.590 -25.835  -3.308  1.00  0.00
ATOM   1046  O4'   U A  50       8.689 -24.876  -3.920  1.00  0.00
ATOM   1047  C3'   U A  50       8.719 -27.057  -3.037  1.00  0.00
ATOM   1048  O3'   U A  50       9.222 -27.873  -1.990  1.00  0.00
ATOM   1049  C2'   U A  50       7.370 -26.430  -2.693  1.00  0.00
ATOM   1050  O2'   U A  50       7.323 -26.043  -1.329  1.00  0.00
ATOM   1051  C1'   U A  50       7.361 -25.155  -3.538  1.00  0.00
ATOM   1052  N1    U A  50       6.551 -25.222  -4.833  1.00  0.00
ATOM   1053  C2    U A  50       5.171 -25.237  -4.769  1.00  0.00
ATOM   1054  O2    U A  50       4.554 -25.231  -3.719  1.00  0.00
ATOM   1055  N3    U A  50       4.534 -25.262  -5.987  1.00  0.00
ATOM   1056  C4    U A  50       5.126 -25.272  -7.232  1.00  0.00
ATOM   1057  O4    U A  50       4.419 -25.293  -8.237  1.00  0.00
ATOM   1058  C5    U A  50       6.561 -25.256  -7.214  1.00  0.00
ATOM   1059  C6    U A  50       7.206 -25.232  -6.045  1.00  0.00
ATOM   1060  P     U A  51       9.444 -29.470  -2.043  1.00  0.00
ATOM   1061  OP1   U A  51       9.432 -29.355  -0.563  1.00  0.00
ATOM   1062  OP2   U A  51      10.607 -30.088  -2.722  1.00  0.00
ATOM   1063  O5'   U A  51       8.121 -30.253  -2.451  1.00  0.00
ATOM   1064  C5'   U A  51       6.838 -29.758  -2.042  1.00  0.00
ATOM   1065  C4'   U A  51       5.949 -30.899  -1.616  1.00  0.00
ATOM   1066  O4'   U A  51       5.766 -31.789  -2.750  1.00  0.00
ATOM   1067  C3'   U A  51       6.469 -31.764  -0.469  1.00  0.00
ATOM   1068  O3'   U A  51       5.359 -32.207   0.330  1.00  0.00
ATOM   1069  C2'   U A  51       7.152 -32.913  -1.210  1.00  0.00
ATOM   1070  O2'   U A  51       7.182 -34.114  -0.465  1.00  0.00
ATOM   1071  C1'   U A  51       6.247 -33.078  -2.431  1.00  0.00
ATOM   1072  N1    U A  51       6.782 -33.549  -3.765  1.00  0.00
ATOM   1073  C2    U A  51       6.111 -34.588  -4.382  1.00  0.00
ATOM   1074  O2    U A  51       5.117 -35.110  -3.909  1.00  0.00
ATOM   1075  N3    U A  51       6.648 -34.998  -5.578  1.00  0.00
ATOM   1076  C4    U A  51       7.764 -34.485  -6.206  1.00  0.00
ATOM   1077  O4    U A  51       8.125 -34.958  -7.281  1.00  0.00
ATOM   1078  C5    U A  51       8.406 -33.410  -5.503  1.00  0.00
ATOM   1079  C6    U A  51       7.904 -32.991  -4.338  1.00  0.00
ATOM   1080  P     A A  52       4.903 -32.674   1.808  1.00  0.00
ATOM   1081  OP1   A A  52       5.830 -32.211   2.867  1.00  0.00
ATOM   1082  OP2   A A  52       4.469 -34.101   1.776  1.00  0.00
ATOM   1083  O5'   A A  52       3.624 -31.715   1.783  1.00  0.00
ATOM   1084  C5'   A A  52       2.824 -31.447   2.924  1.00  0.00
ATOM   1085  C4'   A A  52       1.505 -30.901   2.452  1.00  0.00
ATOM   1086  O4'   A A  52       0.876 -31.902   1.642  1.00  0.00
ATOM   1087  C3'   A A  52       0.422 -30.553   3.476  1.00  0.00
ATOM   1088  O3'   A A  52       0.408 -29.180   3.958  1.00  0.00
ATOM   1089  C2'   A A  52      -0.900 -30.783   2.703  1.00  0.00
ATOM   1090  O2'   A A  52      -1.520 -29.590   2.276  1.00  0.00
ATOM   1091  C1'   A A  52      -0.438 -31.468   1.419  1.00  0.00
ATOM   1092  N9    A A  52      -1.484 -31.687   0.650  1.00  0.00
ATOM   1093  C8    A A  52      -1.829 -32.992   0.888  1.00  0.00
ATOM   1094  N7    A A  52      -2.674 -33.484   0.013  1.00  0.00
ATOM   1095  C5    A A  52      -2.899 -32.430  -0.859  1.00  0.00
ATOM   1096  C6    A A  52      -3.701 -32.307  -2.007  1.00  0.00
ATOM   1097  N6    A A  52      -4.453 -33.297  -2.493  1.00  0.00
ATOM   1098  N1    A A  52      -3.702 -31.118  -2.647  1.00  0.00
ATOM   1099  C2    A A  52      -2.947 -30.127  -2.160  1.00  0.00
ATOM   1100  N3    A A  52      -2.153 -30.121  -1.091  1.00  0.00
ATOM   1101  C4    A A  52      -2.175 -31.316  -0.478  1.00  0.00
ATOM   1102  P     A A  53       2.456 -27.420   3.971  1.00  0.00
ATOM   1103  OP1   A A  53       3.829 -26.894   4.151  1.00  0.00
ATOM   1104  OP2   A A  53       1.593 -27.640   5.154  1.00  0.00
ATOM   1105  O5'   A A  53       1.593 -26.441   3.042  1.00  0.00
ATOM   1106  C5'   A A  53       1.761 -26.494   1.632  1.00  0.00
ATOM   1107  C4'   A A  53       1.050 -25.364   0.934  1.00  0.00
ATOM   1108  O4'   A A  53      -0.387 -25.572   0.943  1.00  0.00
ATOM   1109  C3'   A A  53       1.213 -23.993   1.567  1.00  0.00
ATOM   1110  O3'   A A  53       2.468 -23.401   1.285  1.00  0.00
ATOM   1111  C2'   A A  53       0.036 -23.222   0.986  1.00  0.00
ATOM   1112  O2'   A A  53       0.369 -22.738  -0.308  1.00  0.00
ATOM   1113  C1'   A A  53      -1.031 -24.315   0.848  1.00  0.00
ATOM   1114  N9    A A  53      -2.042 -24.169   1.885  1.00  0.00
ATOM   1115  C8    A A  53      -1.994 -24.631   3.175  1.00  0.00
ATOM   1116  N7    A A  53      -3.038 -24.297   3.895  1.00  0.00
ATOM   1117  C5    A A  53      -3.825 -23.566   3.020  1.00  0.00
ATOM   1118  C6    A A  53      -5.070 -22.930   3.173  1.00  0.00
ATOM   1119  N6    A A  53      -5.766 -22.932   4.312  1.00  0.00
ATOM   1120  N1    A A  53      -5.579 -22.285   2.102  1.00  0.00
ATOM   1121  C2    A A  53      -4.881 -22.284   0.961  1.00  0.00
ATOM   1122  N3    A A  53      -3.704 -22.845   0.695  1.00  0.00
ATOM   1123  C4    A A  53      -3.224 -23.477   1.779  1.00  0.00
ATOM   1124  P     A A  54       2.947 -21.848   2.051  1.00  0.00
ATOM   1125  OP1   A A  54       4.065 -20.976   2.503  1.00  0.00
ATOM   1126  OP2   A A  54       2.165 -22.616   3.052  1.00  0.00
ATOM   1127  O5'   A A  54       1.932 -20.994   1.166  1.00  0.00
ATOM   1128  C5'   A A  54       1.998 -21.066  -0.257  1.00  0.00
ATOM   1129  C4'   A A  54       0.818 -20.376  -0.894  1.00  0.00
ATOM   1130  O4'   A A  54      -0.420 -21.015  -0.519  1.00  0.00
ATOM   1131  C3'   A A  54       0.612 -18.919  -0.534  1.00  0.00
ATOM   1132  O3'   A A  54       1.455 -18.145  -1.377  1.00  0.00
ATOM   1133  C2'   A A  54      -0.863 -18.688  -0.869  1.00  0.00
ATOM   1134  O2'   A A  54      -1.061 -18.265  -2.204  1.00  0.00
ATOM   1135  C1'   A A  54      -1.471 -20.083  -0.667  1.00  0.00
ATOM   1136  N9    A A  54      -2.015 -19.943   0.870  1.00  0.00
ATOM   1137  C8    A A  54      -1.409 -20.492   1.970  1.00  0.00
ATOM   1138  N7    A A  54      -2.184 -20.552   3.027  1.00  0.00
ATOM   1139  C5    A A  54      -3.380 -20.004   2.592  1.00  0.00
ATOM   1140  C6    A A  54      -4.609 -19.781   3.238  1.00  0.00
ATOM   1141  N6    A A  54      -4.841 -20.098   4.514  1.00  0.00
ATOM   1142  N1    A A  54      -5.601 -19.215   2.519  1.00  0.00
ATOM   1143  C2    A A  54      -5.368 -18.899   1.240  1.00  0.00
ATOM   1144  N3    A A  54      -4.258 -19.060   0.523  1.00  0.00
ATOM   1145  C4    A A  54      -3.291 -19.624   1.266  1.00  0.00
ATOM   1146  P     C A  55       1.873 -16.561  -1.010  1.00  0.00
ATOM   1147  OP1   C A  55       2.290 -15.381  -0.225  1.00  0.00
ATOM   1148  OP2   C A  55       0.704 -16.426  -1.900  1.00  0.00
ATOM   1149  O5'   C A  55       3.126 -17.064  -1.849  1.00  0.00
ATOM   1150  C5'   C A  55       4.403 -17.086  -1.250  1.00  0.00
ATOM   1151  C4'   C A  55       5.490 -16.978  -2.307  1.00  0.00
ATOM   1152  O4'   C A  55       5.168 -17.798  -3.455  1.00  0.00
ATOM   1153  C3'   C A  55       5.666 -15.607  -2.931  1.00  0.00
ATOM   1154  O3'   C A  55       6.427 -14.751  -2.115  1.00  0.00
ATOM   1155  C2'   C A  55       6.487 -15.982  -4.140  1.00  0.00
ATOM   1156  O2'   C A  55       7.812 -16.286  -3.746  1.00  0.00
ATOM   1157  C1'   C A  55       5.745 -17.217  -4.605  1.00  0.00
ATOM   1158  N1    C A  55       4.593 -17.005  -5.537  1.00  0.00
ATOM   1159  C2    C A  55       4.904 -16.639  -6.852  1.00  0.00
ATOM   1160  O2    C A  55       6.099 -16.588  -7.191  1.00  0.00
ATOM   1161  N3    C A  55       3.898 -16.351  -7.712  1.00  0.00
ATOM   1162  C4    C A  55       2.631 -16.418  -7.303  1.00  0.00
ATOM   1163  N4    C A  55       1.673 -16.126  -8.186  1.00  0.00
ATOM   1164  C5    C A  55       2.295 -16.787  -5.975  1.00  0.00
ATOM   1165  C6    C A  55       3.291 -17.070  -5.129  1.00  0.00
ATOM   1166  P     U A  56       6.185 -13.452  -2.268  1.00  0.00
ATOM   1167  OP1   U A  56       6.835 -12.704  -1.154  1.00  0.00
ATOM   1168  OP2   U A  56       4.715 -13.320  -2.494  1.00  0.00
ATOM   1169  O5'   U A  56       6.971 -13.036  -3.586  1.00  0.00
ATOM   1170  C5'   U A  56       8.369 -13.256  -3.623  1.00  0.00
ATOM   1171  C4'   U A  56       9.001 -12.500  -4.743  1.00  0.00
ATOM   1172  O4'   U A  56       8.584 -13.065  -5.998  1.00  0.00
ATOM   1173  C3'   U A  56       8.705 -11.019  -4.802  1.00  0.00
ATOM   1174  O3'   U A  56       9.944 -10.465  -5.212  1.00  0.00
ATOM   1175  C2'   U A  56       7.600 -10.942  -5.848  1.00  0.00
ATOM   1176  O2'   U A  56       7.494  -9.726  -6.544  1.00  0.00
ATOM   1177  C1'   U A  56       8.000 -12.065  -6.794  1.00  0.00
ATOM   1178  N1    U A  56       6.725 -12.570  -7.262  1.00  0.00
ATOM   1179  C2    U A  56       6.373 -12.357  -8.581  1.00  0.00
ATOM   1180  O2    U A  56       7.191 -12.241  -9.477  1.00  0.00
ATOM   1181  N3    U A  56       5.021 -12.282  -8.817  1.00  0.00
ATOM   1182  C4    U A  56       4.010 -12.397  -7.886  1.00  0.00
ATOM   1183  O4    U A  56       2.840 -12.309  -8.251  1.00  0.00
ATOM   1184  C5    U A  56       4.456 -12.616  -6.539  1.00  0.00
ATOM   1185  C6    U A  56       5.765 -12.693  -6.282  1.00  0.00
ATOM   1186  P     C A  57      10.056  -8.963  -5.365  1.00  0.00
ATOM   1187  OP1   C A  57      11.323  -8.452  -4.790  1.00  0.00
ATOM   1188  OP2   C A  57       8.765  -8.511  -4.799  1.00  0.00
ATOM   1189  O5'   C A  57      10.025  -8.654  -6.937  1.00  0.00
ATOM   1190  C5'   C A  57      11.130  -8.984  -7.775  1.00  0.00
ATOM   1191  C4'   C A  57      10.698  -8.988  -9.228  1.00  0.00
ATOM   1192  O4'   C A  57       9.571  -9.876  -9.439  1.00  0.00
ATOM   1193  C3'   C A  57      10.133  -7.683  -9.758  1.00  0.00
ATOM   1194  O3'   C A  57      11.111  -6.688  -9.925  1.00  0.00
ATOM   1195  C2'   C A  57       9.579  -8.176 -11.083  1.00  0.00
ATOM   1196  O2'   C A  57      10.580  -8.483 -12.037  1.00  0.00
ATOM   1197  C1'   C A  57       8.873  -9.439 -10.595  1.00  0.00
ATOM   1198  N1    C A  57       7.492  -9.165 -10.326  1.00  0.00
ATOM   1199  C2    C A  57       6.585  -8.928 -11.365  1.00  0.00
ATOM   1200  O2    C A  57       7.006  -8.911 -12.534  1.00  0.00
ATOM   1201  N3    C A  57       5.279  -8.723 -11.068  1.00  0.00
ATOM   1202  C4    C A  57       4.872  -8.748  -9.798  1.00  0.00
ATOM   1203  N4    C A  57       3.577  -8.541  -9.553  1.00  0.00
ATOM   1204  C5    C A  57       5.775  -8.987  -8.731  1.00  0.00
ATOM   1205  C6    C A  57       7.064  -9.189  -9.029  1.00  0.00
ATOM   1206  P     U A  58      10.828  -5.422  -9.214  1.00  0.00
ATOM   1207  OP1   U A  58      12.256  -5.062  -8.991  1.00  0.00
ATOM   1208  OP2   U A  58       9.874  -5.350  -8.082  1.00  0.00
ATOM   1209  O5'   U A  58      10.280  -4.549 -10.419  1.00  0.00
ATOM   1210  C5'   U A  58      10.738  -4.778 -11.743  1.00  0.00
ATOM   1211  C4'   U A  58       9.683  -4.348 -12.714  1.00  0.00
ATOM   1212  O4'   U A  58       8.651  -5.361 -12.808  1.00  0.00
ATOM   1213  C3'   U A  58       8.950  -3.102 -12.265  1.00  0.00
ATOM   1214  O3'   U A  58       9.690  -1.932 -12.548  1.00  0.00
ATOM   1215  C2'   U A  58       7.617  -3.211 -12.984  1.00  0.00
ATOM   1216  O2'   U A  58       7.693  -2.700 -14.293  1.00  0.00
ATOM   1217  C1'   U A  58       7.389  -4.730 -12.990  1.00  0.00
ATOM   1218  N1    U A  58       6.448  -5.072 -11.898  1.00  0.00
ATOM   1219  C2    U A  58       5.101  -4.872 -12.134  1.00  0.00
ATOM   1220  O2    U A  58       4.673  -4.372 -13.159  1.00  0.00
ATOM   1221  N3    U A  58       4.267  -5.280 -11.121  1.00  0.00
ATOM   1222  C4    U A  58       4.636  -5.854  -9.923  1.00  0.00
ATOM   1223  O4    U A  58       3.770  -6.169  -9.110  1.00  0.00
ATOM   1224  C5    U A  58       6.051  -6.027  -9.752  1.00  0.00
ATOM   1225  C6    U A  58       6.885  -5.640 -10.721  1.00  0.00
ATOM   1226  P     U A  59       9.837  -0.864 -11.388  1.00  0.00
ATOM   1227  OP1   U A  59      10.671   0.285 -11.823  1.00  0.00
ATOM   1228  OP2   U A  59       9.649  -1.279  -9.976  1.00  0.00
ATOM   1229  O5'   U A  59       8.374  -0.640 -12.029  1.00  0.00
ATOM   1230  C5'   U A  59       8.403   0.398 -13.053  1.00  0.00
ATOM   1231  C4'   U A  59       7.005   0.716 -13.516  1.00  0.00
ATOM   1232  O4'   U A  59       6.275  -0.524 -13.664  1.00  0.00
ATOM   1233  C3'   U A  59       6.092   1.470 -12.571  1.00  0.00
ATOM   1234  O3'   U A  59       6.362   2.785 -12.786  1.00  0.00
ATOM   1235  C2'   U A  59       4.735   1.152 -13.188  1.00  0.00
ATOM   1236  O2'   U A  59       4.470   1.578 -14.505  1.00  0.00
ATOM   1237  C1'   U A  59       4.879  -0.332 -13.375  1.00  0.00
ATOM   1238  N1    U A  59       4.375  -0.938 -12.191  1.00  0.00
ATOM   1239  C2    U A  59       3.018  -1.193 -12.115  1.00  0.00
ATOM   1240  O2    U A  59       2.230  -0.856 -12.980  1.00  0.00
ATOM   1241  N3    U A  59       2.615  -1.859 -10.983  1.00  0.00
ATOM   1242  C4    U A  59       3.413  -2.287  -9.943  1.00  0.00
ATOM   1243  O4    U A  59       2.905  -2.874  -8.992  1.00  0.00
ATOM   1244  C5    U A  59       4.809  -1.984 -10.095  1.00  0.00
ATOM   1245  C6    U A  59       5.228  -1.337 -11.186  1.00  0.00
ATOM   1246  P     G A  60       6.588   3.392 -11.873  1.00  0.00
ATOM   1247  OP1   G A  60       7.236   4.696 -12.158  1.00  0.00
ATOM   1248  OP2   G A  60       6.854   2.694 -10.584  1.00  0.00
ATOM   1249  O5'   G A  60       5.013   3.578 -11.991  1.00  0.00
ATOM   1250  C5'   G A  60       4.432   4.137 -13.177  1.00  0.00
ATOM   1251  C4'   G A  60       2.954   4.319 -12.985  1.00  0.00
ATOM   1252  O4'   G A  60       2.338   3.025 -12.781  1.00  0.00
ATOM   1253  C3'   G A  60       2.551   5.121 -11.762  1.00  0.00
ATOM   1254  O3'   G A  60       2.593   6.515 -12.027  1.00  0.00
ATOM   1255  C2'   G A  60       1.139   4.624 -11.484  1.00  0.00
ATOM   1256  O2'   G A  60       0.171   5.263 -12.295  1.00  0.00
ATOM   1257  C1'   G A  60       1.236   3.157 -11.902  1.00  0.00
ATOM   1258  N9    G A  60       1.415   2.237 -10.806  1.00  0.00
ATOM   1259  C8    G A  60       2.609   1.704 -10.383  1.00  0.00
ATOM   1260  N7    G A  60       2.473   0.844  -9.410  1.00  0.00
ATOM   1261  C5    G A  60       1.112   0.803  -9.176  1.00  0.00
ATOM   1262  C6    G A  60       0.359   0.053  -8.236  1.00  0.00
ATOM   1263  O6    G A  60       0.771  -0.755  -7.395  1.00  0.00
ATOM   1264  N1    G A  60      -1.005   0.314  -8.335  1.00  0.00
ATOM   1265  C2    G A  60      -1.574   1.189  -9.229  1.00  0.00
ATOM   1266  N2    G A  60      -2.908   1.306  -9.175  1.00  0.00
ATOM   1267  N3    G A  60      -0.887   1.893 -10.107  1.00  0.00
ATOM   1268  C4    G A  60       0.439   1.657 -10.029  1.00  0.00
ATOM   1269  P     A A  61       3.171   7.544 -10.645  1.00  0.00
ATOM   1270  OP1   A A  61       2.439   8.383  -9.661  1.00  0.00
ATOM   1271  OP2   A A  61       3.139   7.903 -12.082  1.00  0.00
ATOM   1272  O5'   A A  61       4.691   7.459 -10.179  1.00  0.00
ATOM   1273  C5'   A A  61       5.046   6.764  -8.975  1.00  0.00
ATOM   1274  C4'   A A  61       6.281   7.375  -8.363  1.00  0.00
ATOM   1275  O4'   A A  61       7.426   7.168  -9.236  1.00  0.00
ATOM   1276  C3'   A A  61       6.258   8.879  -8.171  1.00  0.00
ATOM   1277  O3'   A A  61       5.525   9.255  -7.012  1.00  0.00
ATOM   1278  C2'   A A  61       7.738   9.190  -8.029  1.00  0.00
ATOM   1279  O2'   A A  61       8.229   8.861  -6.749  1.00  0.00
ATOM   1280  C1'   A A  61       8.348   8.230  -9.053  1.00  0.00
ATOM   1281  N9    A A  61       8.534   9.008 -10.302  1.00  0.00
ATOM   1282  C8    A A  61       7.741   9.132 -11.413  1.00  0.00
ATOM   1283  N7    A A  61       8.181  10.012 -12.281  1.00  0.00
ATOM   1284  C5    A A  61       9.341  10.500 -11.700  1.00  0.00
ATOM   1285  C6    A A  61      10.277  11.461 -12.120  1.00  0.00
ATOM   1286  N6    A A  61      10.186  12.128 -13.273  1.00  0.00
ATOM   1287  N1    A A  61      11.322  11.716 -11.304  1.00  0.00
ATOM   1288  C2    A A  61      11.413  11.046 -10.149  1.00  0.00
ATOM   1289  N3    A A  61      10.599  10.122  -9.647  1.00  0.00
ATOM   1290  C4    A A  61       9.570   9.892 -10.480  1.00  0.00
ATOM   1291  P     C A  62       4.639  10.790  -6.950  1.00  0.00
ATOM   1292  OP1   C A  62       3.769  10.809  -5.737  1.00  0.00
ATOM   1293  OP2   C A  62       4.050  11.087  -8.266  1.00  0.00
ATOM   1294  O5'   C A  62       5.808  11.841  -6.719  1.00  0.00
ATOM   1295  C5'   C A  62       6.584  11.805  -5.527  1.00  0.00
ATOM   1296  C4'   C A  62       7.627  12.876  -5.583  1.00  0.00
ATOM   1297  O4'   C A  62       8.433  12.673  -6.757  1.00  0.00
ATOM   1298  C3'   C A  62       7.016  14.243  -5.763  1.00  0.00
ATOM   1299  O3'   C A  62       6.729  14.785  -4.489  1.00  0.00
ATOM   1300  C2'   C A  62       8.081  15.024  -6.515  1.00  0.00
ATOM   1301  O2'   C A  62       9.022  15.684  -5.681  1.00  0.00
ATOM   1302  C1'   C A  62       8.744  13.919  -7.336  1.00  0.00
ATOM   1303  N1    C A  62       8.703  13.719  -8.654  1.00  0.00
ATOM   1304  C2    C A  62       9.437  14.581  -9.478  1.00  0.00
ATOM   1305  O2    C A  62      10.386  15.214  -8.986  1.00  0.00
ATOM   1306  N3    C A  62       9.091  14.699 -10.782  1.00  0.00
ATOM   1307  C4    C A  62       8.064  14.000 -11.266  1.00  0.00
ATOM   1308  N4    C A  62       7.760  14.149 -12.558  1.00  0.00
ATOM   1309  C5    C A  62       7.308  13.122 -10.448  1.00  0.00
ATOM   1310  C6    C A  62       7.653  13.008  -9.161  1.00  0.00
ATOM   1311  P     U A  63       5.393  15.983  -4.217  1.00  0.00
ATOM   1312  OP1   U A  63       5.590  16.595  -5.555  1.00  0.00
ATOM   1313  OP2   U A  63       5.112  16.839  -3.046  1.00  0.00
ATOM   1314  O5'   U A  63       4.240  14.884  -4.330  1.00  0.00
ATOM   1315  C5'   U A  63       3.972  14.331  -5.592  1.00  0.00
ATOM   1316  C4'   U A  63       2.528  14.568  -5.951  1.00  0.00
ATOM   1317  O4'   U A  63       1.685  13.739  -5.117  1.00  0.00
ATOM   1318  C3'   U A  63       2.038  15.982  -5.705  1.00  0.00
ATOM   1319  O3'   U A  63       0.964  16.219  -6.599  1.00  0.00
ATOM   1320  C2'   U A  63       1.574  15.906  -4.254  1.00  0.00
ATOM   1321  O2'   U A  63       0.636  16.915  -3.935  1.00  0.00
ATOM   1322  C1'   U A  63       0.884  14.553  -4.282  1.00  0.00
ATOM   1323  N1    U A  63       0.592  13.296  -3.599  1.00  0.00
ATOM   1324  C2    U A  63      -0.768  13.064  -3.528  1.00  0.00
ATOM   1325  O2    U A  63      -1.397  12.523  -4.420  1.00  0.00
ATOM   1326  N3    U A  63      -1.371  13.491  -2.369  1.00  0.00
ATOM   1327  C4    U A  63      -0.763  14.113  -1.298  1.00  0.00
ATOM   1328  O4    U A  63      -1.439  14.437  -0.325  1.00  0.00
ATOM   1329  C5    U A  63       0.650  14.319  -1.448  1.00  0.00
ATOM   1330  C6    U A  63       1.261  13.914  -2.564  1.00  0.00
ATOM   1331  P     A A  64       0.867  17.565  -7.199  1.00  0.00
ATOM   1332  OP1   A A  64       1.794  17.450  -8.347  1.00  0.00
ATOM   1333  OP2   A A  64       1.255  18.324  -5.987  1.00  0.00
ATOM   1334  O5'   A A  64      -0.495  18.261  -7.676  1.00  0.00
ATOM   1335  C5'   A A  64      -1.229  17.708  -8.761  1.00  0.00
ATOM   1336  C4'   A A  64      -2.701  17.528  -8.452  1.00  0.00
ATOM   1337  O4'   A A  64      -2.902  16.472  -7.471  1.00  0.00
ATOM   1338  C3'   A A  64      -3.437  18.724  -7.861  1.00  0.00
ATOM   1339  O3'   A A  64      -3.801  19.692  -8.831  1.00  0.00
ATOM   1340  C2'   A A  64      -4.643  18.061  -7.205  1.00  0.00
ATOM   1341  O2'   A A  64      -5.622  17.749  -8.184  1.00  0.00
ATOM   1342  C1'   A A  64      -4.046  16.752  -6.688  1.00  0.00
ATOM   1343  N9    A A  64      -3.641  16.793  -5.262  1.00  0.00
ATOM   1344  C8    A A  64      -2.394  17.023  -4.742  1.00  0.00
ATOM   1345  N7    A A  64      -2.329  16.878  -3.439  1.00  0.00
ATOM   1346  C5    A A  64      -3.622  16.531  -3.080  1.00  0.00
ATOM   1347  C6    A A  64      -4.212  16.240  -1.837  1.00  0.00
ATOM   1348  N6    A A  64      -3.545  16.253  -0.681  1.00  0.00
ATOM   1349  N1    A A  64      -5.527  15.931  -1.825  1.00  0.00
ATOM   1350  C2    A A  64      -6.194  15.917  -2.985  1.00  0.00
ATOM   1351  N3    A A  64      -5.749  16.172  -4.213  1.00  0.00
ATOM   1352  C4    A A  64      -4.441  16.476  -4.191  1.00  0.00
ATOM   1353  P     U A  65      -3.697  21.353  -8.596  1.00  0.00
ATOM   1354  OP1   U A  65      -3.442  22.185  -9.798  1.00  0.00
ATOM   1355  OP2   U A  65      -2.793  21.452  -7.430  1.00  0.00
ATOM   1356  O5'   U A  65      -5.189  21.665  -8.152  1.00  0.00
ATOM   1357  C5'   U A  65      -5.608  21.298  -6.880  1.00  0.00
ATOM   1358  C4'   U A  65      -7.090  21.424  -6.743  1.00  0.00
ATOM   1359  O4'   U A  65      -7.518  20.182  -6.137  1.00  0.00
ATOM   1360  C3'   U A  65      -7.459  22.521  -5.748  1.00  0.00
ATOM   1361  O3'   U A  65      -8.018  23.672  -6.368  1.00  0.00
ATOM   1362  C2'   U A  65      -8.398  21.838  -4.762  1.00  0.00
ATOM   1363  O2'   U A  65      -9.743  21.869  -5.182  1.00  0.00
ATOM   1364  C1'   U A  65      -7.859  20.411  -4.782  1.00  0.00
ATOM   1365  N1    U A  65      -6.673  20.188  -3.911  1.00  0.00
ATOM   1366  C2    U A  65      -6.932  19.894  -2.585  1.00  0.00
ATOM   1367  O2    U A  65      -8.060  19.786  -2.137  1.00  0.00
ATOM   1368  N3    U A  65      -5.818  19.729  -1.798  1.00  0.00
ATOM   1369  C4    U A  65      -4.501  19.828  -2.194  1.00  0.00
ATOM   1370  O4    U A  65      -3.606  19.653  -1.370  1.00  0.00
ATOM   1371  C5    U A  65      -4.314  20.137  -3.584  1.00  0.00
ATOM   1372  C6    U A  65      -5.380  20.302  -4.372  1.00  0.00
ATOM   1373  P     G A  66      -7.624  25.030  -5.858  1.00  0.00
ATOM   1374  OP1   G A  66      -8.320  25.938  -6.887  1.00  0.00
ATOM   1375  OP2   G A  66      -6.202  25.378  -5.683  1.00  0.00
ATOM   1376  O5'   G A  66      -8.409  25.003  -4.481  1.00  0.00
ATOM   1377  C5'   G A  66      -9.843  24.839  -4.489  1.00  0.00
ATOM   1378  C4'   G A  66     -10.180  24.760  -3.015  1.00  0.00
ATOM   1379  O4'   G A  66      -9.855  23.456  -2.568  1.00  0.00
ATOM   1380  C3'   G A  66      -9.404  25.673  -2.096  1.00  0.00
ATOM   1381  O3'   G A  66      -9.986  26.985  -1.941  1.00  0.00
ATOM   1382  C2'   G A  66      -9.570  24.943  -0.743  1.00  0.00
ATOM   1383  O2'   G A  66     -10.884  25.267  -0.319  1.00  0.00
ATOM   1384  C1'   G A  66      -9.466  23.507  -1.183  1.00  0.00
ATOM   1385  N9    G A  66      -8.072  23.097  -1.085  1.00  0.00
ATOM   1386  C8    G A  66      -7.095  23.205  -2.045  1.00  0.00
ATOM   1387  N7    G A  66      -5.898  22.947  -1.594  1.00  0.00
ATOM   1388  C5    G A  66      -6.092  22.649  -0.258  1.00  0.00
ATOM   1389  C6    G A  66      -5.163  22.292   0.753  1.00  0.00
ATOM   1390  O6    G A  66      -3.936  22.164   0.655  1.00  0.00
ATOM   1391  N1    G A  66      -5.785  22.075   1.979  1.00  0.00
ATOM   1392  C2    G A  66      -7.136  22.188   2.204  1.00  0.00
ATOM   1393  N2    G A  66      -7.550  21.938   3.454  1.00  0.00
ATOM   1394  N3    G A  66      -8.012  22.520   1.276  1.00  0.00
ATOM   1395  C4    G A  66      -7.430  22.736   0.077  1.00  0.00
ATOM   1396  P     G A  67      -9.130  28.257  -1.279  1.00  0.00
ATOM   1397  OP1   G A  67      -9.660  29.641  -1.412  1.00  0.00
ATOM   1398  OP2   G A  67      -7.974  27.798  -2.101  1.00  0.00
ATOM   1399  O5'   G A  67      -8.827  27.987   0.277  1.00  0.00
ATOM   1400  C5'   G A  67      -9.893  28.160   1.212  1.00  0.00
ATOM   1401  C4'   G A  67      -9.534  27.662   2.591  1.00  0.00
ATOM   1402  O4'   G A  67      -9.123  26.280   2.557  1.00  0.00
ATOM   1403  C3'   G A  67      -8.348  28.380   3.174  1.00  0.00
ATOM   1404  O3'   G A  67      -8.766  29.534   3.827  1.00  0.00
ATOM   1405  C2'   G A  67      -7.823  27.376   4.184  1.00  0.00
ATOM   1406  O2'   G A  67      -8.499  27.457   5.430  1.00  0.00
ATOM   1407  C1'   G A  67      -8.086  26.057   3.486  1.00  0.00
ATOM   1408  N9    G A  67      -6.835  25.672   2.821  1.00  0.00
ATOM   1409  C8    G A  67      -6.458  25.754   1.503  1.00  0.00
ATOM   1410  N7    G A  67      -5.209  25.434   1.303  1.00  0.00
ATOM   1411  C5    G A  67      -4.730  25.120   2.561  1.00  0.00
ATOM   1412  C6    G A  67      -3.441  24.702   2.981  1.00  0.00
ATOM   1413  O6    G A  67      -2.432  24.521   2.288  1.00  0.00
ATOM   1414  N1    G A  67      -3.384  24.489   4.355  1.00  0.00
ATOM   1415  C2    G A  67      -4.439  24.659   5.219  1.00  0.00
ATOM   1416  N2    G A  67      -4.191  24.404   6.511  1.00  0.00
ATOM   1417  N3    G A  67      -5.642  25.047   4.845  1.00  0.00
ATOM   1418  C4    G A  67      -5.720  25.260   3.514  1.00  0.00
ATOM   1419  P     A A  68      -7.672  30.393   4.080  1.00  0.00
ATOM   1420  OP1   A A  68      -8.388  31.602   4.550  1.00  0.00
ATOM   1421  OP2   A A  68      -7.088  30.365   2.715  1.00  0.00
ATOM   1422  O5'   A A  68      -6.542  30.035   5.139  1.00  0.00
ATOM   1423  C5'   A A  68      -6.836  30.027   6.545  1.00  0.00
ATOM   1424  C4'   A A  68      -5.573  29.795   7.328  1.00  0.00
ATOM   1425  O4'   A A  68      -5.091  28.466   7.042  1.00  0.00
ATOM   1426  C3'   A A  68      -4.440  30.749   6.985  1.00  0.00
ATOM   1427  O3'   A A  68      -4.527  31.844   7.901  1.00  0.00
ATOM   1428  C2'   A A  68      -3.191  29.909   7.220  1.00  0.00
ATOM   1429  O2'   A A  68      -2.788  29.986   8.568  1.00  0.00
ATOM   1430  C1'   A A  68      -3.689  28.487   6.916  1.00  0.00
ATOM   1431  N9    A A  68      -3.485  27.740   5.733  1.00  0.00
ATOM   1432  C8    A A  68      -4.021  28.069   4.515  1.00  0.00
ATOM   1433  N7    A A  68      -3.241  27.783   3.499  1.00  0.00
ATOM   1434  C5    A A  68      -2.117  27.227   4.090  1.00  0.00
ATOM   1435  C6    A A  68      -0.922  26.716   3.555  1.00  0.00
ATOM   1436  N6    A A  68      -0.653  26.682   2.248  1.00  0.00
ATOM   1437  N1    A A  68      -0.002  26.237   4.420  1.00  0.00
ATOM   1438  C2    A A  68      -0.274  26.272   5.730  1.00  0.00
ATOM   1439  N3    A A  68      -1.359  26.726   6.352  1.00  0.00
ATOM   1440  C4    A A  68      -2.252  27.195   5.465  1.00  0.00
ATOM   1441  P     G A  69      -3.733  33.144   7.651  1.00  0.00
ATOM   1442  OP1   G A  69      -4.028  34.163   8.683  1.00  0.00
ATOM   1443  OP2   G A  69      -3.977  33.497   6.230  1.00  0.00
ATOM   1444  O5'   G A  69      -2.213  32.678   7.862  1.00  0.00
ATOM   1445  C5'   G A  69      -1.785  32.805   9.221  1.00  0.00
ATOM   1446  C4'   G A  69      -0.479  32.143   9.502  1.00  0.00
ATOM   1447  O4'   G A  69      -0.525  30.820   8.963  1.00  0.00
ATOM   1448  C3'   G A  69       0.703  32.772   8.806  1.00  0.00
ATOM   1449  O3'   G A  69       1.176  34.034   9.342  1.00  0.00
ATOM   1450  C2'   G A  69       1.690  31.634   8.722  1.00  0.00
ATOM   1451  O2'   G A  69       2.324  31.303   9.964  1.00  0.00
ATOM   1452  C1'   G A  69       0.783  30.481   8.475  1.00  0.00
ATOM   1453  N9    G A  69       0.838  30.208   7.071  1.00  0.00
ATOM   1454  C8    G A  69      -0.168  30.487   6.178  1.00  0.00
ATOM   1455  N7    G A  69       0.098  30.095   4.962  1.00  0.00
ATOM   1456  C5    G A  69       1.353  29.521   5.054  1.00  0.00
ATOM   1457  C6    G A  69       2.168  28.920   4.060  1.00  0.00
ATOM   1458  O6    G A  69       1.925  28.773   2.856  1.00  0.00
ATOM   1459  N1    G A  69       3.375  28.464   4.583  1.00  0.00
ATOM   1460  C2    G A  69       3.750  28.573   5.901  1.00  0.00
ATOM   1461  N2    G A  69       4.952  28.073   6.216  1.00  0.00
ATOM   1462  N3    G A  69       3.004  29.129   6.835  1.00  0.00
ATOM   1463  C4    G A  69       1.828  29.581   6.350  1.00  0.00
ATOM   1464  P     U A  70       1.442  35.375   8.353  1.00  0.00
ATOM   1465  OP1   U A  70       1.572  36.590   9.202  1.00  0.00
ATOM   1466  OP2   U A  70       0.795  35.479   7.018  1.00  0.00
ATOM   1467  O5'   U A  70       2.890  34.750   8.149  1.00  0.00
ATOM   1468  C5'   U A  70       3.688  34.366   9.280  1.00  0.00
ATOM   1469  C4'   U A  70       4.969  33.725   8.813  1.00  0.00
ATOM   1470  O4'   U A  70       4.659  32.500   8.099  1.00  0.00
ATOM   1471  C3'   U A  70       5.750  34.543   7.805  1.00  0.00
ATOM   1472  O3'   U A  70       6.548  35.532   8.433  1.00  0.00
ATOM   1473  C2'   U A  70       6.572  33.480   7.093  1.00  0.00
ATOM   1474  O2'   U A  70       7.691  33.060   7.846  1.00  0.00
ATOM   1475  C1'   U A  70       5.559  32.338   7.012  1.00  0.00
ATOM   1476  N1    U A  70       4.811  32.320   5.755  1.00  0.00
ATOM   1477  C2    U A  70       5.404  31.702   4.671  1.00  0.00
ATOM   1478  O2    U A  70       6.517  31.209   4.714  1.00  0.00
ATOM   1479  N3    U A  70       4.644  31.682   3.526  1.00  0.00
ATOM   1480  C4    U A  70       3.379  32.207   3.361  1.00  0.00
ATOM   1481  O4    U A  70       2.822  32.111   2.270  1.00  0.00
ATOM   1482  C5    U A  70       2.832  32.833   4.532  1.00  0.00
ATOM   1483  C6    U A  70       3.550  32.866   5.658  1.00  0.00
ATOM   1484  P     C A  71       6.927  37.309   7.243  1.00  0.00
ATOM   1485  OP1   C A  71       6.155  36.037   7.237  1.00  0.00
ATOM   1486  OP2   C A  71       7.207  37.995   8.534  1.00  0.00
ATOM   1487  O5'   C A  71       8.321  37.087   6.502  1.00  0.00
ATOM   1488  C5'   C A  71       9.200  36.059   6.932  1.00  0.00
ATOM   1489  C4'   C A  71      10.222  35.743   5.866  1.00  0.00
ATOM   1490  O4'   C A  71      11.286  36.737   5.897  1.00  0.00
ATOM   1491  C3'   C A  71      10.931  34.425   6.131  1.00  0.00
ATOM   1492  O3'   C A  71      10.183  33.331   5.622  1.00  0.00
ATOM   1493  C2'   C A  71      12.289  34.626   5.473  1.00  0.00
ATOM   1494  O2'   C A  71      12.276  34.423   4.071  1.00  0.00
ATOM   1495  C1'   C A  71      12.551  36.100   5.786  1.00  0.00
ATOM   1496  N1    C A  71       8.690  34.259   3.254  1.00  0.00
ATOM   1497  C2    C A  71       8.694  33.559   2.041  1.00  0.00
ATOM   1498  O2    C A  71       9.744  33.005   1.674  1.00  0.00
ATOM   1499  N3    C A  71       7.558  33.508   1.306  1.00  0.00
ATOM   1500  C4    C A  71       6.455  34.119   1.739  1.00  0.00
ATOM   1501  N4    C A  71       5.359  34.041   0.981  1.00  0.00
ATOM   1502  C5    C A  71       6.430  34.833   2.965  1.00  0.00
ATOM   1503  C6    C A  71       7.554  34.881   3.688  1.00  0.00
TER   
END   
