# Supplementary material for: RPocket: an intuitive database of RNA pocket topology information with RNA-ligand data resources
Source: BMC Bioinformatics. 2021 Sep 8;22:428. doi: 10.1186/s12859-021-04349-4 (PMC8424408; doi:10.1186/s12859-021-04349-4)
Supplement: Supplementary file 7 — Additional file 7. Folder S3: Nine other experimental structures and their modeling structures and pockets. [file 12859_2021_4349_MOESM7_ESM.zip › 12859_2021_4349_MOESM7_ESM/3LA5_s3.pdb]

ATOM      1  P     G A   1      22.675  16.577  -3.346  1.00  0.00
ATOM      2  OP1   G A   1      22.682  15.224  -3.962  1.00  0.00
ATOM      3  OP2   G A   1      21.715  17.601  -3.838  1.00  0.00
ATOM      4  O5'   G A   1      22.480  16.429  -1.765  1.00  0.00
ATOM      5  C5'   G A   1      23.114  15.358  -1.027  1.00  0.00
ATOM      6  C4'   G A   1      22.792  15.458   0.454  1.00  0.00
ATOM      7  O4'   G A   1      23.272  16.729   0.962  1.00  0.00
ATOM      8  C3'   G A   1      21.321  15.414   0.853  1.00  0.00
ATOM      9  O3'   G A   1      20.835  14.079   0.991  1.00  0.00
ATOM     10  C2'   G A   1      21.309  16.150   2.188  1.00  0.00
ATOM     11  O2'   G A   1      21.665  15.324   3.281  1.00  0.00
ATOM     12  C1'   G A   1      22.397  17.203   1.974  1.00  0.00
ATOM     13  N9    G A   1      21.940  18.522   1.519  1.00  0.00
ATOM     14  C8    G A   1      21.669  19.008   0.263  1.00  0.00
ATOM     15  N7    G A   1      20.991  20.123   0.278  1.00  0.00
ATOM     16  C5    G A   1      20.804  20.393   1.621  1.00  0.00
ATOM     17  C6    G A   1      20.138  21.469   2.262  1.00  0.00
ATOM     18  O6    G A   1      19.560  22.432   1.741  1.00  0.00
ATOM     19  N1    G A   1      20.182  21.357   3.649  1.00  0.00
ATOM     20  C2    G A   1      20.793  20.334   4.333  1.00  0.00
ATOM     21  N2    G A   1      20.731  20.398   5.670  1.00  0.00
ATOM     22  N3    G A   1      21.415  19.327   3.752  1.00  0.00
ATOM     23  C4    G A   1      21.384  19.415   2.405  1.00  0.00
ATOM     24  P     G A   2      19.251  13.793   1.067  1.00  0.00
ATOM     25  OP1   G A   2      19.128  12.316   1.082  1.00  0.00
ATOM     26  OP2   G A   2      18.508  14.576   0.053  1.00  0.00
ATOM     27  O5'   G A   2      18.851  14.372   2.507  1.00  0.00
ATOM     28  C5'   G A   2      19.410  13.830   3.701  1.00  0.00
ATOM     29  C4'   G A   2      19.213  14.795   4.853  1.00  0.00
ATOM     30  O4'   G A   2      19.758  16.103   4.542  1.00  0.00
ATOM     31  C3'   G A   2      17.775  15.157   5.179  1.00  0.00
ATOM     32  O3'   G A   2      17.066  14.104   5.780  1.00  0.00
ATOM     33  C2'   G A   2      18.025  16.307   6.139  1.00  0.00
ATOM     34  O2'   G A   2      18.527  15.897   7.398  1.00  0.00
ATOM     35  C1'   G A   2      19.083  17.064   5.340  1.00  0.00
ATOM     36  N9    G A   2      18.516  18.027   4.563  1.00  0.00
ATOM     37  C8    G A   2      18.568  17.871   3.199  1.00  0.00
ATOM     38  N7    G A   2      18.175  18.930   2.545  1.00  0.00
ATOM     39  C5    G A   2      17.846  19.841   3.532  1.00  0.00
ATOM     40  C6    G A   2      17.355  21.168   3.437  1.00  0.00
ATOM     41  O6    G A   2      17.107  21.822   2.415  1.00  0.00
ATOM     42  N1    G A   2      17.151  21.739   4.690  1.00  0.00
ATOM     43  C2    G A   2      17.390  21.109   5.887  1.00  0.00
ATOM     44  N2    G A   2      17.134  21.822   6.992  1.00  0.00
ATOM     45  N3    G A   2      17.845  19.876   5.992  1.00  0.00
ATOM     46  C4    G A   2      18.050  19.301   4.787  1.00  0.00
ATOM     47  P     C A   3      15.764  13.697   5.043  1.00  0.00
ATOM     48  OP1   C A   3      15.593  12.349   5.633  1.00  0.00
ATOM     49  OP2   C A   3      15.109  14.018   3.745  1.00  0.00
ATOM     50  O5'   C A   3      15.239  14.710   6.139  1.00  0.00
ATOM     51  C5'   C A   3      15.911  14.802   7.381  1.00  0.00
ATOM     52  C4'   C A   3      15.280  15.862   8.204  1.00  0.00
ATOM     53  O4'   C A   3      15.687  17.165   7.713  1.00  0.00
ATOM     54  C3'   C A   3      13.766  15.870   8.125  1.00  0.00
ATOM     55  O3'   C A   3      13.221  14.886   9.011  1.00  0.00
ATOM     56  C2'   C A   3      13.451  17.310   8.515  1.00  0.00
ATOM     57  O2'   C A   3      13.527  17.450   9.917  1.00  0.00
ATOM     58  C1'   C A   3      14.624  18.086   7.885  1.00  0.00
ATOM     59  N1    C A   3      14.581  18.829   6.585  1.00  0.00
ATOM     60  C2    C A   3      13.946  20.071   6.706  1.00  0.00
ATOM     61  O2    C A   3      13.727  20.521   7.844  1.00  0.00
ATOM     62  N3    C A   3      13.590  20.742   5.585  1.00  0.00
ATOM     63  C4    C A   3      13.844  20.219   4.385  1.00  0.00
ATOM     64  N4    C A   3      13.475  20.917   3.309  1.00  0.00
ATOM     65  C5    C A   3      14.486  18.962   4.241  1.00  0.00
ATOM     66  C6    C A   3      14.836  18.303   5.350  1.00  0.00
ATOM     67  P     U A   4      11.800  14.065   8.596  1.00  0.00
ATOM     68  OP1   U A   4      11.162  12.926   9.287  1.00  0.00
ATOM     69  OP2   U A   4      11.959  14.053   7.128  1.00  0.00
ATOM     70  O5'   U A   4      11.014  15.421   8.934  1.00  0.00
ATOM     71  C5'   U A   4      10.663  15.796  10.258  1.00  0.00
ATOM     72  C4'   U A   4      10.217  17.251  10.297  1.00  0.00
ATOM     73  O4'   U A   4      11.125  18.124   9.580  1.00  0.00
ATOM     74  C3'   U A   4       8.918  17.555   9.584  1.00  0.00
ATOM     75  O3'   U A   4       7.830  17.041  10.309  1.00  0.00
ATOM     76  C2'   U A   4       8.992  19.075   9.637  1.00  0.00
ATOM     77  O2'   U A   4       8.849  19.598  10.940  1.00  0.00
ATOM     78  C1'   U A   4      10.420  19.281   9.157  1.00  0.00
ATOM     79  N1    U A   4      10.521  19.434   7.768  1.00  0.00
ATOM     80  C2    U A   4      10.103  20.596   7.148  1.00  0.00
ATOM     81  O2    U A   4       9.525  21.492   7.738  1.00  0.00
ATOM     82  N3    U A   4      10.386  20.673   5.806  1.00  0.00
ATOM     83  C4    U A   4      11.031  19.726   5.038  1.00  0.00
ATOM     84  O4    U A   4      11.214  19.939   3.842  1.00  0.00
ATOM     85  C5    U A   4      11.432  18.547   5.753  1.00  0.00
ATOM     86  C6    U A   4      11.170  18.447   7.059  1.00  0.00
ATOM     87  P     U A   5       6.707  16.709   9.627  1.00  0.00
ATOM     88  OP1   U A   5       5.768  16.259  10.679  1.00  0.00
ATOM     89  OP2   U A   5       6.854  15.941   8.370  1.00  0.00
ATOM     90  O5'   U A   5       6.290  18.175   9.142  1.00  0.00
ATOM     91  C5'   U A   5       5.837  19.142  10.075  1.00  0.00
ATOM     92  C4'   U A   5       5.186  20.296   9.360  1.00  0.00
ATOM     93  O4'   U A   5       6.191  21.003   8.587  1.00  0.00
ATOM     94  C3'   U A   5       4.134  19.917   8.328  1.00  0.00
ATOM     95  O3'   U A   5       2.861  19.625   8.882  1.00  0.00
ATOM     96  C2'   U A   5       4.151  21.130   7.409  1.00  0.00
ATOM     97  O2'   U A   5       3.514  22.239   8.029  1.00  0.00
ATOM     98  C1'   U A   5       5.652  21.408   7.347  1.00  0.00
ATOM     99  N1    U A   5       6.274  20.619   6.231  1.00  0.00
ATOM    100  C2    U A   5       6.212  21.189   4.973  1.00  0.00
ATOM    101  O2    U A   5       5.616  22.226   4.743  1.00  0.00
ATOM    102  N3    U A   5       6.876  20.498   3.989  1.00  0.00
ATOM    103  C4    U A   5       7.580  19.321   4.132  1.00  0.00
ATOM    104  O4    U A   5       8.126  18.819   3.153  1.00  0.00
ATOM    105  C5    U A   5       7.597  18.791   5.467  1.00  0.00
ATOM    106  C6    U A   5       6.959  19.443   6.443  1.00  0.00
ATOM    107  P     C A   6       1.662  18.467   8.062  1.00  0.00
ATOM    108  OP1   C A   6       0.632  18.131   9.081  1.00  0.00
ATOM    109  OP2   C A   6       2.406  17.377   7.385  1.00  0.00
ATOM    110  O5'   C A   6       1.010  19.408   6.947  1.00  0.00
ATOM    111  C5'   C A   6       0.261  20.567   7.318  1.00  0.00
ATOM    112  C4'   C A   6       0.117  21.524   6.153  1.00  0.00
ATOM    113  O4'   C A   6       1.428  21.881   5.633  1.00  0.00
ATOM    114  C3'   C A   6      -0.610  21.023   4.920  1.00  0.00
ATOM    115  O3'   C A   6      -2.014  21.089   5.085  1.00  0.00
ATOM    116  C2'   C A   6      -0.155  22.034   3.880  1.00  0.00
ATOM    117  O2'   C A   6      -0.803  23.280   4.021  1.00  0.00
ATOM    118  C1'   C A   6       1.318  22.194   4.250  1.00  0.00
ATOM    119  N1    C A   6       2.155  21.260   3.470  1.00  0.00
ATOM    120  C2    C A   6       2.406  21.556   2.125  1.00  0.00
ATOM    121  O2    C A   6       1.846  22.541   1.615  1.00  0.00
ATOM    122  N3    C A   6       3.248  20.762   1.422  1.00  0.00
ATOM    123  C4    C A   6       3.826  19.715   2.011  1.00  0.00
ATOM    124  N4    C A   6       4.649  18.961   1.278  1.00  0.00
ATOM    125  C5    C A   6       3.585  19.398   3.372  1.00  0.00
ATOM    126  C6    C A   6       2.752  20.184   4.064  1.00  0.00
ATOM    127  P     A A   7      -2.566  20.435   4.281  1.00  0.00
ATOM    128  OP1   A A   7      -4.024  20.656   4.179  1.00  0.00
ATOM    129  OP2   A A   7      -2.008  19.134   3.853  1.00  0.00
ATOM    130  O5'   A A   7      -1.828  21.533   3.375  1.00  0.00
ATOM    131  C5'   A A   7      -2.575  22.659   2.904  1.00  0.00
ATOM    132  C4'   A A   7      -2.269  23.144   1.492  1.00  0.00
ATOM    133  O4'   A A   7      -0.831  23.135   1.243  1.00  0.00
ATOM    134  C3'   A A   7      -2.885  22.347   0.343  1.00  0.00
ATOM    135  O3'   A A   7      -4.069  22.912  -0.201  1.00  0.00
ATOM    136  C2'   A A   7      -1.821  22.329  -0.751  1.00  0.00
ATOM    137  O2'   A A   7      -2.022  23.285  -1.772  1.00  0.00
ATOM    138  C1'   A A   7      -0.516  22.617  -0.035  1.00  0.00
ATOM    139  N9    A A   7       0.063  21.370   0.051  1.00  0.00
ATOM    140  C8    A A   7      -0.012  20.425   1.041  1.00  0.00
ATOM    141  N7    A A   7       0.543  19.279   0.722  1.00  0.00
ATOM    142  C5    A A   7       1.012  19.485  -0.565  1.00  0.00
ATOM    143  C6    A A   7       1.699  18.652  -1.466  1.00  0.00
ATOM    144  N6    A A   7       2.045  17.393  -1.191  1.00  0.00
ATOM    145  N1    A A   7       2.021  19.166  -2.673  1.00  0.00
ATOM    146  C2    A A   7       1.674  20.428  -2.947  1.00  0.00
ATOM    147  N3    A A   7       1.030  21.308  -2.183  1.00  0.00
ATOM    148  C4    A A   7       0.723  20.767  -0.992  1.00  0.00
ATOM    149  P     U A   8      -5.050  21.796  -0.665  1.00  0.00
ATOM    150  OP1   U A   8      -6.469  22.163  -0.430  1.00  0.00
ATOM    151  OP2   U A   8      -4.294  21.056   0.373  1.00  0.00
ATOM    152  O5'   U A   8      -4.985  20.954  -2.013  1.00  0.00
ATOM    153  C5'   U A   8      -5.445  21.519  -3.243  1.00  0.00
ATOM    154  C4'   U A   8      -4.798  20.832  -4.428  1.00  0.00
ATOM    155  O4'   U A   8      -3.369  20.708  -4.211  1.00  0.00
ATOM    156  C3'   U A   8      -5.241  19.419  -4.777  1.00  0.00
ATOM    157  O3'   U A   8      -6.412  19.422  -5.574  1.00  0.00
ATOM    158  C2'   U A   8      -4.076  18.919  -5.612  1.00  0.00
ATOM    159  O2'   U A   8      -4.149  19.363  -6.947  1.00  0.00
ATOM    160  C1'   U A   8      -2.883  19.599  -4.942  1.00  0.00
ATOM    161  N1    U A   8      -2.288  18.638  -4.069  1.00  0.00
ATOM    162  C2    U A   8      -1.223  17.872  -4.504  1.00  0.00
ATOM    163  O2    U A   8      -0.837  17.866  -5.660  1.00  0.00
ATOM    164  N3    U A   8      -0.623  17.106  -3.533  1.00  0.00
ATOM    165  C4    U A   8      -0.973  17.032  -2.202  1.00  0.00
ATOM    166  O4    U A   8      -0.338  16.298  -1.449  1.00  0.00
ATOM    167  C5    U A   8      -2.089  17.856  -1.828  1.00  0.00
ATOM    168  C6    U A   8      -2.690  18.610  -2.752  1.00  0.00
ATOM    169  P     A A   9      -7.324  18.074  -5.717  1.00  0.00
ATOM    170  OP1   A A   9      -8.651  18.527  -6.231  1.00  0.00
ATOM    171  OP2   A A   9      -7.153  17.696  -4.277  1.00  0.00
ATOM    172  O5'   A A   9      -6.817  16.861  -6.605  1.00  0.00
ATOM    173  C5'   A A   9      -6.466  17.083  -7.951  1.00  0.00
ATOM    174  C4'   A A   9      -5.279  16.247  -8.329  1.00  0.00
ATOM    175  O4'   A A   9      -4.080  16.691  -7.657  1.00  0.00
ATOM    176  C3'   A A   9      -5.351  14.784  -7.976  1.00  0.00
ATOM    177  O3'   A A   9      -6.144  14.117  -8.904  1.00  0.00
ATOM    178  C2'   A A   9      -3.902  14.350  -8.057  1.00  0.00
ATOM    179  O2'   A A   9      -3.509  14.108  -9.391  1.00  0.00
ATOM    180  C1'   A A   9      -3.193  15.594  -7.530  1.00  0.00
ATOM    181  N9    A A   9      -2.795  15.371  -6.202  1.00  0.00
ATOM    182  C8    A A   9      -3.442  15.704  -5.040  1.00  0.00
ATOM    183  N7    A A   9      -2.930  15.143  -3.970  1.00  0.00
ATOM    184  C5    A A   9      -1.875  14.391  -4.463  1.00  0.00
ATOM    185  C6    A A   9      -0.932  13.559  -3.834  1.00  0.00
ATOM    186  N6    A A   9      -0.901  13.340  -2.517  1.00  0.00
ATOM    187  N1    A A   9      -0.012  12.953  -4.615  1.00  0.00
ATOM    188  C2    A A   9      -0.044  13.173  -5.934  1.00  0.00
ATOM    189  N3    A A   9      -0.879  13.933  -6.640  1.00  0.00
ATOM    190  C4    A A   9      -1.781  14.520  -5.835  1.00  0.00
ATOM    191  P     U A  10      -7.084  12.931  -8.365  1.00  0.00
ATOM    192  OP1   U A  10      -7.993  12.482  -9.443  1.00  0.00
ATOM    193  OP2   U A  10      -7.589  13.131  -6.985  1.00  0.00
ATOM    194  O5'   U A  10      -5.916  11.849  -8.206  1.00  0.00
ATOM    195  C5'   U A  10      -5.378  11.195  -9.346  1.00  0.00
ATOM    196  C4'   U A  10      -4.007  10.645  -9.050  1.00  0.00
ATOM    197  O4'   U A  10      -3.333  11.555  -8.146  1.00  0.00
ATOM    198  C3'   U A  10      -3.960   9.304  -8.334  1.00  0.00
ATOM    199  O3'   U A  10      -4.074   8.199  -9.213  1.00  0.00
ATOM    200  C2'   U A  10      -2.626   9.355  -7.600  1.00  0.00
ATOM    201  O2'   U A  10      -1.549   9.034  -8.467  1.00  0.00
ATOM    202  C1'   U A  10      -2.542  10.833  -7.229  1.00  0.00
ATOM    203  N1    U A  10      -2.984  11.096  -5.914  1.00  0.00
ATOM    204  C2    U A  10      -2.204  10.680  -4.852  1.00  0.00
ATOM    205  O2    U A  10      -1.170  10.052  -4.993  1.00  0.00
ATOM    206  N3    U A  10      -2.681  11.025  -3.610  1.00  0.00
ATOM    207  C4    U A  10      -3.834  11.729  -3.331  1.00  0.00
ATOM    208  O4    U A  10      -4.130  11.965  -2.162  1.00  0.00
ATOM    209  C5    U A  10      -4.589  12.125  -4.486  1.00  0.00
ATOM    210  C6    U A  10      -4.149  11.802  -5.705  1.00  0.00
ATOM    211  P     A A  11      -4.527   6.699  -8.654  1.00  0.00
ATOM    212  OP1   A A  11      -4.470   5.754  -9.793  1.00  0.00
ATOM    213  OP2   A A  11      -5.794   6.860  -7.899  1.00  0.00
ATOM    214  O5'   A A  11      -3.393   6.303  -7.616  1.00  0.00
ATOM    215  C5'   A A  11      -2.024   6.279  -8.004  1.00  0.00
ATOM    216  C4'   A A  11      -1.160   5.922  -6.822  1.00  0.00
ATOM    217  O4'   A A  11      -1.101   7.047  -5.901  1.00  0.00
ATOM    218  C3'   A A  11      -1.691   4.771  -5.976  1.00  0.00
ATOM    219  O3'   A A  11      -1.414   3.468  -6.485  1.00  0.00
ATOM    220  C2'   A A  11      -1.050   5.031  -4.624  1.00  0.00
ATOM    221  O2'   A A  11       0.254   4.499  -4.506  1.00  0.00
ATOM    222  C1'   A A  11      -1.068   6.566  -4.566  1.00  0.00
ATOM    223  N9    A A  11      -2.312   7.003  -3.864  1.00  0.00
ATOM    224  C8    A A  11      -3.541   7.262  -4.411  1.00  0.00
ATOM    225  N7    A A  11      -4.440   7.644  -3.534  1.00  0.00
ATOM    226  C5    A A  11      -3.754   7.634  -2.330  1.00  0.00
ATOM    227  C6    A A  11      -4.146   7.941  -1.015  1.00  0.00
ATOM    228  N6    A A  11      -5.378   8.335  -0.684  1.00  0.00
ATOM    229  N1    A A  11      -3.218   7.827  -0.042  1.00  0.00
ATOM    230  C2    A A  11      -1.983   7.433  -0.374  1.00  0.00
ATOM    231  N3    A A  11      -1.496   7.118  -1.572  1.00  0.00
ATOM    232  C4    A A  11      -2.443   7.240  -2.517  1.00  0.00
ATOM    233  P     A A  12      -2.500   2.214  -6.244  1.00  0.00
ATOM    234  OP1   A A  12      -1.800   1.220  -7.142  1.00  0.00
ATOM    235  OP2   A A  12      -3.926   2.349  -6.331  1.00  0.00
ATOM    236  O5'   A A  12      -2.196   1.912  -4.692  1.00  0.00
ATOM    237  C5'   A A  12      -0.913   1.515  -4.202  1.00  0.00
ATOM    238  C4'   A A  12      -0.923   1.458  -2.648  1.00  0.00
ATOM    239  O4'   A A  12      -1.157   2.793  -2.105  1.00  0.00
ATOM    240  C3'   A A  12      -2.067   0.660  -2.044  1.00  0.00
ATOM    241  O3'   A A  12      -1.742  -0.723  -2.027  1.00  0.00
ATOM    242  C2'   A A  12      -2.143   1.232  -0.606  1.00  0.00
ATOM    243  O2'   A A  12      -1.046   0.859   0.238  1.00  0.00
ATOM    244  C1'   A A  12      -1.976   2.727  -0.914  1.00  0.00
ATOM    245  N9    A A  12      -3.247   3.462  -1.223  1.00  0.00
ATOM    246  C8    A A  12      -4.022   3.575  -2.348  1.00  0.00
ATOM    247  N7    A A  12      -5.117   4.275  -2.168  1.00  0.00
ATOM    248  C5    A A  12      -5.058   4.646  -0.834  1.00  0.00
ATOM    249  C6    A A  12      -5.923   5.403  -0.024  1.00  0.00
ATOM    250  N6    A A  12      -7.062   5.943  -0.461  1.00  0.00
ATOM    251  N1    A A  12      -5.571   5.587   1.267  1.00  0.00
ATOM    252  C2    A A  12      -4.428   5.046   1.704  1.00  0.00
ATOM    253  N3    A A  12      -3.534   4.317   1.039  1.00  0.00
ATOM    254  C4    A A  12      -3.913   4.152  -0.239  1.00  0.00
ATOM    255  P     U A  13      -2.973  -1.979  -1.950  1.00  0.00
ATOM    256  OP1   U A  13      -2.929  -3.411  -2.318  1.00  0.00
ATOM    257  OP2   U A  13      -3.977  -1.094  -2.579  1.00  0.00
ATOM    258  O5'   U A  13      -3.152  -1.888  -0.365  1.00  0.00
ATOM    259  C5'   U A  13      -2.504  -2.817   0.490  1.00  0.00
ATOM    260  C4'   U A  13      -2.704  -2.430   1.939  1.00  0.00
ATOM    261  O4'   U A  13      -3.249  -1.092   2.049  1.00  0.00
ATOM    262  C3'   U A  13      -3.735  -3.289   2.634  1.00  0.00
ATOM    263  O3'   U A  13      -3.147  -4.477   3.105  1.00  0.00
ATOM    264  C2'   U A  13      -4.231  -2.394   3.759  1.00  0.00
ATOM    265  O2'   U A  13      -3.351  -2.361   4.862  1.00  0.00
ATOM    266  C1'   U A  13      -4.273  -1.053   3.032  1.00  0.00
ATOM    267  N1    U A  13      -5.607  -0.839   2.570  1.00  0.00
ATOM    268  C2    U A  13      -6.631  -0.527   3.444  1.00  0.00
ATOM    269  O2    U A  13      -6.508  -0.575   4.655  1.00  0.00
ATOM    270  N3    U A  13      -7.811  -0.156   2.847  1.00  0.00
ATOM    271  C4    U A  13      -8.065  -0.068   1.494  1.00  0.00
ATOM    272  O4    U A  13      -9.178   0.281   1.109  1.00  0.00
ATOM    273  C5    U A  13      -6.953  -0.408   0.652  1.00  0.00
ATOM    274  C6    U A  13      -5.793  -0.772   1.206  1.00  0.00
ATOM    275  P     C A  14      -3.777  -5.737   2.706  1.00  0.00
ATOM    276  OP1   C A  14      -2.956  -6.937   2.964  1.00  0.00
ATOM    277  OP2   C A  14      -4.703  -5.678   1.556  1.00  0.00
ATOM    278  O5'   C A  14      -4.751  -5.550   3.960  1.00  0.00
ATOM    279  C5'   C A  14      -4.267  -5.685   5.289  1.00  0.00
ATOM    280  C4'   C A  14      -5.294  -5.264   6.314  1.00  0.00
ATOM    281  O4'   C A  14      -5.811  -3.928   6.053  1.00  0.00
ATOM    282  C3'   C A  14      -6.557  -6.097   6.340  1.00  0.00
ATOM    283  O3'   C A  14      -6.363  -7.372   6.910  1.00  0.00
ATOM    284  C2'   C A  14      -7.494  -5.198   7.125  1.00  0.00
ATOM    285  O2'   C A  14      -7.096  -5.167   8.486  1.00  0.00
ATOM    286  C1'   C A  14      -7.155  -3.849   6.493  1.00  0.00
ATOM    287  N1    C A  14      -8.061  -3.486   5.369  1.00  0.00
ATOM    288  C2    C A  14      -9.383  -3.101   5.622  1.00  0.00
ATOM    289  O2    C A  14      -9.829  -3.217   6.777  1.00  0.00
ATOM    290  N3    C A  14     -10.134  -2.616   4.606  1.00  0.00
ATOM    291  C4    C A  14      -9.614  -2.510   3.383  1.00  0.00
ATOM    292  N4    C A  14     -10.392  -2.026   2.412  1.00  0.00
ATOM    293  C5    C A  14      -8.277  -2.895   3.106  1.00  0.00
ATOM    294  C6    C A  14      -7.538  -3.373   4.112  1.00  0.00
ATOM    295  P     C A  15      -6.608  -8.088   6.048  1.00  0.00
ATOM    296  OP1   C A  15      -6.093  -9.291   6.769  1.00  0.00
ATOM    297  OP2   C A  15      -6.692  -8.103   4.565  1.00  0.00
ATOM    298  O5'   C A  15      -8.062  -7.736   6.601  1.00  0.00
ATOM    299  C5'   C A  15      -8.237  -7.370   7.973  1.00  0.00
ATOM    300  C4'   C A  15      -9.651  -6.910   8.230  1.00  0.00
ATOM    301  O4'   C A  15      -9.931  -5.699   7.478  1.00  0.00
ATOM    302  C3'   C A  15     -10.779  -7.835   7.817  1.00  0.00
ATOM    303  O3'   C A  15     -10.968  -8.910   8.727  1.00  0.00
ATOM    304  C2'   C A  15     -11.960  -6.870   7.825  1.00  0.00
ATOM    305  O2'   C A  15     -12.395  -6.558   9.137  1.00  0.00
ATOM    306  C1'   C A  15     -11.320  -5.619   7.214  1.00  0.00
ATOM    307  N1    C A  15     -11.402  -5.574   5.799  1.00  0.00
ATOM    308  C2    C A  15     -12.629  -5.309   5.178  1.00  0.00
ATOM    309  O2    C A  15     -13.635  -5.146   5.889  1.00  0.00
ATOM    310  N3    C A  15     -12.683  -5.240   3.827  1.00  0.00
ATOM    311  C4    C A  15     -11.577  -5.422   3.104  1.00  0.00
ATOM    312  N4    C A  15     -11.678  -5.345   1.775  1.00  0.00
ATOM    313  C5    C A  15     -10.324  -5.692   3.714  1.00  0.00
ATOM    314  C6    C A  15     -10.275  -5.759   5.049  1.00  0.00
ATOM    315  P     G A  16     -11.609 -10.337   8.219  1.00  0.00
ATOM    316  OP1   G A  16     -11.319 -11.140   9.419  1.00  0.00
ATOM    317  OP2   G A  16     -11.020 -10.661   6.906  1.00  0.00
ATOM    318  O5'   G A  16     -13.152 -10.303   7.963  1.00  0.00
ATOM    319  C5'   G A  16     -14.060 -10.107   9.032  1.00  0.00
ATOM    320  C4'   G A  16     -15.445  -9.887   8.484  1.00  0.00
ATOM    321  O4'   G A  16     -15.575  -8.618   7.790  1.00  0.00
ATOM    322  C3'   G A  16     -15.833 -10.898   7.441  1.00  0.00
ATOM    323  O3'   G A  16     -16.348 -12.150   7.965  1.00  0.00
ATOM    324  C2'   G A  16     -16.964 -10.154   6.774  1.00  0.00
ATOM    325  O2'   G A  16     -18.086 -10.200   7.595  1.00  0.00
ATOM    326  C1'   G A  16     -16.458  -8.724   6.703  1.00  0.00
ATOM    327  N9    G A  16     -15.721  -8.431   5.468  1.00  0.00
ATOM    328  C8    G A  16     -14.365  -8.430   5.246  1.00  0.00
ATOM    329  N7    G A  16     -14.047  -8.189   4.003  1.00  0.00
ATOM    330  C5    G A  16     -15.261  -8.019   3.365  1.00  0.00
ATOM    331  C6    G A  16     -15.558  -7.737   2.007  1.00  0.00
ATOM    332  O6    G A  16     -14.769  -7.574   1.068  1.00  0.00
ATOM    333  N1    G A  16     -16.929  -7.646   1.782  1.00  0.00
ATOM    334  C2    G A  16     -17.895  -7.808   2.747  1.00  0.00
ATOM    335  N2    G A  16     -19.165  -7.683   2.339  1.00  0.00
ATOM    336  N3    G A  16     -17.634  -8.072   4.012  1.00  0.00
ATOM    337  C4    G A  16     -16.309  -8.165   4.254  1.00  0.00
ATOM    338  P     A A  17     -16.123 -13.584   7.091  1.00  0.00
ATOM    339  OP1   A A  17     -16.461 -14.707   7.996  1.00  0.00
ATOM    340  OP2   A A  17     -14.882 -13.625   6.286  1.00  0.00
ATOM    341  O5'   A A  17     -17.303 -13.375   6.021  1.00  0.00
ATOM    342  C5'   A A  17     -18.643 -13.194   6.467  1.00  0.00
ATOM    343  C4'   A A  17     -19.558 -12.678   5.379  1.00  0.00
ATOM    344  O4'   A A  17     -19.080 -11.393   4.899  1.00  0.00
ATOM    345  C3'   A A  17     -19.652 -13.522   4.117  1.00  0.00
ATOM    346  O3'   A A  17     -20.521 -14.636   4.229  1.00  0.00
ATOM    347  C2'   A A  17     -20.104 -12.510   3.071  1.00  0.00
ATOM    348  O2'   A A  17     -21.501 -12.260   3.162  1.00  0.00
ATOM    349  C1'   A A  17     -19.340 -11.262   3.516  1.00  0.00
ATOM    350  N9    A A  17     -18.112 -11.123   2.807  1.00  0.00
ATOM    351  C8    A A  17     -16.870 -11.334   3.347  1.00  0.00
ATOM    352  N7    A A  17     -15.883 -11.042   2.534  1.00  0.00
ATOM    353  C5    A A  17     -16.519 -10.611   1.381  1.00  0.00
ATOM    354  C6    A A  17     -16.029 -10.158   0.143  1.00  0.00
ATOM    355  N6    A A  17     -14.730 -10.060  -0.147  1.00  0.00
ATOM    356  N1    A A  17     -16.932  -9.804  -0.796  1.00  0.00
ATOM    357  C2    A A  17     -18.234  -9.902  -0.504  1.00  0.00
ATOM    358  N3    A A  17     -18.815 -10.312   0.621  1.00  0.00
ATOM    359  C4    A A  17     -17.892 -10.657   1.533  1.00  0.00
ATOM    360  P     A A  18     -20.242 -15.885   3.238  1.00  0.00
ATOM    361  OP1   A A  18     -21.287 -16.870   3.603  1.00  0.00
ATOM    362  OP2   A A  18     -18.813 -16.143   3.531  1.00  0.00
ATOM    363  O5'   A A  18     -20.243 -15.683   1.655  1.00  0.00
ATOM    364  C5'   A A  18     -21.517 -15.791   1.045  1.00  0.00
ATOM    365  C4'   A A  18     -21.657 -14.939  -0.187  1.00  0.00
ATOM    366  O4'   A A  18     -20.956 -13.683   0.024  1.00  0.00
ATOM    367  C3'   A A  18     -21.047 -15.545  -1.441  1.00  0.00
ATOM    368  O3'   A A  18     -21.993 -16.195  -2.284  1.00  0.00
ATOM    369  C2'   A A  18     -20.408 -14.372  -2.175  1.00  0.00
ATOM    370  O2'   A A  18     -21.220 -13.873  -3.216  1.00  0.00
ATOM    371  C1'   A A  18     -20.223 -13.297  -1.118  1.00  0.00
ATOM    372  N9    A A  18     -18.825 -13.217  -0.774  1.00  0.00
ATOM    373  C8    A A  18     -18.351 -13.319   0.508  1.00  0.00
ATOM    374  N7    A A  18     -17.065 -13.085   0.617  1.00  0.00
ATOM    375  C5    A A  18     -16.667 -12.812  -0.682  1.00  0.00
ATOM    376  C6    A A  18     -15.418 -12.485  -1.239  1.00  0.00
ATOM    377  N6    A A  18     -14.296 -12.372  -0.525  1.00  0.00
ATOM    378  N1    A A  18     -15.363 -12.274  -2.572  1.00  0.00
ATOM    379  C2    A A  18     -16.488 -12.386  -3.287  1.00  0.00
ATOM    380  N3    A A  18     -17.718 -12.687  -2.877  1.00  0.00
ATOM    381  C4    A A  18     -17.739 -12.891  -1.550  1.00  0.00
ATOM    382  P     U A  19     -21.350 -17.371  -2.896  1.00  0.00
ATOM    383  OP1   U A  19     -22.385 -17.991  -3.790  1.00  0.00
ATOM    384  OP2   U A  19     -20.683 -18.202  -1.857  1.00  0.00
ATOM    385  O5'   U A  19     -20.223 -16.799  -3.857  1.00  0.00
ATOM    386  C5'   U A  19     -20.484 -15.627  -4.635  1.00  0.00
ATOM    387  C4'   U A  19     -19.407 -15.445  -5.658  1.00  0.00
ATOM    388  O4'   U A  19     -18.227 -14.882  -5.040  1.00  0.00
ATOM    389  C3'   U A  19     -18.929 -16.731  -6.315  1.00  0.00
ATOM    390  O3'   U A  19     -19.840 -17.077  -7.357  1.00  0.00
ATOM    391  C2'   U A  19     -17.544 -16.329  -6.805  1.00  0.00
ATOM    392  O2'   U A  19     -17.604 -15.568  -7.989  1.00  0.00
ATOM    393  C1'   U A  19     -17.078 -15.407  -5.671  1.00  0.00
ATOM    394  N1    U A  19     -16.313 -15.512  -4.528  1.00  0.00
ATOM    395  C2    U A  19     -14.939 -15.403  -4.623  1.00  0.00
ATOM    396  O2    U A  19     -14.359 -15.200  -5.675  1.00  0.00
ATOM    397  N3    U A  19     -14.262 -15.541  -3.435  1.00  0.00
ATOM    398  C4    U A  19     -14.809 -15.772  -2.191  1.00  0.00
ATOM    399  O4    U A  19     -14.070 -15.873  -1.214  1.00  0.00
ATOM    400  C5    U A  19     -16.241 -15.874  -2.175  1.00  0.00
ATOM    401  C6    U A  19     -16.924 -15.743  -3.315  1.00  0.00
ATOM    402  P     G A  20     -19.667 -18.326  -8.355  1.00  0.00
ATOM    403  OP1   G A  20     -20.265 -19.575  -8.914  1.00  0.00
ATOM    404  OP2   G A  20     -18.395 -18.399  -7.593  1.00  0.00
ATOM    405  O5'   G A  20     -19.422 -17.308  -9.554  1.00  0.00
ATOM    406  C5'   G A  20     -20.091 -17.457 -10.810  1.00  0.00
ATOM    407  C4'   G A  20     -19.641 -16.386 -11.763  1.00  0.00
ATOM    408  O4'   G A  20     -19.782 -15.126 -11.068  1.00  0.00
ATOM    409  C3'   G A  20     -18.176 -16.448 -12.179  1.00  0.00
ATOM    410  O3'   G A  20     -18.069 -17.249 -13.361  1.00  0.00
ATOM    411  C2'   G A  20     -17.867 -14.984 -12.441  1.00  0.00
ATOM    412  O2'   G A  20     -18.392 -14.556 -13.673  1.00  0.00
ATOM    413  C1'   G A  20     -18.683 -14.300 -11.347  1.00  0.00
ATOM    414  N9    G A  20     -17.903 -14.152 -10.056  1.00  0.00
ATOM    415  C8    G A  20     -18.338 -14.561  -8.819  1.00  0.00
ATOM    416  N7    G A  20     -17.544 -14.199  -7.848  1.00  0.00
ATOM    417  C5    G A  20     -16.525 -13.509  -8.478  1.00  0.00
ATOM    418  C6    G A  20     -15.370 -12.880  -7.946  1.00  0.00
ATOM    419  O6    G A  20     -15.013 -12.808  -6.763  1.00  0.00
ATOM    420  N1    G A  20     -14.592 -12.293  -8.940  1.00  0.00
ATOM    421  C2    G A  20     -14.890 -12.310 -10.281  1.00  0.00
ATOM    422  N2    G A  20     -14.020 -11.688 -11.088  1.00  0.00
ATOM    423  N3    G A  20     -15.959 -12.891 -10.791  1.00  0.00
ATOM    424  C4    G A  20     -16.728 -13.469  -9.844  1.00  0.00
ATOM    425  P     A A  21     -16.936 -18.658 -13.459  1.00  0.00
ATOM    426  OP1   A A  21     -16.622 -19.460 -14.657  1.00  0.00
ATOM    427  OP2   A A  21     -16.961 -19.302 -12.123  1.00  0.00
ATOM    428  O5'   A A  21     -15.884 -17.472 -13.398  1.00  0.00
ATOM    429  C5'   A A  21     -15.576 -16.712 -14.555  1.00  0.00
ATOM    430  C4'   A A  21     -14.255 -16.027 -14.362  1.00  0.00
ATOM    431  O4'   A A  21     -14.377 -15.002 -13.350  1.00  0.00
ATOM    432  C3'   A A  21     -13.204 -16.951 -13.802  1.00  0.00
ATOM    433  O3'   A A  21     -12.567 -17.640 -14.842  1.00  0.00
ATOM    434  C2'   A A  21     -12.238 -15.996 -13.142  1.00  0.00
ATOM    435  O2'   A A  21     -11.403 -15.405 -14.105  1.00  0.00
ATOM    436  C1'   A A  21     -13.193 -14.948 -12.582  1.00  0.00
ATOM    437  N9    A A  21     -13.537 -15.193 -11.207  1.00  0.00
ATOM    438  C8    A A  21     -14.531 -16.000 -10.717  1.00  0.00
ATOM    439  N7    A A  21     -14.438 -16.230  -9.429  1.00  0.00
ATOM    440  C5    A A  21     -13.307 -15.527  -9.047  1.00  0.00
ATOM    441  C6    A A  21     -12.669 -15.364  -7.805  1.00  0.00
ATOM    442  N6    A A  21     -13.101 -15.923  -6.672  1.00  0.00
ATOM    443  N1    A A  21     -11.558 -14.598  -7.767  1.00  0.00
ATOM    444  C2    A A  21     -11.125 -14.037  -8.902  1.00  0.00
ATOM    445  N3    A A  21     -11.639 -14.115 -10.127  1.00  0.00
ATOM    446  C4    A A  21     -12.741 -14.884 -10.132  1.00  0.00
ATOM    447  P     U A  22     -11.878 -19.009 -14.514  1.00  0.00
ATOM    448  OP1   U A  22     -11.351 -19.312 -15.875  1.00  0.00
ATOM    449  OP2   U A  22     -12.560 -20.051 -13.759  1.00  0.00
ATOM    450  O5'   U A  22     -10.725 -18.273 -13.732  1.00  0.00
ATOM    451  C5'   U A  22      -9.604 -17.968 -14.606  1.00  0.00
ATOM    452  C4'   U A  22      -8.415 -17.463 -13.835  1.00  0.00
ATOM    453  O4'   U A  22      -8.892 -16.560 -12.821  1.00  0.00
ATOM    454  C3'   U A  22      -7.724 -18.537 -13.029  1.00  0.00
ATOM    455  O3'   U A  22      -6.759 -19.218 -13.825  1.00  0.00
ATOM    456  C2'   U A  22      -7.036 -17.689 -12.011  1.00  0.00
ATOM    457  O2'   U A  22      -6.061 -16.904 -12.621  1.00  0.00
ATOM    458  C1'   U A  22      -8.100 -16.702 -11.686  1.00  0.00
ATOM    459  N1    U A  22      -8.972 -17.114 -10.528  1.00  0.00
ATOM    460  C2    U A  22      -8.431 -17.090  -9.256  1.00  0.00
ATOM    461  O2    U A  22      -7.293 -16.723  -9.026  1.00  0.00
ATOM    462  N3    U A  22      -9.275 -17.514  -8.258  1.00  0.00
ATOM    463  C4    U A  22     -10.576 -17.950  -8.400  1.00  0.00
ATOM    464  O4    U A  22     -11.209 -18.299  -7.407  1.00  0.00
ATOM    465  C5    U A  22     -11.064 -17.947  -9.750  1.00  0.00
ATOM    466  C6    U A  22     -10.266 -17.539 -10.740  1.00  0.00
ATOM    467  P     A A  23      -6.373 -20.607 -13.783  1.00  0.00
ATOM    468  OP1   A A  23      -6.155 -21.734 -14.717  1.00  0.00
ATOM    469  OP2   A A  23      -7.123 -20.808 -12.521  1.00  0.00
ATOM    470  O5'   A A  23      -4.960 -20.029 -13.308  1.00  0.00
ATOM    471  C5'   A A  23      -4.851 -19.444 -12.023  1.00  0.00
ATOM    472  C4'   A A  23      -3.713 -20.084 -11.282  1.00  0.00
ATOM    473  O4'   A A  23      -4.159 -20.475  -9.967  1.00  0.00
ATOM    474  C3'   A A  23      -3.162 -21.337 -11.945  1.00  0.00
ATOM    475  O3'   A A  23      -2.026 -21.063 -12.762  1.00  0.00
ATOM    476  C2'   A A  23      -2.863 -22.315 -10.808  1.00  0.00
ATOM    477  O2'   A A  23      -1.472 -22.366 -10.529  1.00  0.00
ATOM    478  C1'   A A  23      -3.598 -21.712  -9.603  1.00  0.00
ATOM    479  N9    A A  23      -4.915 -22.528  -9.106  1.00  0.00
ATOM    480  C8    A A  23      -6.114 -21.931  -8.819  1.00  0.00
ATOM    481  N7    A A  23      -7.010 -22.753  -8.327  1.00  0.00
ATOM    482  C5    A A  23      -6.355 -23.974  -8.289  1.00  0.00
ATOM    483  C6    A A  23      -6.760 -25.253  -7.869  1.00  0.00
ATOM    484  N6    A A  23      -7.975 -25.521  -7.384  1.00  0.00
ATOM    485  N1    A A  23      -5.864 -26.257  -7.964  1.00  0.00
ATOM    486  C2    A A  23      -4.646 -25.987  -8.449  1.00  0.00
ATOM    487  N3    A A  23      -4.149 -24.829  -8.874  1.00  0.00
ATOM    488  C4    A A  23      -5.064 -23.851  -8.768  1.00  0.00
ATOM    489  P     U A  24       0.096 -19.357 -13.495  1.00  0.00
ATOM    490  OP1   U A  24      -0.761 -19.919 -14.561  1.00  0.00
ATOM    491  OP2   U A  24       1.560 -19.537 -13.547  1.00  0.00
ATOM    492  O5'   U A  24      -0.223 -17.793 -13.348  1.00  0.00
ATOM    493  C5'   U A  24       0.729 -16.780 -13.675  1.00  0.00
ATOM    494  C4'   U A  24       1.514 -16.377 -12.439  1.00  0.00
ATOM    495  O4'   U A  24       2.938 -16.404 -12.696  1.00  0.00
ATOM    496  C3'   U A  24       1.326 -14.950 -11.959  1.00  0.00
ATOM    497  O3'   U A  24       0.062 -14.766 -11.357  1.00  0.00
ATOM    498  C2'   U A  24       2.482 -14.835 -10.967  1.00  0.00
ATOM    499  O2'   U A  24       2.181 -15.396  -9.700  1.00  0.00
ATOM    500  C1'   U A  24       3.581 -15.634 -11.687  1.00  0.00
ATOM    501  N1    U A  24       4.703 -15.083 -11.998  1.00  0.00
ATOM    502  C2    U A  24       5.592 -16.005 -12.516  1.00  0.00
ATOM    503  O2    U A  24       5.339 -17.193 -12.608  1.00  0.00
ATOM    504  N3    U A  24       6.796 -15.484 -12.926  1.00  0.00
ATOM    505  C4    U A  24       7.190 -14.163 -12.870  1.00  0.00
ATOM    506  O4    U A  24       8.306 -13.847 -13.278  1.00  0.00
ATOM    507  C5    U A  24       6.212 -13.268 -12.319  1.00  0.00
ATOM    508  C6    U A  24       5.034 -13.748 -11.913  1.00  0.00
ATOM    509  P     G A  25      -0.934 -13.499 -11.039  1.00  0.00
ATOM    510  OP1   G A  25      -1.800 -12.309 -11.206  1.00  0.00
ATOM    511  OP2   G A  25       0.411 -13.354 -10.440  1.00  0.00
ATOM    512  O5'   G A  25      -1.747 -14.603 -10.213  1.00  0.00
ATOM    513  C5'   G A  25      -3.152 -14.759 -10.388  1.00  0.00
ATOM    514  C4'   G A  25      -3.709 -15.808  -9.438  1.00  0.00
ATOM    515  O4'   G A  25      -2.926 -17.028  -9.530  1.00  0.00
ATOM    516  C3'   G A  25      -3.655 -15.464  -7.955  1.00  0.00
ATOM    517  O3'   G A  25      -4.701 -14.573  -7.569  1.00  0.00
ATOM    518  C2'   G A  25      -3.826 -16.857  -7.369  1.00  0.00
ATOM    519  O2'   G A  25      -5.136 -17.352  -7.561  1.00  0.00
ATOM    520  C1'   G A  25      -2.842 -17.623  -8.246  1.00  0.00
ATOM    521  N9    G A  25      -1.389 -17.567  -7.773  1.00  0.00
ATOM    522  C8    G A  25      -0.329 -16.987  -8.427  1.00  0.00
ATOM    523  N7    G A  25       0.811 -17.161  -7.816  1.00  0.00
ATOM    524  C5    G A  25       0.489 -17.902  -6.694  1.00  0.00
ATOM    525  C6    G A  25       1.309 -18.395  -5.647  1.00  0.00
ATOM    526  O6    G A  25       2.532 -18.268  -5.507  1.00  0.00
ATOM    527  N1    G A  25       0.574 -19.100  -4.698  1.00  0.00
ATOM    528  C2    G A  25      -0.784 -19.304  -4.751  1.00  0.00
ATOM    529  N2    G A  25      -1.315 -20.011  -3.744  1.00  0.00
ATOM    530  N3    G A  25      -1.559 -18.851  -5.716  1.00  0.00
ATOM    531  C4    G A  25      -0.867 -18.163  -6.649  1.00  0.00
ATOM    532  P     G A  26      -4.161 -14.034  -7.644  1.00  0.00
ATOM    533  OP1   G A  26      -5.341 -13.160  -7.448  1.00  0.00
ATOM    534  OP2   G A  26      -2.889 -13.473  -8.155  1.00  0.00
ATOM    535  O5'   G A  26      -3.762 -14.721  -6.248  1.00  0.00
ATOM    536  C5'   G A  26      -4.709 -15.384  -5.415  1.00  0.00
ATOM    537  C4'   G A  26      -4.118 -15.739  -4.071  1.00  0.00
ATOM    538  O4'   G A  26      -2.982 -16.620  -4.263  1.00  0.00
ATOM    539  C3'   G A  26      -3.584 -14.571  -3.252  1.00  0.00
ATOM    540  O3'   G A  26      -4.592 -13.961  -2.457  1.00  0.00
ATOM    541  C2'   G A  26      -2.453 -15.189  -2.432  1.00  0.00
ATOM    542  O2'   G A  26      -2.950 -15.754  -1.225  1.00  0.00
ATOM    543  C1'   G A  26      -1.954 -16.315  -3.344  1.00  0.00
ATOM    544  N9    G A  26      -0.755 -16.079  -3.531  1.00  0.00
ATOM    545  C8    G A  26      -0.378 -15.321  -4.613  1.00  0.00
ATOM    546  N7    G A  26       0.916 -15.200  -4.731  1.00  0.00
ATOM    547  C5    G A  26       1.427 -15.922  -3.668  1.00  0.00
ATOM    548  C6    G A  26       2.768 -16.155  -3.270  1.00  0.00
ATOM    549  O6    G A  26       3.808 -15.751  -3.806  1.00  0.00
ATOM    550  N1    G A  26       2.842 -16.944  -2.126  1.00  0.00
ATOM    551  C2    G A  26       1.757 -17.447  -1.448  1.00  0.00
ATOM    552  N2    G A  26       2.028 -18.189  -0.366  1.00  0.00
ATOM    553  N3    G A  26       0.505 -17.238  -1.805  1.00  0.00
ATOM    554  C4    G A  26       0.409 -16.473  -2.914  1.00  0.00
ATOM    555  P     U A  27      -4.872 -11.915  -2.895  1.00  0.00
ATOM    556  OP1   U A  27      -3.744 -11.551  -2.001  1.00  0.00
ATOM    557  OP2   U A  27      -6.239 -12.124  -2.347  1.00  0.00
ATOM    558  O5'   U A  27      -4.926 -10.840  -4.075  1.00  0.00
ATOM    559  C5'   U A  27      -6.143 -10.180  -4.380  1.00  0.00
ATOM    560  C4'   U A  27      -6.539 -10.399  -5.829  1.00  0.00
ATOM    561  O4'   U A  27      -6.892 -11.788  -6.051  1.00  0.00
ATOM    562  C3'   U A  27      -7.751  -9.580  -6.244  1.00  0.00
ATOM    563  O3'   U A  27      -7.362  -8.337  -6.833  1.00  0.00
ATOM    564  C2'   U A  27      -8.480 -10.498  -7.217  1.00  0.00
ATOM    565  O2'   U A  27      -8.045 -10.364  -8.552  1.00  0.00
ATOM    566  C1'   U A  27      -8.166 -11.873  -6.649  1.00  0.00
ATOM    567  N1    U A  27      -9.367 -12.249  -5.328  1.00  0.00
ATOM    568  C2    U A  27     -10.574 -12.751  -5.775  1.00  0.00
ATOM    569  O2    U A  27     -10.877 -12.802  -6.954  1.00  0.00
ATOM    570  N3    U A  27     -11.421 -13.193  -4.787  1.00  0.00
ATOM    571  C4    U A  27     -11.186 -13.183  -3.428  1.00  0.00
ATOM    572  O4    U A  27     -12.045 -13.616  -2.663  1.00  0.00
ATOM    573  C5    U A  27      -9.911 -12.646  -3.043  1.00  0.00
ATOM    574  C6    U A  27      -9.069 -12.209  -3.983  1.00  0.00
ATOM    575  P     U A  28      -8.422  -7.218  -7.274  1.00  0.00
ATOM    576  OP1   U A  28      -8.023  -6.043  -8.080  1.00  0.00
ATOM    577  OP2   U A  28      -8.284  -7.178  -5.804  1.00  0.00
ATOM    578  O5'   U A  28      -9.966  -7.570  -7.504  1.00  0.00
ATOM    579  C5'   U A  28     -10.363  -7.757  -8.853  1.00  0.00
ATOM    580  C4'   U A  28     -11.755  -8.315  -8.977  1.00  0.00
ATOM    581  O4'   U A  28     -11.838  -9.596  -8.312  1.00  0.00
ATOM    582  C3'   U A  28     -12.835  -7.512  -8.293  1.00  0.00
ATOM    583  O3'   U A  28     -13.193  -6.373  -9.044  1.00  0.00
ATOM    584  C2'   U A  28     -13.943  -8.543  -8.162  1.00  0.00
ATOM    585  O2'   U A  28     -14.512  -8.804  -9.434  1.00  0.00
ATOM    586  C1'   U A  28     -13.131  -9.777  -7.783  1.00  0.00
ATOM    587  N1    U A  28     -13.011 -10.036  -6.328  1.00  0.00
ATOM    588  C2    U A  28     -14.076 -10.603  -5.653  1.00  0.00
ATOM    589  O2    U A  28     -15.164 -10.791  -6.168  1.00  0.00
ATOM    590  N3    U A  28     -13.821 -10.941  -4.346  1.00  0.00
ATOM    591  C4    U A  28     -12.635 -10.774  -3.662  1.00  0.00
ATOM    592  O4    U A  28     -12.559 -11.129  -2.488  1.00  0.00
ATOM    593  C5    U A  28     -11.578 -10.179  -4.430  1.00  0.00
ATOM    594  C6    U A  28     -11.799  -9.840  -5.703  1.00  0.00
ATOM    595  P     U A  29     -13.526  -5.157  -8.292  1.00  0.00
ATOM    596  OP1   U A  29     -13.721  -4.268  -9.459  1.00  0.00
ATOM    597  OP2   U A  29     -12.743  -4.724  -7.111  1.00  0.00
ATOM    598  O5'   U A  29     -14.947  -5.532  -7.655  1.00  0.00
ATOM    599  C5'   U A  29     -16.117  -5.460  -8.457  1.00  0.00
ATOM    600  C4'   U A  29     -17.189  -6.389  -7.947  1.00  0.00
ATOM    601  O4'   U A  29     -16.573  -7.524  -7.295  1.00  0.00
ATOM    602  C3'   U A  29     -18.113  -5.842  -6.875  1.00  0.00
ATOM    603  O3'   U A  29     -19.135  -5.025  -7.406  1.00  0.00
ATOM    604  C2'   U A  29     -18.631  -7.101  -6.189  1.00  0.00
ATOM    605  O2'   U A  29     -19.638  -7.749  -6.957  1.00  0.00
ATOM    606  C1'   U A  29     -17.384  -7.975  -6.236  1.00  0.00
ATOM    607  N1    U A  29     -16.584  -7.908  -4.973  1.00  0.00
ATOM    608  C2    U A  29     -17.086  -8.382  -3.775  1.00  0.00
ATOM    609  O2    U A  29     -18.262  -8.653  -3.609  1.00  0.00
ATOM    610  N3    U A  29     -16.157  -8.527  -2.773  1.00  0.00
ATOM    611  C4    U A  29     -14.808  -8.251  -2.846  1.00  0.00
ATOM    612  O4    U A  29     -14.099  -8.434  -1.860  1.00  0.00
ATOM    613  C5    U A  29     -14.364  -7.762  -4.121  1.00  0.00
ATOM    614  C6    U A  29     -15.246  -7.612  -5.113  1.00  0.00
ATOM    615  P     C A  30     -19.164  -3.644  -6.864  1.00  0.00
ATOM    616  OP1   C A  30     -20.073  -2.751  -7.622  1.00  0.00
ATOM    617  OP2   C A  30     -17.828  -3.153  -6.462  1.00  0.00
ATOM    618  O5'   C A  30     -19.935  -4.181  -5.580  1.00  0.00
ATOM    619  C5'   C A  30     -21.252  -4.678  -5.712  1.00  0.00
ATOM    620  C4'   C A  30     -21.772  -5.190  -4.391  1.00  0.00
ATOM    621  O4'   C A  30     -21.064  -6.409  -4.027  1.00  0.00
ATOM    622  C3'   C A  30     -21.582  -4.284  -3.182  1.00  0.00
ATOM    623  O3'   C A  30     -22.558  -3.275  -3.073  1.00  0.00
ATOM    624  C2'   C A  30     -21.678  -5.275  -2.035  1.00  0.00
ATOM    625  O2'   C A  30     -23.024  -5.651  -1.803  1.00  0.00
ATOM    626  C1'   C A  30     -20.903  -6.462  -2.613  1.00  0.00
ATOM    627  N1    C A  30     -19.455  -6.269  -2.301  1.00  0.00
ATOM    628  C2    C A  30     -18.981  -6.712  -1.061  1.00  0.00
ATOM    629  O2    C A  30     -19.769  -7.284  -0.289  1.00  0.00
ATOM    630  N3    C A  30     -17.682  -6.502  -0.738  1.00  0.00
ATOM    631  C4    C A  30     -16.872  -5.882  -1.597  1.00  0.00
ATOM    632  N4    C A  30     -15.600  -5.698  -1.236  1.00  0.00
ATOM    633  C5    C A  30     -17.333  -5.426  -2.859  1.00  0.00
ATOM    634  C6    C A  30     -18.616  -5.634  -3.173  1.00  0.00
ATOM    635  P     G A  31     -22.130  -1.906  -2.611  1.00  0.00
ATOM    636  OP1   G A  31     -23.350  -1.111  -2.858  1.00  0.00
ATOM    637  OP2   G A  31     -20.919  -1.595  -3.399  1.00  0.00
ATOM    638  O5'   G A  31     -21.778  -1.916  -1.042  1.00  0.00
ATOM    639  C5'   G A  31     -22.824  -1.994  -0.069  1.00  0.00
ATOM    640  C4'   G A  31     -22.352  -2.543   1.268  1.00  0.00
ATOM    641  O4'   G A  31     -21.512  -3.702   1.051  1.00  0.00
ATOM    642  C3'   G A  31     -21.478  -1.629   2.123  1.00  0.00
ATOM    643  O3'   G A  31     -22.259  -0.675   2.852  1.00  0.00
ATOM    644  C2'   G A  31     -20.794  -2.639   3.043  1.00  0.00
ATOM    645  O2'   G A  31     -21.610  -3.070   4.118  1.00  0.00
ATOM    646  C1'   G A  31     -20.546  -3.804   2.089  1.00  0.00
ATOM    647  N9    G A  31     -19.193  -3.878   1.521  1.00  0.00
ATOM    648  C8    G A  31     -18.876  -3.587   0.216  1.00  0.00
ATOM    649  N7    G A  31     -17.601  -3.691  -0.040  1.00  0.00
ATOM    650  C5    G A  31     -17.040  -4.076   1.163  1.00  0.00
ATOM    651  C6    G A  31     -15.690  -4.343   1.509  1.00  0.00
ATOM    652  O6    G A  31     -14.689  -4.290   0.784  1.00  0.00
ATOM    653  N1    G A  31     -15.557  -4.704   2.847  1.00  0.00
ATOM    654  C2    G A  31     -16.596  -4.796   3.742  1.00  0.00
ATOM    655  N2    G A  31     -16.271  -5.161   4.989  1.00  0.00
ATOM    656  N3    G A  31     -17.855  -4.550   3.436  1.00  0.00
ATOM    657  C4    G A  31     -18.008  -4.197   2.142  1.00  0.00
ATOM    658  P     G A  32     -21.537   0.732   3.514  1.00  0.00
ATOM    659  OP1   G A  32     -22.561   1.473   4.284  1.00  0.00
ATOM    660  OP2   G A  32     -20.739   1.429   2.479  1.00  0.00
ATOM    661  O5'   G A  32     -20.443   0.146   4.522  1.00  0.00
ATOM    662  C5'   G A  32     -20.862  -0.762   5.529  1.00  0.00
ATOM    663  C4'   G A  32     -19.723  -1.143   6.439  1.00  0.00
ATOM    664  O4'   G A  32     -18.942  -2.212   5.843  1.00  0.00
ATOM    665  C3'   G A  32     -18.702  -0.050   6.717  1.00  0.00
ATOM    666  O3'   G A  32     -19.132   0.899   7.681  1.00  0.00
ATOM    667  C2'   G A  32     -17.481  -0.856   7.144  1.00  0.00
ATOM    668  O2'   G A  32     -17.599  -1.287   8.492  1.00  0.00
ATOM    669  C1'   G A  32     -17.591  -2.079   6.229  1.00  0.00
ATOM    670  N9    G A  32     -16.735  -1.940   5.005  1.00  0.00
ATOM    671  C8    G A  32     -17.027  -1.548   3.721  1.00  0.00
ATOM    672  N7    G A  32     -15.972  -1.445   2.961  1.00  0.00
ATOM    673  C5    G A  32     -14.919  -1.790   3.788  1.00  0.00
ATOM    674  C6    G A  32     -13.526  -1.862   3.528  1.00  0.00
ATOM    675  O6    G A  32     -12.931  -1.625   2.469  1.00  0.00
ATOM    676  N1    G A  32     -12.806  -2.255   4.653  1.00  0.00
ATOM    677  C2    G A  32     -13.359  -2.543   5.877  1.00  0.00
ATOM    678  N2    G A  32     -12.503  -2.906   6.842  1.00  0.00
ATOM    679  N3    G A  32     -14.651  -2.480   6.134  1.00  0.00
ATOM    680  C4    G A  32     -15.370  -2.100   5.056  1.00  0.00
ATOM    681  P     A A  33     -18.551   2.447   7.670  1.00  0.00
ATOM    682  OP1   A A  33     -19.316   3.190   8.695  1.00  0.00
ATOM    683  OP2   A A  33     -18.448   2.948   6.281  1.00  0.00
ATOM    684  O5'   A A  33     -17.031   2.335   8.156  1.00  0.00
ATOM    685  C5'   A A  33     -16.841   2.155   9.547  1.00  0.00
ATOM    686  C4'   A A  33     -15.455   1.676   9.874  1.00  0.00
ATOM    687  O4'   A A  33     -15.087   0.587   8.993  1.00  0.00
ATOM    688  C3'   A A  33     -14.335   2.674   9.661  1.00  0.00
ATOM    689  O3'   A A  33     -14.272   3.658  10.670  1.00  0.00
ATOM    690  C2'   A A  33     -13.124   1.758   9.624  1.00  0.00
ATOM    691  O2'   A A  33     -12.819   1.278  10.924  1.00  0.00
ATOM    692  C1'   A A  33     -13.687   0.595   8.807  1.00  0.00
ATOM    693  N9    A A  33     -13.342   0.745   7.362  1.00  0.00
ATOM    694  C8    A A  33     -14.220   0.966   6.333  1.00  0.00
ATOM    695  N7    A A  33     -13.662   0.930   5.145  1.00  0.00
ATOM    696  C5    A A  33     -12.328   0.668   5.413  1.00  0.00
ATOM    697  C6    A A  33     -11.209   0.508   4.577  1.00  0.00
ATOM    698  N6    A A  33     -11.263   0.592   3.246  1.00  0.00
ATOM    699  N1    A A  33     -10.019   0.256   5.164  1.00  0.00
ATOM    700  C2    A A  33      -9.966   0.172   6.498  1.00  0.00
ATOM    701  N3    A A  33     -10.947   0.302   7.388  1.00  0.00
ATOM    702  C4    A A  33     -12.115   0.553   6.774  1.00  0.00
ATOM    703  P     G A  34     -14.095   5.194  10.189  1.00  0.00
ATOM    704  OP1   G A  34     -14.470   6.133  11.267  1.00  0.00
ATOM    705  OP2   G A  34     -14.549   5.424   8.798  1.00  0.00
ATOM    706  O5'   G A  34     -12.504   5.103  10.060  1.00  0.00
ATOM    707  C5'   G A  34     -11.753   4.590  11.151  1.00  0.00
ATOM    708  C4'   G A  34     -10.315   4.295  10.787  1.00  0.00
ATOM    709  O4'   G A  34     -10.239   3.341   9.696  1.00  0.00
ATOM    710  C3'   G A  34      -9.484   5.478  10.320  1.00  0.00
ATOM    711  O3'   G A  34      -8.983   6.215  11.420  1.00  0.00
ATOM    712  C2'   G A  34      -8.382   4.821   9.499  1.00  0.00
ATOM    713  O2'   G A  34      -7.338   4.388  10.358  1.00  0.00
ATOM    714  C1'   G A  34      -9.076   3.579   8.933  1.00  0.00
ATOM    715  N9    G A  34      -9.627   3.574   7.500  1.00  0.00
ATOM    716  C8    G A  34     -10.838   3.998   7.011  1.00  0.00
ATOM    717  N7    G A  34     -10.866   4.083   5.709  1.00  0.00
ATOM    718  C5    G A  34      -9.601   3.692   5.312  1.00  0.00
ATOM    719  C6    G A  34      -9.032   3.583   4.017  1.00  0.00
ATOM    720  O6    G A  34      -9.563   3.822   2.925  1.00  0.00
ATOM    721  N1    G A  34      -7.711   3.148   4.064  1.00  0.00
ATOM    722  C2    G A  34      -7.022   2.854   5.216  1.00  0.00
ATOM    723  N2    G A  34      -5.755   2.448   5.060  1.00  0.00
ATOM    724  N3    G A  34      -7.537   2.951   6.426  1.00  0.00
ATOM    725  C4    G A  34      -8.819   3.372   6.405  1.00  0.00
ATOM    726  P     C A  35      -9.685   7.327  11.940  1.00  0.00
ATOM    727  OP1   C A  35      -8.432   7.166  11.173  1.00  0.00
ATOM    728  OP2   C A  35      -9.670   7.418  13.416  1.00  0.00
ATOM    729  O5'   C A  35     -10.425   8.627  11.377  1.00  0.00
ATOM    730  C5'   C A  35     -11.835   8.716  11.486  1.00  0.00
ATOM    731  C4'   C A  35     -12.426   9.334  10.233  1.00  0.00
ATOM    732  O4'   C A  35     -13.854   9.503  10.413  1.00  0.00
ATOM    733  C3'   C A  35     -11.894  10.714   9.883  1.00  0.00
ATOM    734  O3'   C A  35     -11.894  10.860   8.467  1.00  0.00
ATOM    735  C2'   C A  35     -12.914  11.647  10.531  1.00  0.00
ATOM    736  O2'   C A  35     -12.982  12.887   9.860  1.00  0.00
ATOM    737  C1'   C A  35     -14.205  10.867  10.320  1.00  0.00
ATOM    738  N1    C A  35     -15.642  10.442  11.272  1.00  0.00
ATOM    739  C2    C A  35     -15.141  11.533  11.991  1.00  0.00
ATOM    740  O2    C A  35     -13.915  11.736  11.993  1.00  0.00
ATOM    741  N3    C A  35     -16.004  12.334  12.662  1.00  0.00
ATOM    742  C4    C A  35     -17.312  12.077  12.632  1.00  0.00
ATOM    743  N4    C A  35     -18.124  12.893  13.308  1.00  0.00
ATOM    744  C5    C A  35     -17.840  10.976  11.909  1.00  0.00
ATOM    745  C6    C A  35     -16.984  10.189  11.249  1.00  0.00
ATOM    746  P     U A  36      -9.946  10.942   8.166  1.00  0.00
ATOM    747  OP1   U A  36      -9.682  12.254   8.802  1.00  0.00
ATOM    748  OP2   U A  36     -10.437  10.866   6.772  1.00  0.00
ATOM    749  O5'   U A  36      -8.589  10.091   8.158  1.00  0.00
ATOM    750  C5'   U A  36      -7.792   9.980   9.331  1.00  0.00
ATOM    751  C4'   U A  36      -6.570   9.111   9.122  1.00  0.00
ATOM    752  O4'   U A  36      -6.971   7.849   8.537  1.00  0.00
ATOM    753  C3'   U A  36      -5.505   9.652   8.176  1.00  0.00
ATOM    754  O3'   U A  36      -4.597  10.525   8.831  1.00  0.00
ATOM    755  C2'   U A  36      -4.832   8.388   7.654  1.00  0.00
ATOM    756  O2'   U A  36      -3.874   7.921   8.589  1.00  0.00
ATOM    757  C1'   U A  36      -5.984   7.385   7.641  1.00  0.00
ATOM    758  N1    U A  36      -6.458   7.056   6.343  1.00  0.00
ATOM    759  C2    U A  36      -5.718   6.377   5.394  1.00  0.00
ATOM    760  O2    U A  36      -4.555   6.055   5.564  1.00  0.00
ATOM    761  N3    U A  36      -6.390   6.087   4.231  1.00  0.00
ATOM    762  C4    U A  36      -7.698   6.402   3.929  1.00  0.00
ATOM    763  O4    U A  36      -8.164   6.073   2.841  1.00  0.00
ATOM    764  C5    U A  36      -8.400   7.107   4.964  1.00  0.00
ATOM    765  C6    U A  36      -7.770   7.402   6.105  1.00  0.00
ATOM    766  P     U A  37      -4.066  12.161   8.240  1.00  0.00
ATOM    767  OP1   U A  37      -3.481  13.290   8.999  1.00  0.00
ATOM    768  OP2   U A  37      -5.088  12.437   7.195  1.00  0.00
ATOM    769  O5'   U A  37      -2.862  11.347   7.585  1.00  0.00
ATOM    770  C5'   U A  37      -3.092  10.072   7.013  1.00  0.00
ATOM    771  C4'   U A  37      -1.801   9.424   6.598  1.00  0.00
ATOM    772  O4'   U A  37      -2.139   8.157   5.983  1.00  0.00
ATOM    773  C3'   U A  37      -1.033  10.210   5.557  1.00  0.00
ATOM    774  O3'   U A  37       0.041  10.855   6.207  1.00  0.00
ATOM    775  C2'   U A  37      -0.509   9.140   4.611  1.00  0.00
ATOM    776  O2'   U A  37       0.692   8.558   5.078  1.00  0.00
ATOM    777  C1'   U A  37      -1.639   8.115   4.669  1.00  0.00
ATOM    778  N1    U A  37      -3.043   8.477   3.713  1.00  0.00
ATOM    779  C2    U A  37      -3.174   7.644   2.618  1.00  0.00
ATOM    780  O2    U A  37      -2.282   6.908   2.233  1.00  0.00
ATOM    781  N3    U A  37      -4.391   7.705   1.983  1.00  0.00
ATOM    782  C4    U A  37      -5.467   8.497   2.326  1.00  0.00
ATOM    783  O4    U A  37      -6.497   8.440   1.659  1.00  0.00
ATOM    784  C5    U A  37      -5.253   9.334   3.473  1.00  0.00
ATOM    785  C6    U A  37      -4.079   9.295   4.109  1.00  0.00
ATOM    786  P     C A  38       0.020  12.022   6.026  1.00  0.00
ATOM    787  OP1   C A  38       1.454  11.765   6.330  1.00  0.00
ATOM    788  OP2   C A  38      -0.648  13.212   6.604  1.00  0.00
ATOM    789  O5'   C A  38      -0.166  12.105   4.443  1.00  0.00
ATOM    790  C5'   C A  38       0.652  11.330   3.535  1.00  0.00
ATOM    791  C4'   C A  38       0.409  11.787   2.115  1.00  0.00
ATOM    792  O4'   C A  38      -1.019  11.787   1.909  1.00  0.00
ATOM    793  C3'   C A  38       0.766  13.245   1.842  1.00  0.00
ATOM    794  O3'   C A  38       2.115  13.412   1.374  1.00  0.00
ATOM    795  C2'   C A  38      -0.172  13.641   0.691  1.00  0.00
ATOM    796  O2'   C A  38       0.419  13.497  -0.585  1.00  0.00
ATOM    797  C1'   C A  38      -1.299  12.611   0.808  1.00  0.00
ATOM    798  N1    C A  38      -2.595  12.926   0.575  1.00  0.00
ATOM    799  C2    C A  38      -3.335  12.845  -0.611  1.00  0.00
ATOM    800  O2    C A  38      -2.911  12.128  -1.533  1.00  0.00
ATOM    801  N3    C A  38      -4.487  13.549  -0.718  1.00  0.00
ATOM    802  C4    C A  38      -4.903  14.307   0.297  1.00  0.00
ATOM    803  N4    C A  38      -6.045  14.982   0.146  1.00  0.00
ATOM    804  C5    C A  38      -4.168  14.402   1.507  1.00  0.00
ATOM    805  C6    C A  38      -3.030  13.706   1.608  1.00  0.00
ATOM    806  P     C A  39       4.056  12.781   2.370  1.00  0.00
ATOM    807  OP1   C A  39       5.053  13.239   3.363  1.00  0.00
ATOM    808  OP2   C A  39       3.980  13.442   1.044  1.00  0.00
ATOM    809  O5'   C A  39       4.309  11.235   2.110  1.00  0.00
ATOM    810  C5'   C A  39       4.851  10.397   3.117  1.00  0.00
ATOM    811  C4'   C A  39       6.158   9.820   2.646  1.00  0.00
ATOM    812  O4'   C A  39       7.175  10.853   2.713  1.00  0.00
ATOM    813  C3'   C A  39       6.712   8.707   3.512  1.00  0.00
ATOM    814  O3'   C A  39       6.144   7.466   3.122  1.00  0.00
ATOM    815  C2'   C A  39       8.201   8.766   3.205  1.00  0.00
ATOM    816  O2'   C A  39       8.547   8.122   1.996  1.00  0.00
ATOM    817  C1'   C A  39       8.420  10.274   3.071  1.00  0.00
ATOM    818  N1    C A  39       9.184  11.548   3.240  1.00  0.00
ATOM    819  C2    C A  39      10.568  11.509   3.032  1.00  0.00
ATOM    820  O2    C A  39      11.080  10.456   2.615  1.00  0.00
ATOM    821  N3    C A  39      11.305  12.614   3.291  1.00  0.00
ATOM    822  C4    C A  39      10.713  13.722   3.738  1.00  0.00
ATOM    823  N4    C A  39      11.480  14.787   3.980  1.00  0.00
ATOM    824  C5    C A  39       9.312  13.782   3.956  1.00  0.00
ATOM    825  C6    C A  39       8.587  12.688   3.698  1.00  0.00
ATOM    826  P     A A  40       5.908   6.110   4.328  1.00  0.00
ATOM    827  OP1   A A  40       6.217   5.596   5.682  1.00  0.00
ATOM    828  OP2   A A  40       6.310   5.335   3.135  1.00  0.00
ATOM    829  O5'   A A  40       4.346   6.386   4.190  1.00  0.00
ATOM    830  C5'   A A  40       3.599   6.982   5.248  1.00  0.00
ATOM    831  C4'   A A  40       2.150   7.092   4.840  1.00  0.00
ATOM    832  O4'   A A  40       2.040   7.979   3.702  1.00  0.00
ATOM    833  C3'   A A  40       1.538   5.785   4.362  1.00  0.00
ATOM    834  O3'   A A  40       0.989   5.133   5.503  1.00  0.00
ATOM    835  C2'   A A  40       0.418   6.241   3.425  1.00  0.00
ATOM    836  O2'   A A  40      -0.796   6.456   4.108  1.00  0.00
ATOM    837  C1'   A A  40       0.947   7.582   2.902  1.00  0.00
ATOM    838  N9    A A  40       1.376   7.650   1.448  1.00  0.00
ATOM    839  C8    A A  40       2.241   6.850   0.748  1.00  0.00
ATOM    840  N7    A A  40       2.151   6.985  -0.554  1.00  0.00
ATOM    841  C5    A A  40       1.158   7.938  -0.720  1.00  0.00
ATOM    842  C6    A A  40       0.590   8.522  -1.866  1.00  0.00
ATOM    843  N6    A A  40       0.961   8.217  -3.112  1.00  0.00
ATOM    844  N1    A A  40      -0.382   9.441  -1.685  1.00  0.00
ATOM    845  C2    A A  40      -0.752   9.746  -0.436  1.00  0.00
ATOM    846  N3    A A  40      -0.294   9.266   0.718  1.00  0.00
ATOM    847  C4    A A  40       0.670   8.356   0.504  1.00  0.00
ATOM    848  P     C A  41       0.608   3.371   6.166  1.00  0.00
ATOM    849  OP1   C A  41      -0.081   3.207   7.472  1.00  0.00
ATOM    850  OP2   C A  41       2.044   3.056   6.057  1.00  0.00
ATOM    851  O5'   C A  41      -0.214   2.537   5.082  1.00  0.00
ATOM    852  C5'   C A  41      -0.001   2.676   3.680  1.00  0.00
ATOM    853  C4'   C A  41      -0.791   1.556   3.019  1.00  0.00
ATOM    854  O4'   C A  41      -2.188   1.616   3.412  1.00  0.00
ATOM    855  C3'   C A  41      -0.842   1.523   1.506  1.00  0.00
ATOM    856  O3'   C A  41       0.346   0.913   1.063  1.00  0.00
ATOM    857  C2'   C A  41      -2.034   0.602   1.300  1.00  0.00
ATOM    858  O2'   C A  41      -1.744  -0.732   1.655  1.00  0.00
ATOM    859  C1'   C A  41      -2.990   1.178   2.329  1.00  0.00
ATOM    860  N1    C A  41      -3.842   1.647   1.115  1.00  0.00
ATOM    861  C2    C A  41      -4.756   2.074   2.085  1.00  0.00
ATOM    862  O2    C A  41      -4.347   2.284   3.240  1.00  0.00
ATOM    863  N3    C A  41      -6.054   2.244   1.739  1.00  0.00
ATOM    864  C4    C A  41      -6.447   2.006   0.487  1.00  0.00
ATOM    865  N4    C A  41      -7.737   2.187   0.193  1.00  0.00
ATOM    866  C5    C A  41      -5.537   1.573  -0.511  1.00  0.00
ATOM    867  C6    C A  41      -4.256   1.406  -0.165  1.00  0.00
ATOM    868  P     C A  42       1.418   1.569   0.042  1.00  0.00
ATOM    869  OP1   C A  42       0.668   1.293  -1.205  1.00  0.00
ATOM    870  OP2   C A  42       1.952   0.444   0.850  1.00  0.00
ATOM    871  O5'   C A  42       2.688   2.504  -0.250  1.00  0.00
ATOM    872  C5'   C A  42       2.577   3.751  -0.925  1.00  0.00
ATOM    873  C4'   C A  42       3.939   4.321  -1.243  1.00  0.00
ATOM    874  O4'   C A  42       4.597   4.691  -0.004  1.00  0.00
ATOM    875  C3'   C A  42       4.922   3.375  -1.926  1.00  0.00
ATOM    876  O3'   C A  42       4.783   3.320  -3.336  1.00  0.00
ATOM    877  C2'   C A  42       6.284   3.892  -1.479  1.00  0.00
ATOM    878  O2'   C A  42       6.688   5.003  -2.266  1.00  0.00
ATOM    879  C1'   C A  42       5.973   4.375  -0.064  1.00  0.00
ATOM    880  N1    C A  42       6.248   3.354   0.979  1.00  0.00
ATOM    881  C2    C A  42       7.553   3.322   1.485  1.00  0.00
ATOM    882  O2    C A  42       8.351   4.209   1.137  1.00  0.00
ATOM    883  N3    C A  42       7.907   2.328   2.334  1.00  0.00
ATOM    884  C4    C A  42       7.017   1.396   2.679  1.00  0.00
ATOM    885  N4    C A  42       7.411   0.436   3.519  1.00  0.00
ATOM    886  C5    C A  42       5.690   1.411   2.177  1.00  0.00
ATOM    887  C6    C A  42       5.345   2.394   1.339  1.00  0.00
ATOM    888  P     A A  43       5.304   1.889  -4.179  1.00  0.00
ATOM    889  OP1   A A  43       4.943   1.890  -5.622  1.00  0.00
ATOM    890  OP2   A A  43       4.668   0.914  -3.270  1.00  0.00
ATOM    891  O5'   A A  43       6.875   1.688  -4.028  1.00  0.00
ATOM    892  C5'   A A  43       7.785   2.505  -4.775  1.00  0.00
ATOM    893  C4'   A A  43       9.198   2.092  -4.493  1.00  0.00
ATOM    894  O4'   A A  43       9.501   2.371  -3.108  1.00  0.00
ATOM    895  C3'   A A  43       9.496   0.612  -4.662  1.00  0.00
ATOM    896  O3'   A A  43       9.757   0.278  -6.026  1.00  0.00
ATOM    897  C2'   A A  43      10.702   0.413  -3.746  1.00  0.00
ATOM    898  O2'   A A  43      11.940   0.746  -4.341  1.00  0.00
ATOM    899  C1'   A A  43      10.407   1.401  -2.617  1.00  0.00
ATOM    900  N9    A A  43       9.777   0.790  -1.467  1.00  0.00
ATOM    901  C8    A A  43       8.437   0.688  -1.201  1.00  0.00
ATOM    902  N7    A A  43       8.163  -0.022  -0.132  1.00  0.00
ATOM    903  C5    A A  43       9.408  -0.413   0.334  1.00  0.00
ATOM    904  C6    A A  43       9.804  -1.187   1.439  1.00  0.00
ATOM    905  N6    A A  43       8.947  -1.726   2.310  1.00  0.00
ATOM    906  N1    A A  43      11.126  -1.391   1.620  1.00  0.00
ATOM    907  C2    A A  43      11.984  -0.850   0.748  1.00  0.00
ATOM    908  N3    A A  43      11.734  -0.104  -0.326  1.00  0.00
ATOM    909  C4    A A  43      10.412   0.078  -0.479  1.00  0.00
ATOM    910  P     A A  44       9.427  -1.252  -6.614  1.00  0.00
ATOM    911  OP1   A A  44       9.686  -1.363  -8.074  1.00  0.00
ATOM    912  OP2   A A  44       8.180  -1.822  -6.033  1.00  0.00
ATOM    913  O5'   A A  44      10.668  -1.901  -5.853  1.00  0.00
ATOM    914  C5'   A A  44      12.021  -1.560  -6.218  1.00  0.00
ATOM    915  C4'   A A  44      12.998  -2.373  -5.405  1.00  0.00
ATOM    916  O4'   A A  44      12.919  -1.978  -4.012  1.00  0.00
ATOM    917  C3'   A A  44      12.733  -3.870  -5.393  1.00  0.00
ATOM    918  O3'   A A  44      13.302  -4.523  -6.514  1.00  0.00
ATOM    919  C2'   A A  44      13.365  -4.319  -4.084  1.00  0.00
ATOM    920  O2'   A A  44      14.754  -4.544  -4.180  1.00  0.00
ATOM    921  C1'   A A  44      13.096  -3.114  -3.182  1.00  0.00
ATOM    922  N9    A A  44      11.914  -3.282  -2.380  1.00  0.00
ATOM    923  C8    A A  44      10.621  -2.988  -2.729  1.00  0.00
ATOM    924  N7    A A  44       9.736  -3.344  -1.828  1.00  0.00
ATOM    925  C5    A A  44      10.499  -3.911  -0.820  1.00  0.00
ATOM    926  C6    A A  44      10.155  -4.484   0.418  1.00  0.00
ATOM    927  N6    A A  44       8.901  -4.581   0.865  1.00  0.00
ATOM    928  N1    A A  44      11.158  -4.959   1.188  1.00  0.00
ATOM    929  C2    A A  44      12.414  -4.860   0.739  1.00  0.00
ATOM    930  N3    A A  44      12.861  -4.343  -0.403  1.00  0.00
ATOM    931  C4    A A  44      11.841  -3.881  -1.146  1.00  0.00
ATOM    932  P     G A  45      12.783  -6.038  -6.925  1.00  0.00
ATOM    933  OP1   G A  45      13.415  -6.507  -8.230  1.00  0.00
ATOM    934  OP2   G A  45      11.307  -6.326  -6.675  1.00  0.00
ATOM    935  O5'   G A  45      13.477  -6.817  -5.704  1.00  0.00
ATOM    936  C5'   G A  45      14.847  -6.589  -5.384  1.00  0.00
ATOM    937  C4'   G A  45      15.191  -7.179  -4.045  1.00  0.00
ATOM    938  O4'   G A  45      14.588  -6.427  -2.972  1.00  0.00
ATOM    939  C3'   G A  45      14.769  -8.610  -3.760  1.00  0.00
ATOM    940  O3'   G A  45      15.683  -9.528  -4.331  1.00  0.00
ATOM    941  C2'   G A  45      14.945  -8.671  -2.253  1.00  0.00
ATOM    942  O2'   G A  45      16.297  -8.875  -1.914  1.00  0.00
ATOM    943  C1'   G A  45      14.457  -7.277  -1.835  1.00  0.00
ATOM    944  N9    G A  45      13.015  -7.328  -1.497  1.00  0.00
ATOM    945  C8    G A  45      11.959  -6.918  -2.273  1.00  0.00
ATOM    946  N7    G A  45      10.796  -7.159  -1.730  1.00  0.00
ATOM    947  C5    G A  45      11.100  -7.761  -0.523  1.00  0.00
ATOM    948  C6    G A  45      10.252  -8.250   0.504  1.00  0.00
ATOM    949  O6    G A  45       9.015  -8.242   0.544  1.00  0.00
ATOM    950  N1    G A  45      10.975  -8.791   1.563  1.00  0.00
ATOM    951  C2    G A  45      12.346  -8.853   1.626  1.00  0.00
ATOM    952  N2    G A  45      12.863  -9.409   2.730  1.00  0.00
ATOM    953  N3    G A  45      13.147  -8.404   0.679  1.00  0.00
ATOM    954  C4    G A  45      12.467  -7.875  -0.360  1.00  0.00
ATOM    955  P     A A  46      15.248 -11.157  -4.627  1.00  0.00
ATOM    956  OP1   A A  46      16.653 -10.797  -4.989  1.00  0.00
ATOM    957  OP2   A A  46      14.243 -11.545  -5.637  1.00  0.00
ATOM    958  O5'   A A  46      15.312 -12.271  -3.504  1.00  0.00
ATOM    959  C5'   A A  46      16.402 -12.055  -2.639  1.00  0.00
ATOM    960  C4'   A A  46      16.010 -12.345  -1.226  1.00  0.00
ATOM    961  O4'   A A  46      15.139 -11.329  -0.718  1.00  0.00
ATOM    962  C3'   A A  46      15.181 -13.601  -1.092  1.00  0.00
ATOM    963  O3'   A A  46      15.990 -14.744  -1.294  1.00  0.00
ATOM    964  C2'   A A  46      14.767 -13.379   0.343  1.00  0.00
ATOM    965  O2'   A A  46      15.907 -13.567   1.170  1.00  0.00
ATOM    966  C1'   A A  46      14.311 -11.923   0.252  1.00  0.00
ATOM    967  N9    A A  46      12.963 -11.525  -0.090  1.00  0.00
ATOM    968  C8    A A  46      12.530 -11.150  -1.335  1.00  0.00
ATOM    969  N7    A A  46      11.235 -10.952  -1.407  1.00  0.00
ATOM    970  C5    A A  46      10.787 -11.215  -0.122  1.00  0.00
ATOM    971  C6    A A  46       9.507 -11.184   0.459  1.00  0.00
ATOM    972  N6    A A  46       8.399 -10.859  -0.211  1.00  0.00
ATOM    973  N1    A A  46       9.405 -11.502   1.767  1.00  0.00
ATOM    974  C2    A A  46      10.516 -11.827   2.438  1.00  0.00
ATOM    975  N3    A A  46      11.772 -11.891   2.003  1.00  0.00
ATOM    976  C4    A A  46      11.840 -11.571   0.700  1.00  0.00
ATOM    977  P     G A  47      15.307 -16.228  -1.462  1.00  0.00
ATOM    978  OP1   G A  47      16.443 -17.175  -1.473  1.00  0.00
ATOM    979  OP2   G A  47      14.602 -15.911  -2.725  1.00  0.00
ATOM    980  O5'   G A  47      14.226 -16.726  -0.391  1.00  0.00
ATOM    981  C5'   G A  47      14.672 -17.302   0.828  1.00  0.00
ATOM    982  C4'   G A  47      13.517 -17.593   1.767  1.00  0.00
ATOM    983  O4'   G A  47      12.762 -16.380   2.032  1.00  0.00
ATOM    984  C3'   G A  47      12.469 -18.552   1.240  1.00  0.00
ATOM    985  O3'   G A  47      12.900 -19.904   1.308  1.00  0.00
ATOM    986  C2'   G A  47      11.313 -18.241   2.177  1.00  0.00
ATOM    987  O2'   G A  47      11.470 -18.788   3.474  1.00  0.00
ATOM    988  C1'   G A  47      11.387 -16.717   2.202  1.00  0.00
ATOM    989  N9    G A  47      10.592 -16.116   1.141  1.00  0.00
ATOM    990  C8    G A  47      11.085 -15.535  -0.003  1.00  0.00
ATOM    991  N7    G A  47      10.158 -14.999  -0.749  1.00  0.00
ATOM    992  C5    G A  47       8.983 -15.236  -0.060  1.00  0.00
ATOM    993  C6    G A  47       7.643 -14.891  -0.374  1.00  0.00
ATOM    994  O6    G A  47       7.221 -14.282  -1.365  1.00  0.00
ATOM    995  N1    G A  47       6.751 -15.326   0.602  1.00  0.00
ATOM    996  C2    G A  47       7.106 -16.008   1.741  1.00  0.00
ATOM    997  N2    G A  47       6.105 -16.343   2.566  1.00  0.00
ATOM    998  N3    G A  47       8.346 -16.336   2.046  1.00  0.00
ATOM    999  C4    G A  47       9.230 -15.925   1.112  1.00  0.00
ATOM   1000  P     C A  48      12.322 -21.043   0.181  1.00  0.00
ATOM   1001  OP1   C A  48      13.102 -22.001   1.010  1.00  0.00
ATOM   1002  OP2   C A  48      12.453 -21.093  -1.301  1.00  0.00
ATOM   1003  O5'   C A  48      10.780 -21.191   0.569  1.00  0.00
ATOM   1004  C5'   C A  48      10.387 -21.817   1.797  1.00  0.00
ATOM   1005  C4'   C A  48       8.940 -21.497   2.155  1.00  0.00
ATOM   1006  O4'   C A  48       8.685 -20.082   1.925  1.00  0.00
ATOM   1007  C3'   C A  48       7.804 -22.184   1.399  1.00  0.00
ATOM   1008  O3'   C A  48       7.476 -23.488   1.868  1.00  0.00
ATOM   1009  C2'   C A  48       6.633 -21.246   1.656  1.00  0.00
ATOM   1010  O2'   C A  48       6.044 -21.445   2.920  1.00  0.00
ATOM   1011  C1'   C A  48       7.314 -19.884   1.616  1.00  0.00
ATOM   1012  N1    C A  48       7.129 -19.340   0.284  1.00  0.00
ATOM   1013  C2    C A  48       5.916 -18.748  -0.087  1.00  0.00
ATOM   1014  O2    C A  48       4.959 -18.799   0.705  1.00  0.00
ATOM   1015  N3    C A  48       5.820 -18.141  -1.294  1.00  0.00
ATOM   1016  C4    C A  48       6.873 -18.111  -2.111  1.00  0.00
ATOM   1017  N4    C A  48       6.732 -17.502  -3.290  1.00  0.00
ATOM   1018  C5    C A  48       8.111 -18.705  -1.754  1.00  0.00
ATOM   1019  C6    C A  48       8.201 -19.303  -0.561  1.00  0.00
ATOM   1020  P     C A  49       6.627 -24.455   0.979  1.00  0.00
ATOM   1021  OP1   C A  49       6.603 -25.565   1.970  1.00  0.00
ATOM   1022  OP2   C A  49       6.994 -24.734  -0.432  1.00  0.00
ATOM   1023  O5'   C A  49       5.210 -23.742   1.023  1.00  0.00
ATOM   1024  C5'   C A  49       4.508 -23.637   2.248  1.00  0.00
ATOM   1025  C4'   C A  49       3.080 -23.270   1.987  1.00  0.00
ATOM   1026  O4'   C A  49       3.016 -21.878   1.575  1.00  0.00
ATOM   1027  C3'   C A  49       2.436 -24.006   0.830  1.00  0.00
ATOM   1028  O3'   C A  49       2.049 -25.336   1.107  1.00  0.00
ATOM   1029  C2'   C A  49       1.304 -23.069   0.450  1.00  0.00
ATOM   1030  O2'   C A  49       0.212 -23.152   1.345  1.00  0.00
ATOM   1031  C1'   C A  49       2.005 -21.716   0.586  1.00  0.00
ATOM   1032  N1    C A  49       2.686 -21.277  -0.682  1.00  0.00
ATOM   1033  C2    C A  49       1.915 -20.581  -1.620  1.00  0.00
ATOM   1034  O2    C A  49       0.729 -20.327  -1.349  1.00  0.00
ATOM   1035  N3    C A  49       2.481 -20.206  -2.792  1.00  0.00
ATOM   1036  C4    C A  49       3.758 -20.500  -3.040  1.00  0.00
ATOM   1037  N4    C A  49       4.273 -20.111  -4.208  1.00  0.00
ATOM   1038  C5    C A  49       4.556 -21.205  -2.103  1.00  0.00
ATOM   1039  C6    C A  49       3.993 -21.573  -0.947  1.00  0.00
ATOM   1040  P     U A  50       2.284 -26.658  -0.170  1.00  0.00
ATOM   1041  OP1   U A  50       1.974 -26.849   1.275  1.00  0.00
ATOM   1042  OP2   U A  50       3.335 -27.489  -0.810  1.00  0.00
ATOM   1043  O5'   U A  50       0.937 -26.790  -1.014  1.00  0.00
ATOM   1044  C5'   U A  50      -0.326 -26.353  -0.472  1.00  0.00
ATOM   1045  C4'   U A  50      -1.235 -25.889  -1.583  1.00  0.00
ATOM   1046  O4'   U A  50      -0.816 -24.590  -2.062  1.00  0.00
ATOM   1047  C3'   U A  50      -1.235 -26.765  -2.820  1.00  0.00
ATOM   1048  O3'   U A  50      -2.124 -27.853  -2.638  1.00  0.00
ATOM   1049  C2'   U A  50      -1.723 -25.806  -3.901  1.00  0.00
ATOM   1050  O2'   U A  50      -3.130 -25.674  -3.922  1.00  0.00
ATOM   1051  C1'   U A  50      -1.103 -24.481  -3.442  1.00  0.00
ATOM   1052  N1    U A  50       0.206 -23.813  -3.936  1.00  0.00
ATOM   1053  C2    U A  50       0.139 -22.958  -5.019  1.00  0.00
ATOM   1054  O2    U A  50      -0.913 -22.592  -5.513  1.00  0.00
ATOM   1055  N3    U A  50       1.355 -22.546  -5.509  1.00  0.00
ATOM   1056  C4    U A  50       2.602 -22.895  -5.035  1.00  0.00
ATOM   1057  O4    U A  50       3.605 -22.441  -5.581  1.00  0.00
ATOM   1058  C5    U A  50       2.588 -23.786  -3.910  1.00  0.00
ATOM   1059  C6    U A  50       1.420 -24.203  -3.413  1.00  0.00
ATOM   1060  P     U A  51      -1.622 -29.651  -2.973  1.00  0.00
ATOM   1061  OP1   U A  51      -1.094 -29.638  -1.591  1.00  0.00
ATOM   1062  OP2   U A  51      -1.511 -30.881  -3.783  1.00  0.00
ATOM   1063  O5'   U A  51      -3.159 -29.254  -2.910  1.00  0.00
ATOM   1064  C5'   U A  51      -3.916 -29.048  -4.116  1.00  0.00
ATOM   1065  C4'   U A  51      -5.136 -29.938  -4.118  1.00  0.00
ATOM   1066  O4'   U A  51      -4.730 -31.324  -4.224  1.00  0.00
ATOM   1067  C3'   U A  51      -5.964 -29.897  -2.845  1.00  0.00
ATOM   1068  O3'   U A  51      -6.846 -28.782  -2.906  1.00  0.00
ATOM   1069  C2'   U A  51      -6.705 -31.234  -2.878  1.00  0.00
ATOM   1070  O2'   U A  51      -7.889 -31.200  -3.635  1.00  0.00
ATOM   1071  C1'   U A  51      -5.697 -32.142  -3.594  1.00  0.00
ATOM   1072  N1    U A  51      -4.951 -33.223  -3.163  1.00  0.00
ATOM   1073  C2    U A  51      -5.472 -34.474  -2.894  1.00  0.00
ATOM   1074  O2    U A  51      -6.665 -34.681  -2.753  1.00  0.00
ATOM   1075  N3    U A  51      -4.543 -35.482  -2.795  1.00  0.00
ATOM   1076  C4    U A  51      -3.176 -35.366  -2.934  1.00  0.00
ATOM   1077  O4    U A  51      -2.469 -36.364  -2.818  1.00  0.00
ATOM   1078  C5    U A  51      -2.712 -34.036  -3.211  1.00  0.00
ATOM   1079  C6    U A  51      -3.594 -33.037  -3.313  1.00  0.00
ATOM   1080  P     A A  52      -7.819 -28.405  -1.582  1.00  0.00
ATOM   1081  OP1   A A  52      -8.556 -29.197  -0.560  1.00  0.00
ATOM   1082  OP2   A A  52      -8.393 -28.260  -2.946  1.00  0.00
ATOM   1083  O5'   A A  52      -7.566 -26.957  -0.974  1.00  0.00
ATOM   1084  C5'   A A  52      -6.535 -26.735  -0.018  1.00  0.00
ATOM   1085  C4'   A A  52      -5.947 -25.361  -0.215  1.00  0.00
ATOM   1086  O4'   A A  52      -5.532 -25.222  -1.582  1.00  0.00
ATOM   1087  C3'   A A  52      -6.870 -24.177   0.069  1.00  0.00
ATOM   1088  O3'   A A  52      -6.516 -23.796   1.404  1.00  0.00
ATOM   1089  C2'   A A  52      -6.392 -23.086  -0.895  1.00  0.00
ATOM   1090  O2'   A A  52      -5.522 -22.185  -0.247  1.00  0.00
ATOM   1091  C1'   A A  52      -5.535 -23.862  -1.901  1.00  0.00
ATOM   1092  N9    A A  52      -5.764 -23.584  -3.090  1.00  0.00
ATOM   1093  C8    A A  52      -6.850 -24.119  -3.733  1.00  0.00
ATOM   1094  N7    A A  52      -7.302 -23.378  -4.717  1.00  0.00
ATOM   1095  C5    A A  52      -6.456 -22.280  -4.720  1.00  0.00
ATOM   1096  C6    A A  52      -6.404 -21.128  -5.525  1.00  0.00
ATOM   1097  N6    A A  52      -7.255 -20.886  -6.524  1.00  0.00
ATOM   1098  N1    A A  52      -5.435 -20.225  -5.264  1.00  0.00
ATOM   1099  C2    A A  52      -4.582 -20.469  -4.262  1.00  0.00
ATOM   1100  N3    A A  52      -4.529 -21.513  -3.438  1.00  0.00
ATOM   1101  C4    A A  52      -5.505 -22.392  -3.723  1.00  0.00
ATOM   1102  P     A A  53      -7.635 -22.878   2.467  1.00  0.00
ATOM   1103  OP1   A A  53      -7.726 -22.566   3.912  1.00  0.00
ATOM   1104  OP2   A A  53      -8.856 -23.066   1.648  1.00  0.00
ATOM   1105  O5'   A A  53      -6.846 -21.697   1.735  1.00  0.00
ATOM   1106  C5'   A A  53      -5.599 -21.287   2.272  1.00  0.00
ATOM   1107  C4'   A A  53      -5.020 -20.152   1.473  1.00  0.00
ATOM   1108  O4'   A A  53      -5.117 -20.491   0.069  1.00  0.00
ATOM   1109  C3'   A A  53      -5.738 -18.818   1.618  1.00  0.00
ATOM   1110  O3'   A A  53      -5.213 -18.044   2.690  1.00  0.00
ATOM   1111  C2'   A A  53      -5.558 -18.150   0.263  1.00  0.00
ATOM   1112  O2'   A A  53      -4.390 -17.347   0.262  1.00  0.00
ATOM   1113  C1'   A A  53      -5.353 -19.331  -0.691  1.00  0.00
ATOM   1114  N9    A A  53      -6.276 -19.663  -1.654  1.00  0.00
ATOM   1115  C8    A A  53      -7.418 -20.383  -1.415  1.00  0.00
ATOM   1116  N7    A A  53      -8.243 -20.419  -2.434  1.00  0.00
ATOM   1117  C5    A A  53      -7.601 -19.670  -3.408  1.00  0.00
ATOM   1118  C6    A A  53      -7.956 -19.327  -4.724  1.00  0.00
ATOM   1119  N6    A A  53      -9.093 -19.713  -5.308  1.00  0.00
ATOM   1120  N1    A A  53      -7.091 -18.566  -5.428  1.00  0.00
ATOM   1121  C2    A A  53      -5.951 -18.181  -4.842  1.00  0.00
ATOM   1122  N3    A A  53      -5.507 -18.440  -3.614  1.00  0.00
ATOM   1123  C4    A A  53      -6.389 -19.197  -2.941  1.00  0.00
ATOM   1124  P     A A  54      -6.808 -17.412   3.076  1.00  0.00
ATOM   1125  OP1   A A  54      -5.779 -17.976   3.962  1.00  0.00
ATOM   1126  OP2   A A  54      -8.237 -17.534   3.448  1.00  0.00
ATOM   1127  O5'   A A  54      -6.510 -15.869   2.882  1.00  0.00
ATOM   1128  C5'   A A  54      -7.266 -15.074   1.962  1.00  0.00
ATOM   1129  C4'   A A  54      -6.340 -14.564   0.898  1.00  0.00
ATOM   1130  O4'   A A  54      -6.442 -15.440  -0.250  1.00  0.00
ATOM   1131  C3'   A A  54      -6.563 -13.148   0.389  1.00  0.00
ATOM   1132  O3'   A A  54      -5.286 -12.614   0.031  1.00  0.00
ATOM   1133  C2'   A A  54      -7.404 -13.385  -0.865  1.00  0.00
ATOM   1134  O2'   A A  54      -7.237 -12.352  -1.820  1.00  0.00
ATOM   1135  C1'   A A  54      -6.808 -14.695  -1.388  1.00  0.00
ATOM   1136  N9    A A  54      -7.781 -15.613  -2.042  1.00  0.00
ATOM   1137  C8    A A  54      -8.842 -16.244  -1.449  1.00  0.00
ATOM   1138  N7    A A  54      -9.704 -16.745  -2.302  1.00  0.00
ATOM   1139  C5    A A  54      -9.173 -16.419  -3.540  1.00  0.00
ATOM   1140  C6    A A  54      -9.612 -16.666  -4.853  1.00  0.00
ATOM   1141  N6    A A  54     -10.735 -17.328  -5.144  1.00  0.00
ATOM   1142  N1    A A  54      -8.849 -16.205  -5.866  1.00  0.00
ATOM   1143  C2    A A  54      -7.724 -15.543  -5.573  1.00  0.00
ATOM   1144  N3    A A  54      -7.207 -15.250  -4.382  1.00  0.00
ATOM   1145  C4    A A  54      -7.989 -15.721  -3.396  1.00  0.00
ATOM   1146  P     C A  55      -3.678 -12.163   1.994  1.00  0.00
ATOM   1147  OP1   C A  55      -3.462 -11.365   3.232  1.00  0.00
ATOM   1148  OP2   C A  55      -3.994 -11.470   0.714  1.00  0.00
ATOM   1149  O5'   C A  55      -2.352 -13.003   1.785  1.00  0.00
ATOM   1150  C5'   C A  55      -1.284 -12.818   2.669  1.00  0.00
ATOM   1151  C4'   C A  55      -0.619 -14.119   2.944  1.00  0.00
ATOM   1152  O4'   C A  55      -0.337 -14.781   1.697  1.00  0.00
ATOM   1153  C3'   C A  55       0.712 -13.892   3.637  1.00  0.00
ATOM   1154  O3'   C A  55       0.441 -13.892   5.038  1.00  0.00
ATOM   1155  C2'   C A  55       1.572 -15.053   3.136  1.00  0.00
ATOM   1156  O2'   C A  55       1.490 -16.198   3.957  1.00  0.00
ATOM   1157  C1'   C A  55       0.957 -15.343   1.752  1.00  0.00
ATOM   1158  N1    C A  55       1.897 -14.753   0.792  1.00  0.00
ATOM   1159  C2    C A  55       3.196 -15.265   0.687  1.00  0.00
ATOM   1160  O2    C A  55       3.516 -16.234   1.398  1.00  0.00
ATOM   1161  N3    C A  55       4.063 -14.691  -0.180  1.00  0.00
ATOM   1162  C4    C A  55       3.676 -13.653  -0.922  1.00  0.00
ATOM   1163  N4    C A  55       4.565 -13.120  -1.763  1.00  0.00
ATOM   1164  C5    C A  55       2.364 -13.119  -0.831  1.00  0.00
ATOM   1165  C6    C A  55       1.511 -13.689   0.027  1.00  0.00
ATOM   1166  P     U A  56       0.857 -12.579   5.938  1.00  0.00
ATOM   1167  OP1   U A  56      -0.076 -12.517   7.090  1.00  0.00
ATOM   1168  OP2   U A  56       0.825 -11.516   4.902  1.00  0.00
ATOM   1169  O5'   U A  56       2.340 -12.717   6.490  1.00  0.00
ATOM   1170  C5'   U A  56       2.685 -13.849   7.263  1.00  0.00
ATOM   1171  C4'   U A  56       4.079 -14.321   6.946  1.00  0.00
ATOM   1172  O4'   U A  56       4.207 -14.722   5.554  1.00  0.00
ATOM   1173  C3'   U A  56       5.215 -13.337   7.087  1.00  0.00
ATOM   1174  O3'   U A  56       5.512 -13.034   8.422  1.00  0.00
ATOM   1175  C2'   U A  56       6.329 -14.063   6.363  1.00  0.00
ATOM   1176  O2'   U A  56       6.848 -15.135   7.114  1.00  0.00
ATOM   1177  C1'   U A  56       5.573 -14.622   5.164  1.00  0.00
ATOM   1178  N1    U A  56       5.793 -13.682   4.133  1.00  0.00
ATOM   1179  C2    U A  56       6.982 -13.536   3.444  1.00  0.00
ATOM   1180  O2    U A  56       8.001 -14.134   3.744  1.00  0.00
ATOM   1181  N3    U A  56       6.938 -12.660   2.387  1.00  0.00
ATOM   1182  C4    U A  56       5.848 -11.931   1.959  1.00  0.00
ATOM   1183  O4    U A  56       5.963 -11.184   0.991  1.00  0.00
ATOM   1184  C5    U A  56       4.651 -12.136   2.726  1.00  0.00
ATOM   1185  C6    U A  56       4.666 -12.983   3.759  1.00  0.00
ATOM   1186  P     C A  57       5.477 -11.685   8.755  1.00  0.00
ATOM   1187  OP1   C A  57       5.191 -11.518  10.199  1.00  0.00
ATOM   1188  OP2   C A  57       4.857 -10.760   7.777  1.00  0.00
ATOM   1189  O5'   C A  57       7.053 -11.655   8.565  1.00  0.00
ATOM   1190  C5'   C A  57       7.885 -12.624   9.220  1.00  0.00
ATOM   1191  C4'   C A  57       9.305 -12.475   8.753  1.00  0.00
ATOM   1192  O4'   C A  57       9.418 -12.953   7.389  1.00  0.00
ATOM   1193  C3'   C A  57       9.793 -11.037   8.710  1.00  0.00
ATOM   1194  O3'   C A  57      10.278 -10.615   9.979  1.00  0.00
ATOM   1195  C2'   C A  57      10.877 -11.089   7.647  1.00  0.00
ATOM   1196  O2'   C A  57      12.108 -11.552   8.167  1.00  0.00
ATOM   1197  C1'   C A  57      10.299 -12.116   6.666  1.00  0.00
ATOM   1198  N1    C A  57       9.534 -11.525   5.584  1.00  0.00
ATOM   1199  C2    C A  57      10.359 -10.868   4.664  1.00  0.00
ATOM   1200  O2    C A  57      11.573 -11.132   4.655  1.00  0.00
ATOM   1201  N3    C A  57       9.812  -9.967   3.813  1.00  0.00
ATOM   1202  C4    C A  57       8.503  -9.714   3.859  1.00  0.00
ATOM   1203  N4    C A  57       8.009  -8.818   3.002  1.00  0.00
ATOM   1204  C5    C A  57       7.650 -10.369   4.784  1.00  0.00
ATOM   1205  C6    C A  57       8.194 -11.259   5.622  1.00  0.00
ATOM   1206  P     U A  58      10.332  -8.837  10.440  1.00  0.00
ATOM   1207  OP1   U A  58      10.797  -9.188  11.775  1.00  0.00
ATOM   1208  OP2   U A  58       9.548  -7.588  10.483  1.00  0.00
ATOM   1209  O5'   U A  58      11.501  -8.924   9.340  1.00  0.00
ATOM   1210  C5'   U A  58      12.835  -8.824   9.891  1.00  0.00
ATOM   1211  C4'   U A  58      13.893  -8.554   8.833  1.00  0.00
ATOM   1212  O4'   U A  58      13.669  -9.207   7.565  1.00  0.00
ATOM   1213  C3'   U A  58      14.047  -7.118   8.435  1.00  0.00
ATOM   1214  O3'   U A  58      14.947  -6.504   9.357  1.00  0.00
ATOM   1215  C2'   U A  58      14.786  -7.335   7.160  1.00  0.00
ATOM   1216  O2'   U A  58      16.087  -7.828   7.556  1.00  0.00
ATOM   1217  C1'   U A  58      13.874  -8.341   6.514  1.00  0.00
ATOM   1218  N1    U A  58      12.538  -7.842   5.920  1.00  0.00
ATOM   1219  C2    U A  58      12.546  -7.286   4.655  1.00  0.00
ATOM   1220  O2    U A  58      13.561  -7.148   3.997  1.00  0.00
ATOM   1221  N3    U A  58      11.316  -6.895   4.185  1.00  0.00
ATOM   1222  C4    U A  58      10.105  -7.001   4.838  1.00  0.00
ATOM   1223  O4    U A  58       9.083  -6.605   4.284  1.00  0.00
ATOM   1224  C5    U A  58      10.180  -7.587   6.146  1.00  0.00
ATOM   1225  C6    U A  58      11.363  -7.977   6.628  1.00  0.00
ATOM   1226  P     U A  59      14.756  -5.032   9.470  1.00  0.00
ATOM   1227  OP1   U A  59      15.180  -3.964  10.417  1.00  0.00
ATOM   1228  OP2   U A  59      13.313  -5.334   9.314  1.00  0.00
ATOM   1229  O5'   U A  59      15.385  -4.712   8.040  1.00  0.00
ATOM   1230  C5'   U A  59      16.793  -4.905   7.800  1.00  0.00
ATOM   1231  C4'   U A  59      17.179  -4.330   6.462  1.00  0.00
ATOM   1232  O4'   U A  59      16.325  -4.908   5.442  1.00  0.00
ATOM   1233  C3'   U A  59      16.967  -2.836   6.304  1.00  0.00
ATOM   1234  O3'   U A  59      18.058  -2.102   6.840  1.00  0.00
ATOM   1235  C2'   U A  59      16.848  -2.688   4.794  1.00  0.00
ATOM   1236  O2'   U A  59      18.094  -2.771   4.136  1.00  0.00
ATOM   1237  C1'   U A  59      16.048  -3.940   4.444  1.00  0.00
ATOM   1238  N1    U A  59      14.576  -3.693   4.463  1.00  0.00
ATOM   1239  C2    U A  59      14.049  -3.116   3.323  1.00  0.00
ATOM   1240  O2    U A  59      14.723  -2.840   2.346  1.00  0.00
ATOM   1241  N3    U A  59      12.698  -2.872   3.367  1.00  0.00
ATOM   1242  C4    U A  59      11.840  -3.140   4.413  1.00  0.00
ATOM   1243  O4    U A  59      10.648  -2.864   4.304  1.00  0.00
ATOM   1244  C5    U A  59      12.462  -3.737   5.561  1.00  0.00
ATOM   1245  C6    U A  59      13.775  -3.986   5.545  1.00  0.00
ATOM   1246  P     G A  60      17.845  -0.475   7.268  1.00  0.00
ATOM   1247  OP1   G A  60      19.241  -0.192   7.704  1.00  0.00
ATOM   1248  OP2   G A  60      16.720  -0.238   8.210  1.00  0.00
ATOM   1249  O5'   G A  60      17.533   0.332   5.931  1.00  0.00
ATOM   1250  C5'   G A  60      18.510   0.439   4.916  1.00  0.00
ATOM   1251  C4'   G A  60      17.921   1.066   3.687  1.00  0.00
ATOM   1252  O4'   G A  60      16.871   0.208   3.184  1.00  0.00
ATOM   1253  C3'   G A  60      17.211   2.393   3.876  1.00  0.00
ATOM   1254  O3'   G A  60      18.077   3.497   3.940  1.00  0.00
ATOM   1255  C2'   G A  60      16.291   2.442   2.674  1.00  0.00
ATOM   1256  O2'   G A  60      16.970   2.744   1.471  1.00  0.00
ATOM   1257  C1'   G A  60      15.833   0.996   2.616  1.00  0.00
ATOM   1258  N9    G A  60      14.663   0.848   3.472  1.00  0.00
ATOM   1259  C8    G A  60      14.605   0.191   4.677  1.00  0.00
ATOM   1260  N7    G A  60      13.393   0.088   5.150  1.00  0.00
ATOM   1261  C5    G A  60      12.601   0.711   4.202  1.00  0.00
ATOM   1262  C6    G A  60      11.198   0.916   4.162  1.00  0.00
ATOM   1263  O6    G A  60      10.349   0.570   4.993  1.00  0.00
ATOM   1264  N1    G A  60      10.804   1.598   3.014  1.00  0.00
ATOM   1265  C2    G A  60      11.657   2.029   2.027  1.00  0.00
ATOM   1266  N2    G A  60      11.091   2.669   0.995  1.00  0.00
ATOM   1267  N3    G A  60      12.963   1.847   2.051  1.00  0.00
ATOM   1268  C4    G A  60      13.368   1.187   3.156  1.00  0.00
ATOM   1269  P     A A  61      18.010   4.580   5.094  1.00  0.00
ATOM   1270  OP1   A A  61      19.135   5.535   4.968  1.00  0.00
ATOM   1271  OP2   A A  61      17.399   4.286   6.406  1.00  0.00
ATOM   1272  O5'   A A  61      16.831   5.064   4.063  1.00  0.00
ATOM   1273  C5'   A A  61      17.052   5.692   2.706  1.00  0.00
ATOM   1274  C4'   A A  61      16.309   6.969   2.350  1.00  0.00
ATOM   1275  O4'   A A  61      17.033   7.518   1.232  1.00  0.00
ATOM   1276  C3'   A A  61      14.898   6.817   1.838  1.00  0.00
ATOM   1277  O3'   A A  61      13.993   6.949   2.909  1.00  0.00
ATOM   1278  C2'   A A  61      14.769   7.980   0.911  1.00  0.00
ATOM   1279  O2'   A A  61      14.509   9.153   1.576  1.00  0.00
ATOM   1280  C1'   A A  61      16.147   8.109   0.329  1.00  0.00
ATOM   1281  N9    A A  61      16.103   7.504  -0.951  1.00  0.00
ATOM   1282  C8    A A  61      16.178   6.168  -1.245  1.00  0.00
ATOM   1283  N7    A A  61      16.083   5.902  -2.527  1.00  0.00
ATOM   1284  C5    A A  61      15.934   7.149  -3.114  1.00  0.00
ATOM   1285  C6    A A  61      15.783   7.552  -4.452  1.00  0.00
ATOM   1286  N6    A A  61      15.756   6.703  -5.482  1.00  0.00
ATOM   1287  N1    A A  61      15.658   8.874  -4.698  1.00  0.00
ATOM   1288  C2    A A  61      15.686   9.724  -3.665  1.00  0.00
ATOM   1289  N3    A A  61      15.823   9.466  -2.367  1.00  0.00
ATOM   1290  C4    A A  61      15.944   8.145  -2.156  1.00  0.00
ATOM   1291  P     C A  62      12.348   6.448   2.877  1.00  0.00
ATOM   1292  OP1   C A  62      11.845   6.403   4.271  1.00  0.00
ATOM   1293  OP2   C A  62      12.704   5.204   2.159  1.00  0.00
ATOM   1294  O5'   C A  62      11.271   7.143   1.921  1.00  0.00
ATOM   1295  C5'   C A  62      11.014   8.524   2.114  1.00  0.00
ATOM   1296  C4'   C A  62      10.679   9.237   0.826  1.00  0.00
ATOM   1297  O4'   C A  62      11.847   9.344  -0.029  1.00  0.00
ATOM   1298  C3'   C A  62       9.646   8.579  -0.070  1.00  0.00
ATOM   1299  O3'   C A  62       8.319   8.749   0.392  1.00  0.00
ATOM   1300  C2'   C A  62       9.909   9.293  -1.385  1.00  0.00
ATOM   1301  O2'   C A  62       9.395  10.613  -1.313  1.00  0.00
ATOM   1302  C1'   C A  62      11.435   9.377  -1.382  1.00  0.00
ATOM   1303  N1    C A  62      12.091   8.326  -2.076  1.00  0.00
ATOM   1304  C2    C A  62      12.201   8.408  -3.469  1.00  0.00
ATOM   1305  O2    C A  62      11.817   9.443  -4.039  1.00  0.00
ATOM   1306  N3    C A  62      12.719   7.359  -4.152  1.00  0.00
ATOM   1307  C4    C A  62      13.118   6.268  -3.497  1.00  0.00
ATOM   1308  N4    C A  62      13.622   5.260  -4.213  1.00  0.00
ATOM   1309  C5    C A  62      13.015   6.166  -2.086  1.00  0.00
ATOM   1310  C6    C A  62      12.503   7.203  -1.415  1.00  0.00
ATOM   1311  P     U A  63       7.314   8.218  -0.461  1.00  0.00
ATOM   1312  OP1   U A  63       6.013   8.540   0.179  1.00  0.00
ATOM   1313  OP2   U A  63       7.781   6.809  -0.499  1.00  0.00
ATOM   1314  O5'   U A  63       7.285   8.777  -1.958  1.00  0.00
ATOM   1315  C5'   U A  63       7.973   8.100  -3.014  1.00  0.00
ATOM   1316  C4'   U A  63       7.169   8.164  -4.299  1.00  0.00
ATOM   1317  O4'   U A  63       5.797   7.782  -4.010  1.00  0.00
ATOM   1318  C3'   U A  63       7.061   9.521  -4.985  1.00  0.00
ATOM   1319  O3'   U A  63       8.163   9.699  -5.875  1.00  0.00
ATOM   1320  C2'   U A  63       5.756   9.387  -5.766  1.00  0.00
ATOM   1321  O2'   U A  63       5.896   8.703  -6.996  1.00  0.00
ATOM   1322  C1'   U A  63       4.909   8.551  -4.803  1.00  0.00
ATOM   1323  N1    U A  63       4.085   9.302  -3.803  1.00  0.00
ATOM   1324  C2    U A  63       2.995   9.990  -4.302  1.00  0.00
ATOM   1325  O2    U A  63       2.661   9.946  -5.473  1.00  0.00
ATOM   1326  N3    U A  63       2.306  10.738  -3.378  1.00  0.00
ATOM   1327  C4    U A  63       2.591  10.864  -2.034  1.00  0.00
ATOM   1328  O4    U A  63       1.879  11.573  -1.328  1.00  0.00
ATOM   1329  C5    U A  63       3.738  10.120  -1.593  1.00  0.00
ATOM   1330  C6    U A  63       4.425   9.385  -2.470  1.00  0.00
ATOM   1331  P     A A  64       8.642  10.989  -6.523  1.00  0.00
ATOM   1332  OP1   A A  64       9.930  10.839  -7.272  1.00  0.00
ATOM   1333  OP2   A A  64       8.689  11.720  -5.232  1.00  0.00
ATOM   1334  O5'   A A  64       7.511  11.638  -7.419  1.00  0.00
ATOM   1335  C5'   A A  64       7.376  11.310  -8.790  1.00  0.00
ATOM   1336  C4'   A A  64       6.212  12.048  -9.358  1.00  0.00
ATOM   1337  O4'   A A  64       5.065  11.762  -8.523  1.00  0.00
ATOM   1338  C3'   A A  64       6.348  13.542  -9.210  1.00  0.00
ATOM   1339  O3'   A A  64       7.146  14.060 -10.236  1.00  0.00
ATOM   1340  C2'   A A  64       4.903  14.020  -9.238  1.00  0.00
ATOM   1341  O2'   A A  64       4.298  14.001 -10.511  1.00  0.00
ATOM   1342  C1'   A A  64       4.236  12.924  -8.417  1.00  0.00
ATOM   1343  N9    A A  64       4.100  13.271  -6.988  1.00  0.00
ATOM   1344  C8    A A  64       4.909  12.891  -5.950  1.00  0.00
ATOM   1345  N7    A A  64       4.525  13.353  -4.783  1.00  0.00
ATOM   1346  C5    A A  64       3.386  14.086  -5.076  1.00  0.00
ATOM   1347  C6    A A  64       2.505  14.828  -4.269  1.00  0.00
ATOM   1348  N6    A A  64       2.643  14.955  -2.947  1.00  0.00
ATOM   1349  N1    A A  64       1.466  15.441  -4.875  1.00  0.00
ATOM   1350  C2    A A  64       1.328  15.312  -6.199  1.00  0.00
ATOM   1351  N3    A A  64       2.089  14.643  -7.063  1.00  0.00
ATOM   1352  C4    A A  64       3.113  14.046  -6.430  1.00  0.00
ATOM   1353  P     U A  65       8.147  15.247  -9.867  1.00  0.00
ATOM   1354  OP1   U A  65       9.170  15.671 -10.842  1.00  0.00
ATOM   1355  OP2   U A  65       8.523  14.996  -8.457  1.00  0.00
ATOM   1356  O5'   U A  65       6.997  16.359  -9.789  1.00  0.00
ATOM   1357  C5'   U A  65       6.659  17.177 -10.902  1.00  0.00
ATOM   1358  C4'   U A  65       5.728  18.296 -10.500  1.00  0.00
ATOM   1359  O4'   U A  65       4.584  17.729  -9.806  1.00  0.00
ATOM   1360  C3'   U A  65       6.284  19.322  -9.519  1.00  0.00
ATOM   1361  O3'   U A  65       7.079  20.333 -10.126  1.00  0.00
ATOM   1362  C2'   U A  65       5.024  19.848  -8.835  1.00  0.00
ATOM   1363  O2'   U A  65       4.331  20.779  -9.652  1.00  0.00
ATOM   1364  C1'   U A  65       4.165  18.589  -8.764  1.00  0.00
ATOM   1365  N1    U A  65       4.287  17.892  -7.544  1.00  0.00
ATOM   1366  C2    U A  65       3.491  18.401  -6.535  1.00  0.00
ATOM   1367  O2    U A  65       2.616  19.226  -6.731  1.00  0.00
ATOM   1368  N3    U A  65       3.758  17.909  -5.280  1.00  0.00
ATOM   1369  C4    U A  65       4.718  16.979  -4.940  1.00  0.00
ATOM   1370  O4    U A  65       4.838  16.634  -3.768  1.00  0.00
ATOM   1371  C5    U A  65       5.504  16.499  -6.042  1.00  0.00
ATOM   1372  C6    U A  65       5.266  16.961  -7.273  1.00  0.00
ATOM   1373  P     G A  66       7.877  21.423  -9.252  1.00  0.00
ATOM   1374  OP1   G A  66       8.454  22.205 -10.400  1.00  0.00
ATOM   1375  OP2   G A  66       8.860  20.642  -8.458  1.00  0.00
ATOM   1376  O5'   G A  66       6.940  22.313  -8.350  1.00  0.00
ATOM   1377  C5'   G A  66       6.188  23.321  -9.089  1.00  0.00
ATOM   1378  C4'   G A  66       5.534  24.115  -7.978  1.00  0.00
ATOM   1379  O4'   G A  66       4.550  23.358  -7.334  1.00  0.00
ATOM   1380  C3'   G A  66       6.490  24.487  -6.850  1.00  0.00
ATOM   1381  O3'   G A  66       7.354  25.547  -7.196  1.00  0.00
ATOM   1382  C2'   G A  66       5.458  24.845  -5.766  1.00  0.00
ATOM   1383  O2'   G A  66       4.936  26.080  -6.253  1.00  0.00
ATOM   1384  C1'   G A  66       4.432  23.738  -5.936  1.00  0.00
ATOM   1385  N9    G A  66       4.894  22.510  -5.126  1.00  0.00
ATOM   1386  C8    G A  66       5.720  21.472  -5.487  1.00  0.00
ATOM   1387  N7    G A  66       6.006  20.673  -4.495  1.00  0.00
ATOM   1388  C5    G A  66       5.330  21.210  -3.416  1.00  0.00
ATOM   1389  C6    G A  66       5.259  20.782  -2.065  1.00  0.00
ATOM   1390  O6    G A  66       5.804  19.801  -1.543  1.00  0.00
ATOM   1391  N1    G A  66       4.458  21.621  -1.294  1.00  0.00
ATOM   1392  C2    G A  66       3.806  22.734  -1.767  1.00  0.00
ATOM   1393  N2    G A  66       3.079  23.417  -0.872  1.00  0.00
ATOM   1394  N3    G A  66       3.863  23.145  -3.018  1.00  0.00
ATOM   1395  C4    G A  66       4.636  22.347  -3.785  1.00  0.00
ATOM   1396  P     G A  67       8.479  26.262  -6.347  1.00  0.00
ATOM   1397  OP1   G A  67       8.879  27.424  -7.172  1.00  0.00
ATOM   1398  OP2   G A  67       9.484  25.295  -5.857  1.00  0.00
ATOM   1399  O5'   G A  67       7.698  26.737  -5.039  1.00  0.00
ATOM   1400  C5'   G A  67       6.751  27.785  -5.064  1.00  0.00
ATOM   1401  C4'   G A  67       6.056  27.794  -3.723  1.00  0.00
ATOM   1402  O4'   G A  67       5.545  26.471  -3.448  1.00  0.00
ATOM   1403  C3'   G A  67       6.952  28.003  -2.521  1.00  0.00
ATOM   1404  O3'   G A  67       7.329  29.365  -2.407  1.00  0.00
ATOM   1405  C2'   G A  67       5.972  27.590  -1.432  1.00  0.00
ATOM   1406  O2'   G A  67       4.967  28.566  -1.211  1.00  0.00
ATOM   1407  C1'   G A  67       5.373  26.336  -2.053  1.00  0.00
ATOM   1408  N9    G A  67       6.081  25.155  -1.641  1.00  0.00
ATOM   1409  C8    G A  67       7.005  24.489  -2.409  1.00  0.00
ATOM   1410  N7    G A  67       7.477  23.417  -1.832  1.00  0.00
ATOM   1411  C5    G A  67       6.828  23.369  -0.613  1.00  0.00
ATOM   1412  C6    G A  67       6.927  22.434   0.450  1.00  0.00
ATOM   1413  O6    G A  67       7.640  21.425   0.518  1.00  0.00
ATOM   1414  N1    G A  67       6.088  22.762   1.511  1.00  0.00
ATOM   1415  C2    G A  67       5.255  23.855   1.545  1.00  0.00
ATOM   1416  N2    G A  67       4.520  24.004   2.655  1.00  0.00
ATOM   1417  N3    G A  67       5.153  24.732   0.566  1.00  0.00
ATOM   1418  C4    G A  67       5.959  24.435  -0.475  1.00  0.00
ATOM   1419  P     A A  68       8.621  29.833  -1.595  1.00  0.00
ATOM   1420  OP1   A A  68       8.469  31.317  -1.625  1.00  0.00
ATOM   1421  OP2   A A  68       9.949  29.230  -1.886  1.00  0.00
ATOM   1422  O5'   A A  68       8.149  29.363  -0.157  1.00  0.00
ATOM   1423  C5'   A A  68       6.916  29.816   0.370  1.00  0.00
ATOM   1424  C4'   A A  68       6.760  29.321   1.770  1.00  0.00
ATOM   1425  O4'   A A  68       6.440  27.907   1.750  1.00  0.00
ATOM   1426  C3'   A A  68       8.018  29.422   2.608  1.00  0.00
ATOM   1427  O3'   A A  68       8.218  30.742   3.113  1.00  0.00
ATOM   1428  C2'   A A  68       7.804  28.335   3.658  1.00  0.00
ATOM   1429  O2'   A A  68       6.999  28.747   4.742  1.00  0.00
ATOM   1430  C1'   A A  68       7.055  27.272   2.854  1.00  0.00
ATOM   1431  N9    A A  68       7.949  26.154   2.352  1.00  0.00
ATOM   1432  C8    A A  68       8.706  26.070   1.212  1.00  0.00
ATOM   1433  N7    A A  68       9.539  25.056   1.204  1.00  0.00
ATOM   1434  C5    A A  68       9.314  24.432   2.421  1.00  0.00
ATOM   1435  C6    A A  68       9.882  23.294   3.019  1.00  0.00
ATOM   1436  N6    A A  68      10.831  22.552   2.444  1.00  0.00
ATOM   1437  N1    A A  68       9.434  22.940   4.243  1.00  0.00
ATOM   1438  C2    A A  68       8.482  23.684   4.818  1.00  0.00
ATOM   1439  N3    A A  68       7.872  24.773   4.356  1.00  0.00
ATOM   1440  C4    A A  68       8.339  25.098   3.139  1.00  0.00
ATOM   1441  P     G A  69       9.463  31.053   4.146  1.00  0.00
ATOM   1442  OP1   G A  69       9.582  32.490   4.533  1.00  0.00
ATOM   1443  OP2   G A  69      10.241  30.537   2.987  1.00  0.00
ATOM   1444  O5'   G A  69       9.819  30.098   5.378  1.00  0.00
ATOM   1445  C5'   G A  69       9.338  30.362   6.689  1.00  0.00
ATOM   1446  C4'   G A  69       9.673  29.217   7.621  1.00  0.00
ATOM   1447  O4'   G A  69       9.200  27.968   7.097  1.00  0.00
ATOM   1448  C3'   G A  69      11.145  28.947   7.825  1.00  0.00
ATOM   1449  O3'   G A  69      11.644  29.784   8.798  1.00  0.00
ATOM   1450  C2'   G A  69      11.158  27.554   8.383  1.00  0.00
ATOM   1451  O2'   G A  69      10.872  27.518   9.762  1.00  0.00
ATOM   1452  C1'   G A  69      10.051  26.937   7.555  1.00  0.00
ATOM   1453  N9    G A  69      10.753  26.299   6.413  1.00  0.00
ATOM   1454  C8    G A  69      10.830  26.799   5.136  1.00  0.00
ATOM   1455  N7    G A  69      11.440  25.998   4.305  1.00  0.00
ATOM   1456  C5    G A  69      11.786  24.904   5.075  1.00  0.00
ATOM   1457  C6    G A  69      12.469  23.710   4.729  1.00  0.00
ATOM   1458  O6    G A  69      12.918  23.377   3.625  1.00  0.00
ATOM   1459  N1    G A  69      12.614  22.857   5.820  1.00  0.00
ATOM   1460  C2    G A  69      12.156  23.122   7.088  1.00  0.00
ATOM   1461  N2    G A  69      12.389  22.178   8.010  1.00  0.00
ATOM   1462  N3    G A  69      11.521  24.227   7.426  1.00  0.00
ATOM   1463  C4    G A  69      11.370  25.070   6.382  1.00  0.00
ATOM   1464  P     U A  70      12.476  30.207   8.413  1.00  0.00
ATOM   1465  OP1   U A  70      12.169  31.494   9.080  1.00  0.00
ATOM   1466  OP2   U A  70      12.742  30.168   6.955  1.00  0.00
ATOM   1467  O5'   U A  70      13.758  29.506   9.073  1.00  0.00
ATOM   1468  C5'   U A  70      13.661  29.020  10.407  1.00  0.00
ATOM   1469  C4'   U A  70      14.188  27.612  10.563  1.00  0.00
ATOM   1470  O4'   U A  70      13.559  26.722   9.605  1.00  0.00
ATOM   1471  C3'   U A  70      15.673  27.415  10.309  1.00  0.00
ATOM   1472  O3'   U A  70      16.489  27.835  11.388  1.00  0.00
ATOM   1473  C2'   U A  70      15.753  25.921  10.019  1.00  0.00
ATOM   1474  O2'   U A  70      15.657  25.169  11.220  1.00  0.00
ATOM   1475  C1'   U A  70      14.467  25.709   9.219  1.00  0.00
ATOM   1476  N1    U A  70      14.761  25.694   7.838  1.00  0.00
ATOM   1477  C2    U A  70      15.322  24.575   7.252  1.00  0.00
ATOM   1478  O2    U A  70      15.631  23.580   7.882  1.00  0.00
ATOM   1479  N3    U A  70      15.511  24.664   5.894  1.00  0.00
ATOM   1480  C4    U A  70      15.201  25.735   5.081  1.00  0.00
ATOM   1481  O4    U A  70      15.429  25.666   3.876  1.00  0.00
ATOM   1482  C5    U A  70      14.623  26.858   5.764  1.00  0.00
ATOM   1483  C6    U A  70      14.429  26.799   7.084  1.00  0.00
ATOM   1484  P     C A  71      17.400  28.181  11.976  1.00  0.00
ATOM   1485  OP1   C A  71      16.055  27.546  11.985  1.00  0.00
ATOM   1486  OP2   C A  71      17.849  28.974  13.153  1.00  0.00
ATOM   1487  O5'   C A  71      18.509  27.072  11.688  1.00  0.00
ATOM   1488  C5'   C A  71      18.593  25.920  12.512  1.00  0.00
ATOM   1489  C4'   C A  71      19.387  24.829  11.834  1.00  0.00
ATOM   1490  O4'   C A  71      20.811  25.099  11.975  1.00  0.00
ATOM   1491  C3'   C A  71      19.191  23.481  12.507  1.00  0.00
ATOM   1492  O3'   C A  71      18.030  22.828  12.016  1.00  0.00
ATOM   1493  C2'   C A  71      20.497  22.757  12.215  1.00  0.00
ATOM   1494  O2'   C A  71      20.552  22.185  10.919  1.00  0.00
ATOM   1495  C1'   C A  71      21.501  23.906  12.323  1.00  0.00
ATOM   1496  N1    C A  71      19.552  23.900   8.534  1.00  0.00
ATOM   1497  C2    C A  71      20.046  23.056   7.533  1.00  0.00
ATOM   1498  O2    C A  71      20.651  22.023   7.867  1.00  0.00
ATOM   1499  N3    C A  71      19.851  23.388   6.235  1.00  0.00
ATOM   1500  C4    C A  71      19.197  24.508   5.924  1.00  0.00
ATOM   1501  N4    C A  71      19.029  24.794   4.630  1.00  0.00
ATOM   1502  C5    C A  71      18.689  25.377   6.923  1.00  0.00
ATOM   1503  C6    C A  71      18.883  25.045   8.204  1.00  0.00
TER   
END   
