# Supplementary material for: RPocket: an intuitive database of RNA pocket topology information with RNA-ligand data resources
Source: BMC Bioinformatics. 2021 Sep 8;22:428. doi: 10.1186/s12859-021-04349-4 (PMC8424408; doi:10.1186/s12859-021-04349-4)
Supplement: Supplementary file 7 — Additional file 7. Folder S3: Nine other experimental structures and their modeling structures and pockets. [file 12859_2021_4349_MOESM7_ESM.zip › 12859_2021_4349_MOESM7_ESM/3LA5_s4.pdb]

ATOM      1  P     G A   1      20.197 -12.225  12.445  1.00  0.00
ATOM      2  OP1   G A   1      21.313 -12.029  13.424  1.00  0.00
ATOM      3  OP2   G A   1      18.790 -12.310  12.938  1.00  0.00
ATOM      4  O5'   G A   1      20.261 -11.077  11.330  1.00  0.00
ATOM      5  C5'   G A   1      19.081 -10.675  10.632  1.00  0.00
ATOM      6  C4'   G A   1      19.352 -10.523   9.149  1.00  0.00
ATOM      7  O4'   G A   1      20.153 -11.651   8.680  1.00  0.00
ATOM      8  C3'   G A   1      18.098 -10.596   8.290  1.00  0.00
ATOM      9  O3'   G A   1      17.284  -9.433   8.244  1.00  0.00
ATOM     10  C2'   G A   1      18.641 -11.117   6.969  1.00  0.00
ATOM     11  O2'   G A   1      19.356 -10.168   6.201  1.00  0.00
ATOM     12  C1'   G A   1      19.579 -12.199   7.494  1.00  0.00
ATOM     13  N9    G A   1      18.944 -13.303   7.658  1.00  0.00
ATOM     14  C8    G A   1      18.945 -13.781   8.946  1.00  0.00
ATOM     15  N7    G A   1      18.625 -15.043   9.028  1.00  0.00
ATOM     16  C5    G A   1      18.401 -15.426   7.718  1.00  0.00
ATOM     17  C6    G A   1      18.021 -16.680   7.175  1.00  0.00
ATOM     18  O6    G A   1      17.802 -17.740   7.775  1.00  0.00
ATOM     19  N1    G A   1      17.900 -16.632   5.789  1.00  0.00
ATOM     20  C2    G A   1      18.118 -15.513   5.021  1.00  0.00
ATOM     21  N2    G A   1      17.953 -15.662   3.700  1.00  0.00
ATOM     22  N3    G A   1      18.470 -14.341   5.511  1.00  0.00
ATOM     23  C4    G A   1      18.593 -14.364   6.856  1.00  0.00
ATOM     24  P     G A   2      15.689  -9.586   8.276  1.00  0.00
ATOM     25  OP1   G A   2      15.389  -8.167   7.938  1.00  0.00
ATOM     26  OP2   G A   2      14.751 -10.352   9.149  1.00  0.00
ATOM     27  O5'   G A   2      15.864 -10.407   6.923  1.00  0.00
ATOM     28  C5'   G A   2      15.975  -9.727   5.662  1.00  0.00
ATOM     29  C4'   G A   2      15.299 -10.527   4.576  1.00  0.00
ATOM     30  O4'   G A   2      16.001 -11.787   4.390  1.00  0.00
ATOM     31  C3'   G A   2      13.875 -10.971   4.861  1.00  0.00
ATOM     32  O3'   G A   2      12.918  -9.944   4.631  1.00  0.00
ATOM     33  C2'   G A   2      13.713 -12.118   3.874  1.00  0.00
ATOM     34  O2'   G A   2      13.507 -11.672   2.546  1.00  0.00
ATOM     35  C1'   G A   2      15.080 -12.789   3.980  1.00  0.00
ATOM     36  N9    G A   2      15.099 -13.838   4.948  1.00  0.00
ATOM     37  C8    G A   2      15.197 -13.735   6.314  1.00  0.00
ATOM     38  N7    G A   2      14.909 -14.846   6.936  1.00  0.00
ATOM     39  C5    G A   2      14.603 -15.737   5.924  1.00  0.00
ATOM     40  C6    G A   2      14.212 -17.099   5.980  1.00  0.00
ATOM     41  O6    G A   2      14.055 -17.811   6.980  1.00  0.00
ATOM     42  N1    G A   2      13.996 -17.631   4.712  1.00  0.00
ATOM     43  C2    G A   2      14.139 -16.936   3.535  1.00  0.00
ATOM     44  N2    G A   2      13.887 -17.620   2.411  1.00  0.00
ATOM     45  N3    G A   2      14.501 -15.670   3.467  1.00  0.00
ATOM     46  C4    G A   2      14.715 -15.133   4.687  1.00  0.00
ATOM     47  P     C A   3      11.316 -10.278   4.959  1.00  0.00
ATOM     48  OP1   C A   3      11.269  -8.918   4.370  1.00  0.00
ATOM     49  OP2   C A   3      10.827 -10.533   6.335  1.00  0.00
ATOM     50  O5'   C A   3      10.501 -11.310   4.044  1.00  0.00
ATOM     51  C5'   C A   3      10.819 -11.358   2.657  1.00  0.00
ATOM     52  C4'   C A   3      10.280 -12.575   1.937  1.00  0.00
ATOM     53  O4'   C A   3      11.089 -13.725   2.312  1.00  0.00
ATOM     54  C3'   C A   3       8.833 -12.953   2.243  1.00  0.00
ATOM     55  O3'   C A   3       7.910 -12.655   1.202  1.00  0.00
ATOM     56  C2'   C A   3       8.836 -14.462   2.459  1.00  0.00
ATOM     57  O2'   C A   3       8.273 -15.178   1.382  1.00  0.00
ATOM     58  C1'   C A   3      10.292 -14.857   2.581  1.00  0.00
ATOM     59  N1    C A   3      10.547 -15.229   3.967  1.00  0.00
ATOM     60  C2    C A   3      10.317 -16.570   4.298  1.00  0.00
ATOM     61  O2    C A   3      10.082 -17.379   3.385  1.00  0.00
ATOM     62  N3    C A   3      10.358 -16.944   5.599  1.00  0.00
ATOM     63  C4    C A   3      10.614 -16.040   6.546  1.00  0.00
ATOM     64  N4    C A   3      10.644 -16.455   7.814  1.00  0.00
ATOM     65  C5    C A   3      10.849 -14.677   6.231  1.00  0.00
ATOM     66  C6    C A   3      10.808 -14.312   4.945  1.00  0.00
ATOM     67  P     U A   4       6.373 -12.275   1.835  1.00  0.00
ATOM     68  OP1   U A   4       5.894 -11.585   0.623  1.00  0.00
ATOM     69  OP2   U A   4       6.342 -11.510   3.107  1.00  0.00
ATOM     70  O5'   U A   4       5.591 -13.670   1.970  1.00  0.00
ATOM     71  C5'   U A   4       5.315 -14.388   0.786  1.00  0.00
ATOM     72  C4'   U A   4       5.008 -15.846   1.039  1.00  0.00
ATOM     73  O4'   U A   4       6.109 -16.462   1.746  1.00  0.00
ATOM     74  C3'   U A   4       3.825 -16.119   1.947  1.00  0.00
ATOM     75  O3'   U A   4       2.618 -16.012   1.252  1.00  0.00
ATOM     76  C2'   U A   4       4.106 -17.553   2.379  1.00  0.00
ATOM     77  O2'   U A   4       3.687 -18.549   1.456  1.00  0.00
ATOM     78  C1'   U A   4       5.624 -17.483   2.600  1.00  0.00
ATOM     79  N1    U A   4       6.000 -17.145   4.036  1.00  0.00
ATOM     80  C2    U A   4       6.015 -18.149   4.986  1.00  0.00
ATOM     81  O2    U A   4       5.703 -19.301   4.740  1.00  0.00
ATOM     82  N3    U A   4       6.408 -17.755   6.242  1.00  0.00
ATOM     83  C4    U A   4       6.779 -16.486   6.635  1.00  0.00
ATOM     84  O4    U A   4       7.109 -16.286   7.801  1.00  0.00
ATOM     85  C5    U A   4       6.737 -15.499   5.592  1.00  0.00
ATOM     86  C6    U A   4       6.359 -15.855   4.362  1.00  0.00
ATOM     87  P     U A   5       1.549 -14.939   1.720  1.00  0.00
ATOM     88  OP1   U A   5       0.491 -14.703   0.702  1.00  0.00
ATOM     89  OP2   U A   5       1.957 -13.829   2.623  1.00  0.00
ATOM     90  O5'   U A   5       1.133 -16.190   2.625  1.00  0.00
ATOM     91  C5'   U A   5       0.483 -17.350   2.051  1.00  0.00
ATOM     92  C4'   U A   5       0.220 -18.402   3.114  1.00  0.00
ATOM     93  O4'   U A   5       1.481 -18.811   3.704  1.00  0.00
ATOM     94  C3'   U A   5      -0.646 -17.994   4.301  1.00  0.00
ATOM     95  O3'   U A   5      -2.040 -18.135   4.030  1.00  0.00
ATOM     96  C2'   U A   5      -0.194 -18.953   5.397  1.00  0.00
ATOM     97  O2'   U A   5      -0.828 -20.217   5.325  1.00  0.00
ATOM     98  C1'   U A   5       1.293 -19.115   5.077  1.00  0.00
ATOM     99  N1    U A   5       2.171 -18.263   5.890  1.00  0.00
ATOM    100  C2    U A   5       2.410 -18.640   7.198  1.00  0.00
ATOM    101  O2    U A   5       2.011 -19.689   7.670  1.00  0.00
ATOM    102  N3    U A   5       3.137 -17.739   7.938  1.00  0.00
ATOM    103  C4    U A   5       3.637 -16.527   7.511  1.00  0.00
ATOM    104  O4    U A   5       4.274 -15.826   8.294  1.00  0.00
ATOM    105  C5    U A   5       3.346 -16.207   6.142  1.00  0.00
ATOM    106  C6    U A   5       2.641 -17.065   5.400  1.00  0.00
ATOM    107  P     C A   6      -3.049 -17.544   5.001  1.00  0.00
ATOM    108  OP1   C A   6      -4.480 -17.919   5.023  1.00  0.00
ATOM    109  OP2   C A   6      -2.592 -16.311   5.701  1.00  0.00
ATOM    110  O5'   C A   6      -2.192 -18.765   5.563  1.00  0.00
ATOM    111  C5'   C A   6      -2.758 -20.092   5.631  1.00  0.00
ATOM    112  C4'   C A   6      -2.993 -20.498   7.070  1.00  0.00
ATOM    113  O4'   C A   6      -1.717 -20.687   7.725  1.00  0.00
ATOM    114  C3'   C A   6      -3.752 -19.482   7.911  1.00  0.00
ATOM    115  O3'   C A   6      -5.159 -19.712   7.815  1.00  0.00
ATOM    116  C2'   C A   6      -3.228 -19.750   9.314  1.00  0.00
ATOM    117  O2'   C A   6      -3.899 -20.837   9.897  1.00  0.00
ATOM    118  C1'   C A   6      -1.782 -20.182   9.045  1.00  0.00
ATOM    119  N1    C A   6      -1.061 -19.028   9.332  1.00  0.00
ATOM    120  C2    C A   6      -0.503 -18.834  10.601  1.00  0.00
ATOM    121  O2    C A   6      -0.592 -19.747  11.439  1.00  0.00
ATOM    122  N3    C A   6       0.113 -17.660  10.878  1.00  0.00
ATOM    123  C4    C A   6       0.183 -16.707   9.948  1.00  0.00
ATOM    124  N4    C A   6       0.799 -15.566  10.266  1.00  0.00
ATOM    125  C5    C A   6      -0.376 -16.884   8.656  1.00  0.00
ATOM    126  C6    C A   6      -0.983 -18.045   8.386  1.00  0.00
ATOM    127  P     A A   7      -6.231 -18.315   7.777  1.00  0.00
ATOM    128  OP1   A A   7      -7.556 -18.971   7.556  1.00  0.00
ATOM    129  OP2   A A   7      -5.966 -16.963   7.211  1.00  0.00
ATOM    130  O5'   A A   7      -5.952 -18.230   9.351  1.00  0.00
ATOM    131  C5'   A A   7      -6.506 -19.203  10.226  1.00  0.00
ATOM    132  C4'   A A   7      -6.258 -18.855  11.681  1.00  0.00
ATOM    133  O4'   A A   7      -4.836 -18.785  11.951  1.00  0.00
ATOM    134  C3'   A A   7      -6.769 -17.536  12.215  1.00  0.00
ATOM    135  O3'   A A   7      -8.140 -17.567  12.531  1.00  0.00
ATOM    136  C2'   A A   7      -5.956 -17.359  13.481  1.00  0.00
ATOM    137  O2'   A A   7      -6.501 -18.109  14.550  1.00  0.00
ATOM    138  C1'   A A   7      -4.608 -17.948  13.067  1.00  0.00
ATOM    139  N9    A A   7      -3.666 -16.936  12.731  1.00  0.00
ATOM    140  C8    A A   7      -3.361 -16.433  11.493  1.00  0.00
ATOM    141  N7    A A   7      -2.494 -15.450  11.521  1.00  0.00
ATOM    142  C5    A A   7      -2.210 -15.295  12.869  1.00  0.00
ATOM    143  C6    A A   7      -1.360 -14.416  13.562  1.00  0.00
ATOM    144  N6    A A   7      -0.609 -13.489  12.963  1.00  0.00
ATOM    145  N1    A A   7      -1.309 -14.524  14.907  1.00  0.00
ATOM    146  C2    A A   7      -2.061 -15.454  15.505  1.00  0.00
ATOM    147  N3    A A   7      -2.896 -16.337  14.963  1.00  0.00
ATOM    148  C4    A A   7      -2.925 -16.203  13.626  1.00  0.00
ATOM    149  P     U A   8      -8.991 -16.396  12.065  1.00  0.00
ATOM    150  OP1   U A   8     -10.427 -16.608  11.745  1.00  0.00
ATOM    151  OP2   U A   8      -8.143 -15.578  11.152  1.00  0.00
ATOM    152  O5'   U A   8      -8.881 -15.735  13.506  1.00  0.00
ATOM    153  C5'   U A   8      -9.317 -16.448  14.655  1.00  0.00
ATOM    154  C4'   U A   8      -8.753 -15.822  15.897  1.00  0.00
ATOM    155  O4'   U A   8      -7.304 -15.944  15.897  1.00  0.00
ATOM    156  C3'   U A   8      -8.955 -14.326  16.001  1.00  0.00
ATOM    157  O3'   U A   8     -10.277 -13.989  16.390  1.00  0.00
ATOM    158  C2'   U A   8      -7.908 -13.965  17.040  1.00  0.00
ATOM    159  O2'   U A   8      -8.281 -14.376  18.338  1.00  0.00
ATOM    160  C1'   U A   8      -6.739 -14.825  16.568  1.00  0.00
ATOM    161  N1    U A   8      -5.891 -14.083  15.657  1.00  0.00
ATOM    162  C2    U A   8      -4.985 -13.172  16.165  1.00  0.00
ATOM    163  O2    U A   8      -4.919 -12.889  17.348  1.00  0.00
ATOM    164  N3    U A   8      -4.153 -12.598  15.233  1.00  0.00
ATOM    165  C4    U A   8      -4.137 -12.839  13.875  1.00  0.00
ATOM    166  O4    U A   8      -3.329 -12.246  13.165  1.00  0.00
ATOM    167  C5    U A   8      -5.108 -13.796  13.425  1.00  0.00
ATOM    168  C6    U A   8      -5.929 -14.369  14.309  1.00  0.00
ATOM    169  P     A A   9     -10.819 -12.979  15.723  1.00  0.00
ATOM    170  OP1   A A   9     -12.105 -12.925  16.455  1.00  0.00
ATOM    171  OP2   A A   9     -10.802 -13.392  14.296  1.00  0.00
ATOM    172  O5'   A A   9     -10.108 -11.561  15.829  1.00  0.00
ATOM    173  C5'   A A   9      -9.840 -10.986  17.112  1.00  0.00
ATOM    174  C4'   A A   9      -8.853  -9.860  16.984  1.00  0.00
ATOM    175  O4'   A A   9      -7.589 -10.355  16.465  1.00  0.00
ATOM    176  C3'   A A   9      -9.217  -8.771  15.998  1.00  0.00
ATOM    177  O3'   A A   9     -10.213  -7.892  16.511  1.00  0.00
ATOM    178  C2'   A A   9      -7.867  -8.101  15.783  1.00  0.00
ATOM    179  O2'   A A   9      -7.485  -7.290  16.876  1.00  0.00
ATOM    180  C1'   A A   9      -6.946  -9.323  15.731  1.00  0.00
ATOM    181  N9    A A   9      -6.706  -9.795  14.436  1.00  0.00
ATOM    182  C8    A A   9      -7.399 -10.775  13.774  1.00  0.00
ATOM    183  N7    A A   9      -7.071 -10.892  12.508  1.00  0.00
ATOM    184  C5    A A   9      -6.098  -9.921  12.327  1.00  0.00
ATOM    185  C6    A A   9      -5.347  -9.534  11.203  1.00  0.00
ATOM    186  N6    A A   9      -5.465 -10.104  10.002  1.00  0.00
ATOM    187  N1    A A   9      -4.459  -8.529  11.360  1.00  0.00
ATOM    188  C2    A A   9      -4.341  -7.958  12.564  1.00  0.00
ATOM    189  N3    A A   9      -4.989  -8.235  13.693  1.00  0.00
ATOM    190  C4    A A   9      -5.864  -9.237  13.504  1.00  0.00
ATOM    191  P     U A  10     -10.853  -6.759  15.586  1.00  0.00
ATOM    192  OP1   U A  10     -11.860  -6.341  16.588  1.00  0.00
ATOM    193  OP2   U A  10     -11.250  -7.472  14.349  1.00  0.00
ATOM    194  O5'   U A  10     -10.040  -5.496  15.048  1.00  0.00
ATOM    195  C5'   U A  10      -9.299  -4.771  16.010  1.00  0.00
ATOM    196  C4'   U A  10      -7.978  -4.302  15.464  1.00  0.00
ATOM    197  O4'   U A  10      -7.146  -5.423  15.067  1.00  0.00
ATOM    198  C3'   U A  10      -8.031  -3.460  14.205  1.00  0.00
ATOM    199  O3'   U A  10      -8.492  -2.145  14.439  1.00  0.00
ATOM    200  C2'   U A  10      -6.574  -3.529  13.780  1.00  0.00
ATOM    201  O2'   U A  10      -5.780  -2.778  14.683  1.00  0.00
ATOM    202  C1'   U A  10      -6.290  -5.010  14.025  1.00  0.00
ATOM    203  N1    U A  10      -6.542  -5.825  12.762  1.00  0.00
ATOM    204  C2    U A  10      -5.573  -5.812  11.777  1.00  0.00
ATOM    205  O2    U A  10      -4.539  -5.174  11.871  1.00  0.00
ATOM    206  N3    U A  10      -5.858  -6.575  10.671  1.00  0.00
ATOM    207  C4    U A  10      -6.990  -7.334  10.457  1.00  0.00
ATOM    208  O4    U A  10      -7.104  -7.969   9.411  1.00  0.00
ATOM    209  C5    U A  10      -7.949  -7.295  11.525  1.00  0.00
ATOM    210  C6    U A  10      -7.697  -6.561  12.611  1.00  0.00
ATOM    211  P     A A  11      -9.196  -1.457  13.480  1.00  0.00
ATOM    212  OP1   A A  11     -10.385  -0.615  13.749  1.00  0.00
ATOM    213  OP2   A A  11      -9.325  -2.765  12.802  1.00  0.00
ATOM    214  O5'   A A  11      -8.204  -0.641  12.525  1.00  0.00
ATOM    215  C5'   A A  11      -7.776   0.674  12.840  1.00  0.00
ATOM    216  C4'   A A  11      -6.289   0.813  12.627  1.00  0.00
ATOM    217  O4'   A A  11      -5.605  -0.204  13.398  1.00  0.00
ATOM    218  C3'   A A  11      -5.794   0.618  11.196  1.00  0.00
ATOM    219  O3'   A A  11      -5.879   1.823  10.443  1.00  0.00
ATOM    220  C2'   A A  11      -4.387   0.042  11.347  1.00  0.00
ATOM    221  O2'   A A  11      -3.395   1.055  11.338  1.00  0.00
ATOM    222  C1'   A A  11      -4.414  -0.580  12.746  1.00  0.00
ATOM    223  N9    A A  11      -4.109  -1.829  12.576  1.00  0.00
ATOM    224  C8    A A  11      -4.992  -2.867  12.722  1.00  0.00
ATOM    225  N7    A A  11      -4.527  -4.020  12.303  1.00  0.00
ATOM    226  C5    A A  11      -3.252  -3.719  11.851  1.00  0.00
ATOM    227  C6    A A  11      -2.237  -4.511  11.285  1.00  0.00
ATOM    228  N6    A A  11      -2.357  -5.823  11.071  1.00  0.00
ATOM    229  N1    A A  11      -1.083  -3.900  10.942  1.00  0.00
ATOM    230  C2    A A  11      -0.964  -2.585  11.158  1.00  0.00
ATOM    231  N3    A A  11      -1.845  -1.736  11.683  1.00  0.00
ATOM    232  C4    A A  11      -2.981  -2.373  12.012  1.00  0.00
ATOM    233  P     A A  12      -4.855   2.394   9.171  1.00  0.00
ATOM    234  OP1   A A  12      -5.932   2.514   8.154  1.00  0.00
ATOM    235  OP2   A A  12      -4.298   1.061   9.491  1.00  0.00
ATOM    236  O5'   A A  12      -3.662   3.353   8.744  1.00  0.00
ATOM    237  C5'   A A  12      -3.903   4.665   8.252  1.00  0.00
ATOM    238  C4'   A A  12      -2.591   5.379   8.043  1.00  0.00
ATOM    239  O4'   A A  12      -1.807   5.191   9.241  1.00  0.00
ATOM    240  C3'   A A  12      -1.721   4.871   6.898  1.00  0.00
ATOM    241  O3'   A A  12      -2.008   5.640   5.721  1.00  0.00
ATOM    242  C2'   A A  12      -0.299   5.155   7.400  1.00  0.00
ATOM    243  O2'   A A  12       0.115   6.489   7.187  1.00  0.00
ATOM    244  C1'   A A  12      -0.452   4.979   8.909  1.00  0.00
ATOM    245  N9    A A  12      -0.185   3.866   9.774  1.00  0.00
ATOM    246  C8    A A  12      -0.612   2.611   9.426  1.00  0.00
ATOM    247  N7    A A  12      -0.038   1.648  10.108  1.00  0.00
ATOM    248  C5    A A  12       0.825   2.316  10.962  1.00  0.00
ATOM    249  C6    A A  12       1.723   1.862  11.944  1.00  0.00
ATOM    250  N6    A A  12       1.904   0.574  12.241  1.00  0.00
ATOM    251  N1    A A  12       2.437   2.790  12.617  1.00  0.00
ATOM    252  C2    A A  12       2.254   4.082  12.319  1.00  0.00
ATOM    253  N3    A A  12       1.440   4.630  11.419  1.00  0.00
ATOM    254  C4    A A  12       0.747   3.682  10.767  1.00  0.00
ATOM    255  P     U A  13      -2.591   4.987   4.131  1.00  0.00
ATOM    256  OP1   U A  13      -3.617   6.022   3.878  1.00  0.00
ATOM    257  OP2   U A  13      -2.842   3.588   3.708  1.00  0.00
ATOM    258  O5'   U A  13      -1.199   5.444   3.488  1.00  0.00
ATOM    259  C5'   U A  13      -0.031   4.825   3.966  1.00  0.00
ATOM    260  C4'   U A  13       1.218   5.544   3.530  1.00  0.00
ATOM    261  O4'   U A  13       2.309   4.610   3.694  1.00  0.00
ATOM    262  C3'   U A  13       1.271   5.847   2.049  1.00  0.00
ATOM    263  O3'   U A  13       2.480   6.516   1.782  1.00  0.00
ATOM    264  C2'   U A  13       1.358   4.427   1.527  1.00  0.00
ATOM    265  O2'   U A  13       1.877   4.355   0.211  1.00  0.00
ATOM    266  C1'   U A  13       2.308   3.784   2.546  1.00  0.00
ATOM    267  N1    U A  13       1.929   2.393   2.451  1.00  0.00
ATOM    268  C2    U A  13       2.824   1.500   1.892  1.00  0.00
ATOM    269  O2    U A  13       4.030   1.671   1.906  1.00  0.00
ATOM    270  N3    U A  13       2.253   0.392   1.313  1.00  0.00
ATOM    271  C4    U A  13       0.909   0.095   1.237  1.00  0.00
ATOM    272  O4    U A  13       0.548  -0.941   0.685  1.00  0.00
ATOM    273  C5    U A  13       0.044   1.071   1.839  1.00  0.00
ATOM    274  C6    U A  13       0.573   2.158   2.409  1.00  0.00
ATOM    275  P     C A  14       2.787   7.097   0.242  1.00  0.00
ATOM    276  OP1   C A  14       2.213   8.462   0.435  1.00  0.00
ATOM    277  OP2   C A  14       2.026   6.137  -0.587  1.00  0.00
ATOM    278  O5'   C A  14       4.238   7.203  -0.435  1.00  0.00
ATOM    279  C5'   C A  14       5.403   7.199   0.367  1.00  0.00
ATOM    280  C4'   C A  14       6.298   6.036   0.034  1.00  0.00
ATOM    281  O4'   C A  14       5.663   4.781   0.350  1.00  0.00
ATOM    282  C3'   C A  14       6.597   5.861  -1.430  1.00  0.00
ATOM    283  O3'   C A  14       7.397   6.909  -1.984  1.00  0.00
ATOM    284  C2'   C A  14       7.254   4.490  -1.404  1.00  0.00
ATOM    285  O2'   C A  14       8.590   4.487  -0.953  1.00  0.00
ATOM    286  C1'   C A  14       6.302   3.759  -0.433  1.00  0.00
ATOM    287  N1    C A  14       5.399   2.994  -1.067  1.00  0.00
ATOM    288  C2    C A  14       5.651   1.823  -1.791  1.00  0.00
ATOM    289  O2    C A  14       6.829   1.473  -1.971  1.00  0.00
ATOM    290  N3    C A  14       4.606   1.109  -2.274  1.00  0.00
ATOM    291  C4    C A  14       3.357   1.524  -2.057  1.00  0.00
ATOM    292  N4    C A  14       2.360   0.788  -2.553  1.00  0.00
ATOM    293  C5    C A  14       3.081   2.707  -1.326  1.00  0.00
ATOM    294  C6    C A  14       4.115   3.410  -0.851  1.00  0.00
ATOM    295  P     C A  15       6.797   7.610  -3.537  1.00  0.00
ATOM    296  OP1   C A  15       7.269   9.004  -3.729  1.00  0.00
ATOM    297  OP2   C A  15       5.385   7.268  -3.828  1.00  0.00
ATOM    298  O5'   C A  15       7.724   6.659  -4.413  1.00  0.00
ATOM    299  C5'   C A  15       9.117   6.505  -4.094  1.00  0.00
ATOM    300  C4'   C A  15       9.651   5.214  -4.665  1.00  0.00
ATOM    301  O4'   C A  15       8.807   4.106  -4.245  1.00  0.00
ATOM    302  C3'   C A  15       9.652   5.074  -6.177  1.00  0.00
ATOM    303  O3'   C A  15      10.746   5.778  -6.761  1.00  0.00
ATOM    304  C2'   C A  15       9.787   3.564  -6.338  1.00  0.00
ATOM    305  O2'   C A  15      11.091   3.106  -6.057  1.00  0.00
ATOM    306  C1'   C A  15       8.894   3.062  -5.205  1.00  0.00
ATOM    307  N1    C A  15       7.546   2.722  -5.504  1.00  0.00
ATOM    308  C2    C A  15       7.272   1.555  -6.228  1.00  0.00
ATOM    309  O2    C A  15       8.216   0.810  -6.540  1.00  0.00
ATOM    310  N3    C A  15       5.991   1.275  -6.565  1.00  0.00
ATOM    311  C4    C A  15       5.010   2.104  -6.209  1.00  0.00
ATOM    312  N4    C A  15       3.763   1.786  -6.564  1.00  0.00
ATOM    313  C5    C A  15       5.267   3.291  -5.476  1.00  0.00
ATOM    314  C6    C A  15       6.533   3.565  -5.144  1.00  0.00
ATOM    315  P     G A  16      10.830   5.876  -8.185  1.00  0.00
ATOM    316  OP1   G A  16      11.902   6.893  -8.195  1.00  0.00
ATOM    317  OP2   G A  16       9.406   6.268  -8.131  1.00  0.00
ATOM    318  O5'   G A  16      10.977   4.951  -9.479  1.00  0.00
ATOM    319  C5'   G A  16      12.159   4.166  -9.500  1.00  0.00
ATOM    320  C4'   G A  16      11.955   2.820 -10.137  1.00  0.00
ATOM    321  O4'   G A  16      10.990   2.046  -9.387  1.00  0.00
ATOM    322  C3'   G A  16      11.363   2.847 -11.529  1.00  0.00
ATOM    323  O3'   G A  16      12.300   3.220 -12.515  1.00  0.00
ATOM    324  C2'   G A  16      10.870   1.423 -11.674  1.00  0.00
ATOM    325  O2'   G A  16      11.979   0.559 -11.811  1.00  0.00
ATOM    326  C1'   G A  16      10.299   1.193 -10.280  1.00  0.00
ATOM    327  N9    G A  16       8.839   1.482 -10.225  1.00  0.00
ATOM    328  C8    G A  16       8.264   2.397  -9.378  1.00  0.00
ATOM    329  N7    G A  16       6.960   2.370  -9.399  1.00  0.00
ATOM    330  C5    G A  16       6.652   1.378 -10.311  1.00  0.00
ATOM    331  C6    G A  16       5.396   0.892 -10.758  1.00  0.00
ATOM    332  O6    G A  16       4.266   1.262 -10.415  1.00  0.00
ATOM    333  N1    G A  16       5.535  -0.125 -11.697  1.00  0.00
ATOM    334  C2    G A  16       6.737  -0.615 -12.150  1.00  0.00
ATOM    335  N2    G A  16       6.670  -1.599 -13.057  1.00  0.00
ATOM    336  N3    G A  16       7.911  -0.173 -11.745  1.00  0.00
ATOM    337  C4    G A  16       7.800   0.816 -10.834  1.00  0.00
ATOM    338  P     A A  17      11.787   4.171 -13.439  1.00  0.00
ATOM    339  OP1   A A  17      12.843   5.135 -13.820  1.00  0.00
ATOM    340  OP2   A A  17      10.421   4.670 -13.160  1.00  0.00
ATOM    341  O5'   A A  17      11.673   3.067 -14.599  1.00  0.00
ATOM    342  C5'   A A  17      11.558   1.669 -14.307  1.00  0.00
ATOM    343  C4'   A A  17      10.535   0.950 -15.172  1.00  0.00
ATOM    344  O4'   A A  17       9.498   0.417 -14.307  1.00  0.00
ATOM    345  C3'   A A  17       9.756   1.787 -16.177  1.00  0.00
ATOM    346  O3'   A A  17      10.520   2.036 -17.356  1.00  0.00
ATOM    347  C2'   A A  17       8.537   0.894 -16.418  1.00  0.00
ATOM    348  O2'   A A  17       8.803  -0.216 -17.258  1.00  0.00
ATOM    349  C1'   A A  17       8.256   0.425 -14.993  1.00  0.00
ATOM    350  N9    A A  17       7.232   1.181 -14.229  1.00  0.00
ATOM    351  C8    A A  17       7.397   2.213 -13.342  1.00  0.00
ATOM    352  N7    A A  17       6.270   2.744 -12.932  1.00  0.00
ATOM    353  C5    A A  17       5.298   2.013 -13.596  1.00  0.00
ATOM    354  C6    A A  17       3.893   2.083 -13.592  1.00  0.00
ATOM    355  N6    A A  17       3.199   2.962 -12.866  1.00  0.00
ATOM    356  N1    A A  17       3.220   1.207 -14.369  1.00  0.00
ATOM    357  C2    A A  17       3.917   0.326 -15.095  1.00  0.00
ATOM    358  N3    A A  17       5.235   0.163 -15.182  1.00  0.00
ATOM    359  C4    A A  17       5.875   1.048 -14.399  1.00  0.00
ATOM    360  P     A A  18      10.405   3.593 -18.251  1.00  0.00
ATOM    361  OP1   A A  18      11.261   3.896 -19.421  1.00  0.00
ATOM    362  OP2   A A  18      10.087   4.637 -17.248  1.00  0.00
ATOM    363  O5'   A A  18       8.978   3.099 -18.772  1.00  0.00
ATOM    364  C5'   A A  18       8.938   2.067 -19.745  1.00  0.00
ATOM    365  C4'   A A  18       7.519   1.754 -20.134  1.00  0.00
ATOM    366  O4'   A A  18       6.735   1.628 -18.924  1.00  0.00
ATOM    367  C3'   A A  18       6.818   2.822 -20.962  1.00  0.00
ATOM    368  O3'   A A  18       7.015   2.630 -22.357  1.00  0.00
ATOM    369  C2'   A A  18       5.358   2.713 -20.548  1.00  0.00
ATOM    370  O2'   A A  18       4.671   1.816 -21.405  1.00  0.00
ATOM    371  C1'   A A  18       5.430   2.106 -19.144  1.00  0.00
ATOM    372  N9    A A  18       4.962   2.823 -18.039  1.00  0.00
ATOM    373  C8    A A  18       5.757   3.562 -17.202  1.00  0.00
ATOM    374  N7    A A  18       5.088   4.248 -16.306  1.00  0.00
ATOM    375  C5    A A  18       3.763   3.939 -16.573  1.00  0.00
ATOM    376  C6    A A  18       2.558   4.345 -15.973  1.00  0.00
ATOM    377  N6    A A  18       2.494   5.185 -14.937  1.00  0.00
ATOM    378  N1    A A  18       1.408   3.853 -16.482  1.00  0.00
ATOM    379  C2    A A  18       1.474   3.011 -17.519  1.00  0.00
ATOM    380  N3    A A  18       2.544   2.555 -18.166  1.00  0.00
ATOM    381  C4    A A  18       3.670   3.064 -17.638  1.00  0.00
ATOM    382  P     U A  19       7.189   3.878 -23.360  1.00  0.00
ATOM    383  OP1   U A  19       6.916   3.229 -24.666  1.00  0.00
ATOM    384  OP2   U A  19       7.727   5.268 -23.335  1.00  0.00
ATOM    385  O5'   U A  19       5.820   3.823 -22.539  1.00  0.00
ATOM    386  C5'   U A  19       5.050   2.619 -22.440  1.00  0.00
ATOM    387  C4'   U A  19       3.617   2.955 -22.101  1.00  0.00
ATOM    388  O4'   U A  19       3.636   3.655 -20.842  1.00  0.00
ATOM    389  C3'   U A  19       2.903   3.916 -23.065  1.00  0.00
ATOM    390  O3'   U A  19       2.047   3.247 -23.982  1.00  0.00
ATOM    391  C2'   U A  19       1.909   4.641 -22.173  1.00  0.00
ATOM    392  O2'   U A  19       0.682   3.942 -22.080  1.00  0.00
ATOM    393  C1'   U A  19       2.578   4.583 -20.811  1.00  0.00
ATOM    394  N1    U A  19       2.491   5.337 -19.871  1.00  0.00
ATOM    395  C2    U A  19       1.481   6.088 -19.301  1.00  0.00
ATOM    396  O2    U A  19       0.299   5.880 -19.511  1.00  0.00
ATOM    397  N3    U A  19       1.905   7.099 -18.472  1.00  0.00
ATOM    398  C4    U A  19       3.209   7.427 -18.163  1.00  0.00
ATOM    399  O4    U A  19       3.432   8.363 -17.400  1.00  0.00
ATOM    400  C5    U A  19       4.200   6.602 -18.795  1.00  0.00
ATOM    401  C6    U A  19       3.815   5.612 -19.605  1.00  0.00
ATOM    402  P     G A  20       2.532   2.237 -25.967  1.00  0.00
ATOM    403  OP1   G A  20       3.065   2.370 -27.350  1.00  0.00
ATOM    404  OP2   G A  20       2.203   3.465 -25.201  1.00  0.00
ATOM    405  O5'   G A  20       1.217   1.342 -26.073  1.00  0.00
ATOM    406  C5'   G A  20       1.276   0.052 -26.689  1.00  0.00
ATOM    407  C4'   G A  20       0.553  -0.988 -25.852  1.00  0.00
ATOM    408  O4'   G A  20       1.311  -1.330 -24.664  1.00  0.00
ATOM    409  C3'   G A  20      -0.801  -0.586 -25.315  1.00  0.00
ATOM    410  O3'   G A  20      -1.782  -0.736 -26.326  1.00  0.00
ATOM    411  C2'   G A  20      -0.999  -1.580 -24.180  1.00  0.00
ATOM    412  O2'   G A  20      -1.374  -2.857 -24.648  1.00  0.00
ATOM    413  C1'   G A  20       0.417  -1.681 -23.620  1.00  0.00
ATOM    414  N9    G A  20       0.728  -0.858 -22.472  1.00  0.00
ATOM    415  C8    G A  20       1.881  -0.113 -22.413  1.00  0.00
ATOM    416  N7    G A  20       2.120   0.373 -21.226  1.00  0.00
ATOM    417  C5    G A  20       1.066  -0.077 -20.452  1.00  0.00
ATOM    418  C6    G A  20       0.775   0.128 -19.079  1.00  0.00
ATOM    419  O6    G A  20       1.424   0.775 -18.247  1.00  0.00
ATOM    420  N1    G A  20      -0.402  -0.508 -18.695  1.00  0.00
ATOM    421  C2    G A  20      -1.200  -1.251 -19.531  1.00  0.00
ATOM    422  N2    G A  20      -2.296  -1.790 -18.978  1.00  0.00
ATOM    423  N3    G A  20      -0.944  -1.450 -20.809  1.00  0.00
ATOM    424  C4    G A  20       0.194  -0.840 -21.204  1.00  0.00
ATOM    425  P     A A  21      -2.408   0.195 -26.378  1.00  0.00
ATOM    426  OP1   A A  21      -3.290  -0.573 -27.288  1.00  0.00
ATOM    427  OP2   A A  21      -2.389   1.673 -26.408  1.00  0.00
ATOM    428  O5'   A A  21      -2.851  -0.145 -24.881  1.00  0.00
ATOM    429  C5'   A A  21      -3.625  -1.316 -24.652  1.00  0.00
ATOM    430  C4'   A A  21      -4.664  -1.073 -23.593  1.00  0.00
ATOM    431  O4'   A A  21      -4.010  -1.145 -22.300  1.00  0.00
ATOM    432  C3'   A A  21      -5.316   0.302 -23.691  1.00  0.00
ATOM    433  O3'   A A  21      -6.716   0.251 -23.946  1.00  0.00
ATOM    434  C2'   A A  21      -5.064   0.993 -22.357  1.00  0.00
ATOM    435  O2'   A A  21      -6.260   1.373 -21.710  1.00  0.00
ATOM    436  C1'   A A  21      -4.327  -0.027 -21.498  1.00  0.00
ATOM    437  N9    A A  21      -3.078   0.586 -21.047  1.00  0.00
ATOM    438  C8    A A  21      -2.006   1.082 -21.742  1.00  0.00
ATOM    439  N7    A A  21      -1.343   2.014 -21.098  1.00  0.00
ATOM    440  C5    A A  21      -2.028   2.140 -19.900  1.00  0.00
ATOM    441  C6    A A  21      -1.828   2.964 -18.779  1.00  0.00
ATOM    442  N6    A A  21      -0.835   3.851 -18.681  1.00  0.00
ATOM    443  N1    A A  21      -2.693   2.841 -17.749  1.00  0.00
ATOM    444  C2    A A  21      -3.687   1.951 -17.848  1.00  0.00
ATOM    445  N3    A A  21      -3.977   1.122 -18.848  1.00  0.00
ATOM    446  C4    A A  21      -3.100   1.268 -19.855  1.00  0.00
ATOM    447  P     U A  22      -7.366   1.556 -25.066  1.00  0.00
ATOM    448  OP1   U A  22      -8.018   0.220 -25.009  1.00  0.00
ATOM    449  OP2   U A  22      -7.559   2.413 -26.263  1.00  0.00
ATOM    450  O5'   U A  22      -7.830   2.399 -23.791  1.00  0.00
ATOM    451  C5'   U A  22      -8.503   1.773 -22.672  1.00  0.00
ATOM    452  C4'   U A  22      -8.470   2.679 -21.454  1.00  0.00
ATOM    453  O4'   U A  22      -7.102   2.905 -21.051  1.00  0.00
ATOM    454  C3'   U A  22      -9.059   4.068 -21.647  1.00  0.00
ATOM    455  O3'   U A  22     -10.447   4.024 -21.331  1.00  0.00
ATOM    456  C2'   U A  22      -8.320   4.914 -20.609  1.00  0.00
ATOM    457  O2'   U A  22      -8.937   4.850 -19.337  1.00  0.00
ATOM    458  C1'   U A  22      -6.969   4.201 -20.507  1.00  0.00
ATOM    459  N1    U A  22      -5.609   4.695 -21.167  1.00  0.00
ATOM    460  C2    U A  22      -4.988   5.473 -20.209  1.00  0.00
ATOM    461  O2    U A  22      -5.588   5.990 -19.283  1.00  0.00
ATOM    462  N3    U A  22      -3.633   5.627 -20.373  1.00  0.00
ATOM    463  C4    U A  22      -2.853   5.092 -21.378  1.00  0.00
ATOM    464  O4    U A  22      -1.646   5.319 -21.392  1.00  0.00
ATOM    465  C5    U A  22      -3.570   4.298 -22.334  1.00  0.00
ATOM    466  C6    U A  22      -4.889   4.132 -22.198  1.00  0.00
ATOM    467  P     A A  23     -12.163   4.122 -22.255  1.00  0.00
ATOM    468  OP1   A A  23     -12.870   2.917 -21.741  1.00  0.00
ATOM    469  OP2   A A  23     -12.751   4.877 -23.396  1.00  0.00
ATOM    470  O5'   A A  23     -11.887   5.143 -21.053  1.00  0.00
ATOM    471  C5'   A A  23     -11.568   4.698 -19.724  1.00  0.00
ATOM    472  C4'   A A  23     -12.357   5.510 -18.723  1.00  0.00
ATOM    473  O4'   A A  23     -11.915   5.258 -17.362  1.00  0.00
ATOM    474  C3'   A A  23     -12.173   7.008 -18.884  1.00  0.00
ATOM    475  O3'   A A  23     -13.050   7.514 -19.874  1.00  0.00
ATOM    476  C2'   A A  23     -12.534   7.573 -17.514  1.00  0.00
ATOM    477  O2'   A A  23     -13.895   7.940 -17.392  1.00  0.00
ATOM    478  C1'   A A  23     -12.171   6.418 -16.573  1.00  0.00
ATOM    479  N9    A A  23     -11.009   6.726 -15.710  1.00  0.00
ATOM    480  C8    A A  23     -11.081   7.368 -14.502  1.00  0.00
ATOM    481  N7    A A  23      -9.911   7.607 -13.959  1.00  0.00
ATOM    482  C5    A A  23      -9.009   7.085 -14.872  1.00  0.00
ATOM    483  C6    A A  23      -7.604   7.021 -14.884  1.00  0.00
ATOM    484  N6    A A  23      -6.834   7.508 -13.908  1.00  0.00
ATOM    485  N1    A A  23      -7.013   6.433 -15.945  1.00  0.00
ATOM    486  C2    A A  23      -7.785   5.947 -16.923  1.00  0.00
ATOM    487  N3    A A  23      -9.112   5.948 -17.026  1.00  0.00
ATOM    488  C4    A A  23      -9.670   6.538 -15.955  1.00  0.00
ATOM    489  P     U A  24     -12.794   8.831 -20.435  1.00  0.00
ATOM    490  OP1   U A  24     -14.090   9.256 -21.068  1.00  0.00
ATOM    491  OP2   U A  24     -11.502   9.206 -21.088  1.00  0.00
ATOM    492  O5'   U A  24     -12.807   9.312 -18.907  1.00  0.00
ATOM    493  C5'   U A  24     -12.483  10.652 -18.544  1.00  0.00
ATOM    494  C4'   U A  24     -11.878  10.696 -17.159  1.00  0.00
ATOM    495  O4'   U A  24     -10.991   9.559 -16.990  1.00  0.00
ATOM    496  C3'   U A  24     -10.989  11.912 -16.956  1.00  0.00
ATOM    497  O3'   U A  24     -11.694  13.070 -16.536  1.00  0.00
ATOM    498  C2'   U A  24      -9.974  11.428 -15.936  1.00  0.00
ATOM    499  O2'   U A  24     -10.498  11.504 -14.631  1.00  0.00
ATOM    500  C1'   U A  24      -9.790   9.966 -16.346  1.00  0.00
ATOM    501  N1    U A  24      -8.626   9.761 -17.419  1.00  0.00
ATOM    502  C2    U A  24      -7.326   9.833 -16.957  1.00  0.00
ATOM    503  O2    U A  24      -7.041  10.188 -15.827  1.00  0.00
ATOM    504  N3    U A  24      -6.364   9.475 -17.870  1.00  0.00
ATOM    505  C4    U A  24      -6.568   9.061 -19.170  1.00  0.00
ATOM    506  O4    U A  24      -5.601   8.771 -19.871  1.00  0.00
ATOM    507  C5    U A  24      -7.944   9.013 -19.575  1.00  0.00
ATOM    508  C6    U A  24      -8.900   9.356 -18.707  1.00  0.00
ATOM    509  P     G A  25     -11.328  14.504 -17.225  1.00  0.00
ATOM    510  OP1   G A  25     -12.065  14.489 -15.955  1.00  0.00
ATOM    511  OP2   G A  25     -11.754  15.419 -18.316  1.00  0.00
ATOM    512  O5'   G A  25      -9.816  14.811 -16.819  1.00  0.00
ATOM    513  C5'   G A  25      -8.722  14.059 -17.427  1.00  0.00
ATOM    514  C4'   G A  25      -7.396  14.396 -16.776  1.00  0.00
ATOM    515  O4'   G A  25      -7.349  15.824 -16.511  1.00  0.00
ATOM    516  C3'   G A  25      -7.068  13.768 -15.428  1.00  0.00
ATOM    517  O3'   G A  25      -6.478  12.480 -15.555  1.00  0.00
ATOM    518  C2'   G A  25      -6.034  14.729 -14.860  1.00  0.00
ATOM    519  O2'   G A  25      -4.750  14.464 -15.384  1.00  0.00
ATOM    520  C1'   G A  25      -6.511  16.077 -15.397  1.00  0.00
ATOM    521  N9    G A  25      -7.010  17.014 -14.950  1.00  0.00
ATOM    522  C8    G A  25      -8.329  16.910 -14.578  1.00  0.00
ATOM    523  N7    G A  25      -8.613  17.583 -13.497  1.00  0.00
ATOM    524  C5    G A  25      -7.415  18.168 -13.132  1.00  0.00
ATOM    525  C6    G A  25      -7.096  19.014 -12.039  1.00  0.00
ATOM    526  O6    G A  25      -7.846  19.427 -11.145  1.00  0.00
ATOM    527  N1    G A  25      -5.754  19.383 -12.040  1.00  0.00
ATOM    528  C2    G A  25      -4.832  18.986 -12.979  1.00  0.00
ATOM    529  N2    G A  25      -3.585  19.446 -12.814  1.00  0.00
ATOM    530  N3    G A  25      -5.113  18.200 -14.000  1.00  0.00
ATOM    531  C4    G A  25      -6.411  17.829 -14.018  1.00  0.00
ATOM    532  P     G A  26      -6.396  11.617 -14.379  1.00  0.00
ATOM    533  OP1   G A  26      -6.146  10.165 -14.531  1.00  0.00
ATOM    534  OP2   G A  26      -7.558  12.101 -13.598  1.00  0.00
ATOM    535  O5'   G A  26      -5.128  12.312 -13.680  1.00  0.00
ATOM    536  C5'   G A  26      -3.792  12.106 -14.126  1.00  0.00
ATOM    537  C4'   G A  26      -2.785  12.691 -13.163  1.00  0.00
ATOM    538  O4'   G A  26      -3.011  14.118 -13.039  1.00  0.00
ATOM    539  C3'   G A  26      -2.840  12.153 -11.739  1.00  0.00
ATOM    540  O3'   G A  26      -2.059  10.977 -11.574  1.00  0.00
ATOM    541  C2'   G A  26      -2.358  13.326 -10.888  1.00  0.00
ATOM    542  O2'   G A  26      -0.940  13.334 -10.787  1.00  0.00
ATOM    543  C1'   G A  26      -2.808  14.541 -11.707  1.00  0.00
ATOM    544  N9    G A  26      -4.074  15.155 -11.223  1.00  0.00
ATOM    545  C8    G A  26      -5.327  14.792 -11.655  1.00  0.00
ATOM    546  N7    G A  26      -6.284  15.482 -11.097  1.00  0.00
ATOM    547  C5    G A  26      -5.628  16.354 -10.248  1.00  0.00
ATOM    548  C6    G A  26      -6.137  17.349  -9.373  1.00  0.00
ATOM    549  O6    G A  26      -7.317  17.663  -9.175  1.00  0.00
ATOM    550  N1    G A  26      -5.121  18.009  -8.689  1.00  0.00
ATOM    551  C2    G A  26      -3.780  17.744  -8.829  1.00  0.00
ATOM    552  N2    G A  26      -2.949  18.487  -8.085  1.00  0.00
ATOM    553  N3    G A  26      -3.292  16.823  -9.636  1.00  0.00
ATOM    554  C4    G A  26      -4.261  16.168 -10.311  1.00  0.00
ATOM    555  P     U A  27      -2.512   9.726 -10.749  1.00  0.00
ATOM    556  OP1   U A  27      -2.955   9.690  -9.327  1.00  0.00
ATOM    557  OP2   U A  27      -1.082   9.461 -11.089  1.00  0.00
ATOM    558  O5'   U A  27      -3.447   8.699 -11.521  1.00  0.00
ATOM    559  C5'   U A  27      -4.847   8.900 -11.459  1.00  0.00
ATOM    560  C4'   U A  27      -5.583   7.683 -11.911  1.00  0.00
ATOM    561  O4'   U A  27      -5.378   7.495 -13.322  1.00  0.00
ATOM    562  C3'   U A  27      -5.212   6.385 -11.231  1.00  0.00
ATOM    563  O3'   U A  27      -6.462   5.728 -11.101  1.00  0.00
ATOM    564  C2'   U A  27      -4.260   5.745 -12.233  1.00  0.00
ATOM    565  O2'   U A  27      -4.182   4.342 -12.198  1.00  0.00
ATOM    566  C1'   U A  27      -4.852   6.213 -13.554  1.00  0.00
ATOM    567  N1    U A  27      -3.971   6.361 -14.615  1.00  0.00
ATOM    568  C2    U A  27      -3.878   5.588 -15.756  1.00  0.00
ATOM    569  O2    U A  27      -4.852   5.163 -16.351  1.00  0.00
ATOM    570  N3    U A  27      -2.597   5.326 -16.178  1.00  0.00
ATOM    571  C4    U A  27      -1.425   5.752 -15.587  1.00  0.00
ATOM    572  O4    U A  27      -0.347   5.436 -16.085  1.00  0.00
ATOM    573  C5    U A  27      -1.605   6.549 -14.407  1.00  0.00
ATOM    574  C6    U A  27      -2.840   6.818 -13.974  1.00  0.00
ATOM    575  P     U A  28      -6.663   4.255 -10.510  1.00  0.00
ATOM    576  OP1   U A  28      -7.839   3.692  -9.809  1.00  0.00
ATOM    577  OP2   U A  28      -5.332   4.180  -9.873  1.00  0.00
ATOM    578  O5'   U A  28      -6.544   3.578 -11.952  1.00  0.00
ATOM    579  C5'   U A  28      -7.681   3.460 -12.800  1.00  0.00
ATOM    580  C4'   U A  28      -7.236   3.166 -14.216  1.00  0.00
ATOM    581  O4'   U A  28      -6.349   4.237 -14.638  1.00  0.00
ATOM    582  C3'   U A  28      -6.346   1.946 -14.370  1.00  0.00
ATOM    583  O3'   U A  28      -7.031   0.714 -14.350  1.00  0.00
ATOM    584  C2'   U A  28      -5.683   2.243 -15.703  1.00  0.00
ATOM    585  O2'   U A  28      -6.563   2.106 -16.803  1.00  0.00
ATOM    586  C1'   U A  28      -5.319   3.705 -15.459  1.00  0.00
ATOM    587  N1    U A  28      -4.044   3.735 -14.824  1.00  0.00
ATOM    588  C2    U A  28      -2.931   3.467 -15.598  1.00  0.00
ATOM    589  O2    U A  28      -3.000   3.006 -16.724  1.00  0.00
ATOM    590  N3    U A  28      -1.726   3.759 -15.005  1.00  0.00
ATOM    591  C4    U A  28      -1.527   4.279 -13.743  1.00  0.00
ATOM    592  O4    U A  28      -0.383   4.489 -13.349  1.00  0.00
ATOM    593  C5    U A  28      -2.731   4.529 -13.001  1.00  0.00
ATOM    594  C6    U A  28      -3.916   4.254 -13.554  1.00  0.00
ATOM    595  P     U A  29      -6.452  -0.289 -13.342  1.00  0.00
ATOM    596  OP1   U A  29      -7.669  -1.166 -13.456  1.00  0.00
ATOM    597  OP2   U A  29      -6.004  -0.001 -11.954  1.00  0.00
ATOM    598  O5'   U A  29      -5.279  -0.793 -14.265  1.00  0.00
ATOM    599  C5'   U A  29      -5.725  -1.381 -15.523  1.00  0.00
ATOM    600  C4'   U A  29      -4.434  -1.920 -16.103  1.00  0.00
ATOM    601  O4'   U A  29      -3.588  -0.878 -16.494  1.00  0.00
ATOM    602  C3'   U A  29      -3.593  -2.701 -15.100  1.00  0.00
ATOM    603  O3'   U A  29      -4.104  -3.992 -14.850  1.00  0.00
ATOM    604  C2'   U A  29      -2.249  -2.690 -15.848  1.00  0.00
ATOM    605  O2'   U A  29      -2.504  -3.592 -16.924  1.00  0.00
ATOM    606  C1'   U A  29      -2.192  -1.262 -16.363  1.00  0.00
ATOM    607  N1    U A  29      -1.598  -0.335 -15.268  1.00  0.00
ATOM    608  C2    U A  29      -0.226  -0.179 -15.317  1.00  0.00
ATOM    609  O2    U A  29       0.466  -0.653 -16.201  1.00  0.00
ATOM    610  N3    U A  29       0.313   0.555 -14.288  1.00  0.00
ATOM    611  C4    U A  29      -0.368   1.136 -13.238  1.00  0.00
ATOM    612  O4    U A  29       0.255   1.767 -12.388  1.00  0.00
ATOM    613  C5    U A  29      -1.789   0.928 -13.257  1.00  0.00
ATOM    614  C6    U A  29      -2.338   0.219 -14.246  1.00  0.00
ATOM    615  P     C A  30      -3.528  -5.232 -13.795  1.00  0.00
ATOM    616  OP1   C A  30      -4.092  -6.604 -13.791  1.00  0.00
ATOM    617  OP2   C A  30      -3.716  -4.365 -12.612  1.00  0.00
ATOM    618  O5'   C A  30      -1.966  -5.332 -14.074  1.00  0.00
ATOM    619  C5'   C A  30      -1.483  -6.034 -15.214  1.00  0.00
ATOM    620  C4'   C A  30       0.012  -6.161 -15.148  1.00  0.00
ATOM    621  O4'   C A  30       0.627  -4.898 -15.510  1.00  0.00
ATOM    622  C3'   C A  30       0.556  -6.432 -13.761  1.00  0.00
ATOM    623  O3'   C A  30       0.456  -7.789 -13.374  1.00  0.00
ATOM    624  C2'   C A  30       1.994  -5.975 -13.905  1.00  0.00
ATOM    625  O2'   C A  30       2.771  -6.919 -14.605  1.00  0.00
ATOM    626  C1'   C A  30       1.804  -4.704 -14.736  1.00  0.00
ATOM    627  N1    C A  30       1.562  -3.450 -13.833  1.00  0.00
ATOM    628  C2    C A  30       2.715  -2.780 -13.407  1.00  0.00
ATOM    629  O2    C A  30       3.822  -3.191 -13.793  1.00  0.00
ATOM    630  N3    C A  30       2.589  -1.708 -12.588  1.00  0.00
ATOM    631  C4    C A  30       1.380  -1.304 -12.199  1.00  0.00
ATOM    632  N4    C A  30       1.306  -0.243 -11.392  1.00  0.00
ATOM    633  C5    C A  30       0.200  -1.969 -12.620  1.00  0.00
ATOM    634  C6    C A  30       0.328  -3.027 -13.428  1.00  0.00
ATOM    635  P     G A  31       0.336  -8.190 -11.712  1.00  0.00
ATOM    636  OP1   G A  31       0.441  -9.640 -11.989  1.00  0.00
ATOM    637  OP2   G A  31      -0.471  -7.708 -10.559  1.00  0.00
ATOM    638  O5'   G A  31       1.814  -7.603 -11.578  1.00  0.00
ATOM    639  C5'   G A  31       2.921  -8.338 -12.068  1.00  0.00
ATOM    640  C4'   G A  31       4.202  -7.706 -11.604  1.00  0.00
ATOM    641  O4'   G A  31       4.137  -6.292 -11.911  1.00  0.00
ATOM    642  C3'   G A  31       4.508  -7.744 -10.117  1.00  0.00
ATOM    643  O3'   G A  31       5.021  -9.011  -9.685  1.00  0.00
ATOM    644  C2'   G A  31       5.494  -6.578  -9.982  1.00  0.00
ATOM    645  O2'   G A  31       6.827  -6.870 -10.368  1.00  0.00
ATOM    646  C1'   G A  31       4.942  -5.572 -10.996  1.00  0.00
ATOM    647  N9    G A  31       4.249  -4.549 -10.318  1.00  0.00
ATOM    648  C8    G A  31       2.886  -4.381 -10.334  1.00  0.00
ATOM    649  N7    G A  31       2.490  -3.317  -9.690  1.00  0.00
ATOM    650  C5    G A  31       3.659  -2.746  -9.221  1.00  0.00
ATOM    651  C6    G A  31       3.869  -1.573  -8.451  1.00  0.00
ATOM    652  O6    G A  31       3.024  -0.779  -8.018  1.00  0.00
ATOM    653  N1    G A  31       5.219  -1.355  -8.191  1.00  0.00
ATOM    654  C2    G A  31       6.241  -2.168  -8.620  1.00  0.00
ATOM    655  N2    G A  31       7.480  -1.794  -8.271  1.00  0.00
ATOM    656  N3    G A  31       6.062  -3.261  -9.335  1.00  0.00
ATOM    657  C4    G A  31       4.758  -3.493  -9.599  1.00  0.00
ATOM    658  P     G A  32       4.544  -9.577  -8.406  1.00  0.00
ATOM    659  OP1   G A  32       4.816 -11.040  -8.305  1.00  0.00
ATOM    660  OP2   G A  32       3.140  -9.081  -8.331  1.00  0.00
ATOM    661  O5'   G A  32       5.399  -8.809  -7.290  1.00  0.00
ATOM    662  C5'   G A  32       6.775  -9.147  -7.053  1.00  0.00
ATOM    663  C4'   G A  32       7.559  -7.968  -6.473  1.00  0.00
ATOM    664  O4'   G A  32       7.051  -6.708  -6.999  1.00  0.00
ATOM    665  C3'   G A  32       7.519  -7.715  -4.973  1.00  0.00
ATOM    666  O3'   G A  32       8.364  -8.560  -4.220  1.00  0.00
ATOM    667  C2'   G A  32       8.004  -6.277  -4.867  1.00  0.00
ATOM    668  O2'   G A  32       9.405  -6.170  -4.989  1.00  0.00
ATOM    669  C1'   G A  32       7.361  -5.655  -6.096  1.00  0.00
ATOM    670  N9    G A  32       6.239  -4.899  -5.793  1.00  0.00
ATOM    671  C8    G A  32       4.952  -5.234  -6.138  1.00  0.00
ATOM    672  N7    G A  32       4.071  -4.345  -5.767  1.00  0.00
ATOM    673  C5    G A  32       4.817  -3.363  -5.143  1.00  0.00
ATOM    674  C6    G A  32       4.416  -2.146  -4.534  1.00  0.00
ATOM    675  O6    G A  32       3.273  -1.684  -4.426  1.00  0.00
ATOM    676  N1    G A  32       5.499  -1.441  -4.016  1.00  0.00
ATOM    677  C2    G A  32       6.807  -1.857  -4.078  1.00  0.00
ATOM    678  N2    G A  32       7.714  -1.040  -3.524  1.00  0.00
ATOM    679  N3    G A  32       7.195  -2.984  -4.640  1.00  0.00
ATOM    680  C4    G A  32       6.160  -3.686  -5.149  1.00  0.00
ATOM    681  P     A A  33       8.088  -8.610  -2.804  1.00  0.00
ATOM    682  OP1   A A  33       9.158  -9.540  -2.373  1.00  0.00
ATOM    683  OP2   A A  33       6.705  -8.745  -2.297  1.00  0.00
ATOM    684  O5'   A A  33       8.524  -7.134  -2.367  1.00  0.00
ATOM    685  C5'   A A  33       9.906  -6.829  -2.252  1.00  0.00
ATOM    686  C4'   A A  33      10.110  -5.448  -1.681  1.00  0.00
ATOM    687  O4'   A A  33       9.178  -4.542  -2.315  1.00  0.00
ATOM    688  C3'   A A  33       9.831  -5.286  -0.195  1.00  0.00
ATOM    689  O3'   A A  33      10.938  -5.637   0.620  1.00  0.00
ATOM    690  C2'   A A  33       9.440  -3.820  -0.068  1.00  0.00
ATOM    691  O2'   A A  33      10.597  -2.996  -0.012  1.00  0.00
ATOM    692  C1'   A A  33       8.747  -3.564  -1.401  1.00  0.00
ATOM    693  N9    A A  33       7.314  -3.608  -1.381  1.00  0.00
ATOM    694  C8    A A  33       6.506  -4.595  -1.884  1.00  0.00
ATOM    695  N7    A A  33       5.229  -4.402  -1.654  1.00  0.00
ATOM    696  C5    A A  33       5.195  -3.208  -0.951  1.00  0.00
ATOM    697  C6    A A  33       4.135  -2.457  -0.413  1.00  0.00
ATOM    698  N6    A A  33       2.853  -2.815  -0.508  1.00  0.00
ATOM    699  N1    A A  33       4.444  -1.311   0.231  1.00  0.00
ATOM    700  C2    A A  33       5.729  -0.953   0.325  1.00  0.00
ATOM    701  N3    A A  33       6.811  -1.574  -0.139  1.00  0.00
ATOM    702  C4    A A  33       6.471  -2.708  -0.774  1.00  0.00
ATOM    703  P     G A  34      10.654  -6.036   1.831  1.00  0.00
ATOM    704  OP1   G A  34      11.909  -6.450   2.492  1.00  0.00
ATOM    705  OP2   G A  34       9.449  -6.890   1.877  1.00  0.00
ATOM    706  O5'   G A  34      10.167  -4.689   2.542  1.00  0.00
ATOM    707  C5'   G A  34      11.081  -3.641   2.830  1.00  0.00
ATOM    708  C4'   G A  34      10.380  -2.389   3.304  1.00  0.00
ATOM    709  O4'   G A  34       9.334  -1.966   2.384  1.00  0.00
ATOM    710  C3'   G A  34       9.623  -2.529   4.606  1.00  0.00
ATOM    711  O3'   G A  34      10.472  -2.601   5.730  1.00  0.00
ATOM    712  C2'   G A  34       8.736  -1.299   4.573  1.00  0.00
ATOM    713  O2'   G A  34       9.523  -0.137   4.776  1.00  0.00
ATOM    714  C1'   G A  34       8.296  -1.333   3.110  1.00  0.00
ATOM    715  N9    G A  34       7.062  -2.065   2.920  1.00  0.00
ATOM    716  C8    G A  34       6.970  -3.207   2.163  1.00  0.00
ATOM    717  N7    G A  34       5.740  -3.595   1.963  1.00  0.00
ATOM    718  C5    G A  34       4.972  -2.654   2.624  1.00  0.00
ATOM    719  C6    G A  34       3.565  -2.545   2.765  1.00  0.00
ATOM    720  O6    G A  34       2.689  -3.293   2.311  1.00  0.00
ATOM    721  N1    G A  34       3.202  -1.434   3.521  1.00  0.00
ATOM    722  C2    G A  34       4.086  -0.539   4.073  1.00  0.00
ATOM    723  N2    G A  34       3.546   0.471   4.769  1.00  0.00
ATOM    724  N3    G A  34       5.395  -0.627   3.952  1.00  0.00
ATOM    725  C4    G A  34       5.771  -1.699   3.222  1.00  0.00
ATOM    726  P     C A  35      10.277  -3.891   6.366  1.00  0.00
ATOM    727  OP1   C A  35      11.470  -4.050   7.250  1.00  0.00
ATOM    728  OP2   C A  35       9.635  -5.096   5.773  1.00  0.00
ATOM    729  O5'   C A  35       9.113  -3.092   7.116  1.00  0.00
ATOM    730  C5'   C A  35       9.384  -1.936   7.896  1.00  0.00
ATOM    731  C4'   C A  35       8.096  -1.280   8.344  1.00  0.00
ATOM    732  O4'   C A  35       7.238  -1.007   7.227  1.00  0.00
ATOM    733  C3'   C A  35       7.211  -2.117   9.237  1.00  0.00
ATOM    734  O3'   C A  35       7.629  -2.011  10.544  1.00  0.00
ATOM    735  C2'   C A  35       5.881  -1.427   9.135  1.00  0.00
ATOM    736  O2'   C A  35       5.793  -0.292   9.965  1.00  0.00
ATOM    737  C1'   C A  35       5.896  -1.059   7.666  1.00  0.00
ATOM    738  N1    C A  35       5.115  -2.178   6.996  1.00  0.00
ATOM    739  C2    C A  35       3.720  -2.239   7.093  1.00  0.00
ATOM    740  O2    C A  35       3.132  -1.397   7.793  1.00  0.00
ATOM    741  N3    C A  35       3.055  -3.212   6.425  1.00  0.00
ATOM    742  C4    C A  35       3.729  -4.095   5.687  1.00  0.00
ATOM    743  N4    C A  35       3.030  -5.035   5.046  1.00  0.00
ATOM    744  C5    C A  35       5.142  -4.050   5.576  1.00  0.00
ATOM    745  C6    C A  35       5.795  -3.088   6.237  1.00  0.00
ATOM    746  P     U A  36       7.572  -3.250  11.376  1.00  0.00
ATOM    747  OP1   U A  36       8.546  -3.155  12.484  1.00  0.00
ATOM    748  OP2   U A  36       7.722  -4.295  10.339  1.00  0.00
ATOM    749  O5'   U A  36       6.112  -3.482  11.991  1.00  0.00
ATOM    750  C5'   U A  36       5.507  -2.484  12.802  1.00  0.00
ATOM    751  C4'   U A  36       3.998  -2.546  12.742  1.00  0.00
ATOM    752  O4'   U A  36       3.566  -2.522  11.359  1.00  0.00
ATOM    753  C3'   U A  36       3.353  -3.798  13.315  1.00  0.00
ATOM    754  O3'   U A  36       3.175  -3.737  14.716  1.00  0.00
ATOM    755  C2'   U A  36       2.033  -3.882  12.573  1.00  0.00
ATOM    756  O2'   U A  36       1.075  -3.034  13.188  1.00  0.00
ATOM    757  C1'   U A  36       2.406  -3.307  11.207  1.00  0.00
ATOM    758  N1    U A  36       2.616  -4.400  10.289  1.00  0.00
ATOM    759  C2    U A  36       1.539  -5.000   9.665  1.00  0.00
ATOM    760  O2    U A  36       0.382  -4.724   9.925  1.00  0.00
ATOM    761  N3    U A  36       1.867  -5.942   8.720  1.00  0.00
ATOM    762  C4    U A  36       3.135  -6.334   8.345  1.00  0.00
ATOM    763  O4    U A  36       3.271  -7.194   7.477  1.00  0.00
ATOM    764  C5    U A  36       4.199  -5.666   9.039  1.00  0.00
ATOM    765  C6    U A  36       3.909  -4.746   9.963  1.00  0.00
ATOM    766  P     U A  37       3.810  -5.220  15.245  1.00  0.00
ATOM    767  OP1   U A  37       3.746  -6.667  14.913  1.00  0.00
ATOM    768  OP2   U A  37       2.857  -4.673  16.242  1.00  0.00
ATOM    769  O5'   U A  37       5.322  -4.814  15.639  1.00  0.00
ATOM    770  C5'   U A  37       6.034  -5.508  16.670  1.00  0.00
ATOM    771  C4'   U A  37       6.957  -6.599  16.137  1.00  0.00
ATOM    772  O4'   U A  37       6.990  -7.694  17.091  1.00  0.00
ATOM    773  C3'   U A  37       6.579  -7.210  14.785  1.00  0.00
ATOM    774  O3'   U A  37       7.689  -7.194  13.858  1.00  0.00
ATOM    775  C2'   U A  37       6.045  -8.617  15.088  1.00  0.00
ATOM    776  O2'   U A  37       6.613  -9.623  14.271  1.00  0.00
ATOM    777  C1'   U A  37       6.395  -8.864  16.556  1.00  0.00
ATOM    778  N1    U A  37       5.046  -9.499  16.465  1.00  0.00
ATOM    779  C2    U A  37       3.828  -9.084  16.971  1.00  0.00
ATOM    780  O2    U A  37       3.717  -8.172  17.771  1.00  0.00
ATOM    781  N3    U A  37       2.739  -9.778  16.504  1.00  0.00
ATOM    782  C4    U A  37       2.744 -10.822  15.603  1.00  0.00
ATOM    783  O4    U A  37       1.681 -11.347  15.278  1.00  0.00
ATOM    784  C5    U A  37       4.046 -11.195  15.125  1.00  0.00
ATOM    785  C6    U A  37       5.122 -10.536  15.562  1.00  0.00
ATOM    786  P     C A  38       9.707  -8.004  13.885  1.00  0.00
ATOM    787  OP1   C A  38      10.312  -8.861  14.918  1.00  0.00
ATOM    788  OP2   C A  38      10.569  -7.148  13.019  1.00  0.00
ATOM    789  O5'   C A  38       8.801  -8.843  12.899  1.00  0.00
ATOM    790  C5'   C A  38       7.905  -8.196  12.021  1.00  0.00
ATOM    791  C4'   C A  38       7.412  -9.246  11.049  1.00  0.00
ATOM    792  O4'   C A  38       6.693 -10.308  11.736  1.00  0.00
ATOM    793  C3'   C A  38       6.407  -8.757  10.034  1.00  0.00
ATOM    794  O3'   C A  38       7.104  -8.056   9.010  1.00  0.00
ATOM    795  C2'   C A  38       5.829 -10.086   9.568  1.00  0.00
ATOM    796  O2'   C A  38       6.775 -10.833   8.828  1.00  0.00
ATOM    797  C1'   C A  38       5.663 -10.794  10.902  1.00  0.00
ATOM    798  N1    C A  38       4.333 -10.558  11.568  1.00  0.00
ATOM    799  C2    C A  38       3.316 -11.497  11.358  1.00  0.00
ATOM    800  O2    C A  38       3.517 -12.427  10.559  1.00  0.00
ATOM    801  N3    C A  38       2.147 -11.364  12.029  1.00  0.00
ATOM    802  C4    C A  38       1.976 -10.348  12.876  1.00  0.00
ATOM    803  N4    C A  38       0.807 -10.258  13.515  1.00  0.00
ATOM    804  C5    C A  38       2.994  -9.386  13.103  1.00  0.00
ATOM    805  C6    C A  38       4.147  -9.521  12.438  1.00  0.00
ATOM    806  P     C A  39       6.249  -6.852   8.192  1.00  0.00
ATOM    807  OP1   C A  39       7.214  -6.188   7.290  1.00  0.00
ATOM    808  OP2   C A  39       5.346  -6.020   9.029  1.00  0.00
ATOM    809  O5'   C A  39       5.344  -7.859   7.338  1.00  0.00
ATOM    810  C5'   C A  39       5.936  -8.836   6.470  1.00  0.00
ATOM    811  C4'   C A  39       4.915  -9.874   6.030  1.00  0.00
ATOM    812  O4'   C A  39       4.362 -10.526   7.205  1.00  0.00
ATOM    813  C3'   C A  39       3.678  -9.388   5.297  1.00  0.00
ATOM    814  O3'   C A  39       3.880  -9.112   3.937  1.00  0.00
ATOM    815  C2'   C A  39       2.682 -10.512   5.525  1.00  0.00
ATOM    816  O2'   C A  39       2.831 -11.619   4.648  1.00  0.00
ATOM    817  C1'   C A  39       2.999 -10.894   6.970  1.00  0.00
ATOM    818  N1    C A  39       2.066 -10.113   7.825  1.00  0.00
ATOM    819  C2    C A  39       0.724 -10.498   7.939  1.00  0.00
ATOM    820  O2    C A  39       0.273 -11.335   7.139  1.00  0.00
ATOM    821  N3    C A  39      -0.039  -9.947   8.913  1.00  0.00
ATOM    822  C4    C A  39       0.488  -9.052   9.748  1.00  0.00
ATOM    823  N4    C A  39      -0.302  -8.536  10.692  1.00  0.00
ATOM    824  C5    C A  39       1.845  -8.649   9.650  1.00  0.00
ATOM    825  C6    C A  39       2.596  -9.195   8.686  1.00  0.00
ATOM    826  P     A A  40       3.289  -7.659   3.314  1.00  0.00
ATOM    827  OP1   A A  40       3.798  -7.020   2.098  1.00  0.00
ATOM    828  OP2   A A  40       3.535  -7.004   4.614  1.00  0.00
ATOM    829  O5'   A A  40       1.700  -7.760   3.056  1.00  0.00
ATOM    830  C5'   A A  40       1.115  -8.456   1.961  1.00  0.00
ATOM    831  C4'   A A  40      -0.311  -8.853   2.320  1.00  0.00
ATOM    832  O4'   A A  40      -0.388  -9.485   3.639  1.00  0.00
ATOM    833  C3'   A A  40      -1.293  -7.710   2.447  1.00  0.00
ATOM    834  O3'   A A  40      -1.761  -7.296   1.170  1.00  0.00
ATOM    835  C2'   A A  40      -2.414  -8.354   3.248  1.00  0.00
ATOM    836  O2'   A A  40      -3.286  -9.136   2.458  1.00  0.00
ATOM    837  C1'   A A  40      -1.662  -9.245   4.227  1.00  0.00
ATOM    838  N9    A A  40      -1.453  -8.431   5.486  1.00  0.00
ATOM    839  C8    A A  40      -0.325  -7.792   5.928  1.00  0.00
ATOM    840  N7    A A  40      -0.469  -7.209   7.095  1.00  0.00
ATOM    841  C5    A A  40      -1.782  -7.484   7.442  1.00  0.00
ATOM    842  C6    A A  40      -2.554  -7.146   8.568  1.00  0.00
ATOM    843  N6    A A  40      -2.090  -6.427   9.593  1.00  0.00
ATOM    844  N1    A A  40      -3.833  -7.576   8.604  1.00  0.00
ATOM    845  C2    A A  40      -4.296  -8.297   7.576  1.00  0.00
ATOM    846  N3    A A  40      -3.669  -8.679   6.466  1.00  0.00
ATOM    847  C4    A A  40      -2.401  -8.235   6.461  1.00  0.00
ATOM    848  P     C A  41      -1.412  -6.077   0.874  1.00  0.00
ATOM    849  OP1   C A  41      -2.299  -7.237   0.643  1.00  0.00
ATOM    850  OP2   C A  41      -0.827  -5.380  -0.294  1.00  0.00
ATOM    851  O5'   C A  41      -2.171  -4.926   1.709  1.00  0.00
ATOM    852  C5'   C A  41      -2.721  -5.317   2.966  1.00  0.00
ATOM    853  C4'   C A  41      -3.586  -4.312   3.703  1.00  0.00
ATOM    854  O4'   C A  41      -2.841  -3.760   4.825  1.00  0.00
ATOM    855  C3'   C A  41      -4.172  -3.141   2.916  1.00  0.00
ATOM    856  O3'   C A  41      -5.596  -3.154   2.919  1.00  0.00
ATOM    857  C2'   C A  41      -3.706  -1.890   3.656  1.00  0.00
ATOM    858  O2'   C A  41      -4.749  -0.988   3.959  1.00  0.00
ATOM    859  C1'   C A  41      -3.064  -2.374   4.949  1.00  0.00
ATOM    860  N1    C A  41      -1.880  -1.558   5.137  1.00  0.00
ATOM    861  C2    C A  41      -0.732  -1.827   4.382  1.00  0.00
ATOM    862  O2    C A  41      -0.767  -2.748   3.549  1.00  0.00
ATOM    863  N3    C A  41       0.379  -1.079   4.584  1.00  0.00
ATOM    864  C4    C A  41       0.370  -0.101   5.490  1.00  0.00
ATOM    865  N4    C A  41       1.489   0.609   5.654  1.00  0.00
ATOM    866  C5    C A  41      -0.783   0.187   6.265  1.00  0.00
ATOM    867  C6    C A  41      -1.878  -0.554   6.063  1.00  0.00
ATOM    868  P     C A  42      -6.353  -2.524   1.478  1.00  0.00
ATOM    869  OP1   C A  42      -6.879  -3.188   0.264  1.00  0.00
ATOM    870  OP2   C A  42      -5.287  -1.504   1.354  1.00  0.00
ATOM    871  O5'   C A  42      -7.589  -1.889   2.271  1.00  0.00
ATOM    872  C5'   C A  42      -8.709  -2.695   2.601  1.00  0.00
ATOM    873  C4'   C A  42      -9.585  -2.008   3.631  1.00  0.00
ATOM    874  O4'   C A  42      -8.834  -1.770   4.848  1.00  0.00
ATOM    875  C3'   C A  42     -10.071  -0.618   3.256  1.00  0.00
ATOM    876  O3'   C A  42     -11.155  -0.690   2.340  1.00  0.00
ATOM    877  C2'   C A  42     -10.502  -0.098   4.625  1.00  0.00
ATOM    878  O2'   C A  42     -11.761  -0.592   5.039  1.00  0.00
ATOM    879  C1'   C A  42      -9.403  -0.660   5.524  1.00  0.00
ATOM    880  N1    C A  42      -8.386   0.340   5.807  1.00  0.00
ATOM    881  C2    C A  42      -8.704   1.422   6.637  1.00  0.00
ATOM    882  O2    C A  42      -9.833   1.465   7.156  1.00  0.00
ATOM    883  N3    C A  42      -7.777   2.387   6.848  1.00  0.00
ATOM    884  C4    C A  42      -6.579   2.299   6.269  1.00  0.00
ATOM    885  N4    C A  42      -5.698   3.273   6.506  1.00  0.00
ATOM    886  C5    C A  42      -6.237   1.211   5.425  1.00  0.00
ATOM    887  C6    C A  42      -7.155   0.261   5.219  1.00  0.00
ATOM    888  P     A A  43     -11.339   0.434   1.251  1.00  0.00
ATOM    889  OP1   A A  43     -12.409  -0.090   0.378  1.00  0.00
ATOM    890  OP2   A A  43     -10.136   1.049   0.645  1.00  0.00
ATOM    891  O5'   A A  43     -11.973   1.496   2.269  1.00  0.00
ATOM    892  C5'   A A  43     -13.248   1.279   2.875  1.00  0.00
ATOM    893  C4'   A A  43     -13.569   2.395   3.855  1.00  0.00
ATOM    894  O4'   A A  43     -12.605   2.394   4.947  1.00  0.00
ATOM    895  C3'   A A  43     -13.446   3.794   3.275  1.00  0.00
ATOM    896  O3'   A A  43     -14.587   4.170   2.530  1.00  0.00
ATOM    897  C2'   A A  43     -13.245   4.645   4.524  1.00  0.00
ATOM    898  O2'   A A  43     -14.456   4.913   5.224  1.00  0.00
ATOM    899  C1'   A A  43     -12.311   3.735   5.332  1.00  0.00
ATOM    900  N9    A A  43     -10.935   4.049   5.048  1.00  0.00
ATOM    901  C8    A A  43     -10.045   3.396   4.236  1.00  0.00
ATOM    902  N7    A A  43      -8.854   3.947   4.206  1.00  0.00
ATOM    903  C5    A A  43      -8.972   5.036   5.054  1.00  0.00
ATOM    904  C6    A A  43      -8.058   6.028   5.451  1.00  0.00
ATOM    905  N6    A A  43      -6.793   6.081   5.027  1.00  0.00
ATOM    906  N1    A A  43      -8.494   6.974   6.310  1.00  0.00
ATOM    907  C2    A A  43      -9.762   6.920   6.735  1.00  0.00
ATOM    908  N3    A A  43     -10.713   6.039   6.434  1.00  0.00
ATOM    909  C4    A A  43     -10.248   5.113   5.579  1.00  0.00
ATOM    910  P     A A  44     -14.167   4.488   0.844  1.00  0.00
ATOM    911  OP1   A A  44     -15.417   4.380   0.055  1.00  0.00
ATOM    912  OP2   A A  44     -12.865   4.599   0.137  1.00  0.00
ATOM    913  O5'   A A  44     -14.306   5.729   1.831  1.00  0.00
ATOM    914  C5'   A A  44     -15.242   5.708   2.906  1.00  0.00
ATOM    915  C4'   A A  44     -15.033   6.910   3.799  1.00  0.00
ATOM    916  O4'   A A  44     -13.805   6.778   4.563  1.00  0.00
ATOM    917  C3'   A A  44     -14.882   8.218   3.042  1.00  0.00
ATOM    918  O3'   A A  44     -16.167   8.739   2.742  1.00  0.00
ATOM    919  C2'   A A  44     -14.088   9.081   4.018  1.00  0.00
ATOM    920  O2'   A A  44     -14.883   9.681   5.019  1.00  0.00
ATOM    921  C1'   A A  44     -13.167   8.042   4.667  1.00  0.00
ATOM    922  N9    A A  44     -11.811   7.959   4.050  1.00  0.00
ATOM    923  C8    A A  44     -11.373   7.214   2.986  1.00  0.00
ATOM    924  N7    A A  44     -10.114   7.417   2.681  1.00  0.00
ATOM    925  C5    A A  44      -9.696   8.360   3.606  1.00  0.00
ATOM    926  C6    A A  44      -8.460   8.995   3.817  1.00  0.00
ATOM    927  N6    A A  44      -7.373   8.762   3.078  1.00  0.00
ATOM    928  N1    A A  44      -8.378   9.888   4.827  1.00  0.00
ATOM    929  C2    A A  44      -9.468  10.120   5.568  1.00  0.00
ATOM    930  N3    A A  44     -10.683   9.586   5.467  1.00  0.00
ATOM    931  C4    A A  44     -10.731   8.705   4.455  1.00  0.00
ATOM    932  P     G A  45     -16.257  10.004   1.782  1.00  0.00
ATOM    933  OP1   G A  45     -17.715  10.293   1.761  1.00  0.00
ATOM    934  OP2   G A  45     -15.611   9.398   0.581  1.00  0.00
ATOM    935  O5'   G A  45     -15.585  11.410   2.045  1.00  0.00
ATOM    936  C5'   G A  45     -15.587  11.934   3.365  1.00  0.00
ATOM    937  C4'   G A  45     -14.492  12.935   3.515  1.00  0.00
ATOM    938  O4'   G A  45     -13.231  12.310   3.785  1.00  0.00
ATOM    939  C3'   G A  45     -14.242  13.775   2.282  1.00  0.00
ATOM    940  O3'   G A  45     -15.183  14.842   2.374  1.00  0.00
ATOM    941  C2'   G A  45     -12.793  14.240   2.458  1.00  0.00
ATOM    942  O2'   G A  45     -12.713  15.525   3.010  1.00  0.00
ATOM    943  C1'   G A  45     -12.223  13.242   3.480  1.00  0.00
ATOM    944  N9    G A  45     -11.271  12.438   3.165  1.00  0.00
ATOM    945  C8    G A  45     -11.424  11.439   2.234  1.00  0.00
ATOM    946  N7    G A  45     -10.387  11.298   1.454  1.00  0.00
ATOM    947  C5    G A  45      -9.494  12.257   1.895  1.00  0.00
ATOM    948  C6    G A  45      -8.193  12.587   1.436  1.00  0.00
ATOM    949  O6    G A  45      -7.553  12.070   0.511  1.00  0.00
ATOM    950  N1    G A  45      -7.632  13.631   2.166  1.00  0.00
ATOM    951  C2    G A  45      -8.249  14.278   3.211  1.00  0.00
ATOM    952  N2    G A  45      -7.549  15.260   3.794  1.00  0.00
ATOM    953  N3    G A  45      -9.457  13.983   3.648  1.00  0.00
ATOM    954  C4    G A  45     -10.022  12.972   2.953  1.00  0.00
ATOM    955  P     A A  46     -15.314  16.023   1.124  1.00  0.00
ATOM    956  OP1   A A  46     -16.527  16.865   1.220  1.00  0.00
ATOM    957  OP2   A A  46     -15.002  15.320  -0.157  1.00  0.00
ATOM    958  O5'   A A  46     -14.062  16.942   1.498  1.00  0.00
ATOM    959  C5'   A A  46     -14.082  17.794   2.650  1.00  0.00
ATOM    960  C4'   A A  46     -12.682  18.287   2.967  1.00  0.00
ATOM    961  O4'   A A  46     -11.823  17.126   3.120  1.00  0.00
ATOM    962  C3'   A A  46     -12.003  19.157   1.912  1.00  0.00
ATOM    963  O3'   A A  46     -12.317  20.556   2.094  1.00  0.00
ATOM    964  C2'   A A  46     -10.514  18.855   2.121  1.00  0.00
ATOM    965  O2'   A A  46      -9.905  19.648   3.113  1.00  0.00
ATOM    966  C1'   A A  46     -10.533  17.404   2.612  1.00  0.00
ATOM    967  N9    A A  46     -10.235  16.491   1.587  1.00  0.00
ATOM    968  C8    A A  46     -11.146  15.736   0.896  1.00  0.00
ATOM    969  N7    A A  46     -10.622  15.046  -0.090  1.00  0.00
ATOM    970  C5    A A  46      -9.275  15.371  -0.043  1.00  0.00
ATOM    971  C6    A A  46      -8.177  14.969  -0.824  1.00  0.00
ATOM    972  N6    A A  46      -8.271  14.115  -1.846  1.00  0.00
ATOM    973  N1    A A  46      -6.967  15.480  -0.514  1.00  0.00
ATOM    974  C2    A A  46      -6.875  16.335   0.511  1.00  0.00
ATOM    975  N3    A A  46      -7.832  16.787   1.318  1.00  0.00
ATOM    976  C4    A A  46      -9.022  16.261   0.983  1.00  0.00
ATOM    977  P     G A  47     -12.028  21.711   0.821  1.00  0.00
ATOM    978  OP1   G A  47     -12.569  22.951   1.418  1.00  0.00
ATOM    979  OP2   G A  47     -12.649  21.180  -0.425  1.00  0.00
ATOM    980  O5'   G A  47     -10.464  21.954   0.577  1.00  0.00
ATOM    981  C5'   G A  47      -9.607  22.354   1.652  1.00  0.00
ATOM    982  C4'   G A  47      -8.174  21.897   1.424  1.00  0.00
ATOM    983  O4'   G A  47      -8.149  20.457   1.229  1.00  0.00
ATOM    984  C3'   G A  47      -7.411  22.425   0.216  1.00  0.00
ATOM    985  O3'   G A  47      -6.837  23.707   0.418  1.00  0.00
ATOM    986  C2'   G A  47      -6.316  21.384   0.026  1.00  0.00
ATOM    987  O2'   G A  47      -5.178  21.579   0.831  1.00  0.00
ATOM    988  C1'   G A  47      -7.024  20.099   0.440  1.00  0.00
ATOM    989  N9    G A  47      -7.450  19.461  -0.785  1.00  0.00
ATOM    990  C8    G A  47      -8.745  19.367  -1.235  1.00  0.00
ATOM    991  N7    G A  47      -8.875  18.584  -2.271  1.00  0.00
ATOM    992  C5    G A  47      -7.593  18.130  -2.521  1.00  0.00
ATOM    993  C6    G A  47      -7.103  17.252  -3.521  1.00  0.00
ATOM    994  O6    G A  47      -7.737  16.681  -4.417  1.00  0.00
ATOM    995  N1    G A  47      -5.728  17.059  -3.416  1.00  0.00
ATOM    996  C2    G A  47      -4.925  17.639  -2.465  1.00  0.00
ATOM    997  N2    G A  47      -3.622  17.331  -2.523  1.00  0.00
ATOM    998  N3    G A  47      -5.365  18.457  -1.529  1.00  0.00
ATOM    999  C4    G A  47      -6.697  18.661  -1.612  1.00  0.00
ATOM   1000  P     C A  48      -6.394  24.628  -0.917  1.00  0.00
ATOM   1001  OP1   C A  48      -5.722  25.599  -0.041  1.00  0.00
ATOM   1002  OP2   C A  48      -7.300  25.048  -2.003  1.00  0.00
ATOM   1003  O5'   C A  48      -5.305  23.696  -1.615  1.00  0.00
ATOM   1004  C5'   C A  48      -3.946  23.693  -1.209  1.00  0.00
ATOM   1005  C4'   C A  48      -3.151  22.703  -2.041  1.00  0.00
ATOM   1006  O4'   C A  48      -3.868  21.452  -2.156  1.00  0.00
ATOM   1007  C3'   C A  48      -2.911  23.081  -3.488  1.00  0.00
ATOM   1008  O3'   C A  48      -1.866  23.970  -3.531  1.00  0.00
ATOM   1009  C2'   C A  48      -2.512  21.748  -4.093  1.00  0.00
ATOM   1010  O2'   C A  48      -1.168  21.365  -3.848  1.00  0.00
ATOM   1011  C1'   C A  48      -3.520  20.846  -3.394  1.00  0.00
ATOM   1012  N1    C A  48      -4.698  20.718  -4.371  1.00  0.00
ATOM   1013  C2    C A  48      -4.659  19.788  -5.417  1.00  0.00
ATOM   1014  O2    C A  48      -3.583  19.222  -5.673  1.00  0.00
ATOM   1015  N3    C A  48      -5.790  19.536  -6.118  1.00  0.00
ATOM   1016  C4    C A  48      -6.922  20.169  -5.808  1.00  0.00
ATOM   1017  N4    C A  48      -8.012  19.888  -6.526  1.00  0.00
ATOM   1018  C5    C A  48      -6.983  21.114  -4.752  1.00  0.00
ATOM   1019  C6    C A  48      -5.863  21.361  -4.062  1.00  0.00
ATOM   1020  P     C A  49      -1.827  25.230  -4.548  1.00  0.00
ATOM   1021  OP1   C A  49      -0.718  26.145  -4.183  1.00  0.00
ATOM   1022  OP2   C A  49      -3.189  25.755  -4.796  1.00  0.00
ATOM   1023  O5'   C A  49      -1.435  24.422  -5.882  1.00  0.00
ATOM   1024  C5'   C A  49      -0.064  24.114  -6.124  1.00  0.00
ATOM   1025  C4'   C A  49       0.161  23.078  -7.203  1.00  0.00
ATOM   1026  O4'   C A  49      -0.777  21.982  -7.058  1.00  0.00
ATOM   1027  C3'   C A  49      -0.037  23.526  -8.642  1.00  0.00
ATOM   1028  O3'   C A  49       1.047  24.272  -9.169  1.00  0.00
ATOM   1029  C2'   C A  49      -0.250  22.199  -9.353  1.00  0.00
ATOM   1030  O2'   C A  49       0.979  21.513  -9.484  1.00  0.00
ATOM   1031  C1'   C A  49      -1.099  21.450  -8.329  1.00  0.00
ATOM   1032  N1    C A  49      -2.587  21.619  -8.642  1.00  0.00
ATOM   1033  C2    C A  49      -3.158  20.951  -9.732  1.00  0.00
ATOM   1034  O2    C A  49      -2.417  20.309 -10.495  1.00  0.00
ATOM   1035  N3    C A  49      -4.497  21.025  -9.922  1.00  0.00
ATOM   1036  C4    C A  49      -5.253  21.727  -9.077  1.00  0.00
ATOM   1037  N4    C A  49      -6.568  21.771  -9.304  1.00  0.00
ATOM   1038  C5    C A  49      -4.694  22.411  -7.967  1.00  0.00
ATOM   1039  C6    C A  49      -3.371  22.335  -7.783  1.00  0.00
ATOM   1040  P     U A  50       0.763  25.237 -10.175  1.00  0.00
ATOM   1041  OP1   U A  50       2.150  24.882  -9.770  1.00  0.00
ATOM   1042  OP2   U A  50       0.360  26.674 -10.232  1.00  0.00
ATOM   1043  O5'   U A  50       0.583  24.601 -11.615  1.00  0.00
ATOM   1044  C5'   U A  50       1.351  23.468 -11.977  1.00  0.00
ATOM   1045  C4'   U A  50       0.529  22.539 -12.821  1.00  0.00
ATOM   1046  O4'   U A  50      -0.695  22.224 -12.127  1.00  0.00
ATOM   1047  C3'   U A  50       0.083  23.128 -14.149  1.00  0.00
ATOM   1048  O3'   U A  50       1.128  22.882 -15.085  1.00  0.00
ATOM   1049  C2'   U A  50      -1.169  22.315 -14.459  1.00  0.00
ATOM   1050  O2'   U A  50      -0.869  21.055 -15.030  1.00  0.00
ATOM   1051  C1'   U A  50      -1.755  22.108 -13.059  1.00  0.00
ATOM   1052  N1    U A  50      -2.985  22.929 -12.771  1.00  0.00
ATOM   1053  C2    U A  50      -4.144  22.498 -13.388  1.00  0.00
ATOM   1054  O2    U A  50      -4.148  21.886 -14.442  1.00  0.00
ATOM   1055  N3    U A  50      -5.306  22.813 -12.726  1.00  0.00
ATOM   1056  C4    U A  50      -5.422  23.498 -11.535  1.00  0.00
ATOM   1057  O4    U A  50      -6.537  23.704 -11.062  1.00  0.00
ATOM   1058  C5    U A  50      -4.175  23.912 -10.957  1.00  0.00
ATOM   1059  C6    U A  50      -3.030  23.620 -11.580  1.00  0.00
ATOM   1060  P     U A  51       0.956  23.264 -16.534  1.00  0.00
ATOM   1061  OP1   U A  51       1.744  24.342 -17.177  1.00  0.00
ATOM   1062  OP2   U A  51      -0.491  23.128 -16.831  1.00  0.00
ATOM   1063  O5'   U A  51       1.667  21.860 -16.857  1.00  0.00
ATOM   1064  C5'   U A  51       3.071  21.812 -17.116  1.00  0.00
ATOM   1065  C4'   U A  51       3.531  20.461 -17.641  1.00  0.00
ATOM   1066  O4'   U A  51       3.209  19.387 -16.716  1.00  0.00
ATOM   1067  C3'   U A  51       2.922  20.031 -18.969  1.00  0.00
ATOM   1068  O3'   U A  51       3.608  20.710 -20.032  1.00  0.00
ATOM   1069  C2'   U A  51       3.132  18.514 -18.900  1.00  0.00
ATOM   1070  O2'   U A  51       4.456  18.118 -19.195  1.00  0.00
ATOM   1071  C1'   U A  51       2.829  18.225 -17.437  1.00  0.00
ATOM   1072  N1    U A  51       1.352  17.952 -17.145  1.00  0.00
ATOM   1073  C2    U A  51       0.976  16.642 -17.374  1.00  0.00
ATOM   1074  O2    U A  51       1.766  15.769 -17.686  1.00  0.00
ATOM   1075  N3    U A  51      -0.366  16.388 -17.225  1.00  0.00
ATOM   1076  C4    U A  51      -1.348  17.293 -16.878  1.00  0.00
ATOM   1077  O4    U A  51      -2.513  16.914 -16.783  1.00  0.00
ATOM   1078  C5    U A  51      -0.879  18.632 -16.658  1.00  0.00
ATOM   1079  C6    U A  51       0.421  18.906 -16.796  1.00  0.00
ATOM   1080  P     A A  52       3.571  20.151 -21.479  1.00  0.00
ATOM   1081  OP1   A A  52       4.814  20.839 -21.896  1.00  0.00
ATOM   1082  OP2   A A  52       2.243  20.748 -21.745  1.00  0.00
ATOM   1083  O5'   A A  52       3.501  18.722 -22.203  1.00  0.00
ATOM   1084  C5'   A A  52       2.288  17.974 -22.144  1.00  0.00
ATOM   1085  C4'   A A  52       2.508  16.486 -22.289  1.00  0.00
ATOM   1086  O4'   A A  52       2.307  16.101 -23.675  1.00  0.00
ATOM   1087  C3'   A A  52       3.894  15.992 -21.888  1.00  0.00
ATOM   1088  O3'   A A  52       3.824  14.848 -21.045  1.00  0.00
ATOM   1089  C2'   A A  52       4.582  15.614 -23.198  1.00  0.00
ATOM   1090  O2'   A A  52       5.375  14.447 -23.120  1.00  0.00
ATOM   1091  C1'   A A  52       3.441  15.431 -24.188  1.00  0.00
ATOM   1092  N9    A A  52       3.239  15.890 -25.665  1.00  0.00
ATOM   1093  C8    A A  52       4.245  16.763 -25.987  1.00  0.00
ATOM   1094  N7    A A  52       4.261  17.108 -27.253  1.00  0.00
ATOM   1095  C5    A A  52       3.194  16.414 -27.799  1.00  0.00
ATOM   1096  C6    A A  52       2.675  16.351 -29.105  1.00  0.00
ATOM   1097  N6    A A  52       3.188  17.026 -30.137  1.00  0.00
ATOM   1098  N1    A A  52       1.601  15.562 -29.315  1.00  0.00
ATOM   1099  C2    A A  52       1.088  14.887 -28.280  1.00  0.00
ATOM   1100  N3    A A  52       1.485  14.865 -27.010  1.00  0.00
ATOM   1101  C4    A A  52       2.555  15.659 -26.834  1.00  0.00
ATOM   1102  P     A A  53       4.903  14.877 -20.132  1.00  0.00
ATOM   1103  OP1   A A  53       5.881  15.760 -19.446  1.00  0.00
ATOM   1104  OP2   A A  53       5.381  13.738 -20.967  1.00  0.00
ATOM   1105  O5'   A A  53       3.908  14.278 -19.028  1.00  0.00
ATOM   1106  C5'   A A  53       3.861  14.858 -17.711  1.00  0.00
ATOM   1107  C4'   A A  53       2.801  14.213 -16.817  1.00  0.00
ATOM   1108  O4'   A A  53       1.565  13.871 -17.513  1.00  0.00
ATOM   1109  C3'   A A  53       3.075  12.940 -16.034  1.00  0.00
ATOM   1110  O3'   A A  53       3.968  13.139 -14.940  1.00  0.00
ATOM   1111  C2'   A A  53       1.674  12.650 -15.489  1.00  0.00
ATOM   1112  O2'   A A  53       1.364  13.512 -14.409  1.00  0.00
ATOM   1113  C1'   A A  53       0.773  13.054 -16.657  1.00  0.00
ATOM   1114  N9    A A  53       0.714  11.773 -16.781  1.00  0.00
ATOM   1115  C8    A A  53       1.582  10.905 -17.391  1.00  0.00
ATOM   1116  N7    A A  53       0.991  10.010 -18.147  1.00  0.00
ATOM   1117  C5    A A  53      -0.356  10.310 -18.025  1.00  0.00
ATOM   1118  C6    A A  53      -1.509   9.728 -18.582  1.00  0.00
ATOM   1119  N6    A A  53      -1.482   8.680 -19.408  1.00  0.00
ATOM   1120  N1    A A  53      -2.703  10.268 -18.256  1.00  0.00
ATOM   1121  C2    A A  53      -2.728  11.319 -17.429  1.00  0.00
ATOM   1122  N3    A A  53      -1.714  11.953 -16.843  1.00  0.00
ATOM   1123  C4    A A  53      -0.543  11.392 -17.186  1.00  0.00
ATOM   1124  P     A A  54       4.465  11.947 -14.118  1.00  0.00
ATOM   1125  OP1   A A  54       5.538  12.550 -13.278  1.00  0.00
ATOM   1126  OP2   A A  54       4.610  10.545 -14.606  1.00  0.00
ATOM   1127  O5'   A A  54       3.107  12.015 -13.299  1.00  0.00
ATOM   1128  C5'   A A  54       2.782  11.001 -12.367  1.00  0.00
ATOM   1129  C4'   A A  54       1.293  10.934 -12.181  1.00  0.00
ATOM   1130  O4'   A A  54       0.658  10.730 -13.468  1.00  0.00
ATOM   1131  C3'   A A  54       0.819   9.777 -11.330  1.00  0.00
ATOM   1132  O3'   A A  54       0.918  10.124  -9.956  1.00  0.00
ATOM   1133  C2'   A A  54      -0.613   9.596 -11.818  1.00  0.00
ATOM   1134  O2'   A A  54      -1.508  10.543 -11.275  1.00  0.00
ATOM   1135  C1'   A A  54      -0.455   9.875 -13.314  1.00  0.00
ATOM   1136  N9    A A  54      -0.673   9.075 -14.393  1.00  0.00
ATOM   1137  C8    A A  54       0.197   8.392 -15.202  1.00  0.00
ATOM   1138  N7    A A  54      -0.324   8.027 -16.349  1.00  0.00
ATOM   1139  C5    A A  54      -1.625   8.503 -16.289  1.00  0.00
ATOM   1140  C6    A A  54      -2.697   8.442 -17.196  1.00  0.00
ATOM   1141  N6    A A  54      -2.622   7.851 -18.391  1.00  0.00
ATOM   1142  N1    A A  54      -3.863   9.015 -16.828  1.00  0.00
ATOM   1143  C2    A A  54      -3.937   9.608 -15.631  1.00  0.00
ATOM   1144  N3    A A  54      -2.999   9.730 -14.694  1.00  0.00
ATOM   1145  C4    A A  54      -1.854   9.149 -15.090  1.00  0.00
ATOM   1146  P     C A  55       2.480  10.074  -8.939  1.00  0.00
ATOM   1147  OP1   C A  55       3.924   9.777  -8.747  1.00  0.00
ATOM   1148  OP2   C A  55       1.563   8.990  -9.386  1.00  0.00
ATOM   1149  O5'   C A  55       1.920  10.733  -7.586  1.00  0.00
ATOM   1150  C5'   C A  55       0.611  11.332  -7.516  1.00  0.00
ATOM   1151  C4'   C A  55       0.694  12.657  -6.784  1.00  0.00
ATOM   1152  O4'   C A  55      -0.332  13.547  -7.316  1.00  0.00
ATOM   1153  C3'   C A  55       0.344  12.620  -5.297  1.00  0.00
ATOM   1154  O3'   C A  55       1.373  12.128  -4.436  1.00  0.00
ATOM   1155  C2'   C A  55      -0.035  14.069  -5.011  1.00  0.00
ATOM   1156  O2'   C A  55       1.071  14.921  -4.892  1.00  0.00
ATOM   1157  C1'   C A  55      -0.738  14.453  -6.305  1.00  0.00
ATOM   1158  N1    C A  55      -2.116  14.488  -6.622  1.00  0.00
ATOM   1159  C2    C A  55      -2.863  15.463  -5.950  1.00  0.00
ATOM   1160  O2    C A  55      -2.264  16.406  -5.406  1.00  0.00
ATOM   1161  N3    C A  55      -4.212  15.349  -5.912  1.00  0.00
ATOM   1162  C4    C A  55      -4.813  14.319  -6.509  1.00  0.00
ATOM   1163  N4    C A  55      -6.144  14.249  -6.444  1.00  0.00
ATOM   1164  C5    C A  55      -4.074  13.321  -7.195  1.00  0.00
ATOM   1165  C6    C A  55      -2.742  13.437  -7.231  1.00  0.00
ATOM   1166  P     U A  56       1.069  11.060  -3.761  1.00  0.00
ATOM   1167  OP1   U A  56       2.230  10.267  -3.271  1.00  0.00
ATOM   1168  OP2   U A  56      -0.257  10.392  -3.915  1.00  0.00
ATOM   1169  O5'   U A  56       0.839  12.298  -2.768  1.00  0.00
ATOM   1170  C5'   U A  56       1.826  13.330  -2.610  1.00  0.00
ATOM   1171  C4'   U A  56       1.231  14.575  -1.960  1.00  0.00
ATOM   1172  O4'   U A  56       0.065  14.996  -2.709  1.00  0.00
ATOM   1173  C3'   U A  56       0.733  14.476  -0.523  1.00  0.00
ATOM   1174  O3'   U A  56       1.793  14.683   0.398  1.00  0.00
ATOM   1175  C2'   U A  56      -0.283  15.606  -0.429  1.00  0.00
ATOM   1176  O2'   U A  56       0.310  16.862  -0.172  1.00  0.00
ATOM   1177  C1'   U A  56      -0.865  15.614  -1.840  1.00  0.00
ATOM   1178  N1    U A  56      -2.160  14.837  -1.875  1.00  0.00
ATOM   1179  C2    U A  56      -3.305  15.381  -1.323  1.00  0.00
ATOM   1180  O2    U A  56      -3.309  16.427  -0.699  1.00  0.00
ATOM   1181  N3    U A  56      -4.451  14.652  -1.527  1.00  0.00
ATOM   1182  C4    U A  56      -4.566  13.460  -2.213  1.00  0.00
ATOM   1183  O4    U A  56      -5.666  12.923  -2.313  1.00  0.00
ATOM   1184  C5    U A  56      -3.334  12.960  -2.755  1.00  0.00
ATOM   1185  C6    U A  56      -2.204  13.649  -2.571  1.00  0.00
ATOM   1186  P     C A  57       1.913  13.833   1.608  1.00  0.00
ATOM   1187  OP1   C A  57       3.294  13.870   2.287  1.00  0.00
ATOM   1188  OP2   C A  57       1.356  12.531   1.156  1.00  0.00
ATOM   1189  O5'   C A  57       0.871  14.531   2.592  1.00  0.00
ATOM   1190  C5'   C A  57       1.172  15.801   3.206  1.00  0.00
ATOM   1191  C4'   C A  57      -0.101  16.412   3.839  1.00  0.00
ATOM   1192  O4'   C A  57      -1.036  16.698   2.781  1.00  0.00
ATOM   1193  C3'   C A  57      -0.882  15.569   4.828  1.00  0.00
ATOM   1194  O3'   C A  57      -0.358  15.721   6.157  1.00  0.00
ATOM   1195  C2'   C A  57      -2.320  16.120   4.684  1.00  0.00
ATOM   1196  O2'   C A  57      -2.501  17.404   5.280  1.00  0.00
ATOM   1197  C1'   C A  57      -2.352  16.422   3.201  1.00  0.00
ATOM   1198  N1    C A  57      -2.914  15.312   2.439  1.00  0.00
ATOM   1199  C2    C A  57      -4.304  15.159   2.377  1.00  0.00
ATOM   1200  O2    C A  57      -5.025  16.030   2.892  1.00  0.00
ATOM   1201  N3    C A  57      -4.820  14.069   1.759  1.00  0.00
ATOM   1202  C4    C A  57      -4.007  13.159   1.221  1.00  0.00
ATOM   1203  N4    C A  57      -4.562  12.102   0.623  1.00  0.00
ATOM   1204  C5    C A  57      -2.596  13.296   1.273  1.00  0.00
ATOM   1205  C6    C A  57      -2.090  14.373   1.884  1.00  0.00
ATOM   1206  P     U A  58      -0.317  14.409   7.248  1.00  0.00
ATOM   1207  OP1   U A  58      -0.101  14.294   8.705  1.00  0.00
ATOM   1208  OP2   U A  58      -0.104  13.209   6.416  1.00  0.00
ATOM   1209  O5'   U A  58      -1.787  14.968   7.010  1.00  0.00
ATOM   1210  C5'   U A  58      -2.283  15.997   7.836  1.00  0.00
ATOM   1211  C4'   U A  58      -3.802  15.954   7.887  1.00  0.00
ATOM   1212  O4'   U A  58      -4.350  15.695   6.573  1.00  0.00
ATOM   1213  C3'   U A  58      -4.400  14.830   8.711  1.00  0.00
ATOM   1214  O3'   U A  58      -4.399  15.128  10.086  1.00  0.00
ATOM   1215  C2'   U A  58      -5.820  14.873   8.206  1.00  0.00
ATOM   1216  O2'   U A  58      -6.487  16.001   8.740  1.00  0.00
ATOM   1217  C1'   U A  58      -5.580  15.019   6.718  1.00  0.00
ATOM   1218  N1    U A  58      -5.431  13.695   5.958  1.00  0.00
ATOM   1219  C2    U A  58      -6.577  12.977   5.670  1.00  0.00
ATOM   1220  O2    U A  58      -7.691  13.345   5.997  1.00  0.00
ATOM   1221  N3    U A  58      -6.371  11.806   4.982  1.00  0.00
ATOM   1222  C4    U A  58      -5.162  11.291   4.563  1.00  0.00
ATOM   1223  O4    U A  58      -5.137  10.225   3.953  1.00  0.00
ATOM   1224  C5    U A  58      -4.020  12.093   4.901  1.00  0.00
ATOM   1225  C6    U A  58      -4.191  13.237   5.569  1.00  0.00
ATOM   1226  P     U A  59      -4.080  14.280  10.539  1.00  0.00
ATOM   1227  OP1   U A  59      -3.985  14.154  11.966  1.00  0.00
ATOM   1228  OP2   U A  59      -3.135  13.541   9.646  1.00  0.00
ATOM   1229  O5'   U A  59      -5.558  13.789  10.170  1.00  0.00
ATOM   1230  C5'   U A  59      -6.720  14.438  10.703  1.00  0.00
ATOM   1231  C4'   U A  59      -7.885  13.504  10.722  1.00  0.00
ATOM   1232  O4'   U A  59      -8.371  13.220   9.397  1.00  0.00
ATOM   1233  C3'   U A  59      -7.655  12.139  11.346  1.00  0.00
ATOM   1234  O3'   U A  59      -7.885  12.306  12.741  1.00  0.00
ATOM   1235  C2'   U A  59      -8.792  11.335  10.737  1.00  0.00
ATOM   1236  O2'   U A  59      -9.972  11.850  11.316  1.00  0.00
ATOM   1237  C1'   U A  59      -8.772  11.862   9.300  1.00  0.00
ATOM   1238  N1    U A  59      -7.707  11.172   8.434  1.00  0.00
ATOM   1239  C2    U A  59      -8.119  10.005   7.818  1.00  0.00
ATOM   1240  O2    U A  59      -9.286   9.659   7.763  1.00  0.00
ATOM   1241  N3    U A  59      -7.111   9.253   7.265  1.00  0.00
ATOM   1242  C4    U A  59      -5.763   9.543   7.266  1.00  0.00
ATOM   1243  O4    U A  59      -4.976   8.769   6.727  1.00  0.00
ATOM   1244  C5    U A  59      -5.415  10.771   7.926  1.00  0.00
ATOM   1245  C6    U A  59      -6.375  11.521   8.472  1.00  0.00
ATOM   1246  P     G A  60      -6.507  11.814  13.927  1.00  0.00
ATOM   1247  OP1   G A  60      -6.714  12.060  15.381  1.00  0.00
ATOM   1248  OP2   G A  60      -5.152  11.536  13.414  1.00  0.00
ATOM   1249  O5'   G A  60      -7.454  10.604  13.507  1.00  0.00
ATOM   1250  C5'   G A  60      -8.777  10.498  14.041  1.00  0.00
ATOM   1251  C4'   G A  60      -9.409   9.201  13.608  1.00  0.00
ATOM   1252  O4'   G A  60      -9.491   9.154  12.158  1.00  0.00
ATOM   1253  C3'   G A  60      -8.643   7.932  13.933  1.00  0.00
ATOM   1254  O3'   G A  60      -8.807   7.541  15.291  1.00  0.00
ATOM   1255  C2'   G A  60      -9.298   6.940  12.985  1.00  0.00
ATOM   1256  O2'   G A  60     -10.565   6.525  13.456  1.00  0.00
ATOM   1257  C1'   G A  60      -9.473   7.802  11.730  1.00  0.00
ATOM   1258  N9    G A  60      -8.340   7.593  10.798  1.00  0.00
ATOM   1259  C8    G A  60      -7.185   8.310  10.596  1.00  0.00
ATOM   1260  N7    G A  60      -6.391   7.768   9.713  1.00  0.00
ATOM   1261  C5    G A  60      -7.058   6.628   9.305  1.00  0.00
ATOM   1262  C6    G A  60      -6.693   5.632   8.363  1.00  0.00
ATOM   1263  O6    G A  60      -5.664   5.565   7.679  1.00  0.00
ATOM   1264  N1    G A  60      -7.663   4.640   8.251  1.00  0.00
ATOM   1265  C2    G A  60      -8.841   4.612   8.959  1.00  0.00
ATOM   1266  N2    G A  60      -9.653   3.574   8.714  1.00  0.00
ATOM   1267  N3    G A  60      -9.194   5.529   9.838  1.00  0.00
ATOM   1268  C4    G A  60      -8.266   6.502   9.964  1.00  0.00
ATOM   1269  P     A A  61      -8.139   6.429  15.714  1.00  0.00
ATOM   1270  OP1   A A  61      -7.334   5.538  14.840  1.00  0.00
ATOM   1271  OP2   A A  61      -9.380   5.912  16.343  1.00  0.00
ATOM   1272  O5'   A A  61      -7.195   7.002  16.867  1.00  0.00
ATOM   1273  C5'   A A  61      -6.358   8.127  16.623  1.00  0.00
ATOM   1274  C4'   A A  61      -5.075   8.043  17.426  1.00  0.00
ATOM   1275  O4'   A A  61      -5.354   8.347  18.820  1.00  0.00
ATOM   1276  C3'   A A  61      -4.461   6.647  17.420  1.00  0.00
ATOM   1277  O3'   A A  61      -3.129   6.527  16.918  1.00  0.00
ATOM   1278  C2'   A A  61      -4.857   5.988  18.741  1.00  0.00
ATOM   1279  O2'   A A  61      -3.783   5.318  19.365  1.00  0.00
ATOM   1280  C1'   A A  61      -5.168   7.197  19.622  1.00  0.00
ATOM   1281  N9    A A  61      -6.045   7.215  20.537  1.00  0.00
ATOM   1282  C8    A A  61      -7.277   6.674  20.276  1.00  0.00
ATOM   1283  N7    A A  61      -7.664   5.788  21.163  1.00  0.00
ATOM   1284  C5    A A  61      -6.615   5.743  22.067  1.00  0.00
ATOM   1285  C6    A A  61      -6.409   4.997  23.241  1.00  0.00
ATOM   1286  N6    A A  61      -7.291   4.118  23.722  1.00  0.00
ATOM   1287  N1    A A  61      -5.252   5.188  23.910  1.00  0.00
ATOM   1288  C2    A A  61      -4.369   6.070  23.427  1.00  0.00
ATOM   1289  N3    A A  61      -4.450   6.830  22.337  1.00  0.00
ATOM   1290  C4    A A  61      -5.610   6.615  21.694  1.00  0.00
ATOM   1291  P     C A  62      -2.558   5.202  16.165  1.00  0.00
ATOM   1292  OP1   C A  62      -1.370   5.050  15.298  1.00  0.00
ATOM   1293  OP2   C A  62      -3.887   4.801  15.669  1.00  0.00
ATOM   1294  O5'   C A  62      -2.280   4.415  17.558  1.00  0.00
ATOM   1295  C5'   C A  62      -1.017   4.526  18.197  1.00  0.00
ATOM   1296  C4'   C A  62      -0.928   3.713  19.493  1.00  0.00
ATOM   1297  O4'   C A  62      -1.927   4.128  20.448  1.00  0.00
ATOM   1298  C3'   C A  62      -1.173   2.281  19.231  1.00  0.00
ATOM   1299  O3'   C A  62       0.010   1.572  18.970  1.00  0.00
ATOM   1300  C2'   C A  62      -1.865   1.767  20.419  1.00  0.00
ATOM   1301  O2'   C A  62      -0.925   1.261  21.360  1.00  0.00
ATOM   1302  C1'   C A  62      -2.554   2.935  21.006  1.00  0.00
ATOM   1303  N1    C A  62      -3.999   2.917  20.661  1.00  0.00
ATOM   1304  C2    C A  62      -4.802   2.090  21.455  1.00  0.00
ATOM   1305  O2    C A  62      -4.284   1.497  22.415  1.00  0.00
ATOM   1306  N3    C A  62      -6.117   1.961  21.153  1.00  0.00
ATOM   1307  C4    C A  62      -6.630   2.616  20.111  1.00  0.00
ATOM   1308  N4    C A  62      -7.930   2.458  19.852  1.00  0.00
ATOM   1309  C5    C A  62      -5.833   3.459  19.295  1.00  0.00
ATOM   1310  C6    C A  62      -4.536   3.584  19.596  1.00  0.00
ATOM   1311  P     U A  63       0.212   0.232  17.980  1.00  0.00
ATOM   1312  OP1   U A  63       1.584  -0.323  17.884  1.00  0.00
ATOM   1313  OP2   U A  63      -0.513   0.617  16.745  1.00  0.00
ATOM   1314  O5'   U A  63      -0.692  -0.816  18.764  1.00  0.00
ATOM   1315  C5'   U A  63      -0.438  -1.154  20.139  1.00  0.00
ATOM   1316  C4'   U A  63      -0.963  -2.535  20.413  1.00  0.00
ATOM   1317  O4'   U A  63      -2.219  -2.662  19.700  1.00  0.00
ATOM   1318  C3'   U A  63      -0.083  -3.660  19.882  1.00  0.00
ATOM   1319  O3'   U A  63       0.797  -4.109  20.906  1.00  0.00
ATOM   1320  C2'   U A  63      -1.095  -4.740  19.521  1.00  0.00
ATOM   1321  O2'   U A  63      -1.551  -5.481  20.634  1.00  0.00
ATOM   1322  C1'   U A  63      -2.254  -3.894  19.001  1.00  0.00
ATOM   1323  N1    U A  63      -2.344  -3.725  17.315  1.00  0.00
ATOM   1324  C2    U A  63      -3.274  -4.689  16.976  1.00  0.00
ATOM   1325  O2    U A  63      -3.557  -5.623  17.705  1.00  0.00
ATOM   1326  N3    U A  63      -3.864  -4.521  15.747  1.00  0.00
ATOM   1327  C4    U A  63      -3.622  -3.508  14.842  1.00  0.00
ATOM   1328  O4    U A  63      -4.233  -3.491  13.776  1.00  0.00
ATOM   1329  C5    U A  63      -2.643  -2.547  15.266  1.00  0.00
ATOM   1330  C6    U A  63      -2.054  -2.686  16.457  1.00  0.00
ATOM   1331  P     A A  64       2.286  -3.879  20.596  1.00  0.00
ATOM   1332  OP1   A A  64       3.223  -3.595  21.707  1.00  0.00
ATOM   1333  OP2   A A  64       2.807  -3.810  19.208  1.00  0.00
ATOM   1334  O5'   A A  64       1.630  -5.314  20.881  1.00  0.00
ATOM   1335  C5'   A A  64       1.569  -5.621  22.277  1.00  0.00
ATOM   1336  C4'   A A  64       0.736  -6.817  22.591  1.00  0.00
ATOM   1337  O4'   A A  64      -0.512  -6.683  21.906  1.00  0.00
ATOM   1338  C3'   A A  64       1.292  -8.119  22.071  1.00  0.00
ATOM   1339  O3'   A A  64       2.431  -8.670  22.781  1.00  0.00
ATOM   1340  C2'   A A  64       0.063  -8.985  21.943  1.00  0.00
ATOM   1341  O2'   A A  64      -0.463  -9.459  23.190  1.00  0.00
ATOM   1342  C1'   A A  64      -0.947  -7.989  21.495  1.00  0.00
ATOM   1343  N9    A A  64      -1.120  -8.155  20.088  1.00  0.00
ATOM   1344  C8    A A  64      -0.538  -7.397  19.106  1.00  0.00
ATOM   1345  N7    A A  64      -0.916  -7.722  17.893  1.00  0.00
ATOM   1346  C5    A A  64      -1.807  -8.765  18.091  1.00  0.00
ATOM   1347  C6    A A  64      -2.559  -9.550  17.199  1.00  0.00
ATOM   1348  N6    A A  64      -2.530  -9.394  15.873  1.00  0.00
ATOM   1349  N1    A A  64      -3.350 -10.510  17.723  1.00  0.00
ATOM   1350  C2    A A  64      -3.378 -10.665  19.051  1.00  0.00
ATOM   1351  N3    A A  64      -2.719  -9.990  19.990  1.00  0.00
ATOM   1352  C4    A A  64      -1.941  -9.044  19.438  1.00  0.00
ATOM   1353  P     U A  65       3.726  -9.323  22.019  1.00  0.00
ATOM   1354  OP1   U A  65       4.746  -9.370  23.179  1.00  0.00
ATOM   1355  OP2   U A  65       4.159  -8.896  20.690  1.00  0.00
ATOM   1356  O5'   U A  65       3.269 -10.829  21.817  1.00  0.00
ATOM   1357  C5'   U A  65       2.731 -11.495  22.926  1.00  0.00
ATOM   1358  C4'   U A  65       2.139 -12.793  22.507  1.00  0.00
ATOM   1359  O4'   U A  65       0.873 -12.550  21.802  1.00  0.00
ATOM   1360  C3'   U A  65       2.983 -13.600  21.503  1.00  0.00
ATOM   1361  O3'   U A  65       4.000 -14.346  22.187  1.00  0.00
ATOM   1362  C2'   U A  65       1.910 -14.527  20.907  1.00  0.00
ATOM   1363  O2'   U A  65       1.505 -15.490  21.874  1.00  0.00
ATOM   1364  C1'   U A  65       0.721 -13.536  20.765  1.00  0.00
ATOM   1365  N1    U A  65       0.755 -12.892  19.449  1.00  0.00
ATOM   1366  C2    U A  65       0.110 -13.556  18.423  1.00  0.00
ATOM   1367  O2    U A  65      -0.356 -14.675  18.545  1.00  0.00
ATOM   1368  N3    U A  65       0.030 -12.860  17.241  1.00  0.00
ATOM   1369  C4    U A  65       0.519 -11.596  16.988  1.00  0.00
ATOM   1370  O4    U A  65       0.370 -11.101  15.873  1.00  0.00
ATOM   1371  C5    U A  65       1.176 -10.973  18.103  1.00  0.00
ATOM   1372  C6    U A  65       1.268 -11.627  19.264  1.00  0.00
ATOM   1373  P     G A  66       5.617 -14.913  21.311  1.00  0.00
ATOM   1374  OP1   G A  66       6.956 -15.142  21.915  1.00  0.00
ATOM   1375  OP2   G A  66       5.445 -13.829  20.303  1.00  0.00
ATOM   1376  O5'   G A  66       5.138 -16.256  20.601  1.00  0.00
ATOM   1377  C5'   G A  66       4.697 -17.356  21.370  1.00  0.00
ATOM   1378  C4'   G A  66       3.781 -18.247  20.560  1.00  0.00
ATOM   1379  O4'   G A  66       2.625 -17.495  20.119  1.00  0.00
ATOM   1380  C3'   G A  66       4.295 -18.877  19.275  1.00  0.00
ATOM   1381  O3'   G A  66       5.126 -20.005  19.560  1.00  0.00
ATOM   1382  C2'   G A  66       2.975 -19.304  18.636  1.00  0.00
ATOM   1383  O2'   G A  66       2.404 -20.459  19.215  1.00  0.00
ATOM   1384  C1'   G A  66       2.073 -18.117  18.978  1.00  0.00
ATOM   1385  N9    G A  66       2.055 -17.155  17.894  1.00  0.00
ATOM   1386  C8    G A  66       2.599 -15.894  17.860  1.00  0.00
ATOM   1387  N7    G A  66       2.462 -15.305  16.703  1.00  0.00
ATOM   1388  C5    G A  66       1.786 -16.227  15.926  1.00  0.00
ATOM   1389  C6    G A  66       1.354 -16.158  14.577  1.00  0.00
ATOM   1390  O6    G A  66       1.492 -15.226  13.775  1.00  0.00
ATOM   1391  N1    G A  66       0.702 -17.322  14.179  1.00  0.00
ATOM   1392  C2    G A  66       0.493 -18.418  14.982  1.00  0.00
ATOM   1393  N2    G A  66      -0.156 -19.447  14.420  1.00  0.00
ATOM   1394  N3    G A  66       0.889 -18.497  16.237  1.00  0.00
ATOM   1395  C4    G A  66       1.525 -17.378  16.645  1.00  0.00
ATOM   1396  P     G A  67       6.176 -20.446  18.476  1.00  0.00
ATOM   1397  OP1   G A  67       7.612 -20.802  18.449  1.00  0.00
ATOM   1398  OP2   G A  67       5.751 -19.090  18.063  1.00  0.00
ATOM   1399  O5'   G A  67       5.382 -21.522  17.599  1.00  0.00
ATOM   1400  C5'   G A  67       4.057 -21.906  17.948  1.00  0.00
ATOM   1401  C4'   G A  67       3.413 -22.691  16.819  1.00  0.00
ATOM   1402  O4'   G A  67       2.478 -21.843  16.110  1.00  0.00
ATOM   1403  C3'   G A  67       4.384 -23.184  15.754  1.00  0.00
ATOM   1404  O3'   G A  67       4.937 -24.446  16.108  1.00  0.00
ATOM   1405  C2'   G A  67       3.481 -23.282  14.527  1.00  0.00
ATOM   1406  O2'   G A  67       2.697 -24.460  14.512  1.00  0.00
ATOM   1407  C1'   G A  67       2.586 -22.065  14.715  1.00  0.00
ATOM   1408  N9    G A  67       3.125 -20.792  14.047  1.00  0.00
ATOM   1409  C8    G A  67       4.034 -19.885  14.534  1.00  0.00
ATOM   1410  N7    G A  67       4.333 -18.945  13.679  1.00  0.00
ATOM   1411  C5    G A  67       3.578 -19.246  12.561  1.00  0.00
ATOM   1412  C6    G A  67       3.480 -18.587  11.308  1.00  0.00
ATOM   1413  O6    G A  67       4.069 -17.565  10.932  1.00  0.00
ATOM   1414  N1    G A  67       2.593 -19.229  10.450  1.00  0.00
ATOM   1415  C2    G A  67       1.885 -20.366  10.760  1.00  0.00
ATOM   1416  N2    G A  67       1.077 -20.839   9.802  1.00  0.00
ATOM   1417  N3    G A  67       1.966 -20.990  11.919  1.00  0.00
ATOM   1418  C4    G A  67       2.823 -20.384  12.768  1.00  0.00
ATOM   1419  P     A A  68       6.657 -24.768  15.748  1.00  0.00
ATOM   1420  OP1   A A  68       6.935 -26.044  16.458  1.00  0.00
ATOM   1421  OP2   A A  68       7.522 -23.583  16.011  1.00  0.00
ATOM   1422  O5'   A A  68       6.624 -25.087  14.184  1.00  0.00
ATOM   1423  C5'   A A  68       5.924 -26.236  13.706  1.00  0.00
ATOM   1424  C4'   A A  68       5.529 -26.072  12.258  1.00  0.00
ATOM   1425  O4'   A A  68       4.800 -24.829  12.068  1.00  0.00
ATOM   1426  C3'   A A  68       6.641 -25.984  11.231  1.00  0.00
ATOM   1427  O3'   A A  68       7.172 -27.258  10.922  1.00  0.00
ATOM   1428  C2'   A A  68       5.885 -25.405  10.049  1.00  0.00
ATOM   1429  O2'   A A  68       5.096 -26.344   9.359  1.00  0.00
ATOM   1430  C1'   A A  68       5.028 -24.346  10.751  1.00  0.00
ATOM   1431  N9    A A  68       5.839 -23.065  10.792  1.00  0.00
ATOM   1432  C8    A A  68       6.503 -22.541  11.871  1.00  0.00
ATOM   1433  N7    A A  68       7.011 -21.351  11.652  1.00  0.00
ATOM   1434  C5    A A  68       6.657 -21.075  10.341  1.00  0.00
ATOM   1435  C6    A A  68       6.896 -19.966   9.510  1.00  0.00
ATOM   1436  N6    A A  68       7.576 -18.885   9.898  1.00  0.00
ATOM   1437  N1    A A  68       6.407 -20.009   8.252  1.00  0.00
ATOM   1438  C2    A A  68       5.725 -21.093   7.865  1.00  0.00
ATOM   1439  N3    A A  68       5.436 -22.195   8.553  1.00  0.00
ATOM   1440  C4    A A  68       5.937 -22.122   9.798  1.00  0.00
ATOM   1441  P     G A  69       8.831 -27.435  10.619  1.00  0.00
ATOM   1442  OP1   G A  69       9.048 -28.898  10.570  1.00  0.00
ATOM   1443  OP2   G A  69       9.690 -26.565  11.456  1.00  0.00
ATOM   1444  O5'   G A  69       8.988 -26.827   9.144  1.00  0.00
ATOM   1445  C5'   G A  69       8.498 -27.545   8.021  1.00  0.00
ATOM   1446  C4'   G A  69       8.235 -26.648   6.836  1.00  0.00
ATOM   1447  O4'   G A  69       7.694 -25.380   7.283  1.00  0.00
ATOM   1448  C3'   G A  69       9.434 -26.252   5.991  1.00  0.00
ATOM   1449  O3'   G A  69       9.803 -27.267   5.075  1.00  0.00
ATOM   1450  C2'   G A  69       8.921 -24.998   5.301  1.00  0.00
ATOM   1451  O2'   G A  69       8.044 -25.352   4.243  1.00  0.00
ATOM   1452  C1'   G A  69       8.082 -24.359   6.400  1.00  0.00
ATOM   1453  N9    G A  69       8.812 -23.292   7.145  1.00  0.00
ATOM   1454  C8    G A  69       9.193 -23.309   8.465  1.00  0.00
ATOM   1455  N7    G A  69       9.676 -22.169   8.877  1.00  0.00
ATOM   1456  C5    G A  69       9.610 -21.347   7.767  1.00  0.00
ATOM   1457  C6    G A  69       9.993 -19.991   7.598  1.00  0.00
ATOM   1458  O6    G A  69      10.484 -19.224   8.436  1.00  0.00
ATOM   1459  N1    G A  69       9.755 -19.541   6.303  1.00  0.00
ATOM   1460  C2    G A  69       9.215 -20.303   5.294  1.00  0.00
ATOM   1461  N2    G A  69       9.061 -19.693   4.111  1.00  0.00
ATOM   1462  N3    G A  69       8.856 -21.564   5.436  1.00  0.00
ATOM   1463  C4    G A  69       9.079 -22.023   6.685  1.00  0.00
ATOM   1464  P     U A  70      11.204 -27.232   4.204  1.00  0.00
ATOM   1465  OP1   U A  70      11.416 -28.334   3.245  1.00  0.00
ATOM   1466  OP2   U A  70      12.147 -27.032   5.328  1.00  0.00
ATOM   1467  O5'   U A  70      11.209 -25.837   3.417  1.00  0.00
ATOM   1468  C5'   U A  70      10.780 -25.730   2.066  1.00  0.00
ATOM   1469  C4'   U A  70      11.112 -24.374   1.489  1.00  0.00
ATOM   1470  O4'   U A  70      10.579 -23.346   2.368  1.00  0.00
ATOM   1471  C3'   U A  70      12.592 -24.030   1.373  1.00  0.00
ATOM   1472  O3'   U A  70      13.224 -24.567   0.217  1.00  0.00
ATOM   1473  C2'   U A  70      12.586 -22.503   1.427  1.00  0.00
ATOM   1474  O2'   U A  70      12.201 -21.935   0.184  1.00  0.00
ATOM   1475  C1'   U A  70      11.453 -22.236   2.412  1.00  0.00
ATOM   1476  N1    U A  70      11.817 -22.021   3.796  1.00  0.00
ATOM   1477  C2    U A  70      12.203 -20.728   4.096  1.00  0.00
ATOM   1478  O2    U A  70      12.089 -19.802   3.312  1.00  0.00
ATOM   1479  N3    U A  70      12.732 -20.555   5.352  1.00  0.00
ATOM   1480  C4    U A  70      12.909 -21.524   6.318  1.00  0.00
ATOM   1481  O4    U A  70      13.398 -21.216   7.402  1.00  0.00
ATOM   1482  C5    U A  70      12.485 -22.841   5.931  1.00  0.00
ATOM   1483  C6    U A  70      11.967 -23.036   4.715  1.00  0.00
ATOM   1484  P     C A  71      14.763 -24.481   0.035  1.00  0.00
ATOM   1485  OP1   C A  71      15.701 -24.389   1.186  1.00  0.00
ATOM   1486  OP2   C A  71      13.296 -24.532   0.283  1.00  0.00
ATOM   1487  O5'   C A  71      15.042 -23.277  -0.973  1.00  0.00
ATOM   1488  C5'   C A  71      15.008 -21.937  -0.509  1.00  0.00
ATOM   1489  C4'   C A  71      15.703 -21.013  -1.480  1.00  0.00
ATOM   1490  O4'   C A  71      14.810 -20.706  -2.589  1.00  0.00
ATOM   1491  C3'   C A  71      16.009 -19.661  -0.858  1.00  0.00
ATOM   1492  O3'   C A  71      17.233 -19.693  -0.140  1.00  0.00
ATOM   1493  C2'   C A  71      16.000 -18.721  -2.055  1.00  0.00
ATOM   1494  O2'   C A  71      17.207 -18.735  -2.798  1.00  0.00
ATOM   1495  C1'   C A  71      14.866 -19.318  -2.889  1.00  0.00
ATOM   1496  N1    C A  71      16.257 -19.675   1.549  1.00  0.00
ATOM   1497  C2    C A  71      16.634 -18.657   2.432  1.00  0.00
ATOM   1498  O2    C A  71      16.903 -17.534   1.971  1.00  0.00
ATOM   1499  N3    C A  71      16.695 -18.923   3.758  1.00  0.00
ATOM   1500  C4    C A  71      16.398 -20.143   4.208  1.00  0.00
ATOM   1501  N4    C A  71      16.472 -20.359   5.524  1.00  0.00
ATOM   1502  C5    C A  71      16.014 -21.189   3.330  1.00  0.00
ATOM   1503  C6    C A  71      15.955 -20.921   2.021  1.00  0.00
TER   
END   
