# Supplementary material for: RPocket: an intuitive database of RNA pocket topology information with RNA-ligand data resources
Source: BMC Bioinformatics. 2021 Sep 8;22:428. doi: 10.1186/s12859-021-04349-4 (PMC8424408; doi:10.1186/s12859-021-04349-4)
Supplement: Supplementary file 7 — Additional file 7. Folder S3: Nine other experimental structures and their modeling structures and pockets. [file 12859_2021_4349_MOESM7_ESM.zip › 12859_2021_4349_MOESM7_ESM/3LA5_s5.pdb]

ATOM      1  P     G A   1     -21.549  -4.007  19.356  1.00  0.00
ATOM      2  OP1   G A   1     -20.343  -3.140  19.217  1.00  0.00
ATOM      3  OP2   G A   1     -22.500  -4.133  18.215  1.00  0.00
ATOM      4  O5'   G A   1     -21.068  -5.463  19.784  1.00  0.00
ATOM      5  C5'   G A   1     -20.806  -6.467  18.821  1.00  0.00
ATOM      6  C4'   G A   1     -20.730  -7.809  19.502  1.00  0.00
ATOM      7  O4'   G A   1     -21.937  -8.018  20.283  1.00  0.00
ATOM      8  C3'   G A   1     -20.657  -8.997  18.558  1.00  0.00
ATOM      9  O3'   G A   1     -19.307  -9.254  18.211  1.00  0.00
ATOM     10  C2'   G A   1     -21.272 -10.102  19.401  1.00  0.00
ATOM     11  O2'   G A   1     -20.381 -10.591  20.380  1.00  0.00
ATOM     12  C1'   G A   1     -22.405  -9.340  20.091  1.00  0.00
ATOM     13  N9    G A   1     -23.637  -9.313  19.353  1.00  0.00
ATOM     14  C8    G A   1     -24.351  -8.164  19.116  1.00  0.00
ATOM     15  N7    G A   1     -25.454  -8.371  18.449  1.00  0.00
ATOM     16  C5    G A   1     -25.472  -9.736  18.231  1.00  0.00
ATOM     17  C6    G A   1     -26.419 -10.551  17.559  1.00  0.00
ATOM     18  O6    G A   1     -27.470 -10.206  17.004  1.00  0.00
ATOM     19  N1    G A   1     -26.050 -11.893  17.568  1.00  0.00
ATOM     20  C2    G A   1     -24.909 -12.389  18.153  1.00  0.00
ATOM     21  N2    G A   1     -24.725 -13.713  18.059  1.00  0.00
ATOM     22  N3    G A   1     -24.020 -11.644  18.780  1.00  0.00
ATOM     23  C4    G A   1     -24.357 -10.337  18.783  1.00  0.00
ATOM     24  P     G A   2     -19.009  -8.788  17.066  1.00  0.00
ATOM     25  OP1   G A   2     -17.554  -8.722  17.363  1.00  0.00
ATOM     26  OP2   G A   2     -19.573  -8.001  15.946  1.00  0.00
ATOM     27  O5'   G A   2     -19.427 -10.314  16.850  1.00  0.00
ATOM     28  C5'   G A   2     -19.070 -11.315  17.799  1.00  0.00
ATOM     29  C4'   G A   2     -19.894 -12.568  17.573  1.00  0.00
ATOM     30  O4'   G A   2     -21.302 -12.289  17.825  1.00  0.00
ATOM     31  C3'   G A   2     -19.850 -13.159  16.168  1.00  0.00
ATOM     32  O3'   G A   2     -18.723 -14.028  15.983  1.00  0.00
ATOM     33  C2'   G A   2     -21.167 -13.926  16.095  1.00  0.00
ATOM     34  O2'   G A   2     -21.047 -15.205  16.685  1.00  0.00
ATOM     35  C1'   G A   2     -22.101 -13.057  16.951  1.00  0.00
ATOM     36  N9    G A   2     -22.954 -11.994  16.156  1.00  0.00
ATOM     37  C8    G A   2     -22.861 -10.623  16.151  1.00  0.00
ATOM     38  N7    G A   2     -23.746 -10.050  15.381  1.00  0.00
ATOM     39  C5    G A   2     -24.467 -11.101  14.846  1.00  0.00
ATOM     40  C6    G A   2     -25.557 -11.105  13.938  1.00  0.00
ATOM     41  O6    G A   2     -26.119 -10.136  13.411  1.00  0.00
ATOM     42  N1    G A   2     -25.994 -12.396  13.654  1.00  0.00
ATOM     43  C2    G A   2     -25.447 -13.542  14.180  1.00  0.00
ATOM     44  N2    G A   2     -26.004 -14.696  13.788  1.00  0.00
ATOM     45  N3    G A   2     -24.434 -13.555  15.023  1.00  0.00
ATOM     46  C4    G A   2     -23.993 -12.312  15.313  1.00  0.00
ATOM     47  P     C A   3     -18.203 -14.419  14.485  1.00  0.00
ATOM     48  OP1   C A   3     -16.947 -15.126  14.846  1.00  0.00
ATOM     49  OP2   C A   3     -18.140 -13.163  13.696  1.00  0.00
ATOM     50  O5'   C A   3     -19.138 -15.438  13.705  1.00  0.00
ATOM     51  C5'   C A   3     -19.359 -16.743  14.207  1.00  0.00
ATOM     52  C4'   C A   3     -20.597 -17.324  13.587  1.00  0.00
ATOM     53  O4'   C A   3     -21.724 -16.478  13.938  1.00  0.00
ATOM     54  C3'   C A   3     -20.614 -17.321  12.072  1.00  0.00
ATOM     55  O3'   C A   3     -19.875 -18.406  11.525  1.00  0.00
ATOM     56  C2'   C A   3     -22.107 -17.391  11.790  1.00  0.00
ATOM     57  O2'   C A   3     -22.623 -18.693  11.979  1.00  0.00
ATOM     58  C1'   C A   3     -22.650 -16.435  12.861  1.00  0.00
ATOM     59  N1    C A   3     -22.727 -15.106  12.314  1.00  0.00
ATOM     60  C2    C A   3     -23.830 -14.707  11.551  1.00  0.00
ATOM     61  O2    C A   3     -24.672 -15.562  11.225  1.00  0.00
ATOM     62  N3    C A   3     -23.947 -13.407  11.191  1.00  0.00
ATOM     63  C4    C A   3     -23.018 -12.526  11.563  1.00  0.00
ATOM     64  N4    C A   3     -23.176 -11.255  11.184  1.00  0.00
ATOM     65  C5    C A   3     -21.893 -12.910  12.336  1.00  0.00
ATOM     66  C6    C A   3     -21.781 -14.195  12.690  1.00  0.00
ATOM     67  P     U A   4     -18.835 -18.075  10.494  1.00  0.00
ATOM     68  OP1   U A   4     -17.909 -19.211  10.697  1.00  0.00
ATOM     69  OP2   U A   4     -18.303 -16.704  10.329  1.00  0.00
ATOM     70  O5'   U A   4     -19.758 -18.288   9.202  1.00  0.00
ATOM     71  C5'   U A   4     -20.561 -19.453   9.063  1.00  0.00
ATOM     72  C4'   U A   4     -21.510 -19.344   7.894  1.00  0.00
ATOM     73  O4'   U A   4     -22.567 -18.406   8.222  1.00  0.00
ATOM     74  C3'   U A   4     -20.915 -18.815   6.596  1.00  0.00
ATOM     75  O3'   U A   4     -20.291 -19.814   5.808  1.00  0.00
ATOM     76  C2'   U A   4     -22.108 -18.178   5.899  1.00  0.00
ATOM     77  O2'   U A   4     -22.858 -19.172   5.214  1.00  0.00
ATOM     78  C1'   U A   4     -22.921 -17.655   7.084  1.00  0.00
ATOM     79  N1    U A   4     -22.643 -16.214   7.363  1.00  0.00
ATOM     80  C2    U A   4     -23.371 -15.328   6.592  1.00  0.00
ATOM     81  O2    U A   4     -24.247 -15.682   5.822  1.00  0.00
ATOM     82  N3    U A   4     -23.037 -14.005   6.754  1.00  0.00
ATOM     83  C4    U A   4     -22.068 -13.491   7.591  1.00  0.00
ATOM     84  O4    U A   4     -21.884 -12.277   7.629  1.00  0.00
ATOM     85  C5    U A   4     -21.355 -14.474   8.357  1.00  0.00
ATOM     86  C6    U A   4     -21.660 -15.767   8.219  1.00  0.00
ATOM     87  P     U A   5     -19.190 -19.394   4.564  1.00  0.00
ATOM     88  OP1   U A   5     -18.563 -20.564   3.903  1.00  0.00
ATOM     89  OP2   U A   5     -18.341 -18.338   5.158  1.00  0.00
ATOM     90  O5'   U A   5     -20.139 -18.583   3.563  1.00  0.00
ATOM     91  C5'   U A   5     -21.045 -19.262   2.706  1.00  0.00
ATOM     92  C4'   U A   5     -21.993 -18.310   2.021  1.00  0.00
ATOM     93  O4'   U A   5     -22.561 -17.408   3.001  1.00  0.00
ATOM     94  C3'   U A   5     -21.395 -17.393   0.964  1.00  0.00
ATOM     95  O3'   U A   5     -21.268 -18.030  -0.296  1.00  0.00
ATOM     96  C2'   U A   5     -22.368 -16.223   0.944  1.00  0.00
ATOM     97  O2'   U A   5     -23.507 -16.528   0.154  1.00  0.00
ATOM     98  C1'   U A   5     -22.813 -16.154   2.406  1.00  0.00
ATOM     99  N1    U A   5     -22.190 -15.063   3.215  1.00  0.00
ATOM    100  C2    U A   5     -22.774 -13.813   3.151  1.00  0.00
ATOM    101  O2    U A   5     -23.754 -13.572   2.468  1.00  0.00
ATOM    102  N3    U A   5     -22.167 -12.848   3.917  1.00  0.00
ATOM    103  C4    U A   5     -21.059 -13.005   4.724  1.00  0.00
ATOM    104  O4    U A   5     -20.629 -12.042   5.355  1.00  0.00
ATOM    105  C5    U A   5     -20.510 -14.331   4.737  1.00  0.00
ATOM    106  C6    U A   5     -21.080 -15.288   4.000  1.00  0.00
ATOM    107  P     C A   6     -20.079 -17.730  -1.425  1.00  0.00
ATOM    108  OP1   C A   6     -19.824 -18.669  -2.551  1.00  0.00
ATOM    109  OP2   C A   6     -18.958 -17.290  -0.558  1.00  0.00
ATOM    110  O5'   C A   6     -20.817 -16.419  -1.952  1.00  0.00
ATOM    111  C5'   C A   6     -22.025 -16.535  -2.686  1.00  0.00
ATOM    112  C4'   C A   6     -22.600 -15.177  -3.022  1.00  0.00
ATOM    113  O4'   C A   6     -22.971 -14.474  -1.808  1.00  0.00
ATOM    114  C3'   C A   6     -21.611 -14.231  -3.666  1.00  0.00
ATOM    115  O3'   C A   6     -21.599 -14.455  -5.052  1.00  0.00
ATOM    116  C2'   C A   6     -22.221 -12.874  -3.391  1.00  0.00
ATOM    117  O2'   C A   6     -23.264 -12.657  -4.308  1.00  0.00
ATOM    118  C1'   C A   6     -22.828 -13.083  -2.012  1.00  0.00
ATOM    119  N1    C A   6     -22.104 -12.550  -0.939  1.00  0.00
ATOM    120  C2    C A   6     -22.122 -11.169  -0.708  1.00  0.00
ATOM    121  O2    C A   6     -22.850 -10.454  -1.417  1.00  0.00
ATOM    122  N3    C A   6     -21.347 -10.656   0.277  1.00  0.00
ATOM    123  C4    C A   6     -20.581 -11.462   1.012  1.00  0.00
ATOM    124  N4    C A   6     -19.835 -10.911   1.972  1.00  0.00
ATOM    125  C5    C A   6     -20.549 -12.863   0.794  1.00  0.00
ATOM    126  C6    C A   6     -21.315 -13.367  -0.180  1.00  0.00
ATOM    127  P     A A   7     -20.213 -14.466  -5.812  1.00  0.00
ATOM    128  OP1   A A   7     -19.870 -15.480  -6.840  1.00  0.00
ATOM    129  OP2   A A   7     -19.209 -14.111  -4.776  1.00  0.00
ATOM    130  O5'   A A   7     -20.667 -13.131  -6.547  1.00  0.00
ATOM    131  C5'   A A   7     -19.694 -12.220  -7.032  1.00  0.00
ATOM    132  C4'   A A   7     -20.189 -10.803  -6.919  1.00  0.00
ATOM    133  O4'   A A   7     -20.763 -10.579  -5.601  1.00  0.00
ATOM    134  C3'   A A   7     -19.084  -9.770  -7.022  1.00  0.00
ATOM    135  O3'   A A   7     -18.745  -9.480  -8.368  1.00  0.00
ATOM    136  C2'   A A   7     -19.688  -8.590  -6.283  1.00  0.00
ATOM    137  O2'   A A   7     -20.657  -7.920  -7.061  1.00  0.00
ATOM    138  C1'   A A   7     -20.354  -9.309  -5.108  1.00  0.00
ATOM    139  N9    A A   7     -19.265  -9.582  -3.962  1.00  0.00
ATOM    140  C8    A A   7     -19.015 -10.836  -3.471  1.00  0.00
ATOM    141  N7    A A   7     -18.356 -10.838  -2.336  1.00  0.00
ATOM    142  C5    A A   7     -18.160  -9.493  -2.065  1.00  0.00
ATOM    143  C6    A A   7     -17.525  -8.825  -1.003  1.00  0.00
ATOM    144  N6    A A   7     -16.948  -9.452   0.025  1.00  0.00
ATOM    145  N1    A A   7     -17.503  -7.476  -1.035  1.00  0.00
ATOM    146  C2    A A   7     -18.082  -6.849  -2.065  1.00  0.00
ATOM    147  N3    A A   7     -18.710  -7.365  -3.119  1.00  0.00
ATOM    148  C4    A A   7     -18.713  -8.707  -3.058  1.00  0.00
ATOM    149  P     U A   8     -17.249  -9.273  -8.724  1.00  0.00
ATOM    150  OP1   U A   8     -17.283  -8.897 -10.158  1.00  0.00
ATOM    151  OP2   U A   8     -16.486 -10.453  -8.253  1.00  0.00
ATOM    152  O5'   U A   8     -16.614  -8.050  -7.933  1.00  0.00
ATOM    153  C5'   U A   8     -16.967  -6.797  -8.472  1.00  0.00
ATOM    154  C4'   U A   8     -16.317  -5.734  -7.654  1.00  0.00
ATOM    155  O4'   U A   8     -16.819  -5.812  -6.299  1.00  0.00
ATOM    156  C3'   U A   8     -14.825  -5.896  -7.477  1.00  0.00
ATOM    157  O3'   U A   8     -14.107  -5.469  -8.619  1.00  0.00
ATOM    158  C2'   U A   8     -14.584  -5.056  -6.232  1.00  0.00
ATOM    159  O2'   U A   8     -14.696  -3.671  -6.530  1.00  0.00
ATOM    160  C1'   U A   8     -15.805  -5.427  -5.401  1.00  0.00
ATOM    161  N1    U A   8     -15.524  -6.504  -4.417  1.00  0.00
ATOM    162  C2    U A   8     -14.942  -6.205  -3.199  1.00  0.00
ATOM    163  O2    U A   8     -14.602  -5.078  -2.885  1.00  0.00
ATOM    164  N3    U A   8     -14.771  -7.277  -2.357  1.00  0.00
ATOM    165  C4    U A   8     -15.115  -8.590  -2.605  1.00  0.00
ATOM    166  O4    U A   8     -14.900  -9.444  -1.749  1.00  0.00
ATOM    167  C5    U A   8     -15.712  -8.820  -3.891  1.00  0.00
ATOM    168  C6    U A   8     -15.890  -7.795  -4.729  1.00  0.00
ATOM    169  P     A A   9     -12.680  -6.098  -8.930  1.00  0.00
ATOM    170  OP1   A A   9     -12.237  -5.850 -10.323  1.00  0.00
ATOM    171  OP2   A A   9     -12.743  -7.493  -8.434  1.00  0.00
ATOM    172  O5'   A A   9     -11.705  -5.369  -7.877  1.00  0.00
ATOM    173  C5'   A A   9     -11.429  -3.967  -7.921  1.00  0.00
ATOM    174  C4'   A A   9     -10.183  -3.549  -7.164  1.00  0.00
ATOM    175  O4'   A A   9     -10.483  -3.492  -5.742  1.00  0.00
ATOM    176  C3'   A A   9      -8.974  -4.472  -7.306  1.00  0.00
ATOM    177  O3'   A A   9      -7.900  -3.927  -8.061  1.00  0.00
ATOM    178  C2'   A A   9      -8.497  -4.802  -5.890  1.00  0.00
ATOM    179  O2'   A A   9      -7.169  -4.404  -5.603  1.00  0.00
ATOM    180  C1'   A A   9      -9.484  -4.114  -4.960  1.00  0.00
ATOM    181  N9    A A   9     -10.004  -5.373  -4.334  1.00  0.00
ATOM    182  C8    A A   9     -10.915  -6.281  -4.808  1.00  0.00
ATOM    183  N7    A A   9     -11.049  -7.342  -4.048  1.00  0.00
ATOM    184  C5    A A   9     -10.166  -7.117  -3.004  1.00  0.00
ATOM    185  C6    A A   9      -9.836  -7.871  -1.864  1.00  0.00
ATOM    186  N6    A A   9     -10.384  -9.053  -1.577  1.00  0.00
ATOM    187  N1    A A   9      -8.913  -7.361  -1.021  1.00  0.00
ATOM    188  C2    A A   9      -8.365  -6.175  -1.310  1.00  0.00
ATOM    189  N3    A A   9      -8.593  -5.374  -2.348  1.00  0.00
ATOM    190  C4    A A   9      -9.514  -5.909  -3.167  1.00  0.00
ATOM    191  P     U A  10      -7.377  -5.074  -8.809  1.00  0.00
ATOM    192  OP1   U A  10      -6.733  -4.782 -10.114  1.00  0.00
ATOM    193  OP2   U A  10      -8.504  -6.047  -8.760  1.00  0.00
ATOM    194  O5'   U A  10      -6.269  -5.567  -7.767  1.00  0.00
ATOM    195  C5'   U A  10      -5.174  -4.725  -7.388  1.00  0.00
ATOM    196  C4'   U A  10      -4.289  -5.419  -6.365  1.00  0.00
ATOM    197  O4'   U A  10      -4.979  -5.471  -5.085  1.00  0.00
ATOM    198  C3'   U A  10      -3.885  -6.859  -6.663  1.00  0.00
ATOM    199  O3'   U A  10      -2.766  -6.970  -7.554  1.00  0.00
ATOM    200  C2'   U A  10      -3.629  -7.431  -5.265  1.00  0.00
ATOM    201  O2'   U A  10      -2.323  -7.218  -4.761  1.00  0.00
ATOM    202  C1'   U A  10      -4.675  -6.688  -4.422  1.00  0.00
ATOM    203  N1    U A  10      -5.942  -7.442  -4.358  1.00  0.00
ATOM    204  C2    U A  10      -5.963  -8.443  -3.405  1.00  0.00
ATOM    205  O2    U A  10      -5.086  -8.586  -2.573  1.00  0.00
ATOM    206  N3    U A  10      -7.054  -9.277  -3.463  1.00  0.00
ATOM    207  C4    U A  10      -8.102  -9.212  -4.357  1.00  0.00
ATOM    208  O4    U A  10      -9.013 -10.033  -4.282  1.00  0.00
ATOM    209  C5    U A  10      -8.007  -8.146  -5.315  1.00  0.00
ATOM    210  C6    U A  10      -6.957  -7.321  -5.282  1.00  0.00
ATOM    211  P     A A  11      -2.837  -8.762  -8.621  1.00  0.00
ATOM    212  OP1   A A  11      -1.976  -8.475  -9.802  1.00  0.00
ATOM    213  OP2   A A  11      -4.280  -9.060  -8.783  1.00  0.00
ATOM    214  O5'   A A  11      -2.220  -9.950  -7.745  1.00  0.00
ATOM    215  C5'   A A  11      -2.696 -10.121  -6.414  1.00  0.00
ATOM    216  C4'   A A  11      -1.565 -10.500  -5.480  1.00  0.00
ATOM    217  O4'   A A  11      -1.059 -11.814  -5.830  1.00  0.00
ATOM    218  C3'   A A  11      -0.352  -9.598  -5.551  1.00  0.00
ATOM    219  O3'   A A  11      -0.518  -8.530  -4.646  1.00  0.00
ATOM    220  C2'   A A  11       0.753 -10.543  -5.117  1.00  0.00
ATOM    221  O2'   A A  11       0.678 -10.806  -3.735  1.00  0.00
ATOM    222  C1'   A A  11       0.355 -11.809  -5.854  1.00  0.00
ATOM    223  N9    A A  11       0.859 -11.897  -7.333  1.00  0.00
ATOM    224  C8    A A  11       0.145 -11.832  -8.501  1.00  0.00
ATOM    225  N7    A A  11       0.869 -12.033  -9.576  1.00  0.00
ATOM    226  C5    A A  11       2.146 -12.244  -9.080  1.00  0.00
ATOM    227  C6    A A  11       3.373 -12.514  -9.711  1.00  0.00
ATOM    228  N6    A A  11       3.516 -12.623 -11.034  1.00  0.00
ATOM    229  N1    A A  11       4.460 -12.671  -8.926  1.00  0.00
ATOM    230  C2    A A  11       4.316 -12.563  -7.601  1.00  0.00
ATOM    231  N3    A A  11       3.218 -12.313  -6.892  1.00  0.00
ATOM    232  C4    A A  11       2.156 -12.162  -7.701  1.00  0.00
ATOM    233  P     A A  12      -0.244  -6.952  -5.409  1.00  0.00
ATOM    234  OP1   A A  12      -0.571  -5.927  -4.391  1.00  0.00
ATOM    235  OP2   A A  12      -0.616  -6.760  -6.827  1.00  0.00
ATOM    236  O5'   A A  12       1.341  -7.185  -5.442  1.00  0.00
ATOM    237  C5'   A A  12       2.005  -7.592  -4.257  1.00  0.00
ATOM    238  C4'   A A  12       3.322  -8.278  -4.534  1.00  0.00
ATOM    239  O4'   A A  12       3.112  -9.446  -5.369  1.00  0.00
ATOM    240  C3'   A A  12       4.369  -7.455  -5.272  1.00  0.00
ATOM    241  O3'   A A  12       5.107  -6.604  -4.406  1.00  0.00
ATOM    242  C2'   A A  12       5.223  -8.510  -5.971  1.00  0.00
ATOM    243  O2'   A A  12       6.240  -9.013  -5.125  1.00  0.00
ATOM    244  C1'   A A  12       4.213  -9.624  -6.230  1.00  0.00
ATOM    245  N9    A A  12       3.739  -9.638  -7.603  1.00  0.00
ATOM    246  C8    A A  12       2.583  -9.101  -8.106  1.00  0.00
ATOM    247  N7    A A  12       2.453  -9.248  -9.404  1.00  0.00
ATOM    248  C5    A A  12       3.602  -9.927  -9.778  1.00  0.00
ATOM    249  C6    A A  12       4.067 -10.385 -11.023  1.00  0.00
ATOM    250  N6    A A  12       3.400 -10.220 -12.167  1.00  0.00
ATOM    251  N1    A A  12       5.255 -11.025 -11.051  1.00  0.00
ATOM    252  C2    A A  12       5.923 -11.191  -9.903  1.00  0.00
ATOM    253  N3    A A  12       5.589 -10.807  -8.674  1.00  0.00
ATOM    254  C4    A A  12       4.404 -10.173  -8.680  1.00  0.00
ATOM    255  P     U A  13       6.251  -5.413  -4.916  1.00  0.00
ATOM    256  OP1   U A  13       6.088  -4.800  -3.575  1.00  0.00
ATOM    257  OP2   U A  13       5.611  -4.777  -6.097  1.00  0.00
ATOM    258  O5'   U A  13       7.816  -5.577  -5.170  1.00  0.00
ATOM    259  C5'   U A  13       8.536  -6.651  -4.542  1.00  0.00
ATOM    260  C4'   U A  13       9.923  -6.778  -5.119  1.00  0.00
ATOM    261  O4'   U A  13       9.851  -7.176  -6.513  1.00  0.00
ATOM    262  C3'   U A  13      10.765  -5.517  -5.131  1.00  0.00
ATOM    263  O3'   U A  13      11.326  -5.248  -3.857  1.00  0.00
ATOM    264  C2'   U A  13      11.780  -5.808  -6.239  1.00  0.00
ATOM    265  O2'   U A  13      12.867  -6.623  -5.837  1.00  0.00
ATOM    266  C1'   U A  13      10.919  -6.579  -7.243  1.00  0.00
ATOM    267  N1    U A  13      10.350  -5.515  -8.234  1.00  0.00
ATOM    268  C2    U A  13      11.189  -5.045  -9.226  1.00  0.00
ATOM    269  O2    U A  13      12.383  -5.285  -9.256  1.00  0.00
ATOM    270  N3    U A  13      10.577  -4.278 -10.188  1.00  0.00
ATOM    271  C4    U A  13       9.241  -3.942 -10.256  1.00  0.00
ATOM    272  O4    U A  13       8.839  -3.244 -11.184  1.00  0.00
ATOM    273  C5    U A  13       8.436  -4.467  -9.190  1.00  0.00
ATOM    274  C6    U A  13       9.005  -5.216  -8.241  1.00  0.00
ATOM    275  P     C A  14      11.279  -3.633  -2.991  1.00  0.00
ATOM    276  OP1   C A  14      10.589  -4.364  -1.897  1.00  0.00
ATOM    277  OP2   C A  14      10.625  -2.983  -4.166  1.00  0.00
ATOM    278  O5'   C A  14      12.878  -3.748  -3.115  1.00  0.00
ATOM    279  C5'   C A  14      13.667  -2.572  -3.296  1.00  0.00
ATOM    280  C4'   C A  14      14.727  -2.768  -4.367  1.00  0.00
ATOM    281  O4'   C A  14      14.131  -3.346  -5.563  1.00  0.00
ATOM    282  C3'   C A  14      15.370  -1.480  -4.867  1.00  0.00
ATOM    283  O3'   C A  14      16.437  -1.042  -4.024  1.00  0.00
ATOM    284  C2'   C A  14      15.818  -1.881  -6.272  1.00  0.00
ATOM    285  O2'   C A  14      16.963  -2.714  -6.284  1.00  0.00
ATOM    286  C1'   C A  14      14.582  -2.659  -6.724  1.00  0.00
ATOM    287  N1    C A  14      13.372  -1.733  -7.303  1.00  0.00
ATOM    288  C2    C A  14      13.470  -1.086  -8.541  1.00  0.00
ATOM    289  O2    C A  14      14.586  -0.990  -9.079  1.00  0.00
ATOM    290  N3    C A  14      12.349  -0.584  -9.113  1.00  0.00
ATOM    291  C4    C A  14      11.173  -0.709  -8.498  1.00  0.00
ATOM    292  N4    C A  14      10.096  -0.199  -9.099  1.00  0.00
ATOM    293  C5    C A  14      11.053  -1.361  -7.244  1.00  0.00
ATOM    294  C6    C A  14      12.162  -1.855  -6.682  1.00  0.00
ATOM    295  P     C A  15      16.324   0.314  -3.420  1.00  0.00
ATOM    296  OP1   C A  15      17.561   0.290  -2.610  1.00  0.00
ATOM    297  OP2   C A  15      15.299   1.368  -3.198  1.00  0.00
ATOM    298  O5'   C A  15      16.778   0.404  -4.943  1.00  0.00
ATOM    299  C5'   C A  15      18.137   0.230  -5.296  1.00  0.00
ATOM    300  C4'   C A  15      18.324   0.815  -6.676  1.00  0.00
ATOM    301  O4'   C A  15      17.318   0.246  -7.556  1.00  0.00
ATOM    302  C3'   C A  15      18.058   2.308  -6.772  1.00  0.00
ATOM    303  O3'   C A  15      19.169   3.071  -6.298  1.00  0.00
ATOM    304  C2'   C A  15      17.848   2.426  -8.282  1.00  0.00
ATOM    305  O2'   C A  15      19.037   2.338  -9.041  1.00  0.00
ATOM    306  C1'   C A  15      16.976   1.200  -8.545  1.00  0.00
ATOM    307  N1    C A  15      15.528   1.492  -8.504  1.00  0.00
ATOM    308  C2    C A  15      14.944   2.099  -9.622  1.00  0.00
ATOM    309  O2    C A  15      15.661   2.359 -10.603  1.00  0.00
ATOM    310  N3    C A  15      13.620   2.384  -9.602  1.00  0.00
ATOM    311  C4    C A  15      12.890   2.087  -8.526  1.00  0.00
ATOM    312  N4    C A  15      11.590   2.388  -8.552  1.00  0.00
ATOM    313  C5    C A  15      13.463   1.472  -7.383  1.00  0.00
ATOM    314  C6    C A  15      14.770   1.192  -7.407  1.00  0.00
ATOM    315  P     G A  16      19.003   4.591  -5.474  1.00  0.00
ATOM    316  OP1   G A  16      20.192   5.306  -4.948  1.00  0.00
ATOM    317  OP2   G A  16      17.862   4.333  -4.556  1.00  0.00
ATOM    318  O5'   G A  16      18.531   5.326  -6.824  1.00  0.00
ATOM    319  C5'   G A  16      19.494   5.441  -7.860  1.00  0.00
ATOM    320  C4'   G A  16      19.012   6.262  -9.043  1.00  0.00
ATOM    321  O4'   G A  16      18.068   5.488  -9.816  1.00  0.00
ATOM    322  C3'   G A  16      18.272   7.551  -8.724  1.00  0.00
ATOM    323  O3'   G A  16      19.179   8.624  -8.581  1.00  0.00
ATOM    324  C2'   G A  16      17.450   7.753  -9.990  1.00  0.00
ATOM    325  O2'   G A  16      18.233   8.252 -11.054  1.00  0.00
ATOM    326  C1'   G A  16      17.040   6.325 -10.306  1.00  0.00
ATOM    327  N9    G A  16      15.776   5.887  -9.683  1.00  0.00
ATOM    328  C8    G A  16      15.533   4.987  -8.674  1.00  0.00
ATOM    329  N7    G A  16      14.274   4.916  -8.340  1.00  0.00
ATOM    330  C5    G A  16      13.645   5.819  -9.177  1.00  0.00
ATOM    331  C6    G A  16      12.278   6.182  -9.283  1.00  0.00
ATOM    332  O6    G A  16      11.319   5.754  -8.628  1.00  0.00
ATOM    333  N1    G A  16      12.069   7.144 -10.267  1.00  0.00
ATOM    334  C2    G A  16      13.056   7.689 -11.053  1.00  0.00
ATOM    335  N2    G A  16      12.661   8.603 -11.949  1.00  0.00
ATOM    336  N3    G A  16      14.331   7.362 -10.966  1.00  0.00
ATOM    337  C4    G A  16      14.557   6.430 -10.016  1.00  0.00
ATOM    338  P     A A  17      18.719   9.726  -7.769  1.00  0.00
ATOM    339  OP1   A A  17      19.803  10.177  -6.865  1.00  0.00
ATOM    340  OP2   A A  17      17.356   9.536  -7.224  1.00  0.00
ATOM    341  O5'   A A  17      18.537  10.748  -8.985  1.00  0.00
ATOM    342  C5'   A A  17      17.806  11.953  -8.868  1.00  0.00
ATOM    343  C4'   A A  17      16.933  12.111 -10.076  1.00  0.00
ATOM    344  O4'   A A  17      16.120  10.923 -10.216  1.00  0.00
ATOM    345  C3'   A A  17      15.964  13.277 -10.049  1.00  0.00
ATOM    346  O3'   A A  17      16.568  14.440 -10.582  1.00  0.00
ATOM    347  C2'   A A  17      14.771  12.770 -10.863  1.00  0.00
ATOM    348  O2'   A A  17      14.919  13.000 -12.257  1.00  0.00
ATOM    349  C1'   A A  17      14.817  11.262 -10.626  1.00  0.00
ATOM    350  N9    A A  17      13.844  10.898  -9.678  1.00  0.00
ATOM    351  C8    A A  17      14.166  10.161  -8.568  1.00  0.00
ATOM    352  N7    A A  17      13.124   9.776  -7.869  1.00  0.00
ATOM    353  C5    A A  17      12.046  10.297  -8.567  1.00  0.00
ATOM    354  C6    A A  17      10.659  10.242  -8.343  1.00  0.00
ATOM    355  N6    A A  17      10.101   9.608  -7.308  1.00  0.00
ATOM    356  N1    A A  17       9.856  10.869  -9.229  1.00  0.00
ATOM    357  C2    A A  17      10.415  11.503 -10.266  1.00  0.00
ATOM    358  N3    A A  17      11.702  11.623 -10.582  1.00  0.00
ATOM    359  C4    A A  17      12.474  10.991  -9.682  1.00  0.00
ATOM    360  P     A A  18      16.637  15.966  -9.731  1.00  0.00
ATOM    361  OP1   A A  18      17.601  16.933 -10.312  1.00  0.00
ATOM    362  OP2   A A  18      16.797  15.473  -8.340  1.00  0.00
ATOM    363  O5'   A A  18      15.162  16.590  -9.783  1.00  0.00
ATOM    364  C5'   A A  18      14.630  16.942 -11.053  1.00  0.00
ATOM    365  C4'   A A  18      13.142  16.712 -11.134  1.00  0.00
ATOM    366  O4'   A A  18      12.815  15.389 -10.633  1.00  0.00
ATOM    367  C3'   A A  18      12.266  17.649 -10.313  1.00  0.00
ATOM    368  O3'   A A  18      12.041  18.897 -10.947  1.00  0.00
ATOM    369  C2'   A A  18      10.993  16.833 -10.108  1.00  0.00
ATOM    370  O2'   A A  18      10.130  16.933 -11.235  1.00  0.00
ATOM    371  C1'   A A  18      11.537  15.402 -10.025  1.00  0.00
ATOM    372  N9    A A  18      11.631  14.944  -8.695  1.00  0.00
ATOM    373  C8    A A  18      12.780  14.680  -7.998  1.00  0.00
ATOM    374  N7    A A  18      12.571  14.211  -6.790  1.00  0.00
ATOM    375  C5    A A  18      11.190  14.165  -6.688  1.00  0.00
ATOM    376  C6    A A  18      10.331  13.758  -5.651  1.00  0.00
ATOM    377  N6    A A  18      10.761  13.302  -4.472  1.00  0.00
ATOM    378  N1    A A  18       9.002  13.838  -5.871  1.00  0.00
ATOM    379  C2    A A  18       8.573  14.295  -7.053  1.00  0.00
ATOM    380  N3    A A  18       9.280  14.705  -8.103  1.00  0.00
ATOM    381  C4    A A  18      10.597  14.614  -7.852  1.00  0.00
ATOM    382  P     U A  19      12.022  20.180 -10.086  1.00  0.00
ATOM    383  OP1   U A  19      12.298  21.246 -11.075  1.00  0.00
ATOM    384  OP2   U A  19      12.871  20.044  -8.882  1.00  0.00
ATOM    385  O5'   U A  19      10.542  20.372  -9.512  1.00  0.00
ATOM    386  C5'   U A  19       9.480  19.842 -10.299  1.00  0.00
ATOM    387  C4'   U A  19       8.182  19.748  -9.539  1.00  0.00
ATOM    388  O4'   U A  19       8.244  18.652  -8.584  1.00  0.00
ATOM    389  C3'   U A  19       7.799  20.996  -8.750  1.00  0.00
ATOM    390  O3'   U A  19       6.414  21.275  -8.937  1.00  0.00
ATOM    391  C2'   U A  19       8.075  20.608  -7.296  1.00  0.00
ATOM    392  O2'   U A  19       7.236  21.248  -6.356  1.00  0.00
ATOM    393  C1'   U A  19       7.870  19.094  -7.294  1.00  0.00
ATOM    394  N1    U A  19       8.740  18.080  -6.566  1.00  0.00
ATOM    395  C2    U A  19       8.268  17.508  -5.400  1.00  0.00
ATOM    396  O2    U A  19       7.085  17.458  -5.117  1.00  0.00
ATOM    397  N3    U A  19       9.236  16.993  -4.572  1.00  0.00
ATOM    398  C4    U A  19      10.599  16.993  -4.789  1.00  0.00
ATOM    399  O4    U A  19      11.344  16.491  -3.951  1.00  0.00
ATOM    400  C5    U A  19      11.010  17.606  -6.020  1.00  0.00
ATOM    401  C6    U A  19      10.089  18.114  -6.844  1.00  0.00
ATOM    402  P     G A  20       5.570  22.552 -10.536  1.00  0.00
ATOM    403  OP1   G A  20       6.029  22.056 -11.857  1.00  0.00
ATOM    404  OP2   G A  20       5.545  24.015 -10.269  1.00  0.00
ATOM    405  O5'   G A  20       4.126  21.947 -10.258  1.00  0.00
ATOM    406  C5'   G A  20       2.950  22.497 -10.846  1.00  0.00
ATOM    407  C4'   G A  20       1.751  21.713 -10.385  1.00  0.00
ATOM    408  O4'   G A  20       1.893  20.339 -10.826  1.00  0.00
ATOM    409  C3'   G A  20       1.621  21.595  -8.876  1.00  0.00
ATOM    410  O3'   G A  20       0.999  22.742  -8.316  1.00  0.00
ATOM    411  C2'   G A  20       0.787  20.331  -8.723  1.00  0.00
ATOM    412  O2'   G A  20      -0.585  20.538  -8.983  1.00  0.00
ATOM    413  C1'   G A  20       1.362  19.467  -9.844  1.00  0.00
ATOM    414  N9    G A  20       2.734  18.704  -9.305  1.00  0.00
ATOM    415  C8    G A  20       4.051  19.053  -9.483  1.00  0.00
ATOM    416  N7    G A  20       4.881  18.265  -8.856  1.00  0.00
ATOM    417  C5    G A  20       4.068  17.339  -8.228  1.00  0.00
ATOM    418  C6    G A  20       4.395  16.236  -7.399  1.00  0.00
ATOM    419  O6    G A  20       5.516  15.848  -7.046  1.00  0.00
ATOM    420  N1    G A  20       3.261  15.554  -6.968  1.00  0.00
ATOM    421  C2    G A  20       1.970  15.894  -7.296  1.00  0.00
ATOM    422  N2    G A  20       1.006  15.116  -6.785  1.00  0.00
ATOM    423  N3    G A  20       1.651  16.916  -8.064  1.00  0.00
ATOM    424  C4    G A  20       2.737  17.594  -8.494  1.00  0.00
ATOM    425  P     A A  21       1.400  23.229  -6.823  1.00  0.00
ATOM    426  OP1   A A  21       0.985  24.644  -6.689  1.00  0.00
ATOM    427  OP2   A A  21       2.701  22.770  -6.284  1.00  0.00
ATOM    428  O5'   A A  21       0.323  22.274  -6.123  1.00  0.00
ATOM    429  C5'   A A  21      -0.913  22.057  -6.785  1.00  0.00
ATOM    430  C4'   A A  21      -1.315  20.606  -6.736  1.00  0.00
ATOM    431  O4'   A A  21      -0.201  19.774  -7.148  1.00  0.00
ATOM    432  C3'   A A  21      -1.673  20.074  -5.360  1.00  0.00
ATOM    433  O3'   A A  21      -2.990  20.416  -4.970  1.00  0.00
ATOM    434  C2'   A A  21      -1.443  18.579  -5.523  1.00  0.00
ATOM    435  O2'   A A  21      -2.508  17.989  -6.251  1.00  0.00
ATOM    436  C1'   A A  21      -0.203  18.569  -6.415  1.00  0.00
ATOM    437  N9    A A  21       1.085  18.552  -5.848  1.00  0.00
ATOM    438  C8    A A  21       2.006  19.544  -6.063  1.00  0.00
ATOM    439  N7    A A  21       3.193  19.280  -5.571  1.00  0.00
ATOM    440  C5    A A  21       3.042  18.030  -4.992  1.00  0.00
ATOM    441  C6    A A  21       3.936  17.192  -4.303  1.00  0.00
ATOM    442  N6    A A  21       5.213  17.504  -4.073  1.00  0.00
ATOM    443  N1    A A  21       3.466  16.009  -3.854  1.00  0.00
ATOM    444  C2    A A  21       2.186  15.697  -4.085  1.00  0.00
ATOM    445  N3    A A  21       1.251  16.399  -4.721  1.00  0.00
ATOM    446  C4    A A  21       1.749  17.569  -5.154  1.00  0.00
ATOM    447  P     U A  22      -3.376  20.993  -3.300  1.00  0.00
ATOM    448  OP1   U A  22      -4.674  21.628  -2.905  1.00  0.00
ATOM    449  OP2   U A  22      -2.126  21.804  -3.344  1.00  0.00
ATOM    450  O5'   U A  22      -3.133  19.770  -2.323  1.00  0.00
ATOM    451  C5'   U A  22      -3.922  18.612  -2.449  1.00  0.00
ATOM    452  C4'   U A  22      -3.181  17.427  -1.923  1.00  0.00
ATOM    453  O4'   U A  22      -1.995  17.175  -2.713  1.00  0.00
ATOM    454  C3'   U A  22      -2.617  17.566  -0.531  1.00  0.00
ATOM    455  O3'   U A  22      -3.608  17.408   0.442  1.00  0.00
ATOM    456  C2'   U A  22      -1.603  16.440  -0.494  1.00  0.00
ATOM    457  O2'   U A  22      -2.220  15.187  -0.282  1.00  0.00
ATOM    458  C1'   U A  22      -1.032  16.511  -1.908  1.00  0.00
ATOM    459  N1    U A  22       0.200  17.252  -1.811  1.00  0.00
ATOM    460  C2    U A  22       1.377  16.719  -1.321  1.00  0.00
ATOM    461  O2    U A  22       1.430  15.650  -0.739  1.00  0.00
ATOM    462  N3    U A  22       2.496  17.486  -1.536  1.00  0.00
ATOM    463  C4    U A  22       2.555  18.706  -2.177  1.00  0.00
ATOM    464  O4    U A  22       3.637  19.276  -2.295  1.00  0.00
ATOM    465  C5    U A  22       1.292  19.193  -2.656  1.00  0.00
ATOM    466  C6    U A  22       0.188  18.467  -2.461  1.00  0.00
ATOM    467  P     A A  23      -3.550  18.161   1.841  1.00  0.00
ATOM    468  OP1   A A  23      -4.821  18.930   1.894  1.00  0.00
ATOM    469  OP2   A A  23      -2.534  18.360   2.906  1.00  0.00
ATOM    470  O5'   A A  23      -3.925  16.611   1.783  1.00  0.00
ATOM    471  C5'   A A  23      -5.209  16.161   2.212  1.00  0.00
ATOM    472  C4'   A A  23      -5.373  14.677   1.963  1.00  0.00
ATOM    473  O4'   A A  23      -5.079  14.393   0.566  1.00  0.00
ATOM    474  C3'   A A  23      -4.445  13.739   2.720  1.00  0.00
ATOM    475  O3'   A A  23      -4.920  13.456   4.029  1.00  0.00
ATOM    476  C2'   A A  23      -4.521  12.496   1.853  1.00  0.00
ATOM    477  O2'   A A  23      -5.741  11.799   2.006  1.00  0.00
ATOM    478  C1'   A A  23      -4.457  13.120   0.460  1.00  0.00
ATOM    479  N9    A A  23      -3.074  13.415  -0.180  1.00  0.00
ATOM    480  C8    A A  23      -2.669  14.563  -0.809  1.00  0.00
ATOM    481  N7    A A  23      -1.472  14.482  -1.340  1.00  0.00
ATOM    482  C5    A A  23      -1.063  13.192  -1.039  1.00  0.00
ATOM    483  C6    A A  23       0.118  12.484  -1.323  1.00  0.00
ATOM    484  N6    A A  23       1.144  13.000  -2.004  1.00  0.00
ATOM    485  N1    A A  23       0.209  11.213  -0.878  1.00  0.00
ATOM    486  C2    A A  23      -0.820  10.696  -0.196  1.00  0.00
ATOM    487  N3    A A  23      -1.980  11.262   0.132  1.00  0.00
ATOM    488  C4    A A  23      -2.038  12.524  -0.324  1.00  0.00
ATOM    489  P     U A  24      -3.900  13.364   5.432  1.00  0.00
ATOM    490  OP1   U A  24      -4.962  12.555   4.796  1.00  0.00
ATOM    491  OP2   U A  24      -3.689  13.249   6.889  1.00  0.00
ATOM    492  O5'   U A  24      -2.495  12.914   4.822  1.00  0.00
ATOM    493  C5'   U A  24      -2.346  11.521   4.569  1.00  0.00
ATOM    494  C4'   U A  24      -0.906  11.074   4.637  1.00  0.00
ATOM    495  O4'   U A  24      -0.339  11.115   3.298  1.00  0.00
ATOM    496  C3'   U A  24      -0.015  11.927   5.537  1.00  0.00
ATOM    497  O3'   U A  24       0.641  11.151   6.539  1.00  0.00
ATOM    498  C2'   U A  24       1.012  12.570   4.603  1.00  0.00
ATOM    499  O2'   U A  24       2.347  12.445   5.041  1.00  0.00
ATOM    500  C1'   U A  24       0.849  11.875   3.257  1.00  0.00
ATOM    501  N1    U A  24       0.754  12.601   2.267  1.00  0.00
ATOM    502  C2    U A  24       2.031  12.915   1.841  1.00  0.00
ATOM    503  O2    U A  24       2.944  12.109   1.829  1.00  0.00
ATOM    504  N3    U A  24       2.202  14.214   1.426  1.00  0.00
ATOM    505  C4    U A  24       1.246  15.207   1.396  1.00  0.00
ATOM    506  O4    U A  24       1.550  16.328   0.995  1.00  0.00
ATOM    507  C5    U A  24      -0.053  14.803   1.855  1.00  0.00
ATOM    508  C6    U A  24      -0.247  13.547   2.264  1.00  0.00
ATOM    509  P     G A  25       0.901  12.029   8.019  1.00  0.00
ATOM    510  OP1   G A  25       1.152  11.544   9.403  1.00  0.00
ATOM    511  OP2   G A  25      -0.287  12.895   7.746  1.00  0.00
ATOM    512  O5'   G A  25       2.227  12.756   7.511  1.00  0.00
ATOM    513  C5'   G A  25       2.220  13.570   6.346  1.00  0.00
ATOM    514  C4'   G A  25       3.633  13.891   5.929  1.00  0.00
ATOM    515  O4'   G A  25       4.321  14.485   7.055  1.00  0.00
ATOM    516  C3'   G A  25       4.484  12.698   5.521  1.00  0.00
ATOM    517  O3'   G A  25       4.284  12.411   4.138  1.00  0.00
ATOM    518  C2'   G A  25       5.906  13.146   5.871  1.00  0.00
ATOM    519  O2'   G A  25       6.579  13.902   4.887  1.00  0.00
ATOM    520  C1'   G A  25       5.665  14.037   7.093  1.00  0.00
ATOM    521  N9    G A  25       5.911  13.517   8.345  1.00  0.00
ATOM    522  C8    G A  25       5.071  12.831   9.189  1.00  0.00
ATOM    523  N7    G A  25       5.705  12.117  10.079  1.00  0.00
ATOM    524  C5    G A  25       7.042  12.343   9.810  1.00  0.00
ATOM    525  C6    G A  25       8.208  11.839  10.441  1.00  0.00
ATOM    526  O6    G A  25       8.285  11.063  11.402  1.00  0.00
ATOM    527  N1    G A  25       9.371  12.324   9.850  1.00  0.00
ATOM    528  C2    G A  25       9.407  13.188   8.782  1.00  0.00
ATOM    529  N2    G A  25      10.624  13.545   8.350  1.00  0.00
ATOM    530  N3    G A  25       8.332  13.664   8.184  1.00  0.00
ATOM    531  C4    G A  25       7.191  13.206   8.742  1.00  0.00
ATOM    532  P     G A  26       4.526  11.264   4.088  1.00  0.00
ATOM    533  OP1   G A  26       4.299  11.071   2.639  1.00  0.00
ATOM    534  OP2   G A  26       4.276  10.163   5.043  1.00  0.00
ATOM    535  O5'   G A  26       6.052  11.670   4.327  1.00  0.00
ATOM    536  C5'   G A  26       6.763  12.352   3.306  1.00  0.00
ATOM    537  C4'   G A  26       8.237  12.071   3.413  1.00  0.00
ATOM    538  O4'   G A  26       8.653  12.303   4.785  1.00  0.00
ATOM    539  C3'   G A  26       8.656  10.636   3.128  1.00  0.00
ATOM    540  O3'   G A  26       8.804  10.357   1.738  1.00  0.00
ATOM    541  C2'   G A  26       9.931  10.477   3.957  1.00  0.00
ATOM    542  O2'   G A  26      11.044  11.011   3.256  1.00  0.00
ATOM    543  C1'   G A  26       9.655  11.382   5.166  1.00  0.00
ATOM    544  N9    G A  26       9.412  10.407   6.133  1.00  0.00
ATOM    545  C8    G A  26       8.154  10.094   6.588  1.00  0.00
ATOM    546  N7    G A  26       8.164   9.368   7.673  1.00  0.00
ATOM    547  C5    G A  26       9.506   9.192   7.955  1.00  0.00
ATOM    548  C6    G A  26      10.143   8.490   9.011  1.00  0.00
ATOM    549  O6    G A  26       9.618   7.863   9.939  1.00  0.00
ATOM    550  N1    G A  26      11.530   8.561   8.921  1.00  0.00
ATOM    551  C2    G A  26      12.219   9.228   7.936  1.00  0.00
ATOM    552  N2    G A  26      13.556   9.185   8.018  1.00  0.00
ATOM    553  N3    G A  26      11.642   9.884   6.949  1.00  0.00
ATOM    554  C4    G A  26      10.294   9.827   7.015  1.00  0.00
ATOM    555  P     U A  27       6.798   9.533   0.921  1.00  0.00
ATOM    556  OP1   U A  27       6.858   8.166   0.358  1.00  0.00
ATOM    557  OP2   U A  27       7.385  10.662   0.165  1.00  0.00
ATOM    558  O5'   U A  27       5.261   9.940   1.121  1.00  0.00
ATOM    559  C5'   U A  27       4.280   9.511   0.185  1.00  0.00
ATOM    560  C4'   U A  27       3.345  10.624  -0.231  1.00  0.00
ATOM    561  O4'   U A  27       4.065  11.882  -0.261  1.00  0.00
ATOM    562  C3'   U A  27       2.731  10.486  -1.618  1.00  0.00
ATOM    563  O3'   U A  27       1.534   9.728  -1.613  1.00  0.00
ATOM    564  C2'   U A  27       2.526  11.927  -2.078  1.00  0.00
ATOM    565  O2'   U A  27       1.296  12.448  -1.598  1.00  0.00
ATOM    566  C1'   U A  27       3.676  12.652  -1.378  1.00  0.00
ATOM    567  N1    U A  27       4.814  12.766  -2.387  1.00  0.00
ATOM    568  C2    U A  27       4.854  13.799  -3.305  1.00  0.00
ATOM    569  O2    U A  27       3.878  14.466  -3.597  1.00  0.00
ATOM    570  N3    U A  27       6.085  14.024  -3.873  1.00  0.00
ATOM    571  C4    U A  27       7.253  13.335  -3.622  1.00  0.00
ATOM    572  O4    U A  27       8.283  13.654  -4.211  1.00  0.00
ATOM    573  C5    U A  27       7.130  12.277  -2.658  1.00  0.00
ATOM    574  C6    U A  27       5.945  12.037  -2.090  1.00  0.00
ATOM    575  P     U A  28       1.169   8.513  -2.816  1.00  0.00
ATOM    576  OP1   U A  28      -0.201   7.976  -2.969  1.00  0.00
ATOM    577  OP2   U A  28       2.363   7.643  -2.903  1.00  0.00
ATOM    578  O5'   U A  28       1.423   9.603  -3.945  1.00  0.00
ATOM    579  C5'   U A  28       0.427  10.584  -4.152  1.00  0.00
ATOM    580  C4'   U A  28       0.862  11.519  -5.242  1.00  0.00
ATOM    581  O4'   U A  28       1.980  12.302  -4.758  1.00  0.00
ATOM    582  C3'   U A  28       1.390  10.876  -6.517  1.00  0.00
ATOM    583  O3'   U A  28       0.358  10.454  -7.392  1.00  0.00
ATOM    584  C2'   U A  28       2.223  12.007  -7.092  1.00  0.00
ATOM    585  O2'   U A  28       1.369  12.996  -7.645  1.00  0.00
ATOM    586  C1'   U A  28       2.850  12.588  -5.828  1.00  0.00
ATOM    587  N1    U A  28       4.161  11.971  -5.518  1.00  0.00
ATOM    588  C2    U A  28       5.258  12.490  -6.178  1.00  0.00
ATOM    589  O2    U A  28       5.191  13.453  -6.922  1.00  0.00
ATOM    590  N3    U A  28       6.443  11.838  -5.938  1.00  0.00
ATOM    591  C4    U A  28       6.637  10.744  -5.121  1.00  0.00
ATOM    592  O4    U A  28       7.764  10.268  -5.004  1.00  0.00
ATOM    593  C5    U A  28       5.450  10.263  -4.472  1.00  0.00
ATOM    594  C6    U A  28       4.285  10.878  -4.688  1.00  0.00
ATOM    595  P     U A  29       0.548   9.337  -8.526  1.00  0.00
ATOM    596  OP1   U A  29      -0.642   8.805  -9.227  1.00  0.00
ATOM    597  OP2   U A  29       1.454   8.411  -7.808  1.00  0.00
ATOM    598  O5'   U A  29       1.492  10.092  -9.578  1.00  0.00
ATOM    599  C5'   U A  29       1.018  11.158 -10.394  1.00  0.00
ATOM    600  C4'   U A  29       2.153  11.957 -10.996  1.00  0.00
ATOM    601  O4'   U A  29       2.961  12.537  -9.937  1.00  0.00
ATOM    602  C3'   U A  29       3.146  11.179 -11.849  1.00  0.00
ATOM    603  O3'   U A  29       2.707  11.007 -13.187  1.00  0.00
ATOM    604  C2'   U A  29       4.410  12.024 -11.731  1.00  0.00
ATOM    605  O2'   U A  29       4.330  13.169 -12.568  1.00  0.00
ATOM    606  C1'   U A  29       4.328  12.505 -10.284  1.00  0.00
ATOM    607  N1    U A  29       4.973  11.590  -9.341  1.00  0.00
ATOM    608  C2    U A  29       6.348  11.470  -9.425  1.00  0.00
ATOM    609  O2    U A  29       7.021  12.092 -10.227  1.00  0.00
ATOM    610  N3    U A  29       6.910  10.590  -8.532  1.00  0.00
ATOM    611  C4    U A  29       6.251   9.834  -7.584  1.00  0.00
ATOM    612  O4    U A  29       6.894   9.088  -6.851  1.00  0.00
ATOM    613  C5    U A  29       4.826  10.014  -7.560  1.00  0.00
ATOM    614  C6    U A  29       4.253  10.863  -8.417  1.00  0.00
ATOM    615  P     C A  30       2.628   9.454 -13.990  1.00  0.00
ATOM    616  OP1   C A  30       1.795   9.440 -15.218  1.00  0.00
ATOM    617  OP2   C A  30       2.432   8.395 -12.969  1.00  0.00
ATOM    618  O5'   C A  30       4.165   9.576 -14.370  1.00  0.00
ATOM    619  C5'   C A  30       4.558  10.543 -15.332  1.00  0.00
ATOM    620  C4'   C A  30       6.056  10.605 -15.427  1.00  0.00
ATOM    621  O4'   C A  30       6.638  11.046 -14.175  1.00  0.00
ATOM    622  C3'   C A  30       6.740   9.282 -15.718  1.00  0.00
ATOM    623  O3'   C A  30       6.684   8.910 -17.077  1.00  0.00
ATOM    624  C2'   C A  30       8.154   9.540 -15.215  1.00  0.00
ATOM    625  O2'   C A  30       8.847  10.341 -16.159  1.00  0.00
ATOM    626  C1'   C A  30       7.879  10.400 -13.986  1.00  0.00
ATOM    627  N1    C A  30       7.872   9.609 -12.756  1.00  0.00
ATOM    628  C2    C A  30       9.103   9.196 -12.234  1.00  0.00
ATOM    629  O2    C A  30      10.144   9.509 -12.836  1.00  0.00
ATOM    630  N3    C A  30       9.124   8.469 -11.091  1.00  0.00
ATOM    631  C4    C A  30       7.981   8.156 -10.479  1.00  0.00
ATOM    632  N4    C A  30       8.051   7.438  -9.355  1.00  0.00
ATOM    633  C5    C A  30       6.724   8.565 -10.992  1.00  0.00
ATOM    634  C6    C A  30       6.708   9.282 -12.121  1.00  0.00
ATOM    635  P     G A  31       6.873   7.355 -17.436  1.00  0.00
ATOM    636  OP1   G A  31       6.494   7.777 -18.802  1.00  0.00
ATOM    637  OP2   G A  31       6.321   6.131 -16.823  1.00  0.00
ATOM    638  O5'   G A  31       8.449   7.140 -17.338  1.00  0.00
ATOM    639  C5'   G A  31       9.310   7.530 -18.408  1.00  0.00
ATOM    640  C4'   G A  31      10.766   7.486 -17.991  1.00  0.00
ATOM    641  O4'   G A  31      10.938   8.077 -16.671  1.00  0.00
ATOM    642  C3'   G A  31      11.299   6.079 -17.850  1.00  0.00
ATOM    643  O3'   G A  31      11.676   5.656 -19.113  1.00  0.00
ATOM    644  C2'   G A  31      12.481   6.355 -16.945  1.00  0.00
ATOM    645  O2'   G A  31      13.474   7.063 -17.624  1.00  0.00
ATOM    646  C1'   G A  31      11.872   7.311 -15.941  1.00  0.00
ATOM    647  N9    G A  31      11.272   6.627 -14.835  1.00  0.00
ATOM    648  C8    G A  31       9.935   6.689 -14.527  1.00  0.00
ATOM    649  N7    G A  31       9.632   6.074 -13.416  1.00  0.00
ATOM    650  C5    G A  31      10.839   5.577 -12.960  1.00  0.00
ATOM    651  C6    G A  31      11.146   4.819 -11.800  1.00  0.00
ATOM    652  O6    G A  31      10.375   4.426 -10.916  1.00  0.00
ATOM    653  N1    G A  31      12.503   4.520 -11.719  1.00  0.00
ATOM    654  C2    G A  31      13.448   4.903 -12.640  1.00  0.00
ATOM    655  N2    G A  31      14.707   4.521 -12.389  1.00  0.00
ATOM    656  N3    G A  31      13.178   5.607 -13.722  1.00  0.00
ATOM    657  C4    G A  31      11.866   5.908 -13.823  1.00  0.00
ATOM    658  P     G A  32      11.183   4.102 -19.740  1.00  0.00
ATOM    659  OP1   G A  32      11.522   3.781 -21.148  1.00  0.00
ATOM    660  OP2   G A  32       9.938   3.553 -19.144  1.00  0.00
ATOM    661  O5'   G A  32      12.396   3.655 -18.803  1.00  0.00
ATOM    662  C5'   G A  32      13.709   4.172 -19.006  1.00  0.00
ATOM    663  C4'   G A  32      14.635   3.753 -17.881  1.00  0.00
ATOM    664  O4'   G A  32      14.065   4.131 -16.599  1.00  0.00
ATOM    665  C3'   G A  32      14.907   2.269 -17.692  1.00  0.00
ATOM    666  O3'   G A  32      15.871   1.805 -18.629  1.00  0.00
ATOM    667  C2'   G A  32      15.465   2.237 -16.272  1.00  0.00
ATOM    668  O2'   G A  32      16.815   2.650 -16.194  1.00  0.00
ATOM    669  C1'   G A  32      14.603   3.297 -15.585  1.00  0.00
ATOM    670  N9    G A  32      13.496   2.700 -14.872  1.00  0.00
ATOM    671  C8    G A  32      12.174   2.732 -15.246  1.00  0.00
ATOM    672  N7    G A  32      11.389   2.098 -14.418  1.00  0.00
ATOM    673  C5    G A  32      12.238   1.619 -13.438  1.00  0.00
ATOM    674  C6    G A  32      11.967   0.853 -12.275  1.00  0.00
ATOM    675  O6    G A  32      10.875   0.434 -11.872  1.00  0.00
ATOM    676  N1    G A  32      13.124   0.579 -11.551  1.00  0.00
ATOM    677  C2    G A  32      14.387   0.993 -11.903  1.00  0.00
ATOM    678  N2    G A  32      15.378   0.633 -11.078  1.00  0.00
ATOM    679  N3    G A  32      14.654   1.704 -12.981  1.00  0.00
ATOM    680  C4    G A  32      13.546   1.981 -13.700  1.00  0.00
ATOM    681  P     A A  33      16.002   0.442 -18.838  1.00  0.00
ATOM    682  OP1   A A  33      17.086   0.215 -19.825  1.00  0.00
ATOM    683  OP2   A A  33      14.621   0.016 -19.159  1.00  0.00
ATOM    684  O5'   A A  33      16.428  -0.247 -17.467  1.00  0.00
ATOM    685  C5'   A A  33      17.750  -0.135 -16.956  1.00  0.00
ATOM    686  C4'   A A  33      17.862  -0.947 -15.687  1.00  0.00
ATOM    687  O4'   A A  33      16.939  -0.403 -14.709  1.00  0.00
ATOM    688  C3'   A A  33      17.422  -2.399 -15.822  1.00  0.00
ATOM    689  O3'   A A  33      18.426  -3.223 -16.410  1.00  0.00
ATOM    690  C2'   A A  33      17.114  -2.747 -14.366  1.00  0.00
ATOM    691  O2'   A A  33      18.258  -3.008 -13.574  1.00  0.00
ATOM    692  C1'   A A  33      16.432  -1.458 -13.903  1.00  0.00
ATOM    693  N9    A A  33      14.900  -1.462 -13.999  1.00  0.00
ATOM    694  C8    A A  33      14.067  -0.835 -14.888  1.00  0.00
ATOM    695  N7    A A  33      12.793  -1.061 -14.669  1.00  0.00
ATOM    696  C5    A A  33      12.790  -1.895 -13.562  1.00  0.00
ATOM    697  C6    A A  33      11.748  -2.495 -12.832  1.00  0.00
ATOM    698  N6    A A  33      10.455  -2.336 -13.123  1.00  0.00
ATOM    699  N1    A A  33      12.086  -3.271 -11.781  1.00  0.00
ATOM    700  C2    A A  33      13.382  -3.429 -11.489  1.00  0.00
ATOM    701  N3    A A  33      14.449  -2.918 -12.099  1.00  0.00
ATOM    702  C4    A A  33      14.080  -2.152 -13.139  1.00  0.00
ATOM    703  P     G A  34      18.014  -4.610 -17.342  1.00  0.00
ATOM    704  OP1   G A  34      19.183  -5.192 -18.049  1.00  0.00
ATOM    705  OP2   G A  34      16.751  -4.347 -18.094  1.00  0.00
ATOM    706  O5'   G A  34      17.693  -5.563 -16.102  1.00  0.00
ATOM    707  C5'   G A  34      18.709  -5.871 -15.138  1.00  0.00
ATOM    708  C4'   G A  34      18.123  -6.572 -13.922  1.00  0.00
ATOM    709  O4'   G A  34      17.121  -5.708 -13.300  1.00  0.00
ATOM    710  C3'   G A  34      17.355  -7.862 -14.184  1.00  0.00
ATOM    711  O3'   G A  34      18.183  -9.010 -14.386  1.00  0.00
ATOM    712  C2'   G A  34      16.475  -7.956 -12.942  1.00  0.00
ATOM    713  O2'   G A  34      17.197  -8.390 -11.804  1.00  0.00
ATOM    714  C1'   G A  34      16.076  -6.496 -12.749  1.00  0.00
ATOM    715  N9    G A  34      14.838  -6.206 -13.444  1.00  0.00
ATOM    716  C8    G A  34      14.698  -5.539 -14.637  1.00  0.00
ATOM    717  N7    G A  34      13.453  -5.385 -14.999  1.00  0.00
ATOM    718  C5    G A  34      12.726  -5.983 -13.987  1.00  0.00
ATOM    719  C6    G A  34      11.324  -6.133 -13.822  1.00  0.00
ATOM    720  O6    G A  34      10.419  -5.748 -14.573  1.00  0.00
ATOM    721  N1    G A  34      11.008  -6.808 -12.646  1.00  0.00
ATOM    722  C2    G A  34      11.928  -7.279 -11.740  1.00  0.00
ATOM    723  N2    G A  34      11.431  -7.904 -10.664  1.00  0.00
ATOM    724  N3    G A  34      13.232  -7.148 -11.880  1.00  0.00
ATOM    725  C4    G A  34      13.563  -6.496 -13.015  1.00  0.00
ATOM    726  P     C A  35      17.658 -10.594 -15.644  1.00  0.00
ATOM    727  OP1   C A  35      18.819 -11.316 -16.232  1.00  0.00
ATOM    728  OP2   C A  35      16.341 -10.620 -16.342  1.00  0.00
ATOM    729  O5'   C A  35      17.407 -11.090 -14.159  1.00  0.00
ATOM    730  C5'   C A  35      16.590 -12.208 -13.938  1.00  0.00
ATOM    731  C4'   C A  35      15.809 -12.066 -12.664  1.00  0.00
ATOM    732  O4'   C A  35      15.166 -10.765 -12.568  1.00  0.00
ATOM    733  C3'   C A  35      14.654 -13.037 -12.696  1.00  0.00
ATOM    734  O3'   C A  35      15.035 -14.378 -12.475  1.00  0.00
ATOM    735  C2'   C A  35      13.616 -12.401 -11.784  1.00  0.00
ATOM    736  O2'   C A  35      13.717 -12.699 -10.408  1.00  0.00
ATOM    737  C1'   C A  35      13.825 -10.917 -12.095  1.00  0.00
ATOM    738  N1    C A  35      12.886 -10.577 -13.220  1.00  0.00
ATOM    739  C2    C A  35      11.542 -10.291 -12.956  1.00  0.00
ATOM    740  O2    C A  35      11.078 -10.576 -11.839  1.00  0.00
ATOM    741  N3    C A  35      10.788  -9.715 -13.923  1.00  0.00
ATOM    742  C4    C A  35      11.329  -9.428 -15.108  1.00  0.00
ATOM    743  N4    C A  35      10.547  -8.860 -16.030  1.00  0.00
ATOM    744  C5    C A  35      12.689  -9.710 -15.395  1.00  0.00
ATOM    745  C6    C A  35      13.430 -10.279 -14.438  1.00  0.00
ATOM    746  P     U A  36      14.573 -15.570 -13.316  1.00  0.00
ATOM    747  OP1   U A  36      15.461 -16.581 -12.716  1.00  0.00
ATOM    748  OP2   U A  36      14.669 -15.368 -14.779  1.00  0.00
ATOM    749  O5'   U A  36      13.048 -15.854 -12.921  1.00  0.00
ATOM    750  C5'   U A  36      12.125 -16.473 -13.826  1.00  0.00
ATOM    751  C4'   U A  36      10.739 -15.833 -13.920  1.00  0.00
ATOM    752  O4'   U A  36      10.110 -15.612 -12.623  1.00  0.00
ATOM    753  C3'   U A  36      10.668 -14.483 -14.600  1.00  0.00
ATOM    754  O3'   U A  36      10.705 -14.673 -16.001  1.00  0.00
ATOM    755  C2'   U A  36       9.314 -14.009 -14.088  1.00  0.00
ATOM    756  O2'   U A  36       8.228 -14.707 -14.646  1.00  0.00
ATOM    757  C1'   U A  36       9.401 -14.383 -12.622  1.00  0.00
ATOM    758  N1    U A  36       9.262 -13.689 -11.471  1.00  0.00
ATOM    759  C2    U A  36       7.934 -13.569 -11.104  1.00  0.00
ATOM    760  O2    U A  36       7.012 -13.820 -11.859  1.00  0.00
ATOM    761  N3    U A  36       7.724 -13.142  -9.815  1.00  0.00
ATOM    762  C4    U A  36       8.685 -12.829  -8.877  1.00  0.00
ATOM    763  O4    U A  36       8.341 -12.459  -7.758  1.00  0.00
ATOM    764  C5    U A  36      10.039 -12.977  -9.334  1.00  0.00
ATOM    765  C6    U A  36      10.272 -13.391 -10.582  1.00  0.00
ATOM    766  P     U A  37      11.210 -13.574 -16.948  1.00  0.00
ATOM    767  OP1   U A  37      11.263 -14.963 -17.503  1.00  0.00
ATOM    768  OP2   U A  37      12.245 -12.587 -17.330  1.00  0.00
ATOM    769  O5'   U A  37       9.788 -12.958 -17.263  1.00  0.00
ATOM    770  C5'   U A  37       9.405 -12.525 -18.542  1.00  0.00
ATOM    771  C4'   U A  37       8.039 -11.929 -18.417  1.00  0.00
ATOM    772  O4'   U A  37       7.250 -12.906 -17.690  1.00  0.00
ATOM    773  C3'   U A  37       7.964 -10.672 -17.549  1.00  0.00
ATOM    774  O3'   U A  37       8.164  -9.510 -18.359  1.00  0.00
ATOM    775  C2'   U A  37       6.541 -10.728 -17.009  1.00  0.00
ATOM    776  O2'   U A  37       5.609 -10.179 -17.922  1.00  0.00
ATOM    777  C1'   U A  37       6.316 -12.239 -16.857  1.00  0.00
ATOM    778  N1    U A  37       6.493 -12.744 -15.431  1.00  0.00
ATOM    779  C2    U A  37       5.669 -12.189 -14.471  1.00  0.00
ATOM    780  O2    U A  37       4.862 -11.310 -14.716  1.00  0.00
ATOM    781  N3    U A  37       5.824 -12.701 -13.205  1.00  0.00
ATOM    782  C4    U A  37       6.701 -13.691 -12.813  1.00  0.00
ATOM    783  O4    U A  37       6.725 -14.047 -11.637  1.00  0.00
ATOM    784  C5    U A  37       7.523 -14.216 -13.867  1.00  0.00
ATOM    785  C6    U A  37       7.392 -13.736 -15.106  1.00  0.00
ATOM    786  P     C A  38       8.964  -8.309 -17.748  1.00  0.00
ATOM    787  OP1   C A  38       9.590  -7.295 -18.627  1.00  0.00
ATOM    788  OP2   C A  38       9.790  -9.098 -16.807  1.00  0.00
ATOM    789  O5'   C A  38       7.870  -7.605 -16.813  1.00  0.00
ATOM    790  C5'   C A  38       6.872  -6.761 -17.370  1.00  0.00
ATOM    791  C4'   C A  38       5.721  -6.550 -16.419  1.00  0.00
ATOM    792  O4'   C A  38       5.392  -7.803 -15.771  1.00  0.00
ATOM    793  C3'   C A  38       5.960  -5.572 -15.277  1.00  0.00
ATOM    794  O3'   C A  38       5.714  -4.236 -15.685  1.00  0.00
ATOM    795  C2'   C A  38       5.005  -6.059 -14.193  1.00  0.00
ATOM    796  O2'   C A  38       3.712  -5.509 -14.390  1.00  0.00
ATOM    797  C1'   C A  38       4.922  -7.563 -14.461  1.00  0.00
ATOM    798  N1    C A  38       5.700  -8.435 -13.612  1.00  0.00
ATOM    799  C2    C A  38       5.307  -8.377 -12.270  1.00  0.00
ATOM    800  O2    C A  38       4.297  -7.717 -11.971  1.00  0.00
ATOM    801  N3    C A  38       6.037  -9.038 -11.340  1.00  0.00
ATOM    802  C4    C A  38       7.114  -9.732 -11.708  1.00  0.00
ATOM    803  N4    C A  38       7.802 -10.368 -10.756  1.00  0.00
ATOM    804  C5    C A  38       7.529  -9.804 -13.062  1.00  0.00
ATOM    805  C6    C A  38       6.806  -9.149 -13.977  1.00  0.00
ATOM    806  P     C A  39       6.093  -3.009 -14.907  1.00  0.00
ATOM    807  OP1   C A  39       5.695  -1.609 -14.621  1.00  0.00
ATOM    808  OP2   C A  39       7.525  -3.392 -14.768  1.00  0.00
ATOM    809  O5'   C A  39       5.179  -3.950 -13.999  1.00  0.00
ATOM    810  C5'   C A  39       3.839  -3.585 -13.708  1.00  0.00
ATOM    811  C4'   C A  39       3.497  -3.896 -12.268  1.00  0.00
ATOM    812  O4'   C A  39       3.594  -5.329 -12.043  1.00  0.00
ATOM    813  C3'   C A  39       4.382  -3.281 -11.197  1.00  0.00
ATOM    814  O3'   C A  39       3.950  -1.965 -10.859  1.00  0.00
ATOM    815  C2'   C A  39       4.125  -4.221 -10.034  1.00  0.00
ATOM    816  O2'   C A  39       2.853  -3.951  -9.485  1.00  0.00
ATOM    817  C1'   C A  39       4.104  -5.577 -10.745  1.00  0.00
ATOM    818  N1    C A  39       5.537  -6.166 -10.867  1.00  0.00
ATOM    819  C2    C A  39       6.016  -6.898  -9.775  1.00  0.00
ATOM    820  O2    C A  39       5.314  -6.976  -8.753  1.00  0.00
ATOM    821  N3    C A  39       7.228  -7.498  -9.863  1.00  0.00
ATOM    822  C4    C A  39       7.948  -7.386 -10.980  1.00  0.00
ATOM    823  N4    C A  39       9.135  -7.994 -11.021  1.00  0.00
ATOM    824  C5    C A  39       7.480  -6.648 -12.098  1.00  0.00
ATOM    825  C6    C A  39       6.283  -6.058 -12.006  1.00  0.00
ATOM    826  P     A A  40       4.939  -0.596 -10.099  1.00  0.00
ATOM    827  OP1   A A  40       4.407   0.770 -10.346  1.00  0.00
ATOM    828  OP2   A A  40       6.366  -0.769  -9.727  1.00  0.00
ATOM    829  O5'   A A  40       4.037  -1.291  -8.981  1.00  0.00
ATOM    830  C5'   A A  40       3.822  -0.673  -7.711  1.00  0.00
ATOM    831  C4'   A A  40       2.368  -0.288  -7.566  1.00  0.00
ATOM    832  O4'   A A  40       1.547  -1.447  -7.852  1.00  0.00
ATOM    833  C3'   A A  40       1.886   0.167  -6.194  1.00  0.00
ATOM    834  O3'   A A  40       2.180   1.547  -5.958  1.00  0.00
ATOM    835  C2'   A A  40       0.379  -0.067  -6.292  1.00  0.00
ATOM    836  O2'   A A  40      -0.307   0.998  -6.920  1.00  0.00
ATOM    837  C1'   A A  40       0.307  -1.311  -7.185  1.00  0.00
ATOM    838  N9    A A  40      -0.095  -2.416  -6.801  1.00  0.00
ATOM    839  C8    A A  40       0.708  -3.524  -6.725  1.00  0.00
ATOM    840  N7    A A  40       0.219  -4.482  -5.974  1.00  0.00
ATOM    841  C5    A A  40      -0.988  -3.967  -5.525  1.00  0.00
ATOM    842  C6    A A  40      -1.988  -4.494  -4.689  1.00  0.00
ATOM    843  N6    A A  40      -1.925  -5.707  -4.135  1.00  0.00
ATOM    844  N1    A A  40      -3.067  -3.721  -4.439  1.00  0.00
ATOM    845  C2    A A  40      -3.129  -2.506  -4.996  1.00  0.00
ATOM    846  N3    A A  40      -2.254  -1.903  -5.798  1.00  0.00
ATOM    847  C4    A A  40      -1.194  -2.696  -6.025  1.00  0.00
ATOM    848  P     C A  41       2.156   1.910  -4.662  1.00  0.00
ATOM    849  OP1   C A  41       2.702   3.288  -4.761  1.00  0.00
ATOM    850  OP2   C A  41       2.930   0.866  -3.942  1.00  0.00
ATOM    851  O5'   C A  41       0.727   2.002  -3.981  1.00  0.00
ATOM    852  C5'   C A  41      -0.327   2.695  -4.624  1.00  0.00
ATOM    853  C4'   C A  41      -1.615   2.420  -3.905  1.00  0.00
ATOM    854  O4'   C A  41      -2.021   1.044  -4.117  1.00  0.00
ATOM    855  C3'   C A  41      -1.474   2.524  -2.404  1.00  0.00
ATOM    856  O3'   C A  41      -1.532   3.886  -2.013  1.00  0.00
ATOM    857  C2'   C A  41      -2.638   1.675  -1.905  1.00  0.00
ATOM    858  O2'   C A  41      -3.874   2.355  -1.910  1.00  0.00
ATOM    859  C1'   C A  41      -2.664   0.560  -2.951  1.00  0.00
ATOM    860  N1    C A  41      -2.007  -0.682  -2.524  1.00  0.00
ATOM    861  C2    C A  41      -2.635  -1.465  -1.548  1.00  0.00
ATOM    862  O2    C A  41      -3.688  -1.049  -1.035  1.00  0.00
ATOM    863  N3    C A  41      -2.079  -2.647  -1.192  1.00  0.00
ATOM    864  C4    C A  41      -0.947  -3.053  -1.769  1.00  0.00
ATOM    865  N4    C A  41      -0.436  -4.225  -1.387  1.00  0.00
ATOM    866  C5    C A  41      -0.295  -2.274  -2.760  1.00  0.00
ATOM    867  C6    C A  41      -0.847  -1.107  -3.108  1.00  0.00
ATOM    868  P     C A  42      -1.015   4.257  -0.607  1.00  0.00
ATOM    869  OP1   C A  42      -1.575   5.622  -0.498  1.00  0.00
ATOM    870  OP2   C A  42       0.391   3.991  -0.228  1.00  0.00
ATOM    871  O5'   C A  42      -1.869   3.299   0.348  1.00  0.00
ATOM    872  C5'   C A  42      -3.156   3.718   0.782  1.00  0.00
ATOM    873  C4'   C A  42      -3.921   2.637   1.514  1.00  0.00
ATOM    874  O4'   C A  42      -3.782   1.355   0.843  1.00  0.00
ATOM    875  C3'   C A  42      -3.477   2.324   2.935  1.00  0.00
ATOM    876  O3'   C A  42      -3.883   3.281   3.893  1.00  0.00
ATOM    877  C2'   C A  42      -4.086   0.947   3.160  1.00  0.00
ATOM    878  O2'   C A  42      -5.482   1.051   3.397  1.00  0.00
ATOM    879  C1'   C A  42      -3.860   0.305   1.791  1.00  0.00
ATOM    880  N1    C A  42      -2.602  -0.439   1.813  1.00  0.00
ATOM    881  C2    C A  42      -2.413  -1.586   2.593  1.00  0.00
ATOM    882  O2    C A  42      -3.332  -1.958   3.341  1.00  0.00
ATOM    883  N3    C A  42      -1.237  -2.253   2.511  1.00  0.00
ATOM    884  C4    C A  42      -0.277  -1.815   1.694  1.00  0.00
ATOM    885  N4    C A  42       0.865  -2.505   1.647  1.00  0.00
ATOM    886  C5    C A  42      -0.449  -0.655   0.896  1.00  0.00
ATOM    887  C6    C A  42      -1.612   0.000   0.980  1.00  0.00
ATOM    888  P     A A  43      -2.727   3.917   4.781  1.00  0.00
ATOM    889  OP1   A A  43      -3.265   4.979   5.668  1.00  0.00
ATOM    890  OP2   A A  43      -1.350   4.046   4.237  1.00  0.00
ATOM    891  O5'   A A  43      -2.828   2.526   5.549  1.00  0.00
ATOM    892  C5'   A A  43      -4.061   2.099   6.124  1.00  0.00
ATOM    893  C4'   A A  43      -3.844   0.876   6.980  1.00  0.00
ATOM    894  O4'   A A  43      -3.411  -0.227   6.144  1.00  0.00
ATOM    895  C3'   A A  43      -2.760   1.006   8.039  1.00  0.00
ATOM    896  O3'   A A  43      -3.293   1.602   9.221  1.00  0.00
ATOM    897  C2'   A A  43      -2.354  -0.447   8.259  1.00  0.00
ATOM    898  O2'   A A  43      -3.243  -1.150   9.105  1.00  0.00
ATOM    899  C1'   A A  43      -2.458  -1.012   6.841  1.00  0.00
ATOM    900  N9    A A  43      -1.193  -0.959   6.095  1.00  0.00
ATOM    901  C8    A A  43      -0.793  -0.008   5.192  1.00  0.00
ATOM    902  N7    A A  43       0.363  -0.267   4.628  1.00  0.00
ATOM    903  C5    A A  43       0.749  -1.470   5.199  1.00  0.00
ATOM    904  C6    A A  43       1.884  -2.280   5.022  1.00  0.00
ATOM    905  N6    A A  43       2.879  -1.985   4.182  1.00  0.00
ATOM    906  N1    A A  43       1.962  -3.416   5.747  1.00  0.00
ATOM    907  C2    A A  43       0.964  -3.711   6.588  1.00  0.00
ATOM    908  N3    A A  43      -0.152  -3.031   6.840  1.00  0.00
ATOM    909  C4    A A  43      -0.199  -1.907   6.105  1.00  0.00
ATOM    910  P     A A  44      -2.381   2.556  10.093  1.00  0.00
ATOM    911  OP1   A A  44      -3.022   3.105  11.316  1.00  0.00
ATOM    912  OP2   A A  44      -1.458   3.415   9.303  1.00  0.00
ATOM    913  O5'   A A  44      -1.619   1.211  10.486  1.00  0.00
ATOM    914  C5'   A A  44      -2.355   0.098  11.036  1.00  0.00
ATOM    915  C4'   A A  44      -1.436  -1.056  11.364  1.00  0.00
ATOM    916  O4'   A A  44      -1.057  -1.789  10.171  1.00  0.00
ATOM    917  C3'   A A  44      -0.120  -0.694  12.017  1.00  0.00
ATOM    918  O3'   A A  44      -0.265  -0.428  13.394  1.00  0.00
ATOM    919  C2'   A A  44       0.733  -1.920  11.735  1.00  0.00
ATOM    920  O2'   A A  44       0.480  -2.975  12.639  1.00  0.00
ATOM    921  C1'   A A  44       0.251  -2.319  10.339  1.00  0.00
ATOM    922  N9    A A  44       1.129  -1.747   9.237  1.00  0.00
ATOM    923  C8    A A  44       1.074  -0.558   8.558  1.00  0.00
ATOM    924  N7    A A  44       2.041  -0.402   7.686  1.00  0.00
ATOM    925  C5    A A  44       2.783  -1.567   7.800  1.00  0.00
ATOM    926  C6    A A  44       3.941  -2.020   7.145  1.00  0.00
ATOM    927  N6    A A  44       4.579  -1.320   6.203  1.00  0.00
ATOM    928  N1    A A  44       4.426  -3.230   7.494  1.00  0.00
ATOM    929  C2    A A  44       3.786  -3.931   8.437  1.00  0.00
ATOM    930  N3    A A  44       2.690  -3.613   9.123  1.00  0.00
ATOM    931  C4    A A  44       2.234  -2.405   8.753  1.00  0.00
ATOM    932  P     G A  45       0.642   0.674  14.052  1.00  0.00
ATOM    933  OP1   G A  45       0.399   1.327  15.392  1.00  0.00
ATOM    934  OP2   G A  45       0.493   1.647  12.931  1.00  0.00
ATOM    935  O5'   G A  45       1.982  -0.180  14.105  1.00  0.00
ATOM    936  C5'   G A  45       2.034  -0.887  15.376  1.00  0.00
ATOM    937  C4'   G A  45       3.238  -1.780  15.230  1.00  0.00
ATOM    938  O4'   G A  45       3.252  -2.389  13.990  1.00  0.00
ATOM    939  C3'   G A  45       4.582  -1.046  15.259  1.00  0.00
ATOM    940  O3'   G A  45       4.881  -0.608  16.588  1.00  0.00
ATOM    941  C2'   G A  45       5.484  -2.125  14.676  1.00  0.00
ATOM    942  O2'   G A  45       5.572  -3.159  15.688  1.00  0.00
ATOM    943  C1'   G A  45       4.613  -2.683  13.577  1.00  0.00
ATOM    944  N9    G A  45       4.771  -1.972  12.276  1.00  0.00
ATOM    945  C8    G A  45       3.890  -1.085  11.706  1.00  0.00
ATOM    946  N7    G A  45       4.290  -0.634  10.548  1.00  0.00
ATOM    947  C5    G A  45       5.504  -1.260  10.337  1.00  0.00
ATOM    948  C6    G A  45       6.414  -1.167   9.253  1.00  0.00
ATOM    949  O6    G A  45       6.315  -0.485   8.226  1.00  0.00
ATOM    950  N1    G A  45       7.533  -1.974   9.442  1.00  0.00
ATOM    951  C2    G A  45       7.749  -2.771  10.541  1.00  0.00
ATOM    952  N2    G A  45       8.887  -3.478  10.543  1.00  0.00
ATOM    953  N3    G A  45       6.913  -2.867  11.556  1.00  0.00
ATOM    954  C4    G A  45       5.820  -2.092  11.394  1.00  0.00
ATOM    955  P     A A  46       5.687   0.567  16.642  1.00  0.00
ATOM    956  OP1   A A  46       5.379   0.540  18.102  1.00  0.00
ATOM    957  OP2   A A  46       5.381   1.770  15.848  1.00  0.00
ATOM    958  O5'   A A  46       7.228   0.327  16.378  1.00  0.00
ATOM    959  C5'   A A  46       7.847  -0.800  17.015  1.00  0.00
ATOM    960  C4'   A A  46       9.145  -1.099  16.306  1.00  0.00
ATOM    961  O4'   A A  46       8.885  -1.409  14.909  1.00  0.00
ATOM    962  C3'   A A  46      10.097   0.091  16.216  1.00  0.00
ATOM    963  O3'   A A  46      10.834   0.148  17.467  1.00  0.00
ATOM    964  C2'   A A  46      11.046  -0.406  15.112  1.00  0.00
ATOM    965  O2'   A A  46      11.883  -1.458  15.576  1.00  0.00
ATOM    966  C1'   A A  46       9.983  -0.939  14.153  1.00  0.00
ATOM    967  N9    A A  46       9.419   0.014  13.151  1.00  0.00
ATOM    968  C8    A A  46       8.285   0.773  13.274  1.00  0.00
ATOM    969  N7    A A  46       8.034   1.524  12.228  1.00  0.00
ATOM    970  C5    A A  46       9.075   1.240  11.359  1.00  0.00
ATOM    971  C6    A A  46       9.388   1.711  10.071  1.00  0.00
ATOM    972  N6    A A  46       8.648   2.605   9.412  1.00  0.00
ATOM    973  N1    A A  46      10.500   1.225   9.480  1.00  0.00
ATOM    974  C2    A A  46      11.240   0.328  10.141  1.00  0.00
ATOM    975  N3    A A  46      11.049  -0.191  11.352  1.00  0.00
ATOM    976  C4    A A  46       9.937   0.312  11.913  1.00  0.00
ATOM    977  P     G A  47      11.349   1.625  17.958  1.00  0.00
ATOM    978  OP1   G A  47      11.734   1.499  19.377  1.00  0.00
ATOM    979  OP2   G A  47      10.145   2.390  17.579  1.00  0.00
ATOM    980  O5'   G A  47      12.571   2.229  17.142  1.00  0.00
ATOM    981  C5'   G A  47      13.848   1.650  17.270  1.00  0.00
ATOM    982  C4'   G A  47      14.656   1.895  16.013  1.00  0.00
ATOM    983  O4'   G A  47      13.931   1.400  14.861  1.00  0.00
ATOM    984  C3'   G A  47      14.898   3.346  15.645  1.00  0.00
ATOM    985  O3'   G A  47      15.951   3.857  16.408  1.00  0.00
ATOM    986  C2'   G A  47      15.372   3.159  14.222  1.00  0.00
ATOM    987  O2'   G A  47      16.700   2.670  14.229  1.00  0.00
ATOM    988  C1'   G A  47      14.382   2.106  13.722  1.00  0.00
ATOM    989  N9    G A  47      13.217   2.710  13.109  1.00  0.00
ATOM    990  C8    G A  47      11.999   2.864  13.725  1.00  0.00
ATOM    991  N7    G A  47      11.101   3.424  12.961  1.00  0.00
ATOM    992  C5    G A  47      11.761   3.652  11.768  1.00  0.00
ATOM    993  C6    G A  47      11.305   4.238  10.558  1.00  0.00
ATOM    994  O6    G A  47      10.181   4.685  10.300  1.00  0.00
ATOM    995  N1    G A  47      12.305   4.279   9.591  1.00  0.00
ATOM    996  C2    G A  47      13.586   3.813   9.767  1.00  0.00
ATOM    997  N2    G A  47      14.410   3.938   8.717  1.00  0.00
ATOM    998  N3    G A  47      14.024   3.267  10.884  1.00  0.00
ATOM    999  C4    G A  47      13.070   3.218  11.838  1.00  0.00
ATOM   1000  P     C A  48      16.087   5.290  16.636  1.00  0.00
ATOM   1001  OP1   C A  48      17.286   5.495  17.588  1.00  0.00
ATOM   1002  OP2   C A  48      14.812   5.946  16.924  1.00  0.00
ATOM   1003  O5'   C A  48      16.548   5.921  15.255  1.00  0.00
ATOM   1004  C5'   C A  48      17.727   5.428  14.683  1.00  0.00
ATOM   1005  C4'   C A  48      17.880   5.945  13.297  1.00  0.00
ATOM   1006  O4'   C A  48      16.936   5.254  12.408  1.00  0.00
ATOM   1007  C3'   C A  48      17.544   7.437  13.119  1.00  0.00
ATOM   1008  O3'   C A  48      18.665   8.253  13.489  1.00  0.00
ATOM   1009  C2'   C A  48      17.284   7.494  11.604  1.00  0.00
ATOM   1010  O2'   C A  48      18.506   7.324  10.892  1.00  0.00
ATOM   1011  C1'   C A  48      16.484   6.176  11.401  1.00  0.00
ATOM   1012  N1    C A  48      15.034   6.416  11.604  1.00  0.00
ATOM   1013  C2    C A  48      14.298   6.955  10.542  1.00  0.00
ATOM   1014  O2    C A  48      14.893   7.246   9.490  1.00  0.00
ATOM   1015  N3    C A  48      12.966   7.146  10.692  1.00  0.00
ATOM   1016  C4    C A  48      12.370   6.820  11.840  1.00  0.00
ATOM   1017  N4    C A  48      11.055   7.026  11.942  1.00  0.00
ATOM   1018  C5    C A  48      13.098   6.272  12.928  1.00  0.00
ATOM   1019  C6    C A  48      14.413   6.086  12.775  1.00  0.00
ATOM   1020  P     C A  49      18.444  10.186  14.024  1.00  0.00
ATOM   1021  OP1   C A  49      19.650  11.023  14.213  1.00  0.00
ATOM   1022  OP2   C A  49      17.232  10.406  14.848  1.00  0.00
ATOM   1023  O5'   C A  49      17.908  10.346  12.525  1.00  0.00
ATOM   1024  C5'   C A  49      18.785  10.566  11.431  1.00  0.00
ATOM   1025  C4'   C A  49      18.074  11.280  10.311  1.00  0.00
ATOM   1026  O4'   C A  49      16.958  10.470   9.860  1.00  0.00
ATOM   1027  C3'   C A  49      17.408  12.592  10.686  1.00  0.00
ATOM   1028  O3'   C A  49      18.291  13.693  10.794  1.00  0.00
ATOM   1029  C2'   C A  49      16.360  12.742   9.595  1.00  0.00
ATOM   1030  O2'   C A  49      16.970  13.091   8.360  1.00  0.00
ATOM   1031  C1'   C A  49      15.875  11.301   9.494  1.00  0.00
ATOM   1032  N1    C A  49      14.706  11.050  10.346  1.00  0.00
ATOM   1033  C2    C A  49      13.460  11.504   9.898  1.00  0.00
ATOM   1034  O2    C A  49      13.395  12.086   8.802  1.00  0.00
ATOM   1035  N3    C A  49      12.366  11.299  10.670  1.00  0.00
ATOM   1036  C4    C A  49      12.484  10.670  11.840  1.00  0.00
ATOM   1037  N4    C A  49      11.379  10.490  12.566  1.00  0.00
ATOM   1038  C5    C A  49      13.737  10.202  12.312  1.00  0.00
ATOM   1039  C6    C A  49      14.815  10.407  11.547  1.00  0.00
ATOM   1040  P     U A  50      17.932  14.938  11.936  1.00  0.00
ATOM   1041  OP1   U A  50      18.856  16.091  12.015  1.00  0.00
ATOM   1042  OP2   U A  50      17.292  14.428  13.167  1.00  0.00
ATOM   1043  O5'   U A  50      16.698  15.310  10.985  1.00  0.00
ATOM   1044  C5'   U A  50      16.912  15.858   9.690  1.00  0.00
ATOM   1045  C4'   U A  50      15.667  16.530   9.169  1.00  0.00
ATOM   1046  O4'   U A  50      14.606  15.550   9.053  1.00  0.00
ATOM   1047  C3'   U A  50      15.089  17.609  10.070  1.00  0.00
ATOM   1048  O3'   U A  50      15.709  18.864   9.884  1.00  0.00
ATOM   1049  C2'   U A  50      13.608  17.600   9.719  1.00  0.00
ATOM   1050  O2'   U A  50      13.389  18.317   8.515  1.00  0.00
ATOM   1051  C1'   U A  50      13.374  16.115   9.443  1.00  0.00
ATOM   1052  N1    U A  50      12.902  15.472  10.704  1.00  0.00
ATOM   1053  C2    U A  50      11.548  15.498  10.977  1.00  0.00
ATOM   1054  O2    U A  50      10.745  16.110  10.296  1.00  0.00
ATOM   1055  N3    U A  50      11.164  14.779  12.083  1.00  0.00
ATOM   1056  C4    U A  50      11.981  14.053  12.925  1.00  0.00
ATOM   1057  O4    U A  50      11.488  13.457  13.880  1.00  0.00
ATOM   1058  C5    U A  50      13.373  14.076  12.576  1.00  0.00
ATOM   1059  C6    U A  50      13.774  14.767  11.505  1.00  0.00
ATOM   1060  P     U A  51      16.072  19.627  11.059  1.00  0.00
ATOM   1061  OP1   U A  51      16.810  20.644  11.844  1.00  0.00
ATOM   1062  OP2   U A  51      15.068  18.746  11.698  1.00  0.00
ATOM   1063  O5'   U A  51      15.277  20.381   9.902  1.00  0.00
ATOM   1064  C5'   U A  51      14.083  21.084  10.219  1.00  0.00
ATOM   1065  C4'   U A  51      13.489  21.676   8.971  1.00  0.00
ATOM   1066  O4'   U A  51      13.752  23.106   8.962  1.00  0.00
ATOM   1067  C3'   U A  51      14.065  21.095   7.682  1.00  0.00
ATOM   1068  O3'   U A  51      13.046  20.785   6.733  1.00  0.00
ATOM   1069  C2'   U A  51      14.978  22.201   7.155  1.00  0.00
ATOM   1070  O2'   U A  51      15.042  22.282   5.744  1.00  0.00
ATOM   1071  C1'   U A  51      14.396  23.477   7.765  1.00  0.00
ATOM   1072  N1    U A  51      15.751  23.820   7.706  1.00  0.00
ATOM   1073  C2    U A  51      16.125  24.668   6.681  1.00  0.00
ATOM   1074  O2    U A  51      15.323  25.204   5.937  1.00  0.00
ATOM   1075  N3    U A  51      17.478  24.866   6.555  1.00  0.00
ATOM   1076  C4    U A  51      18.473  24.314   7.335  1.00  0.00
ATOM   1077  O4    U A  51      19.648  24.588   7.100  1.00  0.00
ATOM   1078  C5    U A  51      18.005  23.445   8.377  1.00  0.00
ATOM   1079  C6    U A  51      16.694  23.234   8.522  1.00  0.00
ATOM   1080  P     A A  52      13.255  19.629   6.014  1.00  0.00
ATOM   1081  OP1   A A  52      13.003  18.188   5.749  1.00  0.00
ATOM   1082  OP2   A A  52      14.644  20.157   5.964  1.00  0.00
ATOM   1083  O5'   A A  52      12.378  20.530   5.034  1.00  0.00
ATOM   1084  C5'   A A  52      11.079  20.133   4.628  1.00  0.00
ATOM   1085  C4'   A A  52      10.401  21.261   3.886  1.00  0.00
ATOM   1086  O4'   A A  52      10.349  22.415   4.772  1.00  0.00
ATOM   1087  C3'   A A  52      11.111  21.797   2.648  1.00  0.00
ATOM   1088  O3'   A A  52      10.848  21.029   1.474  1.00  0.00
ATOM   1089  C2'   A A  52      10.515  23.195   2.558  1.00  0.00
ATOM   1090  O2'   A A  52       9.182  23.172   2.097  1.00  0.00
ATOM   1091  C1'   A A  52      10.542  23.607   4.028  1.00  0.00
ATOM   1092  N9    A A  52      11.703  24.226   4.563  1.00  0.00
ATOM   1093  C8    A A  52      12.700  23.759   5.378  1.00  0.00
ATOM   1094  N7    A A  52      13.719  24.578   5.491  1.00  0.00
ATOM   1095  C5    A A  52      13.367  25.656   4.694  1.00  0.00
ATOM   1096  C6    A A  52      14.024  26.862   4.390  1.00  0.00
ATOM   1097  N6    A A  52      15.222  27.194   4.876  1.00  0.00
ATOM   1098  N1    A A  52      13.399  27.724   3.560  1.00  0.00
ATOM   1099  C2    A A  52      12.197  27.390   3.075  1.00  0.00
ATOM   1100  N3    A A  52      11.480  26.290   3.288  1.00  0.00
ATOM   1101  C4    A A  52      12.129  25.453   4.115  1.00  0.00
ATOM   1102  P     A A  53      12.012  20.254   0.980  1.00  0.00
ATOM   1103  OP1   A A  53      12.701  21.517   1.326  1.00  0.00
ATOM   1104  OP2   A A  53      11.273  20.144  -0.301  1.00  0.00
ATOM   1105  O5'   A A  53      13.076  19.081   1.090  1.00  0.00
ATOM   1106  C5'   A A  53      12.878  17.837   0.399  1.00  0.00
ATOM   1107  C4'   A A  53      12.510  16.746   1.378  1.00  0.00
ATOM   1108  O4'   A A  53      11.211  17.027   1.964  1.00  0.00
ATOM   1109  C3'   A A  53      12.343  15.379   0.747  1.00  0.00
ATOM   1110  O3'   A A  53      13.604  14.746   0.639  1.00  0.00
ATOM   1111  C2'   A A  53      11.421  14.676   1.732  1.00  0.00
ATOM   1112  O2'   A A  53      12.089  14.231   2.891  1.00  0.00
ATOM   1113  C1'   A A  53      10.488  15.820   2.127  1.00  0.00
ATOM   1114  N9    A A  53       9.164  16.467   1.424  1.00  0.00
ATOM   1115  C8    A A  53       8.993  17.489   0.526  1.00  0.00
ATOM   1116  N7    A A  53       7.748  17.658   0.148  1.00  0.00
ATOM   1117  C5    A A  53       7.054  16.681   0.843  1.00  0.00
ATOM   1118  C6    A A  53       5.692  16.333   0.879  1.00  0.00
ATOM   1119  N6    A A  53       4.750  16.961   0.173  1.00  0.00
ATOM   1120  N1    A A  53       5.330  15.306   1.677  1.00  0.00
ATOM   1121  C2    A A  53       6.275  14.678   2.386  1.00  0.00
ATOM   1122  N3    A A  53       7.584  14.913   2.435  1.00  0.00
ATOM   1123  C4    A A  53       7.913  15.938   1.631  1.00  0.00
ATOM   1124  P     A A  54      14.006  14.107  -0.766  1.00  0.00
ATOM   1125  OP1   A A  54      15.245  13.301  -0.838  1.00  0.00
ATOM   1126  OP2   A A  54      13.465  14.742  -2.007  1.00  0.00
ATOM   1127  O5'   A A  54      12.861  13.195  -0.137  1.00  0.00
ATOM   1128  C5'   A A  54      12.913  12.760   1.214  1.00  0.00
ATOM   1129  C4'   A A  54      11.524  12.366   1.676  1.00  0.00
ATOM   1130  O4'   A A  54      10.669  13.509   1.449  1.00  0.00
ATOM   1131  C3'   A A  54      10.851  11.215   0.929  1.00  0.00
ATOM   1132  O3'   A A  54      11.152   9.931   1.494  1.00  0.00
ATOM   1133  C2'   A A  54       9.378  11.556   1.055  1.00  0.00
ATOM   1134  O2'   A A  54       8.866  11.139   2.293  1.00  0.00
ATOM   1135  C1'   A A  54       9.408  13.086   0.993  1.00  0.00
ATOM   1136  N9    A A  54       9.072  13.867  -0.336  1.00  0.00
ATOM   1137  C8    A A  54       9.786  14.803  -1.038  1.00  0.00
ATOM   1138  N7    A A  54       9.044  15.748  -1.566  1.00  0.00
ATOM   1139  C5    A A  54       7.755  15.408  -1.186  1.00  0.00
ATOM   1140  C6    A A  54       6.508  16.011  -1.427  1.00  0.00
ATOM   1141  N6    A A  54       6.352  17.129  -2.139  1.00  0.00
ATOM   1142  N1    A A  54       5.413  15.417  -0.905  1.00  0.00
ATOM   1143  C2    A A  54       5.570  14.296  -0.190  1.00  0.00
ATOM   1144  N3    A A  54       6.688  13.637   0.105  1.00  0.00
ATOM   1145  C4    A A  54       7.757  14.252  -0.429  1.00  0.00
ATOM   1146  P     C A  55      11.597   8.589   0.374  1.00  0.00
ATOM   1147  OP1   C A  55      12.009   7.927  -0.900  1.00  0.00
ATOM   1148  OP2   C A  55      10.252   8.336   0.939  1.00  0.00
ATOM   1149  O5'   C A  55      12.729   8.261   1.441  1.00  0.00
ATOM   1150  C5'   C A  55      14.100   8.402   1.087  1.00  0.00
ATOM   1151  C4'   C A  55      14.971   7.558   1.981  1.00  0.00
ATOM   1152  O4'   C A  55      14.815   8.005   3.353  1.00  0.00
ATOM   1153  C3'   C A  55      14.628   6.077   2.040  1.00  0.00
ATOM   1154  O3'   C A  55      15.214   5.362   0.961  1.00  0.00
ATOM   1155  C2'   C A  55      15.226   5.669   3.377  1.00  0.00
ATOM   1156  O2'   C A  55      16.625   5.477   3.325  1.00  0.00
ATOM   1157  C1'   C A  55      14.921   6.896   4.227  1.00  0.00
ATOM   1158  N1    C A  55      13.671   6.856   4.916  1.00  0.00
ATOM   1159  C2    C A  55      13.651   6.240   6.173  1.00  0.00
ATOM   1160  O2    C A  55      14.728   5.883   6.680  1.00  0.00
ATOM   1161  N3    C A  55      12.464   6.052   6.797  1.00  0.00
ATOM   1162  C4    C A  55      11.333   6.450   6.213  1.00  0.00
ATOM   1163  N4    C A  55      10.187   6.243   6.866  1.00  0.00
ATOM   1164  C5    C A  55      11.331   7.076   4.940  1.00  0.00
ATOM   1165  C6    C A  55      12.506   7.260   4.327  1.00  0.00
ATOM   1166  P     U A  56      14.676   3.890   0.539  1.00  0.00
ATOM   1167  OP1   U A  56      15.178   3.536  -0.808  1.00  0.00
ATOM   1168  OP2   U A  56      13.290   4.384   0.703  1.00  0.00
ATOM   1169  O5'   U A  56      14.889   2.629   1.499  1.00  0.00
ATOM   1170  C5'   U A  56      16.202   2.153   1.747  1.00  0.00
ATOM   1171  C4'   U A  56      16.249   1.370   3.044  1.00  0.00
ATOM   1172  O4'   U A  56      15.820   2.220   4.136  1.00  0.00
ATOM   1173  C3'   U A  56      15.310   0.176   3.110  1.00  0.00
ATOM   1174  O3'   U A  56      15.909  -0.962   2.501  1.00  0.00
ATOM   1175  C2'   U A  56      15.159  -0.006   4.617  1.00  0.00
ATOM   1176  O2'   U A  56      16.228  -0.737   5.184  1.00  0.00
ATOM   1177  C1'   U A  56      15.177   1.435   5.122  1.00  0.00
ATOM   1178  N1    U A  56      13.848   1.963   5.360  1.00  0.00
ATOM   1179  C2    U A  56      13.233   1.597   6.543  1.00  0.00
ATOM   1180  O2    U A  56      13.749   0.851   7.356  1.00  0.00
ATOM   1181  N3    U A  56      11.985   2.137   6.740  1.00  0.00
ATOM   1182  C4    U A  56      11.305   2.987   5.894  1.00  0.00
ATOM   1183  O4    U A  56      10.189   3.390   6.209  1.00  0.00
ATOM   1184  C5    U A  56      12.009   3.320   4.687  1.00  0.00
ATOM   1185  C6    U A  56      13.224   2.809   4.469  1.00  0.00
ATOM   1186  P     C A  57      15.093  -2.116   2.206  1.00  0.00
ATOM   1187  OP1   C A  57      15.263  -2.442   0.766  1.00  0.00
ATOM   1188  OP2   C A  57      13.821  -1.521   2.671  1.00  0.00
ATOM   1189  O5'   C A  57      15.372  -3.416   3.078  1.00  0.00
ATOM   1190  C5'   C A  57      14.309  -4.271   3.469  1.00  0.00
ATOM   1191  C4'   C A  57      14.330  -4.468   4.963  1.00  0.00
ATOM   1192  O4'   C A  57      14.228  -3.177   5.618  1.00  0.00
ATOM   1193  C3'   C A  57      13.155  -5.256   5.506  1.00  0.00
ATOM   1194  O3'   C A  57      13.409  -6.648   5.431  1.00  0.00
ATOM   1195  C2'   C A  57      13.091  -4.772   6.942  1.00  0.00
ATOM   1196  O2'   C A  57      14.074  -5.382   7.756  1.00  0.00
ATOM   1197  C1'   C A  57      13.396  -3.285   6.761  1.00  0.00
ATOM   1198  N1    C A  57      12.199  -2.476   6.529  1.00  0.00
ATOM   1199  C2    C A  57      11.262  -2.281   7.550  1.00  0.00
ATOM   1200  O2    C A  57      11.428  -2.868   8.633  1.00  0.00
ATOM   1201  N3    C A  57      10.207  -1.462   7.329  1.00  0.00
ATOM   1202  C4    C A  57      10.070  -0.853   6.150  1.00  0.00
ATOM   1203  N4    C A  57       9.013  -0.056   5.978  1.00  0.00
ATOM   1204  C5    C A  57      11.008  -1.038   5.102  1.00  0.00
ATOM   1205  C6    C A  57      12.049  -1.847   5.325  1.00  0.00
ATOM   1206  P     U A  58      12.392  -7.635   4.423  1.00  0.00
ATOM   1207  OP1   U A  58      12.989  -8.793   3.814  1.00  0.00
ATOM   1208  OP2   U A  58      11.759  -7.042   3.343  1.00  0.00
ATOM   1209  O5'   U A  58      11.284  -7.892   5.540  1.00  0.00
ATOM   1210  C5'   U A  58      11.542  -8.716   6.606  1.00  0.00
ATOM   1211  C4'   U A  58      10.442  -8.533   7.629  1.00  0.00
ATOM   1212  O4'   U A  58      10.273  -7.156   7.946  1.00  0.00
ATOM   1213  C3'   U A  58       9.034  -8.769   7.138  1.00  0.00
ATOM   1214  O3'   U A  58       9.011 -10.112   6.915  1.00  0.00
ATOM   1215  C2'   U A  58       8.273  -8.294   8.359  1.00  0.00
ATOM   1216  O2'   U A  58       8.534  -9.080   9.486  1.00  0.00
ATOM   1217  C1'   U A  58       8.980  -6.956   8.459  1.00  0.00
ATOM   1218  N1    U A  58       8.371  -5.889   7.622  1.00  0.00
ATOM   1219  C2    U A  58       7.176  -5.304   7.997  1.00  0.00
ATOM   1220  O2    U A  58       6.553  -5.645   8.987  1.00  0.00
ATOM   1221  N3    U A  58       6.734  -4.302   7.168  1.00  0.00
ATOM   1222  C4    U A  58       7.353  -3.836   6.027  1.00  0.00
ATOM   1223  O4    U A  58       6.833  -2.926   5.385  1.00  0.00
ATOM   1224  C5    U A  58       8.587  -4.494   5.703  1.00  0.00
ATOM   1225  C6    U A  58       9.040  -5.472   6.492  1.00  0.00
ATOM   1226  P     U A  59       7.905 -10.912   6.401  1.00  0.00
ATOM   1227  OP1   U A  59       8.175 -12.340   6.671  1.00  0.00
ATOM   1228  OP2   U A  59       8.095 -10.364   5.039  1.00  0.00
ATOM   1229  O5'   U A  59       6.425 -10.553   6.813  1.00  0.00
ATOM   1230  C5'   U A  59       5.802 -11.387   7.723  1.00  0.00
ATOM   1231  C4'   U A  59       4.504 -10.738   8.094  1.00  0.00
ATOM   1232  O4'   U A  59       4.690  -9.318   8.260  1.00  0.00
ATOM   1233  C3'   U A  59       3.445 -10.771   7.018  1.00  0.00
ATOM   1234  O3'   U A  59       2.879 -12.034   6.988  1.00  0.00
ATOM   1235  C2'   U A  59       2.494  -9.733   7.569  1.00  0.00
ATOM   1236  O2'   U A  59       1.815 -10.179   8.734  1.00  0.00
ATOM   1237  C1'   U A  59       3.506  -8.651   7.898  1.00  0.00
ATOM   1238  N1    U A  59       3.780  -7.703   6.810  1.00  0.00
ATOM   1239  C2    U A  59       2.938  -6.627   6.605  1.00  0.00
ATOM   1240  O2    U A  59       1.926  -6.443   7.258  1.00  0.00
ATOM   1241  N3    U A  59       3.323  -5.769   5.604  1.00  0.00
ATOM   1242  C4    U A  59       4.442  -5.878   4.803  1.00  0.00
ATOM   1243  O4    U A  59       4.655  -5.026   3.944  1.00  0.00
ATOM   1244  C5    U A  59       5.265  -7.022   5.076  1.00  0.00
ATOM   1245  C6    U A  59       4.914  -7.872   6.045  1.00  0.00
ATOM   1246  P     G A  60       2.486 -12.591   5.682  1.00  0.00
ATOM   1247  OP1   G A  60       2.097 -14.022   5.549  1.00  0.00
ATOM   1248  OP2   G A  60       3.522 -12.016   4.762  1.00  0.00
ATOM   1249  O5'   G A  60       1.169 -11.696   5.585  1.00  0.00
ATOM   1250  C5'   G A  60       0.110 -11.931   6.488  1.00  0.00
ATOM   1251  C4'   G A  60      -0.905 -10.821   6.443  1.00  0.00
ATOM   1252  O4'   G A  60      -0.239  -9.553   6.686  1.00  0.00
ATOM   1253  C3'   G A  60      -1.585 -10.600   5.101  1.00  0.00
ATOM   1254  O3'   G A  60      -2.671 -11.506   4.933  1.00  0.00
ATOM   1255  C2'   G A  60      -2.069  -9.166   5.238  1.00  0.00
ATOM   1256  O2'   G A  60      -3.190  -9.110   6.091  1.00  0.00
ATOM   1257  C1'   G A  60      -0.913  -8.523   5.988  1.00  0.00
ATOM   1258  N9    G A  60       0.121  -7.911   5.093  1.00  0.00
ATOM   1259  C8    G A  60       1.292  -8.432   4.599  1.00  0.00
ATOM   1260  N7    G A  60       1.892  -7.641   3.752  1.00  0.00
ATOM   1261  C5    G A  60       1.073  -6.529   3.682  1.00  0.00
ATOM   1262  C6    G A  60       1.199  -5.335   2.927  1.00  0.00
ATOM   1263  O6    G A  60       2.101  -5.018   2.141  1.00  0.00
ATOM   1264  N1    G A  60       0.139  -4.462   3.151  1.00  0.00
ATOM   1265  C2    G A  60      -0.914  -4.709   4.000  1.00  0.00
ATOM   1266  N2    G A  60      -1.842  -3.746   4.086  1.00  0.00
ATOM   1267  N3    G A  60      -1.046  -5.813   4.708  1.00  0.00
ATOM   1268  C4    G A  60      -0.028  -6.676   4.505  1.00  0.00
ATOM   1269  P     A A  61      -3.771 -11.410   3.837  1.00  0.00
ATOM   1270  OP1   A A  61      -2.408 -11.998   3.827  1.00  0.00
ATOM   1271  OP2   A A  61      -4.316 -10.846   2.591  1.00  0.00
ATOM   1272  O5'   A A  61      -4.799 -12.530   4.315  1.00  0.00
ATOM   1273  C5'   A A  61      -6.046 -12.178   4.915  1.00  0.00
ATOM   1274  C4'   A A  61      -7.178 -12.919   4.246  1.00  0.00
ATOM   1275  O4'   A A  61      -7.103 -12.682   2.833  1.00  0.00
ATOM   1276  C3'   A A  61      -7.206 -14.439   4.376  1.00  0.00
ATOM   1277  O3'   A A  61      -8.120 -14.729   5.418  1.00  0.00
ATOM   1278  C2'   A A  61      -7.914 -14.916   3.103  1.00  0.00
ATOM   1279  O2'   A A  61      -9.287 -15.187   3.332  1.00  0.00
ATOM   1280  C1'   A A  61      -7.804 -13.701   2.179  1.00  0.00
ATOM   1281  N9    A A  61      -7.259 -13.706   0.870  1.00  0.00
ATOM   1282  C8    A A  61      -6.282 -12.811   0.521  1.00  0.00
ATOM   1283  N7    A A  61      -6.016 -12.792  -0.764  1.00  0.00
ATOM   1284  C5    A A  61      -6.877 -13.740  -1.294  1.00  0.00
ATOM   1285  C6    A A  61      -7.089 -14.196  -2.607  1.00  0.00
ATOM   1286  N6    A A  61      -6.420 -13.735  -3.667  1.00  0.00
ATOM   1287  N1    A A  61      -8.023 -15.153  -2.795  1.00  0.00
ATOM   1288  C2    A A  61      -8.693 -15.613  -1.733  1.00  0.00
ATOM   1289  N3    A A  61      -8.584 -15.263  -0.453  1.00  0.00
ATOM   1290  C4    A A  61      -7.648 -14.312  -0.300  1.00  0.00
ATOM   1291  P     C A  62      -7.744 -15.990   6.894  1.00  0.00
ATOM   1292  OP1   C A  62      -6.398 -16.597   6.987  1.00  0.00
ATOM   1293  OP2   C A  62      -8.866 -16.708   6.247  1.00  0.00
ATOM   1294  O5'   C A  62      -8.283 -15.695   8.369  1.00  0.00
ATOM   1295  C5'   C A  62      -9.417 -14.859   8.559  1.00  0.00
ATOM   1296  C4'   C A  62      -9.269 -14.047   9.821  1.00  0.00
ATOM   1297  O4'   C A  62      -8.276 -14.660  10.674  1.00  0.00
ATOM   1298  C3'   C A  62      -8.855 -12.591   9.639  1.00  0.00
ATOM   1299  O3'   C A  62      -9.991 -11.788   9.925  1.00  0.00
ATOM   1300  C2'   C A  62      -7.700 -12.342  10.619  1.00  0.00
ATOM   1301  O2'   C A  62      -8.004 -11.298  11.533  1.00  0.00
ATOM   1302  C1'   C A  62      -7.563 -13.670  11.379  1.00  0.00
ATOM   1303  N1    C A  62      -6.221 -14.344  11.559  1.00  0.00
ATOM   1304  C2    C A  62      -5.472 -13.927  12.665  1.00  0.00
ATOM   1305  O2    C A  62      -5.830 -12.908  13.280  1.00  0.00
ATOM   1306  N3    C A  62      -4.383 -14.644  13.032  1.00  0.00
ATOM   1307  C4    C A  62      -4.037 -15.732  12.343  1.00  0.00
ATOM   1308  N4    C A  62      -2.956 -16.406  12.742  1.00  0.00
ATOM   1309  C5    C A  62      -4.782 -16.171  11.219  1.00  0.00
ATOM   1310  C6    C A  62      -5.857 -15.460  10.860  1.00  0.00
ATOM   1311  P     U A  63     -10.519 -10.330   9.076  1.00  0.00
ATOM   1312  OP1   U A  63     -10.793  -9.795  10.442  1.00  0.00
ATOM   1313  OP2   U A  63     -11.659 -10.846   8.253  1.00  0.00
ATOM   1314  O5'   U A  63      -9.693  -9.235   8.244  1.00  0.00
ATOM   1315  C5'   U A  63      -8.399  -8.800   8.690  1.00  0.00
ATOM   1316  C4'   U A  63      -7.893  -7.678   7.814  1.00  0.00
ATOM   1317  O4'   U A  63      -7.207  -8.218   6.664  1.00  0.00
ATOM   1318  C3'   U A  63      -8.957  -6.754   7.252  1.00  0.00
ATOM   1319  O3'   U A  63      -9.271  -5.708   8.162  1.00  0.00
ATOM   1320  C2'   U A  63      -8.306  -6.213   5.990  1.00  0.00
ATOM   1321  O2'   U A  63      -7.516  -5.077   6.251  1.00  0.00
ATOM   1322  C1'   U A  63      -7.432  -7.388   5.545  1.00  0.00
ATOM   1323  N1    U A  63      -8.096  -8.299   4.482  1.00  0.00
ATOM   1324  C2    U A  63      -8.094  -7.689   3.243  1.00  0.00
ATOM   1325  O2    U A  63      -7.465  -6.673   3.004  1.00  0.00
ATOM   1326  N3    U A  63      -8.858  -8.312   2.286  1.00  0.00
ATOM   1327  C4    U A  63      -9.609  -9.459   2.442  1.00  0.00
ATOM   1328  O4    U A  63     -10.244  -9.900   1.487  1.00  0.00
ATOM   1329  C5    U A  63      -9.561 -10.033   3.757  1.00  0.00
ATOM   1330  C6    U A  63      -8.825  -9.447   4.706  1.00  0.00
ATOM   1331  P     A A  64     -10.803  -5.350   8.428  1.00  0.00
ATOM   1332  OP1   A A  64     -10.893  -4.579   9.695  1.00  0.00
ATOM   1333  OP2   A A  64     -11.597  -6.590   8.237  1.00  0.00
ATOM   1334  O5'   A A  64     -11.177  -4.398   7.198  1.00  0.00
ATOM   1335  C5'   A A  64     -10.542  -3.134   7.041  1.00  0.00
ATOM   1336  C4'   A A  64     -10.722  -2.607   5.636  1.00  0.00
ATOM   1337  O4'   A A  64     -10.194  -3.590   4.702  1.00  0.00
ATOM   1338  C3'   A A  64     -12.159  -2.434   5.159  1.00  0.00
ATOM   1339  O3'   A A  64     -12.744  -1.230   5.581  1.00  0.00
ATOM   1340  C2'   A A  64     -12.002  -2.470   3.645  1.00  0.00
ATOM   1341  O2'   A A  64     -11.507  -1.262   3.114  1.00  0.00
ATOM   1342  C1'   A A  64     -10.943  -3.553   3.497  1.00  0.00
ATOM   1343  N9    A A  64     -11.644  -4.866   3.260  1.00  0.00
ATOM   1344  C8    A A  64     -11.774  -5.934   4.109  1.00  0.00
ATOM   1345  N7    A A  64     -12.423  -6.948   3.587  1.00  0.00
ATOM   1346  C5    A A  64     -12.742  -6.517   2.310  1.00  0.00
ATOM   1347  C6    A A  64     -13.430  -7.130   1.248  1.00  0.00
ATOM   1348  N6    A A  64     -13.940  -8.362   1.312  1.00  0.00
ATOM   1349  N1    A A  64     -13.577  -6.425   0.106  1.00  0.00
ATOM   1350  C2    A A  64     -13.065  -5.190   0.043  1.00  0.00
ATOM   1351  N3    A A  64     -12.399  -4.508   0.972  1.00  0.00
ATOM   1352  C4    A A  64     -12.270  -5.236   2.094  1.00  0.00
ATOM   1353  P     U A  65     -14.180  -1.252   6.334  1.00  0.00
ATOM   1354  OP1   U A  65     -14.374  -0.494   7.591  1.00  0.00
ATOM   1355  OP2   U A  65     -14.851  -2.554   6.119  1.00  0.00
ATOM   1356  O5'   U A  65     -14.654  -0.356   5.099  1.00  0.00
ATOM   1357  C5'   U A  65     -16.038  -0.206   4.852  1.00  0.00
ATOM   1358  C4'   U A  65     -16.336  -0.162   3.378  1.00  0.00
ATOM   1359  O4'   U A  65     -15.407  -1.005   2.649  1.00  0.00
ATOM   1360  C3'   U A  65     -17.691  -0.719   2.996  1.00  0.00
ATOM   1361  O3'   U A  65     -18.748   0.183   3.259  1.00  0.00
ATOM   1362  C2'   U A  65     -17.489  -1.063   1.530  1.00  0.00
ATOM   1363  O2'   U A  65     -17.422   0.119   0.751  1.00  0.00
ATOM   1364  C1'   U A  65     -16.081  -1.644   1.585  1.00  0.00
ATOM   1365  N1    U A  65     -16.174  -3.174   1.930  1.00  0.00
ATOM   1366  C2    U A  65     -16.486  -4.043   0.901  1.00  0.00
ATOM   1367  O2    U A  65     -16.828  -3.666  -0.206  1.00  0.00
ATOM   1368  N3    U A  65     -16.385  -5.376   1.216  1.00  0.00
ATOM   1369  C4    U A  65     -16.012  -5.916   2.429  1.00  0.00
ATOM   1370  O4    U A  65     -15.966  -7.137   2.560  1.00  0.00
ATOM   1371  C5    U A  65     -15.705  -4.950   3.446  1.00  0.00
ATOM   1372  C6    U A  65     -15.795  -3.647   3.167  1.00  0.00
ATOM   1373  P     G A  66     -19.828  -0.264   4.202  1.00  0.00
ATOM   1374  OP1   G A  66     -20.329   1.105   4.432  1.00  0.00
ATOM   1375  OP2   G A  66     -20.043  -1.319   5.224  1.00  0.00
ATOM   1376  O5'   G A  66     -20.333  -0.884   2.788  1.00  0.00
ATOM   1377  C5'   G A  66     -20.495  -0.046   1.634  1.00  0.00
ATOM   1378  C4'   G A  66     -21.068  -0.803   0.448  1.00  0.00
ATOM   1379  O4'   G A  66     -20.211  -1.882   0.126  1.00  0.00
ATOM   1380  C3'   G A  66     -22.395  -1.466   0.681  1.00  0.00
ATOM   1381  O3'   G A  66     -23.448  -0.566   0.473  1.00  0.00
ATOM   1382  C2'   G A  66     -22.412  -2.592  -0.319  1.00  0.00
ATOM   1383  O2'   G A  66     -22.852  -2.187  -1.583  1.00  0.00
ATOM   1384  C1'   G A  66     -20.947  -3.000  -0.333  1.00  0.00
ATOM   1385  N9    G A  66     -20.686  -4.104   0.442  1.00  0.00
ATOM   1386  C8    G A  66     -20.021  -3.973   1.637  1.00  0.00
ATOM   1387  N7    G A  66     -19.771  -5.116   2.216  1.00  0.00
ATOM   1388  C5    G A  66     -20.300  -6.060   1.354  1.00  0.00
ATOM   1389  C6    G A  66     -20.336  -7.475   1.445  1.00  0.00
ATOM   1390  O6    G A  66     -19.888  -8.197   2.344  1.00  0.00
ATOM   1391  N1    G A  66     -20.973  -8.050   0.348  1.00  0.00
ATOM   1392  C2    G A  66     -21.507  -7.349  -0.705  1.00  0.00
ATOM   1393  N2    G A  66     -22.080  -8.079  -1.672  1.00  0.00
ATOM   1394  N3    G A  66     -21.481  -6.034  -0.803  1.00  0.00
ATOM   1395  C4    G A  66     -20.869  -5.454   0.251  1.00  0.00
ATOM   1396  P     G A  67     -24.661  -0.800   1.544  1.00  0.00
ATOM   1397  OP1   G A  67     -25.774   0.185   1.626  1.00  0.00
ATOM   1398  OP2   G A  67     -23.756  -0.984   2.717  1.00  0.00
ATOM   1399  O5'   G A  67     -25.322  -2.194   1.129  1.00  0.00
ATOM   1400  C5'   G A  67     -26.460  -2.215   0.273  1.00  0.00
ATOM   1401  C4'   G A  67     -26.822  -3.624  -0.139  1.00  0.00
ATOM   1402  O4'   G A  67     -25.618  -4.376  -0.454  1.00  0.00
ATOM   1403  C3'   G A  67     -27.552  -4.504   0.865  1.00  0.00
ATOM   1404  O3'   G A  67     -28.954  -4.255   0.892  1.00  0.00
ATOM   1405  C2'   G A  67     -27.267  -5.901   0.326  1.00  0.00
ATOM   1406  O2'   G A  67     -28.107  -6.225  -0.764  1.00  0.00
ATOM   1407  C1'   G A  67     -25.837  -5.757  -0.190  1.00  0.00
ATOM   1408  N9    G A  67     -24.895  -6.252   0.791  1.00  0.00
ATOM   1409  C8    G A  67     -24.073  -5.518   1.611  1.00  0.00
ATOM   1410  N7    G A  67     -23.317  -6.256   2.378  1.00  0.00
ATOM   1411  C5    G A  67     -23.656  -7.554   2.046  1.00  0.00
ATOM   1412  C6    G A  67     -23.173  -8.791   2.546  1.00  0.00
ATOM   1413  O6    G A  67     -22.313  -8.982   3.415  1.00  0.00
ATOM   1414  N1    G A  67     -23.791  -9.877   1.933  1.00  0.00
ATOM   1415  C2    G A  67     -24.756  -9.784   0.959  1.00  0.00
ATOM   1416  N2    G A  67     -25.234 -10.943   0.487  1.00  0.00
ATOM   1417  N3    G A  67     -25.216  -8.642   0.485  1.00  0.00
ATOM   1418  C4    G A  67     -24.630  -7.574   1.067  1.00  0.00
ATOM   1419  P     A A  68     -29.858  -4.662   2.241  1.00  0.00
ATOM   1420  OP1   A A  68     -31.171  -4.315   1.653  1.00  0.00
ATOM   1421  OP2   A A  68     -29.540  -4.289   3.637  1.00  0.00
ATOM   1422  O5'   A A  68     -29.716  -6.256   2.216  1.00  0.00
ATOM   1423  C5'   A A  68     -30.552  -7.015   1.352  1.00  0.00
ATOM   1424  C4'   A A  68     -30.175  -8.479   1.292  1.00  0.00
ATOM   1425  O4'   A A  68     -28.733  -8.643   1.209  1.00  0.00
ATOM   1426  C3'   A A  68     -30.543  -9.332   2.496  1.00  0.00
ATOM   1427  O3'   A A  68     -31.914  -9.672   2.569  1.00  0.00
ATOM   1428  C2'   A A  68     -29.630 -10.537   2.320  1.00  0.00
ATOM   1429  O2'   A A  68     -30.124 -11.394   1.301  1.00  0.00
ATOM   1430  C1'   A A  68     -28.351  -9.860   1.826  1.00  0.00
ATOM   1431  N9    A A  68     -27.449  -9.548   2.994  1.00  0.00
ATOM   1432  C8    A A  68     -27.134  -8.306   3.483  1.00  0.00
ATOM   1433  N7    A A  68     -26.191  -8.321   4.395  1.00  0.00
ATOM   1434  C5    A A  68     -25.866  -9.663   4.514  1.00  0.00
ATOM   1435  C6    A A  68     -24.934 -10.342   5.319  1.00  0.00
ATOM   1436  N6    A A  68     -24.125  -9.733   6.189  1.00  0.00
ATOM   1437  N1    A A  68     -24.861 -11.685   5.195  1.00  0.00
ATOM   1438  C2    A A  68     -25.671 -12.294   4.322  1.00  0.00
ATOM   1439  N3    A A  68     -26.585 -11.765   3.512  1.00  0.00
ATOM   1440  C4    A A  68     -26.633 -10.430   3.659  1.00  0.00
ATOM   1441  P     G A  69     -32.586  -9.182   3.769  1.00  0.00
ATOM   1442  OP1   G A  69     -33.994  -9.019   3.338  1.00  0.00
ATOM   1443  OP2   G A  69     -31.890  -8.081   4.513  1.00  0.00
ATOM   1444  O5'   G A  69     -32.514 -10.506   4.633  1.00  0.00
ATOM   1445  C5'   G A  69     -32.556 -11.757   3.998  1.00  0.00
ATOM   1446  C4'   G A  69     -31.690 -12.720   4.737  1.00  0.00
ATOM   1447  O4'   G A  69     -30.303 -12.310   4.732  1.00  0.00
ATOM   1448  C3'   G A  69     -31.964 -12.865   6.216  1.00  0.00
ATOM   1449  O3'   G A  69     -33.101 -13.688   6.366  1.00  0.00
ATOM   1450  C2'   G A  69     -30.698 -13.576   6.698  1.00  0.00
ATOM   1451  O2'   G A  69     -30.779 -14.973   6.507  1.00  0.00
ATOM   1452  C1'   G A  69     -29.640 -13.059   5.721  1.00  0.00
ATOM   1453  N9    G A  69     -28.747 -12.369   6.086  1.00  0.00
ATOM   1454  C8    G A  69     -28.918 -11.009   6.172  1.00  0.00
ATOM   1455  N7    G A  69     -28.114 -10.442   7.031  1.00  0.00
ATOM   1456  C5    G A  69     -27.366 -11.486   7.541  1.00  0.00
ATOM   1457  C6    G A  69     -26.332 -11.493   8.513  1.00  0.00
ATOM   1458  O6    G A  69     -25.859 -10.533   9.134  1.00  0.00
ATOM   1459  N1    G A  69     -25.840 -12.775   8.741  1.00  0.00
ATOM   1460  C2    G A  69     -26.288 -13.911   8.111  1.00  0.00
ATOM   1461  N2    G A  69     -25.690 -15.057   8.462  1.00  0.00
ATOM   1462  N3    G A  69     -27.248 -13.921   7.207  1.00  0.00
ATOM   1463  C4    G A  69     -27.742 -12.687   6.970  1.00  0.00
ATOM   1464  P     U A  70     -33.886 -13.827   7.798  1.00  0.00
ATOM   1465  OP1   U A  70     -35.049 -14.740   7.908  1.00  0.00
ATOM   1466  OP2   U A  70     -34.005 -12.413   8.240  1.00  0.00
ATOM   1467  O5'   U A  70     -32.672 -14.483   8.590  1.00  0.00
ATOM   1468  C5'   U A  70     -32.332 -15.862   8.403  1.00  0.00
ATOM   1469  C4'   U A  70     -31.147 -16.222   9.258  1.00  0.00
ATOM   1470  O4'   U A  70     -29.974 -15.486   8.816  1.00  0.00
ATOM   1471  C3'   U A  70     -31.256 -15.820  10.716  1.00  0.00
ATOM   1472  O3'   U A  70     -32.071 -16.713  11.456  1.00  0.00
ATOM   1473  C2'   U A  70     -29.801 -15.866  11.150  1.00  0.00
ATOM   1474  O2'   U A  70     -29.343 -17.194  11.301  1.00  0.00
ATOM   1475  C1'   U A  70     -29.123 -15.245   9.930  1.00  0.00
ATOM   1476  N1    U A  70     -28.986 -13.832  10.161  1.00  0.00
ATOM   1477  C2    U A  70     -27.977 -13.371  10.985  1.00  0.00
ATOM   1478  O2    U A  70     -27.201 -14.112  11.563  1.00  0.00
ATOM   1479  N3    U A  70     -27.907 -12.005  11.111  1.00  0.00
ATOM   1480  C4    U A  70     -28.727 -11.073  10.509  1.00  0.00
ATOM   1481  O4    U A  70     -28.539  -9.877  10.717  1.00  0.00
ATOM   1482  C5    U A  70     -29.751 -11.630   9.670  1.00  0.00
ATOM   1483  C6    U A  70     -29.841 -12.955   9.530  1.00  0.00
ATOM   1484  P     C A  71     -33.028 -15.179  13.387  1.00  0.00
ATOM   1485  OP1   C A  71     -33.770 -15.370  14.662  1.00  0.00
ATOM   1486  OP2   C A  71     -32.338 -13.887  13.122  1.00  0.00
ATOM   1487  O5'   C A  71     -31.954 -16.345  13.218  1.00  0.00
ATOM   1488  C5'   C A  71     -30.991 -16.578  14.233  1.00  0.00
ATOM   1489  C4'   C A  71     -30.375 -17.949  14.088  1.00  0.00
ATOM   1490  O4'   C A  71     -29.352 -17.919  13.052  1.00  0.00
ATOM   1491  C3'   C A  71     -29.629 -18.373  15.342  1.00  0.00
ATOM   1492  O3'   C A  71     -30.509 -18.960  16.288  1.00  0.00
ATOM   1493  C2'   C A  71     -28.558 -19.312  14.804  1.00  0.00
ATOM   1494  O2'   C A  71     -29.029 -20.624  14.552  1.00  0.00
ATOM   1495  C1'   C A  71     -28.197 -18.623  13.488  1.00  0.00
ATOM   1496  N1    C A  71     -28.829 -15.042  14.723  1.00  0.00
ATOM   1497  C2    C A  71     -27.942 -14.257  15.469  1.00  0.00
ATOM   1498  O2    C A  71     -27.039 -14.821  16.111  1.00  0.00
ATOM   1499  N3    C A  71     -28.093 -12.911  15.469  1.00  0.00
ATOM   1500  C4    C A  71     -29.077 -12.349  14.766  1.00  0.00
ATOM   1501  N4    C A  71     -29.187 -11.019  14.797  1.00  0.00
ATOM   1502  C5    C A  71     -29.986 -13.127  14.004  1.00  0.00
ATOM   1503  C6    C A  71     -29.834 -14.456  14.006  1.00  0.00
TER   
END   
