# Supplementary material for: RPocket: an intuitive database of RNA pocket topology information with RNA-ligand data resources
Source: BMC Bioinformatics. 2021 Sep 8;22:428. doi: 10.1186/s12859-021-04349-4 (PMC8424408; doi:10.1186/s12859-021-04349-4)
Supplement: Supplementary file 7 — Additional file 7. Folder S3: Nine other experimental structures and their modeling structures and pockets. [file 12859_2021_4349_MOESM7_ESM.zip › 12859_2021_4349_MOESM7_ESM/3LA5_v.pdb]

MODEL   1
ATOM      1  P     G X   1     186.159 190.215 175.902 1.000 0.000
ATOM      2  OP1   G X   1     186.230 191.240 176.975 1.000 0.000
ATOM      3  OP2   G X   1     187.383 189.450 175.517 1.000 0.000
ATOM      4  O5'   G X   1     185.019 189.181 176.310 1.000 0.000
ATOM      5  C5'   G X   1     183.826 189.647 176.988 1.000 0.000
ATOM      6  C4'   G X   1     183.023 188.428 177.341 1.000 0.000
ATOM      7  O4'   G X   1     182.664 187.755 176.115 1.000 0.000
ATOM      8  C3'   G X   1     183.769 187.360 178.126 1.000 0.000
ATOM      9  O3'   G X   1     183.782 187.638 179.521 1.000 0.000
ATOM     10  C2'   G X   1     182.968 186.108 177.801 1.000 0.000
ATOM     11  O2'   G X   1     181.755 186.042 178.539 1.000 0.000
ATOM     12  C1'   G X   1     182.648 186.384 176.339 1.000 0.000
ATOM     13  N9    G X   1     183.622 185.720 175.475 1.000 0.000
ATOM     14  C8    G X   1     184.741 186.277 174.899 1.000 0.000
ATOM     15  N7    G X   1     185.430 185.423 174.192 1.000 0.000
ATOM     16  C5    G X   1     184.718 184.232 174.306 1.000 0.000
ATOM     17  C6    G X   1     184.977 182.929 173.773 1.000 0.000
ATOM     18  O6    G X   1     185.926 182.546 173.083 1.000 0.000
ATOM     19  N1    G X   1     183.987 182.019 174.142 1.000 0.000
ATOM     20  C2    G X   1     182.910 182.306 174.932 1.000 0.000
ATOM     21  N2    G X   1     182.077 181.286 175.197 1.000 0.000
ATOM     22  N3    G X   1     182.661 183.501 175.436 1.000 0.000
ATOM     23  C4    G X   1     183.597 184.407 175.087 1.000 0.000
ATOM     24  P     G X   2     185.172 187.100 180.421 1.000 0.000
ATOM     25  OP1   G X   2     184.945 187.719 181.752 1.000 0.000
ATOM     26  OP2   G X   2     186.534 187.124 179.809 1.000 0.000
ATOM     27  O5'   G X   2     184.681 185.588 180.512 1.000 0.000
ATOM     28  C5'   G X   2     183.522 185.249 181.314 1.000 0.000
ATOM     29  C4'   G X   2     183.403 183.751 181.292 1.000 0.000
ATOM     30  O4'   G X   2     183.197 183.335 179.925 1.000 0.000
ATOM     31  C3'   G X   2     184.652 182.992 181.710 1.000 0.000
ATOM     32  O3'   G X   2     184.752 182.868 183.123 1.000 0.000
ATOM     33  C2'   G X   2     184.446 181.645 181.032 1.000 0.000
ATOM     34  O2'   G X   2     183.514 180.831 181.730 1.000 0.000
ATOM     35  C1'   G X   2     183.821 182.112 179.726 1.000 0.000
ATOM     36  N9    G X   2     184.845 182.231 178.689 1.000 0.000
ATOM     37  C8    G X   2     185.503 183.373 178.294 1.000 0.000
ATOM     38  N7    G X   2     186.382 183.157 177.354 1.000 0.000
ATOM     39  C5    G X   2     186.294 181.788 177.113 1.000 0.000
ATOM     40  C6    G X   2     187.017 180.947 176.208 1.000 0.000
ATOM     41  O6    G X   2     187.922 181.245 175.423 1.000 0.000
ATOM     42  N1    G X   2     186.599 179.620 176.299 1.000 0.000
ATOM     43  C2    G X   2     185.638 179.154 177.152 1.000 0.000
ATOM     44  N2    G X   2     185.392 177.835 177.106 1.000 0.000
ATOM     45  N3    G X   2     184.968 179.917 177.995 1.000 0.000
ATOM     46  C4    G X   2     185.344 181.210 177.924 1.000 0.000
ATOM     47  P     C X   3     186.355 182.824 183.803 1.000 0.000
ATOM     48  OP1   C X   3     186.082 182.893 185.261 1.000 0.000
ATOM     49  OP2   C X   3     187.457 183.640 183.209 1.000 0.000
ATOM     50  O5'   C X   3     186.602 181.294 183.439 1.000 0.000
ATOM     51  C5'   C X   3     185.848 180.257 184.115 1.000 0.000
ATOM     52  C4'   C X   3     186.400 178.942 183.645 1.000 0.000
ATOM     53  O4'   C X   3     186.194 178.852 182.218 1.000 0.000
ATOM     54  C3'   C X   3     187.903 178.773 183.797 1.000 0.000
ATOM     55  O3'   C X   3     188.259 178.346 185.107 1.000 0.000
ATOM     56  C2'   C X   3     188.213 177.716 182.747 1.000 0.000
ATOM     57  O2'   C X   3     187.853 176.411 183.179 1.000 0.000
ATOM     58  C1'   C X   3     187.288 178.197 181.610 1.000 0.000
ATOM     59  N1    C X   3     187.979 179.059 180.643 1.000 0.000
ATOM     60  C2    C X   3     188.734 178.458 179.638 1.000 0.000
ATOM     61  O2    C X   3     188.759 177.225 179.571 1.000 0.000
ATOM     62  N3    C X   3     189.414 179.227 178.771 1.000 0.000
ATOM     63  C4    C X   3     189.357 180.553 178.876 1.000 0.000
ATOM     64  N4    C X   3     190.054 181.264 178.003 1.000 0.000
ATOM     65  C5    C X   3     188.576 181.199 179.879 1.000 0.000
ATOM     66  C6    C X   3     187.908 180.421 180.733 1.000 0.000
ATOM     67  P     U X   4     189.798 178.879 185.721 1.000 0.000
ATOM     68  OP1   U X   4     189.746 178.429 187.135 1.000 0.000
ATOM     69  OP2   U X   4     190.323 180.238 185.388 1.000 0.000
ATOM     70  O5'   U X   4     190.637 177.797 184.910 1.000 0.000
ATOM     71  C5'   U X   4     190.530 176.392 185.251 1.000 0.000
ATOM     72  C4'   U X   4     191.527 175.661 184.398 1.000 0.000
ATOM     73  O4'   U X   4     191.171 175.862 183.013 1.000 0.000
ATOM     74  C3'   U X   4     192.955 176.179 184.475 1.000 0.000
ATOM     75  O3'   U X   4     193.655 175.642 185.590 1.000 0.000
ATOM     76  C2'   U X   4     193.537 175.705 183.151 1.000 0.000
ATOM     77  O2'   U X   4     193.860 174.321 183.173 1.000 0.000
ATOM     78  C1'   U X   4     192.342 175.977 182.214 1.000 0.000
ATOM     79  N1    U X   4     192.422 177.284 181.551 1.000 0.000
ATOM     80  C2    U X   4     193.197 177.376 180.418 1.000 0.000
ATOM     81  O2    U X   4     193.785 176.427 179.952 1.000 0.000
ATOM     82  N3    U X   4     193.262 178.622 179.856 1.000 0.000
ATOM     83  C4    U X   4     192.635 179.772 180.308 1.000 0.000
ATOM     84  O4    U X   4     192.710 180.814 179.642 1.000 0.000
ATOM     85  C5    U X   4     191.849 179.592 181.493 1.000 0.000
ATOM     86  C6    U X   4     191.766 178.385 182.051 1.000 0.000
ATOM     87  P     U X   5     194.876 176.649 186.318 1.000 0.000
ATOM     88  OP1   U X   5     195.242 175.874 187.531 1.000 0.000
ATOM     89  OP2   U X   5     194.690 178.129 186.404 1.000 0.000
ATOM     90  O5'   U X   5     195.973 176.337 185.208 1.000 0.000
ATOM     91  C5'   U X   5     196.549 175.011 185.110 1.000 0.000
ATOM     92  C4'   U X   5     197.626 175.081 184.064 1.000 0.000
ATOM     93  O4'   U X   5     197.012 175.447 182.809 1.000 0.000
ATOM     94  C3'   U X   5     198.671 176.164 184.277 1.000 0.000
ATOM     95  O3'   U X   5     199.697 175.745 185.168 1.000 0.000
ATOM     96  C2'   U X   5     199.196 176.381 182.865 1.000 0.000
ATOM     97  O2'   U X   5     200.095 175.357 182.464 1.000 0.000
ATOM     98  C1'   U X   5     197.876 176.299 182.067 1.000 0.000
ATOM     99  N1    U X   5     197.269 177.615 181.829 1.000 0.000
ATOM    100  C2    U X   5     197.744 178.350 180.767 1.000 0.000
ATOM    101  O2    U X   5     198.612 177.944 180.029 1.000 0.000
ATOM    102  N3    U X   5     197.166 179.580 180.606 1.000 0.000
ATOM    103  C4    U X   5     196.173 180.141 181.392 1.000 0.000
ATOM    104  O4    U X   5     195.678 181.232 181.070 1.000 0.000
ATOM    105  C5    U X   5     195.736 179.313 182.477 1.000 0.000
ATOM    106  C6    U X   5     196.279 178.108 182.646 1.000 0.000
ATOM    107  P     C X   6     200.441 176.975 186.151 1.000 0.000
ATOM    108  OP1   C X   6     201.290 176.174 187.070 1.000 0.000
ATOM    109  OP2   C X   6     199.636 178.117 186.683 1.000 0.000
ATOM    110  O5'   C X   6     201.381 177.513 184.986 1.000 0.000
ATOM    111  C5'   C X   6     202.461 176.686 184.485 1.000 0.000
ATOM    112  C4'   C X   6     203.225 177.522 183.497 1.000 0.000
ATOM    113  O4'   C X   6     202.331 177.873 182.418 1.000 0.000
ATOM    114  C3'   C X   6     203.704 178.869 184.013 1.000 0.000
ATOM    115  O3'   C X   6     204.930 178.761 184.724 1.000 0.000
ATOM    116  C2'   C X   6     203.859 179.666 182.726 1.000 0.000
ATOM    117  O2'   C X   6     205.045 179.325 182.024 1.000 0.000
ATOM    118  C1'   C X   6     202.607 179.181 181.965 1.000 0.000
ATOM    119  N1    C X   6     201.457 180.078 182.134 1.000 0.000
ATOM    120  C2    C X   6     201.378 181.216 181.334 1.000 0.000
ATOM    121  O2    C X   6     202.254 181.405 180.483 1.000 0.000
ATOM    122  N3    C X   6     200.361 182.076 181.504 1.000 0.000
ATOM    123  C4    C X   6     199.435 181.833 182.430 1.000 0.000
ATOM    124  N4    C X   6     198.459 182.717 182.565 1.000 0.000
ATOM    125  C5    C X   6     199.475 180.666 183.249 1.000 0.000
ATOM    126  C6    C X   6     200.493 179.822 183.068 1.000 0.000
ATOM    127  P     A X   7     205.193 179.890 186.022 1.000 0.000
ATOM    128  OP1   A X   7     206.436 179.368 186.646 1.000 0.000
ATOM    129  OP2   A X   7     204.058 180.341 186.883 1.000 0.000
ATOM    130  O5'   A X   7     205.612 181.088 185.062 1.000 0.000
ATOM    131  C5'   A X   7     206.856 181.023 184.322 1.000 0.000
ATOM    132  C4'   A X   7     207.015 182.344 183.622 1.000 0.000
ATOM    133  O4'   A X   7     205.906 182.505 182.711 1.000 0.000
ATOM    134  C3'   A X   7     206.922 183.570 184.515 1.000 0.000
ATOM    135  O3'   A X   7     208.162 183.865 185.145 1.000 0.000
ATOM    136  C2'   A X   7     206.512 184.653 183.526 1.000 0.000
ATOM    137  O2'   A X   7     207.607 185.101 182.739 1.000 0.000
ATOM    138  C1'   A X   7     205.553 183.875 182.636 1.000 0.000
ATOM    139  N9    A X   7     204.188 184.021 183.105 1.000 0.000
ATOM    140  C8    A X   7     203.431 183.218 183.917 1.000 0.000
ATOM    141  N7    A X   7     202.219 183.677 184.118 1.000 0.000
ATOM    142  C5    A X   7     202.185 184.861 183.390 1.000 0.000
ATOM    143  C6    A X   7     201.192 185.836 183.185 1.000 0.000
ATOM    144  N6    A X   7     199.975 185.761 183.706 1.000 0.000
ATOM    145  N1    A X   7     201.494 186.899 182.405 1.000 0.000
ATOM    146  C2    A X   7     202.715 186.962 181.864 1.000 0.000
ATOM    147  N3    A X   7     203.725 186.112 181.976 1.000 0.000
ATOM    148  C4    A X   7     203.392 185.076 182.767 1.000 0.000
ATOM    149  P     U X   8     208.094 184.603 186.721 1.000 0.000
ATOM    150  OP1   U X   8     209.518 184.579 187.143 1.000 0.000
ATOM    151  OP2   U X   8     207.021 184.230 187.692 1.000 0.000
ATOM    152  O5'   U X   8     207.790 186.062 186.162 1.000 0.000
ATOM    153  C5'   U X   8     208.807 186.782 185.422 1.000 0.000
ATOM    154  C4'   U X   8     208.258 188.154 185.150 1.000 0.000
ATOM    155  O4'   U X   8     207.068 188.011 184.344 1.000 0.000
ATOM    156  C3'   U X   8     207.769 188.913 186.373 1.000 0.000
ATOM    157  O3'   U X   8     208.831 189.576 187.047 1.000 0.000
ATOM    158  C2'   U X   8     206.780 189.896 185.762 1.000 0.000
ATOM    159  O2'   U X   8     207.431 190.991 185.134 1.000 0.000
ATOM    160  C1'   U X   8     206.100 188.985 184.717 1.000 0.000
ATOM    161  N1    U X   8     204.867 188.363 185.216 1.000 0.000
ATOM    162  C2    U X   8     203.713 189.110 185.162 1.000 0.000
ATOM    163  O2    U X   8     203.681 190.230 184.707 1.000 0.000
ATOM    164  N3    U X   8     202.598 188.496 185.666 1.000 0.000
ATOM    165  C4    U X   8     202.524 187.225 186.212 1.000 0.000
ATOM    166  O4    U X   8     201.424 186.763 186.546 1.000 0.000
ATOM    167  C5    U X   8     203.769 186.515 186.233 1.000 0.000
ATOM    168  C6    U X   8     204.864 187.091 185.739 1.000 0.000
ATOM    169  P     A X   9     209.053 190.392 187.898 1.000 0.000
ATOM    170  OP1   A X   9     210.307 191.188 187.906 1.000 0.000
ATOM    171  OP2   A X   9     208.897 189.236 188.831 1.000 0.000
ATOM    172  O5'   A X   9     207.848 191.405 188.134 1.000 0.000
ATOM    173  C5'   A X   9     207.934 192.797 187.566 1.000 0.000
ATOM    174  C4'   A X   9     206.673 193.457 188.093 1.000 0.000
ATOM    175  O4'   A X   9     205.520 192.708 187.646 1.000 0.000
ATOM    176  C3'   A X   9     206.525 193.434 189.602 1.000 0.000
ATOM    177  O3'   A X   9     207.271 194.499 190.143 1.000 0.000
ATOM    178  C2'   A X   9     205.025 193.696 189.749 1.000 0.000
ATOM    179  O2'   A X   9     204.665 195.071 189.515 1.000 0.000
ATOM    180  C1'   A X   9     204.435 192.978 188.536 1.000 0.000
ATOM    181  N9    A X   9     203.876 191.691 188.907 1.000 0.000
ATOM    182  C8    A X   9     204.464 190.457 189.002 1.000 0.000
ATOM    183  N7    A X   9     203.631 189.511 189.365 1.000 0.000
ATOM    184  C5    A X   9     202.419 190.175 189.520 1.000 0.000
ATOM    185  C6    A X   9     201.132 189.752 189.895 1.000 0.000
ATOM    186  N6    A X   9     200.830 188.492 190.180 1.000 0.000
ATOM    187  N1    A X   9     200.148 190.679 189.957 1.000 0.000
ATOM    188  C2    A X   9     200.450 191.944 189.648 1.000 0.000
ATOM    189  N3    A X   9     201.612 192.461 189.277 1.000 0.000
ATOM    190  C4    A X   9     202.566 191.513 189.240 1.000 0.000
ATOM    191  P     U X  10     209.773 193.837 191.694 1.000 0.000
ATOM    192  OP1   U X  10     210.832 192.851 192.027 1.000 0.000
ATOM    193  OP2   U X  10     209.284 193.962 190.288 1.000 0.000
ATOM    194  O5'   U X  10     208.530 193.536 192.641 1.000 0.000
ATOM    195  C5'   U X  10     208.557 193.445 193.614 1.000 0.000
ATOM    196  C4'   U X  10     207.552 192.734 194.498 1.000 0.000
ATOM    197  O4'   U X  10     206.601 193.717 195.009 1.000 0.000
ATOM    198  C3'   U X  10     206.733 191.674 193.770 1.000 0.000
ATOM    199  O3'   U X  10     206.372 190.602 194.641 1.000 0.000
ATOM    200  C2'   U X  10     205.468 192.432 193.400 1.000 0.000
ATOM    201  O2'   U X  10     204.839 191.615 195.500 1.000 0.000
ATOM    202  C1'   U X  10     205.291 193.340 194.608 1.000 0.000
ATOM    203  N1    U X  10     204.593 194.600 194.326 1.000 0.000
ATOM    204  C2    U X  10     203.318 194.745 194.824 1.000 0.000
ATOM    205  O2    U X  10     202.777 193.891 195.488 1.000 0.000
ATOM    206  N3    U X  10     202.700 195.924 194.507 1.000 0.000
ATOM    207  C4    U X  10     203.224 196.961 193.753 1.000 0.000
ATOM    208  O4    U X  10     202.581 198.013 193.625 1.000 0.000
ATOM    209  C5    U X  10     204.554 196.731 193.271 1.000 0.000
ATOM    210  C6    U X  10     205.177 195.593 193.575 1.000 0.000
ATOM    211  P     A X  11     207.392 189.496 194.985 1.000 0.000
ATOM    212  OP1   A X  11     207.060 188.051 195.072 1.000 0.000
ATOM    213  OP2   A X  11     206.364 190.471 194.509 1.000 0.000
ATOM    214  O5'   A X  11     207.901 189.953 196.422 1.000 0.000
ATOM    215  C5'   A X  11     208.690 189.040 197.240 1.000 0.000
ATOM    216  C4'   A X  11     208.879 189.732 198.569 1.000 0.000
ATOM    217  O4'   A X  11     209.625 190.946 198.337 1.000 0.000
ATOM    218  C3'   A X  11     207.596 190.210 199.237 1.000 0.000
ATOM    219  O3'   A X  11     207.044 189.141 200.002 1.000 0.000
ATOM    220  C2'   A X  11     208.148 191.286 200.157 1.000 0.000
ATOM    221  O2'   A X  11     208.801 190.775 201.321 1.000 0.000
ATOM    222  C1'   A X  11     209.147 191.917 199.264 1.000 0.000
ATOM    223  N9    A X  11     208.902 193.187 198.606 1.000 0.000
ATOM    224  C8    A X  11     209.776 194.124 198.121 1.000 0.000
ATOM    225  N7    A X  11     209.179 195.165 197.589 1.000 0.000
ATOM    226  C5    A X  11     207.826 194.884 197.736 1.000 0.000
ATOM    227  C6    A X  11     206.656 195.578 197.379 1.000 0.000
ATOM    228  N6    A X  11     206.661 196.765 196.787 1.000 0.000
ATOM    229  N1    A X  11     205.463 195.008 197.666 1.000 0.000
ATOM    230  C2    A X  11     205.460 193.820 198.282 1.000 0.000
ATOM    231  N3    A X  11     206.485 193.078 198.672 1.000 0.000
ATOM    232  C4    A X  11     207.652 193.671 198.359 1.000 0.000
ATOM    233  P     A X  12     205.871 188.767 200.454 1.000 0.000
ATOM    234  OP1   A X  12     206.873 189.804 200.811 1.000 0.000
ATOM    235  OP2   A X  12     205.753 187.527 201.280 1.000 0.000
ATOM    236  O5'   A X  12     204.450 189.481 200.400 1.000 0.000
ATOM    237  C5'   A X  12     204.356 190.842 199.920 1.000 0.000
ATOM    238  C4'   A X  12     202.905 191.243 200.130 1.000 0.000
ATOM    239  O4'   A X  12     202.054 190.410 199.306 1.000 0.000
ATOM    240  C3'   A X  12     202.372 191.061 201.544 1.000 0.000
ATOM    241  O3'   A X  12     202.708 192.222 202.277 1.000 0.000
ATOM    242  C2'   A X  12     200.876 190.987 201.285 1.000 0.000
ATOM    243  O2'   A X  12     200.286 192.267 201.017 1.000 0.000
ATOM    244  C1'   A X  12     200.809 190.173 200.016 1.000 0.000
ATOM    245  N9    A X  12     200.625 188.733 200.009 1.000 0.000
ATOM    246  C8    A X  12     201.502 187.722 199.716 1.000 0.000
ATOM    247  N7    A X  12     200.969 186.528 199.811 1.000 0.000
ATOM    248  C5    A X  12     199.656 186.778 200.195 1.000 0.000
ATOM    249  C6    A X  12     198.559 185.942 200.471 1.000 0.000
ATOM    250  N6    A X  12     198.606 184.620 200.381 1.000 0.000
ATOM    251  N1    A X  12     197.393 186.521 200.836 1.000 0.000
ATOM    252  C2    A X  12     197.342 187.856 200.906 1.000 0.000
ATOM    253  N3    A X  12     198.296 188.743 200.665 1.000 0.000
ATOM    254  C4    A X  12     199.442 188.130 200.318 1.000 0.000
ATOM    255  P     U X  13     202.935 191.962 203.779 1.000 0.000
ATOM    256  OP1   U X  13     203.254 191.008 204.872 1.000 0.000
ATOM    257  OP2   U X  13     201.879 193.000 203.978 1.000 0.000
ATOM    258  O5'   U X  13     204.292 192.687 203.371 1.000 0.000
ATOM    259  C5'   U X  13     205.541 191.952 203.389 1.000 0.000
ATOM    260  C4'   U X  13     206.631 192.940 203.083 1.000 0.000
ATOM    261  O4'   U X  13     206.393 193.478 201.764 1.000 0.000
ATOM    262  C3'   U X  13     206.660 194.175 203.970 1.000 0.000
ATOM    263  O3'   U X  13     207.350 193.936 205.190 1.000 0.000
ATOM    264  C2'   U X  13     207.387 195.181 203.090 1.000 0.000
ATOM    265  O2'   U X  13     208.790 194.958 203.067 1.000 0.000
ATOM    266  C1'   U X  13     206.755 194.854 201.720 1.000 0.000
ATOM    267  N1    U X  13     205.605 195.709 201.403 1.000 0.000
ATOM    268  C2    U X  13     205.864 196.951 200.868 1.000 0.000
ATOM    269  O2    U X  13     206.986 197.340 200.639 1.000 0.000
ATOM    270  N3    U X  13     204.760 197.719 200.619 1.000 0.000
ATOM    271  C4    U X  13     203.437 197.374 200.847 1.000 0.000
ATOM    272  O4    U X  13     202.532 198.139 200.484 1.000 0.000
ATOM    273  C5    U X  13     203.254 196.067 201.405 1.000 0.000
ATOM    274  C6    U X  13     204.315 195.299 201.648 1.000 0.000
ATOM    275  P     C X  14     206.811 194.821 206.589 1.000 0.000
ATOM    276  OP1   C X  14     207.595 194.191 207.682 1.000 0.000
ATOM    277  OP2   C X  14     205.362 195.125 206.789 1.000 0.000
ATOM    278  O5'   C X  14     207.562 196.164 206.182 1.000 0.000
ATOM    279  C5'   C X  14     209.010 196.220 206.200 1.000 0.000
ATOM    280  C4'   C X  14     209.394 197.640 205.893 1.000 0.000
ATOM    281  O4'   C X  14     208.903 197.965 204.574 1.000 0.000
ATOM    282  C3'   C X  14     208.752 198.695 206.780 1.000 0.000
ATOM    283  O3'   C X  14     209.461 198.867 208.000 1.000 0.000
ATOM    284  C2'   C X  14     208.820 199.935 205.900 1.000 0.000
ATOM    285  O2'   C X  14     210.122 200.505 205.877 1.000 0.000
ATOM    286  C1'   C X  14     208.468 199.307 204.535 1.000 0.000
ATOM    287  N1    C X  14     207.039 199.414 204.214 1.000 0.000
ATOM    288  C2    C X  14     206.568 200.609 203.672 1.000 0.000
ATOM    289  O2    C X  14     207.375 201.516 203.442 1.000 0.000
ATOM    290  N3    C X  14     205.257 200.747 203.415 1.000 0.000
ATOM    291  C4    C X  14     204.421 199.744 203.674 1.000 0.000
ATOM    292  N4    C X  14     203.137 199.936 203.413 1.000 0.000
ATOM    293  C5    C X  14     204.875 198.501 204.207 1.000 0.000
ATOM    294  C6    C X  14     206.180 198.380 204.458 1.000 0.000
ATOM    295  P     C X  15     208.530 199.323 209.400 1.000 0.000
ATOM    296  OP1   C X  15     209.530 199.216 210.493 1.000 0.000
ATOM    297  OP2   C X  15     207.146 198.795 209.599 1.000 0.000
ATOM    298  O5'   C X  15     208.436 200.859 208.992 1.000 0.000
ATOM    299  C5'   C X  15     209.624 201.688 209.010 1.000 0.000
ATOM    300  C4'   C X  15     209.180 203.090 208.704 1.000 0.000
ATOM    301  O4'   C X  15     208.592 203.098 207.385 1.000 0.000
ATOM    302  C3'   C X  15     208.069 203.631 209.590 1.000 0.000
ATOM    303  O3'   C X  15     208.574 204.159 210.811 1.000 0.000
ATOM    304  C2'   C X  15     207.457 204.711 208.710 1.000 0.000
ATOM    305  O2'   C X  15     208.244 205.894 208.688 1.000 0.000
ATOM    306  C1'   C X  15     207.500 203.993 207.346 1.000 0.000
ATOM    307  N1    C X  15     206.239 203.310 207.024 1.000 0.000
ATOM    308  C2    C X  15     205.198 204.061 206.482 1.000 0.000
ATOM    309  O2    C X  15     205.387 205.260 206.252 1.000 0.000
ATOM    310  N3    C X  15     204.020 203.469 206.224 1.000 0.000
ATOM    311  C4    C X  15     203.859 202.173 206.483 1.000 0.000
ATOM    312  N4    C X  15     202.675 201.640 206.221 1.000 0.000
ATOM    313  C5    C X  15     204.913 201.373 207.016 1.000 0.000
ATOM    314  C6    C X  15     206.076 201.976 207.268 1.000 0.000
ATOM    315  P     G X  16     207.544 204.038 212.210 1.000 0.000
ATOM    316  OP1   G X  16     208.443 204.488 213.302 1.000 0.000
ATOM    317  OP2   G X  16     206.665 202.846 212.409 1.000 0.000
ATOM    318  O5'   G X  16     206.635 205.279 211.802 1.000 0.000
ATOM    319  C5'   G X  16     207.187 206.619 211.820 1.000 0.000
ATOM    320  C4'   G X  16     206.056 207.559 211.513 1.000 0.000
ATOM    321  O4'   G X  16     205.556 207.248 210.195 1.000 0.000
ATOM    322  C3'   G X  16     204.829 207.414 212.401 1.000 0.000
ATOM    323  O3'   G X  16     204.969 208.131 213.621 1.000 0.000
ATOM    324  C2'   G X  16     203.730 207.992 211.520 1.000 0.000
ATOM    325  O2'   G X  16     203.754 209.413 211.498 1.000 0.000
ATOM    326  C1'   G X  16     204.185 207.464 210.169 1.000 0.000
ATOM    327  N9    G X  16     203.485 206.222 209.849 1.000 0.000
ATOM    328  C8    G X  16     203.942 204.936 210.032 1.000 0.000
ATOM    329  N7    G X  16     203.076 204.029 209.668 1.000 0.000
ATOM    330  C5    G X  16     201.984 204.764 209.213 1.000 0.000
ATOM    331  C6    G X  16     200.716 204.340 208.704 1.000 0.000
ATOM    332  O6    G X  16     200.278 203.194 208.560 1.000 0.000
ATOM    333  N1    G X  16     199.912 205.427 208.361 1.000 0.000
ATOM    334  C2    G X  16     200.262 206.740 208.507 1.000 0.000
ATOM    335  N2    G X  16     199.340 207.645 208.142 1.000 0.000
ATOM    336  N3    G X  16     201.425 207.146 208.981 1.000 0.000
ATOM    337  C4    G X  16     202.230 206.115 209.313 1.000 0.000
ATOM    338  P     A X  17     204.167 207.474 215.020 1.000 0.000
ATOM    339  OP1   A X  17     204.681 208.339 216.113 1.000 0.000
ATOM    340  OP2   A X  17     204.071 205.996 215.220 1.000 0.000
ATOM    341  O5'   A X  17     202.732 208.028 214.613 1.000 0.000
ATOM    342  C5'   A X  17     202.472 209.453 214.630 1.000 0.000
ATOM    343  C4'   A X  17     201.012 209.633 214.324 1.000 0.000
ATOM    344  O4'   A X  17     200.760 209.101 213.005 1.000 0.000
ATOM    345  C3'   A X  17     200.059 208.848 215.211 1.000 0.000
ATOM    346  O3'   A X  17     199.788 209.527 216.431 1.000 0.000
ATOM    347  C2'   A X  17     198.821 208.741 214.331 1.000 0.000
ATOM    348  O2'   A X  17     198.074 209.949 214.308 1.000 0.000
ATOM    349  C1'   A X  17     199.463 208.534 212.966 1.000 0.000
ATOM    350  N9    A X  17     199.591 207.119 212.669 1.000 0.000
ATOM    351  C8    A X  17     200.649 206.264 212.836 1.000 0.000
ATOM    352  N7    A X  17     200.393 205.039 212.442 1.000 0.000
ATOM    353  C5    A X  17     199.079 205.100 211.992 1.000 0.000
ATOM    354  C6    A X  17     198.203 204.143 211.450 1.000 0.000
ATOM    355  N6    A X  17     198.540 202.878 211.241 1.000 0.000
ATOM    356  N1    A X  17     196.954 204.540 211.114 1.000 0.000
ATOM    357  C2    A X  17     196.623 205.822 211.305 1.000 0.000
ATOM    358  N3    A X  17     197.355 206.810 211.797 1.000 0.000
ATOM    359  C4    A X  17     198.583 206.375 212.131 1.000 0.000
ATOM    360  P     A X  18     199.469 208.541 217.830 1.000 0.000
ATOM    361  OP1   A X  18     199.434 209.546 218.923 1.000 0.000
ATOM    362  OP2   A X  18     200.187 207.246 218.030 1.000 0.000
ATOM    363  O5'   A X  18     197.962 208.231 217.423 1.000 0.000
ATOM    364  C5'   A X  18     196.974 209.291 217.440 1.000 0.000
ATOM    365  C4'   A X  18     195.648 208.653 217.134 1.000 0.000
ATOM    366  O4'   A X  18     195.723 208.069 215.815 1.000 0.000
ATOM    367  C3'   A X  18     195.269 207.478 218.021 1.000 0.000
ATOM    368  O3'   A X  18     194.675 207.902 219.241 1.000 0.000
ATOM    369  C2'   A X  18     194.286 206.719 217.141 1.000 0.000
ATOM    370  O2'   A X  18     193.004 207.331 217.118 1.000 0.000
ATOM    371  C1'   A X  18     194.938 206.892 215.776 1.000 0.000
ATOM    372  N9    A X  18     195.809 205.770 215.479 1.000 0.000
ATOM    373  C8    A X  18     197.162 205.622 215.646 1.000 0.000
ATOM    374  N7    A X  18     197.608 204.453 215.252 1.000 0.000
ATOM    375  C5    A X  18     196.469 203.794 214.802 1.000 0.000
ATOM    376  C6    A X  18     196.249 202.516 214.260 1.000 0.000
ATOM    377  N6    A X  18     197.217 201.633 214.051 1.000 0.000
ATOM    378  N1    A X  18     194.983 202.175 213.924 1.000 0.000
ATOM    379  C2    A X  18     194.013 203.075 214.116 1.000 0.000
ATOM    380  N3    A X  18     194.095 204.302 214.607 1.000 0.000
ATOM    381  C4    A X  18     195.364 204.599 214.941 1.000 0.000
ATOM    382  P     U X  19     195.589 203.243 220.304 1.000 0.000
ATOM    383  OP1   U X  19     196.253 204.382 220.988 1.000 0.000
ATOM    384  OP2   U X  19     196.054 201.846 220.559 1.000 0.000
ATOM    385  O5'   U X  19     194.035 203.332 220.637 1.000 0.000
ATOM    386  C5'   U X  19     193.394 204.722 220.787 1.000 0.000
ATOM    387  C4'   U X  19     191.965 204.361 221.169 1.000 0.000
ATOM    388  O4'   U X  19     191.349 203.497 220.161 1.000 0.000
ATOM    389  C3'   U X  19     191.780 203.543 222.430 1.000 0.000
ATOM    390  O3'   U X  19     192.053 204.227 223.627 1.000 0.000
ATOM    391  C2'   U X  19     190.344 203.072 222.264 1.000 0.000
ATOM    392  O2'   U X  19     189.421 203.910 222.601 1.000 0.000
ATOM    393  C1'   U X  19     190.425 202.594 220.797 1.000 0.000
ATOM    394  N1    U X  19     190.897 201.205 220.746 1.000 0.000
ATOM    395  C2    U X  19     189.947 200.210 220.771 1.000 0.000
ATOM    396  O2    U X  19     188.761 200.442 220.813 1.000 0.000
ATOM    397  N3    U X  19     190.440 198.934 220.751 1.000 0.000
ATOM    398  C4    U X  19     191.773 198.557 220.709 1.000 0.000
ATOM    399  O4    U X  19     192.069 197.359 220.601 1.000 0.000
ATOM    400  C5    U X  19     192.697 199.652 220.687 1.000 0.000
ATOM    401  C6    U X  19     192.238 200.903 220.696 1.000 0.000
ATOM    402  P     G X  20     193.446 205.071 222.738 1.000 0.000
ATOM    403  OP1   G X  20     193.717 203.795 223.450 1.000 0.000
ATOM    404  OP2   G X  20     192.452 205.108 221.624 1.000 0.000
ATOM    405  O5'   G X  20     193.023 206.144 223.835 1.000 0.000
ATOM    406  C5'   G X  20     193.649 206.111 225.144 1.000 0.000
ATOM    407  C4'   G X  20     192.949 207.169 225.965 1.000 0.000
ATOM    408  O4'   G X  20     193.150 208.474 225.356 1.000 0.000
ATOM    409  C3'   G X  20     191.436 207.048 226.061 1.000 0.000
ATOM    410  O3'   G X  20     191.005 206.088 227.010 1.000 0.000
ATOM    411  C2'   G X  20     191.023 208.473 226.392 1.000 0.000
ATOM    412  O2'   G X  20     191.206 208.770 227.744 1.000 0.000
ATOM    413  C1'   G X  20     191.980 209.262 225.494 1.000 0.000
ATOM    414  N9    G X  20     191.400 209.484 224.172 1.000 0.000
ATOM    415  C8    G X  20     191.222 208.555 223.172 1.000 0.000
ATOM    416  N7    G X  20     190.656 209.052 222.106 1.000 0.000
ATOM    417  C5    G X  20     190.452 210.393 222.423 1.000 0.000
ATOM    418  C6    G X  20     189.853 211.453 221.671 1.000 0.000
ATOM    419  O6    G X  20     189.351 211.420 220.544 1.000 0.000
ATOM    420  N1    G X  20     189.859 212.652 222.383 1.000 0.000
ATOM    421  C2    G X  20     190.347 212.813 223.649 1.000 0.000
ATOM    422  N2    G X  20     190.240 214.043 224.177 1.000 0.000
ATOM    423  N3    G X  20     190.897 211.843 224.357 1.000 0.000
ATOM    424  C4    G X  20     190.915 210.671 223.690 1.000 0.000
ATOM    425  P     A X  21     189.092 204.597 225.852 1.000 0.000
ATOM    426  OP1   A X  21     188.812 203.212 226.311 1.000 0.000
ATOM    427  OP2   A X  21     189.037 204.927 224.396 1.000 0.000
ATOM    428  O5'   A X  21     188.098 205.564 226.633 1.000 0.000
ATOM    429  C5'   A X  21     187.733 205.262 228.026 1.000 0.000
ATOM    430  C4'   A X  21     186.714 206.301 228.400 1.000 0.000
ATOM    431  O4'   A X  21     187.304 207.626 228.291 1.000 0.000
ATOM    432  C3'   A X  21     185.487 206.384 227.510 1.000 0.000
ATOM    433  O3'   A X  21     184.525 205.371 227.781 1.000 0.000
ATOM    434  C2'   A X  21     184.992 207.801 227.787 1.000 0.000
ATOM    435  O2'   A X  21     184.283 207.884 228.988 1.000 0.000
ATOM    436  C1'   A X  21     186.317 208.588 227.869 1.000 0.000
ATOM    437  N9    A X  21     186.716 209.145 226.590 1.000 0.000
ATOM    438  C8    A X  21     187.524 208.636 225.608 1.000 0.000
ATOM    439  N7    A X  21     187.663 209.440 224.580 1.000 0.000
ATOM    440  C5    A X  21     186.890 210.546 224.915 1.000 0.000
ATOM    441  C6    A X  21     186.606 211.755 224.257 1.000 0.000
ATOM    442  N6    A X  21     187.105 212.077 223.071 1.000 0.000
ATOM    443  N1    A X  21     185.787 212.639 224.872 1.000 0.000
ATOM    444  C2    A X  21     185.302 212.321 226.077 1.000 0.000
ATOM    445  N3    A X  21     185.501 211.227 226.797 1.000 0.000
ATOM    446  C4    A X  21     186.307 210.368 226.148 1.000 0.000
ATOM    447  P     U X  22     185.557 203.711 223.250 1.000 0.000
ATOM    448  OP1   U X  22     184.845 202.409 223.313 1.000 0.000
ATOM    449  OP2   U X  22     186.396 204.047 222.060 1.000 0.000
ATOM    450  O5'   U X  22     184.470 204.856 223.448 1.000 0.000
ATOM    451  C5'   U X  22     183.354 204.630 224.355 1.000 0.000
ATOM    452  C4'   U X  22     182.463 205.846 224.221 1.000 0.000
ATOM    453  O4'   U X  22     183.203 207.035 224.618 1.000 0.000
ATOM    454  C3'   U X  22     181.986 206.183 222.816 1.000 0.000
ATOM    455  O3'   U X  22     180.910 205.389 222.359 1.000 0.000
ATOM    456  C2'   U X  22     181.664 207.663 222.929 1.000 0.000
ATOM    457  O2'   U X  22     180.433 207.885 223.520 1.000 0.000
ATOM    458  C1'   U X  22     182.844 208.135 223.788 1.000 0.000
ATOM    459  N1    U X  22     184.002 208.534 222.979 1.000 0.000
ATOM    460  C2    U X  22     184.051 209.838 222.540 1.000 0.000
ATOM    461  O2    U X  22     183.197 210.650 222.811 1.000 0.000
ATOM    462  N3    U X  22     185.135 210.150 221.765 1.000 0.000
ATOM    463  C4    U X  22     186.164 209.300 221.392 1.000 0.000
ATOM    464  O4    U X  22     187.133 209.748 220.762 1.000 0.000
ATOM    465  C5    U X  22     186.037 207.962 221.889 1.000 0.000
ATOM    466  C6    U X  22     184.993 207.639 222.652 1.000 0.000
ATOM    467  P     A X  23     179.140 205.198 221.612 1.000 0.000
ATOM    468  OP1   A X  23     180.295 205.118 222.543 1.000 0.000
ATOM    469  OP2   A X  23     179.042 206.329 220.640 1.000 0.000
ATOM    470  O5'   A X  23     179.085 203.827 220.806 1.000 0.000
ATOM    471  C5'   A X  23     179.188 202.871 221.331 1.000 0.000
ATOM    472  C4'   A X  23     179.452 201.635 220.484 1.000 0.000
ATOM    473  O4'   A X  23     178.189 201.122 219.970 1.000 0.000
ATOM    474  C3'   A X  23     180.374 201.827 219.265 1.000 0.000
ATOM    475  O3'   A X  23     181.464 200.855 219.233 1.000 0.000
ATOM    476  C2'   A X  23     179.445 201.671 218.058 1.000 0.000
ATOM    477  O2'   A X  23     179.917 199.545 218.264 1.000 0.000
ATOM    478  C1'   A X  23     178.321 200.834 218.623 1.000 0.000
ATOM    479  N9    A X  23     177.056 200.875 217.912 1.000 0.000
ATOM    480  C8    A X  23     176.402 199.906 217.198 1.000 0.000
ATOM    481  N7    A X  23     175.267 200.317 216.684 1.000 0.000
ATOM    482  C5    A X  23     175.175 201.642 217.093 1.000 0.000
ATOM    483  C6    A X  23     174.213 202.647 216.891 1.000 0.000
ATOM    484  N6    A X  23     173.111 202.470 216.174 1.000 0.000
ATOM    485  N1    A X  23     174.430 203.860 217.449 1.000 0.000
ATOM    486  C2    A X  23     175.552 204.042 218.154 1.000 0.000
ATOM    487  N3    A X  23     176.528 203.184 218.407 1.000 0.000
ATOM    488  C4    A X  23     176.271 201.988 217.848 1.000 0.000
ATOM    489  P     U X  24     180.374 200.087 218.787 1.000 0.000
ATOM    490  OP1   U X  24     180.865 199.259 219.919 1.000 0.000
ATOM    491  OP2   U X  24     181.128 201.309 218.373 1.000 0.000
ATOM    492  O5'   U X  24     180.228 199.126 217.527 1.000 0.000
ATOM    493  C5'   U X  24     179.795 197.723 217.743 1.000 0.000
ATOM    494  C4'   U X  24     179.881 197.127 216.356 1.000 0.000
ATOM    495  O4'   U X  24     179.005 197.834 215.448 1.000 0.000
ATOM    496  C3'   U X  24     181.238 197.187 215.676 1.000 0.000
ATOM    497  O3'   U X  24     182.121 196.177 216.140 1.000 0.000
ATOM    498  C2'   U X  24     180.882 197.058 214.189 1.000 0.000
ATOM    499  O2'   U X  24     180.604 195.652 213.884 1.000 0.000
ATOM    500  C1'   U X  24     179.505 197.732 214.125 1.000 0.000
ATOM    501  N1    U X  24     179.492 199.042 213.463 1.000 0.000
ATOM    502  C2    U X  24     178.551 199.247 212.480 1.000 0.000
ATOM    503  O2    U X  24     177.741 198.406 212.168 1.000 0.000
ATOM    504  N3    U X  24     178.601 200.473 211.874 1.000 0.000
ATOM    505  C4    U X  24     179.486 201.503 212.150 1.000 0.000
ATOM    506  O4    U X  24     179.352 202.596 211.582 1.000 0.000
ATOM    507  C5    U X  24     180.433 201.208 213.184 1.000 0.000
ATOM    508  C6    U X  24     180.397 200.024 213.793 1.000 0.000
ATOM    509  P     G X  25     184.475 196.675 216.638 1.000 0.000
ATOM    510  OP1   G X  25     184.682 196.028 217.960 1.000 0.000
ATOM    511  OP2   G X  25     184.863 198.104 216.437 1.000 0.000
ATOM    512  O5'   G X  25     185.226 195.785 215.553 1.000 0.000
ATOM    513  C5'   G X  25     185.284 194.269 215.736 1.000 0.000
ATOM    514  C4'   G X  25     186.128 193.827 214.570 1.000 0.000
ATOM    515  O4'   G X  25     185.538 194.260 213.312 1.000 0.000
ATOM    516  C3'   G X  25     187.522 194.405 214.502 1.000 0.000
ATOM    517  O3'   G X  25     188.413 193.876 215.480 1.000 0.000
ATOM    518  C2'   G X  25     187.895 194.104 213.055 1.000 0.000
ATOM    519  O2'   G X  25     188.301 192.849 212.832 1.000 0.000
ATOM    520  C1'   G X  25     186.570 194.471 212.334 1.000 0.000
ATOM    521  N9    G X  25     186.554 195.874 211.924 1.000 0.000
ATOM    522  C8    G X  25     186.476 196.980 212.739 1.000 0.000
ATOM    523  N7    G X  25     186.503 198.105 212.077 1.000 0.000
ATOM    524  C5    G X  25     186.601 197.715 210.744 1.000 0.000
ATOM    525  C6    G X  25     186.691 198.489 209.544 1.000 0.000
ATOM    526  O6    G X  25     186.720 199.716 209.411 1.000 0.000
ATOM    527  N1    G X  25     186.773 197.675 208.415 1.000 0.000
ATOM    528  C2    G X  25     186.790 196.309 208.429 1.000 0.000
ATOM    529  N2    G X  25     186.898 195.703 207.236 1.000 0.000
ATOM    530  N3    G X  25     186.714 195.582 209.528 1.000 0.000
ATOM    531  C4    G X  25     186.624 196.342 210.639 1.000 0.000
ATOM    532  P     G X  26     188.842 194.325 216.111 1.000 0.000
ATOM    533  OP1   G X  26     188.956 192.912 215.670 1.000 0.000
ATOM    534  OP2   G X  26     188.061 194.665 217.338 1.000 0.000
ATOM    535  O5'   G X  26     190.321 194.891 216.275 1.000 0.000
ATOM    536  C5'   G X  26     191.086 194.769 215.576 1.000 0.000
ATOM    537  C4'   G X  26     192.541 194.968 215.843 1.000 0.000
ATOM    538  O4'   G X  26     192.857 196.372 215.646 1.000 0.000
ATOM    539  C3'   G X  26     192.956 194.615 217.272 1.000 0.000
ATOM    540  O3'   G X  26     194.150 193.800 217.322 1.000 0.000
ATOM    541  C2'   G X  26     193.171 195.970 217.958 1.000 0.000
ATOM    542  O2'   G X  26     195.215 195.764 217.151 1.000 0.000
ATOM    543  C1'   G X  26     193.502 196.906 216.789 1.000 0.000
ATOM    544  N9    G X  26     193.040 198.277 216.991 1.000 0.000
ATOM    545  C8    G X  26     191.749 198.744 216.895 1.000 0.000
ATOM    546  N7    G X  26     191.646 200.020 217.153 1.000 0.000
ATOM    547  C5    G X  26     192.952 200.417 217.432 1.000 0.000
ATOM    548  C6    G X  26     193.484 201.692 217.805 1.000 0.000
ATOM    549  O6    G X  26     192.892 202.760 217.986 1.000 0.000
ATOM    550  N1    G X  26     194.865 201.636 217.989 1.000 0.000
ATOM    551  C2    G X  26     195.631 200.511 217.859 1.000 0.000
ATOM    552  N2    G X  26     196.944 200.654 218.101 1.000 0.000
ATOM    553  N3    G X  26     195.153 199.328 217.521 1.000 0.000
ATOM    554  C4    G X  26     193.819 199.352 217.326 1.000 0.000
ATOM    555  P     U X  27     192.887 194.524 214.070 1.000 0.000
ATOM    556  OP1   U X  27     193.200 195.838 213.452 1.000 0.000
ATOM    557  OP2   U X  27     191.587 193.850 213.772 1.000 0.000
ATOM    558  O5'   U X  27     194.073 193.530 213.698 1.000 0.000
ATOM    559  C5'   U X  27     195.340 193.975 213.652 1.000 0.000
ATOM    560  C4'   U X  27     196.256 192.907 213.124 1.000 0.000
ATOM    561  O4'   U X  27     196.328 191.829 214.083 1.000 0.000
ATOM    562  C3'   U X  27     195.826 192.266 211.811 1.000 0.000
ATOM    563  O3'   U X  27     196.385 192.933 210.695 1.000 0.000
ATOM    564  C2'   U X  27     196.284 190.810 211.933 1.000 0.000
ATOM    565  O2'   U X  27     197.822 190.855 211.631 1.000 0.000
ATOM    566  C1'   U X  27     196.260 190.584 213.439 1.000 0.000
ATOM    567  N1    U X  27     195.081 189.874 213.949 1.000 0.000
ATOM    568  C2    U X  27     195.295 188.704 214.643 1.000 0.000
ATOM    569  O2    U X  27     196.401 188.266 214.856 1.000 0.000
ATOM    570  N3    U X  27     194.162 188.066 215.071 1.000 0.000
ATOM    571  C4    U X  27     192.853 188.477 214.878 1.000 0.000
ATOM    572  O4    U X  27     191.927 187.843 215.405 1.000 0.000
ATOM    573  C5    U X  27     192.717 189.701 214.146 1.000 0.000
ATOM    574  C6    U X  27     193.807 190.343 213.728 1.000 0.000
ATOM    575  P     U X  28     194.902 193.127 210.270 1.000 0.000
ATOM    576  OP1   U X  28     194.326 192.303 209.177 1.000 0.000
ATOM    577  OP2   U X  28     196.210 193.822 210.071 1.000 0.000
ATOM    578  O5'   U X  28     193.807 194.207 210.678 1.000 0.000
ATOM    579  C5'   U X  28     192.401 193.857 210.660 1.000 0.000
ATOM    580  C4'   U X  28     191.637 195.114 210.966 1.000 0.000
ATOM    581  O4'   U X  28     192.017 195.562 212.285 1.000 0.000
ATOM    582  C3'   U X  28     191.959 196.306 210.079 1.000 0.000
ATOM    583  O3'   U X  28     191.230 196.274 208.858 1.000 0.000
ATOM    584  C2'   U X  28     191.548 197.478 210.959 1.000 0.000
ATOM    585  O2'   U X  28     190.139 197.662 210.981 1.000 0.000
ATOM    586  C1'   U X  28     192.061 196.984 212.329 1.000 0.000
ATOM    587  N1    U X  28     193.407 197.477 212.647 1.000 0.000
ATOM    588  C2    U X  28     193.510 198.741 213.181 1.000 0.000
ATOM    589  O2    U X  28     192.545 199.433 213.409 1.000 0.000
ATOM    590  N3    U X  28     194.788 199.164 213.431 1.000 0.000
ATOM    591  C4    U X  28     195.958 198.458 213.203 1.000 0.000
ATOM    592  O4    U X  28     197.043 198.934 213.566 1.000 0.000
ATOM    593  C5    U X  28     195.763 197.153 212.645 1.000 0.000
ATOM    594  C6    U X  28     194.527 196.718 212.402 1.000 0.000
ATOM    595  P     U X  29     191.942 196.957 207.529 1.000 0.000
ATOM    596  OP1   U X  29     191.010 196.563 206.442 1.000 0.000
ATOM    597  OP2   U X  29     193.417 196.821 207.334 1.000 0.000
ATOM    598  O5'   U X  29     191.615 198.468 207.909 1.000 0.000
ATOM    599  C5'   U X  29     190.274 198.956 207.875 1.000 0.000
ATOM    600  C4'   U X  29     190.278 200.427 208.157 1.000 0.000
ATOM    601  O4'   U X  29     190.827 200.624 209.487 1.000 0.000
ATOM    602  C3'   U X  29     191.208 201.230 207.260 1.000 0.000
ATOM    603  O3'   U X  29     190.585 201.555 206.023 1.000 0.000
ATOM    604  C2'   U X  29     191.504 202.444 208.128 1.000 0.000
ATOM    605  O2'   U X  29     190.433 203.370 208.125 1.000 0.000
ATOM    606  C1'   U X  29     191.717 201.776 209.518 1.000 0.000
ATOM    607  N1    U X  29     193.083 201.317 209.795 1.000 0.000
ATOM    608  C2    U X  29     193.992 202.254 210.231 1.000 0.000
ATOM    609  O2    U X  29     193.698 203.414 210.407 1.000 0.000
ATOM    610  N3    U X  29     195.258 201.781 210.447 1.000 0.000
ATOM    611  C4    U X  29     195.701 200.480 210.273 1.000 0.000
ATOM    612  O4    U X  29     196.858 200.177 210.598 1.000 0.000
ATOM    613  C5    U X  29     194.695 199.568 209.816 1.000 0.000
ATOM    614  C6    U X  29     193.453 200.005 209.609 1.000 0.000
ATOM    615  P     C X  30     191.628 201.774 204.650 1.000 0.000
ATOM    616  OP1   C X  30     190.639 201.956 203.557 1.000 0.000
ATOM    617  OP2   C X  30     192.805 200.874 204.451 1.000 0.000
ATOM    618  O5'   C X  30     192.155 203.219 205.058 1.000 0.000
ATOM    619  C5'   C X  30     191.251 204.352 205.040 1.000 0.000
ATOM    620  C4'   C X  30     192.076 205.570 205.347 1.000 0.000
ATOM    621  O4'   C X  30     192.642 205.411 206.666 1.000 0.000
ATOM    622  C3'   C X  30     193.294 205.773 204.460 1.000 0.000
ATOM    623  O3'   C X  30     192.961 206.423 203.239 1.000 0.000
ATOM    624  C2'   C X  30     194.188 206.635 205.340 1.000 0.000
ATOM    625  O2'   C X  30     193.770 207.992 205.363 1.000 0.000
ATOM    626  C1'   C X  30     193.943 205.958 206.705 1.000 0.000
ATOM    627  N1    C X  30     194.958 204.946 207.026 1.000 0.000
ATOM    628  C2    C X  30     196.170 205.369 207.567 1.000 0.000
ATOM    629  O2    C X  30     196.330 206.572 207.798 1.000 0.000
ATOM    630  N3    C X  30     197.131 204.467 207.825 1.000 0.000
ATOM    631  C4    C X  30     196.918 203.178 207.566 1.000 0.000
ATOM    632  N4    C X  30     197.901 202.332 207.827 1.000 0.000
ATOM    633  C5    C X  30     195.680 202.711 207.033 1.000 0.000
ATOM    634  C6    C X  30     194.736 203.620 206.782 1.000 0.000
ATOM    635  P     G X  31     193.894 205.924 202.010 1.000 0.000
ATOM    636  OP1   G X  31     193.106 206.569 200.929 1.000 0.000
ATOM    637  OP2   G X  31     194.431 204.542 201.820 1.000 0.000
ATOM    638  O5'   G X  31     195.104 206.897 202.360 1.000 0.000
ATOM    639  C5'   G X  31     194.909 208.389 202.280 1.000 0.000
ATOM    640  C4'   G X  31     196.267 208.958 202.580 1.000 0.000
ATOM    641  O4'   G X  31     196.715 208.496 203.876 1.000 0.000
ATOM    642  C3'   G X  31     197.382 208.491 201.679 1.000 0.000
ATOM    643  O3'   G X  31     197.350 209.128 200.416 1.000 0.000
ATOM    644  C2'   G X  31     198.604 208.845 202.512 1.000 0.000
ATOM    645  O2'   G X  31     198.957 210.156 202.478 1.000 0.000
ATOM    646  C1'   G X  31     198.106 208.454 203.875 1.000 0.000
ATOM    647  N9    G X  31     198.503 207.069 204.115 1.000 0.000
ATOM    648  C8    G X  31     197.772 205.934 203.847 1.000 0.000
ATOM    649  N7    G X  31     198.405 204.834 204.153 1.000 0.000
ATOM    650  C5    G X  31     199.627 205.272 204.657 1.000 0.000
ATOM    651  C6    G X  31     200.758 204.542 205.141 1.000 0.000
ATOM    652  O6    G X  31     200.923 203.320 205.210 1.000 0.000
ATOM    653  N1    G X  31     201.779 205.395 205.555 1.000 0.000
ATOM    654  C2    G X  31     201.738 206.760 205.494 1.000 0.000
ATOM    655  N2    G X  31     202.833 207.408 205.920 1.000 0.000
ATOM    656  N3    G X  31     200.704 207.447 205.046 1.000 0.000
ATOM    657  C4    G X  31     199.693 206.648 204.646 1.000 0.000
ATOM    658  P     G X  32     198.127 208.348 199.029 1.000 0.000
ATOM    659  OP1   G X  32     197.881 209.323 197.936 1.000 0.000
ATOM    660  OP2   G X  32     197.800 206.904 198.830 1.000 0.000
ATOM    661  O5'   G X  32     199.661 208.472 199.437 1.000 0.000
ATOM    662  C5'   G X  32     200.314 209.765 199.420 1.000 0.000
ATOM    663  C4'   G X  32     201.765 209.523 199.727 1.000 0.000
ATOM    664  O4'   G X  32     201.855 208.942 201.046 1.000 0.000
ATOM    665  C3'   G X  32     202.457 208.500 198.840 1.000 0.000
ATOM    666  O3'   G X  32     202.909 209.074 197.620 1.000 0.000
ATOM    667  C2'   G X  32     203.613 208.046 199.721 1.000 0.000
ATOM    668  O2'   G X  32     204.672 208.992 199.744 1.000 0.000
ATOM    669  C1'   G X  32     202.914 208.045 201.073 1.000 0.000
ATOM    670  N9    G X  32     202.431 206.703 201.392 1.000 0.000
ATOM    671  C8    G X  32     201.160 206.209 201.208 1.000 0.000
ATOM    672  N7    G X  32     201.039 204.961 201.572 1.000 0.000
ATOM    673  C5    G X  32     202.309 204.614 202.027 1.000 0.000
ATOM    674  C6    G X  32     202.817 203.377 202.537 1.000 0.000
ATOM    675  O6    G X  32     202.235 202.298 202.680 1.000 0.000
ATOM    676  N1    G X  32     204.164 203.480 202.880 1.000 0.000
ATOM    677  C2    G X  32     204.930 204.602 202.735 1.000 0.000
ATOM    678  N2    G X  32     206.217 204.496 203.101 1.000 0.000
ATOM    679  N3    G X  32     204.477 205.748 202.261 1.000 0.000
ATOM    680  C4    G X  32     203.171 205.684 201.929 1.000 0.000
ATOM    681  P     A X  33     202.935 208.038 196.221 1.000 0.000
ATOM    682  OP1   A X  33     203.254 208.992 195.128 1.000 0.000
ATOM    683  OP2   A X  33     201.879 207.000 196.022 1.000 0.000
ATOM    684  O5'   A X  33     204.292 207.313 196.629 1.000 0.000
ATOM    685  C5'   A X  33     205.541 208.048 196.611 1.000 0.000
ATOM    686  C4'   A X  33     206.631 207.060 196.917 1.000 0.000
ATOM    687  O4'   A X  33     206.393 206.522 198.236 1.000 0.000
ATOM    688  C3'   A X  33     206.660 205.825 196.030 1.000 0.000
ATOM    689  O3'   A X  33     207.350 206.064 194.810 1.000 0.000
ATOM    690  C2'   A X  33     207.387 204.819 196.910 1.000 0.000
ATOM    691  O2'   A X  33     208.790 205.042 196.933 1.000 0.000
ATOM    692  C1'   A X  33     206.812 205.169 198.275 1.000 0.000
ATOM    693  N9    A X  33     205.657 204.342 198.571 1.000 0.000
ATOM    694  C8    A X  33     204.319 204.584 198.404 1.000 0.000
ATOM    695  N7    A X  33     203.558 203.590 198.798 1.000 0.000
ATOM    696  C5    A X  33     204.463 202.635 199.248 1.000 0.000
ATOM    697  C6    A X  33     204.310 201.347 199.791 1.000 0.000
ATOM    698  N6    A X  33     203.132 200.775 199.999 1.000 0.000
ATOM    699  N1    A X  33     205.427 200.660 200.127 1.000 0.000
ATOM    700  C2    A X  33     206.613 201.247 199.936 1.000 0.000
ATOM    701  N3    A X  33     206.884 202.447 199.445 1.000 0.000
ATOM    702  C4    A X  33     205.752 203.093 199.110 1.000 0.000
ATOM    703  P     G X  34     206.974 205.188 193.370 1.000 0.000
ATOM    704  OP1   G X  34     208.128 205.517 192.493 1.000 0.000
ATOM    705  OP2   G X  34     205.579 205.330 192.854 1.000 0.000
ATOM    706  O5'   G X  34     207.179 203.695 193.882 1.000 0.000
ATOM    707  C5'   G X  34     208.525 203.224 194.168 1.000 0.000
ATOM    708  C4'   G X  34     208.359 201.747 194.500 1.000 0.000
ATOM    709  O4'   G X  34     207.544 201.622 195.691 1.000 0.000
ATOM    710  C3'   G X  34     207.633 200.906 193.454 1.000 0.000
ATOM    711  O3'   G X  34     208.535 200.484 192.427 1.000 0.000
ATOM    712  C2'   G X  34     207.146 199.726 194.293 1.000 0.000
ATOM    713  O2'   G X  34     208.183 198.797 194.577 1.000 0.000
ATOM    714  C1'   G X  34     206.772 200.440 195.585 1.000 0.000
ATOM    715  N9    G X  34     205.372 200.854 195.659 1.000 0.000
ATOM    716  C8    G X  34     204.842 202.069 195.290 1.000 0.000
ATOM    717  N7    G X  34     203.548 202.134 195.455 1.000 0.000
ATOM    718  C5    G X  34     203.207 200.885 195.969 1.000 0.000
ATOM    719  C6    G X  34     201.937 200.337 196.336 1.000 0.000
ATOM    720  O6    G X  34     200.818 200.853 196.266 1.000 0.000
ATOM    721  N1    G X  34     202.061 199.032 196.811 1.000 0.000
ATOM    722  C2    G X  34     203.234 198.335 196.902 1.000 0.000
ATOM    723  N2    G X  34     203.145 197.078 197.364 1.000 0.000
ATOM    724  N3    G X  34     204.411 198.826 196.562 1.000 0.000
ATOM    725  C4    G X  34     204.326 200.093 196.106 1.000 0.000
ATOM    726  P     C X  35     209.484 200.204 190.380 1.000 0.000
ATOM    727  OP1   C X  35     210.590 199.415 189.780 1.000 0.000
ATOM    728  OP2   C X  35     209.362 201.664 190.085 1.000 0.000
ATOM    729  O5'   C X  35     208.120 199.488 189.981 1.000 0.000
ATOM    730  C5'   C X  35     207.902 198.557 190.117 1.000 0.000
ATOM    731  C4'   C X  35     206.881 197.742 189.341 1.000 0.000
ATOM    732  O4'   C X  35     205.655 197.654 190.116 1.000 0.000
ATOM    733  C3'   C X  35     206.469 198.316 187.991 1.000 0.000
ATOM    734  O3'   C X  35     206.127 197.251 187.118 1.000 0.000
ATOM    735  C2'   C X  35     205.241 199.144 188.353 1.000 0.000
ATOM    736  O2'   C X  35     204.256 197.050 187.835 1.000 0.000
ATOM    737  C1'   C X  35     204.572 198.246 189.400 1.000 0.000
ATOM    738  N1    C X  35     203.783 199.058 190.336 1.000 0.000
ATOM    739  C2    C X  35     202.400 198.891 190.357 1.000 0.000
ATOM    740  O2    C X  35     201.893 198.038 189.622 1.000 0.000
ATOM    741  N3    C X  35     201.654 199.656 191.170 1.000 0.000
ATOM    742  C4    C X  35     202.240 200.562 191.951 1.000 0.000
ATOM    743  N4    C X  35     201.458 201.298 192.725 1.000 0.000
ATOM    744  C5    C X  35     203.655 200.741 191.968 1.000 0.000
ATOM    745  C6    C X  35     204.382 199.974 191.154 1.000 0.000
ATOM    746  P     U X  36     204.983 196.249 185.042 1.000 0.000
ATOM    747  OP1   U X  36     204.625 196.686 186.415 1.000 0.000
ATOM    748  OP2   U X  36     204.058 195.360 184.276 1.000 0.000
ATOM    749  O5'   U X  36     205.257 197.561 184.183 1.000 0.000
ATOM    750  C5'   U X  36     205.824 198.295 184.371 1.000 0.000
ATOM    751  C4'   U X  36     205.798 199.732 183.922 1.000 0.000
ATOM    752  O4'   U X  36     206.736 199.896 182.827 1.000 0.000
ATOM    753  C3'   U X  36     204.452 200.152 183.372 1.000 0.000
ATOM    754  O3'   U X  36     204.308 201.543 183.564 1.000 0.000
ATOM    755  C2'   U X  36     204.622 199.770 181.906 1.000 0.000
ATOM    756  O2'   U X  36     205.356 202.106 181.990 1.000 0.000
ATOM    757  C1'   U X  36     206.039 200.326 181.664 1.000 0.000
ATOM    758  N1    U X  36     206.738 199.792 180.489 1.000 0.000
ATOM    759  C2    U X  36     207.591 200.639 179.818 1.000 0.000
ATOM    760  O2    U X  36     207.792 201.777 180.174 1.000 0.000
ATOM    761  N3    U X  36     208.194 200.102 178.713 1.000 0.000
ATOM    762  C4    U X  36     208.032 198.818 178.218 1.000 0.000
ATOM    763  O4    U X  36     208.717 198.440 177.257 1.000 0.000
ATOM    764  C5    U X  36     207.126 198.002 178.971 1.000 0.000
ATOM    765  C6    U X  36     206.535 198.502 180.056 1.000 0.000
ATOM    766  P     U X  37     203.385 202.759 184.551 1.000 0.000
ATOM    767  OP1   U X  37     202.687 204.032 184.240 1.000 0.000
ATOM    768  OP2   U X  37     204.491 202.739 185.556 1.000 0.000
ATOM    769  O5'   U X  37     202.276 201.706 184.992 1.000 0.000
ATOM    770  C5'   U X  37     201.347 201.584 184.476 1.000 0.000
ATOM    771  C4'   U X  37     200.177 200.817 185.056 1.000 0.000
ATOM    772  O4'   U X  37     200.423 199.402 184.865 1.000 0.000
ATOM    773  C3'   U X  37     200.027 201.030 186.558 1.000 0.000
ATOM    774  O3'   U X  37     198.675 201.319 186.869 1.000 0.000
ATOM    775  C2'   U X  37     200.509 199.705 187.153 1.000 0.000
ATOM    776  O2'   U X  37     198.330 199.160 186.843 1.000 0.000
ATOM    777  C1'   U X  37     200.048 198.728 186.063 1.000 0.000
ATOM    778  N1    U X  37     200.756 197.443 186.047 1.000 0.000
ATOM    779  C2    U X  37     199.999 196.303 185.898 1.000 0.000
ATOM    780  O2    U X  37     198.798 196.331 185.763 1.000 0.000
ATOM    781  N3    U X  37     200.703 195.130 185.920 1.000 0.000
ATOM    782  C4    U X  37     202.073 194.984 186.072 1.000 0.000
ATOM    783  O4    U X  37     202.585 193.859 185.979 1.000 0.000
ATOM    784  C5    U X  37     202.787 196.217 186.223 1.000 0.000
ATOM    785  C6    U X  37     202.121 197.371 186.196 1.000 0.000
ATOM    786  P     C X  38     198.724 201.679 189.457 1.000 0.000
ATOM    787  OP1   C X  38     198.597 203.060 189.990 1.000 0.000
ATOM    788  OP2   C X  38     199.400 200.623 190.271 1.000 0.000
ATOM    789  O5'   C X  38     197.260 201.177 189.086 1.000 0.000
ATOM    790  C5'   C X  38     196.299 202.095 188.576 1.000 0.000
ATOM    791  C4'   C X  38     194.984 201.359 188.433 1.000 0.000
ATOM    792  O4'   C X  38     195.132 200.281 187.468 1.000 0.000
ATOM    793  C3'   C X  38     194.526 200.672 189.712 1.000 0.000
ATOM    794  O3'   C X  38     193.806 201.601 190.520 1.000 0.000
ATOM    795  C2'   C X  38     193.614 199.592 189.140 1.000 0.000
ATOM    796  O2'   C X  38     192.343 200.088 188.739 1.000 0.000
ATOM    797  C1'   C X  38     194.446 199.134 187.937 1.000 0.000
ATOM    798  N1    C X  38     195.355 198.043 188.310 1.000 0.000
ATOM    799  C2    C X  38     194.806 196.807 188.647 1.000 0.000
ATOM    800  O2    C X  38     193.581 196.662 188.577 1.000 0.000
ATOM    801  N3    C X  38     195.614 195.808 189.038 1.000 0.000
ATOM    802  C4    C X  38     196.930 196.004 189.096 1.000 0.000
ATOM    803  N4    C X  38     197.681 194.990 189.498 1.000 0.000
ATOM    804  C5    C X  38     197.525 197.249 188.736 1.000 0.000
ATOM    805  C6    C X  38     196.708 198.232 188.351 1.000 0.000
ATOM    806  P     C X  39     193.978 201.621 192.429 1.000 0.000
ATOM    807  OP1   C X  39     192.927 202.525 192.961 1.000 0.000
ATOM    808  OP2   C X  39     195.365 201.680 192.984 1.000 0.000
ATOM    809  O5'   C X  39     193.437 200.131 192.567 1.000 0.000
ATOM    810  C5'   C X  39     192.058 199.872 192.370 1.000 0.000
ATOM    811  C4'   C X  39     191.830 198.408 192.704 1.000 0.000
ATOM    812  O4'   C X  39     192.558 197.584 191.766 1.000 0.000
ATOM    813  C3'   C X  39     192.352 197.970 194.064 1.000 0.000
ATOM    814  O3'   C X  39     191.356 198.178 195.039 1.000 0.000
ATOM    815  C2'   C X  39     192.564 196.480 193.862 1.000 0.000
ATOM    816  O2'   C X  39     191.329 195.735 193.875 1.000 0.000
ATOM    817  C1'   C X  39     193.133 196.468 192.440 1.000 0.000
ATOM    818  N1    C X  39     194.600 196.516 192.376 1.000 0.000
ATOM    819  C2    C X  39     195.318 195.373 192.725 1.000 0.000
ATOM    820  O2    C X  39     194.695 194.352 193.033 1.000 0.000
ATOM    821  N3    C X  39     196.660 195.408 192.720 1.000 0.000
ATOM    822  C4    C X  39     197.293 196.529 192.378 1.000 0.000
ATOM    823  N4    C X  39     198.617 196.514 192.400 1.000 0.000
ATOM    824  C5    C X  39     196.588 197.707 191.993 1.000 0.000
ATOM    825  C6    C X  39     195.254 197.657 192.005 1.000 0.000
ATOM    826  P     A X  40     191.899 198.865 196.937 1.000 0.000
ATOM    827  OP1   A X  40     190.711 198.773 197.825 1.000 0.000
ATOM    828  OP2   A X  40     192.814 200.043 197.034 1.000 0.000
ATOM    829  O5'   A X  40     192.752 197.538 197.148 1.000 0.000
ATOM    830  C5'   A X  40     192.083 196.287 197.401 1.000 0.000
ATOM    831  C4'   A X  40     193.173 195.265 197.677 1.000 0.000
ATOM    832  O4'   A X  40     193.991 195.131 196.494 1.000 0.000
ATOM    833  C3'   A X  40     194.139 195.657 198.782 1.000 0.000
ATOM    834  O3'   A X  40     193.575 195.274 200.032 1.000 0.000
ATOM    835  C2'   A X  40     195.354 194.814 198.422 1.000 0.000
ATOM    836  O2'   A X  40     195.186 193.429 198.783 1.000 0.000
ATOM    837  C1'   A X  40     195.351 194.898 196.889 1.000 0.000
ATOM    838  N9    A X  40     196.148 195.969 196.318 1.000 0.000
ATOM    839  C8    A X  40     195.792 197.230 195.917 1.000 0.000
ATOM    840  N7    A X  40     196.795 197.925 195.436 1.000 0.000
ATOM    841  C5    A X  40     197.878 197.058 195.533 1.000 0.000
ATOM    842  C6    A X  40     199.239 197.178 195.199 1.000 0.000
ATOM    843  N6    A X  40     199.765 198.268 194.655 1.000 0.000
ATOM    844  N1    A X  40     200.049 196.121 195.435 1.000 0.000
ATOM    845  C2    A X  40     199.512 195.016 195.964 1.000 0.000
ATOM    846  N3    A X  40     198.256 194.781 196.312 1.000 0.000
ATOM    847  C4    A X  40     197.485 195.857 196.075 1.000 0.000
ATOM    848  P     C X  41     193.999 196.371 201.804 1.000 0.000
ATOM    849  OP1   C X  41     193.390 195.727 202.996 1.000 0.000
ATOM    850  OP2   C X  41     193.971 197.858 201.661 1.000 0.000
ATOM    851  O5'   C X  41     195.510 195.879 201.720 1.000 0.000
ATOM    852  C5'   C X  41     195.829 194.530 202.092 1.000 0.000
ATOM    853  C4'   C X  41     197.343 194.458 202.050 1.000 0.000
ATOM    854  O4'   C X  41     197.782 194.635 200.676 1.000 0.000
ATOM    855  C3'   C X  41     198.093 195.511 202.847 1.000 0.000
ATOM    856  O3'   C X  41     198.290 195.046 204.176 1.000 0.000
ATOM    857  C2'   C X  41     199.426 195.546 202.096 1.000 0.000
ATOM    858  O2'   C X  41     200.276 194.389 202.460 1.000 0.000
ATOM    859  C1'   C X  41     199.039 195.291 200.647 1.000 0.000
ATOM    860  N1    C X  41     198.869 196.532 199.879 1.000 0.000
ATOM    861  C2    C X  41     199.858 196.887 198.963 1.000 0.000
ATOM    862  O2    C X  41     200.817 196.125 198.799 1.000 0.000
ATOM    863  N3    C X  41     199.748 198.041 198.285 1.000 0.000
ATOM    864  C4    C X  41     198.696 198.832 198.488 1.000 0.000
ATOM    865  N4    C X  41     198.641 199.963 197.802 1.000 0.000
ATOM    866  C5    C X  41     197.656 198.486 199.401 1.000 0.000
ATOM    867  C6    C X  41     197.781 197.337 200.068 1.000 0.000
ATOM    868  P     C X  42     198.549 194.194 207.471 1.000 0.000
ATOM    869  OP1   C X  42     197.889 195.088 208.457 1.000 0.000
ATOM    870  OP2   C X  42     199.610 193.242 207.918 1.000 0.000
ATOM    871  O5'   C X  42     197.403 193.371 206.735 1.000 0.000
ATOM    872  C5'   C X  42     196.186 193.931 206.490 1.000 0.000
ATOM    873  C4'   C X  42     195.225 192.926 205.888 1.000 0.000
ATOM    874  O4'   C X  42     195.693 192.490 204.586 1.000 0.000
ATOM    875  C3'   C X  42     195.111 191.666 206.737 1.000 0.000
ATOM    876  O3'   C X  42     194.078 191.885 207.686 1.000 0.000
ATOM    877  C2'   C X  42     194.751 190.628 205.696 1.000 0.000
ATOM    878  O2'   C X  42     193.332 190.746 205.313 1.000 0.000
ATOM    879  C1'   C X  42     195.653 191.066 204.531 1.000 0.000
ATOM    880  N1    C X  42     197.032 190.559 204.532 1.000 0.000
ATOM    881  C2    C X  42     197.237 189.195 204.331 1.000 0.000
ATOM    882  O2    C X  42     196.259 188.472 204.116 1.000 0.000
ATOM    883  N3    C X  42     198.485 188.701 204.374 1.000 0.000
ATOM    884  C4    C X  42     199.514 189.515 204.604 1.000 0.000
ATOM    885  N4    C X  42     200.722 188.975 204.649 1.000 0.000
ATOM    886  C5    C X  42     199.338 190.918 204.791 1.000 0.000
ATOM    887  C6    C X  42     198.092 191.394 204.746 1.000 0.000
ATOM    888  P     A X  43     194.973 191.450 209.474 1.000 0.000
ATOM    889  OP1   A X  43     193.937 191.937 210.419 1.000 0.000
ATOM    890  OP2   A X  43     196.420 191.545 209.837 1.000 0.000
ATOM    891  O5'   A X  43     194.632 189.932 209.136 1.000 0.000
ATOM    892  C5'   A X  43     193.251 189.508 209.025 1.000 0.000
ATOM    893  C4'   A X  43     193.269 188.018 208.829 1.000 0.000
ATOM    894  O4'   A X  43     193.975 187.733 207.602 1.000 0.000
ATOM    895  C3'   A X  43     194.045 187.233 209.875 1.000 0.000
ATOM    896  O3'   A X  43     193.264 186.976 211.035 1.000 0.000
ATOM    897  C2'   A X  43     194.389 185.955 209.123 1.000 0.000
ATOM    898  O2'   A X  43     193.281 185.070 209.037 1.000 0.000
ATOM    899  C1'   A X  43     194.680 186.513 207.737 1.000 0.000
ATOM    900  N9    A X  43     196.098 186.786 207.583 1.000 0.000
ATOM    901  C8    A X  43     196.807 187.947 207.747 1.000 0.000
ATOM    902  N7    A X  43     198.090 187.810 207.511 1.000 0.000
ATOM    903  C5    A X  43     198.226 186.468 207.173 1.000 0.000
ATOM    904  C6    A X  43     199.329 185.674 206.814 1.000 0.000
ATOM    905  N6    A X  43     200.566 186.143 206.714 1.000 0.000
ATOM    906  N1    A X  43     199.113 184.365 206.548 1.000 0.000
ATOM    907  C2    A X  43     197.862 183.899 206.629 1.000 0.000
ATOM    908  N3    A X  43     196.749 184.543 206.947 1.000 0.000
ATOM    909  C4    A X  43     197.005 185.836 207.217 1.000 0.000
ATOM    910  P     A X  44     194.110 186.880 212.555 1.000 0.000
ATOM    911  OP1   A X  44     192.995 186.808 213.533 1.000 0.000
ATOM    912  OP2   A X  44     195.287 187.760 212.827 1.000 0.000
ATOM    913  O5'   A X  44     194.629 185.395 212.316 1.000 0.000
ATOM    914  C5'   A X  44     193.689 184.291 212.307 1.000 0.000
ATOM    915  C4'   A X  44     194.499 183.032 212.187 1.000 0.000
ATOM    916  O4'   A X  44     195.220 183.077 210.937 1.000 0.000
ATOM    917  C3'   A X  44     195.599 182.863 213.223 1.000 0.000
ATOM    918  O3'   A X  44     195.103 182.315 214.439 1.000 0.000
ATOM    919  C2'   A X  44     196.558 181.914 212.519 1.000 0.000
ATOM    920  O2'   A X  44     196.096 180.570 212.544 1.000 0.000
ATOM    921  C1'   A X  44     196.474 182.436 211.092 1.000 0.000
ATOM    922  N9    A X  44     197.519 183.411 210.841 1.000 0.000
ATOM    923  C8    A X  44     197.498 184.780 210.904 1.000 0.000
ATOM    924  N7    A X  44     198.648 185.332 210.599 1.000 0.000
ATOM    925  C5    A X  44     199.475 184.249 210.323 1.000 0.000
ATOM    926  C6    A X  44     200.824 184.143 209.941 1.000 0.000
ATOM    927  N6    A X  44     201.614 185.191 209.743 1.000 0.000
ATOM    928  N1    A X  44     201.339 182.906 209.754 1.000 0.000
ATOM    929  C2    A X  44     200.536 181.852 209.933 1.000 0.000
ATOM    930  N3    A X  44     199.258 181.823 210.283 1.000 0.000
ATOM    931  C4    A X  44     198.786 183.069 210.471 1.000 0.000
ATOM    932  P     G X  45     195.901 182.801 215.908 1.000 0.000
ATOM    933  OP1   G X  45     195.021 182.218 216.953 1.000 0.000
ATOM    934  OP2   G X  45     196.428 184.191 216.067 1.000 0.000
ATOM    935  O5'   G X  45     197.130 181.809 215.716 1.000 0.000
ATOM    936  C5'   G X  45     196.930 180.377 215.818 1.000 0.000
ATOM    937  C4'   G X  45     198.286 179.740 215.715 1.000 0.000
ATOM    938  O4'   G X  45     198.843 180.070 214.425 1.000 0.000
ATOM    939  C3'   G X  45     199.327 180.261 216.694 1.000 0.000
ATOM    940  O3'   G X  45     199.229 179.626 217.962 1.000 0.000
ATOM    941  C2'   G X  45     200.630 179.921 215.983 1.000 0.000
ATOM    942  O2'   G X  45     200.962 178.545 216.103 1.000 0.000
ATOM    943  C1'   G X  45     200.218 180.212 214.548 1.000 0.000
ATOM    944  N9    G X  45     200.620 181.565 214.170 1.000 0.000
ATOM    945  C8    G X  45     199.841 182.700 214.179 1.000 0.000
ATOM    946  N7    G X  45     200.491 183.769 213.807 1.000 0.000
ATOM    947  C5    G X  45     201.777 183.309 213.533 1.000 0.000
ATOM    948  C6    G X  45     202.951 184.005 213.103 1.000 0.000
ATOM    949  O6    G X  45     203.104 185.211 212.886 1.000 0.000
ATOM    950  N1    G X  45     204.032 183.139 212.950 1.000 0.000
ATOM    951  C2    G X  45     204.005 181.795 213.195 1.000 0.000
ATOM    952  N2    G X  45     205.158 181.133 213.011 1.000 0.000
ATOM    953  N3    G X  45     202.932 181.140 213.597 1.000 0.000
ATOM    954  C4    G X  45     201.864 181.951 213.746 1.000 0.000
ATOM    955  P     A X  46     199.675 180.569 219.356 1.000 0.000
ATOM    956  OP1   A X  46     199.269 179.685 220.479 1.000 0.000
ATOM    957  OP2   A X  46     199.378 182.033 219.413 1.000 0.000
ATOM    958  O5'   A X  46     201.240 180.375 219.143 1.000 0.000
ATOM    959  C5'   A X  46     201.841 179.070 219.329 1.000 0.000
ATOM    960  C4'   A X  46     203.326 179.249 219.180 1.000 0.000
ATOM    961  O4'   A X  46     203.589 179.728 217.843 1.000 0.000
ATOM    962  C3'   A X  46     203.945 180.317 220.068 1.000 0.000
ATOM    963  O3'   A X  46     204.232 179.823 221.370 1.000 0.000
ATOM    964  C2'   A X  46     205.211 180.673 219.301 1.000 0.000
ATOM    965  O2'   A X  46     206.232 179.699 219.471 1.000 0.000
ATOM    966  C1'   A X  46     204.701 180.605 217.868 1.000 0.000
ATOM    967  N9    A X  46     204.261 181.913 217.419 1.000 0.000
ATOM    968  C8    A X  46     203.013 182.477 217.398 1.000 0.000
ATOM    969  N7    A X  46     203.001 183.694 216.907 1.000 0.000
ATOM    970  C5    A X  46     204.332 183.939 216.591 1.000 0.000
ATOM    971  C6    A X  46     205.000 185.046 216.038 1.000 0.000
ATOM    972  N6    A X  46     204.386 186.163 215.671 1.000 0.000
ATOM    973  N1    A X  46     206.339 184.960 215.862 1.000 0.000
ATOM    974  C2    A X  46     206.953 183.825 216.212 1.000 0.000
ATOM    975  N3    A X  46     206.437 182.721 216.731 1.000 0.000
ATOM    976  C4    A X  46     205.108 182.849 216.903 1.000 0.000
ATOM    977  P     G X  47     204.132 180.960 222.686 1.000 0.000
ATOM    978  OP1   G X  47     204.289 180.082 223.874 1.000 0.000
ATOM    979  OP2   G X  47     203.098 182.038 222.685 1.000 0.000
ATOM    980  O5'   G X  47     205.552 181.616 222.391 1.000 0.000
ATOM    981  C5'   G X  47     206.763 180.850 222.608 1.000 0.000
ATOM    982  C4'   G X  47     207.916 181.783 222.364 1.000 0.000
ATOM    983  O4'   G X  47     207.852 182.228 220.991 1.000 0.000
ATOM    984  C3'   G X  47     207.886 183.079 223.158 1.000 0.000
ATOM    985  O3'   G X  47     208.421 182.914 224.465 1.000 0.000
ATOM    986  C2'   G X  47     208.746 183.997 222.301 1.000 0.000
ATOM    987  O2'   G X  47     210.133 183.735 222.460 1.000 0.000
ATOM    988  C1'   G X  47     208.306 183.537 220.919 1.000 0.000
ATOM    989  N9    G X  47     207.251 184.410 220.407 1.000 0.000
ATOM    990  C8    G X  47     205.893 184.189 220.450 1.000 0.000
ATOM    991  N7    G X  47     205.200 185.165 219.927 1.000 0.000
ATOM    992  C5    G X  47     206.162 186.082 219.512 1.000 0.000
ATOM    993  C6    G X  47     206.029 187.361 218.885 1.000 0.000
ATOM    994  O6    G X  47     205.002 187.972 218.574 1.000 0.000
ATOM    995  N1    G X  47     207.272 187.944 218.641 1.000 0.000
ATOM    996  C2    G X  47     208.478 187.392 218.971 1.000 0.000
ATOM    997  N2    G X  47     209.567 188.120 218.675 1.000 0.000
ATOM    998  N3    G X  47     208.616 186.216 219.554 1.000 0.000
ATOM    999  C4    G X  47     207.429 185.621 219.795 1.000 0.000
ATOM   1000  P     C X  48     205.161 183.847 225.104 1.000 0.000
ATOM   1001  OP1   C X  48     205.291 182.868 226.215 1.000 0.000
ATOM   1002  OP2   C X  48     203.843 184.495 224.831 1.000 0.000
ATOM   1003  O5'   C X  48     206.248 184.984 225.346 1.000 0.000
ATOM   1004  C5'   C X  48     207.489 184.662 225.871 1.000 0.000
ATOM   1005  C4'   C X  48     208.253 185.936 226.140 1.000 0.000
ATOM   1006  O4'   C X  48     208.554 186.581 224.874 1.000 0.000
ATOM   1007  C3'   C X  48     207.514 186.980 226.959 1.000 0.000
ATOM   1008  O3'   C X  48     207.752 186.752 228.347 1.000 0.000
ATOM   1009  C2'   C X  48     208.143 188.278 226.470 1.000 0.000
ATOM   1010  O2'   C X  48     209.461 188.468 227.084 1.000 0.000
ATOM   1011  C1'   C X  48     208.332 187.986 224.981 1.000 0.000
ATOM   1012  N1    C X  48     207.162 188.295 224.149 1.000 0.000
ATOM   1013  C2    C X  48     206.919 189.625 223.811 1.000 0.000
ATOM   1014  O2    C X  48     207.719 190.488 224.186 1.000 0.000
ATOM   1015  N3    C X  48     205.829 189.936 223.092 1.000 0.000
ATOM   1016  C4    C X  48     204.993 188.975 222.704 1.000 0.000
ATOM   1017  N4    C X  48     203.927 189.337 222.007 1.000 0.000
ATOM   1018  C5    C X  48     205.225 187.602 223.014 1.000 0.000
ATOM   1019  C6    C X  48     206.313 187.309 223.731 1.000 0.000
ATOM   1020  P     C X  49     205.114 188.929 231.649 1.000 0.000
ATOM   1021  OP1   C X  49     206.029 189.790 232.441 1.000 0.000
ATOM   1022  OP2   C X  49     203.699 188.738 232.091 1.000 0.000
ATOM   1023  O5'   C X  49     205.111 189.486 230.158 1.000 0.000
ATOM   1024  C5'   C X  49     206.305 190.010 229.596 1.000 0.000
ATOM   1025  C4'   C X  49     205.952 190.582 228.247 1.000 0.000
ATOM   1026  O4'   C X  49     205.510 189.503 227.384 1.000 0.000
ATOM   1027  C3'   C X  49     204.807 191.580 228.234 1.000 0.000
ATOM   1028  O3'   C X  49     205.289 192.888 228.514 1.000 0.000
ATOM   1029  C2'   C X  49     204.280 191.452 226.809 1.000 0.000
ATOM   1030  O2'   C X  49     205.145 192.157 225.875 1.000 0.000
ATOM   1031  C1'   C X  49     204.458 189.955 226.555 1.000 0.000
ATOM   1032  N1    C X  49     203.271 189.150 226.873 1.000 0.000
ATOM   1033  C2    C X  49     202.386 188.836 225.843 1.000 0.000
ATOM   1034  O2    C X  49     202.654 189.207 224.696 1.000 0.000
ATOM   1035  N3    C X  49     201.270 188.142 226.119 1.000 0.000
ATOM   1036  C4    C X  49     201.020 187.756 227.369 1.000 0.000
ATOM   1037  N4    C X  49     199.900 187.085 227.589 1.000 0.000
ATOM   1038  C5    C X  49     201.917 188.043 228.441 1.000 0.000
ATOM   1039  C6    C X  49     203.021 188.734 228.151 1.000 0.000
ATOM   1040  P     U X  50     202.246 196.695 228.673 1.000 0.000
ATOM   1041  OP1   U X  50     202.883 197.677 227.759 1.000 0.000
ATOM   1042  OP2   U X  50     201.067 197.099 229.498 1.000 0.000
ATOM   1043  O5'   U X  50     201.845 195.426 227.800 1.000 0.000
ATOM   1044  C5'   U X  50     202.716 194.998 226.707 1.000 0.000
ATOM   1045  C4'   U X  50     201.976 193.881 226.020 1.000 0.000
ATOM   1046  O4'   U X  50     201.814 192.791 226.964 1.000 0.000
ATOM   1047  C3'   U X  50     200.555 194.179 225.575 1.000 0.000
ATOM   1048  O3'   U X  50     200.535 194.832 224.316 1.000 0.000
ATOM   1049  C2'   U X  50     199.963 192.780 225.486 1.000 0.000
ATOM   1050  O2'   U X  50     200.348 192.083 224.327 1.000 0.000
ATOM   1051  C1'   U X  50     200.587 192.114 226.719 1.000 0.000
ATOM   1052  N1    U X  50     199.738 192.247 227.909 1.000 0.000
ATOM   1053  C2    U X  50     199.130 191.107 228.385 1.000 0.000
ATOM   1054  O2    U X  50     199.290 190.022 227.876 1.000 0.000
ATOM   1055  N3    U X  50     198.326 191.290 229.477 1.000 0.000
ATOM   1056  C4    U X  50     198.072 192.484 230.133 1.000 0.000
ATOM   1057  O4    U X  50     197.392 192.482 231.169 1.000 0.000
ATOM   1058  C5    U X  50     198.740 193.621 229.573 1.000 0.000
ATOM   1059  C6    U X  50     199.535 193.464 228.516 1.000 0.000
ATOM   1060  P     U X  51     199.198 194.858 223.644 1.000 0.000
ATOM   1061  OP1   U X  51     197.733 195.071 223.768 1.000 0.000
ATOM   1062  OP2   U X  51     199.902 193.943 224.593 1.000 0.000
ATOM   1063  O5'   U X  51     199.481 194.366 222.157 1.000 0.000
ATOM   1064  C5'   U X  51     198.652 194.884 221.046 1.000 0.000
ATOM   1065  C4'   U X  51     199.138 194.121 219.844 1.000 0.000
ATOM   1066  O4'   U X  51     200.544 194.378 219.637 1.000 0.000
ATOM   1067  C3'   U X  51     199.059 192.609 219.955 1.000 0.000
ATOM   1068  O3'   U X  51     197.724 192.225 219.636 1.000 0.000
ATOM   1069  C2'   U X  51     200.087 192.147 218.925 1.000 0.000
ATOM   1070  O2'   U X  51     199.517 192.298 217.552 1.000 0.000
ATOM   1071  C1'   U X  51     201.115 193.290 218.935 1.000 0.000
ATOM   1072  N1    U X  51     202.409 192.949 219.540 1.000 0.000
ATOM   1073  C2    U X  51     203.544 193.260 218.826 1.000 0.000
ATOM   1074  O2    U X  51     203.508 193.810 217.750 1.000 0.000
ATOM   1075  N3    U X  51     204.722 192.894 219.420 1.000 0.000
ATOM   1076  C4    U X  51     204.876 192.258 220.641 1.000 0.000
ATOM   1077  O4    U X  51     206.013 192.071 221.097 1.000 0.000
ATOM   1078  C5    U X  51     203.646 191.969 221.318 1.000 0.000
ATOM   1079  C6    U X  51     202.489 192.324 220.762 1.000 0.000
ATOM   1080  P     A X  52     196.767 191.227 219.883 1.000 0.000
ATOM   1081  OP1   A X  52     197.178 189.892 219.377 1.000 0.000
ATOM   1082  OP2   A X  52     197.788 192.155 220.455 1.000 0.000
ATOM   1083  O5'   A X  52     196.010 191.970 218.697 1.000 0.000
ATOM   1084  C5'   A X  52     195.174 191.206 217.819 1.000 0.000
ATOM   1085  C4'   A X  52     194.746 192.177 216.736 1.000 0.000
ATOM   1086  O4'   A X  52     193.917 193.210 217.336 1.000 0.000
ATOM   1087  C3'   A X  52     195.851 192.937 216.021 1.000 0.000
ATOM   1088  O3'   A X  52     196.323 192.169 214.917 1.000 0.000
ATOM   1089  C2'   A X  52     195.132 194.194 215.535 1.000 0.000
ATOM   1090  O2'   A X  52     194.300 193.886 214.351 1.000 0.000
ATOM   1091  C1'   A X  52     194.108 194.464 216.640 1.000 0.000
ATOM   1092  N9    A X  52     194.535 195.431 217.634 1.000 0.000
ATOM   1093  C8    A X  52     194.954 195.257 218.927 1.000 0.000
ATOM   1094  N7    A X  52     195.258 196.382 219.531 1.000 0.000
ATOM   1095  C5    A X  52     195.025 197.353 218.564 1.000 0.000
ATOM   1096  C6    A X  52     195.155 198.753 218.557 1.000 0.000
ATOM   1097  N6    A X  52     195.555 199.456 219.608 1.000 0.000
ATOM   1098  N1    A X  52     194.845 199.417 217.419 1.000 0.000
ATOM   1099  C2    A X  52     194.421 198.708 216.367 1.000 0.000
ATOM   1100  N3    A X  52     194.252 197.400 216.254 1.000 0.000
ATOM   1101  C4    A X  52     194.582 196.774 217.398 1.000 0.000
ATOM   1102  P     A X  53     197.520 192.517 214.714 1.000 0.000
ATOM   1103  OP1   A X  53     197.568 191.647 213.512 1.000 0.000
ATOM   1104  OP2   A X  53     198.301 192.150 215.934 1.000 0.000
ATOM   1105  O5'   A X  53     197.946 193.981 214.257 1.000 0.000
ATOM   1106  C5'   A X  53     197.579 194.451 212.993 1.000 0.000
ATOM   1107  C4'   A X  53     198.229 195.801 212.789 1.000 0.000
ATOM   1108  O4'   A X  53     197.694 196.759 213.736 1.000 0.000
ATOM   1109  C3'   A X  53     199.732 195.817 212.998 1.000 0.000
ATOM   1110  O3'   A X  53     200.387 195.478 211.781 1.000 0.000
ATOM   1111  C2'   A X  53     199.987 197.263 213.398 1.000 0.000
ATOM   1112  O2'   A X  53     199.951 198.138 212.212 1.000 0.000
ATOM   1113  C1'   A X  53     198.739 197.611 214.246 1.000 0.000
ATOM   1114  N9    A X  53     198.851 197.283 215.655 1.000 0.000
ATOM   1115  C8    A X  53     198.940 196.070 216.285 1.000 0.000
ATOM   1116  N7    A X  53     199.022 196.167 217.590 1.000 0.000
ATOM   1117  C5    A X  53     198.987 197.536 217.826 1.000 0.000
ATOM   1118  C6    A X  53     199.039 198.312 218.998 1.000 0.000
ATOM   1119  N6    A X  53     199.125 197.793 220.216 1.000 0.000
ATOM   1120  N1    A X  53     198.989 199.658 218.874 1.000 0.000
ATOM   1121  C2    A X  53     198.882 200.179 217.647 1.000 0.000
ATOM   1122  N3    A X  53     198.817 199.559 216.479 1.000 0.000
ATOM   1123  C4    A X  53     198.883 198.225 216.641 1.000 0.000
ATOM   1124  P     A X  54     201.777 194.675 212.181 1.000 0.000
ATOM   1125  OP1   A X  54     202.214 194.382 210.792 1.000 0.000
ATOM   1126  OP2   A X  54     201.848 193.610 213.227 1.000 0.000
ATOM   1127  O5'   A X  54     202.606 195.938 212.682 1.000 0.000
ATOM   1128  C5'   A X  54     202.960 197.017 211.716 1.000 0.000
ATOM   1129  C4'   A X  54     203.815 197.948 212.521 1.000 0.000
ATOM   1130  O4'   A X  54     203.064 198.461 213.641 1.000 0.000
ATOM   1131  C3'   A X  54     205.030 197.319 213.174 1.000 0.000
ATOM   1132  O3'   A X  54     206.101 197.247 212.251 1.000 0.000
ATOM   1133  C2'   A X  54     205.357 198.341 214.245 1.000 0.000
ATOM   1134  O2'   A X  54     205.994 199.523 213.756 1.000 0.000
ATOM   1135  C1'   A X  54     203.954 198.800 214.692 1.000 0.000
ATOM   1136  N9    A X  54     203.538 198.120 215.905 1.000 0.000
ATOM   1137  C8    A X  54     203.473 196.784 216.203 1.000 0.000
ATOM   1138  N7    A X  54     203.036 196.542 217.416 1.000 0.000
ATOM   1139  C5    A X  54     202.803 197.807 217.945 1.000 0.000
ATOM   1140  C6    A X  54     202.336 198.256 219.193 1.000 0.000
ATOM   1141  N6    A X  54     201.984 197.441 220.178 1.000 0.000
ATOM   1142  N1    A X  54     202.229 199.590 219.392 1.000 0.000
ATOM   1143  C2    A X  54     202.564 200.409 218.389 1.000 0.000
ATOM   1144  N3    A X  54     203.006 200.110 217.176 1.000 0.000
ATOM   1145  C4    A X  54     203.111 198.777 217.021 1.000 0.000
ATOM   1146  P     C X  55     205.581 196.421 214.057 1.000 0.000
ATOM   1147  OP1   C X  55     206.058 197.282 212.945 1.000 0.000
ATOM   1148  OP2   C X  55     204.519 195.400 213.809 1.000 0.000
ATOM   1149  O5'   C X  55     206.855 195.692 214.673 1.000 0.000
ATOM   1150  C5'   C X  55     208.122 196.390 214.751 1.000 0.000
ATOM   1151  C4'   C X  55     209.133 195.399 215.253 1.000 0.000
ATOM   1152  O4'   C X  55     208.726 194.968 216.569 1.000 0.000
ATOM   1153  C3'   C X  55     209.222 194.101 214.466 1.000 0.000
ATOM   1154  O3'   C X  55     210.057 194.229 213.321 1.000 0.000
ATOM   1155  C2'   C X  55     209.806 193.144 215.495 1.000 0.000
ATOM   1156  O2'   C X  55     211.204 193.330 215.667 1.000 0.000
ATOM   1157  C1'   C X  55     209.029 193.600 216.747 1.000 0.000
ATOM   1158  N1    C X  55     207.824 192.796 216.991 1.000 0.000
ATOM   1159  C2    C X  55     207.964 191.573 217.646 1.000 0.000
ATOM   1160  O2    C X  55     209.086 191.233 218.036 1.000 0.000
ATOM   1161  N3    C X  55     206.884 190.799 217.838 1.000 0.000
ATOM   1162  C4    C X  55     205.691 191.205 217.407 1.000 0.000
ATOM   1163  N4    C X  55     204.661 190.399 217.611 1.000 0.000
ATOM   1164  C5    C X  55     205.512 192.460 216.754 1.000 0.000
ATOM   1165  C6    C X  55     206.595 193.218 216.570 1.000 0.000
ATOM   1166  P     U X  56     209.696 193.288 212.008 1.000 0.000
ATOM   1167  OP1   U X  56     210.621 193.826 210.978 1.000 0.000
ATOM   1168  OP2   U X  56     208.266 193.025 211.663 1.000 0.000
ATOM   1169  O5'   U X  56     210.340 191.945 212.568 1.000 0.000
ATOM   1170  C5'   U X  56     211.755 191.817 212.709 1.000 0.000
ATOM   1171  C4'   U X  56     212.083 190.420 213.137 1.000 0.000
ATOM   1172  O4'   U X  56     211.450 190.188 214.424 1.000 0.000
ATOM   1173  C3'   U X  56     211.492 189.340 212.244 1.000 0.000
ATOM   1174  O3'   U X  56     212.315 189.095 211.110 1.000 0.000
ATOM   1175  C2'   U X  56     211.407 188.159 213.199 1.000 0.000
ATOM   1176  O2'   U X  56     212.668 187.542 213.390 1.000 0.000
ATOM   1177  C1'   U X  56     210.876 188.852 214.488 1.000 0.000
ATOM   1178  N1    U X  56     209.415 188.963 214.589 1.000 0.000
ATOM   1179  C2    U X  56     208.723 187.859 215.031 1.000 0.000
ATOM   1180  O2    U X  56     209.273 186.830 215.351 1.000 0.000
ATOM   1181  N3    U X  56     207.363 188.005 215.079 1.000 0.000
ATOM   1182  C4    U X  56     206.635 189.132 214.733 1.000 0.000
ATOM   1183  O4    U X  56     205.409 189.150 214.916 1.000 0.000
ATOM   1184  C5    U X  56     207.430 190.235 214.282 1.000 0.000
ATOM   1185  C6    U X  56     208.756 190.118 214.236 1.000 0.000
ATOM   1186  P     C X  57     211.525 188.513 209.675 1.000 0.000
ATOM   1187  OP1   C X  57     212.648 188.511 208.703 1.000 0.000
ATOM   1188  OP2   C X  57     210.194 189.062 209.277 1.000 0.000
ATOM   1189  O5'   C X  57     211.330 187.016 210.177 1.000 0.000
ATOM   1190  C5'   C X  57     212.482 186.155 210.358 1.000 0.000
ATOM   1191  C4'   C X  57     211.955 184.793 210.709 1.000 0.000
ATOM   1192  O4'   C X  57     211.218 184.899 211.947 1.000 0.000
ATOM   1193  C3'   C X  57     210.936 184.217 209.738 1.000 0.000
ATOM   1194  O3'   C X  57     211.559 183.586 208.626 1.000 0.000
ATOM   1195  C2'   C X  57     210.188 183.223 210.614 1.000 0.000
ATOM   1196  O2'   C X  57     210.924 182.024 210.813 1.000 0.000
ATOM   1197  C1'   C X  57     210.097 184.040 211.919 1.000 0.000
ATOM   1198  N1    C X  57     208.833 184.778 212.040 1.000 0.000
ATOM   1199  C2    C X  57     207.709 184.098 212.506 1.000 0.000
ATOM   1200  O2    C X  57     207.827 182.915 212.842 1.000 0.000
ATOM   1201  N3    C X  57     206.532 184.740 212.580 1.000 0.000
ATOM   1202  C4    C X  57     206.448 186.017 212.212 1.000 0.000
ATOM   1203  N4    C X  57     205.261 186.599 212.294 1.000 0.000
ATOM   1204  C5    C X  57     207.584 186.746 211.753 1.000 0.000
ATOM   1205  C6    C X  57     208.747 186.095 211.684 1.000 0.000
ATOM   1206  P     U X  58     210.681 183.735 207.271 1.000 0.000
ATOM   1207  OP1   U X  58     211.724 183.235 206.339 1.000 0.000
ATOM   1208  OP2   U X  58     209.844 184.913 206.892 1.000 0.000
ATOM   1209  O5'   U X  58     209.718 182.512 207.604 1.000 0.000
ATOM   1210  C5'   U X  58     210.284 181.119 207.694 1.000 0.000
ATOM   1211  C4'   U X  58     209.084 180.244 207.922 1.000 0.000
ATOM   1212  O4'   U X  58     208.389 180.670 209.117 1.000 0.000
ATOM   1213  C3'   U X  58     208.001 180.339 206.878 1.000 0.000
ATOM   1214  O3'   U X  58     208.336 179.640 205.695 1.000 0.000
ATOM   1215  C2'   U X  58     206.816 179.746 207.626 1.000 0.000
ATOM   1216  O2'   U X  58     206.805 178.390 207.692 1.000 0.000
ATOM   1217  C1'   U X  58     206.994 180.403 208.988 1.000 0.000
ATOM   1218  N1    U X  58     206.258 181.672 209.044 1.000 0.000
ATOM   1219  C2    U X  58     204.941 181.624 209.440 1.000 0.000
ATOM   1220  O2    U X  58     204.391 180.594 209.755 1.000 0.000
ATOM   1221  N3    U X  58     204.292 182.829 209.446 1.000 0.000
ATOM   1222  C4    U X  58     204.822 184.062 209.102 1.000 0.000
ATOM   1223  O4    U X  58     204.139 185.086 209.246 1.000 0.000
ATOM   1224  C5    U X  58     206.197 184.024 208.700 1.000 0.000
ATOM   1225  C6    U X  58     206.851 182.863 208.695 1.000 0.000
ATOM   1226  P     U X  59     207.556 180.088 204.170 1.000 0.000
ATOM   1227  OP1   U X  59     208.161 179.130 203.209 1.000 0.000
ATOM   1228  OP2   U X  59     207.536 181.548 203.856 1.000 0.000
ATOM   1229  O5'   U X  59     206.064 179.605 204.444 1.000 0.000
ATOM   1230  C5'   U X  59     205.758 178.189 204.497 1.000 0.000
ATOM   1231  C4'   U X  59     204.267 178.072 204.641 1.000 0.000
ATOM   1232  O4'   U X  59     203.884 178.707 205.880 1.000 0.000
ATOM   1233  C3'   U X  59     203.451 178.813 203.594 1.000 0.000
ATOM   1234  O3'   U X  59     203.300 178.053 202.402 1.000 0.000
ATOM   1235  C2'   U X  59     202.124 179.019 204.313 1.000 0.000
ATOM   1236  O2'   U X  59     201.337 177.836 204.333 1.000 0.000
ATOM   1237  C1'   U X  59     202.632 179.367 205.728 1.000 0.000
ATOM   1238  N1    U X  59     202.749 180.813 205.954 1.000 0.000
ATOM   1239  C2    U X  59     201.608 181.495 206.308 1.000 0.000
ATOM   1240  O2    U X  59     200.540 180.947 206.456 1.000 0.000
ATOM   1241  N3    U X  59     201.765 182.844 206.477 1.000 0.000
ATOM   1242  C4    U X  59     202.936 183.570 206.329 1.000 0.000
ATOM   1243  O4    U X  59     202.948 184.778 206.606 1.000 0.000
ATOM   1244  C5    U X  59     204.076 182.787 205.958 1.000 0.000
ATOM   1245  C6    U X  59     203.947 181.470 205.797 1.000 0.000
ATOM   1246  P     G X  60     203.114 179.072 200.640 1.000 0.000
ATOM   1247  OP1   G X  60     203.103 177.907 199.719 1.000 0.000
ATOM   1248  OP2   G X  60     203.830 180.325 200.252 1.000 0.000
ATOM   1249  O5'   G X  60     201.598 179.432 200.967 1.000 0.000
ATOM   1250  C5'   G X  60     200.607 178.378 201.088 1.000 0.000
ATOM   1251  C4'   G X  60     199.273 179.066 201.261 1.000 0.000
ATOM   1252  O4'   G X  60     199.309 179.822 202.495 1.000 0.000
ATOM   1253  C3'   G X  60     198.932 180.085 200.185 1.000 0.000
ATOM   1254  O3'   G X  60     198.348 179.413 199.068 1.000 0.000
ATOM   1255  C2'   G X  60     197.921 180.932 200.954 1.000 0.000
ATOM   1256  O2'   G X  60     196.632 180.334 201.036 1.000 0.000
ATOM   1257  C1'   G X  60     198.548 181.013 202.350 1.000 0.000
ATOM   1258  N9    G X  60     199.419 182.169 202.555 1.000 0.000
ATOM   1259  C8    G X  60     200.777 182.237 202.344 1.000 0.000
ATOM   1260  N7    G X  60     201.275 183.416 202.598 1.000 0.000
ATOM   1261  C5    G X  60     200.177 184.170 203.005 1.000 0.000
ATOM   1262  C6    G X  60     200.076 185.543 203.397 1.000 0.000
ATOM   1263  O6    G X  60     200.958 186.404 203.451 1.000 0.000
ATOM   1264  N1    G X  60     198.765 185.883 203.731 1.000 0.000
ATOM   1265  C2    G X  60     197.694 185.037 203.676 1.000 0.000
ATOM   1266  N2    G X  60     196.505 185.560 204.015 1.000 0.000
ATOM   1267  N3    G X  60     197.772 183.771 203.311 1.000 0.000
ATOM   1268  C4    G X  60     199.031 183.408 202.990 1.000 0.000
ATOM   1269  P     A X  61     198.752 181.673 195.177 1.000 0.000
ATOM   1270  OP1   A X  61     198.081 180.458 194.647 1.000 0.000
ATOM   1271  OP2   A X  61     199.479 182.590 194.248 1.000 0.000
ATOM   1272  O5'   A X  61     197.655 182.512 195.968 1.000 0.000
ATOM   1273  C5'   A X  61     196.641 181.843 196.693 1.000 0.000
ATOM   1274  C4'   A X  61     195.684 182.892 197.226 1.000 0.000
ATOM   1275  O4'   A X  61     196.378 183.751 198.164 1.000 0.000
ATOM   1276  C3'   A X  61     195.137 183.834 196.167 1.000 0.000
ATOM   1277  O3'   A X  61     193.986 183.252 195.573 1.000 0.000
ATOM   1278  C2'   A X  61     194.772 185.046 197.007 1.000 0.000
ATOM   1279  O2'   A X  61     193.561 184.875 197.739 1.000 0.000
ATOM   1280  C1'   A X  61     195.956 185.132 197.950 1.000 0.000
ATOM   1281  N9    A X  61     197.127 185.865 197.504 1.000 0.000
ATOM   1282  C8    A X  61     198.332 185.419 197.028 1.000 0.000
ATOM   1283  N7    A X  61     199.162 186.389 196.726 1.000 0.000
ATOM   1284  C5    A X  61     198.447 187.545 197.021 1.000 0.000
ATOM   1285  C6    A X  61     198.751 188.914 196.923 1.000 0.000
ATOM   1286  N6    A X  61     199.919 189.376 196.496 1.000 0.000
ATOM   1287  N1    A X  61     197.804 189.806 197.295 1.000 0.000
ATOM   1288  C2    A X  61     196.635 189.337 197.746 1.000 0.000
ATOM   1289  N3    A X  61     196.236 188.083 197.889 1.000 0.000
ATOM   1290  C4    A X  61     197.198 187.227 197.498 1.000 0.000
ATOM   1291  P     C X  62     193.610 183.644 193.731 1.000 0.000
ATOM   1292  OP1   C X  62     192.244 183.119 193.473 1.000 0.000
ATOM   1293  OP2   C X  62     194.695 183.427 192.728 1.000 0.000
ATOM   1294  O5'   C X  62     193.473 185.206 194.004 1.000 0.000
ATOM   1295  C5'   C X  62     192.313 185.695 194.695 1.000 0.000
ATOM   1296  C4'   C X  62     192.431 187.212 194.676 1.000 0.000
ATOM   1297  O4'   C X  62     193.604 187.633 195.405 1.000 0.000
ATOM   1298  C3'   C X  62     192.622 187.829 193.300 1.000 0.000
ATOM   1299  O3'   C X  62     191.354 188.020 192.728 1.000 0.000
ATOM   1300  C2'   C X  62     193.265 189.165 193.639 1.000 0.000
ATOM   1301  O2'   C X  62     192.333 190.121 194.153 1.000 0.000
ATOM   1302  C1'   C X  62     194.215 188.738 194.758 1.000 0.000
ATOM   1303  N1    C X  62     195.586 188.395 194.358 1.000 0.000
ATOM   1304  C2    C X  62     196.496 189.431 194.149 1.000 0.000
ATOM   1305  O2    C X  62     196.129 190.593 194.349 1.000 0.000
ATOM   1306  N3    C X  62     197.741 189.144 193.737 1.000 0.000
ATOM   1307  C4    C X  62     198.099 187.877 193.537 1.000 0.000
ATOM   1308  N4    C X  62     199.335 187.649 193.121 1.000 0.000
ATOM   1309  C5    C X  62     197.199 186.794 193.765 1.000 0.000
ATOM   1310  C6    C X  62     195.964 187.095 194.172 1.000 0.000
ATOM   1311  P     U X  63     191.045 187.936 190.838 1.000 0.000
ATOM   1312  OP1   U X  63     189.631 188.164 190.447 1.000 0.000
ATOM   1313  OP2   U X  63     191.850 186.883 190.149 1.000 0.000
ATOM   1314  O5'   U X  63     191.805 189.328 190.702 1.000 0.000
ATOM   1315  C5'   U X  63     191.114 190.576 191.016 1.000 0.000
ATOM   1316  C4'   U X  63     192.068 191.705 190.682 1.000 0.000
ATOM   1317  O4'   U X  63     193.259 191.542 191.494 1.000 0.000
ATOM   1318  C3'   U X  63     192.596 191.661 189.257 1.000 0.000
ATOM   1319  O3'   U X  63     191.660 192.236 188.326 1.000 0.000
ATOM   1320  C2'   U X  63     193.858 192.506 189.410 1.000 0.000
ATOM   1321  O2'   U X  63     193.631 193.866 189.456 1.000 0.000
ATOM   1322  C1'   U X  63     194.383 191.949 190.728 1.000 0.000
ATOM   1323  N1    U X  63     195.321 190.825 190.622 1.000 0.000
ATOM   1324  C2    U X  63     196.646 191.123 190.398 1.000 0.000
ATOM   1325  O2    U X  63     197.052 192.259 190.307 1.000 0.000
ATOM   1326  N3    U X  63     197.474 190.040 190.277 1.000 0.000
ATOM   1327  C4    U X  63     197.114 188.705 190.359 1.000 0.000
ATOM   1328  O4    U X  63     197.990 187.829 190.322 1.000 0.000
ATOM   1329  C5    U X  63     195.718 188.481 190.592 1.000 0.000
ATOM   1330  C6    U X  63     194.896 189.521 190.722 1.000 0.000
ATOM   1331  P     A X  64     191.633 191.283 186.732 1.000 0.000
ATOM   1332  OP1   A X  64     190.431 191.857 186.073 1.000 0.000
ATOM   1333  OP2   A X  64     191.969 189.839 186.546 1.000 0.000
ATOM   1334  O5'   A X  64     192.883 192.160 186.284 1.000 0.000
ATOM   1335  C5'   A X  64     192.737 193.589 186.097 1.000 0.000
ATOM   1336  C4'   A X  64     194.047 194.093 185.559 1.000 0.000
ATOM   1337  O4'   A X  64     195.070 193.825 186.541 1.000 0.000
ATOM   1338  C3'   A X  64     194.556 193.383 184.315 1.000 0.000
ATOM   1339  O3'   A X  64     193.975 193.909 183.127 1.000 0.000
ATOM   1340  C2'   A X  64     196.053 193.652 184.385 1.000 0.000
ATOM   1341  O2'   A X  64     196.380 194.971 183.972 1.000 0.000
ATOM   1342  C1'   A X  64     196.290 193.534 185.883 1.000 0.000
ATOM   1343  N9    A X  64     196.686 192.182 186.234 1.000 0.000
ATOM   1344  C8    A X  64     195.944 191.123 186.687 1.000 0.000
ATOM   1345  N7    A X  64     196.658 190.045 186.907 1.000 0.000
ATOM   1346  C5    A X  64     197.952 190.427 186.571 1.000 0.000
ATOM   1347  C6    A X  64     199.185 189.751 186.574 1.000 0.000
ATOM   1348  N6    A X  64     199.328 188.491 186.961 1.000 0.000
ATOM   1349  N1    A X  64     200.284 190.429 186.170 1.000 0.000
ATOM   1350  C2    A X  64     200.141 191.706 185.801 1.000 0.000
ATOM   1351  N3    A X  64     199.045 192.448 185.762 1.000 0.000
ATOM   1352  C4    A X  64     197.973 191.738 186.157 1.000 0.000
ATOM   1353  P     U X  65     193.552 192.542 181.582 1.000 0.000
ATOM   1354  OP1   U X  65     192.762 193.337 180.607 1.000 0.000
ATOM   1355  OP2   U X  65     193.255 191.090 181.777 1.000 0.000
ATOM   1356  O5'   U X  65     195.086 192.700 181.190 1.000 0.000
ATOM   1357  C5'   U X  65     195.598 194.012 180.622 1.000 0.000
ATOM   1358  C4'   U X  65     197.026 193.734 180.285 1.000 0.000
ATOM   1359  O4'   U X  65     197.719 193.305 181.488 1.000 0.000
ATOM   1360  C3'   U X  65     197.258 192.561 179.365 1.000 0.000
ATOM   1361  O3'   U X  65     197.023 192.924 178.018 1.000 0.000
ATOM   1362  C2'   U X  65     198.732 192.332 179.606 1.000 0.000
ATOM   1363  O2'   U X  65     199.610 193.170 179.001 1.000 0.000
ATOM   1364  C1'   U X  65     198.808 192.454 181.131 1.000 0.000
ATOM   1365  N1    U X  65     198.618 191.151 181.781 1.000 0.000
ATOM   1366  C2    U X  65     199.732 190.361 181.956 1.000 0.000
ATOM   1367  O2    U X  65     200.839 190.710 181.616 1.000 0.000
ATOM   1368  N3    U X  65     199.496 189.146 182.539 1.000 0.000
ATOM   1369  C4    U X  65     198.274 188.647 182.960 1.000 0.000
ATOM   1370  O4    U X  65     198.226 187.563 183.558 1.000 0.000
ATOM   1371  C5    U X  65     197.167 189.530 182.740 1.000 0.000
ATOM   1372  C6    U X  65     197.375 190.722 182.182 1.000 0.000
ATOM   1373  P     G X  66     196.389 191.666 177.022 1.000 0.000
ATOM   1374  OP1   G X  66     196.085 192.414 175.774 1.000 0.000
ATOM   1375  OP2   G X  66     195.391 190.703 177.577 1.000 0.000
ATOM   1376  O5'   G X  66     197.765 190.900 176.791 1.000 0.000
ATOM   1377  C5'   G X  66     198.816 191.516 176.007 1.000 0.000
ATOM   1378  C4'   G X  66     199.912 190.497 175.874 1.000 0.000
ATOM   1379  O4'   G X  66     200.401 190.187 177.197 1.000 0.000
ATOM   1380  C3'   G X  66     199.484 189.145 175.327 1.000 0.000
ATOM   1381  O3'   G X  66     199.435 189.136 173.906 1.000 0.000
ATOM   1382  C2'   G X  66     200.570 188.225 175.867 1.000 0.000
ATOM   1383  O2'   G X  66     201.777 188.330 175.125 1.000 0.000
ATOM   1384  C1'   G X  66     200.771 188.849 177.240 1.000 0.000
ATOM   1385  N9    G X  66     199.978 188.138 178.240 1.000 0.000
ATOM   1386  C8    G X  66     198.740 188.490 178.727 1.000 0.000
ATOM   1387  N7    G X  66     198.274 187.641 179.602 1.000 0.000
ATOM   1388  C5    G X  66     199.270 186.672 179.701 1.000 0.000
ATOM   1389  C6    G X  66     199.339 185.474 180.480 1.000 0.000
ATOM   1390  O6    G X  66     198.502 185.001 181.255 1.000 0.000
ATOM   1391  N1    G X  66     200.537 184.793 180.267 1.000 0.000
ATOM   1392  C2    G X  66     201.525 185.188 179.409 1.000 0.000
ATOM   1393  N2    G X  66     202.596 184.384 179.325 1.000 0.000
ATOM   1394  N3    G X  66     201.472 186.287 178.680 1.000 0.000
ATOM   1395  C4    G X  66     200.327 186.974 178.872 1.000 0.000
ATOM   1396  P     G X  67     198.331 188.132 173.189 1.000 0.000
ATOM   1397  OP1   G X  67     198.427 188.535 171.762 1.000 0.000
ATOM   1398  OP2   G X  67     196.991 187.941 173.822 1.000 0.000
ATOM   1399  O5'   G X  67     199.172 186.792 173.361 1.000 0.000
ATOM   1400  C5'   G X  67     200.371 186.581 172.614 1.000 0.000
ATOM   1401  C4'   G X  67     200.881 185.199 172.882 1.000 0.000
ATOM   1402  O4'   G X  67     201.175 185.100 174.301 1.000 0.000
ATOM   1403  C3'   G X  67     199.854 184.100 172.649 1.000 0.000
ATOM   1404  O3'   G X  67     199.799 183.723 171.279 1.000 0.000
ATOM   1405  C2'   G X  67     200.367 182.997 173.563 1.000 0.000
ATOM   1406  O2'   G X  67     201.471 182.313 172.997 1.000 0.000
ATOM   1407  C1'   G X  67     200.799 183.816 174.784 1.000 0.000
ATOM   1408  N9    G X  67     199.721 184.006 175.751 1.000 0.000
ATOM   1409  C8    G X  67     198.914 185.112 175.892 1.000 0.000
ATOM   1410  N7    G X  67     198.022 184.977 176.836 1.000 0.000
ATOM   1411  C5    G X  67     198.259 183.704 177.349 1.000 0.000
ATOM   1412  C6    G X  67     197.598 182.974 178.387 1.000 0.000
ATOM   1413  O6    G X  67     196.627 183.305 179.074 1.000 0.000
ATOM   1414  N1    G X  67     198.174 181.718 178.575 1.000 0.000
ATOM   1415  C2    G X  67     199.223 181.217 177.856 1.000 0.000
ATOM   1416  N2    G X  67     199.621 179.975 178.172 1.000 0.000
ATOM   1417  N3    G X  67     199.838 181.877 176.893 1.000 0.000
ATOM   1418  C4    G X  67     199.309 183.102 176.693 1.000 0.000
ATOM   1419  P     A X  68     198.287 183.096 170.696 1.000 0.000
ATOM   1420  OP1   A X  68     198.570 182.951 169.245 1.000 0.000
ATOM   1421  OP2   A X  68     196.998 183.702 171.148 1.000 0.000
ATOM   1422  O5'   A X  68     198.429 181.653 171.352 1.000 0.000
ATOM   1423  C5'   A X  68     199.440 180.733 170.869 1.000 0.000
ATOM   1424  C4'   A X  68     199.230 179.436 171.598 1.000 0.000
ATOM   1425  O4'   A X  68     199.416 179.677 173.010 1.000 0.000
ATOM   1426  C3'   A X  68     197.824 178.863 171.518 1.000 0.000
ATOM   1427  O3'   A X  68     197.621 178.116 170.324 1.000 0.000
ATOM   1428  C2'   A X  68     197.767 177.984 172.759 1.000 0.000
ATOM   1429  O2'   A X  68     198.459 176.756 172.578 1.000 0.000
ATOM   1430  C1'   A X  68     198.541 178.843 173.749 1.000 0.000
ATOM   1431  N9    A X  68     197.638 179.686 174.510 1.000 0.000
ATOM   1432  C8    A X  68     197.255 180.987 174.315 1.000 0.000
ATOM   1433  N7    A X  68     196.416 181.423 175.225 1.000 0.000
ATOM   1434  C5    A X  68     196.240 180.331 176.068 1.000 0.000
ATOM   1435  C6    A X  68     195.472 180.125 177.227 1.000 0.000
ATOM   1436  N6    A X  68     194.712 181.063 177.778 1.000 0.000
ATOM   1437  N1    A X  68     195.520 178.908 177.817 1.000 0.000
ATOM   1438  C2    A X  68     196.303 177.971 177.272 1.000 0.000
ATOM   1439  N3    A X  68     197.072 178.045 176.196 1.000 0.000
ATOM   1440  C4    A X  68     196.988 179.263 175.631 1.000 0.000
ATOM   1441  P     G X  69     196.095 178.228 169.788 1.000 0.000
ATOM   1442  OP1   G X  69     196.335 177.596 168.465 1.000 0.000
ATOM   1443  OP2   G X  69     195.213 179.430 169.893 1.000 0.000
ATOM   1444  O5'   G X  69     195.532 177.097 170.757 1.000 0.000
ATOM   1445  C5'   G X  69     196.021 175.679 170.614 1.000 0.000
ATOM   1446  C4'   G X  69     195.210 174.904 171.613 1.000 0.000
ATOM   1447  O4'   G X  69     195.405 175.458 172.936 1.000 0.000
ATOM   1448  C3'   G X  69     193.714 174.998 171.452 1.000 0.000
ATOM   1449  O3'   G X  69     193.241 174.197 170.386 1.000 0.000
ATOM   1450  C2'   G X  69     193.239 174.538 172.821 1.000 0.000
ATOM   1451  O2'   G X  69     193.259 173.193 173.010 1.000 0.000
ATOM   1452  C1'   G X  69     194.258 175.221 173.689 1.000 0.000
ATOM   1453  N9    G X  69     193.714 176.520 174.078 1.000 0.000
ATOM   1454  C8    G X  69     193.889 177.724 173.434 1.000 0.000
ATOM   1455  N7    G X  69     193.258 178.709 174.013 1.000 0.000
ATOM   1456  C5    G X  69     192.632 178.118 175.107 1.000 0.000
ATOM   1457  C6    G X  69     191.779 178.673 176.113 1.000 0.000
ATOM   1458  O6    G X  69     191.376 179.833 176.237 1.000 0.000
ATOM   1459  N1    G X  69     191.374 177.706 177.032 1.000 0.000
ATOM   1460  C2    G X  69     191.716 176.384 176.985 1.000 0.000
ATOM   1461  N2    G X  69     191.205 175.602 177.950 1.000 0.000
ATOM   1462  N3    G X  69     192.497 175.857 176.061 1.000 0.000
ATOM   1463  C4    G X  69     192.915 176.771 175.161 1.000 0.000
ATOM   1464  P     U X  70     191.689 174.587 169.628 1.000 0.000
ATOM   1465  OP1   U X  70     191.564 173.527 168.595 1.000 0.000
ATOM   1466  OP2   U X  70     191.493 176.021 169.254 1.000 0.000
ATOM   1467  O5'   U X  70     190.681 174.224 170.805 1.000 0.000
ATOM   1468  C5'   U X  70     190.461 172.839 171.170 1.000 0.000
ATOM   1469  C4'   U X  70     189.376 172.831 172.210 1.000 0.000
ATOM   1470  O4'   U X  70     189.846 173.575 173.355 1.000 0.000
ATOM   1471  C3'   U X  70     188.094 173.550 171.820 1.000 0.000
ATOM   1472  O3'   U X  70     187.232 172.720 171.051 1.000 0.000
ATOM   1473  C2'   U X  70     187.497 173.893 173.178 1.000 0.000
ATOM   1474  O2'   U X  70     186.880 172.769 173.790 1.000 0.000
ATOM   1475  C1'   U X  70     188.773 174.305 173.941 1.000 0.000
ATOM   1476  N1    U X  70     189.018 175.752 173.907 1.000 0.000
ATOM   1477  C2    U X  70     188.345 176.531 174.821 1.000 0.000
ATOM   1478  O2    U X  70     187.592 176.067 175.645 1.000 0.000
ATOM   1479  N3    U X  70     188.585 177.876 174.727 1.000 0.000
ATOM   1480  C4    U X  70     189.421 178.511 173.823 1.000 0.000
ATOM   1481  O4    U X  70     189.612 179.731 173.917 1.000 0.000
ATOM   1482  C5    U X  70     190.081 177.629 172.906 1.000 0.000
ATOM   1483  C6    U X  70     189.869 176.316 172.986 1.000 0.000
ATOM   1484  P     C X  71     186.224 173.507 169.870 1.000 0.000
ATOM   1485  OP1   C X  71     185.631 172.355 169.144 1.000 0.000
ATOM   1486  OP2   C X  71     186.724 174.692 169.110 1.000 0.000
ATOM   1487  O5'   C X  71     185.148 174.001 170.934 1.000 0.000
ATOM   1488  C5'   C X  71     184.303 173.038 171.611 1.000 0.000
ATOM   1489  C4'   C X  71     183.326 173.824 172.440 1.000 0.000
ATOM   1490  O4'   C X  71     184.074 174.591 173.408 1.000 0.000
ATOM   1491  C3'   C X  71     182.533 174.880 171.686 1.000 0.000
ATOM   1492  O3'   C X  71     181.393 174.326 171.040 1.000 0.000
ATOM   1493  C2'   C X  71     182.147 175.842 172.800 1.000 0.000
ATOM   1494  O2'   C X  71     181.069 175.350 173.584 1.000 0.000
ATOM   1495  C1'   C X  71     183.461 175.848 173.609 1.000 0.000
ATOM   1496  N1    C X  71     184.348 176.959 173.241 1.000 0.000
ATOM   1497  C2    C X  71     184.114 178.211 173.805 1.000 0.000
ATOM   1498  O2    C X  71     183.198 178.331 174.626 1.000 0.000
ATOM   1499  N3    C X  71     184.882 179.253 173.447 1.000 0.000
ATOM   1500  C4    C X  71     185.862 179.081 172.562 1.000 0.000
ATOM   1501  N4    C X  71     186.583 180.142 172.235 1.000 0.000
ATOM   1502  C5    C X  71     186.142 177.807 171.984 1.000 0.000
ATOM   1503  C6    C X  71     185.369 176.783 172.349 1.000 0.000
TER
ENDMDL
END
