# Supplementary material for: RPocket: an intuitive database of RNA pocket topology information with RNA-ligand data resources
Source: BMC Bioinformatics. 2021 Sep 8;22:428. doi: 10.1186/s12859-021-04349-4 (PMC8424408; doi:10.1186/s12859-021-04349-4)
Supplement: Supplementary file 7 — Additional file 7. Folder S3: Nine other experimental structures and their modeling structures and pockets. [file 12859_2021_4349_MOESM7_ESM.zip › 12859_2021_4349_MOESM7_ESM/4FEP_c.pdb]

MODEL        1
ATOM      1 HO5'   G A   1       0.567   0.823   0.062  1.00  0.00           H  
ATOM      2  O5'   G A   1       1.096   1.278  -0.598  1.00  0.00           O  
ATOM      3  C5'   G A   1       2.425   1.314  -0.079  1.00  0.00           C  
ATOM      4  H5'   G A   1       2.931   2.216  -0.427  1.00  0.00           H  
ATOM      5 H5''   G A   1       2.978   0.443  -0.429  1.00  0.00           H  
ATOM      6  C4'   G A   1       2.407   1.305   1.433  1.00  0.00           C  
ATOM      7  H4'   G A   1       2.227   2.325   1.772  1.00  0.00           H  
ATOM      8  O4'   G A   1       1.411   0.358   1.887  1.00  0.00           O  
ATOM      9  C1'   G A   1       1.788  -0.154   3.150  1.00  0.00           C  
ATOM     10  H1'   G A   1       1.071   0.240   3.871  1.00  0.00           H  
ATOM     11  N9    G A   1       1.629  -1.606   3.117  1.00  0.00           N  
ATOM     12  C4    G A   1       2.331  -2.532   3.857  1.00  0.00           C  
ATOM     13  N3    G A   1       3.309  -2.265   4.748  1.00  0.00           N  
ATOM     14  C2    G A   1       3.794  -3.369   5.297  1.00  0.00           C  
ATOM     15  N2    G A   1       4.776  -3.292   6.200  1.00  0.00           N  
ATOM     16  H21   G A   1       5.150  -2.393   6.462  1.00  0.00           H  
ATOM     17  H22   G A   1       5.165  -4.130   6.609  1.00  0.00           H  
ATOM     18  N1    G A   1       3.353  -4.631   5.001  1.00  0.00           N  
ATOM     19  H1    G A   1       3.796  -5.398   5.484  1.00  0.00           H  
ATOM     20  C6    G A   1       2.349  -4.932   4.089  1.00  0.00           C  
ATOM     21  O6    G A   1       2.029  -6.109   3.897  1.00  0.00           O  
ATOM     22  C5    G A   1       1.818  -3.759   3.487  1.00  0.00           C  
ATOM     23  N7    G A   1       0.819  -3.608   2.535  1.00  0.00           N  
ATOM     24  C8    G A   1       0.742  -2.320   2.347  1.00  0.00           C  
ATOM     25  H8    G A   1       0.049  -1.860   1.657  1.00  0.00           H  
ATOM     26  C2'   G A   1       3.215   0.316   3.456  1.00  0.00           C  
ATOM     27  H2'   G A   1       3.844  -0.509   3.791  1.00  0.00           H  
ATOM     28  O2'   G A   1       3.152   1.367   4.402  1.00  0.00           O  
ATOM     29 HO2'   G A   1       3.860   1.974   4.181  1.00  0.00           H  
ATOM     30  C3'   G A   1       3.692   0.834   2.099  1.00  0.00           C  
ATOM     31  H3'   G A   1       4.194   0.066   1.512  1.00  0.00           H  
ATOM     32  O3'   G A   1       4.625   1.905   2.232  1.00  0.00           O  
ATOM     33  P     G A   2       5.811   2.076   1.159  1.00  0.00           P  
ATOM     34  OP1   G A   2       6.048   3.533   1.003  1.00  0.00           O  
ATOM     35  OP2   G A   2       5.493   1.254  -0.038  1.00  0.00           O  
ATOM     36  O5'   G A   2       7.083   1.444   1.882  1.00  0.00           O  
ATOM     37  C5'   G A   2       7.362   1.721   3.254  1.00  0.00           C  
ATOM     38  H5'   G A   2       6.857   2.641   3.552  1.00  0.00           H  
ATOM     39 H5''   G A   2       8.434   1.847   3.394  1.00  0.00           H  
ATOM     40  C4'   G A   2       6.880   0.584   4.130  1.00  0.00           C  
ATOM     41  H4'   G A   2       6.255   1.012   4.914  1.00  0.00           H  
ATOM     42  O4'   G A   2       6.200  -0.388   3.318  1.00  0.00           O  
ATOM     43  C1'   G A   2       6.151  -1.595   4.030  1.00  0.00           C  
ATOM     44  H1'   G A   2       5.231  -1.577   4.613  1.00  0.00           H  
ATOM     45  N9    G A   2       6.048  -2.686   3.066  1.00  0.00           N  
ATOM     46  C4    G A   2       6.423  -3.995   3.256  1.00  0.00           C  
ATOM     47  N3    G A   2       6.971  -4.512   4.376  1.00  0.00           N  
ATOM     48  C2    G A   2       7.217  -5.804   4.254  1.00  0.00           C  
ATOM     49  N2    G A   2       7.760  -6.475   5.271  1.00  0.00           N  
ATOM     50  H21   G A   2       7.973  -5.974   6.123  1.00  0.00           H  
ATOM     51  H22   G A   2       7.963  -7.461   5.201  1.00  0.00           H  
ATOM     52  N1    G A   2       6.950  -6.534   3.126  1.00  0.00           N  
ATOM     53  H1    G A   2       7.177  -7.516   3.146  1.00  0.00           H  
ATOM     54  C6    G A   2       6.390  -6.025   1.961  1.00  0.00           C  
ATOM     55  O6    G A   2       6.194  -6.772   0.997  1.00  0.00           O  
ATOM     56  C5    G A   2       6.118  -4.638   2.074  1.00  0.00           C  
ATOM     57  N7    G A   2       5.566  -3.752   1.160  1.00  0.00           N  
ATOM     58  C8    G A   2       5.548  -2.610   1.789  1.00  0.00           C  
ATOM     59  H8    G A   2       5.181  -1.695   1.349  1.00  0.00           H  
ATOM     60  C2'   G A   2       7.393  -1.652   4.925  1.00  0.00           C  
ATOM     61  H2'   G A   2       8.115  -2.383   4.558  1.00  0.00           H  
ATOM     62  O2'   G A   2       6.967  -1.929   6.245  1.00  0.00           O  
ATOM     63 HO2'   G A   2       7.750  -2.162   6.747  1.00  0.00           H  
ATOM     64  C3'   G A   2       7.969  -0.228   4.824  1.00  0.00           C  
ATOM     65  H3'   G A   2       8.907  -0.196   4.272  1.00  0.00           H  
ATOM     66  O3'   G A   2       8.254   0.320   6.107  1.00  0.00           O  
ATOM     67  P     A A   3       9.642  -0.032   6.841  1.00  0.00           P  
ATOM     68  OP1   A A   3       9.581   0.584   8.191  1.00  0.00           O  
ATOM     69  OP2   A A   3      10.756   0.315   5.924  1.00  0.00           O  
ATOM     70  O5'   A A   3       9.604  -1.616   7.018  1.00  0.00           O  
ATOM     71  C5'   A A   3       9.310  -2.203   8.285  1.00  0.00           C  
ATOM     72  H5'   A A   3       8.228  -2.276   8.414  1.00  0.00           H  
ATOM     73 H5''   A A   3       9.718  -1.582   9.082  1.00  0.00           H  
ATOM     74  C4'   A A   3       9.917  -3.584   8.383  1.00  0.00           C  
ATOM     75  H4'   A A   3       9.789  -3.927   9.409  1.00  0.00           H  
ATOM     76  O4'   A A   3       9.278  -4.442   7.405  1.00  0.00           O  
ATOM     77  C1'   A A   3      10.216  -5.381   6.915  1.00  0.00           C  
ATOM     78  H1'   A A   3       9.815  -6.370   7.136  1.00  0.00           H  
ATOM     79  N9    A A   3      10.285  -5.245   5.464  1.00  0.00           N  
ATOM     80  C4    A A   3      10.526  -6.270   4.586  1.00  0.00           C  
ATOM     81  N3    A A   3      10.765  -7.555   4.892  1.00  0.00           N  
ATOM     82  C2    A A   3      10.937  -8.272   3.791  1.00  0.00           C  
ATOM     83  H2    A A   3      11.139  -9.331   3.951  1.00  0.00           H  
ATOM     84  N1    A A   3      10.900  -7.881   2.513  1.00  0.00           N  
ATOM     85  C6    A A   3      10.669  -6.578   2.239  1.00  0.00           C  
ATOM     86  N6    A A   3      10.646  -6.188   0.965  1.00  0.00           N  
ATOM     87  H61   A A   3      10.477  -5.221   0.734  1.00  0.00           H  
ATOM     88  H62   A A   3      10.795  -6.865   0.230  1.00  0.00           H  
ATOM     89  C5    A A   3      10.467  -5.711   3.325  1.00  0.00           C  
ATOM     90  N7    A A   3      10.207  -4.349   3.404  1.00  0.00           N  
ATOM     91  C8    A A   3      10.112  -4.123   4.692  1.00  0.00           C  
ATOM     92  H8    A A   3       9.920  -3.144   5.108  1.00  0.00           H  
ATOM     93  C2'   A A   3      11.547  -5.140   7.626  1.00  0.00           C  
ATOM     94  H2'   A A   3      12.394  -5.259   6.949  1.00  0.00           H  
ATOM     95  O2'   A A   3      11.611  -6.010   8.739  1.00  0.00           O  
ATOM     96 HO2'   A A   3      10.736  -6.043   9.127  1.00  0.00           H  
ATOM     97  C3'   A A   3      11.404  -3.688   8.065  1.00  0.00           C  
ATOM     98  H3'   A A   3      11.702  -2.982   7.289  1.00  0.00           H  
ATOM     99  O3'   A A   3      12.216  -3.399   9.201  1.00  0.00           O  
ATOM    100  P     C A   4      13.806  -3.650   9.137  1.00  0.00           P  
ATOM    101  OP1   C A   4      14.428  -2.789  10.176  1.00  0.00           O  
ATOM    102  OP2   C A   4      14.241  -3.517   7.721  1.00  0.00           O  
ATOM    103  O5'   C A   4      13.989  -5.170   9.584  1.00  0.00           O  
ATOM    104  C5'   C A   4      15.194  -5.887   9.301  1.00  0.00           C  
ATOM    105  H5'   C A   4      15.859  -5.843  10.165  1.00  0.00           H  
ATOM    106 H5''   C A   4      15.698  -5.442   8.445  1.00  0.00           H  
ATOM    107  C4'   C A   4      14.881  -7.336   8.989  1.00  0.00           C  
ATOM    108  H4'   C A   4      14.688  -7.841   9.936  1.00  0.00           H  
ATOM    109  O4'   C A   4      13.757  -7.381   8.066  1.00  0.00           O  
ATOM    110  C1'   C A   4      14.027  -8.294   7.019  1.00  0.00           C  
ATOM    111  H1'   C A   4      13.136  -8.911   6.898  1.00  0.00           H  
ATOM    112  N1    C A   4      14.222  -7.526   5.778  1.00  0.00           N  
ATOM    113  C6    C A   4      14.536  -6.197   5.823  1.00  0.00           C  
ATOM    114  H6    C A   4      14.644  -5.703   6.787  1.00  0.00           H  
ATOM    115  C2    C A   4      14.077  -8.175   4.548  1.00  0.00           C  
ATOM    116  O2    C A   4      13.794  -9.382   4.531  1.00  0.00           O  
ATOM    117  N3    C A   4      14.248  -7.472   3.407  1.00  0.00           N  
ATOM    118  C4    C A   4      14.556  -6.175   3.463  1.00  0.00           C  
ATOM    119  N4    C A   4      14.721  -5.524   2.313  1.00  0.00           N  
ATOM    120  H41   C A   4      14.956  -4.543   2.318  1.00  0.00           H  
ATOM    121  H42   C A   4      14.606  -6.016   1.437  1.00  0.00           H  
ATOM    122  C5    C A   4      14.709  -5.489   4.702  1.00  0.00           C  
ATOM    123  H5    C A   4      14.959  -4.428   4.735  1.00  0.00           H  
ATOM    124  C2'   C A   4      15.241  -9.117   7.441  1.00  0.00           C  
ATOM    125  H2'   C A   4      15.840  -9.419   6.581  1.00  0.00           H  
ATOM    126  O2'   C A   4      14.793 -10.219   8.210  1.00  0.00           O  
ATOM    127 HO2'   C A   4      15.342 -10.257   8.993  1.00  0.00           H  
ATOM    128  C3'   C A   4      16.000  -8.109   8.298  1.00  0.00           C  
ATOM    129  H3'   C A   4      16.636  -7.452   7.706  1.00  0.00           H  
ATOM    130  O3'   C A   4      16.857  -8.742   9.245  1.00  0.00           O  
ATOM    131  P     A A   5      18.289  -9.306   8.776  1.00  0.00           P  
ATOM    132  OP1   A A   5      18.949  -9.890   9.972  1.00  0.00           O  
ATOM    133  OP2   A A   5      18.980  -8.241   8.005  1.00  0.00           O  
ATOM    134  O5'   A A   5      17.931 -10.491   7.772  1.00  0.00           O  
ATOM    135  C5'   A A   5      17.544 -11.780   8.252  1.00  0.00           C  
ATOM    136  H5'   A A   5      16.468 -11.799   8.428  1.00  0.00           H  
ATOM    137 H5''   A A   5      18.059 -11.996   9.188  1.00  0.00           H  
ATOM    138  C4'   A A   5      17.902 -12.843   7.239  1.00  0.00           C  
ATOM    139  H4'   A A   5      17.941 -13.798   7.766  1.00  0.00           H  
ATOM    140  O4'   A A   5      16.918 -12.811   6.168  1.00  0.00           O  
ATOM    141  C1'   A A   5      17.572 -12.752   4.916  1.00  0.00           C  
ATOM    142  H1'   A A   5      17.041 -13.430   4.246  1.00  0.00           H  
ATOM    143  N9    A A   5      17.434 -11.393   4.392  1.00  0.00           N  
ATOM    144  C4    A A   5      17.177 -11.034   3.091  1.00  0.00           C  
ATOM    145  N3    A A   5      17.005 -11.849   2.037  1.00  0.00           N  
ATOM    146  C2    A A   5      16.773 -11.144   0.931  1.00  0.00           C  
ATOM    147  H2    A A   5      16.620 -11.731   0.025  1.00  0.00           H  
ATOM    148  N1    A A   5      16.701  -9.815   0.773  1.00  0.00           N  
ATOM    149  C6    A A   5      16.880  -9.027   1.855  1.00  0.00           C  
ATOM    150  N6    A A   5      16.811  -7.705   1.702  1.00  0.00           N  
ATOM    151  H61   A A   5      16.943  -7.102   2.500  1.00  0.00           H  
ATOM    152  H62   A A   5      16.624  -7.310   0.790  1.00  0.00           H  
ATOM    153  C5    A A   5      17.131  -9.652   3.086  1.00  0.00           C  
ATOM    154  N7    A A   5      17.355  -9.148   4.359  1.00  0.00           N  
ATOM    155  C8    A A   5      17.530 -10.218   5.093  1.00  0.00           C  
ATOM    156  H8    A A   5      17.732 -10.179   6.153  1.00  0.00           H  
ATOM    157  C2'   A A   5      19.015 -13.188   5.151  1.00  0.00           C  
ATOM    158  H2'   A A   5      19.699 -12.718   4.441  1.00  0.00           H  
ATOM    159  O2'   A A   5      19.076 -14.602   5.117  1.00  0.00           O  
ATOM    160 HO2'   A A   5      19.545 -14.874   5.906  1.00  0.00           H  
ATOM    161  C3'   A A   5      19.258 -12.662   6.561  1.00  0.00           C  
ATOM    162  H3'   A A   5      19.576 -11.620   6.571  1.00  0.00           H  
ATOM    163  O3'   A A   5      20.273 -13.392   7.243  1.00  0.00           O  
ATOM    164  P     U A   6      21.699 -12.706   7.527  1.00  0.00           P  
ATOM    165  OP1   U A   6      22.498 -13.668   8.329  1.00  0.00           O  
ATOM    166  OP2   U A   6      21.464 -11.335   8.047  1.00  0.00           O  
ATOM    167  O5'   U A   6      22.360 -12.588   6.082  1.00  0.00           O  
ATOM    168  C5'   U A   6      22.507 -13.733   5.244  1.00  0.00           C  
ATOM    169  H5'   U A   6      21.528 -14.165   5.033  1.00  0.00           H  
ATOM    170 H5''   U A   6      23.123 -14.480   5.744  1.00  0.00           H  
ATOM    171  C4'   U A   6      23.169 -13.345   3.942  1.00  0.00           C  
ATOM    172  H4'   U A   6      23.756 -14.199   3.602  1.00  0.00           H  
ATOM    173  O4'   U A   6      22.146 -12.927   2.996  1.00  0.00           O  
ATOM    174  C1'   U A   6      22.606 -11.807   2.258  1.00  0.00           C  
ATOM    175  H1'   U A   6      22.456 -12.035   1.203  1.00  0.00           H  
ATOM    176  N1    U A   6      21.765 -10.651   2.601  1.00  0.00           N  
ATOM    177  C6    U A   6      21.304 -10.462   3.884  1.00  0.00           C  
ATOM    178  H6    U A   6      21.568 -11.191   4.650  1.00  0.00           H  
ATOM    179  C2    U A   6      21.454  -9.756   1.593  1.00  0.00           C  
ATOM    180  O2    U A   6      21.838  -9.889   0.445  1.00  0.00           O  
ATOM    181  N3    U A   6      20.673  -8.697   1.979  1.00  0.00           N  
ATOM    182  H3    U A   6      20.443  -8.030   1.259  1.00  0.00           H  
ATOM    183  C4    U A   6      20.180  -8.448   3.239  1.00  0.00           C  
ATOM    184  O4    U A   6      19.479  -7.454   3.428  1.00  0.00           O  
ATOM    185  C5    U A   6      20.544  -9.418   4.223  1.00  0.00           C  
ATOM    186  H5    U A   6      20.201  -9.305   5.252  1.00  0.00           H  
ATOM    187  C2'   U A   6      24.082 -11.613   2.603  1.00  0.00           C  
ATOM    188  H2'   U A   6      24.366 -10.558   2.586  1.00  0.00           H  
ATOM    189  O2'   U A   6      24.863 -12.406   1.728  1.00  0.00           O  
ATOM    190 HO2'   U A   6      25.617 -12.708   2.234  1.00  0.00           H  
ATOM    191  C3'   U A   6      24.120 -12.160   4.024  1.00  0.00           C  
ATOM    192  H3'   U A   6      23.788 -11.429   4.761  1.00  0.00           H  
ATOM    193  O3'   U A   6      25.424 -12.565   4.428  1.00  0.00           O  
ATOM    194  P     A A   7      26.233 -11.688   5.508  1.00  0.00           P  
ATOM    195  OP1   A A   7      27.482 -12.425   5.828  1.00  0.00           O  
ATOM    196  OP2   A A   7      25.302 -11.312   6.602  1.00  0.00           O  
ATOM    197  O5'   A A   7      26.626 -10.369   4.707  1.00  0.00           O  
ATOM    198  C5'   A A   7      27.290 -10.450   3.448  1.00  0.00           C  
ATOM    199  H5'   A A   7      26.915 -11.308   2.888  1.00  0.00           H  
ATOM    200 H5''   A A   7      28.361 -10.571   3.603  1.00  0.00           H  
ATOM    201  C4'   A A   7      27.051  -9.193   2.646  1.00  0.00           C  
ATOM    202  H4'   A A   7      27.665  -9.251   1.748  1.00  0.00           H  
ATOM    203  O4'   A A   7      25.635  -9.044   2.369  1.00  0.00           O  
ATOM    204  C1'   A A   7      25.336  -7.667   2.209  1.00  0.00           C  
ATOM    205  H1'   A A   7      25.000  -7.531   1.180  1.00  0.00           H  
ATOM    206  N9    A A   7      24.223  -7.324   3.095  1.00  0.00           N  
ATOM    207  C4    A A   7      23.360  -6.269   2.927  1.00  0.00           C  
ATOM    208  N3    A A   7      23.361  -5.369   1.930  1.00  0.00           N  
ATOM    209  C2    A A   7      22.383  -4.485   2.095  1.00  0.00           C  
ATOM    210  H2    A A   7      22.314  -3.715   1.326  1.00  0.00           H  
ATOM    211  N1    A A   7      21.470  -4.404   3.071  1.00  0.00           N  
ATOM    212  C6    A A   7      21.494  -5.324   4.058  1.00  0.00           C  
ATOM    213  N6    A A   7      20.579  -5.238   5.027  1.00  0.00           N  
ATOM    214  H61   A A   7      20.577  -5.915   5.776  1.00  0.00           H  
ATOM    215  H62   A A   7      19.895  -4.495   5.015  1.00  0.00           H  
ATOM    216  C5    A A   7      22.488  -6.320   3.999  1.00  0.00           C  
ATOM    217  N7    A A   7      22.791  -7.392   4.828  1.00  0.00           N  
ATOM    218  C8    A A   7      23.825  -7.955   4.248  1.00  0.00           C  
ATOM    219  H8    A A   7      24.317  -8.832   4.641  1.00  0.00           H  
ATOM    220  C2'   A A   7      26.612  -6.876   2.508  1.00  0.00           C  
ATOM    221  H2'   A A   7      26.403  -5.977   3.092  1.00  0.00           H  
ATOM    222  O2'   A A   7      27.265  -6.594   1.284  1.00  0.00           O  
ATOM    223 HO2'   A A   7      28.207  -6.690   1.438  1.00  0.00           H  
ATOM    224  C3'   A A   7      27.399  -7.885   3.335  1.00  0.00           C  
ATOM    225  H3'   A A   7      27.097  -7.892   4.382  1.00  0.00           H  
ATOM    226  O3'   A A   7      28.802  -7.636   3.327  1.00  0.00           O  
ATOM    227  P     U A   8      29.596  -7.502   4.719  1.00  0.00           P  
ATOM    228  OP1   U A   8      30.793  -6.660   4.467  1.00  0.00           O  
ATOM    229  OP2   U A   8      29.763  -8.860   5.297  1.00  0.00           O  
ATOM    230  O5'   U A   8      28.600  -6.678   5.654  1.00  0.00           O  
ATOM    231  C5'   U A   8      28.661  -6.790   7.076  1.00  0.00           C  
ATOM    232  H5'   U A   8      29.645  -6.476   7.428  1.00  0.00           H  
ATOM    233 H5''   U A   8      28.494  -7.825   7.372  1.00  0.00           H  
ATOM    234  C4'   U A   8      27.603  -5.920   7.716  1.00  0.00           C  
ATOM    235  H4'   U A   8      27.628  -6.107   8.790  1.00  0.00           H  
ATOM    236  O4'   U A   8      27.861  -4.534   7.362  1.00  0.00           O  
ATOM    237  C1'   U A   8      26.852  -4.064   6.488  1.00  0.00           C  
ATOM    238  H1'   U A   8      26.248  -3.351   7.053  1.00  0.00           H  
ATOM    239  N1    U A   8      27.502  -3.337   5.388  1.00  0.00           N  
ATOM    240  C6    U A   8      28.616  -3.845   4.758  1.00  0.00           C  
ATOM    241  H6    U A   8      29.010  -4.808   5.082  1.00  0.00           H  
ATOM    242  C2    U A   8      26.962  -2.122   5.008  1.00  0.00           C  
ATOM    243  O2    U A   8      25.976  -1.639   5.536  1.00  0.00           O  
ATOM    244  N3    U A   8      27.620  -1.490   3.984  1.00  0.00           N  
ATOM    245  H3    U A   8      27.242  -0.603   3.688  1.00  0.00           H  
ATOM    246  C4    U A   8      28.738  -1.936   3.316  1.00  0.00           C  
ATOM    247  O4    U A   8      29.231  -1.236   2.431  1.00  0.00           O  
ATOM    248  C5    U A   8      29.232  -3.200   3.763  1.00  0.00           C  
ATOM    249  H5    U A   8      30.111  -3.639   3.290  1.00  0.00           H  
ATOM    250  C2'   U A   8      26.038  -5.277   6.041  1.00  0.00           C  
ATOM    251  H2'   U A   8      26.470  -5.749   5.157  1.00  0.00           H  
ATOM    252  O2'   U A   8      24.693  -4.881   5.849  1.00  0.00           O  
ATOM    253 HO2'   U A   8      24.231  -5.082   6.665  1.00  0.00           H  
ATOM    254  C3'   U A   8      26.174  -6.186   7.257  1.00  0.00           C  
ATOM    255  H3'   U A   8      26.016  -7.237   7.015  1.00  0.00           H  
ATOM    256  O3'   U A   8      25.229  -5.868   8.277  1.00  0.00           O  
ATOM    257  P     A A   9      24.948  -6.916   9.467  1.00  0.00           P  
ATOM    258  OP1   A A   9      25.944  -8.014   9.358  1.00  0.00           O  
ATOM    259  OP2   A A   9      23.499  -7.239   9.458  1.00  0.00           O  
ATOM    260  O5'   A A   9      25.265  -6.095  10.796  1.00  0.00           O  
ATOM    261  C5'   A A   9      25.619  -4.713  10.745  1.00  0.00           C  
ATOM    262  H5'   A A   9      24.771  -4.105  11.062  1.00  0.00           H  
ATOM    263 H5''   A A   9      25.892  -4.438   9.727  1.00  0.00           H  
ATOM    264  C4'   A A   9      26.792  -4.443  11.658  1.00  0.00           C  
ATOM    265  H4'   A A   9      26.504  -4.740  12.667  1.00  0.00           H  
ATOM    266  O4'   A A   9      27.955  -5.151  11.153  1.00  0.00           O  
ATOM    267  C1'   A A   9      29.121  -4.383  11.388  1.00  0.00           C  
ATOM    268  H1'   A A   9      29.791  -5.004  11.985  1.00  0.00           H  
ATOM    269  N9    A A   9      29.771  -4.134  10.101  1.00  0.00           N  
ATOM    270  C4    A A   9      29.559  -3.066   9.261  1.00  0.00           C  
ATOM    271  N3    A A   9      28.716  -2.036   9.445  1.00  0.00           N  
ATOM    272  C2    A A   9      28.779  -1.188   8.421  1.00  0.00           C  
ATOM    273  H2    A A   9      28.123  -0.320   8.492  1.00  0.00           H  
ATOM    274  N1    A A   9      29.534  -1.247   7.316  1.00  0.00           N  
ATOM    275  C6    A A   9      30.370  -2.296   7.162  1.00  0.00           C  
ATOM    276  N6    A A   9      31.120  -2.354   6.061  1.00  0.00           N  
ATOM    277  H61   A A   9      31.754  -3.128   5.919  1.00  0.00           H  
ATOM    278  H62   A A   9      31.057  -1.619   5.372  1.00  0.00           H  
ATOM    279  C5    A A   9      30.398  -3.267   8.179  1.00  0.00           C  
ATOM    280  N7    A A   9      31.124  -4.439   8.332  1.00  0.00           N  
ATOM    281  C8    A A   9      30.717  -4.914   9.483  1.00  0.00           C  
ATOM    282  H8    A A   9      31.090  -5.834   9.907  1.00  0.00           H  
ATOM    283  C2'   A A   9      28.707  -3.113  12.135  1.00  0.00           C  
ATOM    284  H2'   A A   9      29.273  -2.243  11.795  1.00  0.00           H  
ATOM    285  O2'   A A   9      28.838  -3.343  13.525  1.00  0.00           O  
ATOM    286 HO2'   A A   9      28.072  -2.943  13.938  1.00  0.00           H  
ATOM    287  C3'   A A   9      27.240  -2.990  11.735  1.00  0.00           C  
ATOM    288  H3'   A A   9      27.107  -2.475  10.785  1.00  0.00           H  
ATOM    289  O3'   A A   9      26.482  -2.257  12.695  1.00  0.00           O  
ATOM    290  P     U A  10      25.283  -1.301  12.209  1.00  0.00           P  
ATOM    291  OP1   U A  10      24.343  -1.174  13.352  1.00  0.00           O  
ATOM    292  OP2   U A  10      24.779  -1.784  10.898  1.00  0.00           O  
ATOM    293  O5'   U A  10      25.979   0.117  11.995  1.00  0.00           O  
ATOM    294  C5'   U A  10      26.405   0.545  10.701  1.00  0.00           C  
ATOM    295  H5'   U A  10      26.257  -0.258   9.977  1.00  0.00           H  
ATOM    296 H5''   U A  10      27.463   0.804  10.729  1.00  0.00           H  
ATOM    297  C4'   U A  10      25.615   1.759  10.266  1.00  0.00           C  
ATOM    298  H4'   U A  10      26.074   2.144   9.355  1.00  0.00           H  
ATOM    299  O4'   U A  10      24.222   1.384  10.104  1.00  0.00           O  
ATOM    300  C1'   U A  10      23.387   2.460  10.498  1.00  0.00           C  
ATOM    301  H1'   U A  10      22.764   2.707   9.638  1.00  0.00           H  
ATOM    302  N1    U A  10      22.502   1.990  11.575  1.00  0.00           N  
ATOM    303  C6    U A  10      22.440   0.657  11.916  1.00  0.00           C  
ATOM    304  H6    U A  10      23.055  -0.055  11.365  1.00  0.00           H  
ATOM    305  C2    U A  10      21.731   2.930  12.238  1.00  0.00           C  
ATOM    306  O2    U A  10      21.749   4.117  11.965  1.00  0.00           O  
ATOM    307  N3    U A  10      20.935   2.428  13.235  1.00  0.00           N  
ATOM    308  H3    U A  10      20.371   3.095  13.738  1.00  0.00           H  
ATOM    309  C4    U A  10      20.828   1.114  13.628  1.00  0.00           C  
ATOM    310  O4    U A  10      20.061   0.818  14.543  1.00  0.00           O  
ATOM    311  C5    U A  10      21.651   0.204  12.894  1.00  0.00           C  
ATOM    312  H5    U A  10      21.634  -0.859  13.133  1.00  0.00           H  
ATOM    313  C2'   U A  10      24.290   3.628  10.902  1.00  0.00           C  
ATOM    314  H2'   U A  10      23.893   4.163  11.768  1.00  0.00           H  
ATOM    315  O2'   U A  10      24.470   4.469   9.778  1.00  0.00           O  
ATOM    316 HO2'   U A  10      25.351   4.303   9.438  1.00  0.00           H  
ATOM    317  C3'   U A  10      25.582   2.906  11.264  1.00  0.00           C  
ATOM    318  H3'   U A  10      25.588   2.546  12.292  1.00  0.00           H  
ATOM    319  O3'   U A  10      26.724   3.749  11.132  1.00  0.00           O  
ATOM    320  P     A A  11      27.582   4.149  12.433  1.00  0.00           P  
ATOM    321  OP1   A A  11      26.683   4.072  13.614  1.00  0.00           O  
ATOM    322  OP2   A A  11      28.297   5.417  12.138  1.00  0.00           O  
ATOM    323  O5'   A A  11      28.664   2.985  12.554  1.00  0.00           O  
ATOM    324  C5'   A A  11      29.498   2.638  11.450  1.00  0.00           C  
ATOM    325  H5'   A A  11      30.210   3.443  11.259  1.00  0.00           H  
ATOM    326 H5''   A A  11      28.889   2.486  10.560  1.00  0.00           H  
ATOM    327  C4'   A A  11      30.254   1.365  11.751  1.00  0.00           C  
ATOM    328  H4'   A A  11      29.810   0.919  12.641  1.00  0.00           H  
ATOM    329  O4'   A A  11      30.207   0.502  10.583  1.00  0.00           O  
ATOM    330  C1'   A A  11      31.443  -0.175  10.439  1.00  0.00           C  
ATOM    331  H1'   A A  11      31.219  -1.241  10.384  1.00  0.00           H  
ATOM    332  N9    A A  11      32.045   0.227   9.168  1.00  0.00           N  
ATOM    333  C4    A A  11      33.261  -0.189   8.683  1.00  0.00           C  
ATOM    334  N3    A A  11      34.124  -1.036   9.270  1.00  0.00           N  
ATOM    335  C2    A A  11      35.204  -1.206   8.511  1.00  0.00           C  
ATOM    336  H2    A A  11      35.959  -1.880   8.916  1.00  0.00           H  
ATOM    337  N1    A A  11      35.495  -0.668   7.319  1.00  0.00           N  
ATOM    338  C6    A A  11      34.605   0.177   6.757  1.00  0.00           C  
ATOM    339  N6    A A  11      34.896   0.709   5.570  1.00  0.00           N  
ATOM    340  H61   A A  11      34.249   1.344   5.127  1.00  0.00           H  
ATOM    341  H62   A A  11      35.765   0.467   5.113  1.00  0.00           H  
ATOM    342  C5    A A  11      33.419   0.443   7.464  1.00  0.00           C  
ATOM    343  N7    A A  11      32.321   1.245   7.182  1.00  0.00           N  
ATOM    344  C8    A A  11      31.537   1.081   8.220  1.00  0.00           C  
ATOM    345  H8    A A  11      30.581   1.573   8.321  1.00  0.00           H  
ATOM    346  C2'   A A  11      32.301   0.170  11.656  1.00  0.00           C  
ATOM    347  H2'   A A  11      33.359   0.245  11.396  1.00  0.00           H  
ATOM    348  O2'   A A  11      32.053  -0.785  12.671  1.00  0.00           O  
ATOM    349 HO2'   A A  11      31.643  -0.314  13.398  1.00  0.00           H  
ATOM    350  C3'   A A  11      31.740   1.535  12.034  1.00  0.00           C  
ATOM    351  H3'   A A  11      32.172   2.343  11.445  1.00  0.00           H  
ATOM    352  O3'   A A  11      31.987   1.862  13.399  1.00  0.00           O  
ATOM    353  P     C A  12      33.159   2.898  13.773  1.00  0.00           P  
ATOM    354  OP1   C A  12      33.555   2.630  15.180  1.00  0.00           O  
ATOM    355  OP2   C A  12      32.717   4.261  13.383  1.00  0.00           O  
ATOM    356  O5'   C A  12      34.368   2.479  12.822  1.00  0.00           O  
ATOM    357  C5'   C A  12      35.233   1.396  13.165  1.00  0.00           C  
ATOM    358  H5'   C A  12      34.674   0.459  13.145  1.00  0.00           H  
ATOM    359 H5''   C A  12      35.635   1.547  14.166  1.00  0.00           H  
ATOM    360  C4'   C A  12      36.379   1.311  12.184  1.00  0.00           C  
ATOM    361  H4'   C A  12      37.093   0.584  12.572  1.00  0.00           H  
ATOM    362  O4'   C A  12      35.854   0.966  10.871  1.00  0.00           O  
ATOM    363  C1'   C A  12      36.540   1.702   9.872  1.00  0.00           C  
ATOM    364  H1'   C A  12      36.873   0.988   9.119  1.00  0.00           H  
ATOM    365  N1    C A  12      35.589   2.629   9.237  1.00  0.00           N  
ATOM    366  C6    C A  12      34.331   2.802   9.743  1.00  0.00           C  
ATOM    367  H6    C A  12      34.025   2.242  10.626  1.00  0.00           H  
ATOM    368  C2    C A  12      35.995   3.337   8.104  1.00  0.00           C  
ATOM    369  O2    C A  12      37.139   3.158   7.662  1.00  0.00           O  
ATOM    370  N3    C A  12      35.135   4.198   7.517  1.00  0.00           N  
ATOM    371  C4    C A  12      33.911   4.362   8.020  1.00  0.00           C  
ATOM    372  N4    C A  12      33.100   5.225   7.410  1.00  0.00           N  
ATOM    373  H41   C A  12      32.166   5.380   7.759  1.00  0.00           H  
ATOM    374  H42   C A  12      33.429   5.729   6.597  1.00  0.00           H  
ATOM    375  C5    C A  12      33.466   3.650   9.171  1.00  0.00           C  
ATOM    376  H5    C A  12      32.462   3.790   9.571  1.00  0.00           H  
ATOM    377  C2'   C A  12      37.710   2.407  10.556  1.00  0.00           C  
ATOM    378  H2'   C A  12      37.932   3.369  10.087  1.00  0.00           H  
ATOM    379  O2'   C A  12      38.823   1.532  10.566  1.00  0.00           O  
ATOM    380 HO2'   C A  12      39.215   1.592  11.437  1.00  0.00           H  
ATOM    381  C3'   C A  12      37.148   2.606  11.956  1.00  0.00           C  
ATOM    382  H3'   C A  12      36.496   3.477  12.026  1.00  0.00           H  
ATOM    383  O3'   C A  12      38.171   2.798  12.930  1.00  0.00           O  
ATOM    384  P     G A  13      38.708   4.282  13.245  1.00  0.00           P  
ATOM    385  OP1   G A  13      39.586   4.188  14.439  1.00  0.00           O  
ATOM    386  OP2   G A  13      37.548   5.210  13.259  1.00  0.00           O  
ATOM    387  O5'   G A  13      39.618   4.642  11.987  1.00  0.00           O  
ATOM    388  C5'   G A  13      40.747   3.840  11.643  1.00  0.00           C  
ATOM    389  H5'   G A  13      40.411   2.870  11.275  1.00  0.00           H  
ATOM    390 H5''   G A  13      41.373   3.688  12.522  1.00  0.00           H  
ATOM    391  C4'   G A  13      41.566   4.522  10.571  1.00  0.00           C  
ATOM    392  H4'   G A  13      42.523   4.003  10.503  1.00  0.00           H  
ATOM    393  O4'   G A  13      40.819   4.522   9.329  1.00  0.00           O  
ATOM    394  C1'   G A  13      41.199   5.645   8.554  1.00  0.00           C  
ATOM    395  H1'   G A  13      41.668   5.260   7.648  1.00  0.00           H  
ATOM    396  N9    G A  13      39.994   6.369   8.161  1.00  0.00           N  
ATOM    397  C4    G A  13      39.866   7.201   7.077  1.00  0.00           C  
ATOM    398  N3    G A  13      40.832   7.486   6.180  1.00  0.00           N  
ATOM    399  C2    G A  13      40.408   8.320   5.249  1.00  0.00           C  
ATOM    400  N2    G A  13      41.240   8.706   4.278  1.00  0.00           N  
ATOM    401  H21   G A  13      42.186   8.357   4.264  1.00  0.00           H  
ATOM    402  H22   G A  13      40.918   9.339   3.559  1.00  0.00           H  
ATOM    403  N1    G A  13      39.139   8.837   5.200  1.00  0.00           N  
ATOM    404  H1    G A  13      38.923   9.465   4.443  1.00  0.00           H  
ATOM    405  C6    G A  13      38.128   8.561   6.112  1.00  0.00           C  
ATOM    406  O6    G A  13      37.016   9.086   5.975  1.00  0.00           O  
ATOM    407  C5    G A  13      38.567   7.662   7.120  1.00  0.00           C  
ATOM    408  N7    G A  13      37.890   7.127   8.209  1.00  0.00           N  
ATOM    409  C8    G A  13      38.775   6.366   8.794  1.00  0.00           C  
ATOM    410  H8    G A  13      38.568   5.792   9.685  1.00  0.00           H  
ATOM    411  C2'   G A  13      42.167   6.491   9.386  1.00  0.00           C  
ATOM    412  H2'   G A  13      41.944   7.556   9.299  1.00  0.00           H  
ATOM    413  O2'   G A  13      43.490   6.176   8.993  1.00  0.00           O  
ATOM    414 HO2'   G A  13      44.003   6.982   9.069  1.00  0.00           H  
ATOM    415  C3'   G A  13      41.874   5.994  10.799  1.00  0.00           C  
ATOM    416  H3'   G A  13      41.034   6.513  11.259  1.00  0.00           H  
ATOM    417  O3'   G A  13      42.981   6.174  11.678  1.00  0.00           O  
ATOM    418  P     C A  14      43.257   7.618  12.331  1.00  0.00           P  
ATOM    419  OP1   C A  14      44.552   7.534  13.053  1.00  0.00           O  
ATOM    420  OP2   C A  14      42.037   8.044  13.062  1.00  0.00           O  
ATOM    421  O5'   C A  14      43.459   8.581  11.075  1.00  0.00           O  
ATOM    422  C5'   C A  14      42.528   9.625  10.786  1.00  0.00           C  
ATOM    423  H5'   C A  14      42.622  10.419  11.528  1.00  0.00           H  
ATOM    424 H5''   C A  14      41.512   9.232  10.812  1.00  0.00           H  
ATOM    425  C4'   C A  14      42.798  10.193   9.411  1.00  0.00           C  
ATOM    426  H4'   C A  14      43.823   9.936   9.143  1.00  0.00           H  
ATOM    427  O4'   C A  14      41.806   9.675   8.483  1.00  0.00           O  
ATOM    428  C1'   C A  14      41.455  10.682   7.548  1.00  0.00           C  
ATOM    429  H1'   C A  14      41.608  10.260   6.554  1.00  0.00           H  
ATOM    430  N1    C A  14      40.020  10.981   7.699  1.00  0.00           N  
ATOM    431  C6    C A  14      39.301  10.468   8.743  1.00  0.00           C  
ATOM    432  H6    C A  14      39.796   9.827   9.474  1.00  0.00           H  
ATOM    433  C2    C A  14      39.399  11.803   6.753  1.00  0.00           C  
ATOM    434  O2    C A  14      40.071  12.255   5.815  1.00  0.00           O  
ATOM    435  N3    C A  14      38.083  12.085   6.883  1.00  0.00           N  
ATOM    436  C4    C A  14      37.392  11.579   7.905  1.00  0.00           C  
ATOM    437  N4    C A  14      36.097  11.882   7.991  1.00  0.00           N  
ATOM    438  H41   C A  14      35.541  11.518   8.750  1.00  0.00           H  
ATOM    439  H42   C A  14      35.673  12.478   7.294  1.00  0.00           H  
ATOM    440  C5    C A  14      37.997  10.738   8.884  1.00  0.00           C  
ATOM    441  H5    C A  14      37.422  10.333   9.716  1.00  0.00           H  
ATOM    442  C2'   C A  14      42.362  11.884   7.806  1.00  0.00           C  
ATOM    443  H2'   C A  14      41.841  12.827   7.632  1.00  0.00           H  
ATOM    444  O2'   C A  14      43.528  11.747   7.015  1.00  0.00           O  
ATOM    445 HO2'   C A  14      44.266  12.021   7.559  1.00  0.00           H  
ATOM    446  C3'   C A  14      42.674  11.705   9.287  1.00  0.00           C  
ATOM    447  H3'   C A  14      41.888  12.099   9.931  1.00  0.00           H  
ATOM    448  O3'   C A  14      43.875  12.370   9.673  1.00  0.00           O  
ATOM    449  P     G A  15      43.810  13.873  10.246  1.00  0.00           P  
ATOM    450  OP1   G A  15      45.131  14.166  10.857  1.00  0.00           O  
ATOM    451  OP2   G A  15      42.577  14.016  11.062  1.00  0.00           O  
ATOM    452  O5'   G A  15      43.654  14.780   8.945  1.00  0.00           O  
ATOM    453  C5'   G A  15      44.637  14.756   7.910  1.00  0.00           C  
ATOM    454  H5'   G A  15      44.710  13.750   7.496  1.00  0.00           H  
ATOM    455 H5''   G A  15      45.606  15.044   8.315  1.00  0.00           H  
ATOM    456  C4'   G A  15      44.261  15.721   6.809  1.00  0.00           C  
ATOM    457  H4'   G A  15      45.136  15.853   6.172  1.00  0.00           H  
ATOM    458  O4'   G A  15      43.101  15.208   6.102  1.00  0.00           O  
ATOM    459  C1'   G A  15      42.293  16.289   5.667  1.00  0.00           C  
ATOM    460  H1'   G A  15      42.205  16.203   4.583  1.00  0.00           H  
ATOM    461  N9    G A  15      40.961  16.129   6.241  1.00  0.00           N  
ATOM    462  C4    G A  15      39.809  16.744   5.813  1.00  0.00           C  
ATOM    463  N3    G A  15      39.708  17.608   4.782  1.00  0.00           N  
ATOM    464  C2    G A  15      38.468  18.030   4.613  1.00  0.00           C  
ATOM    465  N2    G A  15      38.191  18.892   3.632  1.00  0.00           N  
ATOM    466  H21   G A  15      38.933  19.213   3.028  1.00  0.00           H  
ATOM    467  H22   G A  15      37.243  19.215   3.492  1.00  0.00           H  
ATOM    468  N1    G A  15      37.410  17.639   5.392  1.00  0.00           N  
ATOM    469  H1    G A  15      36.503  18.023   5.176  1.00  0.00           H  
ATOM    470  C6    G A  15      37.488  16.752   6.458  1.00  0.00           C  
ATOM    471  O6    G A  15      36.467  16.467   7.096  1.00  0.00           O  
ATOM    472  C5    G A  15      38.816  16.287   6.654  1.00  0.00           C  
ATOM    473  N7    G A  15      39.332  15.403   7.592  1.00  0.00           N  
ATOM    474  C8    G A  15      40.605  15.343   7.309  1.00  0.00           C  
ATOM    475  H8    G A  15      41.308  14.737   7.860  1.00  0.00           H  
ATOM    476  C2'   G A  15      42.988  17.586   6.085  1.00  0.00           C  
ATOM    477  H2'   G A  15      42.269  18.343   6.405  1.00  0.00           H  
ATOM    478  O2'   G A  15      43.806  18.025   5.017  1.00  0.00           O  
ATOM    479 HO2'   G A  15      44.675  18.192   5.385  1.00  0.00           H  
ATOM    480  C3'   G A  15      43.830  17.108   7.262  1.00  0.00           C  
ATOM    481  H3'   G A  15      43.265  17.070   8.193  1.00  0.00           H  
ATOM    482  O3'   G A  15      44.949  17.955   7.509  1.00  0.00           O  
ATOM    483  P     U A  16      44.796  19.213   8.500  1.00  0.00           P  
ATOM    484  OP1   U A  16      46.113  19.897   8.553  1.00  0.00           O  
ATOM    485  OP2   U A  16      44.162  18.743   9.759  1.00  0.00           O  
ATOM    486  O5'   U A  16      43.764  20.171   7.753  1.00  0.00           O  
ATOM    487  C5'   U A  16      44.111  20.814   6.526  1.00  0.00           C  
ATOM    488  H5'   U A  16      44.210  20.069   5.736  1.00  0.00           H  
ATOM    489 H5''   U A  16      45.058  21.339   6.639  1.00  0.00           H  
ATOM    490  C4'   U A  16      43.042  21.809   6.138  1.00  0.00           C  
ATOM    491  H4'   U A  16      43.472  22.485   5.398  1.00  0.00           H  
ATOM    492  O4'   U A  16      41.876  21.086   5.659  1.00  0.00           O  
ATOM    493  C1'   U A  16      40.696  21.750   6.078  1.00  0.00           C  
ATOM    494  H1'   U A  16      40.107  21.948   5.182  1.00  0.00           H  
ATOM    495  N1    U A  16      39.927  20.836   6.934  1.00  0.00           N  
ATOM    496  C6    U A  16      40.552  19.890   7.716  1.00  0.00           C  
ATOM    497  H6    U A  16      41.640  19.825   7.695  1.00  0.00           H  
ATOM    498  C2    U A  16      38.551  20.959   6.931  1.00  0.00           C  
ATOM    499  O2    U A  16      37.960  21.781   6.253  1.00  0.00           O  
ATOM    500  N3    U A  16      37.889  20.084   7.751  1.00  0.00           N  
ATOM    501  H3    U A  16      36.883  20.168   7.768  1.00  0.00           H  
ATOM    502  C4    U A  16      38.445  19.117   8.554  1.00  0.00           C  
ATOM    503  O4    U A  16      37.709  18.399   9.230  1.00  0.00           O  
ATOM    504  C5    U A  16      39.871  19.050   8.502  1.00  0.00           C  
ATOM    505  H5    U A  16      40.405  18.313   9.102  1.00  0.00           H  
ATOM    506  C2'   U A  16      41.114  23.039   6.786  1.00  0.00           C  
ATOM    507  H2'   U A  16      40.460  23.263   7.631  1.00  0.00           H  
ATOM    508  O2'   U A  16      41.153  24.086   5.833  1.00  0.00           O  
ATOM    509 HO2'   U A  16      40.591  24.785   6.170  1.00  0.00           H  
ATOM    510  C3'   U A  16      42.512  22.675   7.272  1.00  0.00           C  
ATOM    511  H3'   U A  16      42.499  22.134   8.218  1.00  0.00           H  
ATOM    512  O3'   U A  16      43.330  23.822   7.485  1.00  0.00           O  
ATOM    513  P     G A  17      43.093  24.742   8.783  1.00  0.00           P  
ATOM    514  OP1   G A  17      43.709  26.065   8.506  1.00  0.00           O  
ATOM    515  OP2   G A  17      43.519  23.972   9.980  1.00  0.00           O  
ATOM    516  O5'   G A  17      41.511  24.928   8.844  1.00  0.00           O  
ATOM    517  C5'   G A  17      40.929  26.150   9.298  1.00  0.00           C  
ATOM    518  H5'   G A  17      41.576  26.987   9.032  1.00  0.00           H  
ATOM    519 H5''   G A  17      40.813  26.122  10.381  1.00  0.00           H  
ATOM    520  C4'   G A  17      39.570  26.354   8.664  1.00  0.00           C  
ATOM    521  H4'   G A  17      39.661  27.168   7.944  1.00  0.00           H  
ATOM    522  O4'   G A  17      39.112  25.104   8.075  1.00  0.00           O  
ATOM    523  C1'   G A  17      37.719  24.955   8.291  1.00  0.00           C  
ATOM    524  H1'   G A  17      37.263  24.753   7.321  1.00  0.00           H  
ATOM    525  N9    G A  17      37.509  23.787   9.143  1.00  0.00           N  
ATOM    526  C4    G A  17      36.306  23.337   9.631  1.00  0.00           C  
ATOM    527  N3    G A  17      35.098  23.895   9.405  1.00  0.00           N  
ATOM    528  C2    G A  17      34.129  23.238  10.015  1.00  0.00           C  
ATOM    529  N2    G A  17      32.866  23.658   9.899  1.00  0.00           N  
ATOM    530  H21   G A  17      32.668  24.477   9.343  1.00  0.00           H  
ATOM    531  H22   G A  17      32.118  23.168  10.368  1.00  0.00           H  
ATOM    532  N1    G A  17      34.324  22.120  10.785  1.00  0.00           N  
ATOM    533  H1    G A  17      33.513  21.696  11.208  1.00  0.00           H  
ATOM    534  C6    G A  17      35.557  21.525  11.029  1.00  0.00           C  
ATOM    535  O6    G A  17      35.620  20.513  11.736  1.00  0.00           O  
ATOM    536  C5    G A  17      36.611  22.221  10.382  1.00  0.00           C  
ATOM    537  N7    G A  17      37.977  21.972  10.363  1.00  0.00           N  
ATOM    538  C8    G A  17      38.466  22.925   9.618  1.00  0.00           C  
ATOM    539  H8    G A  17      39.519  23.029   9.402  1.00  0.00           H  
ATOM    540  C2'   G A  17      37.211  26.258   8.906  1.00  0.00           C  
ATOM    541  H2'   G A  17      36.399  26.081   9.615  1.00  0.00           H  
ATOM    542  O2'   G A  17      36.846  27.145   7.865  1.00  0.00           O  
ATOM    543 HO2'   G A  17      37.147  28.014   8.130  1.00  0.00           H  
ATOM    544  C3'   G A  17      38.460  26.743   9.630  1.00  0.00           C  
ATOM    545  H3'   G A  17      38.590  26.270  10.602  1.00  0.00           H  
ATOM    546  O3'   G A  17      38.443  28.148   9.871  1.00  0.00           O  
ATOM    547  P     G A  18      38.146  28.701  11.353  1.00  0.00           P  
ATOM    548  OP1   G A  18      38.267  30.181  11.303  1.00  0.00           O  
ATOM    549  OP2   G A  18      38.971  27.931  12.318  1.00  0.00           O  
ATOM    550  O5'   G A  18      36.615  28.337  11.599  1.00  0.00           O  
ATOM    551  C5'   G A  18      35.594  28.842  10.741  1.00  0.00           C  
ATOM    552  H5'   G A  18      35.801  28.548   9.711  1.00  0.00           H  
ATOM    553 H5''   G A  18      35.567  29.930  10.799  1.00  0.00           H  
ATOM    554  C4'   G A  18      34.246  28.297  11.152  1.00  0.00           C  
ATOM    555  H4'   G A  18      33.484  28.842  10.596  1.00  0.00           H  
ATOM    556  O4'   G A  18      34.217  26.865  10.923  1.00  0.00           O  
ATOM    557  C1'   G A  18      33.342  26.257  11.858  1.00  0.00           C  
ATOM    558  H1'   G A  18      32.533  25.803  11.286  1.00  0.00           H  
ATOM    559  N9    G A  18      34.063  25.188  12.543  1.00  0.00           N  
ATOM    560  C4    G A  18      33.526  24.284  13.426  1.00  0.00           C  
ATOM    561  N3    G A  18      32.234  24.227  13.813  1.00  0.00           N  
ATOM    562  C2    G A  18      32.021  23.251  14.676  1.00  0.00           C  
ATOM    563  N2    G A  18      30.793  23.056  15.164  1.00  0.00           N  
ATOM    564  H21   G A  18      30.044  23.663  14.862  1.00  0.00           H  
ATOM    565  H22   G A  18      30.611  22.321  15.830  1.00  0.00           H  
ATOM    566  N1    G A  18      32.994  22.395  15.125  1.00  0.00           N  
ATOM    567  H1    G A  18      32.725  21.683  15.785  1.00  0.00           H  
ATOM    568  C6    G A  18      34.330  22.433  14.741  1.00  0.00           C  
ATOM    569  O6    G A  18      35.125  21.611  15.208  1.00  0.00           O  
ATOM    570  C5    G A  18      34.577  23.480  13.813  1.00  0.00           C  
ATOM    571  N7    G A  18      35.752  23.869  13.183  1.00  0.00           N  
ATOM    572  C8    G A  18      35.398  24.883  12.442  1.00  0.00           C  
ATOM    573  H8    G A  18      36.086  25.427  11.812  1.00  0.00           H  
ATOM    574  C2'   G A  18      32.833  27.349  12.803  1.00  0.00           C  
ATOM    575  H2'   G A  18      32.802  27.003  13.838  1.00  0.00           H  
ATOM    576  O2'   G A  18      31.574  27.796  12.336  1.00  0.00           O  
ATOM    577 HO2'   G A  18      31.644  28.744  12.224  1.00  0.00           H  
ATOM    578  C3'   G A  18      33.899  28.426  12.627  1.00  0.00           C  
ATOM    579  H3'   G A  18      34.769  28.263  13.262  1.00  0.00           H  
ATOM    580  O3'   G A  18      33.412  29.728  12.945  1.00  0.00           O  
ATOM    581  P     A A  19      33.457  30.249  14.467  1.00  0.00           P  
ATOM    582  OP1   A A  19      32.838  31.599  14.486  1.00  0.00           O  
ATOM    583  OP2   A A  19      34.836  30.067  14.988  1.00  0.00           O  
ATOM    584  O5'   A A  19      32.493  29.249  15.249  1.00  0.00           O  
ATOM    585  C5'   A A  19      31.102  29.177  14.940  1.00  0.00           C  
ATOM    586  H5'   A A  19      30.962  28.654  13.993  1.00  0.00           H  
ATOM    587 H5''   A A  19      30.689  30.181  14.853  1.00  0.00           H  
ATOM    588  C4'   A A  19      30.360  28.436  16.030  1.00  0.00           C  
ATOM    589  H4'   A A  19      29.320  28.762  16.004  1.00  0.00           H  
ATOM    590  O4'   A A  19      30.525  27.007  15.837  1.00  0.00           O  
ATOM    591  C1'   A A  19      30.488  26.355  17.095  1.00  0.00           C  
ATOM    592  H1'   A A  19      29.634  25.677  17.076  1.00  0.00           H  
ATOM    593  N9    A A  19      31.700  25.546  17.231  1.00  0.00           N  
ATOM    594  C4    A A  19      31.881  24.501  18.104  1.00  0.00           C  
ATOM    595  N3    A A  19      30.996  24.021  18.995  1.00  0.00           N  
ATOM    596  C2    A A  19      31.518  23.001  19.671  1.00  0.00           C  
ATOM    597  H2    A A  19      30.863  22.552  20.418  1.00  0.00           H  
ATOM    598  N1    A A  19      32.733  22.447  19.566  1.00  0.00           N  
ATOM    599  C6    A A  19      33.597  22.953  18.660  1.00  0.00           C  
ATOM    600  N6    A A  19      34.806  22.400  18.556  1.00  0.00           N  
ATOM    601  H61   A A  19      35.469  22.763  17.885  1.00  0.00           H  
ATOM    602  H62   A A  19      35.058  21.621  19.147  1.00  0.00           H  
ATOM    603  C5    A A  19      33.164  24.039  17.879  1.00  0.00           C  
ATOM    604  N7    A A  19      33.785  24.781  16.883  1.00  0.00           N  
ATOM    605  C8    A A  19      32.877  25.660  16.533  1.00  0.00           C  
ATOM    606  H8    A A  19      33.040  26.405  15.769  1.00  0.00           H  
ATOM    607  C2'   A A  19      30.344  27.428  18.176  1.00  0.00           C  
ATOM    608  H2'   A A  19      30.963  27.208  19.048  1.00  0.00           H  
ATOM    609  O2'   A A  19      28.972  27.561  18.498  1.00  0.00           O  
ATOM    610 HO2'   A A  19      28.738  28.478  18.352  1.00  0.00           H  
ATOM    611  C3'   A A  19      30.861  28.664  17.447  1.00  0.00           C  
ATOM    612  H3'   A A  19      31.947  28.748  17.481  1.00  0.00           H  
ATOM    613  O3'   A A  19      30.351  29.877  17.995  1.00  0.00           O  
ATOM    614  P     U A  20      31.171  30.639  19.151  1.00  0.00           P  
ATOM    615  OP1   U A  20      30.450  31.903  19.444  1.00  0.00           O  
ATOM    616  OP2   U A  20      32.604  30.685  18.761  1.00  0.00           O  
ATOM    617  O5'   U A  20      31.029  29.684  20.419  1.00  0.00           O  
ATOM    618  C5'   U A  20      29.744  29.308  20.913  1.00  0.00           C  
ATOM    619  H5'   U A  20      29.069  29.119  20.077  1.00  0.00           H  
ATOM    620 H5''   U A  20      29.334  30.111  21.523  1.00  0.00           H  
ATOM    621  C4'   U A  20      29.852  28.058  21.754  1.00  0.00           C  
ATOM    622  H4'   U A  20      28.841  27.670  21.886  1.00  0.00           H  
ATOM    623  O4'   U A  20      30.744  27.131  21.085  1.00  0.00           O  
ATOM    624  C1'   U A  20      31.569  26.513  22.039  1.00  0.00           C  
ATOM    625  H1'   U A  20      31.048  25.619  22.384  1.00  0.00           H  
ATOM    626  N1    U A  20      32.814  26.096  21.377  1.00  0.00           N  
ATOM    627  C6    U A  20      33.332  26.812  20.321  1.00  0.00           C  
ATOM    628  H6    U A  20      32.807  27.704  19.982  1.00  0.00           H  
ATOM    629  C2    U A  20      33.448  24.961  21.848  1.00  0.00           C  
ATOM    630  O2    U A  20      33.024  24.302  22.781  1.00  0.00           O  
ATOM    631  N3    U A  20      34.601  24.624  21.186  1.00  0.00           N  
ATOM    632  H3    U A  20      35.086  23.803  21.515  1.00  0.00           H  
ATOM    633  C4    U A  20      35.172  25.289  20.125  1.00  0.00           C  
ATOM    634  O4    U A  20      36.209  24.852  19.626  1.00  0.00           O  
ATOM    635  C5    U A  20      34.459  26.452  19.698  1.00  0.00           C  
ATOM    636  H5    U A  20      34.833  27.044  18.863  1.00  0.00           H  
ATOM    637  C2'   U A  20      31.764  27.536  23.154  1.00  0.00           C  
ATOM    638  H2'   U A  20      32.581  28.226  22.931  1.00  0.00           H  
ATOM    639  O2'   U A  20      31.958  26.836  24.368  1.00  0.00           O  
ATOM    640 HO2'   U A  20      31.088  26.569  24.669  1.00  0.00           H  
ATOM    641  C3'   U A  20      30.420  28.270  23.159  1.00  0.00           C  
ATOM    642  H3'   U A  20      30.529  29.329  23.388  1.00  0.00           H  
ATOM    643  O3'   U A  20      29.536  27.751  24.149  1.00  0.00           O  
ATOM    644  P     A A  21      29.067  28.687  25.370  1.00  0.00           P  
ATOM    645  OP1   A A  21      28.470  29.918  24.794  1.00  0.00           O  
ATOM    646  OP2   A A  21      30.198  28.798  26.325  1.00  0.00           O  
ATOM    647  O5'   A A  21      27.904  27.854  26.073  1.00  0.00           O  
ATOM    648  C5'   A A  21      26.688  27.562  25.385  1.00  0.00           C  
ATOM    649  H5'   A A  21      26.906  27.004  24.473  1.00  0.00           H  
ATOM    650 H5''   A A  21      26.181  28.489  25.121  1.00  0.00           H  
ATOM    651  C4'   A A  21      25.779  26.738  26.266  1.00  0.00           C  
ATOM    652  H4'   A A  21      24.837  26.602  25.735  1.00  0.00           H  
ATOM    653  O4'   A A  21      26.452  25.491  26.589  1.00  0.00           O  
ATOM    654  C1'   A A  21      26.826  25.487  27.954  1.00  0.00           C  
ATOM    655  H1'   A A  21      26.198  24.748  28.454  1.00  0.00           H  
ATOM    656  N9    A A  21      28.215  25.038  28.049  1.00  0.00           N  
ATOM    657  C4    A A  21      28.789  24.404  29.123  1.00  0.00           C  
ATOM    658  N3    A A  21      28.197  24.071  30.283  1.00  0.00           N  
ATOM    659  C2    A A  21      29.062  23.468  31.095  1.00  0.00           C  
ATOM    660  H2    A A  21      28.661  23.162  32.061  1.00  0.00           H  
ATOM    661  N1    A A  21      30.355  23.184  30.894  1.00  0.00           N  
ATOM    662  C6    A A  21      30.920  23.535  29.719  1.00  0.00           C  
ATOM    663  N6    A A  21      32.208  23.257  29.526  1.00  0.00           N  
ATOM    664  H61   A A  21      32.658  23.509  28.658  1.00  0.00           H  
ATOM    665  H62   A A  21      32.737  22.802  30.257  1.00  0.00           H  
ATOM    666  C5    A A  21      30.106  24.179  28.769  1.00  0.00           C  
ATOM    667  N7    A A  21      30.360  24.658  27.491  1.00  0.00           N  
ATOM    668  C8    A A  21      29.209  25.157  27.109  1.00  0.00           C  
ATOM    669  H8    A A  21      29.057  25.618  26.143  1.00  0.00           H  
ATOM    670  C2'   A A  21      26.596  26.898  28.493  1.00  0.00           C  
ATOM    671  H2'   A A  21      27.472  27.532  28.345  1.00  0.00           H  
ATOM    672  O2'   A A  21      26.208  26.809  29.852  1.00  0.00           O  
ATOM    673 HO2'   A A  21      25.256  26.703  29.860  1.00  0.00           H  
ATOM    674  C3'   A A  21      25.442  27.364  27.613  1.00  0.00           C  
ATOM    675  H3'   A A  21      25.378  28.450  27.548  1.00  0.00           H  
ATOM    676  O3'   A A  21      24.174  26.921  28.092  1.00  0.00           O  
ATOM    677  P     U A  22      22.858  27.802  27.806  1.00  0.00           P  
ATOM    678  OP1   U A  22      23.103  29.148  28.384  1.00  0.00           O  
ATOM    679  OP2   U A  22      21.670  27.024  28.243  1.00  0.00           O  
ATOM    680  O5'   U A  22      22.821  27.948  26.219  1.00  0.00           O  
ATOM    681  C5'   U A  22      22.087  27.029  25.407  1.00  0.00           C  
ATOM    682  H5'   U A  22      21.244  26.629  25.972  1.00  0.00           H  
ATOM    683 H5''   U A  22      22.733  26.206  25.105  1.00  0.00           H  
ATOM    684  C4'   U A  22      21.567  27.724  24.168  1.00  0.00           C  
ATOM    685  H4'   U A  22      20.782  27.095  23.746  1.00  0.00           H  
ATOM    686  O4'   U A  22      21.107  29.056  24.538  1.00  0.00           O  
ATOM    687  C1'   U A  22      21.820  30.028  23.801  1.00  0.00           C  
ATOM    688  H1'   U A  22      21.182  30.332  22.970  1.00  0.00           H  
ATOM    689  N1    U A  22      22.038  31.198  24.664  1.00  0.00           N  
ATOM    690  C6    U A  22      22.629  31.070  25.900  1.00  0.00           C  
ATOM    691  H6    U A  22      22.937  30.080  26.234  1.00  0.00           H  
ATOM    692  C2    U A  22      21.630  32.432  24.194  1.00  0.00           C  
ATOM    693  O2    U A  22      21.103  32.585  23.106  1.00  0.00           O  
ATOM    694  N3    U A  22      21.861  33.481  25.045  1.00  0.00           N  
ATOM    695  H3    U A  22      21.570  34.391  24.722  1.00  0.00           H  
ATOM    696  C4    U A  22      22.445  33.426  26.289  1.00  0.00           C  
ATOM    697  O4    U A  22      22.587  34.463  26.936  1.00  0.00           O  
ATOM    698  C5    U A  22      22.838  32.116  26.704  1.00  0.00           C  
ATOM    699  H5    U A  22      23.308  31.971  27.676  1.00  0.00           H  
ATOM    700  C2'   U A  22      23.101  29.351  23.327  1.00  0.00           C  
ATOM    701  H2'   U A  22      23.868  29.347  24.104  1.00  0.00           H  
ATOM    702  O2'   U A  22      23.532  29.977  22.133  1.00  0.00           O  
ATOM    703 HO2'   U A  22      23.194  29.450  21.408  1.00  0.00           H  
ATOM    704  C3'   U A  22      22.597  27.937  23.060  1.00  0.00           C  
ATOM    705  H3'   U A  22      23.392  27.194  23.098  1.00  0.00           H  
ATOM    706  O3'   U A  22      22.004  27.817  21.768  1.00  0.00           O  
ATOM    707  P     G A  23      22.058  26.411  20.989  1.00  0.00           P  
ATOM    708  OP1   G A  23      21.333  26.593  19.706  1.00  0.00           O  
ATOM    709  OP2   G A  23      21.634  25.340  21.925  1.00  0.00           O  
ATOM    710  O5'   G A  23      23.604  26.211  20.661  1.00  0.00           O  
ATOM    711  C5'   G A  23      24.346  27.214  19.968  1.00  0.00           C  
ATOM    712  H5'   G A  23      24.527  28.062  20.631  1.00  0.00           H  
ATOM    713 H5''   G A  23      23.783  27.557  19.100  1.00  0.00           H  
ATOM    714  C4'   G A  23      25.673  26.657  19.503  1.00  0.00           C  
ATOM    715  H4'   G A  23      25.926  27.151  18.564  1.00  0.00           H  
ATOM    716  O4'   G A  23      26.658  26.867  20.554  1.00  0.00           O  
ATOM    717  C1'   G A  23      27.410  25.683  20.747  1.00  0.00           C  
ATOM    718  H1'   G A  23      28.459  25.974  20.816  1.00  0.00           H  
ATOM    719  N9    G A  23      27.016  25.089  22.021  1.00  0.00           N  
ATOM    720  C4    G A  23      27.807  24.334  22.852  1.00  0.00           C  
ATOM    721  N3    G A  23      29.099  24.007  22.638  1.00  0.00           N  
ATOM    722  C2    G A  23      29.589  23.271  23.617  1.00  0.00           C  
ATOM    723  N2    G A  23      30.858  22.861  23.568  1.00  0.00           N  
ATOM    724  H21   G A  23      31.435  23.117  22.780  1.00  0.00           H  
ATOM    725  H22   G A  23      31.235  22.297  24.317  1.00  0.00           H  
ATOM    726  N1    G A  23      28.873  22.883  24.719  1.00  0.00           N  
ATOM    727  H1    G A  23      29.343  22.322  25.411  1.00  0.00           H  
ATOM    728  C6    G A  23      27.543  23.203  24.962  1.00  0.00           C  
ATOM    729  O6    G A  23      26.991  22.793  25.991  1.00  0.00           O  
ATOM    730  C5    G A  23      27.000  23.997  23.919  1.00  0.00           C  
ATOM    731  N7    G A  23      25.728  24.531  23.763  1.00  0.00           N  
ATOM    732  C8    G A  23      25.785  25.169  22.626  1.00  0.00           C  
ATOM    733  H8    G A  23      24.949  25.706  22.203  1.00  0.00           H  
ATOM    734  C2'   G A  23      27.139  24.786  19.543  1.00  0.00           C  
ATOM    735  H2'   G A  23      27.219  23.729  19.802  1.00  0.00           H  
ATOM    736  O2'   G A  23      28.008  25.161  18.489  1.00  0.00           O  
ATOM    737 HO2'   G A  23      28.240  26.084  18.619  1.00  0.00           H  
ATOM    738  C3'   G A  23      25.695  25.157  19.230  1.00  0.00           C  
ATOM    739  H3'   G A  23      24.982  24.624  19.858  1.00  0.00           H  
ATOM    740  O3'   G A  23      25.336  24.861  17.884  1.00  0.00           O  
ATOM    741  P     G A  24      24.893  23.367  17.485  1.00  0.00           P  
ATOM    742  OP1   G A  24      24.630  23.360  16.023  1.00  0.00           O  
ATOM    743  OP2   G A  24      23.827  22.930  18.423  1.00  0.00           O  
ATOM    744  O5'   G A  24      26.191  22.485  17.763  1.00  0.00           O  
ATOM    745  C5'   G A  24      27.391  22.684  17.015  1.00  0.00           C  
ATOM    746  H5'   G A  24      27.842  23.639  17.289  1.00  0.00           H  
ATOM    747 H5''   G A  24      27.166  22.692  15.950  1.00  0.00           H  
ATOM    748  C4'   G A  24      28.374  21.571  17.300  1.00  0.00           C  
ATOM    749  H4'   G A  24      29.101  21.561  16.488  1.00  0.00           H  
ATOM    750  O4'   G A  24      28.968  21.794  18.610  1.00  0.00           O  
ATOM    751  C1'   G A  24      28.951  20.592  19.357  1.00  0.00           C  
ATOM    752  H1'   G A  24      29.931  20.492  19.826  1.00  0.00           H  
ATOM    753  N9    G A  24      27.953  20.726  20.414  1.00  0.00           N  
ATOM    754  C4    G A  24      28.048  20.249  21.701  1.00  0.00           C  
ATOM    755  N3    G A  24      29.090  19.566  22.220  1.00  0.00           N  
ATOM    756  C2    G A  24      28.883  19.242  23.485  1.00  0.00           C  
ATOM    757  N2    G A  24      29.815  18.564  24.158  1.00  0.00           N  
ATOM    758  H21   G A  24      30.672  18.304  23.689  1.00  0.00           H  
ATOM    759  H22   G A  24      29.664  18.307  25.123  1.00  0.00           H  
ATOM    760  N1    G A  24      27.749  19.561  24.185  1.00  0.00           N  
ATOM    761  H1    G A  24      27.690  19.264  25.147  1.00  0.00           H  
ATOM    762  C6    G A  24      26.665  20.263  23.673  1.00  0.00           C  
ATOM    763  O6    G A  24      25.689  20.496  24.394  1.00  0.00           O  
ATOM    764  C5    G A  24      26.870  20.621  22.316  1.00  0.00           C  
ATOM    765  N7    G A  24      26.051  21.315  21.435  1.00  0.00           N  
ATOM    766  C8    G A  24      26.733  21.350  20.324  1.00  0.00           C  
ATOM    767  H8    G A  24      26.374  21.822  19.421  1.00  0.00           H  
ATOM    768  C2'   G A  24      28.666  19.462  18.371  1.00  0.00           C  
ATOM    769  H2'   G A  24      28.134  18.635  18.846  1.00  0.00           H  
ATOM    770  O2'   G A  24      29.884  19.060  17.771  1.00  0.00           O  
ATOM    771 HO2'   G A  24      29.763  19.153  16.825  1.00  0.00           H  
ATOM    772  C3'   G A  24      27.770  20.173  17.363  1.00  0.00           C  
ATOM    773  H3'   G A  24      26.727  20.199  17.675  1.00  0.00           H  
ATOM    774  O3'   G A  24      27.786  19.546  16.083  1.00  0.00           O  
ATOM    775  P     C A  25      26.877  18.246  15.815  1.00  0.00           P  
ATOM    776  OP1   C A  25      25.859  18.169  16.894  1.00  0.00           O  
ATOM    777  OP2   C A  25      27.792  17.098  15.587  1.00  0.00           O  
ATOM    778  O5'   C A  25      26.126  18.574  14.447  1.00  0.00           O  
ATOM    779  C5'   C A  25      26.812  18.524  13.196  1.00  0.00           C  
ATOM    780  H5'   C A  25      26.236  17.930  12.485  1.00  0.00           H  
ATOM    781 H5''   C A  25      27.792  18.065  13.327  1.00  0.00           H  
ATOM    782  C4'   C A  25      26.994  19.919  12.645  1.00  0.00           C  
ATOM    783  H4'   C A  25      26.005  20.372  12.563  1.00  0.00           H  
ATOM    784  O4'   C A  25      27.901  20.652  13.515  1.00  0.00           O  
ATOM    785  C1'   C A  25      28.854  21.353  12.736  1.00  0.00           C  
ATOM    786  H1'   C A  25      28.911  22.366  13.137  1.00  0.00           H  
ATOM    787  N1    C A  25      30.168  20.713  12.922  1.00  0.00           N  
ATOM    788  C6    C A  25      30.304  19.620  13.731  1.00  0.00           C  
ATOM    789  H6    C A  25      29.428  19.215  14.240  1.00  0.00           H  
ATOM    790  C2    C A  25      31.280  21.242  12.259  1.00  0.00           C  
ATOM    791  O2    C A  25      31.131  22.229  11.524  1.00  0.00           O  
ATOM    792  N3    C A  25      32.490  20.665  12.435  1.00  0.00           N  
ATOM    793  C4    C A  25      32.612  19.602  13.231  1.00  0.00           C  
ATOM    794  N4    C A  25      33.824  19.070  13.381  1.00  0.00           N  
ATOM    795  H41   C A  25      33.955  18.265  13.977  1.00  0.00           H  
ATOM    796  H42   C A  25      34.616  19.478  12.904  1.00  0.00           H  
ATOM    797  C5    C A  25      31.495  19.037  13.912  1.00  0.00           C  
ATOM    798  H5    C A  25      31.606  18.163  14.554  1.00  0.00           H  
ATOM    799  C2'   C A  25      28.348  21.333  11.295  1.00  0.00           C  
ATOM    800  H2'   C A  25      29.172  21.348  10.578  1.00  0.00           H  
ATOM    801  O2'   C A  25      27.444  22.406  11.115  1.00  0.00           O  
ATOM    802 HO2'   C A  25      26.629  22.028  10.783  1.00  0.00           H  
ATOM    803  C3'   C A  25      27.628  19.992  11.261  1.00  0.00           C  
ATOM    804  H3'   C A  25      28.305  19.156  11.084  1.00  0.00           H  
ATOM    805  O3'   C A  25      26.645  19.929  10.231  1.00  0.00           O  
ATOM    806  P     A A  26      27.066  19.460   8.751  1.00  0.00           P  
ATOM    807  OP1   A A  26      25.832  19.437   7.925  1.00  0.00           O  
ATOM    808  OP2   A A  26      27.896  18.233   8.864  1.00  0.00           O  
ATOM    809  O5'   A A  26      27.999  20.640   8.223  1.00  0.00           O  
ATOM    810  C5'   A A  26      27.455  21.915   7.887  1.00  0.00           C  
ATOM    811  H5'   A A  26      27.373  22.529   8.786  1.00  0.00           H  
ATOM    812 H5''   A A  26      26.464  21.793   7.451  1.00  0.00           H  
ATOM    813  C4'   A A  26      28.347  22.614   6.888  1.00  0.00           C  
ATOM    814  H4'   A A  26      27.753  23.388   6.400  1.00  0.00           H  
ATOM    815  O4'   A A  26      29.514  23.130   7.588  1.00  0.00           O  
ATOM    816  C1'   A A  26      30.684  22.840   6.846  1.00  0.00           C  
ATOM    817  H1'   A A  26      31.282  23.752   6.820  1.00  0.00           H  
ATOM    818  N9    A A  26      31.443  21.817   7.565  1.00  0.00           N  
ATOM    819  C4    A A  26      32.795  21.592   7.471  1.00  0.00           C  
ATOM    820  N3    A A  26      33.681  22.258   6.712  1.00  0.00           N  
ATOM    821  C2    A A  26      34.905  21.764   6.876  1.00  0.00           C  
ATOM    822  H2    A A  26      35.688  22.252   6.296  1.00  0.00           H  
ATOM    823  N1    A A  26      35.312  20.752   7.654  1.00  0.00           N  
ATOM    824  C6    A A  26      34.396  20.103   8.403  1.00  0.00           C  
ATOM    825  N6    A A  26      34.805  19.096   9.176  1.00  0.00           N  
ATOM    826  H61   A A  26      34.137  18.595   9.744  1.00  0.00           H  
ATOM    827  H62   A A  26      35.781  18.833   9.194  1.00  0.00           H  
ATOM    828  C5    A A  26      33.060  20.533   8.320  1.00  0.00           C  
ATOM    829  N7    A A  26      31.898  20.097   8.940  1.00  0.00           N  
ATOM    830  C8    A A  26      30.970  20.889   8.460  1.00  0.00           C  
ATOM    831  H8    A A  26      29.929  20.818   8.741  1.00  0.00           H  
ATOM    832  C2'   A A  26      30.231  22.405   5.455  1.00  0.00           C  
ATOM    833  H2'   A A  26      30.930  21.696   5.006  1.00  0.00           H  
ATOM    834  O2'   A A  26      30.030  23.558   4.658  1.00  0.00           O  
ATOM    835 HO2'   A A  26      29.185  23.445   4.223  1.00  0.00           H  
ATOM    836  C3'   A A  26      28.909  21.726   5.784  1.00  0.00           C  
ATOM    837  H3'   A A  26      29.039  20.699   6.122  1.00  0.00           H  
ATOM    838  O3'   A A  26      28.034  21.666   4.661  1.00  0.00           O  
ATOM    839  P     C A  27      28.010  20.351   3.736  1.00  0.00           P  
ATOM    840  OP1   C A  27      27.002  20.578   2.670  1.00  0.00           O  
ATOM    841  OP2   C A  27      27.892  19.160   4.616  1.00  0.00           O  
ATOM    842  O5'   C A  27      29.454  20.328   3.061  1.00  0.00           O  
ATOM    843  C5'   C A  27      29.860  21.361   2.165  1.00  0.00           C  
ATOM    844  H5'   C A  27      29.741  22.333   2.645  1.00  0.00           H  
ATOM    845 H5''   C A  27      29.246  21.332   1.265  1.00  0.00           H  
ATOM    846  C4'   C A  27      31.309  21.175   1.774  1.00  0.00           C  
ATOM    847  H4'   C A  27      31.523  21.866   0.958  1.00  0.00           H  
ATOM    848  O4'   C A  27      32.154  21.375   2.939  1.00  0.00           O  
ATOM    849  C1'   C A  27      33.293  20.534   2.846  1.00  0.00           C  
ATOM    850  H1'   C A  27      34.171  21.179   2.891  1.00  0.00           H  
ATOM    851  N1    C A  27      33.319  19.644   4.018  1.00  0.00           N  
ATOM    852  C6    C A  27      32.167  19.309   4.674  1.00  0.00           C  
ATOM    853  H6    C A  27      31.214  19.714   4.331  1.00  0.00           H  
ATOM    854  C2    C A  27      34.546  19.136   4.447  1.00  0.00           C  
ATOM    855  O2    C A  27      35.577  19.460   3.840  1.00  0.00           O  
ATOM    856  N3    C A  27      34.583  18.306   5.512  1.00  0.00           N  
ATOM    857  C4    C A  27      33.455  17.982   6.144  1.00  0.00           C  
ATOM    858  N4    C A  27      33.543  17.157   7.187  1.00  0.00           N  
ATOM    859  H41   C A  27      32.715  16.884   7.695  1.00  0.00           H  
ATOM    860  H42   C A  27      34.448  16.803   7.464  1.00  0.00           H  
ATOM    861  C5    C A  27      32.187  18.489   5.733  1.00  0.00           C  
ATOM    862  H5    C A  27      31.272  18.219   6.259  1.00  0.00           H  
ATOM    863  C2'   C A  27      33.199  19.780   1.519  1.00  0.00           C  
ATOM    864  H2'   C A  27      33.572  18.758   1.608  1.00  0.00           H  
ATOM    865  O2'   C A  27      33.874  20.525   0.522  1.00  0.00           O  
ATOM    866 HO2'   C A  27      33.967  19.949  -0.237  1.00  0.00           H  
ATOM    867  C3'   C A  27      31.694  19.786   1.290  1.00  0.00           C  
ATOM    868  H3'   C A  27      31.182  19.008   1.857  1.00  0.00           H  
ATOM    869  O3'   C A  27      31.344  19.578  -0.075  1.00  0.00           O  
ATOM    870  P     G A  28      31.118  18.082  -0.621  1.00  0.00           P  
ATOM    871  OP1   G A  28      30.712  18.187  -2.046  1.00  0.00           O  
ATOM    872  OP2   G A  28      30.244  17.360   0.339  1.00  0.00           O  
ATOM    873  O5'   G A  28      32.569  17.427  -0.563  1.00  0.00           O  
ATOM    874  C5'   G A  28      33.524  17.666  -1.596  1.00  0.00           C  
ATOM    875  H5'   G A  28      33.427  18.691  -1.958  1.00  0.00           H  
ATOM    876 H5''   G A  28      33.349  16.981  -2.425  1.00  0.00           H  
ATOM    877  C4'   G A  28      34.928  17.455  -1.075  1.00  0.00           C  
ATOM    878  H4'   G A  28      35.594  18.106  -1.641  1.00  0.00           H  
ATOM    879  O4'   G A  28      34.965  17.689   0.355  1.00  0.00           O  
ATOM    880  C1'   G A  28      36.020  16.935   0.924  1.00  0.00           C  
ATOM    881  H1'   G A  28      36.763  17.651   1.278  1.00  0.00           H  
ATOM    882  N9    G A  28      35.503  16.218   2.086  1.00  0.00           N  
ATOM    883  C4    G A  28      36.232  15.441   2.956  1.00  0.00           C  
ATOM    884  N3    G A  28      37.558  15.202   2.884  1.00  0.00           N  
ATOM    885  C2    G A  28      37.971  14.417   3.864  1.00  0.00           C  
ATOM    886  N2    G A  28      39.261  14.078   3.942  1.00  0.00           N  
ATOM    887  H21   G A  28      39.907  14.428   3.249  1.00  0.00           H  
ATOM    888  H22   G A  28      39.591  13.478   4.685  1.00  0.00           H  
ATOM    889  N1    G A  28      37.152  13.906   4.837  1.00  0.00           N  
ATOM    890  H1    G A  28      37.573  13.317   5.541  1.00  0.00           H  
ATOM    891  C6    G A  28      35.784  14.137   4.931  1.00  0.00           C  
ATOM    892  O6    G A  28      35.136  13.623   5.850  1.00  0.00           O  
ATOM    893  C5    G A  28      35.323  14.980   3.885  1.00  0.00           C  
ATOM    894  N7    G A  28      34.048  15.455   3.605  1.00  0.00           N  
ATOM    895  C8    G A  28      34.204  16.181   2.532  1.00  0.00           C  
ATOM    896  H8    G A  28      33.393  16.700   2.042  1.00  0.00           H  
ATOM    897  C2'   G A  28      36.587  16.016  -0.163  1.00  0.00           C  
ATOM    898  H2'   G A  28      36.742  15.002   0.208  1.00  0.00           H  
ATOM    899  O2'   G A  28      37.772  16.600  -0.670  1.00  0.00           O  
ATOM    900 HO2'   G A  28      37.702  16.579  -1.625  1.00  0.00           H  
ATOM    901  C3'   G A  28      35.473  16.042  -1.208  1.00  0.00           C  
ATOM    902  H3'   G A  28      34.704  15.294  -1.019  1.00  0.00           H  
ATOM    903  O3'   G A  28      35.954  15.794  -2.527  1.00  0.00           O  
ATOM    904  P     C A  29      35.979  14.291  -3.101  1.00  0.00           P  
ATOM    905  OP1   C A  29      36.519  14.356  -4.483  1.00  0.00           O  
ATOM    906  OP2   C A  29      34.649  13.674  -2.862  1.00  0.00           O  
ATOM    907  O5'   C A  29      37.049  13.547  -2.185  1.00  0.00           O  
ATOM    908  C5'   C A  29      38.418  13.949  -2.182  1.00  0.00           C  
ATOM    909  H5'   C A  29      38.533  14.859  -1.592  1.00  0.00           H  
ATOM    910 H5''   C A  29      38.747  14.144  -3.202  1.00  0.00           H  
ATOM    911  C4'   C A  29      39.281  12.860  -1.589  1.00  0.00           C  
ATOM    912  H4'   C A  29      40.262  12.920  -2.060  1.00  0.00           H  
ATOM    913  O4'   C A  29      39.318  13.022  -0.149  1.00  0.00           O  
ATOM    914  C1'   C A  29      39.456  11.754   0.466  1.00  0.00           C  
ATOM    915  H1'   C A  29      40.401  11.768   1.010  1.00  0.00           H  
ATOM    916  N1    C A  29      38.372  11.590   1.448  1.00  0.00           N  
ATOM    917  C6    C A  29      37.145  12.158   1.246  1.00  0.00           C  
ATOM    918  H6    C A  29      36.965  12.747   0.346  1.00  0.00           H  
ATOM    919  C2    C A  29      38.619  10.837   2.597  1.00  0.00           C  
ATOM    920  O2    C A  29      39.741  10.340   2.760  1.00  0.00           O  
ATOM    921  N3    C A  29      37.631  10.668   3.502  1.00  0.00           N  
ATOM    922  C4    C A  29      36.436  11.221   3.297  1.00  0.00           C  
ATOM    923  N4    C A  29      35.495  11.023   4.218  1.00  0.00           N  
ATOM    924  H41   C A  29      34.575  11.423   4.105  1.00  0.00           H  
ATOM    925  H42   C A  29      35.708  10.464   5.033  1.00  0.00           H  
ATOM    926  C5    C A  29      36.155  12.000   2.136  1.00  0.00           C  
ATOM    927  H5    C A  29      35.175  12.451   1.980  1.00  0.00           H  
ATOM    928  C2'   C A  29      39.447  10.689  -0.634  1.00  0.00           C  
ATOM    929  H2'   C A  29      38.852   9.820  -0.345  1.00  0.00           H  
ATOM    930  O2'   C A  29      40.786  10.352  -0.946  1.00  0.00           O  
ATOM    931 HO2'   C A  29      40.824   9.397  -1.013  1.00  0.00           H  
ATOM    932  C3'   C A  29      38.780  11.437  -1.784  1.00  0.00           C  
ATOM    933  H3'   C A  29      37.693  11.385  -1.744  1.00  0.00           H  
ATOM    934  O3'   C A  29      39.153  10.922  -3.060  1.00  0.00           O  
ATOM    935  P     G A  30      38.624   9.476  -3.524  1.00  0.00           P  
ATOM    936  OP1   G A  30      38.983   9.317  -4.956  1.00  0.00           O  
ATOM    937  OP2   G A  30      37.204   9.340  -3.105  1.00  0.00           O  
ATOM    938  O5'   G A  30      39.507   8.451  -2.679  1.00  0.00           O  
ATOM    939  C5'   G A  30      38.901   7.442  -1.870  1.00  0.00           C  
ATOM    940  H5'   G A  30      38.776   6.528  -2.453  1.00  0.00           H  
ATOM    941 H5''   G A  30      37.924   7.779  -1.525  1.00  0.00           H  
ATOM    942  C4'   G A  30      39.769   7.150  -0.668  1.00  0.00           C  
ATOM    943  H4'   G A  30      40.808   7.288  -0.967  1.00  0.00           H  
ATOM    944  O4'   G A  30      39.359   8.011   0.426  1.00  0.00           O  
ATOM    945  C1'   G A  30      39.513   7.325   1.656  1.00  0.00           C  
ATOM    946  H1'   G A  30      40.193   7.918   2.266  1.00  0.00           H  
ATOM    947  N9    G A  30      38.219   7.292   2.330  1.00  0.00           N  
ATOM    948  C4    G A  30      37.900   6.555   3.445  1.00  0.00           C  
ATOM    949  N3    G A  30      38.732   5.729   4.112  1.00  0.00           N  
ATOM    950  C2    G A  30      38.137   5.158   5.144  1.00  0.00           C  
ATOM    951  N2    G A  30      38.818   4.307   5.915  1.00  0.00           N  
ATOM    952  H21   G A  30      39.784   4.106   5.704  1.00  0.00           H  
ATOM    953  H22   G A  30      38.368   3.864   6.704  1.00  0.00           H  
ATOM    954  N1    G A  30      36.831   5.380   5.496  1.00  0.00           N  
ATOM    955  H1    G A  30      36.476   4.891   6.304  1.00  0.00           H  
ATOM    956  C6    G A  30      35.955   6.227   4.827  1.00  0.00           C  
ATOM    957  O6    G A  30      34.793   6.354   5.232  1.00  0.00           O  
ATOM    958  C5    G A  30      36.580   6.848   3.713  1.00  0.00           C  
ATOM    959  N7    G A  30      36.077   7.751   2.785  1.00  0.00           N  
ATOM    960  C8    G A  30      37.083   7.984   1.987  1.00  0.00           C  
ATOM    961  H8    G A  30      37.028   8.652   1.140  1.00  0.00           H  
ATOM    962  C2'   G A  30      40.079   5.936   1.353  1.00  0.00           C  
ATOM    963  H2'   G A  30      39.629   5.171   1.990  1.00  0.00           H  
ATOM    964  O2'   G A  30      41.488   5.988   1.473  1.00  0.00           O  
ATOM    965 HO2'   G A  30      41.847   5.503   0.729  1.00  0.00           H  
ATOM    966  C3'   G A  30      39.655   5.743  -0.099  1.00  0.00           C  
ATOM    967  H3'   G A  30      38.642   5.352  -0.192  1.00  0.00           H  
ATOM    968  O3'   G A  30      40.499   4.825  -0.788  1.00  0.00           O  
ATOM    969  P     A A  31      40.063   3.282  -0.920  1.00  0.00           P  
ATOM    970  OP1   A A  31      41.309   2.473  -0.932  1.00  0.00           O  
ATOM    971  OP2   A A  31      39.104   3.167  -2.047  1.00  0.00           O  
ATOM    972  O5'   A A  31      39.278   2.982   0.434  1.00  0.00           O  
ATOM    973  C5'   A A  31      39.948   2.440   1.572  1.00  0.00           C  
ATOM    974  H5'   A A  31      40.461   3.236   2.112  1.00  0.00           H  
ATOM    975 H5''   A A  31      40.680   1.699   1.252  1.00  0.00           H  
ATOM    976  C4'   A A  31      38.952   1.776   2.495  1.00  0.00           C  
ATOM    977  H4'   A A  31      39.502   1.086   3.136  1.00  0.00           H  
ATOM    978  O4'   A A  31      38.234   2.802   3.228  1.00  0.00           O  
ATOM    979  C1'   A A  31      36.898   2.386   3.444  1.00  0.00           C  
ATOM    980  H1'   A A  31      36.736   2.386   4.522  1.00  0.00           H  
ATOM    981  N9    A A  31      36.003   3.381   2.855  1.00  0.00           N  
ATOM    982  C4    A A  31      34.772   3.751   3.337  1.00  0.00           C  
ATOM    983  N3    A A  31      34.151   3.284   4.435  1.00  0.00           N  
ATOM    984  C2    A A  31      32.968   3.874   4.592  1.00  0.00           C  
ATOM    985  H2    A A  31      32.398   3.552   5.463  1.00  0.00           H  
ATOM    986  N1    A A  31      32.380   4.807   3.833  1.00  0.00           N  
ATOM    987  C6    A A  31      33.030   5.254   2.738  1.00  0.00           C  
ATOM    988  N6    A A  31      32.443   6.182   1.982  1.00  0.00           N  
ATOM    989  H61   A A  31      32.917   6.526   1.159  1.00  0.00           H  
ATOM    990  H62   A A  31      31.530   6.531   2.233  1.00  0.00           H  
ATOM    991  C5    A A  31      34.296   4.708   2.460  1.00  0.00           C  
ATOM    992  N7    A A  31      35.211   4.939   1.442  1.00  0.00           N  
ATOM    993  C8    A A  31      36.203   4.130   1.722  1.00  0.00           C  
ATOM    994  H8    A A  31      37.096   4.060   1.118  1.00  0.00           H  
ATOM    995  C2'   A A  31      36.735   0.989   2.842  1.00  0.00           C  
ATOM    996  H2'   A A  31      35.766   0.872   2.355  1.00  0.00           H  
ATOM    997  O2'   A A  31      36.952   0.035   3.865  1.00  0.00           O  
ATOM    998 HO2'   A A  31      36.473  -0.758   3.621  1.00  0.00           H  
ATOM    999  C3'   A A  31      37.859   0.969   1.810  1.00  0.00           C  
ATOM   1000  H3'   A A  31      37.565   1.417   0.861  1.00  0.00           H  
ATOM   1001  O3'   A A  31      38.301  -0.351   1.504  1.00  0.00           O  
ATOM   1002  P     G A  32      37.413  -1.290   0.546  1.00  0.00           P  
ATOM   1003  OP1   G A  32      38.268  -2.431   0.129  1.00  0.00           O  
ATOM   1004  OP2   G A  32      36.768  -0.441  -0.488  1.00  0.00           O  
ATOM   1005  O5'   G A  32      36.271  -1.850   1.506  1.00  0.00           O  
ATOM   1006  C5'   G A  32      36.580  -2.738   2.579  1.00  0.00           C  
ATOM   1007  H5'   G A  32      37.321  -2.280   3.235  1.00  0.00           H  
ATOM   1008 H5''   G A  32      36.985  -3.669   2.183  1.00  0.00           H  
ATOM   1009  C4'   G A  32      35.334  -3.046   3.375  1.00  0.00           C  
ATOM   1010  H4'   G A  32      35.580  -3.836   4.084  1.00  0.00           H  
ATOM   1011  O4'   G A  32      34.865  -1.823   4.004  1.00  0.00           O  
ATOM   1012  C1'   G A  32      33.450  -1.775   3.964  1.00  0.00           C  
ATOM   1013  H1'   G A  32      33.110  -1.606   4.986  1.00  0.00           H  
ATOM   1014  N9    G A  32      33.055  -0.623   3.161  1.00  0.00           N  
ATOM   1015  C4    G A  32      32.042   0.261   3.442  1.00  0.00           C  
ATOM   1016  N3    G A  32      31.225   0.216   4.515  1.00  0.00           N  
ATOM   1017  C2    G A  32      30.351   1.206   4.511  1.00  0.00           C  
ATOM   1018  N2    G A  32      29.463   1.310   5.502  1.00  0.00           N  
ATOM   1019  H21   G A  32      29.466   0.629   6.248  1.00  0.00           H  
ATOM   1020  H22   G A  32      28.794   2.067   5.504  1.00  0.00           H  
ATOM   1021  N1    G A  32      30.283   2.165   3.535  1.00  0.00           N  
ATOM   1022  H1    G A  32      29.580   2.881   3.629  1.00  0.00           H  
ATOM   1023  C6    G A  32      31.110   2.232   2.420  1.00  0.00           C  
ATOM   1024  O6    G A  32      30.958   3.142   1.596  1.00  0.00           O  
ATOM   1025  C5    G A  32      32.055   1.174   2.408  1.00  0.00           C  
ATOM   1026  N7    G A  32      33.055   0.868   1.494  1.00  0.00           N  
ATOM   1027  C8    G A  32      33.618  -0.203   1.981  1.00  0.00           C  
ATOM   1028  H8    G A  32      34.445  -0.709   1.504  1.00  0.00           H  
ATOM   1029  C2'   G A  32      32.956  -3.111   3.407  1.00  0.00           C  
ATOM   1030  H2'   G A  32      32.067  -2.984   2.786  1.00  0.00           H  
ATOM   1031  O2'   G A  32      32.746  -4.002   4.488  1.00  0.00           O  
ATOM   1032 HO2'   G A  32      33.052  -4.864   4.202  1.00  0.00           H  
ATOM   1033  C3'   G A  32      34.147  -3.539   2.558  1.00  0.00           C  
ATOM   1034  H3'   G A  32      34.132  -3.096   1.564  1.00  0.00           H  
ATOM   1035  O3'   G A  32      34.201  -4.950   2.366  1.00  0.00           O  
ATOM   1036  P     U A  33      34.273  -5.557   0.876  1.00  0.00           P  
ATOM   1037  OP1   U A  33      35.079  -6.800   0.950  1.00  0.00           O  
ATOM   1038  OP2   U A  33      34.668  -4.482  -0.072  1.00  0.00           O  
ATOM   1039  O5'   U A  33      32.766  -5.968   0.560  1.00  0.00           O  
ATOM   1040  C5'   U A  33      31.938  -6.551   1.565  1.00  0.00           C  
ATOM   1041  H5'   U A  33      31.970  -5.939   2.468  1.00  0.00           H  
ATOM   1042 H5''   U A  33      32.295  -7.552   1.804  1.00  0.00           H  
ATOM   1043  C4'   U A  33      30.511  -6.643   1.079  1.00  0.00           C  
ATOM   1044  H4'   U A  33      30.007  -7.396   1.686  1.00  0.00           H  
ATOM   1045  O4'   U A  33      29.906  -5.322   1.175  1.00  0.00           O  
ATOM   1046  C1'   U A  33      29.470  -4.903  -0.102  1.00  0.00           C  
ATOM   1047  H1'   U A  33      28.395  -5.084  -0.148  1.00  0.00           H  
ATOM   1048  N1    U A  33      29.697  -3.455  -0.216  1.00  0.00           N  
ATOM   1049  C6    U A  33      30.960  -2.917  -0.106  1.00  0.00           C  
ATOM   1050  H6    U A  33      31.802  -3.586   0.072  1.00  0.00           H  
ATOM   1051  C2    U A  33      28.597  -2.648  -0.439  1.00  0.00           C  
ATOM   1052  O2    U A  33      27.464  -3.085  -0.538  1.00  0.00           O  
ATOM   1053  N3    U A  33      28.871  -1.309  -0.541  1.00  0.00           N  
ATOM   1054  H3    U A  33      28.082  -0.703  -0.718  1.00  0.00           H  
ATOM   1055  C4    U A  33      30.103  -0.705  -0.441  1.00  0.00           C  
ATOM   1056  O4    U A  33      30.184   0.520  -0.539  1.00  0.00           O  
ATOM   1057  C5    U A  33      31.189  -1.604  -0.209  1.00  0.00           C  
ATOM   1058  H5    U A  33      32.205  -1.220  -0.118  1.00  0.00           H  
ATOM   1059  C2'   U A  33      30.239  -5.742  -1.118  1.00  0.00           C  
ATOM   1060  H2'   U A  33      31.232  -5.330  -1.313  1.00  0.00           H  
ATOM   1061  O2'   U A  33      29.457  -5.868  -2.290  1.00  0.00           O  
ATOM   1062 HO2'   U A  33      29.500  -6.787  -2.554  1.00  0.00           H  
ATOM   1063  C3'   U A  33      30.344  -7.071  -0.378  1.00  0.00           C  
ATOM   1064  H3'   U A  33      31.185  -7.674  -0.719  1.00  0.00           H  
ATOM   1065  O3'   U A  33      29.183  -7.880  -0.552  1.00  0.00           O  
ATOM   1066  P     U A  34      29.283  -9.474  -0.364  1.00  0.00           P  
ATOM   1067  OP1   U A  34      27.922 -10.032  -0.565  1.00  0.00           O  
ATOM   1068  OP2   U A  34      30.013  -9.757   0.898  1.00  0.00           O  
ATOM   1069  O5'   U A  34      30.192  -9.947  -1.584  1.00  0.00           O  
ATOM   1070  C5'   U A  34      29.672  -9.999  -2.911  1.00  0.00           C  
ATOM   1071  H5'   U A  34      28.861  -9.277  -3.018  1.00  0.00           H  
ATOM   1072 H5''   U A  34      29.287 -10.997  -3.116  1.00  0.00           H  
ATOM   1073  C4'   U A  34      30.759  -9.678  -3.908  1.00  0.00           C  
ATOM   1074  H4'   U A  34      31.536  -9.123  -3.381  1.00  0.00           H  
ATOM   1075  O4'   U A  34      31.230 -10.924  -4.493  1.00  0.00           O  
ATOM   1076  C1'   U A  34      30.914 -10.960  -5.871  1.00  0.00           C  
ATOM   1077  H1'   U A  34      31.845 -10.799  -6.416  1.00  0.00           H  
ATOM   1078  N1    U A  34      30.422 -12.306  -6.195  1.00  0.00           N  
ATOM   1079  C6    U A  34      29.372 -12.867  -5.503  1.00  0.00           C  
ATOM   1080  H6    U A  34      28.902 -12.293  -4.705  1.00  0.00           H  
ATOM   1081  C2    U A  34      31.049 -12.994  -7.217  1.00  0.00           C  
ATOM   1082  O2    U A  34      31.979 -12.532  -7.854  1.00  0.00           O  
ATOM   1083  N3    U A  34      30.547 -14.245  -7.468  1.00  0.00           N  
ATOM   1084  H3    U A  34      30.989 -14.766  -8.209  1.00  0.00           H  
ATOM   1085  C4    U A  34      29.506 -14.866  -6.816  1.00  0.00           C  
ATOM   1086  O4    U A  34      29.173 -16.001  -7.154  1.00  0.00           O  
ATOM   1087  C5    U A  34      28.909 -14.091  -5.775  1.00  0.00           C  
ATOM   1088  H5    U A  34      28.076 -14.498  -5.202  1.00  0.00           H  
ATOM   1089  C2'   U A  34      29.899  -9.847  -6.127  1.00  0.00           C  
ATOM   1090  H2'   U A  34      28.877 -10.183  -5.943  1.00  0.00           H  
ATOM   1091  O2'   U A  34      30.087  -9.354  -7.440  1.00  0.00           O  
ATOM   1092 HO2'   U A  34      30.744  -8.659  -7.380  1.00  0.00           H  
ATOM   1093  C3'   U A  34      30.323  -8.815  -5.087  1.00  0.00           C  
ATOM   1094  H3'   U A  34      29.513  -8.141  -4.814  1.00  0.00           H  
ATOM   1095  O3'   U A  34      31.386  -7.987  -5.553  1.00  0.00           O  
ATOM   1096  P     U A  35      31.554  -6.497  -4.969  1.00  0.00           P  
ATOM   1097  OP1   U A  35      32.351  -5.725  -5.956  1.00  0.00           O  
ATOM   1098  OP2   U A  35      32.023  -6.597  -3.564  1.00  0.00           O  
ATOM   1099  O5'   U A  35      30.071  -5.913  -4.963  1.00  0.00           O  
ATOM   1100  C5'   U A  35      29.320  -5.795  -6.171  1.00  0.00           C  
ATOM   1101  H5'   U A  35      28.877  -6.759  -6.424  1.00  0.00           H  
ATOM   1102 H5''   U A  35      29.974  -5.482  -6.983  1.00  0.00           H  
ATOM   1103  C4'   U A  35      28.220  -4.771  -6.005  1.00  0.00           C  
ATOM   1104  H4'   U A  35      27.980  -4.391  -6.999  1.00  0.00           H  
ATOM   1105  O4'   U A  35      27.094  -5.412  -5.344  1.00  0.00           O  
ATOM   1106  C1'   U A  35      26.620  -4.571  -4.321  1.00  0.00           C  
ATOM   1107  H1'   U A  35      25.867  -3.918  -4.765  1.00  0.00           H  
ATOM   1108  N1    U A  35      25.969  -5.398  -3.295  1.00  0.00           N  
ATOM   1109  C6    U A  35      26.632  -6.441  -2.689  1.00  0.00           C  
ATOM   1110  H6    U A  35      27.660  -6.652  -2.982  1.00  0.00           H  
ATOM   1111  C2    U A  35      24.664  -5.091  -2.956  1.00  0.00           C  
ATOM   1112  O2    U A  35      24.045  -4.176  -3.468  1.00  0.00           O  
ATOM   1113  N3    U A  35      24.109  -5.895  -1.995  1.00  0.00           N  
ATOM   1114  H3    U A  35      23.160  -5.687  -1.729  1.00  0.00           H  
ATOM   1115  C4    U A  35      24.710  -6.952  -1.352  1.00  0.00           C  
ATOM   1116  O4    U A  35      24.069  -7.594  -0.520  1.00  0.00           O  
ATOM   1117  C5    U A  35      26.058  -7.206  -1.754  1.00  0.00           C  
ATOM   1118  H5    U A  35      26.618  -8.021  -1.299  1.00  0.00           H  
ATOM   1119  C2'   U A  35      27.840  -3.798  -3.835  1.00  0.00           C  
ATOM   1120  H2'   U A  35      28.451  -4.395  -3.153  1.00  0.00           H  
ATOM   1121  O2'   U A  35      27.398  -2.584  -3.254  1.00  0.00           O  
ATOM   1122 HO2'   U A  35      28.163  -2.168  -2.855  1.00  0.00           H  
ATOM   1123  C3'   U A  35      28.581  -3.554  -5.150  1.00  0.00           C  
ATOM   1124  H3'   U A  35      29.657  -3.467  -5.011  1.00  0.00           H  
ATOM   1125  O3'   U A  35      28.170  -2.344  -5.783  1.00  0.00           O  
ATOM   1126  P     C A  36      29.006  -0.991  -5.543  1.00  0.00           P  
ATOM   1127  OP1   C A  36      30.206  -1.049  -6.416  1.00  0.00           O  
ATOM   1128  OP2   C A  36      29.172  -0.792  -4.081  1.00  0.00           O  
ATOM   1129  O5'   C A  36      28.046   0.157  -6.094  1.00  0.00           O  
ATOM   1130  C5'   C A  36      27.889   0.375  -7.496  1.00  0.00           C  
ATOM   1131  H5'   C A  36      27.762  -0.582  -8.006  1.00  0.00           H  
ATOM   1132 H5''   C A  36      28.772   0.873  -7.894  1.00  0.00           H  
ATOM   1133  C4'   C A  36      26.678   1.240  -7.757  1.00  0.00           C  
ATOM   1134  H4'   C A  36      26.822   1.726  -8.722  1.00  0.00           H  
ATOM   1135  O4'   C A  36      25.488   0.405  -7.698  1.00  0.00           O  
ATOM   1136  C1'   C A  36      24.477   1.059  -6.952  1.00  0.00           C  
ATOM   1137  H1'   C A  36      23.554   0.981  -7.528  1.00  0.00           H  
ATOM   1138  N1    C A  36      24.289   0.332  -5.685  1.00  0.00           N  
ATOM   1139  C6    C A  36      25.219  -0.570  -5.249  1.00  0.00           C  
ATOM   1140  H6    C A  36      26.110  -0.756  -5.848  1.00  0.00           H  
ATOM   1141  C2    C A  36      23.139   0.580  -4.930  1.00  0.00           C  
ATOM   1142  O2    C A  36      22.311   1.402  -5.349  1.00  0.00           O  
ATOM   1143  N3    C A  36      22.959  -0.082  -3.765  1.00  0.00           N  
ATOM   1144  C4    C A  36      23.873  -0.959  -3.349  1.00  0.00           C  
ATOM   1145  N4    C A  36      23.652  -1.587  -2.195  1.00  0.00           N  
ATOM   1146  H41   C A  36      24.324  -2.257  -1.849  1.00  0.00           H  
ATOM   1147  H42   C A  36      22.806  -1.395  -1.678  1.00  0.00           H  
ATOM   1148  C5    C A  36      25.054  -1.231  -4.097  1.00  0.00           C  
ATOM   1149  H5    C A  36      25.795  -1.948  -3.744  1.00  0.00           H  
ATOM   1150  C2'   C A  36      24.922   2.509  -6.772  1.00  0.00           C  
ATOM   1151  H2'   C A  36      24.557   2.930  -5.833  1.00  0.00           H  
ATOM   1152  O2'   C A  36      24.513   3.255  -7.904  1.00  0.00           O  
ATOM   1153 HO2'   C A  36      25.290   3.710  -8.228  1.00  0.00           H  
ATOM   1154  C3'   C A  36      26.436   2.348  -6.738  1.00  0.00           C  
ATOM   1155  H3'   C A  36      26.806   2.074  -5.751  1.00  0.00           H  
ATOM   1156  O3'   C A  36      27.119   3.545  -7.099  1.00  0.00           O  
ATOM   1157  P     U A  37      27.848   4.422  -5.966  1.00  0.00           P  
ATOM   1158  OP1   U A  37      28.393   5.635  -6.627  1.00  0.00           O  
ATOM   1159  OP2   U A  37      28.757   3.534  -5.198  1.00  0.00           O  
ATOM   1160  O5'   U A  37      26.662   4.872  -5.001  1.00  0.00           O  
ATOM   1161  C5'   U A  37      25.630   5.744  -5.462  1.00  0.00           C  
ATOM   1162  H5'   U A  37      25.318   5.448  -6.464  1.00  0.00           H  
ATOM   1163 H5''   U A  37      26.000   6.768  -5.494  1.00  0.00           H  
ATOM   1164  C4'   U A  37      24.440   5.682  -4.533  1.00  0.00           C  
ATOM   1165  H4'   U A  37      23.705   6.405  -4.889  1.00  0.00           H  
ATOM   1166  O4'   U A  37      23.940   4.317  -4.494  1.00  0.00           O  
ATOM   1167  C1'   U A  37      23.554   3.986  -3.171  1.00  0.00           C  
ATOM   1168  H1'   U A  37      22.541   3.584  -3.224  1.00  0.00           H  
ATOM   1169  N1    U A  37      24.442   2.923  -2.677  1.00  0.00           N  
ATOM   1170  C6    U A  37      25.707   2.753  -3.194  1.00  0.00           C  
ATOM   1171  H6    U A  37      26.044   3.419  -3.988  1.00  0.00           H  
ATOM   1172  C2    U A  37      23.968   2.102  -1.672  1.00  0.00           C  
ATOM   1173  O2    U A  37      22.856   2.217  -1.190  1.00  0.00           O  
ATOM   1174  N3    U A  37      24.845   1.137  -1.249  1.00  0.00           N  
ATOM   1175  H3    U A  37      24.515   0.523  -0.520  1.00  0.00           H  
ATOM   1176  C4    U A  37      26.119   0.914  -1.716  1.00  0.00           C  
ATOM   1177  O4    U A  37      26.795   0.013  -1.220  1.00  0.00           O  
ATOM   1178  C5    U A  37      26.535   1.800  -2.757  1.00  0.00           C  
ATOM   1179  H5    U A  37      27.528   1.699  -3.194  1.00  0.00           H  
ATOM   1180  C2'   U A  37      23.623   5.270  -2.345  1.00  0.00           C  
ATOM   1181  H2'   U A  37      23.910   5.071  -1.311  1.00  0.00           H  
ATOM   1182  O2'   U A  37      22.385   5.947  -2.452  1.00  0.00           O  
ATOM   1183 HO2'   U A  37      22.581   6.837  -2.745  1.00  0.00           H  
ATOM   1184  C3'   U A  37      24.725   6.025  -3.077  1.00  0.00           C  
ATOM   1185  H3'   U A  37      25.723   5.704  -2.776  1.00  0.00           H  
ATOM   1186  O3'   U A  37      24.671   7.429  -2.843  1.00  0.00           O  
ATOM   1187  P     A A  38      25.502   8.069  -1.623  1.00  0.00           P  
ATOM   1188  OP1   A A  38      25.253   9.534  -1.638  1.00  0.00           O  
ATOM   1189  OP2   A A  38      26.897   7.562  -1.683  1.00  0.00           O  
ATOM   1190  O5'   A A  38      24.811   7.461  -0.322  1.00  0.00           O  
ATOM   1191  C5'   A A  38      23.459   7.775   0.008  1.00  0.00           C  
ATOM   1192  H5'   A A  38      22.804   7.498  -0.819  1.00  0.00           H  
ATOM   1193 H5''   A A  38      23.363   8.844   0.193  1.00  0.00           H  
ATOM   1194  C4'   A A  38      23.037   7.024   1.248  1.00  0.00           C  
ATOM   1195  H4'   A A  38      22.046   7.380   1.530  1.00  0.00           H  
ATOM   1196  O4'   A A  38      23.087   5.598   0.974  1.00  0.00           O  
ATOM   1197  C1'   A A  38      23.560   4.907   2.115  1.00  0.00           C  
ATOM   1198  H1'   A A  38      22.818   4.144   2.353  1.00  0.00           H  
ATOM   1199  N9    A A  38      24.804   4.227   1.753  1.00  0.00           N  
ATOM   1200  C4    A A  38      25.300   3.080   2.325  1.00  0.00           C  
ATOM   1201  N3    A A  38      24.754   2.366   3.324  1.00  0.00           N  
ATOM   1202  C2    A A  38      25.511   1.311   3.616  1.00  0.00           C  
ATOM   1203  H2    A A  38      25.139   0.676   4.420  1.00  0.00           H  
ATOM   1204  N1    A A  38      26.667   0.919   3.064  1.00  0.00           N  
ATOM   1205  C6    A A  38      27.189   1.661   2.063  1.00  0.00           C  
ATOM   1206  N6    A A  38      28.340   1.269   1.515  1.00  0.00           N  
ATOM   1207  H61   A A  38      28.753   1.805   0.764  1.00  0.00           H  
ATOM   1208  H62   A A  38      28.798   0.432   1.846  1.00  0.00           H  
ATOM   1209  C5    A A  38      26.481   2.806   1.659  1.00  0.00           C  
ATOM   1210  N7    A A  38      26.729   3.765   0.687  1.00  0.00           N  
ATOM   1211  C8    A A  38      25.709   4.583   0.784  1.00  0.00           C  
ATOM   1212  H8    A A  38      25.592   5.457   0.159  1.00  0.00           H  
ATOM   1213  C2'   A A  38      23.716   5.926   3.245  1.00  0.00           C  
ATOM   1214  H2'   A A  38      24.582   5.704   3.872  1.00  0.00           H  
ATOM   1215  O2'   A A  38      22.508   5.977   3.979  1.00  0.00           O  
ATOM   1216 HO2'   A A  38      22.432   6.869   4.320  1.00  0.00           H  
ATOM   1217  C3'   A A  38      23.937   7.214   2.461  1.00  0.00           C  
ATOM   1218  H3'   A A  38      24.977   7.356   2.172  1.00  0.00           H  
ATOM   1219  O3'   A A  38      23.566   8.374   3.203  1.00  0.00           O  
ATOM   1220  P     C A  39      24.653   9.525   3.491  1.00  0.00           P  
ATOM   1221  OP1   C A  39      23.906  10.781   3.752  1.00  0.00           O  
ATOM   1222  OP2   C A  39      25.681   9.493   2.419  1.00  0.00           O  
ATOM   1223  O5'   C A  39      25.347   9.069   4.852  1.00  0.00           O  
ATOM   1224  C5'   C A  39      24.568   8.640   5.969  1.00  0.00           C  
ATOM   1225  H5'   C A  39      23.557   8.396   5.643  1.00  0.00           H  
ATOM   1226 H5''   C A  39      24.519   9.436   6.711  1.00  0.00           H  
ATOM   1227  C4'   C A  39      25.196   7.421   6.601  1.00  0.00           C  
ATOM   1228  H4'   C A  39      24.584   7.137   7.458  1.00  0.00           H  
ATOM   1229  O4'   C A  39      25.313   6.380   5.597  1.00  0.00           O  
ATOM   1230  C1'   C A  39      26.505   5.645   5.805  1.00  0.00           C  
ATOM   1231  H1'   C A  39      26.210   4.606   5.956  1.00  0.00           H  
ATOM   1232  N1    C A  39      27.311   5.708   4.575  1.00  0.00           N  
ATOM   1233  C6    C A  39      27.232   6.786   3.737  1.00  0.00           C  
ATOM   1234  H6    C A  39      26.572   7.616   3.988  1.00  0.00           H  
ATOM   1235  C2    C A  39      28.161   4.642   4.272  1.00  0.00           C  
ATOM   1236  O2    C A  39      28.218   3.678   5.049  1.00  0.00           O  
ATOM   1237  N3    C A  39      28.901   4.687   3.143  1.00  0.00           N  
ATOM   1238  C4    C A  39      28.813   5.739   2.329  1.00  0.00           C  
ATOM   1239  N4    C A  39      29.558   5.734   1.224  1.00  0.00           N  
ATOM   1240  H41   C A  39      29.525   6.507   0.575  1.00  0.00           H  
ATOM   1241  H42   C A  39      30.156   4.942   1.036  1.00  0.00           H  
ATOM   1242  C5    C A  39      27.957   6.842   2.612  1.00  0.00           C  
ATOM   1243  H5    C A  39      27.894   7.697   1.939  1.00  0.00           H  
ATOM   1244  C2'   C A  39      27.212   6.220   7.035  1.00  0.00           C  
ATOM   1245  H2'   C A  39      28.293   6.272   6.887  1.00  0.00           H  
ATOM   1246  O2'   C A  39      26.854   5.443   8.163  1.00  0.00           O  
ATOM   1247 HO2'   C A  39      26.532   6.050   8.831  1.00  0.00           H  
ATOM   1248  C3'   C A  39      26.614   7.622   7.114  1.00  0.00           C  
ATOM   1249  H3'   C A  39      27.161   8.344   6.509  1.00  0.00           H  
ATOM   1250  O3'   C A  39      26.617   8.135   8.445  1.00  0.00           O  
ATOM   1251  P     C A  40      27.236   9.590   8.743  1.00  0.00           P  
ATOM   1252  OP1   C A  40      28.373   9.795   7.808  1.00  0.00           O  
ATOM   1253  OP2   C A  40      27.466   9.695  10.208  1.00  0.00           O  
ATOM   1254  O5'   C A  40      26.070  10.599   8.336  1.00  0.00           O  
ATOM   1255  C5'   C A  40      25.452  11.446   9.306  1.00  0.00           C  
ATOM   1256  H5'   C A  40      26.032  12.364   9.415  1.00  0.00           H  
ATOM   1257 H5''   C A  40      25.410  10.938  10.269  1.00  0.00           H  
ATOM   1258  C4'   C A  40      24.046  11.794   8.875  1.00  0.00           C  
ATOM   1259  H4'   C A  40      24.120  12.472   8.024  1.00  0.00           H  
ATOM   1260  O4'   C A  40      23.334  10.561   8.578  1.00  0.00           O  
ATOM   1261  C1'   C A  40      22.042  10.600   9.156  1.00  0.00           C  
ATOM   1262  H1'   C A  40      21.340  10.271   8.389  1.00  0.00           H  
ATOM   1263  N1    C A  40      21.997   9.628  10.263  1.00  0.00           N  
ATOM   1264  C6    C A  40      23.090   8.869  10.575  1.00  0.00           C  
ATOM   1265  H6    C A  40      24.008   8.982   9.997  1.00  0.00           H  
ATOM   1266  C2    C A  40      20.813   9.493  10.993  1.00  0.00           C  
ATOM   1267  O2    C A  40      19.837  10.191  10.688  1.00  0.00           O  
ATOM   1268  N3    C A  40      20.761   8.605  12.011  1.00  0.00           N  
ATOM   1269  C4    C A  40      21.834   7.870  12.309  1.00  0.00           C  
ATOM   1270  N4    C A  40      21.735   7.008  13.321  1.00  0.00           N  
ATOM   1271  H41   C A  40      22.525   6.434  13.576  1.00  0.00           H  
ATOM   1272  H42   C A  40      20.867   6.932  13.833  1.00  0.00           H  
ATOM   1273  C5    C A  40      23.054   7.986  11.582  1.00  0.00           C  
ATOM   1274  H5    C A  40      23.924   7.379  11.834  1.00  0.00           H  
ATOM   1275  C2'   C A  40      21.787  12.043   9.588  1.00  0.00           C  
ATOM   1276  H2'   C A  40      21.143  12.092  10.468  1.00  0.00           H  
ATOM   1277  O2'   C A  40      21.269  12.764   8.487  1.00  0.00           O  
ATOM   1278 HO2'   C A  40      21.771  13.579   8.432  1.00  0.00           H  
ATOM   1279  C3'   C A  40      23.200  12.500   9.930  1.00  0.00           C  
ATOM   1280  H3'   C A  40      23.499  12.220  10.939  1.00  0.00           H  
ATOM   1281  O3'   C A  40      23.341  13.917   9.853  1.00  0.00           O  
ATOM   1282  P     G A  41      22.962  14.828  11.124  1.00  0.00           P  
ATOM   1283  OP1   G A  41      23.335  16.226  10.788  1.00  0.00           O  
ATOM   1284  OP2   G A  41      23.526  14.191  12.340  1.00  0.00           O  
ATOM   1285  O5'   G A  41      21.372  14.739  11.205  1.00  0.00           O  
ATOM   1286  C5'   G A  41      20.543  15.504  10.330  1.00  0.00           C  
ATOM   1287  H5'   G A  41      20.378  14.953   9.403  1.00  0.00           H  
ATOM   1288 H5''   G A  41      21.028  16.452  10.095  1.00  0.00           H  
ATOM   1289  C4'   G A  41      19.211  15.785  10.986  1.00  0.00           C  
ATOM   1290  H4'   G A  41      18.716  16.566  10.406  1.00  0.00           H  
ATOM   1291  O4'   G A  41      18.453  14.545  11.055  1.00  0.00           O  
ATOM   1292  C1'   G A  41      17.841  14.426  12.326  1.00  0.00           C  
ATOM   1293  H1'   G A  41      16.799  14.154  12.156  1.00  0.00           H  
ATOM   1294  N9    G A  41      18.484  13.331  13.046  1.00  0.00           N  
ATOM   1295  C4    G A  41      17.958  12.618  14.096  1.00  0.00           C  
ATOM   1296  N3    G A  41      16.744  12.807  14.654  1.00  0.00           N  
ATOM   1297  C2    G A  41      16.520  11.960  15.644  1.00  0.00           C  
ATOM   1298  N2    G A  41      15.361  12.006  16.307  1.00  0.00           N  
ATOM   1299  H21   G A  41      14.666  12.689  16.045  1.00  0.00           H  
ATOM   1300  H22   G A  41      15.182  11.358  17.061  1.00  0.00           H  
ATOM   1301  N1    G A  41      17.413  11.007  16.057  1.00  0.00           N  
ATOM   1302  H1    G A  41      17.141  10.410  16.822  1.00  0.00           H  
ATOM   1303  C6    G A  41      18.670  10.796  15.502  1.00  0.00           C  
ATOM   1304  O6    G A  41      19.401   9.908  15.956  1.00  0.00           O  
ATOM   1305  C5    G A  41      18.926  11.695  14.434  1.00  0.00           C  
ATOM   1306  N7    G A  41      20.039  11.826  13.614  1.00  0.00           N  
ATOM   1307  C8    G A  41      19.732  12.807  12.811  1.00  0.00           C  
ATOM   1308  H8    G A  41      20.394  13.172  12.040  1.00  0.00           H  
ATOM   1309  C2'   G A  41      17.977  15.780  13.021  1.00  0.00           C  
ATOM   1310  H2'   G A  41      18.065  15.667  14.102  1.00  0.00           H  
ATOM   1311  O2'   G A  41      16.887  16.601  12.643  1.00  0.00           O  
ATOM   1312 HO2'   G A  41      16.828  17.298  13.297  1.00  0.00           H  
ATOM   1313  C3'   G A  41      19.285  16.285  12.424  1.00  0.00           C  
ATOM   1314  H3'   G A  41      20.159  15.891  12.941  1.00  0.00           H  
ATOM   1315  O3'   G A  41      19.396  17.705  12.479  1.00  0.00           O  
ATOM   1316  P     G A  42      20.129  18.402  13.730  1.00  0.00           P  
ATOM   1317  OP1   G A  42      20.294  19.839  13.392  1.00  0.00           O  
ATOM   1318  OP2   G A  42      21.320  17.593  14.091  1.00  0.00           O  
ATOM   1319  O5'   G A  42      19.068  18.285  14.915  1.00  0.00           O  
ATOM   1320  C5'   G A  42      18.366  19.433  15.394  1.00  0.00           C  
ATOM   1321  H5'   G A  42      17.976  20.005  14.550  1.00  0.00           H  
ATOM   1322 H5''   G A  42      19.043  20.067  15.966  1.00  0.00           H  
ATOM   1323  C4'   G A  42      17.217  19.014  16.284  1.00  0.00           C  
ATOM   1324  H4'   G A  42      16.435  19.769  16.189  1.00  0.00           H  
ATOM   1325  O4'   G A  42      16.781  17.676  15.905  1.00  0.00           O  
ATOM   1326  C1'   G A  42      16.526  16.910  17.070  1.00  0.00           C  
ATOM   1327  H1'   G A  42      15.560  16.421  16.930  1.00  0.00           H  
ATOM   1328  N9    G A  42      17.551  15.876  17.178  1.00  0.00           N  
ATOM   1329  C4    G A  42      17.564  14.822  18.061  1.00  0.00           C  
ATOM   1330  N3    G A  42      16.624  14.556  18.992  1.00  0.00           N  
ATOM   1331  C2    G A  42      16.919  13.476  19.694  1.00  0.00           C  
ATOM   1332  N2    G A  42      16.097  13.072  20.666  1.00  0.00           N  
ATOM   1333  H21   G A  42      15.257  13.599  20.853  1.00  0.00           H  
ATOM   1334  H22   G A  42      16.318  12.250  21.212  1.00  0.00           H  
ATOM   1335  N1    G A  42      18.042  12.714  19.497  1.00  0.00           N  
ATOM   1336  H1    G A  42      18.173  11.907  20.085  1.00  0.00           H  
ATOM   1337  C6    G A  42      19.021  12.967  18.544  1.00  0.00           C  
ATOM   1338  O6    G A  42      19.995  12.211  18.449  1.00  0.00           O  
ATOM   1339  C5    G A  42      18.722  14.127  17.784  1.00  0.00           C  
ATOM   1340  N7    G A  42      19.424  14.730  16.748  1.00  0.00           N  
ATOM   1341  C8    G A  42      18.693  15.761  16.424  1.00  0.00           C  
ATOM   1342  H8    G A  42      18.963  16.459  15.646  1.00  0.00           H  
ATOM   1343  C2'   G A  42      16.517  17.884  18.244  1.00  0.00           C  
ATOM   1344  H2'   G A  42      16.845  17.406  19.169  1.00  0.00           H  
ATOM   1345  O2'   G A  42      15.229  18.462  18.350  1.00  0.00           O  
ATOM   1346 HO2'   G A  42      15.359  19.392  18.534  1.00  0.00           H  
ATOM   1347  C3'   G A  42      17.542  18.903  17.768  1.00  0.00           C  
ATOM   1348  H3'   G A  42      18.568  18.572  17.931  1.00  0.00           H  
ATOM   1349  O3'   G A  42      17.418  20.155  18.438  1.00  0.00           O  
ATOM   1350  P     G A  43      18.201  20.403  19.822  1.00  0.00           P  
ATOM   1351  OP1   G A  43      17.908  21.794  20.253  1.00  0.00           O  
ATOM   1352  OP2   G A  43      19.611  19.969  19.652  1.00  0.00           O  
ATOM   1353  O5'   G A  43      17.497  19.408  20.849  1.00  0.00           O  
ATOM   1354  C5'   G A  43      16.134  19.590  21.232  1.00  0.00           C  
ATOM   1355  H5'   G A  43      15.489  19.481  20.359  1.00  0.00           H  
ATOM   1356 H5''   G A  43      15.999  20.587  21.649  1.00  0.00           H  
ATOM   1357  C4'   G A  43      15.740  18.566  22.272  1.00  0.00           C  
ATOM   1358  H4'   G A  43      14.739  18.820  22.622  1.00  0.00           H  
ATOM   1359  O4'   G A  43      15.831  17.235  21.695  1.00  0.00           O  
ATOM   1360  C1'   G A  43      16.260  16.315  22.686  1.00  0.00           C  
ATOM   1361  H1'   G A  43      15.508  15.526  22.733  1.00  0.00           H  
ATOM   1362  N9    G A  43      17.516  15.716  22.245  1.00  0.00           N  
ATOM   1363  C4    G A  43      18.154  14.638  22.812  1.00  0.00           C  
ATOM   1364  N3    G A  43      17.731  13.941  23.887  1.00  0.00           N  
ATOM   1365  C2    G A  43      18.559  12.957  24.193  1.00  0.00           C  
ATOM   1366  N2    G A  43      18.291  12.164  25.234  1.00  0.00           N  
ATOM   1367  H21   G A  43      17.457  12.325  25.778  1.00  0.00           H  
ATOM   1368  H22   G A  43      18.916  11.407  25.473  1.00  0.00           H  
ATOM   1369  N1    G A  43      19.710  12.679  23.502  1.00  0.00           N  
ATOM   1370  H1    G A  43      20.275  11.904  23.818  1.00  0.00           H  
ATOM   1371  C6    G A  43      20.165  13.383  22.393  1.00  0.00           C  
ATOM   1372  O6    G A  43      21.218  13.048  21.843  1.00  0.00           O  
ATOM   1373  C5    G A  43      19.287  14.442  22.051  1.00  0.00           C  
ATOM   1374  N7    G A  43      19.363  15.378  21.029  1.00  0.00           N  
ATOM   1375  C8    G A  43      18.296  16.112  21.186  1.00  0.00           C  
ATOM   1376  H8    G A  43      18.052  16.949  20.549  1.00  0.00           H  
ATOM   1377  C2'   G A  43      16.373  17.080  24.004  1.00  0.00           C  
ATOM   1378  H2'   G A  43      17.210  16.723  24.607  1.00  0.00           H  
ATOM   1379  O2'   G A  43      15.134  17.002  24.685  1.00  0.00           O  
ATOM   1380 HO2'   G A  43      14.898  17.898  24.926  1.00  0.00           H  
ATOM   1381  C3'   G A  43      16.633  18.494  23.502  1.00  0.00           C  
ATOM   1382  H3'   G A  43      17.679  18.665  23.250  1.00  0.00           H  
ATOM   1383  O3'   G A  43      16.288  19.488  24.464  1.00  0.00           O  
ATOM   1384  P     C A  44      17.421  20.086  25.435  1.00  0.00           P  
ATOM   1385  OP1   C A  44      16.748  21.000  26.393  1.00  0.00           O  
ATOM   1386  OP2   C A  44      18.536  20.594  24.597  1.00  0.00           O  
ATOM   1387  O5'   C A  44      17.947  18.817  26.243  1.00  0.00           O  
ATOM   1388  C5'   C A  44      17.097  18.119  27.151  1.00  0.00           C  
ATOM   1389  H5'   C A  44      16.166  17.849  26.651  1.00  0.00           H  
ATOM   1390 H5''   C A  44      16.868  18.755  28.006  1.00  0.00           H  
ATOM   1391  C4'   C A  44      17.777  16.863  27.644  1.00  0.00           C  
ATOM   1392  H4'   C A  44      17.160  16.441  28.438  1.00  0.00           H  
ATOM   1393  O4'   C A  44      17.981  15.959  26.524  1.00  0.00           O  
ATOM   1394  C1'   C A  44      19.218  15.283  26.675  1.00  0.00           C  
ATOM   1395  H1'   C A  44      19.008  14.215  26.610  1.00  0.00           H  
ATOM   1396  N1    C A  44      20.092  15.646  25.545  1.00  0.00           N  
ATOM   1397  C6    C A  44      19.836  16.754  24.786  1.00  0.00           C  
ATOM   1398  H6    C A  44      18.980  17.384  25.025  1.00  0.00           H  
ATOM   1399  C2    C A  44      21.193  14.835  25.259  1.00  0.00           C  
ATOM   1400  O2    C A  44      21.402  13.834  25.960  1.00  0.00           O  
ATOM   1401  N3    C A  44      22.003  15.159  24.227  1.00  0.00           N  
ATOM   1402  C4    C A  44      21.743  16.240  23.490  1.00  0.00           C  
ATOM   1403  N4    C A  44      22.568  16.518  22.481  1.00  0.00           N  
ATOM   1404  H41   C A  44      22.409  17.327  21.898  1.00  0.00           H  
ATOM   1405  H42   C A  44      23.354  15.909  22.296  1.00  0.00           H  
ATOM   1406  C5    C A  44      20.626  17.084  23.756  1.00  0.00           C  
ATOM   1407  H5    C A  44      20.422  17.963  23.145  1.00  0.00           H  
ATOM   1408  C2'   C A  44      19.787  15.675  28.038  1.00  0.00           C  
ATOM   1409  H2'   C A  44      20.877  15.737  28.018  1.00  0.00           H  
ATOM   1410  O2'   C A  44      19.308  14.763  29.009  1.00  0.00           O  
ATOM   1411 HO2'   C A  44      19.393  15.198  29.858  1.00  0.00           H  
ATOM   1412  C3'   C A  44      19.171  17.055  28.223  1.00  0.00           C  
ATOM   1413  H3'   C A  44      19.722  17.833  27.694  1.00  0.00           H  
ATOM   1414  O3'   C A  44      19.124  17.459  29.588  1.00  0.00           O  
ATOM   1415  P     A A  45      20.266  18.428  30.175  1.00  0.00           P  
ATOM   1416  OP1   A A  45      19.824  18.861  31.526  1.00  0.00           O  
ATOM   1417  OP2   A A  45      20.599  19.451  29.150  1.00  0.00           O  
ATOM   1418  O5'   A A  45      21.529  17.473  30.351  1.00  0.00           O  
ATOM   1419  C5'   A A  45      21.541  16.446  31.342  1.00  0.00           C  
ATOM   1420  H5'   A A  45      20.556  15.981  31.402  1.00  0.00           H  
ATOM   1421 H5''   A A  45      21.790  16.873  32.313  1.00  0.00           H  
ATOM   1422  C4'   A A  45      22.566  15.392  30.993  1.00  0.00           C  
ATOM   1423  H4'   A A  45      22.427  14.555  31.677  1.00  0.00           H  
ATOM   1424  O4'   A A  45      22.427  15.029  29.595  1.00  0.00           O  
ATOM   1425  C1'   A A  45      23.695  14.670  29.071  1.00  0.00           C  
ATOM   1426  H1'   A A  45      23.617  13.635  28.736  1.00  0.00           H  
ATOM   1427  N9    A A  45      23.962  15.503  27.898  1.00  0.00           N  
ATOM   1428  C4    A A  45      25.000  15.346  27.012  1.00  0.00           C  
ATOM   1429  N3    A A  45      25.970  14.417  27.050  1.00  0.00           N  
ATOM   1430  C2    A A  45      26.805  14.567  26.024  1.00  0.00           C  
ATOM   1431  H2    A A  45      27.626  13.850  25.981  1.00  0.00           H  
ATOM   1432  N1    A A  45      26.780  15.472  25.037  1.00  0.00           N  
ATOM   1433  C6    A A  45      25.792  16.392  25.029  1.00  0.00           C  
ATOM   1434  N6    A A  45      25.767  17.293  24.047  1.00  0.00           N  
ATOM   1435  H61   A A  45      25.038  17.991  24.021  1.00  0.00           H  
ATOM   1436  H62   A A  45      26.475  17.271  23.325  1.00  0.00           H  
ATOM   1437  C5    A A  45      24.842  16.341  26.065  1.00  0.00           C  
ATOM   1438  N7    A A  45      23.728  17.118  26.351  1.00  0.00           N  
ATOM   1439  C8    A A  45      23.245  16.584  27.446  1.00  0.00           C  
ATOM   1440  H8    A A  45      22.368  16.962  27.949  1.00  0.00           H  
ATOM   1441  C2'   A A  45      24.726  14.832  30.190  1.00  0.00           C  
ATOM   1442  H2'   A A  45      25.663  15.250  29.818  1.00  0.00           H  
ATOM   1443  O2'   A A  45      24.899  13.581  30.828  1.00  0.00           O  
ATOM   1444 HO2'   A A  45      24.806  13.734  31.768  1.00  0.00           H  
ATOM   1445  C3'   A A  45      24.020  15.823  31.110  1.00  0.00           C  
ATOM   1446  H3'   A A  45      24.160  16.857  30.798  1.00  0.00           H  
ATOM   1447  O3'   A A  45      24.485  15.744  32.455  1.00  0.00           O  
ATOM   1448  P     C A  46      25.529  16.838  33.005  1.00  0.00           P  
ATOM   1449  OP1   C A  46      25.874  16.460  34.399  1.00  0.00           O  
ATOM   1450  OP2   C A  46      24.983  18.191  32.725  1.00  0.00           O  
ATOM   1451  O5'   C A  46      26.823  16.630  32.097  1.00  0.00           O  
ATOM   1452  C5'   C A  46      27.557  15.407  32.130  1.00  0.00           C  
ATOM   1453  H5'   C A  46      26.869  14.562  32.072  1.00  0.00           H  
ATOM   1454 H5''   C A  46      28.122  15.341  33.059  1.00  0.00           H  
ATOM   1455  C4'   C A  46      28.518  15.346  30.966  1.00  0.00           C  
ATOM   1456  H4'   C A  46      29.138  14.458  31.095  1.00  0.00           H  
ATOM   1457  O4'   C A  46      27.755  15.349  29.731  1.00  0.00           O  
ATOM   1458  C1'   C A  46      28.418  16.136  28.758  1.00  0.00           C  
ATOM   1459  H1'   C A  46      28.555  15.501  27.882  1.00  0.00           H  
ATOM   1460  N1    C A  46      27.528  17.245  28.375  1.00  0.00           N  
ATOM   1461  C6    C A  46      26.521  17.655  29.204  1.00  0.00           C  
ATOM   1462  H6    C A  46      26.385  17.166  30.168  1.00  0.00           H  
ATOM   1463  C2    C A  46      27.724  17.869  27.141  1.00  0.00           C  
ATOM   1464  O2    C A  46      28.649  17.485  26.412  1.00  0.00           O  
ATOM   1465  N3    C A  46      26.903  18.877  26.772  1.00  0.00           N  
ATOM   1466  C4    C A  46      25.920  19.268  27.585  1.00  0.00           C  
ATOM   1467  N4    C A  46      25.137  20.266  27.179  1.00  0.00           N  
ATOM   1468  H41   C A  46      24.381  20.595  27.761  1.00  0.00           H  
ATOM   1469  H42   C A  46      25.305  20.698  26.280  1.00  0.00           H  
ATOM   1470  C5    C A  46      25.699  18.652  28.852  1.00  0.00           C  
ATOM   1471  H5    C A  46      24.892  18.979  29.507  1.00  0.00           H  
ATOM   1472  C2'   C A  46      29.754  16.587  29.348  1.00  0.00           C  
ATOM   1473  H2'   C A  46      30.006  17.604  29.042  1.00  0.00           H  
ATOM   1474  O2'   C A  46      30.746  15.646  28.983  1.00  0.00           O  
ATOM   1475 HO2'   C A  46      31.073  15.258  29.795  1.00  0.00           H  
ATOM   1476  C3'   C A  46      29.466  16.531  30.845  1.00  0.00           C  
ATOM   1477  H3'   C A  46      29.016  17.448  31.221  1.00  0.00           H  
ATOM   1478  O3'   C A  46      30.647  16.324  31.615  1.00  0.00           O  
ATOM   1479  P     C A  47      31.507  17.587  32.117  1.00  0.00           P  
ATOM   1480  OP1   C A  47      32.638  17.064  32.924  1.00  0.00           O  
ATOM   1481  OP2   C A  47      30.575  18.577  32.715  1.00  0.00           O  
ATOM   1482  O5'   C A  47      32.096  18.212  30.775  1.00  0.00           O  
ATOM   1483  C5'   C A  47      33.077  17.517  30.006  1.00  0.00           C  
ATOM   1484  H5'   C A  47      32.603  16.711  29.444  1.00  0.00           H  
ATOM   1485 H5''   C A  47      33.833  17.092  30.666  1.00  0.00           H  
ATOM   1486  C4'   C A  47      33.748  18.466  29.041  1.00  0.00           C  
ATOM   1487  H4'   C A  47      34.747  18.080  28.837  1.00  0.00           H  
ATOM   1488  O4'   C A  47      32.914  18.583  27.853  1.00  0.00           O  
ATOM   1489  C1'   C A  47      32.765  19.946  27.505  1.00  0.00           C  
ATOM   1490  H1'   C A  47      32.906  20.017  26.425  1.00  0.00           H  
ATOM   1491  N1    C A  47      31.385  20.357  27.815  1.00  0.00           N  
ATOM   1492  C6    C A  47      30.793  19.995  28.993  1.00  0.00           C  
ATOM   1493  H6    C A  47      31.347  19.393  29.713  1.00  0.00           H  
ATOM   1494  C2    C A  47      30.686  21.124  26.883  1.00  0.00           C  
ATOM   1495  O2    C A  47      31.246  21.440  25.822  1.00  0.00           O  
ATOM   1496  N3    C A  47      29.419  21.506  27.157  1.00  0.00           N  
ATOM   1497  C4    C A  47      28.850  21.150  28.310  1.00  0.00           C  
ATOM   1498  N4    C A  47      27.601  21.554  28.539  1.00  0.00           N  
ATOM   1499  H41   C A  47      27.131  21.310  29.398  1.00  0.00           H  
ATOM   1500  H42   C A  47      27.126  22.112  27.843  1.00  0.00           H  
ATOM   1501  C5    C A  47      29.539  20.366  29.280  1.00  0.00           C  
ATOM   1502  H5    C A  47      29.064  20.080  30.218  1.00  0.00           H  
ATOM   1503  C2'   C A  47      33.834  20.718  28.275  1.00  0.00           C  
ATOM   1504  H2'   C A  47      33.514  21.738  28.495  1.00  0.00           H  
ATOM   1505  O2'   C A  47      35.047  20.667  27.549  1.00  0.00           O  
ATOM   1506 HO2'   C A  47      35.740  20.466  28.181  1.00  0.00           H  
ATOM   1507  C3'   C A  47      33.920  19.892  29.552  1.00  0.00           C  
ATOM   1508  H3'   C A  47      33.147  20.155  30.271  1.00  0.00           H  
ATOM   1509  O3'   C A  47      35.164  20.061  30.227  1.00  0.00           O  
ATOM   1510  P     G A  48      35.237  20.958  31.561  1.00  0.00           P  
ATOM   1511  OP1   G A  48      36.073  20.220  32.542  1.00  0.00           O  
ATOM   1512  OP2   G A  48      33.861  21.375  31.938  1.00  0.00           O  
ATOM   1513  O5'   G A  48      36.041  22.256  31.105  1.00  0.00           O  
ATOM   1514  C5'   G A  48      36.250  23.344  32.003  1.00  0.00           C  
ATOM   1515  H5'   G A  48      37.210  23.227  32.506  1.00  0.00           H  
ATOM   1516 H5''   G A  48      35.458  23.365  32.751  1.00  0.00           H  
ATOM   1517  C4'   G A  48      36.242  24.651  31.245  1.00  0.00           C  
ATOM   1518  H4'   G A  48      36.787  24.495  30.314  1.00  0.00           H  
ATOM   1519  O4'   G A  48      34.862  25.065  31.050  1.00  0.00           O  
ATOM   1520  C1'   G A  48      34.577  26.187  31.866  1.00  0.00           C  
ATOM   1521  H1'   G A  48      34.420  27.034  31.197  1.00  0.00           H  
ATOM   1522  N9    G A  48      33.323  25.931  32.569  1.00  0.00           N  
ATOM   1523  C4    G A  48      32.056  26.198  32.107  1.00  0.00           C  
ATOM   1524  N3    G A  48      31.745  26.744  30.913  1.00  0.00           N  
ATOM   1525  C2    G A  48      30.440  26.877  30.757  1.00  0.00           C  
ATOM   1526  N2    G A  48      29.956  27.398  29.628  1.00  0.00           N  
ATOM   1527  H21   G A  48      30.599  27.685  28.903  1.00  0.00           H  
ATOM   1528  H22   G A  48      28.961  27.497  29.496  1.00  0.00           H  
ATOM   1529  N1    G A  48      29.512  26.507  31.696  1.00  0.00           N  
ATOM   1530  H1    G A  48      28.538  26.652  31.476  1.00  0.00           H  
ATOM   1531  C6    G A  48      29.807  25.943  32.931  1.00  0.00           C  
ATOM   1532  O6    G A  48      28.890  25.645  33.705  1.00  0.00           O  
ATOM   1533  C5    G A  48      31.206  25.791  33.115  1.00  0.00           C  
ATOM   1534  N7    G A  48      31.923  25.278  34.188  1.00  0.00           N  
ATOM   1535  C8    G A  48      33.170  25.380  33.819  1.00  0.00           C  
ATOM   1536  H8    G A  48      33.998  25.061  34.434  1.00  0.00           H  
ATOM   1537  C2'   G A  48      35.775  26.403  32.792  1.00  0.00           C  
ATOM   1538  H2'   G A  48      35.665  25.855  33.729  1.00  0.00           H  
ATOM   1539  O2'   G A  48      35.951  27.793  32.988  1.00  0.00           O  
ATOM   1540 HO2'   G A  48      36.568  28.089  32.316  1.00  0.00           H  
ATOM   1541  C3'   G A  48      36.910  25.819  31.959  1.00  0.00           C  
ATOM   1542  H3'   G A  48      37.750  25.490  32.570  1.00  0.00           H  
ATOM   1543  O3'   G A  48      37.441  26.761  31.030  1.00  0.00           O  
ATOM   1544  P     U A  49      39.010  26.736  30.674  1.00  0.00           P  
ATOM   1545  OP1   U A  49      39.493  25.344  30.863  1.00  0.00           O  
ATOM   1546  OP2   U A  49      39.664  27.845  31.413  1.00  0.00           O  
ATOM   1547  O5'   U A  49      39.054  27.079  29.118  1.00  0.00           O  
ATOM   1548  C5'   U A  49      39.186  26.049  28.140  1.00  0.00           C  
ATOM   1549  H5'   U A  49      38.421  25.288  28.300  1.00  0.00           H  
ATOM   1550 H5''   U A  49      40.169  25.585  28.222  1.00  0.00           H  
ATOM   1551  C4'   U A  49      39.031  26.624  26.751  1.00  0.00           C  
ATOM   1552  H4'   U A  49      39.791  26.163  26.119  1.00  0.00           H  
ATOM   1553  O4'   U A  49      37.671  26.372  26.298  1.00  0.00           O  
ATOM   1554  C1'   U A  49      36.992  27.598  26.115  1.00  0.00           C  
ATOM   1555  H1'   U A  49      36.941  27.777  25.040  1.00  0.00           H  
ATOM   1556  N1    U A  49      35.620  27.443  26.618  1.00  0.00           N  
ATOM   1557  C6    U A  49      35.370  26.862  27.841  1.00  0.00           C  
ATOM   1558  H6    U A  49      36.211  26.516  28.441  1.00  0.00           H  
ATOM   1559  C2    U A  49      34.587  27.899  25.821  1.00  0.00           C  
ATOM   1560  O2    U A  49      34.768  28.419  24.734  1.00  0.00           O  
ATOM   1561  N3    U A  49      33.333  27.723  26.343  1.00  0.00           N  
ATOM   1562  H3    U A  49      32.563  28.034  25.769  1.00  0.00           H  
ATOM   1563  C4    U A  49      33.010  27.152  27.552  1.00  0.00           C  
ATOM   1564  O4    U A  49      31.828  27.061  27.879  1.00  0.00           O  
ATOM   1565  C5    U A  49      34.131  26.707  28.317  1.00  0.00           C  
ATOM   1566  H5    U A  49      33.976  26.239  29.289  1.00  0.00           H  
ATOM   1567  C2'   U A  49      37.808  28.666  26.837  1.00  0.00           C  
ATOM   1568  H2'   U A  49      37.560  28.714  27.900  1.00  0.00           H  
ATOM   1569  O2'   U A  49      37.628  29.903  26.174  1.00  0.00           O  
ATOM   1570 HO2'   U A  49      38.204  29.888  25.409  1.00  0.00           H  
ATOM   1571  C3'   U A  49      39.221  28.133  26.637  1.00  0.00           C  
ATOM   1572  H3'   U A  49      39.920  28.509  27.384  1.00  0.00           H  
ATOM   1573  O3'   U A  49      39.758  28.502  25.368  1.00  0.00           O  
ATOM   1574  P     A A  50      41.313  28.238  25.048  1.00  0.00           P  
ATOM   1575  OP1   A A  50      42.102  28.797  26.175  1.00  0.00           O  
ATOM   1576  OP2   A A  50      41.584  28.702  23.663  1.00  0.00           O  
ATOM   1577  O5'   A A  50      41.456  26.650  25.083  1.00  0.00           O  
ATOM   1578  C5'   A A  50      41.039  25.847  23.979  1.00  0.00           C  
ATOM   1579  H5'   A A  50      41.786  25.896  23.185  1.00  0.00           H  
ATOM   1580 H5''   A A  50      40.088  26.214  23.593  1.00  0.00           H  
ATOM   1581  C4'   A A  50      40.870  24.410  24.415  1.00  0.00           C  
ATOM   1582  H4'   A A  50      41.842  24.051  24.756  1.00  0.00           H  
ATOM   1583  O4'   A A  50      39.838  24.351  25.434  1.00  0.00           O  
ATOM   1584  C1'   A A  50      39.063  23.179  25.268  1.00  0.00           C  
ATOM   1585  H1'   A A  50      39.102  22.639  26.215  1.00  0.00           H  
ATOM   1586  N9    A A  50      37.674  23.578  25.037  1.00  0.00           N  
ATOM   1587  C4    A A  50      36.675  23.618  25.980  1.00  0.00           C  
ATOM   1588  N3    A A  50      36.771  23.303  27.283  1.00  0.00           N  
ATOM   1589  C2    A A  50      35.597  23.460  27.892  1.00  0.00           C  
ATOM   1590  H2    A A  50      35.587  23.224  28.956  1.00  0.00           H  
ATOM   1591  N1    A A  50      34.427  23.865  27.383  1.00  0.00           N  
ATOM   1592  C6    A A  50      34.365  24.174  26.070  1.00  0.00           C  
ATOM   1593  N6    A A  50      33.198  24.576  25.567  1.00  0.00           N  
ATOM   1594  H61   A A  50      33.124  24.814  24.587  1.00  0.00           H  
ATOM   1595  H62   A A  50      32.390  24.646  26.169  1.00  0.00           H  
ATOM   1596  C5    A A  50      35.544  24.049  25.312  1.00  0.00           C  
ATOM   1597  N7    A A  50      35.822  24.279  23.972  1.00  0.00           N  
ATOM   1598  C8    A A  50      37.096  23.987  23.861  1.00  0.00           C  
ATOM   1599  H8    A A  50      37.639  24.062  22.931  1.00  0.00           H  
ATOM   1600  C2'   A A  50      39.675  22.368  24.124  1.00  0.00           C  
ATOM   1601  H2'   A A  50      38.906  21.892  23.512  1.00  0.00           H  
ATOM   1602  O2'   A A  50      40.589  21.437  24.673  1.00  0.00           O  
ATOM   1603 HO2'   A A  50      41.198  21.200  23.973  1.00  0.00           H  
ATOM   1604  C3'   A A  50      40.398  23.452  23.330  1.00  0.00           C  
ATOM   1605  H3'   A A  50      39.749  23.948  22.611  1.00  0.00           H  
ATOM   1606  O3'   A A  50      41.499  22.937  22.584  1.00  0.00           O  
ATOM   1607  P     A A  51      41.343  22.667  21.005  1.00  0.00           P  
ATOM   1608  OP1   A A  51      42.698  22.767  20.406  1.00  0.00           O  
ATOM   1609  OP2   A A  51      40.243  23.514  20.476  1.00  0.00           O  
ATOM   1610  O5'   A A  51      40.880  21.145  20.919  1.00  0.00           O  
ATOM   1611  C5'   A A  51      41.674  20.099  21.478  1.00  0.00           C  
ATOM   1612  H5'   A A  51      41.941  20.349  22.506  1.00  0.00           H  
ATOM   1613 H5''   A A  51      42.586  19.976  20.895  1.00  0.00           H  
ATOM   1614  C4'   A A  51      40.905  18.799  21.467  1.00  0.00           C  
ATOM   1615  H4'   A A  51      41.574  18.015  21.826  1.00  0.00           H  
ATOM   1616  O4'   A A  51      39.708  18.962  22.280  1.00  0.00           O  
ATOM   1617  C1'   A A  51      38.558  18.805  21.472  1.00  0.00           C  
ATOM   1618  H1'   A A  51      38.175  17.800  21.654  1.00  0.00           H  
ATOM   1619  N9    A A  51      37.547  19.765  21.916  1.00  0.00           N  
ATOM   1620  C4    A A  51      36.598  19.547  22.885  1.00  0.00           C  
ATOM   1621  N3    A A  51      36.415  18.430  23.609  1.00  0.00           N  
ATOM   1622  C2    A A  51      35.397  18.579  24.453  1.00  0.00           C  
ATOM   1623  H2    A A  51      35.181  17.715  25.081  1.00  0.00           H  
ATOM   1624  N1    A A  51      34.601  19.639  24.640  1.00  0.00           N  
ATOM   1625  C6    A A  51      34.812  20.746  23.897  1.00  0.00           C  
ATOM   1626  N6    A A  51      34.018  21.800  24.086  1.00  0.00           N  
ATOM   1627  H61   A A  51      34.153  22.641  23.544  1.00  0.00           H  
ATOM   1628  H62   A A  51      33.285  21.751  24.780  1.00  0.00           H  
ATOM   1629  C5    A A  51      35.863  20.716  22.964  1.00  0.00           C  
ATOM   1630  N7    A A  51      36.341  21.658  22.062  1.00  0.00           N  
ATOM   1631  C8    A A  51      37.338  21.047  21.468  1.00  0.00           C  
ATOM   1632  H8    A A  51      37.939  21.510  20.700  1.00  0.00           H  
ATOM   1633  C2'   A A  51      39.020  18.991  20.030  1.00  0.00           C  
ATOM   1634  H2'   A A  51      39.094  20.048  19.764  1.00  0.00           H  
ATOM   1635  O2'   A A  51      38.154  18.270  19.173  1.00  0.00           O  
ATOM   1636 HO2'   A A  51      38.667  18.006  18.408  1.00  0.00           H  
ATOM   1637  C3'   A A  51      40.404  18.357  20.095  1.00  0.00           C  
ATOM   1638  H3'   A A  51      41.061  18.698  19.296  1.00  0.00           H  
ATOM   1639  O3'   A A  51      40.359  16.935  19.995  1.00  0.00           O  
ATOM   1640  P     A A  52      40.616  16.223  18.576  1.00  0.00           P  
ATOM   1641  OP1   A A  52      41.989  15.659  18.604  1.00  0.00           O  
ATOM   1642  OP2   A A  52      40.235  17.172  17.498  1.00  0.00           O  
ATOM   1643  O5'   A A  52      39.584  15.008  18.557  1.00  0.00           O  
ATOM   1644  C5'   A A  52      38.175  15.236  18.535  1.00  0.00           C  
ATOM   1645  H5'   A A  52      37.742  14.776  17.645  1.00  0.00           H  
ATOM   1646 H5''   A A  52      37.973  16.306  18.514  1.00  0.00           H  
ATOM   1647  C4'   A A  52      37.534  14.639  19.765  1.00  0.00           C  
ATOM   1648  H4'   A A  52      38.130  13.777  20.065  1.00  0.00           H  
ATOM   1649  O4'   A A  52      37.436  15.665  20.791  1.00  0.00           O  
ATOM   1650  C1'   A A  52      36.213  15.520  21.495  1.00  0.00           C  
ATOM   1651  H1'   A A  52      36.457  15.483  22.557  1.00  0.00           H  
ATOM   1652  N9    A A  52      35.396  16.710  21.257  1.00  0.00           N  
ATOM   1653  C4    A A  52      34.228  17.027  21.904  1.00  0.00           C  
ATOM   1654  N3    A A  52      33.616  16.323  22.871  1.00  0.00           N  
ATOM   1655  C2    A A  52      32.503  16.935  23.264  1.00  0.00           C  
ATOM   1656  H2    A A  52      31.943  16.428  24.050  1.00  0.00           H  
ATOM   1657  N1    A A  52      31.972  18.086  22.833  1.00  0.00           N  
ATOM   1658  C6    A A  52      32.611  18.770  21.861  1.00  0.00           C  
ATOM   1659  N6    A A  52      32.079  19.915  21.433  1.00  0.00           N  
ATOM   1660  H61   A A  52      32.537  20.447  20.707  1.00  0.00           H  
ATOM   1661  H62   A A  52      31.212  20.244  21.835  1.00  0.00           H  
ATOM   1662  C5    A A  52      33.807  18.225  21.357  1.00  0.00           C  
ATOM   1663  N7    A A  52      34.694  18.658  20.381  1.00  0.00           N  
ATOM   1664  C8    A A  52      35.616  17.727  20.360  1.00  0.00           C  
ATOM   1665  H8    A A  52      36.470  17.757  19.699  1.00  0.00           H  
ATOM   1666  C2'   A A  52      35.560  14.227  21.007  1.00  0.00           C  
ATOM   1667  H2'   A A  52      34.471  14.303  21.000  1.00  0.00           H  
ATOM   1668  O2'   A A  52      36.032  13.150  21.796  1.00  0.00           O  
ATOM   1669 HO2'   A A  52      36.464  12.541  21.197  1.00  0.00           H  
ATOM   1670  C3'   A A  52      36.104  14.150  19.587  1.00  0.00           C  
ATOM   1671  H3'   A A  52      35.547  14.779  18.893  1.00  0.00           H  
ATOM   1672  O3'   A A  52      36.051  12.829  19.056  1.00  0.00           O  
ATOM   1673  P     U A  53      34.943  12.458  17.950  1.00  0.00           P  
ATOM   1674  OP1   U A  53      34.553  11.041  18.169  1.00  0.00           O  
ATOM   1675  OP2   U A  53      35.458  12.879  16.623  1.00  0.00           O  
ATOM   1676  O5'   U A  53      33.702  13.390  18.317  1.00  0.00           O  
ATOM   1677  C5'   U A  53      32.492  12.842  18.841  1.00  0.00           C  
ATOM   1678  H5'   U A  53      32.230  11.936  18.292  1.00  0.00           H  
ATOM   1679 H5''   U A  53      31.684  13.565  18.737  1.00  0.00           H  
ATOM   1680  C4'   U A  53      32.663  12.505  20.304  1.00  0.00           C  
ATOM   1681  H4'   U A  53      33.558  11.889  20.400  1.00  0.00           H  
ATOM   1682  O4'   U A  53      32.722  13.741  21.069  1.00  0.00           O  
ATOM   1683  C1'   U A  53      31.979  13.599  22.268  1.00  0.00           C  
ATOM   1684  H1'   U A  53      32.624  13.929  23.083  1.00  0.00           H  
ATOM   1685  N1    U A  53      30.824  14.509  22.205  1.00  0.00           N  
ATOM   1686  C6    U A  53      30.656  15.377  21.149  1.00  0.00           C  
ATOM   1687  H6    U A  53      31.398  15.383  20.350  1.00  0.00           H  
ATOM   1688  C2    U A  53      29.909  14.465  23.243  1.00  0.00           C  
ATOM   1689  O2    U A  53      30.021  13.716  24.195  1.00  0.00           O  
ATOM   1690  N3    U A  53      28.856  15.335  23.123  1.00  0.00           N  
ATOM   1691  H3    U A  53      28.175  15.318  23.868  1.00  0.00           H  
ATOM   1692  C4    U A  53      28.627  16.225  22.099  1.00  0.00           C  
ATOM   1693  O4    U A  53      27.627  16.941  22.134  1.00  0.00           O  
ATOM   1694  C5    U A  53      29.616  16.212  21.068  1.00  0.00           C  
ATOM   1695  H5    U A  53      29.523  16.885  20.215  1.00  0.00           H  
ATOM   1696  C2'   U A  53      31.604  12.123  22.393  1.00  0.00           C  
ATOM   1697  H2'   U A  53      30.639  11.993  22.888  1.00  0.00           H  
ATOM   1698  O2'   U A  53      32.654  11.441  23.052  1.00  0.00           O  
ATOM   1699 HO2'   U A  53      32.825  10.646  22.546  1.00  0.00           H  
ATOM   1700  C3'   U A  53      31.518  11.719  20.927  1.00  0.00           C  
ATOM   1701  H3'   U A  53      30.560  11.978  20.477  1.00  0.00           H  
ATOM   1702  O3'   U A  53      31.685  10.318  20.734  1.00  0.00           O  
ATOM   1703  P     G A  54      30.417   9.405  20.350  1.00  0.00           P  
ATOM   1704  OP1   G A  54      30.946   8.108  19.856  1.00  0.00           O  
ATOM   1705  OP2   G A  54      29.500  10.197  19.490  1.00  0.00           O  
ATOM   1706  O5'   G A  54      29.695   9.143  21.746  1.00  0.00           O  
ATOM   1707  C5'   G A  54      30.395   8.534  22.829  1.00  0.00           C  
ATOM   1708  H5'   G A  54      31.345   9.046  22.988  1.00  0.00           H  
ATOM   1709 H5''   G A  54      30.591   7.488  22.600  1.00  0.00           H  
ATOM   1710  C4'   G A  54      29.571   8.614  24.094  1.00  0.00           C  
ATOM   1711  H4'   G A  54      30.066   8.002  24.849  1.00  0.00           H  
ATOM   1712  O4'   G A  54      29.427  10.007  24.478  1.00  0.00           O  
ATOM   1713  C1'   G A  54      28.135  10.223  25.019  1.00  0.00           C  
ATOM   1714  H1'   G A  54      28.275  10.664  26.006  1.00  0.00           H  
ATOM   1715  N9    G A  54      27.446  11.202  24.183  1.00  0.00           N  
ATOM   1716  C4    G A  54      26.237  11.797  24.449  1.00  0.00           C  
ATOM   1717  N3    G A  54      25.461  11.570  25.529  1.00  0.00           N  
ATOM   1718  C2    G A  54      24.361  12.300  25.509  1.00  0.00           C  
ATOM   1719  N2    G A  54      23.480  12.200  26.507  1.00  0.00           N  
ATOM   1720  H21   G A  54      23.666  11.564  27.269  1.00  0.00           H  
ATOM   1721  H22   G A  54      22.636  12.756  26.501  1.00  0.00           H  
ATOM   1722  N1    G A  54      24.043  13.181  24.509  1.00  0.00           N  
ATOM   1723  H1    G A  54      23.177  13.691  24.590  1.00  0.00           H  
ATOM   1724  C6    G A  54      24.822  13.430  23.385  1.00  0.00           C  
ATOM   1725  O6    G A  54      24.438  14.247  22.540  1.00  0.00           O  
ATOM   1726  C5    G A  54      26.011  12.655  23.393  1.00  0.00           C  
ATOM   1727  N7    G A  54      27.052  12.594  22.477  1.00  0.00           N  
ATOM   1728  C8    G A  54      27.875  11.718  22.985  1.00  0.00           C  
ATOM   1729  H8    G A  54      28.799  11.426  22.509  1.00  0.00           H  
ATOM   1730  C2'   G A  54      27.433   8.866  25.093  1.00  0.00           C  
ATOM   1731  H2'   G A  54      26.366   8.953  24.885  1.00  0.00           H  
ATOM   1732  O2'   G A  54      27.700   8.287  26.357  1.00  0.00           O  
ATOM   1733 HO2'   G A  54      28.055   7.413  26.189  1.00  0.00           H  
ATOM   1734  C3'   G A  54      28.142   8.104  23.980  1.00  0.00           C  
ATOM   1735  H3'   G A  54      27.719   8.307  22.997  1.00  0.00           H  
ATOM   1736  O3'   G A  54      28.076   6.691  24.159  1.00  0.00           O  
ATOM   1737  P     U A  55      27.008   5.828  23.322  1.00  0.00           P  
ATOM   1738  OP1   U A  55      27.202   4.403  23.695  1.00  0.00           O  
ATOM   1739  OP2   U A  55      27.088   6.229  21.894  1.00  0.00           O  
ATOM   1740  O5'   U A  55      25.596   6.300  23.890  1.00  0.00           O  
ATOM   1741  C5'   U A  55      25.248   6.097  25.260  1.00  0.00           C  
ATOM   1742  H5'   U A  55      26.078   6.399  25.899  1.00  0.00           H  
ATOM   1743 H5''   U A  55      25.033   5.043  25.434  1.00  0.00           H  
ATOM   1744  C4'   U A  55      24.026   6.912  25.613  1.00  0.00           C  
ATOM   1745  H4'   U A  55      23.728   6.639  26.626  1.00  0.00           H  
ATOM   1746  O4'   U A  55      24.344   8.322  25.460  1.00  0.00           O  
ATOM   1747  C1'   U A  55      23.250   9.001  24.871  1.00  0.00           C  
ATOM   1748  H1'   U A  55      23.030   9.859  25.506  1.00  0.00           H  
ATOM   1749  N1    U A  55      23.670   9.506  23.556  1.00  0.00           N  
ATOM   1750  C6    U A  55      24.761   8.977  22.904  1.00  0.00           C  
ATOM   1751  H6    U A  55      25.308   8.160  23.373  1.00  0.00           H  
ATOM   1752  C2    U A  55      22.936  10.535  22.996  1.00  0.00           C  
ATOM   1753  O2    U A  55      21.960  11.025  23.539  1.00  0.00           O  
ATOM   1754  N3    U A  55      23.385  10.968  21.775  1.00  0.00           N  
ATOM   1755  H3    U A  55      22.876  11.722  21.339  1.00  0.00           H  
ATOM   1756  C4    U A  55      24.466  10.489  21.071  1.00  0.00           C  
ATOM   1757  O4    U A  55      24.733  10.972  19.972  1.00  0.00           O  
ATOM   1758  C5    U A  55      25.171   9.427  21.715  1.00  0.00           C  
ATOM   1759  H5    U A  55      26.043   8.983  21.236  1.00  0.00           H  
ATOM   1760  C2'   U A  55      22.080   8.020  24.811  1.00  0.00           C  
ATOM   1761  H2'   U A  55      21.464   8.182  23.925  1.00  0.00           H  
ATOM   1762  O2'   U A  55      21.345   8.124  26.015  1.00  0.00           O  
ATOM   1763 HO2'   U A  55      21.302   7.244  26.390  1.00  0.00           H  
ATOM   1764  C3'   U A  55      22.812   6.687  24.721  1.00  0.00           C  
ATOM   1765  H3'   U A  55      23.104   6.437  23.701  1.00  0.00           H  
ATOM   1766  O3'   U A  55      22.018   5.597  25.185  1.00  0.00           O  
ATOM   1767  P     C A  56      20.984   4.877  24.184  1.00  0.00           P  
ATOM   1768  OP1   C A  56      20.551   3.611  24.830  1.00  0.00           O  
ATOM   1769  OP2   C A  56      21.586   4.839  22.827  1.00  0.00           O  
ATOM   1770  O5'   C A  56      19.736   5.866  24.142  1.00  0.00           O  
ATOM   1771  C5'   C A  56      18.985   6.155  25.322  1.00  0.00           C  
ATOM   1772  H5'   C A  56      19.593   6.744  26.009  1.00  0.00           H  
ATOM   1773 H5''   C A  56      18.696   5.226  25.812  1.00  0.00           H  
ATOM   1774  C4'   C A  56      17.738   6.933  24.970  1.00  0.00           C  
ATOM   1775  H4'   C A  56      17.020   6.787  25.777  1.00  0.00           H  
ATOM   1776  O4'   C A  56      18.102   8.326  24.758  1.00  0.00           O  
ATOM   1777  C1'   C A  56      17.432   8.828  23.615  1.00  0.00           C  
ATOM   1778  H1'   C A  56      16.990   9.784  23.899  1.00  0.00           H  
ATOM   1779  N1    C A  56      18.432   9.081  22.565  1.00  0.00           N  
ATOM   1780  C6    C A  56      19.509   8.252  22.409  1.00  0.00           C  
ATOM   1781  H6    C A  56      19.628   7.394  23.071  1.00  0.00           H  
ATOM   1782  C2    C A  56      18.265  10.183  21.724  1.00  0.00           C  
ATOM   1783  O2    C A  56      17.282  10.920  21.886  1.00  0.00           O  
ATOM   1784  N3    C A  56      19.178  10.421  20.756  1.00  0.00           N  
ATOM   1785  C4    C A  56      20.225   9.607  20.613  1.00  0.00           C  
ATOM   1786  N4    C A  56      21.099   9.881  19.645  1.00  0.00           N  
ATOM   1787  H41   C A  56      21.905   9.291  19.502  1.00  0.00           H  
ATOM   1788  H42   C A  56      20.951  10.685  19.050  1.00  0.00           H  
ATOM   1789  C5    C A  56      20.422   8.476  21.456  1.00  0.00           C  
ATOM   1790  H5    C A  56      21.282   7.818  21.330  1.00  0.00           H  
ATOM   1791  C2'   C A  56      16.375   7.798  23.225  1.00  0.00           C  
ATOM   1792  H2'   C A  56      16.204   7.784  22.148  1.00  0.00           H  
ATOM   1793  O2'   C A  56      15.195   8.057  23.964  1.00  0.00           O  
ATOM   1794 HO2'   C A  56      14.460   7.978  23.353  1.00  0.00           H  
ATOM   1795  C3'   C A  56      17.045   6.508  23.681  1.00  0.00           C  
ATOM   1796  H3'   C A  56      17.757   6.126  22.950  1.00  0.00           H  
ATOM   1797  O3'   C A  56      16.109   5.457  23.907  1.00  0.00           O  
ATOM   1798  P     C A  57      15.789   4.405  22.734  1.00  0.00           P  
ATOM   1799  OP1   C A  57      14.942   3.333  23.317  1.00  0.00           O  
ATOM   1800  OP2   C A  57      17.065   4.047  22.062  1.00  0.00           O  
ATOM   1801  O5'   C A  57      14.904   5.235  21.699  1.00  0.00           O  
ATOM   1802  C5'   C A  57      13.541   5.550  21.984  1.00  0.00           C  
ATOM   1803  H5'   C A  57      13.416   5.705  23.057  1.00  0.00           H  
ATOM   1804 H5''   C A  57      12.898   4.729  21.668  1.00  0.00           H  
ATOM   1805  C4'   C A  57      13.128   6.807  21.251  1.00  0.00           C  
ATOM   1806  H4'   C A  57      12.207   7.168  21.709  1.00  0.00           H  
ATOM   1807  O4'   C A  57      14.218   7.768  21.303  1.00  0.00           O  
ATOM   1808  C1'   C A  57      14.291   8.476  20.078  1.00  0.00           C  
ATOM   1809  H1'   C A  57      14.255   9.539  20.322  1.00  0.00           H  
ATOM   1810  N1    C A  57      15.595   8.198  19.453  1.00  0.00           N  
ATOM   1811  C6    C A  57      16.305   7.075  19.775  1.00  0.00           C  
ATOM   1812  H6    C A  57      15.904   6.376  20.510  1.00  0.00           H  
ATOM   1813  C2    C A  57      16.097   9.104  18.516  1.00  0.00           C  
ATOM   1814  O2    C A  57      15.438  10.118  18.248  1.00  0.00           O  
ATOM   1815  N3    C A  57      17.287   8.855  17.927  1.00  0.00           N  
ATOM   1816  C4    C A  57      17.971   7.755  18.245  1.00  0.00           C  
ATOM   1817  N4    C A  57      19.136   7.548  17.633  1.00  0.00           N  
ATOM   1818  H41   C A  57      19.683   6.727  17.845  1.00  0.00           H  
ATOM   1819  H42   C A  57      19.466   8.214  16.948  1.00  0.00           H  
ATOM   1820  C5    C A  57      17.488   6.817  19.203  1.00  0.00           C  
ATOM   1821  H5    C A  57      18.059   5.924  19.459  1.00  0.00           H  
ATOM   1822  C2'   C A  57      13.099   8.044  19.224  1.00  0.00           C  
ATOM   1823  H2'   C A  57      13.354   8.008  18.163  1.00  0.00           H  
ATOM   1824  O2'   C A  57      12.010   8.905  19.498  1.00  0.00           O  
ATOM   1825 HO2'   C A  57      11.223   8.360  19.510  1.00  0.00           H  
ATOM   1826  C3'   C A  57      12.843   6.642  19.764  1.00  0.00           C  
ATOM   1827  H3'   C A  57      13.490   5.892  19.310  1.00  0.00           H  
ATOM   1828  O3'   C A  57      11.506   6.209  19.529  1.00  0.00           O  
ATOM   1829  P     G A  58      11.160   5.373  18.199  1.00  0.00           P  
ATOM   1830  OP1   G A  58       9.691   5.148  18.190  1.00  0.00           O  
ATOM   1831  OP2   G A  58      12.079   4.209  18.131  1.00  0.00           O  
ATOM   1832  O5'   G A  58      11.520   6.370  17.009  1.00  0.00           O  
ATOM   1833  C5'   G A  58      10.731   7.532  16.763  1.00  0.00           C  
ATOM   1834  H5'   G A  58      10.788   8.205  17.620  1.00  0.00           H  
ATOM   1835 H5''   G A  58       9.691   7.246  16.606  1.00  0.00           H  
ATOM   1836  C4'   G A  58      11.230   8.254  15.531  1.00  0.00           C  
ATOM   1837  H4'   G A  58      10.469   8.977  15.238  1.00  0.00           H  
ATOM   1838  O4'   G A  58      12.519   8.853  15.814  1.00  0.00           O  
ATOM   1839  C1'   G A  58      13.274   8.928  14.617  1.00  0.00           C  
ATOM   1840  H1'   G A  58      13.429   9.987  14.407  1.00  0.00           H  
ATOM   1841  N9    G A  58      14.581   8.324  14.857  1.00  0.00           N  
ATOM   1842  C4    G A  58      15.743   8.614  14.186  1.00  0.00           C  
ATOM   1843  N3    G A  58      15.879   9.514  13.191  1.00  0.00           N  
ATOM   1844  C2    G A  58      17.117   9.568  12.740  1.00  0.00           C  
ATOM   1845  N2    G A  58      17.424  10.413  11.755  1.00  0.00           N  
ATOM   1846  H21   G A  58      16.705  11.003  11.365  1.00  0.00           H  
ATOM   1847  H22   G A  58      18.372  10.466  11.406  1.00  0.00           H  
ATOM   1848  N1    G A  58      18.145   8.799  13.222  1.00  0.00           N  
ATOM   1849  H1    G A  58      19.055   8.920  12.801  1.00  0.00           H  
ATOM   1850  C6    G A  58      18.032   7.865  14.246  1.00  0.00           C  
ATOM   1851  O6    G A  58      19.026   7.223  14.606  1.00  0.00           O  
ATOM   1852  C5    G A  58      16.703   7.796  14.744  1.00  0.00           C  
ATOM   1853  N7    G A  58      16.156   7.011  15.751  1.00  0.00           N  
ATOM   1854  C8    G A  58      14.898   7.359  15.781  1.00  0.00           C  
ATOM   1855  H8    G A  58      14.179   6.933  16.465  1.00  0.00           H  
ATOM   1856  C2'   G A  58      12.477   8.236  13.508  1.00  0.00           C  
ATOM   1857  H2'   G A  58      13.116   7.606  12.886  1.00  0.00           H  
ATOM   1858  O2'   G A  58      11.796   9.229  12.762  1.00  0.00           O  
ATOM   1859 HO2'   G A  58      11.208   8.780  12.154  1.00  0.00           H  
ATOM   1860  C3'   G A  58      11.504   7.381  14.316  1.00  0.00           C  
ATOM   1861  H3'   G A  58      11.929   6.419  14.600  1.00  0.00           H  
ATOM   1862  O3'   G A  58      10.307   7.091  13.599  1.00  0.00           O  
ATOM   1863  P     A A  59      10.252   5.822  12.612  1.00  0.00           P  
ATOM   1864  OP1   A A  59       8.825   5.439  12.468  1.00  0.00           O  
ATOM   1865  OP2   A A  59      11.239   4.811  13.074  1.00  0.00           O  
ATOM   1866  O5'   A A  59      10.744   6.400  11.211  1.00  0.00           O  
ATOM   1867  C5'   A A  59      11.093   5.525  10.139  1.00  0.00           C  
ATOM   1868  H5'   A A  59      10.200   5.024   9.765  1.00  0.00           H  
ATOM   1869 H5''   A A  59      11.800   4.774  10.492  1.00  0.00           H  
ATOM   1870  C4'   A A  59      11.734   6.306   9.016  1.00  0.00           C  
ATOM   1871  H4'   A A  59      11.004   7.036   8.662  1.00  0.00           H  
ATOM   1872  O4'   A A  59      12.957   6.902   9.517  1.00  0.00           O  
ATOM   1873  C1'   A A  59      13.966   6.836   8.531  1.00  0.00           C  
ATOM   1874  H1'   A A  59      14.308   7.857   8.363  1.00  0.00           H  
ATOM   1875  N9    A A  59      15.090   6.077   9.077  1.00  0.00           N  
ATOM   1876  C4    A A  59      16.283   5.825   8.445  1.00  0.00           C  
ATOM   1877  N3    A A  59      16.650   6.216   7.213  1.00  0.00           N  
ATOM   1878  C2    A A  59      17.878   5.788   6.932  1.00  0.00           C  
ATOM   1879  H2    A A  59      18.255   6.063   5.947  1.00  0.00           H  
ATOM   1880  N1    A A  59      18.718   5.068   7.687  1.00  0.00           N  
ATOM   1881  C6    A A  59      18.317   4.692   8.920  1.00  0.00           C  
ATOM   1882  N6    A A  59      19.155   3.979   9.672  1.00  0.00           N  
ATOM   1883  H61   A A  59      18.872   3.692  10.598  1.00  0.00           H  
ATOM   1884  H62   A A  59      20.066   3.737   9.312  1.00  0.00           H  
ATOM   1885  C5    A A  59      17.033   5.082   9.338  1.00  0.00           C  
ATOM   1886  N7    A A  59      16.327   4.868  10.514  1.00  0.00           N  
ATOM   1887  C8    A A  59      15.183   5.476  10.308  1.00  0.00           C  
ATOM   1888  H8    A A  59      14.388   5.501  11.039  1.00  0.00           H  
ATOM   1889  C2'   A A  59      13.370   6.221   7.264  1.00  0.00           C  
ATOM   1890  H2'   A A  59      14.065   5.523   6.793  1.00  0.00           H  
ATOM   1891  O2'   A A  59      12.983   7.271   6.398  1.00  0.00           O  
ATOM   1892 HO2'   A A  59      12.066   7.112   6.171  1.00  0.00           H  
ATOM   1893  C3'   A A  59      12.152   5.475   7.809  1.00  0.00           C  
ATOM   1894  H3'   A A  59      12.380   4.446   8.086  1.00  0.00           H  
ATOM   1895  O3'   A A  59      11.102   5.401   6.847  1.00  0.00           O  
ATOM   1896  P     U A  60      10.783   4.007   6.110  1.00  0.00           P  
ATOM   1897  OP1   U A  60       9.809   4.293   5.025  1.00  0.00           O  
ATOM   1898  OP2   U A  60      10.449   3.002   7.150  1.00  0.00           O  
ATOM   1899  O5'   U A  60      12.168   3.598   5.435  1.00  0.00           O  
ATOM   1900  C5'   U A  60      12.870   4.502   4.581  1.00  0.00           C  
ATOM   1901  H5'   U A  60      12.676   5.529   4.892  1.00  0.00           H  
ATOM   1902 H5''   U A  60      12.534   4.374   3.553  1.00  0.00           H  
ATOM   1903  C4'   U A  60      14.357   4.236   4.650  1.00  0.00           C  
ATOM   1904  H4'   U A  60      14.867   5.201   4.687  1.00  0.00           H  
ATOM   1905  O4'   U A  60      14.623   3.392   5.807  1.00  0.00           O  
ATOM   1906  C1'   U A  60      15.442   2.304   5.428  1.00  0.00           C  
ATOM   1907  H1'   U A  60      16.190   2.179   6.212  1.00  0.00           H  
ATOM   1908  N1    U A  60      14.612   1.090   5.386  1.00  0.00           N  
ATOM   1909  C6    U A  60      14.251   0.508   4.187  1.00  0.00           C  
ATOM   1910  H6    U A  60      14.592   0.962   3.258  1.00  0.00           H  
ATOM   1911  C2    U A  60      14.202   0.543   6.592  1.00  0.00           C  
ATOM   1912  O2    U A  60      14.500   1.019   7.677  1.00  0.00           O  
ATOM   1913  N3    U A  60      13.430  -0.586   6.479  1.00  0.00           N  
ATOM   1914  H3    U A  60      13.131  -1.024   7.334  1.00  0.00           H  
ATOM   1915  C4    U A  60      13.036  -1.212   5.320  1.00  0.00           C  
ATOM   1916  O4    U A  60      12.334  -2.220   5.386  1.00  0.00           O  
ATOM   1917  C5    U A  60      13.500  -0.593   4.123  1.00  0.00           C  
ATOM   1918  H5    U A  60      13.246  -1.024   3.155  1.00  0.00           H  
ATOM   1919  C2'   U A  60      16.070   2.686   4.089  1.00  0.00           C  
ATOM   1920  H2'   U A  60      16.311   1.806   3.489  1.00  0.00           H  
ATOM   1921  O2'   U A  60      17.194   3.509   4.333  1.00  0.00           O  
ATOM   1922 HO2'   U A  60      17.051   4.309   3.825  1.00  0.00           H  
ATOM   1923  C3'   U A  60      14.931   3.477   3.458  1.00  0.00           C  
ATOM   1924  H3'   U A  60      14.182   2.836   2.996  1.00  0.00           H  
ATOM   1925  O3'   U A  60      15.386   4.355   2.431  1.00  0.00           O  
ATOM   1926  P     U A  61      15.294   3.895   0.891  1.00  0.00           P  
ATOM   1927  OP1   U A  61      15.566   5.088   0.050  1.00  0.00           O  
ATOM   1928  OP2   U A  61      14.030   3.138   0.701  1.00  0.00           O  
ATOM   1929  O5'   U A  61      16.508   2.876   0.722  1.00  0.00           O  
ATOM   1930  C5'   U A  61      17.780   3.315   0.247  1.00  0.00           C  
ATOM   1931  H5'   U A  61      18.337   3.782   1.062  1.00  0.00           H  
ATOM   1932 H5''   U A  61      17.645   4.045  -0.554  1.00  0.00           H  
ATOM   1933  C4'   U A  61      18.571   2.143  -0.288  1.00  0.00           C  
ATOM   1934  H4'   U A  61      19.149   2.493  -1.144  1.00  0.00           H  
ATOM   1935  O4'   U A  61      19.383   1.594   0.775  1.00  0.00           O  
ATOM   1936  C1'   U A  61      19.631   0.226   0.513  1.00  0.00           C  
ATOM   1937  H1'   U A  61      20.692   0.138   0.279  1.00  0.00           H  
ATOM   1938  N1    U A  61      19.377  -0.537   1.744  1.00  0.00           N  
ATOM   1939  C6    U A  61      18.450  -0.117   2.670  1.00  0.00           C  
ATOM   1940  H6    U A  61      17.895   0.802   2.480  1.00  0.00           H  
ATOM   1941  C2    U A  61      20.105  -1.696   1.938  1.00  0.00           C  
ATOM   1942  O2    U A  61      20.935  -2.102   1.143  1.00  0.00           O  
ATOM   1943  N3    U A  61      19.825  -2.366   3.100  1.00  0.00           N  
ATOM   1944  H3    U A  61      20.350  -3.213   3.256  1.00  0.00           H  
ATOM   1945  C4    U A  61      18.916  -2.010   4.066  1.00  0.00           C  
ATOM   1946  O4    U A  61      18.772  -2.733   5.053  1.00  0.00           O  
ATOM   1947  C5    U A  61      18.204  -0.799   3.795  1.00  0.00           C  
ATOM   1948  H5    U A  61      17.463  -0.431   4.506  1.00  0.00           H  
ATOM   1949  C2'   U A  61      18.749  -0.207  -0.662  1.00  0.00           C  
ATOM   1950  H2'   U A  61      18.229  -1.143  -0.449  1.00  0.00           H  
ATOM   1951  O2'   U A  61      19.559  -0.287  -1.820  1.00  0.00           O  
ATOM   1952 HO2'   U A  61      19.214   0.350  -2.448  1.00  0.00           H  
ATOM   1953  C3'   U A  61      17.754   0.948  -0.758  1.00  0.00           C  
ATOM   1954  H3'   U A  61      16.874   0.796  -0.134  1.00  0.00           H  
ATOM   1955  O3'   U A  61      17.268   1.128  -2.086  1.00  0.00           O  
ATOM   1956  P     A A  62      16.211   0.081  -2.702  1.00  0.00           P  
ATOM   1957  OP1   A A  62      15.448   0.800  -3.753  1.00  0.00           O  
ATOM   1958  OP2   A A  62      15.484  -0.571  -1.583  1.00  0.00           O  
ATOM   1959  O5'   A A  62      17.118  -1.020  -3.417  1.00  0.00           O  
ATOM   1960  C5'   A A  62      17.603  -0.823  -4.746  1.00  0.00           C  
ATOM   1961  H5'   A A  62      18.369  -0.047  -4.745  1.00  0.00           H  
ATOM   1962 H5''   A A  62      16.785  -0.513  -5.395  1.00  0.00           H  
ATOM   1963  C4'   A A  62      18.197  -2.106  -5.287  1.00  0.00           C  
ATOM   1964  H4'   A A  62      18.426  -1.942  -6.340  1.00  0.00           H  
ATOM   1965  O4'   A A  62      19.363  -2.452  -4.489  1.00  0.00           O  
ATOM   1966  C1'   A A  62      19.356  -3.839  -4.206  1.00  0.00           C  
ATOM   1967  H1'   A A  62      20.356  -4.216  -4.426  1.00  0.00           H  
ATOM   1968  N9    A A  62      19.110  -4.015  -2.776  1.00  0.00           N  
ATOM   1969  C4    A A  62      19.537  -5.064  -1.998  1.00  0.00           C  
ATOM   1970  N3    A A  62      20.256  -6.129  -2.389  1.00  0.00           N  
ATOM   1971  C2    A A  62      20.484  -6.944  -1.362  1.00  0.00           C  
ATOM   1972  H2    A A  62      21.062  -7.839  -1.595  1.00  0.00           H  
ATOM   1973  N1    A A  62      20.103  -6.822  -0.083  1.00  0.00           N  
ATOM   1974  C6    A A  62      19.383  -5.737   0.275  1.00  0.00           C  
ATOM   1975  N6    A A  62      19.008  -5.612   1.548  1.00  0.00           N  
ATOM   1976  H61   A A  62      18.470  -4.806   1.831  1.00  0.00           H  
ATOM   1977  H62   A A  62      19.264  -6.319   2.225  1.00  0.00           H  
ATOM   1978  C5    A A  62      19.073  -4.799  -0.722  1.00  0.00           C  
ATOM   1979  N7    A A  62      18.365  -3.605  -0.695  1.00  0.00           N  
ATOM   1980  C8    A A  62      18.416  -3.182  -1.935  1.00  0.00           C  
ATOM   1981  H8    A A  62      17.954  -2.263  -2.264  1.00  0.00           H  
ATOM   1982  C2'   A A  62      18.292  -4.478  -5.093  1.00  0.00           C  
ATOM   1983  H2'   A A  62      17.830  -5.340  -4.608  1.00  0.00           H  
ATOM   1984  O2'   A A  62      18.875  -4.801  -6.342  1.00  0.00           O  
ATOM   1985 HO2'   A A  62      18.613  -4.119  -6.960  1.00  0.00           H  
ATOM   1986  C3'   A A  62      17.294  -3.333  -5.222  1.00  0.00           C  
ATOM   1987  H3'   A A  62      16.605  -3.281  -4.380  1.00  0.00           H  
ATOM   1988  O3'   A A  62      16.485  -3.453  -6.390  1.00  0.00           O  
ATOM   1989  P     U A  63      15.141  -4.338  -6.348  1.00  0.00           P  
ATOM   1990  OP1   U A  63      14.286  -3.886  -7.475  1.00  0.00           O  
ATOM   1991  OP2   U A  63      14.601  -4.316  -4.965  1.00  0.00           O  
ATOM   1992  O5'   U A  63      15.638  -5.821  -6.660  1.00  0.00           O  
ATOM   1993  C5'   U A  63      14.996  -6.619  -7.654  1.00  0.00           C  
ATOM   1994  H5'   U A  63      15.401  -6.376  -8.639  1.00  0.00           H  
ATOM   1995 H5''   U A  63      13.925  -6.419  -7.652  1.00  0.00           H  
ATOM   1996  C4'   U A  63      15.218  -8.090  -7.375  1.00  0.00           C  
ATOM   1997  H4'   U A  63      15.264  -8.602  -8.337  1.00  0.00           H  
ATOM   1998  O4'   U A  63      16.419  -8.254  -6.571  1.00  0.00           O  
ATOM   1999  C1'   U A  63      16.187  -9.210  -5.551  1.00  0.00           C  
ATOM   2000  H1'   U A  63      17.027  -9.907  -5.568  1.00  0.00           H  
ATOM   2001  N1    U A  63      16.200  -8.512  -4.256  1.00  0.00           N  
ATOM   2002  C6    U A  63      16.092  -7.142  -4.189  1.00  0.00           C  
ATOM   2003  H6    U A  63      15.990  -6.577  -5.115  1.00  0.00           H  
ATOM   2004  C2    U A  63      16.328  -9.273  -3.109  1.00  0.00           C  
ATOM   2005  O2    U A  63      16.420 -10.486  -3.125  1.00  0.00           O  
ATOM   2006  N3    U A  63      16.341  -8.559  -1.939  1.00  0.00           N  
ATOM   2007  H3    U A  63      16.439  -9.093  -1.089  1.00  0.00           H  
ATOM   2008  C4    U A  63      16.239  -7.193  -1.800  1.00  0.00           C  
ATOM   2009  O4    U A  63      16.274  -6.694  -0.677  1.00  0.00           O  
ATOM   2010  C5    U A  63      16.107  -6.480  -3.030  1.00  0.00           C  
ATOM   2011  H5    U A  63      16.018  -5.394  -3.022  1.00  0.00           H  
ATOM   2012  C2'   U A  63      14.862  -9.897  -5.874  1.00  0.00           C  
ATOM   2013  H2'   U A  63      14.338 -10.207  -4.969  1.00  0.00           H  
ATOM   2014  O2'   U A  63      15.115 -10.975  -6.757  1.00  0.00           O  
ATOM   2015 HO2'   U A  63      14.306 -11.127  -7.245  1.00  0.00           H  
ATOM   2016  C3'   U A  63      14.115  -8.767  -6.572  1.00  0.00           C  
ATOM   2017  H3'   U A  63      13.648  -8.077  -5.870  1.00  0.00           H  
ATOM   2018  O3'   U A  63      13.072  -9.231  -7.424  1.00  0.00           O  
ATOM   2019  P     G A  64      11.587  -9.433  -6.839  1.00  0.00           P  
ATOM   2020  OP1   G A  64      10.648  -9.336  -7.986  1.00  0.00           O  
ATOM   2021  OP2   G A  64      11.407  -8.537  -5.668  1.00  0.00           O  
ATOM   2022  O5'   G A  64      11.581 -10.943  -6.329  1.00  0.00           O  
ATOM   2023  C5'   G A  64      10.633 -11.398  -5.364  1.00  0.00           C  
ATOM   2024  H5'   G A  64       9.749 -11.786  -5.873  1.00  0.00           H  
ATOM   2025 H5''   G A  64      10.336 -10.573  -4.716  1.00  0.00           H  
ATOM   2026  C4'   G A  64      11.240 -12.493  -4.516  1.00  0.00           C  
ATOM   2027  H4'   G A  64      11.178 -13.420  -5.086  1.00  0.00           H  
ATOM   2028  O4'   G A  64      12.601 -12.103  -4.187  1.00  0.00           O  
ATOM   2029  C1'   G A  64      12.811 -12.204  -2.796  1.00  0.00           C  
ATOM   2030  H1'   G A  64      13.781 -12.686  -2.660  1.00  0.00           H  
ATOM   2031  N9    G A  64      12.903 -10.855  -2.244  1.00  0.00           N  
ATOM   2032  C4    G A  64      13.071 -10.519  -0.921  1.00  0.00           C  
ATOM   2033  N3    G A  64      13.156 -11.382   0.113  1.00  0.00           N  
ATOM   2034  C2    G A  64      13.329 -10.758   1.264  1.00  0.00           C  
ATOM   2035  N2    G A  64      13.431 -11.468   2.391  1.00  0.00           N  
ATOM   2036  H21   G A  64      13.373 -12.477   2.347  1.00  0.00           H  
ATOM   2037  H22   G A  64      13.562 -11.003   3.279  1.00  0.00           H  
ATOM   2038  N1    G A  64      13.414  -9.395   1.393  1.00  0.00           N  
ATOM   2039  H1    G A  64      13.553  -9.017   2.319  1.00  0.00           H  
ATOM   2040  C6    G A  64      13.323  -8.487   0.345  1.00  0.00           C  
ATOM   2041  O6    G A  64      13.409  -7.275   0.571  1.00  0.00           O  
ATOM   2042  C5    G A  64      13.138  -9.142  -0.898  1.00  0.00           C  
ATOM   2043  N7    G A  64      13.000  -8.621  -2.177  1.00  0.00           N  
ATOM   2044  C8    G A  64      12.856  -9.670  -2.938  1.00  0.00           C  
ATOM   2045  H8    G A  64      12.710  -9.612  -4.005  1.00  0.00           H  
ATOM   2046  C2'   G A  64      11.676 -13.043  -2.215  1.00  0.00           C  
ATOM   2047  H2'   G A  64      11.415 -12.718  -1.207  1.00  0.00           H  
ATOM   2048  O2'   G A  64      12.048 -14.408  -2.267  1.00  0.00           O  
ATOM   2049 HO2'   G A  64      11.237 -14.905  -2.382  1.00  0.00           H  
ATOM   2050  C3'   G A  64      10.534 -12.751  -3.187  1.00  0.00           C  
ATOM   2051  H3'   G A  64       9.925 -11.902  -2.880  1.00  0.00           H  
ATOM   2052  O3'   G A  64       9.645 -13.865  -3.282  1.00  0.00           O  
ATOM   2053  P     U A  65       8.057 -13.624  -3.394  1.00  0.00           P  
ATOM   2054  OP1   U A  65       7.487 -14.795  -4.108  1.00  0.00           O  
ATOM   2055  OP2   U A  65       7.818 -12.258  -3.923  1.00  0.00           O  
ATOM   2056  O5'   U A  65       7.549 -13.662  -1.882  1.00  0.00           O  
ATOM   2057  C5'   U A  65       7.161 -14.889  -1.257  1.00  0.00           C  
ATOM   2058  H5'   U A  65       7.052 -15.670  -2.010  1.00  0.00           H  
ATOM   2059 H5''   U A  65       6.208 -14.757  -0.747  1.00  0.00           H  
ATOM   2060  C4'   U A  65       8.203 -15.315  -0.244  1.00  0.00           C  
ATOM   2061  H4'   U A  65       8.292 -16.401  -0.301  1.00  0.00           H  
ATOM   2062  O4'   U A  65       9.449 -14.614  -0.525  1.00  0.00           O  
ATOM   2063  C1'   U A  65       9.962 -14.052   0.669  1.00  0.00           C  
ATOM   2064  H1'   U A  65      11.039 -14.230   0.671  1.00  0.00           H  
ATOM   2065  N1    U A  65       9.734 -12.600   0.635  1.00  0.00           N  
ATOM   2066  C6    U A  65       9.165 -11.994  -0.460  1.00  0.00           C  
ATOM   2067  H6    U A  65       8.878 -12.611  -1.308  1.00  0.00           H  
ATOM   2068  C2    U A  65      10.111 -11.861   1.739  1.00  0.00           C  
ATOM   2069  O2    U A  65      10.620 -12.357   2.726  1.00  0.00           O  
ATOM   2070  N3    U A  65       9.868 -10.515   1.644  1.00  0.00           N  
ATOM   2071  H3    U A  65      10.109  -9.962   2.447  1.00  0.00           H  
ATOM   2072  C4    U A  65       9.306  -9.846   0.582  1.00  0.00           C  
ATOM   2073  O4    U A  65       9.130  -8.630   0.655  1.00  0.00           O  
ATOM   2074  C5    U A  65       8.950 -10.679  -0.520  1.00  0.00           C  
ATOM   2075  H5    U A  65       8.506 -10.240  -1.412  1.00  0.00           H  
ATOM   2076  C2'   U A  65       9.256 -14.766   1.817  1.00  0.00           C  
ATOM   2077  H2'   U A  65       9.195 -14.138   2.710  1.00  0.00           H  
ATOM   2078  O2'   U A  65       9.910 -15.999   2.056  1.00  0.00           O  
ATOM   2079 HO2'   U A  65       9.416 -16.672   1.589  1.00  0.00           H  
ATOM   2080  C3'   U A  65       7.877 -14.979   1.208  1.00  0.00           C  
ATOM   2081  H3'   U A  65       7.245 -14.095   1.285  1.00  0.00           H  
ATOM   2082  O3'   U A  65       7.161 -16.036   1.842  1.00  0.00           O  
ATOM   2083  P     C A  66       6.065 -15.696   2.971  1.00  0.00           P  
ATOM   2084  OP1   C A  66       5.254 -16.920   3.191  1.00  0.00           O  
ATOM   2085  OP2   C A  66       5.390 -14.426   2.596  1.00  0.00           O  
ATOM   2086  O5'   C A  66       6.932 -15.426   4.281  1.00  0.00           O  
ATOM   2087  C5'   C A  66       6.396 -14.681   5.372  1.00  0.00           C  
ATOM   2088  H5'   C A  66       5.791 -15.336   6.002  1.00  0.00           H  
ATOM   2089 H5''   C A  66       5.770 -13.873   4.995  1.00  0.00           H  
ATOM   2090  C4'   C A  66       7.511 -14.091   6.203  1.00  0.00           C  
ATOM   2091  H4'   C A  66       7.871 -14.878   6.870  1.00  0.00           H  
ATOM   2092  O4'   C A  66       8.535 -13.565   5.313  1.00  0.00           O  
ATOM   2093  C1'   C A  66       8.684 -12.178   5.523  1.00  0.00           C  
ATOM   2094  H1'   C A  66       9.746 -11.954   5.404  1.00  0.00           H  
ATOM   2095  N1    C A  66       7.947 -11.475   4.455  1.00  0.00           N  
ATOM   2096  C6    C A  66       7.393 -12.179   3.421  1.00  0.00           C  
ATOM   2097  H6    C A  66       7.488 -13.265   3.398  1.00  0.00           H  
ATOM   2098  C2    C A  66       7.826 -10.079   4.502  1.00  0.00           C  
ATOM   2099  O2    C A  66       8.331  -9.458   5.447  1.00  0.00           O  
ATOM   2100  N3    C A  66       7.159  -9.442   3.511  1.00  0.00           N  
ATOM   2101  C4    C A  66       6.627 -10.142   2.506  1.00  0.00           C  
ATOM   2102  N4    C A  66       5.978  -9.474   1.554  1.00  0.00           N  
ATOM   2103  H41   C A  66       5.562  -9.968   0.779  1.00  0.00           H  
ATOM   2104  H42   C A  66       5.899  -8.471   1.602  1.00  0.00           H  
ATOM   2105  C5    C A  66       6.736 -11.559   2.434  1.00  0.00           C  
ATOM   2106  H5    C A  66       6.301 -12.117   1.605  1.00  0.00           H  
ATOM   2107  C2'   C A  66       8.204 -11.908   6.947  1.00  0.00           C  
ATOM   2108  H2'   C A  66       7.817 -10.892   7.053  1.00  0.00           H  
ATOM   2109  O2'   C A  66       9.268 -12.181   7.840  1.00  0.00           O  
ATOM   2110 HO2'   C A  66       9.066 -13.013   8.268  1.00  0.00           H  
ATOM   2111  C3'   C A  66       7.076 -12.929   7.092  1.00  0.00           C  
ATOM   2112  H3'   C A  66       6.113 -12.528   6.783  1.00  0.00           H  
ATOM   2113  O3'   C A  66       6.900 -13.372   8.435  1.00  0.00           O  
ATOM   2114  P     C A  67       6.036 -12.488   9.462  1.00  0.00           P  
ATOM   2115  OP1   C A  67       6.257 -13.047  10.819  1.00  0.00           O  
ATOM   2116  OP2   C A  67       4.652 -12.373   8.930  1.00  0.00           O  
ATOM   2117  O5'   C A  67       6.726 -11.053   9.385  1.00  0.00           O  
ATOM   2118  C5'   C A  67       6.542 -10.084  10.414  1.00  0.00           C  
ATOM   2119  H5'   C A  67       6.649 -10.555  11.391  1.00  0.00           H  
ATOM   2120 H5''   C A  67       5.548  -9.648  10.337  1.00  0.00           H  
ATOM   2121  C4'   C A  67       7.574  -8.986  10.277  1.00  0.00           C  
ATOM   2122  H4'   C A  67       8.400  -9.231  10.944  1.00  0.00           H  
ATOM   2123  O4'   C A  67       7.964  -8.909   8.878  1.00  0.00           O  
ATOM   2124  C1'   C A  67       7.582  -7.662   8.353  1.00  0.00           C  
ATOM   2125  H1'   C A  67       8.332  -7.393   7.608  1.00  0.00           H  
ATOM   2126  N1    C A  67       6.290  -7.824   7.658  1.00  0.00           N  
ATOM   2127  C6    C A  67       5.731  -9.063   7.496  1.00  0.00           C  
ATOM   2128  H6    C A  67       6.233  -9.938   7.906  1.00  0.00           H  
ATOM   2129  C2    C A  67       5.648  -6.692   7.151  1.00  0.00           C  
ATOM   2130  O2    C A  67       6.167  -5.580   7.319  1.00  0.00           O  
ATOM   2131  N3    C A  67       4.478  -6.836   6.490  1.00  0.00           N  
ATOM   2132  C4    C A  67       3.948  -8.051   6.328  1.00  0.00           C  
ATOM   2133  N4    C A  67       2.801  -8.150   5.654  1.00  0.00           N  
ATOM   2134  H41   C A  67       2.367  -9.051   5.501  1.00  0.00           H  
ATOM   2135  H42   C A  67       2.360  -7.315   5.303  1.00  0.00           H  
ATOM   2136  C5    C A  67       4.574  -9.220   6.843  1.00  0.00           C  
ATOM   2137  H5    C A  67       4.128 -10.206   6.711  1.00  0.00           H  
ATOM   2138  C2'   C A  67       7.574  -6.691   9.530  1.00  0.00           C  
ATOM   2139  H2'   C A  67       6.875  -5.869   9.366  1.00  0.00           H  
ATOM   2140  O2'   C A  67       8.901  -6.244   9.753  1.00  0.00           O  
ATOM   2141 HO2'   C A  67       9.338  -6.891  10.309  1.00  0.00           H  
ATOM   2142  C3'   C A  67       7.092  -7.588  10.671  1.00  0.00           C  
ATOM   2143  H3'   C A  67       6.010  -7.556  10.799  1.00  0.00           H  
ATOM   2144  O3'   C A  67       7.643  -7.199  11.928  1.00  0.00           O  
ATOM   2145  P     G A  68       7.328  -5.738  12.527  1.00  0.00           P  
ATOM   2146  OP1   G A  68       6.984  -5.920  13.960  1.00  0.00           O  
ATOM   2147  OP2   G A  68       6.366  -5.051  11.626  1.00  0.00           O  
ATOM   2148  O5'   G A  68       8.726  -4.974  12.455  1.00  0.00           O  
ATOM   2149  C5'   G A  68       9.820  -5.357  13.290  1.00  0.00           C  
ATOM   2150  H5'   G A  68      10.717  -5.493  12.684  1.00  0.00           H  
ATOM   2151 H5''   G A  68       9.589  -6.295  13.793  1.00  0.00           H  
ATOM   2152  C4'   G A  68      10.085  -4.292  14.335  1.00  0.00           C  
ATOM   2153  H4'   G A  68      10.075  -4.782  15.309  1.00  0.00           H  
ATOM   2154  O4'   G A  68      11.356  -3.653  14.022  1.00  0.00           O  
ATOM   2155  C1'   G A  68      11.201  -2.249  14.023  1.00  0.00           C  
ATOM   2156  H1'   G A  68      12.073  -1.831  14.528  1.00  0.00           H  
ATOM   2157  N9    G A  68      11.217  -1.792  12.637  1.00  0.00           N  
ATOM   2158  C4    G A  68      12.052  -0.847  12.085  1.00  0.00           C  
ATOM   2159  N3    G A  68      13.008  -0.151  12.735  1.00  0.00           N  
ATOM   2160  C2    G A  68      13.655   0.672  11.927  1.00  0.00           C  
ATOM   2161  N2    G A  68      14.642   1.435  12.409  1.00  0.00           N  
ATOM   2162  H21   G A  68      14.877   1.368  13.389  1.00  0.00           H  
ATOM   2163  H22   G A  68      15.145   2.066  11.801  1.00  0.00           H  
ATOM   2164  N1    G A  68      13.381   0.809  10.590  1.00  0.00           N  
ATOM   2165  H1    G A  68      13.935   1.459  10.051  1.00  0.00           H  
ATOM   2166  C6    G A  68      12.392   0.116   9.905  1.00  0.00           C  
ATOM   2167  O6    G A  68      12.211   0.331   8.706  1.00  0.00           O  
ATOM   2168  C5    G A  68      11.698  -0.781  10.756  1.00  0.00           C  
ATOM   2169  N7    G A  68      10.657  -1.656  10.479  1.00  0.00           N  
ATOM   2170  C8    G A  68      10.406  -2.229  11.622  1.00  0.00           C  
ATOM   2171  H8    G A  68       9.638  -2.975  11.755  1.00  0.00           H  
ATOM   2172  C2'   G A  68       9.902  -1.943  14.764  1.00  0.00           C  
ATOM   2173  H2'   G A  68       9.434  -1.027  14.393  1.00  0.00           H  
ATOM   2174  O2'   G A  68      10.168  -1.896  16.154  1.00  0.00           O  
ATOM   2175 HO2'   G A  68       9.834  -2.707  16.538  1.00  0.00           H  
ATOM   2176  H3'   G A  68       8.535  -3.042  13.460  1.00  0.00           H  
ATOM   2177  C3'   G A  68       9.058  -3.164  14.405  1.00  0.00           C  
ATOM   2178  O3'   G A  68       8.045  -3.425  15.384  1.00  0.00           O  
ATOM   2179 HO3'   G A  68       7.894  -4.373  15.385  1.00  0.00           H  
ENDMDL
END
