# Supplementary material for: RPocket: an intuitive database of RNA pocket topology information with RNA-ligand data resources
Source: BMC Bioinformatics. 2021 Sep 8;22:428. doi: 10.1186/s12859-021-04349-4 (PMC8424408; doi:10.1186/s12859-021-04349-4)
Supplement: Supplementary file 7 — Additional file 7. Folder S3: Nine other experimental structures and their modeling structures and pockets. [file 12859_2021_4349_MOESM7_ESM.zip › 12859_2021_4349_MOESM7_ESM/4FEP_d1.pdb]

REMARK                                                              
ATOM      1 HO5' G5      1      31.855 -81.579 -49.832  1.00  0.00           H  
ATOM      2  O5' G5      1      31.837 -80.770 -50.386  1.00  0.00           O  
ATOM      3  C5' G5      1      31.261 -79.694 -49.644  1.00  0.00           C  
ATOM      4  H5' G5      1      31.838 -79.526 -48.732  1.00  0.00           H  
ATOM      5 H5'' G5      1      30.241 -79.958 -49.355  1.00  0.00           H  
ATOM      6  C4' G5      1      31.214 -78.378 -50.439  1.00  0.00           C  
ATOM      7  H4' G5      1      30.748 -77.614 -49.816  1.00  0.00           H  
ATOM      8  O4' G5      1      32.525 -77.932 -50.804  1.00  0.00           O  
ATOM      9  C1' G5      1      32.500 -77.452 -52.152  1.00  0.00           C  
ATOM     10  H1' G5      1      33.010 -76.489 -52.234  1.00  0.00           H  
ATOM     11  N9  G5      1      33.170 -78.414 -53.069  1.00  0.00           N  
ATOM     12  C8  G5      1      33.838 -79.577 -52.767  1.00  0.00           C  
ATOM     13  H8  G5      1      33.921 -79.950 -51.753  1.00  0.00           H  
ATOM     14  N7  G5      1      34.364 -80.183 -53.802  1.00  0.00           N  
ATOM     15  C5  G5      1      34.017 -79.360 -54.881  1.00  0.00           C  
ATOM     16  C6  G5      1      34.305 -79.450 -56.293  1.00  0.00           C  
ATOM     17  O6  G5      1      34.955 -80.294 -56.910  1.00  0.00           O  
ATOM     18  N1  G5      1      33.777 -78.411 -57.028  1.00  0.00           N  
ATOM     19  H1  G5      1      33.943 -78.408 -58.020  1.00  0.00           H  
ATOM     20  C2  G5      1      33.072 -77.392 -56.488  1.00  0.00           C  
ATOM     21  N2  G5      1      32.633 -76.475 -57.303  1.00  0.00           N  
ATOM     22  H21 G5      1      32.779 -76.555 -58.306  1.00  0.00           H  
ATOM     23  H22 G5      1      32.146 -75.692 -56.902  1.00  0.00           H  
ATOM     24  N3  G5      1      32.815 -77.242 -55.193  1.00  0.00           N  
ATOM     25  C4  G5      1      33.299 -78.270 -54.433  1.00  0.00           C  
ATOM     26  C3' G5      1      30.427 -78.474 -51.752  1.00  0.00           C  
ATOM     27  H3' G5      1      30.776 -79.371 -52.267  1.00  0.00           H  
ATOM     28  C2' G5      1      31.019 -77.270 -52.509  1.00  0.00           C  
ATOM     29  H2' G5      1      30.836 -77.356 -53.578  1.00  0.00           H  
ATOM     30  O2' G5      1      30.643 -75.988 -52.035  1.00  0.00           O  
ATOM     31 HO2' G5      1      29.755 -76.122 -51.615  1.00  0.00           H  
ATOM     32  O3' G5      1      29.007 -78.631 -51.637  1.00  0.00           O  
ATOM     33  P   G       2      27.934 -77.425 -51.643  1.00  0.00           P  
ATOM     34  OP1 G       2      28.483 -76.308 -50.831  1.00  0.00           O  
ATOM     35  OP2 G       2      26.605 -77.986 -51.284  1.00  0.00           O  
ATOM     36  O5' G       2      27.915 -76.998 -53.203  1.00  0.00           O  
ATOM     37  C5' G       2      27.484 -75.707 -53.616  1.00  0.00           C  
ATOM     38  H5' G       2      28.103 -74.945 -53.139  1.00  0.00           H  
ATOM     39 H5'' G       2      26.450 -75.552 -53.301  1.00  0.00           H  
ATOM     40  C4' G       2      27.563 -75.506 -55.140  1.00  0.00           C  
ATOM     41  H4' G       2      27.229 -74.492 -55.370  1.00  0.00           H  
ATOM     42  O4' G       2      28.894 -75.662 -55.637  1.00  0.00           O  
ATOM     43  C1' G       2      28.823 -76.239 -56.939  1.00  0.00           C  
ATOM     44  H1' G       2      29.356 -75.617 -57.661  1.00  0.00           H  
ATOM     45  N9  G       2      29.436 -77.586 -56.959  1.00  0.00           N  
ATOM     46  C8  G       2      29.717 -78.434 -55.916  1.00  0.00           C  
ATOM     47  H8  G       2      29.385 -78.237 -54.906  1.00  0.00           H  
ATOM     48  N7  G       2      30.457 -79.462 -56.244  1.00  0.00           N  
ATOM     49  C5  G       2      30.637 -79.304 -57.625  1.00  0.00           C  
ATOM     50  C6  G       2      31.401 -80.061 -58.584  1.00  0.00           C  
ATOM     51  O6  G       2      32.151 -81.017 -58.398  1.00  0.00           O  
ATOM     52  N1  G       2      31.259 -79.613 -59.879  1.00  0.00           N  
ATOM     53  H1  G       2      31.757 -80.109 -60.599  1.00  0.00           H  
ATOM     54  C2  G       2      30.524 -78.529 -60.221  1.00  0.00           C  
ATOM     55  N2  G       2      30.445 -78.252 -61.496  1.00  0.00           N  
ATOM     56  H21 G       2      30.887 -78.867 -62.176  1.00  0.00           H  
ATOM     57  H22 G       2      29.883 -77.468 -61.778  1.00  0.00           H  
ATOM     58  N3  G       2      29.860 -77.754 -59.366  1.00  0.00           N  
ATOM     59  C4  G       2      29.953 -78.196 -58.076  1.00  0.00           C  
ATOM     60  C3' G       2      26.695 -76.476 -55.951  1.00  0.00           C  
ATOM     61  H3' G       2      26.874 -77.490 -55.588  1.00  0.00           H  
ATOM     62  C2' G       2      27.350 -76.317 -57.334  1.00  0.00           C  
ATOM     63  H2' G       2      27.154 -77.190 -57.956  1.00  0.00           H  
ATOM     64  O2' G       2      27.014 -75.099 -58.012  1.00  0.00           O  
ATOM     65 HO2' G       2      27.247 -75.172 -58.957  1.00  0.00           H  
ATOM     66  O3' G       2      25.301 -76.182 -55.933  1.00  0.00           O  
ATOM     67  P   A       3      24.224 -77.326 -56.321  1.00  0.00           P  
ATOM     68  OP1 A       3      22.876 -76.689 -56.327  1.00  0.00           O  
ATOM     69  OP2 A       3      24.449 -78.487 -55.416  1.00  0.00           O  
ATOM     70  O5' A       3      24.585 -77.807 -57.830  1.00  0.00           O  
ATOM     71  C5' A       3      24.296 -76.991 -58.959  1.00  0.00           C  
ATOM     72  H5' A       3      24.731 -76.001 -58.822  1.00  0.00           H  
ATOM     73 H5'' A       3      23.215 -76.869 -59.047  1.00  0.00           H  
ATOM     74  C4' A       3      24.824 -77.582 -60.279  1.00  0.00           C  
ATOM     75  H4' A       3      24.555 -76.907 -61.093  1.00  0.00           H  
ATOM     76  O4' A       3      26.241 -77.760 -60.290  1.00  0.00           O  
ATOM     77  C1' A       3      26.549 -78.915 -61.066  1.00  0.00           C  
ATOM     78  H1' A       3      27.197 -78.653 -61.906  1.00  0.00           H  
ATOM     79  N9  A       3      27.245 -79.935 -60.248  1.00  0.00           N  
ATOM     80  C8  A       3      27.188 -80.154 -58.892  1.00  0.00           C  
ATOM     81  H8  A       3      26.551 -79.574 -58.235  1.00  0.00           H  
ATOM     82  N7  A       3      27.989 -81.099 -58.467  1.00  0.00           N  
ATOM     83  C5  A       3      28.599 -81.553 -59.646  1.00  0.00           C  
ATOM     84  C6  A       3      29.592 -82.519 -59.959  1.00  0.00           C  
ATOM     85  N6  A       3      30.233 -83.252 -59.070  1.00  0.00           N  
ATOM     86  H61 A       3      31.009 -83.826 -59.373  1.00  0.00           H  
ATOM     87  H62 A       3      30.038 -83.121 -58.093  1.00  0.00           H  
ATOM     88  N1  A       3      29.977 -82.735 -61.218  1.00  0.00           N  
ATOM     89  C2  A       3      29.415 -82.004 -62.170  1.00  0.00           C  
ATOM     90  H2  A       3      29.748 -82.200 -63.180  1.00  0.00           H  
ATOM     91  N3  A       3      28.498 -81.052 -62.033  1.00  0.00           N  
ATOM     92  C4  A       3      28.129 -80.869 -60.734  1.00  0.00           C  
ATOM     93  C3' A       3      24.220 -78.953 -60.590  1.00  0.00           C  
ATOM     94  H3' A       3      24.281 -79.575 -59.695  1.00  0.00           H  
ATOM     95  C2' A       3      25.237 -79.477 -61.618  1.00  0.00           C  
ATOM     96  H2' A       3      25.257 -80.566 -61.612  1.00  0.00           H  
ATOM     97  O2' A       3      25.053 -78.976 -62.944  1.00  0.00           O  
ATOM     98 HO2' A       3      24.307 -79.457 -63.351  1.00  0.00           H  
ATOM     99  O3' A       3      22.873 -78.883 -61.054  1.00  0.00           O  
ATOM    100  P   C       4      21.951 -80.203 -61.057  1.00  0.00           P  
ATOM    101  OP1 C       4      20.628 -79.843 -61.637  1.00  0.00           O  
ATOM    102  OP2 C       4      21.999 -80.813 -59.699  1.00  0.00           O  
ATOM    103  O5' C       4      22.725 -81.154 -62.109  1.00  0.00           O  
ATOM    104  C5' C       4      22.718 -82.564 -61.978  1.00  0.00           C  
ATOM    105  H5' C       4      21.731 -82.951 -62.235  1.00  0.00           H  
ATOM    106 H5'' C       4      22.942 -82.848 -60.950  1.00  0.00           H  
ATOM    107  C4' C       4      23.774 -83.199 -62.892  1.00  0.00           C  
ATOM    108  H4' C       4      23.578 -82.919 -63.928  1.00  0.00           H  
ATOM    109  O4' C       4      25.109 -82.826 -62.546  1.00  0.00           O  
ATOM    110  C1' C       4      25.953 -83.973 -62.610  1.00  0.00           C  
ATOM    111  H1' C       4      26.815 -83.756 -63.247  1.00  0.00           H  
ATOM    112  N1  C       4      26.459 -84.361 -61.256  1.00  0.00           N  
ATOM    113  C6  C       4      25.914 -83.870 -60.092  1.00  0.00           C  
ATOM    114  H6  C       4      25.068 -83.194 -60.129  1.00  0.00           H  
ATOM    115  C5  C       4      26.446 -84.214 -58.893  1.00  0.00           C  
ATOM    116  H5  C       4      26.025 -83.814 -57.983  1.00  0.00           H  
ATOM    117  C4  C       4      27.570 -85.084 -58.897  1.00  0.00           C  
ATOM    118  N4  C       4      28.165 -85.406 -57.779  1.00  0.00           N  
ATOM    119  H41 C       4      29.027 -85.939 -57.849  1.00  0.00           H  
ATOM    120  H42 C       4      27.844 -85.015 -56.911  1.00  0.00           H  
ATOM    121  N3  C       4      28.113 -85.560 -59.998  1.00  0.00           N  
ATOM    122  C2  C       4      27.566 -85.220 -61.188  1.00  0.00           C  
ATOM    123  O2  C       4      28.082 -85.696 -62.198  1.00  0.00           O  
ATOM    124  C3' C       4      23.714 -84.718 -62.778  1.00  0.00           C  
ATOM    125  H3' C       4      23.624 -84.978 -61.721  1.00  0.00           H  
ATOM    126  C2' C       4      25.125 -85.096 -63.257  1.00  0.00           C  
ATOM    127  H2' C       4      25.409 -86.079 -62.877  1.00  0.00           H  
ATOM    128  O2' C       4      25.298 -85.022 -64.677  1.00  0.00           O  
ATOM    129 HO2' C       4      26.117 -85.485 -64.939  1.00  0.00           H  
ATOM    130  O3' C       4      22.631 -85.270 -63.521  1.00  0.00           O  
ATOM    131  P   A       5      21.940 -86.646 -63.052  1.00  0.00           P  
ATOM    132  OP1 A       5      20.864 -86.975 -64.030  1.00  0.00           O  
ATOM    133  OP2 A       5      21.575 -86.507 -61.615  1.00  0.00           O  
ATOM    134  O5' A       5      23.124 -87.743 -63.168  1.00  0.00           O  
ATOM    135  C5' A       5      23.600 -88.174 -64.436  1.00  0.00           C  
ATOM    136  H5' A       5      23.933 -87.315 -65.020  1.00  0.00           H  
ATOM    137 H5'' A       5      22.789 -88.660 -64.982  1.00  0.00           H  
ATOM    138  C4' A       5      24.765 -89.168 -64.319  1.00  0.00           C  
ATOM    139  H4' A       5      25.041 -89.501 -65.321  1.00  0.00           H  
ATOM    140  O4' A       5      25.916 -88.592 -63.704  1.00  0.00           O  
ATOM    141  C1' A       5      26.551 -89.594 -62.916  1.00  0.00           C  
ATOM    142  H1' A       5      27.591 -89.715 -63.228  1.00  0.00           H  
ATOM    143  N9  A       5      26.546 -89.201 -61.489  1.00  0.00           N  
ATOM    144  C8  A       5      25.739 -88.308 -60.824  1.00  0.00           C  
ATOM    145  H8  A       5      24.895 -87.821 -61.297  1.00  0.00           H  
ATOM    146  N7  A       5      26.099 -88.076 -59.587  1.00  0.00           N  
ATOM    147  C5  A       5      27.223 -88.902 -59.423  1.00  0.00           C  
ATOM    148  C6  A       5      28.155 -89.154 -58.382  1.00  0.00           C  
ATOM    149  N6  A       5      28.181 -88.544 -57.211  1.00  0.00           N  
ATOM    150  H61 A       5      28.948 -88.737 -56.578  1.00  0.00           H  
ATOM    151  H62 A       5      27.503 -87.825 -57.023  1.00  0.00           H  
ATOM    152  N1  A       5      29.125 -90.058 -58.526  1.00  0.00           N  
ATOM    153  C2  A       5      29.210 -90.703 -59.681  1.00  0.00           C  
ATOM    154  H2  A       5      30.009 -91.427 -59.766  1.00  0.00           H  
ATOM    155  N3  A       5      28.443 -90.552 -60.752  1.00  0.00           N  
ATOM    156  C4  A       5      27.463 -89.626 -60.560  1.00  0.00           C  
ATOM    157  C3' A       5      24.401 -90.405 -63.493  1.00  0.00           C  
ATOM    158  H3' A       5      23.910 -90.082 -62.573  1.00  0.00           H  
ATOM    159  C2' A       5      25.807 -90.916 -63.139  1.00  0.00           C  
ATOM    160  H2' A       5      25.779 -91.512 -62.226  1.00  0.00           H  
ATOM    161  O2' A       5      26.462 -91.620 -64.202  1.00  0.00           O  
ATOM    162 HO2' A       5      27.161 -92.194 -63.835  1.00  0.00           H  
ATOM    163  O3' A       5      23.576 -91.330 -64.199  1.00  0.00           O  
ATOM    164  P   U       6      22.612 -92.346 -63.393  1.00  0.00           P  
ATOM    165  OP1 U       6      21.945 -93.226 -64.395  1.00  0.00           O  
ATOM    166  OP2 U       6      21.753 -91.546 -62.476  1.00  0.00           O  
ATOM    167  O5' U       6      23.611 -93.240 -62.481  1.00  0.00           O  
ATOM    168  C5' U       6      24.419 -94.260 -63.054  1.00  0.00           C  
ATOM    169  H5' U       6      24.997 -93.850 -63.884  1.00  0.00           H  
ATOM    170 H5'' U       6      23.777 -95.050 -63.448  1.00  0.00           H  
ATOM    171  C4' U       6      25.392 -94.884 -62.040  1.00  0.00           C  
ATOM    172  H4' U       6      25.957 -95.673 -62.540  1.00  0.00           H  
ATOM    173  O4' U       6      26.311 -93.930 -61.516  1.00  0.00           O  
ATOM    174  C1' U       6      26.630 -94.300 -60.177  1.00  0.00           C  
ATOM    175  H1' U       6      27.701 -94.510 -60.119  1.00  0.00           H  
ATOM    176  N1  U       6      26.312 -93.211 -59.209  1.00  0.00           N  
ATOM    177  C6  U       6      25.278 -92.319 -59.409  1.00  0.00           C  
ATOM    178  H6  U       6      24.669 -92.402 -60.302  1.00  0.00           H  
ATOM    179  C5  U       6      25.024 -91.337 -58.502  1.00  0.00           C  
ATOM    180  H5  U       6      24.218 -90.637 -58.670  1.00  0.00           H  
ATOM    181  C4  U       6      25.811 -91.199 -57.295  1.00  0.00           C  
ATOM    182  O4  U       6      25.674 -90.341 -56.429  1.00  0.00           O  
ATOM    183  N3  U       6      26.803 -92.132 -57.162  1.00  0.00           N  
ATOM    184  H3  U       6      27.361 -92.089 -56.323  1.00  0.00           H  
ATOM    185  C2  U       6      27.092 -93.141 -58.049  1.00  0.00           C  
ATOM    186  O2  U       6      28.000 -93.929 -57.790  1.00  0.00           O  
ATOM    187  C3' U       6      24.686 -95.500 -60.829  1.00  0.00           C  
ATOM    188  H3' U       6      23.957 -94.783 -60.446  1.00  0.00           H  
ATOM    189  C2' U       6      25.858 -95.586 -59.837  1.00  0.00           C  
ATOM    190  H2' U       6      25.486 -95.574 -58.809  1.00  0.00           H  
ATOM    191  O2' U       6      26.723 -96.706 -60.061  1.00  0.00           O  
ATOM    192 HO2' U       6      27.272 -96.873 -59.270  1.00  0.00           H  
ATOM    193  O3' U       6      24.061 -96.748 -61.113  1.00  0.00           O  
ATOM    194  P   A       7      22.713 -97.182 -60.335  1.00  0.00           P  
ATOM    195  OP1 A       7      22.375 -98.561 -60.797  1.00  0.00           O  
ATOM    196  OP2 A       7      21.701 -96.106 -60.537  1.00  0.00           O  
ATOM    197  O5' A       7      23.109 -97.211 -58.754  1.00  0.00           O  
ATOM    198  C5' A       7      23.722 -98.357 -58.173  1.00  0.00           C  
ATOM    199  H5' A       7      24.666 -98.558 -58.682  1.00  0.00           H  
ATOM    200 H5'' A       7      23.077 -99.226 -58.309  1.00  0.00           H  
ATOM    201  C4' A       7      24.005 -98.206 -56.670  1.00  0.00           C  
ATOM    202  H4' A       7      24.477 -99.126 -56.321  1.00  0.00           H  
ATOM    203  O4' A       7      24.912 -97.131 -56.447  1.00  0.00           O  
ATOM    204  C1' A       7      24.744 -96.682 -55.114  1.00  0.00           C  
ATOM    205  H1' A       7      25.630 -96.943 -54.527  1.00  0.00           H  
ATOM    206  N9  A       7      24.579 -95.215 -55.078  1.00  0.00           N  
ATOM    207  C8  A       7      23.848 -94.398 -55.908  1.00  0.00           C  
ATOM    208  H8  A       7      23.321 -94.773 -56.778  1.00  0.00           H  
ATOM    209  N7  A       7      23.849 -93.138 -55.551  1.00  0.00           N  
ATOM    210  C5  A       7      24.644 -93.132 -54.392  1.00  0.00           C  
ATOM    211  C6  A       7      25.073 -92.148 -53.462  1.00  0.00           C  
ATOM    212  N6  A       7      24.778 -90.863 -53.522  1.00  0.00           N  
ATOM    213  H61 A       7      25.194 -90.244 -52.838  1.00  0.00           H  
ATOM    214  H62 A       7      24.273 -90.513 -54.320  1.00  0.00           H  
ATOM    215  N1  A       7      25.836 -92.468 -52.415  1.00  0.00           N  
ATOM    216  C2  A       7      26.190 -93.739 -52.273  1.00  0.00           C  
ATOM    217  H2  A       7      26.813 -93.965 -51.418  1.00  0.00           H  
ATOM    218  N3  A       7      25.878 -94.767 -53.055  1.00  0.00           N  
ATOM    219  C4  A       7      25.093 -94.393 -54.105  1.00  0.00           C  
ATOM    220  C3' A       7      22.785 -97.942 -55.763  1.00  0.00           C  
ATOM    221  H3' A       7      22.171 -97.139 -56.179  1.00  0.00           H  
ATOM    222  C2' A       7      23.520 -97.390 -54.519  1.00  0.00           C  
ATOM    223  H2' A       7      22.880 -96.687 -53.983  1.00  0.00           H  
ATOM    224  O2' A       7      24.002 -98.405 -53.636  1.00  0.00           O  
ATOM    225 HO2' A       7      24.350 -98.010 -52.814  1.00  0.00           H  
ATOM    226  O3' A       7      21.985 -99.092 -55.449  1.00  0.00           O  
ATOM    227  P   U       8      20.598 -99.457 -56.230  1.00  0.00           P  
ATOM    228  OP1 U       8      20.523-100.945 -56.305  1.00  0.00           O  
ATOM    229  OP2 U       8      20.494 -98.690 -57.500  1.00  0.00           O  
ATOM    230  O5' U       8      19.366 -98.974 -55.277  1.00  0.00           O  
ATOM    231  C5' U       8      19.130 -97.600 -54.991  1.00  0.00           C  
ATOM    232  H5' U       8      18.064 -97.436 -54.822  1.00  0.00           H  
ATOM    233 H5'' U       8      19.439 -96.982 -55.836  1.00  0.00           H  
ATOM    234  C4' U       8      19.896 -97.153 -53.741  1.00  0.00           C  
ATOM    235  H4' U       8      20.908 -97.531 -53.823  1.00  0.00           H  
ATOM    236  O4' U       8      19.344 -97.632 -52.529  1.00  0.00           O  
ATOM    237  C1' U       8      19.941 -96.866 -51.489  1.00  0.00           C  
ATOM    238  H1' U       8      19.167 -96.636 -50.755  1.00  0.00           H  
ATOM    239  N1  U       8      21.016 -97.626 -50.780  1.00  0.00           N  
ATOM    240  C6  U       8      21.684 -98.683 -51.366  1.00  0.00           C  
ATOM    241  H6  U       8      21.427 -98.996 -52.370  1.00  0.00           H  
ATOM    242  C5  U       8      22.657 -99.351 -50.696  1.00  0.00           C  
ATOM    243  H5  U       8      23.165-100.177 -51.168  1.00  0.00           H  
ATOM    244  C4  U       8      23.043 -98.979 -49.355  1.00  0.00           C  
ATOM    245  O4  U       8      23.928 -99.516 -48.695  1.00  0.00           O  
ATOM    246  N3  U       8      22.342 -97.920 -48.831  1.00  0.00           N  
ATOM    247  H3  U       8      22.632 -97.587 -47.924  1.00  0.00           H  
ATOM    248  C2  U       8      21.334 -97.230 -49.473  1.00  0.00           C  
ATOM    249  O2  U       8      20.763 -96.311 -48.882  1.00  0.00           O  
ATOM    250  C3' U       8      20.040 -95.640 -53.590  1.00  0.00           C  
ATOM    251  H3' U       8      20.923 -95.372 -54.175  1.00  0.00           H  
ATOM    252  C2' U       8      20.412 -95.520 -52.100  1.00  0.00           C  
ATOM    253  H2' U       8      19.866 -94.701 -51.630  1.00  0.00           H  
ATOM    254  O2' U       8      21.821 -95.297 -51.984  1.00  0.00           O  
ATOM    255 HO2' U       8      21.998 -94.366 -51.745  1.00  0.00           H  
ATOM    256  O3' U       8      18.976 -94.851 -54.133  1.00  0.00           O  
ATOM    257  P   A       9      17.645 -94.343 -53.342  1.00  0.00           P  
ATOM    258  OP1 A       9      16.517 -94.498 -54.306  1.00  0.00           O  
ATOM    259  OP2 A       9      17.952 -92.969 -52.854  1.00  0.00           O  
ATOM    260  O5' A       9      17.326 -95.266 -52.038  1.00  0.00           O  
ATOM    261  C5' A       9      16.179 -95.016 -51.220  1.00  0.00           C  
ATOM    262  H5' A       9      15.674 -94.106 -51.552  1.00  0.00           H  
ATOM    263 H5'' A       9      16.522 -94.828 -50.206  1.00  0.00           H  
ATOM    264  C4' A       9      15.129 -96.152 -51.182  1.00  0.00           C  
ATOM    265  H4' A       9      14.152 -95.717 -51.399  1.00  0.00           H  
ATOM    266  O4' A       9      15.388 -97.158 -52.160  1.00  0.00           O  
ATOM    267  C1' A       9      15.024 -98.430 -51.656  1.00  0.00           C  
ATOM    268  H1' A       9      14.218 -98.823 -52.279  1.00  0.00           H  
ATOM    269  N9  A       9      16.172 -99.372 -51.772  1.00  0.00           N  
ATOM    270  C8  A       9      16.346-100.307 -52.767  1.00  0.00           C  
ATOM    271  H8  A       9      15.657-100.398 -53.599  1.00  0.00           H  
ATOM    272  N7  A       9      17.390-101.081 -52.622  1.00  0.00           N  
ATOM    273  C5  A       9      17.966-100.605 -51.435  1.00  0.00           C  
ATOM    274  C6  A       9      19.097-100.977 -50.659  1.00  0.00           C  
ATOM    275  N6  A       9      19.918-101.974 -50.945  1.00  0.00           N  
ATOM    276  H61 A       9      20.687-102.153 -50.324  1.00  0.00           H  
ATOM    277  H62 A       9      19.773-102.521 -51.777  1.00  0.00           H  
ATOM    278  N1  A       9      19.408-100.345 -49.526  1.00  0.00           N  
ATOM    279  C2  A       9      18.617 -99.351 -49.152  1.00  0.00           C  
ATOM    280  H2  A       9      18.890 -98.856 -48.226  1.00  0.00           H  
ATOM    281  N3  A       9      17.531 -98.888 -49.756  1.00  0.00           N  
ATOM    282  C4  A       9      17.244 -99.558 -50.913  1.00  0.00           C  
ATOM    283  C3' A       9      15.015 -96.855 -49.818  1.00  0.00           C  
ATOM    284  H3' A       9      16.015 -96.975 -49.406  1.00  0.00           H  
ATOM    285  C2' A       9      14.462 -98.236 -50.238  1.00  0.00           C  
ATOM    286  H2' A       9      14.824 -99.007 -49.556  1.00  0.00           H  
ATOM    287  O2' A       9      13.032 -98.270 -50.337  1.00  0.00           O  
ATOM    288 HO2' A       9      12.718 -99.182 -50.478  1.00  0.00           H  
ATOM    289  O3' A       9      14.172 -96.193 -48.866  1.00  0.00           O  
ATOM    290  P   U      10      14.764 -95.602 -47.466  1.00  0.00           P  
ATOM    291  OP1 U      10      13.658 -94.806 -46.856  1.00  0.00           O  
ATOM    292  OP2 U      10      16.041 -94.893 -47.763  1.00  0.00           O  
ATOM    293  O5' U      10      15.059 -96.862 -46.451  1.00  0.00           O  
ATOM    294  C5' U      10      16.053 -97.830 -46.766  1.00  0.00           C  
ATOM    295  H5' U      10      16.972 -97.316 -47.050  1.00  0.00           H  
ATOM    296 H5'' U      10      15.716 -98.391 -47.635  1.00  0.00           H  
ATOM    297  C4' U      10      16.414 -98.856 -45.671  1.00  0.00           C  
ATOM    298  H4' U      10      17.086 -99.562 -46.156  1.00  0.00           H  
ATOM    299  O4' U      10      17.116 -98.332 -44.560  1.00  0.00           O  
ATOM    300  C1' U      10      17.255 -99.454 -43.714  1.00  0.00           C  
ATOM    301  H1' U      10      17.985-100.107 -44.194  1.00  0.00           H  
ATOM    302  N1  U      10      17.758 -99.119 -42.356  1.00  0.00           N  
ATOM    303  C6  U      10      16.976 -98.466 -41.431  1.00  0.00           C  
ATOM    304  H6  U      10      15.963 -98.179 -41.690  1.00  0.00           H  
ATOM    305  C5  U      10      17.477 -98.142 -40.211  1.00  0.00           C  
ATOM    306  H5  U      10      16.861 -97.611 -39.502  1.00  0.00           H  
ATOM    307  C4  U      10      18.845 -98.436 -39.846  1.00  0.00           C  
ATOM    308  O4  U      10      19.391 -98.142 -38.789  1.00  0.00           O  
ATOM    309  N3  U      10      19.555 -99.116 -40.807  1.00  0.00           N  
ATOM    310  H3  U      10      20.501 -99.365 -40.580  1.00  0.00           H  
ATOM    311  C2  U      10      19.071 -99.494 -42.040  1.00  0.00           C  
ATOM    312  O2  U      10      19.798-100.137 -42.795  1.00  0.00           O  
ATOM    313  C3' U      10      15.267 -99.678 -45.053  1.00  0.00           C  
ATOM    314  H3' U      10      14.466 -98.992 -44.767  1.00  0.00           H  
ATOM    315  C2' U      10      15.932-100.229 -43.755  1.00  0.00           C  
ATOM    316  H2' U      10      15.293 -99.977 -42.907  1.00  0.00           H  
ATOM    317  O2' U      10      16.286-101.617 -43.728  1.00  0.00           O  
ATOM    318 HO2' U      10      16.453-101.898 -42.807  1.00  0.00           H  
ATOM    319  O3' U      10      14.781-100.638 -45.982  1.00  0.00           O  
ATOM    320  P   A      11      13.305-101.299 -45.881  1.00  0.00           P  
ATOM    321  OP1 A      11      12.288-100.202 -45.919  1.00  0.00           O  
ATOM    322  OP2 A      11      13.266-102.276 -44.748  1.00  0.00           O  
ATOM    323  O5' A      11      13.268-102.144 -47.298  1.00  0.00           O  
ATOM    324  C5' A      11      12.712-101.588 -48.488  1.00  0.00           C  
ATOM    325  H5' A      11      12.981-100.531 -48.540  1.00  0.00           H  
ATOM    326 H5'' A      11      11.625-101.644 -48.415  1.00  0.00           H  
ATOM    327  C4' A      11      13.144-102.251 -49.823  1.00  0.00           C  
ATOM    328  H4' A      11      12.353-102.029 -50.541  1.00  0.00           H  
ATOM    329  O4' A      11      14.343-101.690 -50.366  1.00  0.00           O  
ATOM    330  C1' A      11      15.345-102.703 -50.439  1.00  0.00           C  
ATOM    331  H1' A      11      15.948-102.589 -51.336  1.00  0.00           H  
ATOM    332  N9  A      11      16.251-102.609 -49.273  1.00  0.00           N  
ATOM    333  C8  A      11      16.326-101.592 -48.357  1.00  0.00           C  
ATOM    334  H8  A      11      15.706-100.707 -48.424  1.00  0.00           H  
ATOM    335  N7  A      11      17.194-101.782 -47.401  1.00  0.00           N  
ATOM    336  C5  A      11      17.725-103.029 -47.716  1.00  0.00           C  
ATOM    337  C6  A      11      18.616-103.905 -47.061  1.00  0.00           C  
ATOM    338  N6  A      11      19.049-103.688 -45.833  1.00  0.00           N  
ATOM    339  H61 A      11      19.596-104.395 -45.380  1.00  0.00           H  
ATOM    340  H62 A      11      18.705-102.884 -45.339  1.00  0.00           H  
ATOM    341  N1  A      11      19.017-105.045 -47.634  1.00  0.00           N  
ATOM    342  C2  A      11      18.522-105.328 -48.832  1.00  0.00           C  
ATOM    343  H2  A      11      18.869-106.251 -49.279  1.00  0.00           H  
ATOM    344  N3  A      11      17.624-104.645 -49.537  1.00  0.00           N  
ATOM    345  C4  A      11      17.239-103.499 -48.906  1.00  0.00           C  
ATOM    346  C3' A      11      13.292-103.784 -49.777  1.00  0.00           C  
ATOM    347  H3' A      11      13.438-104.111 -48.747  1.00  0.00           H  
ATOM    348  C2' A      11      14.600-104.033 -50.545  1.00  0.00           C  
ATOM    349  H2' A      11      15.149-104.846 -50.071  1.00  0.00           H  
ATOM    350  O2' A      11      14.411-104.303 -51.936  1.00  0.00           O  
ATOM    351 HO2' A      11      13.613-104.854 -52.023  1.00  0.00           H  
ATOM    352  O3' A      11      12.214-104.493 -50.389  1.00  0.00           O  
ATOM    353  P   C      12      11.650-105.849 -49.713  1.00  0.00           P  
ATOM    354  OP1 C      12      10.825-106.546 -50.744  1.00  0.00           O  
ATOM    355  OP2 C      12      11.004-105.473 -48.426  1.00  0.00           O  
ATOM    356  O5' C      12      12.964-106.754 -49.369  1.00  0.00           O  
ATOM    357  C5' C      12      13.474-107.745 -50.255  1.00  0.00           C  
ATOM    358  H5' C      12      13.857-107.279 -51.164  1.00  0.00           H  
ATOM    359 H5'' C      12      12.668-108.427 -50.533  1.00  0.00           H  
ATOM    360  C4' C      12      14.590-108.589 -49.608  1.00  0.00           C  
ATOM    361  H4' C      12      14.843-109.405 -50.288  1.00  0.00           H  
ATOM    362  O4' C      12      15.780-107.842 -49.352  1.00  0.00           O  
ATOM    363  C1' C      12      16.368-108.323 -48.143  1.00  0.00           C  
ATOM    364  H1' C      12      17.388-108.664 -48.338  1.00  0.00           H  
ATOM    365  N1  C      12      16.419-107.278 -47.079  1.00  0.00           N  
ATOM    366  C6  C      12      15.607-106.172 -47.095  1.00  0.00           C  
ATOM    367  H6  C      12      14.931-106.013 -47.925  1.00  0.00           H  
ATOM    368  C5  C      12      15.659-105.280 -46.079  1.00  0.00           C  
ATOM    369  H5  C      12      15.024-104.410 -46.091  1.00  0.00           H  
ATOM    370  C4  C      12      16.567-105.549 -45.015  1.00  0.00           C  
ATOM    371  N4  C      12      16.625-104.738 -43.992  1.00  0.00           N  
ATOM    372  H41 C      12      17.239-104.986 -43.237  1.00  0.00           H  
ATOM    373  H42 C      12      16.095-103.881 -44.017  1.00  0.00           H  
ATOM    374  N3  C      12      17.381-106.590 -44.988  1.00  0.00           N  
ATOM    375  C2  C      12      17.322-107.461 -46.021  1.00  0.00           C  
ATOM    376  O2  C      12      18.093-108.422 -45.991  1.00  0.00           O  
ATOM    377  C3' C      12      14.165-109.214 -48.272  1.00  0.00           C  
ATOM    378  H3' C      12      13.694-108.445 -47.658  1.00  0.00           H  
ATOM    379  C2' C      12      15.543-109.526 -47.669  1.00  0.00           C  
ATOM    380  H2' C      12      15.487-109.557 -46.581  1.00  0.00           H  
ATOM    381  O2' C      12      16.168-110.701 -48.181  1.00  0.00           O  
ATOM    382 HO2' C      12      16.014-111.425 -47.549  1.00  0.00           H  
ATOM    383  O3' C      12      13.287-110.330 -48.422  1.00  0.00           O  
ATOM    384  P   G      13      12.364-110.835 -47.190  1.00  0.00           P  
ATOM    385  OP1 G      13      11.454-111.897 -47.710  1.00  0.00           O  
ATOM    386  OP2 G      13      11.757-109.650 -46.524  1.00  0.00           O  
ATOM    387  O5' G      13      13.400-111.507 -46.144  1.00  0.00           O  
ATOM    388  C5' G      13      13.996-112.769 -46.411  1.00  0.00           C  
ATOM    389  H5' G      13      14.372-112.792 -47.434  1.00  0.00           H  
ATOM    390 H5'' G      13      13.246-113.555 -46.310  1.00  0.00           H  
ATOM    391  C4' G      13      15.159-113.063 -45.454  1.00  0.00           C  
ATOM    392  H4' G      13      15.642-113.993 -45.758  1.00  0.00           H  
ATOM    393  O4' G      13      16.129-112.014 -45.469  1.00  0.00           O  
ATOM    394  C1' G      13      16.673-111.879 -44.161  1.00  0.00           C  
ATOM    395  H1' G      13      17.755-112.022 -44.188  1.00  0.00           H  
ATOM    396  N9  G      13      16.411-110.537 -43.589  1.00  0.00           N  
ATOM    397  C8  G      13      15.387-109.657 -43.841  1.00  0.00           C  
ATOM    398  H8  G      13      14.577-109.886 -44.521  1.00  0.00           H  
ATOM    399  N7  G      13      15.492-108.518 -43.205  1.00  0.00           N  
ATOM    400  C5  G      13      16.664-108.665 -42.450  1.00  0.00           C  
ATOM    401  C6  G      13      17.345-107.780 -41.531  1.00  0.00           C  
ATOM    402  O6  G      13      17.104-106.612 -41.232  1.00  0.00           O  
ATOM    403  N1  G      13      18.407-108.369 -40.888  1.00  0.00           N  
ATOM    404  H1  G      13      18.870-107.876 -40.146  1.00  0.00           H  
ATOM    405  C2  G      13      18.807-109.631 -41.112  1.00  0.00           C  
ATOM    406  N2  G      13      19.745-110.062 -40.318  1.00  0.00           N  
ATOM    407  H21 G      13      20.007-109.500 -39.508  1.00  0.00           H  
ATOM    408  H22 G      13      20.065-111.008 -40.422  1.00  0.00           H  
ATOM    409  N3  G      13      18.274-110.465 -42.001  1.00  0.00           N  
ATOM    410  C4  G      13      17.193-109.925 -42.640  1.00  0.00           C  
ATOM    411  C3' G      13      14.713-113.221 -43.998  1.00  0.00           C  
ATOM    412  H3' G      13      14.022-112.412 -43.750  1.00  0.00           H  
ATOM    413  C2' G      13      16.053-112.969 -43.287  1.00  0.00           C  
ATOM    414  H2' G      13      15.881-112.605 -42.276  1.00  0.00           H  
ATOM    415  O2' G      13      16.955-114.078 -43.300  1.00  0.00           O  
ATOM    416 HO2' G      13      17.451-114.093 -42.460  1.00  0.00           H  
ATOM    417  O3' G      13      14.117-114.489 -43.729  1.00  0.00           O  
ATOM    418  P   C      14      13.185-114.706 -42.426  1.00  0.00           P  
ATOM    419  OP1 C      14      12.775-116.140 -42.397  1.00  0.00           O  
ATOM    420  OP2 C      14      12.116-113.670 -42.446  1.00  0.00           O  
ATOM    421  O5' C      14      14.140-114.407 -41.151  1.00  0.00           O  
ATOM    422  C5' C      14      15.156-115.320 -40.756  1.00  0.00           C  
ATOM    423  H5' C      14      15.742-115.622 -41.624  1.00  0.00           H  
ATOM    424 H5'' C      14      14.693-116.217 -40.341  1.00  0.00           H  
ATOM    425  C4' C      14      16.108-114.727 -39.703  1.00  0.00           C  
ATOM    426  H4' C      14      16.870-115.471 -39.464  1.00  0.00           H  
ATOM    427  O4' C      14      16.758-113.531 -40.142  1.00  0.00           O  
ATOM    428  C1' C      14      16.946-112.671 -39.020  1.00  0.00           C  
ATOM    429  H1' C      14      18.012-112.461 -38.899  1.00  0.00           H  
ATOM    430  N1  C      14      16.228-111.369 -39.160  1.00  0.00           N  
ATOM    431  C6  C      14      15.130-111.209 -39.969  1.00  0.00           C  
ATOM    432  H6  C      14      14.721-112.063 -40.494  1.00  0.00           H  
ATOM    433  C5  C      14      14.567-109.984 -40.117  1.00  0.00           C  
ATOM    434  H5  C      14      13.714-109.858 -40.766  1.00  0.00           H  
ATOM    435  C4  C      14      15.146-108.903 -39.394  1.00  0.00           C  
ATOM    436  N4  C      14      14.703-107.683 -39.534  1.00  0.00           N  
ATOM    437  H41 C      14      15.179-106.954 -39.017  1.00  0.00           H  
ATOM    438  H42 C      14      13.940-107.490 -40.156  1.00  0.00           H  
ATOM    439  N3  C      14      16.169-109.047 -38.576  1.00  0.00           N  
ATOM    440  C2  C      14      16.700-110.278 -38.418  1.00  0.00           C  
ATOM    441  O2  C      14      17.599-110.395 -37.588  1.00  0.00           O  
ATOM    442  C3' C      14      15.392-114.354 -38.406  1.00  0.00           C  
ATOM    443  H3' C      14      14.508-113.762 -38.653  1.00  0.00           H  
ATOM    444  C2' C      14      16.451-113.427 -37.783  1.00  0.00           C  
ATOM    445  H2' C      14      15.988-112.750 -37.066  1.00  0.00           H  
ATOM    446  O2' C      14      17.573-114.111 -37.211  1.00  0.00           O  
ATOM    447 HO2' C      14      18.086-113.500 -36.648  1.00  0.00           H  
ATOM    448  O3' C      14      15.027-115.474 -37.604  1.00  0.00           O  
ATOM    449  P   G      15      13.779-115.362 -36.586  1.00  0.00           P  
ATOM    450  OP1 G      15      13.773-116.589 -35.738  1.00  0.00           O  
ATOM    451  OP2 G      15      12.558-115.048 -37.379  1.00  0.00           O  
ATOM    452  O5' G      15      14.119-114.076 -35.661  1.00  0.00           O  
ATOM    453  C5' G      15      15.154-114.136 -34.689  1.00  0.00           C  
ATOM    454  H5' G      15      16.091-114.436 -35.155  1.00  0.00           H  
ATOM    455 H5'' G      15      14.902-114.892 -33.944  1.00  0.00           H  
ATOM    456  C4' G      15      15.375-112.805 -33.957  1.00  0.00           C  
ATOM    457  H4' G      15      16.150-112.961 -33.203  1.00  0.00           H  
ATOM    458  O4' G      15      15.768-111.719 -34.795  1.00  0.00           O  
ATOM    459  C1' G      15      15.390-110.517 -34.127  1.00  0.00           C  
ATOM    460  H1' G      15      16.277-109.966 -33.807  1.00  0.00           H  
ATOM    461  N9  G      15      14.597-109.629 -35.012  1.00  0.00           N  
ATOM    462  C8  G      15      13.843-109.934 -36.118  1.00  0.00           C  
ATOM    463  H8  G      15      13.702-110.952 -36.463  1.00  0.00           H  
ATOM    464  N7  G      15      13.338-108.889 -36.724  1.00  0.00           N  
ATOM    465  C5  G      15      13.781-107.804 -35.955  1.00  0.00           C  
ATOM    466  C6  G      15      13.616-106.374 -36.100  1.00  0.00           C  
ATOM    467  O6  G      15      13.075-105.724 -36.995  1.00  0.00           O  
ATOM    468  N1  G      15      14.172-105.651 -35.066  1.00  0.00           N  
ATOM    469  H1  G      15      14.104-104.647 -35.102  1.00  0.00           H  
ATOM    470  C2  G      15      14.846-106.214 -34.039  1.00  0.00           C  
ATOM    471  N2  G      15      15.316-105.416 -33.123  1.00  0.00           N  
ATOM    472  H21 G      15      15.111-104.419 -33.146  1.00  0.00           H  
ATOM    473  H22 G      15      15.791-105.827 -32.338  1.00  0.00           H  
ATOM    474  N3  G      15      15.060-107.515 -33.881  1.00  0.00           N  
ATOM    475  C4  G      15      14.505-108.264 -34.876  1.00  0.00           C  
ATOM    476  C3' G      15      14.114-112.320 -33.247  1.00  0.00           C  
ATOM    477  H3' G      15      13.313-112.240 -33.984  1.00  0.00           H  
ATOM    478  C2' G      15      14.591-110.907 -32.878  1.00  0.00           C  
ATOM    479  H2' G      15      13.751-110.234 -32.732  1.00  0.00           H  
ATOM    480  O2' G      15      15.485-110.864 -31.767  1.00  0.00           O  
ATOM    481 HO2' G      15      14.954-110.887 -30.950  1.00  0.00           H  
ATOM    482  O3' G      15      13.742-113.181 -32.172  1.00  0.00           O  
ATOM    483  P   U      16      12.197-113.374 -31.725  1.00  0.00           P  
ATOM    484  OP1 U      16      12.098-114.641 -30.946  1.00  0.00           O  
ATOM    485  OP2 U      16      11.307-113.194 -32.906  1.00  0.00           O  
ATOM    486  O5' U      16      11.941-112.134 -30.728  1.00  0.00           O  
ATOM    487  C5' U      16      12.592-112.056 -29.470  1.00  0.00           C  
ATOM    488  H5' U      16      13.587-112.498 -29.538  1.00  0.00           H  
ATOM    489 H5'' U      16      12.020-112.612 -28.724  1.00  0.00           H  
ATOM    490  C4' U      16      12.752-110.599 -29.017  1.00  0.00           C  
ATOM    491  H4' U      16      13.332-110.581 -28.093  1.00  0.00           H  
ATOM    492  O4' U      16      13.435-109.830 -30.010  1.00  0.00           O  
ATOM    493  C1' U      16      12.937-108.494 -29.997  1.00  0.00           C  
ATOM    494  H1' U      16      13.767-107.809 -29.814  1.00  0.00           H  
ATOM    495  N1  U      16      12.274-108.101 -31.278  1.00  0.00           N  
ATOM    496  C6  U      16      11.651-109.022 -32.092  1.00  0.00           C  
ATOM    497  H6  U      16      11.599-110.056 -31.785  1.00  0.00           H  
ATOM    498  C5  U      16      11.138-108.658 -33.294  1.00  0.00           C  
ATOM    499  H5  U      16      10.676-109.396 -33.934  1.00  0.00           H  
ATOM    500  C4  U      16      11.181-107.288 -33.745  1.00  0.00           C  
ATOM    501  O4  U      16      10.797-106.887 -34.835  1.00  0.00           O  
ATOM    502  N3  U      16      11.725-106.404 -32.846  1.00  0.00           N  
ATOM    503  H3  U      16      11.694-105.425 -33.091  1.00  0.00           H  
ATOM    504  C2  U      16      12.287-106.744 -31.633  1.00  0.00           C  
ATOM    505  O2  U      16      12.768-105.860 -30.925  1.00  0.00           O  
ATOM    506  C3' U      16      11.432-109.865 -28.767  1.00  0.00           C  
ATOM    507  H3' U      16      10.761-110.047 -29.609  1.00  0.00           H  
ATOM    508  C2' U      16      11.950-108.416 -28.831  1.00  0.00           C  
ATOM    509  H2' U      16      11.135-107.736 -29.062  1.00  0.00           H  
ATOM    510  O2' U      16      12.669-108.001 -27.660  1.00  0.00           O  
ATOM    511 HO2' U      16      12.855-107.042 -27.694  1.00  0.00           H  
ATOM    512  O3' U      16      10.787-110.199 -27.541  1.00  0.00           O  
ATOM    513  P   G      17       9.185-110.033 -27.385  1.00  0.00           P  
ATOM    514  OP1 G      17       8.854-110.210 -25.943  1.00  0.00           O  
ATOM    515  OP2 G      17       8.537-110.942 -28.370  1.00  0.00           O  
ATOM    516  O5' G      17       8.842-108.504 -27.816  1.00  0.00           O  
ATOM    517  C5' G      17       9.273-107.406 -27.019  1.00  0.00           C  
ATOM    518  H5' G      17      10.333-107.508 -26.798  1.00  0.00           H  
ATOM    519 H5'' G      17       8.740-107.421 -26.067  1.00  0.00           H  
ATOM    520  C4' G      17       9.050-106.035 -27.686  1.00  0.00           C  
ATOM    521  H4' G      17       9.590-105.277 -27.115  1.00  0.00           H  
ATOM    522  O4' G      17       9.510-105.991 -29.030  1.00  0.00           O  
ATOM    523  C1' G      17       8.734-105.044 -29.745  1.00  0.00           C  
ATOM    524  H1' G      17       9.349-104.167 -29.959  1.00  0.00           H  
ATOM    525  N9  G      17       8.313-105.615 -31.042  1.00  0.00           N  
ATOM    526  C8  G      17       8.272-106.932 -31.430  1.00  0.00           C  
ATOM    527  H8  G      17       8.400-107.751 -30.732  1.00  0.00           H  
ATOM    528  N7  G      17       8.124-107.102 -32.717  1.00  0.00           N  
ATOM    529  C5  G      17       8.020-105.800 -33.215  1.00  0.00           C  
ATOM    530  C6  G      17       7.884-105.298 -34.558  1.00  0.00           C  
ATOM    531  O6  G      17       7.883-105.909 -35.628  1.00  0.00           O  
ATOM    532  N1  G      17       7.729-103.932 -34.617  1.00  0.00           N  
ATOM    533  H1  G      17       7.672-103.507 -35.526  1.00  0.00           H  
ATOM    534  C2  G      17       7.788-103.121 -33.542  1.00  0.00           C  
ATOM    535  N2  G      17       7.662-101.840 -33.776  1.00  0.00           N  
ATOM    536  H21 G      17       7.443-101.503 -34.711  1.00  0.00           H  
ATOM    537  H22 G      17       7.691-101.215 -32.988  1.00  0.00           H  
ATOM    538  N3  G      17       7.979-103.526 -32.287  1.00  0.00           N  
ATOM    539  C4  G      17       8.075-104.887 -32.185  1.00  0.00           C  
ATOM    540  C3' G      17       7.574-105.638 -27.713  1.00  0.00           C  
ATOM    541  H3' G      17       6.984-106.508 -28.010  1.00  0.00           H  
ATOM    542  C2' G      17       7.558-104.606 -28.862  1.00  0.00           C  
ATOM    543  H2' G      17       6.615-104.672 -29.408  1.00  0.00           H  
ATOM    544  O2' G      17       7.834-103.265 -28.450  1.00  0.00           O  
ATOM    545 HO2' G      17       7.449-102.640 -29.093  1.00  0.00           H  
ATOM    546  O3' G      17       7.185-105.164 -26.419  1.00  0.00           O  
ATOM    547  P   G      18       5.635-105.011 -25.992  1.00  0.00           P  
ATOM    548  OP1 G      18       5.614-104.785 -24.519  1.00  0.00           O  
ATOM    549  OP2 G      18       4.891-106.182 -26.534  1.00  0.00           O  
ATOM    550  O5' G      18       5.139-103.627 -26.693  1.00  0.00           O  
ATOM    551  C5' G      18       3.778-103.364 -27.022  1.00  0.00           C  
ATOM    552  H5' G      18       3.665-102.295 -27.211  1.00  0.00           H  
ATOM    553 H5'' G      18       3.135-103.632 -26.182  1.00  0.00           H  
ATOM    554  C4' G      18       3.310-104.127 -28.269  1.00  0.00           C  
ATOM    555  H4' G      18       3.176-105.173 -28.014  1.00  0.00           H  
ATOM    556  O4' G      18       4.215-104.012 -29.360  1.00  0.00           O  
ATOM    557  C1' G      18       3.539-104.497 -30.511  1.00  0.00           C  
ATOM    558  H1' G      18       3.796-103.866 -31.365  1.00  0.00           H  
ATOM    559  N9  G      18       4.033-105.876 -30.799  1.00  0.00           N  
ATOM    560  C8  G      18       4.218-106.936 -29.942  1.00  0.00           C  
ATOM    561  H8  G      18       4.010-106.865 -28.883  1.00  0.00           H  
ATOM    562  N7  G      18       4.675-108.024 -30.507  1.00  0.00           N  
ATOM    563  C5  G      18       4.792-107.666 -31.856  1.00  0.00           C  
ATOM    564  C6  G      18       5.228-108.416 -33.011  1.00  0.00           C  
ATOM    565  O6  G      18       5.606-109.587 -33.093  1.00  0.00           O  
ATOM    566  N1  G      18       5.212-107.682 -34.178  1.00  0.00           N  
ATOM    567  H1  G      18       5.569-108.121 -35.003  1.00  0.00           H  
ATOM    568  C2  G      18       4.861-106.374 -34.221  1.00  0.00           C  
ATOM    569  N2  G      18       4.955-105.781 -35.369  1.00  0.00           N  
ATOM    570  H21 G      18       5.135-106.315 -36.205  1.00  0.00           H  
ATOM    571  H22 G      18       4.514-104.881 -35.462  1.00  0.00           H  
ATOM    572  N3  G      18       4.435-105.640 -33.198  1.00  0.00           N  
ATOM    573  C4  G      18       4.419-106.347 -32.032  1.00  0.00           C  
ATOM    574  C3' G      18       2.011-103.611 -28.887  1.00  0.00           C  
ATOM    575  H3' G      18       2.212-102.567 -29.143  1.00  0.00           H  
ATOM    576  C2' G      18       2.015-104.366 -30.234  1.00  0.00           C  
ATOM    577  H2' G      18       1.548-103.741 -30.999  1.00  0.00           H  
ATOM    578  O2' G      18       1.377-105.630 -30.191  1.00  0.00           O  
ATOM    579 HO2' G      18       0.537-105.533 -29.708  1.00  0.00           H  
ATOM    580  O3' G      18       0.814-103.552 -28.097  1.00  0.00           O  
ATOM    581  P   A      19       0.090-104.801 -27.342  1.00  0.00           P  
ATOM    582  OP1 A      19      -0.847-104.216 -26.343  1.00  0.00           O  
ATOM    583  OP2 A      19       1.114-105.761 -26.857  1.00  0.00           O  
ATOM    584  O5' A      19      -0.783-105.537 -28.502  1.00  0.00           O  
ATOM    585  C5' A      19      -2.030-105.013 -28.953  1.00  0.00           C  
ATOM    586  H5' A      19      -1.873-104.013 -29.364  1.00  0.00           H  
ATOM    587 H5'' A      19      -2.714-104.925 -28.108  1.00  0.00           H  
ATOM    588  C4' A      19      -2.715-105.884 -30.026  1.00  0.00           C  
ATOM    589  H4' A      19      -3.620-105.371 -30.356  1.00  0.00           H  
ATOM    590  O4' A      19      -1.872-106.069 -31.166  1.00  0.00           O  
ATOM    591  C1' A      19      -2.004-107.415 -31.613  1.00  0.00           C  
ATOM    592  H1' A      19      -2.194-107.439 -32.687  1.00  0.00           H  
ATOM    593  N9  A      19      -0.752-108.169 -31.357  1.00  0.00           N  
ATOM    594  C8  A      19      -0.016-108.295 -30.199  1.00  0.00           C  
ATOM    595  H8  A      19      -0.292-107.802 -29.279  1.00  0.00           H  
ATOM    596  N7  A      19       1.066-109.023 -30.306  1.00  0.00           N  
ATOM    597  C5  A      19       1.008-109.449 -31.641  1.00  0.00           C  
ATOM    598  C6  A      19       1.814-110.279 -32.460  1.00  0.00           C  
ATOM    599  N6  A      19       2.936-110.862 -32.078  1.00  0.00           N  
ATOM    600  H61 A      19       3.451-111.387 -32.765  1.00  0.00           H  
ATOM    601  H62 A      19       3.294-110.688 -31.154  1.00  0.00           H  
ATOM    602  N1  A      19       1.501-110.526 -33.729  1.00  0.00           N  
ATOM    603  C2  A      19       0.380-109.992 -34.192  1.00  0.00           C  
ATOM    604  H2  A      19       0.129-110.229 -35.216  1.00  0.00           H  
ATOM    605  N3  A      19      -0.481-109.196 -33.567  1.00  0.00           N  
ATOM    606  C4  A      19      -0.103-108.956 -32.278  1.00  0.00           C  
ATOM    607  C3' A      19      -3.134-107.286 -29.544  1.00  0.00           C  
ATOM    608  H3' A      19      -2.327-107.702 -28.942  1.00  0.00           H  
ATOM    609  C2' A      19      -3.196-108.041 -30.884  1.00  0.00           C  
ATOM    610  H2' A      19      -3.039-109.109 -30.730  1.00  0.00           H  
ATOM    611  O2' A      19      -4.394-107.798 -31.629  1.00  0.00           O  
ATOM    612 HO2' A      19      -4.354-108.262 -32.487  1.00  0.00           H  
ATOM    613  O3' A      19      -4.348-107.329 -28.794  1.00  0.00           O  
ATOM    614  P   U      20      -4.717-108.643 -27.921  1.00  0.00           P  
ATOM    615  OP1 U      20      -6.059-108.405 -27.317  1.00  0.00           O  
ATOM    616  OP2 U      20      -3.574-108.908 -27.000  1.00  0.00           O  
ATOM    617  O5' U      20      -4.856-109.889 -28.963  1.00  0.00           O  
ATOM    618  C5' U      20      -4.649-111.234 -28.538  1.00  0.00           C  
ATOM    619  H5' U      20      -5.218-111.411 -27.623  1.00  0.00           H  
ATOM    620 H5'' U      20      -3.592-111.377 -28.307  1.00  0.00           H  
ATOM    621  C4' U      20      -5.069-112.299 -29.573  1.00  0.00           C  
ATOM    622  H4' U      20      -4.963-113.282 -29.110  1.00  0.00           H  
ATOM    623  O4' U      20      -6.433-112.138 -29.946  1.00  0.00           O  
ATOM    624  C1' U      20      -6.597-112.489 -31.315  1.00  0.00           C  
ATOM    625  H1' U      20      -7.223-113.383 -31.352  1.00  0.00           H  
ATOM    626  N1  U      20      -7.295-111.407 -32.069  1.00  0.00           N  
ATOM    627  C6  U      20      -7.142-110.078 -31.737  1.00  0.00           C  
ATOM    628  H6  U      20      -6.391-109.794 -31.009  1.00  0.00           H  
ATOM    629  C5  U      20      -7.956-109.130 -32.274  1.00  0.00           C  
ATOM    630  H5  U      20      -7.844-108.097 -31.981  1.00  0.00           H  
ATOM    631  C4  U      20      -8.997-109.469 -33.220  1.00  0.00           C  
ATOM    632  O4  U      20      -9.816-108.685 -33.695  1.00  0.00           O  
ATOM    633  N3  U      20      -9.029-110.799 -33.573  1.00  0.00           N  
ATOM    634  H3  U      20      -9.723-111.073 -34.245  1.00  0.00           H  
ATOM    635  C2  U      20      -8.227-111.790 -33.045  1.00  0.00           C  
ATOM    636  O2  U      20      -8.371-112.952 -33.432  1.00  0.00           O  
ATOM    637  C3' U      20      -4.230-112.307 -30.859  1.00  0.00           C  
ATOM    638  H3' U      20      -3.972-111.279 -31.125  1.00  0.00           H  
ATOM    639  C2' U      20      -5.226-112.855 -31.902  1.00  0.00           C  
ATOM    640  H2' U      20      -5.062-112.363 -32.862  1.00  0.00           H  
ATOM    641  O2' U      20      -5.197-114.281 -32.043  1.00  0.00           O  
ATOM    642 HO2' U      20      -5.363-114.528 -32.973  1.00  0.00           H  
ATOM    643  O3' U      20      -3.067-113.129 -30.718  1.00  0.00           O  
ATOM    644  P   A      21      -1.621-112.643 -31.259  1.00  0.00           P  
ATOM    645  OP1 A      21      -0.631-113.689 -30.863  1.00  0.00           O  
ATOM    646  OP2 A      21      -1.419-111.262 -30.751  1.00  0.00           O  
ATOM    647  O5' A      21      -1.723-112.605 -32.892  1.00  0.00           O  
ATOM    648  C5' A      21      -1.519-113.789 -33.663  1.00  0.00           C  
ATOM    649  H5' A      21      -1.985-114.631 -33.149  1.00  0.00           H  
ATOM    650 H5'' A      21      -0.450-113.992 -33.733  1.00  0.00           H  
ATOM    651  C4' A      21      -2.110-113.736 -35.086  1.00  0.00           C  
ATOM    652  H4' A      21      -2.050-114.740 -35.508  1.00  0.00           H  
ATOM    653  O4' A      21      -3.487-113.378 -35.003  1.00  0.00           O  
ATOM    654  C1' A      21      -3.787-112.374 -35.953  1.00  0.00           C  
ATOM    655  H1' A      21      -4.559-112.768 -36.618  1.00  0.00           H  
ATOM    656  N9  A      21      -4.327-111.148 -35.320  1.00  0.00           N  
ATOM    657  C8  A      21      -3.733-110.283 -34.429  1.00  0.00           C  
ATOM    658  H8  A      21      -2.791-110.505 -33.943  1.00  0.00           H  
ATOM    659  N7  A      21      -4.396-109.169 -34.241  1.00  0.00           N  
ATOM    660  C5  A      21      -5.515-109.313 -35.079  1.00  0.00           C  
ATOM    661  C6  A      21      -6.629-108.508 -35.451  1.00  0.00           C  
ATOM    662  N6  A      21      -6.862-107.264 -35.086  1.00  0.00           N  
ATOM    663  H61 A      21      -7.674-106.814 -35.463  1.00  0.00           H  
ATOM    664  H62 A      21      -6.134-106.712 -34.630  1.00  0.00           H  
ATOM    665  N1  A      21      -7.560-108.956 -36.296  1.00  0.00           N  
ATOM    666  C2  A      21      -7.409-110.171 -36.801  1.00  0.00           C  
ATOM    667  H2  A      21      -8.179-110.501 -37.487  1.00  0.00           H  
ATOM    668  N3  A      21      -6.418-111.027 -36.579  1.00  0.00           N  
ATOM    669  C4  A      21      -5.496-110.535 -35.701  1.00  0.00           C  
ATOM    670  C3' A      21      -1.389-112.782 -36.059  1.00  0.00           C  
ATOM    671  H3' A      21      -0.828-112.045 -35.487  1.00  0.00           H  
ATOM    672  C2' A      21      -2.544-112.064 -36.795  1.00  0.00           C  
ATOM    673  H2' A      21      -2.338-110.991 -36.806  1.00  0.00           H  
ATOM    674  O2' A      21      -2.801-112.526 -38.130  1.00  0.00           O  
ATOM    675 HO2' A      21      -3.407-111.915 -38.594  1.00  0.00           H  
ATOM    676  O3' A      21      -0.539-113.462 -36.991  1.00  0.00           O  
ATOM    677  P   U      22       1.072-113.300 -36.986  1.00  0.00           P  
ATOM    678  OP1 U      22       1.580-113.988 -38.208  1.00  0.00           O  
ATOM    679  OP2 U      22       1.572-113.779 -35.667  1.00  0.00           O  
ATOM    680  O5' U      22       1.410-111.710 -37.126  1.00  0.00           O  
ATOM    681  C5' U      22       0.973-110.963 -38.256  1.00  0.00           C  
ATOM    682  H5' U      22      -0.115-111.027 -38.328  1.00  0.00           H  
ATOM    683 H5'' U      22       1.389-111.396 -39.167  1.00  0.00           H  
ATOM    684  C4' U      22       1.355-109.469 -38.229  1.00  0.00           C  
ATOM    685  H4' U      22       0.835-108.999 -39.065  1.00  0.00           H  
ATOM    686  O4' U      22       0.922-108.790 -37.063  1.00  0.00           O  
ATOM    687  C1' U      22       1.597-107.551 -37.140  1.00  0.00           C  
ATOM    688  H1' U      22       1.360-107.132 -38.101  1.00  0.00           H  
ATOM    689  N1  U      22       1.159-106.540 -36.106  1.00  0.00           N  
ATOM    690  C6  U      22      -0.064-106.703 -35.482  1.00  0.00           C  
ATOM    691  H6  U      22      -0.597-107.634 -35.605  1.00  0.00           H  
ATOM    692  C5  U      22      -0.655-105.707 -34.770  1.00  0.00           C  
ATOM    693  H5  U      22      -1.619-105.866 -34.312  1.00  0.00           H  
ATOM    694  C4  U      22      -0.047-104.405 -34.643  1.00  0.00           C  
ATOM    695  O4  U      22      -0.508-103.448 -34.023  1.00  0.00           O  
ATOM    696  N3  U      22       1.145-104.279 -35.307  1.00  0.00           N  
ATOM    697  H3  U      22       1.541-103.358 -35.347  1.00  0.00           H  
ATOM    698  C2  U      22       1.749-105.258 -36.074  1.00  0.00           C  
ATOM    699  O2  U      22       2.765-104.936 -36.689  1.00  0.00           O  
ATOM    700  C3' U      22       2.858-109.141 -38.393  1.00  0.00           C  
ATOM    701  H3' U      22       3.470-110.006 -38.123  1.00  0.00           H  
ATOM    702  C2' U      22       3.045-108.010 -37.329  1.00  0.00           C  
ATOM    703  H2' U      22       3.396-108.449 -36.394  1.00  0.00           H  
ATOM    704  O2' U      22       3.916-106.973 -37.741  1.00  0.00           O  
ATOM    705 HO2' U      22       3.487-106.139 -37.458  1.00  0.00           H  
ATOM    706  O3' U      22       3.071-108.741 -39.761  1.00  0.00           O  
ATOM    707  P   G      23       4.222-109.398 -40.708  1.00  0.00           P  
ATOM    708  OP1 G      23       3.963-110.866 -40.768  1.00  0.00           O  
ATOM    709  OP2 G      23       5.553-108.949 -40.206  1.00  0.00           O  
ATOM    710  O5' G      23       4.039-108.812 -42.248  1.00  0.00           O  
ATOM    711  C5' G      23       4.995-109.207 -43.236  1.00  0.00           C  
ATOM    712  H5' G      23       5.077-110.294 -43.188  1.00  0.00           H  
ATOM    713 H5'' G      23       5.965-108.816 -42.926  1.00  0.00           H  
ATOM    714  C4' G      23       4.849-108.870 -44.742  1.00  0.00           C  
ATOM    715  H4' G      23       5.715-109.379 -45.174  1.00  0.00           H  
ATOM    716  O4' G      23       3.690-109.384 -45.404  1.00  0.00           O  
ATOM    717  C1' G      23       3.956-109.070 -46.768  1.00  0.00           C  
ATOM    718  H1' G      23       4.683-109.812 -47.108  1.00  0.00           H  
ATOM    719  N9  G      23       2.867-109.127 -47.774  1.00  0.00           N  
ATOM    720  C8  G      23       1.503-109.087 -47.621  1.00  0.00           C  
ATOM    721  H8  G      23       1.032-108.980 -46.651  1.00  0.00           H  
ATOM    722  N7  G      23       0.836-109.205 -48.745  1.00  0.00           N  
ATOM    723  C5  G      23       1.838-109.313 -49.726  1.00  0.00           C  
ATOM    724  C6  G      23       1.779-109.467 -51.162  1.00  0.00           C  
ATOM    725  O6  G      23       0.793-109.561 -51.897  1.00  0.00           O  
ATOM    726  N1  G      23       3.024-109.511 -51.771  1.00  0.00           N  
ATOM    727  H1  G      23       3.045-109.613 -52.768  1.00  0.00           H  
ATOM    728  C2  G      23       4.195-109.420 -51.089  1.00  0.00           C  
ATOM    729  N2  G      23       5.312-109.435 -51.775  1.00  0.00           N  
ATOM    730  H21 G      23       5.316-109.507 -52.780  1.00  0.00           H  
ATOM    731  H22 G      23       6.175-109.343 -51.258  1.00  0.00           H  
ATOM    732  N3  G      23       4.294-109.298 -49.768  1.00  0.00           N  
ATOM    733  C4  G      23       3.080-109.249 -49.134  1.00  0.00           C  
ATOM    734  C3' G      23       4.940-107.425 -45.270  1.00  0.00           C  
ATOM    735  H3' G      23       4.115-106.849 -44.850  1.00  0.00           H  
ATOM    736  C2' G      23       4.677-107.716 -46.774  1.00  0.00           C  
ATOM    737  H2' G      23       4.051-106.926 -47.197  1.00  0.00           H  
ATOM    738  O2' G      23       5.850-107.961 -47.561  1.00  0.00           O  
ATOM    739 HO2' G      23       5.590-108.030 -48.499  1.00  0.00           H  
ATOM    740  O3' G      23       6.181-106.780 -44.984  1.00  0.00           O  
ATOM    741  P   G      24       6.564-105.263 -45.514  1.00  0.00           P  
ATOM    742  OP1 G      24       6.441-105.182 -47.008  1.00  0.00           O  
ATOM    743  OP2 G      24       7.924-105.031 -44.931  1.00  0.00           O  
ATOM    744  O5' G      24       5.506-104.182 -44.848  1.00  0.00           O  
ATOM    745  C5' G      24       4.782-103.249 -45.663  1.00  0.00           C  
ATOM    746  H5' G      24       4.065-103.799 -46.274  1.00  0.00           H  
ATOM    747 H5'' G      24       5.487-102.794 -46.358  1.00  0.00           H  
ATOM    748  C4' G      24       4.017-102.060 -45.012  1.00  0.00           C  
ATOM    749  H4' G      24       3.388-101.622 -45.788  1.00  0.00           H  
ATOM    750  O4' G      24       3.318-102.279 -43.780  1.00  0.00           O  
ATOM    751  C1' G      24       2.532-101.376 -43.003  1.00  0.00           C  
ATOM    752  H1' G      24       1.552-101.367 -43.410  1.00  0.00           H  
ATOM    753  N9  G      24       2.394-101.343 -41.397  1.00  0.00           N  
ATOM    754  C8  G      24       2.156-102.383 -40.469  1.00  0.00           C  
ATOM    755  H8  G      24       1.820-103.380 -40.646  1.00  0.00           H  
ATOM    756  N7  G      24       2.397-102.186 -39.222  1.00  0.00           N  
ATOM    757  C5  G      24       2.757-100.875 -39.207  1.00  0.00           C  
ATOM    758  C6  G      24       3.158-100.117 -38.057  1.00  0.00           C  
ATOM    759  O6  G      24       3.423-100.489 -36.909  1.00  0.00           O  
ATOM    760  N1  G      24       3.174 -98.776 -38.300  1.00  0.00           N  
ATOM    761  H1  G      24       3.380 -98.191 -37.514  1.00  0.00           H  
ATOM    762  C2  G      24       2.758 -98.242 -39.474  1.00  0.00           C  
ATOM    763  N2  G      24       2.420 -96.983 -39.360  1.00  0.00           N  
ATOM    764  H21 G      24       2.479 -96.522 -38.463  1.00  0.00           H  
ATOM    765  H22 G      24       1.942 -96.548 -40.128  1.00  0.00           H  
ATOM    766  N3  G      24       2.465 -98.912 -40.607  1.00  0.00           N  
ATOM    767  C4  G      24       2.515-100.281 -40.447  1.00  0.00           C  
ATOM    768  C3' G      24       4.827-101.049 -44.303  1.00  0.00           C  
ATOM    769  H3' G      24       5.346-101.628 -43.618  1.00  0.00           H  
ATOM    770  C2' G      24       3.343-100.405 -43.765  1.00  0.00           C  
ATOM    771  H2' G      24       3.343 -99.781 -42.910  1.00  0.00           H  
ATOM    772  O2' G      24       2.385 -99.832 -44.686  1.00  0.00           O  
ATOM    773 HO2' G      24       1.850 -99.136 -44.271  1.00  0.00           H  
ATOM    774  O3' G      24       6.131-100.550 -44.853  1.00  0.00           O  
ATOM    775  P   C      25       7.742-100.427 -44.231  1.00  0.00           P  
ATOM    776  OP1 C      25       8.233 -99.147 -44.850  1.00  0.00           O  
ATOM    777  OP2 C      25       8.487-101.649 -44.680  1.00  0.00           O  
ATOM    778  O5' C      25       8.154-100.249 -42.583  1.00  0.00           O  
ATOM    779  C5' C      25       8.793 -99.067 -41.989  1.00  0.00           C  
ATOM    780  H5' C      25       8.924 -98.293 -42.744  1.00  0.00           H  
ATOM    781 H5'' C      25       9.805 -99.341 -41.686  1.00  0.00           H  
ATOM    782  C4' C      25       8.102 -98.350 -40.761  1.00  0.00           C  
ATOM    783  H4' C      25       7.611 -97.460 -41.159  1.00  0.00           H  
ATOM    784  O4' C      25       7.091 -99.093 -40.068  1.00  0.00           O  
ATOM    785  C1' C      25       7.352 -99.170 -38.678  1.00  0.00           C  
ATOM    786  H1' C      25       6.410 -99.084 -38.130  1.00  0.00           H  
ATOM    787  N1  C      25       7.962-100.496 -38.358  1.00  0.00           N  
ATOM    788  C6  C      25       8.784-101.148 -39.244  1.00  0.00           C  
ATOM    789  H6  C      25       9.186-100.629 -40.092  1.00  0.00           H  
ATOM    790  C5  C      25       9.061-102.459 -39.098  1.00  0.00           C  
ATOM    791  H5  C      25       9.679-102.960 -39.822  1.00  0.00           H  
ATOM    792  C4  C      25       8.469-103.113 -37.990  1.00  0.00           C  
ATOM    793  N4  C      25       8.709-104.384 -37.810  1.00  0.00           N  
ATOM    794  H41 C      25       8.308-104.839 -36.998  1.00  0.00           H  
ATOM    795  H42 C      25       9.140-104.911 -38.549  1.00  0.00           H  
ATOM    796  N3  C      25       7.758-102.504 -37.060  1.00  0.00           N  
ATOM    797  C2  C      25       7.524-101.177 -37.214  1.00  0.00           C  
ATOM    798  O2  C      25       6.950-100.596 -36.288  1.00  0.00           O  
ATOM    799  C3' C      25       9.064 -97.859 -39.658  1.00  0.00           C  
ATOM    800  H3' C      25       9.885 -98.574 -39.581  1.00  0.00           H  
ATOM    801  C2' C      25       8.220 -97.956 -38.366  1.00  0.00           C  
ATOM    802  H2' C      25       8.847 -98.135 -37.494  1.00  0.00           H  
ATOM    803  O2' C      25       7.351 -96.836 -38.141  1.00  0.00           O  
ATOM    804 HO2' C      25       7.023 -96.832 -37.222  1.00  0.00           H  
ATOM    805  O3' C      25       9.580 -96.549 -39.848  1.00  0.00           O  
ATOM    806  P   A      26      11.026 -96.183 -39.227  1.00  0.00           P  
ATOM    807  OP1 A      26      11.171 -94.697 -39.304  1.00  0.00           O  
ATOM    808  OP2 A      26      12.004 -97.041 -39.957  1.00  0.00           O  
ATOM    809  O5' A      26      11.007 -96.662 -37.655  1.00  0.00           O  
ATOM    810  C5' A      26      10.538 -95.815 -36.608  1.00  0.00           C  
ATOM    811  H5' A      26       9.481 -95.589 -36.762  1.00  0.00           H  
ATOM    812 H5'' A      26      11.088 -94.873 -36.639  1.00  0.00           H  
ATOM    813  C4' A      26      10.720 -96.410 -35.195  1.00  0.00           C  
ATOM    814  H4' A      26      10.438 -95.642 -34.472  1.00  0.00           H  
ATOM    815  O4' A      26       9.890 -97.545 -34.952  1.00  0.00           O  
ATOM    816  C1' A      26      10.591 -98.454 -34.105  1.00  0.00           C  
ATOM    817  H1' A      26      10.000 -98.673 -33.211  1.00  0.00           H  
ATOM    818  N9  A      26      10.807 -99.723 -34.839  1.00  0.00           N  
ATOM    819  C8  A      26      10.711 -99.945 -36.190  1.00  0.00           C  
ATOM    820  H8  A      26      10.607 -99.142 -36.906  1.00  0.00           H  
ATOM    821  N7  A      26      10.704-101.205 -36.529  1.00  0.00           N  
ATOM    822  C5  A      26      10.861-101.863 -35.303  1.00  0.00           C  
ATOM    823  C6  A      26      10.935-103.218 -34.901  1.00  0.00           C  
ATOM    824  N6  A      26      10.735-104.237 -35.708  1.00  0.00           N  
ATOM    825  H61 A      26      10.782-105.176 -35.338  1.00  0.00           H  
ATOM    826  H62 A      26      10.380-104.066 -36.636  1.00  0.00           H  
ATOM    827  N1  A      26      11.162-103.566 -33.632  1.00  0.00           N  
ATOM    828  C2  A      26      11.288-102.580 -32.751  1.00  0.00           C  
ATOM    829  H2  A      26      11.472-102.882 -31.729  1.00  0.00           H  
ATOM    830  N3  A      26      11.203-101.267 -32.965  1.00  0.00           N  
ATOM    831  C4  A      26      10.988-100.968 -34.277  1.00  0.00           C  
ATOM    832  C3' A      26      12.161 -96.829 -34.871  1.00  0.00           C  
ATOM    833  H3' A      26      12.565 -97.417 -35.698  1.00  0.00           H  
ATOM    834  C2' A      26      11.908 -97.786 -33.690  1.00  0.00           C  
ATOM    835  H2' A      26      12.708 -98.522 -33.619  1.00  0.00           H  
ATOM    836  O2' A      26      11.696 -97.126 -32.436  1.00  0.00           O  
ATOM    837 HO2' A      26      11.899 -97.736 -31.699  1.00  0.00           H  
ATOM    838  O3' A      26      13.006 -95.717 -34.562  1.00  0.00           O  
ATOM    839  P   C      27      14.419 -95.484 -35.335  1.00  0.00           P  
ATOM    840  OP1 C      27      14.932 -94.139 -34.935  1.00  0.00           O  
ATOM    841  OP2 C      27      14.237 -95.767 -36.785  1.00  0.00           O  
ATOM    842  O5' C      27      15.413 -96.620 -34.734  1.00  0.00           O  
ATOM    843  C5' C      27      15.967 -96.489 -33.433  1.00  0.00           C  
ATOM    844  H5' C      27      15.286 -95.917 -32.800  1.00  0.00           H  
ATOM    845 H5'' C      27      16.911 -95.945 -33.494  1.00  0.00           H  
ATOM    846  C4' C      27      16.203 -97.846 -32.753  1.00  0.00           C  
ATOM    847  H4' C      27      16.540 -97.660 -31.732  1.00  0.00           H  
ATOM    848  O4' C      27      15.000 -98.617 -32.708  1.00  0.00           O  
ATOM    849  C1' C      27      15.337 -99.998 -32.789  1.00  0.00           C  
ATOM    850  H1' C      27      14.951-100.509 -31.902  1.00  0.00           H  
ATOM    851  N1  C      27      14.784-100.672 -34.005  1.00  0.00           N  
ATOM    852  C6  C      27      14.547-100.012 -35.187  1.00  0.00           C  
ATOM    853  H6  C      27      14.691 -98.940 -35.241  1.00  0.00           H  
ATOM    854  C5  C      27      14.136-100.703 -36.281  1.00  0.00           C  
ATOM    855  H5  C      27      13.947-100.180 -37.206  1.00  0.00           H  
ATOM    856  C4  C      27      13.976-102.113 -36.151  1.00  0.00           C  
ATOM    857  N4  C      27      13.575-102.846 -37.156  1.00  0.00           N  
ATOM    858  H41 C      27      13.436-103.839 -37.011  1.00  0.00           H  
ATOM    859  H42 C      27      13.346-102.403 -38.028  1.00  0.00           H  
ATOM    860  N3  C      27      14.186-102.762 -35.025  1.00  0.00           N  
ATOM    861  C2  C      27      14.593-102.058 -33.943  1.00  0.00           C  
ATOM    862  O2  C      27      14.800-102.690 -32.909  1.00  0.00           O  
ATOM    863  C3' C      27      17.243 -98.744 -33.432  1.00  0.00           C  
ATOM    864  H3' C      27      17.018 -98.789 -34.499  1.00  0.00           H  
ATOM    865  C2' C      27      16.867-100.085 -32.778  1.00  0.00           C  
ATOM    866  H2' C      27      17.228-100.919 -33.379  1.00  0.00           H  
ATOM    867  O2' C      27      17.282-100.209 -31.414  1.00  0.00           O  
ATOM    868 HO2' C      27      17.366-101.152 -31.175  1.00  0.00           H  
ATOM    869  O3' C      27      18.599 -98.348 -33.232  1.00  0.00           O  
ATOM    870  P   G      28      19.783 -98.997 -34.129  1.00  0.00           P  
ATOM    871  OP1 G      28      21.049 -98.286 -33.784  1.00  0.00           O  
ATOM    872  OP2 G      28      19.340 -98.996 -35.549  1.00  0.00           O  
ATOM    873  O5' G      28      19.924-100.550 -33.684  1.00  0.00           O  
ATOM    874  C5' G      28      20.465-100.915 -32.423  1.00  0.00           C  
ATOM    875  H5' G      28      19.882-100.456 -31.624  1.00  0.00           H  
ATOM    876 H5'' G      28      21.489-100.545 -32.347  1.00  0.00           H  
ATOM    877  C4' G      28      20.485-102.438 -32.215  1.00  0.00           C  
ATOM    878  H4' G      28      20.885-102.642 -31.220  1.00  0.00           H  
ATOM    879  O4' G      28      19.186-103.026 -32.301  1.00  0.00           O  
ATOM    880  C1' G      28      19.303-104.299 -32.934  1.00  0.00           C  
ATOM    881  H1' G      28      18.872-105.082 -32.306  1.00  0.00           H  
ATOM    882  N9  G      28      18.579-104.299 -34.230  1.00  0.00           N  
ATOM    883  C8  G      28      18.122-103.237 -34.973  1.00  0.00           C  
ATOM    884  H8  G      28      18.308-102.211 -34.692  1.00  0.00           H  
ATOM    885  N7  G      28      17.434-103.574 -36.033  1.00  0.00           N  
ATOM    886  C5  G      28      17.461-104.972 -36.012  1.00  0.00           C  
ATOM    887  C6  G      28      16.897-105.953 -36.906  1.00  0.00           C  
ATOM    888  O6  G      28      16.201-105.792 -37.908  1.00  0.00           O  
ATOM    889  N1  G      28      17.205-107.249 -36.560  1.00  0.00           N  
ATOM    890  H1  G      28      16.913-107.980 -37.188  1.00  0.00           H  
ATOM    891  C2  G      28      17.932-107.582 -35.472  1.00  0.00           C  
ATOM    892  N2  G      28      18.212-108.849 -35.324  1.00  0.00           N  
ATOM    893  H21 G      28      17.976-109.504 -36.069  1.00  0.00           H  
ATOM    894  H22 G      28      18.777-109.123 -34.538  1.00  0.00           H  
ATOM    895  N3  G      28      18.443-106.720 -34.595  1.00  0.00           N  
ATOM    896  C4  G      28      18.179-105.420 -34.922  1.00  0.00           C  
ATOM    897  C3' G      28      21.373-103.166 -33.231  1.00  0.00           C  
ATOM    898  H3' G      28      21.168-102.776 -34.231  1.00  0.00           H  
ATOM    899  C2' G      28      20.796-104.586 -33.129  1.00  0.00           C  
ATOM    900  H2' G      28      20.969-105.143 -34.049  1.00  0.00           H  
ATOM    901  O2' G      28      21.278-105.315 -32.001  1.00  0.00           O  
ATOM    902 HO2' G      28      22.234-105.457 -32.133  1.00  0.00           H  
ATOM    903  O3' G      28      22.763-103.041 -32.928  1.00  0.00           O  
ATOM    904  P   C      29      23.894-103.713 -33.866  1.00  0.00           P  
ATOM    905  OP1 C      29      25.182-103.021 -33.579  1.00  0.00           O  
ATOM    906  OP2 C      29      23.391-103.751 -35.266  1.00  0.00           O  
ATOM    907  O5' C      29      23.992-105.218 -33.260  1.00  0.00           O  
ATOM    908  C5' C      29      24.777-106.239 -33.869  1.00  0.00           C  
ATOM    909  H5' C      29      25.006-106.997 -33.120  1.00  0.00           H  
ATOM    910 H5'' C      29      25.718-105.822 -34.231  1.00  0.00           H  
ATOM    911  C4' C      29      24.049-106.919 -35.038  1.00  0.00           C  
ATOM    912  H4' C      29      23.996-106.230 -35.879  1.00  0.00           H  
ATOM    913  O4' C      29      22.737-107.350 -34.676  1.00  0.00           O  
ATOM    914  C1' C      29      22.270-108.222 -35.704  1.00  0.00           C  
ATOM    915  H1' C      29      21.732-109.059 -35.250  1.00  0.00           H  
ATOM    916  N1  C      29      21.328-107.503 -36.631  1.00  0.00           N  
ATOM    917  C6  C      29      21.267-106.131 -36.671  1.00  0.00           C  
ATOM    918  H6  C      29      21.850-105.549 -35.972  1.00  0.00           H  
ATOM    919  C5  C      29      20.500-105.501 -37.590  1.00  0.00           C  
ATOM    920  H5  C      29      20.465-104.424 -37.606  1.00  0.00           H  
ATOM    921  C4  C      29      19.788-106.313 -38.513  1.00  0.00           C  
ATOM    922  N4  C      29      19.011-105.728 -39.387  1.00  0.00           N  
ATOM    923  H41 C      29      18.377-106.257 -39.975  1.00  0.00           H  
ATOM    924  H42 C      29      18.963-104.726 -39.394  1.00  0.00           H  
ATOM    925  N3  C      29      19.824-107.631 -38.508  1.00  0.00           N  
ATOM    926  C2  C      29      20.604-108.247 -37.579  1.00  0.00           C  
ATOM    927  O2  C      29      20.633-109.479 -37.608  1.00  0.00           O  
ATOM    928  C3' C      29      24.682-108.231 -35.504  1.00  0.00           C  
ATOM    929  H3' C      29      24.690-108.876 -34.622  1.00  0.00           H  
ATOM    930  C2' C      29      23.547-108.767 -36.401  1.00  0.00           C  
ATOM    931  H2' C      29      23.552-109.860 -36.399  1.00  0.00           H  
ATOM    932  O2' C      29      23.612-108.272 -37.720  1.00  0.00           O  
ATOM    933 HO2' C      29      24.499-108.467 -38.076  1.00  0.00           H  
ATOM    934  O3' C      29      26.041-108.268 -35.976  1.00  0.00           O  
ATOM    935  P   G      30      26.645-107.493 -37.275  1.00  0.00           P  
ATOM    936  OP1 G      30      28.126-107.626 -37.209  1.00  0.00           O  
ATOM    937  OP2 G      30      26.068-106.127 -37.346  1.00  0.00           O  
ATOM    938  O5' G      30      26.122-108.343 -38.564  1.00  0.00           O  
ATOM    939  C5' G      30      26.516-109.697 -38.770  1.00  0.00           C  
ATOM    940  H5' G      30      26.368-110.255 -37.844  1.00  0.00           H  
ATOM    941 H5'' G      30      27.578-109.737 -39.019  1.00  0.00           H  
ATOM    942  C4' G      30      25.716-110.405 -39.882  1.00  0.00           C  
ATOM    943  H4' G      30      25.887-111.479 -39.789  1.00  0.00           H  
ATOM    944  O4' G      30      24.315-110.164 -39.743  1.00  0.00           O  
ATOM    945  C1' G      30      23.699-110.134 -41.025  1.00  0.00           C  
ATOM    946  H1' G      30      22.961-110.934 -41.102  1.00  0.00           H  
ATOM    947  N9  G      30      22.996-108.849 -41.302  1.00  0.00           N  
ATOM    948  C8  G      30      23.092-107.636 -40.663  1.00  0.00           C  
ATOM    949  H8  G      30      23.831-107.439 -39.901  1.00  0.00           H  
ATOM    950  N7  G      30      22.209-106.747 -41.042  1.00  0.00           N  
ATOM    951  C5  G      30      21.518-107.391 -42.070  1.00  0.00           C  
ATOM    952  C6  G      30      20.452-106.937 -42.932  1.00  0.00           C  
ATOM    953  O6  G      30      19.868-105.854 -42.938  1.00  0.00           O  
ATOM    954  N1  G      30      20.059-107.876 -43.859  1.00  0.00           N  
ATOM    955  H1  G      30      19.292-107.648 -44.472  1.00  0.00           H  
ATOM    956  C2  G      30      20.639-109.094 -43.974  1.00  0.00           C  
ATOM    957  N2  G      30      20.202-109.857 -44.937  1.00  0.00           N  
ATOM    958  H21 G      30      19.429-109.522 -45.508  1.00  0.00           H  
ATOM    959  H22 G      30      20.603-110.773 -45.052  1.00  0.00           H  
ATOM    960  N3  G      30      21.621-109.560 -43.205  1.00  0.00           N  
ATOM    961  C4  G      30      22.021-108.662 -42.259  1.00  0.00           C  
ATOM    962  C3' G      30      26.097-110.011 -41.316  1.00  0.00           C  
ATOM    963  H3' G      30      26.229-108.929 -41.371  1.00  0.00           H  
ATOM    964  C2' G      30      24.802-110.410 -42.042  1.00  0.00           C  
ATOM    965  H2' G      30      24.653-109.776 -42.905  1.00  0.00           H  
ATOM    966  O2' G      30      24.751-111.789 -42.400  1.00  0.00           O  
ATOM    967 HO2' G      30      25.448-111.933 -43.066  1.00  0.00           H  
ATOM    968  O3' G      30      27.269-110.700 -41.777  1.00  0.00           O  
ATOM    969  P   A      31      27.896-110.466 -43.257  1.00  0.00           P  
ATOM    970  OP1 A      31      29.225-111.137 -43.281  1.00  0.00           O  
ATOM    971  OP2 A      31      27.836-109.010 -43.553  1.00  0.00           O  
ATOM    972  O5' A      31      26.910-111.310 -44.255  1.00  0.00           O  
ATOM    973  C5' A      31      26.790-111.064 -45.664  1.00  0.00           C  
ATOM    974  H5' A      31      26.240-111.888 -46.121  1.00  0.00           H  
ATOM    975 H5'' A      31      27.779-111.016 -46.121  1.00  0.00           H  
ATOM    976  C4' A      31      26.040-109.756 -45.959  1.00  0.00           C  
ATOM    977  H4' A      31      26.726-108.941 -45.736  1.00  0.00           H  
ATOM    978  O4' A      31      24.871-109.641 -45.160  1.00  0.00           O  
ATOM    979  C1' A      31      24.112-108.550 -45.659  1.00  0.00           C  
ATOM    980  H1' A      31      23.079-108.871 -45.820  1.00  0.00           H  
ATOM    981  N9  A      31      24.106-107.427 -44.695  1.00  0.00           N  
ATOM    982  C8  A      31      24.939-107.179 -43.632  1.00  0.00           C  
ATOM    983  H8  A      31      25.697-107.882 -43.319  1.00  0.00           H  
ATOM    984  N7  A      31      24.732-106.033 -43.033  1.00  0.00           N  
ATOM    985  C5  A      31      23.697-105.471 -43.797  1.00  0.00           C  
ATOM    986  C6  A      31      22.970-104.253 -43.773  1.00  0.00           C  
ATOM    987  N6  A      31      23.111-103.300 -42.868  1.00  0.00           N  
ATOM    988  H61 A      31      22.535-102.480 -42.945  1.00  0.00           H  
ATOM    989  H62 A      31      23.748-103.442 -42.100  1.00  0.00           H  
ATOM    990  N1  A      31      22.086-103.957 -44.725  1.00  0.00           N  
ATOM    991  C2  A      31      21.878-104.868 -45.666  1.00  0.00           C  
ATOM    992  H2  A      31      21.211-104.588 -46.464  1.00  0.00           H  
ATOM    993  N3  A      31      22.401-106.077 -45.783  1.00  0.00           N  
ATOM    994  C4  A      31      23.328-106.310 -44.816  1.00  0.00           C  
ATOM    995  C3' A      31      25.424-109.513 -47.346  1.00  0.00           C  
ATOM    996  H3' A      31      24.638-110.263 -47.468  1.00  0.00           H  
ATOM    997  C2' A      31      24.736-108.171 -47.021  1.00  0.00           C  
ATOM    998  H2' A      31      23.959-107.941 -47.754  1.00  0.00           H  
ATOM    999  O2' A      31      25.662-107.095 -46.883  1.00  0.00           O  
ATOM   1000 HO2' A      31      26.422-107.340 -47.463  1.00  0.00           H  
ATOM   1001  O3' A      31      26.209-109.629 -48.534  1.00  0.00           O  
ATOM   1002  P   G      32      27.001-108.410 -49.240  1.00  0.00           P  
ATOM   1003  OP1 G      32      27.709-108.972 -50.422  1.00  0.00           O  
ATOM   1004  OP2 G      32      27.785-107.745 -48.167  1.00  0.00           O  
ATOM   1005  O5' G      32      25.883-107.336 -49.739  1.00  0.00           O  
ATOM   1006  C5' G      32      24.817-107.680 -50.616  1.00  0.00           C  
ATOM   1007  H5' G      32      24.305-108.566 -50.235  1.00  0.00           H  
ATOM   1008 H5'' G      32      25.223-107.921 -51.600  1.00  0.00           H  
ATOM   1009  C4' G      32      23.775-106.547 -50.771  1.00  0.00           C  
ATOM   1010  H4' G      32      22.996-106.902 -51.450  1.00  0.00           H  
ATOM   1011  O4' G      32      23.143-106.171 -49.544  1.00  0.00           O  
ATOM   1012  C1' G      32      22.869-104.767 -49.570  1.00  0.00           C  
ATOM   1013  H1' G      32      21.810-104.578 -49.391  1.00  0.00           H  
ATOM   1014  N9  G      32      23.654-104.058 -48.532  1.00  0.00           N  
ATOM   1015  C8  G      32      24.931-104.319 -48.105  1.00  0.00           C  
ATOM   1016  H8  G      32      25.528-105.114 -48.531  1.00  0.00           H  
ATOM   1017  N7  G      32      25.350-103.550 -47.136  1.00  0.00           N  
ATOM   1018  C5  G      32      24.266-102.696 -46.912  1.00  0.00           C  
ATOM   1019  C6  G      32      24.086-101.641 -45.948  1.00  0.00           C  
ATOM   1020  O6  G      32      24.848-101.250 -45.060  1.00  0.00           O  
ATOM   1021  N1  G      32      22.881-100.997 -46.067  1.00  0.00           N  
ATOM   1022  H1  G      32      22.707-100.220 -45.454  1.00  0.00           H  
ATOM   1023  C2  G      32      21.954-101.303 -46.999  1.00  0.00           C  
ATOM   1024  N2  G      32      20.928-100.494 -47.021  1.00  0.00           N  
ATOM   1025  H21 G      32      20.921 -99.686 -46.409  1.00  0.00           H  
ATOM   1026  H22 G      32      20.280-100.596 -47.792  1.00  0.00           H  
ATOM   1027  N3  G      32      22.051-102.286 -47.905  1.00  0.00           N  
ATOM   1028  C4  G      32      23.241-102.961 -47.802  1.00  0.00           C  
ATOM   1029  C3' G      32      24.340-105.253 -51.365  1.00  0.00           C  
ATOM   1030  H3' G      32      25.276-105.002 -50.863  1.00  0.00           H  
ATOM   1031  C2' G      32      23.249-104.248 -50.956  1.00  0.00           C  
ATOM   1032  H2' G      32      23.653-103.235 -50.903  1.00  0.00           H  
ATOM   1033  O2' G      32      22.086-104.296 -51.783  1.00  0.00           O  
ATOM   1034 HO2' G      32      22.371-104.263 -52.715  1.00  0.00           H  
ATOM   1035  O3' G      32      24.532-105.332 -52.770  1.00  0.00           O  
ATOM   1036  P   U      33      25.578-104.351 -53.515  1.00  0.00           P  
ATOM   1037  OP1 U      33      25.398-102.970 -52.988  1.00  0.00           O  
ATOM   1038  OP2 U      33      25.432-104.575 -54.981  1.00  0.00           O  
ATOM   1039  O5' U      33      27.053-104.866 -53.063  1.00  0.00           O  
ATOM   1040  C5' U      33      27.395-106.251 -53.062  1.00  0.00           C  
ATOM   1041  H5' U      33      26.651-106.822 -53.620  1.00  0.00           H  
ATOM   1042 H5'' U      33      27.378-106.607 -52.032  1.00  0.00           H  
ATOM   1043  C4' U      33      28.778-106.568 -53.660  1.00  0.00           C  
ATOM   1044  H4' U      33      28.998-107.615 -53.444  1.00  0.00           H  
ATOM   1045  O4' U      33      28.789-106.412 -55.078  1.00  0.00           O  
ATOM   1046  C1' U      33      30.053-105.889 -55.482  1.00  0.00           C  
ATOM   1047  H1' U      33      30.509-106.579 -56.197  1.00  0.00           H  
ATOM   1048  N1  U      33      29.914-104.559 -56.150  1.00  0.00           N  
ATOM   1049  C6  U      33      28.825-103.742 -55.924  1.00  0.00           C  
ATOM   1050  H6  U      33      28.099-104.022 -55.173  1.00  0.00           H  
ATOM   1051  C5  U      33      28.627-102.619 -56.665  1.00  0.00           C  
ATOM   1052  H5  U      33      27.753-102.008 -56.492  1.00  0.00           H  
ATOM   1053  C4  U      33      29.545-102.231 -57.712  1.00  0.00           C  
ATOM   1054  O4  U      33      29.410-101.268 -58.462  1.00  0.00           O  
ATOM   1055  N3  U      33      30.639-103.056 -57.841  1.00  0.00           N  
ATOM   1056  H3  U      33      31.295-102.827 -58.566  1.00  0.00           H  
ATOM   1057  C2  U      33      30.874-104.202 -57.107  1.00  0.00           C  
ATOM   1058  O2  U      33      31.893-104.858 -57.328  1.00  0.00           O  
ATOM   1059  C3' U      33      29.934-105.733 -53.091  1.00  0.00           C  
ATOM   1060  H3' U      33      29.613-104.693 -53.002  1.00  0.00           H  
ATOM   1061  C2' U      33      30.952-105.832 -54.241  1.00  0.00           C  
ATOM   1062  H2' U      33      31.591-104.949 -54.259  1.00  0.00           H  
ATOM   1063  O2' U      33      31.737-107.024 -54.202  1.00  0.00           O  
ATOM   1064 HO2' U      33      32.277-106.987 -53.390  1.00  0.00           H  
ATOM   1065  O3' U      33      30.409-106.217 -51.833  1.00  0.00           O  
ATOM   1066  P   U      34      31.547-105.418 -51.004  1.00  0.00           P  
ATOM   1067  OP1 U      34      31.539-105.927 -49.603  1.00  0.00           O  
ATOM   1068  OP2 U      34      31.369-103.960 -51.248  1.00  0.00           O  
ATOM   1069  O5' U      34      32.934-105.917 -51.689  1.00  0.00           O  
ATOM   1070  C5' U      34      34.172-105.256 -51.444  1.00  0.00           C  
ATOM   1071  H5' U      34      34.987-105.958 -51.624  1.00  0.00           H  
ATOM   1072 H5'' U      34      34.209-104.936 -50.403  1.00  0.00           H  
ATOM   1073  C4' U      34      34.373-104.033 -52.352  1.00  0.00           C  
ATOM   1074  H4' U      34      33.711-103.240 -52.012  1.00  0.00           H  
ATOM   1075  O4' U      34      34.081-104.370 -53.704  1.00  0.00           O  
ATOM   1076  C1' U      34      34.629-103.374 -54.547  1.00  0.00           C  
ATOM   1077  H1' U      34      35.001-103.858 -55.454  1.00  0.00           H  
ATOM   1078  N1  U      34      33.594-102.370 -54.967  1.00  0.00           N  
ATOM   1079  C6  U      34      32.415-102.189 -54.272  1.00  0.00           C  
ATOM   1080  H6  U      34      32.199-102.806 -53.412  1.00  0.00           H  
ATOM   1081  C5  U      34      31.517-101.241 -54.645  1.00  0.00           C  
ATOM   1082  H5  U      34      30.607-101.111 -54.078  1.00  0.00           H  
ATOM   1083  C4  U      34      31.754-100.378 -55.778  1.00  0.00           C  
ATOM   1084  O4  U      34      31.003 -99.487 -56.163  1.00  0.00           O  
ATOM   1085  N3  U      34      32.925-100.640 -56.454  1.00  0.00           N  
ATOM   1086  H3  U      34      33.121-100.071 -57.258  1.00  0.00           H  
ATOM   1087  C2  U      34      33.847-101.615 -56.122  1.00  0.00           C  
ATOM   1088  O2  U      34      34.822-101.793 -56.857  1.00  0.00           O  
ATOM   1089  C3' U      34      35.796-103.457 -52.374  1.00  0.00           C  
ATOM   1090  H3' U      34      36.524-104.273 -52.351  1.00  0.00           H  
ATOM   1091  C2' U      34      35.839-102.794 -53.775  1.00  0.00           C  
ATOM   1092  H2' U      34      36.753-103.124 -54.274  1.00  0.00           H  
ATOM   1093  O2' U      34      35.832-101.365 -53.721  1.00  0.00           O  
ATOM   1094 HO2' U      34      36.501-101.086 -53.067  1.00  0.00           H  
ATOM   1095  O3' U      34      36.061-102.505 -51.345  1.00  0.00           O  
ATOM   1096  P   U      35      36.922-102.864 -50.026  1.00  0.00           P  
ATOM   1097  OP1 U      35      38.361-102.774 -50.395  1.00  0.00           O  
ATOM   1098  OP2 U      35      36.420-104.134 -49.440  1.00  0.00           O  
ATOM   1099  O5' U      35      36.605-101.649 -48.982  1.00  0.00           O  
ATOM   1100  C5' U      35      35.364-101.543 -48.281  1.00  0.00           C  
ATOM   1101  H5' U      35      35.468-100.822 -47.470  1.00  0.00           H  
ATOM   1102 H5'' U      35      35.118-102.509 -47.840  1.00  0.00           H  
ATOM   1103  C4' U      35      34.211-101.090 -49.189  1.00  0.00           C  
ATOM   1104  H4' U      35      34.512-101.288 -50.205  1.00  0.00           H  
ATOM   1105  O4' U      35      33.881 -99.711 -49.122  1.00  0.00           O  
ATOM   1106  C1' U      35      32.623 -99.566 -49.781  1.00  0.00           C  
ATOM   1107  H1' U      35      31.993 -98.947 -49.143  1.00  0.00           H  
ATOM   1108  N1  U      35      32.759 -98.882 -51.111  1.00  0.00           N  
ATOM   1109  C6  U      35      33.720 -99.254 -52.032  1.00  0.00           C  
ATOM   1110  H6  U      35      34.427-100.031 -51.784  1.00  0.00           H  
ATOM   1111  C5  U      35      33.783 -98.673 -53.258  1.00  0.00           C  
ATOM   1112  H5  U      35      34.538 -98.986 -53.963  1.00  0.00           H  
ATOM   1113  C4  U      35      32.851 -97.644 -53.659  1.00  0.00           C  
ATOM   1114  O4  U      35      32.843 -97.081 -54.751  1.00  0.00           O  
ATOM   1115  N3  U      35      31.915 -97.325 -52.702  1.00  0.00           N  
ATOM   1116  H3  U      35      31.275 -96.588 -52.930  1.00  0.00           H  
ATOM   1117  C2  U      35      31.821 -97.892 -51.443  1.00  0.00           C  
ATOM   1118  O2  U      35      30.928 -97.515 -50.681  1.00  0.00           O  
ATOM   1119  C3' U      35      32.911-101.874 -49.050  1.00  0.00           C  
ATOM   1120  H3' U      35      33.066-102.778 -49.643  1.00  0.00           H  
ATOM   1121  C2' U      35      31.951-100.961 -49.841  1.00  0.00           C  
ATOM   1122  H2' U      35      30.978-100.922 -49.354  1.00  0.00           H  
ATOM   1123  O2' U      35      31.767-101.444 -51.165  1.00  0.00           O  
ATOM   1124 HO2' U      35      31.554-102.411 -51.125  1.00  0.00           H  
ATOM   1125  O3' U      35      32.510-102.348 -47.754  1.00  0.00           O  
ATOM   1126  P   C      36      31.978-101.436 -46.512  1.00  0.00           P  
ATOM   1127  OP1 C      36      31.387-102.400 -45.538  1.00  0.00           O  
ATOM   1128  OP2 C      36      31.101-100.347 -47.020  1.00  0.00           O  
ATOM   1129  O5' C      36      33.254-100.751 -45.763  1.00  0.00           O  
ATOM   1130  C5' C      36      33.055-100.142 -44.488  1.00  0.00           C  
ATOM   1131  H5' C      36      33.019-100.916 -43.720  1.00  0.00           H  
ATOM   1132 H5'' C      36      32.076 -99.661 -44.499  1.00  0.00           H  
ATOM   1133  C4' C      36      34.100 -99.086 -44.064  1.00  0.00           C  
ATOM   1134  H4' C      36      34.898 -99.583 -43.511  1.00  0.00           H  
ATOM   1135  O4' C      36      34.694 -98.371 -45.150  1.00  0.00           O  
ATOM   1136  C1' C      36      34.470 -96.973 -44.979  1.00  0.00           C  
ATOM   1137  H1' C      36      35.374 -96.421 -45.252  1.00  0.00           H  
ATOM   1138  N1  C      36      33.351 -96.474 -45.837  1.00  0.00           N  
ATOM   1139  C6  C      36      32.509 -97.324 -46.516  1.00  0.00           C  
ATOM   1140  H6  C      36      32.658 -98.391 -46.459  1.00  0.00           H  
ATOM   1141  C5  C      36      31.496 -96.832 -47.267  1.00  0.00           C  
ATOM   1142  H5  C      36      30.837 -97.506 -47.787  1.00  0.00           H  
ATOM   1143  C4  C      36      31.358 -95.421 -47.326  1.00  0.00           C  
ATOM   1144  N4  C      36      30.392 -94.880 -48.014  1.00  0.00           N  
ATOM   1145  H41 C      36      30.362 -93.874 -48.013  1.00  0.00           H  
ATOM   1146  H42 C      36      29.756 -95.454 -48.532  1.00  0.00           H  
ATOM   1147  N3  C      36      32.177 -94.587 -46.717  1.00  0.00           N  
ATOM   1148  C2  C      36      33.195 -95.088 -45.979  1.00  0.00           C  
ATOM   1149  O2  C      36      33.977 -94.293 -45.449  1.00  0.00           O  
ATOM   1150  C3' C      36      33.438 -98.048 -43.137  1.00  0.00           C  
ATOM   1151  H3' C      36      32.402 -97.910 -43.456  1.00  0.00           H  
ATOM   1152  C2' C      36      34.185 -96.753 -43.484  1.00  0.00           C  
ATOM   1153  H2' C      36      33.528 -95.895 -43.318  1.00  0.00           H  
ATOM   1154  O2' C      36      35.426 -96.585 -42.790  1.00  0.00           O  
ATOM   1155 HO2' C      36      35.707 -95.649 -42.828  1.00  0.00           H  
ATOM   1156  O3' C      36      33.484 -98.369 -41.750  1.00  0.00           O  
ATOM   1157  P   U      37      32.156 -98.234 -40.844  1.00  0.00           P  
ATOM   1158  OP1 U      37      32.556 -98.464 -39.427  1.00  0.00           O  
ATOM   1159  OP2 U      37      31.125 -99.127 -41.441  1.00  0.00           O  
ATOM   1160  O5' U      37      31.649 -96.695 -41.019  1.00  0.00           O  
ATOM   1161  C5' U      37      32.241 -95.623 -40.293  1.00  0.00           C  
ATOM   1162  H5' U      37      33.292 -95.526 -40.572  1.00  0.00           H  
ATOM   1163 H5'' U      37      32.193 -95.839 -39.225  1.00  0.00           H  
ATOM   1164  C4' U      37      31.542 -94.270 -40.527  1.00  0.00           C  
ATOM   1165  H4' U      37      32.015 -93.529 -39.880  1.00  0.00           H  
ATOM   1166  O4' U      37      31.661 -93.821 -41.879  1.00  0.00           O  
ATOM   1167  C1' U      37      30.482 -93.088 -42.221  1.00  0.00           C  
ATOM   1168  H1' U      37      30.754 -92.084 -42.552  1.00  0.00           H  
ATOM   1169  N1  U      37      29.688 -93.732 -43.310  1.00  0.00           N  
ATOM   1170  C6  U      37      29.875 -95.048 -43.676  1.00  0.00           C  
ATOM   1171  H6  U      37      30.627 -95.639 -43.169  1.00  0.00           H  
ATOM   1172  C5  U      37      29.131 -95.606 -44.667  1.00  0.00           C  
ATOM   1173  H5  U      37      29.290 -96.636 -44.948  1.00  0.00           H  
ATOM   1174  C4  U      37      28.116 -94.851 -45.372  1.00  0.00           C  
ATOM   1175  O4  U      37      27.405 -95.280 -46.276  1.00  0.00           O  
ATOM   1176  N3  U      37      27.963 -93.555 -44.936  1.00  0.00           N  
ATOM   1177  H3  U      37      27.258 -93.004 -45.384  1.00  0.00           H  
ATOM   1178  C2  U      37      28.704 -92.954 -43.939  1.00  0.00           C  
ATOM   1179  O2  U      37      28.462 -91.786 -43.628  1.00  0.00           O  
ATOM   1180  C3' U      37      30.041 -94.272 -40.206  1.00  0.00           C  
ATOM   1181  H3' U      37      29.572 -95.127 -40.699  1.00  0.00           H  
ATOM   1182  C2' U      37      29.638 -92.984 -40.944  1.00  0.00           C  
ATOM   1183  H2' U      37      28.578 -93.007 -41.178  1.00  0.00           H  
ATOM   1184  O2' U      37      29.978 -91.777 -40.246  1.00  0.00           O  
ATOM   1185 HO2' U      37      29.504 -91.014 -40.634  1.00  0.00           H  
ATOM   1186  O3' U      37      29.709 -94.249 -38.817  1.00  0.00           O  
ATOM   1187  P   A      38      28.379 -95.000 -38.271  1.00  0.00           P  
ATOM   1188  OP1 A      38      28.086 -94.459 -36.913  1.00  0.00           O  
ATOM   1189  OP2 A      38      28.599 -96.466 -38.406  1.00  0.00           O  
ATOM   1190  O5' A      38      27.156 -94.594 -39.265  1.00  0.00           O  
ATOM   1191  C5' A      38      26.617 -93.277 -39.275  1.00  0.00           C  
ATOM   1192  H5' A      38      27.432 -92.553 -39.284  1.00  0.00           H  
ATOM   1193 H5'' A      38      26.040 -93.112 -38.364  1.00  0.00           H  
ATOM   1194  C4' A      38      25.717 -92.999 -40.494  1.00  0.00           C  
ATOM   1195  H4' A      38      25.567 -91.920 -40.575  1.00  0.00           H  
ATOM   1196  O4' A      38      26.291 -93.478 -41.712  1.00  0.00           O  
ATOM   1197  C1' A      38      25.239 -93.747 -42.629  1.00  0.00           C  
ATOM   1198  H1' A      38      25.281 -93.038 -43.458  1.00  0.00           H  
ATOM   1199  N9  A      38      25.325 -95.113 -43.189  1.00  0.00           N  
ATOM   1200  C8  A      38      25.990 -96.220 -42.716  1.00  0.00           C  
ATOM   1201  H8  A      38      26.538 -96.215 -41.780  1.00  0.00           H  
ATOM   1202  N7  A      38      25.921 -97.263 -43.506  1.00  0.00           N  
ATOM   1203  C5  A      38      25.134 -96.801 -44.575  1.00  0.00           C  
ATOM   1204  C6  A      38      24.674 -97.343 -45.803  1.00  0.00           C  
ATOM   1205  N6  A      38      24.938 -98.555 -46.245  1.00  0.00           N  
ATOM   1206  H61 A      38      24.540 -98.834 -47.132  1.00  0.00           H  
ATOM   1207  H62 A      38      25.403 -99.219 -45.645  1.00  0.00           H  
ATOM   1208  N1  A      38      23.897 -96.644 -46.635  1.00  0.00           N  
ATOM   1209  C2  A      38      23.593 -95.403 -46.284  1.00  0.00           C  
ATOM   1210  H2  A      38      22.958 -94.858 -46.971  1.00  0.00           H  
ATOM   1211  N3  A      38      23.970 -94.742 -45.194  1.00  0.00           N  
ATOM   1212  C4  A      38      24.747 -95.504 -44.372  1.00  0.00           C  
ATOM   1213  C3' A      38      24.334 -93.651 -40.415  1.00  0.00           C  
ATOM   1214  H3' A      38      24.454 -94.703 -40.144  1.00  0.00           H  
ATOM   1215  C2' A      38      23.916 -93.546 -41.892  1.00  0.00           C  
ATOM   1216  H2' A      38      23.211 -94.339 -42.134  1.00  0.00           H  
ATOM   1217  O2' A      38      23.424 -92.258 -42.281  1.00  0.00           O  
ATOM   1218 HO2' A      38      22.907 -92.347 -43.102  1.00  0.00           H  
ATOM   1219  O3' A      38      23.437 -92.998 -39.517  1.00  0.00           O  
ATOM   1220  P   C      39      22.126 -93.768 -38.950  1.00  0.00           P  
ATOM   1221  OP1 C      39      21.313 -92.758 -38.208  1.00  0.00           O  
ATOM   1222  OP2 C      39      22.616 -94.959 -38.196  1.00  0.00           O  
ATOM   1223  O5' C      39      21.274 -94.307 -40.237  1.00  0.00           O  
ATOM   1224  C5' C      39      20.511 -93.425 -41.058  1.00  0.00           C  
ATOM   1225  H5' C      39      21.109 -92.551 -41.309  1.00  0.00           H  
ATOM   1226 H5'' C      39      19.660 -93.071 -40.489  1.00  0.00           H  
ATOM   1227  C4' C      39      19.982 -94.041 -42.373  1.00  0.00           C  
ATOM   1228  H4' C      39      19.508 -93.238 -42.941  1.00  0.00           H  
ATOM   1229  O4' C      39      21.040 -94.577 -43.181  1.00  0.00           O  
ATOM   1230  C1' C      39      20.608 -95.777 -43.819  1.00  0.00           C  
ATOM   1231  H1' C      39      20.702 -95.668 -44.901  1.00  0.00           H  
ATOM   1232  N1  C      39      21.393 -96.975 -43.404  1.00  0.00           N  
ATOM   1233  C6  C      39      21.913 -97.093 -42.140  1.00  0.00           C  
ATOM   1234  H6  C      39      21.687 -96.340 -41.400  1.00  0.00           H  
ATOM   1235  C5  C      39      22.721 -98.134 -41.824  1.00  0.00           C  
ATOM   1236  H5  C      39      23.146 -98.205 -40.834  1.00  0.00           H  
ATOM   1237  C4  C      39      23.000 -99.074 -42.853  1.00  0.00           C  
ATOM   1238  N4  C      39      23.826-100.065 -42.650  1.00  0.00           N  
ATOM   1239  H41 C      39      24.101-100.608 -43.461  1.00  0.00           H  
ATOM   1240  H42 C      39      24.325-100.124 -41.780  1.00  0.00           H  
ATOM   1241  N3  C      39      22.465 -99.016 -44.051  1.00  0.00           N  
ATOM   1242  C2  C      39      21.622 -97.997 -44.343  1.00  0.00           C  
ATOM   1243  O2  C      39      21.088 -98.022 -45.456  1.00  0.00           O  
ATOM   1244  C3' C      39      18.925 -95.146 -42.194  1.00  0.00           C  
ATOM   1245  H3' C      39      19.180 -95.793 -41.352  1.00  0.00           H  
ATOM   1246  C2' C      39      19.130 -95.937 -43.499  1.00  0.00           C  
ATOM   1247  H2' C      39      18.881 -96.984 -43.345  1.00  0.00           H  
ATOM   1248  O2' C      39      18.419 -95.402 -44.610  1.00  0.00           O  
ATOM   1249 HO2' C      39      17.496 -95.289 -44.333  1.00  0.00           H  
ATOM   1250  O3' C      39      17.567 -94.702 -42.136  1.00  0.00           O  
ATOM   1251  P   C      40      16.726 -94.568 -40.742  1.00  0.00           P  
ATOM   1252  OP1 C      40      17.597 -94.871 -39.563  1.00  0.00           O  
ATOM   1253  OP2 C      40      15.474 -95.362 -40.932  1.00  0.00           O  
ATOM   1254  O5' C      40      16.279 -92.991 -40.699  1.00  0.00           O  
ATOM   1255  C5' C      40      17.011 -92.009 -39.973  1.00  0.00           C  
ATOM   1256  H5' C      40      17.989 -92.381 -39.687  1.00  0.00           H  
ATOM   1257 H5'' C      40      16.475 -91.782 -39.050  1.00  0.00           H  
ATOM   1258  C4' C      40      17.212 -90.701 -40.755  1.00  0.00           C  
ATOM   1259  H4' C      40      17.743 -89.998 -40.112  1.00  0.00           H  
ATOM   1260  O4' C      40      17.968 -90.871 -41.955  1.00  0.00           O  
ATOM   1261  C1' C      40      17.500 -89.919 -42.910  1.00  0.00           C  
ATOM   1262  H1' C      40      18.323 -89.255 -43.184  1.00  0.00           H  
ATOM   1263  N1  C      40      16.988 -90.558 -44.158  1.00  0.00           N  
ATOM   1264  C6  C      40      16.563 -91.862 -44.202  1.00  0.00           C  
ATOM   1265  H6  C      40      16.559 -92.459 -43.299  1.00  0.00           H  
ATOM   1266  C5  C      40      16.174 -92.403 -45.381  1.00  0.00           C  
ATOM   1267  H5  C      40      15.862 -93.432 -45.426  1.00  0.00           H  
ATOM   1268  C4  C      40      16.218 -91.577 -46.538  1.00  0.00           C  
ATOM   1269  N4  C      40      15.928 -92.079 -47.705  1.00  0.00           N  
ATOM   1270  H41 C      40      16.028 -91.494 -48.516  1.00  0.00           H  
ATOM   1271  H42 C      40      15.816 -93.094 -47.747  1.00  0.00           H  
ATOM   1272  N3  C      40      16.583 -90.308 -46.515  1.00  0.00           N  
ATOM   1273  C2  C      40      16.966 -89.784 -45.326  1.00  0.00           C  
ATOM   1274  O2  C      40      17.295 -88.599 -45.310  1.00  0.00           O  
ATOM   1275  C3' C      40      15.891 -90.049 -41.167  1.00  0.00           C  
ATOM   1276  H3' C      40      15.268 -90.800 -41.657  1.00  0.00           H  
ATOM   1277  C2' C      40      16.409 -89.074 -42.237  1.00  0.00           C  
ATOM   1278  H2' C      40      15.611 -88.817 -42.935  1.00  0.00           H  
ATOM   1279  O2' C      40      17.044 -87.904 -41.713  1.00  0.00           O  
ATOM   1280 HO2' C      40      16.892 -87.150 -42.312  1.00  0.00           H  
ATOM   1281  O3' C      40      15.189 -89.465 -40.070  1.00  0.00           O  
ATOM   1282  P   G      41      13.633 -89.042 -40.213  1.00  0.00           P  
ATOM   1283  OP1 G      41      13.142 -88.667 -38.854  1.00  0.00           O  
ATOM   1284  OP2 G      41      12.911 -90.120 -40.947  1.00  0.00           O  
ATOM   1285  O5' G      41      13.623 -87.721 -41.154  1.00  0.00           O  
ATOM   1286  C5' G      41      14.137 -86.479 -40.690  1.00  0.00           C  
ATOM   1287  H5' G      41      15.183 -86.593 -40.404  1.00  0.00           H  
ATOM   1288 H5'' G      41      13.580 -86.166 -39.805  1.00  0.00           H  
ATOM   1289  C4' G      41      14.028 -85.364 -41.744  1.00  0.00           C  
ATOM   1290  H4' G      41      14.409 -84.440 -41.306  1.00  0.00           H  
ATOM   1291  O4' G      41      14.781 -85.636 -42.927  1.00  0.00           O  
ATOM   1292  C1' G      41      14.043 -85.160 -44.051  1.00  0.00           C  
ATOM   1293  H1' G      41      14.650 -84.474 -44.645  1.00  0.00           H  
ATOM   1294  N9  G      41      13.651 -86.297 -44.920  1.00  0.00           N  
ATOM   1295  C8  G      41      13.567 -87.631 -44.604  1.00  0.00           C  
ATOM   1296  H8  G      41      13.692 -87.995 -43.594  1.00  0.00           H  
ATOM   1297  N7  G      41      13.366 -88.419 -45.625  1.00  0.00           N  
ATOM   1298  C5  G      41      13.272 -87.534 -46.705  1.00  0.00           C  
ATOM   1299  C6  G      41      13.079 -87.769 -48.114  1.00  0.00           C  
ATOM   1300  O6  G      41      12.979 -88.834 -48.721  1.00  0.00           O  
ATOM   1301  N1  G      41      13.017 -86.615 -48.861  1.00  0.00           N  
ATOM   1302  H1  G      41      12.893 -86.711 -49.855  1.00  0.00           H  
ATOM   1303  C2  G      41      13.156 -85.375 -48.339  1.00  0.00           C  
ATOM   1304  N2  G      41      13.051 -84.380 -49.181  1.00  0.00           N  
ATOM   1305  H21 G      41      12.842 -84.559 -50.160  1.00  0.00           H  
ATOM   1306  H22 G      41      13.127 -83.444 -48.822  1.00  0.00           H  
ATOM   1307  N3  G      41      13.357 -85.102 -47.049  1.00  0.00           N  
ATOM   1308  C4  G      41      13.408 -86.230 -46.274  1.00  0.00           C  
ATOM   1309  C3' G      41      12.580 -85.113 -42.177  1.00  0.00           C  
ATOM   1310  H3' G      41      12.099 -86.072 -42.377  1.00  0.00           H  
ATOM   1311  C2' G      41      12.824 -84.403 -43.519  1.00  0.00           C  
ATOM   1312  H2' G      41      11.977 -84.532 -44.188  1.00  0.00           H  
ATOM   1313  O2' G      41      13.185 -83.025 -43.412  1.00  0.00           O  
ATOM   1314 HO2' G      41      12.391 -82.482 -43.565  1.00  0.00           H  
ATOM   1315  O3' G      41      11.847 -84.370 -41.202  1.00  0.00           O  
ATOM   1316  P   G      42      10.243 -84.519 -41.061  1.00  0.00           P  
ATOM   1317  OP1 G      42       9.814 -83.734 -39.868  1.00  0.00           O  
ATOM   1318  OP2 G      42       9.886 -85.963 -41.121  1.00  0.00           O  
ATOM   1319  O5' G      42       9.653 -83.811 -42.388  1.00  0.00           O  
ATOM   1320  C5' G      42       9.663 -82.401 -42.541  1.00  0.00           C  
ATOM   1321  H5' G      42      10.623 -82.002 -42.208  1.00  0.00           H  
ATOM   1322 H5'' G      42       8.879 -81.961 -41.923  1.00  0.00           H  
ATOM   1323  C4' G      42       9.448 -81.980 -44.003  1.00  0.00           C  
ATOM   1324  H4' G      42       9.491 -80.891 -44.058  1.00  0.00           H  
ATOM   1325  O4' G      42      10.460 -82.518 -44.858  1.00  0.00           O  
ATOM   1326  C1' G      42       9.868 -82.865 -46.109  1.00  0.00           C  
ATOM   1327  H1' G      42      10.431 -82.425 -46.934  1.00  0.00           H  
ATOM   1328  N9  G      42       9.834 -84.337 -46.303  1.00  0.00           N  
ATOM   1329  C8  G      42       9.861 -85.343 -45.368  1.00  0.00           C  
ATOM   1330  H8  G      42       9.902 -85.149 -44.307  1.00  0.00           H  
ATOM   1331  N7  G      42       9.863 -86.550 -45.865  1.00  0.00           N  
ATOM   1332  C5  G      42       9.782 -86.331 -47.244  1.00  0.00           C  
ATOM   1333  C6  G      42       9.721 -87.252 -48.349  1.00  0.00           C  
ATOM   1334  O6  G      42       9.761 -88.482 -48.338  1.00  0.00           O  
ATOM   1335  N1  G      42       9.615 -86.633 -49.574  1.00  0.00           N  
ATOM   1336  H1  G      42       9.559 -87.222 -50.387  1.00  0.00           H  
ATOM   1337  C2  G      42       9.561 -85.292 -49.733  1.00  0.00           C  
ATOM   1338  N2  G      42       9.372 -84.857 -50.950  1.00  0.00           N  
ATOM   1339  H21 G      42       9.262 -85.515 -51.718  1.00  0.00           H  
ATOM   1340  H22 G      42       9.352 -83.864 -51.102  1.00  0.00           H  
ATOM   1341  N3  G      42       9.638 -84.396 -48.749  1.00  0.00           N  
ATOM   1342  C4  G      42       9.747 -84.979 -47.517  1.00  0.00           C  
ATOM   1343  C3' G      42       8.107 -82.426 -44.600  1.00  0.00           C  
ATOM   1344  H3' G      42       7.952 -83.479 -44.361  1.00  0.00           H  
ATOM   1345  C2' G      42       8.448 -82.295 -46.095  1.00  0.00           C  
ATOM   1346  H2' G      42       7.776 -82.900 -46.700  1.00  0.00           H  
ATOM   1347  O2' G      42       8.506 -80.947 -46.574  1.00  0.00           O  
ATOM   1348 HO2' G      42       8.312 -80.931 -47.530  1.00  0.00           H  
ATOM   1349  O3' G      42       6.984 -81.658 -44.169  1.00  0.00           O  
ATOM   1350  P   G      43       5.475 -82.205 -44.380  1.00  0.00           P  
ATOM   1351  OP1 G      43       4.549 -81.216 -43.757  1.00  0.00           O  
ATOM   1352  OP2 G      43       5.423 -83.613 -43.898  1.00  0.00           O  
ATOM   1353  O5' G      43       5.211 -82.226 -45.981  1.00  0.00           O  
ATOM   1354  C5' G      43       5.096 -81.018 -46.724  1.00  0.00           C  
ATOM   1355  H5' G      43       5.937 -80.365 -46.488  1.00  0.00           H  
ATOM   1356 H5'' G      43       4.180 -80.500 -46.435  1.00  0.00           H  
ATOM   1357  C4' G      43       5.073 -81.244 -48.246  1.00  0.00           C  
ATOM   1358  H4' G      43       5.079 -80.269 -48.735  1.00  0.00           H  
ATOM   1359  O4' G      43       6.217 -81.972 -48.697  1.00  0.00           O  
ATOM   1360  C1' G      43       5.821 -82.862 -49.735  1.00  0.00           C  
ATOM   1361  H1' G      43       6.444 -82.714 -50.619  1.00  0.00           H  
ATOM   1362  N9  G      43       5.975 -84.275 -49.305  1.00  0.00           N  
ATOM   1363  C8  G      43       6.194 -84.781 -48.046  1.00  0.00           C  
ATOM   1364  H8  G      43       6.201 -84.159 -47.164  1.00  0.00           H  
ATOM   1365  N7  G      43       6.417 -86.068 -48.010  1.00  0.00           N  
ATOM   1366  C5  G      43       6.291 -86.459 -49.347  1.00  0.00           C  
ATOM   1367  C6  G      43       6.400 -87.749 -49.979  1.00  0.00           C  
ATOM   1368  O6  G      43       6.677 -88.841 -49.488  1.00  0.00           O  
ATOM   1369  N1  G      43       6.139 -87.723 -51.331  1.00  0.00           N  
ATOM   1370  H1  G      43       6.147 -88.601 -51.817  1.00  0.00           H  
ATOM   1371  C2  G      43       5.858 -86.595 -52.022  1.00  0.00           C  
ATOM   1372  N2  G      43       5.570 -86.735 -53.292  1.00  0.00           N  
ATOM   1373  H21 G      43       5.552 -87.643 -53.730  1.00  0.00           H  
ATOM   1374  H22 G      43       5.369 -85.898 -53.818  1.00  0.00           H  
ATOM   1375  N3  G      43       5.778 -85.376 -51.491  1.00  0.00           N  
ATOM   1376  C4  G      43       5.999 -85.369 -50.141  1.00  0.00           C  
ATOM   1377  C3' G      43       3.830 -81.997 -48.740  1.00  0.00           C  
ATOM   1378  H3' G      43       3.630 -82.835 -48.069  1.00  0.00           H  
ATOM   1379  C2' G      43       4.365 -82.533 -50.081  1.00  0.00           C  
ATOM   1380  H2' G      43       3.827 -83.430 -50.373  1.00  0.00           H  
ATOM   1381  O2' G      43       4.363 -81.566 -51.139  1.00  0.00           O  
ATOM   1382 HO2' G      43       4.417 -82.019 -52.002  1.00  0.00           H  
ATOM   1383  O3' G      43       2.685 -81.149 -48.868  1.00  0.00           O  
ATOM   1384  P   C      44       1.180 -81.714 -48.675  1.00  0.00           P  
ATOM   1385  OP1 C      44       0.240 -80.588 -48.938  1.00  0.00           O  
ATOM   1386  OP2 C      44       1.115 -82.383 -47.347  1.00  0.00           O  
ATOM   1387  O5' C      44       0.947 -82.855 -49.805  1.00  0.00           O  
ATOM   1388  C5' C      44       0.807 -82.547 -51.186  1.00  0.00           C  
ATOM   1389  H5' C      44       1.569 -81.822 -51.475  1.00  0.00           H  
ATOM   1390 H5'' C      44      -0.173 -82.100 -51.361  1.00  0.00           H  
ATOM   1391  C4' C      44       0.957 -83.787 -52.092  1.00  0.00           C  
ATOM   1392  H4' C      44       0.821 -83.468 -53.126  1.00  0.00           H  
ATOM   1393  O4' C      44       2.262 -84.362 -51.984  1.00  0.00           O  
ATOM   1394  C1' C      44       2.155 -85.781 -52.014  1.00  0.00           C  
ATOM   1395  H1' C      44       2.832 -86.185 -52.770  1.00  0.00           H  
ATOM   1396  N1  C      44       2.496 -86.412 -50.703  1.00  0.00           N  
ATOM   1397  C6  C      44       2.544 -85.710 -49.524  1.00  0.00           C  
ATOM   1398  H6  C      44       2.303 -84.663 -49.516  1.00  0.00           H  
ATOM   1399  C5  C      44       2.913 -86.316 -48.370  1.00  0.00           C  
ATOM   1400  H5  C      44       2.958 -85.750 -47.452  1.00  0.00           H  
ATOM   1401  C4  C      44       3.234 -87.696 -48.439  1.00  0.00           C  
ATOM   1402  N4  C      44       3.637 -88.344 -47.382  1.00  0.00           N  
ATOM   1403  H41 C      44       3.932 -89.304 -47.529  1.00  0.00           H  
ATOM   1404  H42 C      44       3.771 -87.865 -46.510  1.00  0.00           H  
ATOM   1405  N3  C      44       3.187 -88.391 -49.555  1.00  0.00           N  
ATOM   1406  C2  C      44       2.821 -87.772 -50.696  1.00  0.00           C  
ATOM   1407  O2  C      44       2.810 -88.451 -51.721  1.00  0.00           O  
ATOM   1408  C3' C      44      -0.053 -84.915 -51.827  1.00  0.00           C  
ATOM   1409  H3' C      44      -0.143 -85.062 -50.748  1.00  0.00           H  
ATOM   1410  C2' C      44       0.717 -86.104 -52.431  1.00  0.00           C  
ATOM   1411  H2' C      44       0.395 -87.045 -51.995  1.00  0.00           H  
ATOM   1412  O2' C      44       0.697 -86.175 -53.858  1.00  0.00           O  
ATOM   1413 HO2' C      44       0.288 -87.017 -54.133  1.00  0.00           H  
ATOM   1414  O3' C      44      -1.334 -84.671 -52.415  1.00  0.00           O  
ATOM   1415  P   A      45      -2.679 -85.392 -51.867  1.00  0.00           P  
ATOM   1416  OP1 A      45      -3.836 -84.796 -52.593  1.00  0.00           O  
ATOM   1417  OP2 A      45      -2.671 -85.316 -50.380  1.00  0.00           O  
ATOM   1418  O5' A      45      -2.574 -86.960 -52.268  1.00  0.00           O  
ATOM   1419  C5' A      45      -2.662 -87.415 -53.611  1.00  0.00           C  
ATOM   1420  H5' A      45      -2.062 -86.770 -54.255  1.00  0.00           H  
ATOM   1421 H5'' A      45      -3.699 -87.359 -53.948  1.00  0.00           H  
ATOM   1422  C4' A      45      -2.158 -88.865 -53.766  1.00  0.00           C  
ATOM   1423  H4' A      45      -2.176 -89.120 -54.826  1.00  0.00           H  
ATOM   1424  O4' A      45      -0.812 -89.006 -53.294  1.00  0.00           O  
ATOM   1425  C1' A      45      -0.689 -90.228 -52.566  1.00  0.00           C  
ATOM   1426  H1' A      45       0.176 -90.793 -52.919  1.00  0.00           H  
ATOM   1427  N9  A      45      -0.504 -89.967 -51.115  1.00  0.00           N  
ATOM   1428  C8  A      45      -0.687 -88.794 -50.424  1.00  0.00           C  
ATOM   1429  H8  A      45      -1.094 -87.909 -50.875  1.00  0.00           H  
ATOM   1430  N7  A      45      -0.282 -88.811 -49.185  1.00  0.00           N  
ATOM   1431  C5  A      45       0.163 -90.126 -49.033  1.00  0.00           C  
ATOM   1432  C6  A      45       0.736 -90.845 -47.960  1.00  0.00           C  
ATOM   1433  N6  A      45       0.983 -90.287 -46.789  1.00  0.00           N  
ATOM   1434  H61 A      45       1.472 -90.779 -46.058  1.00  0.00           H  
ATOM   1435  H62 A      45       0.756 -89.312 -46.679  1.00  0.00           H  
ATOM   1436  N1  A      45       1.062 -92.134 -48.080  1.00  0.00           N  
ATOM   1437  C2  A      45       0.818 -92.715 -49.252  1.00  0.00           C  
ATOM   1438  H2  A      45       1.081 -93.763 -49.329  1.00  0.00           H  
ATOM   1439  N3  A      45       0.313 -92.165 -50.355  1.00  0.00           N  
ATOM   1440  C4  A      45       0.002 -90.850 -50.184  1.00  0.00           C  
ATOM   1441  C3' A      45      -3.002 -89.914 -53.026  1.00  0.00           C  
ATOM   1442  H3' A      45      -3.284 -89.521 -52.047  1.00  0.00           H  
ATOM   1443  C2' A      45      -1.959 -91.033 -52.844  1.00  0.00           C  
ATOM   1444  H2' A      45      -2.217 -91.661 -51.993  1.00  0.00           H  
ATOM   1445  O2' A      45      -1.731 -91.815 -54.025  1.00  0.00           O  
ATOM   1446 HO2' A      45      -1.277 -92.649 -53.794  1.00  0.00           H  
ATOM   1447  O3' A      45      -4.157 -90.335 -53.753  1.00  0.00           O  
ATOM   1448  P   C      46      -5.440 -90.959 -52.990  1.00  0.00           P  
ATOM   1449  OP1 C      46      -6.342 -91.540 -54.026  1.00  0.00           O  
ATOM   1450  OP2 C      46      -5.990 -89.895 -52.104  1.00  0.00           O  
ATOM   1451  O5' C      46      -4.898 -92.156 -52.035  1.00  0.00           O  
ATOM   1452  C5' C      46      -4.491 -93.420 -52.552  1.00  0.00           C  
ATOM   1453  H5' C      46      -3.747 -93.280 -53.335  1.00  0.00           H  
ATOM   1454 H5'' C      46      -5.351 -93.922 -52.998  1.00  0.00           H  
ATOM   1455  C4' C      46      -3.898 -94.345 -51.469  1.00  0.00           C  
ATOM   1456  H4' C      46      -3.594 -95.281 -51.941  1.00  0.00           H  
ATOM   1457  O4' C      46      -2.756 -93.788 -50.819  1.00  0.00           O  
ATOM   1458  C1' C      46      -2.779 -94.140 -49.437  1.00  0.00           C  
ATOM   1459  H1' C      46      -1.875 -94.706 -49.200  1.00  0.00           H  
ATOM   1460  N1  C      46      -2.811 -92.938 -48.551  1.00  0.00           N  
ATOM   1461  C6  C      46      -3.270 -91.723 -48.994  1.00  0.00           C  
ATOM   1462  H6  C      46      -3.690 -91.640 -49.987  1.00  0.00           H  
ATOM   1463  C5  C      46      -3.176 -90.626 -48.205  1.00  0.00           C  
ATOM   1464  H5  C      46      -3.521 -89.671 -48.569  1.00  0.00           H  
ATOM   1465  C4  C      46      -2.599 -90.794 -46.918  1.00  0.00           C  
ATOM   1466  N4  C      46      -2.440 -89.766 -46.129  1.00  0.00           N  
ATOM   1467  H41 C      46      -2.029 -89.926 -45.225  1.00  0.00           H  
ATOM   1468  H42 C      46      -2.714 -88.849 -46.440  1.00  0.00           H  
ATOM   1469  N3  C      46      -2.186 -91.954 -46.453  1.00  0.00           N  
ATOM   1470  C2  C      46      -2.292 -93.049 -47.250  1.00  0.00           C  
ATOM   1471  O2  C      46      -1.917 -94.131 -46.792  1.00  0.00           O  
ATOM   1472  C3' C      46      -4.915 -94.688 -50.377  1.00  0.00           C  
ATOM   1473  H3' C      46      -5.461 -93.782 -50.106  1.00  0.00           H  
ATOM   1474  C2' C      46      -3.982 -95.064 -49.209  1.00  0.00           C  
ATOM   1475  H2' C      46      -4.461 -94.854 -48.252  1.00  0.00           H  
ATOM   1476  O2' C      46      -3.478 -96.400 -49.249  1.00  0.00           O  
ATOM   1477 HO2' C      46      -3.892 -96.905 -48.528  1.00  0.00           H  
ATOM   1478  O3' C      46      -5.812 -95.710 -50.811  1.00  0.00           O  
ATOM   1479  P   C      47      -7.271 -95.885 -50.141  1.00  0.00           P  
ATOM   1480  OP1 C      47      -7.969 -96.990 -50.860  1.00  0.00           O  
ATOM   1481  OP2 C      47      -7.930 -94.549 -50.092  1.00  0.00           O  
ATOM   1482  O5' C      47      -6.970 -96.349 -48.622  1.00  0.00           O  
ATOM   1483  C5' C      47      -6.514 -97.661 -48.318  1.00  0.00           C  
ATOM   1484  H5' C      47      -5.663 -97.918 -48.950  1.00  0.00           H  
ATOM   1485 H5'' C      47      -7.311 -98.379 -48.522  1.00  0.00           H  
ATOM   1486  C4' C      47      -6.101 -97.794 -46.843  1.00  0.00           C  
ATOM   1487  H4' C      47      -5.729 -98.806 -46.672  1.00  0.00           H  
ATOM   1488  O4' C      47      -5.068 -96.877 -46.487  1.00  0.00           O  
ATOM   1489  C1' C      47      -5.268 -96.448 -45.143  1.00  0.00           C  
ATOM   1490  H1' C      47      -4.423 -96.790 -44.539  1.00  0.00           H  
ATOM   1491  N1  C      47      -5.330 -94.957 -45.070  1.00  0.00           N  
ATOM   1492  C6  C      47      -6.004 -94.224 -46.015  1.00  0.00           C  
ATOM   1493  H6  C      47      -6.504 -94.734 -46.827  1.00  0.00           H  
ATOM   1494  C5  C      47      -6.034 -92.871 -45.940  1.00  0.00           C  
ATOM   1495  H5  C      47      -6.559 -92.302 -46.692  1.00  0.00           H  
ATOM   1496  C4  C      47      -5.368 -92.263 -44.842  1.00  0.00           C  
ATOM   1497  N4  C      47      -5.391 -90.965 -44.695  1.00  0.00           N  
ATOM   1498  H41 C      47      -4.915 -90.574 -43.899  1.00  0.00           H  
ATOM   1499  H42 C      47      -5.867 -90.392 -45.370  1.00  0.00           H  
ATOM   1500  N3  C      47      -4.741 -92.942 -43.903  1.00  0.00           N  
ATOM   1501  C2  C      47      -4.701 -94.297 -43.999  1.00  0.00           C  
ATOM   1502  O2  C      47      -4.112 -94.914 -43.108  1.00  0.00           O  
ATOM   1503  C3' C      47      -7.286 -97.560 -45.898  1.00  0.00           C  
ATOM   1504  H3' C      47      -7.892 -96.729 -46.265  1.00  0.00           H  
ATOM   1505  C2' C      47      -6.557 -97.111 -44.617  1.00  0.00           C  
ATOM   1506  H2' C      47      -7.170 -96.399 -44.060  1.00  0.00           H  
ATOM   1507  O2' C      47      -6.198 -98.213 -43.794  1.00  0.00           O  
ATOM   1508 HO2' C      47      -5.559 -97.924 -43.117  1.00  0.00           H  
ATOM   1509  O3' C      47      -8.060 -98.755 -45.763  1.00  0.00           O  
ATOM   1510  P   G      48      -9.673 -98.734 -45.764  1.00  0.00           P  
ATOM   1511  OP1 G      48     -10.120-100.156 -45.712  1.00  0.00           O  
ATOM   1512  OP2 G      48     -10.147 -97.896 -46.900  1.00  0.00           O  
ATOM   1513  O5' G      48     -10.132 -98.020 -44.382  1.00  0.00           O  
ATOM   1514  C5' G      48     -11.496 -98.067 -43.989  1.00  0.00           C  
ATOM   1515  H5' G      48     -11.781 -99.106 -43.815  1.00  0.00           H  
ATOM   1516 H5'' G      48     -12.110 -97.681 -44.805  1.00  0.00           H  
ATOM   1517  C4' G      48     -11.801 -97.262 -42.714  1.00  0.00           C  
ATOM   1518  H4' G      48     -11.207 -97.666 -41.892  1.00  0.00           H  
ATOM   1519  O4' G      48     -11.512 -95.874 -42.911  1.00  0.00           O  
ATOM   1520  C1' G      48     -12.734 -95.145 -42.970  1.00  0.00           C  
ATOM   1521  H1' G      48     -12.884 -94.655 -42.005  1.00  0.00           H  
ATOM   1522  N9  G      48     -12.710 -94.103 -44.031  1.00  0.00           N  
ATOM   1523  C8  G      48     -13.158 -94.172 -45.332  1.00  0.00           C  
ATOM   1524  H8  G      48     -13.507 -95.091 -45.786  1.00  0.00           H  
ATOM   1525  N7  G      48     -13.136 -93.033 -45.975  1.00  0.00           N  
ATOM   1526  C5  G      48     -12.620 -92.133 -45.032  1.00  0.00           C  
ATOM   1527  C6  G      48     -12.361 -90.716 -45.110  1.00  0.00           C  
ATOM   1528  O6  G      48     -12.543 -89.941 -46.052  1.00  0.00           O  
ATOM   1529  N1  G      48     -11.836 -90.187 -43.945  1.00  0.00           N  
ATOM   1530  H1  G      48     -11.630 -89.206 -43.944  1.00  0.00           H  
ATOM   1531  C2  G      48     -11.574 -90.927 -42.835  1.00  0.00           C  
ATOM   1532  N2  G      48     -11.010 -90.317 -41.824  1.00  0.00           N  
ATOM   1533  H21 G      48     -10.784 -89.336 -41.860  1.00  0.00           H  
ATOM   1534  H22 G      48     -10.700 -90.895 -41.048  1.00  0.00           H  
ATOM   1535  N3  G      48     -11.815 -92.231 -42.712  1.00  0.00           N  
ATOM   1536  C4  G      48     -12.340 -92.786 -43.848  1.00  0.00           C  
ATOM   1537  C3' G      48     -13.304 -97.376 -42.389  1.00  0.00           C  
ATOM   1538  H3' G      48     -13.733 -98.286 -42.817  1.00  0.00           H  
ATOM   1539  C2' G      48     -13.863 -96.164 -43.146  1.00  0.00           C  
ATOM   1540  H2' G      48     -13.953 -96.453 -44.194  1.00  0.00           H  
ATOM   1541  O2' G      48     -15.127 -95.694 -42.668  1.00  0.00           O  
ATOM   1542 HO2' G      48     -15.462 -94.969 -43.235  1.00  0.00           H  
ATOM   1543  O3' G      48     -13.564 -97.318 -40.990  1.00  0.00           O  
ATOM   1544  P   U      49     -13.546 -98.654 -40.089  1.00  0.00           P  
ATOM   1545  OP1 U      49     -13.007 -99.784 -40.897  1.00  0.00           O  
ATOM   1546  OP2 U      49     -14.886 -98.801 -39.456  1.00  0.00           O  
ATOM   1547  O5' U      49     -12.481 -98.263 -38.938  1.00  0.00           O  
ATOM   1548  C5' U      49     -11.502 -99.188 -38.485  1.00  0.00           C  
ATOM   1549  H5' U      49     -10.782 -99.376 -39.284  1.00  0.00           H  
ATOM   1550 H5'' U      49     -11.980-100.135 -38.229  1.00  0.00           H  
ATOM   1551  C4' U      49     -10.748 -98.682 -37.246  1.00  0.00           C  
ATOM   1552  H4' U      49     -10.212 -99.528 -36.848  1.00  0.00           H  
ATOM   1553  O4' U      49      -9.788 -97.703 -37.622  1.00  0.00           O  
ATOM   1554  C1' U      49      -9.982 -96.533 -36.848  1.00  0.00           C  
ATOM   1555  H1' U      49      -9.243 -96.523 -36.045  1.00  0.00           H  
ATOM   1556  N1  U      49      -9.833 -95.330 -37.711  1.00  0.00           N  
ATOM   1557  C6  U      49     -10.480 -95.249 -38.928  1.00  0.00           C  
ATOM   1558  H6  U      49     -11.032 -96.108 -39.293  1.00  0.00           H  
ATOM   1559  C5  U      49     -10.429 -94.110 -39.668  1.00  0.00           C  
ATOM   1560  H5  U      49     -10.936 -94.061 -40.620  1.00  0.00           H  
ATOM   1561  C4  U      49      -9.708 -92.944 -39.212  1.00  0.00           C  
ATOM   1562  O4  U      49      -9.650 -91.866 -39.798  1.00  0.00           O  
ATOM   1563  N3  U      49      -9.059 -93.109 -38.009  1.00  0.00           N  
ATOM   1564  H3  U      49      -8.543 -92.320 -37.662  1.00  0.00           H  
ATOM   1565  C2  U      49      -9.078 -94.251 -37.233  1.00  0.00           C  
ATOM   1566  O2  U      49      -8.454 -94.270 -36.170  1.00  0.00           O  
ATOM   1567  C3' U      49     -11.678 -98.119 -36.146  1.00  0.00           C  
ATOM   1568  H3' U      49     -12.710 -98.238 -36.477  1.00  0.00           H  
ATOM   1569  C2' U      49     -11.378 -96.607 -36.214  1.00  0.00           C  
ATOM   1570  H2' U      49     -12.100 -96.177 -36.913  1.00  0.00           H  
ATOM   1571  O2' U      49     -11.462 -95.915 -34.963  1.00  0.00           O  
ATOM   1572 HO2' U      49     -11.375 -94.950 -35.098  1.00  0.00           H  
ATOM   1573  O3' U      49     -11.634 -98.735 -34.845  1.00  0.00           O  
ATOM   1574  P   A      50     -10.292 -99.243 -34.084  1.00  0.00           P  
ATOM   1575  OP1 A      50     -10.671 -99.566 -32.680  1.00  0.00           O  
ATOM   1576  OP2 A      50      -9.172 -98.290 -34.316  1.00  0.00           O  
ATOM   1577  O5' A      50      -9.982-100.651 -34.828  1.00  0.00           O  
ATOM   1578  C5' A      50      -8.673-101.193 -34.864  1.00  0.00           C  
ATOM   1579  H5' A      50      -8.514-101.838 -33.998  1.00  0.00           H  
ATOM   1580 H5'' A      50      -7.940-100.389 -34.823  1.00  0.00           H  
ATOM   1581  C4' A      50      -8.417-101.995 -36.149  1.00  0.00           C  
ATOM   1582  H4' A      50      -8.986-102.926 -36.119  1.00  0.00           H  
ATOM   1583  O4' A      50      -8.764-101.281 -37.339  1.00  0.00           O  
ATOM   1584  C1' A      50      -7.612-101.095 -38.147  1.00  0.00           C  
ATOM   1585  H1' A      50      -7.872-101.280 -39.192  1.00  0.00           H  
ATOM   1586  N9  A      50      -7.108 -99.698 -38.064  1.00  0.00           N  
ATOM   1587  C8  A      50      -6.468 -99.038 -37.037  1.00  0.00           C  
ATOM   1588  H8  A      50      -6.217 -99.511 -36.097  1.00  0.00           H  
ATOM   1589  N7  A      50      -6.204 -97.779 -37.278  1.00  0.00           N  
ATOM   1590  C5  A      50      -6.699 -97.598 -38.578  1.00  0.00           C  
ATOM   1591  C6  A      50      -6.786 -96.502 -39.475  1.00  0.00           C  
ATOM   1592  N6  A      50      -6.372 -95.273 -39.214  1.00  0.00           N  
ATOM   1593  H61 A      50      -6.469 -94.579 -39.936  1.00  0.00           H  
ATOM   1594  H62 A      50      -5.961 -95.066 -38.316  1.00  0.00           H  
ATOM   1595  N1  A      50      -7.317 -96.635 -40.690  1.00  0.00           N  
ATOM   1596  C2  A      50      -7.770 -97.835 -41.033  1.00  0.00           C  
ATOM   1597  H2  A      50      -8.201 -97.913 -42.024  1.00  0.00           H  
ATOM   1598  N3  A      50      -7.768 -98.953 -40.310  1.00  0.00           N  
ATOM   1599  C4  A      50      -7.222 -98.765 -39.073  1.00  0.00           C  
ATOM   1600  C3' A      50      -6.926-102.327 -36.213  1.00  0.00           C  
ATOM   1601  H3' A      50      -6.380-101.543 -35.690  1.00  0.00           H  
ATOM   1602  C2' A      50      -6.615-102.163 -37.710  1.00  0.00           C  
ATOM   1603  H2' A      50      -5.596-101.803 -37.842  1.00  0.00           H  
ATOM   1604  O2' A      50      -6.894-103.308 -38.516  1.00  0.00           O  
ATOM   1605 HO2' A      50      -6.068-103.556 -38.966  1.00  0.00           H  
ATOM   1606  O3' A      50      -6.613-103.579 -35.610  1.00  0.00           O  
ATOM   1607  P   A      51      -5.134-103.838 -35.003  1.00  0.00           P  
ATOM   1608  OP1 A      51      -5.100-105.202 -34.405  1.00  0.00           O  
ATOM   1609  OP2 A      51      -4.780-102.669 -34.146  1.00  0.00           O  
ATOM   1610  O5' A      51      -4.196-103.808 -36.319  1.00  0.00           O  
ATOM   1611  C5' A      51      -4.315-104.809 -37.322  1.00  0.00           C  
ATOM   1612  H5' A      51      -5.363-105.054 -37.490  1.00  0.00           H  
ATOM   1613 H5'' A      51      -3.822-105.719 -36.976  1.00  0.00           H  
ATOM   1614  C4' A      51      -3.684-104.397 -38.664  1.00  0.00           C  
ATOM   1615  H4' A      51      -3.917-105.172 -39.397  1.00  0.00           H  
ATOM   1616  O4' A      51      -4.108-103.120 -39.159  1.00  0.00           O  
ATOM   1617  C1' A      51      -2.955-102.298 -39.290  1.00  0.00           C  
ATOM   1618  H1' A      51      -2.515-102.500 -40.263  1.00  0.00           H  
ATOM   1619  N9  A      51      -3.211-100.842 -39.205  1.00  0.00           N  
ATOM   1620  C8  A      51      -2.986 -99.967 -38.164  1.00  0.00           C  
ATOM   1621  H8  A      51      -2.731-100.298 -37.164  1.00  0.00           H  
ATOM   1622  N7  A      51      -3.081 -98.703 -38.490  1.00  0.00           N  
ATOM   1623  C5  A      51      -3.394 -98.752 -39.858  1.00  0.00           C  
ATOM   1624  C6  A      51      -3.607 -97.789 -40.879  1.00  0.00           C  
ATOM   1625  N6  A      51      -3.555 -96.479 -40.725  1.00  0.00           N  
ATOM   1626  H61 A      51      -3.734 -95.909 -41.547  1.00  0.00           H  
ATOM   1627  H62 A      51      -3.359 -96.082 -39.821  1.00  0.00           H  
ATOM   1628  N1  A      51      -3.857 -98.156 -42.135  1.00  0.00           N  
ATOM   1629  C2  A      51      -3.888 -99.455 -42.404  1.00  0.00           C  
ATOM   1630  H2  A      51      -4.063 -99.724 -43.438  1.00  0.00           H  
ATOM   1631  N3  A      51      -3.721-100.471 -41.568  1.00  0.00           N  
ATOM   1632  C4  A      51      -3.476-100.049 -40.295  1.00  0.00           C  
ATOM   1633  C3' A      51      -2.172-104.311 -38.491  1.00  0.00           C  
ATOM   1634  H3' A      51      -1.871-104.851 -37.588  1.00  0.00           H  
ATOM   1635  C2' A      51      -1.971-102.806 -38.252  1.00  0.00           C  
ATOM   1636  H2' A      51      -2.337-102.567 -37.255  1.00  0.00           H  
ATOM   1637  O2' A      51      -0.643-102.311 -38.373  1.00  0.00           O  
ATOM   1638 HO2' A      51      -0.617-101.343 -38.316  1.00  0.00           H  
ATOM   1639  O3' A      51      -1.595-104.885 -39.668  1.00  0.00           O  
ATOM   1640  P   A      52      -0.422-105.938 -39.388  1.00  0.00           P  
ATOM   1641  OP1 A      52      -1.083-107.097 -38.711  1.00  0.00           O  
ATOM   1642  OP2 A      52       0.623-105.156 -38.680  1.00  0.00           O  
ATOM   1643  O5' A      52       0.238-106.528 -40.746  1.00  0.00           O  
ATOM   1644  C5' A      52       1.596-106.239 -41.111  1.00  0.00           C  
ATOM   1645  H5' A      52       2.136-107.174 -41.151  1.00  0.00           H  
ATOM   1646 H5'' A      52       2.105-105.560 -40.437  1.00  0.00           H  
ATOM   1647  C4' A      52       1.713-105.686 -42.507  1.00  0.00           C  
ATOM   1648  H4' A      52       2.202-106.467 -43.091  1.00  0.00           H  
ATOM   1649  O4' A      52       0.368-105.505 -43.030  1.00  0.00           O  
ATOM   1650  C1' A      52       0.332-104.396 -43.886  1.00  0.00           C  
ATOM   1651  H1' A      52      -0.242-104.598 -44.795  1.00  0.00           H  
ATOM   1652  N9  A      52      -0.259-103.186 -43.189  1.00  0.00           N  
ATOM   1653  C8  A      52      -0.371-103.009 -41.833  1.00  0.00           C  
ATOM   1654  H8  A      52      -0.150-103.803 -41.135  1.00  0.00           H  
ATOM   1655  N7  A      52      -0.577-101.782 -41.445  1.00  0.00           N  
ATOM   1656  C5  A      52      -0.667-101.080 -42.635  1.00  0.00           C  
ATOM   1657  C6  A      52      -0.712 -99.697 -42.950  1.00  0.00           C  
ATOM   1658  N6  A      52      -0.576 -98.704 -42.080  1.00  0.00           N  
ATOM   1659  H61 A      52      -0.600 -97.759 -42.422  1.00  0.00           H  
ATOM   1660  H62 A      52      -0.362 -98.911 -41.117  1.00  0.00           H  
ATOM   1661  N1  A      52      -0.785 -99.296 -44.215  1.00  0.00           N  
ATOM   1662  C2  A      52      -0.765-100.229 -45.159  1.00  0.00           C  
ATOM   1663  H2  A      52      -0.827 -99.856 -46.173  1.00  0.00           H  
ATOM   1664  N3  A      52      -0.640-101.554 -45.018  1.00  0.00           N  
ATOM   1665  C4  A      52      -0.595-101.936 -43.710  1.00  0.00           C  
ATOM   1666  C3' A      52       2.534-104.384 -42.725  1.00  0.00           C  
ATOM   1667  H3' A      52       1.928-103.625 -42.341  1.00  0.00           H  
ATOM   1668  C2' A      52       1.836-104.327 -44.193  1.00  0.00           C  
ATOM   1669  H2' A      52       1.844-103.384 -44.715  1.00  0.00           H  
ATOM   1670  O2' A      52       2.192-105.310 -45.175  1.00  0.00           O  
ATOM   1671 HO2' A      52       1.789-105.079 -46.034  1.00  0.00           H  
ATOM   1672  O3' A      52       4.014-104.060 -42.170  1.00  0.00           O  
ATOM   1673  P   U      53       5.093-102.570 -41.541  1.00  0.00           P  
ATOM   1674  OP1 U      53       6.448-102.905 -42.087  1.00  0.00           O  
ATOM   1675  OP2 U      53       5.070-102.818 -40.062  1.00  0.00           O  
ATOM   1676  O5' U      53       4.977-100.610 -41.604  1.00  0.00           O  
ATOM   1677  C5' U      53       5.399 -99.202 -42.374  1.00  0.00           C  
ATOM   1678  H5' U      53       6.432 -99.046 -42.416  1.00  0.00           H  
ATOM   1679 H5'' U      53       5.132 -98.508 -41.575  1.00  0.00           H  
ATOM   1680  C4' U      53       4.872 -98.180 -43.659  1.00  0.00           C  
ATOM   1681  H4' U      53       3.810 -98.205 -43.554  1.00  0.00           H  
ATOM   1682  O4' U      53       4.926 -96.752 -43.454  1.00  0.00           O  
ATOM   1683  C1' U      53       3.980 -96.192 -44.419  1.00  0.00           C  
ATOM   1684  H1' U      53       2.982 -96.541 -44.140  1.00  0.00           H  
ATOM   1685  N1  U      53       3.819 -94.712 -44.588  1.00  0.00           N  
ATOM   1686  C6  U      53       4.373 -93.867 -43.655  1.00  0.00           C  
ATOM   1687  H6  U      53       5.069 -94.274 -42.927  1.00  0.00           H  
ATOM   1688  C5  U      53       4.012 -92.556 -43.603  1.00  0.00           C  
ATOM   1689  H5  U      53       4.421 -91.918 -42.835  1.00  0.00           H  
ATOM   1690  C4  U      53       3.075 -91.978 -44.542  1.00  0.00           C  
ATOM   1691  O4  U      53       2.655 -90.828 -44.539  1.00  0.00           O  
ATOM   1692  N3  U      53       2.627 -92.848 -45.492  1.00  0.00           N  
ATOM   1693  H3  U      53       1.995 -92.520 -46.207  1.00  0.00           H  
ATOM   1694  C2  U      53       2.865 -94.192 -45.506  1.00  0.00           C  
ATOM   1695  O2  U      53       2.152 -94.814 -46.284  1.00  0.00           O  
ATOM   1696  C3' U      53       5.068 -98.152 -45.292  1.00  0.00           C  
ATOM   1697  H3' U      53       6.124 -97.957 -45.503  1.00  0.00           H  
ATOM   1698  C2' U      53       4.303 -96.895 -45.729  1.00  0.00           C  
ATOM   1699  H2' U      53       4.946 -96.275 -46.359  1.00  0.00           H  
ATOM   1700  O2' U      53       3.111 -97.278 -46.401  1.00  0.00           O  
ATOM   1701 HO2' U      53       3.396 -98.111 -46.843  1.00  0.00           H  
ATOM   1702  O3' U      53       4.551 -99.168 -46.229  1.00  0.00           O  
ATOM   1703  P   G      54       4.804 -99.323 -47.843  1.00  0.00           P  
ATOM   1704  OP1 G      54       3.427 -99.115 -48.368  1.00  0.00           O  
ATOM   1705  OP2 G      54       5.475-100.618 -48.183  1.00  0.00           O  
ATOM   1706  O5' G      54       5.783 -98.114 -48.345  1.00  0.00           O  
ATOM   1707  C5' G      54       6.235 -97.976 -49.695  1.00  0.00           C  
ATOM   1708  H5' G      54       6.950 -98.770 -49.923  1.00  0.00           H  
ATOM   1709 H5'' G      54       6.774 -97.028 -49.739  1.00  0.00           H  
ATOM   1710  C4' G      54       5.151 -97.980 -50.810  1.00  0.00           C  
ATOM   1711  H4' G      54       4.969 -99.016 -51.101  1.00  0.00           H  
ATOM   1712  O4' G      54       3.894 -97.404 -50.454  1.00  0.00           O  
ATOM   1713  C1' G      54       3.729 -96.152 -51.079  1.00  0.00           C  
ATOM   1714  H1' G      54       2.670 -95.961 -51.264  1.00  0.00           H  
ATOM   1715  N9  G      54       4.229 -95.062 -50.199  1.00  0.00           N  
ATOM   1716  C8  G      54       4.721 -95.146 -48.920  1.00  0.00           C  
ATOM   1717  H8  G      54       4.919 -96.083 -48.445  1.00  0.00           H  
ATOM   1718  N7  G      54       4.890 -94.013 -48.303  1.00  0.00           N  
ATOM   1719  C5  G      54       4.419 -93.090 -49.232  1.00  0.00           C  
ATOM   1720  C6  G      54       4.237 -91.670 -49.124  1.00  0.00           C  
ATOM   1721  O6  G      54       4.464 -90.940 -48.161  1.00  0.00           O  
ATOM   1722  N1  G      54       3.724 -91.103 -50.269  1.00  0.00           N  
ATOM   1723  H1  G      54       3.542 -90.113 -50.252  1.00  0.00           H  
ATOM   1724  C2  G      54       3.368 -91.814 -51.364  1.00  0.00           C  
ATOM   1725  N2  G      54       2.902 -91.141 -52.380  1.00  0.00           N  
ATOM   1726  H21 G      54       2.819 -90.131 -52.305  1.00  0.00           H  
ATOM   1727  H22 G      54       2.612 -91.656 -53.193  1.00  0.00           H  
ATOM   1728  N3  G      54       3.494 -93.130 -51.503  1.00  0.00           N  
ATOM   1729  C4  G      54       4.030 -93.719 -50.397  1.00  0.00           C  
ATOM   1730  C3' G      54       5.657 -97.210 -52.041  1.00  0.00           C  
ATOM   1731  H3' G      54       6.464 -96.547 -51.723  1.00  0.00           H  
ATOM   1732  C2' G      54       4.461 -96.308 -52.411  1.00  0.00           C  
ATOM   1733  H2' G      54       4.820 -95.342 -52.743  1.00  0.00           H  
ATOM   1734  O2' G      54       3.556 -96.884 -53.364  1.00  0.00           O  
ATOM   1735 HO2' G      54       2.886 -96.228 -53.636  1.00  0.00           H  
ATOM   1736  O3' G      54       6.117 -98.054 -53.097  1.00  0.00           O  
ATOM   1737  P   U      55       7.454 -97.665 -53.914  1.00  0.00           P  
ATOM   1738  OP1 U      55       7.578 -98.582 -55.083  1.00  0.00           O  
ATOM   1739  OP2 U      55       8.570 -97.613 -52.929  1.00  0.00           O  
ATOM   1740  O5' U      55       7.196 -96.154 -54.442  1.00  0.00           O  
ATOM   1741  C5' U      55       6.251 -95.854 -55.462  1.00  0.00           C  
ATOM   1742  H5' U      55       5.316 -96.381 -55.267  1.00  0.00           H  
ATOM   1743 H5'' U      55       6.639 -96.199 -56.422  1.00  0.00           H  
ATOM   1744  C4' U      55       5.948 -94.344 -55.561  1.00  0.00           C  
ATOM   1745  H4' U      55       5.297 -94.182 -56.422  1.00  0.00           H  
ATOM   1746  O4' U      55       5.283 -93.827 -54.410  1.00  0.00           O  
ATOM   1747  C1' U      55       5.805 -92.541 -54.087  1.00  0.00           C  
ATOM   1748  H1' U      55       4.981 -91.827 -54.032  1.00  0.00           H  
ATOM   1749  N1  U      55       6.511 -92.511 -52.772  1.00  0.00           N  
ATOM   1750  C6  U      55       7.044 -93.642 -52.194  1.00  0.00           C  
ATOM   1751  H6  U      55       7.031 -94.569 -52.743  1.00  0.00           H  
ATOM   1752  C5  U      55       7.563 -93.609 -50.940  1.00  0.00           C  
ATOM   1753  H5  U      55       7.969 -94.507 -50.497  1.00  0.00           H  
ATOM   1754  C4  U      55       7.583 -92.391 -50.161  1.00  0.00           C  
ATOM   1755  O4  U      55       8.019 -92.279 -49.021  1.00  0.00           O  
ATOM   1756  N3  U      55       7.064 -91.300 -50.811  1.00  0.00           N  
ATOM   1757  H3  U      55       7.055 -90.432 -50.296  1.00  0.00           H  
ATOM   1758  C2  U      55       6.554 -91.290 -52.091  1.00  0.00           C  
ATOM   1759  O2  U      55       6.158 -90.230 -52.573  1.00  0.00           O  
ATOM   1760  C3' U      55       7.202 -93.492 -55.762  1.00  0.00           C  
ATOM   1761  H3' U      55       7.985 -93.851 -55.093  1.00  0.00           H  
ATOM   1762  C2' U      55       6.715 -92.126 -55.243  1.00  0.00           C  
ATOM   1763  H2' U      55       7.549 -91.525 -54.883  1.00  0.00           H  
ATOM   1764  O2' U      55       5.898 -91.386 -56.150  1.00  0.00           O  
ATOM   1765 HO2' U      55       6.404 -90.616 -56.464  1.00  0.00           H  
ATOM   1766  O3' U      55       7.648 -93.530 -57.114  1.00  0.00           O  
ATOM   1767  P   C      56       9.162 -93.133 -57.499  1.00  0.00           P  
ATOM   1768  OP1 C      56       9.344 -93.377 -58.959  1.00  0.00           O  
ATOM   1769  OP2 C      56      10.089 -93.805 -56.546  1.00  0.00           O  
ATOM   1770  O5' C      56       9.221 -91.545 -57.216  1.00  0.00           O  
ATOM   1771  C5' C      56       8.545 -90.621 -58.056  1.00  0.00           C  
ATOM   1772  H5' C      56       7.510 -90.932 -58.201  1.00  0.00           H  
ATOM   1773 H5'' C      56       9.029 -90.597 -59.033  1.00  0.00           H  
ATOM   1774  C4' C      56       8.562 -89.205 -57.460  1.00  0.00           C  
ATOM   1775  H4' C      56       8.014 -88.534 -58.124  1.00  0.00           H  
ATOM   1776  O4' C      56       7.965 -89.153 -56.163  1.00  0.00           O  
ATOM   1777  C1' C      56       8.650 -88.177 -55.383  1.00  0.00           C  
ATOM   1778  H1' C      56       7.956 -87.374 -55.119  1.00  0.00           H  
ATOM   1779  N1  C      56       9.194 -88.770 -54.124  1.00  0.00           N  
ATOM   1780  C6  C      56       9.634 -90.070 -54.059  1.00  0.00           C  
ATOM   1781  H6  C      56       9.687 -90.662 -54.963  1.00  0.00           H  
ATOM   1782  C5  C      56       9.973 -90.618 -52.864  1.00  0.00           C  
ATOM   1783  H5  C      56      10.298 -91.646 -52.816  1.00  0.00           H  
ATOM   1784  C4  C      56       9.879 -89.786 -51.714  1.00  0.00           C  
ATOM   1785  N4  C      56      10.146 -90.255 -50.528  1.00  0.00           N  
ATOM   1786  H41 C      56      10.044 -89.624 -49.739  1.00  0.00           H  
ATOM   1787  H42 C      56      10.444 -91.205 -50.407  1.00  0.00           H  
ATOM   1788  N3  C      56       9.513 -88.523 -51.764  1.00  0.00           N  
ATOM   1789  C2  C      56       9.199 -87.984 -52.964  1.00  0.00           C  
ATOM   1790  O2  C      56       8.926 -86.785 -52.978  1.00  0.00           O  
ATOM   1791  C3' C      56       9.986 -88.667 -57.312  1.00  0.00           C  
ATOM   1792  H3' C      56      10.614 -89.442 -56.869  1.00  0.00           H  
ATOM   1793  C2' C      56       9.746 -87.570 -56.263  1.00  0.00           C  
ATOM   1794  H2' C      56      10.647 -87.388 -55.684  1.00  0.00           H  
ATOM   1795  O2' C      56       9.221 -86.355 -56.796  1.00  0.00           O  
ATOM   1796 HO2' C      56       9.971 -85.782 -57.037  1.00  0.00           H  
ATOM   1797  O3' C      56      10.525 -88.227 -58.559  1.00  0.00           O  
ATOM   1798  P   C      57      12.117 -88.229 -58.836  1.00  0.00           P  
ATOM   1799  OP1 C      57      12.334 -87.840 -60.259  1.00  0.00           O  
ATOM   1800  OP2 C      57      12.684 -89.523 -58.364  1.00  0.00           O  
ATOM   1801  O5' C      57      12.691 -87.058 -57.881  1.00  0.00           O  
ATOM   1802  C5' C      57      12.505 -85.685 -58.196  1.00  0.00           C  
ATOM   1803  H5' C      57      11.495 -85.529 -58.579  1.00  0.00           H  
ATOM   1804 H5'' C      57      13.212 -85.390 -58.973  1.00  0.00           H  
ATOM   1805  C4' C      57      12.700 -84.783 -56.967  1.00  0.00           C  
ATOM   1806  H4' C      57      12.495 -83.751 -57.255  1.00  0.00           H  
ATOM   1807  O4' C      57      11.813 -85.151 -55.907  1.00  0.00           O  
ATOM   1808  C1' C      57      12.451 -84.916 -54.654  1.00  0.00           C  
ATOM   1809  H1' C      57      11.850 -84.213 -54.071  1.00  0.00           H  
ATOM   1810  N1  C      57      12.639 -86.166 -53.857  1.00  0.00           N  
ATOM   1811  C6  C      57      12.906 -87.376 -54.450  1.00  0.00           C  
ATOM   1812  H6  C      57      12.967 -87.444 -55.527  1.00  0.00           H  
ATOM   1813  C5  C      57      13.080 -88.485 -53.693  1.00  0.00           C  
ATOM   1814  H5  C      57      13.281 -89.434 -54.167  1.00  0.00           H  
ATOM   1815  C4  C      57      13.006 -88.332 -52.282  1.00  0.00           C  
ATOM   1816  N4  C      57      13.167 -89.361 -51.500  1.00  0.00           N  
ATOM   1817  H41 C      57      13.084 -89.210 -50.501  1.00  0.00           H  
ATOM   1818  H42 C      57      13.382 -90.261 -51.889  1.00  0.00           H  
ATOM   1819  N3  C      57      12.775 -87.178 -51.688  1.00  0.00           N  
ATOM   1820  C2  C      57      12.612 -86.078 -52.458  1.00  0.00           C  
ATOM   1821  O2  C      57      12.460 -85.006 -51.872  1.00  0.00           O  
ATOM   1822  C3' C      57      14.107 -84.835 -56.366  1.00  0.00           C  
ATOM   1823  H3' C      57      14.407 -85.880 -56.267  1.00  0.00           H  
ATOM   1824  C2' C      57      13.799 -84.269 -54.970  1.00  0.00           C  
ATOM   1825  H2' C      57      14.560 -84.591 -54.264  1.00  0.00           H  
ATOM   1826  O2' C      57      13.605 -82.851 -54.937  1.00  0.00           O  
ATOM   1827 HO2' C      57      13.802 -82.514 -54.043  1.00  0.00           H  
ATOM   1828  O3' C      57      15.101 -84.115 -57.090  1.00  0.00           O  
ATOM   1829  P   G      58      16.674 -84.413 -56.836  1.00  0.00           P  
ATOM   1830  OP1 G      58      17.452 -83.454 -57.671  1.00  0.00           O  
ATOM   1831  OP2 G      58      16.901 -85.870 -57.045  1.00  0.00           O  
ATOM   1832  O5' G      58      16.956 -84.092 -55.268  1.00  0.00           O  
ATOM   1833  C5' G      58      16.954 -82.754 -54.781  1.00  0.00           C  
ATOM   1834  H5' G      58      16.082 -82.226 -55.165  1.00  0.00           H  
ATOM   1835 H5'' G      58      17.840 -82.235 -55.151  1.00  0.00           H  
ATOM   1836  C4' G      58      16.938 -82.664 -53.244  1.00  0.00           C  
ATOM   1837  H4' G      58      16.858 -81.612 -52.964  1.00  0.00           H  
ATOM   1838  O4' G      58      15.844 -83.369 -52.653  1.00  0.00           O  
ATOM   1839  C1' G      58      16.278 -83.939 -51.423  1.00  0.00           C  
ATOM   1840  H1' G      58      15.636 -83.614 -50.603  1.00  0.00           H  
ATOM   1841  N9  G      58      16.262 -85.423 -51.454  1.00  0.00           N  
ATOM   1842  C8  G      58      16.247 -86.289 -52.519  1.00  0.00           C  
ATOM   1843  H8  G      58      16.220 -85.947 -53.546  1.00  0.00           H  
ATOM   1844  N7  G      58      16.266 -87.555 -52.182  1.00  0.00           N  
ATOM   1845  C5  G      58      16.321 -87.530 -50.780  1.00  0.00           C  
ATOM   1846  C6  G      58      16.390 -88.583 -49.788  1.00  0.00           C  
ATOM   1847  O6  G      58      16.375 -89.808 -49.936  1.00  0.00           O  
ATOM   1848  N1  G      58      16.498 -88.112 -48.495  1.00  0.00           N  
ATOM   1849  H1  G      58      16.562 -88.792 -47.752  1.00  0.00           H  
ATOM   1850  C2  G      58      16.509 -86.795 -48.181  1.00  0.00           C  
ATOM   1851  N2  G      58      16.640 -86.478 -46.925  1.00  0.00           N  
ATOM   1852  H21 G      58      16.817 -87.212 -46.244  1.00  0.00           H  
ATOM   1853  H22 G      58      16.654 -85.504 -46.680  1.00  0.00           H  
ATOM   1854  N3  G      58      16.409 -85.793 -49.047  1.00  0.00           N  
ATOM   1855  C4  G      58      16.327 -86.224 -50.339  1.00  0.00           C  
ATOM   1856  C3' G      58      18.209 -83.218 -52.597  1.00  0.00           C  
ATOM   1857  H3' G      58      18.436 -84.186 -53.046  1.00  0.00           H  
ATOM   1858  C2' G      58      17.699 -83.437 -51.162  1.00  0.00           C  
ATOM   1859  H2' G      58      18.288 -84.195 -50.649  1.00  0.00           H  
ATOM   1860  O2' G      58      17.589 -82.254 -50.371  1.00  0.00           O  
ATOM   1861 HO2' G      58      18.393 -82.172 -49.830  1.00  0.00           H  
ATOM   1862  O3' G      58      19.317 -82.329 -52.729  1.00  0.00           O  
ATOM   1863  P   A      59      20.836 -82.849 -52.534  1.00  0.00           P  
ATOM   1864  OP1 A      59      21.748 -81.734 -52.919  1.00  0.00           O  
ATOM   1865  OP2 A      59      20.981 -84.156 -53.234  1.00  0.00           O  
ATOM   1866  O5' A      59      20.985 -83.121 -50.944  1.00  0.00           O  
ATOM   1867  C5' A      59      20.997 -82.053 -50.006  1.00  0.00           C  
ATOM   1868  H5' A      59      20.155 -81.385 -50.189  1.00  0.00           H  
ATOM   1869 H5'' A      59      21.912 -81.471 -50.128  1.00  0.00           H  
ATOM   1870  C4' A      59      20.925 -82.564 -48.556  1.00  0.00           C  
ATOM   1871  H4' A      59      20.781 -81.713 -47.888  1.00  0.00           H  
ATOM   1872  O4' A      59      19.850 -83.484 -48.356  1.00  0.00           O  
ATOM   1873  C1' A      59      20.298 -84.554 -47.527  1.00  0.00           C  
ATOM   1874  H1' A      59      19.629 -84.663 -46.671  1.00  0.00           H  
ATOM   1875  N9  A      59      20.285 -85.841 -48.268  1.00  0.00           N  
ATOM   1876  C8  A      59      20.105 -86.075 -49.612  1.00  0.00           C  
ATOM   1877  H8  A      59      20.046 -85.277 -50.337  1.00  0.00           H  
ATOM   1878  N7  A      59      19.985 -87.337 -49.935  1.00  0.00           N  
ATOM   1879  C5  A      59      20.136 -87.991 -48.705  1.00  0.00           C  
ATOM   1880  C6  A      59      20.133 -89.345 -48.280  1.00  0.00           C  
ATOM   1881  N6  A      59      19.946 -90.389 -49.067  1.00  0.00           N  
ATOM   1882  H61 A      59      19.937 -91.303 -48.649  1.00  0.00           H  
ATOM   1883  H62 A      59      19.776 -90.247 -50.051  1.00  0.00           H  
ATOM   1884  N1  A      59      20.336 -89.672 -47.004  1.00  0.00           N  
ATOM   1885  C2  A      59      20.514 -88.686 -46.136  1.00  0.00           C  
ATOM   1886  H2  A      59      20.669 -88.984 -45.107  1.00  0.00           H  
ATOM   1887  N3  A      59      20.531 -87.377 -46.373  1.00  0.00           N  
ATOM   1888  C4  A      59      20.337 -87.091 -47.691  1.00  0.00           C  
ATOM   1889  C3' A      59      22.215 -83.275 -48.140  1.00  0.00           C  
ATOM   1890  H3' A      59      22.561 -83.896 -48.969  1.00  0.00           H  
ATOM   1891  C2' A      59      21.699 -84.190 -47.014  1.00  0.00           C  
ATOM   1892  H2' A      59      22.334 -85.074 -46.922  1.00  0.00           H  
ATOM   1893  O2' A      59      21.545 -83.531 -45.750  1.00  0.00           O  
ATOM   1894 HO2' A      59      21.483 -84.193 -45.036  1.00  0.00           H  
ATOM   1895  O3' A      59      23.221 -82.344 -47.743  1.00  0.00           O  
ATOM   1896  P   U      60      24.788 -82.687 -47.931  1.00  0.00           P  
ATOM   1897  OP1 U      60      25.569 -81.568 -47.326  1.00  0.00           O  
ATOM   1898  OP2 U      60      25.021 -83.014 -49.366  1.00  0.00           O  
ATOM   1899  O5' U      60      25.039 -84.036 -47.067  1.00  0.00           O  
ATOM   1900  C5' U      60      25.095 -84.012 -45.646  1.00  0.00           C  
ATOM   1901  H5' U      60      24.167 -83.605 -45.243  1.00  0.00           H  
ATOM   1902 H5'' U      60      25.915 -83.366 -45.326  1.00  0.00           H  
ATOM   1903  C4' U      60      25.325 -85.411 -45.051  1.00  0.00           C  
ATOM   1904  H4' U      60      25.400 -85.324 -43.966  1.00  0.00           H  
ATOM   1905  O4' U      60      24.262 -86.311 -45.359  1.00  0.00           O  
ATOM   1906  C1' U      60      24.802 -87.619 -45.527  1.00  0.00           C  
ATOM   1907  H1' U      60      24.384 -88.272 -44.757  1.00  0.00           H  
ATOM   1908  N1  U      60      24.463 -88.200 -46.860  1.00  0.00           N  
ATOM   1909  C6  U      60      24.209 -87.407 -47.959  1.00  0.00           C  
ATOM   1910  H6  U      60      24.308 -86.332 -47.873  1.00  0.00           H  
ATOM   1911  C5  U      60      23.820 -87.958 -49.140  1.00  0.00           C  
ATOM   1912  H5  U      60      23.614 -87.324 -49.991  1.00  0.00           H  
ATOM   1913  C4  U      60      23.669 -89.387 -49.299  1.00  0.00           C  
ATOM   1914  O4  U      60      23.316 -89.961 -50.324  1.00  0.00           O  
ATOM   1915  N3  U      60      23.973 -90.118 -48.174  1.00  0.00           N  
ATOM   1916  H3  U      60      23.868 -91.115 -48.237  1.00  0.00           H  
ATOM   1917  C2  U      60      24.375 -89.596 -46.960  1.00  0.00           C  
ATOM   1918  O2  U      60      24.641 -90.364 -46.036  1.00  0.00           O  
ATOM   1919  C3' U      60      26.619 -86.049 -45.565  1.00  0.00           C  
ATOM   1920  H3' U      60      26.689 -85.898 -46.644  1.00  0.00           H  
ATOM   1921  C2' U      60      26.320 -87.535 -45.305  1.00  0.00           C  
ATOM   1922  H2' U      60      26.849 -88.145 -46.034  1.00  0.00           H  
ATOM   1923  O2' U      60      26.591 -87.960 -43.965  1.00  0.00           O  
ATOM   1924 HO2' U      60      26.917 -88.879 -43.974  1.00  0.00           H  
ATOM   1925  O3' U      60      27.784 -85.541 -44.911  1.00  0.00           O  
ATOM   1926  P   U      61      29.212 -85.498 -45.671  1.00  0.00           P  
ATOM   1927  OP1 U      61      30.236 -85.040 -44.688  1.00  0.00           O  
ATOM   1928  OP2 U      61      29.048 -84.716 -46.928  1.00  0.00           O  
ATOM   1929  O5' U      61      29.532 -87.032 -46.085  1.00  0.00           O  
ATOM   1930  C5' U      61      29.923 -87.996 -45.116  1.00  0.00           C  
ATOM   1931  H5' U      61      29.260 -87.940 -44.252  1.00  0.00           H  
ATOM   1932 H5'' U      61      30.937 -87.777 -44.777  1.00  0.00           H  
ATOM   1933  C4' U      61      29.888 -89.431 -45.666  1.00  0.00           C  
ATOM   1934  H4' U      61      30.183 -90.113 -44.868  1.00  0.00           H  
ATOM   1935  O4' U      61      28.590 -89.811 -46.131  1.00  0.00           O  
ATOM   1936  C1' U      61      28.745 -90.693 -47.238  1.00  0.00           C  
ATOM   1937  H1' U      61      28.276 -91.648 -47.001  1.00  0.00           H  
ATOM   1938  N1  U      61      28.115 -90.163 -48.479  1.00  0.00           N  
ATOM   1939  C6  U      61      28.014 -88.812 -48.734  1.00  0.00           C  
ATOM   1940  H6  U      61      28.428 -88.104 -48.028  1.00  0.00           H  
ATOM   1941  C5  U      61      27.396 -88.362 -49.858  1.00  0.00           C  
ATOM   1942  H5  U      61      27.320 -87.300 -50.045  1.00  0.00           H  
ATOM   1943  C4  U      61      26.835 -89.274 -50.831  1.00  0.00           C  
ATOM   1944  O4  U      61      26.270 -88.958 -51.874  1.00  0.00           O  
ATOM   1945  N3  U      61      26.968 -90.599 -50.504  1.00  0.00           N  
ATOM   1946  H3  U      61      26.587 -91.266 -51.159  1.00  0.00           H  
ATOM   1947  C2  U      61      27.602 -91.096 -49.388  1.00  0.00           C  
ATOM   1948  O2  U      61      27.684 -92.314 -49.233  1.00  0.00           O  
ATOM   1949  C3' U      61      30.840 -89.652 -46.844  1.00  0.00           C  
ATOM   1950  H3' U      61      30.698 -88.847 -47.567  1.00  0.00           H  
ATOM   1951  C2' U      61      30.241 -90.946 -47.415  1.00  0.00           C  
ATOM   1952  H2' U      61      30.507 -91.083 -48.463  1.00  0.00           H  
ATOM   1953  O2' U      61      30.511 -92.113 -46.647  1.00  0.00           O  
ATOM   1954 HO2' U      61      31.467 -92.293 -46.641  1.00  0.00           H  
ATOM   1955  O3' U      61      32.210 -89.745 -46.463  1.00  0.00           O  
ATOM   1956  P   A      62      33.381 -89.395 -47.526  1.00  0.00           P  
ATOM   1957  OP1 A      62      34.689 -89.497 -46.816  1.00  0.00           O  
ATOM   1958  OP2 A      62      33.045 -88.105 -48.193  1.00  0.00           O  
ATOM   1959  O5' A      62      33.291 -90.567 -48.640  1.00  0.00           O  
ATOM   1960  C5' A      62      33.749 -91.882 -48.350  1.00  0.00           C  
ATOM   1961  H5' A      62      33.298 -92.231 -47.422  1.00  0.00           H  
ATOM   1962 H5'' A      62      34.830 -91.866 -48.207  1.00  0.00           H  
ATOM   1963  C4' A      62      33.424 -92.887 -49.466  1.00  0.00           C  
ATOM   1964  H4' A      62      33.776 -93.873 -49.159  1.00  0.00           H  
ATOM   1965  O4' A      62      32.027 -92.969 -49.738  1.00  0.00           O  
ATOM   1966  C1' A      62      31.853 -93.248 -51.121  1.00  0.00           C  
ATOM   1967  H1' A      62      31.347 -94.208 -51.253  1.00  0.00           H  
ATOM   1968  N9  A      62      31.017 -92.188 -51.731  1.00  0.00           N  
ATOM   1969  C8  A      62      30.857 -90.878 -51.345  1.00  0.00           C  
ATOM   1970  H8  A      62      31.420 -90.438 -50.531  1.00  0.00           H  
ATOM   1971  N7  A      62      29.945 -90.225 -52.022  1.00  0.00           N  
ATOM   1972  C5  A      62      29.498 -91.177 -52.951  1.00  0.00           C  
ATOM   1973  C6  A      62      28.544 -91.189 -54.003  1.00  0.00           C  
ATOM   1974  N6  A      62      27.771 -90.177 -54.350  1.00  0.00           N  
ATOM   1975  H61 A      62      27.077 -90.313 -55.073  1.00  0.00           H  
ATOM   1976  H62 A      62      27.793 -89.336 -53.796  1.00  0.00           H  
ATOM   1977  N1  A      62      28.358 -92.275 -54.753  1.00  0.00           N  
ATOM   1978  C2  A      62      29.077 -93.354 -54.476  1.00  0.00           C  
ATOM   1979  H2  A      62      28.897 -94.220 -55.100  1.00  0.00           H  
ATOM   1980  N3  A      62      29.993 -93.502 -53.524  1.00  0.00           N  
ATOM   1981  C4  A      62      30.161 -92.365 -52.791  1.00  0.00           C  
ATOM   1982  C3' A      62      34.107 -92.532 -50.788  1.00  0.00           C  
ATOM   1983  H3' A      62      33.963 -91.469 -50.989  1.00  0.00           H  
ATOM   1984  C2' A      62      33.241 -93.344 -51.765  1.00  0.00           C  
ATOM   1985  H2' A      62      33.245 -92.896 -52.758  1.00  0.00           H  
ATOM   1986  O2' A      62      33.591 -94.726 -51.823  1.00  0.00           O  
ATOM   1987 HO2' A      62      34.489 -94.797 -52.185  1.00  0.00           H  
ATOM   1988  O3' A      62      35.494 -92.873 -50.796  1.00  0.00           O  
ATOM   1989  P   U      63      36.548 -92.040 -51.693  1.00  0.00           P  
ATOM   1990  OP1 U      63      37.908 -92.597 -51.437  1.00  0.00           O  
ATOM   1991  OP2 U      63      36.327 -90.585 -51.466  1.00  0.00           O  
ATOM   1992  O5' U      63      36.119 -92.377 -53.214  1.00  0.00           O  
ATOM   1993  C5' U      63      36.484 -93.603 -53.834  1.00  0.00           C  
ATOM   1994  H5' U      63      36.257 -94.439 -53.172  1.00  0.00           H  
ATOM   1995 H5'' U      63      37.558 -93.607 -54.026  1.00  0.00           H  
ATOM   1996  C4' U      63      35.744 -93.814 -55.162  1.00  0.00           C  
ATOM   1997  H4' U      63      36.051 -94.771 -55.589  1.00  0.00           H  
ATOM   1998  O4' U      63      34.329 -93.822 -54.985  1.00  0.00           O  
ATOM   1999  C1' U      63      33.726 -93.301 -56.166  1.00  0.00           C  
ATOM   2000  H1' U      63      33.094 -94.072 -56.611  1.00  0.00           H  
ATOM   2001  N1  U      63      32.888 -92.097 -55.894  1.00  0.00           N  
ATOM   2002  C6  U      63      33.195 -91.192 -54.899  1.00  0.00           C  
ATOM   2003  H6  U      63      34.063 -91.363 -54.275  1.00  0.00           H  
ATOM   2004  C5  U      63      32.419 -90.094 -54.694  1.00  0.00           C  
ATOM   2005  H5  U      63      32.665 -89.393 -53.910  1.00  0.00           H  
ATOM   2006  C4  U      63      31.258 -89.824 -55.516  1.00  0.00           C  
ATOM   2007  O4  U      63      30.493 -88.870 -55.408  1.00  0.00           O  
ATOM   2008  N3  U      63      31.025 -90.763 -56.485  1.00  0.00           N  
ATOM   2009  H3  U      63      30.264 -90.577 -57.119  1.00  0.00           H  
ATOM   2010  C2  U      63      31.795 -91.873 -56.739  1.00  0.00           C  
ATOM   2011  O2  U      63      31.507 -92.599 -57.691  1.00  0.00           O  
ATOM   2012  C3' U      63      36.026 -92.719 -56.194  1.00  0.00           C  
ATOM   2013  H3' U      63      35.887 -91.749 -55.715  1.00  0.00           H  
ATOM   2014  C2' U      63      34.850 -92.967 -57.154  1.00  0.00           C  
ATOM   2015  H2' U      63      34.619 -92.065 -57.720  1.00  0.00           H  
ATOM   2016  O2' U      63      35.016 -94.092 -58.022  1.00  0.00           O  
ATOM   2017 HO2' U      63      34.895 -93.805 -58.946  1.00  0.00           H  
ATOM   2018  O3' U      63      37.325 -92.792 -56.777  1.00  0.00           O  
ATOM   2019  P   G      64      37.976 -91.503 -57.505  1.00  0.00           P  
ATOM   2020  OP1 G      64      39.353 -91.873 -57.938  1.00  0.00           O  
ATOM   2021  OP2 G      64      37.812 -90.323 -56.610  1.00  0.00           O  
ATOM   2022  O5' G      64      37.065 -91.252 -58.820  1.00  0.00           O  
ATOM   2023  C5' G      64      37.117 -92.145 -59.925  1.00  0.00           C  
ATOM   2024  H5' G      64      37.016 -93.172 -59.573  1.00  0.00           H  
ATOM   2025 H5'' G      64      38.086 -92.057 -60.419  1.00  0.00           H  
ATOM   2026  C4' G      64      36.011 -91.872 -60.956  1.00  0.00           C  
ATOM   2027  H4' G      64      36.056 -92.641 -61.728  1.00  0.00           H  
ATOM   2028  O4' G      64      34.712 -91.899 -60.365  1.00  0.00           O  
ATOM   2029  C1' G      64      33.897 -90.925 -61.011  1.00  0.00           C  
ATOM   2030  H1' G      64      33.000 -91.398 -61.415  1.00  0.00           H  
ATOM   2031  N9  G      64      33.460 -89.877 -60.055  1.00  0.00           N  
ATOM   2032  C8  G      64      33.932 -89.577 -58.800  1.00  0.00           C  
ATOM   2033  H8  G      64      34.810 -90.051 -58.381  1.00  0.00           H  
ATOM   2034  N7  G      64      33.215 -88.695 -58.152  1.00  0.00           N  
ATOM   2035  C5  G      64      32.214 -88.342 -59.068  1.00  0.00           C  
ATOM   2036  C6  G      64      31.108 -87.416 -58.985  1.00  0.00           C  
ATOM   2037  O6  G      64      30.727 -86.723 -58.041  1.00  0.00           O  
ATOM   2038  N1  G      64      30.394 -87.311 -60.161  1.00  0.00           N  
ATOM   2039  H1  G      64      29.618 -86.671 -60.177  1.00  0.00           H  
ATOM   2040  C2  G      64      30.667 -88.029 -61.274  1.00  0.00           C  
ATOM   2041  N2  G      64      29.947 -87.779 -62.333  1.00  0.00           N  
ATOM   2042  H21 G      64      29.235 -87.050 -62.311  1.00  0.00           H  
ATOM   2043  H22 G      64      30.142 -88.303 -63.168  1.00  0.00           H  
ATOM   2044  N3  G      64      31.643 -88.924 -61.386  1.00  0.00           N  
ATOM   2045  C4  G      64      32.390 -89.035 -60.248  1.00  0.00           C  
ATOM   2046  C3' G      64      36.147 -90.511 -61.644  1.00  0.00           C  
ATOM   2047  H3' G      64      36.348 -89.752 -60.885  1.00  0.00           H  
ATOM   2048  C2' G      64      34.711 -90.330 -62.167  1.00  0.00           C  
ATOM   2049  H2' G      64      34.484 -89.273 -62.315  1.00  0.00           H  
ATOM   2050  O2' G      64      34.415 -91.094 -63.342  1.00  0.00           O  
ATOM   2051 HO2' G      64      33.631 -90.720 -63.787  1.00  0.00           H  
ATOM   2052  O3' G      64      37.163 -90.500 -62.648  1.00  0.00           O  
ATOM   2053  P   U      65      37.802 -89.113 -63.174  1.00  0.00           P  
ATOM   2054  OP1 U      65      38.854 -89.454 -64.174  1.00  0.00           O  
ATOM   2055  OP2 U      65      38.199 -88.308 -61.986  1.00  0.00           O  
ATOM   2056  O5' U      65      36.607 -88.317 -63.926  1.00  0.00           O  
ATOM   2057  C5' U      65      36.119 -88.724 -65.199  1.00  0.00           C  
ATOM   2058  H5' U      65      35.780 -89.760 -65.153  1.00  0.00           H  
ATOM   2059 H5'' U      65      36.927 -88.667 -65.931  1.00  0.00           H  
ATOM   2060  C4' U      65      34.957 -87.844 -65.694  1.00  0.00           C  
ATOM   2061  H4' U      65      34.652 -88.194 -66.682  1.00  0.00           H  
ATOM   2062  O4' U      65      33.821 -87.898 -64.832  1.00  0.00           O  
ATOM   2063  C1' U      65      33.196 -86.615 -64.809  1.00  0.00           C  
ATOM   2064  H1' U      65      32.172 -86.710 -65.177  1.00  0.00           H  
ATOM   2065  N1  U      65      33.146 -86.054 -63.428  1.00  0.00           N  
ATOM   2066  C6  U      65      34.068 -86.403 -62.464  1.00  0.00           C  
ATOM   2067  H6  U      65      34.897 -87.045 -62.730  1.00  0.00           H  
ATOM   2068  C5  U      65      33.932 -85.975 -61.182  1.00  0.00           C  
ATOM   2069  H5  U      65      34.649 -86.275 -60.430  1.00  0.00           H  
ATOM   2070  C4  U      65      32.830 -85.130 -60.785  1.00  0.00           C  
ATOM   2071  O4  U      65      32.601 -84.745 -59.646  1.00  0.00           O  
ATOM   2072  N3  U      65      31.993 -84.764 -61.808  1.00  0.00           N  
ATOM   2073  H3  U      65      31.246 -84.124 -61.580  1.00  0.00           H  
ATOM   2074  C2  U      65      32.098 -85.175 -63.118  1.00  0.00           C  
ATOM   2075  O2  U      65      31.287 -84.761 -63.945  1.00  0.00           O  
ATOM   2076  C3' U      65      35.347 -86.367 -65.819  1.00  0.00           C  
ATOM   2077  H3' U      65      35.910 -86.073 -64.931  1.00  0.00           H  
ATOM   2078  C2' U      65      33.964 -85.697 -65.769  1.00  0.00           C  
ATOM   2079  H2' U      65      34.039 -84.685 -65.369  1.00  0.00           H  
ATOM   2080  O2' U      65      33.287 -85.695 -67.027  1.00  0.00           O  
ATOM   2081 HO2' U      65      33.773 -85.101 -67.629  1.00  0.00           H  
ATOM   2082  O3' U      65      36.100 -86.098 -67.002  1.00  0.00           O  
ATOM   2083  P   C      66      36.892 -84.706 -67.180  1.00  0.00           P  
ATOM   2084  OP1 C      66      37.658 -84.775 -68.454  1.00  0.00           O  
ATOM   2085  OP2 C      66      37.625 -84.416 -65.917  1.00  0.00           O  
ATOM   2086  O5' C      66      35.711 -83.621 -67.364  1.00  0.00           O  
ATOM   2087  C5' C      66      35.953 -82.237 -67.160  1.00  0.00           C  
ATOM   2088  H5' C      66      36.584 -81.849 -67.961  1.00  0.00           H  
ATOM   2089 H5'' C      66      36.481 -82.098 -66.217  1.00  0.00           H  
ATOM   2090  C4' C      66      34.646 -81.430 -67.110  1.00  0.00           C  
ATOM   2091  H4' C      66      34.259 -81.308 -68.122  1.00  0.00           H  
ATOM   2092  O4' C      66      33.641 -82.057 -66.311  1.00  0.00           O  
ATOM   2093  C1' C      66      33.078 -81.101 -65.419  1.00  0.00           C  
ATOM   2094  H1' C      66      31.987 -81.160 -65.470  1.00  0.00           H  
ATOM   2095  N1  C      66      33.490 -81.370 -64.006  1.00  0.00           N  
ATOM   2096  C6  C      66      34.519 -82.227 -63.682  1.00  0.00           C  
ATOM   2097  H6  C      66      35.113 -82.685 -64.464  1.00  0.00           H  
ATOM   2098  C5  C      66      34.781 -82.518 -62.383  1.00  0.00           C  
ATOM   2099  H5  C      66      35.583 -83.197 -62.133  1.00  0.00           H  
ATOM   2100  C4  C      66      33.964 -81.900 -61.397  1.00  0.00           C  
ATOM   2101  N4  C      66      34.133 -82.154 -60.133  1.00  0.00           N  
ATOM   2102  H41 C      66      33.476 -81.734 -59.485  1.00  0.00           H  
ATOM   2103  H42 C      66      34.830 -82.809 -59.831  1.00  0.00           H  
ATOM   2104  N3  C      66      32.987 -81.070 -61.685  1.00  0.00           N  
ATOM   2105  C2  C      66      32.732 -80.789 -62.982  1.00  0.00           C  
ATOM   2106  O2  C      66      31.809 -80.009 -63.214  1.00  0.00           O  
ATOM   2107  C3' C      66      34.900 -80.043 -66.511  1.00  0.00           C  
ATOM   2108  H3' C      66      35.610 -80.150 -65.688  1.00  0.00           H  
ATOM   2109  C2' C      66      33.524 -79.714 -65.911  1.00  0.00           C  
ATOM   2110  H2' C      66      33.627 -79.007 -65.084  1.00  0.00           H  
ATOM   2111  O2' C      66      32.571 -79.243 -66.871  1.00  0.00           O  
ATOM   2112 HO2' C      66      31.811 -78.832 -66.414  1.00  0.00           H  
ATOM   2113  O3' C      66      35.381 -79.095 -67.459  1.00  0.00           O  
ATOM   2114  P   C      67      36.407 -77.936 -67.008  1.00  0.00           P  
ATOM   2115  OP1 C      67      36.646 -77.054 -68.184  1.00  0.00           O  
ATOM   2116  OP2 C      67      37.579 -78.600 -66.374  1.00  0.00           O  
ATOM   2117  O5' C      67      35.630 -77.096 -65.860  1.00  0.00           O  
ATOM   2118  C5' C      67      34.615 -76.152 -66.180  1.00  0.00           C  
ATOM   2119  H5' C      67      33.843 -76.634 -66.783  1.00  0.00           H  
ATOM   2120 H5'' C      67      35.048 -75.341 -66.768  1.00  0.00           H  
ATOM   2121  C4' C      67      33.951 -75.540 -64.934  1.00  0.00           C  
ATOM   2122  H4' C      67      33.249 -74.772 -65.264  1.00  0.00           H  
ATOM   2123  O4' C      67      33.228 -76.511 -64.173  1.00  0.00           O  
ATOM   2124  C1' C      67      33.296 -76.148 -62.794  1.00  0.00           C  
ATOM   2125  H1' C      67      32.285 -76.033 -62.394  1.00  0.00           H  
ATOM   2126  N1  C      67      34.017 -77.179 -61.987  1.00  0.00           N  
ATOM   2127  C6  C      67      35.007 -77.970 -62.518  1.00  0.00           C  
ATOM   2128  H6  C      67      35.248 -77.895 -63.570  1.00  0.00           H  
ATOM   2129  C5  C      67      35.690 -78.833 -61.726  1.00  0.00           C  
ATOM   2130  H5  C      67      36.474 -79.444 -62.147  1.00  0.00           H  
ATOM   2131  C4  C      67      35.330 -78.884 -60.351  1.00  0.00           C  
ATOM   2132  N4  C      67      35.965 -79.674 -59.529  1.00  0.00           N  
ATOM   2133  H41 C      67      35.630 -79.746 -58.576  1.00  0.00           H  
ATOM   2134  H42 C      67      36.717 -80.246 -59.868  1.00  0.00           H  
ATOM   2135  N3  C      67      34.370 -78.152 -59.824  1.00  0.00           N  
ATOM   2136  C2  C      67      33.725 -77.270 -60.621  1.00  0.00           C  
ATOM   2137  O2  C      67      32.892 -76.540 -60.086  1.00  0.00           O  
ATOM   2138  C3' C      67      34.932 -74.889 -63.950  1.00  0.00           C  
ATOM   2139  H3' C      67      35.729 -75.604 -63.741  1.00  0.00           H  
ATOM   2140  C2' C      67      34.020 -74.795 -62.714  1.00  0.00           C  
ATOM   2141  H2' C      67      34.614 -74.710 -61.804  1.00  0.00           H  
ATOM   2142  O2' C      67      33.041 -73.753 -62.789  1.00  0.00           O  
ATOM   2143 HO2' C      67      32.800 -73.458 -61.889  1.00  0.00           H  
ATOM   2144  O3' C      67      35.498 -73.652 -64.380  1.00  0.00           O  
ATOM   2145  P   G3     68      36.875 -73.106 -63.725  1.00  0.00           P  
ATOM   2146  OP1 G3     68      37.257 -71.862 -64.452  1.00  0.00           O  
ATOM   2147  OP2 G3     68      37.856 -74.224 -63.688  1.00  0.00           O  
ATOM   2148  O5' G3     68      36.525 -72.720 -62.190  1.00  0.00           O  
ATOM   2149  C5' G3     68      35.813 -71.529 -61.880  1.00  0.00           C  
ATOM   2150  H5' G3     68      34.909 -71.478 -62.488  1.00  0.00           H  
ATOM   2151 H5'' G3     68      36.434 -70.665 -62.123  1.00  0.00           H  
ATOM   2152  C4' G3     68      35.407 -71.435 -60.401  1.00  0.00           C  
ATOM   2153  H4' G3     68      34.838 -70.514 -60.266  1.00  0.00           H  
ATOM   2154  O4' G3     68      34.589 -72.534 -59.998  1.00  0.00           O  
ATOM   2155  C1' G3     68      34.874 -72.837 -58.634  1.00  0.00           C  
ATOM   2156  H1' G3     68      33.958 -72.834 -58.038  1.00  0.00           H  
ATOM   2157  N9  G3     68      35.512 -74.171 -58.508  1.00  0.00           N  
ATOM   2158  C8  G3     68      36.211 -74.898 -59.442  1.00  0.00           C  
ATOM   2159  H8  G3     68      36.316 -74.577 -60.469  1.00  0.00           H  
ATOM   2160  N7  G3     68      36.754 -75.992 -58.975  1.00  0.00           N  
ATOM   2161  C5  G3     68      36.398 -75.988 -57.619  1.00  0.00           C  
ATOM   2162  C6  G3     68      36.716 -76.888 -56.538  1.00  0.00           C  
ATOM   2163  O6  G3     68      37.366 -77.934 -56.559  1.00  0.00           O  
ATOM   2164  N1  G3     68      36.213 -76.483 -55.313  1.00  0.00           N  
ATOM   2165  H1  G3     68      36.443 -77.046 -54.516  1.00  0.00           H  
ATOM   2166  C2  G3     68      35.480 -75.350 -55.140  1.00  0.00           C  
ATOM   2167  N2  G3     68      35.098 -75.046 -53.926  1.00  0.00           N  
ATOM   2168  H21 G3     68      35.356 -75.607 -53.132  1.00  0.00           H  
ATOM   2169  H22 G3     68      34.546 -74.209 -53.818  1.00  0.00           H  
ATOM   2170  N3  G3     68      35.154 -74.500 -56.110  1.00  0.00           N  
ATOM   2171  C4  G3     68      35.641 -74.872 -57.331  1.00  0.00           C  
ATOM   2172  C3' G3     68      36.580 -71.397 -59.414  1.00  0.00           C  
ATOM   2173  H3' G3     68      37.289 -72.190 -59.661  1.00  0.00           H  
ATOM   2174  C2' G3     68      35.843 -71.762 -58.114  1.00  0.00           C  
ATOM   2175  H2' G3     68      36.542 -72.174 -57.380  1.00  0.00           H  
ATOM   2176  O2' G3     68      35.094 -70.679 -57.548  1.00  0.00           O  
ATOM   2177 HO2' G3     68      34.776 -70.923 -56.655  1.00  0.00           H  
ATOM   2178  O3' G3     68      37.258 -70.139 -59.352  1.00  0.00           O  
ATOM   2179 HO3' G3     68      37.917 -70.169 -58.626  1.00  0.00           H  
TER   
END   
