# Supplementary material for: RPocket: an intuitive database of RNA pocket topology information with RNA-ligand data resources
Source: BMC Bioinformatics. 2021 Sep 8;22:428. doi: 10.1186/s12859-021-04349-4 (PMC8424408; doi:10.1186/s12859-021-04349-4)
Supplement: Supplementary file 7 — Additional file 7. Folder S3: Nine other experimental structures and their modeling structures and pockets. [file 12859_2021_4349_MOESM7_ESM.zip › 12859_2021_4349_MOESM7_ESM/4FEP_d2.pdb]

REMARK                                                              
ATOM      1 HO5' G5      1      38.759  16.231 -82.484  1.00  0.00           H  
ATOM      2  O5' G5      1      39.530  15.793 -82.901  1.00  0.00           O  
ATOM      3  C5' G5      1      39.321  15.682 -84.310  1.00  0.00           C  
ATOM      4  H5' G5      1      39.155  16.676 -84.732  1.00  0.00           H  
ATOM      5 H5'' G5      1      38.425  15.084 -84.495  1.00  0.00           H  
ATOM      6  C4' G5      1      40.508  15.029 -85.049  1.00  0.00           C  
ATOM      7  H4' G5      1      40.296  15.019 -86.120  1.00  0.00           H  
ATOM      8  O4' G5      1      41.721  15.755 -84.823  1.00  0.00           O  
ATOM      9  C1' G5      1      42.775  14.837 -84.521  1.00  0.00           C  
ATOM     10  H1' G5      1      43.664  15.077 -85.109  1.00  0.00           H  
ATOM     11  N9  G5      1      43.166  14.885 -83.089  1.00  0.00           N  
ATOM     12  C8  G5      1      42.720  15.732 -82.102  1.00  0.00           C  
ATOM     13  H8  G5      1      41.959  16.483 -82.286  1.00  0.00           H  
ATOM     14  N7  G5      1      43.295  15.560 -80.939  1.00  0.00           N  
ATOM     15  C5  G5      1      44.192  14.507 -81.169  1.00  0.00           C  
ATOM     16  C6  G5      1      45.125  13.838 -80.296  1.00  0.00           C  
ATOM     17  O6  G5      1      45.388  14.066 -79.114  1.00  0.00           O  
ATOM     18  N1  G5      1      45.808  12.806 -80.909  1.00  0.00           N  
ATOM     19  H1  G5      1      46.433  12.261 -80.336  1.00  0.00           H  
ATOM     20  C2  G5      1      45.680  12.493 -82.219  1.00  0.00           C  
ATOM     21  N2  G5      1      46.375  11.477 -82.657  1.00  0.00           N  
ATOM     22  H21 G5      1      46.899  10.901 -82.002  1.00  0.00           H  
ATOM     23  H22 G5      1      46.296  11.235 -83.631  1.00  0.00           H  
ATOM     24  N3  G5      1      44.888  13.127 -83.079  1.00  0.00           N  
ATOM     25  C4  G5      1      44.137  14.109 -82.489  1.00  0.00           C  
ATOM     26  C3' G5      1      40.777  13.586 -84.607  1.00  0.00           C  
ATOM     27  H3' G5      1      40.711  13.593 -83.518  1.00  0.00           H  
ATOM     28  C2' G5      1      42.285  13.442 -84.914  1.00  0.00           C  
ATOM     29  H2' G5      1      42.722  12.678 -84.280  1.00  0.00           H  
ATOM     30  O2' G5      1      42.732  13.285 -86.260  1.00  0.00           O  
ATOM     31 HO2' G5      1      42.908  12.325 -86.420  1.00  0.00           H  
ATOM     32  O3' G5      1      39.803  12.612 -85.019  1.00  0.00           O  
ATOM     33  P   G       2      39.919  11.628 -86.311  1.00  0.00           P  
ATOM     34  OP1 G       2      40.275  12.422 -87.524  1.00  0.00           O  
ATOM     35  OP2 G       2      38.679  10.803 -86.376  1.00  0.00           O  
ATOM     36  O5' G       2      41.145  10.649 -85.867  1.00  0.00           O  
ATOM     37  C5' G       2      41.772   9.752 -86.769  1.00  0.00           C  
ATOM     38  H5' G       2      42.303  10.317 -87.536  1.00  0.00           H  
ATOM     39 H5'' G       2      41.013   9.139 -87.260  1.00  0.00           H  
ATOM     40  C4' G       2      42.768   8.815 -86.055  1.00  0.00           C  
ATOM     41  H4' G       2      43.316   8.249 -86.810  1.00  0.00           H  
ATOM     42  O4' G       2      43.708   9.524 -85.244  1.00  0.00           O  
ATOM     43  C1' G       2      43.963   8.759 -84.066  1.00  0.00           C  
ATOM     44  H1' G       2      45.035   8.589 -83.951  1.00  0.00           H  
ATOM     45  N9  G       2      43.488   9.454 -82.847  1.00  0.00           N  
ATOM     46  C8  G       2      42.613  10.503 -82.718  1.00  0.00           C  
ATOM     47  H8  G       2      42.038  10.876 -83.552  1.00  0.00           H  
ATOM     48  N7  G       2      42.574  11.031 -81.521  1.00  0.00           N  
ATOM     49  C5  G       2      43.439  10.214 -80.780  1.00  0.00           C  
ATOM     50  C6  G       2      43.846  10.253 -79.397  1.00  0.00           C  
ATOM     51  O6  G       2      43.581  11.084 -78.529  1.00  0.00           O  
ATOM     52  N1  G       2      44.637   9.187 -79.028  1.00  0.00           N  
ATOM     53  H1  G       2      44.931   9.134 -78.068  1.00  0.00           H  
ATOM     54  C2  G       2      45.032   8.219 -79.887  1.00  0.00           C  
ATOM     55  N2  G       2      45.709   7.222 -79.382  1.00  0.00           N  
ATOM     56  H21 G       2      45.897   7.183 -78.382  1.00  0.00           H  
ATOM     57  H22 G       2      45.970   6.471 -79.996  1.00  0.00           H  
ATOM     58  N3  G       2      44.749   8.175 -81.186  1.00  0.00           N  
ATOM     59  C4  G       2      43.940   9.205 -81.575  1.00  0.00           C  
ATOM     60  C3' G       2      42.086   7.806 -85.124  1.00  0.00           C  
ATOM     61  H3' G       2      41.345   8.335 -84.521  1.00  0.00           H  
ATOM     62  C2' G       2      43.263   7.410 -84.219  1.00  0.00           C  
ATOM     63  H2' G       2      42.902   7.039 -83.258  1.00  0.00           H  
ATOM     64  O2' G       2      44.196   6.502 -84.816  1.00  0.00           O  
ATOM     65 HO2' G       2      44.660   6.004 -84.116  1.00  0.00           H  
ATOM     66  O3' G       2      41.488   6.707 -85.809  1.00  0.00           O  
ATOM     67  P   A       3      40.327   5.838 -85.089  1.00  0.00           P  
ATOM     68  OP1 A       3      39.907   4.772 -86.049  1.00  0.00           O  
ATOM     69  OP2 A       3      39.296   6.793 -84.601  1.00  0.00           O  
ATOM     70  O5' A       3      41.012   5.136 -83.788  1.00  0.00           O  
ATOM     71  C5' A       3      41.936   4.064 -83.930  1.00  0.00           C  
ATOM     72  H5' A       3      42.739   4.358 -84.605  1.00  0.00           H  
ATOM     73 H5'' A       3      41.425   3.208 -84.372  1.00  0.00           H  
ATOM     74  C4' A       3      42.555   3.619 -82.594  1.00  0.00           C  
ATOM     75  H4' A       3      43.281   2.829 -82.796  1.00  0.00           H  
ATOM     76  O4' A       3      43.236   4.680 -81.922  1.00  0.00           O  
ATOM     77  C1' A       3      43.014   4.554 -80.523  1.00  0.00           C  
ATOM     78  H1' A       3      43.967   4.443 -80.002  1.00  0.00           H  
ATOM     79  N9  A       3      42.354   5.767 -79.990  1.00  0.00           N  
ATOM     80  C8  A       3      41.582   6.700 -80.642  1.00  0.00           C  
ATOM     81  H8  A       3      41.295   6.590 -81.680  1.00  0.00           H  
ATOM     82  N7  A       3      41.260   7.740 -79.914  1.00  0.00           N  
ATOM     83  C5  A       3      41.849   7.451 -78.675  1.00  0.00           C  
ATOM     84  C6  A       3      41.948   8.121 -77.428  1.00  0.00           C  
ATOM     85  N6  A       3      41.441   9.313 -77.170  1.00  0.00           N  
ATOM     86  H61 A       3      41.618   9.741 -76.270  1.00  0.00           H  
ATOM     87  H62 A       3      40.960   9.812 -77.898  1.00  0.00           H  
ATOM     88  N1  A       3      42.606   7.580 -76.402  1.00  0.00           N  
ATOM     89  C2  A       3      43.174   6.397 -76.584  1.00  0.00           C  
ATOM     90  H2  A       3      43.700   5.987 -75.732  1.00  0.00           H  
ATOM     91  N3  A       3      43.177   5.655 -77.685  1.00  0.00           N  
ATOM     92  C4  A       3      42.495   6.244 -78.708  1.00  0.00           C  
ATOM     93  C3' A       3      41.504   3.042 -81.639  1.00  0.00           C  
ATOM     94  H3' A       3      40.596   3.647 -81.688  1.00  0.00           H  
ATOM     95  C2' A       3      42.185   3.289 -80.283  1.00  0.00           C  
ATOM     96  H2' A       3      41.421   3.479 -79.535  1.00  0.00           H  
ATOM     97  O2' A       3      43.089   2.258 -79.871  1.00  0.00           O  
ATOM     98 HO2' A       3      42.960   2.079 -78.919  1.00  0.00           H  
ATOM     99  O3' A       3      41.224   1.674 -81.947  1.00  0.00           O  
ATOM    100  P   C       4      39.900   0.926 -81.389  1.00  0.00           P  
ATOM    101  OP1 C       4      39.995  -0.499 -81.821  1.00  0.00           O  
ATOM    102  OP2 C       4      38.708   1.701 -81.821  1.00  0.00           O  
ATOM    103  O5' C       4      40.049   0.949 -79.769  1.00  0.00           O  
ATOM    104  C5' C       4      39.110   1.588 -78.914  1.00  0.00           C  
ATOM    105  H5' C       4      38.208   0.979 -78.838  1.00  0.00           H  
ATOM    106 H5'' C       4      38.832   2.565 -79.308  1.00  0.00           H  
ATOM    107  C4' C       4      39.726   1.774 -77.517  1.00  0.00           C  
ATOM    108  H4' C       4      40.293   0.879 -77.257  1.00  0.00           H  
ATOM    109  O4' C       4      40.595   2.907 -77.448  1.00  0.00           O  
ATOM    110  C1' C       4      40.354   3.623 -76.243  1.00  0.00           C  
ATOM    111  H1' C       4      41.307   3.807 -75.738  1.00  0.00           H  
ATOM    112  N1  C       4      39.704   4.948 -76.490  1.00  0.00           N  
ATOM    113  C6  C       4      39.127   5.284 -77.693  1.00  0.00           C  
ATOM    114  H6  C       4      39.091   4.564 -78.501  1.00  0.00           H  
ATOM    115  C5  C       4      38.612   6.524 -77.879  1.00  0.00           C  
ATOM    116  H5  C       4      38.170   6.782 -78.828  1.00  0.00           H  
ATOM    117  C4  C       4      38.693   7.441 -76.796  1.00  0.00           C  
ATOM    118  N4  C       4      38.235   8.658 -76.920  1.00  0.00           N  
ATOM    119  H41 C       4      38.390   9.302 -76.151  1.00  0.00           H  
ATOM    120  H42 C       4      37.852   8.960 -77.799  1.00  0.00           H  
ATOM    121  N3  C       4      39.250   7.147 -75.639  1.00  0.00           N  
ATOM    122  C2  C       4      39.751   5.903 -75.464  1.00  0.00           C  
ATOM    123  O2  C       4      40.245   5.647 -74.365  1.00  0.00           O  
ATOM    124  C3' C       4      38.664   1.971 -76.440  1.00  0.00           C  
ATOM    125  H3' C       4      37.894   2.646 -76.824  1.00  0.00           H  
ATOM    126  C2' C       4      39.492   2.703 -75.365  1.00  0.00           C  
ATOM    127  H2' C       4      38.848   3.275 -74.697  1.00  0.00           H  
ATOM    128  O2' C       4      40.377   1.853 -74.626  1.00  0.00           O  
ATOM    129 HO2' C       4      40.769   2.341 -73.876  1.00  0.00           H  
ATOM    130  O3' C       4      38.098   0.724 -76.042  1.00  0.00           O  
ATOM    131  P   A       5      36.608   0.657 -75.433  1.00  0.00           P  
ATOM    132  OP1 A       5      36.328  -0.760 -75.057  1.00  0.00           O  
ATOM    133  OP2 A       5      35.688   1.335 -76.389  1.00  0.00           O  
ATOM    134  O5' A       5      36.694   1.559 -74.093  1.00  0.00           O  
ATOM    135  C5' A       5      37.384   1.108 -72.936  1.00  0.00           C  
ATOM    136  H5' A       5      38.427   0.907 -73.174  1.00  0.00           H  
ATOM    137 H5'' A       5      36.932   0.181 -72.581  1.00  0.00           H  
ATOM    138  C4' A       5      37.324   2.137 -71.800  1.00  0.00           C  
ATOM    139  H4' A       5      37.764   1.698 -70.903  1.00  0.00           H  
ATOM    140  O4' A       5      38.021   3.345 -72.100  1.00  0.00           O  
ATOM    141  C1' A       5      37.280   4.431 -71.554  1.00  0.00           C  
ATOM    142  H1' A       5      37.911   5.032 -70.895  1.00  0.00           H  
ATOM    143  N9  A       5      36.786   5.308 -72.639  1.00  0.00           N  
ATOM    144  C8  A       5      36.634   5.052 -73.981  1.00  0.00           C  
ATOM    145  H8  A       5      36.789   4.070 -74.407  1.00  0.00           H  
ATOM    146  N7  A       5      36.322   6.102 -74.698  1.00  0.00           N  
ATOM    147  C5  A       5      36.240   7.124 -73.741  1.00  0.00           C  
ATOM    148  C6  A       5      35.987   8.521 -73.768  1.00  0.00           C  
ATOM    149  N6  A       5      35.796   9.251 -74.851  1.00  0.00           N  
ATOM    150  H61 A       5      35.693  10.254 -74.754  1.00  0.00           H  
ATOM    151  H62 A       5      35.834   8.806 -75.753  1.00  0.00           H  
ATOM    152  N1  A       5      35.945   9.233 -72.641  1.00  0.00           N  
ATOM    153  C2  A       5      36.159   8.607 -71.494  1.00  0.00           C  
ATOM    154  H2  A       5      36.116   9.215 -70.600  1.00  0.00           H  
ATOM    155  N3  A       5      36.436   7.324 -71.311  1.00  0.00           N  
ATOM    156  C4  A       5      36.468   6.633 -72.484  1.00  0.00           C  
ATOM    157  C3' A       5      35.882   2.526 -71.475  1.00  0.00           C  
ATOM    158  H3' A       5      35.355   2.760 -72.402  1.00  0.00           H  
ATOM    159  C2' A       5      36.124   3.849 -70.733  1.00  0.00           C  
ATOM    160  H2' A       5      35.244   4.487 -70.802  1.00  0.00           H  
ATOM    161  O2' A       5      36.571   3.708 -69.381  1.00  0.00           O  
ATOM    162 HO2' A       5      36.268   4.475 -68.858  1.00  0.00           H  
ATOM    163  O3' A       5      35.185   1.506 -70.762  1.00  0.00           O  
ATOM    164  P   U       6      33.574   1.414 -70.838  1.00  0.00           P  
ATOM    165  OP1 U       6      33.134   0.283 -69.970  1.00  0.00           O  
ATOM    166  OP2 U       6      33.158   1.412 -72.269  1.00  0.00           O  
ATOM    167  O5' U       6      33.095   2.808 -70.182  1.00  0.00           O  
ATOM    168  C5' U       6      33.283   3.069 -68.799  1.00  0.00           C  
ATOM    169  H5' U       6      34.309   2.850 -68.509  1.00  0.00           H  
ATOM    170 H5'' U       6      32.625   2.419 -68.220  1.00  0.00           H  
ATOM    171  C4' U       6      32.970   4.528 -68.441  1.00  0.00           C  
ATOM    172  H4' U       6      33.089   4.662 -67.365  1.00  0.00           H  
ATOM    173  O4' U       6      33.789   5.481 -69.117  1.00  0.00           O  
ATOM    174  C1' U       6      33.002   6.639 -69.391  1.00  0.00           C  
ATOM    175  H1' U       6      33.463   7.503 -68.908  1.00  0.00           H  
ATOM    176  N1  U       6      32.890   6.928 -70.849  1.00  0.00           N  
ATOM    177  C6  U       6      33.020   5.952 -71.815  1.00  0.00           C  
ATOM    178  H6  U       6      33.149   4.921 -71.514  1.00  0.00           H  
ATOM    179  C5  U       6      33.006   6.276 -73.136  1.00  0.00           C  
ATOM    180  H5  U       6      33.130   5.509 -73.886  1.00  0.00           H  
ATOM    181  C4  U       6      32.835   7.645 -73.574  1.00  0.00           C  
ATOM    182  O4  U       6      32.857   8.045 -74.733  1.00  0.00           O  
ATOM    183  N3  U       6      32.652   8.543 -72.560  1.00  0.00           N  
ATOM    184  H3  U       6      32.517   9.507 -72.820  1.00  0.00           H  
ATOM    185  C2  U       6      32.661   8.259 -71.216  1.00  0.00           C  
ATOM    186  O2  U       6      32.479   9.168 -70.407  1.00  0.00           O  
ATOM    187  C3' U       6      31.534   4.881 -68.806  1.00  0.00           C  
ATOM    188  H3' U       6      31.343   4.578 -69.837  1.00  0.00           H  
ATOM    189  C2' U       6      31.620   6.415 -68.770  1.00  0.00           C  
ATOM    190  H2' U       6      30.838   6.847 -69.393  1.00  0.00           H  
ATOM    191  O2' U       6      31.632   6.987 -67.456  1.00  0.00           O  
ATOM    192 HO2' U       6      31.341   7.919 -67.495  1.00  0.00           H  
ATOM    193  O3' U       6      30.596   4.267 -67.931  1.00  0.00           O  
ATOM    194  P   A       7      29.124   3.884 -68.471  1.00  0.00           P  
ATOM    195  OP1 A       7      28.348   3.365 -67.308  1.00  0.00           O  
ATOM    196  OP2 A       7      29.265   3.008 -69.671  1.00  0.00           O  
ATOM    197  O5' A       7      28.536   5.315 -68.959  1.00  0.00           O  
ATOM    198  C5' A       7      28.318   6.359 -68.017  1.00  0.00           C  
ATOM    199  H5' A       7      29.216   6.532 -67.431  1.00  0.00           H  
ATOM    200 H5'' A       7      27.546   6.059 -67.312  1.00  0.00           H  
ATOM    201  C4' A       7      27.896   7.686 -68.664  1.00  0.00           C  
ATOM    202  H4' A       7      27.687   8.406 -67.866  1.00  0.00           H  
ATOM    203  O4' A       7      28.867   8.251 -69.534  1.00  0.00           O  
ATOM    204  C1' A       7      28.167   9.023 -70.499  1.00  0.00           C  
ATOM    205  H1' A       7      28.382  10.085 -70.348  1.00  0.00           H  
ATOM    206  N9  A       7      28.623   8.667 -71.852  1.00  0.00           N  
ATOM    207  C8  A       7      28.987   7.446 -72.370  1.00  0.00           C  
ATOM    208  H8  A       7      28.890   6.519 -71.808  1.00  0.00           H  
ATOM    209  N7  A       7      29.500   7.508 -73.577  1.00  0.00           N  
ATOM    210  C5  A       7      29.424   8.879 -73.878  1.00  0.00           C  
ATOM    211  C6  A       7      29.812   9.699 -74.966  1.00  0.00           C  
ATOM    212  N6  A       7      30.445   9.268 -76.035  1.00  0.00           N  
ATOM    213  H61 A       7      30.745   9.940 -76.729  1.00  0.00           H  
ATOM    214  H62 A       7      30.732   8.307 -76.089  1.00  0.00           H  
ATOM    215  N1  A       7      29.570  11.011 -74.971  1.00  0.00           N  
ATOM    216  C2  A       7      28.977  11.535 -73.912  1.00  0.00           C  
ATOM    217  H2  A       7      28.792  12.601 -73.949  1.00  0.00           H  
ATOM    218  N3  A       7      28.584  10.915 -72.808  1.00  0.00           N  
ATOM    219  C4  A       7      28.842   9.577 -72.853  1.00  0.00           C  
ATOM    220  C3' A       7      26.631   7.533 -69.502  1.00  0.00           C  
ATOM    221  H3' A       7      26.731   6.681 -70.172  1.00  0.00           H  
ATOM    222  C2' A       7      26.664   8.817 -70.339  1.00  0.00           C  
ATOM    223  H2' A       7      26.179   8.658 -71.298  1.00  0.00           H  
ATOM    224  O2' A       7      26.168  10.000 -69.703  1.00  0.00           O  
ATOM    225 HO2' A       7      25.172   9.990 -69.720  1.00  0.00           H  
ATOM    226  O3' A       7      25.500   7.403 -68.672  1.00  0.00           O  
ATOM    227  P   U       8      24.673   6.010 -68.594  1.00  0.00           P  
ATOM    228  OP1 U       8      25.274   5.074 -67.598  1.00  0.00           O  
ATOM    229  OP2 U       8      24.375   5.521 -69.978  1.00  0.00           O  
ATOM    230  O5' U       8      23.339   6.610 -67.942  1.00  0.00           O  
ATOM    231  C5' U       8      22.651   7.645 -68.608  1.00  0.00           C  
ATOM    232  H5' U       8      23.265   8.548 -68.642  1.00  0.00           H  
ATOM    233 H5'' U       8      22.441   7.341 -69.633  1.00  0.00           H  
ATOM    234  C4' U       8      21.330   7.992 -67.942  1.00  0.00           C  
ATOM    235  H4' U       8      20.605   8.156 -68.743  1.00  0.00           H  
ATOM    236  O4' U       8      21.429   9.149 -67.137  1.00  0.00           O  
ATOM    237  C1' U       8      20.126   9.310 -66.606  1.00  0.00           C  
ATOM    238  H1' U       8      20.197   9.741 -65.607  1.00  0.00           H  
ATOM    239  N1  U       8      19.383  10.296 -67.464  1.00  0.00           N  
ATOM    240  C6  U       8      20.035  11.089 -68.397  1.00  0.00           C  
ATOM    241  H6  U       8      21.074  10.900 -68.635  1.00  0.00           H  
ATOM    242  C5  U       8      19.417  12.148 -68.980  1.00  0.00           C  
ATOM    243  H5  U       8      19.960  12.774 -69.672  1.00  0.00           H  
ATOM    244  C4  U       8      18.064  12.511 -68.638  1.00  0.00           C  
ATOM    245  O4  U       8      17.438  13.473 -69.075  1.00  0.00           O  
ATOM    246  N3  U       8      17.473  11.681 -67.721  1.00  0.00           N  
ATOM    247  H3  U       8      16.681  12.063 -67.242  1.00  0.00           H  
ATOM    248  C2  U       8      18.063  10.590 -67.123  1.00  0.00           C  
ATOM    249  O2  U       8      17.420   9.952 -66.293  1.00  0.00           O  
ATOM    250  C3' U       8      20.758   7.001 -66.932  1.00  0.00           C  
ATOM    251  H3' U       8      21.472   6.939 -66.108  1.00  0.00           H  
ATOM    252  C2' U       8      19.557   7.857 -66.496  1.00  0.00           C  
ATOM    253  H2' U       8      19.301   7.630 -65.458  1.00  0.00           H  
ATOM    254  O2' U       8      18.464   7.566 -67.374  1.00  0.00           O  
ATOM    255 HO2' U       8      18.430   6.596 -67.475  1.00  0.00           H  
ATOM    256  O3' U       8      20.454   5.702 -67.448  1.00  0.00           O  
ATOM    257  P   A       9      20.345   4.422 -66.459  1.00  0.00           P  
ATOM    258  OP1 A       9      21.096   3.303 -67.096  1.00  0.00           O  
ATOM    259  OP2 A       9      18.900   4.213 -66.166  1.00  0.00           O  
ATOM    260  O5' A       9      21.100   4.848 -65.079  1.00  0.00           O  
ATOM    261  C5' A       9      21.771   3.915 -64.244  1.00  0.00           C  
ATOM    262  H5' A       9      22.585   3.460 -64.808  1.00  0.00           H  
ATOM    263 H5'' A       9      21.083   3.123 -63.961  1.00  0.00           H  
ATOM    264  C4' A       9      22.372   4.544 -62.966  1.00  0.00           C  
ATOM    265  H4' A       9      22.506   3.755 -62.227  1.00  0.00           H  
ATOM    266  O4' A       9      23.651   5.096 -63.225  1.00  0.00           O  
ATOM    267  C1' A       9      23.948   6.069 -62.233  1.00  0.00           C  
ATOM    268  H1' A       9      24.579   5.608 -61.468  1.00  0.00           H  
ATOM    269  N9  A       9      24.726   7.169 -62.860  1.00  0.00           N  
ATOM    270  C8  A       9      25.057   7.316 -64.190  1.00  0.00           C  
ATOM    271  H8  A       9      24.599   6.722 -64.975  1.00  0.00           H  
ATOM    272  N7  A       9      26.009   8.186 -64.417  1.00  0.00           N  
ATOM    273  C5  A       9      26.289   8.692 -63.139  1.00  0.00           C  
ATOM    274  C6  A       9      27.182   9.667 -62.626  1.00  0.00           C  
ATOM    275  N6  A       9      28.056  10.349 -63.347  1.00  0.00           N  
ATOM    276  H61 A       9      28.648  11.018 -62.879  1.00  0.00           H  
ATOM    277  H62 A       9      28.127  10.170 -64.338  1.00  0.00           H  
ATOM    278  N1  A       9      27.200   9.973 -61.328  1.00  0.00           N  
ATOM    279  C2  A       9      26.358   9.329 -60.529  1.00  0.00           C  
ATOM    280  H2  A       9      26.397   9.603 -59.483  1.00  0.00           H  
ATOM    281  N3  A       9      25.474   8.386 -60.857  1.00  0.00           N  
ATOM    282  C4  A       9      25.485   8.109 -62.193  1.00  0.00           C  
ATOM    283  C3' A       9      21.562   5.690 -62.332  1.00  0.00           C  
ATOM    284  H3' A       9      21.257   6.355 -63.142  1.00  0.00           H  
ATOM    285  C2' A       9      22.631   6.501 -61.559  1.00  0.00           C  
ATOM    286  H2' A       9      22.446   7.567 -61.708  1.00  0.00           H  
ATOM    287  O2' A       9      22.718   6.210 -60.161  1.00  0.00           O  
ATOM    288 HO2' A       9      23.287   6.868 -59.717  1.00  0.00           H  
ATOM    289  O3' A       9      20.362   5.378 -61.611  1.00  0.00           O  
ATOM    290  P   U      10      20.061   3.940 -60.899  1.00  0.00           P  
ATOM    291  OP1 U      10      21.205   3.511 -60.045  1.00  0.00           O  
ATOM    292  OP2 U      10      19.537   2.983 -61.912  1.00  0.00           O  
ATOM    293  O5' U      10      18.841   4.339 -59.916  1.00  0.00           O  
ATOM    294  C5' U      10      17.559   4.630 -60.448  1.00  0.00           C  
ATOM    295  H5' U      10      17.050   3.698 -60.698  1.00  0.00           H  
ATOM    296 H5'' U      10      17.661   5.216 -61.362  1.00  0.00           H  
ATOM    297  C4' U      10      16.701   5.426 -59.458  1.00  0.00           C  
ATOM    298  H4' U      10      16.626   4.861 -58.528  1.00  0.00           H  
ATOM    299  O4' U      10      17.286   6.705 -59.203  1.00  0.00           O  
ATOM    300  C1' U      10      16.388   7.736 -59.587  1.00  0.00           C  
ATOM    301  H1' U      10      15.897   8.113 -58.687  1.00  0.00           H  
ATOM    302  N1  U      10      17.073   8.846 -60.307  1.00  0.00           N  
ATOM    303  C6  U      10      17.953   8.585 -61.338  1.00  0.00           C  
ATOM    304  H6  U      10      18.260   7.562 -61.529  1.00  0.00           H  
ATOM    305  C5  U      10      18.430   9.594 -62.113  1.00  0.00           C  
ATOM    306  H5  U      10      19.106   9.375 -62.925  1.00  0.00           H  
ATOM    307  C4  U      10      18.044  10.970 -61.881  1.00  0.00           C  
ATOM    308  O4  U      10      18.396  11.921 -62.566  1.00  0.00           O  
ATOM    309  N3  U      10      17.194  11.161 -60.816  1.00  0.00           N  
ATOM    310  H3  U      10      16.891  12.100 -60.623  1.00  0.00           H  
ATOM    311  C2  U      10      16.687  10.162 -60.013  1.00  0.00           C  
ATOM    312  O2  U      10      15.924  10.453 -59.092  1.00  0.00           O  
ATOM    313  C3' U      10      15.297   5.635 -60.048  1.00  0.00           C  
ATOM    314  H3' U      10      15.181   5.033 -60.951  1.00  0.00           H  
ATOM    315  C2' U      10      15.316   7.112 -60.479  1.00  0.00           C  
ATOM    316  H2' U      10      15.643   7.146 -61.520  1.00  0.00           H  
ATOM    317  O2' U      10      14.060   7.777 -60.338  1.00  0.00           O  
ATOM    318 HO2' U      10      14.081   8.674 -60.719  1.00  0.00           H  
ATOM    319  O3' U      10      14.274   5.305 -59.110  1.00  0.00           O  
ATOM    320  P   A      11      13.621   3.827 -59.129  1.00  0.00           P  
ATOM    321  OP1 A      11      12.468   3.820 -58.186  1.00  0.00           O  
ATOM    322  OP2 A      11      14.709   2.831 -58.941  1.00  0.00           O  
ATOM    323  O5' A      11      13.068   3.717 -60.645  1.00  0.00           O  
ATOM    324  C5' A      11      12.375   2.579 -61.145  1.00  0.00           C  
ATOM    325  H5' A      11      11.521   2.368 -60.494  1.00  0.00           H  
ATOM    326 H5'' A      11      13.039   1.711 -61.122  1.00  0.00           H  
ATOM    327  C4' A      11      11.846   2.761 -62.595  1.00  0.00           C  
ATOM    328  H4' A      11      11.175   1.921 -62.775  1.00  0.00           H  
ATOM    329  O4' A      11      11.098   3.968 -62.669  1.00  0.00           O  
ATOM    330  C1' A      11      11.799   4.854 -63.518  1.00  0.00           C  
ATOM    331  H1' A      11      11.402   4.754 -64.524  1.00  0.00           H  
ATOM    332  N9  A      11      11.670   6.270 -63.105  1.00  0.00           N  
ATOM    333  C8  A      11      12.634   7.245 -63.134  1.00  0.00           C  
ATOM    334  H8  A      11      13.655   7.029 -63.411  1.00  0.00           H  
ATOM    335  N7  A      11      12.226   8.440 -62.800  1.00  0.00           N  
ATOM    336  C5  A      11      10.861   8.241 -62.548  1.00  0.00           C  
ATOM    337  C6  A      11       9.780   9.087 -62.187  1.00  0.00           C  
ATOM    338  N6  A      11       9.866  10.390 -62.004  1.00  0.00           N  
ATOM    339  H61 A      11       9.022  10.892 -61.789  1.00  0.00           H  
ATOM    340  H62 A      11      10.726  10.856 -62.231  1.00  0.00           H  
ATOM    341  N1  A      11       8.540   8.618 -62.052  1.00  0.00           N  
ATOM    342  C2  A      11       8.346   7.324 -62.269  1.00  0.00           C  
ATOM    343  H2  A      11       7.330   6.970 -62.164  1.00  0.00           H  
ATOM    344  N3  A      11       9.246   6.409 -62.608  1.00  0.00           N  
ATOM    345  C4  A      11      10.508   6.927 -62.737  1.00  0.00           C  
ATOM    346  C3' A      11      12.959   2.850 -63.677  1.00  0.00           C  
ATOM    347  H3' A      11      13.823   2.264 -63.368  1.00  0.00           H  
ATOM    348  C2' A      11      13.239   4.362 -63.604  1.00  0.00           C  
ATOM    349  H2' A      11      13.768   4.601 -62.693  1.00  0.00           H  
ATOM    350  O2' A      11      13.930   4.961 -64.705  1.00  0.00           O  
ATOM    351 HO2' A      11      14.933   4.886 -64.566  1.00  0.00           H  
ATOM    352  O3' A      11      12.610   2.530 -65.041  1.00  0.00           O  
ATOM    353  P   C      12      11.631   1.354 -65.594  1.00  0.00           P  
ATOM    354  OP1 C      12      11.214   0.440 -64.502  1.00  0.00           O  
ATOM    355  OP2 C      12      12.306   0.754 -66.778  1.00  0.00           O  
ATOM    356  O5' C      12      10.361   2.199 -66.140  1.00  0.00           O  
ATOM    357  C5' C      12       9.249   2.564 -65.332  1.00  0.00           C  
ATOM    358  H5' C      12       9.559   2.677 -64.297  1.00  0.00           H  
ATOM    359 H5'' C      12       8.505   1.768 -65.373  1.00  0.00           H  
ATOM    360  C4' C      12       8.577   3.886 -65.767  1.00  0.00           C  
ATOM    361  H4' C      12       7.651   3.997 -65.195  1.00  0.00           H  
ATOM    362  O4' C      12       9.392   5.021 -65.486  1.00  0.00           O  
ATOM    363  C1' C      12       9.245   5.986 -66.518  1.00  0.00           C  
ATOM    364  H1' C      12       8.957   6.943 -66.076  1.00  0.00           H  
ATOM    365  N1  C      12      10.520   6.197 -67.274  1.00  0.00           N  
ATOM    366  C6  C      12      11.594   5.348 -67.165  1.00  0.00           C  
ATOM    367  H6  C      12      11.490   4.409 -66.637  1.00  0.00           H  
ATOM    368  C5  C      12      12.798   5.706 -67.675  1.00  0.00           C  
ATOM    369  H5  C      12      13.640   5.044 -67.550  1.00  0.00           H  
ATOM    370  C4  C      12      12.896   6.970 -68.319  1.00  0.00           C  
ATOM    371  N4  C      12      14.045   7.389 -68.777  1.00  0.00           N  
ATOM    372  H41 C      12      14.061   8.263 -69.278  1.00  0.00           H  
ATOM    373  H42 C      12      14.865   6.816 -68.662  1.00  0.00           H  
ATOM    374  N3  C      12      11.872   7.786 -68.477  1.00  0.00           N  
ATOM    375  C2  C      12      10.673   7.399 -67.977  1.00  0.00           C  
ATOM    376  O2  C      12       9.724   8.162 -68.133  1.00  0.00           O  
ATOM    377  C3' C      12       8.205   3.976 -67.252  1.00  0.00           C  
ATOM    378  H3' C      12       9.055   3.639 -67.848  1.00  0.00           H  
ATOM    379  C2' C      12       8.085   5.505 -67.394  1.00  0.00           C  
ATOM    380  H2' C      12       8.215   5.811 -68.430  1.00  0.00           H  
ATOM    381  O2' C      12       6.899   6.067 -66.826  1.00  0.00           O  
ATOM    382 HO2' C      12       6.547   6.739 -67.442  1.00  0.00           H  
ATOM    383  O3' C      12       7.035   3.226 -67.587  1.00  0.00           O  
ATOM    384  P   G      13       6.667   2.891 -69.128  1.00  0.00           P  
ATOM    385  OP1 G      13       5.495   1.968 -69.122  1.00  0.00           O  
ATOM    386  OP2 G      13       7.908   2.446 -69.822  1.00  0.00           O  
ATOM    387  O5' G      13       6.211   4.292 -69.793  1.00  0.00           O  
ATOM    388  C5' G      13       5.019   4.952 -69.392  1.00  0.00           C  
ATOM    389  H5' G      13       4.948   4.953 -68.304  1.00  0.00           H  
ATOM    390 H5'' G      13       4.152   4.425 -69.791  1.00  0.00           H  
ATOM    391  C4' G      13       4.987   6.408 -69.874  1.00  0.00           C  
ATOM    392  H4' G      13       4.093   6.894 -69.481  1.00  0.00           H  
ATOM    393  O4' G      13       6.127   7.125 -69.407  1.00  0.00           O  
ATOM    394  C1' G      13       6.594   7.963 -70.447  1.00  0.00           C  
ATOM    395  H1' G      13       6.672   8.987 -70.075  1.00  0.00           H  
ATOM    396  N9  G      13       7.948   7.571 -70.908  1.00  0.00           N  
ATOM    397  C8  G      13       8.579   6.352 -70.974  1.00  0.00           C  
ATOM    398  H8  G      13       8.078   5.421 -70.749  1.00  0.00           H  
ATOM    399  N7  G      13       9.850   6.419 -71.292  1.00  0.00           N  
ATOM    400  C5  G      13      10.067   7.791 -71.487  1.00  0.00           C  
ATOM    401  C6  G      13      11.237   8.558 -71.859  1.00  0.00           C  
ATOM    402  O6  G      13      12.390   8.191 -72.082  1.00  0.00           O  
ATOM    403  N1  G      13      10.982   9.900 -72.005  1.00  0.00           N  
ATOM    404  H1  G      13      11.760  10.508 -72.164  1.00  0.00           H  
ATOM    405  C2  G      13       9.770  10.455 -71.832  1.00  0.00           C  
ATOM    406  N2  G      13       9.659  11.716 -72.109  1.00  0.00           N  
ATOM    407  H21 G      13      10.380  12.140 -72.683  1.00  0.00           H  
ATOM    408  H22 G      13       8.743  12.126 -72.054  1.00  0.00           H  
ATOM    409  N3  G      13       8.676   9.815 -71.462  1.00  0.00           N  
ATOM    410  C4  G      13       8.887   8.481 -71.303  1.00  0.00           C  
ATOM    411  C3' G      13       4.957   6.537 -71.400  1.00  0.00           C  
ATOM    412  H3' G      13       5.643   5.808 -71.833  1.00  0.00           H  
ATOM    413  C2' G      13       5.560   7.941 -71.570  1.00  0.00           C  
ATOM    414  H2' G      13       6.038   8.039 -72.543  1.00  0.00           H  
ATOM    415  O2' G      13       4.655   9.023 -71.322  1.00  0.00           O  
ATOM    416 HO2' G      13       4.895   9.774 -71.898  1.00  0.00           H  
ATOM    417  O3' G      13       3.642   6.365 -71.929  1.00  0.00           O  
ATOM    418  P   C      14       3.411   5.995 -73.484  1.00  0.00           P  
ATOM    419  OP1 C      14       1.942   5.892 -73.713  1.00  0.00           O  
ATOM    420  OP2 C      14       4.259   4.814 -73.809  1.00  0.00           O  
ATOM    421  O5' C      14       3.985   7.259 -74.314  1.00  0.00           O  
ATOM    422  C5' C      14       3.296   8.502 -74.345  1.00  0.00           C  
ATOM    423  H5' C      14       3.004   8.794 -73.336  1.00  0.00           H  
ATOM    424 H5'' C      14       2.388   8.401 -74.942  1.00  0.00           H  
ATOM    425  C4' C      14       4.158   9.623 -74.947  1.00  0.00           C  
ATOM    426  H4' C      14       3.576  10.547 -74.960  1.00  0.00           H  
ATOM    427  O4' C      14       5.365   9.849 -74.213  1.00  0.00           O  
ATOM    428  C1' C      14       6.394  10.237 -75.120  1.00  0.00           C  
ATOM    429  H1' C      14       6.755  11.233 -74.847  1.00  0.00           H  
ATOM    430  N1  C      14       7.556   9.295 -75.100  1.00  0.00           N  
ATOM    431  C6  C      14       7.424   7.965 -74.786  1.00  0.00           C  
ATOM    432  H6  C      14       6.437   7.543 -74.645  1.00  0.00           H  
ATOM    433  C5  C      14       8.528   7.189 -74.638  1.00  0.00           C  
ATOM    434  H5  C      14       8.420   6.148 -74.375  1.00  0.00           H  
ATOM    435  C4  C      14       9.796   7.801 -74.850  1.00  0.00           C  
ATOM    436  N4  C      14      10.903   7.125 -74.692  1.00  0.00           N  
ATOM    437  H41 C      14      11.776   7.576 -74.938  1.00  0.00           H  
ATOM    438  H42 C      14      10.863   6.162 -74.410  1.00  0.00           H  
ATOM    439  N3  C      14       9.942   9.058 -75.218  1.00  0.00           N  
ATOM    440  C2  C      14       8.827   9.805 -75.396  1.00  0.00           C  
ATOM    441  O2  C      14       8.976  10.931 -75.862  1.00  0.00           O  
ATOM    442  C3' C      14       4.593   9.316 -76.378  1.00  0.00           C  
ATOM    443  H3' C      14       5.004   8.306 -76.411  1.00  0.00           H  
ATOM    444  C2' C      14       5.752  10.317 -76.507  1.00  0.00           C  
ATOM    445  H2' C      14       6.445   9.980 -77.271  1.00  0.00           H  
ATOM    446  O2' C      14       5.340  11.673 -76.723  1.00  0.00           O  
ATOM    447 HO2' C      14       6.100  12.215 -77.009  1.00  0.00           H  
ATOM    448  O3' C      14       3.558   9.451 -77.349  1.00  0.00           O  
ATOM    449  P   G      15       3.628   8.601 -78.721  1.00  0.00           P  
ATOM    450  OP1 G      15       2.574   9.125 -79.637  1.00  0.00           O  
ATOM    451  OP2 G      15       3.604   7.153 -78.375  1.00  0.00           O  
ATOM    452  O5' G      15       5.088   8.950 -79.330  1.00  0.00           O  
ATOM    453  C5' G      15       5.346  10.239 -79.865  1.00  0.00           C  
ATOM    454  H5' G      15       5.046  11.006 -79.155  1.00  0.00           H  
ATOM    455 H5'' G      15       4.743  10.377 -80.764  1.00  0.00           H  
ATOM    456  C4' G      15       6.818  10.477 -80.239  1.00  0.00           C  
ATOM    457  H4' G      15       6.876  11.475 -80.683  1.00  0.00           H  
ATOM    458  O4' G      15       7.756  10.402 -79.163  1.00  0.00           O  
ATOM    459  C1' G      15       9.026  10.106 -79.736  1.00  0.00           C  
ATOM    460  H1' G      15       9.718  10.937 -79.597  1.00  0.00           H  
ATOM    461  N9  G      15       9.649   8.896 -79.156  1.00  0.00           N  
ATOM    462  C8  G      15       9.093   7.910 -78.377  1.00  0.00           C  
ATOM    463  H8  G      15       8.030   7.873 -78.156  1.00  0.00           H  
ATOM    464  N7  G      15       9.959   7.053 -77.900  1.00  0.00           N  
ATOM    465  C5  G      15      11.183   7.484 -78.426  1.00  0.00           C  
ATOM    466  C6  G      15      12.531   6.993 -78.262  1.00  0.00           C  
ATOM    467  O6  G      15      12.956   6.095 -77.538  1.00  0.00           O  
ATOM    468  N1  G      15      13.458   7.656 -79.030  1.00  0.00           N  
ATOM    469  H1  G      15      14.419   7.369 -78.976  1.00  0.00           H  
ATOM    470  C2  G      15      13.148   8.696 -79.830  1.00  0.00           C  
ATOM    471  N2  G      15      14.131   9.226 -80.503  1.00  0.00           N  
ATOM    472  H21 G      15      15.073   8.849 -80.430  1.00  0.00           H  
ATOM    473  H22 G      15      13.927   9.969 -81.146  1.00  0.00           H  
ATOM    474  N3  G      15      11.931   9.212 -79.997  1.00  0.00           N  
ATOM    475  C4  G      15      10.980   8.562 -79.261  1.00  0.00           C  
ATOM    476  C3' G      15       7.344   9.474 -81.261  1.00  0.00           C  
ATOM    477  H3' G      15       7.257   8.479 -80.829  1.00  0.00           H  
ATOM    478  C2' G      15       8.814   9.915 -81.227  1.00  0.00           C  
ATOM    479  H2' G      15       9.469   9.143 -81.600  1.00  0.00           H  
ATOM    480  O2' G      15       9.113  11.177 -81.832  1.00  0.00           O  
ATOM    481 HO2' G      15       9.278  11.012 -82.804  1.00  0.00           H  
ATOM    482  O3' G      15       6.652   9.566 -82.503  1.00  0.00           O  
ATOM    483  P   U      16       6.259   8.253 -83.381  1.00  0.00           P  
ATOM    484  OP1 U      16       4.913   8.483 -83.981  1.00  0.00           O  
ATOM    485  OP2 U      16       6.473   7.017 -82.574  1.00  0.00           O  
ATOM    486  O5' U      16       7.357   8.242 -84.573  1.00  0.00           O  
ATOM    487  C5' U      16       7.656   9.415 -85.323  1.00  0.00           C  
ATOM    488  H5' U      16       7.154  10.282 -84.886  1.00  0.00           H  
ATOM    489 H5'' U      16       7.271   9.298 -86.338  1.00  0.00           H  
ATOM    490  C4' U      16       9.177   9.711 -85.380  1.00  0.00           C  
ATOM    491  H4' U      16       9.318  10.694 -85.839  1.00  0.00           H  
ATOM    492  O4' U      16       9.768   9.715 -84.078  1.00  0.00           O  
ATOM    493  C1' U      16      11.041   9.062 -84.093  1.00  0.00           C  
ATOM    494  H1' U      16      11.798   9.751 -83.711  1.00  0.00           H  
ATOM    495  N1  U      16      11.127   7.818 -83.273  1.00  0.00           N  
ATOM    496  C6  U      16      10.009   7.143 -82.842  1.00  0.00           C  
ATOM    497  H6  U      16       9.049   7.379 -83.268  1.00  0.00           H  
ATOM    498  C5  U      16      10.087   6.246 -81.829  1.00  0.00           C  
ATOM    499  H5  U      16       9.194   5.756 -81.469  1.00  0.00           H  
ATOM    500  C4  U      16      11.355   5.907 -81.228  1.00  0.00           C  
ATOM    501  O4  U      16      11.511   5.150 -80.279  1.00  0.00           O  
ATOM    502  N3  U      16      12.447   6.483 -81.820  1.00  0.00           N  
ATOM    503  H3  U      16      13.353   6.166 -81.512  1.00  0.00           H  
ATOM    504  C2  U      16      12.395   7.421 -82.827  1.00  0.00           C  
ATOM    505  O2  U      16      13.449   7.869 -83.276  1.00  0.00           O  
ATOM    506  C3' U      16       9.996   8.689 -86.171  1.00  0.00           C  
ATOM    507  H3' U      16       9.577   7.705 -85.969  1.00  0.00           H  
ATOM    508  C2' U      16      11.375   8.774 -85.536  1.00  0.00           C  
ATOM    509  H2' U      16      11.864   7.822 -85.626  1.00  0.00           H  
ATOM    510  O2' U      16      12.219   9.827 -86.012  1.00  0.00           O  
ATOM    511 HO2' U      16      12.513   9.603 -86.944  1.00  0.00           H  
ATOM    512  O3' U      16      10.124   8.928 -87.560  1.00  0.00           O  
ATOM    513  P   G      17       9.881   7.702 -88.550  1.00  0.00           P  
ATOM    514  OP1 G      17      10.220   8.183 -89.921  1.00  0.00           O  
ATOM    515  OP2 G      17       8.470   7.326 -88.251  1.00  0.00           O  
ATOM    516  O5' G      17      10.984   6.553 -88.048  1.00  0.00           O  
ATOM    517  C5' G      17      12.376   6.615 -88.424  1.00  0.00           C  
ATOM    518  H5' G      17      12.625   7.676 -88.485  1.00  0.00           H  
ATOM    519 H5'' G      17      12.489   6.214 -89.432  1.00  0.00           H  
ATOM    520  C4' G      17      13.467   5.957 -87.498  1.00  0.00           C  
ATOM    521  H4' G      17      14.348   6.604 -87.566  1.00  0.00           H  
ATOM    522  O4' G      17      13.042   5.947 -86.140  1.00  0.00           O  
ATOM    523  C1' G      17      13.859   5.051 -85.419  1.00  0.00           C  
ATOM    524  H1' G      17      14.723   5.582 -85.015  1.00  0.00           H  
ATOM    525  N9  G      17      13.143   4.384 -84.323  1.00  0.00           N  
ATOM    526  C8  G      17      11.796   4.355 -84.073  1.00  0.00           C  
ATOM    527  H8  G      17      11.085   4.898 -84.684  1.00  0.00           H  
ATOM    528  N7  G      17      11.457   3.653 -83.022  1.00  0.00           N  
ATOM    529  C5  G      17      12.679   3.114 -82.587  1.00  0.00           C  
ATOM    530  C6  G      17      12.994   2.183 -81.528  1.00  0.00           C  
ATOM    531  O6  G      17      12.276   1.742 -80.631  1.00  0.00           O  
ATOM    532  N1  G      17      14.293   1.751 -81.545  1.00  0.00           N  
ATOM    533  H1  G      17      14.597   1.140 -80.809  1.00  0.00           H  
ATOM    534  C2  G      17      15.210   2.173 -82.427  1.00  0.00           C  
ATOM    535  N2  G      17      16.392   1.622 -82.321  1.00  0.00           N  
ATOM    536  H21 G      17      16.527   0.888 -81.631  1.00  0.00           H  
ATOM    537  H22 G      17      17.100   1.867 -82.990  1.00  0.00           H  
ATOM    538  N3  G      17      15.013   3.100 -83.360  1.00  0.00           N  
ATOM    539  C4  G      17      13.710   3.517 -83.413  1.00  0.00           C  
ATOM    540  C3' G      17      13.972   4.511 -87.749  1.00  0.00           C  
ATOM    541  H3' G      17      13.145   3.924 -88.142  1.00  0.00           H  
ATOM    542  C2' G      17      14.357   3.986 -86.368  1.00  0.00           C  
ATOM    543  H2' G      17      13.846   3.046 -86.198  1.00  0.00           H  
ATOM    544  O2' G      17      15.766   3.849 -86.126  1.00  0.00           O  
ATOM    545 HO2' G      17      16.102   3.082 -86.629  1.00  0.00           H  
ATOM    546  O3' G      17      15.160   4.371 -88.530  1.00  0.00           O  
ATOM    547  P   G      18      15.396   3.006 -89.381  1.00  0.00           P  
ATOM    548  OP1 G      18      16.711   3.176 -90.041  1.00  0.00           O  
ATOM    549  OP2 G      18      14.182   3.083 -90.200  1.00  0.00           O  
ATOM    550  O5' G      18      15.460   1.540 -88.578  1.00  0.00           O  
ATOM    551  C5' G      18      15.803   0.266 -89.168  1.00  0.00           C  
ATOM    552  H5' G      18      16.855   0.137 -89.043  1.00  0.00           H  
ATOM    553 H5'' G      18      15.707   0.464 -90.201  1.00  0.00           H  
ATOM    554  C4' G      18      14.938  -1.037 -88.892  1.00  0.00           C  
ATOM    555  H4' G      18      14.288  -0.704 -89.614  1.00  0.00           H  
ATOM    556  O4' G      18      14.363  -0.976 -87.615  1.00  0.00           O  
ATOM    557  C1' G      18      13.527  -2.090 -87.311  1.00  0.00           C  
ATOM    558  H1' G      18      13.919  -2.326 -86.338  1.00  0.00           H  
ATOM    559  N9  G      18      12.165  -2.048 -86.653  1.00  0.00           N  
ATOM    560  C8  G      18      10.661  -0.626 -86.961  1.00  0.00           C  
ATOM    561  H8  G      18      10.229  -0.348 -87.867  1.00  0.00           H  
ATOM    562  N7  G      18      10.076   0.037 -85.394  1.00  0.00           N  
ATOM    563  C5  G      18      11.089  -0.894 -83.839  1.00  0.00           C  
ATOM    564  C6  G      18      10.790  -1.083 -82.459  1.00  0.00           C  
ATOM    565  O6  G      18      10.003  -0.437 -81.756  1.00  0.00           O  
ATOM    566  N1  G      18      11.345  -2.253 -81.960  1.00  0.00           N  
ATOM    567  H1  G      18      10.979  -2.482 -81.060  1.00  0.00           H  
ATOM    568  C2  G      18      12.123  -3.162 -82.601  1.00  0.00           C  
ATOM    569  N2  G      18      12.122  -4.286 -81.966  1.00  0.00           N  
ATOM    570  H21 G      18      11.450  -4.455 -81.234  1.00  0.00           H  
ATOM    571  H22 G      18      12.471  -5.101 -82.437  1.00  0.00           H  
ATOM    572  N3  G      18      12.697  -3.196 -83.811  1.00  0.00           N  
ATOM    573  C4  G      18      12.323  -2.129 -84.559  1.00  0.00           C  
ATOM    574  C3' G      18      14.897  -2.603 -89.325  1.00  0.00           C  
ATOM    575  H3' G      18      15.924  -2.987 -89.242  1.00  0.00           H  
ATOM    576  C2' G      18      14.041  -3.165 -88.171  1.00  0.00           C  
ATOM    577  H2' G      18      14.969  -3.200 -87.716  1.00  0.00           H  
ATOM    578  O2' G      18      13.722  -4.472 -87.720  1.00  0.00           O  
ATOM    579 HO2' G      18      12.864  -4.742 -88.110  1.00  0.00           H  
ATOM    580  O3' G      18      14.441  -3.237 -90.561  1.00  0.00           O  
ATOM    581  P   A      19      13.055  -4.197 -90.787  1.00  0.00           P  
ATOM    582  OP1 A      19      12.968  -4.575 -92.222  1.00  0.00           O  
ATOM    583  OP2 A      19      11.869  -3.535 -90.194  1.00  0.00           O  
ATOM    584  O5' A      19      13.343  -5.586 -90.032  1.00  0.00           O  
ATOM    585  C5' A      19      12.380  -6.606 -89.749  1.00  0.00           C  
ATOM    586  H5' A      19      12.848  -7.369 -89.103  1.00  0.00           H  
ATOM    587 H5'' A      19      12.138  -7.098 -90.683  1.00  0.00           H  
ATOM    588  C4' A      19      11.062  -6.164 -89.060  1.00  0.00           C  
ATOM    589  H4' A      19      10.588  -5.385 -89.649  1.00  0.00           H  
ATOM    590  O4' A      19      11.268  -5.683 -87.730  1.00  0.00           O  
ATOM    591  C1' A      19      10.045  -5.777 -87.010  1.00  0.00           C  
ATOM    592  H1' A      19      10.243  -6.083 -85.981  1.00  0.00           H  
ATOM    593  N9  A      19       9.305  -4.487 -86.947  1.00  0.00           N  
ATOM    594  C8  A      19       9.003  -3.615 -87.970  1.00  0.00           C  
ATOM    595  H8  A      19       9.400  -3.746 -88.968  1.00  0.00           H  
ATOM    596  N7  A      19       8.180  -2.646 -87.652  1.00  0.00           N  
ATOM    597  C5  A      19       7.948  -2.892 -86.292  1.00  0.00           C  
ATOM    598  C6  A      19       7.296  -2.192 -85.247  1.00  0.00           C  
ATOM    599  N6  A      19       6.588  -1.079 -85.420  1.00  0.00           N  
ATOM    600  H61 A      19       5.978  -0.840 -84.641  1.00  0.00           H  
ATOM    601  H62 A      19       6.510  -0.673 -86.331  1.00  0.00           H  
ATOM    602  N1  A      19       7.301  -2.627 -83.983  1.00  0.00           N  
ATOM    603  C2  A      19       7.919  -3.774 -83.747  1.00  0.00           C  
ATOM    604  H2  A      19       7.895  -4.100 -82.711  1.00  0.00           H  
ATOM    605  N3  A      19       8.546  -4.578 -84.599  1.00  0.00           N  
ATOM    606  C4  A      19       8.573  -4.050 -85.865  1.00  0.00           C  
ATOM    607  C3' A      19      10.026  -7.292 -88.961  1.00  0.00           C  
ATOM    608  H3' A      19      10.524  -8.246 -88.764  1.00  0.00           H  
ATOM    609  C2' A      19       9.220  -6.871 -87.706  1.00  0.00           C  
ATOM    610  H2' A      19       9.103  -7.723 -87.033  1.00  0.00           H  
ATOM    611  O2' A      19       7.951  -6.366 -88.093  1.00  0.00           O  
ATOM    612 HO2' A      19       8.042  -6.088 -89.016  1.00  0.00           H  
ATOM    613  O3' A      19       9.146  -7.378 -90.094  1.00  0.00           O  
ATOM    614  P   U      20       9.628  -7.803 -91.570  1.00  0.00           P  
ATOM    615  OP1 U      20      10.399  -9.073 -91.459  1.00  0.00           O  
ATOM    616  OP2 U      20      10.250  -6.641 -92.253  1.00  0.00           O  
ATOM    617  O5' U      20       8.235  -8.130 -92.330  1.00  0.00           O  
ATOM    618  C5' U      20       7.407  -7.127 -92.911  1.00  0.00           C  
ATOM    619  H5' U      20       7.278  -7.373 -93.965  1.00  0.00           H  
ATOM    620 H5'' U      20       7.886  -6.151 -92.865  1.00  0.00           H  
ATOM    621  C4' U      20       6.004  -7.000 -92.284  1.00  0.00           C  
ATOM    622  H4' U      20       5.385  -6.451 -93.002  1.00  0.00           H  
ATOM    623  O4' U      20       5.433  -8.298 -92.097  1.00  0.00           O  
ATOM    624  C1' U      20       4.990  -8.445 -90.754  1.00  0.00           C  
ATOM    625  H1' U      20       3.894  -8.405 -90.758  1.00  0.00           H  
ATOM    626  N1  U      20       5.418  -9.714 -90.085  1.00  0.00           N  
ATOM    627  C6  U      20       6.621 -10.315 -90.391  1.00  0.00           C  
ATOM    628  H6  U      20       7.208  -9.929 -91.215  1.00  0.00           H  
ATOM    629  C5  U      20       7.076 -11.380 -89.678  1.00  0.00           C  
ATOM    630  H5  U      20       8.019 -11.837 -89.941  1.00  0.00           H  
ATOM    631  C4  U      20       6.333 -11.916 -88.563  1.00  0.00           C  
ATOM    632  O4  U      20       6.675 -12.872 -87.872  1.00  0.00           O  
ATOM    633  N3  U      20       5.146 -11.273 -88.310  1.00  0.00           N  
ATOM    634  H3  U      20       4.596 -11.616 -87.546  1.00  0.00           H  
ATOM    635  C2  U      20       4.632 -10.213 -89.032  1.00  0.00           C  
ATOM    636  O2  U      20       3.514  -9.781 -88.741  1.00  0.00           O  
ATOM    637  C3' U      20       5.977  -6.212 -90.956  1.00  0.00           C  
ATOM    638  H3' U      20       6.988  -5.899 -90.710  1.00  0.00           H  
ATOM    639  C2' U      20       5.490  -7.259 -89.947  1.00  0.00           C  
ATOM    640  H2' U      20       6.325  -7.585 -89.339  1.00  0.00           H  
ATOM    641  O2' U      20       4.403  -6.837 -89.134  1.00  0.00           O  
ATOM    642 HO2' U      20       4.695  -6.088 -88.599  1.00  0.00           H  
ATOM    643  O3' U      20       5.112  -5.070 -91.041  1.00  0.00           O  
ATOM    644  P   A      21       5.397  -3.729 -90.161  1.00  0.00           P  
ATOM    645  OP1 A      21       4.302  -2.770 -90.493  1.00  0.00           O  
ATOM    646  OP2 A      21       6.790  -3.311 -90.484  1.00  0.00           O  
ATOM    647  O5' A      21       5.274  -4.140 -88.563  1.00  0.00           O  
ATOM    648  C5' A      21       4.143  -3.759 -87.767  1.00  0.00           C  
ATOM    649  H5' A      21       3.256  -3.838 -88.393  1.00  0.00           H  
ATOM    650 H5'' A      21       4.239  -2.712 -87.478  1.00  0.00           H  
ATOM    651  C4' A      21       3.836  -4.601 -86.498  1.00  0.00           C  
ATOM    652  H4' A      21       2.750  -4.648 -86.415  1.00  0.00           H  
ATOM    653  O4' A      21       4.319  -5.926 -86.612  1.00  0.00           O  
ATOM    654  C1' A      21       4.184  -6.586 -85.366  1.00  0.00           C  
ATOM    655  H1' A      21       3.223  -7.103 -85.357  1.00  0.00           H  
ATOM    656  N9  A      21       5.244  -7.624 -85.224  1.00  0.00           N  
ATOM    657  C8  A      21       6.183  -7.945 -86.166  1.00  0.00           C  
ATOM    658  H8  A      21       6.267  -7.368 -87.068  1.00  0.00           H  
ATOM    659  N7  A      21       6.897  -9.012 -85.925  1.00  0.00           N  
ATOM    660  C5  A      21       6.339  -9.472 -84.731  1.00  0.00           C  
ATOM    661  C6  A      21       6.551 -10.625 -83.933  1.00  0.00           C  
ATOM    662  N6  A      21       7.451 -11.560 -84.185  1.00  0.00           N  
ATOM    663  H61 A      21       7.486 -12.377 -83.595  1.00  0.00           H  
ATOM    664  H62 A      21       8.045 -11.464 -84.996  1.00  0.00           H  
ATOM    665  N1  A      21       5.789 -10.873 -82.869  1.00  0.00           N  
ATOM    666  C2  A      21       4.823 -10.008 -82.588  1.00  0.00           C  
ATOM    667  H2  A      21       4.213 -10.248 -81.726  1.00  0.00           H  
ATOM    668  N3  A      21       4.508  -8.883 -83.233  1.00  0.00           N  
ATOM    669  C4  A      21       5.315  -8.658 -84.309  1.00  0.00           C  
ATOM    670  C3' A      21       4.345  -4.135 -85.124  1.00  0.00           C  
ATOM    671  H3' A      21       5.408  -3.915 -85.199  1.00  0.00           H  
ATOM    672  C2' A      21       4.139  -5.456 -84.327  1.00  0.00           C  
ATOM    673  H2' A      21       4.931  -5.569 -83.589  1.00  0.00           H  
ATOM    674  O2' A      21       2.834  -5.569 -83.749  1.00  0.00           O  
ATOM    675 HO2' A      21       2.824  -6.301 -83.105  1.00  0.00           H  
ATOM    676  O3' A      21       3.592  -2.997 -84.662  1.00  0.00           O  
ATOM    677  P   U      22       3.792  -2.253 -83.215  1.00  0.00           P  
ATOM    678  OP1 U      22       2.413  -1.955 -82.727  1.00  0.00           O  
ATOM    679  OP2 U      22       4.673  -1.067 -83.415  1.00  0.00           O  
ATOM    680  O5' U      22       4.501  -3.268 -82.135  1.00  0.00           O  
ATOM    681  C5' U      22       3.708  -3.933 -81.152  1.00  0.00           C  
ATOM    682  H5' U      22       2.799  -4.295 -81.625  1.00  0.00           H  
ATOM    683 H5'' U      22       3.397  -3.197 -80.410  1.00  0.00           H  
ATOM    684  C4' U      22       4.322  -5.130 -80.395  1.00  0.00           C  
ATOM    685  H4' U      22       3.507  -5.589 -79.830  1.00  0.00           H  
ATOM    686  O4' U      22       4.905  -6.131 -81.225  1.00  0.00           O  
ATOM    687  C1' U      22       5.618  -7.015 -80.366  1.00  0.00           C  
ATOM    688  H1' U      22       4.955  -7.847 -80.119  1.00  0.00           H  
ATOM    689  N1  U      22       6.861  -7.602 -80.956  1.00  0.00           N  
ATOM    690  C6  U      22       7.453  -7.078 -82.085  1.00  0.00           C  
ATOM    691  H6  U      22       7.044  -6.180 -82.529  1.00  0.00           H  
ATOM    692  C5  U      22       8.530  -7.684 -82.652  1.00  0.00           C  
ATOM    693  H5  U      22       8.985  -7.261 -83.536  1.00  0.00           H  
ATOM    694  C4  U      22       9.108  -8.887 -82.095  1.00  0.00           C  
ATOM    695  O4  U      22      10.074  -9.496 -82.544  1.00  0.00           O  
ATOM    696  N3  U      22       8.489  -9.335 -80.953  1.00  0.00           N  
ATOM    697  H3  U      22       8.861 -10.167 -80.530  1.00  0.00           H  
ATOM    698  C2  U      22       7.384  -8.760 -80.360  1.00  0.00           C  
ATOM    699  O2  U      22       6.910  -9.285 -79.353  1.00  0.00           O  
ATOM    700  C3' U      22       5.430  -4.801 -79.396  1.00  0.00           C  
ATOM    701  H3' U      22       6.230  -4.282 -79.928  1.00  0.00           H  
ATOM    702  C2' U      22       5.885  -6.239 -79.067  1.00  0.00           C  
ATOM    703  H2' U      22       6.944  -6.242 -78.837  1.00  0.00           H  
ATOM    704  O2' U      22       5.115  -6.880 -78.045  1.00  0.00           O  
ATOM    705 HO2' U      22       5.717  -7.191 -77.337  1.00  0.00           H  
ATOM    706  O3' U      22       4.971  -4.013 -78.293  1.00  0.00           O  
ATOM    707  P   G      23       5.993  -3.416 -77.189  1.00  0.00           P  
ATOM    708  OP1 G      23       5.287  -2.294 -76.508  1.00  0.00           O  
ATOM    709  OP2 G      23       7.293  -3.130 -77.857  1.00  0.00           O  
ATOM    710  O5' G      23       6.167  -4.601 -76.090  1.00  0.00           O  
ATOM    711  C5' G      23       7.313  -4.721 -75.243  1.00  0.00           C  
ATOM    712  H5' G      23       7.063  -5.378 -74.407  1.00  0.00           H  
ATOM    713 H5'' G      23       7.576  -3.741 -74.834  1.00  0.00           H  
ATOM    714  C4' G      23       8.544  -5.307 -75.962  1.00  0.00           C  
ATOM    715  H4' G      23       9.048  -4.496 -76.493  1.00  0.00           H  
ATOM    716  O4' G      23       8.213  -6.357 -76.875  1.00  0.00           O  
ATOM    717  C1' G      23       9.413  -7.066 -77.180  1.00  0.00           C  
ATOM    718  H1' G      23       9.238  -8.137 -77.085  1.00  0.00           H  
ATOM    719  N9  G      23       9.843  -6.798 -78.586  1.00  0.00           N  
ATOM    720  C8  G      23       9.490  -5.744 -79.397  1.00  0.00           C  
ATOM    721  H8  G      23       8.746  -5.013 -79.102  1.00  0.00           H  
ATOM    722  N7  G      23      10.123  -5.709 -80.540  1.00  0.00           N  
ATOM    723  C5  G      23      11.012  -6.796 -80.471  1.00  0.00           C  
ATOM    724  C6  G      23      12.020  -7.293 -81.383  1.00  0.00           C  
ATOM    725  O6  G      23      12.318  -6.925 -82.520  1.00  0.00           O  
ATOM    726  N1  G      23      12.762  -8.335 -80.873  1.00  0.00           N  
ATOM    727  H1  G      23      13.501  -8.681 -81.452  1.00  0.00           H  
ATOM    728  C2  G      23      12.538  -8.891 -79.660  1.00  0.00           C  
ATOM    729  N2  G      23      13.332  -9.862 -79.291  1.00  0.00           N  
ATOM    730  H21 G      23      14.092 -10.174 -79.873  1.00  0.00           H  
ATOM    731  H22 G      23      13.179 -10.265 -78.380  1.00  0.00           H  
ATOM    732  N3  G      23      11.572  -8.531 -78.820  1.00  0.00           N  
ATOM    733  C4  G      23      10.852  -7.454 -79.268  1.00  0.00           C  
ATOM    734  C3' G      23       9.546  -6.027 -75.054  1.00  0.00           C  
ATOM    735  H3' G      23       8.994  -6.868 -74.635  1.00  0.00           H  
ATOM    736  C2' G      23      10.459  -6.606 -76.143  1.00  0.00           C  
ATOM    737  H2' G      23      11.029  -7.452 -75.774  1.00  0.00           H  
ATOM    738  O2' G      23      11.316  -5.617 -76.711  1.00  0.00           O  
ATOM    739 HO2' G      23      11.869  -5.295 -75.987  1.00  0.00           H  
ATOM    740  O3' G      23      10.114  -5.378 -73.914  1.00  0.00           O  
ATOM    741  P   G      24      11.150  -4.140 -73.919  1.00  0.00           P  
ATOM    742  OP1 G      24      11.407  -3.774 -72.500  1.00  0.00           O  
ATOM    743  OP2 G      24      10.636  -3.089 -74.837  1.00  0.00           O  
ATOM    744  O5' G      24      12.533  -4.755 -74.528  1.00  0.00           O  
ATOM    745  C5' G      24      13.216  -5.855 -73.955  1.00  0.00           C  
ATOM    746  H5' G      24      12.511  -6.657 -73.795  1.00  0.00           H  
ATOM    747 H5'' G      24      13.616  -5.560 -72.999  1.00  0.00           H  
ATOM    748  C4' G      24      14.355  -6.389 -74.838  1.00  0.00           C  
ATOM    749  H4' G      24      14.786  -7.263 -74.353  1.00  0.00           H  
ATOM    750  O4' G      24      13.872  -6.792 -76.116  1.00  0.00           O  
ATOM    751  C1' G      24      14.780  -6.360 -77.121  1.00  0.00           C  
ATOM    752  H1' G      24      15.001  -7.186 -77.801  1.00  0.00           H  
ATOM    753  N9  G      24      14.262  -5.231 -77.934  1.00  0.00           N  
ATOM    754  C8  G      24      13.729  -4.026 -77.539  1.00  0.00           C  
ATOM    755  H8  G      24      13.389  -3.840 -76.534  1.00  0.00           H  
ATOM    756  N7  G      24      13.688  -3.113 -78.469  1.00  0.00           N  
ATOM    757  C5  G      24      14.260  -3.753 -79.566  1.00  0.00           C  
ATOM    758  C6  G      24      14.619  -3.262 -80.873  1.00  0.00           C  
ATOM    759  O6  G      24      14.531  -2.124 -81.339  1.00  0.00           O  
ATOM    760  N1  G      24      15.102  -4.245 -81.693  1.00  0.00           N  
ATOM    761  H1  G      24      15.605  -3.931 -82.496  1.00  0.00           H  
ATOM    762  C2  G      24      15.339  -5.504 -81.304  1.00  0.00           C  
ATOM    763  N2  G      24      15.877  -6.266 -82.212  1.00  0.00           N  
ATOM    764  H21 G      24      16.150  -5.859 -83.108  1.00  0.00           H  
ATOM    765  H22 G      24      16.161  -7.193 -81.974  1.00  0.00           H  
ATOM    766  N3  G      24      15.071  -6.009 -80.104  1.00  0.00           N  
ATOM    767  C4  G      24      14.530  -5.073 -79.269  1.00  0.00           C  
ATOM    768  C3' G      24      15.495  -5.392 -75.084  1.00  0.00           C  
ATOM    769  H3' G      24      15.073  -4.401 -75.253  1.00  0.00           H  
ATOM    770  C2' G      24      16.065  -5.916 -76.418  1.00  0.00           C  
ATOM    771  H2' G      24      16.548  -5.106 -76.966  1.00  0.00           H  
ATOM    772  O2' G      24      16.940  -7.045 -76.297  1.00  0.00           O  
ATOM    773 HO2' G      24      17.427  -7.181 -77.133  1.00  0.00           H  
ATOM    774  O3' G      24      16.466  -5.345 -74.039  1.00  0.00           O  
ATOM    775  P   C      25      17.045  -3.930 -73.512  1.00  0.00           P  
ATOM    776  OP1 C      25      18.149  -4.226 -72.555  1.00  0.00           O  
ATOM    777  OP2 C      25      15.894  -3.123 -73.026  1.00  0.00           O  
ATOM    778  O5' C      25      17.662  -3.175 -74.812  1.00  0.00           O  
ATOM    779  C5' C      25      18.885  -3.584 -75.412  1.00  0.00           C  
ATOM    780  H5' C      25      18.884  -4.669 -75.537  1.00  0.00           H  
ATOM    781 H5'' C      25      19.718  -3.323 -74.757  1.00  0.00           H  
ATOM    782  C4' C      25      19.131  -2.945 -76.796  1.00  0.00           C  
ATOM    783  H4' C      25      20.059  -3.357 -77.199  1.00  0.00           H  
ATOM    784  O4' C      25      18.068  -3.230 -77.714  1.00  0.00           O  
ATOM    785  C1' C      25      17.931  -2.109 -78.590  1.00  0.00           C  
ATOM    786  H1' C      25      17.982  -2.417 -79.633  1.00  0.00           H  
ATOM    787  N1  C      25      16.663  -1.355 -78.408  1.00  0.00           N  
ATOM    788  C6  C      25      15.985  -1.309 -77.214  1.00  0.00           C  
ATOM    789  H6  C      25      16.300  -1.939 -76.396  1.00  0.00           H  
ATOM    790  C5  C      25      14.926  -0.474 -77.059  1.00  0.00           C  
ATOM    791  H5  C      25      14.396  -0.443 -76.121  1.00  0.00           H  
ATOM    792  C4  C      25      14.540   0.296 -78.191  1.00  0.00           C  
ATOM    793  N4  C      25      13.514   1.106 -78.168  1.00  0.00           N  
ATOM    794  H41 C      25      13.216   1.469 -79.069  1.00  0.00           H  
ATOM    795  H42 C      25      12.940   1.166 -77.345  1.00  0.00           H  
ATOM    796  N3  C      25      15.178   0.274 -79.331  1.00  0.00           N  
ATOM    797  C2  C      25      16.272  -0.509 -79.455  1.00  0.00           C  
ATOM    798  O2  C      25      16.926  -0.402 -80.495  1.00  0.00           O  
ATOM    799  C3' C      25      19.259  -1.411 -76.809  1.00  0.00           C  
ATOM    800  H3' C      25      18.389  -1.006 -76.294  1.00  0.00           H  
ATOM    801  C2' C      25      19.100  -1.164 -78.317  1.00  0.00           C  
ATOM    802  H2' C      25      18.814  -0.134 -78.515  1.00  0.00           H  
ATOM    803  O2' C      25      20.225  -1.542 -79.117  1.00  0.00           O  
ATOM    804 HO2' C      25      19.981  -1.515 -80.058  1.00  0.00           H  
ATOM    805  O3' C      25      20.431  -0.836 -76.241  1.00  0.00           O  
ATOM    806  P   A      26      20.459   0.749 -75.882  1.00  0.00           P  
ATOM    807  OP1 A      26      21.718   0.999 -75.126  1.00  0.00           O  
ATOM    808  OP2 A      26      19.170   1.080 -75.209  1.00  0.00           O  
ATOM    809  O5' A      26      20.502   1.593 -77.279  1.00  0.00           O  
ATOM    810  C5' A      26      21.659   1.616 -78.109  1.00  0.00           C  
ATOM    811  H5' A      26      21.928   0.594 -78.374  1.00  0.00           H  
ATOM    812 H5'' A      26      22.490   2.042 -77.545  1.00  0.00           H  
ATOM    813  C4' A      26      21.514   2.430 -79.416  1.00  0.00           C  
ATOM    814  H4' A      26      22.431   2.289 -79.992  1.00  0.00           H  
ATOM    815  O4' A      26      20.430   1.986 -80.235  1.00  0.00           O  
ATOM    816  C1' A      26      19.770   3.120 -80.793  1.00  0.00           C  
ATOM    817  H1' A      26      19.607   2.978 -81.863  1.00  0.00           H  
ATOM    818  N9  A      26      18.450   3.305 -80.145  1.00  0.00           N  
ATOM    819  C8  A      26      17.930   2.639 -79.061  1.00  0.00           C  
ATOM    820  H8  A      26      18.501   1.916 -78.499  1.00  0.00           H  
ATOM    821  N7  A      26      16.692   2.934 -78.782  1.00  0.00           N  
ATOM    822  C5  A      26      16.362   3.844 -79.785  1.00  0.00           C  
ATOM    823  C6  A      26      15.174   4.518 -80.154  1.00  0.00           C  
ATOM    824  N6  A      26      14.028   4.314 -79.537  1.00  0.00           N  
ATOM    825  H61 A      26      13.195   4.797 -79.846  1.00  0.00           H  
ATOM    826  H62 A      26      14.006   3.685 -78.755  1.00  0.00           H  
ATOM    827  N1  A      26      15.126   5.386 -81.172  1.00  0.00           N  
ATOM    828  C2  A      26      16.258   5.556 -81.842  1.00  0.00           C  
ATOM    829  H2  A      26      16.210   6.259 -82.673  1.00  0.00           H  
ATOM    830  N3  A      26      17.445   4.986 -81.642  1.00  0.00           N  
ATOM    831  C4  A      26      17.429   4.119 -80.589  1.00  0.00           C  
ATOM    832  C3' A      26      21.350   3.947 -79.222  1.00  0.00           C  
ATOM    833  H3' A      26      20.636   4.137 -78.419  1.00  0.00           H  
ATOM    834  C2' A      26      20.683   4.330 -80.559  1.00  0.00           C  
ATOM    835  H2' A      26      20.093   5.239 -80.445  1.00  0.00           H  
ATOM    836  O2' A      26      21.573   4.446 -81.678  1.00  0.00           O  
ATOM    837 HO2' A      26      21.070   4.722 -82.468  1.00  0.00           H  
ATOM    838  O3' A      26      22.595   4.609 -78.988  1.00  0.00           O  
ATOM    839  P   C      27      22.878   5.475 -77.639  1.00  0.00           P  
ATOM    840  OP1 C      27      24.356   5.623 -77.497  1.00  0.00           O  
ATOM    841  OP2 C      27      22.118   4.877 -76.505  1.00  0.00           O  
ATOM    842  O5' C      27      22.247   6.946 -77.920  1.00  0.00           O  
ATOM    843  C5' C      27      22.805   7.810 -78.899  1.00  0.00           C  
ATOM    844  H5' C      27      23.345   7.216 -79.636  1.00  0.00           H  
ATOM    845 H5'' C      27      23.511   8.489 -78.423  1.00  0.00           H  
ATOM    846  C4' C      27      21.762   8.632 -79.669  1.00  0.00           C  
ATOM    847  H4' C      27      22.294   9.267 -80.379  1.00  0.00           H  
ATOM    848  O4' C      27      20.879   7.774 -80.404  1.00  0.00           O  
ATOM    849  C1' C      27      19.572   8.343 -80.376  1.00  0.00           C  
ATOM    850  H1' C      27      19.168   8.400 -81.389  1.00  0.00           H  
ATOM    851  N1  C      27      18.604   7.580 -79.526  1.00  0.00           N  
ATOM    852  C6  C      27      18.996   6.724 -78.530  1.00  0.00           C  
ATOM    853  H6  C      27      20.043   6.516 -78.389  1.00  0.00           H  
ATOM    854  C5  C      27      18.077   6.132 -77.731  1.00  0.00           C  
ATOM    855  H5  C      27      18.400   5.458 -76.952  1.00  0.00           H  
ATOM    856  C4  C      27      16.710   6.442 -77.966  1.00  0.00           C  
ATOM    857  N4  C      27      15.771   5.871 -77.257  1.00  0.00           N  
ATOM    858  H41 C      27      14.799   6.055 -77.475  1.00  0.00           H  
ATOM    859  H42 C      27      16.028   5.213 -76.541  1.00  0.00           H  
ATOM    860  N3  C      27      16.304   7.251 -78.919  1.00  0.00           N  
ATOM    861  C2  C      27      17.240   7.832 -79.709  1.00  0.00           C  
ATOM    862  O2  C      27      16.834   8.585 -80.596  1.00  0.00           O  
ATOM    863  C3' C      27      20.871   9.546 -78.807  1.00  0.00           C  
ATOM    864  H3' C      27      20.493   8.957 -77.968  1.00  0.00           H  
ATOM    865  C2' C      27      19.726   9.759 -79.813  1.00  0.00           C  
ATOM    866  H2' C      27      18.820  10.075 -79.304  1.00  0.00           H  
ATOM    867  O2' C      27      20.056  10.664 -80.868  1.00  0.00           O  
ATOM    868 HO2' C      27      19.319  10.757 -81.491  1.00  0.00           H  
ATOM    869  O3' C      27      21.453  10.755 -78.307  1.00  0.00           O  
ATOM    870  P   G      28      20.691  11.611 -77.140  1.00  0.00           P  
ATOM    871  OP1 G      28      21.573  12.745 -76.727  1.00  0.00           O  
ATOM    872  OP2 G      28      20.266  10.640 -76.082  1.00  0.00           O  
ATOM    873  O5' G      28      19.321  12.245 -77.775  1.00  0.00           O  
ATOM    874  C5' G      28      19.327  13.351 -78.671  1.00  0.00           C  
ATOM    875  H5' G      28      19.892  13.104 -79.567  1.00  0.00           H  
ATOM    876 H5'' G      28      19.818  14.196 -78.192  1.00  0.00           H  
ATOM    877  C4' G      28      17.911  13.802 -79.080  1.00  0.00           C  
ATOM    878  H4' G      28      18.000  14.638 -79.775  1.00  0.00           H  
ATOM    879  O4' G      28      17.149  12.772 -79.720  1.00  0.00           O  
ATOM    880  C1' G      28      15.815  12.803 -79.216  1.00  0.00           C  
ATOM    881  H1' G      28      15.094  12.810 -80.036  1.00  0.00           H  
ATOM    882  N9  G      28      15.531  11.624 -78.357  1.00  0.00           N  
ATOM    883  C8  G      28      16.397  10.718 -77.796  1.00  0.00           C  
ATOM    884  H8  G      28      17.461  10.759 -77.961  1.00  0.00           H  
ATOM    885  N7  G      28      15.831   9.813 -77.044  1.00  0.00           N  
ATOM    886  C5  G      28      14.475  10.135 -77.110  1.00  0.00           C  
ATOM    887  C6  G      28      13.320   9.535 -76.489  1.00  0.00           C  
ATOM    888  O6  G      28      13.245   8.556 -75.746  1.00  0.00           O  
ATOM    889  N1  G      28      12.145  10.189 -76.771  1.00  0.00           N  
ATOM    890  H1  G      28      11.315   9.875 -76.299  1.00  0.00           H  
ATOM    891  C2  G      28      12.075  11.290 -77.551  1.00  0.00           C  
ATOM    892  N2  G      28      10.912  11.875 -77.631  1.00  0.00           N  
ATOM    893  H21 G      28      10.139  11.548 -77.053  1.00  0.00           H  
ATOM    894  H22 G      28      10.846  12.715 -78.180  1.00  0.00           H  
ATOM    895  N3  G      28      13.102  11.869 -78.167  1.00  0.00           N  
ATOM    896  C4  G      28      14.287  11.245 -77.907  1.00  0.00           C  
ATOM    897  C3' G      28      17.094  14.295 -77.877  1.00  0.00           C  
ATOM    898  H3' G      28      17.246  13.609 -77.041  1.00  0.00           H  
ATOM    899  C2' G      28      15.662  14.094 -78.403  1.00  0.00           C  
ATOM    900  H2' G      28      14.976  13.939 -77.574  1.00  0.00           H  
ATOM    901  O2' G      28      15.201  15.143 -79.257  1.00  0.00           O  
ATOM    902 HO2' G      28      14.237  15.069 -79.384  1.00  0.00           H  
ATOM    903  O3' G      28      17.418  15.634 -77.486  1.00  0.00           O  
ATOM    904  P   C      29      17.082  16.176 -75.993  1.00  0.00           P  
ATOM    905  OP1 C      29      17.690  17.534 -75.859  1.00  0.00           O  
ATOM    906  OP2 C      29      17.489  15.124 -75.017  1.00  0.00           O  
ATOM    907  O5' C      29      15.466  16.318 -75.891  1.00  0.00           O  
ATOM    908  C5' C      29      14.733  17.339 -76.555  1.00  0.00           C  
ATOM    909  H5' C      29      14.908  17.283 -77.630  1.00  0.00           H  
ATOM    910 H5'' C      29      15.081  18.312 -76.204  1.00  0.00           H  
ATOM    911  C4' C      29      13.213  17.252 -76.291  1.00  0.00           C  
ATOM    912  H4' C      29      12.743  18.132 -76.734  1.00  0.00           H  
ATOM    913  O4' C      29      12.583  16.091 -76.846  1.00  0.00           O  
ATOM    914  C1' C      29      11.624  15.586 -75.911  1.00  0.00           C  
ATOM    915  H1' C      29      10.665  15.424 -76.412  1.00  0.00           H  
ATOM    916  N1  C      29      12.076  14.285 -75.315  1.00  0.00           N  
ATOM    917  C6  C      29      13.387  13.888 -75.353  1.00  0.00           C  
ATOM    918  H6  C      29      14.106  14.519 -75.836  1.00  0.00           H  
ATOM    919  C5  C      29      13.785  12.718 -74.805  1.00  0.00           C  
ATOM    920  H5  C      29      14.820  12.428 -74.855  1.00  0.00           H  
ATOM    921  C4  C      29      12.782  11.923 -74.201  1.00  0.00           C  
ATOM    922  N4  C      29      13.082  10.745 -73.729  1.00  0.00           N  
ATOM    923  H41 C      29      12.336  10.077 -73.635  1.00  0.00           H  
ATOM    924  H42 C      29      14.033  10.424 -73.772  1.00  0.00           H  
ATOM    925  N3  C      29      11.515  12.264 -74.160  1.00  0.00           N  
ATOM    926  C2  C      29      11.135  13.458 -74.688  1.00  0.00           C  
ATOM    927  O2  C      29       9.957  13.795 -74.571  1.00  0.00           O  
ATOM    928  C3' C      29      12.874  17.256 -74.797  1.00  0.00           C  
ATOM    929  H3' C      29      13.522  16.542 -74.285  1.00  0.00           H  
ATOM    930  C2' C      29      11.452  16.667 -74.831  1.00  0.00           C  
ATOM    931  H2' C      29      11.192  16.230 -73.865  1.00  0.00           H  
ATOM    932  O2' C      29      10.446  17.590 -75.266  1.00  0.00           O  
ATOM    933 HO2' C      29       9.555  17.252 -75.050  1.00  0.00           H  
ATOM    934  O3' C      29      12.993  18.545 -74.202  1.00  0.00           O  
ATOM    935  P   G      30      13.391  18.684 -72.644  1.00  0.00           P  
ATOM    936  OP1 G      30      13.351  20.133 -72.287  1.00  0.00           O  
ATOM    937  OP2 G      30      14.655  17.933 -72.404  1.00  0.00           O  
ATOM    938  O5' G      30      12.202  17.910 -71.868  1.00  0.00           O  
ATOM    939  C5' G      30      10.895  18.457 -71.779  1.00  0.00           C  
ATOM    940  H5' G      30      10.458  18.561 -72.772  1.00  0.00           H  
ATOM    941 H5'' G      30      10.947  19.447 -71.323  1.00  0.00           H  
ATOM    942  C4' G      30       9.976  17.585 -70.914  1.00  0.00           C  
ATOM    943  H4' G      30       9.007  18.079 -70.817  1.00  0.00           H  
ATOM    944  O4' G      30       9.766  16.282 -71.455  1.00  0.00           O  
ATOM    945  C1' G      30       9.751  15.358 -70.372  1.00  0.00           C  
ATOM    946  H1' G      30       8.844  14.750 -70.401  1.00  0.00           H  
ATOM    947  N9  G      30      10.916  14.446 -70.458  1.00  0.00           N  
ATOM    948  C8  G      30      12.030  14.507 -71.261  1.00  0.00           C  
ATOM    949  H8  G      30      12.228  15.346 -71.915  1.00  0.00           H  
ATOM    950  N7  G      30      12.806  13.455 -71.184  1.00  0.00           N  
ATOM    951  C5  G      30      12.158  12.634 -70.255  1.00  0.00           C  
ATOM    952  C6  G      30      12.451  11.303 -69.780  1.00  0.00           C  
ATOM    953  O6  G      30      13.406  10.578 -70.057  1.00  0.00           O  
ATOM    954  N1  G      30      11.472  10.784 -68.956  1.00  0.00           N  
ATOM    955  H1  G      30      11.574   9.829 -68.649  1.00  0.00           H  
ATOM    956  C2  G      30      10.372  11.483 -68.582  1.00  0.00           C  
ATOM    957  N2  G      30       9.452  10.858 -67.908  1.00  0.00           N  
ATOM    958  H21 G      30       9.515   9.849 -67.814  1.00  0.00           H  
ATOM    959  H22 G      30       8.602  11.351 -67.699  1.00  0.00           H  
ATOM    960  N3  G      30      10.088  12.728 -68.944  1.00  0.00           N  
ATOM    961  C4  G      30      11.012  13.247 -69.799  1.00  0.00           C  
ATOM    962  C3' G      30      10.557  17.399 -69.512  1.00  0.00           C  
ATOM    963  H3' G      30      11.606  17.115 -69.597  1.00  0.00           H  
ATOM    964  C2' G      30       9.776  16.155 -69.062  1.00  0.00           C  
ATOM    965  H2' G      30      10.324  15.619 -68.285  1.00  0.00           H  
ATOM    966  O2' G      30       8.420  16.398 -68.676  1.00  0.00           O  
ATOM    967 HO2' G      30       8.229  15.890 -67.865  1.00  0.00           H  
ATOM    968  O3' G      30      10.432  18.583 -68.727  1.00  0.00           O  
ATOM    969  P   A      31      11.422  18.870 -67.482  1.00  0.00           P  
ATOM    970  OP1 A      31      11.149  20.251 -66.989  1.00  0.00           O  
ATOM    971  OP2 A      31      12.817  18.522 -67.874  1.00  0.00           O  
ATOM    972  O5' A      31      10.941  17.815 -66.362  1.00  0.00           O  
ATOM    973  C5' A      31       9.630  17.893 -65.824  1.00  0.00           C  
ATOM    974  H5' A      31       8.910  18.064 -66.624  1.00  0.00           H  
ATOM    975 H5'' A      31       9.570  18.735 -65.133  1.00  0.00           H  
ATOM    976  C4' A      31       9.229  16.609 -65.088  1.00  0.00           C  
ATOM    977  H4' A      31       8.185  16.699 -64.783  1.00  0.00           H  
ATOM    978  O4' A      31       9.361  15.444 -65.903  1.00  0.00           O  
ATOM    979  C1' A      31       9.800  14.365 -65.087  1.00  0.00           C  
ATOM    980  H1' A      31       9.087  13.540 -65.159  1.00  0.00           H  
ATOM    981  N9  A      31      11.113  13.861 -65.561  1.00  0.00           N  
ATOM    982  C8  A      31      12.118  14.520 -66.232  1.00  0.00           C  
ATOM    983  H8  A      31      12.099  15.589 -66.403  1.00  0.00           H  
ATOM    984  N7  A      31      13.071  13.740 -66.682  1.00  0.00           N  
ATOM    985  C5  A      31      12.675  12.473 -66.239  1.00  0.00           C  
ATOM    986  C6  A      31      13.188  11.159 -66.371  1.00  0.00           C  
ATOM    987  N6  A      31      14.276  10.836 -67.043  1.00  0.00           N  
ATOM    988  H61 A      31      14.512   9.859 -67.103  1.00  0.00           H  
ATOM    989  H62 A      31      14.735  11.538 -67.593  1.00  0.00           H  
ATOM    990  N1  A      31      12.542  10.106 -65.881  1.00  0.00           N  
ATOM    991  C2  A      31      11.413  10.332 -65.229  1.00  0.00           C  
ATOM    992  H2  A      31      10.892   9.457 -64.869  1.00  0.00           H  
ATOM    993  N3  A      31      10.815  11.497 -64.997  1.00  0.00           N  
ATOM    994  C4  A      31      11.499  12.541 -65.541  1.00  0.00           C  
ATOM    995  C3' A      31      10.063  16.377 -63.829  1.00  0.00           C  
ATOM    996  H3' A      31      11.119  16.537 -64.064  1.00  0.00           H  
ATOM    997  C2' A      31       9.824  14.868 -63.638  1.00  0.00           C  
ATOM    998  H2' A      31      10.643  14.420 -63.078  1.00  0.00           H  
ATOM    999  O2' A      31       8.546  14.551 -63.073  1.00  0.00           O  
ATOM   1000 HO2' A      31       8.600  13.711 -62.578  1.00  0.00           H  
ATOM   1001  O3' A      31       9.643  17.247 -62.773  1.00  0.00           O  
ATOM   1002  P   G      32      10.406  17.280 -61.349  1.00  0.00           P  
ATOM   1003  OP1 G      32       9.903  18.473 -60.608  1.00  0.00           O  
ATOM   1004  OP2 G      32      11.868  17.172 -61.613  1.00  0.00           O  
ATOM   1005  O5' G      32       9.823  15.949 -60.606  1.00  0.00           O  
ATOM   1006  C5' G      32      10.449  15.330 -59.483  1.00  0.00           C  
ATOM   1007  H5' G      32       9.746  14.622 -59.042  1.00  0.00           H  
ATOM   1008 H5'' G      32      10.683  16.086 -58.733  1.00  0.00           H  
ATOM   1009  C4' G      32      11.726  14.556 -59.858  1.00  0.00           C  
ATOM   1010  H4' G      32      12.486  15.266 -60.183  1.00  0.00           H  
ATOM   1011  O4' G      32      11.464  13.601 -60.888  1.00  0.00           O  
ATOM   1012  C1' G      32      12.612  12.771 -60.967  1.00  0.00           C  
ATOM   1013  H1' G      32      12.326  11.731 -61.108  1.00  0.00           H  
ATOM   1014  N9  G      32      13.401  13.197 -62.152  1.00  0.00           N  
ATOM   1015  C8  G      32      13.646  14.467 -62.618  1.00  0.00           C  
ATOM   1016  H8  G      32      13.150  15.329 -62.207  1.00  0.00           H  
ATOM   1017  N7  G      32      14.538  14.544 -63.567  1.00  0.00           N  
ATOM   1018  C5  G      32      14.929  13.213 -63.732  1.00  0.00           C  
ATOM   1019  C6  G      32      15.890  12.613 -64.610  1.00  0.00           C  
ATOM   1020  O6  G      32      16.584  13.131 -65.483  1.00  0.00           O  
ATOM   1021  N1  G      32      15.998  11.256 -64.436  1.00  0.00           N  
ATOM   1022  H1  G      32      16.634  10.775 -65.037  1.00  0.00           H  
ATOM   1023  C2  G      32      15.227  10.526 -63.609  1.00  0.00           C  
ATOM   1024  N2  G      32      15.349   9.226 -63.668  1.00  0.00           N  
ATOM   1025  H21 G      32      15.963   8.791 -64.339  1.00  0.00           H  
ATOM   1026  H22 G      32      14.633   8.720 -63.177  1.00  0.00           H  
ATOM   1027  N3  G      32      14.322  11.025 -62.777  1.00  0.00           N  
ATOM   1028  C4  G      32      14.224  12.383 -62.884  1.00  0.00           C  
ATOM   1029  C3' G      32      12.336  13.659 -58.780  1.00  0.00           C  
ATOM   1030  H3' G      32      11.563  12.928 -58.553  1.00  0.00           H  
ATOM   1031  C2' G      32      13.373  12.912 -59.629  1.00  0.00           C  
ATOM   1032  H2' G      32      13.575  11.937 -59.202  1.00  0.00           H  
ATOM   1033  O2' G      32      14.583  13.636 -59.841  1.00  0.00           O  
ATOM   1034 HO2' G      32      14.869  14.073 -59.024  1.00  0.00           H  
ATOM   1035  O3' G      32      12.723  14.156 -57.496  1.00  0.00           O  
ATOM   1036  P   U      33      13.570  15.505 -57.177  1.00  0.00           P  
ATOM   1037  OP1 U      33      13.600  15.636 -55.693  1.00  0.00           O  
ATOM   1038  OP2 U      33      12.999  16.633 -57.960  1.00  0.00           O  
ATOM   1039  O5' U      33      15.087  15.241 -57.695  1.00  0.00           O  
ATOM   1040  C5' U      33      16.049  14.467 -57.001  1.00  0.00           C  
ATOM   1041  H5' U      33      15.672  13.458 -56.889  1.00  0.00           H  
ATOM   1042 H5'' U      33      16.207  14.878 -56.013  1.00  0.00           H  
ATOM   1043  C4' U      33      17.403  14.413 -57.741  1.00  0.00           C  
ATOM   1044  H4' U      33      18.005  13.634 -57.273  1.00  0.00           H  
ATOM   1045  O4' U      33      17.208  14.047 -59.110  1.00  0.00           O  
ATOM   1046  C1' U      33      18.042  14.836 -59.950  1.00  0.00           C  
ATOM   1047  H1' U      33      18.536  14.160 -60.637  1.00  0.00           H  
ATOM   1048  N1  U      33      17.306  15.853 -60.781  1.00  0.00           N  
ATOM   1049  C6  U      33      16.382  16.733 -60.256  1.00  0.00           C  
ATOM   1050  H6  U      33      16.114  16.672 -59.218  1.00  0.00           H  
ATOM   1051  C5  U      33      15.795  17.690 -61.020  1.00  0.00           C  
ATOM   1052  H5  U      33      15.082  18.370 -60.578  1.00  0.00           H  
ATOM   1053  C4  U      33      16.103  17.834 -62.424  1.00  0.00           C  
ATOM   1054  O4  U      33      15.637  18.687 -63.177  1.00  0.00           O  
ATOM   1055  N3  U      33      17.000  16.911 -62.899  1.00  0.00           N  
ATOM   1056  H3  U      33      17.215  16.949 -63.877  1.00  0.00           H  
ATOM   1057  C2  U      33      17.619  15.933 -62.148  1.00  0.00           C  
ATOM   1058  O2  U      33      18.413  15.186 -62.715  1.00  0.00           O  
ATOM   1059  C3' U      33      18.263  15.698 -57.757  1.00  0.00           C  
ATOM   1060  H3' U      33      17.646  16.566 -57.968  1.00  0.00           H  
ATOM   1061  C2' U      33      19.105  15.424 -59.019  1.00  0.00           C  
ATOM   1062  H2' U      33      19.513  16.344 -59.421  1.00  0.00           H  
ATOM   1063  O2' U      33      20.146  14.457 -58.827  1.00  0.00           O  
ATOM   1064 HO2' U      33      20.833  14.574 -59.507  1.00  0.00           H  
ATOM   1065  O3' U      33      19.047  15.953 -56.585  1.00  0.00           O  
ATOM   1066  P   U      34      18.611  17.088 -55.500  1.00  0.00           P  
ATOM   1067  OP1 U      34      18.808  16.488 -54.151  1.00  0.00           O  
ATOM   1068  OP2 U      34      17.259  17.619 -55.826  1.00  0.00           O  
ATOM   1069  O5' U      34      19.643  18.344 -55.586  1.00  0.00           O  
ATOM   1070  C5' U      34      19.900  19.072 -56.797  1.00  0.00           C  
ATOM   1071  H5' U      34      20.186  20.098 -56.548  1.00  0.00           H  
ATOM   1072 H5'' U      34      18.998  19.109 -57.419  1.00  0.00           H  
ATOM   1073  C4' U      34      21.050  18.436 -57.617  1.00  0.00           C  
ATOM   1074  H4' U      34      20.637  17.539 -58.093  1.00  0.00           H  
ATOM   1075  O4' U      34      22.150  18.065 -56.786  1.00  0.00           O  
ATOM   1076  C1' U      34      23.248  17.724 -57.626  1.00  0.00           C  
ATOM   1077  H1' U      34      24.129  18.205 -57.271  1.00  0.00           H  
ATOM   1078  N1  U      34      23.538  16.225 -57.608  1.00  0.00           N  
ATOM   1079  C6  U      34      24.281  15.637 -58.622  1.00  0.00           C  
ATOM   1080  H6  U      34      24.787  16.278 -59.335  1.00  0.00           H  
ATOM   1081  C5  U      34      24.312  14.285 -58.787  1.00  0.00           C  
ATOM   1082  H5  U      34      24.859  13.862 -59.604  1.00  0.00           H  
ATOM   1083  C4  U      34      23.569  13.408 -57.919  1.00  0.00           C  
ATOM   1084  O4  U      34      23.481  12.194 -58.040  1.00  0.00           O  
ATOM   1085  N3  U      34      22.972  14.024 -56.853  1.00  0.00           N  
ATOM   1086  H3  U      34      22.511  13.459 -56.173  1.00  0.00           H  
ATOM   1087  C2  U      34      23.026  15.383 -56.581  1.00  0.00           C  
ATOM   1088  O2  U      34      22.719  15.774 -55.447  1.00  0.00           O  
ATOM   1089  C3' U      34      21.791  19.299 -58.650  1.00  0.00           C  
ATOM   1090  H3' U      34      22.268  20.072 -58.079  1.00  0.00           H  
ATOM   1091  C2' U      34      22.860  18.279 -59.017  1.00  0.00           C  
ATOM   1092  H2' U      34      23.689  18.746 -59.488  1.00  0.00           H  
ATOM   1093  O2' U      34      22.323  17.229 -59.853  1.00  0.00           O  
ATOM   1094 HO2' U      34      22.053  17.618 -60.730  1.00  0.00           H  
ATOM   1095  O3' U      34      21.092  19.999 -59.675  1.00  0.00           O  
ATOM   1096  P   U      35      20.139  19.379 -60.835  1.00  0.00           P  
ATOM   1097  OP1 U      35      19.653  20.523 -61.664  1.00  0.00           O  
ATOM   1098  OP2 U      35      19.132  18.508 -60.177  1.00  0.00           O  
ATOM   1099  O5' U      35      21.118  18.472 -61.799  1.00  0.00           O  
ATOM   1100  C5' U      35      22.194  19.061 -62.512  1.00  0.00           C  
ATOM   1101  H5' U      35      22.780  19.656 -61.823  1.00  0.00           H  
ATOM   1102 H5'' U      35      21.778  19.725 -63.255  1.00  0.00           H  
ATOM   1103  C4' U      35      23.144  18.068 -63.200  1.00  0.00           C  
ATOM   1104  H4' U      35      24.037  18.616 -63.485  1.00  0.00           H  
ATOM   1105  O4' U      35      23.541  17.007 -62.341  1.00  0.00           O  
ATOM   1106  C1' U      35      23.856  15.860 -63.121  1.00  0.00           C  
ATOM   1107  H1' U      35      24.925  15.662 -63.018  1.00  0.00           H  
ATOM   1108  N1  U      35      23.117  14.668 -62.618  1.00  0.00           N  
ATOM   1109  C6  U      35      21.749  14.678 -62.471  1.00  0.00           C  
ATOM   1110  H6  U      35      21.178  15.537 -62.802  1.00  0.00           H  
ATOM   1111  C5  U      35      21.114  13.629 -61.890  1.00  0.00           C  
ATOM   1112  H5  U      35      20.047  13.637 -61.799  1.00  0.00           H  
ATOM   1113  C4  U      35      21.817  12.475 -61.389  1.00  0.00           C  
ATOM   1114  O4  U      35      21.301  11.506 -60.841  1.00  0.00           O  
ATOM   1115  N3  U      35      23.176  12.521 -61.589  1.00  0.00           N  
ATOM   1116  H3  U      35      23.709  11.743 -61.248  1.00  0.00           H  
ATOM   1117  C2  U      35      23.859  13.545 -62.217  1.00  0.00           C  
ATOM   1118  O2  U      35      25.075  13.435 -62.383  1.00  0.00           O  
ATOM   1119  C3' U      35      22.611  17.410 -64.474  1.00  0.00           C  
ATOM   1120  H3' U      35      21.604  17.031 -64.298  1.00  0.00           H  
ATOM   1121  C2' U      35      23.589  16.214 -64.586  1.00  0.00           C  
ATOM   1122  H2' U      35      23.135  15.380 -65.120  1.00  0.00           H  
ATOM   1123  O2' U      35      24.886  16.525 -65.111  1.00  0.00           O  
ATOM   1124 HO2' U      35      24.930  16.156 -66.044  1.00  0.00           H  
ATOM   1125  O3' U      35      22.592  18.364 -65.542  1.00  0.00           O  
ATOM   1126  P   C      36      22.215  17.965 -67.066  1.00  0.00           P  
ATOM   1127  OP1 C      36      21.786  19.221 -67.750  1.00  0.00           O  
ATOM   1128  OP2 C      36      21.262  16.821 -67.028  1.00  0.00           O  
ATOM   1129  O5' C      36      23.670  17.542 -67.675  1.00  0.00           O  
ATOM   1130  C5' C      36      23.837  16.718 -68.825  1.00  0.00           C  
ATOM   1131  H5' C      36      24.863  16.827 -69.182  1.00  0.00           H  
ATOM   1132 H5'' C      36      23.175  17.064 -69.613  1.00  0.00           H  
ATOM   1133  C4' C      36      23.589  15.226 -68.545  1.00  0.00           C  
ATOM   1134  H4' C      36      22.529  15.086 -68.370  1.00  0.00           H  
ATOM   1135  O4' C      36      24.340  14.818 -67.401  1.00  0.00           O  
ATOM   1136  C1' C      36      24.616  13.432 -67.472  1.00  0.00           C  
ATOM   1137  H1' C      36      25.684  13.321 -67.274  1.00  0.00           H  
ATOM   1138  N1  C      36      23.883  12.634 -66.427  1.00  0.00           N  
ATOM   1139  C6  C      36      24.605  11.767 -65.645  1.00  0.00           C  
ATOM   1140  H6  C      36      25.680  11.691 -65.774  1.00  0.00           H  
ATOM   1141  C5  C      36      23.986  11.011 -64.709  1.00  0.00           C  
ATOM   1142  H5  C      36      24.560  10.348 -64.097  1.00  0.00           H  
ATOM   1143  C4  C      36      22.581  11.129 -64.588  1.00  0.00           C  
ATOM   1144  N4  C      36      21.932  10.417 -63.704  1.00  0.00           N  
ATOM   1145  H41 C      36      20.979  10.681 -63.525  1.00  0.00           H  
ATOM   1146  H42 C      36      22.429   9.778 -63.113  1.00  0.00           H  
ATOM   1147  N3  C      36      21.862  11.977 -65.278  1.00  0.00           N  
ATOM   1148  C2  C      36      22.482  12.732 -66.226  1.00  0.00           C  
ATOM   1149  O2  C      36      21.747  13.492 -66.851  1.00  0.00           O  
ATOM   1150  C3' C      36      23.994  14.284 -69.693  1.00  0.00           C  
ATOM   1151  H3' C      36      24.880  14.692 -70.184  1.00  0.00           H  
ATOM   1152  C2' C      36      24.405  12.997 -68.937  1.00  0.00           C  
ATOM   1153  H2' C      36      25.355  12.646 -69.345  1.00  0.00           H  
ATOM   1154  O2' C      36      23.422  11.979 -69.094  1.00  0.00           O  
ATOM   1155 HO2' C      36      22.880  12.305 -69.832  1.00  0.00           H  
ATOM   1156  O3' C      36      22.998  13.952 -70.671  1.00  0.00           O  
ATOM   1157  P   U      37      22.335  15.054 -71.664  1.00  0.00           P  
ATOM   1158  OP1 U      37      21.410  15.922 -70.883  1.00  0.00           O  
ATOM   1159  OP2 U      37      21.763  14.292 -72.809  1.00  0.00           O  
ATOM   1160  O5' U      37      23.599  15.964 -72.170  1.00  0.00           O  
ATOM   1161  C5' U      37      23.834  16.282 -73.538  1.00  0.00           C  
ATOM   1162  H5' U      37      24.592  17.064 -73.596  1.00  0.00           H  
ATOM   1163 H5'' U      37      22.917  16.673 -73.981  1.00  0.00           H  
ATOM   1164  C4' U      37      24.312  15.093 -74.387  1.00  0.00           C  
ATOM   1165  H4' U      37      23.475  14.421 -74.571  1.00  0.00           H  
ATOM   1166  O4' U      37      25.407  14.375 -73.836  1.00  0.00           O  
ATOM   1167  C1' U      37      25.906  13.545 -74.887  1.00  0.00           C  
ATOM   1168  H1' U      37      26.987  13.645 -74.909  1.00  0.00           H  
ATOM   1169  N1  U      37      25.614  12.100 -74.634  1.00  0.00           N  
ATOM   1170  C6  U      37      24.975  11.692 -73.477  1.00  0.00           C  
ATOM   1171  H6  U      37      24.576  12.429 -72.791  1.00  0.00           H  
ATOM   1172  C5  U      37      24.862  10.377 -73.164  1.00  0.00           C  
ATOM   1173  H5  U      37      24.379  10.085 -72.245  1.00  0.00           H  
ATOM   1174  C4  U      37      25.390   9.346 -74.028  1.00  0.00           C  
ATOM   1175  O4  U      37      25.353   8.139 -73.801  1.00  0.00           O  
ATOM   1176  N3  U      37      25.988   9.813 -75.175  1.00  0.00           N  
ATOM   1177  H3  U      37      26.348   9.126 -75.808  1.00  0.00           H  
ATOM   1178  C2  U      37      26.174  11.145 -75.499  1.00  0.00           C  
ATOM   1179  O2  U      37      26.860  11.421 -76.487  1.00  0.00           O  
ATOM   1180  C3' U      37      24.904  15.517 -75.726  1.00  0.00           C  
ATOM   1181  H3' U      37      25.795  16.093 -75.478  1.00  0.00           H  
ATOM   1182  C2' U      37      25.381  14.141 -76.222  1.00  0.00           C  
ATOM   1183  H2' U      37      26.219  14.278 -76.903  1.00  0.00           H  
ATOM   1184  O2' U      37      24.384  13.343 -76.864  1.00  0.00           O  
ATOM   1185 HO2' U      37      23.492  13.515 -76.520  1.00  0.00           H  
ATOM   1186  O3' U      37      24.079  16.313 -76.578  1.00  0.00           O  
ATOM   1187  P   A      38      24.755  17.277 -77.698  1.00  0.00           P  
ATOM   1188  OP1 A      38      26.096  17.700 -77.209  1.00  0.00           O  
ATOM   1189  OP2 A      38      23.768  18.345 -78.023  1.00  0.00           O  
ATOM   1190  O5' A      38      24.971  16.327 -78.989  1.00  0.00           O  
ATOM   1191  C5' A      38      24.327  16.557 -80.237  1.00  0.00           C  
ATOM   1192  H5' A      38      24.876  17.289 -80.828  1.00  0.00           H  
ATOM   1193 H5'' A      38      23.313  16.918 -80.077  1.00  0.00           H  
ATOM   1194  C4' A      38      24.208  15.242 -81.017  1.00  0.00           C  
ATOM   1195  H4' A      38      23.462  14.634 -80.494  1.00  0.00           H  
ATOM   1196  O4' A      38      25.424  14.512 -81.111  1.00  0.00           O  
ATOM   1197  C1' A      38      25.136  13.439 -81.992  1.00  0.00           C  
ATOM   1198  H1' A      38      25.983  13.301 -82.663  1.00  0.00           H  
ATOM   1199  N9  A      38      25.013  12.199 -81.175  1.00  0.00           N  
ATOM   1200  C8  A      38      24.557  12.024 -79.888  1.00  0.00           C  
ATOM   1201  H8  A      38      24.126  12.837 -79.319  1.00  0.00           H  
ATOM   1202  N7  A      38      24.733  10.815 -79.405  1.00  0.00           N  
ATOM   1203  C5  A      38      25.287  10.127 -80.484  1.00  0.00           C  
ATOM   1204  C6  A      38      25.739   8.800 -80.711  1.00  0.00           C  
ATOM   1205  N6  A      38      25.840   7.828 -79.824  1.00  0.00           N  
ATOM   1206  H61 A      38      26.145   6.923 -80.140  1.00  0.00           H  
ATOM   1207  H62 A      38      25.514   7.966 -78.883  1.00  0.00           H  
ATOM   1208  N1  A      38      26.204   8.427 -81.891  1.00  0.00           N  
ATOM   1209  C2  A      38      26.299   9.361 -82.824  1.00  0.00           C  
ATOM   1210  H2  A      38      26.744   9.050 -83.757  1.00  0.00           H  
ATOM   1211  N3  A      38      25.969  10.641 -82.774  1.00  0.00           N  
ATOM   1212  C4  A      38      25.442  10.958 -81.564  1.00  0.00           C  
ATOM   1213  C3' A      38      23.784  15.350 -82.491  1.00  0.00           C  
ATOM   1214  H3' A      38      24.579  15.879 -83.014  1.00  0.00           H  
ATOM   1215  C2' A      38      23.886  13.840 -82.823  1.00  0.00           C  
ATOM   1216  H2' A      38      24.081  13.690 -83.885  1.00  0.00           H  
ATOM   1217  O2' A      38      22.729  13.098 -82.403  1.00  0.00           O  
ATOM   1218 HO2' A      38      22.250  12.746 -83.171  1.00  0.00           H  
ATOM   1219  O3' A      38      22.553  16.051 -82.719  1.00  0.00           O  
ATOM   1220  P   C      39      22.079  16.561 -84.189  1.00  0.00           P  
ATOM   1221  OP1 C      39      23.114  16.178 -85.188  1.00  0.00           O  
ATOM   1222  OP2 C      39      21.755  18.009 -84.055  1.00  0.00           O  
ATOM   1223  O5' C      39      20.684  15.803 -84.569  1.00  0.00           O  
ATOM   1224  C5' C      39      20.347  14.614 -83.874  1.00  0.00           C  
ATOM   1225  H5' C      39      20.459  14.818 -82.809  1.00  0.00           H  
ATOM   1226 H5'' C      39      21.078  13.854 -84.140  1.00  0.00           H  
ATOM   1227  C4' C      39      18.950  13.983 -83.982  1.00  0.00           C  
ATOM   1228  H4' C      39      18.961  13.219 -83.202  1.00  0.00           H  
ATOM   1229  O4' C      39      17.864  14.866 -83.707  1.00  0.00           O  
ATOM   1230  C1' C      39      16.705  14.038 -83.823  1.00  0.00           C  
ATOM   1231  H1' C      39      16.523  13.645 -82.820  1.00  0.00           H  
ATOM   1232  N1  C      39      15.472  14.741 -84.290  1.00  0.00           N  
ATOM   1233  C6  C      39      15.335  15.181 -85.587  1.00  0.00           C  
ATOM   1234  H6  C      39      16.170  15.105 -86.275  1.00  0.00           H  
ATOM   1235  C5  C      39      14.154  15.702 -86.011  1.00  0.00           C  
ATOM   1236  H5  C      39      14.045  16.042 -87.033  1.00  0.00           H  
ATOM   1237  C4  C      39      13.093  15.780 -85.065  1.00  0.00           C  
ATOM   1238  N4  C      39      11.940  16.301 -85.390  1.00  0.00           N  
ATOM   1239  H41 C      39      11.229  16.338 -84.678  1.00  0.00           H  
ATOM   1240  H42 C      39      11.792  16.657 -86.319  1.00  0.00           H  
ATOM   1241  N3  C      39      13.188  15.335 -83.830  1.00  0.00           N  
ATOM   1242  C2  C      39      14.361  14.782 -83.428  1.00  0.00           C  
ATOM   1243  O2  C      39      14.400  14.297 -82.296  1.00  0.00           O  
ATOM   1244  C3' C      39      18.443  13.306 -85.261  1.00  0.00           C  
ATOM   1245  H3' C      39      18.249  14.111 -85.978  1.00  0.00           H  
ATOM   1246  C2' C      39      17.071  12.839 -84.720  1.00  0.00           C  
ATOM   1247  H2' C      39      16.366  12.691 -85.539  1.00  0.00           H  
ATOM   1248  O2' C      39      17.108  11.697 -83.861  1.00  0.00           O  
ATOM   1249 HO2' C      39      16.208  11.386 -83.645  1.00  0.00           H  
ATOM   1250  O3' C      39      19.229  12.359 -85.988  1.00  0.00           O  
ATOM   1251  P   C      40      19.976  11.064 -85.339  1.00  0.00           P  
ATOM   1252  OP1 C      40      20.562  11.391 -84.012  1.00  0.00           O  
ATOM   1253  OP2 C      40      19.104   9.860 -85.491  1.00  0.00           O  
ATOM   1254  O5' C      40      21.205  10.890 -86.384  1.00  0.00           O  
ATOM   1255  C5' C      40      22.079  11.977 -86.662  1.00  0.00           C  
ATOM   1256  H5' C      40      21.986  12.747 -85.897  1.00  0.00           H  
ATOM   1257 H5'' C      40      21.791  12.424 -87.614  1.00  0.00           H  
ATOM   1258  C4' C      40      23.555  11.567 -86.739  1.00  0.00           C  
ATOM   1259  H4' C      40      24.146  12.449 -86.993  1.00  0.00           H  
ATOM   1260  O4' C      40      24.041  11.036 -85.508  1.00  0.00           O  
ATOM   1261  C1' C      40      24.964   9.986 -85.797  1.00  0.00           C  
ATOM   1262  H1' C      40      25.918  10.225 -85.329  1.00  0.00           H  
ATOM   1263  N1  C      40      24.544   8.643 -85.277  1.00  0.00           N  
ATOM   1264  C6  C      40      23.393   8.471 -84.542  1.00  0.00           C  
ATOM   1265  H6  C      40      22.654   9.264 -84.504  1.00  0.00           H  
ATOM   1266  C5  C      40      23.207   7.334 -83.825  1.00  0.00           C  
ATOM   1267  H5  C      40      22.318   7.218 -83.226  1.00  0.00           H  
ATOM   1268  C4  C      40      24.236   6.350 -83.862  1.00  0.00           C  
ATOM   1269  N4  C      40      24.155   5.260 -83.145  1.00  0.00           N  
ATOM   1270  H41 C      40      24.967   4.659 -83.127  1.00  0.00           H  
ATOM   1271  H42 C      40      23.361   5.104 -82.539  1.00  0.00           H  
ATOM   1272  N3  C      40      25.339   6.480 -84.573  1.00  0.00           N  
ATOM   1273  C2  C      40      25.511   7.623 -85.281  1.00  0.00           C  
ATOM   1274  O2  C      40      26.595   7.765 -85.854  1.00  0.00           O  
ATOM   1275  C3' C      40      23.830  10.502 -87.801  1.00  0.00           C  
ATOM   1276  H3' C      40      23.101   9.697 -87.688  1.00  0.00           H  
ATOM   1277  C2' C      40      25.191   9.991 -87.312  1.00  0.00           C  
ATOM   1278  H2' C      40      25.380   8.989 -87.695  1.00  0.00           H  
ATOM   1279  O2' C      40      26.290  10.872 -87.573  1.00  0.00           O  
ATOM   1280 HO2' C      40      27.128  10.374 -87.551  1.00  0.00           H  
ATOM   1281  O3' C      40      23.813  10.998 -89.138  1.00  0.00           O  
ATOM   1282  P   G      41      23.742   9.973 -90.385  1.00  0.00           P  
ATOM   1283  OP1 G      41      23.604  10.790 -91.626  1.00  0.00           O  
ATOM   1284  OP2 G      41      22.689   8.959 -90.092  1.00  0.00           O  
ATOM   1285  O5' G      41      25.171   9.201 -90.416  1.00  0.00           O  
ATOM   1286  C5' G      41      26.365   9.849 -90.836  1.00  0.00           C  
ATOM   1287  H5' G      41      26.586  10.690 -90.178  1.00  0.00           H  
ATOM   1288 H5'' G      41      26.226  10.240 -91.844  1.00  0.00           H  
ATOM   1289  C4' G      41      27.581   8.905 -90.861  1.00  0.00           C  
ATOM   1290  H4' G      41      28.426   9.448 -91.288  1.00  0.00           H  
ATOM   1291  O4' G      41      27.969   8.435 -89.569  1.00  0.00           O  
ATOM   1292  C1' G      41      28.393   7.079 -89.695  1.00  0.00           C  
ATOM   1293  H1' G      41      29.383   6.942 -89.253  1.00  0.00           H  
ATOM   1294  N9  G      41      27.442   6.191 -88.984  1.00  0.00           N  
ATOM   1295  C8  G      41      26.124   6.413 -88.671  1.00  0.00           C  
ATOM   1296  H8  G      41      25.591   7.288 -89.010  1.00  0.00           H  
ATOM   1297  N7  G      41      25.587   5.506 -87.899  1.00  0.00           N  
ATOM   1298  C5  G      41      26.632   4.600 -87.693  1.00  0.00           C  
ATOM   1299  C6  G      41      26.714   3.406 -86.890  1.00  0.00           C  
ATOM   1300  O6  G      41      25.880   2.910 -86.134  1.00  0.00           O  
ATOM   1301  N1  G      41      27.920   2.753 -86.999  1.00  0.00           N  
ATOM   1302  H1  G      41      28.041   1.908 -86.468  1.00  0.00           H  
ATOM   1303  C2  G      41      28.947   3.196 -87.756  1.00  0.00           C  
ATOM   1304  N2  G      41      30.010   2.436 -87.794  1.00  0.00           N  
ATOM   1305  H21 G      41      30.029   1.547 -87.300  1.00  0.00           H  
ATOM   1306  H22 G      41      30.781   2.730 -88.370  1.00  0.00           H  
ATOM   1307  N3  G      41      28.942   4.314 -88.482  1.00  0.00           N  
ATOM   1308  C4  G      41      27.750   4.982 -88.406  1.00  0.00           C  
ATOM   1309  C3' G      41      27.342   7.665 -91.731  1.00  0.00           C  
ATOM   1310  H3' G      41      26.383   7.223 -91.458  1.00  0.00           H  
ATOM   1311  C2' G      41      28.456   6.754 -91.191  1.00  0.00           C  
ATOM   1312  H2' G      41      28.218   5.709 -91.366  1.00  0.00           H  
ATOM   1313  O2' G      41      29.768   7.074 -91.665  1.00  0.00           O  
ATOM   1314 HO2' G      41      30.276   6.250 -91.802  1.00  0.00           H  
ATOM   1315  O3' G      41      27.385   7.954 -93.130  1.00  0.00           O  
ATOM   1316  P   G      42      26.497   7.113 -94.193  1.00  0.00           P  
ATOM   1317  OP1 G      42      26.616   7.787 -95.518  1.00  0.00           O  
ATOM   1318  OP2 G      42      25.135   6.908 -93.628  1.00  0.00           O  
ATOM   1319  O5' G      42      27.205   5.662 -94.287  1.00  0.00           O  
ATOM   1320  C5' G      42      28.466   5.490 -94.914  1.00  0.00           C  
ATOM   1321  H5' G      42      29.112   6.338 -94.678  1.00  0.00           H  
ATOM   1322 H5'' G      42      28.331   5.454 -95.997  1.00  0.00           H  
ATOM   1323  C4' G      42      29.178   4.210 -94.451  1.00  0.00           C  
ATOM   1324  H4' G      42      30.146   4.158 -94.953  1.00  0.00           H  
ATOM   1325  O4' G      42      29.405   4.213 -93.037  1.00  0.00           O  
ATOM   1326  C1' G      42      29.214   2.892 -92.539  1.00  0.00           C  
ATOM   1327  H1' G      42      30.056   2.592 -91.912  1.00  0.00           H  
ATOM   1328  N9  G      42      27.973   2.793 -91.729  1.00  0.00           N  
ATOM   1329  C8  G      42      26.853   3.590 -91.736  1.00  0.00           C  
ATOM   1330  H8  G      42      26.754   4.447 -92.381  1.00  0.00           H  
ATOM   1331  N7  G      42      25.932   3.245 -90.880  1.00  0.00           N  
ATOM   1332  C5  G      42      26.465   2.104 -90.277  1.00  0.00           C  
ATOM   1333  C6  G      42      25.935   1.235 -89.259  1.00  0.00           C  
ATOM   1334  O6  G      42      24.867   1.313 -88.653  1.00  0.00           O  
ATOM   1335  N1  G      42      26.775   0.195 -88.935  1.00  0.00           N  
ATOM   1336  H1  G      42      26.461  -0.452 -88.231  1.00  0.00           H  
ATOM   1337  C2  G      42      27.974  -0.010 -89.525  1.00  0.00           C  
ATOM   1338  N2  G      42      28.625  -1.084 -89.170  1.00  0.00           N  
ATOM   1339  H21 G      42      28.226  -1.724 -88.488  1.00  0.00           H  
ATOM   1340  H22 G      42      29.529  -1.248 -89.579  1.00  0.00           H  
ATOM   1341  N3  G      42      28.518   0.770 -90.458  1.00  0.00           N  
ATOM   1342  C4  G      42      27.710   1.819 -90.795  1.00  0.00           C  
ATOM   1343  C3' G      42      28.427   2.910 -94.763  1.00  0.00           C  
ATOM   1344  H3' G      42      27.383   3.028 -94.466  1.00  0.00           H  
ATOM   1345  C2' G      42      29.130   1.976 -93.762  1.00  0.00           C  
ATOM   1346  H2' G      42      28.522   1.100 -93.552  1.00  0.00           H  
ATOM   1347  O2' G      42      30.463   1.604 -94.131  1.00  0.00           O  
ATOM   1348 HO2' G      42      30.720   0.788 -93.662  1.00  0.00           H  
ATOM   1349  O3' G      42      28.504   2.507 -96.128  1.00  0.00           O  
ATOM   1350  P   G      43      27.482   1.403 -96.728  1.00  0.00           P  
ATOM   1351  OP1 G      43      27.769   1.270 -98.185  1.00  0.00           O  
ATOM   1352  OP2 G      43      26.102   1.782 -96.315  1.00  0.00           O  
ATOM   1353  O5' G      43      27.845   0.003 -95.994  1.00  0.00           O  
ATOM   1354  C5' G      43      29.068  -0.675 -96.252  1.00  0.00           C  
ATOM   1355  H5' G      43      29.903   0.015 -96.135  1.00  0.00           H  
ATOM   1356 H5'' G      43      29.071  -1.034 -97.283  1.00  0.00           H  
ATOM   1357  C4' G      43      29.295  -1.877 -95.317  1.00  0.00           C  
ATOM   1358  H4' G      43      30.266  -2.316 -95.552  1.00  0.00           H  
ATOM   1359  O4' G      43      29.299  -1.508 -93.936  1.00  0.00           O  
ATOM   1360  C1' G      43      28.623  -2.515 -93.189  1.00  0.00           C  
ATOM   1361  H1' G      43      29.238  -2.850 -92.352  1.00  0.00           H  
ATOM   1362  N9  G      43      27.353  -1.984 -92.638  1.00  0.00           N  
ATOM   1363  C8  G      43      26.668  -0.844 -92.978  1.00  0.00           C  
ATOM   1364  H8  G      43      26.980  -0.197 -93.781  1.00  0.00           H  
ATOM   1365  N7  G      43      25.623  -0.593 -92.240  1.00  0.00           N  
ATOM   1366  C5  G      43      25.580  -1.684 -91.370  1.00  0.00           C  
ATOM   1367  C6  G      43      24.647  -2.030 -90.334  1.00  0.00           C  
ATOM   1368  O6  G      43      23.665  -1.408 -89.939  1.00  0.00           O  
ATOM   1369  N1  G      43      24.910  -3.242 -89.740  1.00  0.00           N  
ATOM   1370  H1  G      43      24.233  -3.586 -89.083  1.00  0.00           H  
ATOM   1371  C2  G      43      25.963  -4.027 -90.057  1.00  0.00           C  
ATOM   1372  N2  G      43      26.020  -5.194 -89.469  1.00  0.00           N  
ATOM   1373  H21 G      43      25.301  -5.500 -88.833  1.00  0.00           H  
ATOM   1374  H22 G      43      26.796  -5.794 -89.707  1.00  0.00           H  
ATOM   1375  N3  G      43      26.874  -3.736 -90.984  1.00  0.00           N  
ATOM   1376  C4  G      43      26.625  -2.549 -91.617  1.00  0.00           C  
ATOM   1377  C3' G      43      28.239  -2.973 -95.490  1.00  0.00           C  
ATOM   1378  H3' G      43      27.252  -2.510 -95.554  1.00  0.00           H  
ATOM   1379  C2' G      43      28.363  -3.691 -94.135  1.00  0.00           C  
ATOM   1380  H2' G      43      27.428  -4.188 -93.887  1.00  0.00           H  
ATOM   1381  O2' G      43      29.472  -4.594 -94.045  1.00  0.00           O  
ATOM   1382 HO2' G      43      29.339  -5.210 -93.298  1.00  0.00           H  
ATOM   1383  O3' G      43      28.489  -3.802 -96.625  1.00  0.00           O  
ATOM   1384  P   C      44      27.270  -4.493 -97.432  1.00  0.00           P  
ATOM   1385  OP1 C      44      27.867  -5.391 -98.462  1.00  0.00           O  
ATOM   1386  OP2 C      44      26.351  -3.412 -97.887  1.00  0.00           O  
ATOM   1387  O5' C      44      26.474  -5.393 -96.341  1.00  0.00           O  
ATOM   1388  C5' C      44      27.024  -6.593 -95.814  1.00  0.00           C  
ATOM   1389  H5' C      44      28.054  -6.418 -95.501  1.00  0.00           H  
ATOM   1390 H5'' C      44      27.034  -7.356 -96.594  1.00  0.00           H  
ATOM   1391  C4' C      44      26.236  -7.137 -94.606  1.00  0.00           C  
ATOM   1392  H4' C      44      26.705  -8.070 -94.288  1.00  0.00           H  
ATOM   1393  O4' C      44      26.224  -6.244 -93.490  1.00  0.00           O  
ATOM   1394  C1' C      44      24.943  -6.296 -92.864  1.00  0.00           C  
ATOM   1395  H1' C      44      25.065  -6.495 -91.796  1.00  0.00           H  
ATOM   1396  N1  C      44      24.183  -5.018 -93.013  1.00  0.00           N  
ATOM   1397  C6  C      44      24.503  -4.069 -93.954  1.00  0.00           C  
ATOM   1398  H6  C      44      25.323  -4.242 -94.633  1.00  0.00           H  
ATOM   1399  C5  C      44      23.801  -2.913 -94.030  1.00  0.00           C  
ATOM   1400  H5  C      44      24.064  -2.170 -94.768  1.00  0.00           H  
ATOM   1401  C4  C      44      22.735  -2.736 -93.105  1.00  0.00           C  
ATOM   1402  N4  C      44      22.035  -1.636 -93.090  1.00  0.00           N  
ATOM   1403  H41 C      44      21.344  -1.555 -92.352  1.00  0.00           H  
ATOM   1404  H42 C      44      22.275  -0.872 -93.699  1.00  0.00           H  
ATOM   1405  N3  C      44      22.405  -3.638 -92.202  1.00  0.00           N  
ATOM   1406  C2  C      44      23.107  -4.788 -92.146  1.00  0.00           C  
ATOM   1407  O2  C      44      22.757  -5.611 -91.298  1.00  0.00           O  
ATOM   1408  C3' C      44      24.771  -7.447 -94.925  1.00  0.00           C  
ATOM   1409  H3' C      44      24.342  -6.604 -95.471  1.00  0.00           H  
ATOM   1410  C2' C      44      24.184  -7.465 -93.502  1.00  0.00           C  
ATOM   1411  H2' C      44      23.110  -7.279 -93.527  1.00  0.00           H  
ATOM   1412  O2' C      44      24.487  -8.644 -92.748  1.00  0.00           O  
ATOM   1413 HO2' C      44      23.796  -8.793 -92.075  1.00  0.00           H  
ATOM   1414  O3' C      44      24.611  -8.653 -95.663  1.00  0.00           O  
ATOM   1415  P   A      45      23.276  -8.915 -96.538  1.00  0.00           P  
ATOM   1416  OP1 A      45      23.442 -10.241 -97.200  1.00  0.00           O  
ATOM   1417  OP2 A      45      23.029  -7.712 -97.387  1.00  0.00           O  
ATOM   1418  O5' A      45      22.063  -9.010 -95.467  1.00  0.00           O  
ATOM   1419  C5' A      45      21.913 -10.128 -94.606  1.00  0.00           C  
ATOM   1420  H5' A      45      22.841 -10.306 -94.062  1.00  0.00           H  
ATOM   1421 H5'' A      45      21.693 -11.016 -95.201  1.00  0.00           H  
ATOM   1422  C4' A      45      20.772  -9.919 -93.598  1.00  0.00           C  
ATOM   1423  H4' A      45      20.710 -10.797 -92.952  1.00  0.00           H  
ATOM   1424  O4' A      45      20.962  -8.761 -92.779  1.00  0.00           O  
ATOM   1425  C1' A      45      19.705  -8.107 -92.605  1.00  0.00           C  
ATOM   1426  H1' A      45      19.511  -7.953 -91.541  1.00  0.00           H  
ATOM   1427  N9  A      45      19.713  -6.770 -93.262  1.00  0.00           N  
ATOM   1428  C8  A      45      20.563  -6.276 -94.224  1.00  0.00           C  
ATOM   1429  H8  A      45      21.333  -6.877 -94.687  1.00  0.00           H  
ATOM   1430  N7  A      45      20.382  -5.012 -94.513  1.00  0.00           N  
ATOM   1431  C5  A      45      19.309  -4.646 -93.688  1.00  0.00           C  
ATOM   1432  C6  A      45      18.592  -3.443 -93.444  1.00  0.00           C  
ATOM   1433  N6  A      45      18.850  -2.279 -94.015  1.00  0.00           N  
ATOM   1434  H61 A      45      18.369  -1.454 -93.687  1.00  0.00           H  
ATOM   1435  H62 A      45      19.620  -2.219 -94.663  1.00  0.00           H  
ATOM   1436  N1  A      45      17.568  -3.406 -92.588  1.00  0.00           N  
ATOM   1437  C2  A      45      17.247  -4.540 -91.972  1.00  0.00           C  
ATOM   1438  H2  A      45      16.419  -4.490 -91.279  1.00  0.00           H  
ATOM   1439  N3  A      45      17.843  -5.727 -92.066  1.00  0.00           N  
ATOM   1440  C4  A      45      18.878  -5.718 -92.950  1.00  0.00           C  
ATOM   1441  C3' A      45      19.420  -9.743 -94.295  1.00  0.00           C  
ATOM   1442  H3' A      45      19.544  -9.048 -95.128  1.00  0.00           H  
ATOM   1443  C2' A      45      18.625  -9.034 -93.184  1.00  0.00           C  
ATOM   1444  H2' A      45      17.795  -8.464 -93.607  1.00  0.00           H  
ATOM   1445  O2' A      45      18.175  -9.915 -92.144  1.00  0.00           O  
ATOM   1446 HO2' A      45      17.558  -9.450 -91.545  1.00  0.00           H  
ATOM   1447  O3' A      45      18.860 -10.972 -94.761  1.00  0.00           O  
ATOM   1448  P   C      46      17.971 -11.000 -96.116  1.00  0.00           P  
ATOM   1449  OP1 C      46      17.194  -9.729 -96.180  1.00  0.00           O  
ATOM   1450  OP2 C      46      17.220 -12.288 -96.105  1.00  0.00           O  
ATOM   1451  O5' C      46      19.082 -11.003 -97.328  1.00  0.00           O  
ATOM   1452  C5' C      46      19.246 -12.093 -98.240  1.00  0.00           C  
ATOM   1453  H5' C      46      18.626 -12.937 -97.958  1.00  0.00           H  
ATOM   1454 H5'' C      46      20.277 -12.433 -98.206  1.00  0.00           H  
ATOM   1455  C4' C      46      18.915 -11.738 -99.706  1.00  0.00           C  
ATOM   1456  H4' C      46      18.713 -12.664-100.251  1.00  0.00           H  
ATOM   1457  O4' C      46      17.743 -10.934 -99.772  1.00  0.00           O  
ATOM   1458  C1' C      46      17.785 -10.136-100.939  1.00  0.00           C  
ATOM   1459  H1' C      46      17.237 -10.677-101.709  1.00  0.00           H  
ATOM   1460  N1  C      46      17.100  -8.821-100.740  1.00  0.00           N  
ATOM   1461  C6  C      46      16.815  -8.340 -99.481  1.00  0.00           C  
ATOM   1462  H6  C      46      17.282  -8.798 -98.614  1.00  0.00           H  
ATOM   1463  C5  C      46      15.904  -7.345 -99.313  1.00  0.00           C  
ATOM   1464  H5  C      46      15.650  -7.009 -98.317  1.00  0.00           H  
ATOM   1465  C4  C      46      15.287  -6.819-100.482  1.00  0.00           C  
ATOM   1466  N4  C      46      14.321  -5.943-100.386  1.00  0.00           N  
ATOM   1467  H41 C      46      13.878  -5.649-101.238  1.00  0.00           H  
ATOM   1468  H42 C      46      13.975  -5.679 -99.480  1.00  0.00           H  
ATOM   1469  N3  C      46      15.593  -7.211-101.702  1.00  0.00           N  
ATOM   1470  C2  C      46      16.516  -8.199-101.857  1.00  0.00           C  
ATOM   1471  O2  C      46      16.790  -8.556-103.006  1.00  0.00           O  
ATOM   1472  C3' C      46      20.037 -10.996-100.454  1.00  0.00           C  
ATOM   1473  H3' C      46      20.600 -10.400 -99.734  1.00  0.00           H  
ATOM   1474  C2' C      46      19.250 -10.048-101.398  1.00  0.00           C  
ATOM   1475  H2' C      46      19.639  -9.032-101.291  1.00  0.00           H  
ATOM   1476  O2' C      46      19.280 -10.450-102.769  1.00  0.00           O  
ATOM   1477 HO2' C      46      18.797  -9.802-103.310  1.00  0.00           H  
ATOM   1478  O3' C      46      20.891 -11.935-101.147  1.00  0.00           O  
ATOM   1479  P   C      47      22.532 -11.851-101.095  1.00  0.00           P  
ATOM   1480  OP1 C      47      22.975 -12.864-100.084  1.00  0.00           O  
ATOM   1481  OP2 C      47      22.924 -10.426-100.887  1.00  0.00           O  
ATOM   1482  O5' C      47      23.081 -12.354-102.553  1.00  0.00           O  
ATOM   1483  C5' C      47      23.996 -11.613-103.333  1.00  0.00           C  
ATOM   1484  H5' C      47      24.584 -12.301-103.968  1.00  0.00           H  
ATOM   1485 H5'' C      47      24.694 -11.092-102.712  1.00  0.00           H  
ATOM   1486  C4' C      47      23.285 -10.611-104.235  1.00  0.00           C  
ATOM   1487  H4' C      47      22.517 -10.120-103.709  1.00  0.00           H  
ATOM   1488  O4' C      47      22.714 -11.267-105.415  1.00  0.00           O  
ATOM   1489  C1' C      47      22.410 -10.295-106.412  1.00  0.00           C  
ATOM   1490  H1' C      47      22.902 -10.565-107.323  1.00  0.00           H  
ATOM   1491  N1  C      47      20.954 -10.113-106.627  1.00  0.00           N  
ATOM   1492  C6  C      47      20.040 -10.775-105.829  1.00  0.00           C  
ATOM   1493  H6  C      47      20.386 -11.509-105.118  1.00  0.00           H  
ATOM   1494  C5  C      47      18.718 -10.471-105.913  1.00  0.00           C  
ATOM   1495  H5  C      47      18.024 -10.973-105.290  1.00  0.00           H  
ATOM   1496  C4  C      47      18.355  -9.469-106.836  1.00  0.00           C  
ATOM   1497  N4  C      47      17.099  -9.089-106.918  1.00  0.00           N  
ATOM   1498  H41 C      47      16.849  -8.338-107.557  1.00  0.00           H  
ATOM   1499  H42 C      47      16.421  -9.467-106.247  1.00  0.00           H  
ATOM   1500  N3  C      47      19.190  -8.885-107.680  1.00  0.00           N  
ATOM   1501  C2  C      47      20.502  -9.216-107.604  1.00  0.00           C  
ATOM   1502  O2  C      47      21.264  -8.723-108.434  1.00  0.00           O  
ATOM   1503  C3' C      47      24.163  -9.576-104.931  1.00  0.00           C  
ATOM   1504  H3' C      47      24.897 -10.156-105.600  1.00  0.00           H  
ATOM   1505  C2' C      47      23.091  -8.999-105.877  1.00  0.00           C  
ATOM   1506  H2' C      47      23.570  -8.416-106.700  1.00  0.00           H  
ATOM   1507  O2' C      47      22.201  -8.201-105.159  1.00  0.00           O  
ATOM   1508 HO2' C      47      22.685  -7.982-104.296  1.00  0.00           H  
ATOM   1509  O3' C      47      24.987  -8.680-104.203  1.00  0.00           O  
ATOM   1510  P   G      48      24.443  -7.425-103.403  1.00  0.00           P  
ATOM   1511  OP1 G      48      25.487  -6.971-102.456  1.00  0.00           O  
ATOM   1512  OP2 G      48      23.121  -7.737-102.844  1.00  0.00           O  
ATOM   1513  O5' G      48      24.160  -6.237-104.435  1.00  0.00           O  
ATOM   1514  C5' G      48      25.057  -5.887-105.446  1.00  0.00           C  
ATOM   1515  H5' G      48      25.368  -6.763-105.996  1.00  0.00           H  
ATOM   1516 H5'' G      48      25.924  -5.396-105.022  1.00  0.00           H  
ATOM   1517  C4' G      48      24.369  -4.920-106.427  1.00  0.00           C  
ATOM   1518  H4' G      48      25.086  -4.638-107.220  1.00  0.00           H  
ATOM   1519  O4' G      48      23.198  -5.459-107.067  1.00  0.00           O  
ATOM   1520  C1' G      48      22.207  -4.433-107.200  1.00  0.00           C  
ATOM   1521  H1' G      48      21.888  -4.360-108.240  1.00  0.00           H  
ATOM   1522  N9  G      48      20.998  -4.739-106.385  1.00  0.00           N  
ATOM   1523  C8  G      48      20.896  -5.473-105.230  1.00  0.00           C  
ATOM   1524  H8  G      48      21.767  -5.804-104.686  1.00  0.00           H  
ATOM   1525  N7  G      48      19.674  -5.787-104.885  1.00  0.00           N  
ATOM   1526  C5  G      48      18.890  -5.144-105.847  1.00  0.00           C  
ATOM   1527  C6  G      48      17.460  -5.080-106.028  1.00  0.00           C  
ATOM   1528  O6  G      48      16.564  -5.665-105.420  1.00  0.00           O  
ATOM   1529  N1  G      48      17.073  -4.216-107.034  1.00  0.00           N  
ATOM   1530  H1  G      48      16.088  -4.121-107.196  1.00  0.00           H  
ATOM   1531  C2  G      48      17.947  -3.519-107.804  1.00  0.00           C  
ATOM   1532  N2  G      48      17.444  -2.647-108.640  1.00  0.00           N  
ATOM   1533  H21 G      48      16.449  -2.494-108.709  1.00  0.00           H  
ATOM   1534  H22 G      48      18.089  -2.093-109.181  1.00  0.00           H  
ATOM   1535  N3  G      48      19.274  -3.602-107.723  1.00  0.00           N  
ATOM   1536  C4  G      48      19.693  -4.433-106.719  1.00  0.00           C  
ATOM   1537  C3' G      48      23.896  -3.627-105.752  1.00  0.00           C  
ATOM   1538  H3' G      48      23.349  -3.875-104.844  1.00  0.00           H  
ATOM   1539  C2' G      48      22.876  -3.120-106.791  1.00  0.00           C  
ATOM   1540  H2' G      48      22.165  -2.433-106.331  1.00  0.00           H  
ATOM   1541  O2' G      48      23.460  -2.566-107.976  1.00  0.00           O  
ATOM   1542 HO2' G      48      22.894  -1.841-108.310  1.00  0.00           H  
ATOM   1543  O3' G      48      24.983  -2.762-105.428  1.00  0.00           O  
ATOM   1544  P   U      49      24.713  -1.354-104.701  1.00  0.00           P  
ATOM   1545  OP1 U      49      26.015  -0.846-104.182  1.00  0.00           O  
ATOM   1546  OP2 U      49      23.576  -1.529-103.753  1.00  0.00           O  
ATOM   1547  O5' U      49      24.287  -0.441-105.972  1.00  0.00           O  
ATOM   1548  C5' U      49      23.654   0.824-105.830  1.00  0.00           C  
ATOM   1549  H5' U      49      23.697   1.355-106.785  1.00  0.00           H  
ATOM   1550 H5'' U      49      24.197   1.416-105.085  1.00  0.00           H  
ATOM   1551  C4' U      49      22.175   0.717-105.407  1.00  0.00           C  
ATOM   1552  H4' U      49      22.142   0.200-104.446  1.00  0.00           H  
ATOM   1553  O4' U      49      21.326   0.027-106.333  1.00  0.00           O  
ATOM   1554  C1' U      49      19.994   0.359-105.957  1.00  0.00           C  
ATOM   1555  H1' U      49      19.450   0.661-106.845  1.00  0.00           H  
ATOM   1556  N1  U      49      19.269  -0.813-105.348  1.00  0.00           N  
ATOM   1557  C6  U      49      19.935  -1.750-104.574  1.00  0.00           C  
ATOM   1558  H6  U      49      21.019  -1.739-104.560  1.00  0.00           H  
ATOM   1559  C5  U      49      19.253  -2.626-103.790  1.00  0.00           C  
ATOM   1560  H5  U      49      19.791  -3.329-103.178  1.00  0.00           H  
ATOM   1561  C4  U      49      17.812  -2.623-103.732  1.00  0.00           C  
ATOM   1562  O4  U      49      17.130  -3.342-103.013  1.00  0.00           O  
ATOM   1563  N3  U      49      17.206  -1.722-104.575  1.00  0.00           N  
ATOM   1564  H3  U      49      16.205  -1.697-104.576  1.00  0.00           H  
ATOM   1565  C2  U      49      17.863  -0.800-105.367  1.00  0.00           C  
ATOM   1566  O2  U      49      17.204  -0.013-106.052  1.00  0.00           O  
ATOM   1567  C3' U      49      21.519   2.079-105.214  1.00  0.00           C  
ATOM   1568  H3' U      49      21.549   2.616-106.150  1.00  0.00           H  
ATOM   1569  C2' U      49      20.103   1.557-104.978  1.00  0.00           C  
ATOM   1570  H2' U      49      19.365   2.310-105.222  1.00  0.00           H  
ATOM   1571  O2' U      49      19.948   1.153-103.623  1.00  0.00           O  
ATOM   1572 HO2' U      49      20.291   1.894-103.072  1.00  0.00           H  
ATOM   1573  O3' U      49      22.192   2.827-104.222  1.00  0.00           O  
ATOM   1574  P   A      50      21.458   3.816-103.219  1.00  0.00           P  
ATOM   1575  OP1 A      50      22.435   4.821-102.747  1.00  0.00           O  
ATOM   1576  OP2 A      50      20.786   2.982-102.206  1.00  0.00           O  
ATOM   1577  O5' A      50      20.368   4.574-104.114  1.00  0.00           O  
ATOM   1578  C5' A      50      19.383   5.461-103.564  1.00  0.00           C  
ATOM   1579  H5' A      50      18.928   6.057-104.369  1.00  0.00           H  
ATOM   1580 H5'' A      50      19.864   6.157-102.869  1.00  0.00           H  
ATOM   1581  C4' A      50      18.247   4.722-102.828  1.00  0.00           C  
ATOM   1582  H4' A      50      18.695   4.152-102.008  1.00  0.00           H  
ATOM   1583  O4' A      50      17.533   3.810-103.678  1.00  0.00           O  
ATOM   1584  C1' A      50      16.302   3.519-103.027  1.00  0.00           C  
ATOM   1585  H1' A      50      15.476   3.645-103.718  1.00  0.00           H  
ATOM   1586  N9  A      50      16.296   2.109-102.548  1.00  0.00           N  
ATOM   1587  C8  A      50      17.362   1.380-102.078  1.00  0.00           C  
ATOM   1588  H8  A      50      18.354   1.807-102.030  1.00  0.00           H  
ATOM   1589  N7  A      50      17.080   0.153-101.715  1.00  0.00           N  
ATOM   1590  C5  A      50      15.687   0.112-101.858  1.00  0.00           C  
ATOM   1591  C6  A      50      14.694  -0.863-101.606  1.00  0.00           C  
ATOM   1592  N6  A      50      14.939  -2.110-101.249  1.00  0.00           N  
ATOM   1593  H61 A      50      14.162  -2.712-101.039  1.00  0.00           H  
ATOM   1594  H62 A      50      15.894  -2.439-101.223  1.00  0.00           H  
ATOM   1595  N1  A      50      13.397  -0.579-101.725  1.00  0.00           N  
ATOM   1596  C2  A      50      13.066   0.638-102.138  1.00  0.00           C  
ATOM   1597  H2  A      50      12.005   0.837-102.215  1.00  0.00           H  
ATOM   1598  N3  A      50      13.878   1.639-102.475  1.00  0.00           N  
ATOM   1599  C4  A      50      15.195   1.315-102.302  1.00  0.00           C  
ATOM   1600  C3' A      50      17.140   5.628-102.296  1.00  0.00           C  
ATOM   1601  H3' A      50      16.728   6.124-103.169  1.00  0.00           H  
ATOM   1602  C2' A      50      16.170   4.535-101.880  1.00  0.00           C  
ATOM   1603  H2' A      50      15.165   4.922-101.809  1.00  0.00           H  
ATOM   1604  O2' A      50      16.577   3.937-100.659  1.00  0.00           O  
ATOM   1605 HO2' A      50      17.240   4.538-100.261  1.00  0.00           H  
ATOM   1606  O3' A      50      17.472   6.646-101.364  1.00  0.00           O  
ATOM   1607  P   A      51      17.793   6.447 -99.820  1.00  0.00           P  
ATOM   1608  OP1 A      51      18.409   7.673 -99.293  1.00  0.00           O  
ATOM   1609  OP2 A      51      18.557   5.207 -99.683  1.00  0.00           O  
ATOM   1610  O5' A      51      16.420   6.191 -99.077  1.00  0.00           O  
ATOM   1611  C5' A      51      15.303   7.024 -99.271  1.00  0.00           C  
ATOM   1612  H5' A      51      15.185   7.234-100.329  1.00  0.00           H  
ATOM   1613 H5'' A      51      15.446   7.961 -98.741  1.00  0.00           H  
ATOM   1614  C4' A      51      13.992   6.380 -98.792  1.00  0.00           C  
ATOM   1615  H4' A      51      13.183   7.104 -98.939  1.00  0.00           H  
ATOM   1616  O4' A      51      13.658   5.194 -99.526  1.00  0.00           O  
ATOM   1617  C1' A      51      12.923   4.313 -98.676  1.00  0.00           C  
ATOM   1618  H1' A      51      11.946   4.083 -99.110  1.00  0.00           H  
ATOM   1619  N9  A      51      13.646   3.028 -98.470  1.00  0.00           N  
ATOM   1620  C8  A      51      15.000   2.792 -98.427  1.00  0.00           C  
ATOM   1621  H8  A      51      15.723   3.600 -98.413  1.00  0.00           H  
ATOM   1622  N7  A      51      15.334   1.524 -98.453  1.00  0.00           N  
ATOM   1623  C5  A      51      14.094   0.876 -98.419  1.00  0.00           C  
ATOM   1624  C6  A      51      13.676  -0.475 -98.361  1.00  0.00           C  
ATOM   1625  N6  A      51      14.490  -1.515 -98.340  1.00  0.00           N  
ATOM   1626  H61 A      51      14.095  -2.418 -98.143  1.00  0.00           H  
ATOM   1627  H62 A      51      15.485  -1.362 -98.366  1.00  0.00           H  
ATOM   1628  N1  A      51      12.388  -0.794 -98.225  1.00  0.00           N  
ATOM   1629  C2  A      51      11.511   0.194 -98.129  1.00  0.00           C  
ATOM   1630  H2  A      51      10.482  -0.105 -97.961  1.00  0.00           H  
ATOM   1631  N3  A      51      11.742   1.504 -98.191  1.00  0.00           N  
ATOM   1632  C4  A      51      13.069   1.784 -98.347  1.00  0.00           C  
ATOM   1633  C3' A      51      13.969   5.967 -97.312  1.00  0.00           C  
ATOM   1634  H3' A      51      14.837   5.343 -97.098  1.00  0.00           H  
ATOM   1635  C2' A      51      12.719   5.078 -97.375  1.00  0.00           C  
ATOM   1636  H2' A      51      12.708   4.388 -96.554  1.00  0.00           H  
ATOM   1637  O2' A      51      11.480   5.786 -97.475  1.00  0.00           O  
ATOM   1638 HO2' A      51      10.875   5.467 -96.773  1.00  0.00           H  
ATOM   1639  O3' A      51      13.890   7.052 -96.382  1.00  0.00           O  
ATOM   1640  P   A      52      14.417   6.914 -94.849  1.00  0.00           P  
ATOM   1641  OP1 A      52      14.407   8.280 -94.252  1.00  0.00           O  
ATOM   1642  OP2 A      52      15.709   6.175 -94.875  1.00  0.00           O  
ATOM   1643  O5' A      52      13.342   5.994 -94.045  1.00  0.00           O  
ATOM   1644  C5' A      52      12.032   6.458 -93.744  1.00  0.00           C  
ATOM   1645  H5' A      52      11.734   7.187 -94.498  1.00  0.00           H  
ATOM   1646 H5'' A      52      12.037   6.961 -92.774  1.00  0.00           H  
ATOM   1647  C4' A      52      10.967   5.339 -93.737  1.00  0.00           C  
ATOM   1648  H4' A      52       9.993   5.826 -93.798  1.00  0.00           H  
ATOM   1649  O4' A      52      11.107   4.525 -94.900  1.00  0.00           O  
ATOM   1650  C1' A      52      11.152   3.147 -94.564  1.00  0.00           C  
ATOM   1651  H1' A      52      10.437   2.609 -95.193  1.00  0.00           H  
ATOM   1652  N9  A      52      12.452   2.449 -94.771  1.00  0.00           N  
ATOM   1653  C8  A      52      13.721   2.953 -94.961  1.00  0.00           C  
ATOM   1654  H8  A      52      13.956   4.005 -94.908  1.00  0.00           H  
ATOM   1655  N7  A      52      14.615   2.063 -95.292  1.00  0.00           N  
ATOM   1656  C5  A      52      13.908   0.863 -95.226  1.00  0.00           C  
ATOM   1657  C6  A      52      14.245  -0.497 -95.382  1.00  0.00           C  
ATOM   1658  N6  A      52      15.486  -0.941 -95.538  1.00  0.00           N  
ATOM   1659  H61 A      52      15.636  -1.935 -95.564  1.00  0.00           H  
ATOM   1660  H62 A      52      16.240  -0.280 -95.602  1.00  0.00           H  
ATOM   1661  N1  A      52      13.312  -1.448 -95.352  1.00  0.00           N  
ATOM   1662  C2  A      52      12.081  -1.089 -95.004  1.00  0.00           C  
ATOM   1663  H2  A      52      11.364  -1.900 -94.882  1.00  0.00           H  
ATOM   1664  N3  A      52      11.627   0.134 -94.739  1.00  0.00           N  
ATOM   1665  C4  A      52      12.595   1.082 -94.903  1.00  0.00           C  
ATOM   1666  C3' A      52      10.936   4.433 -92.490  1.00  0.00           C  
ATOM   1667  H3' A      52      11.948   4.402 -92.063  1.00  0.00           H  
ATOM   1668  C2' A      52      10.678   3.049 -93.131  1.00  0.00           C  
ATOM   1669  H2' A      52      11.302   2.323 -92.656  1.00  0.00           H  
ATOM   1670  O2' A      52       9.343   2.597 -93.219  1.00  0.00           O  
ATOM   1671 HO2' A      52       8.865   3.024 -92.487  1.00  0.00           H  
ATOM   1672  O3' A      52      10.030   4.965 -91.496  1.00  0.00           O  
ATOM   1673  P   U      53       8.952   4.093 -90.627  1.00  0.00           P  
ATOM   1674  OP1 U      53       8.482   4.817 -89.433  1.00  0.00           O  
ATOM   1675  OP2 U      53       7.894   3.637 -91.565  1.00  0.00           O  
ATOM   1676  O5' U      53       9.694   2.798 -90.083  1.00  0.00           O  
ATOM   1677  C5' U      53      10.889   2.817 -89.302  1.00  0.00           C  
ATOM   1678  H5' U      53      10.696   3.019 -88.252  1.00  0.00           H  
ATOM   1679 H5'' U      53      11.638   3.497 -89.694  1.00  0.00           H  
ATOM   1680  C4' U      53      11.321   1.374 -89.487  1.00  0.00           C  
ATOM   1681  H4' U      53      10.374   0.877 -89.298  1.00  0.00           H  
ATOM   1682  O4' U      53      11.666   1.146 -90.873  1.00  0.00           O  
ATOM   1683  C1' U      53      12.343  -0.080 -91.048  1.00  0.00           C  
ATOM   1684  H1' U      53      11.816  -0.723 -91.753  1.00  0.00           H  
ATOM   1685  N1  U      53      13.722   0.135 -91.691  1.00  0.00           N  
ATOM   1686  C6  U      53      14.195   1.329 -92.161  1.00  0.00           C  
ATOM   1687  H6  U      53      13.539   2.169 -92.189  1.00  0.00           H  
ATOM   1688  C5  U      53      15.491   1.482 -92.540  1.00  0.00           C  
ATOM   1689  H5  U      53      15.866   2.457 -92.855  1.00  0.00           H  
ATOM   1690  C4  U      53      16.436   0.367 -92.577  1.00  0.00           C  
ATOM   1691  O4  U      53      17.626   0.402 -92.872  1.00  0.00           O  
ATOM   1692  N3  U      53      15.832  -0.828 -92.316  1.00  0.00           N  
ATOM   1693  H3  U      53      16.363  -1.652 -92.500  1.00  0.00           H  
ATOM   1694  C2  U      53      14.454  -0.946 -92.192  1.00  0.00           C  
ATOM   1695  O2  U      53      13.861  -1.869 -92.740  1.00  0.00           O  
ATOM   1696  C3' U      53      12.369   0.619 -88.665  1.00  0.00           C  
ATOM   1697  H3' U      53      13.296   1.012 -89.058  1.00  0.00           H  
ATOM   1698  C2' U      53      12.084  -0.644 -89.606  1.00  0.00           C  
ATOM   1699  H2' U      53      12.686  -1.492 -89.432  1.00  0.00           H  
ATOM   1700  O2' U      53      10.840  -1.309 -89.722  1.00  0.00           O  
ATOM   1701 HO2' U      53      11.137  -2.227 -89.913  1.00  0.00           H  
ATOM   1702  O3' U      53      12.573   0.916 -87.150  1.00  0.00           O  
ATOM   1703  P   G      54      12.431   0.018 -85.561  1.00  0.00           P  
ATOM   1704  OP1 G      54      10.460  -2.033 -85.442  1.00  0.00           O  
ATOM   1705  OP2 G      54      12.272   1.246 -84.743  1.00  0.00           O  
ATOM   1706  O5' G      54      14.007  -0.319 -84.688  1.00  0.00           O  
ATOM   1707  C5' G      54      15.291  -1.073 -84.854  1.00  0.00           C  
ATOM   1708  H5' G      54      15.848  -0.717 -83.981  1.00  0.00           H  
ATOM   1709 H5'' G      54      15.846  -0.609 -85.647  1.00  0.00           H  
ATOM   1710  C4' G      54      15.674  -2.642 -84.710  1.00  0.00           C  
ATOM   1711  H4' G      54      15.057  -3.003 -83.896  1.00  0.00           H  
ATOM   1712  O4' G      54      15.489  -3.554 -85.771  1.00  0.00           O  
ATOM   1713  C1' G      54      16.653  -4.131 -86.406  1.00  0.00           C  
ATOM   1714  H1' G      54      16.365  -5.058 -86.920  1.00  0.00           H  
ATOM   1715  N9  G      54      17.488  -3.345 -87.375  1.00  0.00           N  
ATOM   1716  C8  G      54      17.528  -1.990 -87.506  1.00  0.00           C  
ATOM   1717  H8  G      54      16.950  -1.336 -86.898  1.00  0.00           H  
ATOM   1718  N7  G      54      18.278  -1.540 -88.459  1.00  0.00           N  
ATOM   1719  C5  G      54      18.822  -2.669 -89.025  1.00  0.00           C  
ATOM   1720  C6  G      54      19.769  -2.771 -90.099  1.00  0.00           C  
ATOM   1721  O6  G      54      20.223  -1.881 -90.820  1.00  0.00           O  
ATOM   1722  N1  G      54      20.233  -4.046 -90.271  1.00  0.00           N  
ATOM   1723  H1  G      54      20.992  -4.165 -90.918  1.00  0.00           H  
ATOM   1724  C2  G      54      19.788  -5.102 -89.555  1.00  0.00           C  
ATOM   1725  N2  G      54      20.461  -6.205 -89.749  1.00  0.00           N  
ATOM   1726  H21 G      54      21.289  -6.176 -90.347  1.00  0.00           H  
ATOM   1727  H22 G      54      20.217  -7.021 -89.214  1.00  0.00           H  
ATOM   1728  N3  G      54      18.849  -5.057 -88.595  1.00  0.00           N  
ATOM   1729  C4  G      54      18.393  -3.792 -88.346  1.00  0.00           C  
ATOM   1730  C3' G      54      17.127  -3.083 -84.354  1.00  0.00           C  
ATOM   1731  H3' G      54      17.824  -2.319 -84.695  1.00  0.00           H  
ATOM   1732  C2' G      54      17.398  -4.406 -85.161  1.00  0.00           C  
ATOM   1733  H2' G      54      18.427  -4.537 -85.424  1.00  0.00           H  
ATOM   1734  O2' G      54      16.813  -5.638 -84.736  1.00  0.00           O  
ATOM   1735 HO2' G      54      17.054  -6.369 -85.345  1.00  0.00           H  
ATOM   1736  O3' G      54      17.227  -3.241 -82.954  1.00  0.00           O  
ATOM   1737  P   U      55      18.620  -3.499 -82.167  1.00  0.00           P  
ATOM   1738  OP1 U      55      18.298  -4.218 -80.907  1.00  0.00           O  
ATOM   1739  OP2 U      55      19.288  -2.164 -82.085  1.00  0.00           O  
ATOM   1740  O5' U      55      19.540  -4.454 -83.065  1.00  0.00           O  
ATOM   1741  C5' U      55      19.481  -5.868 -83.112  1.00  0.00           C  
ATOM   1742  H5' U      55      18.479  -6.236 -83.292  1.00  0.00           H  
ATOM   1743 H5'' U      55      19.796  -6.282 -82.152  1.00  0.00           H  
ATOM   1744  C4' U      55      20.439  -6.377 -84.218  1.00  0.00           C  
ATOM   1745  H4' U      55      20.463  -7.472 -84.198  1.00  0.00           H  
ATOM   1746  O4' U      55      20.148  -5.958 -85.558  1.00  0.00           O  
ATOM   1747  C1' U      55      21.346  -5.503 -86.186  1.00  0.00           C  
ATOM   1748  H1' U      55      21.448  -6.008 -87.148  1.00  0.00           H  
ATOM   1749  N1  U      55      21.352  -4.025 -86.458  1.00  0.00           N  
ATOM   1750  C6  U      55      20.562  -3.123 -85.783  1.00  0.00           C  
ATOM   1751  H6  U      55      19.983  -3.451 -84.954  1.00  0.00           H  
ATOM   1752  C5  U      55      20.479  -1.820 -86.143  1.00  0.00           C  
ATOM   1753  H5  U      55      19.829  -1.147 -85.602  1.00  0.00           H  
ATOM   1754  C4  U      55      21.231  -1.305 -87.260  1.00  0.00           C  
ATOM   1755  O4  U      55      21.207  -0.147 -87.662  1.00  0.00           O  
ATOM   1756  N3  U      55      22.034  -2.240 -87.864  1.00  0.00           N  
ATOM   1757  H3  U      55      22.595  -1.906 -88.632  1.00  0.00           H  
ATOM   1758  C2  U      55      22.154  -3.566 -87.503  1.00  0.00           C  
ATOM   1759  O2  U      55      22.952  -4.287 -88.097  1.00  0.00           O  
ATOM   1760  C3' U      55      21.836  -5.855 -83.908  1.00  0.00           C  
ATOM   1761  H3' U      55      21.791  -4.791 -83.675  1.00  0.00           H  
ATOM   1762  C2' U      55      22.505  -5.956 -85.287  1.00  0.00           C  
ATOM   1763  H2' U      55      23.335  -5.259 -85.363  1.00  0.00           H  
ATOM   1764  O2' U      55      22.884  -7.275 -85.687  1.00  0.00           O  
ATOM   1765 HO2' U      55      23.794  -7.261 -86.044  1.00  0.00           H  
ATOM   1766  O3' U      55      22.342  -6.583 -82.796  1.00  0.00           O  
ATOM   1767  P   C      56      23.227  -5.852 -81.657  1.00  0.00           P  
ATOM   1768  OP1 C      56      23.412  -6.797 -80.515  1.00  0.00           O  
ATOM   1769  OP2 C      56      22.715  -4.478 -81.383  1.00  0.00           O  
ATOM   1770  O5' C      56      24.603  -5.713 -82.464  1.00  0.00           O  
ATOM   1771  C5' C      56      25.252  -6.862 -82.975  1.00  0.00           C  
ATOM   1772  H5' C      56      24.534  -7.532 -83.448  1.00  0.00           H  
ATOM   1773 H5'' C      56      25.735  -7.399 -82.158  1.00  0.00           H  
ATOM   1774  C4' C      56      26.294  -6.476 -84.024  1.00  0.00           C  
ATOM   1775  H4' C      56      26.834  -7.377 -84.319  1.00  0.00           H  
ATOM   1776  O4' C      56      25.724  -5.889 -85.195  1.00  0.00           O  
ATOM   1777  C1' C      56      26.614  -4.887 -85.670  1.00  0.00           C  
ATOM   1778  H1' C      56      26.912  -5.128 -86.693  1.00  0.00           H  
ATOM   1779  N1  C      56      25.960  -3.539 -85.680  1.00  0.00           N  
ATOM   1780  C6  C      56      24.914  -3.212 -84.849  1.00  0.00           C  
ATOM   1781  H6  C      56      24.622  -3.893 -84.060  1.00  0.00           H  
ATOM   1782  C5  C      56      24.226  -2.058 -85.032  1.00  0.00           C  
ATOM   1783  H5  C      56      23.394  -1.817 -84.386  1.00  0.00           H  
ATOM   1784  C4  C      56      24.651  -1.206 -86.087  1.00  0.00           C  
ATOM   1785  N4  C      56      24.027  -0.092 -86.342  1.00  0.00           N  
ATOM   1786  H41 C      56      24.347   0.455 -87.135  1.00  0.00           H  
ATOM   1787  H42 C      56      23.234   0.193 -85.798  1.00  0.00           H  
ATOM   1788  N3  C      56      25.672  -1.483 -86.870  1.00  0.00           N  
ATOM   1789  C2  C      56      26.359  -2.626 -86.661  1.00  0.00           C  
ATOM   1790  O2  C      56      27.342  -2.823 -87.376  1.00  0.00           O  
ATOM   1791  C3' C      56      27.303  -5.477 -83.462  1.00  0.00           C  
ATOM   1792  H3' C      56      26.775  -4.656 -82.974  1.00  0.00           H  
ATOM   1793  C2' C      56      27.868  -4.953 -84.790  1.00  0.00           C  
ATOM   1794  H2' C      56      28.297  -3.966 -84.663  1.00  0.00           H  
ATOM   1795  O2' C      56      28.781  -5.848 -85.434  1.00  0.00           O  
ATOM   1796 HO2' C      56      29.578  -5.353 -85.712  1.00  0.00           H  
ATOM   1797  O3' C      56      28.208  -6.113 -82.558  1.00  0.00           O  
ATOM   1798  P   C      57      28.753  -5.365 -81.226  1.00  0.00           P  
ATOM   1799  OP1 C      57      29.442  -6.381 -80.379  1.00  0.00           O  
ATOM   1800  OP2 C      57      27.657  -4.562 -80.614  1.00  0.00           O  
ATOM   1801  O5' C      57      29.857  -4.336 -81.797  1.00  0.00           O  
ATOM   1802  C5' C      57      31.060  -4.808 -82.382  1.00  0.00           C  
ATOM   1803  H5' C      57      30.881  -5.762 -82.880  1.00  0.00           H  
ATOM   1804 H5'' C      57      31.803  -4.967 -81.598  1.00  0.00           H  
ATOM   1805  C4' C      57      31.623  -3.833 -83.426  1.00  0.00           C  
ATOM   1806  H4' C      57      32.528  -4.269 -83.849  1.00  0.00           H  
ATOM   1807  O4' C      57      30.697  -3.590 -84.489  1.00  0.00           O  
ATOM   1808  C1' C      57      30.820  -2.238 -84.924  1.00  0.00           C  
ATOM   1809  H1' C      57      31.035  -2.225 -85.996  1.00  0.00           H  
ATOM   1810  N1  C      57      29.583  -1.433 -84.675  1.00  0.00           N  
ATOM   1811  C6  C      57      28.730  -1.696 -83.632  1.00  0.00           C  
ATOM   1812  H6  C      57      28.944  -2.511 -82.958  1.00  0.00           H  
ATOM   1813  C5  C      57      27.610  -0.956 -83.456  1.00  0.00           C  
ATOM   1814  H5  C      57      26.940  -1.180 -82.641  1.00  0.00           H  
ATOM   1815  C4  C      57      27.383   0.111 -84.366  1.00  0.00           C  
ATOM   1816  N4  C      57      26.328   0.865 -84.236  1.00  0.00           N  
ATOM   1817  H41 C      57      26.171   1.596 -84.921  1.00  0.00           H  
ATOM   1818  H42 C      57      25.695   0.713 -83.473  1.00  0.00           H  
ATOM   1819  N3  C      57      28.192   0.396 -85.368  1.00  0.00           N  
ATOM   1820  C2  C      57      29.308  -0.353 -85.527  1.00  0.00           C  
ATOM   1821  O2  C      57      30.071  -0.031 -86.437  1.00  0.00           O  
ATOM   1822  C3' C      57      31.986  -2.459 -82.859  1.00  0.00           C  
ATOM   1823  H3' C      57      31.159  -2.099 -82.243  1.00  0.00           H  
ATOM   1824  C2' C      57      32.018  -1.657 -84.170  1.00  0.00           C  
ATOM   1825  H2' C      57      31.868  -0.602 -83.962  1.00  0.00           H  
ATOM   1826  O2' C      57      33.185  -1.885 -84.969  1.00  0.00           O  
ATOM   1827 HO2' C      57      33.280  -1.174 -85.631  1.00  0.00           H  
ATOM   1828  O3' C      57      33.200  -2.441 -82.111  1.00  0.00           O  
ATOM   1829  P   G      58      33.499  -1.253 -81.050  1.00  0.00           P  
ATOM   1830  OP1 G      58      34.851  -1.506 -80.472  1.00  0.00           O  
ATOM   1831  OP2 G      58      32.340  -1.172 -80.116  1.00  0.00           O  
ATOM   1832  O5' G      58      33.539   0.131 -81.902  1.00  0.00           O  
ATOM   1833  C5' G      58      34.604   0.409 -82.805  1.00  0.00           C  
ATOM   1834  H5' G      58      34.803  -0.471 -83.418  1.00  0.00           H  
ATOM   1835 H5'' G      58      35.512   0.638 -82.245  1.00  0.00           H  
ATOM   1836  C4' G      58      34.293   1.584 -83.747  1.00  0.00           C  
ATOM   1837  H4' G      58      35.117   1.683 -84.457  1.00  0.00           H  
ATOM   1838  O4' G      58      33.092   1.344 -84.491  1.00  0.00           O  
ATOM   1839  C1' G      58      32.384   2.564 -84.644  1.00  0.00           C  
ATOM   1840  H1' G      58      32.203   2.770 -85.701  1.00  0.00           H  
ATOM   1841  N9  G      58      31.071   2.593 -83.945  1.00  0.00           N  
ATOM   1842  C8  G      58      30.579   1.771 -82.961  1.00  0.00           C  
ATOM   1843  H8  G      58      31.148   0.946 -82.552  1.00  0.00           H  
ATOM   1844  N7  G      58      29.363   2.065 -82.572  1.00  0.00           N  
ATOM   1845  C5  G      58      29.025   3.190 -83.338  1.00  0.00           C  
ATOM   1846  C6  G      58      27.829   4.002 -83.389  1.00  0.00           C  
ATOM   1847  O6  G      58      26.764   3.873 -82.782  1.00  0.00           O  
ATOM   1848  N1  G      58      27.928   5.074 -84.250  1.00  0.00           N  
ATOM   1849  H1  G      58      27.115   5.661 -84.365  1.00  0.00           H  
ATOM   1850  C2  G      58      29.037   5.345 -84.976  1.00  0.00           C  
ATOM   1851  N2  G      58      28.993   6.406 -85.731  1.00  0.00           N  
ATOM   1852  H21 G      58      28.138   6.955 -85.769  1.00  0.00           H  
ATOM   1853  H22 G      58      29.802   6.644 -86.276  1.00  0.00           H  
ATOM   1854  N3  G      58      30.149   4.612 -84.993  1.00  0.00           N  
ATOM   1855  C4  G      58      30.086   3.538 -84.151  1.00  0.00           C  
ATOM   1856  C3' G      58      34.138   2.932 -83.024  1.00  0.00           C  
ATOM   1857  H3' G      58      33.535   2.772 -82.129  1.00  0.00           H  
ATOM   1858  C2' G      58      33.284   3.651 -84.083  1.00  0.00           C  
ATOM   1859  H2' G      58      32.643   4.382 -83.621  1.00  0.00           H  
ATOM   1860  O2' G      58      34.013   4.186 -85.187  1.00  0.00           O  
ATOM   1861 HO2' G      58      34.501   4.974 -84.904  1.00  0.00           H  
ATOM   1862  O3' G      58      35.393   3.557 -82.696  1.00  0.00           O  
ATOM   1863  P   A      59      35.577   4.612 -81.441  1.00  0.00           P  
ATOM   1864  OP1 A      59      36.893   4.372 -80.782  1.00  0.00           O  
ATOM   1865  OP2 A      59      34.353   4.541 -80.589  1.00  0.00           O  
ATOM   1866  O5' A      59      35.622   6.123 -82.071  1.00  0.00           O  
ATOM   1867  C5' A      59      36.533   6.491 -83.100  1.00  0.00           C  
ATOM   1868  H5' A      59      36.885   5.600 -83.622  1.00  0.00           H  
ATOM   1869 H5'' A      59      37.398   6.983 -82.655  1.00  0.00           H  
ATOM   1870  C4' A      59      35.915   7.433 -84.154  1.00  0.00           C  
ATOM   1871  H4' A      59      36.679   7.657 -84.899  1.00  0.00           H  
ATOM   1872  O4' A      59      34.813   6.817 -84.831  1.00  0.00           O  
ATOM   1873  C1' A      59      33.734   7.748 -84.897  1.00  0.00           C  
ATOM   1874  H1' A      59      33.245   7.721 -85.874  1.00  0.00           H  
ATOM   1875  N9  A      59      32.717   7.460 -83.864  1.00  0.00           N  
ATOM   1876  C8  A      59      32.754   6.565 -82.831  1.00  0.00           C  
ATOM   1877  H8  A      59      33.567   5.885 -82.702  1.00  0.00           H  
ATOM   1878  N7  A      59      31.688   6.506 -82.087  1.00  0.00           N  
ATOM   1879  C5  A      59      30.899   7.492 -82.666  1.00  0.00           C  
ATOM   1880  C6  A      59      29.625   8.002 -82.383  1.00  0.00           C  
ATOM   1881  N6  A      59      28.868   7.560 -81.401  1.00  0.00           N  
ATOM   1882  H61 A      59      27.927   7.930 -81.346  1.00  0.00           H  
ATOM   1883  H62 A      59      29.225   6.868 -80.765  1.00  0.00           H  
ATOM   1884  N1  A      59      29.112   8.986 -83.114  1.00  0.00           N  
ATOM   1885  C2  A      59      29.806   9.444 -84.141  1.00  0.00           C  
ATOM   1886  H2  A      59      29.342  10.244 -84.706  1.00  0.00           H  
ATOM   1887  N3  A      59      31.005   9.054 -84.548  1.00  0.00           N  
ATOM   1888  C4  A      59      31.502   8.071 -83.749  1.00  0.00           C  
ATOM   1889  C3' A      59      35.408   8.775 -83.602  1.00  0.00           C  
ATOM   1890  H3' A      59      34.891   8.582 -82.659  1.00  0.00           H  
ATOM   1891  C2' A      59      34.335   9.130 -84.654  1.00  0.00           C  
ATOM   1892  H2' A      59      33.600   9.811 -84.222  1.00  0.00           H  
ATOM   1893  O2' A      59      34.809   9.602 -85.921  1.00  0.00           O  
ATOM   1894 HO2' A      59      34.158  10.224 -86.299  1.00  0.00           H  
ATOM   1895  O3' A      59      36.422   9.757 -83.374  1.00  0.00           O  
ATOM   1896  P   U      60      36.018  11.210 -82.765  1.00  0.00           P  
ATOM   1897  OP1 U      60      37.274  11.963 -82.470  1.00  0.00           O  
ATOM   1898  OP2 U      60      35.066  10.981 -81.640  1.00  0.00           O  
ATOM   1899  O5' U      60      35.259  11.940 -84.021  1.00  0.00           O  
ATOM   1900  C5' U      60      34.584  13.178 -83.907  1.00  0.00           C  
ATOM   1901  H5' U      60      34.378  13.563 -84.907  1.00  0.00           H  
ATOM   1902 H5'' U      60      35.229  13.893 -83.395  1.00  0.00           H  
ATOM   1903  C4' U      60      33.250  13.083 -83.150  1.00  0.00           C  
ATOM   1904  H4' U      60      33.448  12.779 -82.121  1.00  0.00           H  
ATOM   1905  O4' U      60      32.265  12.228 -83.729  1.00  0.00           O  
ATOM   1906  C1' U      60      31.058  12.500 -83.022  1.00  0.00           C  
ATOM   1907  H1' U      60      30.205  12.329 -83.674  1.00  0.00           H  
ATOM   1908  N1  U      60      30.895  11.572 -81.837  1.00  0.00           N  
ATOM   1909  C6  U      60      31.868  10.646 -81.506  1.00  0.00           C  
ATOM   1910  H6  U      60      32.785  10.620 -82.077  1.00  0.00           H  
ATOM   1911  C5  U      60      31.685   9.748 -80.509  1.00  0.00           C  
ATOM   1912  H5  U      60      32.456   9.029 -80.287  1.00  0.00           H  
ATOM   1913  C4  U      60      30.460   9.713 -79.749  1.00  0.00           C  
ATOM   1914  O4  U      60      30.191   8.891 -78.883  1.00  0.00           O  
ATOM   1915  N3  U      60      29.540  10.673 -80.094  1.00  0.00           N  
ATOM   1916  H3  U      60      28.675  10.673 -79.594  1.00  0.00           H  
ATOM   1917  C2  U      60      29.664  11.555 -81.150  1.00  0.00           C  
ATOM   1918  O2  U      60      28.693  12.247 -81.462  1.00  0.00           O  
ATOM   1919  C3' U      60      32.569  14.438 -83.112  1.00  0.00           C  
ATOM   1920  H3' U      60      32.541  14.831 -84.122  1.00  0.00           H  
ATOM   1921  C2' U      60      31.144  14.016 -82.694  1.00  0.00           C  
ATOM   1922  H2' U      60      30.426  14.549 -83.309  1.00  0.00           H  
ATOM   1923  O2' U      60      30.903  14.305 -81.327  1.00  0.00           O  
ATOM   1924 HO2' U      60      31.265  15.215 -81.161  1.00  0.00           H  
ATOM   1925  O3' U      60      33.289  15.317 -82.253  1.00  0.00           O  
ATOM   1926  P   U      61      33.020  16.898 -82.215  1.00  0.00           P  
ATOM   1927  OP1 U      61      32.420  17.321 -83.506  1.00  0.00           O  
ATOM   1928  OP2 U      61      34.261  17.571 -81.746  1.00  0.00           O  
ATOM   1929  O5' U      61      31.906  16.972 -81.052  1.00  0.00           O  
ATOM   1930  C5' U      61      31.018  18.070 -80.917  1.00  0.00           C  
ATOM   1931  H5' U      61      30.321  18.078 -81.754  1.00  0.00           H  
ATOM   1932 H5'' U      61      31.582  19.002 -80.929  1.00  0.00           H  
ATOM   1933  C4' U      61      30.217  18.006 -79.602  1.00  0.00           C  
ATOM   1934  H4' U      61      29.514  18.843 -79.577  1.00  0.00           H  
ATOM   1935  O4' U      61      29.480  16.786 -79.488  1.00  0.00           O  
ATOM   1936  C1' U      61      29.478  16.378 -78.122  1.00  0.00           C  
ATOM   1937  H1' U      61      28.445  16.261 -77.793  1.00  0.00           H  
ATOM   1938  N1  U      61      30.184  15.073 -77.937  1.00  0.00           N  
ATOM   1939  C6  U      61      31.387  14.787 -78.542  1.00  0.00           C  
ATOM   1940  H6  U      61      31.877  15.532 -79.140  1.00  0.00           H  
ATOM   1941  C5  U      61      31.940  13.551 -78.466  1.00  0.00           C  
ATOM   1942  H5  U      61      32.866  13.340 -78.979  1.00  0.00           H  
ATOM   1943  C4  U      61      31.308  12.493 -77.716  1.00  0.00           C  
ATOM   1944  O4  U      61      31.745  11.354 -77.590  1.00  0.00           O  
ATOM   1945  N3  U      61      30.134  12.856 -77.104  1.00  0.00           N  
ATOM   1946  H3  U      61      29.723  12.172 -76.489  1.00  0.00           H  
ATOM   1947  C2  U      61      29.589  14.121 -77.104  1.00  0.00           C  
ATOM   1948  O2  U      61      28.643  14.373 -76.359  1.00  0.00           O  
ATOM   1949  C3' U      61      31.097  18.091 -78.347  1.00  0.00           C  
ATOM   1950  H3' U      61      31.943  17.419 -78.473  1.00  0.00           H  
ATOM   1951  C2' U      61      30.139  17.493 -77.302  1.00  0.00           C  
ATOM   1952  H2' U      61      30.691  17.075 -76.462  1.00  0.00           H  
ATOM   1953  O2' U      61      29.151  18.429 -76.857  1.00  0.00           O  
ATOM   1954 HO2' U      61      28.439  17.979 -76.369  1.00  0.00           H  
ATOM   1955  O3' U      61      31.591  19.393 -78.048  1.00  0.00           O  
ATOM   1956  P   A      62      32.921  19.546 -77.140  1.00  0.00           P  
ATOM   1957  OP1 A      62      33.147  21.003 -76.908  1.00  0.00           O  
ATOM   1958  OP2 A      62      34.013  18.761 -77.782  1.00  0.00           O  
ATOM   1959  O5' A      62      32.568  18.827 -75.727  1.00  0.00           O  
ATOM   1960  C5' A      62      31.729  19.452 -74.763  1.00  0.00           C  
ATOM   1961  H5' A      62      30.757  19.676 -75.202  1.00  0.00           H  
ATOM   1962 H5'' A      62      32.183  20.395 -74.454  1.00  0.00           H  
ATOM   1963  C4' A      62      31.519  18.592 -73.505  1.00  0.00           C  
ATOM   1964  H4' A      62      30.968  19.186 -72.773  1.00  0.00           H  
ATOM   1965  O4' A      62      30.785  17.393 -73.747  1.00  0.00           O  
ATOM   1966  C1' A      62      31.289  16.378 -72.882  1.00  0.00           C  
ATOM   1967  H1' A      62      30.483  15.967 -72.267  1.00  0.00           H  
ATOM   1968  N9  A      62      31.860  15.277 -73.693  1.00  0.00           N  
ATOM   1969  C8  A      62      32.399  15.314 -74.956  1.00  0.00           C  
ATOM   1970  H8  A      62      32.504  16.233 -75.519  1.00  0.00           H  
ATOM   1971  N7  A      62      32.752  14.145 -75.423  1.00  0.00           N  
ATOM   1972  C5  A      62      32.444  13.269 -74.372  1.00  0.00           C  
ATOM   1973  C6  A      62      32.559  11.869 -74.151  1.00  0.00           C  
ATOM   1974  N6  A      62      32.973  10.978 -75.031  1.00  0.00           N  
ATOM   1975  H61 A      62      32.908   9.997 -74.801  1.00  0.00           H  
ATOM   1976  H62 A      62      33.031  11.265 -75.997  1.00  0.00           H  
ATOM   1977  N1  A      62      32.219  11.329 -72.981  1.00  0.00           N  
ATOM   1978  C2  A      62      31.734  12.128 -72.042  1.00  0.00           C  
ATOM   1979  H2  A      62      31.448  11.653 -71.114  1.00  0.00           H  
ATOM   1980  N3  A      62      31.543  13.442 -72.108  1.00  0.00           N  
ATOM   1981  C4  A      62      31.927  13.959 -73.308  1.00  0.00           C  
ATOM   1982  C3' A      62      32.842  18.169 -72.861  1.00  0.00           C  
ATOM   1983  H3' A      62      33.490  17.749 -73.631  1.00  0.00           H  
ATOM   1984  C2' A      62      32.349  17.015 -71.970  1.00  0.00           C  
ATOM   1985  H2' A      62      33.161  16.318 -71.761  1.00  0.00           H  
ATOM   1986  O2' A      62      31.711  17.443 -70.761  1.00  0.00           O  
ATOM   1987 HO2' A      62      31.716  16.716 -70.108  1.00  0.00           H  
ATOM   1988  O3' A      62      33.495  19.248 -72.192  1.00  0.00           O  
ATOM   1989  P   U      63      35.105  19.286 -72.060  1.00  0.00           P  
ATOM   1990  OP1 U      63      35.479  20.547 -71.357  1.00  0.00           O  
ATOM   1991  OP2 U      63      35.704  19.020 -73.397  1.00  0.00           O  
ATOM   1992  O5' U      63      35.459  18.031 -71.109  1.00  0.00           O  
ATOM   1993  C5' U      63      35.154  18.038 -69.723  1.00  0.00           C  
ATOM   1994  H5' U      63      34.109  18.314 -69.576  1.00  0.00           H  
ATOM   1995 H5'' U      63      35.779  18.775 -69.216  1.00  0.00           H  
ATOM   1996  C4' U      63      35.389  16.664 -69.080  1.00  0.00           C  
ATOM   1997  H4' U      63      35.215  16.747 -68.006  1.00  0.00           H  
ATOM   1998  O4' U      63      34.507  15.673 -69.609  1.00  0.00           O  
ATOM   1999  C1' U      63      35.196  14.427 -69.643  1.00  0.00           C  
ATOM   2000  H1' U      63      34.638  13.691 -69.058  1.00  0.00           H  
ATOM   2001  N1  U      63      35.352  13.907 -71.033  1.00  0.00           N  
ATOM   2002  C6  U      63      35.434  14.735 -72.134  1.00  0.00           C  
ATOM   2003  H6  U      63      35.373  15.805 -71.997  1.00  0.00           H  
ATOM   2004  C5  U      63      35.589  14.224 -73.384  1.00  0.00           C  
ATOM   2005  H5  U      63      35.648  14.884 -74.237  1.00  0.00           H  
ATOM   2006  C4  U      63      35.682  12.798 -73.610  1.00  0.00           C  
ATOM   2007  O4  U      63      35.825  12.235 -74.692  1.00  0.00           O  
ATOM   2008  N3  U      63      35.578  12.046 -72.472  1.00  0.00           N  
ATOM   2009  H3  U      63      35.650  11.048 -72.588  1.00  0.00           H  
ATOM   2010  C2  U      63      35.451  12.521 -71.190  1.00  0.00           C  
ATOM   2011  O2  U      63      35.442  11.726 -70.250  1.00  0.00           O  
ATOM   2012  C3' U      63      36.810  16.127 -69.288  1.00  0.00           C  
ATOM   2013  H3' U      63      37.069  16.220 -70.344  1.00  0.00           H  
ATOM   2014  C2' U      63      36.561  14.642 -68.978  1.00  0.00           C  
ATOM   2015  H2' U      63      37.324  14.022 -69.443  1.00  0.00           H  
ATOM   2016  O2' U      63      36.426  14.342 -67.586  1.00  0.00           O  
ATOM   2017 HO2' U      63      36.911  13.519 -67.386  1.00  0.00           H  
ATOM   2018  O3' U      63      37.801  16.769 -68.488  1.00  0.00           O  
ATOM   2019  P   G      64      39.369  16.671 -68.878  1.00  0.00           P  
ATOM   2020  OP1 G      64      40.135  17.490 -67.896  1.00  0.00           O  
ATOM   2021  OP2 G      64      39.515  16.990 -70.325  1.00  0.00           O  
ATOM   2022  O5' G      64      39.763  15.114 -68.677  1.00  0.00           O  
ATOM   2023  C5' G      64      39.830  14.539 -67.380  1.00  0.00           C  
ATOM   2024  H5' G      64      38.942  14.815 -66.809  1.00  0.00           H  
ATOM   2025 H5'' G      64      40.701  14.931 -66.853  1.00  0.00           H  
ATOM   2026  C4' G      64      39.924  13.005 -67.418  1.00  0.00           C  
ATOM   2027  H4' G      64      39.887  12.631 -66.393  1.00  0.00           H  
ATOM   2028  O4' G      64      38.851  12.414 -68.152  1.00  0.00           O  
ATOM   2029  C1' G      64      39.352  11.287 -68.866  1.00  0.00           C  
ATOM   2030  H1' G      64      38.758  10.402 -68.631  1.00  0.00           H  
ATOM   2031  N9  G      64      39.273  11.505 -70.332  1.00  0.00           N  
ATOM   2032  C8  G      64      39.088  12.667 -71.043  1.00  0.00           C  
ATOM   2033  H8  G      64      39.061  13.640 -70.572  1.00  0.00           H  
ATOM   2034  N7  G      64      38.922  12.491 -72.329  1.00  0.00           N  
ATOM   2035  C5  G      64      39.060  11.107 -72.495  1.00  0.00           C  
ATOM   2036  C6  G      64      39.008  10.264 -73.666  1.00  0.00           C  
ATOM   2037  O6  G      64      38.769  10.556 -74.838  1.00  0.00           O  
ATOM   2038  N1  G      64      39.286   8.941 -73.399  1.00  0.00           N  
ATOM   2039  H1  G      64      39.294   8.302 -74.177  1.00  0.00           H  
ATOM   2040  C2  G      64      39.543   8.461 -72.163  1.00  0.00           C  
ATOM   2041  N2  G      64      39.861   7.199 -72.072  1.00  0.00           N  
ATOM   2042  H21 G      64      39.948   6.627 -72.910  1.00  0.00           H  
ATOM   2043  H22 G      64      40.066   6.832 -71.159  1.00  0.00           H  
ATOM   2044  N3  G      64      39.557   9.185 -71.049  1.00  0.00           N  
ATOM   2045  C4  G      64      39.313  10.509 -71.278  1.00  0.00           C  
ATOM   2046  C3' G      64      41.221  12.497 -68.051  1.00  0.00           C  
ATOM   2047  H3' G      64      41.403  13.053 -68.973  1.00  0.00           H  
ATOM   2048  C2' G      64      40.798  11.060 -68.408  1.00  0.00           C  
ATOM   2049  H2' G      64      41.414  10.663 -69.216  1.00  0.00           H  
ATOM   2050  O2' G      64      40.767  10.161 -67.293  1.00  0.00           O  
ATOM   2051 HO2' G      64      40.766   9.239 -67.612  1.00  0.00           H  
ATOM   2052  O3' G      64      42.334  12.608 -67.164  1.00  0.00           O  
ATOM   2053  P   U      65      43.850  12.619 -67.720  1.00  0.00           P  
ATOM   2054  OP1 U      65      44.757  12.830 -66.556  1.00  0.00           O  
ATOM   2055  OP2 U      65      43.924  13.585 -68.851  1.00  0.00           O  
ATOM   2056  O5' U      65      44.111  11.141 -68.322  1.00  0.00           O  
ATOM   2057  C5' U      65      44.231   9.996 -67.488  1.00  0.00           C  
ATOM   2058  H5' U      65      43.338   9.890 -66.872  1.00  0.00           H  
ATOM   2059 H5'' U      65      45.087  10.118 -66.823  1.00  0.00           H  
ATOM   2060  C4' U      65      44.426   8.704 -68.301  1.00  0.00           C  
ATOM   2061  H4' U      65      44.564   7.874 -67.606  1.00  0.00           H  
ATOM   2062  O4' U      65      43.304   8.408 -69.132  1.00  0.00           O  
ATOM   2063  C1' U      65      43.771   7.851 -70.361  1.00  0.00           C  
ATOM   2064  H1' U      65      43.315   6.868 -70.501  1.00  0.00           H  
ATOM   2065  N1  U      65      43.391   8.703 -71.529  1.00  0.00           N  
ATOM   2066  C6  U      65      43.111  10.047 -71.397  1.00  0.00           C  
ATOM   2067  H6  U      65      43.259  10.527 -70.442  1.00  0.00           H  
ATOM   2068  C5  U      65      42.628  10.768 -72.442  1.00  0.00           C  
ATOM   2069  H5  U      65      42.396  11.816 -72.316  1.00  0.00           H  
ATOM   2070  C4  U      65      42.403  10.161 -73.732  1.00  0.00           C  
ATOM   2071  O4  U      65      41.939  10.723 -74.716  1.00  0.00           O  
ATOM   2072  N3  U      65      42.749   8.837 -73.804  1.00  0.00           N  
ATOM   2073  H3  U      65      42.644   8.388 -74.703  1.00  0.00           H  
ATOM   2074  C2  U      65      43.251   8.075 -72.773  1.00  0.00           C  
ATOM   2075  O2  U      65      43.554   6.901 -72.982  1.00  0.00           O  
ATOM   2076  C3' U      65      45.654   8.758 -69.219  1.00  0.00           C  
ATOM   2077  H3' U      65      45.661   9.719 -69.735  1.00  0.00           H  
ATOM   2078  C2' U      65      45.291   7.664 -70.238  1.00  0.00           C  
ATOM   2079  H2' U      65      45.795   7.844 -71.190  1.00  0.00           H  
ATOM   2080  O2' U      65      45.526   6.331 -69.768  1.00  0.00           O  
ATOM   2081 HO2' U      65      45.906   5.790 -70.490  1.00  0.00           H  
ATOM   2082  O3' U      65      46.884   8.568 -68.516  1.00  0.00           O  
ATOM   2083  P   C      66      48.298   8.954 -69.195  1.00  0.00           P  
ATOM   2084  OP1 C      66      49.362   8.756 -68.171  1.00  0.00           O  
ATOM   2085  OP2 C      66      48.163  10.293 -69.830  1.00  0.00           O  
ATOM   2086  O5' C      66      48.512   7.848 -70.353  1.00  0.00           O  
ATOM   2087  C5' C      66      49.414   8.057 -71.430  1.00  0.00           C  
ATOM   2088  H5' C      66      50.443   7.987 -71.074  1.00  0.00           H  
ATOM   2089 H5'' C      66      49.265   9.054 -71.844  1.00  0.00           H  
ATOM   2090  C4' C      66      49.190   7.024 -72.547  1.00  0.00           C  
ATOM   2091  H4' C      66      49.637   6.075 -72.249  1.00  0.00           H  
ATOM   2092  O4' C      66      47.799   6.806 -72.802  1.00  0.00           O  
ATOM   2093  C1' C      66      47.559   6.848 -74.202  1.00  0.00           C  
ATOM   2094  H1' C      66      46.939   5.996 -74.493  1.00  0.00           H  
ATOM   2095  N1  C      66      46.845   8.103 -74.602  1.00  0.00           N  
ATOM   2096  C6  C      66      46.695   9.179 -73.755  1.00  0.00           C  
ATOM   2097  H6  C      66      47.127   9.155 -72.761  1.00  0.00           H  
ATOM   2098  C5  C      66      45.997  10.271 -74.158  1.00  0.00           C  
ATOM   2099  H5  C      66      45.879  11.112 -73.490  1.00  0.00           H  
ATOM   2100  C4  C      66      45.451  10.253 -75.471  1.00  0.00           C  
ATOM   2101  N4  C      66      44.766  11.263 -75.924  1.00  0.00           N  
ATOM   2102  H41 C      66      44.362  11.182 -76.850  1.00  0.00           H  
ATOM   2103  H42 C      66      44.591  12.061 -75.340  1.00  0.00           H  
ATOM   2104  N3  C      66      45.578   9.235 -76.292  1.00  0.00           N  
ATOM   2105  C2  C      66      46.261   8.145 -75.874  1.00  0.00           C  
ATOM   2106  O2  C      66      46.347   7.203 -76.659  1.00  0.00           O  
ATOM   2107  C3' C      66      49.830   7.467 -73.872  1.00  0.00           C  
ATOM   2108  H3' C      66      49.664   8.540 -73.991  1.00  0.00           H  
ATOM   2109  C2' C      66      48.935   6.719 -74.874  1.00  0.00           C  
ATOM   2110  H2' C      66      48.953   7.211 -75.844  1.00  0.00           H  
ATOM   2111  O2' C      66      49.253   5.328 -75.006  1.00  0.00           O  
ATOM   2112 HO2' C      66      48.839   4.966 -75.813  1.00  0.00           H  
ATOM   2113  O3' C      66      51.219   7.163 -73.993  1.00  0.00           O  
ATOM   2114  P   C      67      52.202   8.086 -74.889  1.00  0.00           P  
ATOM   2115  OP1 C      67      53.556   7.470 -74.849  1.00  0.00           O  
ATOM   2116  OP2 C      67      52.054   9.485 -74.401  1.00  0.00           O  
ATOM   2117  O5' C      67      51.655   8.042 -76.418  1.00  0.00           O  
ATOM   2118  C5' C      67      51.824   6.905 -77.256  1.00  0.00           C  
ATOM   2119  H5' C      67      51.504   6.014 -76.714  1.00  0.00           H  
ATOM   2120 H5'' C      67      52.879   6.788 -77.502  1.00  0.00           H  
ATOM   2121  C4' C      67      51.012   6.981 -78.568  1.00  0.00           C  
ATOM   2122  H4' C      67      51.180   6.052 -79.118  1.00  0.00           H  
ATOM   2123  O4' C      67      49.608   7.090 -78.300  1.00  0.00           O  
ATOM   2124  C1' C      67      49.012   7.972 -79.254  1.00  0.00           C  
ATOM   2125  H1' C      67      48.144   7.498 -79.717  1.00  0.00           H  
ATOM   2126  N1  C      67      48.579   9.278 -78.667  1.00  0.00           N  
ATOM   2127  C6  C      67      48.946   9.679 -77.405  1.00  0.00           C  
ATOM   2128  H6  C      67      49.556   9.031 -76.796  1.00  0.00           H  
ATOM   2129  C5  C      67      48.553  10.882 -76.920  1.00  0.00           C  
ATOM   2130  H5  C      67      48.850  11.186 -75.928  1.00  0.00           H  
ATOM   2131  C4  C      67      47.759  11.697 -77.768  1.00  0.00           C  
ATOM   2132  N4  C      67      47.343  12.866 -77.378  1.00  0.00           N  
ATOM   2133  H41 C      67      46.714  13.363 -77.999  1.00  0.00           H  
ATOM   2134  H42 C      67      47.570  13.203 -76.460  1.00  0.00           H  
ATOM   2135  N3  C      67      47.411  11.348 -78.987  1.00  0.00           N  
ATOM   2136  C2  C      67      47.815  10.147 -79.461  1.00  0.00           C  
ATOM   2137  O2  C      67      47.493   9.876 -80.617  1.00  0.00           O  
ATOM   2138  C3' C      67      51.355   8.144 -79.521  1.00  0.00           C  
ATOM   2139  H3' C      67      51.460   9.058 -78.937  1.00  0.00           H  
ATOM   2140  C2' C      67      50.059   8.203 -80.336  1.00  0.00           C  
ATOM   2141  H2' C      67      49.944   9.183 -80.798  1.00  0.00           H  
ATOM   2142  O2' C      67      49.924   7.167 -81.316  1.00  0.00           O  
ATOM   2143 HO2' C      67      50.616   7.298 -81.990  1.00  0.00           H  
ATOM   2144  O3' C      67      52.488   7.974 -80.368  1.00  0.00           O  
ATOM   2145  P   G3     68      52.998   9.191 -81.315  1.00  0.00           P  
ATOM   2146  OP1 G3     68      53.379  10.334 -80.443  1.00  0.00           O  
ATOM   2147  OP2 G3     68      51.995   9.422 -82.389  1.00  0.00           O  
ATOM   2148  O5' G3     68      54.332   8.627 -82.028  1.00  0.00           O  
ATOM   2149  C5' G3     68      55.388   8.082 -81.255  1.00  0.00           C  
ATOM   2150  H5' G3     68      55.081   7.997 -80.213  1.00  0.00           H  
ATOM   2151 H5'' G3     68      56.245   8.757 -81.275  1.00  0.00           H  
ATOM   2152  C4' G3     68      55.821   6.680 -81.719  1.00  0.00           C  
ATOM   2153  H4' G3     68      56.040   6.109 -80.816  1.00  0.00           H  
ATOM   2154  O4' G3     68      54.855   5.962 -82.496  1.00  0.00           O  
ATOM   2155  C1' G3     68      55.535   5.016 -83.334  1.00  0.00           C  
ATOM   2156  H1' G3     68      55.202   4.006 -83.080  1.00  0.00           H  
ATOM   2157  N9  G3     68      55.159   5.255 -84.771  1.00  0.00           N  
ATOM   2158  C8  G3     68      53.881   5.158 -85.273  1.00  0.00           C  
ATOM   2159  H8  G3     68      53.017   5.058 -84.627  1.00  0.00           H  
ATOM   2160  N7  G3     68      53.793   5.166 -86.578  1.00  0.00           N  
ATOM   2161  C5  G3     68      55.124   5.292 -86.997  1.00  0.00           C  
ATOM   2162  C6  G3     68      55.703   5.317 -88.322  1.00  0.00           C  
ATOM   2163  O6  G3     68      55.145   5.233 -89.419  1.00  0.00           O  
ATOM   2164  N1  G3     68      57.080   5.441 -88.325  1.00  0.00           N  
ATOM   2165  H1  G3     68      57.541   5.439 -89.216  1.00  0.00           H  
ATOM   2166  C2  G3     68      57.820   5.552 -87.195  1.00  0.00           C  
ATOM   2167  N2  G3     68      59.121   5.645 -87.311  1.00  0.00           N  
ATOM   2168  H21 G3     68      59.574   5.631 -88.212  1.00  0.00           H  
ATOM   2169  H22 G3     68      59.658   5.709 -86.459  1.00  0.00           H  
ATOM   2170  N3  G3     68      57.323   5.536 -85.963  1.00  0.00           N  
ATOM   2171  C4  G3     68      55.964   5.387 -85.903  1.00  0.00           C  
ATOM   2172  C3' G3     68      57.067   6.643 -82.603  1.00  0.00           C  
ATOM   2173  H3' G3     68      56.892   7.246 -83.499  1.00  0.00           H  
ATOM   2174  C2' G3     68      57.028   5.146 -82.959  1.00  0.00           C  
ATOM   2175  H2' G3     68      57.707   4.912 -83.771  1.00  0.00           H  
ATOM   2176  O2' G3     68      57.324   4.272 -81.858  1.00  0.00           O  
ATOM   2177 HO2' G3     68      57.390   3.347 -82.172  1.00  0.00           H  
ATOM   2178  O3' G3     68      58.273   7.062 -81.957  1.00  0.00           O  
ATOM   2179 HO3' G3     68      58.987   7.115 -82.626  1.00  0.00           H  
TER   
END   
