# Supplementary material for: RPocket: an intuitive database of RNA pocket topology information with RNA-ligand data resources
Source: BMC Bioinformatics. 2021 Sep 8;22:428. doi: 10.1186/s12859-021-04349-4 (PMC8424408; doi:10.1186/s12859-021-04349-4)
Supplement: Supplementary file 7 — Additional file 7. Folder S3: Nine other experimental structures and their modeling structures and pockets. [file 12859_2021_4349_MOESM7_ESM.zip › 12859_2021_4349_MOESM7_ESM/4FEP_d3.pdb]

REMARK                                                              
ATOM      1 HO5' G5      1      18.380 -17.761 -23.973  1.00  0.00           H  
ATOM      2  O5' G5      1      18.539 -18.712 -24.148  1.00  0.00           O  
ATOM      3  C5' G5      1      17.708 -19.149 -25.225  1.00  0.00           C  
ATOM      4  H5' G5      1      17.961 -18.595 -26.132  1.00  0.00           H  
ATOM      5 H5'' G5      1      16.664 -18.938 -24.982  1.00  0.00           H  
ATOM      6  C4' G5      1      17.840 -20.655 -25.514  1.00  0.00           C  
ATOM      7  H4' G5      1      17.165 -20.916 -26.330  1.00  0.00           H  
ATOM      8  O4' G5      1      19.173 -21.022 -25.889  1.00  0.00           O  
ATOM      9  C1' G5      1      19.521 -22.258 -25.252  1.00  0.00           C  
ATOM     10  H1' G5      1      19.958 -22.957 -25.970  1.00  0.00           H  
ATOM     11  N9  G5      1      20.508 -22.037 -24.159  1.00  0.00           N  
ATOM     12  C8  G5      1      21.101 -20.862 -23.756  1.00  0.00           C  
ATOM     13  H8  G5      1      20.896 -19.914 -24.240  1.00  0.00           H  
ATOM     14  N7  G5      1      21.923 -20.990 -22.745  1.00  0.00           N  
ATOM     15  C5  G5      1      21.870 -22.359 -22.446  1.00  0.00           C  
ATOM     16  C6  G5      1      22.536 -23.145 -21.436  1.00  0.00           C  
ATOM     17  O6  G5      1      23.356 -22.792 -20.588  1.00  0.00           O  
ATOM     18  N1  G5      1      22.187 -24.481 -21.458  1.00  0.00           N  
ATOM     19  H1  G5      1      22.599 -25.083 -20.762  1.00  0.00           H  
ATOM     20  C2  G5      1      21.342 -25.021 -22.367  1.00  0.00           C  
ATOM     21  N2  G5      1      21.085 -26.298 -22.257  1.00  0.00           N  
ATOM     22  H21 G5      1      21.477 -26.843 -21.493  1.00  0.00           H  
ATOM     23  H22 G5      1      20.467 -26.711 -22.936  1.00  0.00           H  
ATOM     24  N3  G5      1      20.743 -24.348 -23.346  1.00  0.00           N  
ATOM     25  C4  G5      1      21.026 -23.008 -23.324  1.00  0.00           C  
ATOM     26  C3' G5      1      17.499 -21.531 -24.304  1.00  0.00           C  
ATOM     27  H3' G5      1      18.057 -21.123 -23.459  1.00  0.00           H  
ATOM     28  C2' G5      1      18.214 -22.840 -24.694  1.00  0.00           C  
ATOM     29  H2' G5      1      18.395 -23.450 -23.813  1.00  0.00           H  
ATOM     30  O2' G5      1      17.611 -23.619 -25.716  1.00  0.00           O  
ATOM     31 HO2' G5      1      16.647 -23.518 -25.589  1.00  0.00           H  
ATOM     32  O3' G5      1      16.133 -21.536 -23.871  1.00  0.00           O  
ATOM     33  P   G       2      14.984 -22.526 -24.419  1.00  0.00           P  
ATOM     34  OP1 G       2      15.131 -22.669 -25.890  1.00  0.00           O  
ATOM     35  OP2 G       2      13.680 -22.092 -23.850  1.00  0.00           O  
ATOM     36  O5' G       2      15.423 -23.908 -23.721  1.00  0.00           O  
ATOM     37  C5' G       2      14.931 -25.170 -24.146  1.00  0.00           C  
ATOM     38  H5' G       2      15.259 -25.386 -25.165  1.00  0.00           H  
ATOM     39 H5'' G       2      13.839 -25.155 -24.134  1.00  0.00           H  
ATOM     40  C4' G       2      15.418 -26.290 -23.209  1.00  0.00           C  
ATOM     41  H4' G       2      15.105 -27.252 -23.618  1.00  0.00           H  
ATOM     42  O4' G       2      16.841 -26.298 -23.055  1.00  0.00           O  
ATOM     43  C1' G       2      17.155 -26.636 -21.703  1.00  0.00           C  
ATOM     44  H1' G       2      17.837 -27.488 -21.677  1.00  0.00           H  
ATOM     45  N9  G       2      17.817 -25.509 -21.001  1.00  0.00           N  
ATOM     46  C8  G       2      17.837 -24.173 -21.317  1.00  0.00           C  
ATOM     47  H8  G       2      17.239 -23.762 -22.116  1.00  0.00           H  
ATOM     48  N7  G       2      18.666 -23.458 -20.601  1.00  0.00           N  
ATOM     49  C5  G       2      19.191 -24.385 -19.693  1.00  0.00           C  
ATOM     50  C6  G       2      20.161 -24.244 -18.635  1.00  0.00           C  
ATOM     51  O6  G       2      20.826 -23.260 -18.313  1.00  0.00           O  
ATOM     52  N1  G       2      20.344 -25.397 -17.902  1.00  0.00           N  
ATOM     53  H1  G       2      20.985 -25.356 -17.127  1.00  0.00           H  
ATOM     54  C2  G       2      19.719 -26.566 -18.173  1.00  0.00           C  
ATOM     55  N2  G       2      19.947 -27.558 -17.355  1.00  0.00           N  
ATOM     56  H21 G       2      20.522 -27.414 -16.527  1.00  0.00           H  
ATOM     57  H22 G       2      19.464 -28.426 -17.515  1.00  0.00           H  
ATOM     58  N3  G       2      18.864 -26.765 -19.174  1.00  0.00           N  
ATOM     59  C4  G       2      18.633 -25.630 -19.900  1.00  0.00           C  
ATOM     60  C3' G       2      14.839 -26.166 -21.796  1.00  0.00           C  
ATOM     61  H3' G       2      14.929 -25.127 -21.469  1.00  0.00           H  
ATOM     62  C2' G       2      15.847 -27.023 -21.011  1.00  0.00           C  
ATOM     63  H2' G       2      15.857 -26.740 -19.957  1.00  0.00           H  
ATOM     64  O2' G       2      15.674 -28.435 -21.174  1.00  0.00           O  
ATOM     65 HO2' G       2      16.126 -28.907 -20.448  1.00  0.00           H  
ATOM     66  O3' G       2      13.485 -26.602 -21.697  1.00  0.00           O  
ATOM     67  P   A       3      12.557 -26.129 -20.461  1.00  0.00           P  
ATOM     68  OP1 A       3      11.233 -26.799 -20.613  1.00  0.00           O  
ATOM     69  OP2 A       3      12.590 -24.642 -20.401  1.00  0.00           O  
ATOM     70  O5' A       3      13.277 -26.687 -19.118  1.00  0.00           O  
ATOM     71  C5' A       3      13.254 -28.069 -18.779  1.00  0.00           C  
ATOM     72  H5' A       3      13.643 -28.662 -19.606  1.00  0.00           H  
ATOM     73 H5'' A       3      12.222 -28.380 -18.602  1.00  0.00           H  
ATOM     74  C4' A       3      14.076 -28.379 -17.516  1.00  0.00           C  
ATOM     75  H4' A       3      14.003 -29.447 -17.304  1.00  0.00           H  
ATOM     76  O4' A       3      15.456 -28.040 -17.653  1.00  0.00           O  
ATOM     77  C1' A       3      15.934 -27.554 -16.401  1.00  0.00           C  
ATOM     78  H1' A       3      16.771 -28.162 -16.051  1.00  0.00           H  
ATOM     79  N9  A       3      16.407 -26.156 -16.530  1.00  0.00           N  
ATOM     80  C8  A       3      16.050 -25.193 -17.444  1.00  0.00           C  
ATOM     81  H8  A       3      15.288 -25.359 -18.195  1.00  0.00           H  
ATOM     82  N7  A       3      16.729 -24.077 -17.345  1.00  0.00           N  
ATOM     83  C5  A       3      17.579 -24.320 -16.256  1.00  0.00           C  
ATOM     84  C6  A       3      18.596 -23.586 -15.592  1.00  0.00           C  
ATOM     85  N6  A       3      19.004 -22.382 -15.942  1.00  0.00           N  
ATOM     86  H61 A       3      19.795 -21.972 -15.461  1.00  0.00           H  
ATOM     87  H62 A       3      18.597 -21.938 -16.748  1.00  0.00           H  
ATOM     88  N1  A       3      19.246 -24.095 -14.543  1.00  0.00           N  
ATOM     89  C2  A       3      18.921 -25.319 -14.151  1.00  0.00           C  
ATOM     90  H2  A       3      19.465 -25.704 -13.298  1.00  0.00           H  
ATOM     91  N3  A       3      18.012 -26.132 -14.677  1.00  0.00           N  
ATOM     92  C4  A       3      17.370 -25.571 -15.740  1.00  0.00           C  
ATOM     93  C3' A       3      13.557 -27.620 -16.293  1.00  0.00           C  
ATOM     94  H3' A       3      13.377 -26.581 -16.574  1.00  0.00           H  
ATOM     95  C2' A       3      14.796 -27.660 -15.382  1.00  0.00           C  
ATOM     96  H2' A       3      14.803 -26.799 -14.715  1.00  0.00           H  
ATOM     97  O2' A       3      14.970 -28.877 -14.651  1.00  0.00           O  
ATOM     98 HO2' A       3      14.507 -28.792 -13.796  1.00  0.00           H  
ATOM     99  O3' A       3      12.368 -28.198 -15.754  1.00  0.00           O  
ATOM    100  P   C       4      11.443 -27.353 -14.742  1.00  0.00           P  
ATOM    101  OP1 C       4      10.295 -28.211 -14.336  1.00  0.00           O  
ATOM    102  OP2 C       4      11.166 -26.023 -15.354  1.00  0.00           O  
ATOM    103  O5' C       4      12.420 -27.176 -13.470  1.00  0.00           O  
ATOM    104  C5' C       4      12.359 -26.030 -12.643  1.00  0.00           C  
ATOM    105  H5' C       4      11.457 -26.064 -12.030  1.00  0.00           H  
ATOM    106 H5'' C       4      12.328 -25.125 -13.251  1.00  0.00           H  
ATOM    107  C4' C       4      13.595 -25.960 -11.739  1.00  0.00           C  
ATOM    108  H4' C       4      13.648 -26.858 -11.123  1.00  0.00           H  
ATOM    109  O4' C       4      14.814 -25.819 -12.471  1.00  0.00           O  
ATOM    110  C1' C       4      15.631 -24.833 -11.846  1.00  0.00           C  
ATOM    111  H1' C       4      16.628 -25.248 -11.669  1.00  0.00           H  
ATOM    112  N1  C       4      15.783 -23.616 -12.706  1.00  0.00           N  
ATOM    113  C6  C       4      14.988 -23.381 -13.805  1.00  0.00           C  
ATOM    114  H6  C       4      14.191 -24.071 -14.058  1.00  0.00           H  
ATOM    115  C5  C       4      15.210 -22.295 -14.587  1.00  0.00           C  
ATOM    116  H5  C       4      14.590 -22.121 -15.454  1.00  0.00           H  
ATOM    117  C4  C       4      16.280 -21.432 -14.226  1.00  0.00           C  
ATOM    118  N4  C       4      16.566 -20.386 -14.954  1.00  0.00           N  
ATOM    119  H41 C       4      17.396 -19.856 -14.706  1.00  0.00           H  
ATOM    120  H42 C       4      16.046 -20.204 -15.795  1.00  0.00           H  
ATOM    121  N3  C       4      17.061 -21.643 -13.187  1.00  0.00           N  
ATOM    122  C2  C       4      16.823 -22.724 -12.409  1.00  0.00           C  
ATOM    123  O2  C       4      17.556 -22.884 -11.433  1.00  0.00           O  
ATOM    124  C3' C       4      13.495 -24.747 -10.823  1.00  0.00           C  
ATOM    125  H3' C       4      13.135 -23.900 -11.412  1.00  0.00           H  
ATOM    126  C2' C       4      14.978 -24.516 -10.489  1.00  0.00           C  
ATOM    127  H2' C       4      15.148 -23.480 -10.191  1.00  0.00           H  
ATOM    128  O2' C       4      15.505 -25.425  -9.515  1.00  0.00           O  
ATOM    129 HO2' C       4      16.357 -25.092  -9.174  1.00  0.00           H  
ATOM    130  O3' C       4      12.629 -24.996  -9.719  1.00  0.00           O  
ATOM    131  P   A       5      11.808 -23.791  -9.040  1.00  0.00           P  
ATOM    132  OP1 A       5      11.009 -24.357  -7.915  1.00  0.00           O  
ATOM    133  OP2 A       5      11.093 -23.055 -10.120  1.00  0.00           O  
ATOM    134  O5' A       5      12.961 -22.826  -8.447  1.00  0.00           O  
ATOM    135  C5' A       5      13.740 -23.221  -7.325  1.00  0.00           C  
ATOM    136  H5' A       5      14.225 -24.176  -7.526  1.00  0.00           H  
ATOM    137 H5'' A       5      13.089 -23.347  -6.458  1.00  0.00           H  
ATOM    138  C4' A       5      14.818 -22.186  -6.972  1.00  0.00           C  
ATOM    139  H4' A       5      15.332 -22.513  -6.067  1.00  0.00           H  
ATOM    140  O4' A       5      15.786 -22.027  -8.007  1.00  0.00           O  
ATOM    141  C1' A       5      16.166 -20.656  -8.059  1.00  0.00           C  
ATOM    142  H1' A       5      17.248 -20.559  -7.945  1.00  0.00           H  
ATOM    143  N9  A       5      15.792 -20.072  -9.368  1.00  0.00           N  
ATOM    144  C8  A       5      14.880 -20.512 -10.299  1.00  0.00           C  
ATOM    145  H8  A       5      14.220 -21.350 -10.117  1.00  0.00           H  
ATOM    146  N7  A       5      14.908 -19.855 -11.431  1.00  0.00           N  
ATOM    147  C5  A       5      15.903 -18.888 -11.212  1.00  0.00           C  
ATOM    148  C6  A       5      16.503 -17.859 -11.984  1.00  0.00           C  
ATOM    149  N6  A       5      16.236 -17.594 -13.249  1.00  0.00           N  
ATOM    150  H61 A       5      16.785 -16.888 -13.726  1.00  0.00           H  
ATOM    151  H62 A       5      15.563 -18.163 -13.736  1.00  0.00           H  
ATOM    152  N1  A       5      17.435 -17.059 -11.462  1.00  0.00           N  
ATOM    153  C2  A       5      17.800 -17.264 -10.204  1.00  0.00           C  
ATOM    154  H2  A       5      18.559 -16.600  -9.813  1.00  0.00           H  
ATOM    155  N3  A       5      17.357 -18.197  -9.372  1.00  0.00           N  
ATOM    156  C4  A       5      16.406 -18.987  -9.942  1.00  0.00           C  
ATOM    157  C3' A       5      14.226 -20.801  -6.705  1.00  0.00           C  
ATOM    158  H3' A       5      13.518 -20.559  -7.500  1.00  0.00           H  
ATOM    159  C2' A       5      15.479 -19.930  -6.895  1.00  0.00           C  
ATOM    160  H2' A       5      15.199 -18.914  -7.176  1.00  0.00           H  
ATOM    161  O2' A       5      16.376 -19.937  -5.779  1.00  0.00           O  
ATOM    162 HO2' A       5      16.918 -19.126  -5.789  1.00  0.00           H  
ATOM    163  O3' A       5      13.593 -20.702  -5.430  1.00  0.00           O  
ATOM    164  P   U       6      12.430 -19.610  -5.176  1.00  0.00           P  
ATOM    165  OP1 U       6      12.019 -19.709  -3.745  1.00  0.00           O  
ATOM    166  OP2 U       6      11.385 -19.784  -6.223  1.00  0.00           O  
ATOM    167  O5' U       6      13.148 -18.180  -5.424  1.00  0.00           O  
ATOM    168  C5' U       6      14.076 -17.647  -4.488  1.00  0.00           C  
ATOM    169  H5' U       6      14.846 -18.388  -4.267  1.00  0.00           H  
ATOM    170 H5'' U       6      13.556 -17.415  -3.557  1.00  0.00           H  
ATOM    171  C4' U       6      14.758 -16.368  -4.998  1.00  0.00           C  
ATOM    172  H4' U       6      15.433 -15.998  -4.224  1.00  0.00           H  
ATOM    173  O4' U       6      15.509 -16.583  -6.190  1.00  0.00           O  
ATOM    174  C1' U       6      15.450 -15.399  -6.983  1.00  0.00           C  
ATOM    175  H1' U       6      16.465 -15.015  -7.110  1.00  0.00           H  
ATOM    176  N1  U       6      14.874 -15.660  -8.334  1.00  0.00           N  
ATOM    177  C6  U       6      13.950 -16.657  -8.569  1.00  0.00           C  
ATOM    178  H6  U       6      13.612 -17.273  -7.745  1.00  0.00           H  
ATOM    179  C5  U       6      13.468 -16.876  -9.822  1.00  0.00           C  
ATOM    180  H5  U       6      12.752 -17.666  -9.999  1.00  0.00           H  
ATOM    181  C4  U       6      13.890 -16.069 -10.947  1.00  0.00           C  
ATOM    182  O4  U       6      13.533 -16.199 -12.114  1.00  0.00           O  
ATOM    183  N3  U       6      14.789 -15.087 -10.627  1.00  0.00           N  
ATOM    184  H3  U       6      15.092 -14.486 -11.377  1.00  0.00           H  
ATOM    185  C2  U       6      15.297 -14.828  -9.377  1.00  0.00           C  
ATOM    186  O2  U       6      16.083 -13.893  -9.228  1.00  0.00           O  
ATOM    187  C3' U       6      13.759 -15.258  -5.325  1.00  0.00           C  
ATOM    188  H3' U       6      12.954 -15.678  -5.932  1.00  0.00           H  
ATOM    189  C2' U       6      14.622 -14.353  -6.220  1.00  0.00           C  
ATOM    190  H2' U       6      13.989 -13.770  -6.894  1.00  0.00           H  
ATOM    191  O2' U       6      15.520 -13.506  -5.490  1.00  0.00           O  
ATOM    192 HO2' U       6      15.825 -12.771  -6.058  1.00  0.00           H  
ATOM    193  O3' U       6      13.232 -14.623  -4.165  1.00  0.00           O  
ATOM    194  P   A       7      11.738 -14.012  -4.185  1.00  0.00           P  
ATOM    195  OP1 A       7      11.534 -13.330  -2.872  1.00  0.00           O  
ATOM    196  OP2 A       7      10.799 -15.107  -4.564  1.00  0.00           O  
ATOM    197  O5' A       7      11.753 -12.912  -5.388  1.00  0.00           O  
ATOM    198  C5' A       7      12.268 -11.604  -5.174  1.00  0.00           C  
ATOM    199  H5' A       7      13.318 -11.671  -4.886  1.00  0.00           H  
ATOM    200 H5'' A       7      11.726 -11.128  -4.355  1.00  0.00           H  
ATOM    201  C4' A       7      12.157 -10.691  -6.404  1.00  0.00           C  
ATOM    202  H4' A       7      12.560  -9.713  -6.134  1.00  0.00           H  
ATOM    203  O4' A       7      12.927 -11.201  -7.489  1.00  0.00           O  
ATOM    204  C1' A       7      12.393 -10.674  -8.693  1.00  0.00           C  
ATOM    205  H1' A       7      13.108  -9.975  -9.134  1.00  0.00           H  
ATOM    206  N9  A       7      12.153 -11.763  -9.663  1.00  0.00           N  
ATOM    207  C8  A       7      11.658 -13.028  -9.451  1.00  0.00           C  
ATOM    208  H8  A       7      11.389 -13.390  -8.465  1.00  0.00           H  
ATOM    209  N7  A       7      11.553 -13.750 -10.538  1.00  0.00           N  
ATOM    210  C5  A       7      12.009 -12.883 -11.546  1.00  0.00           C  
ATOM    211  C6  A       7      12.170 -12.964 -12.955  1.00  0.00           C  
ATOM    212  N6  A       7      11.900 -14.026 -13.689  1.00  0.00           N  
ATOM    213  H61 A       7      12.111 -13.987 -14.678  1.00  0.00           H  
ATOM    214  H62 A       7      11.618 -14.880 -13.236  1.00  0.00           H  
ATOM    215  N1  A       7      12.628 -11.927 -13.663  1.00  0.00           N  
ATOM    216  C2  A       7      12.939 -10.820 -13.003  1.00  0.00           C  
ATOM    217  H2  A       7      13.312 -10.000 -13.603  1.00  0.00           H  
ATOM    218  N3  A       7      12.853 -10.593 -11.696  1.00  0.00           N  
ATOM    219  C4  A       7      12.374 -11.674 -11.018  1.00  0.00           C  
ATOM    220  C3' A       7      10.734 -10.467  -6.952  1.00  0.00           C  
ATOM    221  H3' A       7      10.227 -11.425  -7.090  1.00  0.00           H  
ATOM    222  C2' A       7      11.099  -9.920  -8.350  1.00  0.00           C  
ATOM    223  H2' A       7      10.307 -10.149  -9.062  1.00  0.00           H  
ATOM    224  O2' A       7      11.395  -8.522  -8.364  1.00  0.00           O  
ATOM    225 HO2' A       7      11.496  -8.200  -9.280  1.00  0.00           H  
ATOM    226  O3' A       7       9.921  -9.558  -6.199  1.00  0.00           O  
ATOM    227  P   U       8       8.842 -10.053  -5.076  1.00  0.00           P  
ATOM    228  OP1 U       8       8.999  -9.157  -3.893  1.00  0.00           O  
ATOM    229  OP2 U       8       8.938 -11.522  -4.859  1.00  0.00           O  
ATOM    230  O5' U       8       7.362  -9.763  -5.698  1.00  0.00           O  
ATOM    231  C5' U       8       6.835 -10.546  -6.766  1.00  0.00           C  
ATOM    232  H5' U       8       5.746 -10.486  -6.738  1.00  0.00           H  
ATOM    233 H5'' U       8       7.127 -11.589  -6.654  1.00  0.00           H  
ATOM    234  C4' U       8       7.311 -10.033  -8.127  1.00  0.00           C  
ATOM    235  H4' U       8       8.298  -9.610  -7.976  1.00  0.00           H  
ATOM    236  O4' U       8       6.487  -9.005  -8.643  1.00  0.00           O  
ATOM    237  C1' U       8       6.858  -8.826 -10.003  1.00  0.00           C  
ATOM    238  H1' U       8       5.948  -8.645 -10.578  1.00  0.00           H  
ATOM    239  N1  U       8       7.750  -7.642 -10.203  1.00  0.00           N  
ATOM    240  C6  U       8       8.520  -7.111  -9.187  1.00  0.00           C  
ATOM    241  H6  U       8       8.487  -7.542  -8.196  1.00  0.00           H  
ATOM    242  C5  U       8       9.318  -6.038  -9.411  1.00  0.00           C  
ATOM    243  H5  U       8       9.912  -5.631  -8.607  1.00  0.00           H  
ATOM    244  C4  U       8       9.402  -5.418 -10.710  1.00  0.00           C  
ATOM    245  O4  U       8      10.106  -4.453 -10.984  1.00  0.00           O  
ATOM    246  N3  U       8       8.623  -6.001 -11.681  1.00  0.00           N  
ATOM    247  H3  U       8       8.688  -5.636 -12.619  1.00  0.00           H  
ATOM    248  C2  U       8       7.786  -7.079 -11.487  1.00  0.00           C  
ATOM    249  O2  U       8       7.118  -7.501 -12.433  1.00  0.00           O  
ATOM    250  C3' U       8       7.525 -11.050  -9.252  1.00  0.00           C  
ATOM    251  H3' U       8       8.562 -11.367  -9.138  1.00  0.00           H  
ATOM    252  C2' U       8       7.459 -10.160 -10.504  1.00  0.00           C  
ATOM    253  H2' U       8       6.771 -10.592 -11.234  1.00  0.00           H  
ATOM    254  O2' U       8       8.761 -10.038 -11.085  1.00  0.00           O  
ATOM    255 HO2' U       8       8.890 -10.728 -11.767  1.00  0.00           H  
ATOM    256  O3' U       8       6.801 -12.278  -9.355  1.00  0.00           O  
ATOM    257  P   A       9       5.181 -12.452  -9.349  1.00  0.00           P  
ATOM    258  OP1 A       9       4.735 -12.515  -7.929  1.00  0.00           O  
ATOM    259  OP2 A       9       4.934 -13.659 -10.189  1.00  0.00           O  
ATOM    260  O5' A       9       4.476 -11.191 -10.122  1.00  0.00           O  
ATOM    261  C5' A       9       3.078 -11.215 -10.436  1.00  0.00           C  
ATOM    262  H5' A       9       2.735 -12.248 -10.501  1.00  0.00           H  
ATOM    263 H5'' A       9       2.949 -10.789 -11.429  1.00  0.00           H  
ATOM    264  C4' A       9       2.126 -10.465  -9.473  1.00  0.00           C  
ATOM    265  H4' A       9       1.236 -11.081  -9.335  1.00  0.00           H  
ATOM    266  O4' A       9       2.697 -10.215  -8.190  1.00  0.00           O  
ATOM    267  C1' A       9       2.166  -9.015  -7.649  1.00  0.00           C  
ATOM    268  H1' A       9       1.534  -9.258  -6.793  1.00  0.00           H  
ATOM    269  N9  A       9       3.261  -8.133  -7.168  1.00  0.00           N  
ATOM    270  C8  A       9       3.684  -8.012  -5.866  1.00  0.00           C  
ATOM    271  H8  A       9       3.266  -8.612  -5.066  1.00  0.00           H  
ATOM    272  N7  A       9       4.607  -7.107  -5.667  1.00  0.00           N  
ATOM    273  C5  A       9       4.830  -6.606  -6.958  1.00  0.00           C  
ATOM    274  C6  A       9       5.685  -5.613  -7.506  1.00  0.00           C  
ATOM    275  N6  A       9       6.546  -4.888  -6.812  1.00  0.00           N  
ATOM    276  H61 A       9       7.123  -4.227  -7.302  1.00  0.00           H  
ATOM    277  H62 A       9       6.653  -5.045  -5.824  1.00  0.00           H  
ATOM    278  N1  A       9       5.673  -5.318  -8.806  1.00  0.00           N  
ATOM    279  C2  A       9       4.829  -5.994  -9.571  1.00  0.00           C  
ATOM    280  H2  A       9       4.842  -5.734 -10.624  1.00  0.00           H  
ATOM    281  N3  A       9       3.982  -6.951  -9.223  1.00  0.00           N  
ATOM    282  C4  A       9       4.022  -7.223  -7.883  1.00  0.00           C  
ATOM    283  C3' A       9       1.643  -9.107 -10.007  1.00  0.00           C  
ATOM    284  H3' A       9       2.473  -8.580 -10.477  1.00  0.00           H  
ATOM    285  C2' A       9       1.256  -8.387  -8.706  1.00  0.00           C  
ATOM    286  H2' A       9       1.435  -7.321  -8.813  1.00  0.00           H  
ATOM    287  O2' A       9      -0.092  -8.638  -8.313  1.00  0.00           O  
ATOM    288 HO2' A       9      -0.648  -8.533  -9.106  1.00  0.00           H  
ATOM    289  O3' A       9       0.510  -9.152 -10.874  1.00  0.00           O  
ATOM    290  P   U      10       0.674  -9.366 -12.469  1.00  0.00           P  
ATOM    291  OP1 U      10       0.346 -10.791 -12.763  1.00  0.00           O  
ATOM    292  OP2 U      10       1.983  -8.827 -12.930  1.00  0.00           O  
ATOM    293  O5' U      10      -0.544  -8.446 -13.084  1.00  0.00           O  
ATOM    294  C5' U      10      -0.596  -7.020 -12.987  1.00  0.00           C  
ATOM    295  H5' U      10       0.181  -7.162 -13.734  1.00  0.00           H  
ATOM    296 H5'' U      10      -0.827  -7.270 -11.954  1.00  0.00           H  
ATOM    297  C4' U      10       0.359  -5.966 -12.362  1.00  0.00           C  
ATOM    298  H4' U      10       1.065  -6.470 -11.702  1.00  0.00           H  
ATOM    299  O4' U      10       1.094  -5.260 -13.361  1.00  0.00           O  
ATOM    300  C1' U      10       1.387  -3.974 -12.862  1.00  0.00           C  
ATOM    301  H1' U      10       2.241  -4.052 -12.185  1.00  0.00           H  
ATOM    302  N1  U      10       1.689  -3.022 -13.967  1.00  0.00           N  
ATOM    303  C6  U      10       0.848  -2.904 -15.053  1.00  0.00           C  
ATOM    304  H6  U      10      -0.061  -3.494 -15.091  1.00  0.00           H  
ATOM    305  C5  U      10       1.171  -2.096 -16.096  1.00  0.00           C  
ATOM    306  H5  U      10       0.518  -2.040 -16.955  1.00  0.00           H  
ATOM    307  C4  U      10       2.395  -1.329 -16.110  1.00  0.00           C  
ATOM    308  O4  U      10       2.788  -0.610 -17.022  1.00  0.00           O  
ATOM    309  N3  U      10       3.155  -1.454 -14.970  1.00  0.00           N  
ATOM    310  H3  U      10       4.007  -0.924 -14.941  1.00  0.00           H  
ATOM    311  C2  U      10       2.873  -2.278 -13.900  1.00  0.00           C  
ATOM    312  O2  U      10       3.662  -2.328 -12.956  1.00  0.00           O  
ATOM    313  C3' U      10      -0.423  -4.896 -11.549  1.00  0.00           C  
ATOM    314  H3' U      10      -1.464  -4.927 -11.882  1.00  0.00           H  
ATOM    315  C2' U      10       0.179  -3.545 -12.034  1.00  0.00           C  
ATOM    316  H2' U      10      -0.562  -3.073 -12.682  1.00  0.00           H  
ATOM    317  O2' U      10       0.622  -2.610 -11.046  1.00  0.00           O  
ATOM    318 HO2' U      10       0.848  -1.760 -11.465  1.00  0.00           H  
ATOM    319  O3' U      10      -0.385  -5.137 -10.136  1.00  0.00           O  
ATOM    320  P   A      11      -1.649  -4.704  -9.186  1.00  0.00           P  
ATOM    321  OP1 A      11      -2.686  -5.772  -9.323  1.00  0.00           O  
ATOM    322  OP2 A      11      -2.060  -3.306  -9.515  1.00  0.00           O  
ATOM    323  O5' A      11      -1.086  -4.695  -7.633  1.00  0.00           O  
ATOM    324  C5' A      11      -1.408  -5.733  -6.706  1.00  0.00           C  
ATOM    325  H5' A      11      -1.337  -6.696  -7.211  1.00  0.00           H  
ATOM    326 H5'' A      11      -2.447  -5.604  -6.398  1.00  0.00           H  
ATOM    327  C4' A      11      -0.538  -5.817  -5.426  1.00  0.00           C  
ATOM    328  H4' A      11      -1.022  -6.544  -4.772  1.00  0.00           H  
ATOM    329  O4' A      11       0.781  -6.313  -5.665  1.00  0.00           O  
ATOM    330  C1' A      11       1.725  -5.334  -5.247  1.00  0.00           C  
ATOM    331  H1' A      11       2.604  -5.805  -4.809  1.00  0.00           H  
ATOM    332  N9  A      11       2.180  -4.543  -6.409  1.00  0.00           N  
ATOM    333  C8  A      11       1.873  -4.727  -7.734  1.00  0.00           C  
ATOM    334  H8  A      11       1.178  -5.484  -8.061  1.00  0.00           H  
ATOM    335  N7  A      11       2.485  -3.923  -8.557  1.00  0.00           N  
ATOM    336  C5  A      11       3.270  -3.155  -7.698  1.00  0.00           C  
ATOM    337  C6  A      11       4.183  -2.099  -7.894  1.00  0.00           C  
ATOM    338  N6  A      11       4.445  -1.597  -9.091  1.00  0.00           N  
ATOM    339  H61 A      11       5.136  -0.876  -9.194  1.00  0.00           H  
ATOM    340  H62 A      11       3.978  -1.994  -9.888  1.00  0.00           H  
ATOM    341  N1  A      11       4.823  -1.548  -6.857  1.00  0.00           N  
ATOM    342  C2  A      11       4.586  -2.035  -5.648  1.00  0.00           C  
ATOM    343  H2  A      11       5.127  -1.567  -4.835  1.00  0.00           H  
ATOM    344  N3  A      11       3.762  -3.021  -5.308  1.00  0.00           N  
ATOM    345  C4  A      11       3.117  -3.538  -6.393  1.00  0.00           C  
ATOM    346  C3' A      11      -0.432  -4.499  -4.635  1.00  0.00           C  
ATOM    347  H3' A      11      -0.587  -3.660  -5.316  1.00  0.00           H  
ATOM    348  C2' A      11       1.039  -4.487  -4.172  1.00  0.00           C  
ATOM    349  H2' A      11       1.417  -3.464  -4.170  1.00  0.00           H  
ATOM    350  O2' A      11       1.277  -5.116  -2.904  1.00  0.00           O  
ATOM    351 HO2' A      11       2.143  -4.841  -2.548  1.00  0.00           H  
ATOM    352  O3' A      11      -1.346  -4.438  -3.538  1.00  0.00           O  
ATOM    353  P   C      12      -1.982  -3.028  -3.074  1.00  0.00           P  
ATOM    354  OP1 C      12      -2.590  -3.236  -1.727  1.00  0.00           O  
ATOM    355  OP2 C      12      -2.871  -2.568  -4.178  1.00  0.00           O  
ATOM    356  O5' C      12      -0.754  -1.961  -2.955  1.00  0.00           O  
ATOM    357  C5' C      12      -0.025  -1.743  -1.749  1.00  0.00           C  
ATOM    358  H5' C      12       0.587  -2.616  -1.514  1.00  0.00           H  
ATOM    359 H5'' C      12      -0.724  -1.585  -0.926  1.00  0.00           H  
ATOM    360  C4' C      12       0.879  -0.494  -1.829  1.00  0.00           C  
ATOM    361  H4' C      12       1.270  -0.290  -0.830  1.00  0.00           H  
ATOM    362  O4' C      12       1.994  -0.657  -2.707  1.00  0.00           O  
ATOM    363  C1' C      12       2.215   0.568  -3.407  1.00  0.00           C  
ATOM    364  H1' C      12       3.244   0.903  -3.249  1.00  0.00           H  
ATOM    365  N1  C      12       1.994   0.413  -4.878  1.00  0.00           N  
ATOM    366  C6  C      12       1.266  -0.627  -5.399  1.00  0.00           C  
ATOM    367  H6  C      12       0.828  -1.359  -4.736  1.00  0.00           H  
ATOM    368  C5  C      12       1.108  -0.747  -6.738  1.00  0.00           C  
ATOM    369  H5  C      12       0.540  -1.569  -7.141  1.00  0.00           H  
ATOM    370  C4  C      12       1.722   0.240  -7.559  1.00  0.00           C  
ATOM    371  N4  C      12       1.585   0.174  -8.856  1.00  0.00           N  
ATOM    372  H41 C      12       2.007   0.902  -9.407  1.00  0.00           H  
ATOM    373  H42 C      12       1.062  -0.586  -9.256  1.00  0.00           H  
ATOM    374  N3  C      12       2.441   1.245  -7.090  1.00  0.00           N  
ATOM    375  C2  C      12       2.581   1.346  -5.747  1.00  0.00           C  
ATOM    376  O2  C      12       3.249   2.288  -5.321  1.00  0.00           O  
ATOM    377  C3' C      12       0.113   0.754  -2.288  1.00  0.00           C  
ATOM    378  H3' C      12      -0.510   0.495  -3.144  1.00  0.00           H  
ATOM    379  C2' C      12       1.275   1.620  -2.800  1.00  0.00           C  
ATOM    380  H2' C      12       0.928   2.314  -3.563  1.00  0.00           H  
ATOM    381  O2' C      12       1.997   2.309  -1.780  1.00  0.00           O  
ATOM    382 HO2' C      12       1.622   3.204  -1.697  1.00  0.00           H  
ATOM    383  O3' C      12      -0.684   1.321  -1.246  1.00  0.00           O  
ATOM    384  P   G      13      -1.976   2.239  -1.578  1.00  0.00           P  
ATOM    385  OP1 G      13      -2.691   2.502  -0.296  1.00  0.00           O  
ATOM    386  OP2 G      13      -2.740   1.620  -2.697  1.00  0.00           O  
ATOM    387  O5' G      13      -1.356   3.628  -2.118  1.00  0.00           O  
ATOM    388  C5' G      13      -0.729   4.544  -1.232  1.00  0.00           C  
ATOM    389  H5' G      13      -0.068   4.006  -0.551  1.00  0.00           H  
ATOM    390 H5'' G      13      -1.486   5.058  -0.637  1.00  0.00           H  
ATOM    391  C4' G      13       0.101   5.582  -1.996  1.00  0.00           C  
ATOM    392  H4' G      13       0.643   6.203  -1.282  1.00  0.00           H  
ATOM    393  O4' G      13       1.041   4.941  -2.856  1.00  0.00           O  
ATOM    394  C1' G      13       1.171   5.714  -4.040  1.00  0.00           C  
ATOM    395  H1' G      13       2.213   6.013  -4.173  1.00  0.00           H  
ATOM    396  N9  G      13       0.771   4.956  -5.248  1.00  0.00           N  
ATOM    397  C8  G      13      -0.093   3.898  -5.399  1.00  0.00           C  
ATOM    398  H8  G      13      -0.656   3.484  -4.573  1.00  0.00           H  
ATOM    399  N7  G      13      -0.149   3.423  -6.618  1.00  0.00           N  
ATOM    400  C5  G      13       0.711   4.262  -7.341  1.00  0.00           C  
ATOM    401  C6  G      13       1.081   4.307  -8.738  1.00  0.00           C  
ATOM    402  O6  G      13       0.782   3.551  -9.660  1.00  0.00           O  
ATOM    403  N1  G      13       1.868   5.387  -9.060  1.00  0.00           N  
ATOM    404  H1  G      13       2.096   5.561 -10.023  1.00  0.00           H  
ATOM    405  C2  G      13       2.289   6.295  -8.164  1.00  0.00           C  
ATOM    406  N2  G      13       2.938   7.314  -8.645  1.00  0.00           N  
ATOM    407  H21 G      13       2.994   7.443  -9.655  1.00  0.00           H  
ATOM    408  H22 G      13       3.258   8.020  -8.007  1.00  0.00           H  
ATOM    409  N3  G      13       2.042   6.269  -6.861  1.00  0.00           N  
ATOM    410  C4  G      13       1.233   5.228  -6.509  1.00  0.00           C  
ATOM    411  C3' G      13      -0.748   6.503  -2.876  1.00  0.00           C  
ATOM    412  H3' G      13      -1.491   5.903  -3.405  1.00  0.00           H  
ATOM    413  C2' G      13       0.320   6.973  -3.878  1.00  0.00           C  
ATOM    414  H2' G      13      -0.144   7.254  -4.822  1.00  0.00           H  
ATOM    415  O2' G      13       1.185   8.003  -3.395  1.00  0.00           O  
ATOM    416 HO2' G      13       1.375   8.621  -4.125  1.00  0.00           H  
ATOM    417  O3' G      13      -1.381   7.547  -2.136  1.00  0.00           O  
ATOM    418  P   C      14      -2.648   8.346  -2.744  1.00  0.00           P  
ATOM    419  OP1 C      14      -3.040   9.391  -1.755  1.00  0.00           O  
ATOM    420  OP2 C      14      -3.671   7.343  -3.149  1.00  0.00           O  
ATOM    421  O5' C      14      -2.107   9.070  -4.088  1.00  0.00           O  
ATOM    422  C5' C      14      -1.257  10.209  -4.030  1.00  0.00           C  
ATOM    423  H5' C      14      -0.435  10.026  -3.338  1.00  0.00           H  
ATOM    424 H5'' C      14      -1.823  11.064  -3.654  1.00  0.00           H  
ATOM    425  C4' C      14      -0.670  10.576  -5.403  1.00  0.00           C  
ATOM    426  H4' C      14      -0.022  11.447  -5.286  1.00  0.00           H  
ATOM    427  O4' C      14       0.092   9.515  -5.985  1.00  0.00           O  
ATOM    428  C1' C      14      -0.064   9.561  -7.402  1.00  0.00           C  
ATOM    429  H1' C      14       0.916   9.686  -7.871  1.00  0.00           H  
ATOM    430  N1  C      14      -0.692   8.324  -7.951  1.00  0.00           N  
ATOM    431  C6  C      14      -1.519   7.518  -7.206  1.00  0.00           C  
ATOM    432  H6  C      14      -1.771   7.800  -6.192  1.00  0.00           H  
ATOM    433  C5  C      14      -2.008   6.369  -7.735  1.00  0.00           C  
ATOM    434  H5  C      14      -2.644   5.730  -7.142  1.00  0.00           H  
ATOM    435  C4  C      14      -1.651   6.061  -9.078  1.00  0.00           C  
ATOM    436  N4  C      14      -2.033   4.946  -9.637  1.00  0.00           N  
ATOM    437  H41 C      14      -1.732   4.777 -10.591  1.00  0.00           H  
ATOM    438  H42 C      14      -2.602   4.293  -9.131  1.00  0.00           H  
ATOM    439  N3  C      14      -0.899   6.846  -9.823  1.00  0.00           N  
ATOM    440  C2  C      14      -0.434   7.995  -9.287  1.00  0.00           C  
ATOM    441  O2  C      14       0.210   8.735 -10.029  1.00  0.00           O  
ATOM    442  C3' C      14      -1.746  10.924  -6.432  1.00  0.00           C  
ATOM    443  H3' C      14      -2.508  10.142  -6.417  1.00  0.00           H  
ATOM    444  C2' C      14      -0.924  10.787  -7.725  1.00  0.00           C  
ATOM    445  H2' C      14      -1.581  10.596  -8.574  1.00  0.00           H  
ATOM    446  O2' C      14      -0.040  11.885  -7.984  1.00  0.00           O  
ATOM    447 HO2' C      14       0.258  11.865  -8.914  1.00  0.00           H  
ATOM    448  O3' C      14      -2.348  12.200  -6.234  1.00  0.00           O  
ATOM    449  P   G      15      -3.845  12.474  -6.775  1.00  0.00           P  
ATOM    450  OP1 G      15      -4.120  13.933  -6.629  1.00  0.00           O  
ATOM    451  OP2 G      15      -4.765  11.513  -6.105  1.00  0.00           O  
ATOM    452  O5' G      15      -3.785  12.096  -8.349  1.00  0.00           O  
ATOM    453  C5' G      15      -3.105  12.936  -9.271  1.00  0.00           C  
ATOM    454  H5' G      15      -2.076  13.092  -8.951  1.00  0.00           H  
ATOM    455 H5'' G      15      -3.593  13.912  -9.290  1.00  0.00           H  
ATOM    456  C4' G      15      -3.098  12.384 -10.702  1.00  0.00           C  
ATOM    457  H4' G      15      -2.597  13.115 -11.340  1.00  0.00           H  
ATOM    458  O4' G      15      -2.450  11.122 -10.861  1.00  0.00           O  
ATOM    459  C1' G      15      -2.996  10.514 -12.030  1.00  0.00           C  
ATOM    460  H1' G      15      -2.244  10.462 -12.820  1.00  0.00           H  
ATOM    461  N9  G      15      -3.472   9.137 -11.754  1.00  0.00           N  
ATOM    462  C8  G      15      -3.845   8.559 -10.566  1.00  0.00           C  
ATOM    463  H8  G      15      -3.866   9.109  -9.632  1.00  0.00           H  
ATOM    464  N7  G      15      -4.147   7.289 -10.663  1.00  0.00           N  
ATOM    465  C5  G      15      -3.973   7.001 -12.024  1.00  0.00           C  
ATOM    466  C6  G      15      -4.101   5.777 -12.785  1.00  0.00           C  
ATOM    467  O6  G      15      -4.338   4.629 -12.410  1.00  0.00           O  
ATOM    468  N1  G      15      -3.911   5.953 -14.139  1.00  0.00           N  
ATOM    469  H1  G      15      -3.974   5.145 -14.736  1.00  0.00           H  
ATOM    470  C2  G      15      -3.584   7.137 -14.702  1.00  0.00           C  
ATOM    471  N2  G      15      -3.455   7.163 -15.998  1.00  0.00           N  
ATOM    472  H21 G      15      -3.675   6.345 -16.561  1.00  0.00           H  
ATOM    473  H22 G      15      -3.259   8.049 -16.433  1.00  0.00           H  
ATOM    474  N3  G      15      -3.407   8.276 -14.042  1.00  0.00           N  
ATOM    475  C4  G      15      -3.615   8.148 -12.699  1.00  0.00           C  
ATOM    476  C3' G      15      -4.510  12.176 -11.241  1.00  0.00           C  
ATOM    477  H3' G      15      -5.048  11.512 -10.562  1.00  0.00           H  
ATOM    478  C2' G      15      -4.148  11.401 -12.517  1.00  0.00           C  
ATOM    479  H2' G      15      -4.980  10.793 -12.856  1.00  0.00           H  
ATOM    480  O2' G      15      -3.651  12.226 -13.567  1.00  0.00           O  
ATOM    481 HO2' G      15      -4.408  12.709 -13.949  1.00  0.00           H  
ATOM    482  O3' G      15      -5.190  13.418 -11.411  1.00  0.00           O  
ATOM    483  P   U      16      -6.786  13.570 -11.179  1.00  0.00           P  
ATOM    484  OP1 U      16      -7.074  14.996 -10.853  1.00  0.00           O  
ATOM    485  OP2 U      16      -7.267  12.514 -10.244  1.00  0.00           O  
ATOM    486  O5' U      16      -7.399  13.242 -12.632  1.00  0.00           O  
ATOM    487  C5' U      16      -7.148  14.084 -13.746  1.00  0.00           C  
ATOM    488  H5' U      16      -6.181  14.578 -13.634  1.00  0.00           H  
ATOM    489 H5'' U      16      -7.920  14.853 -13.809  1.00  0.00           H  
ATOM    490  C4' U      16      -7.116  13.273 -15.047  1.00  0.00           C  
ATOM    491  H4' U      16      -6.855  13.938 -15.872  1.00  0.00           H  
ATOM    492  O4' U      16      -6.152  12.221 -14.971  1.00  0.00           O  
ATOM    493  C1' U      16      -6.615  11.098 -15.718  1.00  0.00           C  
ATOM    494  H1' U      16      -5.876  10.850 -16.483  1.00  0.00           H  
ATOM    495  N1  U      16      -6.852   9.886 -14.876  1.00  0.00           N  
ATOM    496  C6  U      16      -7.206   9.980 -13.548  1.00  0.00           C  
ATOM    497  H6  U      16      -7.348  10.953 -13.101  1.00  0.00           H  
ATOM    498  C5  U      16      -7.330   8.871 -12.778  1.00  0.00           C  
ATOM    499  H5  U      16      -7.574   8.962 -11.729  1.00  0.00           H  
ATOM    500  C4  U      16      -7.149   7.551 -13.330  1.00  0.00           C  
ATOM    501  O4  U      16      -7.191   6.510 -12.690  1.00  0.00           O  
ATOM    502  N3  U      16      -6.902   7.518 -14.682  1.00  0.00           N  
ATOM    503  H3  U      16      -6.869   6.612 -15.127  1.00  0.00           H  
ATOM    504  C2  U      16      -6.727   8.628 -15.484  1.00  0.00           C  
ATOM    505  O2  U      16      -6.473   8.472 -16.678  1.00  0.00           O  
ATOM    506  C3' U      16      -8.437  12.580 -15.387  1.00  0.00           C  
ATOM    507  H3' U      16      -8.802  12.068 -14.495  1.00  0.00           H  
ATOM    508  C2' U      16      -7.914  11.538 -16.392  1.00  0.00           C  
ATOM    509  H2' U      16      -8.609  10.705 -16.468  1.00  0.00           H  
ATOM    510  O2' U      16      -7.597  12.079 -17.683  1.00  0.00           O  
ATOM    511 HO2' U      16      -7.416  11.360 -18.320  1.00  0.00           H  
ATOM    512  O3' U      16      -9.449  13.437 -15.904  1.00  0.00           O  
ATOM    513  P   G      17     -11.005  13.041 -15.730  1.00  0.00           P  
ATOM    514  OP1 G      17     -11.801  13.945 -16.609  1.00  0.00           O  
ATOM    515  OP2 G      17     -11.312  13.028 -14.273  1.00  0.00           O  
ATOM    516  O5' G      17     -11.130  11.517 -16.281  1.00  0.00           O  
ATOM    517  C5' G      17     -11.007  11.233 -17.670  1.00  0.00           C  
ATOM    518  H5' G      17     -10.081  11.655 -18.054  1.00  0.00           H  
ATOM    519 H5'' G      17     -11.826  11.716 -18.204  1.00  0.00           H  
ATOM    520  C4' G      17     -11.033   9.731 -18.007  1.00  0.00           C  
ATOM    521  H4' G      17     -10.860   9.615 -19.078  1.00  0.00           H  
ATOM    522  O4' G      17     -10.069   8.948 -17.308  1.00  0.00           O  
ATOM    523  C1' G      17     -10.579   7.621 -17.189  1.00  0.00           C  
ATOM    524  H1' G      17      -9.960   6.927 -17.762  1.00  0.00           H  
ATOM    525  N9  G      17     -10.559   7.192 -15.775  1.00  0.00           N  
ATOM    526  C8  G      17     -10.499   7.965 -14.641  1.00  0.00           C  
ATOM    527  H8  G      17     -10.535   9.048 -14.670  1.00  0.00           H  
ATOM    528  N7  G      17     -10.360   7.283 -13.537  1.00  0.00           N  
ATOM    529  C5  G      17     -10.354   5.953 -13.972  1.00  0.00           C  
ATOM    530  C6  G      17     -10.216   4.719 -13.248  1.00  0.00           C  
ATOM    531  O6  G      17     -10.049   4.545 -12.043  1.00  0.00           O  
ATOM    532  N1  G      17     -10.297   3.599 -14.045  1.00  0.00           N  
ATOM    533  H1  G      17     -10.148   2.694 -13.632  1.00  0.00           H  
ATOM    534  C2  G      17     -10.493   3.638 -15.375  1.00  0.00           C  
ATOM    535  N2  G      17     -10.580   2.469 -15.951  1.00  0.00           N  
ATOM    536  H21 G      17     -10.577   1.623 -15.386  1.00  0.00           H  
ATOM    537  H22 G      17     -10.761   2.439 -16.941  1.00  0.00           H  
ATOM    538  N3  G      17     -10.613   4.751 -16.100  1.00  0.00           N  
ATOM    539  C4  G      17     -10.524   5.886 -15.338  1.00  0.00           C  
ATOM    540  C3' G      17     -12.380   9.096 -17.679  1.00  0.00           C  
ATOM    541  H3' G      17     -12.641   9.348 -16.648  1.00  0.00           H  
ATOM    542  C2' G      17     -12.007   7.604 -17.751  1.00  0.00           C  
ATOM    543  H2' G      17     -12.678   7.011 -17.126  1.00  0.00           H  
ATOM    544  O2' G      17     -11.941   7.080 -19.081  1.00  0.00           O  
ATOM    545 HO2' G      17     -12.057   6.111 -19.057  1.00  0.00           H  
ATOM    546  O3' G      17     -13.392   9.526 -18.583  1.00  0.00           O  
ATOM    547  P   G      18     -14.940   9.540 -18.138  1.00  0.00           P  
ATOM    548  OP1 G      18     -15.720  10.088 -19.286  1.00  0.00           O  
ATOM    549  OP2 G      18     -15.042  10.231 -16.820  1.00  0.00           O  
ATOM    550  O5' G      18     -15.306   7.974 -17.919  1.00  0.00           O  
ATOM    551  C5' G      18     -15.586   7.128 -19.026  1.00  0.00           C  
ATOM    552  H5' G      18     -14.734   7.127 -19.708  1.00  0.00           H  
ATOM    553 H5'' G      18     -16.443   7.519 -19.573  1.00  0.00           H  
ATOM    554  C4' G      18     -15.884   5.675 -18.618  1.00  0.00           C  
ATOM    555  H4' G      18     -16.201   5.130 -19.508  1.00  0.00           H  
ATOM    556  O4' G      18     -14.693   5.059 -18.118  1.00  0.00           O  
ATOM    557  C1' G      18     -15.044   4.126 -17.102  1.00  0.00           C  
ATOM    558  H1' G      18     -14.658   3.136 -17.354  1.00  0.00           H  
ATOM    559  N9  G      18     -14.473   4.521 -15.791  1.00  0.00           N  
ATOM    560  C8  G      18     -14.303   5.775 -15.257  1.00  0.00           C  
ATOM    561  H8  G      18     -14.537   6.678 -15.808  1.00  0.00           H  
ATOM    562  N7  G      18     -13.844   5.780 -14.032  1.00  0.00           N  
ATOM    563  C5  G      18     -13.710   4.421 -13.721  1.00  0.00           C  
ATOM    564  C6  G      18     -13.296   3.748 -12.513  1.00  0.00           C  
ATOM    565  O6  G      18     -12.960   4.227 -11.433  1.00  0.00           O  
ATOM    566  N1  G      18     -13.295   2.370 -12.615  1.00  0.00           N  
ATOM    567  H1  G      18     -13.039   1.849 -11.799  1.00  0.00           H  
ATOM    568  C2  G      18     -13.705   1.702 -13.724  1.00  0.00           C  
ATOM    569  N2  G      18     -13.745   0.397 -13.667  1.00  0.00           N  
ATOM    570  H21 G      18     -13.409  -0.116 -12.869  1.00  0.00           H  
ATOM    571  H22 G      18     -14.036  -0.092 -14.496  1.00  0.00           H  
ATOM    572  N3  G      18     -14.112   2.282 -14.853  1.00  0.00           N  
ATOM    573  C4  G      18     -14.086   3.647 -14.798  1.00  0.00           C  
ATOM    574  C3' G      18     -16.971   5.480 -17.540  1.00  0.00           C  
ATOM    575  H3' G      18     -16.809   6.193 -16.730  1.00  0.00           H  
ATOM    576  C2' G      18     -16.576   4.077 -17.038  1.00  0.00           C  
ATOM    577  H2' G      18     -16.930   3.929 -16.014  1.00  0.00           H  
ATOM    578  O2' G      18     -17.018   3.013 -17.892  1.00  0.00           O  
ATOM    579 HO2' G      18     -17.026   2.168 -17.400  1.00  0.00           H  
ATOM    580  O3' G      18     -18.347   5.503 -17.934  1.00  0.00           O  
ATOM    581  P   A      19     -19.087   6.855 -18.428  1.00  0.00           P  
ATOM    582  OP1 A      19     -18.938   6.939 -19.909  1.00  0.00           O  
ATOM    583  OP2 A      19     -18.641   8.002 -17.586  1.00  0.00           O  
ATOM    584  O5' A      19     -20.663   6.590 -18.122  1.00  0.00           O  
ATOM    585  C5' A      19     -21.267   6.959 -16.886  1.00  0.00           C  
ATOM    586  H5' A      19     -21.032   7.999 -16.657  1.00  0.00           H  
ATOM    587 H5'' A      19     -20.865   6.335 -16.085  1.00  0.00           H  
ATOM    588  C4' A      19     -22.802   6.827 -16.906  1.00  0.00           C  
ATOM    589  H4' A      19     -23.196   7.255 -15.982  1.00  0.00           H  
ATOM    590  O4' A      19     -23.381   7.531 -18.004  1.00  0.00           O  
ATOM    591  C1' A      19     -24.455   6.763 -18.540  1.00  0.00           C  
ATOM    592  H1' A      19     -25.363   7.372 -18.555  1.00  0.00           H  
ATOM    593  N9  A      19     -24.164   6.355 -19.938  1.00  0.00           N  
ATOM    594  C8  A      19     -22.952   6.140 -20.557  1.00  0.00           C  
ATOM    595  H8  A      19     -22.009   6.220 -20.036  1.00  0.00           H  
ATOM    596  N7  A      19     -23.037   5.852 -21.833  1.00  0.00           N  
ATOM    597  C5  A      19     -24.420   5.885 -22.072  1.00  0.00           C  
ATOM    598  C6  A      19     -25.245   5.709 -23.214  1.00  0.00           C  
ATOM    599  N6  A      19     -24.809   5.481 -24.441  1.00  0.00           N  
ATOM    600  H61 A      19     -25.487   5.384 -25.181  1.00  0.00           H  
ATOM    601  H62 A      19     -23.816   5.448 -24.618  1.00  0.00           H  
ATOM    602  N1  A      19     -26.574   5.782 -23.126  1.00  0.00           N  
ATOM    603  C2  A      19     -27.101   6.042 -21.934  1.00  0.00           C  
ATOM    604  H2  A      19     -28.182   6.092 -21.895  1.00  0.00           H  
ATOM    605  N3  A      19     -26.465   6.259 -20.784  1.00  0.00           N  
ATOM    606  C4  A      19     -25.110   6.164 -20.920  1.00  0.00           C  
ATOM    607  C3' A      19     -23.287   5.376 -16.985  1.00  0.00           C  
ATOM    608  H3' A      19     -22.641   4.824 -17.673  1.00  0.00           H  
ATOM    609  C2' A      19     -24.680   5.552 -17.623  1.00  0.00           C  
ATOM    610  H2' A      19     -24.945   4.663 -18.201  1.00  0.00           H  
ATOM    611  O2' A      19     -25.715   5.883 -16.687  1.00  0.00           O  
ATOM    612 HO2' A      19     -26.584   5.869 -17.132  1.00  0.00           H  
ATOM    613  O3' A      19     -23.290   4.760 -15.699  1.00  0.00           O  
ATOM    614  P   U      20     -23.308   3.151 -15.535  1.00  0.00           P  
ATOM    615  OP1 U      20     -21.942   2.751 -15.092  1.00  0.00           O  
ATOM    616  OP2 U      20     -23.876   2.529 -16.767  1.00  0.00           O  
ATOM    617  O5' U      20     -24.326   2.900 -14.286  1.00  0.00           O  
ATOM    618  C5' U      20     -25.726   2.778 -14.495  1.00  0.00           C  
ATOM    619  H5' U      20     -25.913   1.884 -15.085  1.00  0.00           H  
ATOM    620 H5'' U      20     -26.089   3.640 -15.055  1.00  0.00           H  
ATOM    621  C4' U      20     -26.518   2.668 -13.181  1.00  0.00           C  
ATOM    622  H4' U      20     -26.092   1.879 -12.559  1.00  0.00           H  
ATOM    623  O4' U      20     -26.501   3.901 -12.467  1.00  0.00           O  
ATOM    624  C1' U      20     -27.760   4.097 -11.830  1.00  0.00           C  
ATOM    625  H1' U      20     -27.598   4.092 -10.750  1.00  0.00           H  
ATOM    626  N1  U      20     -28.368   5.405 -12.214  1.00  0.00           N  
ATOM    627  C6  U      20     -28.178   5.956 -13.466  1.00  0.00           C  
ATOM    628  H6  U      20     -27.567   5.433 -14.194  1.00  0.00           H  
ATOM    629  C5  U      20     -28.726   7.159 -13.786  1.00  0.00           C  
ATOM    630  H5  U      20     -28.558   7.587 -14.764  1.00  0.00           H  
ATOM    631  C4  U      20     -29.528   7.905 -12.840  1.00  0.00           C  
ATOM    632  O4  U      20     -30.046   8.999 -13.050  1.00  0.00           O  
ATOM    633  N3  U      20     -29.686   7.289 -11.620  1.00  0.00           N  
ATOM    634  H3  U      20     -30.237   7.774 -10.934  1.00  0.00           H  
ATOM    635  C2  U      20     -29.148   6.070 -11.257  1.00  0.00           C  
ATOM    636  O2  U      20     -29.373   5.623 -10.129  1.00  0.00           O  
ATOM    637  C3' U      20     -27.992   2.334 -13.439  1.00  0.00           C  
ATOM    638  H3' U      20     -28.323   2.884 -14.323  1.00  0.00           H  
ATOM    639  C2' U      20     -28.678   2.916 -12.189  1.00  0.00           C  
ATOM    640  H2' U      20     -29.690   3.245 -12.442  1.00  0.00           H  
ATOM    641  O2' U      20     -28.693   2.014 -11.074  1.00  0.00           O  
ATOM    642 HO2' U      20     -29.344   2.310 -10.406  1.00  0.00           H  
ATOM    643  O3' U      20     -28.215   0.935 -13.594  1.00  0.00           O  
ATOM    644  P   A      21     -29.312   0.358 -14.628  1.00  0.00           P  
ATOM    645  OP1 A      21     -30.449   1.315 -14.714  1.00  0.00           O  
ATOM    646  OP2 A      21     -29.591  -1.060 -14.272  1.00  0.00           O  
ATOM    647  O5' A      21     -28.558   0.360 -16.059  1.00  0.00           O  
ATOM    648  C5' A      21     -27.276  -0.236 -16.208  1.00  0.00           C  
ATOM    649  H5' A      21     -26.600   0.549 -16.534  1.00  0.00           H  
ATOM    650 H5'' A      21     -26.922  -0.629 -15.253  1.00  0.00           H  
ATOM    651  C4' A      21     -27.190  -1.375 -17.231  1.00  0.00           C  
ATOM    652  H4' A      21     -27.788  -2.217 -16.877  1.00  0.00           H  
ATOM    653  O4' A      21     -27.633  -0.990 -18.531  1.00  0.00           O  
ATOM    654  C1' A      21     -26.658  -1.379 -19.494  1.00  0.00           C  
ATOM    655  H1' A      21     -27.138  -1.900 -20.326  1.00  0.00           H  
ATOM    656  N9  A      21     -25.980  -0.177 -20.044  1.00  0.00           N  
ATOM    657  C8  A      21     -25.830   1.075 -19.490  1.00  0.00           C  
ATOM    658  H8  A      21     -26.220   1.328 -18.513  1.00  0.00           H  
ATOM    659  N7  A      21     -25.191   1.931 -20.250  1.00  0.00           N  
ATOM    660  C5  A      21     -24.895   1.177 -21.397  1.00  0.00           C  
ATOM    661  C6  A      21     -24.217   1.425 -22.619  1.00  0.00           C  
ATOM    662  N6  A      21     -23.617   2.555 -22.950  1.00  0.00           N  
ATOM    663  H61 A      21     -23.143   2.593 -23.838  1.00  0.00           H  
ATOM    664  H62 A      21     -23.580   3.319 -22.291  1.00  0.00           H  
ATOM    665  N1  A      21     -24.119   0.486 -23.561  1.00  0.00           N  
ATOM    666  C2  A      21     -24.653  -0.703 -23.309  1.00  0.00           C  
ATOM    667  H2  A      21     -24.546  -1.448 -24.086  1.00  0.00           H  
ATOM    668  N3  A      21     -25.298  -1.095 -22.211  1.00  0.00           N  
ATOM    669  C4  A      21     -25.389  -0.098 -21.284  1.00  0.00           C  
ATOM    670  C3' A      21     -25.724  -1.820 -17.363  1.00  0.00           C  
ATOM    671  H3' A      21     -25.086  -0.935 -17.316  1.00  0.00           H  
ATOM    672  C2' A      21     -25.668  -2.335 -18.808  1.00  0.00           C  
ATOM    673  H2' A      21     -24.659  -2.220 -19.212  1.00  0.00           H  
ATOM    674  O2' A      21     -26.134  -3.681 -18.959  1.00  0.00           O  
ATOM    675 HO2' A      21     -25.764  -4.073 -19.775  1.00  0.00           H  
ATOM    676  O3' A      21     -25.350  -2.781 -16.376  1.00  0.00           O  
ATOM    677  P   U      22     -24.010  -2.606 -15.482  1.00  0.00           P  
ATOM    678  OP1 U      22     -24.188  -3.469 -14.278  1.00  0.00           O  
ATOM    679  OP2 U      22     -23.764  -1.154 -15.269  1.00  0.00           O  
ATOM    680  O5' U      22     -22.789  -3.193 -16.396  1.00  0.00           O  
ATOM    681  C5' U      22     -22.220  -4.476 -16.140  1.00  0.00           C  
ATOM    682  H5' U      22     -22.898  -5.257 -16.489  1.00  0.00           H  
ATOM    683 H5'' U      22     -22.086  -4.599 -15.065  1.00  0.00           H  
ATOM    684  C4' U      22     -20.834  -4.685 -16.778  1.00  0.00           C  
ATOM    685  H4' U      22     -20.404  -5.594 -16.355  1.00  0.00           H  
ATOM    686  O4' U      22     -20.895  -4.862 -18.187  1.00  0.00           O  
ATOM    687  C1' U      22     -19.727  -4.300 -18.784  1.00  0.00           C  
ATOM    688  H1' U      22     -19.144  -5.098 -19.251  1.00  0.00           H  
ATOM    689  N1  U      22     -20.088  -3.309 -19.845  1.00  0.00           N  
ATOM    690  C6  U      22     -21.367  -2.798 -19.962  1.00  0.00           C  
ATOM    691  H6  U      22     -22.120  -3.070 -19.229  1.00  0.00           H  
ATOM    692  C5  U      22     -21.701  -1.983 -20.999  1.00  0.00           C  
ATOM    693  H5  U      22     -22.709  -1.610 -21.090  1.00  0.00           H  
ATOM    694  C4  U      22     -20.737  -1.604 -22.009  1.00  0.00           C  
ATOM    695  O4  U      22     -20.960  -0.885 -22.979  1.00  0.00           O  
ATOM    696  N3  U      22     -19.479  -2.124 -21.814  1.00  0.00           N  
ATOM    697  H3  U      22     -18.778  -1.877 -22.490  1.00  0.00           H  
ATOM    698  C2  U      22     -19.105  -2.969 -20.788  1.00  0.00           C  
ATOM    699  O2  U      22     -17.947  -3.387 -20.749  1.00  0.00           O  
ATOM    700  C3' U      22     -19.860  -3.534 -16.487  1.00  0.00           C  
ATOM    701  H3' U      22     -20.378  -2.579 -16.588  1.00  0.00           H  
ATOM    702  C2' U      22     -18.878  -3.669 -17.664  1.00  0.00           C  
ATOM    703  H2' U      22     -18.522  -2.679 -17.955  1.00  0.00           H  
ATOM    704  O2' U      22     -17.775  -4.492 -17.330  1.00  0.00           O  
ATOM    705 HO2' U      22     -17.413  -4.040 -16.531  1.00  0.00           H  
ATOM    706  O3' U      22     -19.265  -3.633 -15.191  1.00  0.00           O  
ATOM    707  P   G      23     -18.108  -2.597 -14.734  1.00  0.00           P  
ATOM    708  OP1 G      23     -18.579  -1.221 -15.063  1.00  0.00           O  
ATOM    709  OP2 G      23     -16.852  -3.081 -15.371  1.00  0.00           O  
ATOM    710  O5' G      23     -18.029  -2.761 -13.101  1.00  0.00           O  
ATOM    711  C5' G      23     -17.374  -1.784 -12.280  1.00  0.00           C  
ATOM    712  H5' G      23     -17.468  -0.814 -12.768  1.00  0.00           H  
ATOM    713 H5'' G      23     -16.308  -1.990 -12.207  1.00  0.00           H  
ATOM    714  C4' G      23     -17.966  -1.612 -10.861  1.00  0.00           C  
ATOM    715  H4' G      23     -17.620  -0.649 -10.488  1.00  0.00           H  
ATOM    716  O4' G      23     -19.388  -1.521 -11.014  1.00  0.00           O  
ATOM    717  C1' G      23     -20.024  -2.083  -9.881  1.00  0.00           C  
ATOM    718  H1' G      23     -20.755  -1.368  -9.495  1.00  0.00           H  
ATOM    719  N9  G      23     -20.768  -3.335 -10.204  1.00  0.00           N  
ATOM    720  C8  G      23     -20.293  -4.552 -10.638  1.00  0.00           C  
ATOM    721  H8  G      23     -19.268  -4.705 -10.948  1.00  0.00           H  
ATOM    722  N7  G      23     -21.180  -5.514 -10.633  1.00  0.00           N  
ATOM    723  C5  G      23     -22.353  -4.882 -10.199  1.00  0.00           C  
ATOM    724  C6  G      23     -23.685  -5.392  -9.966  1.00  0.00           C  
ATOM    725  O6  G      23     -24.109  -6.547 -10.067  1.00  0.00           O  
ATOM    726  N1  G      23     -24.586  -4.421  -9.570  1.00  0.00           N  
ATOM    727  H1  G      23     -25.529  -4.716  -9.397  1.00  0.00           H  
ATOM    728  C2  G      23     -24.258  -3.112  -9.414  1.00  0.00           C  
ATOM    729  N2  G      23     -25.221  -2.283  -9.091  1.00  0.00           N  
ATOM    730  H21 G      23     -26.172  -2.598  -8.982  1.00  0.00           H  
ATOM    731  H22 G      23     -24.987  -1.305  -9.011  1.00  0.00           H  
ATOM    732  N3  G      23     -23.034  -2.606  -9.570  1.00  0.00           N  
ATOM    733  C4  G      23     -22.116  -3.541  -9.973  1.00  0.00           C  
ATOM    734  C3' G      23     -17.665  -2.619  -9.712  1.00  0.00           C  
ATOM    735  H3' G      23     -17.749  -3.633 -10.101  1.00  0.00           H  
ATOM    736  C2' G      23     -18.914  -2.296  -8.843  1.00  0.00           C  
ATOM    737  H2' G      23     -19.161  -3.128  -8.181  1.00  0.00           H  
ATOM    738  O2' G      23     -18.793  -1.070  -8.106  1.00  0.00           O  
ATOM    739 HO2' G      23     -19.586  -0.918  -7.555  1.00  0.00           H  
ATOM    740  O3' G      23     -16.394  -2.483  -9.011  1.00  0.00           O  
ATOM    741  P   G      24     -16.055  -3.332  -7.626  1.00  0.00           P  
ATOM    742  OP1 G      24     -17.028  -4.462  -7.543  1.00  0.00           O  
ATOM    743  OP2 G      24     -16.053  -2.360  -6.493  1.00  0.00           O  
ATOM    744  O5' G      24     -14.554  -4.054  -7.666  1.00  0.00           O  
ATOM    745  C5' G      24     -13.339  -3.480  -7.126  1.00  0.00           C  
ATOM    746  H5' G      24     -12.552  -4.227  -7.136  1.00  0.00           H  
ATOM    747 H5'' G      24     -13.497  -3.181  -6.087  1.00  0.00           H  
ATOM    748  C4' G      24     -12.873  -2.279  -7.956  1.00  0.00           C  
ATOM    749  H4' G      24     -13.578  -2.408  -8.775  1.00  0.00           H  
ATOM    750  O4' G      24     -13.148  -1.021  -7.367  1.00  0.00           O  
ATOM    751  C1' G      24     -13.113  -0.238  -8.534  1.00  0.00           C  
ATOM    752  H1' G      24     -13.944  -0.580  -9.151  1.00  0.00           H  
ATOM    753  N9  G      24     -13.394   1.200  -8.354  1.00  0.00           N  
ATOM    754  C8  G      24     -12.830   2.126  -7.512  1.00  0.00           C  
ATOM    755  H8  G      24     -12.048   1.866  -6.808  1.00  0.00           H  
ATOM    756  N7  G      24     -13.330   3.332  -7.638  1.00  0.00           N  
ATOM    757  C5  G      24     -14.304   3.189  -8.641  1.00  0.00           C  
ATOM    758  C6  G      24     -15.206   4.132  -9.263  1.00  0.00           C  
ATOM    759  O6  G      24     -15.321   5.345  -9.069  1.00  0.00           O  
ATOM    760  N1  G      24     -16.052   3.557 -10.200  1.00  0.00           N  
ATOM    761  H1  G      24     -16.697   4.166 -10.668  1.00  0.00           H  
ATOM    762  C2  G      24     -16.036   2.234 -10.509  1.00  0.00           C  
ATOM    763  N2  G      24     -16.886   1.789 -11.398  1.00  0.00           N  
ATOM    764  H21 G      24     -17.584   2.384 -11.817  1.00  0.00           H  
ATOM    765  H22 G      24     -16.846   0.806 -11.601  1.00  0.00           H  
ATOM    766  N3  G      24     -15.196   1.342  -9.999  1.00  0.00           N  
ATOM    767  C4  G      24     -14.359   1.877  -9.060  1.00  0.00           C  
ATOM    768  C3' G      24     -11.563  -2.116  -8.781  1.00  0.00           C  
ATOM    769  H3' G      24     -11.717  -2.807  -9.560  1.00  0.00           H  
ATOM    770  C2' G      24     -11.853  -0.672  -9.305  1.00  0.00           C  
ATOM    771  H2' G      24     -12.171  -0.759 -10.340  1.00  0.00           H  
ATOM    772  O2' G      24     -10.812   0.285  -9.201  1.00  0.00           O  
ATOM    773 HO2' G      24     -10.007  -0.105  -9.586  1.00  0.00           H  
ATOM    774  O3' G      24     -10.246  -2.487  -8.306  1.00  0.00           O  
ATOM    775  P   C      25      -8.819  -2.489  -9.228  1.00  0.00           P  
ATOM    776  OP1 C      25      -7.974  -3.528  -8.568  1.00  0.00           O  
ATOM    777  OP2 C      25      -8.314  -1.086  -9.159  1.00  0.00           O  
ATOM    778  O5' C      25      -8.821  -2.883 -10.869  1.00  0.00           O  
ATOM    779  C5' C      25      -8.063  -3.968 -11.506  1.00  0.00           C  
ATOM    780  H5' C      25      -8.394  -4.867 -10.987  1.00  0.00           H  
ATOM    781 H5'' C      25      -6.997  -3.851 -11.301  1.00  0.00           H  
ATOM    782  C4' C      25      -8.219  -4.302 -13.061  1.00  0.00           C  
ATOM    783  H4' C      25      -8.234  -5.391 -13.111  1.00  0.00           H  
ATOM    784  O4' C      25      -9.489  -3.847 -13.515  1.00  0.00           O  
ATOM    785  C1' C      25      -9.325  -2.778 -14.446  1.00  0.00           C  
ATOM    786  H1' C      25     -10.206  -2.753 -15.089  1.00  0.00           H  
ATOM    787  N1  C      25      -9.142  -1.413 -13.849  1.00  0.00           N  
ATOM    788  C6  C      25      -8.094  -1.094 -13.018  1.00  0.00           C  
ATOM    789  H6  C      25      -7.306  -1.782 -12.804  1.00  0.00           H  
ATOM    790  C5  C      25      -8.076   0.061 -12.337  1.00  0.00           C  
ATOM    791  H5  C      25      -7.280   0.254 -11.638  1.00  0.00           H  
ATOM    792  C4  C      25      -9.170   0.924 -12.526  1.00  0.00           C  
ATOM    793  N4  C      25      -9.219   1.974 -11.759  1.00  0.00           N  
ATOM    794  H41 C      25      -9.924   2.688 -11.864  1.00  0.00           H  
ATOM    795  H42 C      25      -8.556   2.030 -11.008  1.00  0.00           H  
ATOM    796  N3  C      25     -10.096   0.765 -13.456  1.00  0.00           N  
ATOM    797  C2  C      25     -10.066  -0.403 -14.162  1.00  0.00           C  
ATOM    798  O2  C      25     -10.826  -0.484 -15.131  1.00  0.00           O  
ATOM    799  C3' C      25      -7.210  -3.865 -14.205  1.00  0.00           C  
ATOM    800  H3' C      25      -6.503  -3.135 -13.824  1.00  0.00           H  
ATOM    801  C2' C      25      -8.131  -3.205 -15.270  1.00  0.00           C  
ATOM    802  H2' C      25      -7.650  -2.339 -15.710  1.00  0.00           H  
ATOM    803  O2' C      25      -8.622  -4.078 -16.297  1.00  0.00           O  
ATOM    804 HO2' C      25      -8.982  -3.562 -17.037  1.00  0.00           H  
ATOM    805  O3' C      25      -6.403  -4.853 -14.855  1.00  0.00           O  
ATOM    806  P   A      26      -5.144  -4.391 -15.818  1.00  0.00           P  
ATOM    807  OP1 A      26      -4.826  -5.561 -16.697  1.00  0.00           O  
ATOM    808  OP2 A      26      -4.082  -3.920 -14.877  1.00  0.00           O  
ATOM    809  O5' A      26      -5.538  -3.088 -16.775  1.00  0.00           O  
ATOM    810  C5' A      26      -6.042  -3.247 -18.109  1.00  0.00           C  
ATOM    811  H5' A      26      -6.850  -3.976 -18.104  1.00  0.00           H  
ATOM    812 H5'' A      26      -5.257  -3.672 -18.736  1.00  0.00           H  
ATOM    813  C4' A      26      -6.568  -1.974 -18.827  1.00  0.00           C  
ATOM    814  H4' A      26      -7.037  -2.310 -19.754  1.00  0.00           H  
ATOM    815  O4' A      26      -7.571  -1.264 -18.095  1.00  0.00           O  
ATOM    816  C1' A      26      -7.461   0.133 -18.376  1.00  0.00           C  
ATOM    817  H1' A      26      -8.419   0.530 -18.721  1.00  0.00           H  
ATOM    818  N9  A      26      -7.072   0.854 -17.141  1.00  0.00           N  
ATOM    819  C8  A      26      -6.660   0.310 -15.949  1.00  0.00           C  
ATOM    820  H8  A      26      -6.441  -0.740 -15.833  1.00  0.00           H  
ATOM    821  N7  A      26      -6.595   1.158 -14.962  1.00  0.00           N  
ATOM    822  C5  A      26      -6.922   2.371 -15.572  1.00  0.00           C  
ATOM    823  C6  A      26      -7.028   3.701 -15.113  1.00  0.00           C  
ATOM    824  N6  A      26      -6.878   4.029 -13.850  1.00  0.00           N  
ATOM    825  H61 A      26      -6.984   4.991 -13.557  1.00  0.00           H  
ATOM    826  H62 A      26      -6.605   3.318 -13.193  1.00  0.00           H  
ATOM    827  N1  A      26      -7.307   4.715 -15.936  1.00  0.00           N  
ATOM    828  C2  A      26      -7.507   4.407 -17.215  1.00  0.00           C  
ATOM    829  H2  A      26      -7.734   5.238 -17.870  1.00  0.00           H  
ATOM    830  N3  A      26      -7.476   3.203 -17.791  1.00  0.00           N  
ATOM    831  C4  A      26      -7.171   2.211 -16.906  1.00  0.00           C  
ATOM    832  C3' A      26      -5.516  -0.936 -19.246  1.00  0.00           C  
ATOM    833  H3' A      26      -4.844  -0.720 -18.413  1.00  0.00           H  
ATOM    834  C2' A      26      -6.415   0.298 -19.483  1.00  0.00           C  
ATOM    835  H2' A      26      -5.845   1.220 -19.351  1.00  0.00           H  
ATOM    836  O2' A      26      -7.108   0.299 -20.739  1.00  0.00           O  
ATOM    837 HO2' A      26      -7.302   1.216 -21.015  1.00  0.00           H  
ATOM    838  O3' A      26      -4.805  -1.319 -20.424  1.00  0.00           O  
ATOM    839  P   C      27      -3.256  -1.812 -20.377  1.00  0.00           P  
ATOM    840  OP1 C      27      -3.022  -2.676 -21.574  1.00  0.00           O  
ATOM    841  OP2 C      27      -2.942  -2.353 -19.026  1.00  0.00           O  
ATOM    842  O5' C      27      -2.402  -0.445 -20.547  1.00  0.00           O  
ATOM    843  C5' C      27      -2.493   0.347 -21.722  1.00  0.00           C  
ATOM    844  H5' C      27      -3.372   0.071 -22.306  1.00  0.00           H  
ATOM    845 H5'' C      27      -1.609   0.185 -22.342  1.00  0.00           H  
ATOM    846  C4' C      27      -2.597   1.839 -21.369  1.00  0.00           C  
ATOM    847  H4' C      27      -2.629   2.414 -22.296  1.00  0.00           H  
ATOM    848  O4' C      27      -3.761   2.138 -20.593  1.00  0.00           O  
ATOM    849  C1' C      27      -3.465   3.247 -19.744  1.00  0.00           C  
ATOM    850  H1' C      27      -4.139   4.072 -19.989  1.00  0.00           H  
ATOM    851  N1  C      27      -3.605   2.924 -18.289  1.00  0.00           N  
ATOM    852  C6  C      27      -3.363   1.671 -17.780  1.00  0.00           C  
ATOM    853  H6  C      27      -3.150   0.850 -18.455  1.00  0.00           H  
ATOM    854  C5  C      27      -3.379   1.467 -16.437  1.00  0.00           C  
ATOM    855  H5  C      27      -3.185   0.482 -16.043  1.00  0.00           H  
ATOM    856  C4  C      27      -3.639   2.591 -15.600  1.00  0.00           C  
ATOM    857  N4  C      27      -3.654   2.475 -14.297  1.00  0.00           N  
ATOM    858  H41 C      27      -3.857   3.287 -13.728  1.00  0.00           H  
ATOM    859  H42 C      27      -3.515   1.570 -13.884  1.00  0.00           H  
ATOM    860  N3  C      27      -3.893   3.796 -16.070  1.00  0.00           N  
ATOM    861  C2  C      27      -3.875   3.981 -17.411  1.00  0.00           C  
ATOM    862  O2  C      27      -4.084   5.122 -17.819  1.00  0.00           O  
ATOM    863  C3' C      27      -1.426   2.346 -20.526  1.00  0.00           C  
ATOM    864  H3' C      27      -1.325   1.691 -19.659  1.00  0.00           H  
ATOM    865  C2' C      27      -2.023   3.680 -20.053  1.00  0.00           C  
ATOM    866  H2' C      27      -1.508   4.032 -19.160  1.00  0.00           H  
ATOM    867  O2' C      27      -2.064   4.693 -21.063  1.00  0.00           O  
ATOM    868 HO2' C      27      -2.105   5.577 -20.649  1.00  0.00           H  
ATOM    869  O3' C      27      -0.179   2.429 -21.209  1.00  0.00           O  
ATOM    870  P   G      28       1.201   2.506 -20.361  1.00  0.00           P  
ATOM    871  OP1 G      28       2.333   2.409 -21.330  1.00  0.00           O  
ATOM    872  OP2 G      28       1.131   1.514 -19.253  1.00  0.00           O  
ATOM    873  O5' G      28       1.215   3.981 -19.687  1.00  0.00           O  
ATOM    874  C5' G      28       1.380   5.144 -20.484  1.00  0.00           C  
ATOM    875  H5' G      28       0.601   5.178 -21.247  1.00  0.00           H  
ATOM    876 H5'' G      28       2.347   5.101 -20.989  1.00  0.00           H  
ATOM    877  C4' G      28       1.321   6.439 -19.661  1.00  0.00           C  
ATOM    878  H4' G      28       1.438   7.284 -20.341  1.00  0.00           H  
ATOM    879  O4' G      28       0.081   6.588 -18.970  1.00  0.00           O  
ATOM    880  C1' G      28       0.337   7.204 -17.711  1.00  0.00           C  
ATOM    881  H1' G      28      -0.278   8.099 -17.593  1.00  0.00           H  
ATOM    882  N9  G      28       0.014   6.275 -16.601  1.00  0.00           N  
ATOM    883  C8  G      28      -0.232   4.924 -16.632  1.00  0.00           C  
ATOM    884  H8  G      28      -0.160   4.341 -17.540  1.00  0.00           H  
ATOM    885  N7  G      28      -0.568   4.411 -15.477  1.00  0.00           N  
ATOM    886  C5  G      28      -0.513   5.502 -14.604  1.00  0.00           C  
ATOM    887  C6  G      28      -0.762   5.609 -13.188  1.00  0.00           C  
ATOM    888  O6  G      28      -1.138   4.749 -12.392  1.00  0.00           O  
ATOM    889  N1  G      28      -0.532   6.871 -12.687  1.00  0.00           N  
ATOM    890  H1  G      28      -0.614   6.996 -11.691  1.00  0.00           H  
ATOM    891  C2  G      28      -0.145   7.921 -13.444  1.00  0.00           C  
ATOM    892  N2  G      28       0.113   9.037 -12.816  1.00  0.00           N  
ATOM    893  H21 G      28       0.100   9.060 -11.798  1.00  0.00           H  
ATOM    894  H22 G      28       0.420   9.825 -13.361  1.00  0.00           H  
ATOM    895  N3  G      28       0.059   7.884 -14.757  1.00  0.00           N  
ATOM    896  C4  G      28      -0.136   6.639 -15.284  1.00  0.00           C  
ATOM    897  C3' G      28       2.429   6.532 -18.606  1.00  0.00           C  
ATOM    898  H3' G      28       2.479   5.586 -18.064  1.00  0.00           H  
ATOM    899  C2' G      28       1.820   7.601 -17.682  1.00  0.00           C  
ATOM    900  H2' G      28       2.231   7.519 -16.676  1.00  0.00           H  
ATOM    901  O2' G      28       1.937   8.939 -18.178  1.00  0.00           O  
ATOM    902 HO2' G      28       1.853   9.573 -17.441  1.00  0.00           H  
ATOM    903  O3' G      28       3.703   6.865 -19.159  1.00  0.00           O  
ATOM    904  P   C      29       5.075   6.494 -18.382  1.00  0.00           P  
ATOM    905  OP1 C      29       6.210   6.901 -19.260  1.00  0.00           O  
ATOM    906  OP2 C      29       4.995   5.070 -17.954  1.00  0.00           O  
ATOM    907  O5' C      29       5.102   7.404 -17.039  1.00  0.00           O  
ATOM    908  C5' C      29       5.372   8.799 -17.074  1.00  0.00           C  
ATOM    909  H5' C      29       4.661   9.294 -17.737  1.00  0.00           H  
ATOM    910 H5'' C      29       6.376   8.961 -17.470  1.00  0.00           H  
ATOM    911  C4' C      29       5.290   9.459 -15.684  1.00  0.00           C  
ATOM    912  H4' C      29       5.579  10.506 -15.790  1.00  0.00           H  
ATOM    913  O4' C      29       3.972   9.417 -15.130  1.00  0.00           O  
ATOM    914  C1' C      29       4.069   9.219 -13.719  1.00  0.00           C  
ATOM    915  H1' C      29       3.502   9.995 -13.197  1.00  0.00           H  
ATOM    916  N1  C      29       3.530   7.884 -13.314  1.00  0.00           N  
ATOM    917  C6  C      29       3.398   6.847 -14.200  1.00  0.00           C  
ATOM    918  H6  C      29       3.708   6.978 -15.223  1.00  0.00           H  
ATOM    919  C5  C      29       2.879   5.663 -13.802  1.00  0.00           C  
ATOM    920  H5  C      29       2.781   4.857 -14.513  1.00  0.00           H  
ATOM    921  C4  C      29       2.490   5.543 -12.441  1.00  0.00           C  
ATOM    922  N4  C      29       1.971   4.416 -12.036  1.00  0.00           N  
ATOM    923  H41 C      29       1.612   4.301 -11.095  1.00  0.00           H  
ATOM    924  H42 C      29       1.879   3.662 -12.691  1.00  0.00           H  
ATOM    925  N3  C      29       2.595   6.525 -11.567  1.00  0.00           N  
ATOM    926  C2  C      29       3.143   7.695 -11.981  1.00  0.00           C  
ATOM    927  O2  C      29       3.308   8.570 -11.133  1.00  0.00           O  
ATOM    928  C3' C      29       6.218   8.825 -14.638  1.00  0.00           C  
ATOM    929  H3' C      29       6.096   7.741 -14.670  1.00  0.00           H  
ATOM    930  C2' C      29       5.555   9.358 -13.356  1.00  0.00           C  
ATOM    931  H2' C      29       5.817   8.738 -12.499  1.00  0.00           H  
ATOM    932  O2' C      29       5.829  10.740 -13.091  1.00  0.00           O  
ATOM    933 HO2' C      29       5.624  10.953 -12.160  1.00  0.00           H  
ATOM    934  O3' C      29       7.595   9.172 -14.787  1.00  0.00           O  
ATOM    935  P   G      30       8.762   8.215 -14.196  1.00  0.00           P  
ATOM    936  OP1 G      30      10.070   8.855 -14.514  1.00  0.00           O  
ATOM    937  OP2 G      30       8.520   6.832 -14.688  1.00  0.00           O  
ATOM    938  O5' G      30       8.574   8.200 -12.583  1.00  0.00           O  
ATOM    939  C5' G      30       8.880   9.344 -11.795  1.00  0.00           C  
ATOM    940  H5' G      30       8.374  10.217 -12.211  1.00  0.00           H  
ATOM    941 H5'' G      30       9.955   9.530 -11.824  1.00  0.00           H  
ATOM    942  C4' G      30       8.448   9.189 -10.327  1.00  0.00           C  
ATOM    943  H4' G      30       8.636  10.134  -9.815  1.00  0.00           H  
ATOM    944  O4' G      30       7.051   8.903 -10.228  1.00  0.00           O  
ATOM    945  C1' G      30       6.840   7.961  -9.185  1.00  0.00           C  
ATOM    946  H1' G      30       6.123   8.353  -8.460  1.00  0.00           H  
ATOM    947  N9  G      30       6.294   6.683  -9.714  1.00  0.00           N  
ATOM    948  C8  G      30       6.148   6.267 -11.015  1.00  0.00           C  
ATOM    949  H8  G      30       6.538   6.830 -11.851  1.00  0.00           H  
ATOM    950  N7  G      30       5.475   5.154 -11.155  1.00  0.00           N  
ATOM    951  C5  G      30       5.185   4.773  -9.840  1.00  0.00           C  
ATOM    952  C6  G      30       4.473   3.637  -9.303  1.00  0.00           C  
ATOM    953  O6  G      30       3.909   2.722  -9.902  1.00  0.00           O  
ATOM    954  N1  G      30       4.423   3.615  -7.923  1.00  0.00           N  
ATOM    955  H1  G      30       3.931   2.857  -7.478  1.00  0.00           H  
ATOM    956  C2  G      30       5.000   4.566  -7.149  1.00  0.00           C  
ATOM    957  N2  G      30       4.905   4.424  -5.856  1.00  0.00           N  
ATOM    958  H21 G      30       4.363   3.648  -5.481  1.00  0.00           H  
ATOM    959  H22 G      30       5.283   5.144  -5.264  1.00  0.00           H  
ATOM    960  N3  G      30       5.652   5.636  -7.595  1.00  0.00           N  
ATOM    961  C4  G      30       5.713   5.690  -8.956  1.00  0.00           C  
ATOM    962  C3' G      30       9.212   8.094  -9.567  1.00  0.00           C  
ATOM    963  H3' G      30       9.339   7.227 -10.218  1.00  0.00           H  
ATOM    964  C2' G      30       8.181   7.762  -8.478  1.00  0.00           C  
ATOM    965  H2' G      30       8.279   6.728  -8.171  1.00  0.00           H  
ATOM    966  O2' G      30       8.240   8.636  -7.352  1.00  0.00           O  
ATOM    967 HO2' G      30       9.104   8.498  -6.919  1.00  0.00           H  
ATOM    968  O3' G      30      10.479   8.554  -9.075  1.00  0.00           O  
ATOM    969  P   A      31      11.547   7.570  -8.345  1.00  0.00           P  
ATOM    970  OP1 A      31      12.832   8.317  -8.254  1.00  0.00           O  
ATOM    971  OP2 A      31      11.541   6.265  -9.059  1.00  0.00           O  
ATOM    972  O5' A      31      10.982   7.402  -6.822  1.00  0.00           O  
ATOM    973  C5' A      31      11.340   6.314  -5.957  1.00  0.00           C  
ATOM    974  H5' A      31      11.037   6.567  -4.940  1.00  0.00           H  
ATOM    975 H5'' A      31      12.421   6.165  -5.964  1.00  0.00           H  
ATOM    976  C4' A      31      10.647   4.998  -6.346  1.00  0.00           C  
ATOM    977  H4' A      31      11.184   4.554  -7.186  1.00  0.00           H  
ATOM    978  O4' A      31       9.296   5.252  -6.708  1.00  0.00           O  
ATOM    979  C1' A      31       8.629   4.007  -6.806  1.00  0.00           C  
ATOM    980  H1' A      31       7.664   4.073  -6.298  1.00  0.00           H  
ATOM    981  N9  A      31       8.377   3.685  -8.233  1.00  0.00           N  
ATOM    982  C8  A      31       8.804   4.326  -9.369  1.00  0.00           C  
ATOM    983  H8  A      31       9.392   5.230  -9.329  1.00  0.00           H  
ATOM    984  N7  A      31       8.427   3.763 -10.490  1.00  0.00           N  
ATOM    985  C5  A      31       7.718   2.637 -10.045  1.00  0.00           C  
ATOM    986  C6  A      31       7.040   1.556 -10.667  1.00  0.00           C  
ATOM    987  N6  A      31       6.886   1.406 -11.972  1.00  0.00           N  
ATOM    988  H61 A      31       6.352   0.623 -12.305  1.00  0.00           H  
ATOM    989  H62 A      31       7.226   2.127 -12.591  1.00  0.00           H  
ATOM    990  N1  A      31       6.520   0.559  -9.949  1.00  0.00           N  
ATOM    991  C2  A      31       6.619   0.658  -8.630  1.00  0.00           C  
ATOM    992  H2  A      31       6.262  -0.176  -8.064  1.00  0.00           H  
ATOM    993  N3  A      31       7.129   1.630  -7.898  1.00  0.00           N  
ATOM    994  C4  A      31       7.692   2.588  -8.676  1.00  0.00           C  
ATOM    995  C3' A      31      10.433   3.926  -5.264  1.00  0.00           C  
ATOM    996  H3' A      31       9.800   4.399  -4.508  1.00  0.00           H  
ATOM    997  C2' A      31       9.515   2.978  -6.065  1.00  0.00           C  
ATOM    998  H2' A      31       8.913   2.363  -5.392  1.00  0.00           H  
ATOM    999  O2' A      31      10.229   2.168  -6.986  1.00  0.00           O  
ATOM   1000 HO2' A      31      10.838   1.632  -6.444  1.00  0.00           H  
ATOM   1001  O3' A      31      11.513   3.380  -4.492  1.00  0.00           O  
ATOM   1002  P   G      32      12.637   2.333  -5.016  1.00  0.00           P  
ATOM   1003  OP1 G      32      13.557   2.090  -3.869  1.00  0.00           O  
ATOM   1004  OP2 G      32      13.207   2.862  -6.282  1.00  0.00           O  
ATOM   1005  O5' G      32      11.841   0.938  -5.343  1.00  0.00           O  
ATOM   1006  C5' G      32      11.159   0.216  -4.321  1.00  0.00           C  
ATOM   1007  H5' G      32      10.505   0.902  -3.780  1.00  0.00           H  
ATOM   1008 H5'' G      32      11.889  -0.175  -3.611  1.00  0.00           H  
ATOM   1009  C4' G      32      10.291  -0.960  -4.826  1.00  0.00           C  
ATOM   1010  H4' G      32       9.765  -1.374  -3.965  1.00  0.00           H  
ATOM   1011  O4' G      32       9.312  -0.555  -5.781  1.00  0.00           O  
ATOM   1012  C1' G      32       9.092  -1.625  -6.700  1.00  0.00           C  
ATOM   1013  H1' G      32       8.038  -1.906  -6.716  1.00  0.00           H  
ATOM   1014  N9  G      32       9.497  -1.242  -8.071  1.00  0.00           N  
ATOM   1015  C8  G      32      10.562  -0.476  -8.478  1.00  0.00           C  
ATOM   1016  H8  G      32      11.265  -0.046  -7.777  1.00  0.00           H  
ATOM   1017  N7  G      32      10.637  -0.293  -9.770  1.00  0.00           N  
ATOM   1018  C5  G      32       9.553  -1.026 -10.263  1.00  0.00           C  
ATOM   1019  C6  G      32       9.085  -1.235 -11.609  1.00  0.00           C  
ATOM   1020  O6  G      32       9.513  -0.799 -12.679  1.00  0.00           O  
ATOM   1021  N1  G      32       8.003  -2.067 -11.683  1.00  0.00           N  
ATOM   1022  H1  G      32       7.683  -2.337 -12.595  1.00  0.00           H  
ATOM   1023  C2  G      32       7.448  -2.674 -10.618  1.00  0.00           C  
ATOM   1024  N2  G      32       6.535  -3.551 -10.921  1.00  0.00           N  
ATOM   1025  H21 G      32       6.336  -3.771 -11.891  1.00  0.00           H  
ATOM   1026  H22 G      32       6.158  -4.093 -10.153  1.00  0.00           H  
ATOM   1027  N3  G      32       7.821  -2.513  -9.345  1.00  0.00           N  
ATOM   1028  C4  G      32       8.883  -1.656  -9.231  1.00  0.00           C  
ATOM   1029  C3' G      32      11.062  -2.114  -5.478  1.00  0.00           C  
ATOM   1030  H3' G      32      11.789  -1.710  -6.186  1.00  0.00           H  
ATOM   1031  C2' G      32       9.925  -2.819  -6.236  1.00  0.00           C  
ATOM   1032  H2' G      32      10.311  -3.386  -7.085  1.00  0.00           H  
ATOM   1033  O2' G      32       9.100  -3.637  -5.406  1.00  0.00           O  
ATOM   1034 HO2' G      32       9.676  -4.237  -4.896  1.00  0.00           H  
ATOM   1035  O3' G      32      11.695  -2.963  -4.533  1.00  0.00           O  
ATOM   1036  P   U      33      12.922  -3.918  -4.973  1.00  0.00           P  
ATOM   1037  OP1 U      33      12.619  -4.521  -6.300  1.00  0.00           O  
ATOM   1038  OP2 U      33      13.221  -4.824  -3.829  1.00  0.00           O  
ATOM   1039  O5' U      33      14.182  -2.912  -5.163  1.00  0.00           O  
ATOM   1040  C5' U      33      14.415  -1.835  -4.260  1.00  0.00           C  
ATOM   1041  H5' U      33      13.927  -2.037  -3.304  1.00  0.00           H  
ATOM   1042 H5'' U      33      13.971  -0.931  -4.677  1.00  0.00           H  
ATOM   1043  C4' U      33      15.903  -1.567  -3.977  1.00  0.00           C  
ATOM   1044  H4' U      33      15.974  -0.604  -3.470  1.00  0.00           H  
ATOM   1045  O4' U      33      16.454  -2.552  -3.105  1.00  0.00           O  
ATOM   1046  C1' U      33      17.789  -2.848  -3.510  1.00  0.00           C  
ATOM   1047  H1' U      33      18.463  -2.669  -2.668  1.00  0.00           H  
ATOM   1048  N1  U      33      17.940  -4.277  -3.924  1.00  0.00           N  
ATOM   1049  C6  U      33      16.856  -5.048  -4.291  1.00  0.00           C  
ATOM   1050  H6  U      33      15.883  -4.585  -4.389  1.00  0.00           H  
ATOM   1051  C5  U      33      16.983  -6.388  -4.483  1.00  0.00           C  
ATOM   1052  H5  U      33      16.116  -6.978  -4.743  1.00  0.00           H  
ATOM   1053  C4  U      33      18.251  -7.062  -4.313  1.00  0.00           C  
ATOM   1054  O4  U      33      18.437  -8.272  -4.412  1.00  0.00           O  
ATOM   1055  N3  U      33      19.299  -6.225  -4.002  1.00  0.00           N  
ATOM   1056  H3  U      33      20.195  -6.656  -3.861  1.00  0.00           H  
ATOM   1057  C2  U      33      19.210  -4.860  -3.807  1.00  0.00           C  
ATOM   1058  O2  U      33      20.230  -4.226  -3.534  1.00  0.00           O  
ATOM   1059  C3' U      33      16.790  -1.494  -5.227  1.00  0.00           C  
ATOM   1060  H3' U      33      16.496  -2.280  -5.926  1.00  0.00           H  
ATOM   1061  C2' U      33      18.157  -1.867  -4.628  1.00  0.00           C  
ATOM   1062  H2' U      33      18.780  -2.349  -5.381  1.00  0.00           H  
ATOM   1063  O2' U      33      18.838  -0.755  -4.054  1.00  0.00           O  
ATOM   1064 HO2' U      33      19.029  -0.146  -4.793  1.00  0.00           H  
ATOM   1065  O3' U      33      16.742  -0.218  -5.871  1.00  0.00           O  
ATOM   1066  P   U      34      17.611   0.075  -7.202  1.00  0.00           P  
ATOM   1067  OP1 U      34      17.084   1.313  -7.842  1.00  0.00           O  
ATOM   1068  OP2 U      34      17.681  -1.183  -7.997  1.00  0.00           O  
ATOM   1069  O5' U      34      19.074   0.433  -6.576  1.00  0.00           O  
ATOM   1070  C5' U      34      20.253   0.463  -7.370  1.00  0.00           C  
ATOM   1071  H5' U      34      21.030   1.013  -6.835  1.00  0.00           H  
ATOM   1072 H5'' U      34      20.052   0.976  -8.312  1.00  0.00           H  
ATOM   1073  C4' U      34      20.770  -0.951  -7.660  1.00  0.00           C  
ATOM   1074  H4' U      34      20.003  -1.474  -8.217  1.00  0.00           H  
ATOM   1075  O4' U      34      21.058  -1.668  -6.467  1.00  0.00           O  
ATOM   1076  C1' U      34      21.903  -2.756  -6.794  1.00  0.00           C  
ATOM   1077  H1' U      34      22.605  -2.897  -5.968  1.00  0.00           H  
ATOM   1078  N1  U      34      21.149  -4.045  -6.962  1.00  0.00           N  
ATOM   1079  C6  U      34      19.816  -4.091  -7.324  1.00  0.00           C  
ATOM   1080  H6  U      34      19.256  -3.176  -7.445  1.00  0.00           H  
ATOM   1081  C5  U      34      19.183  -5.277  -7.525  1.00  0.00           C  
ATOM   1082  H5  U      34      18.141  -5.291  -7.811  1.00  0.00           H  
ATOM   1083  C4  U      34      19.872  -6.538  -7.378  1.00  0.00           C  
ATOM   1084  O4  U      34      19.378  -7.645  -7.568  1.00  0.00           O  
ATOM   1085  N3  U      34      21.181  -6.424  -6.971  1.00  0.00           N  
ATOM   1086  H3  U      34      21.694  -7.278  -6.844  1.00  0.00           H  
ATOM   1087  C2  U      34      21.851  -5.239  -6.731  1.00  0.00           C  
ATOM   1088  O2  U      34      23.012  -5.282  -6.314  1.00  0.00           O  
ATOM   1089  C3' U      34      22.013  -1.004  -8.545  1.00  0.00           C  
ATOM   1090  H3' U      34      22.647  -0.136  -8.344  1.00  0.00           H  
ATOM   1091  C2' U      34      22.705  -2.295  -8.034  1.00  0.00           C  
ATOM   1092  H2' U      34      23.707  -2.014  -7.699  1.00  0.00           H  
ATOM   1093  O2' U      34      22.839  -3.285  -9.038  1.00  0.00           O  
ATOM   1094 HO2' U      34      23.167  -2.773  -9.817  1.00  0.00           H  
ATOM   1095  O3' U      34      21.576  -1.020  -9.904  1.00  0.00           O  
ATOM   1096  P   U      35      22.586  -0.893 -11.150  1.00  0.00           P  
ATOM   1097  OP1 U      35      23.745  -1.791 -10.903  1.00  0.00           O  
ATOM   1098  OP2 U      35      22.833   0.546 -11.435  1.00  0.00           O  
ATOM   1099  O5' U      35      21.707  -1.561 -12.332  1.00  0.00           O  
ATOM   1100  C5' U      35      20.768  -0.830 -13.119  1.00  0.00           C  
ATOM   1101  H5' U      35      21.175  -0.692 -14.121  1.00  0.00           H  
ATOM   1102 H5'' U      35      20.594   0.160 -12.692  1.00  0.00           H  
ATOM   1103  C4' U      35      19.404  -1.536 -13.236  1.00  0.00           C  
ATOM   1104  H4' U      35      18.914  -1.159 -14.118  1.00  0.00           H  
ATOM   1105  O4' U      35      19.527  -2.937 -13.413  1.00  0.00           O  
ATOM   1106  C1' U      35      18.533  -3.606 -12.656  1.00  0.00           C  
ATOM   1107  H1' U      35      17.765  -3.967 -13.341  1.00  0.00           H  
ATOM   1108  N1  U      35      19.174  -4.761 -11.975  1.00  0.00           N  
ATOM   1109  C6  U      35      20.175  -4.570 -11.047  1.00  0.00           C  
ATOM   1110  H6  U      35      20.451  -3.561 -10.760  1.00  0.00           H  
ATOM   1111  C5  U      35      20.849  -5.630 -10.530  1.00  0.00           C  
ATOM   1112  H5  U      35      21.647  -5.469  -9.824  1.00  0.00           H  
ATOM   1113  C4  U      35      20.554  -6.988 -10.930  1.00  0.00           C  
ATOM   1114  O4  U      35      21.148  -7.988 -10.534  1.00  0.00           O  
ATOM   1115  N3  U      35      19.528  -7.100 -11.839  1.00  0.00           N  
ATOM   1116  H3  U      35      19.385  -8.006 -12.254  1.00  0.00           H  
ATOM   1117  C2  U      35      18.811  -6.053 -12.379  1.00  0.00           C  
ATOM   1118  O2  U      35      17.900  -6.289 -13.175  1.00  0.00           O  
ATOM   1119  C3' U      35      18.516  -1.266 -12.011  1.00  0.00           C  
ATOM   1120  H3' U      35      19.188  -1.068 -11.173  1.00  0.00           H  
ATOM   1121  C2' U      35      17.865  -2.626 -11.680  1.00  0.00           C  
ATOM   1122  H2' U      35      18.126  -2.888 -10.653  1.00  0.00           H  
ATOM   1123  O2' U      35      16.461  -2.696 -11.828  1.00  0.00           O  
ATOM   1124 HO2' U      35      16.233  -2.022 -12.521  1.00  0.00           H  
ATOM   1125  O3' U      35      17.662  -0.109 -12.115  1.00  0.00           O  
ATOM   1126  P   C      36      16.618   0.186 -13.332  1.00  0.00           P  
ATOM   1127  OP1 C      36      15.849   1.409 -12.974  1.00  0.00           O  
ATOM   1128  OP2 C      36      15.866  -1.065 -13.601  1.00  0.00           O  
ATOM   1129  O5' C      36      17.510   0.546 -14.642  1.00  0.00           O  
ATOM   1130  C5' C      36      16.963   0.445 -15.952  1.00  0.00           C  
ATOM   1131  H5' C      36      16.720   1.443 -16.318  1.00  0.00           H  
ATOM   1132 H5'' C      36      16.034  -0.126 -15.927  1.00  0.00           H  
ATOM   1133  C4' C      36      17.911  -0.235 -16.960  1.00  0.00           C  
ATOM   1134  H4' C      36      18.700   0.464 -17.241  1.00  0.00           H  
ATOM   1135  O4' C      36      18.521  -1.430 -16.473  1.00  0.00           O  
ATOM   1136  C1' C      36      18.435  -2.456 -17.460  1.00  0.00           C  
ATOM   1137  H1' C      36      19.428  -2.886 -17.620  1.00  0.00           H  
ATOM   1138  N1  C      36      17.530  -3.568 -17.030  1.00  0.00           N  
ATOM   1139  C6  C      36      16.754  -3.488 -15.897  1.00  0.00           C  
ATOM   1140  H6  C      36      16.746  -2.575 -15.317  1.00  0.00           H  
ATOM   1141  C5  C      36      16.014  -4.548 -15.493  1.00  0.00           C  
ATOM   1142  H5  C      36      15.410  -4.479 -14.604  1.00  0.00           H  
ATOM   1143  C4  C      36      16.073  -5.725 -16.290  1.00  0.00           C  
ATOM   1144  N4  C      36      15.348  -6.770 -15.992  1.00  0.00           N  
ATOM   1145  H41 C      36      15.434  -7.569 -16.595  1.00  0.00           H  
ATOM   1146  H42 C      36      14.738  -6.749 -15.197  1.00  0.00           H  
ATOM   1147  N3  C      36      16.816  -5.827 -17.373  1.00  0.00           N  
ATOM   1148  C2  C      36      17.568  -4.769 -17.756  1.00  0.00           C  
ATOM   1149  O2  C      36      18.290  -4.899 -18.748  1.00  0.00           O  
ATOM   1150  C3' C      36      17.129  -0.623 -18.219  1.00  0.00           C  
ATOM   1151  H3' C      36      16.166  -1.030 -17.903  1.00  0.00           H  
ATOM   1152  C2' C      36      17.970  -1.786 -18.766  1.00  0.00           C  
ATOM   1153  H2' C      36      17.342  -2.452 -19.364  1.00  0.00           H  
ATOM   1154  O2' C      36      19.129  -1.372 -19.499  1.00  0.00           O  
ATOM   1155 HO2' C      36      19.488  -2.128 -20.006  1.00  0.00           H  
ATOM   1156  O3' C      36      16.931   0.475 -19.108  1.00  0.00           O  
ATOM   1157  P   U      37      15.711   0.470 -20.166  1.00  0.00           P  
ATOM   1158  OP1 U      37      15.698   1.806 -20.826  1.00  0.00           O  
ATOM   1159  OP2 U      37      14.489   0.019 -19.447  1.00  0.00           O  
ATOM   1160  O5' U      37      16.127  -0.628 -21.287  1.00  0.00           O  
ATOM   1161  C5' U      37      15.207  -1.101 -22.269  1.00  0.00           C  
ATOM   1162  H5' U      37      15.774  -1.478 -23.122  1.00  0.00           H  
ATOM   1163 H5'' U      37      14.581  -0.278 -22.619  1.00  0.00           H  
ATOM   1164  C4' U      37      14.303  -2.235 -21.754  1.00  0.00           C  
ATOM   1165  H4' U      37      13.595  -1.839 -21.028  1.00  0.00           H  
ATOM   1166  O4' U      37      15.050  -3.300 -21.173  1.00  0.00           O  
ATOM   1167  C1' U      37      14.167  -4.413 -21.030  1.00  0.00           C  
ATOM   1168  H1' U      37      14.727  -5.333 -21.216  1.00  0.00           H  
ATOM   1169  N1  U      37      13.636  -4.506 -19.627  1.00  0.00           N  
ATOM   1170  C6  U      37      13.828  -3.494 -18.705  1.00  0.00           C  
ATOM   1171  H6  U      37      14.295  -2.568 -19.014  1.00  0.00           H  
ATOM   1172  C5  U      37      13.453  -3.647 -17.410  1.00  0.00           C  
ATOM   1173  H5  U      37      13.622  -2.851 -16.701  1.00  0.00           H  
ATOM   1174  C4  U      37      12.841  -4.868 -16.938  1.00  0.00           C  
ATOM   1175  O4  U      37      12.519  -5.103 -15.777  1.00  0.00           O  
ATOM   1176  N3  U      37      12.618  -5.808 -17.915  1.00  0.00           N  
ATOM   1177  H3  U      37      12.155  -6.652 -17.636  1.00  0.00           H  
ATOM   1178  C2  U      37      12.986  -5.691 -19.241  1.00  0.00           C  
ATOM   1179  O2  U      37      12.713  -6.614 -20.010  1.00  0.00           O  
ATOM   1180  C3' U      37      13.542  -2.963 -22.864  1.00  0.00           C  
ATOM   1181  H3' U      37      14.316  -3.284 -23.566  1.00  0.00           H  
ATOM   1182  C2' U      37      13.097  -4.257 -22.148  1.00  0.00           C  
ATOM   1183  H2' U      37      13.183  -5.089 -22.851  1.00  0.00           H  
ATOM   1184  O2' U      37      11.785  -4.222 -21.621  1.00  0.00           O  
ATOM   1185 HO2' U      37      11.233  -3.641 -22.181  1.00  0.00           H  
ATOM   1186  O3' U      37      12.611  -2.247 -23.690  1.00  0.00           O  
ATOM   1187  P   A      38      11.244  -1.526 -23.194  1.00  0.00           P  
ATOM   1188  OP1 A      38      10.805  -0.640 -24.307  1.00  0.00           O  
ATOM   1189  OP2 A      38      11.459  -0.922 -21.855  1.00  0.00           O  
ATOM   1190  O5' A      38      10.177  -2.757 -23.093  1.00  0.00           O  
ATOM   1191  C5' A      38       8.808  -2.525 -22.747  1.00  0.00           C  
ATOM   1192  H5' A      38       8.173  -3.048 -23.465  1.00  0.00           H  
ATOM   1193 H5'' A      38       8.577  -1.463 -22.836  1.00  0.00           H  
ATOM   1194  C4' A      38       8.400  -2.983 -21.329  1.00  0.00           C  
ATOM   1195  H4' A      38       7.650  -2.292 -20.951  1.00  0.00           H  
ATOM   1196  O4' A      38       9.493  -2.969 -20.411  1.00  0.00           O  
ATOM   1197  C1' A      38       9.402  -4.095 -19.534  1.00  0.00           C  
ATOM   1198  H1' A      38      10.119  -4.860 -19.840  1.00  0.00           H  
ATOM   1199  N9  A      38       9.696  -3.679 -18.142  1.00  0.00           N  
ATOM   1200  C8  A      38      10.062  -2.426 -17.711  1.00  0.00           C  
ATOM   1201  H8  A      38      10.255  -1.613 -18.401  1.00  0.00           H  
ATOM   1202  N7  A      38      10.140  -2.296 -16.413  1.00  0.00           N  
ATOM   1203  C5  A      38       9.804  -3.579 -15.961  1.00  0.00           C  
ATOM   1204  C6  A      38       9.702  -4.177 -14.685  1.00  0.00           C  
ATOM   1205  N6  A      38       9.922  -3.528 -13.565  1.00  0.00           N  
ATOM   1206  H61 A      38       9.875  -4.022 -12.688  1.00  0.00           H  
ATOM   1207  H62 A      38      10.085  -2.533 -13.596  1.00  0.00           H  
ATOM   1208  N1  A      38       9.360  -5.456 -14.520  1.00  0.00           N  
ATOM   1209  C2  A      38       9.152  -6.164 -15.624  1.00  0.00           C  
ATOM   1210  H2  A      38       8.881  -7.202 -15.474  1.00  0.00           H  
ATOM   1211  N3  A      38       9.238  -5.764 -16.892  1.00  0.00           N  
ATOM   1212  C4  A      38       9.555  -4.438 -16.998  1.00  0.00           C  
ATOM   1213  C3' A      38       7.828  -4.408 -21.234  1.00  0.00           C  
ATOM   1214  H3' A      38       8.540  -5.066 -21.740  1.00  0.00           H  
ATOM   1215  C2' A      38       7.987  -4.656 -19.725  1.00  0.00           C  
ATOM   1216  H2' A      38       7.947  -5.722 -19.490  1.00  0.00           H  
ATOM   1217  O2' A      38       7.084  -3.912 -18.925  1.00  0.00           O  
ATOM   1218 HO2' A      38       6.186  -4.175 -19.199  1.00  0.00           H  
ATOM   1219  O3' A      38       6.548  -4.713 -21.815  1.00  0.00           O  
ATOM   1220  P   C      39       5.129  -3.978 -21.472  1.00  0.00           P  
ATOM   1221  OP1 C      39       4.121  -4.560 -22.404  1.00  0.00           O  
ATOM   1222  OP2 C      39       5.330  -2.503 -21.505  1.00  0.00           O  
ATOM   1223  O5' C      39       4.737  -4.419 -19.942  1.00  0.00           O  
ATOM   1224  C5' C      39       4.373  -5.762 -19.630  1.00  0.00           C  
ATOM   1225  H5' C      39       5.126  -6.443 -20.032  1.00  0.00           H  
ATOM   1226 H5'' C      39       3.431  -5.993 -20.120  1.00  0.00           H  
ATOM   1227  C4' C      39       4.212  -6.073 -18.126  1.00  0.00           C  
ATOM   1228  H4' C      39       4.026  -7.144 -18.034  1.00  0.00           H  
ATOM   1229  O4' C      39       5.393  -5.770 -17.379  1.00  0.00           O  
ATOM   1230  C1' C      39       5.030  -5.382 -16.055  1.00  0.00           C  
ATOM   1231  H1' C      39       5.443  -6.102 -15.345  1.00  0.00           H  
ATOM   1232  N1  C      39       5.546  -4.028 -15.704  1.00  0.00           N  
ATOM   1233  C6  C      39       5.481  -2.978 -16.585  1.00  0.00           C  
ATOM   1234  H6  C      39       4.959  -3.102 -17.526  1.00  0.00           H  
ATOM   1235  C5  C      39       6.113  -1.810 -16.303  1.00  0.00           C  
ATOM   1236  H5  C      39       6.094  -1.005 -17.021  1.00  0.00           H  
ATOM   1237  C4  C      39       6.830  -1.736 -15.079  1.00  0.00           C  
ATOM   1238  N4  C      39       7.519  -0.674 -14.760  1.00  0.00           N  
ATOM   1239  H41 C      39       8.126  -0.728 -13.950  1.00  0.00           H  
ATOM   1240  H42 C      39       7.623   0.064 -15.437  1.00  0.00           H  
ATOM   1241  N3  C      39       6.812  -2.687 -14.177  1.00  0.00           N  
ATOM   1242  C2  C      39       6.151  -3.835 -14.451  1.00  0.00           C  
ATOM   1243  O2  C      39       6.108  -4.672 -13.549  1.00  0.00           O  
ATOM   1244  C3' C      39       3.046  -5.359 -17.425  1.00  0.00           C  
ATOM   1245  H3' C      39       3.021  -4.304 -17.705  1.00  0.00           H  
ATOM   1246  C2' C      39       3.511  -5.464 -15.961  1.00  0.00           C  
ATOM   1247  H2' C      39       3.108  -4.644 -15.372  1.00  0.00           H  
ATOM   1248  O2' C      39       3.222  -6.717 -15.355  1.00  0.00           O  
ATOM   1249 HO2' C      39       2.266  -6.867 -15.413  1.00  0.00           H  
ATOM   1250  O3' C      39       1.782  -5.999 -17.600  1.00  0.00           O  
ATOM   1251  P   C      40       0.532  -5.275 -18.360  1.00  0.00           P  
ATOM   1252  OP1 C      40       0.992  -4.049 -19.088  1.00  0.00           O  
ATOM   1253  OP2 C      40      -0.559  -5.140 -17.348  1.00  0.00           O  
ATOM   1254  O5' C      40       0.034  -6.393 -19.456  1.00  0.00           O  
ATOM   1255  C5' C      40       0.655  -6.528 -20.732  1.00  0.00           C  
ATOM   1256  H5' C      40       1.502  -5.851 -20.822  1.00  0.00           H  
ATOM   1257 H5'' C      40      -0.066  -6.240 -21.499  1.00  0.00           H  
ATOM   1258  C4' C      40       1.144  -7.954 -21.051  1.00  0.00           C  
ATOM   1259  H4' C      40       1.557  -7.952 -22.061  1.00  0.00           H  
ATOM   1260  O4' C      40       2.153  -8.420 -20.155  1.00  0.00           O  
ATOM   1261  C1' C      40       2.041  -9.839 -20.066  1.00  0.00           C  
ATOM   1262  H1' C      40       2.949 -10.291 -20.472  1.00  0.00           H  
ATOM   1263  N1  C      40       1.871 -10.317 -18.664  1.00  0.00           N  
ATOM   1264  C6  C      40       1.297  -9.553 -17.676  1.00  0.00           C  
ATOM   1265  H6  C      40       0.955  -8.550 -17.904  1.00  0.00           H  
ATOM   1266  C5  C      40       1.175 -10.051 -16.419  1.00  0.00           C  
ATOM   1267  H5  C      40       0.741  -9.450 -15.637  1.00  0.00           H  
ATOM   1268  C4  C      40       1.663 -11.368 -16.183  1.00  0.00           C  
ATOM   1269  N4  C      40       1.597 -11.921 -15.004  1.00  0.00           N  
ATOM   1270  H41 C      40       1.950 -12.859 -14.907  1.00  0.00           H  
ATOM   1271  H42 C      40       1.182 -11.402 -14.229  1.00  0.00           H  
ATOM   1272  N3  C      40       2.193 -12.123 -17.122  1.00  0.00           N  
ATOM   1273  C2  C      40       2.289 -11.621 -18.373  1.00  0.00           C  
ATOM   1274  O2  C      40       2.735 -12.368 -19.243  1.00  0.00           O  
ATOM   1275  C3' C      40       0.027  -9.000 -21.010  1.00  0.00           C  
ATOM   1276  H3' C      40      -0.512  -8.887 -20.068  1.00  0.00           H  
ATOM   1277  C2' C      40       0.862 -10.288 -20.942  1.00  0.00           C  
ATOM   1278  H2' C      40       0.289 -11.085 -20.466  1.00  0.00           H  
ATOM   1279  O2' C      40       1.397 -10.705 -22.202  1.00  0.00           O  
ATOM   1280 HO2' C      40       1.308 -11.671 -22.297  1.00  0.00           H  
ATOM   1281  O3' C      40      -0.873  -8.921 -22.116  1.00  0.00           O  
ATOM   1282  P   G      41      -2.334  -9.622 -22.044  1.00  0.00           P  
ATOM   1283  OP1 G      41      -3.124  -9.100 -23.200  1.00  0.00           O  
ATOM   1284  OP2 G      41      -2.872  -9.434 -20.666  1.00  0.00           O  
ATOM   1285  O5' G      41      -2.108 -11.221 -22.250  1.00  0.00           O  
ATOM   1286  C5' G      41      -1.799 -11.777 -23.521  1.00  0.00           C  
ATOM   1287  H5' G      41      -0.862 -11.353 -23.886  1.00  0.00           H  
ATOM   1288 H5'' G      41      -2.588 -11.524 -24.231  1.00  0.00           H  
ATOM   1289  C4' G      41      -1.670 -13.310 -23.475  1.00  0.00           C  
ATOM   1290  H4' G      41      -1.420 -13.662 -24.477  1.00  0.00           H  
ATOM   1291  O4' G      41      -0.627 -13.725 -22.592  1.00  0.00           O  
ATOM   1292  C1' G      41      -1.056 -14.890 -21.895  1.00  0.00           C  
ATOM   1293  H1' G      41      -0.329 -15.694 -22.021  1.00  0.00           H  
ATOM   1294  N9  G      41      -1.174 -14.613 -20.444  1.00  0.00           N  
ATOM   1295  C8  G      41      -1.280 -13.407 -19.793  1.00  0.00           C  
ATOM   1296  H8  G      41      -1.408 -12.475 -20.321  1.00  0.00           H  
ATOM   1297  N7  G      41      -1.165 -13.479 -18.494  1.00  0.00           N  
ATOM   1298  C5  G      41      -1.011 -14.850 -18.257  1.00  0.00           C  
ATOM   1299  C6  G      41      -0.804 -15.592 -17.038  1.00  0.00           C  
ATOM   1300  O6  G      41      -0.689 -15.184 -15.883  1.00  0.00           O  
ATOM   1301  N1  G      41      -0.699 -16.950 -17.233  1.00  0.00           N  
ATOM   1302  H1  G      41      -0.547 -17.526 -16.423  1.00  0.00           H  
ATOM   1303  C2  G      41      -0.753 -17.539 -18.448  1.00  0.00           C  
ATOM   1304  N2  G      41      -0.651 -18.841 -18.470  1.00  0.00           N  
ATOM   1305  H21 G      41      -0.569 -19.366 -17.602  1.00  0.00           H  
ATOM   1306  H22 G      41      -0.703 -19.307 -19.360  1.00  0.00           H  
ATOM   1307  N3  G      41      -0.919 -16.903 -19.606  1.00  0.00           N  
ATOM   1308  C4  G      41      -1.045 -15.551 -19.446  1.00  0.00           C  
ATOM   1309  C3' G      41      -2.963 -14.021 -23.044  1.00  0.00           C  
ATOM   1310  H3' G      41      -3.420 -13.472 -22.218  1.00  0.00           H  
ATOM   1311  C2' G      41      -2.382 -15.339 -22.507  1.00  0.00           C  
ATOM   1312  H2' G      41      -3.028 -15.769 -21.747  1.00  0.00           H  
ATOM   1313  O2' G      41      -2.078 -16.299 -23.519  1.00  0.00           O  
ATOM   1314 HO2' G      41      -2.911 -16.700 -23.822  1.00  0.00           H  
ATOM   1315  O3' G      41      -3.886 -14.186 -24.124  1.00  0.00           O  
ATOM   1316  P   G      42      -5.480 -14.361 -23.868  1.00  0.00           P  
ATOM   1317  OP1 G      42      -6.137 -14.408 -25.208  1.00  0.00           O  
ATOM   1318  OP2 G      42      -5.922 -13.317 -22.903  1.00  0.00           O  
ATOM   1319  O5' G      42      -5.655 -15.809 -23.150  1.00  0.00           O  
ATOM   1320  C5' G      42      -5.696 -17.015 -23.904  1.00  0.00           C  
ATOM   1321  H5' G      42      -4.911 -16.998 -24.662  1.00  0.00           H  
ATOM   1322 H5'' G      42      -6.656 -17.089 -24.419  1.00  0.00           H  
ATOM   1323  C4' G      42      -5.499 -18.273 -23.037  1.00  0.00           C  
ATOM   1324  H4' G      42      -5.404 -19.133 -23.702  1.00  0.00           H  
ATOM   1325  O4' G      42      -4.306 -18.177 -22.258  1.00  0.00           O  
ATOM   1326  C1' G      42      -4.531 -18.792 -20.994  1.00  0.00           C  
ATOM   1327  H1' G      42      -3.764 -19.544 -20.797  1.00  0.00           H  
ATOM   1328  N9  G      42      -4.491 -17.802 -19.896  1.00  0.00           N  
ATOM   1329  C8  G      42      -4.693 -16.446 -19.938  1.00  0.00           C  
ATOM   1330  H8  G      42      -4.964 -15.924 -20.844  1.00  0.00           H  
ATOM   1331  N7  G      42      -4.483 -15.840 -18.803  1.00  0.00           N  
ATOM   1332  C5  G      42      -4.193 -16.880 -17.918  1.00  0.00           C  
ATOM   1333  C6  G      42      -3.902 -16.879 -16.507  1.00  0.00           C  
ATOM   1334  O6  G      42      -3.806 -15.928 -15.732  1.00  0.00           O  
ATOM   1335  N1  G      42      -3.688 -18.137 -15.991  1.00  0.00           N  
ATOM   1336  H1  G      42      -3.499 -18.208 -15.006  1.00  0.00           H  
ATOM   1337  C2  G      42      -3.758 -19.268 -16.727  1.00  0.00           C  
ATOM   1338  N2  G      42      -3.621 -20.394 -16.080  1.00  0.00           N  
ATOM   1339  H21 G      42      -3.464 -20.391 -15.075  1.00  0.00           H  
ATOM   1340  H22 G      42      -3.642 -21.250 -16.606  1.00  0.00           H  
ATOM   1341  N3  G      42      -4.001 -19.325 -18.036  1.00  0.00           N  
ATOM   1342  C4  G      42      -4.213 -18.089 -18.580  1.00  0.00           C  
ATOM   1343  C3' G      42      -6.644 -18.578 -22.060  1.00  0.00           C  
ATOM   1344  H3' G      42      -6.952 -17.651 -21.570  1.00  0.00           H  
ATOM   1345  C2' G      42      -5.897 -19.469 -21.050  1.00  0.00           C  
ATOM   1346  H2' G      42      -6.388 -19.442 -20.079  1.00  0.00           H  
ATOM   1347  O2' G      42      -5.679 -20.813 -21.486  1.00  0.00           O  
ATOM   1348 HO2' G      42      -5.759 -21.415 -20.723  1.00  0.00           H  
ATOM   1349  O3' G      42      -7.761 -19.224 -22.674  1.00  0.00           O  
ATOM   1350  P   G      43      -9.185 -19.349 -21.906  1.00  0.00           P  
ATOM   1351  OP1 G      43     -10.108 -20.090 -22.815  1.00  0.00           O  
ATOM   1352  OP2 G      43      -9.583 -17.985 -21.468  1.00  0.00           O  
ATOM   1353  O5' G      43      -8.943 -20.244 -20.566  1.00  0.00           O  
ATOM   1354  C5' G      43      -8.816 -21.659 -20.641  1.00  0.00           C  
ATOM   1355  H5' G      43      -8.061 -21.918 -21.383  1.00  0.00           H  
ATOM   1356 H5'' G      43      -9.764 -22.089 -20.969  1.00  0.00           H  
ATOM   1357  C4' G      43      -8.429 -22.311 -19.302  1.00  0.00           C  
ATOM   1358  H4' G      43      -8.275 -23.378 -19.473  1.00  0.00           H  
ATOM   1359  O4' G      43      -7.221 -21.768 -18.766  1.00  0.00           O  
ATOM   1360  C1' G      43      -7.318 -21.756 -17.344  1.00  0.00           C  
ATOM   1361  H1' G      43      -6.487 -22.311 -16.904  1.00  0.00           H  
ATOM   1362  N9  G      43      -7.264 -20.369 -16.825  1.00  0.00           N  
ATOM   1363  C8  G      43      -7.457 -19.183 -17.490  1.00  0.00           C  
ATOM   1364  H8  G      43      -7.769 -19.144 -18.525  1.00  0.00           H  
ATOM   1365  N7  G      43      -7.210 -18.118 -16.775  1.00  0.00           N  
ATOM   1366  C5  G      43      -6.863 -18.639 -15.522  1.00  0.00           C  
ATOM   1367  C6  G      43      -6.492 -17.999 -14.284  1.00  0.00           C  
ATOM   1368  O6  G      43      -6.328 -16.808 -14.033  1.00  0.00           O  
ATOM   1369  N1  G      43      -6.332 -18.874 -13.236  1.00  0.00           N  
ATOM   1370  H1  G      43      -6.156 -18.483 -12.330  1.00  0.00           H  
ATOM   1371  C2  G      43      -6.454 -20.213 -13.350  1.00  0.00           C  
ATOM   1372  N2  G      43      -6.368 -20.902 -12.239  1.00  0.00           N  
ATOM   1373  H21 G      43      -6.237 -20.446 -11.348  1.00  0.00           H  
ATOM   1374  H22 G      43      -6.449 -21.906 -12.307  1.00  0.00           H  
ATOM   1375  N3  G      43      -6.739 -20.859 -14.478  1.00  0.00           N  
ATOM   1376  C4  G      43      -6.941 -20.015 -15.536  1.00  0.00           C  
ATOM   1377  C3' G      43      -9.496 -22.169 -18.210  1.00  0.00           C  
ATOM   1378  H3' G      43      -9.845 -21.134 -18.190  1.00  0.00           H  
ATOM   1379  C2' G      43      -8.635 -22.439 -16.964  1.00  0.00           C  
ATOM   1380  H2' G      43      -9.078 -21.974 -16.085  1.00  0.00           H  
ATOM   1381  O2' G      43      -8.360 -23.825 -16.731  1.00  0.00           O  
ATOM   1382 HO2' G      43      -8.121 -23.963 -15.795  1.00  0.00           H  
ATOM   1383  O3' G      43     -10.591 -23.073 -18.365  1.00  0.00           O  
ATOM   1384  P   C      44     -12.038 -22.749 -17.716  1.00  0.00           P  
ATOM   1385  OP1 C      44     -12.911 -23.935 -17.955  1.00  0.00           O  
ATOM   1386  OP2 C      44     -12.486 -21.432 -18.248  1.00  0.00           O  
ATOM   1387  O5' C      44     -11.810 -22.580 -16.114  1.00  0.00           O  
ATOM   1388  C5' C      44     -11.590 -23.698 -15.263  1.00  0.00           C  
ATOM   1389  H5' C      44     -10.801 -24.324 -15.681  1.00  0.00           H  
ATOM   1390 H5'' C      44     -12.502 -24.296 -15.217  1.00  0.00           H  
ATOM   1391  C4' C      44     -11.191 -23.308 -13.825  1.00  0.00           C  
ATOM   1392  H4' C      44     -11.063 -24.228 -13.253  1.00  0.00           H  
ATOM   1393  O4' C      44      -9.962 -22.578 -13.765  1.00  0.00           O  
ATOM   1394  C1' C      44     -10.051 -21.599 -12.728  1.00  0.00           C  
ATOM   1395  H1' C      44      -9.204 -21.707 -12.046  1.00  0.00           H  
ATOM   1396  N1  C      44     -10.038 -20.206 -13.273  1.00  0.00           N  
ATOM   1397  C6  C      44     -10.302 -19.935 -14.593  1.00  0.00           C  
ATOM   1398  H6  C      44     -10.641 -20.725 -15.243  1.00  0.00           H  
ATOM   1399  C5  C      44     -10.110 -18.694 -15.093  1.00  0.00           C  
ATOM   1400  H5  C      44     -10.298 -18.510 -16.136  1.00  0.00           H  
ATOM   1401  C4  C      44      -9.663 -17.691 -14.189  1.00  0.00           C  
ATOM   1402  N4  C      44      -9.336 -16.503 -14.616  1.00  0.00           N  
ATOM   1403  H41 C      44      -8.955 -15.870 -13.919  1.00  0.00           H  
ATOM   1404  H42 C      44      -9.049 -16.375 -15.571  1.00  0.00           H  
ATOM   1405  N3  C      44      -9.449 -17.911 -12.907  1.00  0.00           N  
ATOM   1406  C2  C      44      -9.644 -19.160 -12.426  1.00  0.00           C  
ATOM   1407  O2  C      44      -9.430 -19.335 -11.225  1.00  0.00           O  
ATOM   1408  C3' C      44     -12.230 -22.453 -13.088  1.00  0.00           C  
ATOM   1409  H3' C      44     -12.534 -21.632 -13.741  1.00  0.00           H  
ATOM   1410  C2' C      44     -11.344 -21.895 -11.960  1.00  0.00           C  
ATOM   1411  H2' C      44     -11.768 -20.988 -11.538  1.00  0.00           H  
ATOM   1412  O2' C      44     -11.043 -22.840 -10.927  1.00  0.00           O  
ATOM   1413 HO2' C      44     -10.895 -22.375 -10.081  1.00  0.00           H  
ATOM   1414  O3' C      44     -13.371 -23.185 -12.642  1.00  0.00           O  
ATOM   1415  P   A      45     -14.774 -22.434 -12.336  1.00  0.00           P  
ATOM   1416  OP1 A      45     -15.768 -23.485 -11.973  1.00  0.00           O  
ATOM   1417  OP2 A      45     -15.081 -21.545 -13.492  1.00  0.00           O  
ATOM   1418  O5' A      45     -14.519 -21.483 -11.041  1.00  0.00           O  
ATOM   1419  C5' A      45     -14.424 -22.021  -9.727  1.00  0.00           C  
ATOM   1420  H5' A      45     -13.691 -22.830  -9.719  1.00  0.00           H  
ATOM   1421 H5'' A      45     -15.390 -22.433  -9.430  1.00  0.00           H  
ATOM   1422  C4' A      45     -13.998 -20.971  -8.685  1.00  0.00           C  
ATOM   1423  H4' A      45     -13.892 -21.464  -7.718  1.00  0.00           H  
ATOM   1424  O4' A      45     -12.740 -20.394  -9.035  1.00  0.00           O  
ATOM   1425  C1' A      45     -12.779 -19.004  -8.742  1.00  0.00           C  
ATOM   1426  H1' A      45     -11.919 -18.725  -8.129  1.00  0.00           H  
ATOM   1427  N9  A      45     -12.742 -18.187  -9.973  1.00  0.00           N  
ATOM   1428  C8  A      45     -12.897 -18.540 -11.291  1.00  0.00           C  
ATOM   1429  H8  A      45     -13.148 -19.542 -11.603  1.00  0.00           H  
ATOM   1430  N7  A      45     -12.693 -17.566 -12.139  1.00  0.00           N  
ATOM   1431  C5  A      45     -12.464 -16.469 -11.301  1.00  0.00           C  
ATOM   1432  C6  A      45     -12.211 -15.088 -11.490  1.00  0.00           C  
ATOM   1433  N6  A      45     -12.116 -14.488 -12.658  1.00  0.00           N  
ATOM   1434  H61 A      45     -11.894 -13.502 -12.692  1.00  0.00           H  
ATOM   1435  H62 A      45     -12.375 -14.981 -13.497  1.00  0.00           H  
ATOM   1436  N1  A      45     -12.058 -14.265 -10.450  1.00  0.00           N  
ATOM   1437  C2  A      45     -12.144 -14.773  -9.232  1.00  0.00           C  
ATOM   1438  H2  A      45     -12.012 -14.079  -8.412  1.00  0.00           H  
ATOM   1439  N3  A      45     -12.352 -16.038  -8.896  1.00  0.00           N  
ATOM   1440  C4  A      45     -12.511 -16.839  -9.986  1.00  0.00           C  
ATOM   1441  C3' A      45     -14.994 -19.814  -8.512  1.00  0.00           C  
ATOM   1442  H3' A      45     -15.361 -19.511  -9.495  1.00  0.00           H  
ATOM   1443  C2' A      45     -14.066 -18.718  -7.964  1.00  0.00           C  
ATOM   1444  H2' A      45     -14.466 -17.732  -8.208  1.00  0.00           H  
ATOM   1445  O2' A      45     -13.782 -18.822  -6.563  1.00  0.00           O  
ATOM   1446 HO2' A      45     -13.385 -17.989  -6.239  1.00  0.00           H  
ATOM   1447  O3' A      45     -16.076 -20.088  -7.623  1.00  0.00           O  
ATOM   1448  P   C      46     -17.556 -19.507  -7.924  1.00  0.00           P  
ATOM   1449  OP1 C      46     -18.328 -19.575  -6.649  1.00  0.00           O  
ATOM   1450  OP2 C      46     -18.085 -20.247  -9.101  1.00  0.00           O  
ATOM   1451  O5' C      46     -17.378 -17.944  -8.351  1.00  0.00           O  
ATOM   1452  C5' C      46     -17.177 -16.921  -7.383  1.00  0.00           C  
ATOM   1453  H5' C      46     -16.314 -17.166  -6.762  1.00  0.00           H  
ATOM   1454 H5'' C      46     -18.054 -16.860  -6.735  1.00  0.00           H  
ATOM   1455  C4' C      46     -16.952 -15.533  -8.007  1.00  0.00           C  
ATOM   1456  H4' C      46     -16.826 -14.817  -7.192  1.00  0.00           H  
ATOM   1457  O4' C      46     -15.778 -15.479  -8.817  1.00  0.00           O  
ATOM   1458  C1' C      46     -16.020 -14.571  -9.883  1.00  0.00           C  
ATOM   1459  H1' C      46     -15.297 -13.765  -9.829  1.00  0.00           H  
ATOM   1460  N1  C      46     -15.855 -15.211 -11.215  1.00  0.00           N  
ATOM   1461  C6  C      46     -16.089 -16.546 -11.425  1.00  0.00           C  
ATOM   1462  H6  C      46     -16.474 -17.155 -10.616  1.00  0.00           H  
ATOM   1463  C5  C      46     -15.819 -17.099 -12.631  1.00  0.00           C  
ATOM   1464  H5  C      46     -15.977 -18.152 -12.788  1.00  0.00           H  
ATOM   1465  C4  C      46     -15.292 -16.241 -13.642  1.00  0.00           C  
ATOM   1466  N4  C      46     -14.911 -16.716 -14.800  1.00  0.00           N  
ATOM   1467  H41 C      46     -14.425 -16.080 -15.410  1.00  0.00           H  
ATOM   1468  H42 C      46     -14.940 -17.705 -14.964  1.00  0.00           H  
ATOM   1469  N3  C      46     -15.118 -14.946 -13.485  1.00  0.00           N  
ATOM   1470  C2  C      46     -15.410 -14.409 -12.275  1.00  0.00           C  
ATOM   1471  O2  C      46     -15.245 -13.196 -12.129  1.00  0.00           O  
ATOM   1472  C3' C      46     -18.128 -15.042  -8.865  1.00  0.00           C  
ATOM   1473  H3' C      46     -18.467 -15.836  -9.532  1.00  0.00           H  
ATOM   1474  C2' C      46     -17.407 -13.957  -9.675  1.00  0.00           C  
ATOM   1475  H2' C      46     -17.911 -13.768 -10.623  1.00  0.00           H  
ATOM   1476  O2' C      46     -17.240 -12.750  -8.929  1.00  0.00           O  
ATOM   1477 HO2' C      46     -18.110 -12.471  -8.583  1.00  0.00           H  
ATOM   1478  O3' C      46     -19.196 -14.530  -8.071  1.00  0.00           O  
ATOM   1479  P   C      47     -20.705 -14.401  -8.643  1.00  0.00           P  
ATOM   1480  OP1 C      47     -20.668 -14.088 -10.098  1.00  0.00           O  
ATOM   1481  OP2 C      47     -21.419 -13.458  -7.735  1.00  0.00           O  
ATOM   1482  O5' C      47     -21.341 -15.879  -8.387  1.00  0.00           O  
ATOM   1483  C5' C      47     -21.295 -16.928  -9.353  1.00  0.00           C  
ATOM   1484  H5' C      47     -21.387 -17.875  -8.820  1.00  0.00           H  
ATOM   1485 H5'' C      47     -20.329 -16.931  -9.857  1.00  0.00           H  
ATOM   1486  C4' C      47     -22.408 -16.869 -10.422  1.00  0.00           C  
ATOM   1487  H4' C      47     -22.011 -16.411 -11.328  1.00  0.00           H  
ATOM   1488  O4' C      47     -23.580 -16.162 -10.009  1.00  0.00           O  
ATOM   1489  C1' C      47     -24.661 -16.530 -10.871  1.00  0.00           C  
ATOM   1490  H1' C      47     -25.533 -16.752 -10.249  1.00  0.00           H  
ATOM   1491  N1  C      47     -25.045 -15.412 -11.805  1.00  0.00           N  
ATOM   1492  C6  C      47     -24.313 -14.248 -11.890  1.00  0.00           C  
ATOM   1493  H6  C      47     -23.454 -14.101 -11.246  1.00  0.00           H  
ATOM   1494  C5  C      47     -24.661 -13.282 -12.776  1.00  0.00           C  
ATOM   1495  H5  C      47     -24.080 -12.375 -12.836  1.00  0.00           H  
ATOM   1496  C4  C      47     -25.773 -13.539 -13.621  1.00  0.00           C  
ATOM   1497  N4  C      47     -26.137 -12.659 -14.518  1.00  0.00           N  
ATOM   1498  H41 C      47     -26.935 -12.875 -15.093  1.00  0.00           H  
ATOM   1499  H42 C      47     -25.646 -11.783 -14.588  1.00  0.00           H  
ATOM   1500  N3  C      47     -26.520 -14.621 -13.534  1.00  0.00           N  
ATOM   1501  C2  C      47     -26.189 -15.564 -12.610  1.00  0.00           C  
ATOM   1502  O2  C      47     -26.956 -16.525 -12.483  1.00  0.00           O  
ATOM   1503  C3' C      47     -22.992 -18.247 -10.754  1.00  0.00           C  
ATOM   1504  H3' C      47     -23.391 -18.619  -9.807  1.00  0.00           H  
ATOM   1505  C2' C      47     -24.229 -17.846 -11.577  1.00  0.00           C  
ATOM   1506  H2' C      47     -25.005 -18.608 -11.475  1.00  0.00           H  
ATOM   1507  O2' C      47     -23.949 -17.615 -12.941  1.00  0.00           O  
ATOM   1508 HO2' C      47     -23.354 -18.312 -13.274  1.00  0.00           H  
ATOM   1509  O3' C      47     -22.158 -19.322 -11.217  1.00  0.00           O  
ATOM   1510  P   G      48     -21.236 -19.321 -12.563  1.00  0.00           P  
ATOM   1511  OP1 G      48     -20.322 -20.493 -12.443  1.00  0.00           O  
ATOM   1512  OP2 G      48     -20.652 -17.970 -12.772  1.00  0.00           O  
ATOM   1513  O5' G      48     -22.280 -19.664 -13.767  1.00  0.00           O  
ATOM   1514  C5' G      48     -21.846 -19.808 -15.129  1.00  0.00           C  
ATOM   1515  H5' G      48     -22.532 -20.486 -15.638  1.00  0.00           H  
ATOM   1516 H5'' G      48     -20.854 -20.260 -15.157  1.00  0.00           H  
ATOM   1517  C4' G      48     -21.813 -18.477 -15.913  1.00  0.00           C  
ATOM   1518  H4' G      48     -20.834 -18.007 -15.810  1.00  0.00           H  
ATOM   1519  O4' G      48     -22.814 -17.618 -15.391  1.00  0.00           O  
ATOM   1520  C1' G      48     -23.226 -16.662 -16.346  1.00  0.00           C  
ATOM   1521  H1' G      48     -24.310 -16.721 -16.462  1.00  0.00           H  
ATOM   1522  N9  G      48     -22.885 -15.296 -15.863  1.00  0.00           N  
ATOM   1523  C8  G      48     -22.078 -14.932 -14.810  1.00  0.00           C  
ATOM   1524  H8  G      48     -21.629 -15.664 -14.148  1.00  0.00           H  
ATOM   1525  N7  G      48     -21.898 -13.642 -14.688  1.00  0.00           N  
ATOM   1526  C5  G      48     -22.652 -13.107 -15.743  1.00  0.00           C  
ATOM   1527  C6  G      48     -22.872 -11.745 -16.167  1.00  0.00           C  
ATOM   1528  O6  G      48     -22.461 -10.696 -15.667  1.00  0.00           O  
ATOM   1529  N1  G      48     -23.662 -11.639 -17.298  1.00  0.00           N  
ATOM   1530  H1  G      48     -23.826 -10.717 -17.655  1.00  0.00           H  
ATOM   1531  C2  G      48     -24.198 -12.709 -17.943  1.00  0.00           C  
ATOM   1532  N2  G      48     -24.880 -12.482 -19.038  1.00  0.00           N  
ATOM   1533  H21 G      48     -24.996 -11.550 -19.405  1.00  0.00           H  
ATOM   1534  H22 G      48     -25.242 -13.284 -19.532  1.00  0.00           H  
ATOM   1535  N3  G      48     -24.061 -13.976 -17.565  1.00  0.00           N  
ATOM   1536  C4  G      48     -23.264 -14.115 -16.460  1.00  0.00           C  
ATOM   1537  C3' G      48     -22.209 -18.544 -17.399  1.00  0.00           C  
ATOM   1538  H3' G      48     -23.160 -19.081 -17.427  1.00  0.00           H  
ATOM   1539  C2' G      48     -22.555 -17.069 -17.672  1.00  0.00           C  
ATOM   1540  H2' G      48     -23.265 -16.994 -18.499  1.00  0.00           H  
ATOM   1541  O2' G      48     -21.429 -16.247 -17.901  1.00  0.00           O  
ATOM   1542 HO2' G      48     -20.713 -16.773 -18.302  1.00  0.00           H  
ATOM   1543  O3' G      48     -21.411 -19.176 -18.410  1.00  0.00           O  
ATOM   1544  P   U      49     -19.792 -19.164 -18.514  1.00  0.00           P  
ATOM   1545  OP1 U      49     -19.454 -19.943 -19.737  1.00  0.00           O  
ATOM   1546  OP2 U      49     -19.241 -19.632 -17.216  1.00  0.00           O  
ATOM   1547  O5' U      49     -19.317 -17.618 -18.732  1.00  0.00           O  
ATOM   1548  C5' U      49     -19.366 -16.942 -19.990  1.00  0.00           C  
ATOM   1549  H5' U      49     -20.403 -16.850 -20.319  1.00  0.00           H  
ATOM   1550 H5'' U      49     -18.828 -17.523 -20.740  1.00  0.00           H  
ATOM   1551  C4' U      49     -18.733 -15.529 -19.935  1.00  0.00           C  
ATOM   1552  H4' U      49     -18.916 -15.035 -20.891  1.00  0.00           H  
ATOM   1553  O4' U      49     -19.303 -14.710 -18.914  1.00  0.00           O  
ATOM   1554  C1' U      49     -18.292 -13.980 -18.231  1.00  0.00           C  
ATOM   1555  H1' U      49     -18.520 -12.919 -18.340  1.00  0.00           H  
ATOM   1556  N1  U      49     -18.269 -14.290 -16.769  1.00  0.00           N  
ATOM   1557  C6  U      49     -18.253 -15.585 -16.300  1.00  0.00           C  
ATOM   1558  H6  U      49     -18.200 -16.402 -17.003  1.00  0.00           H  
ATOM   1559  C5  U      49     -18.343 -15.848 -14.971  1.00  0.00           C  
ATOM   1560  H5  U      49     -18.362 -16.867 -14.619  1.00  0.00           H  
ATOM   1561  C4  U      49     -18.420 -14.784 -13.994  1.00  0.00           C  
ATOM   1562  O4  U      49     -18.502 -14.928 -12.779  1.00  0.00           O  
ATOM   1563  N3  U      49     -18.376 -13.516 -14.524  1.00  0.00           N  
ATOM   1564  H3  U      49     -18.416 -12.752 -13.878  1.00  0.00           H  
ATOM   1565  C2  U      49     -18.330 -13.214 -15.869  1.00  0.00           C  
ATOM   1566  O2  U      49     -18.359 -12.030 -16.213  1.00  0.00           O  
ATOM   1567  C3' U      49     -17.214 -15.554 -19.712  1.00  0.00           C  
ATOM   1568  H3' U      49     -16.956 -16.390 -19.057  1.00  0.00           H  
ATOM   1569  C2' U      49     -16.962 -14.233 -18.947  1.00  0.00           C  
ATOM   1570  H2' U      49     -16.150 -14.361 -18.227  1.00  0.00           H  
ATOM   1571  O2' U      49     -16.734 -13.097 -19.787  1.00  0.00           O  
ATOM   1572 HO2' U      49     -15.912 -12.650 -19.515  1.00  0.00           H  
ATOM   1573  O3' U      49     -16.499 -15.621 -20.950  1.00  0.00           O  
ATOM   1574  P   A      50     -15.447 -16.810 -21.264  1.00  0.00           P  
ATOM   1575  OP1 A      50     -14.669 -16.414 -22.473  1.00  0.00           O  
ATOM   1576  OP2 A      50     -16.187 -18.101 -21.297  1.00  0.00           O  
ATOM   1577  O5' A      50     -14.443 -16.833 -19.991  1.00  0.00           O  
ATOM   1578  C5' A      50     -13.663 -15.693 -19.682  1.00  0.00           C  
ATOM   1579  H5' A      50     -14.319 -14.825 -19.629  1.00  0.00           H  
ATOM   1580 H5'' A      50     -12.926 -15.507 -20.464  1.00  0.00           H  
ATOM   1581  C4' A      50     -12.948 -15.833 -18.337  1.00  0.00           C  
ATOM   1582  H4' A      50     -13.631 -16.232 -17.586  1.00  0.00           H  
ATOM   1583  O4' A      50     -11.767 -16.635 -18.397  1.00  0.00           O  
ATOM   1584  C1' A      50     -10.728 -15.951 -17.699  1.00  0.00           C  
ATOM   1585  H1' A      50     -10.211 -16.628 -17.031  1.00  0.00           H  
ATOM   1586  N9  A      50      -9.723 -15.388 -18.631  1.00  0.00           N  
ATOM   1587  C8  A      50      -9.761 -15.279 -20.000  1.00  0.00           C  
ATOM   1588  H8  A      50     -10.576 -15.682 -20.591  1.00  0.00           H  
ATOM   1589  N7  A      50      -8.742 -14.643 -20.520  1.00  0.00           N  
ATOM   1590  C5  A      50      -7.967 -14.309 -19.399  1.00  0.00           C  
ATOM   1591  C6  A      50      -6.768 -13.577 -19.175  1.00  0.00           C  
ATOM   1592  N6  A      50      -6.010 -13.018 -20.104  1.00  0.00           N  
ATOM   1593  H61 A      50      -5.184 -12.541 -19.807  1.00  0.00           H  
ATOM   1594  H62 A      50      -6.211 -13.163 -21.094  1.00  0.00           H  
ATOM   1595  N1  A      50      -6.307 -13.367 -17.937  1.00  0.00           N  
ATOM   1596  C2  A      50      -6.966 -13.928 -16.932  1.00  0.00           C  
ATOM   1597  H2  A      50      -6.551 -13.763 -15.946  1.00  0.00           H  
ATOM   1598  N3  A      50      -8.084 -14.649 -16.977  1.00  0.00           N  
ATOM   1599  C4  A      50      -8.547 -14.784 -18.251  1.00  0.00           C  
ATOM   1600  C3' A      50     -12.489 -14.452 -17.885  1.00  0.00           C  
ATOM   1601  H3' A      50     -12.012 -13.965 -18.742  1.00  0.00           H  
ATOM   1602  C2' A      50     -11.390 -14.829 -16.888  1.00  0.00           C  
ATOM   1603  H2' A      50     -10.712 -13.988 -16.732  1.00  0.00           H  
ATOM   1604  O2' A      50     -11.864 -15.353 -15.643  1.00  0.00           O  
ATOM   1605 HO2' A      50     -11.096 -15.568 -15.085  1.00  0.00           H  
ATOM   1606  O3' A      50     -13.529 -13.631 -17.371  1.00  0.00           O  
ATOM   1607  P   A      51     -13.627 -12.099 -17.889  1.00  0.00           P  
ATOM   1608  OP1 A      51     -14.712 -11.418 -17.121  1.00  0.00           O  
ATOM   1609  OP2 A      51     -13.734 -12.136 -19.379  1.00  0.00           O  
ATOM   1610  O5' A      51     -12.171 -11.470 -17.500  1.00  0.00           O  
ATOM   1611  C5' A      51     -11.805 -11.308 -16.136  1.00  0.00           C  
ATOM   1612  H5' A      51     -11.836 -12.275 -15.632  1.00  0.00           H  
ATOM   1613 H5'' A      51     -12.531 -10.659 -15.644  1.00  0.00           H  
ATOM   1614  C4' A      51     -10.414 -10.692 -15.920  1.00  0.00           C  
ATOM   1615  H4' A      51     -10.296 -10.520 -14.854  1.00  0.00           H  
ATOM   1616  O4' A      51      -9.316 -11.504 -16.347  1.00  0.00           O  
ATOM   1617  C1' A      51      -8.326 -10.623 -16.885  1.00  0.00           C  
ATOM   1618  H1' A      51      -7.326 -10.868 -16.522  1.00  0.00           H  
ATOM   1619  N9  A      51      -8.340 -10.707 -18.366  1.00  0.00           N  
ATOM   1620  C8  A      51      -9.221 -11.377 -19.183  1.00  0.00           C  
ATOM   1621  H8  A      51     -10.003 -12.016 -18.792  1.00  0.00           H  
ATOM   1622  N7  A      51      -9.034 -11.180 -20.462  1.00  0.00           N  
ATOM   1623  C5  A      51      -7.935 -10.309 -20.486  1.00  0.00           C  
ATOM   1624  C6  A      51      -7.189  -9.664 -21.505  1.00  0.00           C  
ATOM   1625  N6  A      51      -7.385  -9.818 -22.804  1.00  0.00           N  
ATOM   1626  H61 A      51      -6.747  -9.360 -23.432  1.00  0.00           H  
ATOM   1627  H62 A      51      -8.052 -10.504 -23.122  1.00  0.00           H  
ATOM   1628  N1  A      51      -6.217  -8.801 -21.214  1.00  0.00           N  
ATOM   1629  C2  A      51      -5.911  -8.623 -19.934  1.00  0.00           C  
ATOM   1630  H2  A      51      -5.110  -7.923 -19.727  1.00  0.00           H  
ATOM   1631  N3  A      51      -6.485  -9.180 -18.869  1.00  0.00           N  
ATOM   1632  C4  A      51      -7.506 -10.017 -19.216  1.00  0.00           C  
ATOM   1633  C3' A      51     -10.237  -9.334 -16.599  1.00  0.00           C  
ATOM   1634  H3' A      51     -10.484  -9.426 -17.659  1.00  0.00           H  
ATOM   1635  C2' A      51      -8.715  -9.198 -16.452  1.00  0.00           C  
ATOM   1636  H2' A      51      -8.340  -8.439 -17.140  1.00  0.00           H  
ATOM   1637  O2' A      51      -8.251  -8.959 -15.114  1.00  0.00           O  
ATOM   1638 HO2' A      51      -7.353  -8.580 -15.135  1.00  0.00           H  
ATOM   1639  O3' A      51     -10.978  -8.276 -16.027  1.00  0.00           O  
ATOM   1640  P   A      52     -11.865  -7.303 -16.970  1.00  0.00           P  
ATOM   1641  OP1 A      52     -12.893  -8.089 -17.715  1.00  0.00           O  
ATOM   1642  OP2 A      52     -10.970  -6.385 -17.739  1.00  0.00           O  
ATOM   1643  O5' A      52     -12.588  -6.520 -15.764  1.00  0.00           O  
ATOM   1644  C5' A      52     -13.432  -5.407 -15.965  1.00  0.00           C  
ATOM   1645  H5' A      52     -14.034  -5.530 -16.866  1.00  0.00           H  
ATOM   1646 H5'' A      52     -12.828  -4.503 -16.068  1.00  0.00           H  
ATOM   1647  C4' A      52     -14.367  -5.267 -14.757  1.00  0.00           C  
ATOM   1648  H4' A      52     -14.875  -4.309 -14.840  1.00  0.00           H  
ATOM   1649  O4' A      52     -15.337  -6.315 -14.663  1.00  0.00           O  
ATOM   1650  C1' A      52     -15.653  -6.497 -13.281  1.00  0.00           C  
ATOM   1651  H1' A      52     -16.707  -6.289 -13.093  1.00  0.00           H  
ATOM   1652  N9  A      52     -15.332  -7.852 -12.795  1.00  0.00           N  
ATOM   1653  C8  A      52     -14.785  -8.911 -13.478  1.00  0.00           C  
ATOM   1654  H8  A      52     -14.526  -8.855 -14.529  1.00  0.00           H  
ATOM   1655  N7  A      52     -14.622  -9.983 -12.747  1.00  0.00           N  
ATOM   1656  C5  A      52     -15.062  -9.575 -11.480  1.00  0.00           C  
ATOM   1657  C6  A      52     -15.184 -10.189 -10.213  1.00  0.00           C  
ATOM   1658  N6  A      52     -14.956 -11.455  -9.991  1.00  0.00           N  
ATOM   1659  H61 A      52     -15.423 -11.822  -9.178  1.00  0.00           H  
ATOM   1660  H62 A      52     -14.870 -12.035 -10.819  1.00  0.00           H  
ATOM   1661  N1  A      52     -15.615  -9.533  -9.136  1.00  0.00           N  
ATOM   1662  C2  A      52     -15.978  -8.270  -9.304  1.00  0.00           C  
ATOM   1663  H2  A      52     -16.319  -7.748  -8.418  1.00  0.00           H  
ATOM   1664  N3  A      52     -15.993  -7.576 -10.436  1.00  0.00           N  
ATOM   1665  C4  A      52     -15.498  -8.282 -11.496  1.00  0.00           C  
ATOM   1666  C3' A      52     -13.638  -5.261 -13.414  1.00  0.00           C  
ATOM   1667  H3' A      52     -12.966  -6.120 -13.338  1.00  0.00           H  
ATOM   1668  C2' A      52     -14.813  -5.520 -12.468  1.00  0.00           C  
ATOM   1669  H2' A      52     -14.425  -5.964 -11.554  1.00  0.00           H  
ATOM   1670  O2' A      52     -15.612  -4.417 -12.145  1.00  0.00           O  
ATOM   1671 HO2' A      52     -14.942  -3.772 -11.805  1.00  0.00           H  
ATOM   1672  O3' A      52     -12.896  -4.081 -13.195  1.00  0.00           O  
ATOM   1673  P   U      53     -12.635  -3.534 -11.706  1.00  0.00           P  
ATOM   1674  OP1 U      53     -11.466  -2.632 -11.823  1.00  0.00           O  
ATOM   1675  OP2 U      53     -13.897  -2.864 -11.265  1.00  0.00           O  
ATOM   1676  O5' U      53     -12.371  -4.832 -10.648  1.00  0.00           O  
ATOM   1677  C5' U      53     -11.115  -5.375 -10.167  1.00  0.00           C  
ATOM   1678  H5' U      53     -10.480  -4.564  -9.831  1.00  0.00           H  
ATOM   1679 H5'' U      53     -10.594  -5.891 -10.975  1.00  0.00           H  
ATOM   1680  C4' U      53     -11.334  -6.339  -8.939  1.00  0.00           C  
ATOM   1681  H4' U      53     -11.596  -5.682  -8.116  1.00  0.00           H  
ATOM   1682  O4' U      53     -12.488  -7.159  -9.170  1.00  0.00           O  
ATOM   1683  C1' U      53     -12.205  -8.508  -8.841  1.00  0.00           C  
ATOM   1684  H1' U      53     -13.068  -8.963  -8.348  1.00  0.00           H  
ATOM   1685  N1  U      53     -11.873  -9.342 -10.024  1.00  0.00           N  
ATOM   1686  C6  U      53     -11.598  -8.801 -11.262  1.00  0.00           C  
ATOM   1687  H6  U      53     -11.596  -7.730 -11.399  1.00  0.00           H  
ATOM   1688  C5  U      53     -11.359  -9.604 -12.328  1.00  0.00           C  
ATOM   1689  H5  U      53     -11.151  -9.170 -13.294  1.00  0.00           H  
ATOM   1690  C4  U      53     -11.428 -11.044 -12.211  1.00  0.00           C  
ATOM   1691  O4  U      53     -11.254 -11.861 -13.104  1.00  0.00           O  
ATOM   1692  N3  U      53     -11.715 -11.499 -10.958  1.00  0.00           N  
ATOM   1693  H3  U      53     -11.767 -12.497 -10.847  1.00  0.00           H  
ATOM   1694  C2  U      53     -11.895 -10.729  -9.842  1.00  0.00           C  
ATOM   1695  O2  U      53     -12.046 -11.281  -8.751  1.00  0.00           O  
ATOM   1696  C3' U      53     -10.209  -7.259  -8.332  1.00  0.00           C  
ATOM   1697  H3' U      53      -9.550  -7.602  -9.133  1.00  0.00           H  
ATOM   1698  C2' U      53     -11.051  -8.463  -7.853  1.00  0.00           C  
ATOM   1699  H2' U      53     -10.461  -9.379  -7.896  1.00  0.00           H  
ATOM   1700  O2' U      53     -11.619  -8.318  -6.568  1.00  0.00           O  
ATOM   1701 HO2' U      53     -10.808  -8.300  -5.995  1.00  0.00           H  
ATOM   1702  O3' U      53      -9.422  -6.635  -7.288  1.00  0.00           O  
ATOM   1703  P   G      54      -8.602  -7.363  -6.039  1.00  0.00           P  
ATOM   1704  OP1 G      54      -9.495  -8.309  -5.322  1.00  0.00           O  
ATOM   1705  OP2 G      54      -8.073  -6.235  -5.225  1.00  0.00           O  
ATOM   1706  O5' G      54      -7.264  -8.173  -6.519  1.00  0.00           O  
ATOM   1707  C5' G      54      -7.231  -9.482  -7.092  1.00  0.00           C  
ATOM   1708  H5' G      54      -6.192  -9.677  -7.365  1.00  0.00           H  
ATOM   1709 H5'' G      54      -7.799  -9.442  -8.014  1.00  0.00           H  
ATOM   1710  C4' G      54      -7.716 -10.679  -6.227  1.00  0.00           C  
ATOM   1711  H4' G      54      -7.811 -10.362  -5.187  1.00  0.00           H  
ATOM   1712  O4' G      54      -8.991 -11.135  -6.693  1.00  0.00           O  
ATOM   1713  C1' G      54      -8.927 -12.515  -7.049  1.00  0.00           C  
ATOM   1714  H1' G      54      -9.841 -13.029  -6.741  1.00  0.00           H  
ATOM   1715  N9  G      54      -8.784 -12.684  -8.518  1.00  0.00           N  
ATOM   1716  C8  G      54      -8.672 -11.718  -9.489  1.00  0.00           C  
ATOM   1717  H8  G      54      -8.655 -10.664  -9.272  1.00  0.00           H  
ATOM   1718  N7  G      54      -8.612 -12.172 -10.707  1.00  0.00           N  
ATOM   1719  C5  G      54      -8.736 -13.552 -10.544  1.00  0.00           C  
ATOM   1720  C6  G      54      -8.786 -14.616 -11.510  1.00  0.00           C  
ATOM   1721  O6  G      54      -8.687 -14.559 -12.732  1.00  0.00           O  
ATOM   1722  N1  G      54      -8.958 -15.861 -10.951  1.00  0.00           N  
ATOM   1723  H1  G      54      -9.066 -16.641 -11.578  1.00  0.00           H  
ATOM   1724  C2  G      54      -9.050 -16.076  -9.623  1.00  0.00           C  
ATOM   1725  N2  G      54      -9.183 -17.321  -9.245  1.00  0.00           N  
ATOM   1726  H21 G      54      -9.243 -18.068  -9.935  1.00  0.00           H  
ATOM   1727  H22 G      54      -9.291 -17.499  -8.260  1.00  0.00           H  
ATOM   1728  N3  G      54      -8.984 -15.130  -8.686  1.00  0.00           N  
ATOM   1729  C4  G      54      -8.838 -13.876  -9.209  1.00  0.00           C  
ATOM   1730  C3' G      54      -6.763 -11.901  -6.260  1.00  0.00           C  
ATOM   1731  H3' G      54      -6.213 -11.886  -7.204  1.00  0.00           H  
ATOM   1732  C2' G      54      -7.735 -13.099  -6.286  1.00  0.00           C  
ATOM   1733  H2' G      54      -7.290 -13.935  -6.828  1.00  0.00           H  
ATOM   1734  O2' G      54      -8.196 -13.521  -4.997  1.00  0.00           O  
ATOM   1735 HO2' G      54      -8.556 -14.426  -5.053  1.00  0.00           H  
ATOM   1736  O3' G      54      -5.852 -11.962  -5.159  1.00  0.00           O  
ATOM   1737  P   U      55      -4.398 -12.664  -5.301  1.00  0.00           P  
ATOM   1738  OP1 U      55      -3.780 -12.709  -3.945  1.00  0.00           O  
ATOM   1739  OP2 U      55      -3.673 -11.937  -6.378  1.00  0.00           O  
ATOM   1740  O5' U      55      -4.618 -14.188  -5.825  1.00  0.00           O  
ATOM   1741  C5' U      55      -5.068 -15.246  -4.986  1.00  0.00           C  
ATOM   1742  H5' U      55      -5.981 -14.945  -4.470  1.00  0.00           H  
ATOM   1743 H5'' U      55      -4.309 -15.460  -4.231  1.00  0.00           H  
ATOM   1744  C4' U      55      -5.353 -16.543  -5.777  1.00  0.00           C  
ATOM   1745  H4' U      55      -5.716 -17.300  -5.079  1.00  0.00           H  
ATOM   1746  O4' U      55      -6.349 -16.355  -6.784  1.00  0.00           O  
ATOM   1747  C1' U      55      -5.983 -17.076  -7.961  1.00  0.00           C  
ATOM   1748  H1' U      55      -6.798 -17.747  -8.238  1.00  0.00           H  
ATOM   1749  N1  U      55      -5.719 -16.181  -9.126  1.00  0.00           N  
ATOM   1750  C6  U      55      -5.460 -14.838  -8.973  1.00  0.00           C  
ATOM   1751  H6  U      55      -5.372 -14.427  -7.982  1.00  0.00           H  
ATOM   1752  C5  U      55      -5.334 -14.020 -10.047  1.00  0.00           C  
ATOM   1753  H5  U      55      -5.136 -12.967  -9.906  1.00  0.00           H  
ATOM   1754  C4  U      55      -5.462 -14.521 -11.396  1.00  0.00           C  
ATOM   1755  O4  U      55      -5.368 -13.847 -12.415  1.00  0.00           O  
ATOM   1756  N3  U      55      -5.704 -15.869 -11.474  1.00  0.00           N  
ATOM   1757  H3  U      55      -5.821 -16.244 -12.404  1.00  0.00           H  
ATOM   1758  C2  U      55      -5.822 -16.732 -10.409  1.00  0.00           C  
ATOM   1759  O2  U      55      -6.019 -17.927 -10.628  1.00  0.00           O  
ATOM   1760  C3' U      55      -4.116 -17.119  -6.478  1.00  0.00           C  
ATOM   1761  H3' U      55      -3.549 -16.298  -6.920  1.00  0.00           H  
ATOM   1762  C2' U      55      -4.766 -17.934  -7.612  1.00  0.00           C  
ATOM   1763  H2' U      55      -4.092 -18.021  -8.464  1.00  0.00           H  
ATOM   1764  O2' U      55      -5.272 -19.214  -7.228  1.00  0.00           O  
ATOM   1765 HO2' U      55      -4.700 -19.905  -7.609  1.00  0.00           H  
ATOM   1766  O3' U      55      -3.291 -17.875  -5.592  1.00  0.00           O  
ATOM   1767  P   C      56      -1.751 -18.203  -5.954  1.00  0.00           P  
ATOM   1768  OP1 C      56      -1.149 -18.905  -4.784  1.00  0.00           O  
ATOM   1769  OP2 C      56      -1.107 -16.948  -6.431  1.00  0.00           O  
ATOM   1770  O5' C      56      -1.819 -19.228  -7.204  1.00  0.00           O  
ATOM   1771  C5' C      56      -2.173 -20.594  -7.038  1.00  0.00           C  
ATOM   1772  H5' C      56      -3.108 -20.672  -6.483  1.00  0.00           H  
ATOM   1773 H5'' C      56      -1.398 -21.104  -6.464  1.00  0.00           H  
ATOM   1774  C4' C      56      -2.333 -21.308  -8.390  1.00  0.00           C  
ATOM   1775  H4' C      56      -2.657 -22.335  -8.213  1.00  0.00           H  
ATOM   1776  O4' C      56      -3.299 -20.663  -9.223  1.00  0.00           O  
ATOM   1777  C1' C      56      -2.884 -20.776 -10.581  1.00  0.00           C  
ATOM   1778  H1' C      56      -3.631 -21.346 -11.141  1.00  0.00           H  
ATOM   1779  N1  C      56      -2.732 -19.434 -11.216  1.00  0.00           N  
ATOM   1780  C6  C      56      -2.334 -18.328 -10.507  1.00  0.00           C  
ATOM   1781  H6  C      56      -2.017 -18.438  -9.479  1.00  0.00           H  
ATOM   1782  C5  C      56      -2.364 -17.100 -11.084  1.00  0.00           C  
ATOM   1783  H5  C      56      -2.067 -16.231 -10.515  1.00  0.00           H  
ATOM   1784  C4  C      56      -2.791 -17.025 -12.438  1.00  0.00           C  
ATOM   1785  N4  C      56      -2.895 -15.877 -13.043  1.00  0.00           N  
ATOM   1786  H41 C      56      -3.222 -15.880 -14.005  1.00  0.00           H  
ATOM   1787  H42 C      56      -2.646 -15.024 -12.577  1.00  0.00           H  
ATOM   1788  N3  C      56      -3.123 -18.080 -13.150  1.00  0.00           N  
ATOM   1789  C2  C      56      -3.060 -19.299 -12.571  1.00  0.00           C  
ATOM   1790  O2  C      56      -3.308 -20.267 -13.287  1.00  0.00           O  
ATOM   1791  C3' C      56      -1.025 -21.358  -9.186  1.00  0.00           C  
ATOM   1792  H3' C      56      -0.548 -20.378  -9.143  1.00  0.00           H  
ATOM   1793  C2' C      56      -1.579 -21.575 -10.604  1.00  0.00           C  
ATOM   1794  H2' C      56      -0.896 -21.175 -11.350  1.00  0.00           H  
ATOM   1795  O2' C      56      -1.926 -22.926 -10.901  1.00  0.00           O  
ATOM   1796 HO2' C      56      -1.147 -23.361 -11.292  1.00  0.00           H  
ATOM   1797  O3' C      56      -0.140 -22.376  -8.718  1.00  0.00           O  
ATOM   1798  P   C      57       1.460 -22.263  -8.926  1.00  0.00           P  
ATOM   1799  OP1 C      57       2.092 -23.414  -8.221  1.00  0.00           O  
ATOM   1800  OP2 C      57       1.889 -20.887  -8.553  1.00  0.00           O  
ATOM   1801  O5' C      57       1.687 -22.437 -10.518  1.00  0.00           O  
ATOM   1802  C5' C      57       1.612 -23.707 -11.150  1.00  0.00           C  
ATOM   1803  H5' C      57       0.773 -24.272 -10.742  1.00  0.00           H  
ATOM   1804 H5'' C      57       2.527 -24.268 -10.953  1.00  0.00           H  
ATOM   1805  C4' C      57       1.414 -23.582 -12.670  1.00  0.00           C  
ATOM   1806  H4' C      57       1.294 -24.581 -13.091  1.00  0.00           H  
ATOM   1807  O4' C      57       0.246 -22.813 -12.970  1.00  0.00           O  
ATOM   1808  C1' C      57       0.465 -22.070 -14.166  1.00  0.00           C  
ATOM   1809  H1' C      57      -0.300 -22.340 -14.900  1.00  0.00           H  
ATOM   1810  N1  C      57       0.417 -20.594 -13.940  1.00  0.00           N  
ATOM   1811  C6  C      57       0.883 -20.012 -12.786  1.00  0.00           C  
ATOM   1812  H6  C      57       1.285 -20.631 -11.998  1.00  0.00           H  
ATOM   1813  C5  C      57       0.830 -18.668 -12.626  1.00  0.00           C  
ATOM   1814  H5  C      57       1.192 -18.220 -11.713  1.00  0.00           H  
ATOM   1815  C4  C      57       0.314 -17.902 -13.706  1.00  0.00           C  
ATOM   1816  N4  C      57       0.250 -16.603 -13.618  1.00  0.00           N  
ATOM   1817  H41 C      57      -0.129 -16.091 -14.407  1.00  0.00           H  
ATOM   1818  H42 C      57       0.605 -16.137 -12.804  1.00  0.00           H  
ATOM   1819  N3  C      57      -0.120 -18.434 -14.832  1.00  0.00           N  
ATOM   1820  C2  C      57      -0.061 -19.777 -14.974  1.00  0.00           C  
ATOM   1821  O2  C      57      -0.424 -20.241 -16.054  1.00  0.00           O  
ATOM   1822  C3' C      57       2.567 -22.895 -13.411  1.00  0.00           C  
ATOM   1823  H3' C      57       2.847 -21.993 -12.865  1.00  0.00           H  
ATOM   1824  C2' C      57       1.833 -22.495 -14.703  1.00  0.00           C  
ATOM   1825  H2' C      57       2.341 -21.662 -15.183  1.00  0.00           H  
ATOM   1826  O2' C      57       1.617 -23.577 -15.616  1.00  0.00           O  
ATOM   1827 HO2' C      57       1.504 -23.227 -16.521  1.00  0.00           H  
ATOM   1828  O3' C      57       3.718 -23.711 -13.622  1.00  0.00           O  
ATOM   1829  P   G      58       5.147 -23.035 -13.978  1.00  0.00           P  
ATOM   1830  OP1 G      58       6.116 -24.141 -14.222  1.00  0.00           O  
ATOM   1831  OP2 G      58       5.463 -22.049 -12.906  1.00  0.00           O  
ATOM   1832  O5' G      58       4.940 -22.204 -15.361  1.00  0.00           O  
ATOM   1833  C5' G      58       4.800 -22.872 -16.610  1.00  0.00           C  
ATOM   1834  H5' G      58       4.064 -23.671 -16.518  1.00  0.00           H  
ATOM   1835 H5'' G      58       5.752 -23.329 -16.884  1.00  0.00           H  
ATOM   1836  C4' G      58       4.360 -21.938 -17.752  1.00  0.00           C  
ATOM   1837  H4' G      58       4.238 -22.536 -18.657  1.00  0.00           H  
ATOM   1838  O4' G      58       3.121 -21.279 -17.480  1.00  0.00           O  
ATOM   1839  C1' G      58       3.170 -19.969 -18.037  1.00  0.00           C  
ATOM   1840  H1' G      58       2.320 -19.802 -18.701  1.00  0.00           H  
ATOM   1841  N9  G      58       3.146 -18.922 -16.989  1.00  0.00           N  
ATOM   1842  C8  G      58       3.447 -18.999 -15.651  1.00  0.00           C  
ATOM   1843  H8  G      58       3.733 -19.925 -15.171  1.00  0.00           H  
ATOM   1844  N7  G      58       3.359 -17.858 -15.015  1.00  0.00           N  
ATOM   1845  C5  G      58       2.995 -16.944 -16.014  1.00  0.00           C  
ATOM   1846  C6  G      58       2.769 -15.516 -15.987  1.00  0.00           C  
ATOM   1847  O6  G      58       2.788 -14.730 -15.037  1.00  0.00           O  
ATOM   1848  N1  G      58       2.510 -14.985 -17.232  1.00  0.00           N  
ATOM   1849  H1  G      58       2.389 -13.987 -17.295  1.00  0.00           H  
ATOM   1850  C2  G      58       2.434 -15.720 -18.363  1.00  0.00           C  
ATOM   1851  N2  G      58       2.225 -15.075 -19.476  1.00  0.00           N  
ATOM   1852  H21 G      58       2.268 -14.059 -19.467  1.00  0.00           H  
ATOM   1853  H22 G      58       2.188 -15.602 -20.330  1.00  0.00           H  
ATOM   1854  N3  G      58       2.581 -17.039 -18.435  1.00  0.00           N  
ATOM   1855  C4  G      58       2.875 -17.596 -17.224  1.00  0.00           C  
ATOM   1856  C3' G      58       5.371 -20.830 -18.064  1.00  0.00           C  
ATOM   1857  H3' G      58       5.665 -20.356 -17.125  1.00  0.00           H  
ATOM   1858  C2' G      58       4.466 -19.863 -18.847  1.00  0.00           C  
ATOM   1859  H2' G      58       4.874 -18.851 -18.823  1.00  0.00           H  
ATOM   1860  O2' G      58       4.164 -20.270 -20.185  1.00  0.00           O  
ATOM   1861 HO2' G      58       4.112 -19.482 -20.757  1.00  0.00           H  
ATOM   1862  O3' G      58       6.525 -21.285 -18.765  1.00  0.00           O  
ATOM   1863  P   A      59       7.855 -20.364 -18.853  1.00  0.00           P  
ATOM   1864  OP1 A      59       8.901 -21.160 -19.558  1.00  0.00           O  
ATOM   1865  OP2 A      59       8.161 -19.857 -17.485  1.00  0.00           O  
ATOM   1866  O5' A      59       7.462 -19.087 -19.776  1.00  0.00           O  
ATOM   1867  C5' A      59       7.192 -19.248 -21.164  1.00  0.00           C  
ATOM   1868  H5' A      59       6.422 -20.005 -21.307  1.00  0.00           H  
ATOM   1869 H5'' A      59       8.093 -19.603 -21.667  1.00  0.00           H  
ATOM   1870  C4' A      59       6.738 -17.948 -21.848  1.00  0.00           C  
ATOM   1871  H4' A      59       6.421 -18.181 -22.866  1.00  0.00           H  
ATOM   1872  O4' A      59       5.657 -17.302 -21.173  1.00  0.00           O  
ATOM   1873  C1' A      59       5.831 -15.890 -21.278  1.00  0.00           C  
ATOM   1874  H1' A      59       4.958 -15.438 -21.753  1.00  0.00           H  
ATOM   1875  N9  A      59       5.987 -15.276 -19.936  1.00  0.00           N  
ATOM   1876  C8  A      59       6.102 -15.884 -18.708  1.00  0.00           C  
ATOM   1877  H8  A      59       6.136 -16.961 -18.595  1.00  0.00           H  
ATOM   1878  N7  A      59       6.154 -15.054 -17.696  1.00  0.00           N  
ATOM   1879  C5  A      59       6.086 -13.795 -18.315  1.00  0.00           C  
ATOM   1880  C6  A      59       6.109 -12.448 -17.869  1.00  0.00           C  
ATOM   1881  N6  A      59       6.214 -12.062 -16.609  1.00  0.00           N  
ATOM   1882  H61 A      59       6.200 -11.075 -16.414  1.00  0.00           H  
ATOM   1883  H62 A      59       6.276 -12.755 -15.879  1.00  0.00           H  
ATOM   1884  N1  A      59       6.051 -11.427 -18.725  1.00  0.00           N  
ATOM   1885  C2  A      59       5.947 -11.714 -20.015  1.00  0.00           C  
ATOM   1886  H2  A      59       5.894 -10.867 -20.686  1.00  0.00           H  
ATOM   1887  N3  A      59       5.908 -12.913 -20.589  1.00  0.00           N  
ATOM   1888  C4  A      59       5.986 -13.923 -19.676  1.00  0.00           C  
ATOM   1889  C3' A      59       7.872 -16.927 -21.936  1.00  0.00           C  
ATOM   1890  H3' A      59       8.375 -16.872 -20.967  1.00  0.00           H  
ATOM   1891  C2' A      59       7.066 -15.635 -22.157  1.00  0.00           C  
ATOM   1892  H2' A      59       7.637 -14.771 -21.810  1.00  0.00           H  
ATOM   1893  O2' A      59       6.616 -15.449 -23.506  1.00  0.00           O  
ATOM   1894 HO2' A      59       6.327 -14.525 -23.634  1.00  0.00           H  
ATOM   1895  O3' A      59       8.799 -17.237 -22.976  1.00  0.00           O  
ATOM   1896  P   U      60      10.355 -16.824 -22.841  1.00  0.00           P  
ATOM   1897  OP1 U      60      11.018 -17.143 -24.140  1.00  0.00           O  
ATOM   1898  OP2 U      60      10.896 -17.449 -21.601  1.00  0.00           O  
ATOM   1899  O5' U      60      10.353 -15.216 -22.626  1.00  0.00           O  
ATOM   1900  C5' U      60      10.037 -14.327 -23.690  1.00  0.00           C  
ATOM   1901  H5' U      60       9.034 -14.533 -24.063  1.00  0.00           H  
ATOM   1902 H5'' U      60      10.740 -14.479 -24.511  1.00  0.00           H  
ATOM   1903  C4' U      60      10.115 -12.854 -23.260  1.00  0.00           C  
ATOM   1904  H4' U      60       9.875 -12.222 -24.117  1.00  0.00           H  
ATOM   1905  O4' U      60       9.207 -12.548 -22.204  1.00  0.00           O  
ATOM   1906  C1' U      60       9.791 -11.545 -21.378  1.00  0.00           C  
ATOM   1907  H1' U      60       9.192 -10.635 -21.458  1.00  0.00           H  
ATOM   1908  N1  U      60       9.827 -11.947 -19.941  1.00  0.00           N  
ATOM   1909  C6  U      60       9.838 -13.271 -19.552  1.00  0.00           C  
ATOM   1910  H6  U      60       9.874 -14.047 -20.309  1.00  0.00           H  
ATOM   1911  C5  U      60       9.787 -13.609 -18.236  1.00  0.00           C  
ATOM   1912  H5  U      60       9.785 -14.649 -17.945  1.00  0.00           H  
ATOM   1913  C4  U      60       9.732 -12.607 -17.194  1.00  0.00           C  
ATOM   1914  O4  U      60       9.670 -12.828 -15.990  1.00  0.00           O  
ATOM   1915  N3  U      60       9.767 -11.310 -17.652  1.00  0.00           N  
ATOM   1916  H3  U      60       9.723 -10.583 -16.961  1.00  0.00           H  
ATOM   1917  C2  U      60       9.814 -10.928 -18.978  1.00  0.00           C  
ATOM   1918  O2  U      60       9.850  -9.729 -19.254  1.00  0.00           O  
ATOM   1919  C3' U      60      11.517 -12.479 -22.774  1.00  0.00           C  
ATOM   1920  H3' U      60      11.888 -13.261 -22.109  1.00  0.00           H  
ATOM   1921  C2' U      60      11.192 -11.239 -21.926  1.00  0.00           C  
ATOM   1922  H2' U      60      11.908 -11.159 -21.111  1.00  0.00           H  
ATOM   1923  O2' U      60      11.107 -10.023 -22.676  1.00  0.00           O  
ATOM   1924 HO2' U      60      11.565  -9.312 -22.189  1.00  0.00           H  
ATOM   1925  O3' U      60      12.425 -12.265 -23.859  1.00  0.00           O  
ATOM   1926  P   U      61      14.006 -12.583 -23.711  1.00  0.00           P  
ATOM   1927  OP1 U      61      14.664 -12.227 -25.002  1.00  0.00           O  
ATOM   1928  OP2 U      61      14.162 -13.975 -23.205  1.00  0.00           O  
ATOM   1929  O5' U      61      14.544 -11.580 -22.559  1.00  0.00           O  
ATOM   1930  C5' U      61      14.684 -10.185 -22.796  1.00  0.00           C  
ATOM   1931  H5' U      61      13.821  -9.821 -23.356  1.00  0.00           H  
ATOM   1932 H5'' U      61      15.577 -10.005 -23.396  1.00  0.00           H  
ATOM   1933  C4' U      61      14.785  -9.379 -21.491  1.00  0.00           C  
ATOM   1934  H4' U      61      14.848  -8.318 -21.741  1.00  0.00           H  
ATOM   1935  O4' U      61      13.644  -9.579 -20.658  1.00  0.00           O  
ATOM   1936  C1' U      61      14.054  -9.520 -19.295  1.00  0.00           C  
ATOM   1937  H1' U      61      13.508  -8.715 -18.801  1.00  0.00           H  
ATOM   1938  N1  U      61      13.780 -10.791 -18.565  1.00  0.00           N  
ATOM   1939  C6  U      61      13.793 -12.017 -19.195  1.00  0.00           C  
ATOM   1940  H6  U      61      14.044 -12.073 -20.245  1.00  0.00           H  
ATOM   1941  C5  U      61      13.486 -13.153 -18.517  1.00  0.00           C  
ATOM   1942  H5  U      61      13.495 -14.107 -19.026  1.00  0.00           H  
ATOM   1943  C4  U      61      13.152 -13.129 -17.111  1.00  0.00           C  
ATOM   1944  O4  U      61      12.871 -14.107 -16.424  1.00  0.00           O  
ATOM   1945  N3  U      61      13.159 -11.876 -16.549  1.00  0.00           N  
ATOM   1946  H3  U      61      12.948 -11.825 -15.563  1.00  0.00           H  
ATOM   1947  C2  U      61      13.479 -10.702 -17.200  1.00  0.00           C  
ATOM   1948  O2  U      61      13.481  -9.642 -16.572  1.00  0.00           O  
ATOM   1949  C3' U      61      16.003  -9.729 -20.630  1.00  0.00           C  
ATOM   1950  H3' U      61      16.072 -10.815 -20.545  1.00  0.00           H  
ATOM   1951  C2' U      61      15.539  -9.151 -19.281  1.00  0.00           C  
ATOM   1952  H2' U      61      16.058  -9.613 -18.441  1.00  0.00           H  
ATOM   1953  O2' U      61      15.578  -7.728 -19.208  1.00  0.00           O  
ATOM   1954 HO2' U      61      16.435  -7.425 -18.865  1.00  0.00           H  
ATOM   1955  O3' U      61      17.226  -9.190 -21.128  1.00  0.00           O  
ATOM   1956  P   A      62      18.640  -9.858 -20.720  1.00  0.00           P  
ATOM   1957  OP1 A      62      19.723  -9.082 -21.393  1.00  0.00           O  
ATOM   1958  OP2 A      62      18.558 -11.321 -20.989  1.00  0.00           O  
ATOM   1959  O5' A      62      18.761  -9.658 -19.116  1.00  0.00           O  
ATOM   1960  C5' A      62      19.086  -8.394 -18.545  1.00  0.00           C  
ATOM   1961  H5' A      62      18.369  -7.644 -18.877  1.00  0.00           H  
ATOM   1962 H5'' A      62      20.075  -8.084 -18.885  1.00  0.00           H  
ATOM   1963  C4' A      62      19.097  -8.433 -17.008  1.00  0.00           C  
ATOM   1964  H4' A      62      19.367  -7.447 -16.627  1.00  0.00           H  
ATOM   1965  O4' A      62      17.826  -8.792 -16.474  1.00  0.00           O  
ATOM   1966  C1' A      62      18.029  -9.543 -15.287  1.00  0.00           C  
ATOM   1967  H1' A      62      17.651  -8.993 -14.422  1.00  0.00           H  
ATOM   1968  N9  A      62      17.311 -10.831 -15.393  1.00  0.00           N  
ATOM   1969  C8  A      62      17.054 -11.592 -16.509  1.00  0.00           C  
ATOM   1970  H8  A      62      17.376 -11.297 -17.500  1.00  0.00           H  
ATOM   1971  N7  A      62      16.377 -12.686 -16.269  1.00  0.00           N  
ATOM   1972  C5  A      62      16.204 -12.653 -14.876  1.00  0.00           C  
ATOM   1973  C6  A      62      15.598 -13.502 -13.912  1.00  0.00           C  
ATOM   1974  N6  A      62      14.972 -14.634 -14.173  1.00  0.00           N  
ATOM   1975  H61 A      62      14.512 -15.123 -13.416  1.00  0.00           H  
ATOM   1976  H62 A      62      14.832 -14.900 -15.134  1.00  0.00           H  
ATOM   1977  N1  A      62      15.626 -13.203 -12.613  1.00  0.00           N  
ATOM   1978  C2  A      62      16.224 -12.078 -12.245  1.00  0.00           C  
ATOM   1979  H2  A      62      16.224 -11.863 -11.185  1.00  0.00           H  
ATOM   1980  N3  A      62      16.825 -11.184 -13.022  1.00  0.00           N  
ATOM   1981  C4  A      62      16.781 -11.533 -14.338  1.00  0.00           C  
ATOM   1982  C3' A      62      20.118  -9.446 -16.479  1.00  0.00           C  
ATOM   1983  H3' A      62      20.066 -10.348 -17.089  1.00  0.00           H  
ATOM   1984  C2' A      62      19.531  -9.774 -15.096  1.00  0.00           C  
ATOM   1985  H2' A      62      19.728 -10.814 -14.845  1.00  0.00           H  
ATOM   1986  O2' A      62      19.982  -8.923 -14.052  1.00  0.00           O  
ATOM   1987 HO2' A      62      20.876  -9.214 -13.811  1.00  0.00           H  
ATOM   1988  O3' A      62      21.447  -8.922 -16.473  1.00  0.00           O  
ATOM   1989  P   U      63      22.729  -9.904 -16.524  1.00  0.00           P  
ATOM   1990  OP1 U      63      23.954  -9.056 -16.611  1.00  0.00           O  
ATOM   1991  OP2 U      63      22.505 -10.928 -17.582  1.00  0.00           O  
ATOM   1992  O5' U      63      22.712 -10.659 -15.093  1.00  0.00           O  
ATOM   1993  C5' U      63      23.238 -10.054 -13.920  1.00  0.00           C  
ATOM   1994  H5' U      63      22.843  -9.043 -13.807  1.00  0.00           H  
ATOM   1995 H5'' U      63      24.324  -9.984 -14.001  1.00  0.00           H  
ATOM   1996  C4' U      63      22.887 -10.867 -12.666  1.00  0.00           C  
ATOM   1997  H4' U      63      23.275 -10.351 -11.786  1.00  0.00           H  
ATOM   1998  O4' U      63      21.477 -11.036 -12.524  1.00  0.00           O  
ATOM   1999  C1' U      63      21.235 -12.288 -11.887  1.00  0.00           C  
ATOM   2000  H1' U      63      20.729 -12.109 -10.935  1.00  0.00           H  
ATOM   2001  N1  U      63      20.383 -13.189 -12.717  1.00  0.00           N  
ATOM   2002  C6  U      63      20.454 -13.210 -14.095  1.00  0.00           C  
ATOM   2003  H6  U      63      21.150 -12.552 -14.599  1.00  0.00           H  
ATOM   2004  C5  U      63      19.653 -14.035 -14.821  1.00  0.00           C  
ATOM   2005  H5  U      63      19.710 -14.036 -15.900  1.00  0.00           H  
ATOM   2006  C4  U      63      18.718 -14.937 -14.182  1.00  0.00           C  
ATOM   2007  O4  U      63      17.953 -15.713 -14.747  1.00  0.00           O  
ATOM   2008  N3  U      63      18.721 -14.872 -12.814  1.00  0.00           N  
ATOM   2009  H3  U      63      18.137 -15.537 -12.331  1.00  0.00           H  
ATOM   2010  C2  U      63      19.527 -14.067 -12.042  1.00  0.00           C  
ATOM   2011  O2  U      63      19.473 -14.163 -10.816  1.00  0.00           O  
ATOM   2012  C3' U      63      23.467 -12.284 -12.687  1.00  0.00           C  
ATOM   2013  H3' U      63      23.223 -12.743 -13.646  1.00  0.00           H  
ATOM   2014  C2' U      63      22.595 -12.931 -11.597  1.00  0.00           C  
ATOM   2015  H2' U      63      22.554 -14.010 -11.730  1.00  0.00           H  
ATOM   2016  O2' U      63      22.965 -12.587 -10.259  1.00  0.00           O  
ATOM   2017 HO2' U      63      22.979 -13.394  -9.711  1.00  0.00           H  
ATOM   2018  O3' U      63      24.874 -12.345 -12.467  1.00  0.00           O  
ATOM   2019  P   G      64      25.717 -13.659 -12.895  1.00  0.00           P  
ATOM   2020  OP1 G      64      27.153 -13.397 -12.591  1.00  0.00           O  
ATOM   2021  OP2 G      64      25.348 -14.020 -14.292  1.00  0.00           O  
ATOM   2022  O5' G      64      25.186 -14.843 -11.925  1.00  0.00           O  
ATOM   2023  C5' G      64      25.495 -14.842 -10.537  1.00  0.00           C  
ATOM   2024  H5' G      64      25.283 -13.860 -10.113  1.00  0.00           H  
ATOM   2025 H5'' G      64      26.560 -15.039 -10.402  1.00  0.00           H  
ATOM   2026  C4' G      64      24.695 -15.894  -9.752  1.00  0.00           C  
ATOM   2027  H4' G      64      24.924 -15.783  -8.691  1.00  0.00           H  
ATOM   2028  O4' G      64      23.286 -15.745  -9.928  1.00  0.00           O  
ATOM   2029  C1' G      64      22.688 -17.039  -9.940  1.00  0.00           C  
ATOM   2030  H1' G      64      21.912 -17.099  -9.174  1.00  0.00           H  
ATOM   2031  N9  G      64      22.050 -17.320 -11.250  1.00  0.00           N  
ATOM   2032  C8  G      64      22.200 -16.681 -12.457  1.00  0.00           C  
ATOM   2033  H8  G      64      22.928 -15.897 -12.613  1.00  0.00           H  
ATOM   2034  N7  G      64      21.371 -17.084 -13.386  1.00  0.00           N  
ATOM   2035  C5  G      64      20.646 -18.108 -12.763  1.00  0.00           C  
ATOM   2036  C6  G      64      19.590 -18.973 -13.237  1.00  0.00           C  
ATOM   2037  O6  G      64      19.012 -18.989 -14.325  1.00  0.00           O  
ATOM   2038  N1  G      64      19.200 -19.918 -12.311  1.00  0.00           N  
ATOM   2039  H1  G      64      18.481 -20.568 -12.584  1.00  0.00           H  
ATOM   2040  C2  G      64      19.718 -20.009 -11.065  1.00  0.00           C  
ATOM   2041  N2  G      64      19.298 -20.994 -10.320  1.00  0.00           N  
ATOM   2042  H21 G      64      18.637 -21.674 -10.690  1.00  0.00           H  
ATOM   2043  H22 G      64      19.681 -21.077  -9.394  1.00  0.00           H  
ATOM   2044  N3  G      64      20.658 -19.211 -10.567  1.00  0.00           N  
ATOM   2045  C4  G      64      21.089 -18.279 -11.467  1.00  0.00           C  
ATOM   2046  C3' G      64      25.034 -17.332 -10.154  1.00  0.00           C  
ATOM   2047  H3' G      64      25.042 -17.398 -11.244  1.00  0.00           H  
ATOM   2048  C2' G      64      23.788 -18.059  -9.617  1.00  0.00           C  
ATOM   2049  H2' G      64      23.629 -18.999 -10.148  1.00  0.00           H  
ATOM   2050  O2' G      64      23.790 -18.259  -8.199  1.00  0.00           O  
ATOM   2051 HO2' G      64      23.158 -18.964  -7.965  1.00  0.00           H  
ATOM   2052  O3' G      64      26.278 -17.774  -9.612  1.00  0.00           O  
ATOM   2053  P   U      65      27.066 -19.031 -10.250  1.00  0.00           P  
ATOM   2054  OP1 U      65      28.337 -19.199  -9.490  1.00  0.00           O  
ATOM   2055  OP2 U      65      27.151 -18.825 -11.723  1.00  0.00           O  
ATOM   2056  O5' U      65      26.126 -20.325  -9.991  1.00  0.00           O  
ATOM   2057  C5' U      65      25.964 -20.886  -8.694  1.00  0.00           C  
ATOM   2058  H5' U      65      25.608 -20.124  -8.001  1.00  0.00           H  
ATOM   2059 H5'' U      65      26.929 -21.244  -8.332  1.00  0.00           H  
ATOM   2060  C4' U      65      24.976 -22.068  -8.683  1.00  0.00           C  
ATOM   2061  H4' U      65      24.922 -22.466  -7.669  1.00  0.00           H  
ATOM   2062  O4' U      65      23.659 -21.696  -9.088  1.00  0.00           O  
ATOM   2063  C1' U      65      23.080 -22.772  -9.827  1.00  0.00           C  
ATOM   2064  H1' U      65      22.177 -23.113  -9.316  1.00  0.00           H  
ATOM   2065  N1  U      65      22.708 -22.352 -11.210  1.00  0.00           N  
ATOM   2066  C6  U      65      23.348 -21.316 -11.856  1.00  0.00           C  
ATOM   2067  H6  U      65      24.186 -20.829 -11.378  1.00  0.00           H  
ATOM   2068  C5  U      65      22.923 -20.884 -13.073  1.00  0.00           C  
ATOM   2069  H5  U      65      23.421 -20.058 -13.560  1.00  0.00           H  
ATOM   2070  C4  U      65      21.801 -21.502 -13.740  1.00  0.00           C  
ATOM   2071  O4  U      65      21.325 -21.147 -14.811  1.00  0.00           O  
ATOM   2072  N3  U      65      21.256 -22.568 -13.071  1.00  0.00           N  
ATOM   2073  H3  U      65      20.505 -23.061 -13.534  1.00  0.00           H  
ATOM   2074  C2  U      65      21.658 -23.036 -11.839  1.00  0.00           C  
ATOM   2075  O2  U      65      21.094 -24.017 -11.355  1.00  0.00           O  
ATOM   2076  C3' U      65      25.420 -23.200  -9.613  1.00  0.00           C  
ATOM   2077  H3' U      65      25.749 -22.773 -10.562  1.00  0.00           H  
ATOM   2078  C2' U      65      24.088 -23.929  -9.844  1.00  0.00           C  
ATOM   2079  H2' U      65      24.089 -24.434 -10.812  1.00  0.00           H  
ATOM   2080  O2' U      65      23.762 -24.846  -8.799  1.00  0.00           O  
ATOM   2081 HO2' U      65      24.438 -25.550  -8.803  1.00  0.00           H  
ATOM   2082  O3' U      65      26.453 -24.000  -9.039  1.00  0.00           O  
ATOM   2083  P   C      66      27.308 -25.017  -9.948  1.00  0.00           P  
ATOM   2084  OP1 C      66      28.373 -25.614  -9.096  1.00  0.00           O  
ATOM   2085  OP2 C      66      27.698 -24.316 -11.202  1.00  0.00           O  
ATOM   2086  O5' C      66      26.236 -26.171 -10.297  1.00  0.00           O  
ATOM   2087  C5' C      66      26.426 -27.036 -11.405  1.00  0.00           C  
ATOM   2088  H5' C      66      27.249 -27.723 -11.204  1.00  0.00           H  
ATOM   2089 H5'' C      66      26.683 -26.448 -12.287  1.00  0.00           H  
ATOM   2090  C4' C      66      25.154 -27.840 -11.712  1.00  0.00           C  
ATOM   2091  H4' C      66      25.027 -28.614 -10.953  1.00  0.00           H  
ATOM   2092  O4' C      66      23.978 -27.029 -11.738  1.00  0.00           O  
ATOM   2093  C1' C      66      23.231 -27.310 -12.917  1.00  0.00           C  
ATOM   2094  H1' C      66      22.181 -27.462 -12.651  1.00  0.00           H  
ATOM   2095  N1  C      66      23.301 -26.175 -13.891  1.00  0.00           N  
ATOM   2096  C6  C      66      24.186 -25.128 -13.751  1.00  0.00           C  
ATOM   2097  H6  C      66      24.915 -25.135 -12.949  1.00  0.00           H  
ATOM   2098  C5  C      66      24.138 -24.075 -14.606  1.00  0.00           C  
ATOM   2099  H5  C      66      24.829 -23.253 -14.487  1.00  0.00           H  
ATOM   2100  C4  C      66      23.158 -24.111 -15.634  1.00  0.00           C  
ATOM   2101  N4  C      66      23.037 -23.127 -16.476  1.00  0.00           N  
ATOM   2102  H41 C      66      22.281 -23.182 -17.150  1.00  0.00           H  
ATOM   2103  H42 C      66      23.613 -22.310 -16.391  1.00  0.00           H  
ATOM   2104  N3  C      66      22.313 -25.106 -15.794  1.00  0.00           N  
ATOM   2105  C2  C      66      22.364 -26.147 -14.932  1.00  0.00           C  
ATOM   2106  O2  C      66      21.556 -27.058 -15.105  1.00  0.00           O  
ATOM   2107  C3' C      66      25.268 -28.511 -13.083  1.00  0.00           C  
ATOM   2108  H3' C      66      25.759 -27.814 -13.767  1.00  0.00           H  
ATOM   2109  C2' C      66      23.792 -28.622 -13.494  1.00  0.00           C  
ATOM   2110  H2' C      66      23.701 -28.658 -14.582  1.00  0.00           H  
ATOM   2111  O2' C      66      23.104 -29.722 -12.887  1.00  0.00           O  
ATOM   2112 HO2' C      66      22.268 -29.896 -13.361  1.00  0.00           H  
ATOM   2113  O3' C      66      25.969 -29.750 -13.044  1.00  0.00           O  
ATOM   2114  P   C      67      26.932 -30.184 -14.263  1.00  0.00           P  
ATOM   2115  OP1 C      67      27.478 -31.532 -13.933  1.00  0.00           O  
ATOM   2116  OP2 C      67      27.893 -29.067 -14.484  1.00  0.00           O  
ATOM   2117  O5' C      67      25.962 -30.284 -15.565  1.00  0.00           O  
ATOM   2118  C5' C      67      25.158 -31.432 -15.817  1.00  0.00           C  
ATOM   2119  H5' C      67      24.493 -31.597 -14.967  1.00  0.00           H  
ATOM   2120 H5'' C      67      25.797 -32.310 -15.913  1.00  0.00           H  
ATOM   2121  C4' C      67      24.296 -31.321 -17.090  1.00  0.00           C  
ATOM   2122  H4' C      67      23.762 -32.265 -17.209  1.00  0.00           H  
ATOM   2123  O4' C      67      23.318 -30.283 -16.944  1.00  0.00           O  
ATOM   2124  C1' C      67      23.073 -29.680 -18.214  1.00  0.00           C  
ATOM   2125  H1' C      67      22.002 -29.719 -18.437  1.00  0.00           H  
ATOM   2126  N1  C      67      23.514 -28.251 -18.259  1.00  0.00           N  
ATOM   2127  C6  C      67      24.490 -27.767 -17.422  1.00  0.00           C  
ATOM   2128  H6  C      67      24.906 -28.408 -16.659  1.00  0.00           H  
ATOM   2129  C5  C      67      24.943 -26.497 -17.557  1.00  0.00           C  
ATOM   2130  H5  C      67      25.718 -26.129 -16.902  1.00  0.00           H  
ATOM   2131  C4  C      67      24.367 -25.706 -18.585  1.00  0.00           C  
ATOM   2132  N4  C      67      24.791 -24.493 -18.796  1.00  0.00           N  
ATOM   2133  H41 C      67      24.306 -23.932 -19.487  1.00  0.00           H  
ATOM   2134  H42 C      67      25.515 -24.109 -18.216  1.00  0.00           H  
ATOM   2135  N3  C      67      23.418 -26.138 -19.391  1.00  0.00           N  
ATOM   2136  C2  C      67      22.977 -27.411 -19.247  1.00  0.00           C  
ATOM   2137  O2  C      67      22.109 -27.792 -20.033  1.00  0.00           O  
ATOM   2138  C3' C      67      25.035 -31.048 -18.419  1.00  0.00           C  
ATOM   2139  H3' C      67      25.753 -30.236 -18.286  1.00  0.00           H  
ATOM   2140  C2' C      67      23.841 -30.519 -19.245  1.00  0.00           C  
ATOM   2141  H2' C      67      24.200 -29.906 -20.076  1.00  0.00           H  
ATOM   2142  O2' C      67      22.960 -31.548 -19.719  1.00  0.00           O  
ATOM   2143 HO2' C      67      22.341 -31.187 -20.384  1.00  0.00           H  
ATOM   2144  O3' C      67      25.645 -32.154 -19.099  1.00  0.00           O  
ATOM   2145  P   G3     68      27.099 -32.766 -18.710  1.00  0.00           P  
ATOM   2146  OP1 G3     68      26.888 -34.189 -18.323  1.00  0.00           O  
ATOM   2147  OP2 G3     68      27.805 -31.864 -17.761  1.00  0.00           O  
ATOM   2148  O5' G3     68      27.938 -32.761 -20.108  1.00  0.00           O  
ATOM   2149  C5' G3     68      28.747 -31.644 -20.472  1.00  0.00           C  
ATOM   2150  H5' G3     68      29.572 -31.550 -19.763  1.00  0.00           H  
ATOM   2151 H5'' G3     68      28.147 -30.735 -20.409  1.00  0.00           H  
ATOM   2152  C4' G3     68      29.348 -31.716 -21.888  1.00  0.00           C  
ATOM   2153  H4' G3     68      29.880 -30.780 -22.072  1.00  0.00           H  
ATOM   2154  O4' G3     68      30.266 -32.789 -22.067  1.00  0.00           O  
ATOM   2155  C1' G3     68      30.322 -33.107 -23.460  1.00  0.00           C  
ATOM   2156  H1' G3     68      31.299 -32.833 -23.867  1.00  0.00           H  
ATOM   2157  N9  G3     68      30.132 -34.566 -23.674  1.00  0.00           N  
ATOM   2158  C8  G3     68      29.870 -35.545 -22.744  1.00  0.00           C  
ATOM   2159  H8  G3     68      29.733 -35.322 -21.692  1.00  0.00           H  
ATOM   2160  N7  G3     68      29.815 -36.757 -23.236  1.00  0.00           N  
ATOM   2161  C5  G3     68      30.056 -36.571 -24.606  1.00  0.00           C  
ATOM   2162  C6  G3     68      30.130 -37.508 -25.702  1.00  0.00           C  
ATOM   2163  O6  G3     68      29.999 -38.735 -25.690  1.00  0.00           O  
ATOM   2164  N1  G3     68      30.383 -36.910 -26.924  1.00  0.00           N  
ATOM   2165  H1  G3     68      30.439 -37.512 -27.724  1.00  0.00           H  
ATOM   2166  C2  G3     68      30.554 -35.572 -27.085  1.00  0.00           C  
ATOM   2167  N2  G3     68      30.768 -35.128 -28.299  1.00  0.00           N  
ATOM   2168  H21 G3     68      30.802 -35.754 -29.089  1.00  0.00           H  
ATOM   2169  H22 G3     68      30.883 -34.133 -28.419  1.00  0.00           H  
ATOM   2170  N3  G3     68      30.507 -34.673 -26.102  1.00  0.00           N  
ATOM   2171  C4  G3     68      30.251 -35.232 -24.878  1.00  0.00           C  
ATOM   2172  C3' G3     68      28.312 -31.886 -22.999  1.00  0.00           C  
ATOM   2173  H3' G3     68      27.659 -32.728 -22.757  1.00  0.00           H  
ATOM   2174  C2' G3     68      29.230 -32.282 -24.169  1.00  0.00           C  
ATOM   2175  H2' G3     68      28.674 -32.885 -24.892  1.00  0.00           H  
ATOM   2176  O2' G3     68      29.846 -31.157 -24.810  1.00  0.00           O  
ATOM   2177 HO2' G3     68      30.252 -31.440 -25.656  1.00  0.00           H  
ATOM   2178  O3' G3     68      27.534 -30.708 -23.237  1.00  0.00           O  
ATOM   2179 HO3' G3     68      26.997 -30.841 -24.045  1.00  0.00           H  
TER   
END   
